# Supplementary material for: Phosphatase specificity principles uncovered by MRBLE:Dephos and global substrate identification
Source: Mol Syst Biol. 2023 Nov 2;19(12):e11782. doi: 10.15252/msb.202311782 (PMC10698503; doi:10.15252/msb.202311782)
Supplement: Supplementary file 2 — Dataset EV1 [file MSB-19-e11782-s001.xlsx]

## Sheet: Description
Column description	all data	PP1/B55
column A	protein name	protein name
column B	phosphorylation site	phosphorylation site
column C	protein description	opposing kinase (Aurora A- A, Aurora B - B, Cdk1 - C, Plk1 -P)
column D	log2 difference ArppWT/S62A	interactor (B55 or PP1)
column E	pvalue ArppWT/S62A	protein description
column F	log2 Nipp1 inh/cont	log2 difference ArppWT/S62A
column G	pvalue Nipp1 inh/cont	pvalue ArppWT/S62A
column H	peptide charge state	log2 Nipp1 inh/cont
column I	number of protein matches	pvalue Nipp1 inh/cont
column J	maximum xcorr parameter for protein identification	peptide charge state
column K	maximum dcn parameter for protein identification	number of protein matches
column L	minimum part per million parameter for protein identification	maximum xcorr parameter for protein identification
column M	phosphorylation site localization probability	maximum dcn parameter for protein identification
column N	amino acid sequences surrounding phosphorylation site	minimum part per million parameter for protein identification
column O	total peptide [B55]	phosphorylation site localization probability
column P	total peptide [PP1]	amino acid sequences surrounding phosphorylation site
column Q	log2 tmt intensity ARPP19 WT_1	total peptide [B55]
column R	log2 tmt intensity ARPP19 WT_2	total peptide [PP1]
column S	log2 tmt intensity ARPP19 WT_3	log2 tmt intensity ARPP19 WT_1
column T	log2 tmt intensity ARPP19 S62A_1	log2 tmt intensity ARPP19 WT_2
column U	log2 tmt intensity ARPP19 S62A_2	log2 tmt intensity ARPP19 WT_3
column V	log2 tmt intensity NIPP1_1	log2 tmt intensity ARPP19 S62A_1
column W	log2 tmt intensity NIPP1_2	log2 tmt intensity ARPP19 S62A_2
column X	log2 tmt intensity NIPP1_3	log2 tmt intensity NIPP1_1
column Y	log2 tmt intensity control_1	log2 tmt intensity NIPP1_2
column Z	log2 tmt intensity control_2	log2 tmt intensity NIPP1_3
column AA	log2 tmt intensity control_3	log2 tmt intensity control_1
column AB		log2 tmt intensity control_2
column AC		log2 tmt intensity control_3

## Sheet: all data
ref	modsites	description	log2 difference ArppWT/S62A	pvalue ArppWT/s62a	log2 Nipp1 inh/cont	pvalue Nipp1 inh/cont	charge	match	xcorr_max	dcn_max	ppm_min	localization_max	phos_centered	tp[B55]	tp[PP1]	log2 tmt intensity ARPP19 WT_1	log2 tmt intensity ARPP19 WT_2	log2 tmt intensity ARPP19 WT_3	log2 tmt intensity ARPP19 S62A_1	log2 tmt intensity ARPP19 S62A_2	log2 tmt intensity NIPP1_1	log2 tmt intensity NIPP1_2	log2 tmt intensity NIPP1_3	log2 tmt intensity control_1	log2 tmt intensity control_2	log2 tmt intensity control_3	Norman RVxF?
sp|O76021|RL1D1_HUMAN	S467:S469	Ribosomal L1 domain-containing protein 1 OS=Homo sapiens GN=RSL1D1 PE=1 SV=3	0.565807	0.355448	4.90544	0.00462674	2,4	1	1.817	0.6991	0.463328	0.99999	KFFTTPSKSVRKA,FTTPSKSVRKASH	2	3	18.6233	17.8826	18.2847	18.2873	17.1082	23.2566	23.4181	23.0003	19.6446	18.577	16.7371
sp|O76021|RL1D1_HUMAN	T465:S469	Ribosomal L1 domain-containing protein 1 OS=Homo sapiens GN=RSL1D1 PE=1 SV=3			4.78973	0.000543518	3	1	1.329	0.3303	0.524853	0.5	EAKFFTTPSKSVR,FTTPSKSVRKASH		2						22.7912	22.8438	22.6783	18.6447	18.2322	17.0672
sp|P46013|KI67_HUMAN	S579:S584:S592	Antigen KI-67 OS=Homo sapiens GN=MKI67 PE=1 SV=2			4.42676	0.000938981	5	1	2.122	0.5141	3.04056	0.25	AQSLVISPPAPSP,ISPPAPSPRKTPV,RKTPVASDQRRRS		1						17.7496	17.3975	17.0805	13.7333	13.0891	12.1249	KRRRVSFG
sp|Q8N9T8|KRI1_HUMAN	T479	Protein KRI1 homolog OS=Homo sapiens GN=KRI1 PE=1 SV=2			4.38012	0.000463834	2	1	1.064	0.266	1.20076	1	KREAPLTGKKKRK		1						21.4588	21.8963	21.5821	17.8012	17.503	16.4926
sp|Q12972|PP1R8_HUMAN	T202	Nuclear inhibitor of protein phosphatase 1 OS=Homo sapiens GN=PPP1R8 PE=1 SV=2	-0.353995	0.462294	4.33456	0.00256007	3,4	1	3.813	0.6433	0.175755	0.5	RKNSRVTFSEDDE	2	5	18.282	17.4826	17.5968	18.5049	17.7774	20.1066	19.5063	18.9131	15.9101	15.5043	14.1079	NSRVTFS
sp|Q12972|PP1R8_HUMAN	S204	Nuclear inhibitor of protein phosphatase 1 OS=Homo sapiens GN=PPP1R8 PE=1 SV=2			4.26904	0.00482058	3,5	1	3.626	0.6064	0.662454	0.5	NSRVTFSEDDEII		4						20.8444	20.3356	19.6866	17.0878	16.2056	14.7662	NSRVTFS
sp|P46013|KI67_HUMAN	S648	Antigen KI-67 OS=Homo sapiens GN=MKI67 PE=1 SV=2	0.25674	0.599568	4.0311	3.76452e-05	2,3	1	3.224	0.6129	0.306259	1	ICSKRRSGASEAN	3	4	18.1212	18.9431	19.063	18.163	18.7417	24.817	24.4994	24.6062	20.6785	20.8811	20.2697	KRRRVSFG
sp|P46013|KI67_HUMAN	S374	Antigen KI-67 OS=Homo sapiens GN=MKI67 PE=1 SV=2			4.00062	0.000131637	2,4	1	1.976	0.6174	2.11177	1	TTGRRESVNLGKS		2						23.201	23.0261	22.8774	19.224	19.3579	18.5207	KRRRVSFG
sp|P46013|KI67_HUMAN	S579:S584:T588	Antigen KI-67 OS=Homo sapiens GN=MKI67 PE=1 SV=2			3.99175	0.000956662	3,4	1	2.309	0.5377	1.80852	0.99993	AQSLVISPPAPSP,ISPPAPSPRKTPV,APSPRKTPVASDQ		4						21.072	20.8728	20.6794	17.3864	17.2649	15.9977	KRRRVSFG
sp|Q9BYG3|MK67I_HUMAN	T279	MKI67 FHA domain-interacting nucleolar phosphoprotein OS=Homo sapiens GN=MKI67IP PE=1 SV=1	1.63928	0.0140278	3.98744	0.000369673	2,3,4	1	4.028	0.7547	0.158482	1	EIQETQTPTHSRK	3	7	18.9656	19.5151	19.5537	17.436	17.975	21.7053	22.2191	21.8185	18.3205	18.172	17.288
sp|P46013|KI67_HUMAN	T1233	Antigen KI-67 OS=Homo sapiens GN=MKI67 PE=1 SV=2	0.696595	0.204256	3.91401	0.00313003	2,3,4	1	3.779	0.6382	0.0937	1	FKELFQTPGHTEE	6	9	19.4682	20.2918	19.917	18.7909	19.6006	22.7018	22.7183	22.6188	19.0475	19.6607	17.5888	KRRRVSFG
sp|Q5UIP0|RIF1_HUMAN	S2205	Telomere-associated protein RIF1 OS=Homo sapiens GN=RIF1 PE=1 SV=2	-0.00282441	0.980807	3.85917	0.000342785	3,4	1	2.642	0.654	1.43872	1	NKVRRVSFADPIY	2	1	16.73	16.77	16.5263	16.6151	16.7414	19.4739	19.0235	19.1084	15.0569	15.963	15.0082	KVRRVSFA
sp|P46013|KI67_HUMAN	S621	Antigen KI-67 OS=Homo sapiens GN=MKI67 PE=1 SV=2			3.82367	6.83695e-05	3,4	1	1.562	0.5403	2.60924	1	KRGGRKSGNLPSK		2						19.8127	19.6876	20.1476	16.2939	16.1691	15.714	KRRRVSFG
sp|P46013|KI67_HUMAN	S2783	Antigen KI-67 OS=Homo sapiens GN=MKI67 PE=1 SV=2	1.50197	0.00876512	3.81702	0.00113551	2	1	1.716	0.4959	2.40524	0.99652	AASVTGSRRRPRA	1	1	15.5896	15.9814	15.7311	14.0027	14.5281	17.9351	18.1345	17.5658	13.218	14.5983	14.3681	KRRRVSFG
sp|P46013|KI67_HUMAN	T391	Antigen KI-67 OS=Homo sapiens GN=MKI67 PE=1 SV=2	1.22582	0.036653	3.79381	0.000252917	2	1	1.009	0.4757	2.23432	0.99633	AGDKTLTPRKLST	1	1	16.6204	15.8723	16.4971	15.3217	14.8865	18.9941	18.6588	18.3923	14.9099	15.3188	14.4351	KRRRVSFG
sp|Q96K58|ZN668_HUMAN	S359	Zinc finger protein 668 OS=Homo sapiens GN=ZNF668 PE=2 SV=3	-0.0874685	0.931215	3.70359	0.00212663	4	1	2.331	0.5209	0.699216	1	RHALVHSGQRPFR	1	2	14.0076	12.5392	14.0512	14.529	12.7112	18.8401	19.1495	18.5853	16.0451	15.0992	14.3198
sp|O76021|RL1D1_HUMAN	T375	Ribosomal L1 domain-containing protein 1 OS=Homo sapiens GN=RSL1D1 PE=1 SV=3	0.092173	0.86043	3.61604	4.8235e-05	3,4,5	1	3.912	0.6258	0.110599	1	VPIGKKTPANEKV	1	3	17.683	18.6102	18.5442	17.7999	18.574	20.4535	20.7739	20.5642	17.1015	17.1947	16.6472
sp|P46013|KI67_HUMAN	T1476	Antigen KI-67 OS=Homo sapiens GN=MKI67 PE=1 SV=2	2.41857	0.00157424	3.57386	0.00281151	3,4,5	1	3.902	0.7248	0.947914	1	LKELFQTPVCTDK	3	5	20.1079	20.6407	20.408	18.0869	17.8471	21.601	22.1453	21.7167	18.5811	18.9332	17.2271	KRRRVSFG
sp|P24844|MYL9_HUMAN	T19	Myosin regulatory light polypeptide 9 OS=Homo sapiens GN=MYL9 PE=1 SV=4	-0.0369762	0.936396	3.56249	0.00358852	3,4	3	5.881	0.7519	0.958963	0.5	KRPQRATSNVFAM	8	11	16.8967	16.3835	17.4438	16.7293	17.1607	18.9925	18.9972	19.1927	14.3836	16.3168	15.7946
sp|P19105|ML12A_HUMAN	T18	Myosin regulatory light chain 12A OS=Homo sapiens GN=MYL12A PE=1 SV=2	-0.0369762	0.936396	3.56249	0.00358852	3,4	3	5.881	0.7519	0.958963	0.5	KRPQRATSNVFAM	8	11	16.8967	16.3835	17.4438	16.7293	17.1607	18.9925	18.9972	19.1927	14.3836	16.3168	15.7946
sp|O14950|ML12B_HUMAN	T19	Myosin regulatory light chain 12B OS=Homo sapiens GN=MYL12B PE=1 SV=2	-0.0369762	0.936396	3.56249	0.00358852	3,4	3	5.881	0.7519	0.958963	0.5	KRPQRATSNVFAM	8	11	16.8967	16.3835	17.4438	16.7293	17.1607	18.9925	18.9972	19.1927	14.3836	16.3168	15.7946
sp|Q8WYP5|ELYS_HUMAN	T1808	Protein ELYS OS=Homo sapiens GN=AHCTF1 PE=1 SV=3	2.56697	0.00867145	3.55546	0.00222162	3	1	3.525	0.6278	1.01558	1	IPQNSVTPRRGRR	1	2	14.0667	14.6468	14.2023	12.2095	11.267	16.4872	17.3899	16.6357	13.2843	13.28		ETRISFV
sp|Q5UIP0|RIF1_HUMAN	S1745	Telomere-associated protein RIF1 OS=Homo sapiens GN=RIF1 PE=1 SV=2			3.55365	0.000402819	3	1	1.468	0.4516	0.214002	1	SQPQEKSLIGLKN		2						21.7287	21.0953	20.7979	17.7767	17.878	17.3062	KVRRVSFA
sp|P49006|MRP_HUMAN	S93	MARCKS-related protein OS=Homo sapiens GN=MARCKSL1 PE=1 SV=2			3.52463	0.00167423	3	1	1.144	0.2273	1.66104	1	KKKKKFSFKKPFK		1						20.1326	18.6518	19.2158	16.068	15.9031	15.4553
sp|Q96QC0|PP1RA_HUMAN	T269	Serine/threonine-protein phosphatase 1 regulatory subunit 10 OS=Homo sapiens GN=PPP1R10 PE=1 SV=1	-0.187749	0.696542	3.516	8.18044e-05	3,4	1	2.356	0.6146	0.121682	1	YKPLNTTPNATKE	2	4	19.8626	19.1292	19.199	20.009	19.1603	21.8852	21.6082	21.6242	18.4921	18.2531	17.8244	KRKSVTWP
sp|O76021|RL1D1_HUMAN	S361:T375	Ribosomal L1 domain-containing protein 1 OS=Homo sapiens GN=RSL1D1 PE=1 SV=3			3.50422	0.00123678	4,5	1	3.764	0.6974	2.29735	0.99997	VKATNESEDEIPQ,VPIGKKTPANEKV		2						21.0553	20.7343	20.3426	17.4686	17.6891	16.4619
sp|P46013|KI67_HUMAN	S2299	Antigen KI-67 OS=Homo sapiens GN=MKI67 PE=1 SV=2	1.07107	0.0493722	3.485	0.000636416	2,3,4	1	2.201	0.572	0.894943	1	PGNLPGSKRWPQT	2	3	20.4083	20.9975	20.7208	19.2988	19.9768	23.3454	23.2408	23.1555	19.1609	20.392	19.7338	KRRRVSFG
sp|P46013|KI67_HUMAN	S1272	Antigen KI-67 OS=Homo sapiens GN=MKI67 PE=1 SV=2			3.46436	0.0308534	4	1	1.085	0.27	3.80343	1	KQRPKRSIRKADV		1						18.8092	16.8683	17.618	14.2917	15.859	12.7518	KRRRVSFG
sp|P46013|KI67_HUMAN	S538	Antigen KI-67 OS=Homo sapiens GN=MKI67 PE=1 SV=2	-0.525699	0.0265736	3.44055	0.000150641	3,4	1	2.392	0.5966	0.384569	1	APTKRKSLVMHTP	1	9	15.9868	15.872	15.7059	16.4802	16.2809	22.0245	22.0079	21.8071	18.9653	18.3662	18.1864	KRRRVSFG
sp|P46013|KI67_HUMAN	T588	Antigen KI-67 OS=Homo sapiens GN=MKI67 PE=1 SV=2			3.43998	0.000192029	2,4	1	1.526	0.5036	1.4082	1	APSPRKTPVASDQ		3						19.4716	19.9475	20.1048	16.7386	16.336	16.1294	KRRRVSFG
sp|O14974|MYPT1_HUMAN	T696	Protein phosphatase 1 regulatory subunit 12A OS=Homo sapiens GN=PPP1R12A PE=1 SV=1	0.215155	0.700096	3.38772	0.00409774	3	1	4.199	0.6185	0.149956	0.5	RQSRRSTQGVTLT	1	2	11.2179	10.7052	12.0416	11.2002	11.0126	18.2796	18.0915	17.9566	15.3867	13.5972	15.1806	KTKVKFD
sp|Q9H329|E41LB_HUMAN	T177:Y179	Band 4.1-like protein 4B OS=Homo sapiens GN=EPB41L4B PE=2 SV=2			3.37959	0.0147087	4	1	2.131	0.4209	1.5726	1	NLREEFTRYLFVL,REEFTRYLFVLQL		1						18.1762	17.1546	16.4056		13.7912	13.9405
sp|P46013|KI67_HUMAN	T328	Antigen KI-67 OS=Homo sapiens GN=MKI67 PE=1 SV=2	1.52531	0.0063556	3.33143	0.000130965	2,3	1	2.779	0.5374	1.04395	1	DVESVQTPSKAVG	4	6	20.3076	20.6827	20.5149	18.7445	19.2084	22.8826	23.2778	22.9379	19.855	19.9319	19.3171	KRRRVSFG
sp|P46013|KI67_HUMAN	T2305	Antigen KI-67 OS=Homo sapiens GN=MKI67 PE=1 SV=2	0.518068	0.0136341	3.30749	0.00400934	2,3	1	2.005	0.383	0.052431	1	SKRWPQTPKEKAQ	2	2	19.5816	19.6416	19.7088	19.2427	19.0091	24.0561	23.2555	23.1328	19.8962	21.0993	19.5264	KRRRVSFG
sp|P19338|NUCL_HUMAN	T113:T121	Nucleolin OS=Homo sapiens GN=NCL PE=1 SV=3	-0.191728	0.914197	3.30433	0.0310645	5	1	1.343	0.2442	0.723893	1	PGKKGATPGKALV,GKALVATPGKKGA	1	1	20.18	17.4229	17.6143	20.165	17.03	21.4872	20.4458	21.8118	17.4335	19.7407	16.6576
sp|P46013|KI67_HUMAN	S507	Antigen KI-67 OS=Homo sapiens GN=MKI67 PE=1 SV=2	0.202734	0.314956	3.28255	0.00373056	4,5	1	3.021	0.5091	1.69768	1	LKRRRVSFGGHLR	3	6	16.7184	16.9886	17.1623	16.7853	16.7221	20.2403	20.1281	20.0071	17.3767	17.3825	15.7687	KRRRVSFG
sp|Q9BXS6|NUSAP_HUMAN	S352	Nucleolar and spindle-associated protein 1 OS=Homo sapiens GN=NUSAP1 PE=1 SV=1			3.26696	0.000132365	4,5	1	2.84	0.6507	1.37947	1	ATQTPVSNKKPVF		2						20.4498	20.0888	20.0456	16.7609	17.2987	16.7237
sp|P46013|KI67_HUMAN	T1719	Antigen KI-67 OS=Homo sapiens GN=MKI67 PE=1 SV=2	0.884085	0.0885971	3.26526	0.00098197	3,4,5	1	6.408	0.7221	0.370369	1	FIELFQTPSHTKE	8	8	17.2335	18.0759	17.9991	16.7844	16.9864	20.9064	21.2155	21.1336	17.8113	18.458	17.1905	KRRRVSFG
sp|P46013|KI67_HUMAN	T1355	Antigen KI-67 OS=Homo sapiens GN=MKI67 PE=1 SV=2	0.215304	0.55308	3.23038	0.000482565	2,3,4	1	3.788	0.7289	0.181485	1	FKELFQTPGHTEE	3	6	19.6902	20.4372	20.1025	19.6419	20.0808	22.0608	22.2322	22.3806	18.4028	19.3282	19.2515	KRRRVSFG
sp|P46013|KI67_HUMAN	T1393	Antigen KI-67 OS=Homo sapiens GN=MKI67 PE=1 SV=2	-0.0268866	0.956041	3.22423	7.12518e-05	3,4,5	1	1.35	0.3792	0.23356	1	TRRQPKTPLEKRD	4	5	20.0602	20.9923	20.3594	20.1277	20.8674	23.9789	24.08	24.0598	20.6578	21.1895	20.5987	KRRRVSFG
sp|P46013|KI67_HUMAN	T347:S357	Antigen KI-67 OS=Homo sapiens GN=MKI67 PE=1 SV=2	0.242031	0.405705	3.22296	0.000699454	3,4,5	1	3.011	0.6483	0.830523	0.99999	EPAKMKTPVQYSQ,YSQQQNSPQKHKN	1	4	14.9164	15.586	15.1943	14.9835	14.9969	20.4948	20.8059	20.87	18.0307	17.5485	16.9226	KRRRVSFG
sp|P46013|KI67_HUMAN	S1329	Antigen KI-67 OS=Homo sapiens GN=MKI67 PE=1 SV=2	1.35348	0.0391537	3.21622	0.00113548	2,3,4	1	2.815	0.6322	1.12167	1	TENLTGSKRRPQT	4	4	22.7451	23.5928	23.3463	21.5966	22.1526	24.2571	24.6428	24.5598	20.609	21.8804	21.3216	KRRRVSFG
sp|P46013|KI67_HUMAN	S2708:T2717	Antigen KI-67 OS=Homo sapiens GN=MKI67 PE=1 SV=2			3.21115	0.000376759	4	1	1.409	0.2995	1.26415	0.25	TKIPCESPPLEVV,LEVVDTTASTKRH		1						17.1379	16.847	16.4492	13.4621	14.0127	13.3258	KRRRVSFG
sp|P46013|KI67_HUMAN	T1359	Antigen KI-67 OS=Homo sapiens GN=MKI67 PE=1 SV=2	0.232996	0.647547	3.19797	0.000559222	4	1	3.143	0.391	0.649276	0.5	FQTPGHTEEAVAA	2	1	19.0272	19.9189	19.582	18.8538	19.6989	21.6405	21.7096	21.5972	18.305	19.0597	17.9886	KRRRVSFG
sp|P46013|KI67_HUMAN	T1557	Antigen KI-67 OS=Homo sapiens GN=MKI67 PE=1 SV=2	2.87756	0.00250403	3.15411	0.000246152	2,3,4	1	2.911	0.6273	0.489922	1	IYAFMGTPVQKLD	8	4	21.3523	22.074	22.0378	18.9787	18.9089	20.8664	21.1738	21.3447	17.7666	18.4009	17.755	KRRRVSFG
sp|P19105|ML12A_HUMAN	S19	Myosin regulatory light chain 12A OS=Homo sapiens GN=MYL12A PE=1 SV=2	-0.683792	0.344023	3.14895	0.000643458	3,4,5	3	6.128	0.7826	0.079345	0.5	RPQRATSNVFAMF	9	16	17.935	17.7913	19.2674	18.928	19.1021	22.6349	22.9868	22.819	19.6745	20.1964	19.1231
sp|O14950|ML12B_HUMAN	S20	Myosin regulatory light chain 12B OS=Homo sapiens GN=MYL12B PE=1 SV=2	-0.683792	0.344023	3.14895	0.000643458	3,4,5	3	6.128	0.7826	0.079345	0.5	RPQRATSNVFAMF	9	16	17.935	17.7913	19.2674	18.928	19.1021	22.6349	22.9868	22.819	19.6745	20.1964	19.1231
sp|P24844|MYL9_HUMAN	S20	Myosin regulatory light polypeptide 9 OS=Homo sapiens GN=MYL9 PE=1 SV=4	-0.683792	0.344023	3.14895	0.000643458	3,4,5	3	6.128	0.7826	0.079345	0.5	RPQRATSNVFAMF	9	16	17.935	17.7913	19.2674	18.928	19.1021	22.6349	22.9868	22.819	19.6745	20.1964	19.1231
sp|P46013|KI67_HUMAN	T1176	Antigen KI-67 OS=Homo sapiens GN=MKI67 PE=1 SV=2	0.812533	0.199554	3.14459	0.000940633	2,3,4	1	3.693	0.6109	0.409595	1	AGKAMLTPKPAGG	4	6	20.6391	21.6725	20.886	19.8652	20.6414	23.2008	23.2524	22.9189	19.9479	20.5907	19.3998	KRRRVSFG
sp|P46013|KI67_HUMAN	T1540	Antigen KI-67 OS=Homo sapiens GN=MKI67 PE=1 SV=2	1.85863	0.0206937	3.12904	0.0039211	3,4	1	4.172	0.5546	1.0076	1	AGKAMHTPKPAVS	2	5	20.6649	21.0728	20.3994	19.2945	18.413	21.7969	22.3851	21.4958	19.2179	19.2153	17.8574	KRRRVSFG
sp|O76021|RL1D1_HUMAN	T465	Ribosomal L1 domain-containing protein 1 OS=Homo sapiens GN=RSL1D1 PE=1 SV=3	1.22858	0.0508026	3.12552	0.00311201	2,3	1	1.867	0.4964	0.816696	1	EAKFFTTPSKSVR	4	7	23.6247	24.1	24.3609	22.436	23.1639	26.2727	26.4981	26.497	22.3671	23.9996	23.5246
sp|P46013|KI67_HUMAN	T1111	Antigen KI-67 OS=Homo sapiens GN=MKI67 PE=1 SV=2	1.00866	0.126986	3.12395	6.38933e-05	3,4	1	4.949	0.7733	0.140928	1	FKELFQTPGPSEE	3	7	18.3083	19.2123	19.2487	17.55	18.2789	21.8292	22.1646	22.2387	19.0206	19.1335	18.7064	KRRRVSFG
sp|P46013|KI67_HUMAN	T1213	Antigen KI-67 OS=Homo sapiens GN=MKI67 PE=1 SV=2	0.842725	0.227447	3.09976	0.000829579	2	1	1.596	0.3986	0.430572	1	SKRQLQTPKEKAQ	3	3	20.2743	21.3395	20.9493	19.4941	20.5292	22.5486	23.0742	23.2441	19.3156	20.175	20.0768	KRRRVSFG
sp|P49006|MRP_HUMAN	S101:S104	MARCKS-related protein OS=Homo sapiens GN=MARCKSL1 PE=1 SV=2			3.09788	0.00384463	4	1	1.259	0.3797	2.50737	1	KKPFKLSGLSFKR,FKLSGLSFKRNRK		1						20.9113	19.1676	19.7601	16.8795	16.9259	16.74
sp|P46013|KI67_HUMAN	T1327	Antigen KI-67 OS=Homo sapiens GN=MKI67 PE=1 SV=2	0.552708	0.288203	3.09196	0.00112016	2,3	1	2.551	0.5487	0.603487	1	DLTENLTGSKRRP	4	4	22.3706	23.2981	23.2987	22.2249	22.6479	23.8599	23.9404	24.1131	20.2053	21.4467	20.9855	KRRRVSFG
sp|Q5UIP0|RIF1_HUMAN	S1709	Telomere-associated protein RIF1 OS=Homo sapiens GN=RIF1 PE=1 SV=2			3.05403	0.000152962	3	1	2.587	0.4298	0.94987	1	SDISSLSEKTFQT		1						17.9876	17.8343	18.1518		14.8802	14.9941	KVRRVSFA
sp|P46013|KI67_HUMAN	S651	Antigen KI-67 OS=Homo sapiens GN=MKI67 PE=1 SV=2	0.0684065	0.782717	3.04019	0.000100597	3,4	1	3.399	0.5412	0.012745	0.99754	KRRSGASEANLIV	4	8	21.408	21.037	21.2884	21.4144	20.9377	24.4169	24.0639	24.1985	21.4418	21.2438	20.873	KRRRVSFG
sp|P17096|HMGA1_HUMAN	T78	High mobility group protein HMG-I/HMG-Y OS=Homo sapiens GN=HMGA1 PE=1 SV=3	0.387979	0.500966	3.03724	0.000313056	4	1	1.627	0.5519	1.63672	0.98904	TRKTTTTPGRKPR	2	4	18.737	19.6542	19.5763	18.4798	19.3893	22.7217	22.7332	22.7504	19.3204	20.1993	19.5739
sp|P17096|HMGA1_HUMAN	T77	High mobility group protein HMG-I/HMG-Y OS=Homo sapiens GN=HMGA1 PE=1 SV=3			3.03708	0.00668712	2	1	1.225	0.3061	2.18634	0.25	KTRKTTTTPGRKP		1						18.9903	18.941	20.0276	15.418	16.3965	17.0331
sp|P46013|KI67_HUMAN	T1298	Antigen KI-67 OS=Homo sapiens GN=MKI67 PE=1 SV=2	0.96195	0.0631796	3.03346	0.000341071	3,4,5	1	3.71	0.5941	0.88981	1	AGKAMHTPKPSVG	3	6	19.7418	20.4805	19.6756	19.0184	18.9897	20.9714	21.4157	21.0516	18.1458	18.492	17.7005	KRRRVSFG
sp|Q12972|PP1R8_HUMAN	S199	Nuclear inhibitor of protein phosphatase 1 OS=Homo sapiens GN=PPP1R8 PE=1 SV=2			3.02507	0.000950453	3,4	1	4.576	0.6917	0.110483	0.99402	KRKRKNSRVTFSE		5						18.8612	18.4725	17.9451	15.8286	15.298	15.077	NSRVTFS
sp|Q96L73|NSD1_HUMAN	T2109	Histone-lysine N-methyltransferase, H3 lysine-36 and H4 lysine-20 specific OS=Homo sapiens GN=NSD1 PE=1 SV=1			3.0186	0.000775971	3	1	1.409	0.3989	2.30214	1	QQGKRRTQGEITK		1						18.0528	17.9609	17.5939	15.3495	14.8795	14.3229
sp|P46013|KI67_HUMAN	S538:T543	Antigen KI-67 OS=Homo sapiens GN=MKI67 PE=1 SV=2	-0.0340147	0.960084	3.01846	0.000108229	3,4,5	1	2.414	0.6156	0.153355	1	APTKRKSLVMHTP,KSLVMHTPPVLKK	4	12	19.702	18.8717	18.9594	19.9169	18.5065	22.3772	22.357	21.7844	19.19	19.0773	19.196	KRRRVSFG
sp|P78563|RED1_HUMAN	T73	Double-stranded RNA-specific editase 1 OS=Homo sapiens GN=ADARB1 PE=1 SV=1			2.9844	0.000644745	3,4	1	2.294	0.6582	1.127	1	LKKRRKTPGPVLP		2						20.7797	20.2618	20.5316	17.0209	17.9325	17.6664
sp|O14974|MYPT1_HUMAN	S445	Protein phosphatase 1 regulatory subunit 12A OS=Homo sapiens GN=PPP1R12A PE=1 SV=1	0.263755	0.602586	2.97157	0.000201361	3	1	2.161	0.4877	2.07812	0.33333	GLRKTGSYGALAE	1	1	15.5935	15.094	16.2873	15.5087	15.2803	18.8073	18.669	18.3904	15.8647	15.8212	15.2661	KTKVKFD
sp|P46013|KI67_HUMAN	T1784:T1797	Antigen KI-67 OS=Homo sapiens GN=MKI67 PE=1 SV=2			2.96361	0.00253997	4	1	2.904	0.584	3.09152	0.99398	AGKAMHTPKPAVG,EEKDINTFLGTPV		1						19.3644	19.7085	18.9371	16.3325	17.05	15.7366	KRRRVSFG
sp|P17096|HMGA1_HUMAN	T39:S44:T53	High mobility group protein HMG-I/HMG-Y OS=Homo sapiens GN=HMGA1 PE=1 SV=3	2.72809	0.00101777	2.93353	0.014488	5	1	2.049	0.5191	0.093574	0.49998	PPVSPGTALVGSQ,GTALVGSQKEPSE,EPSEVPTPKRPRG	2	1	17.6083	17.6535	17.5061	15.1359	14.5865	19.7257	19.8704	19.4283	15.4818	17.8932	16.8488
sp|P46013|KI67_HUMAN	T1841	Antigen KI-67 OS=Homo sapiens GN=MKI67 PE=1 SV=2	1.77839	0.017916	2.90732	0.0107876	3,4	1	4.443	0.6286	0.78853	1	FRELFQTPCTDNP	3	1	18.4604	19.1267	18.9658	16.707	17.4382	18.6095	19.2366	18.8455	15.8189	17.1373	15.0134	KRRRVSFG
sp|P46013|KI67_HUMAN	S125:S128	Antigen KI-67 OS=Homo sapiens GN=MKI67 PE=1 SV=2	0.133857	0.612103	2.90066	0.000149955	3,4	1	2.073	0.3531	1.36946	0.99596	EPARRVSRSSFSS,RRVSRSSFSSDPD	1	1	21.197	21.1054	20.7021	21.0466	20.6887	20.5066	20.2856	20.6597	17.2314	17.7506	17.7679	KRRRVSFG
sp|P46013|KI67_HUMAN	S592	Antigen KI-67 OS=Homo sapiens GN=MKI67 PE=1 SV=2	0.998688	0.274435	2.87418	1.18659e-06	2,3	1	1.682	0.2782	1.15534	0.99998	RKTPVASDQRRRS	1	1	14.2026	14.8861	14.9965	12.7887	14.6041	20.0569	20.2214	20.2096	17.2749	17.345	17.2454	KRRRVSFG
sp|P46013|KI67_HUMAN	T1691	Antigen KI-67 OS=Homo sapiens GN=MKI67 PE=1 SV=2			2.87391	0.00197351	3	1	1.898	0.5084	2.60603	0.99999	DSAASLTGSKRQL		1						14.7347	14.7481	14.8709	11.7787	12.6545	11.2988	KRRRVSFG
sp|P46013|KI67_HUMAN	T1784:T1801	Antigen KI-67 OS=Homo sapiens GN=MKI67 PE=1 SV=2	1.67715	0.00528364	2.85608	0.0259468	4,5	1	3.086	0.6079	1.51576	0.9932	AGKAMHTPKPAVG,INTFLGTPVQKLD	2	2	20.2475	20.6737	20.0767	18.6691	18.6419	18.8755	20.1075	18.5477	16.7628	17.2078	14.9918	KRRRVSFG
sp|P46013|KI67_HUMAN	S235	Antigen KI-67 OS=Homo sapiens GN=MKI67 PE=1 SV=2			2.84296	0.000209855	3	1	1.418	0.3329	1.47166	1	NSKKNESPFWKLY		1						19.1932	19.3675	19.2334	16.0496	16.7924	16.4232	KRRRVSFG
sp|Q8WUA4|TF3C2_HUMAN	S147	General transcription factor 3C polypeptide 2 OS=Homo sapiens GN=GTF3C2 PE=1 SV=2			2.838	0.000158432	3	1	2.472	0.5113	0.692651	1	KKRGRKSKAELLL		1						18.4137	18.5158	17.9703	15.5473	15.611	15.2275
sp|P46013|KI67_HUMAN	T1503:S1506	Antigen KI-67 OS=Homo sapiens GN=MKI67 PE=1 SV=2	1.55222	0.0627977	2.82094	0.002091	3,4	1	3.255	0.4639	1.11264	0.49939	QPDPVDTPTSSKP,PVDTPTSSKPQSK	1	2	16.1046	17.2243	16.7981	14.7114	15.6021	19.9791	20.4164	19.8484	17.3156	17.8527	16.6128	KRRRVSFG
sp|P06400|RB_HUMAN	T821:T826	Retinoblastoma-associated protein OS=Homo sapiens GN=RB1 PE=1 SV=2	0.41456	0.355088	2.81987	0.00071229	3,4	1	1.709	0.615	1.44508	0.99996	ISEGLPTPTKMTP,PTPTKMTPRSRIL	2	4	17.9125	18.4572	18.7371	17.6644	18.2444	21.9386	21.9704	21.6995	18.713	19.6214	18.8145	PLKKLRFD
sp|P46013|KI67_HUMAN	S411	Antigen KI-67 OS=Homo sapiens GN=MKI67 PE=1 SV=2	0.361785	0.193172	2.81381	0.00241264	4	1	2.116	0.5302	0.720809	0.9948	VEDAADSATKPEN	1	2	17.6699	17.5684	17.3609	17.4152	16.9274	20.684	20.6841	20.269	17.644	18.4444	17.1073	KRRRVSFG
sp|P46013|KI67_HUMAN	T1841:T1849	Antigen KI-67 OS=Homo sapiens GN=MKI67 PE=1 SV=2	1.17627	0.0590424	2.79441	0.0129576	3,4	1	3.802	0.521	1.68911	0.5	FRELFQTPCTDNP,CTDNPTTDEKTTK	1	1	14.5538	15.2331	15.0195	13.3573	14.1612	18.3889	18.6843	17.9619	14.7891	16.779	15.0839	KRRRVSFG
sp|P46013|KI67_HUMAN	T761	Antigen KI-67 OS=Homo sapiens GN=MKI67 PE=1 SV=2			2.77565	0.000723055	4	1	4.799	0.7149	3.08433	1	IAEMFKTPVKEQP		1						15.555	16.0367	16.5135	13.4137	13.0567	13.3078	KRRRVSFG
sp|P46013|KI67_HUMAN	T1801	Antigen KI-67 OS=Homo sapiens GN=MKI67 PE=1 SV=2	2.41117	0.0072417	2.77502	0.00395884	2,3,4,5	1	3.059	0.6159	0.644775	1	INTFLGTPVQKLD	8	4	23.5813	24.3851	24.3319	21.4833	21.8933	23.4495	23.7544	23.707	20.0568	21.6326	20.8965	KRRRVSFG
sp|O95394|AGM1_HUMAN	S64	Phosphoacetylglucosamine mutase OS=Homo sapiens GN=PGM3 PE=1 SV=1	-0.126467	0.858869	2.77397	4.55604e-05	3,4	1	3.66	0.6171	0.868942	1	GVMVTASHNPEED	3	7	19.0809	17.5295	18.7862	18.8911	18.2929	21.3097	21.76	21.35	18.7079	18.7405	18.6495
sp|Q8NG31|CASC5_HUMAN	S1448	Protein CASC5 OS=Homo sapiens GN=CASC5 PE=1 SV=3			2.76097	0.00560426	4	1	1.196	0.2692	3.96562	1	LNSKRVSFKLPKD		1						18.9925	18.598	17.9726	15.4636	16.577	15.2396	NSRRVSFA
sp|Q99728|BARD1_HUMAN	S344	BRCA1-associated RING domain protein 1 OS=Homo sapiens GN=BARD1 PE=1 SV=2			2.75668	0.000907083	2,3	1	2.408	0.4028	1.0132	0.99721	TSILSTSGDFVKQ		2						18.5369	18.2002	18.4533	15.0498	15.9479	15.9226
sp|P49790|NU153_HUMAN	S1463	Nuclear pore complex protein Nup153 OS=Homo sapiens GN=NUP153 PE=1 SV=2	2.9145	0.000305164	2.75485	0.00177751	2,3,4	1	3.454	0.6828	1.29884	1	SSGTSFSGRKIKT	3	2	20.6921	21.0549	21.0235	17.9813	18.0368	17.2767	16.8818	17.1036	13.6372	14.5624	14.7979
sp|P60228|EIF3E_HUMAN	S203	Eukaryotic translation initiation factor 3 subunit E OS=Homo sapiens GN=EIF3E PE=1 SV=1	-0.478954	0.0126553	2.7474	0.000403473	3	1	3.816	0.6897	0.489857	1	DNNSVSSPLQSLQ	2	1	17.3401	17.4983	17.347	17.7945	17.9537	17.5136	17.3407	17.0501	14.94	14.2051	14.5171
sp|P46013|KI67_HUMAN	T2123	Antigen KI-67 OS=Homo sapiens GN=MKI67 PE=1 SV=2	-0.428788	0.0440332	2.74278	0.000617045	2,4,5	1	1.284	0.399	0.884215	1	TRRRPKTPLGKRD	4	3	19.7472	19.4134	19.5918	19.9733	20.0525	22.1145	22.0311	22.3608	18.905	19.7484	19.6248	KRRRVSFG
sp|P46013|KI67_HUMAN	S1628	Antigen KI-67 OS=Homo sapiens GN=MKI67 PE=1 SV=2	0.416043	0.282883	2.73667	0.000520279	2,3,4	1	2.98	0.6464	0.690555	0.99733	PDKNPASSKRRLK	2	5	17.4731	17.9826	17.469	16.9163	17.5348	22.6788	22.8851	22.696	19.6219	20.5072	19.921	KRRRVSFG
sp|P46013|KI67_HUMAN	T1784	Antigen KI-67 OS=Homo sapiens GN=MKI67 PE=1 SV=2	1.07796	0.054385	2.73639	0.00041785	3,4,5	1	4.38	0.642	0.338988	1	AGKAMHTPKPAVG	6	14	20.47	21.0029	20.6686	19.2501	20.0216	22.771	23.1015	22.8104	19.9384	20.62	19.9155	KRRRVSFG
sp|P29966|MARCS_HUMAN	S163:S167	Myristoylated alanine-rich C-kinase substrate OS=Homo sapiens GN=MARCKS PE=1 SV=4	3.20609	0.000345474	2.71981	0.00137832	3	1	2.216	0.6103	0.49542	1	RFSFKKSFKLSGF,KKSFKLSGFSFKK	3	1	21.9818	21.9438	22.253	19.0138	18.6931	17.5881	17.4776	17.2483	14.1769	15.3119	14.6657
sp|P46013|KI67_HUMAN	T1923:S1937	Antigen KI-67 OS=Homo sapiens GN=MKI67 PE=1 SV=2	0.88189	0.0945314	2.70277	0.00685789	3,4,5	1	4.979	0.6648	1.26633	1	INTFVGTPVEKLD,LGNLPGSKRRPQT	2	5	18.6812	19.411	19.2173	17.9099	18.5327	22.4437	22.2178	21.9768	19.0142	20.5294	18.9864	KRRRVSFG
sp|O00541|PESC_HUMAN	S578	Pescadillo homolog OS=Homo sapiens GN=PES1 PE=1 SV=1	1.98089	0.00865243	2.7026	0.000627515	3,4,5	1	1.708	0.5433	1.19045	1	HDEAVRSEKKAKK	4	5	19.0098	18.9165	18.5753	17.2197	16.4863	20.1529	19.6596	19.5071	16.7447	17.4294	17.0378
sp|P46013|KI67_HUMAN	S2420:T2426	Antigen KI-67 OS=Homo sapiens GN=MKI67 PE=1 SV=2			2.69845	0.0160114	4	1	2.028	0.6356	1.38542	1	LGNLPGSKRQPQT,SKRQPQTPKEKAE		1						19.7781	19.477	18.7694	16.0732	17.8486	16.0074	KRRRVSFG
sp|P46013|KI67_HUMAN	S1937	Antigen KI-67 OS=Homo sapiens GN=MKI67 PE=1 SV=2	0.77191	0.14015	2.69302	0.00398744	2,3,4	1	2.805	0.5608	0.178261	1	LGNLPGSKRRPQT	6	9	23.5172	24.2987	24.2146	22.9454	23.5311	25.4452	25.5475	25.7763	22.0472	23.5296	23.113	KRRRVSFG
sp|P46013|KI67_HUMAN	S1750	Antigen KI-67 OS=Homo sapiens GN=MKI67 PE=1 SV=2	-1.18329	0.0279698	2.67632	0.00111629	3,4	1	3.763	0.7042	1.64239	0.49791	LVDTPTSSKPQPK	1	1	15.8486	16.0215	15.5824	16.6715	17.33	18.4353	18.5862	18.1964	15.4494	16.3275	15.4121	KRRRVSFG
sp|Q96FF9|CDCA5_HUMAN	S107:S124	Sororin OS=Homo sapiens GN=CDCA5 PE=1 SV=1			2.67559	0.0134964	4	1	3.102	0.3862	3.07741	0.11111	DLFKTHSVPATPT,PNPEAESSSKEGE		1						15.3976	15.7024	15.0782	11.5162	13.4845	13.1507
sp|P46013|KI67_HUMAN	S1207	Antigen KI-67 OS=Homo sapiens GN=MKI67 PE=1 SV=2	1.16317	0.0376514	2.66812	3.49873e-05	3	1	1.309	0.4725	0.388664	1	AGTLPGSKRQLQT	3	6	18.6103	19.2396	19.0005	17.486	18.0879	20.1964	20.3834	20.2545	17.4851	17.8489	17.496	KRRRVSFG
sp|P46013|KI67_HUMAN	T1193	Antigen KI-67 OS=Homo sapiens GN=MKI67 PE=1 SV=2	2.5847	0.00415003	2.64839	0.0044046	2,4	1	2.902	0.6237	0.710957	1	IKAFMGTPVQKLD	10	8	24.055	24.3645	24.6986	21.4937	22.0823	22.9808	23.3523	23.2108	19.7721	21.3096	20.5169	KRRRVSFG
sp|P46013|KI67_HUMAN	T1963	Antigen KI-67 OS=Homo sapiens GN=MKI67 PE=1 SV=2	0.19796	0.119225	2.64603	0.00150629	3,4	1	3.26	0.6494	0.578523	1	FKELFQTPGHTEE	1	2	16.7963	16.9425	16.9992	16.6506	16.7789	19.635	20.0678	20.2388	17.1851	17.8967	16.9216	KRRRVSFG
sp|P46013|KI67_HUMAN	S1291	Antigen KI-67 OS=Homo sapiens GN=MKI67 PE=1 SV=2	0.36502	0.30187	2.63601	0.0011447	2	1	1.56	0.4782	1.23523	1	CRNLMPSAGKAMH	3	3	20.6117	21.1191	20.8964	20.2102	20.8112	20.9356	20.7768	21.1804	17.7447	18.6909	18.5491	KRRRVSFG
sp|P36871|PGM1_HUMAN	S117	Phosphoglucomutase-1 OS=Homo sapiens GN=PGM1 PE=1 SV=3	0.328972	0.606168	2.63251	0.00438375	3,4,5	1	4.161	0.6867	0.672768	0.99999	GIILTASHNPGGP	2	5	22.3161	20.9307	21.5978	21.6193	20.9524	22.778	24.2947	23.6916	21.1302	20.7627	20.9739
sp|P29966|MARCS_HUMAN	S163:S167:S170	Myristoylated alanine-rich C-kinase substrate OS=Homo sapiens GN=MARCKS PE=1 SV=4	1.11248	0.23532	2.6291	0.00293389	4	1	1.514	0.541	1.75696	1	RFSFKKSFKLSGF,KKSFKLSGFSFKK,FKLSGFSFKKNKK	1	1	20.0878	18.8032	19.6403	19.1668	17.6291	18.8652	18.0924	18.0075	15.1613	16.2027	15.7137
sp|P46013|KI67_HUMAN	T1749	Antigen KI-67 OS=Homo sapiens GN=MKI67 PE=1 SV=2	-1.38577	0.0170905	2.62682	0.0116616	3,4	1	3.121	0.6582	2.87013	0.49844	DLVDTPTSSKPQP	1	1	14.6451	14.9441	14.5616	15.7728	16.4326	17.7973	17.8711	17.4287	13.9308	15.8285	15.4573	KRRRVSFG
sp|P46013|KI67_HUMAN	T2203:T2212	Antigen KI-67 OS=Homo sapiens GN=MKI67 PE=1 SV=2			2.60927	0.00219224	4	1	2.442	0.541	0.819514	0.99567	LKELFQTPICTDK,CTDKPTTHEKTTK		1						19.391	19.8987	19.4134	16.4158	17.5669	16.8926	KRRRVSFG
sp|P46013|KI67_HUMAN	S2105:T2113:S2116	Antigen KI-67 OS=Homo sapiens GN=MKI67 PE=1 SV=2			2.60706	0.0123964	3	1	1.236	0.2751	0.660533	0.19842	TKIACKSPPPESM,PPESMDTPTSTRR,SMDTPTSTRRRPK		1						17.4963	18.4877	17.2651	14.8033	16.075	14.5496	KRRRVSFG
sp|P46013|KI67_HUMAN	S1253:S1264	Antigen KI-67 OS=Homo sapiens GN=MKI67 PE=1 SV=2			2.5952	0.000707163	3	1	4.056	0.5791	1.0352	0.49944	TKIPCDSPQSDPV,PVDTPTSTKQRPK		1						15.731	15.9436	15.9379	13.1068	13.7977	12.9224	KRRRVSFG
sp|O94763|RMP_HUMAN	T473	Unconventional prefoldin RPB5 interactor 1 OS=Homo sapiens GN=URI1 PE=1 SV=3			2.58858	0.00420857	3	1	2.689	0.5608	1.71003	0.99698	LLPLSVTPEAFSG		1						13.3959	13.1162	13.6524	10.3804	10.3928	11.6255
sp|P46013|KI67_HUMAN	T1577	Antigen KI-67 OS=Homo sapiens GN=MKI67 PE=1 SV=2			2.58828	0.00100385	2	1	0.912	0.3169	1.76723	1	SKRRLQTPKEKAQ		2						21.8347	22.321	22.356	19.1767	20.0367	19.5335	KRRRVSFG
sp|P46013|KI67_HUMAN	T1841:T1848	Antigen KI-67 OS=Homo sapiens GN=MKI67 PE=1 SV=2	0.236062	0.636339	2.58716	0.00339247	3,4	1	3.386	0.6341	0.856166	0.5	FRELFQTPCTDNP,PCTDNPTTDEKTT	3	2	17.0946	18.1023	17.6199	17.0366	17.7025	17.3579	18.0664	17.7263	14.6201	15.8295	14.9395	KRRRVSFG
sp|Q96K58|ZN668_HUMAN	T331	Zinc finger protein 668 OS=Homo sapiens GN=ZNF668 PE=2 SV=3	-0.223329	0.760912	2.56474	0.000402028	4	1	1.778	0.4927	0.600921	1	MHRRVHTGDRPFK	2	1	19.8515	18.6211	18.9491	19.9985	18.7294	17.0703	17.2273	16.9229	14.0784	14.661	14.7869
sp|P46013|KI67_HUMAN	T1540:S1546	Antigen KI-67 OS=Homo sapiens GN=MKI67 PE=1 SV=2	1.22456	0.0273725	2.55779	0.00176535	3,4	1	2.934	0.534	1.19686	1	AGKAMHTPKPAVS,TPKPAVSGEKNIY	6	7	20.0974	20.6904	20.4644	18.9167	19.4689	22.238	23.0203	22.3097	19.9136	20.4003	19.5806	KRRRVSFG
sp|P46013|KI67_HUMAN	T2325:T2333	Antigen KI-67 OS=Homo sapiens GN=MKI67 PE=1 SV=2	0.654076	0.198702	2.55141	0.000589099	3,4	1	2.756	0.3835	0.917455	0.49998	FKELFQTPGTDKP,GTDKPTTDEKTTK	2	2	16.217	16.9286	16.2754	15.4607	16.1785	18.2442	18.7544	18.4494	15.5899	16.3183	15.8855	KRRRVSFG
sp|P46013|KI67_HUMAN	S1131:T1139:S1142	Antigen KI-67 OS=Homo sapiens GN=MKI67 PE=1 SV=2			2.54661	0.000395319	4	1	1.598	0.2572	1.56791	0.48835	TKIACKSPPPESV,PPESVDTPTSTKQ,SVDTPTSTKQWPK		1						19.5203	19.416	18.9671	16.5884	17.0725	16.6026	KRRRVSFG
sp|P46013|KI67_HUMAN	S1131:S1142	Antigen KI-67 OS=Homo sapiens GN=MKI67 PE=1 SV=2			2.54595	9.9131e-05	4	1	2.005	0.3676	2.33581	0.24943	TKIACKSPPPESV,SVDTPTSTKQWPK		1						18.1219	18.4465	18.2722	15.4851	15.9436	15.774	KRRRVSFG
sp|P46013|KI67_HUMAN	S1131:T1141	Antigen KI-67 OS=Homo sapiens GN=MKI67 PE=1 SV=2			2.54448	0.000476658	3	1	1.706	0.4443	2.43718	0.33269	TKIACKSPPPESV,ESVDTPTSTKQWP		1						17.494	17.7929	17.662	14.7907	15.5484	14.9763	KRRRVSFG
sp|P46013|KI67_HUMAN	T2325	Antigen KI-67 OS=Homo sapiens GN=MKI67 PE=1 SV=2	0.940464	0.0907058	2.54413	0.00182286	3,4,5	1	6.281	0.6915	0.515233	1	FKELFQTPGTDKP	3	3	21.3117	21.9525	21.8738	20.3973	21.147	21.2553	21.3191	21.149	18.1087	19.2949	18.6874	KRRRVSFG
sp|Q6DD87|ZN787_HUMAN	S173	Zinc finger protein 787 OS=Homo sapiens GN=ZNF787 PE=1 SV=2			2.51634	0.000788486	4	1	2.231	0.5338	2.06727	1	KHRRSHSGLKPFV		1						18.2864	18.3472	18.3251	15.2574	16.0319	16.1204
sp|Q7L775|EPMIP_HUMAN	T92	EPM2A-interacting protein 1 OS=Homo sapiens GN=EPM2AIP1 PE=1 SV=1	0.126106	0.507904	2.51212	0.00747086	2,3	1	3.371	0.7042	0.46115	1	LPVASFTPEERAA	1	1	14.2258	14.6356	14.5866	14.3273	14.3858	14.8095	15.7186	14.6698	11.7977	12.9875	12.8762
sp|O94763|RMP_HUMAN	T266	Unconventional prefoldin RPB5 interactor 1 OS=Homo sapiens GN=URI1 PE=1 SV=3			2.50754	0.00023979	4	1	1.736	0.4885	1.33152	0.99617	QVTDSHTPCHKDV		1						15.1159	15.2407	15.3573	12.9947	12.8326	12.3641
sp|P46013|KI67_HUMAN	S1496:T1503	Antigen KI-67 OS=Homo sapiens GN=MKI67 PE=1 SV=2	0.730794	0.159023	2.50208	0.00218324	3	1	1.996	0.6438	1.3167	0.99485	TKIACRSQPDPVD,QPDPVDTPTSSKP	1	1	14.1356	15.1137	14.7601	13.7628	14.1152	17.2615	18.0378	17.5997	14.599	15.5339	15.2599	KRRRVSFG
sp|P46013|KI67_HUMAN	T1747:S1750	Antigen KI-67 OS=Homo sapiens GN=MKI67 PE=1 SV=2	1.18897	0.0488934	2.48088	0.00229022	3,4	1	3.834	0.6163	1.56171	0.49843	QPDLVDTPTSSKP,LVDTPTSSKPQPK	4	5	18.5691	19.2066	18.8494	17.3058	18.0663	19.9794	20.1801	19.7474	17.1018	18.1576	17.2049	KRRRVSFG
sp|P46013|KI67_HUMAN	S2827:S2837	Antigen KI-67 OS=Homo sapiens GN=MKI67 PE=1 SV=2			2.46502	0.000241439	3	1	1.838	0.5479	4.35893	0.49644	TKIPCKSSPELED,LEDTATSSKRRPR		1						18.0351	18.0861	17.656	15.3012	15.7499	15.3312	KRRRVSFG
sp|Q8NG31|CASC5_HUMAN	S582	Protein CASC5 OS=Homo sapiens GN=CASC5 PE=1 SV=3			2.45656	0.010669	3	1	1.125	0.2631	1.22681	0.49999	SLSNPLSISLTDR		1						17.9883	18.3062	18.3647	14.7643	16.5745	15.9507	NSRRVSFA
sp|P46013|KI67_HUMAN	T2325:T2332	Antigen KI-67 OS=Homo sapiens GN=MKI67 PE=1 SV=2	0.585179	0.34972	2.44457	0.00384099	3,4,5	1	2.297	0.5128	0.424361	0.5	FKELFQTPGTDKP,PGTDKPTTDEKTT	2	1	16.615	17.626	17.1135	16.034	17.032	17.2287	18.0905	17.8817	14.6964	15.4136	15.7572	KRRRVSFG
sp|P46013|KI67_HUMAN	T1327:S1329	Antigen KI-67 OS=Homo sapiens GN=MKI67 PE=1 SV=2	0.97835	0.192151	2.43818	0.00780877	3	1	1.321	0.4519	0.007318	1	DLTENLTGSKRRP,TENLTGSKRRPQT	1	1	18.4473	19.6078	19.3202	17.6493	18.6442	19.7366	20.3162	20.187	16.7199	18.1232	18.0822	KRRRVSFG
sp|P83731|RL24_HUMAN	T83	60S ribosomal protein L24 OS=Homo sapiens GN=RPL24 PE=1 SV=1	0.440928	0.602534	2.42822	0.00191522	2,3	1	4.268	0.6033	0.414864	1	KFQRAITGASLAD	4	6	20.4308	18.9834	20.2358	20.0927	18.7921	21.4944	20.7632	20.6754	18.4651	18.2332	18.9501
sp|Q6WKZ4|RFIP1_HUMAN	S300	Rab11 family-interacting protein 1 OS=Homo sapiens GN=RAB11FIP1 PE=1 SV=2	1.10645	0.00946399	2.42729	0.0107429	3	1	1.567	0.5329	1.40433	1	PKKEGLSFLGGLR	2	2	18.2157	18.5285	18.0435	17.1966	17.1156	20.0484	19.8216	19.5108	16.3841	18.1272	17.5875
sp|O76021|RL1D1_HUMAN	T454	Ribosomal L1 domain-containing protein 1 OS=Homo sapiens GN=RSL1D1 PE=1 SV=3	0.0977028	0.791891	2.42626	0.010724	4,5	1	1.393	0.5406	1.35174	1	KKDARQTPKKPEA	2	1	17.3426	16.6328	16.6675	16.9991	16.5674	19.4824	18.6358	18.7967	15.9084	17.4648	16.2631
sp|P46013|KI67_HUMAN	T1764	Antigen KI-67 OS=Homo sapiens GN=MKI67 PE=1 SV=2	0.337131	0.0139844	2.42049	0.00497849	2,3,4	1	2.547	0.691	1.39261	1	SLRKADTEEEFLA	4	4	20.1668	20.1924	20.3251	19.8707	19.9113	22.4542	22.1603	22.484	19.1169	20.4719	20.2483	KRRRVSFG
sp|P06748|NPM_HUMAN	T237	Nucleophosmin OS=Homo sapiens GN=NPM1 PE=1 SV=2	-0.0161396	0.972023	2.42018	0.00569623	2,3,4,5	1	3.199	0.5765	0.398615	1	QEKTPKTPKGPSS	4	8	23.0821	22.2459	22.276	22.8646	22.237	24.9628	24.5071	24.0261	21.6282	22.7846	21.8226
sp|P0CW22|RS17L_HUMAN	T130	40S ribosomal protein S17-like OS=Homo sapiens GN=RPS17L PE=3 SV=1	0.0898151	0.90169	2.4198	8.21369e-05	3,4,5	2	4.954	0.7346	0.619814	1	VGMNFKTPRGPV-	10	13	18.5882	19.0134	20.2956	19.0853	19.3332	21.7711	22.1354	22.2086	19.5014	19.7016	19.6527
sp|P08708|RS17_HUMAN	T130	40S ribosomal protein S17 OS=Homo sapiens GN=RPS17 PE=1 SV=2	0.0898151	0.90169	2.4198	8.21369e-05	3,4,5	2	4.954	0.7346	0.619814	1	VGMNFKTPRGPV-	10	13	18.5882	19.0134	20.2956	19.0853	19.3332	21.7711	22.1354	22.2086	19.5014	19.7016	19.6527
sp|Q9ULW0|TPX2_HUMAN	S486	Targeting protein for Xklp2 OS=Homo sapiens GN=TPX2 PE=1 SV=2	0.409663	0.107057	2.41487	0.00127157	2,3,4,5	1	4.123	0.6229	0.516137	1	PITVPKSPAFALK	8	9	22.1117	22.4391	21.9719	21.7906	21.7385	25.0844	24.7518	24.3783	22.2274	22.7399	22.0026
sp|Q9BRD0|BUD13_HUMAN	T123:S127	BUD13 homolog OS=Homo sapiens GN=BUD13 PE=1 SV=1	0.553963	0.648276	2.41319	0.0312497	3,4	1	2.221	0.6027	1.06606	0.99575	RHFRHDTPDSSPR,HDTPDSSPRRVRH	2	2	20.4124	18.6134	18.4461	19.5917	17.615	19.7221	17.5729	17.9739	15.7487	16.6812	15.5995
sp|P46013|KI67_HUMAN	S125:S127	Antigen KI-67 OS=Homo sapiens GN=MKI67 PE=1 SV=2	0.128919	0.645428	2.37632	2.38368e-05	3	1	1.736	0.3802	2.18661	0.33332	EPARRVSRSSFSS,ARRVSRSSFSSDP	1	1	17.703	18.0442	18.0605	17.5342	18.0798	18.1441	18.0324	18.1995	15.5692	15.8889	15.7889	KRRRVSFG
sp|P46013|KI67_HUMAN	T1315	Antigen KI-67 OS=Homo sapiens GN=MKI67 PE=1 SV=2	1.64933	0.0296731	2.37579	0.00853787	2,3,4,5	1	3.247	0.6674	0.844926	1	IIIFVGTPVQKLD	8	8	21.8156	22.7029	22.4498	20.3404	21.0065	21.5062	21.9679	21.9417	18.5145	20.0725	19.7014	KRRRVSFG
sp|P46013|KI67_HUMAN	S2105:T2113:T2117	Antigen KI-67 OS=Homo sapiens GN=MKI67 PE=1 SV=2			2.3712	0.000304049	4	1	1.339	0.3652	0.446141	0.33326	TKIACKSPPPESM,PPESMDTPTSTRR,MDTPTSTRRRPKT		1						20.5763	20.7014	20.55	17.9503	18.615	18.1488	KRRRVSFG
sp|Q9H0A0|NAT10_HUMAN	S984	N-acetyltransferase 10 OS=Homo sapiens GN=NAT10 PE=1 SV=2	0.913517	0.0673589	2.37028	0.013134	2,3	1	2.343	0.5616	0.447893	1	KAGPNASIISLKS	2	2	18.205	18.6219	18.1185	17.0582	17.745	19.4284	20.0285	19.3554	16.3539	18.1374	17.2101
sp|Q96RT1|LAP2_HUMAN	S620	Protein LAP2 OS=Homo sapiens GN=ERBB2IP PE=1 SV=2			2.36865	0.000866447	3	1	2.215	0.5255	0.702644	0.99367	PPLIETSINQPKV		1						19.2986	18.8015	19.0194	16.2283	16.9308	16.8544
sp|Q8N573|OXR1_HUMAN	S91	Oxidation resistance protein 1 OS=Homo sapiens GN=OXR1 PE=1 SV=2	-0.280653	0.169015	2.35812	0.000756519	3,4	1	1.671	0.5171	0.195223	1	KDGRRMSFQKPKG	2	2	19.6567	19.3983	19.7278	19.9912	19.7587	23.1162	22.5842	22.7518	20.1318	20.8234	20.4225
sp|Q9Y3T9|NOC2L_HUMAN	S49:S56:S58	Nucleolar complex protein 2 homolog OS=Homo sapiens GN=NOC2L PE=1 SV=4	-0.0505833	0.92064	2.35634	0.00366292	3,4,5	1	1.533	0.5073	0.845552	0.5	AREAARSPDKPGG,PDKPGGSPSASRR,KPGGSPSASRRKG	1	3	17.3543	18.3122	17.5901	17.4233	18.1823	20.7046	21.1129	20.7969	18.0012	19.2241	18.32	RQRVSFG
sp|O14950|ML12B_HUMAN	T19:S20	Myosin regulatory light chain 12B OS=Homo sapiens GN=MYL12B PE=1 SV=2	0.0404882	0.959307	2.35358	0.0306744	4,5	3	3.368	0.5221	1.19906	1	KRPQRATSNVFAM,RPQRATSNVFAMF	3	3	16.5801	15.6628	16.1664	16.9623	15.2296	18.8387	16.4764	18.298	15.6146	15.3616	15.5761
sp|P19105|ML12A_HUMAN	T18:S19	Myosin regulatory light chain 12A OS=Homo sapiens GN=MYL12A PE=1 SV=2	0.0404882	0.959307	2.35358	0.0306744	4,5	3	3.368	0.5221	1.19906	1	KRPQRATSNVFAM,RPQRATSNVFAMF	3	3	16.5801	15.6628	16.1664	16.9623	15.2296	18.8387	16.4764	18.298	15.6146	15.3616	15.5761
sp|P24844|MYL9_HUMAN	T19:S20	Myosin regulatory light polypeptide 9 OS=Homo sapiens GN=MYL9 PE=1 SV=4	0.0404882	0.959307	2.35358	0.0306744	4,5	3	3.368	0.5221	1.19906	1	KRPQRATSNVFAM,RPQRATSNVFAMF	3	3	16.5801	15.6628	16.1664	16.9623	15.2296	18.8387	16.4764	18.298	15.6146	15.3616	15.5761
sp|P30307|MPIP3_HUMAN	S38	M-phase inducer phosphatase 3 OS=Homo sapiens GN=CDC25C PE=1 SV=2			2.34443	0.013941	2	1	2.195	0.7467	3.18268	0.5	LLERDTSFTVCPD		1						17.5291	17.1555	17.207	13.8899	15.247	15.7215
sp|P39748|FEN1_HUMAN	S363	Flap endonuclease 1 OS=Homo sapiens GN=FEN1 PE=1 SV=1			2.33626	0.0173847	3	1	1.189	0.4727	1.9635	0.99825	EPEPKGSTKKKAK		1						18.27	16.9142	16.6143	14.8635	15.5009	14.4253
sp|Q96K58|ZN668_HUMAN	T107	Zinc finger protein 668 OS=Homo sapiens GN=ZNF668 PE=2 SV=3			2.33337	0.00721827	4	1	2.112	0.6046	2.17571	0.99994	SHGRSHTGEKPFP		1						20.1691	20.262	19.4975	17.1867	18.4274	17.3143
sp|P48634|PRC2A_HUMAN	T1353	Protein PRRC2A OS=Homo sapiens GN=PRRC2A PE=1 SV=3	4.29227	0.00472523	2.32946	0.0273108	2,3	1	4.721	0.7263	1.19432	1	TPKAVGTPGGGGG	5	2	20.2283	20.331	20.4514	16.794	15.2953	16.5396	17.3258	17.0148	14.1062	15.9157	13.8699
sp|P49711|CTCF_HUMAN	T317	Transcriptional repressor CTCF OS=Homo sapiens GN=CTCF PE=1 SV=1	-1.57085	0.0505469	2.32137	0.000395334	4,5	1	2.7	0.537	1.17372	0.99994	NHLNTHTGTRPHK	2	3	15.3866	15.2375	14.177	16.4183	16.5908	18.4176	18.0323	17.771	15.8055	15.5615	15.8897
sp|Q4G0Z9|MCMD2_HUMAN	S281	MCM domain-containing protein 2 OS=Homo sapiens GN=MCMDC2 PE=1 SV=3	1.93451	0.0132366	2.31933	0.0154249	2	1	1.241	0.2758	0.329398	0.5	CNSKVPSGISDNF	1	1	19.9938	20.3103	20.3201	17.8186	18.7285	21.0728	21.4447	21.1155	17.8328	19.7367	19.1055
sp|P19338|NUCL_HUMAN	T76	Nucleolin OS=Homo sapiens GN=NCL PE=1 SV=3	1.40722	0.0343129	2.31149	0.00989011	2,3,4	1	2.648	0.6231	0.109682	1	KKVAVATPAKKAA	17	21	26.5272	27.1467	27.0913	25.1363	25.8928	26.2626	26.292	26.1633	22.959	24.6194	24.2051
sp|P46013|KI67_HUMAN	S2828:S2837	Antigen KI-67 OS=Homo sapiens GN=MKI67 PE=1 SV=2			2.28992	0.000857638	4	1	2.061	0.4216	2.26796	0.25	KIPCKSSPELEDT,LEDTATSSKRRPR		1						17.5147	17.4031	17.2076	15.1114	15.4859	14.6584	KRRRVSFG
sp|P46013|KI67_HUMAN	T1091	Antigen KI-67 OS=Homo sapiens GN=MKI67 PE=1 SV=2	0.172154	0.804658	2.28729	0.00754035	2,3,4	1	4.328	0.6962	0.075261	1	MKKWPRTPKEEAQ	4	4	19.6262	20.9599	20.6472	19.7438	20.7341	22.1028	22.6794	22.6886	19.5238	20.9568	20.1283	KRRRVSFG
sp|Q8NDD1|CA131_HUMAN	S86	Uncharacterized protein C1orf131 OS=Homo sapiens GN=C1orf131 PE=1 SV=3	0.322965	0.201895	2.28631	0.00473417	3	1	1.866	0.4073	1.95956	1	IRGQRKSASSFFK	1	1	16.9231	17.0337	17.3332	16.6132	16.9342	18.6114	18.3535	18.5636	15.455	16.7631	16.4513
sp|P78316|NOP14_HUMAN	T236	Nucleolar protein 14 OS=Homo sapiens GN=NOP14 PE=1 SV=3	-0.233757	0.754087	2.26785	0.000820083	3,4	1	3.395	0.5021	1.60359	1	TLLSHKTPKSENR	2	2	19.4599	20.2685	21.134	20.155	20.8874	20.0976	20.5757	20.1312	17.6105	18.2448	18.1457
sp|P30307|MPIP3_HUMAN	T37:T48	M-phase inducer phosphatase 3 OS=Homo sapiens GN=CDC25C PE=1 SV=2	2.04317	0.0011185	2.26336	0.00250764	3,4	1	2.686	0.6601	0.10239	0.49903	LLLERDTSFTVCP,CPDVPRTPVGKFL	1	2	16.1585	15.9209	15.7745	13.8034	14.0129	17.3727	17.1141	16.8611	14.2914	15.3213	14.9451
sp|Q16666|IF16_HUMAN	T123	Gamma-interferon-inducible protein 16 OS=Homo sapiens GN=IFI16 PE=1 SV=3	3.65746	0.00252389	2.26309	0.0140502	2,3,4	1	3.546	0.6117	1.20412	1	TEGAEATPGAQKR	6	2	23.0853	23.9295	23.5894	20.1775	19.5771	18.6025	19.3003	18.6159	15.6425	17.3097	16.7771
sp|P46013|KI67_HUMAN	S579:T588	Antigen KI-67 OS=Homo sapiens GN=MKI67 PE=1 SV=2			2.26042	0.000142823	4	1	2.037	0.5385	1.33994	0.49208	AQSLVISPPAPSP,APSPRKTPVASDQ		1						17.6982	17.4222	17.2599	15.3864	15.1345	15.0783	KRRRVSFG
sp|Q14241|ELOA1_HUMAN	S163	Transcription elongation factor B polypeptide 3 OS=Homo sapiens GN=TCEB3 PE=1 SV=2			2.2537	0.017902	4	1	1.19	0.2958	3.23945	1	KKHRKLSELERPH		1						21.3174	21.5029	20.1928	18.4335	19.5697	18.2488
sp|P46013|KI67_HUMAN	S2223:T2231:S2239	Antigen KI-67 OS=Homo sapiens GN=MKI67 PE=1 SV=2			2.24823	0.00658819	5	1	1.494	0.5361	0.990484	0.49485	TKIACRSPQPDPV,QPDPVGTPTIFKP,TIFKPQSKRSLRK		1						18.1691	18.1331	17.4056		15.7683	15.5405	KRRRVSFG
sp|P49711|CTCF_HUMAN	T319	Transcriptional repressor CTCF OS=Homo sapiens GN=CTCF PE=1 SV=1			2.233	0.000881001	5	1	1.176	0.3716	2.32434	0.99595	LNTHTGTRPHKCP		1						15.9578	15.5899	15.1116	13.2586	13.2735	13.4282
sp|P46013|KI67_HUMAN	S1253:T1261:T1265	Antigen KI-67 OS=Homo sapiens GN=MKI67 PE=1 SV=2			2.22839	0.0259702	3	1	1.656	0.2349	1.73037	0.32952	TKIPCDSPQSDPV,QSDPVDTPTSTKQ,VDTPTSTKQRPKR		1						14.3904	14.6927	13.7049	12.5483	12.6687	10.8858	KRRRVSFG
sp|P46013|KI67_HUMAN	T2268	Antigen KI-67 OS=Homo sapiens GN=MKI67 PE=1 SV=2	1.34527	0.0195063	2.21756	0.00596623	2,3,4,5	1	3.398	0.6774	0.010524	1	VGKAMDTPKPAGG	21	25	22.7982	23.1583	22.9849	21.285	21.9854	24.0937	24.3508	24.1939	21.2722	22.6891	22.0245	KRRRVSFG
sp|Q9BXS6|NUSAP_HUMAN	T349:S352	Nucleolar and spindle-associated protein 1 OS=Homo sapiens GN=NUSAP1 PE=1 SV=1			2.20238	0.00160442	4,5	1	1.863	0.2979	0.435176	0.99897	TTEATQTPVSNKK,ATQTPVSNKKPVF		2						19.526	19.2508	19.0155	16.5659	17.3541	17.2651
sp|Q96GX5|GWL_HUMAN	S551	Serine/threonine-protein kinase greatwall OS=Homo sapiens GN=MASTL PE=1 SV=1	-0.182115	0.796228	2.19558	0.0179904	3	1	2.366	0.6488	0.835568	0.49947	KRDYLSSSFLCSD	1	1	19.054	17.868	17.9197	19.0113	17.9141	21.0643	19.863	20.1937	17.4087	18.9321	18.1934
sp|Q8IY81|RRMJ3_HUMAN	S676	pre-rRNA processing protein FTSJ3 OS=Homo sapiens GN=FTSJ3 PE=1 SV=2	0.458193	0.170706	2.1954	0.000651757	2,3,4	1	5.64	0.7145	0.751765	0.99815	LGAVIASSKKAKR	9	12	23.0246	23.4684	23.6893	22.8827	22.9891	21.7423	21.8018	21.6214	19.1086	19.8647	19.606
sp|Q9P206|K1522_HUMAN	S161	Uncharacterized protein KIAA1522 OS=Homo sapiens GN=KIAA1522 PE=1 SV=2	0.067101	0.775563	2.19163	0.0020604	3	1	3.973	0.7176	0.323006	0.99799	RRRERRSTVLGLP	1	1	17.7896	17.319	17.6309	17.674	17.3514	17.4372	16.6712	16.4555	14.5952	14.8191	14.5747
sp|P46013|KI67_HUMAN	S3041	Antigen KI-67 OS=Homo sapiens GN=MKI67 PE=1 SV=2	0.155968	0.483817	2.18444	0.00338077	2,3	1	1.721	0.5817	0.387528	1	PRARGKSSEPVVI	2	2	18.4155	18.4972	18.9052	18.4385	18.4615	20.1596	19.7082	20.2816	17.2894	17.9837	18.3229	KRRRVSFG
sp|P78332|RBM6_HUMAN	T252	RNA-binding protein 6 OS=Homo sapiens GN=RBM6 PE=1 SV=5	2.21002	0.00238416	2.17732	0.000517242	2,4	1	1.567	0.4506	3.15264	1	DFRDRDTPHSDFR	2	1	15.4296	16.0302	15.6115	13.4934	13.4674	12.5593	13.1623	12.6472	10.8114	10.5339	10.4916
sp|Q9H4L4|SENP3_HUMAN	S44	Sentrin-specific protease 3 OS=Homo sapiens GN=SENP3 PE=1 SV=2	-0.173244	0.646828	2.17317	0.00890524	3	1	1.975	0.6101	1.20413	1	PKPRLKSGGGFGP	1	2	16.2123	16.7609	16.8656	16.4917	17.0806	19.4167	19.1635	19.2258	16.1965	17.5868	17.5031
sp|Q93100|KPBB_HUMAN	S27	Phosphorylase b kinase regulatory subunit beta OS=Homo sapiens GN=PHKB PE=1 SV=3			2.162	0.00430666	2	1	1.483	0.4484	3.11792	1	RTKRSGSVYEPLK		1						20.2681	19.8259	19.5201	17.2409	18.2696	17.6176
sp|P46013|KI67_HUMAN	T1557:T1569	Antigen KI-67 OS=Homo sapiens GN=MKI67 PE=1 SV=2			2.1613	5.37631e-05	4	1	1.217	0.3624	2.90446	0.48672	IYAFMGTPVQKLD,DLTENLTGSKRRL		1						17.7544	17.8383	17.5462	15.3943	15.6649	15.5958	KRRRVSFG
sp|Q5QJE6|TDIF2_HUMAN	T61	Deoxynucleotidyltransferase terminal-interacting protein 2 OS=Homo sapiens GN=DNTTIP2 PE=1 SV=2	0.923776	0.003223	2.1429	0.00110738	2,3	1	1.44	0.5275	0.74109	1	QSLIPRTPKARKR	3	3	18.9756	19.2177	19.1785	18.1408	18.2595	20.3363	20.1815	19.9848	17.6758	18.4705	17.9275
sp|P46013|KI67_HUMAN	S2135	Antigen KI-67 OS=Homo sapiens GN=MKI67 PE=1 SV=2	0.886156	0.00273665	2.14281	0.0153304	2,3	1	2.063	0.4595	1.58038	1	DIVEELSALKQLT	1	4	19.7626	19.9893	19.9795	19.0435	19.0052	19.7989	19.7453	19.8161	16.6304	18.4022	17.8993	KRRRVSFG
sp|Q7Z460|CLAP1_HUMAN	T989	CLIP-associating protein 1 OS=Homo sapiens GN=CLASP1 PE=1 SV=1	1.03411	0.0790186	2.14067	0.0167366	3	1	1.384	0.2238	0.144374	1	IVDQTQTPNLKVK	1	1	18.3493	19.0027	19.2456	17.5756	18.0879	17.5882	17.6214	17.7598	14.4391	16.0278	16.0806
sp|Q92841|DDX17_HUMAN	S64	Probable ATP-dependent RNA helicase DDX17 OS=Homo sapiens GN=DDX17 PE=1 SV=2	3.6563	0.00667686	2.13924	0.0354846	3,4,5	1	5.015	0.7524	0.407954	1	EPQALPSPAIRAP	6	5	20.6547	20.8833	20.3693	17.6605	16.2985	18.7138	18.6676	18.0584	15.0502	17.1486	16.8233
sp|Q5UIP0|RIF1_HUMAN	S2260:S2263	Telomere-associated protein RIF1 OS=Homo sapiens GN=RIF1 PE=1 SV=2			2.136	0.0298644	2	1	1.102	0.5644	0.718146	0.99462	SAKGFLSPGSRSP,GFLSPGSRSPKFK		1						19.4036	19.3273	19.3764	15.9781	18.1294	17.5918	KVRRVSFA
sp|Q5UIP0|RIF1_HUMAN	S2260:S2263:S2265	Telomere-associated protein RIF1 OS=Homo sapiens GN=RIF1 PE=1 SV=2	0.132807	0.669462	2.12992	0.0271911	3	1	1.156	0.5208	1.73002	1	SAKGFLSPGSRSP,GFLSPGSRSPKFK,LSPGSRSPKFKSS	1	1	16.7961	17.2521	17.4493	16.8582	17.2078	18.5532	18.3473	18.6879	15.1639	16.9973	17.0374	KVRRVSFA
sp|P46013|KI67_HUMAN	S1815	Antigen KI-67 OS=Homo sapiens GN=MKI67 PE=1 SV=2	1.04715	0.0496348	2.1277	0.00214432	2,3	1	2.582	0.6379	1.77666	1	PGNLPGSNRRLQT	6	9	23.813	24.2896	24.256	22.7217	23.423	22.3265	22.5266	22.4864	19.7943	20.8185	20.3436	KRRRVSFG
sp|Q9BYG3|MK67I_HUMAN	S247	MKI67 FHA domain-interacting nucleolar phosphoprotein OS=Homo sapiens GN=MKI67IP PE=1 SV=1	-0.223155	0.558006	2.12422	0.00130438	3,4,5	1	3.944	0.6711	0.535897	1	FLERRKSQVAELN	1	5	17.4545	18.127	17.3241	17.7103	18.0064	21.1306	21.2332	20.9508	18.5441	19.4146	18.9831
sp|Q9Y3T9|NOC2L_HUMAN	S67	Nucleolar complex protein 2 homolog OS=Homo sapiens GN=NOC2L PE=1 SV=4			2.12198	0.00844323	4	1	1.342	0.3692	2.65056	1	RRKGRASEHKDQL		2						21.0308	20.7797	20.4081	18.2591	19.4163	18.1773	RQRVSFG
sp|P06748|NPM_HUMAN	S137	Nucleophosmin OS=Homo sapiens GN=NPM1 PE=1 SV=2			2.1124	0.011203	2	1	1.326	0.3906	0.358656	1	EDVKLLSISGKRS		5						25.6814	25.6101	25.9438	22.7093	24.0302	24.1586
sp|Q69YH5|CDCA2_HUMAN	S76	Cell division cycle-associated protein 2 OS=Homo sapiens GN=CDCA2 PE=1 SV=2			2.10857	0.00475586	4	1	1.894	0.4609	1.24046	0.98985	ESFVRNSAGKSSS		1						15.2454	15.0318	14.9482	12.6696	13.6847	12.5454	KRKRVTFG
sp|P46013|KI67_HUMAN	T1111:S1118	Antigen KI-67 OS=Homo sapiens GN=MKI67 PE=1 SV=2			2.10727	0.000190548	3,4	1	1.863	0.5307	0.699507	0.99635	FKELFQTPGPSEE,PGPSEESMTDEKT		4						19.5403	19.852	19.7552	17.6106	17.8335	17.3816	KRRRVSFG
sp|P46013|KI67_HUMAN	T2285:S2299	Antigen KI-67 OS=Homo sapiens GN=MKI67 PE=1 SV=2			2.10146	0.00173834	4	1	1.165	0.2369	3.3986	1	MKAFMGTPVQKLD,PGNLPGSKRWPQT		1						17.5786	17.3523	16.8306	14.9136	15.4934	15.0501	KRRRVSFG
sp|Q9BQG0|MBB1A_HUMAN	S1290:S1293	Myb-binding protein 1A OS=Homo sapiens GN=MYBBP1A PE=1 SV=2	1.34223	0.00719183	2.10073	0.00648429	3,4	1	1.341	0.3683	2.38222	1	KGVLGKSPLSALA,LGKSPLSALARKK	1	1	19.6671	19.8211	20.1784	18.4663	18.6269	20.246	19.9043	20.1212	17.2408	18.5584	18.1701
sp|P46013|KI67_HUMAN	T2389:S2395:T2406	Antigen KI-67 OS=Homo sapiens GN=MKI67 PE=1 SV=2	0.969002	0.00202429	2.0999	0.00793865	4,5	1	2.216	0.4225	0.224819	0.49858	AGKAMDTPKPAVS,TPKPAVSDEKNIN,INTFVETPVQKLD	2	1	18.6186	18.5295	18.5037	17.469	17.6943	19.7701	20.0393	19.7326	17.0075	18.4464	17.7883	KRRRVSFG
sp|Q9UI10|EI2BD_HUMAN	T86	Translation initiation factor eIF-2B subunit delta OS=Homo sapiens GN=EIF2B4 PE=1 SV=2	3.95941	0.000366897	2.08767	0.00284762	2,3	1	4.093	0.6362	0.464501	1	SGIQLGTPREKVP	6	2	21.7858	21.6824	21.8737	17.5441	18.0984	19.0635	19.4349	19.2116	16.5467	17.4437	17.4565
sp|A6NFI3|ZN316_HUMAN	T480	Zinc finger protein 316 OS=Homo sapiens GN=ZNF316 PE=1 SV=1	-0.0144399	0.972935	2.05192	0.0433271	5	1	2.843	0.572	1.60977	1	RHQAVHTADRPHC	1	1	13.6843	13.5815	12.9373	13.7513	13.0796	14.4237	14.3052	13.8914		12.9218	11.3879
sp|Q6P996|PDXD1_HUMAN	T691	Pyridoxal-dependent decarboxylase domain-containing protein 1 OS=Homo sapiens GN=PDXDC1 PE=1 SV=2	3.35149	0.000166837	2.05054	9.79286e-05	2,3	1	2.709	0.7035	0.839031	0.99998	GVTLPPTPSGSRT	9	1	19.5889	19.7205	19.5243	16.0975	16.422	12.8929	13.0463	12.8664		10.8939	10.8755
sp|P46013|KI67_HUMAN	S1253:T1261:T1263	Antigen KI-67 OS=Homo sapiens GN=MKI67 PE=1 SV=2			2.04676	0.00180607	3,4	1	2.386	0.2307	1.94596	0.9875	TKIPCDSPQSDPV,QSDPVDTPTSTKQ,DPVDTPTSTKQRP		3						19.3758	19.4367	18.8798	16.8296	17.5707	17.1517	KRRRVSFG
sp|P09874|PARP1_HUMAN	S507	Poly [ADP-ribose] polymerase 1 OS=Homo sapiens GN=PARP1 PE=1 SV=4	-0.133871	0.59741	2.04278	0.00840988	4,5	1	2.511	0.5972	1.24642	1	AALSKKSKGQVKE	1	3	17.315	17.3477	16.9668	17.1235	17.564	21.5828	21.0891	20.6678	18.4988	19.639	19.0737
sp|P67809|YBOX1_HUMAN	T271	Nuclease-sensitive element-binding protein 1 OS=Homo sapiens GN=YBX1 PE=1 SV=3			2.03712	0.0025315	4	1	1.292	0.4551	1.81652	1	ENQGDETQGQQPP		1						14.9968	15.0349	14.2651	12.4927	13.0572	12.6356
sp|Q9NW82|WDR70_HUMAN	S621	WD repeat-containing protein 70 OS=Homo sapiens GN=WDR70 PE=1 SV=1	3.30537	0.000238986	2.0323	0.0169513	2,3,4	1	3.685	0.5379	0.098512	1	DSPYWVSPAYSKT	5	1	21.764	21.4764	21.7944	18.4919	18.2539	16.967	17.0864	16.9241	14.4244	15.9868	14.4695
sp|Q5VYS8|TUT7_HUMAN	T1414	Terminal uridylyltransferase 7 OS=Homo sapiens GN=ZCCHC6 PE=1 SV=1	2.36417	0.00235386	2.03143	0.0110923	3,4	1	2.499	0.6852	2.25917	1	DKPIQCTPQKAKP	4	2	20.1224	20.6545	20.0556	17.922	17.9047	19.405	20.4175	19.313	17.2625	18.2263	17.5524
sp|Q5SVQ8|ZBT41_HUMAN	T384	Zinc finger and BTB domain-containing protein 41 OS=Homo sapiens GN=ZBTB41 PE=2 SV=1			2.02799	0.00250206	4	1	3.014	0.7372	1.35481	1	SHTRVHTGEKPFE		1						19.221	19.2145	19.0347	16.647	17.6612	17.0779
sp|Q96K58|ZN668_HUMAN	S105	Zinc finger protein 668 OS=Homo sapiens GN=ZNF668 PE=2 SV=3			2.02206	0.00295065	3	1	1.175	0.377	1.06065	0.5	LRSHGRSHTGEKP		1						16.3867	16.9611	16.3779	14.0646	14.8512	14.7438
sp|Q15361|TTF1_HUMAN	T80:T82	Transcription termination factor 1 OS=Homo sapiens GN=TTF1 PE=1 SV=3			2.01686	0.0025232	3	1	1.043	0.185	2.01376	0.33213	DETANATSTLKKR,TANATSTLKKRKK		1						16.6944	17.3263	16.4905	15.076	14.864	14.5205
sp|Q66K89|E4F1_HUMAN	T570	Transcription factor E4F1 OS=Homo sapiens GN=E4F1 PE=1 SV=2	-0.738419	0.596366	2.01182	0.0183252	4	1	2.022	0.603	1.93742	1	RHVRHHTGEKPFK	1	1	17.6598	15.9115	14.8613	17.7859	15.9794	18.2614	17.1951	16.9744	14.9467	16.1046	15.3441
sp|Q13123|RED_HUMAN	T332	Protein Red OS=Homo sapiens GN=IK PE=1 SV=3	0.693534	0.0499471	2.00816	0.010294	4,5	1	3.704	0.7353	0.566846	0.25	VPSTTKTPRDKER	4	6	18.8429	19.2629	19.2646	18.2675	18.5923	21.5884	21.7698	21.5577	18.8037	20.2774	19.8104
sp|O15156|ZBT7B_HUMAN	T369	Zinc finger and BTB domain-containing protein 7B OS=Homo sapiens GN=ZBTB7B PE=1 SV=2	0.0600072	0.915855	1.99726	0.00137494	4	1	4.654	0.7374	0.016604	1	RHMRTHTGEKPFA	1	1	17.2921	17.8437	16.5162	16.9404	17.3743	19.485	19.5166	19.4018	17.0677	17.9279	17.4161
sp|Q9Y5J1|UTP18_HUMAN	S46	U3 small nucleolar RNA-associated protein 18 homolog OS=Homo sapiens GN=UTP18 PE=1 SV=3			1.9827	0.00944295	3,4	1	4.659	0.698	1.45412	0.99349	QKPAPSSQRKPPA		2						19.3586	20.0005	19.9962	17.0958	17.9901	18.3213
sp|P04844|RPN2_HUMAN	T397:Y398	Dolichyl-diphosphooligosaccharide--protein glycosyltransferase subunit 2 OS=Homo sapiens GN=RPN2 PE=1 SV=3	0.429784	0.422275	1.98086	0.038642	2	1	1.096	0.3044	2.02553	1	PKTTRVTYPAKAK,KTTRVTYPAKAKG	1	2	15.2588	15.0071	15.8917	15.3793	14.5329	21.5219	21.0912	21.8829	18.2982	20.0483	20.207
sp|P52948|NUP98_HUMAN	S608:S612	Nuclear pore complex protein Nup98-Nup96 OS=Homo sapiens GN=NUP98 PE=1 SV=4	2.86878	0.00275545	1.98065	0.0165868	2,3	1	2.999	0.6821	1.73516	1	LKNLNNSNLFSPV,NNSNLFSPVNRDS	6	2	18.5669	19.3996	19.0797	16.164	16.1293	16.9433	17.5045	17.4801	14.4079	15.8964	15.6817
sp|Q8NG31|CASC5_HUMAN	T438	Protein CASC5 OS=Homo sapiens GN=CASC5 PE=1 SV=3	0.440539	0.206516	1.97814	0.0141902	3,4	1	4.758	0.7112	1.30674	1	ARILAMTPESIYS	1	3	16.82	16.5437	17.2718	16.4543	16.4216	18.7605	18.5741	18.7934	15.819	17.3913	16.9832	NSRRVSFA
sp|Q8WYP5|ELYS_HUMAN	S1250:T1257	Protein ELYS OS=Homo sapiens GN=AHCTF1 PE=1 SV=3	0.637363	0.237138	1.97797	0.0139809	4	1	2.618	0.5523	0.849046	0.99719	PGAADDSKLEVFT,KLEVFTTPKKCAV	1	1	13.2531	14.1629	13.7033	12.7085	13.4297	18.4989	18.7827	18.5014	15.7454	17.3312	16.7725	ETRISFV
sp|Q9BQG0|MBB1A_HUMAN	S1303:S1308	Myb-binding protein 1A OS=Homo sapiens GN=MYBBP1A PE=1 SV=2	0.192007	0.294034	1.9776	0.0018094	3,4	1	3.752	0.5337	1.30566	0.99998	RKKARLSLVIRSP,LSLVIRSPSLLQS	3	2	18.6206	18.9581	18.9502	18.7151	18.5867	19.4522	19.5012	19.0467	17.5482	17.6147	16.9043
sp|Q9GZR2|REXO4_HUMAN	S96	RNA exonuclease 4 OS=Homo sapiens GN=REXO4 PE=1 SV=2	0.518202	0.0014296	1.97142	0.00584272	3,4	1	3.925	0.6856	0.398002	1	VISQMGSKKKPKI	1	1	16.6401	16.6897	16.609	16.1731	16.083	19.9496	19.5029	19.5306	17.0242	17.9178	18.1269
sp|Q9H0A0|NAT10_HUMAN	S987	N-acetyltransferase 10 OS=Homo sapiens GN=NAT10 PE=1 SV=2	0.250987	0.356659	1.96333	0.0105398	3	1	1.997	0.4076	1.65291	1	PNASIISLKSDKK	1	1	15.9432	16.5163	16.3567	15.9288	16.1133	18.0379	18.0264	17.8118	15.2798	16.7558	15.9506
sp|Q8N7H5|PAF1_HUMAN	T116	RNA polymerase II-associated factor 1 homolog OS=Homo sapiens GN=PAF1 PE=1 SV=2			1.95777	0.00722395	3,4	1	2.945	0.6445	0.949622	0.49913	EEIQAPTSSKRSQ		2						20.8158	21.295	21.1754	18.4502	19.6659	19.2968
sp|P46013|KI67_HUMAN	T401:S411	Antigen KI-67 OS=Homo sapiens GN=MKI67 PE=1 SV=2			1.94861	0.0027142	5	1	4.101	0.6879	1.29767	0.5	LSTRNRTPAKVED,VEDAADSATKPEN		1						18.8449	18.6996	18.7213	17.3565	16.6984	16.3651	KRRRVSFG
sp|Q5UIP0|RIF1_HUMAN	S1542	Telomere-associated protein RIF1 OS=Homo sapiens GN=RIF1 PE=1 SV=2	-0.151035	0.318955	1.94146	0.000456572	3,4	1	4.753	0.6836	0.102802	1	YQTRRASQGLLSS	4	4	16.9988	17.203	16.8834	17.1274	17.2314	19.3473	19.1676	18.8559	17.1754	17.3849	16.9862	KVRRVSFA
sp|P46013|KI67_HUMAN	T1167	Antigen KI-67 OS=Homo sapiens GN=MKI67 PE=1 SV=2	0.941647	0.156405	1.9399	0.044782	2,4	1	1.982	0.501	0.953116	1	LALRKLTPSAGKA	2	2	22.6087	23.2578	23.3149	21.574	22.6636	22.8466	23.3772	23.296	19.9444	22.047	21.7087	KRRRVSFG
sp|O76021|RL1D1_HUMAN	T464:T465	Ribosomal L1 domain-containing protein 1 OS=Homo sapiens GN=RSL1D1 PE=1 SV=3			1.93466	0.00205023	2	1	1.191	0.2838	1.27647	0.99999	PEAKFFTTPSKSV,EAKFFTTPSKSVR		1						17.0717	16.9662	16.7122	14.4928	15.1401	15.3131
sp|P29966|MARCS_HUMAN	S167:S170	Myristoylated alanine-rich C-kinase substrate OS=Homo sapiens GN=MARCKS PE=1 SV=4	2.07894	0.00334728	1.93382	0.0268463	3	1	1.09	0.3972	1.14704	0.99999	KKSFKLSGFSFKK,FKLSGFSFKKNKK	1	1	17.6828	17.6949	18.1332	15.9587	15.5574	17.2563	17.3353	17.3679	14.265	15.8248	16.0683
sp|P46013|KI67_HUMAN	S127	Antigen KI-67 OS=Homo sapiens GN=MKI67 PE=1 SV=2	-0.0355543	0.9387	1.92897	0.00120768	2,4	1	1.926	0.6184	1.0632	0.5	ARRVSRSSFSSDP	2	3	16.4374	17.2811	17.3175	16.7677	17.3274	18.989	19.519	19.6254	17.2485	17.4079	17.6901	KRRRVSFG
sp|O43663|PRC1_HUMAN	T536	Protein regulator of cytokinesis 1 OS=Homo sapiens GN=PRC1 PE=1 SV=2			1.92504	0.00186353	5	1	1.246	0.3788	0.625531	0.25	TCSGKKTPRTGRH		1						18.6543	18.5419	18.1749	16.2079	16.9518	16.4363
sp|P46013|KI67_HUMAN	S1131:T1139	Antigen KI-67 OS=Homo sapiens GN=MKI67 PE=1 SV=2	1.9012	0.00763683	1.92167	0.0171323	2,3,4	1	2.738	0.6436	1.5937	0.99999	TKIACKSPPPESV,PPESVDTPTSTKQ	10	7	21.1869	21.7543	21.4513	19.2856	19.8403	20.7399	21.3332	20.7673	18.3833	19.8909	18.8012	KRRRVSFG
sp|P46013|KI67_HUMAN	T1335	Antigen KI-67 OS=Homo sapiens GN=MKI67 PE=1 SV=2	0.162168	0.668018	1.91648	0.00404168	2,3,4,5	1	5.2	0.6696	0.608217	1	SKRRPQTPKEEAQ	7	10	21.3267	22.019	21.9649	21.3577	21.8583	23.0158	23.0646	23.2156	20.5764	21.6486	21.3216	KRRRVSFG
sp|P06748|NPM_HUMAN	T199	Nucleophosmin OS=Homo sapiens GN=NPM1 PE=1 SV=2	0.222669	0.227714	1.91636	0.0316738	2,3,4,5	1	2.889	0.5477	0.114378	1	KKSIRDTPAKNAQ	17	25	24.6895	24.4808	24.3081	24.3209	24.2194	29.0027	28.8744	28.6509	25.9206	27.9383	26.92
sp|O15156|ZBT7B_HUMAN	T367	Zinc finger and BTB domain-containing protein 7B OS=Homo sapiens GN=ZBTB7B PE=1 SV=2			1.91143	0.00725376	3	1	1.308	0.4924	1.13588	0.99166	LPRHMRTHTGEKP		1						19.786	19.6517	19.5558	17.1613	18.4421	17.6557
sp|P46013|KI67_HUMAN	T1503	Antigen KI-67 OS=Homo sapiens GN=MKI67 PE=1 SV=2	2.64706	0.00165572	1.90972	0.0111135	3,4	1	3.406	0.6684	0.286159	0.99999	QPDPVDTPTSSKP	5	4	22.6816	23.3195	23.0849	20.3348	20.4284	20.9993	21.5054	20.908	18.6756	19.9692	19.0387	KRRRVSFG
sp|P06748|NPM_HUMAN	S143	Nucleophosmin OS=Homo sapiens GN=NPM1 PE=1 SV=2	-0.315417	0.323037	1.90815	0.00180748	3,4	1	1.384	0.4177	0.864004	1	SISGKRSAPGGGS	1	3	17.7624	18.2442	18.3175	18.2293	18.6176	22.9997	22.9296	22.9903	20.6484	21.5371	21.0097
sp|O15446|RPA34_HUMAN	S172	DNA-directed RNA polymerase I subunit RPA34 OS=Homo sapiens GN=CD3EAP PE=1 SV=1	0.52136	0.00729014	1.90799	0.018741	2,3,4	1	4.189	0.5939	0.613102	1	APNLLTSGKKKKE	7	8	20.9327	21.0461	20.9075	20.3632	20.5183	22.9412	22.8278	22.6837	19.941	21.5591	21.2286
sp|P06748|NPM_HUMAN	S195:T199	Nucleophosmin OS=Homo sapiens GN=NPM1 PE=1 SV=2	0.189962	0.120753	1.90695	0.00718443	3,4	1	1.136	0.4287	0.608589	1	KAPVKKSIRDTPA,KKSIRDTPAKNAQ	1	3	17.242	17.4481	17.3096	17.0883	17.1982	20.6035	20.7617	20.4588	18.041	19.3077	18.7545
sp|P46013|KI67_HUMAN	T1923	Antigen KI-67 OS=Homo sapiens GN=MKI67 PE=1 SV=2	1.29426	0.0433761	1.90602	0.0254555	2,3,4,5	1	4.191	0.7077	0.004101	1	INTFVGTPVEKLD	20	20	22.8852	23.5039	23.475	21.6151	22.3725	22.6789	22.9652	23.0783	19.9816	21.7939	21.2288	KRRRVSFG
sp|Q13557|KCC2D_HUMAN	S315:S319	Calcium/calmodulin-dependent protein kinase type II subunit delta OS=Homo sapiens GN=CAMK2D PE=1 SV=3			1.90171	0.0390444	3	1	1.657	0.3005	1.54585	1	LATRNFSAAKSLL,NFSAAKSLLKKPD		1						21.0126	20.3059	20.4382	17.5201	19.0916	19.4398
sp|Q8WYP5|ELYS_HUMAN	T1256	Protein ELYS OS=Homo sapiens GN=AHCTF1 PE=1 SV=3	0.718391	0.16337	1.89743	0.0171001	3	1	1.715	0.4709	1.86844	0.99798	SKLEVFTTPKKCA	1	1	17.9924	18.7458	18.7735	17.5052	18.0659	19.8339	19.9133	20.16	17.1288	18.6029	18.4833	ETRISFV
sp|P46013|KI67_HUMAN	S1740:T1747	Antigen KI-67 OS=Homo sapiens GN=MKI67 PE=1 SV=2	0.555639	0.0313969	1.89596	0.000562385	3,4,5	1	3.136	0.6189	0.583743	0.97541	KVSYRASQPDLVD,QPDLVDTPTSSKP	1	4	16.9322	17.1213	17.0626	16.3141	16.652	19.5424	19.579	19.3443	17.2926	17.8989	17.5864	KRRRVSFG
sp|Q9NSC2|SALL1_HUMAN	T472	Sal-like protein 1 OS=Homo sapiens GN=SALL1 PE=1 SV=2			1.89433	0.0227237	4	3	1.135	0.2634	2.62544	1	IHLRSHTGERPFK		1						15.46	16.4058	15.0096	13.4991	14.3775	13.3157
sp|Q9BXA9|SALL3_HUMAN	T443	Sal-like protein 3 OS=Homo sapiens GN=SALL3 PE=2 SV=2			1.89433	0.0227237	4	3	1.135	0.2634	2.62544	1	IHLRSHTGERPFK		1						15.46	16.4058	15.0096	13.4991	14.3775	13.3157
sp|O43167|ZBT24_HUMAN	T317	Zinc finger and BTB domain-containing protein 24 OS=Homo sapiens GN=ZBTB24 PE=1 SV=2			1.89433	0.0227237	4	3	1.135	0.2634	2.62544	1	IHQRSHTGERPFK		1						15.46	16.4058	15.0096	13.4991	14.3775	13.3157
sp|P46013|KI67_HUMAN	S1405	Antigen KI-67 OS=Homo sapiens GN=MKI67 PE=1 SV=2			1.8924	0.0376174	4	1	1.517	0.3494	2.4193	1	DVQKELSALKKLT		1						22.1043	21.9546	21.9767	18.9914	21.1143	20.2527	KRRRVSFG
sp|Q5UIP0|RIF1_HUMAN	S2260:S2265	Telomere-associated protein RIF1 OS=Homo sapiens GN=RIF1 PE=1 SV=2	0.120631	0.464269	1.89226	0.017781	2,3	1	1.302	0.5963	0.278365	0.99718	SAKGFLSPGSRSP,LSPGSRSPKFKSS	2	1	20.2489	20.4368	20.537	20.1603	20.4136	21.0512	20.8548	21.0141	18.1459	19.7615	19.3359	KVRRVSFA
sp|Q07020|RL18_HUMAN	T158:S161	60S ribosomal protein L18 OS=Homo sapiens GN=RPL18 PE=1 SV=2	0.714577	0.0892612	1.87968	0.000856872	3,4	1	1.937	0.3671	0.291025	0.99634	FGKAPGTPHSHTK,APGTPHSHTKPYV	2	1	20.4882	20.2598	21.0076	19.8201	19.9212	18.897	18.8041	18.6438	16.5107	17.1234	17.0718
sp|P46013|KI67_HUMAN	T2426	Antigen KI-67 OS=Homo sapiens GN=MKI67 PE=1 SV=2	0.493451	0.00391509	1.87909	0.041053	3,5	1	2.844	0.4993	1.44432	1	SKRQPQTPKEKAE	2	1	17.8382	17.7776	17.8881	17.4012	17.2812	18.4316	17.8446	17.744	15.1159	17.1752	16.0918	KRRRVSFG
sp|P54132|BLM_HUMAN	T114	Bloom syndrome protein OS=Homo sapiens GN=BLM PE=1 SV=1	2.74999	0.000887774	1.87085	0.00487882	2,3	1	2.9	0.6259	1.51329	1	LPDFLQTPKEVVC	3	3	19.76	20.2694	20.1869	17.3433	17.3009	18.0205	18.2841	18.2451	15.6833	16.7434	16.5103
sp|Q8NFH5|NUP53_HUMAN	S99:T106	Nucleoporin NUP53 OS=Homo sapiens GN=NUP35 PE=1 SV=1	1.15494	0.0107922	1.86776	0.0201217	3	1	1.907	0.2444	2.60263	0.4937	SIYDDISSPGLGS,SPGLGSTPLTSRR	1	1	16.6095	16.4266	16.9188	15.6082	15.3852	15.5397	15.4814	15.4592	12.7133	14.4314	13.7323
sp|P11388|TOP2A_HUMAN	S1374	DNA topoisomerase 2-alpha OS=Homo sapiens GN=TOP2A PE=1 SV=3			1.86704	0.00116658	2,3,4	1	3.245	0.5978	0.924218	1	ELKPQKSVVSDLE		3						18.5371	18.7609	18.599	16.3363	17.0187	16.9409
sp|P46013|KI67_HUMAN	S1376:T1383:S1386	Antigen KI-67 OS=Homo sapiens GN=MKI67 PE=1 SV=2			1.86499	0.00239601	3	1	1.905	0.2336	1.3093	0.49178	KMPCESSPPESAD,PPESADTPTSTRR,SADTPTSTRRQPK		1						15.873	16.1551	16.1973	13.86	14.7019	14.0685	KRRRVSFG
sp|Q9BXS6|NUSAP_HUMAN	T182	Nucleolar and spindle-associated protein 1 OS=Homo sapiens GN=NUSAP1 PE=1 SV=1	1.64239	0.00331785	1.8548	0.0284804	2,3,4	1	2.723	0.6096	0.403254	1	KRTAITTPNFKKL	5	6	22.7187	23.0724	23.0967	21.1752	21.4653	24.1029	24.2215	23.9902	21.1974	23.0473	22.5055
sp|P46013|KI67_HUMAN	T2406	Antigen KI-67 OS=Homo sapiens GN=MKI67 PE=1 SV=2	1.165	0.0395368	1.85359	0.0430713	2,3,4,5	1	3.078	0.6187	0.119096	1	INTFVETPVQKLD	11	13	22.5037	23.1265	22.9152	21.3683	21.9987	22.2329	22.5604	22.5921	19.3822	21.418	21.0244	KRRRVSFG
sp|P46013|KI67_HUMAN	S128	Antigen KI-67 OS=Homo sapiens GN=MKI67 PE=1 SV=2	0.00987787	0.96789	1.85124	0.000363348	2,3	1	2.448	0.6148	0.895615	0.99717	RRVSRSSFSSDPD	3	4	18.4193	18.8138	18.704	18.4111	18.8606	20.2436	20.5267	20.4323	18.334	18.8202	18.4947	KRRRVSFG
sp|Q14CB8|RHG19_HUMAN	T411	Rho GTPase-activating protein 19 OS=Homo sapiens GN=ARHGAP19 PE=1 SV=1			1.84468	0.0333264	4	1	1.059	0.2276	2.14405	0.9954	PGREPSTSQVQKR		1						15.7091	15.5139	15.0281	12.5321	14.3586	13.8263
sp|P38398|BRCA1_HUMAN	T333	Breast cancer type 1 susceptibility protein OS=Homo sapiens GN=BRCA1 PE=1 SV=2	1.60465	0.0504698	1.84425	0.0272816	4	1	1.29	0.3713	2.04941	0.99714	TCNDRRTPSTEKK	1	1	16.3231	16.5073	16.7211	14.2633	15.5617	17.5147	17.7677	17.1469	14.6656	16.4064	15.8245	SPKVTFE
sp|Q9NZM5|GSCR2_HUMAN	T28	Glioma tumor suppressor candidate region gene 2 protein OS=Homo sapiens GN=GLTSCR2 PE=1 SV=2			1.83614	0.0154495	3	1	1.265	0.3802	2.42171	0.49847	FLGLRPTSVDPAL		1						18.2179	17.5795	17.9463	15.9952	15.4072	16.8329
sp|P46013|KI67_HUMAN	S2223:T2231	Antigen KI-67 OS=Homo sapiens GN=MKI67 PE=1 SV=2	1.80996	0.00301221	1.83259	0.0119244	3,4,5	1	3.623	0.6807	0.170132	1	TKIACRSPQPDPV,QPDPVGTPTIFKP	6	5	23.571	24.0281	23.6273	21.8197	22.0447	19.5769	19.8841	19.6728	17.1098	18.5047	18.0216	KRRRVSFG
sp|P06748|NPM_HUMAN	T234:S243	Nucleophosmin OS=Homo sapiens GN=NPM1 PE=1 SV=2			1.82171	0.0353131	4	1	1.12	0.4339	0.204089	0.24999	FKKQEKTPKTPKG,TPKGPSSVEDIKA		1						19.1132	19.2372	17.9967	16.2439	17.7273	16.9108
sp|Q8NI77|KI18A_HUMAN	T706	Kinesin-like protein KIF18A OS=Homo sapiens GN=KIF18A PE=1 SV=2	1.05988	0.00250424	1.81343	0.0197969	3,4	1	3.536	0.7689	0.125657	1	LQPIVYTPEDCRK	1	2	19.9359	19.9245	19.7518	18.9202	18.7015	17.5339	17.6712	17.1983	14.8094	16.3987	15.7549	RKKVVVWA
sp|Q96T66|NMNA3_HUMAN	S214	Nicotinamide mononucleotide adenylyltransferase 3 OS=Homo sapiens GN=NMNAT3 PE=1 SV=2			1.80971	0.0103534	4	1	1.174	0.2666	3.77548	1	ALGQGQSVKYLIP		1						18.2701	17.9602	18.355	15.6638	16.5481	16.9442
sp|P17096|HMGA1_HUMAN	T53	High mobility group protein HMG-I/HMG-Y OS=Homo sapiens GN=HMGA1 PE=1 SV=3	2.75783	0.00427627	1.80688	0.0179346	2,3,4,5	1	2.522	0.6382	0.400107	1	EPSEVPTPKRPRG	7	3	23.0143	23.8355	23.6017	20.5208	20.9312	21.23	22.0091	21.5457	19.0323	20.4318	19.9001
sp|P46013|KI67_HUMAN	T2389	Antigen KI-67 OS=Homo sapiens GN=MKI67 PE=1 SV=2	0.996467	0.0335823	1.80673	0.0148483	2,3,4	1	3.862	0.6343	0.007708	1	AGKAMDTPKPAVS	13	10	21.5541	21.9333	21.7902	20.4597	21.0658	23.093	23.8162	23.336	20.967	22.3012	21.5568	KRRRVSFG
sp|P52948|NUP98_HUMAN	S612	Nuclear pore complex protein Nup98-Nup96 OS=Homo sapiens GN=NUP98 PE=1 SV=4	2.25833	0.000480906	1.80335	0.0363848	2,3	1	4.405	0.7393	0.012025	1	NNSNLFSPVNRDS	4	4	22.2754	22.4172	22.4746	19.979	20.2825	20.6533	20.3427	20.6559	17.6182	19.4841	19.1395
sp|Q9NQW6|ANLN_HUMAN	S358	Actin-binding protein anillin OS=Homo sapiens GN=ANLN PE=1 SV=2			1.79802	0.00403704	4	1	1.989	0.4761	1.7086	0.99831	ICLQSQSKDKSTT		1						16.7408	16.6762	16.3846	14.2442	15.1551	15.0083
sp|Q6WKZ4|RFIP1_HUMAN	S224	Rab11 family-interacting protein 1 OS=Homo sapiens GN=RAB11FIP1 PE=1 SV=2	-0.384047	0.154903	1.79343	0.00888431	3	1	1.421	0.3779	1.2929	1	KTLLSKSNLQKTP	1	1	18.7903	18.7228	18.3202	19.0931	18.8972	21.1224	20.8089	20.3335	18.5121	19.5269	18.8455
sp|Q5UIP0|RIF1_HUMAN	S1422	Telomere-associated protein RIF1 OS=Homo sapiens GN=RIF1 PE=1 SV=2	-0.31966	0.344217	1.79023	0.0114086	4,5	1	3.45	0.6217	1.37411	1	RSSRRRSEVVEST	2	1	16.9756	16.4065	16.2482	16.8776	16.8486	15.401	15.6881	14.9398	13.5319	14.152	12.9744	KVRRVSFA
sp|Q9Y520|PRC2C_HUMAN	S1542	Protein PRRC2C OS=Homo sapiens GN=PRRC2C PE=1 SV=4			1.78641	0.00470532	3	1	1.166	0.3645	1.49918	0.49913	REIAKRSFSSQRP		1						17.4177	17.0713	16.9006	14.8014	15.6901	15.5388
sp|P0DJD0|RGPD1_HUMAN	T1162	RANBP2-like and GRIP domain-containing protein 1 OS=Homo sapiens GN=RGPD1 PE=2 SV=1	0.498112	0.00796042	1.78016	0.0201825	2,3,4	6	3.469	0.6807	0.273179	1	LDIPLQTPHKLVD	12	10	21.9848	22.1741	22.0602	21.6203	21.5296	23.473	23.0994	23.3501	20.6161	21.8348	22.1311
sp|P0DJD1|RGPD2_HUMAN	T1170	RANBP2-like and GRIP domain-containing protein 2 OS=Homo sapiens GN=RGPD2 PE=2 SV=1	0.498112	0.00796042	1.78016	0.0201825	2,3,4	6	3.469	0.6807	0.273179	1	LDIPLQTPHKLVD	12	10	21.9848	22.1741	22.0602	21.6203	21.5296	23.473	23.0994	23.3501	20.6161	21.8348	22.1311
sp|Q99666|RGPD5_HUMAN	T1177	RANBP2-like and GRIP domain-containing protein 5/6 OS=Homo sapiens GN=RGPD5 PE=1 SV=3	0.498112	0.00796042	1.78016	0.0201825	2,3,4	6	3.469	0.6807	0.273179	1	LDIPLQTPHKLVD	12	10	21.9848	22.1741	22.0602	21.6203	21.5296	23.473	23.0994	23.3501	20.6161	21.8348	22.1311
sp|O14715|RGPD8_HUMAN	T1177	RANBP2-like and GRIP domain-containing protein 8 OS=Homo sapiens GN=RGPD8 PE=1 SV=2	0.498112	0.00796042	1.78016	0.0201825	2,3,4	6	3.469	0.6807	0.273179	1	LDIPLQTPHKLVD	12	10	21.9848	22.1741	22.0602	21.6203	21.5296	23.473	23.0994	23.3501	20.6161	21.8348	22.1311
sp|A6NKT7|RGPD3_HUMAN	T1178	RanBP2-like and GRIP domain-containing protein 3 OS=Homo sapiens GN=RGPD3 PE=2 SV=2	0.498112	0.00796042	1.78016	0.0201825	2,3,4	6	3.469	0.6807	0.273179	1	LDIPLQTPHKLVD	12	10	21.9848	22.1741	22.0602	21.6203	21.5296	23.473	23.0994	23.3501	20.6161	21.8348	22.1311
sp|P49792|RBP2_HUMAN	T2153	E3 SUMO-protein ligase RanBP2 OS=Homo sapiens GN=RANBP2 PE=1 SV=2	0.498112	0.00796042	1.78016	0.0201825	2,3,4	6	3.469	0.6807	0.273179	1	LDIPLQTPHKLVD	12	10	21.9848	22.1741	22.0602	21.6203	21.5296	23.473	23.0994	23.3501	20.6161	21.8348	22.1311
sp|P46013|KI67_HUMAN	S127:S128	Antigen KI-67 OS=Homo sapiens GN=MKI67 PE=1 SV=2	0.188921	0.351465	1.77436	0.00399776	3,4	1	1.754	0.3609	0.27624	0.99263	ARRVSRSSFSSDP,RRVSRSSFSSDPD	1	1	15.7306	16.1534	15.8318	15.6508	15.7819	17.6403	17.4965	17.1454	15.1653	16.0498	15.7439	KRRRVSFG
sp|Q8IX90|SKA3_HUMAN	S283:T291	Spindle and kinetochore-associated protein 3 OS=Homo sapiens GN=SKA3 PE=1 SV=2	1.90796	0.00160834	1.77029	0.0187165	3,4	1	3.24	0.6166	0.270798	0.99999	DAEYTNSPLVPTF,LVPTFCTPGLKIP	2	2	17.729	17.8995	17.973	16.1553	15.7631	17.5308	18.0541	17.7483	15.137	16.5176	16.3677
sp|Q96GX5|GWL_HUMAN	S552	Serine/threonine-protein kinase greatwall OS=Homo sapiens GN=MASTL PE=1 SV=1	-0.471048	0.181809	1.76915	0.0103934	2,3	1	2.728	0.6874	0.887654	0.99748	RDYLSSSFLCSDD	2	2	15.1105	14.9304	15.1591	15.8823	15.1932	16.8417	15.9639	16.5268	14.1095	14.8339	15.0816
sp|Q6PJG2|EMSA1_HUMAN	T687	ELM2 and SANT domain-containing protein 1 OS=Homo sapiens GN=ELMSAN1 PE=1 SV=2	0.429091	0.672863	1.76608	0.00747682	3,4	1	2.798	0.633	1.80611	1	PAPPPITPKSAHR	1	2	11.7725	13.5044	13.5079	11.7758	13.2225	11.8878	12.5828	12.044	10.1161	10.9722	10.128
sp|Q8WYP5|ELYS_HUMAN	S2060	Protein ELYS OS=Homo sapiens GN=AHCTF1 PE=1 SV=3	-0.131087	0.622606	1.75368	0.0381923	2,4	1	3.462	0.617	1.00942	1	SQSQKRSLHSVSE	3	1	17.7344	17.3937	18.0358	17.869	17.8357	16.7804	17.4638	17.1362	14.2922	15.9527	15.8744	ETRISFV
sp|O15446|RPA34_HUMAN	S248	DNA-directed RNA polymerase I subunit RPA34 OS=Homo sapiens GN=CD3EAP PE=1 SV=1			1.74996	0.0407834	4,5	1	3.316	0.599	1.88073	0.98011	LGVLFPSTTKKRK		3						18.8377	18.5858	18.2319	15.8985	17.8286	16.6784
sp|Q9BSC4|NOL10_HUMAN	S475	Nucleolar protein 10 OS=Homo sapiens GN=NOL10 PE=1 SV=1	-0.0585998	0.755112	1.73933	0.0344112	3,4	1	2.211	0.6543	0.285827	1	WKKKVKSLPNILT	1	2	15.9562	16.3178	16.3386	16.181	16.3446	19.5098	19.1959	19.1723	16.4897	18.255	17.9153
sp|O75330|HMMR_HUMAN	T703	Hyaluronan mediated motility receptor OS=Homo sapiens GN=HMMR PE=1 SV=2			1.73417	0.0465377	4	1	1.418	0.4753	1.27506	0.9997	ENFALKTPLKEGN		1						19.1519	19.2561	18.513	16.4206	18.3185	16.9794
sp|Q9BRP8|WIBG_HUMAN	S64	Partner of Y14 and mago OS=Homo sapiens GN=WIBG PE=1 SV=1	2.20594	0.00164425	1.72843	0.0128234	4,5	1	2.875	0.6373	0.357755	1	ELPPGLSPEATAP	2	6	20.9063	20.9899	20.4848	18.5741	18.6014	20.1685	19.7172	19.4222	17.4139	18.5839	18.1247
sp|Q14980|NUMA1_HUMAN	T1804	Nuclear mitotic apparatus protein 1 OS=Homo sapiens GN=NUMA1 PE=1 SV=2			1.72396	0.0120304	4	1	4.176	0.7019	2.24937	0.5	LDSGRKTRSARRR		1						17.0402	18.0748	17.7589	15.4039	16.1949	16.1032
sp|P17096|HMGA1_HUMAN	T39:T53	High mobility group protein HMG-I/HMG-Y OS=Homo sapiens GN=HMGA1 PE=1 SV=3	1.77568	0.00549542	1.72209	0.0311179	4,5	1	3.434	0.6785	0.121701	0.5	PPVSPGTALVGSQ,EPSEVPTPKRPRG	1	3	16.3378	16.8006	16.1978	14.7677	14.5718	21.2003	21.9023	20.8683	18.9962	20.4374	19.371
sp|Q13330|MTA1_HUMAN	T564	Metastasis-associated protein MTA1 OS=Homo sapiens GN=MTA1 PE=1 SV=2	2.24547	0.000102773	1.72099	0.0352912	2,3	1	4.05	0.6975	0.210793	1	SVLSSLTPAKVAP	4	2	24.1143	24.3272	24.2485	21.9985	21.9706	22.1607	22.2018	22.1536	19.3589	21.1136	20.8805
sp|Q1ED39|CP088_HUMAN	S265	Protein C16orf88 OS=Homo sapiens GN=C16orf88 PE=1 SV=1	-0.107343	0.770111	1.71896	0.0100263	3,4,5	1	2.298	0.6479	0.317172	1	SDDPKASAKKKMK	3	5	19.0017	19.0788	18.3331	18.7257	19.098	19.9381	20.3244	19.9688	17.6746	18.8492	18.5506
sp|P17096|HMGA1_HUMAN	S36:T53	High mobility group protein HMG-I/HMG-Y OS=Homo sapiens GN=HMGA1 PE=1 SV=3	2.25155	0.0031961	1.71407	0.0213684	3,4,5	1	3.675	0.6933	0.098383	0.995	RKQPPVSPGTALV,EPSEVPTPKRPRG	8	5	21.1261	21.5009	20.8461	18.7939	19.0184	19.9311	20.543	19.7635	17.8557	19.1593	18.0803
sp|Q14241|ELOA1_HUMAN	S367	Transcription elongation factor B polypeptide 3 OS=Homo sapiens GN=TCEB3 PE=1 SV=2			1.70899	0.0171353	4,5	1	2.104	0.5219	2.35989	1	KAKLDKSKQGLDS		2						18.5342	18.2597	17.5663	15.8113	16.9331	16.4888
sp|P52948|NUP98_HUMAN	S608	Nuclear pore complex protein Nup98-Nup96 OS=Homo sapiens GN=NUP98 PE=1 SV=4	1.15916	0.0398424	1.70429	0.0250824	2,3	1	3.485	0.7609	1.15045	1	LKNLNNSNLFSPV	3	3	17.4149	17.9714	17.7717	16.2147	16.9057	17.8997	17.8622	17.6688	15.1405	16.6053	16.5721
sp|Q15361|TTF1_HUMAN	S384	Transcription termination factor 1 OS=Homo sapiens GN=TTF1 PE=1 SV=3			1.70375	0.0277139	3	1	1.269	0.3515	1.85069	0.99246	GFKESNSTKKKSK		1						17.1238	17.5931	17.2642	14.6605	16.1925	16.0169
sp|P05114|HMGN1_HUMAN	S21:S25	Non-histone chromosomal protein HMG-14 OS=Homo sapiens GN=HMGN1 PE=1 SV=3	0.0756704	0.857089	1.69778	0.0352837	3,4,5	1	2.032	0.625	0.943436	1	EEPKRRSARLSAK,RRSARLSAKPPAK	4	2	21.3079	21.7132	20.7007	21.0731	21.2567	20.2564	20.5756	19.6156	17.6478	19.2544	18.4522
sp|Q15054|DPOD3_HUMAN	T277	DNA polymerase delta subunit 3 OS=Homo sapiens GN=POLD3 PE=1 SV=2	3.2959	0.000384637	1.69637	0.0283735	2,3	1	2.449	0.4812	0.978308	1	TEPKLATPAGLKK	4	3	24.1964	24.1554	24.3111	21.1596	20.6906	21.9583	21.9429	21.5874	19.1798	20.8102	20.4096
sp|P46013|KI67_HUMAN	S2952	Antigen KI-67 OS=Homo sapiens GN=MKI67 PE=1 SV=2	0.30798	0.468169	1.69556	0.00420583	2,3	1	1.646	0.5589	2.34836	1	PKQTPDSGKPLKI	1	2	19.2735	19.9631	19.8584	19.0577	19.723	21.1644	21.4481	21.5179	19.1537	20.0258	19.8642	KRRRVSFG
sp|Q92620|PRP16_HUMAN	S513	Pre-mRNA-splicing factor ATP-dependent RNA helicase PRP16 OS=Homo sapiens GN=DHX38 PE=1 SV=2	-0.44695	0.20257	1.69546	0.0428871	3,4	1	3.386	0.5133	0.257776	1	DHMKRKSEASSEF	3	1	19.945	20.219	19.6377	20.1538	20.6079	19.1019	19.0481	18.6088	16.2456	18.1764	17.2505
sp|O15027|SC16A_HUMAN	S1127	Protein transport protein Sec16A OS=Homo sapiens GN=SEC16A PE=1 SV=3	-0.240266	0.710374	1.69535	0.0243278	4	1	1.431	0.3708	0.20554	1	AYRREHSAFGDRP	1	2	16.048	14.9569	15.2729	16.221	15.1114	19.2371	17.7575	18.089	16.7953	16.8808	16.3214
sp|Q09666|AHNK_HUMAN	S3360	Neuroblast differentiation-associated protein AHNAK OS=Homo sapiens GN=AHNAK PE=1 SV=2	2.70331	0.000293809	1.69141	0.044763	2	1	1.345	0.3435	0.086346	1	LPKFNFSGSKVQT	1	2	19.327	19.517	19.2877	16.5343	16.8135	19.862	20.0757	19.8375	17.0926	18.9966	18.6118
sp|Q13442|HAP28_HUMAN	S176	28 kDa heat- and acid-stable phosphoprotein OS=Homo sapiens GN=PDAP1 PE=1 SV=1			1.68325	0.00549877	2	1	1.463	0.3527	0.896666	0.99799	SGKRMQSLSLNK-		1						18.1985	18.1079	18.0704	15.8583	16.8948	16.574
sp|P46013|KI67_HUMAN	S1740	Antigen KI-67 OS=Homo sapiens GN=MKI67 PE=1 SV=2	-0.65621	0.0503171	1.681	0.00494592	3,4	1	1.733	0.5715	0.235548	1	KVSYRASQPDLVD	1	1	13.905	14.0124	13.9817	14.3508	14.8944	20.8395	20.8961	20.7854	18.6549	19.6855	19.1376	KRRRVSFG
sp|Q9NUQ6|SPS2L_HUMAN	S526	SPATS2-like protein OS=Homo sapiens GN=SPATS2L PE=1 SV=2			1.6767	0.0147368	4	1	3.272	0.5963	3.04624	0.99999	ARPFRGSVGRVSQ		1						17.1921	16.569	16.5049	14.476	15.6679	15.0919
sp|Q9Y6A5|TACC3_HUMAN	T59	Transforming acidic coiled-coil-containing protein 3 OS=Homo sapiens GN=TACC3 PE=1 SV=1	2.59928	0.00282708	1.67357	0.0104738	3,4	1	3.172	0.633	0.194322	1	MKVTFQTPLRDPQ	5	1	23.3661	23.1521	23.175	20.9976	20.2659	19.5445	19.4483	18.8236	17.4629	18.1564	17.1763
sp|O00566|MPP10_HUMAN	S373	U3 small nucleolar ribonucleoprotein protein MPP10 OS=Homo sapiens GN=MPHOSPH10 PE=1 SV=2			1.67217	0.0364318	3	1	1.899	0.3033	3.18664	1	MNEKIASLEKELL		1						20.8212	20.5694	20.872	18.024	19.509	19.7131	SLKRVTFA
sp|Q9NWH9|SLTM_HUMAN	S1011	SAFB-like transcription modulator OS=Homo sapiens GN=SLTM PE=1 SV=2	0.659292	0.0113753	1.66841	0.0166539	2	1	1.664	0.5627	2.55468	0.5	NRIVQISGNSMPR	1	1	16.7463	16.4768	16.6744	16.0486	15.8978	17.6126	17.0365	17.5365	15.0356	15.7969	16.3478
sp|P17096|HMGA1_HUMAN	S36:S49:T53	High mobility group protein HMG-I/HMG-Y OS=Homo sapiens GN=HMGA1 PE=1 SV=3			1.66664	0.0100282	4	1	2.161	0.5599	2.59019	0.98518	RKQPPVSPGTALV,GSQKEPSEVPTPK,EPSEVPTPKRPRG		1						15.812	16.1576	15.5563	13.5801	14.6652	14.2806
sp|Q96JP5|ZFP91_HUMAN	T395	E3 ubiquitin-protein ligase ZFP91 OS=Homo sapiens GN=ZFP91 PE=1 SV=1			1.66561	0.0120773	4	1	4.032	0.6617	1.73877	1	VHRMIHTGEKPLQ		1						17.78	16.7905	16.9729	15.0544	15.7089	15.7831
sp|Q8WW12|PCNP_HUMAN	T139	PEST proteolytic signal-containing nuclear protein OS=Homo sapiens GN=PCNP PE=1 SV=2	3.22888	0.0036163	1.66109	0.0233371	2,3,4	1	3.04	0.6872	0.006646	1	KNIGRDTPTSAGP	7	1	23.2422	23.1936	22.9817	20.411	19.4095	17.6479	16.8987	16.5069	14.7176	15.7562	15.5964
sp|O15446|RPA34_HUMAN	T171	DNA-directed RNA polymerase I subunit RPA34 OS=Homo sapiens GN=CD3EAP PE=1 SV=1	0.435174	0.00828182	1.65832	0.00638425	2,3	1	1.373	0.5412	0.34409	0.5	LAPNLLTSGKKKK	1	2	18.2926	18.375	18.2994	17.8056	17.9687	19.0132	18.9865	18.6133	16.7226	17.7252	17.1903
sp|P09651|ROA1_HUMAN	S338	Heterogeneous nuclear ribonucleoprotein A1 OS=Homo sapiens GN=HNRNPA1 PE=1 SV=5	1.78607	0.000246784	1.65572	0.0221927	2,3	1	2.106	0.7058	0.283968	0.99805	NFGGRSSGPYGGG	2	3	23.6832	23.5504	23.7514	21.93	21.8212	21.8074	22.1005	21.8715	19.396	20.8727	20.5435
sp|P46013|KI67_HUMAN	T2325:T2328	Antigen KI-67 OS=Homo sapiens GN=MKI67 PE=1 SV=2	0.953991	0.111059	1.64471	0.00607228	3,4	1	2.241	0.5493	0.197273	1	FKELFQTPGTDKP,LFQTPGTDKPTTD	3	3	19.4257	20.075	19.8208	18.3511	19.2886	20.7313	21.022	20.929	18.6845	19.6967	19.367	KRRRVSFG
sp|P06748|NPM_HUMAN	T234:T237	Nucleophosmin OS=Homo sapiens GN=NPM1 PE=1 SV=2	0.351234	0.465055	1.64277	0.017018	3,4,5	1	2.574	0.6053	0.234328	1	FKKQEKTPKTPKG,QEKTPKTPKGPSS	7	11	21.3281	22.2805	22.0709	21.2809	21.803	24.0148	23.7701	23.856	21.4168	22.6929	22.6029
sp|Q9NWH9|SLTM_HUMAN	S800	SAFB-like transcription modulator OS=Homo sapiens GN=SLTM PE=1 SV=2	-0.0602442	0.83719	1.63509	0.0216353	3,4	1	1.633	0.3552	2.25032	1	DRFVGQSEGKKAR	1	2	16.4555	16.5032	15.8934	16.2208	16.4678	19.5517	19.4917	19.1905	16.9429	18.3965	17.9891
sp|Q9NWH9|SLTM_HUMAN	S1019	SAFB-like transcription modulator OS=Homo sapiens GN=SLTM PE=1 SV=2			1.63481	0.0161988	3	1	0.938	0.2377	1.65453	0.99356	NSMPRGSGSGFKP		1						21.2507	21.3416	21.1055	18.8221	20.1779	19.7933
sp|P45973|CBX5_HUMAN	S92	Chromobox protein homolog 5 OS=Homo sapiens GN=CBX5 PE=1 SV=1	-0.08327	0.816564	1.63471	0.0249575	2,3,4	1	4.007	0.5881	0.000659	1	ESNKRKSNFSNSA	9	12	21.5926	22.203	21.9809	21.6934	22.3241	23.0364	23.2458	23.192	20.5996	22.045	21.9255
sp|Q5UIP0|RIF1_HUMAN	S1926	Telomere-associated protein RIF1 OS=Homo sapiens GN=RIF1 PE=1 SV=2	0.441024	0.00469907	1.63397	0.0215162	2,3,4	1	3.237	0.7234	0.250615	1	NVGNEASFHGQER	2	6	19.073	19.1136	19.179	18.6245	18.7372	20.9832	20.8999	20.8435	18.4042	19.8628	19.5578	KVRRVSFA
sp|Q8WYP5|ELYS_HUMAN	T1257	Protein ELYS OS=Homo sapiens GN=AHCTF1 PE=1 SV=3	0.843565	0.0448206	1.63373	0.0207189	2,3,4,5	1	5.458	0.7413	0.710184	0.99694	KLEVFTTPKKCAV	6	4	21.3558	21.8118	21.5993	20.4931	20.9977	20.598	20.605	20.6224	18.133	19.6222	19.169	ETRISFV
sp|Q9BY12|SCAPE_HUMAN	S199	S phase cyclin A-associated protein in the endoplasmic reticulum OS=Homo sapiens GN=SCAPER PE=1 SV=1	0.61482	0.0190683	1.63231	0.0230275	2,3	1	2.164	0.5878	1.7913	1	TSNARRSLNFGGS	1	2	13.2045	13.4682	13.5396	12.8156	12.7629	16.0658	15.8673	15.8959	13.4347	14.9337	14.5637
sp|Q32NC0|CR021_HUMAN	S119:T130	UPF0711 protein C18orf21 OS=Homo sapiens GN=C18orf21 PE=1 SV=1	-0.0483936	0.925752	1.6303	0.0240909	4	1	2.485	0.4266	0.335699	0.98802	HHGKSRSFVSTLK,LKSNPATPTSKLS	1	1	15.1719	14.8279	14.7867	14.3718	15.5827	19.5098	19.71	19.3983	17.0684	18.6167	18.0422
sp|P46013|KI67_HUMAN	T2203:T2211	Antigen KI-67 OS=Homo sapiens GN=MKI67 PE=1 SV=2	1.43648	0.0303398	1.62494	0.000461245	4	1	2.556	0.5689	0.892117	0.5	LKELFQTPICTDK,ICTDKPTTHEKTT	1	1	17.5585	18.4847	18.2214	16.5137	16.7898	16.0795	16.404	16.1534	14.8119	14.5445	14.4057	KRRRVSFG
sp|Q9Y618|NCOR2_HUMAN	T1902	Nuclear receptor corepressor 2 OS=Homo sapiens GN=NCOR2 PE=1 SV=2	2.9041	0.00086484	1.62392	0.0418081	2,3	1	3.006	0.5659	0.073204	0.49951	TAVEPSTPTVLRS	1	1	18.8047	19.2971	19.0994	16.0181	16.3079	15.7356	16.5845	15.924	13.5408	15.1948	14.6368
sp|P46013|KI67_HUMAN	T2285	Antigen KI-67 OS=Homo sapiens GN=MKI67 PE=1 SV=2	1.62552	0.036696	1.62046	0.0369334	3,4,5	1	3.598	0.677	1.10324	1	MKAFMGTPVQKLD	2	3	19.7532	18.8086	18.821	17.7721	17.232	18.1634	17.6822	17.8012	15.7798	17.2731	15.7325	KRRRVSFG
sp|Q7L3S4|ZN771_HUMAN	T112	Zinc finger protein 771 OS=Homo sapiens GN=ZNF771 PE=1 SV=1	-0.439184	0.608621	1.61943	0.016983	4	1	1.232	0.3117	0.42375	0.99583	LTKHGRTHTGERP	1	1	15.5323	15.0559	13.5654	15.2837	15.0305	16.7892	16.7437	16.2344	14.352	15.6337	14.9233
sp|Q8N7H5|PAF1_HUMAN	S118	RNA polymerase II-associated factor 1 homolog OS=Homo sapiens GN=PAF1 PE=1 SV=2			1.6119	0.00124334	5	1	4.079	0.5879	3.23476	0.33333	IQAPTSSKRSQQH		1						15.7204	15.7346	15.4816	13.759	14.3736	13.9684
sp|Q9NYZ3|GTSE1_HUMAN	S536	G2 and S phase-expressed protein 1 OS=Homo sapiens GN=GTSE1 PE=1 SV=3	3.01671	3.33979e-05	1.60973	0.0153267	2,3	1	2.546	0.6126	1.37099	1	MPRAVGSPLCVPA	4	2	22.7621	22.8807	22.8852	19.8979	19.754	20.7919	20.574	20.309	18.244	19.5019	19.0999
sp|Q96L14|C170L_HUMAN	T85	Cep170-like protein OS=Homo sapiens GN=CEP170P1 PE=5 SV=2			1.60065	5.47765e-05	4	2	1.311	0.4958	1.88863	0.5	PLVHSKTPEGNNG		1						17.6952	17.7787	17.7442	15.9713	16.1966	16.2483
sp|P05204|HMGN2_HUMAN	S29	Non-histone chromosomal protein HMG-17 OS=Homo sapiens GN=HMGN2 PE=1 SV=3	0.0709204	0.901854	1.59578	0.0326413	3,4,5	1	1.984	0.6321	1.93522	1	RRSARLSAKPAPP	1	2	15.2253	15.8722	14.7315	14.7851	15.6257	19.1457	18.7591	18.3025	16.3479	17.8418	17.2303
sp|Q8NCN4|RN169_HUMAN	S403	E3 ubiquitin-protein ligase RNF169 OS=Homo sapiens GN=RNF169 PE=1 SV=2	1.9888	0.000632541	1.59473	0.0448096	2	1	2.06	0.2692	1.09113	1	PDGRVLSPLIIKS	2	2	22.3767	22.4695	22.7041	20.5811	20.4749	21.5654	21.2007	21.7016	18.8302	20.4074	20.4458
sp|Q96PE2|ARHGH_HUMAN	S383	Rho guanine nucleotide exchange factor 17 OS=Homo sapiens GN=ARHGEF17 PE=1 SV=1	2.0027	0.00313199	1.59226	0.0487582	3	1	3.403	0.6265	0.433318	1	FPSYLASPAGSRG	1	1	17.4496	17.7655	17.9601	15.8888	15.556	14.3548	14.1201	14.0003	11.4731	12.9109	13.3145
sp|Q9NPA5|ZF64A_HUMAN	S311	Zinc finger protein 64 homolog, isoforms 1 and 2 OS=Homo sapiens GN=ZFP64 PE=1 SV=3			1.58659	0.0307613	4	1	2.316	0.2966	0.712125	1	HIRIKHSGNNFKC		1						17.9608	18.2002	17.2493	15.5405	16.8987	16.2112
sp|P60866|RS20_HUMAN	T9	40S ribosomal protein S20 OS=Homo sapiens GN=RPS20 PE=1 SV=1	-0.255406	0.412214	1.58221	0.0038512	3,4,5	1	3.286	0.6526	0.619242	0.99998	FKDTGKTPVEPEV	3	1	20.7529	21.4189	21.0514	21.1925	21.4671	21.1513	21.2348	20.9532	19.1162	19.9786	19.4978
sp|Q9H910|HN1L_HUMAN	S125	Hematological and neurological expressed 1-like protein OS=Homo sapiens GN=HN1L PE=1 SV=1	2.32382	0.00341732	1.58182	0.0221039	3,4	1	5.587	0.7607	1.17115	1	EGEEPKSDLKAAR	4	3	21.8176	22.2749	21.5734	19.4771	19.6526	20.0967	20.5054	19.7645	17.9534	19.2494	18.4183
sp|Q96KM6|Z512B_HUMAN	S686	Zinc finger protein 512B OS=Homo sapiens GN=ZNF512B PE=1 SV=1	-0.0664684	0.622075	1.58132	0.0159387	3,4	1	4.317	0.8131	0.872979	0.99719	GRVRRTSAQVAVF	2	1	16.582	16.3495	16.304	16.5438	16.4128	15.33	15.8215	15.5435	13.7742	14.6982	13.4786
sp|Q32NC0|CR021_HUMAN	S126:T130	UPF0711 protein C18orf21 OS=Homo sapiens GN=C18orf21 PE=1 SV=1	0.427207	0.0764331	1.57956	0.0386908	3	1	1.349	0.4025	1.47808	0.99368	FVSTLKSNPATPT,LKSNPATPTSKLS	1	1	19.1033	19.1331	19.3426	18.5941	18.9374	20.0446	20.1117	19.9306	17.5061	19.2928	18.5493
sp|Q8IX90|SKA3_HUMAN	T217	Spindle and kinetochore-associated protein 3 OS=Homo sapiens GN=SKA3 PE=1 SV=2	1.94123	0.00249535	1.57399	0.00839081	2,3	1	2.862	0.4984	0.256421	1	DDFECVTPKLEHF	6	3	20.2575	20.577	20.8046	18.5971	18.6132	18.4171	18.7006	18.5901	16.3787	17.4109	17.1963
sp|P49006|MRP_HUMAN	S117	MARCKS-related protein OS=Homo sapiens GN=MARCKSL1 PE=1 SV=2			1.5735	0.00823978	4	1	5.77	0.7915	2.79664	0.49891	EGGGDSSASSPTE		1						12.3131	12.6595	12.416		11.1761	10.6026
sp|Q8TDM6|DLG5_HUMAN	S1021	Disks large homolog 5 OS=Homo sapiens GN=DLG5 PE=1 SV=4	0.435745	0.3954	1.56757	0.0183363	3,4	1	1.846	0.347	1.03051	1	PPRRSDSIKFQHR	3	3	18.7626	17.8462	18.1172	18.1633	17.4492	18.9631	18.699	18.2785	16.6847	17.7883	16.7648
sp|Q14847|LASP1_HUMAN	T104	LIM and SH3 domain protein 1 OS=Homo sapiens GN=LASP1 PE=1 SV=2	3.37163	0.000532249	1.56605	0.0313796	2,3,4	1	4.434	0.6554	0.041837	1	FSVVADTPELQRI	22	11	25.737	25.4059	25.7465	22.4642	22.0521	23.3133	23.1127	23.1611	20.7081	22.3113	21.8696
sp|P46013|KI67_HUMAN	S575:S592	Antigen KI-67 OS=Homo sapiens GN=MKI67 PE=1 SV=2			1.55096	0.00147329	4	1	1.227	0.2249	3.44881	0.47931	VEVKAQSLVISPP,RKTPVASDQRRRS		1						17.319	16.7735	16.8002	15.4662	15.2364	15.5373	KRRRVSFG
sp|Q6GYQ0|RGPA1_HUMAN	T754	Ral GTPase-activating protein subunit alpha-1 OS=Homo sapiens GN=RALGAPA1 PE=1 SV=1			1.54443	0.0299707	3	1	2.378	0.6695	0.281551	1	SIVRQKTVDIDDA		1						21.2218	20.2032	20.5452	18.4986	19.093	19.7453
sp|Q9UFB7|ZBT47_HUMAN	T279	Zinc finger and BTB domain-containing protein 47 OS=Homo sapiens GN=ZBTB47 PE=2 SV=2	-0.522988	0.353379	1.54341	0.0213706	3,4	2	4.371	0.6385	0.950042	0.99642	RHRRTHTGEKPYP	2	3	18.6261	17.927	17.4036	18.6931	18.3241	19.449	19.2449	19.2181	16.9849	18.3995	17.8975
sp|Q9Y2D9|ZN652_HUMAN	T464	Zinc finger protein 652 OS=Homo sapiens GN=ZNF652 PE=1 SV=3	-0.522988	0.353379	1.54341	0.0213706	3,4	2	4.371	0.6385	0.950042	0.99642	RHRRTHTGEKPYP	2	3	18.6261	17.927	17.4036	18.6931	18.3241	19.449	19.2449	19.2181	16.9849	18.3995	17.8975
sp|Q9H410|DSN1_HUMAN	S109	Kinetochore-associated protein DSN1 homolog OS=Homo sapiens GN=DSN1 PE=1 SV=2	-0.314494	0.83157	1.54159	0.000317284	3,4,5	1	3.25	0.7169	1.43774	1	ETNRRKSLHPIHQ	1	3	15.4525	12.3495	14.3253	15.276	13.4378	18.1561	18.4599	18.2114	16.5484	16.8593	16.7949
sp|Q9NQW6|ANLN_HUMAN	T75	Actin-binding protein anillin OS=Homo sapiens GN=ANLN PE=1 SV=2	-0.18481	0.578114	1.53906	0.019025	3,5	1	3.699	0.6788	0.018658	0.5	KRCSDNTEVEVSN	3	1	19.6826	19.2253	19.0861	19.7644	19.2679	17.8602	17.8261	17.5743	15.814	17.0031	15.8264
sp|Q99549|MPP8_HUMAN	T385	M-phase phosphoprotein 8 OS=Homo sapiens GN=MPHOSPH8 PE=1 SV=2	2.78829	0.000523257	1.53448	0.0410371	2,3	1	3.645	0.6444	0.320757	1	MPVSAQTPKGRRL	5	5	21.4231	21.6456	21.6968	18.6186	18.9818	19.3558	19.8883	19.3714	17.1026	18.768	18.1415
sp|Q9P270|SLAI2_HUMAN	S467	SLAIN motif-containing protein 2 OS=Homo sapiens GN=SLAIN2 PE=1 SV=2	2.03804	0.00121134	1.53376	0.0325406	2,3	1	2.365	0.4649	0.972076	1	RSPAAPSPLALRQ	3	3	20.1784	19.8189	20.1032	18.1179	17.873	19.5682	19.0089	19.2203	16.8377	18.1116	18.2468
sp|Q9UEG4|ZN629_HUMAN	T561	Zinc finger protein 629 OS=Homo sapiens GN=ZNF629 PE=2 SV=2	0.973025	0.00809468	1.53171	0.0196797	4,5	1	4.388	0.6593	1.1616	1	GDPSLLTPPPGAK	3	2	20.272	20.3546	19.9651	19.2538	19.1946	19.6741	19.6428	19.3283	17.2622	18.2124	18.5754
sp|P46013|KI67_HUMAN	T2203	Antigen KI-67 OS=Homo sapiens GN=MKI67 PE=1 SV=2	1.93814	0.00366573	1.53114	0.00185588	3	1	2.305	0.4797	1.32282	0.99998	LKELFQTPICTDK	1	1	16.6167	17.1469	16.902	14.7838	15.117	16.4299	16.8246	16.1712	14.9168	14.8076	15.1079	KRRRVSFG
sp|Q9UNF0|PACN2_HUMAN	S386	Protein kinase C and casein kinase substrate in neurons protein 2 OS=Homo sapiens GN=PACSIN2 PE=1 SV=2			1.5308	0.0470513	2	1	1.768	0.5158	0.614339	0.99847	TKAKNVSSYEKTQ		1						20.0527	20.3494	20.3683	17.7048	19.4826	18.9906
sp|Q9UPQ0|LIMC1_HUMAN	T317	LIM and calponin homology domains-containing protein 1 OS=Homo sapiens GN=LIMCH1 PE=1 SV=4	0.73561	0.0680928	1.52739	0.00151152	3	1	3.13	0.7786	0.080819	1	FRYGPRTPVSDDA	5	1	17.947	17.4762	18.164	17.0956	17.158	16.5254	16.0011	16.445	14.582	14.8487	14.9588
sp|O95071|UBR5_HUMAN	S971	E3 ubiquitin-protein ligase UBR5 OS=Homo sapiens GN=UBR5 PE=1 SV=2	1.90971		1.52706	0.0408789	3	1	2.775	0.7323	0.85551	0.99619	AISVVSSNGPGNR	1	1	11.0962	12.4036	12.6567		10.1425	12.6625	13.0365	13.2196	10.526	12.1785	11.6331	RVKVTFK
sp|Q00839|HNRPU_HUMAN	S192	Heterogeneous nuclear ribonucleoprotein U OS=Homo sapiens GN=HNRNPU PE=1 SV=6	-0.155057	0.418808	1.52597	0.00117471	3	1	2.512	0.6334	0.322316	0.25	KSSGPTSLFAVTV	1	1	17.4115	17.713	17.8457	17.8154	17.8082	16.9823	16.8224	17.0821	15.1998	15.3462	15.7629
sp|P17844|DDX5_HUMAN	S498	Probable ATP-dependent RNA helicase DDX5 OS=Homo sapiens GN=DDX5 PE=1 SV=1	0.795835	0.185477	1.52446	0.0350465	4	1	1.647	0.2914	3.81894	0.5	DRRDRYSAGKRGG	1	1	19.353	18.5795	18.544	18.454	17.6053	18.072	17.5803	17.0959	15.7621	16.8434	15.5694
sp|Q15942|ZYX_HUMAN	S169:T179	Zyxin OS=Homo sapiens GN=ZYX PE=1 SV=1			1.52399	0.0135777	3	1	1.73	0.2919	0.905308	0.33331	PFKARVSSGYVPP,VPPPVATPFSSKS		1						13.5358	14.5652	13.4318	12.3442	12.3157	12.301
sp|P49454|CENPF_HUMAN	T3093:S3094	Centromere protein F OS=Homo sapiens GN=CENPF PE=1 SV=2	1.38198	0.00720557	1.52281	0.0180772	3	1	1.895	0.4586	0.824647	0.33124	DIPTGKTSPYILR,IPTGKTSPYILRR	1	1	16.2472	16.7936	16.5631	15.0844	15.2209	17.1454	17.239	16.9886	14.867	16.1813	15.7563
sp|Q5UIP0|RIF1_HUMAN	S1688:S1693	Telomere-associated protein RIF1 OS=Homo sapiens GN=RIF1 PE=1 SV=2	1.48011	0.0010611	1.51305	0.0454882	2,3	1	2.528	0.7395	0.45739	1	RLHKRDSFDNCSL,DSFDNCSLGESSK	3	3	20.5919	20.5599	20.7771	19.0588	19.2669	19.997	19.7985	19.7362	17.2941	18.9464	18.752	KVRRVSFA
sp|Q9NQW6|ANLN_HUMAN	S449	Actin-binding protein anillin OS=Homo sapiens GN=ANLN PE=1 SV=2	2.56699	0.000626122	1.51275	0.036492	2,3,4,5	1	4.666	0.5759	0.15584	1	DKGNIWSAEKGGN	11	4	24.1546	24.2518	24.562	21.8364	21.6752	22.1854	21.864	22.0609	19.5735	20.8812	21.1175
sp|Q6DD87|ZN787_HUMAN	T89	Zinc finger protein 787 OS=Homo sapiens GN=ZNF787 PE=1 SV=2	-0.458226	0.51173	1.51038	0.0368522	3,4	1	3.699	0.5944	1.12088	1	RHQRTHTGERPNA	4	4	19.5462	19.9596	18.3705	19.6715	19.8291	19.4725	19.6376	19.4339	17.0473	18.6304	18.3351
sp|Q9BYW2|SETD2_HUMAN	T2056	Histone-lysine N-methyltransferase SETD2 OS=Homo sapiens GN=SETD2 PE=1 SV=3	0.166959	0.562434	1.50795	0.0491866	2,3	1	1.676	0.6408	1.37804	1	QTPAPKTPNRSRE	3	2	20.6835	21.0144	20.8912	20.3943	20.9978	18.5632	18.808	18.4967	16.0615	17.7677	17.5149
sp|P30414|NKTR_HUMAN	S329	NK-tumor recognition protein OS=Homo sapiens GN=NKTR PE=1 SV=2			1.5075	0.0206033	4	1	2.762	0.6068	1.6366	0.49999	KPSVSKSGRKIKG		1						20.0824	19.9234	19.4645	17.8367	19.0239	18.0871
sp|Q07020|RL18_HUMAN	T158	60S ribosomal protein L18 OS=Homo sapiens GN=RPL18 PE=1 SV=2	0.520695	0.433225	1.50511	0.00083007	3,4	1	1.662	0.4723	1.491	1	FGKAPGTPHSHTK	2	2	18.5187	17.562	19.0544	18.0231	17.6923	18.4126	18.0911	18.6476	16.956	16.8656	16.8144
sp|Q86WC4|OSTM1_HUMAN	S325	Osteopetrosis-associated transmembrane protein 1 OS=Homo sapiens GN=OSTM1 PE=1 SV=1	-0.0548046	0.892528	1.49663	0.002049	2,3	1	2.672	0.712	1.39387	1	RLKSSTSFANIQE	2	1	16.854	17.5548	17.5479	17.0764	17.671	18.0005	17.9471	18.3001	16.2523	16.865	16.6406
sp|P06748|NPM_HUMAN	S195	Nucleophosmin OS=Homo sapiens GN=NPM1 PE=1 SV=2	0.193793	0.533325	1.49175	0.00412164	5	1	2.015	0.328	2.37784	0.5	KAPVKKSIRDTPA	1	1	13.8444	13.8797	13.4655	13.8268	13.2453	15.4664	15.3821	14.9765	13.4368	14.138	13.7749
sp|Q96FF9|CDCA5_HUMAN	S83	Sororin OS=Homo sapiens GN=CDCA5 PE=1 SV=1	1.52616	0.0112908	1.48537	0.00422398	2,3	1	2.283	0.4446	1.54119	1	RRSPRISFFLEKE	2	2	18.4629	18.9762	18.675	16.9187	17.4384	18.9176	18.9325	18.6335	16.9464	17.7561	17.325
sp|Q14680|MELK_HUMAN	T460	Maternal embryonic leucine zipper kinase OS=Homo sapiens GN=MELK PE=1 SV=3	1.63182	0.0167127	1.48485	0.00367646	2	1	1.16	0.3655	0.9926	0.99674	KREILTTPNRYTT	1	1	18.7119	19.4163	19.1661	17.1904	17.7422	18.6109	18.9185	18.8124	16.8434	17.5431	17.5008
sp|P40145|ADCY8_HUMAN	T674:S679	Adenylate cyclase type 8 OS=Homo sapiens GN=ADCY8 PE=1 SV=1			1.48289	0.0178825	4	1	1.006	0.2734	0.705197	1	NKRIEHTIDLRSG,HTIDLRSGDKLRR		1						17.2473	17.2417	16.9947	15.0318	16.3249	15.6785
sp|O14974|MYPT1_HUMAN	S695	Protein phosphatase 1 regulatory subunit 12A OS=Homo sapiens GN=PPP1R12A PE=1 SV=1	-0.445902	0.635416	1.4803	0.00530495	3,4	1	2.509	0.5397	0.880691	0.5	ARQSRRSTQGVTL	2	1	14.9133	12.9277	13.9138	14.9198	13.8085	12.788	12.2588	12.1495	10.8547	10.6387	11.262	KTKVKFD
sp|Q13620|CUL4B_HUMAN	S193	Cullin-4B OS=Homo sapiens GN=CUL4B PE=1 SV=4	0.81323	0.00135836	1.47748	0.0170382	3,4	1	3.673	0.6724	1.03522	1	ANSKPGSAKKLVI	2	3	20.6495	20.4758	20.5416	19.7096	19.7753	21.9382	21.7352	21.7513	19.602	20.8046	20.5857
sp|P09651|ROA1_HUMAN	S337	Heterogeneous nuclear ribonucleoprotein A1 OS=Homo sapiens GN=HNRNPA1 PE=1 SV=5	2.05276	3.6006e-05	1.47462	0.0356772	2,4	1	2.996	0.7611	0.463934	0.99793	GNFGGRSSGPYGG	2	1	18.8987	18.7606	18.8184	16.7643	16.782	17.4549	17.8156	17.6594	15.2475	16.6826	16.576
sp|Q9UPR0|PLCL2_HUMAN	S51	Inactive phospholipase C-like protein 2 OS=Homo sapiens GN=PLCL2 PE=1 SV=2	0.841663	0.0922332	1.46937	0.00821369	3	1	4.238	0.8025	1.20933	1	GRARYDSGGVSNG	1	1	15.0972	15.4126	15.5842	14.1324	14.9137	15.986	16.7404	16.7409	14.6873	15.1683	15.2036
sp|Q5VWQ0|RSBN1_HUMAN	S554	Round spermatid basic protein 1 OS=Homo sapiens GN=RSBN1 PE=2 SV=2	-0.317685	0.0952223	1.46299	0.032611	3	1	1.17	0.3812	0.521701	1	PFKRRRSMNEIKN	2	2	18.6526	18.5874	18.4763	18.7368	19.0427	20.0376	20.0563	19.5845	17.7416	19.2176	18.3302
sp|P46013|KI67_HUMAN	S584	Antigen KI-67 OS=Homo sapiens GN=MKI67 PE=1 SV=2	0.714496	0.0248087	1.45767	0.0186155	2,3	1	3.08	0.6237	1.64402	1	ISPPAPSPRKTPV	2	1	16.1244	16.3386	16.3586	15.3709	15.7478	16.5565	16.8004	16.6829	14.4747	15.6192	15.5728	KRRRVSFG
sp|Q09666|AHNK_HUMAN	S3411	Neuroblast differentiation-associated protein AHNAK OS=Homo sapiens GN=AHNAK PE=1 SV=2	2.21158	0.000719805	1.4543	0.0404922	2	1	1.504	0.44	0.882361	0.49897	MPFLSISSPKVSM	3	1	20.7729	21.1347	21.1088	18.8325	18.7553	17.6021	17.4618	17.6614	15.1705	16.7502	16.4415
sp|Q15014|MO4L2_HUMAN	T82	Mortality factor 4-like protein 2 OS=Homo sapiens GN=MORF4L2 PE=1 SV=1	-0.178035	0.70046	1.44584	0.0231914	3	1	2.296	0.757	1.59429	1	RKNKQKTPGNGDG	1	1	15.1397	15.7239	15.7386	15.2634	16.1609	15.4891	16.0596	16.1497	13.9057	14.3585	15.0966
sp|Q13555|KCC2G_HUMAN	T287	Calcium/calmodulin-dependent protein kinase type II subunit gamma OS=Homo sapiens GN=CAMK2G PE=1 SV=3	0.338659	0.149548	1.44165	0.0175994	2	1	1.708	0.5577	0.253509	1	MMHRQETVECLRK	2	2	18.3766	18.1804	18.2634	18.149	17.7206	20.1155	19.6366	19.8274	17.7326	18.7544	18.7676
sp|O14974|MYPT1_HUMAN	S292	Protein phosphatase 1 regulatory subunit 12A OS=Homo sapiens GN=PPP1R12A PE=1 SV=1			1.4411	0.00836396	4	1	2.678	0.345	2.45677	1	KQNLLHSEKRDKK		1						17.2879	17.3733	17.1131	15.2803	16.2634	15.9072	KTKVKFD
sp|P29966|MARCS_HUMAN	S167	Myristoylated alanine-rich C-kinase substrate OS=Homo sapiens GN=MARCKS PE=1 SV=4	2.49605	0.00675044	1.43758	0.0234864	2,3,5	1	1.572	0.3323	1.61695	1	KKSFKLSGFSFKK	4	4	21.8472	22.5859	22.4404	19.4855	20.1047	22.1479	22.5929	22.379	20.1937	21.4662	21.1472
sp|Q9H501|ESF1_HUMAN	S735	ESF1 homolog OS=Homo sapiens GN=ESF1 PE=1 SV=1	1.27616	0.0347783	1.43674	0.026559	3,5	1	1.883	0.5146	2.29633	1	VEHQNLSKKKKKQ	2	1	19.8532	20.6171	20.2574	18.7008	19.232	18.7223	19.1915	19.0198	16.7607	18.0477	17.8149
sp|Q96G03|PGM2_HUMAN	S165	Phosphoglucomutase-2 OS=Homo sapiens GN=PGM2 PE=1 SV=4	-0.220669	0.761397	1.43379	0.00696064	2,3,4	1	4.811	0.6732	0.111453	1	GIMITASHNPKQD	8	7	22.9527	21.7526	21.8133	22.9731	21.814	24.6903	23.9492	24.2324	23.1356	22.5211	22.9138
sp|Q8IY81|RRMJ3_HUMAN	S576	pre-rRNA processing protein FTSJ3 OS=Homo sapiens GN=FTSJ3 PE=1 SV=2			1.4336	0.00200893	3	1	1.8	0.5033	1.47357	1	LPQTPPSCLKTEI		1						16.2925	16.1744	16.0761	14.584	14.5319	15.1263
sp|Q6PCE3|PGM2L_HUMAN	S175	Glucose 1,6-bisphosphate synthase OS=Homo sapiens GN=PGM2L1 PE=1 SV=3	-0.16585	0.625263	1.43218	0.000957101	3,4	1	3.477	0.7146	0.200401	1	GVMITASHNRKED	4	5	20.3969	19.6286	20.0812	20.34	20.0628	21.0855	20.9175	20.7893	19.7285	19.523	19.2443
sp|Q09666|AHNK_HUMAN	S3412	Neuroblast differentiation-associated protein AHNAK OS=Homo sapiens GN=AHNAK PE=1 SV=2	2.44037	0.000986118	1.41563	0.0392895	2,3,4	1	3.451	0.6674	0.407768	1	PFLSISSPKVSMP	19	14	25.0906	25.4547	25.4047	23.0332	22.7194	23.246	23.3266	23.0549	20.9646	22.5627	21.8532
sp|Q8NDD1|CA131_HUMAN	S73	Uncharacterized protein C1orf131 OS=Homo sapiens GN=C1orf131 PE=1 SV=3	0.899289	0.136803	1.41518	0.00313851	3	1	3.394	0.5407	1.00969	1	ALAAEPSPLPGSL	5	2	17.273	18.0116	17.6798	16.2861	17.2249	15.4034	15.2493	15.6403		13.9251	14.1066
sp|P46013|KI67_HUMAN	S2105:T2115	Antigen KI-67 OS=Homo sapiens GN=MKI67 PE=1 SV=2			1.40926	0.0157246	3	1	1.653	0.513	1.79305	0.49805	TKIACKSPPPESM,ESMDTPTSTRRRP		1						18.6961	18.4824	18.5261	16.4787	17.5822	17.4159	KRRRVSFG
sp|P84101|SERF2_HUMAN	S41	Small EDRK-rich factor 2 OS=Homo sapiens GN=SERF2 PE=1 SV=1	2.68304	0.00797879	1.40923	0.0208654	3,4	1	2.577	0.6401	0.676298	1	ARKQRDSEIMQQK	4	1	18.998	19.419	18.6259	16.7389	15.9237	16.3543	16.6277	15.9342	14.4736	15.5313	14.6836
sp|Q9BZI7|REN3B_HUMAN	T197	Regulator of nonsense transcripts 3B OS=Homo sapiens GN=UPF3B PE=1 SV=1	0.563599	0.00919917	1.40903	0.0472255	2,3	1	2.087	0.53	2.40626	0.5	ELIAKKTTPLLSF	1	1	17.4526	17.2815	17.3722	16.8972	16.7132	21.0579	20.8772	20.8231	18.5257	20.0123	19.9931
sp|Q9H7E9|CH033_HUMAN	S82	UPF0488 protein C8orf33 OS=Homo sapiens GN=C8orf33 PE=1 SV=1	0.0647007	0.920723	1.4042	0.0420816	3	1	1.268	0.4637	0.922923	1	KTRNRASVANGGE	1	1	15.8155	17.0081	16.4547	15.8245	16.8984	16.7666	17.7184	17.4974	15.1673	16.3665	16.2359
sp|Q6DD87|ZN787_HUMAN	T87	Zinc finger protein 787 OS=Homo sapiens GN=ZNF787 PE=1 SV=2	-0.228469	0.761214	1.40244	0.0410891	3,4	1	2.679	0.6337	0.894836	0.5	LTRHQRTHTGERP	1	2	14.4749	14.8068	13.1122	14.1545	14.565	18.714	19.0102	18.6561	16.4729	17.8474	17.8527
sp|O76021|RL1D1_HUMAN	S413:T423:S427	Ribosomal L1 domain-containing protein 1 OS=Homo sapiens GN=RSL1D1 PE=1 SV=3			1.4	0.00423466	5	1	1.72	0.3872	2.49621	0.49601	RKALPASETPKAA,KAAESETPGKSPE,SETPGKSPEKKPK		1						16.2367	16.3975	15.9901	14.6302	15.2217	14.5723
sp|Q9UIF9|BAZ2A_HUMAN	S1747	Bromodomain adjacent to zinc finger domain protein 2A OS=Homo sapiens GN=BAZ2A PE=1 SV=4	0.174425	0.670662	1.39867	0.0173384	2	1	1.7	0.7053	2.43287	0.99998	RGQKRKSGYSLNF	1	1	14.9631	14.8502	15.7104	14.8276	15.1727	16.168	16.5581	16.5714	14.3829	15.246	15.4727
sp|Q9NQW6|ANLN_HUMAN	T364	Actin-binding protein anillin OS=Homo sapiens GN=ANLN PE=1 SV=2	2.31215	6.31943e-06	1.3914	0.0458886	2,3,4,5	1	2.621	0.575	0.656167	0.99996	SKDKSTTPGGTGI	8	3	24.4662	24.4048	24.421	22.088	22.149	21.9999	22.1261	22.003	19.7497	21.4097	20.7955
sp|P46013|KI67_HUMAN	T1111:T1124	Antigen KI-67 OS=Homo sapiens GN=MKI67 PE=1 SV=2			1.38687	0.0266313	4	1	1.226	0.3059	3.49256	0.19996	FKELFQTPGPSEE,SMTDEKTTKIACK		1						16.0117	17.1618	15.9143	15.0259	15.0418	14.8595	KRRRVSFG
sp|P38398|BRCA1_HUMAN	S378	Breast cancer type 1 susceptibility protein OS=Homo sapiens GN=BRCA1 PE=1 SV=2			1.38042	0.032203	3	1	3.039	0.4702	1.84521	0.5	WITLNSSIQKVNE		1						16.6557	16.3432	16.6242	14.3591	15.3639	15.7589	SPKVTFE
sp|Q99459|CDC5L_HUMAN	T227	Cell division cycle 5-like protein OS=Homo sapiens GN=CDC5L PE=1 SV=2	-0.363988	0.0966617	1.37962	0.0058283	3,4	1	1.613	0.5849	2.30806	0.98393	ALGFYDTSEENYQ	1	1	13.3885	13.557	13.4257	14.0051	13.637	17.4885	16.8845	16.8711	15.4136	15.9545	15.7372
sp|Q2NKX8|ERC6L_HUMAN	S739	DNA excision repair protein ERCC-6-like OS=Homo sapiens GN=ERCC6L PE=1 SV=1	2.25467	0.00251567	1.37959	0.0138859	2,3,4	1	2.29	0.6183	0.63905	0.99791	EPVFPSSTKKKCP	4	2	19.9216	20.3563	19.9488	18.0289	17.6128	17.3543	17.8983	17.1899	15.6826	16.5502	16.0708
sp|Q9HCM3|K1549_HUMAN	S1349	UPF0606 protein KIAA1549 OS=Homo sapiens GN=KIAA1549 PE=1 SV=4			1.37777	0.00399767	2	1	1.146	0.2347	0.892345	1	QKLQIPSVKGFDF		1						20.279	19.7553	19.8638	18.304	18.5764	18.8844
sp|O95400|CD2B2_HUMAN	S34	CD2 antigen cytoplasmic tail-binding protein 2 OS=Homo sapiens GN=CD2BP2 PE=1 SV=1			1.37341	0.000348507	2	1	1.073	0.3616	2.61276	0.99997	VDPVAGSGGPGSR		1						18.1246	17.8939	17.8534	16.5786	16.7377	16.4354	PKRKVTFQ
sp|Q9Y2D9|ZN652_HUMAN	S216	Zinc finger protein 652 OS=Homo sapiens GN=ZNF652 PE=1 SV=3			1.36627	0.0160032	3	1	1.316	0.4088	0.74202	1	TRGRRKSVEPPKR		1						16.9777	16.6418	16.6969	14.7569	15.7362	15.7245
sp|Q5SQI0|ATAT_HUMAN	T261	Alpha-tubulin N-acetyltransferase OS=Homo sapiens GN=ATAT1 PE=1 SV=1	0.263514	0.193986	1.36255	0.0467052	4	1	2.472	0.5204	1.34971	1	RAPRRATPPAHPP	1	1	12.9208	12.5104	12.7918	12.4472	12.5077	11.6025	12.3113	12.7049	10.7824	10.2628	11.4858
sp|Q7Z6E9|RBBP6_HUMAN	S873	E3 ubiquitin-protein ligase RBBP6 OS=Homo sapiens GN=RBBP6 PE=1 SV=1	2.55904	0.000944183	1.36231	0.00891803	2,3	1	1.898	0.5885	1.83883	1	PLNIRNSPFTRGR	3	1	22.153	22.4318	22.1979	19.9151	19.4886	19.4236	19.363	19.2983	17.449	18.3963	18.1527
sp|Q14980|NUMA1_HUMAN	T1812	Nuclear mitotic apparatus protein 1 OS=Homo sapiens GN=NUMA1 PE=1 SV=2	0.126182	0.586516	1.35759	0.016227	3	1	2.087	0.5201	0.819825	0.5	SARRRTTQIINIT	1	1	15.3955	15.342	15.6091	15.563	15.0824	17.3389	17.1945	17.0732	15.236	15.9224	16.3754
sp|O75385|ULK1_HUMAN	S639	Serine/threonine-protein kinase ULK1 OS=Homo sapiens GN=ULK1 PE=1 SV=2	0.559293	0.0445712	1.3561	0.0227409	3	1	3.649	0.6612	2.11609	0.4997	FPKTPSSQNLLAL	1	1	14.732	14.6279	15.0138	14.3357	14.1282	14.7633	13.9619	14.5192	12.5003	13.1864	13.4894
sp|Q9NQ39|RS10L_HUMAN	T112	Putative 40S ribosomal protein S10-like OS=Homo sapiens GN=RPS10P5 PE=5 SV=1	-0.217088	0.740081	1.34845	0.0141298	4	2	1.862	0.5185	3.21404	1	HRSRPETGRPRPK	2	2	18.3815	17.1961	17.8242	18.5552	17.4801	20.6253	19.6297	19.9479	18.7664	18.4616	18.9296
sp|P46783|RS10_HUMAN	T101	40S ribosomal protein S10 OS=Homo sapiens GN=RPS10 PE=1 SV=1	-0.217088	0.740081	1.34845	0.0141298	4	2	1.862	0.5185	3.21404	1	RRSRPETGRPRPK	2	2	18.3815	17.1961	17.8242	18.5552	17.4801	20.6253	19.6297	19.9479	18.7664	18.4616	18.9296
sp|Q9UEG4|ZN629_HUMAN	T173	Zinc finger protein 629 OS=Homo sapiens GN=ZNF629 PE=2 SV=2	-0.477055	0.316272	1.34564	0.00361138	3,4	1	2.66	0.5242	2.6726	1	RHQRIHTGERPNT	2	2	19.8956	20.3912	19.3868	20.1886	20.548	19.8382	19.9123	19.7029	18.0579	18.6079	18.7506
sp|Q9UK76|HN1_HUMAN	S28	Hematological and neurological expressed 1 protein OS=Homo sapiens GN=HN1 PE=1 SV=3			1.34199	0.0432929	4	1	1.363	0.4593	1.51563	0.5	RPPGGGSNFSLGF		1						17.4917	17.0963	17.3297	15.1251	16.6421	16.1244
sp|P42167|LAP2B_HUMAN	T264	Lamina-associated polypeptide 2, isoforms beta/gamma OS=Homo sapiens GN=TMPO PE=1 SV=2			1.33911	0.0296294	4	1	1.208	0.2599	2.48137	0.99427	PRKRVETSEHFRI		1						17.8714	17.2579	17.1962	15.4301	16.5491	16.3289
sp|Q9NYZ3|GTSE1_HUMAN	T446	G2 and S phase-expressed protein 1 OS=Homo sapiens GN=GTSE1 PE=1 SV=3	2.10783	0.00351824	1.32939	0.0145729	2,3	1	2.666	0.626	1.27603	1	KTKVMPTPTNQFK	4	4	19.414	20.0752	19.8453	17.684	17.6566	17.9983	18.0034	17.7939	16.0174	17.097	16.6932
sp|Q8TF76|HASP_HUMAN	T97	Serine/threonine-protein kinase haspin OS=Homo sapiens GN=GSG2 PE=1 SV=3			1.32136	0.00225706	3	1	1.742	0.4742	1.30962	1	RPSLTVTPKRWKL		1						17.8432	18.1904	17.9138	16.3568	16.8871	16.7394
sp|Q13177|PAK2_HUMAN	S64	Serine/threonine-protein kinase PAK 2 OS=Homo sapiens GN=PAK2 PE=1 SV=3	2.65756	0.00154774	1.3104	0.0218323	3	1	1.352	0.253	1.15423	1	SGTEKGSKKKEKE	1	1	19.455	20.0468	19.9342	17.0946	17.2143	18.7316	19.122	18.9078	16.9278	17.9547	17.9476
sp|O75533|SF3B1_HUMAN	T142	Splicing factor 3B subunit 1 OS=Homo sapiens GN=SF3B1 PE=1 SV=3	1.1697	0.0828095	1.30517	0.00481643	2,3,4,5	1	5.28	0.7095	0.968668	1	FADGGKTPDPKMN	5	5	20.2095	21.3977	20.6136	19.4748	19.6663	20.5454	20.5868	20.0959	19.135	19.3803	18.7974
sp|P46013|KI67_HUMAN	S2022	Antigen KI-67 OS=Homo sapiens GN=MKI67 PE=1 SV=2	0.167524	0.581512	1.304	0.0483481	4	1	1.537	0.4053	2.33563	0.99998	GKLTQTSGKTTQT	1	1	16.4857	15.7584	16.1271	15.9862	15.9262	16.394	16.5016	16.4465	14.3644	15.9668	15.0988	KRRRVSFG
sp|P46783|RS10_HUMAN	S130	40S ribosomal protein S10 OS=Homo sapiens GN=RPS10 PE=1 SV=1	0.933702	0.0360493	1.30285	0.00591921	2,3	1	1.729	0.4835	0.965679	1	RDTYRRSAVPPGA	2	4	19.8281	20.2775	20.4378	19.1085	19.3864	20.6175	20.7477	20.6796	18.901	19.6731	19.562
sp|O75467|Z324A_HUMAN	T280	Zinc finger protein 324A OS=Homo sapiens GN=ZNF324 PE=1 SV=1			1.29526	0.0141362	4	1	2.416	0.2591	1.10391	0.33333	KHLRTHTGERPYE		1						14.7828	14.4921	14.2751	12.6984	13.3393	13.6266
sp|Q9BQ67|GRWD1_HUMAN	T13	Glutamate-rich WD repeat-containing protein 1 OS=Homo sapiens GN=GRWD1 PE=1 SV=1	-0.253102	0.300237	1.29455	0.0281708	4	1	2.418	0.6538	0.513171	0.5	RRRTCETGEPMEA	3	2	15.2316	14.9327	15.4541	15.533	15.3855	16.2225	16.0313	16.2686	14.1284	15.1844	15.3258
sp|Q9H7D0|DOCK5_HUMAN	S1803:T1814	Dedicator of cytokinesis protein 5 OS=Homo sapiens GN=DOCK5 PE=1 SV=3	0.905884	0.0196395	1.29405	0.0498602	4,5	1	4.968	0.6437	0.270675	0.33279	ATRTLSSPSLQTD,TDGIAATPVPPPP	2	1	17.5375	17.8847	17.4869	16.5762	16.8847	17.9036	18.1395	17.62	15.8378	17.3643	16.5789
sp|P06748|NPM_HUMAN	T234:T237:S242	Nucleophosmin OS=Homo sapiens GN=NPM1 PE=1 SV=2	-0.199671	0.434642	1.29383	0.0186308	3,5	1	2.119	0.4362	0.431439	0.5	FKKQEKTPKTPKG,QEKTPKTPKGPSS,KTPKGPSSVEDIK	1	2	16.2897	16.7038	16.1274	16.5547	16.5918	19.4116	19.1707	19.2411	17.3256	18.3815	18.2348
sp|P46783|RS10_HUMAN	T118	40S ribosomal protein S10 OS=Homo sapiens GN=RPS10 PE=1 SV=1	0.082932	0.41072	1.29325	0.00352828	3,4,5	1	1.967	0.5729	0.469459	1	ERPARLTRGEADR	3	3	18.919	18.7983	19.0308	18.8232	18.843	19.1072	18.7434	19.0325	17.6131	17.39	18.0003
sp|P17096|HMGA1_HUMAN	S36:S44	High mobility group protein HMG-I/HMG-Y OS=Homo sapiens GN=HMGA1 PE=1 SV=3	1.2871	0.048964	1.2925	0.0135801	4	1	2.257	0.4812	1.1616	0.99625	RKQPPVSPGTALV,GTALVGSQKEPSE	1	2	17.4768	17.5995	17.2006	15.6408	16.6362	17.8522	17.8191	17.4356	15.8752	16.7985	16.5558
sp|P47914|RL29_HUMAN	S142	60S ribosomal protein L29 OS=Homo sapiens GN=RPL29 PE=1 SV=2	-0.0560665	0.680911	1.29002	0.0302273	2,3,4	1	3.568	0.6426	0.54455	1	QAAAPASVPAQAP	5	4	20.639	20.7491	20.6017	20.5723	20.8664	20.23	20.3493	20.1171	18.1823	19.4442	19.1997
sp|Q69YH5|CDCA2_HUMAN	S98	Cell division cycle-associated protein 2 OS=Homo sapiens GN=CDCA2 PE=1 SV=2	1.47522	0.000355465	1.28259	0.00884349	2	1	1.404	0.4623	1.33968	1	AVGARGSPETNHL	2	2	20.064	19.9285	20.1124	18.5088	18.6107	19.9199	19.1598	19.2407	18.0981	17.9871	18.3874	KRKRVTFG
sp|P46013|KI67_HUMAN	T401	Antigen KI-67 OS=Homo sapiens GN=MKI67 PE=1 SV=2			1.28117	0.00187361	4,5	1	1.579	0.4206	1.07401	1	LSTRNRTPAKVED		3						19.0116	18.7658	18.6251	17.3385	17.4383	17.7822	KRRRVSFG
sp|Q96HQ0|ZN419_HUMAN	T366	Zinc finger protein 419 OS=Homo sapiens GN=ZNF419 PE=2 SV=2	-0.325472	0.522968	1.2772	0.0305439	4	16	2.04	0.2554	0.88154	1	KHWRVHTGERPYK	2	1	15.9566	16.3335	15.1483	16.1354	16.1412	17.0708	17.0904	16.4889	14.9351	15.9704	15.9129
sp|Q96PQ6|ZN317_HUMAN	T301	Zinc finger protein 317 OS=Homo sapiens GN=ZNF317 PE=2 SV=2	-0.325472	0.522968	1.2772	0.0305439	4	16	2.04	0.2554	0.88154	1	IHMRVHTGERPYK	2	1	15.9566	16.3335	15.1483	16.1354	16.1412	17.0708	17.0904	16.4889	14.9351	15.9704	15.9129
sp|Q3SY52|ZIK1_HUMAN	T346	Zinc finger protein interacting with ribonucleoprotein K OS=Homo sapiens GN=ZIK1 PE=2 SV=1	-0.325472	0.522968	1.2772	0.0305439	4	16	2.04	0.2554	0.88154	1	KHQRVHTGERPYK	2	1	15.9566	16.3335	15.1483	16.1354	16.1412	17.0708	17.0904	16.4889	14.9351	15.9704	15.9129
sp|Q8NEK5|ZN548_HUMAN	T332	Zinc finger protein 548 OS=Homo sapiens GN=ZNF548 PE=2 SV=2	-0.325472	0.522968	1.2772	0.0305439	4	16	2.04	0.2554	0.88154	1	KHQRVHTGERPYK	2	1	15.9566	16.3335	15.1483	16.1354	16.1412	17.0708	17.0904	16.4889	14.9351	15.9704	15.9129
sp|Q6PK81|ZN773_HUMAN	T326	Zinc finger protein 773 OS=Homo sapiens GN=ZNF773 PE=2 SV=1	-0.325472	0.522968	1.2772	0.0305439	4	16	2.04	0.2554	0.88154	1	KHQRVHTGERPYK	2	1	15.9566	16.3335	15.1483	16.1354	16.1412	17.0708	17.0904	16.4889	14.9351	15.9704	15.9129
sp|Q96SQ5|ZN587_HUMAN	T375	Zinc finger protein 587 OS=Homo sapiens GN=ZNF587 PE=2 SV=1	-0.325472	0.522968	1.2772	0.0305439	4	16	2.04	0.2554	0.88154	1	NHQRVHTGERPYK	2	1	15.9566	16.3335	15.1483	16.1354	16.1412	17.0708	17.0904	16.4889	14.9351	15.9704	15.9129
sp|Q16600|ZN239_HUMAN	T342	Zinc finger protein 239 OS=Homo sapiens GN=ZNF239 PE=1 SV=3	-0.325472	0.522968	1.2772	0.0305439	4	16	2.04	0.2554	0.88154	1	IHQRVHTGERPYK	2	1	15.9566	16.3335	15.1483	16.1354	16.1412	17.0708	17.0904	16.4889	14.9351	15.9704	15.9129
sp|Q9P2Y4|ZN219_HUMAN	T521	Zinc finger protein 219 OS=Homo sapiens GN=ZNF219 PE=1 SV=2	-0.325472	0.522968	1.2772	0.0305439	4	16	2.04	0.2554	0.88154	1	VHLRVHTGERPYK	2	1	15.9566	16.3335	15.1483	16.1354	16.1412	17.0708	17.0904	16.4889	14.9351	15.9704	15.9129
sp|Q02386|ZNF45_HUMAN	T607	Zinc finger protein 45 OS=Homo sapiens GN=ZNF45 PE=2 SV=2	-0.325472	0.522968	1.2772	0.0305439	4	16	2.04	0.2554	0.88154	1	AHQRVHTGERPYK	2	1	15.9566	16.3335	15.1483	16.1354	16.1412	17.0708	17.0904	16.4889	14.9351	15.9704	15.9129
sp|Q15928|ZN141_HUMAN	T362	Zinc finger protein 141 OS=Homo sapiens GN=ZNF141 PE=2 SV=1	-0.325472	0.522968	1.2772	0.0305439	4	16	2.04	0.2554	0.88154	1	EHKKVHTGERPYK	2	1	15.9566	16.3335	15.1483	16.1354	16.1412	17.0708	17.0904	16.4889	14.9351	15.9704	15.9129
sp|Q13106|ZN154_HUMAN	T324	Zinc finger protein 154 OS=Homo sapiens GN=ZNF154 PE=2 SV=3	-0.325472	0.522968	1.2772	0.0305439	4	16	2.04	0.2554	0.88154	1	EHHRVHTGERPYK	2	1	15.9566	16.3335	15.1483	16.1354	16.1412	17.0708	17.0904	16.4889	14.9351	15.9704	15.9129
sp|P17097|ZNF7_HUMAN	T548	Zinc finger protein 7 OS=Homo sapiens GN=ZNF7 PE=1 SV=1	-0.325472	0.522968	1.2772	0.0305439	4	16	2.04	0.2554	0.88154	1	IHQRVHTGERPYK	2	1	15.9566	16.3335	15.1483	16.1354	16.1412	17.0708	17.0904	16.4889	14.9351	15.9704	15.9129
sp|Q9Y2P7|ZN256_HUMAN	T318	Zinc finger protein 256 OS=Homo sapiens GN=ZNF256 PE=1 SV=2	-0.325472	0.522968	1.2772	0.0305439	4	16	2.04	0.2554	0.88154	1	IHQRVHTGERPYK	2	1	15.9566	16.3335	15.1483	16.1354	16.1412	17.0708	17.0904	16.4889	14.9351	15.9704	15.9129
sp|Q8TAU3|ZN417_HUMAN	T375	Zinc finger protein 417 OS=Homo sapiens GN=ZNF417 PE=2 SV=2	-0.325472	0.522968	1.2772	0.0305439	4	16	2.04	0.2554	0.88154	1	NHQRVHTGERPYK	2	1	15.9566	16.3335	15.1483	16.1354	16.1412	17.0708	17.0904	16.4889	14.9351	15.9704	15.9129
sp|Q3KQV3|ZN792_HUMAN	T417	Zinc finger protein 792 OS=Homo sapiens GN=ZNF792 PE=2 SV=2	-0.325472	0.522968	1.2772	0.0305439	4	16	2.04	0.2554	0.88154	1	KHWRVHTGERPYK	2	1	15.9566	16.3335	15.1483	16.1354	16.1412	17.0708	17.0904	16.4889	14.9351	15.9704	15.9129
sp|Q9C0F3|ZN436_HUMAN	T301	Zinc finger protein 436 OS=Homo sapiens GN=ZNF436 PE=2 SV=2	-0.325472	0.522968	1.2772	0.0305439	4	16	2.04	0.2554	0.88154	1	KHYRVHTGERPYK	2	1	15.9566	16.3335	15.1483	16.1354	16.1412	17.0708	17.0904	16.4889	14.9351	15.9704	15.9129
sp|Q6P4F7|RHGBA_HUMAN	S484	Rho GTPase-activating protein 11A OS=Homo sapiens GN=ARHGAP11A PE=1 SV=2	2.57968	0.000822727	1.27533	0.0441787	3,4	1	3.005	0.6076	1.30252	1	KTGLLFSPDVDEK	4	3	21.75	22.1245	22.2118	19.5007	19.3975	20.677	20.5665	20.8317	18.5517	19.896	19.8015
sp|Q86WC4|OSTM1_HUMAN	S323	Osteopetrosis-associated transmembrane protein 1 OS=Homo sapiens GN=OSTM1 PE=1 SV=1			1.27496	0.00612138	3	1	2.246	0.6376	2.2488	0.25	PKRLKSSTSFANI		1						16.2135	15.9394	16.0436	14.3408	15.0732	14.9576
sp|O15013|ARHGA_HUMAN	S59	Rho guanine nucleotide exchange factor 10 OS=Homo sapiens GN=ARHGEF10 PE=1 SV=4	0.0451836	0.90411	1.27436	0.0432904	3,4	1	6.047	0.8482	0.389933	1	EQFDFDSGDEIPE	3	4	13.6026	14.2486	14.2129	13.689	14.2634	13.4763	12.0778	12.9994	11.2861	11.6674	11.7769
sp|P05783|K1C18_HUMAN	S30	Keratin, type I cytoskeletal 18 OS=Homo sapiens GN=KRT18 PE=1 SV=2	1.56857	0.164688	1.27243	0.00823368	3,4	1	6.53	0.617	1.08309	0.99407	YGARPVSSAASVY	1	1	16.6026	15.3728	15.947	15.3771	13.434	16.1082	15.5052	15.8738	14.2377	14.5255	14.9067
sp|P49792|RBP2_HUMAN	T1517	E3 SUMO-protein ligase RanBP2 OS=Homo sapiens GN=RANBP2 PE=1 SV=2	1.42726	0.0295927	1.27193	0.0464479	3,4	1	2.51	0.5271	0.201323	1	PATSIPTPASFKF	3	2	19.0815	19.9753	19.3883	17.8733	18.2355	18.0676	18.3602	17.7868	16.04	17.4676	16.8913
sp|Q9ULL1|PKHG1_HUMAN	T901	Pleckstrin homology domain-containing family G member 1 OS=Homo sapiens GN=PLEKHG1 PE=1 SV=2	1.33995	0.00736362	1.26907	0.016777	3	1	2.971	0.6442	0.969703	1	ESQALLTPVKSRA	1	1	16.2807	15.8898	16.0683	14.5448	14.9345	15.8598	15.2201	15.4168		14.1028	14.3568
sp|Q99728|BARD1_HUMAN	S329:S330	BRCA1-associated RING domain protein 1 OS=Homo sapiens GN=BARD1 PE=1 SV=2	-0.359061	0.59169	1.26901	0.0401069	4,5	1	1.902	0.5158	0.646575	1	GHHNRLSSPISKR,HHNRLSSPISKRC	1	2	14.3751	13.0264	13.3303	14.3203	13.5524	19.3012	18.4028	18.3857	16.9292	17.9556	17.3979
sp|P46013|KI67_HUMAN	S2344:T2352:S2355	Antigen KI-67 OS=Homo sapiens GN=MKI67 PE=1 SV=2	0.775618	0.0956781	1.26604	0.0309158	3,4,5	1	2.827	0.7273	0.917954	0.99846	TKIACKSPQPDPV,QPDPVDTPASTKQ,PVDTPASTKQRPK	17	8	21.3124	21.9066	21.6424	20.5302	21.1595	20.5332	21.2228	20.8429	18.9462	20.0309	19.8238	KRRRVSFG
sp|Q9BZE4|NOG1_HUMAN	T30	Nucleolar GTP-binding protein 1 OS=Homo sapiens GN=GTPBP4 PE=1 SV=3	-0.237969	0.388236	1.25894	0.0033382	3,4,5	1	2.302	0.4598	0.164423	1	SKTQRKTPTVIHK	3	5	19.7753	19.1955	19.7025	19.767	19.8244	22.2891	22.0759	22.2892	20.586	21.1001	21.1912
sp|Q8N655|CJ012_HUMAN	T1218	Uncharacterized protein C10orf12 OS=Homo sapiens GN=C10orf12 PE=1 SV=1			1.24802	0.0405261	4	1	1.449	0.4294	1.00342	0.9956	ARPSTKTPESSAA		2						18.7761	19.2813	18.9447	17.0041	18.3217	17.9322
sp|P29597|TYK2_HUMAN	Y292	Non-receptor tyrosine-protein kinase TYK2 OS=Homo sapiens GN=TYK2 PE=1 SV=3	0.0942988	0.733714	1.24719	0.0119612	2,3	1	3.879	0.6892	0.85756	1	AEGEPCYIRDSGV	2	2	11.0991	11.5595	11.307	11.4759	10.9793	14.7265	13.8393	14.463	12.9931	12.9774	13.3168
sp|O94763|RMP_HUMAN	S440	Unconventional prefoldin RPB5 interactor 1 OS=Homo sapiens GN=URI1 PE=1 SV=3	-0.160808	0.554296	1.24456	0.0237702	4	1	4.492	0.7353	1.9966	0.5	RRGVLRSISCEEA	1	1	13.9485	14.4307	14.2453	14.1534	14.5846	16.1019	16.2654	15.9778	14.284	15.4632	14.8641
sp|O95071|UBR5_HUMAN	T1734	E3 ubiquitin-protein ligase UBR5 OS=Homo sapiens GN=UBR5 PE=1 SV=2			1.23835	0.0173663	3	1	5.193	0.5428	1.1283	0.33224	STAPSSTSTPAAS		1						16.1618	15.4562	15.1207	14.497	14.2561	14.2704	RVKVTFK
sp|Q9BXK1|KLF16_HUMAN	T152	Krueppel-like factor 16 OS=Homo sapiens GN=KLF16 PE=1 SV=1	0.395122	0.685654	1.23649	0.0468342	5	1	2.093	0.5624	1.7536	0.5	SHLRTHTGERPFA	1	1	17.5935	17.545	15.5569	16.7497	16.257	17.7916	17.1959	17.035	15.3977	16.6449	16.2703
sp|B7ZBB8|PP13G_HUMAN	S84	Protein phosphatase 1 regulatory subunit 3G OS=Homo sapiens GN=PPP1R3G PE=3 SV=1	-0.0402123	0.827802	1.2346	0.000700722	3	1	2.819	0.5517	1.19753	0.5	RRCRARSFSLPAD	1	1	13.261	13.7004	13.5547	13.5864	13.5048	15.7452	15.8374	15.8124	14.4447	14.8191	14.4274
sp|P52948|NUP98_HUMAN	S1060	Nuclear pore complex protein Nup98-Nup96 OS=Homo sapiens GN=NUP98 PE=1 SV=4	3.45373	0.00030284	1.23163	0.0305098	2,3	1	2.693	0.7434	0.179906	1	TSGAFLSPSVSVQ	5	3	23.7456	23.7883	23.9021	20.584	20.1325	19.6746	19.946	19.6648	17.9042	19.1652	18.5212
sp|Q96MU7|YTDC1_HUMAN	S545	YTH domain-containing protein 1 OS=Homo sapiens GN=YTHDC1 PE=1 SV=3			1.22853	0.00423093	4	1	0.989	0.2042	3.09038	1	DYDIHNSRKKPRI		1						18.6056	18.199	18.2789	16.8172	17.3943	17.1864
sp|Q01664|TFAP4_HUMAN	T37	Transcription factor AP-4 OS=Homo sapiens GN=TFAP4 PE=1 SV=2	1.57591	0.010837	1.22812	0.00353909	3,4	1	4.079	0.6327	1.95609	0.99999	LANIPLTPETQRD	4	2	18.5032	19.0461	18.9727	17.0367	17.4929	15.1038	14.883	14.6759	13.4431	13.571	13.9642
sp|P78347|GTF2I_HUMAN	S207:S210	General transcription factor II-I OS=Homo sapiens GN=GTF2I PE=1 SV=2	1.1759	0.00160797	1.22333	0.0138425	4	1	3.492	0.5679	0.698335	0.5	VTDADRSILSPGG,ADRSILSPGGSCG	1	1	16.2465	16.2608	16.3562	14.9815	15.2423	16.4573	16.5389	16.1083	14.6313	15.4789	15.3244
sp|Q8NC51|PAIRB_HUMAN	S53	Plasminogen activator inhibitor 1 RNA-binding protein OS=Homo sapiens GN=SERBP1 PE=1 SV=2			1.22305	0.0205746	3	1	3.771	0.6759	2.00319	1	GGPGAKSAAQAAA		1						14.4015	14.7436	15.0547	12.9838	13.6702	13.8766
sp|Q8WWI1|LMO7_HUMAN	S751	LIM domain only protein 7 OS=Homo sapiens GN=LMO7 PE=1 SV=3	0.238604	0.431306	1.20819	0.0367448	2,3,4	1	2.731	0.4152	1.17022	1	WKDRRKSYTSDLQ	3	4	20.5319	20.2415	19.9716	20.2243	19.7951	21.7666	21.3575	21.043	19.605	20.7512	20.1863
sp|P50579|AMPM2_HUMAN	T96	Methionine aminopeptidase 2 OS=Homo sapiens GN=METAP2 PE=1 SV=1	0.422744	0.695728	1.20533	0.0359784	3	1	2.267	0.7195	1.5158	1	GDGDGATGKKKKK	1	1	11.1223	13.0867	11.9681	10.7629	12.5097	13.0529	13.5141	12.6855	11.2962	12.3267	12.0137
sp|Q9NQZ2|SAS10_HUMAN	S150	Something about silencing protein 10 OS=Homo sapiens GN=UTP3 PE=1 SV=1	-0.0919554	0.473439	1.20308	0.0157593	3,4	1	2.687	0.6896	2.06311	1	KSRGRQSQQEAEE	2	2	16.3084	16.2336	16.3234	16.2374	16.5234	18.4249	18.2211	17.8706	16.4778	17.3041	17.1255
sp|Q8WVB6|CTF18_HUMAN	S92	Chromosome transmission fidelity protein 18 homolog OS=Homo sapiens GN=CHTF18 PE=1 SV=1	3.12051	0.00024945	1.19973	0.0189927	3,4	1	3.03	0.6807	0.136653	1	DLQPAGSLPHAPR	3	1	20.1888	20.0508	19.8758	17.0469	16.7891	15.5523	15.546	15.0699	13.7237	14.6647	14.1807
sp|Q96RY5|CRML_HUMAN	S70:S75	Protein cramped-like OS=Homo sapiens GN=CRAMP1L PE=1 SV=3	-0.615725	0.346003	1.19957	0.0132544	3,4	1	2.895	0.6489	2.2691	1	GAPQAPSPPQGSP,PSPPQGSPQDQHH	1	2	13.8462	15.1882	15.0548	15.3566	15.2677	15.709	15.2708	15.333	14.3495	13.7645	14.6
sp|Q6P158|DHX57_HUMAN	S77	Putative ATP-dependent RNA helicase DHX57 OS=Homo sapiens GN=DHX57 PE=1 SV=2	0.364469	0.219012	1.19832	0.0328109	3,4	1	3.005	0.4186	1.55256	0.99735	RRPSRPSNSNISK	4	3	19.5178	19.9319	19.4349	19.0944	19.433	19.3751	19.4668	19.1344	17.417	18.5931	18.3711
sp|Q96GS4|CQ059_HUMAN	S228	Uncharacterized protein C17orf59 OS=Homo sapiens GN=C17orf59 PE=1 SV=2			1.19382	0.0467056	4	1	2.72	0.5287	1.96386	0.99985	QLKIRLSGAPPPP		1						13.6738	13.6072	13.3634	12.1114	13.1524	11.7991
sp|Q6P0N0|M18BP_HUMAN	S110	Mis18-binding protein 1 OS=Homo sapiens GN=MIS18BP1 PE=1 SV=1	2.20911	0.00967395	1.1878	0.00110344	2,3	1	1.19	0.3294	1.33745	0.99607	NKANYESPGKIFL	1	1	16.7503	17.5867	17.5995	15.2242	14.9819	18.7963	18.662	18.757	17.314	17.7845	17.5533
sp|O43463|SUV91_HUMAN	S391	Histone-lysine N-methyltransferase SUV39H1 OS=Homo sapiens GN=SUV39H1 PE=1 SV=1	-0.288717	0.699314	1.18628	0.0336141	2,3	1	3.478	0.6315	1.30335	1	LAGLPGSPKKRVR	1	5	15.8799	17.014	16.2454	15.9652	17.3718	20.1878	20.9903	20.5661	19.2935	19.9452	18.9468
sp|Q8WX93|PALLD_HUMAN	T877	Palladin OS=Homo sapiens GN=PALLD PE=1 SV=3			1.1851	0.0333935	2	1	1.129	0.2888	0.221976	1	GLPKGVTPAGFPK		1						16.9165	16.5893	16.295	14.7634	15.726	15.7562
sp|P46013|KI67_HUMAN	T2389:S2395	Antigen KI-67 OS=Homo sapiens GN=MKI67 PE=1 SV=2	0.166831	0.775142	1.18328	0.0294981	3,4	1	3.585	0.6402	0.005941	1	AGKAMDTPKPAVS,TPKPAVSDEKNIN	4	2	18.543	19.4819	18.9688	18.2907	19.3715	18.6051	19.4671	19.2436	17.4304	18.1942	18.1414	KRRRVSFG
sp|Q9Y2L6|FRM4B_HUMAN	S940	FERM domain-containing protein 4B OS=Homo sapiens GN=FRMD4B PE=1 SV=4			1.18079	0.0111971	3	1	2.44	0.5074	0.630146	0.99465	GLQVPCSPSSRAS		1						13.6973	12.9967	13.2393	11.83	12.1522	12.4087
sp|Q9BQ67|GRWD1_HUMAN	T10	Glutamate-rich WD repeat-containing protein 1 OS=Homo sapiens GN=GRWD1 PE=1 SV=1			1.18004	0.0136203	4	1	2.085	0.5789	1.58997	0.98818	RKGRRRTCETGEP		1						15.9528	15.4915	15.537	14.0052	14.7632	14.6728
sp|Q96FF9|CDCA5_HUMAN	T111	Sororin OS=Homo sapiens GN=CDCA5 PE=1 SV=1	0.728371	0.0753397	1.17388	0.0451253	3,4	1	4.807	0.7381	0.789686	0.99999	THSVPATPTSTPV	3	1	18.3271	18.1707	17.7401	17.1484	17.5534	15.4224	15.9656	15.2729	13.8374	15.0328	14.269
sp|Q96FF9|CDCA5_HUMAN	S181	Sororin OS=Homo sapiens GN=CDCA5 PE=1 SV=1	3.09021	0.00277544	1.17255	0.00817577	3,4,5	1	6.504	0.7674	0.748124	1	EDLSGVSPVVCSK	8	5	19.2752	20.0389	20.0569	16.784	16.6162	17.133	17.4439	17.4508	15.7377	16.3703	16.4021
sp|Q15154|PCM1_HUMAN	T79	Pericentriolar material 1 protein OS=Homo sapiens GN=PCM1 PE=1 SV=4	-0.60644	0.384387	1.17238	0.0205467	4,5	1	1.916	0.5543	1.74793	0.5	GRRRTKTPHTFPH	3	1	18.0332	16.4666	17.364	18.0468	17.7419	17.8258	17.3952	17.7849	15.9641	16.9347	16.5901
sp|Q8NHZ8|CDC26_HUMAN	S77	Anaphase-promoting complex subunit CDC26 OS=Homo sapiens GN=CDC26 PE=1 SV=1			1.16884	0.00443208	2	1	1.978	0.819	1.1555	0.5	PKPNNRSSQFGSL		1						12.7358	12.2447	12.7082	11.1784	11.3952	11.6086
sp|P46013|KI67_HUMAN	S2105:T2113	Antigen KI-67 OS=Homo sapiens GN=MKI67 PE=1 SV=2	1.022	0.0128329	1.1643	0.0287803	2,3,4	1	3.546	0.6771	0.512951	0.99996	TKIACKSPPPESM,PPESMDTPTSTRR	12	8	22.0861	22.3739	22.1188	20.9682	21.3737	20.2674	20.526	20.3322	18.5823	19.748	19.3024	KRRRVSFG
sp|Q14847|LASP1_HUMAN	S99	LIM and SH3 domain protein 1 OS=Homo sapiens GN=LASP1 PE=1 SV=2			1.15923	0.00975976	3	1	3.196	0.546	1.08364	1	NKGKGFSVVADTP		1						13.6962	13.4891	14.309	12.6847	12.7409	12.591
sp|Q9NUQ6|SPS2L_HUMAN	T498	SPATS2-like protein OS=Homo sapiens GN=SPATS2L PE=1 SV=2	-0.208473	0.474899	1.15902	0.022726	3,4,5	1	4.601	0.7301	0.085374	1	ASLGMKTPEAPAH	3	3	20.3383	20.0134	19.7601	20.4297	20.0618	19.9475	19.4107	19.3481	17.8929	18.7109	18.6254
sp|Q96FF9|CDCA5_HUMAN	S75	Sororin OS=Homo sapiens GN=CDCA5 PE=1 SV=1	4.01502	0.00123271	1.1579	0.00418776	2,3,4	1	3.707	0.7583	0.119223	1	EVPAVQSPRRSPR	13	4	24.221	24.2747	24.2289	19.7801	20.673	20.086	19.6775	19.4319	18.4832	18.5859	18.6527
sp|P51587|BRCA2_HUMAN	S3284	Breast cancer type 2 susceptibility protein OS=Homo sapiens GN=BRCA2 PE=1 SV=2	1.34222	0.000179502	1.15708	0.0237757	3	1	2.952	0.709	1.56931	0.99999	PLPPPVSPICTFV	1	1	15.385	15.459	15.539	14.1324	14.1052	15.1483	15.0073	15.1444	13.3346	14.4329	14.0613
sp|Q6PKG0|LARP1_HUMAN	S1040	La-related protein 1 OS=Homo sapiens GN=LARP1 PE=1 SV=2	-0.216943	0.669683	1.15484	0.0236062	2,3,4	1	1.952	0.6836	1.45339	1	GNHKRHSVVAGGG	6	5	19.8827	19.194	18.8379	19.8372	19.2064	18.9963	18.5871	18.3206	17.0759	17.9605	17.4031
sp|Q9H5I1|SUV92_HUMAN	S381:S384:S388	Histone-lysine N-methyltransferase SUV39H2 OS=Homo sapiens GN=SUV39H2 PE=1 SV=2			1.15254	0.0145384	3	1	1.785	0.6532	2.56475	0.49999	KGSGDISSDSIDH,GDISSDSIDHSPA,SDSIDHSPAKKRV		1						18.2156	18.8766	18.8116	17.3127	17.8493	17.2841
sp|P17096|HMGA1_HUMAN	S44:T53	High mobility group protein HMG-I/HMG-Y OS=Homo sapiens GN=HMGA1 PE=1 SV=3			1.15151	0.0154932	3,4,5	1	2.835	0.4156	0.804641	0.9905	GTALVGSQKEPSE,EPSEVPTPKRPRG		5						18.5722	19.063	18.2888	17.4177	17.818	17.2338
sp|P48634|PRC2A_HUMAN	S1014	Protein PRRC2A OS=Homo sapiens GN=PRRC2A PE=1 SV=3	0.263752	0.205532	1.15017	0.0252216	2	1	1.365	0.4176	0.930488	0.99488	RLRRDYSYERVGP	1	1	17.2878	16.9329	16.8872	16.7842	16.7602	16.8722	16.7827	16.7086	14.9881	16.0217	15.9032
sp|Q6UUV7|CRTC3_HUMAN	S411:S413	CREB-regulated transcription coactivator 3 OS=Homo sapiens GN=CRTC3 PE=1 SV=2	0.782512		1.13842	0.00780097	3	1	2.068	0.5261	3.17297	0.16667	FSRQLSSTSPLAP,RQLSSTSPLAPYP	1	1		12.277	12.1321		11.4221	12.9965	12.721	13.1566		11.7258	11.9134
sp|Q9Y2H5|PKHA6_HUMAN	Y471:S476	Pleckstrin homology domain-containing family A member 6 OS=Homo sapiens GN=PLEKHA6 PE=1 SV=4			1.13614	0.0222366	3	1	1.013	0.3554	1.58369	0.49857	YSRARIYSPVRSP,IYSPVRSPSARFE		1						17.0233	16.7868	16.6461	15.1418	16.1501	15.7557
sp|Q14160|SCRIB_HUMAN	S1276	Protein scribble homolog OS=Homo sapiens GN=SCRIB PE=1 SV=4			1.12797	0.00790078	2	1	1.127	0.559	2.61319	0.99998	ALAAVPSAGSVQR		1						16.8424	17.1487	17.0238	15.4657	16.0002	16.165
sp|Q5UIP0|RIF1_HUMAN	S1031	Telomere-associated protein RIF1 OS=Homo sapiens GN=RIF1 PE=1 SV=2			1.12649	0.0144035	3	1	0.969	0.354	0.944317	0.99562	KLKLESSSLKVKG		1						17.967	17.9242	17.5074	16.364	17.1212	16.5338	KVRRVSFA
sp|Q96L73|NSD1_HUMAN	S780	Histone-lysine N-methyltransferase, H3 lysine-36 and H4 lysine-20 specific OS=Homo sapiens GN=NSD1 PE=1 SV=1	0.995737	0.0544922	1.12536	0.0108817	3	1	3.503	0.5933	2.34637	1	NQALLHSKSKQPK	1	1	17.1513	17.9612	17.5532	16.4008	16.7182	17.6863	18.0183	17.7227	16.2881	17.0756	16.6875
sp|Q16695|H31T_HUMAN	S29	Histone H3.1t OS=Homo sapiens GN=HIST3H3 PE=1 SV=3	-0.189442	0.861283	1.12514	0.0372497	2,3,4	3	1.721	0.5387	0.280061	1	TKVARKSAPATGG	3	2	21.1255	19.1909	19.5921	21.0208	19.2971	19.6962	19.6694	19.4176	17.7712	18.7019	18.9347
sp|Q71DI3|H32_HUMAN	S29	Histone H3.2 OS=Homo sapiens GN=HIST2H3A PE=1 SV=3	-0.189442	0.861283	1.12514	0.0372497	2,3,4	3	1.721	0.5387	0.280061	1	TKAARKSAPATGG	3	2	21.1255	19.1909	19.5921	21.0208	19.2971	19.6962	19.6694	19.4176	17.7712	18.7019	18.9347
sp|P68431|H31_HUMAN	S29	Histone H3.1 OS=Homo sapiens GN=HIST1H3A PE=1 SV=2	-0.189442	0.861283	1.12514	0.0372497	2,3,4	3	1.721	0.5387	0.280061	1	TKAARKSAPATGG	3	2	21.1255	19.1909	19.5921	21.0208	19.2971	19.6962	19.6694	19.4176	17.7712	18.7019	18.9347
sp|Q13206|DDX10_HUMAN	T839	Probable ATP-dependent RNA helicase DDX10 OS=Homo sapiens GN=DDX10 PE=1 SV=2			1.12426	0.00592944	3	1	2.052	0.6374	2.48308	0.5	VEDVGPTSHNRKK		2						16.0667	15.9354	15.8063	14.4393	15.1075	14.8889
sp|P46013|KI67_HUMAN	S1983:T1991	Antigen KI-67 OS=Homo sapiens GN=MKI67 PE=1 SV=2	0.258575	0.79775	1.12363	0.0319755	3	1	1.165	0.418	1.12054	0.99095	TEVSCKSPQPDPV,QPDPVKTPTSSKQ	1	1	16.1893	17.7837	18.0091	16.3257	17.8119	15.8045	16.8797	16.339	14.9041	15.394	15.3543	KRRRVSFG
sp|P49792|RBP2_HUMAN	T1944	E3 SUMO-protein ligase RanBP2 OS=Homo sapiens GN=RANBP2 PE=1 SV=2			1.1133	0.0401292	3	1	2.788	0.5352	1.35092	0.25	FGQTSSTFTFADL		1						14.5164	15.0296	15.1499	13.1785	14.2471	13.9304
sp|Q9BXS6|NUSAP_HUMAN	T166	Nucleolar and spindle-associated protein 1 OS=Homo sapiens GN=NUSAP1 PE=1 SV=1	0.503402	0.0211024	1.11196	0.0344721	3	1	1.631	0.535	0.246924	0.99752	GKKSLYTDESSKP	1	1	17.2293	17.2092	17.2909	16.5941	16.8853	17.9183	17.9582	17.6812	16.1046	17.2771	16.8402
sp|Q7Z2W4|ZCCHV_HUMAN	S386:T393	Zinc finger CCCH-type antiviral protein 1 OS=Homo sapiens GN=ZC3HAV1 PE=1 SV=3	1.41297	0.00360713	1.11159	0.0368006	2,3	1	3.425	0.5868	0.862326	0.99722	TLPAARSSLGSLQ,SLGSLQTPEAVTT	1	5	15.3315	15.4856	15.6512	13.9151	14.2378	19.2738	19.048	19.0494	17.3117	18.4327	18.2921
sp|O14562|UBFD1_HUMAN	T165	Ubiquitin domain-containing protein UBFD1 OS=Homo sapiens GN=UBFD1 PE=1 SV=2	2.39806	0.00283694	1.1098	0.0253057	3,4	1	5.365	0.7735	0.500298	1	DVLAVNTPKDAAQ	8	2	18.8772	19.3849	19.4862	16.7117	16.9911	16.3251	16.4613	16.6061	14.7476	15.5637	15.7518
sp|Q6PCB5|RSBNL_HUMAN	S41	Round spermatid basic protein 1-like protein OS=Homo sapiens GN=RSBN1L PE=1 SV=2			1.10726	0.000623189	2	1	1.028	0.2072	1.29625	0.5	DPPGSLSAKKVRT		1						18.6608	18.5118	18.5576	17.2675	17.5218	17.6192
sp|Q9UQ35|SRRM2_HUMAN	T289:S295:S297	Serine/arginine repetitive matrix protein 2 OS=Homo sapiens GN=SRRM2 PE=1 SV=2			1.10312	0.000819966	3	1	1.001	0.4076	2.13415	0.33332	AAKTHTTALAGRS,TALAGRSPSPASG,LAGRSPSPASGRR		1						16.6704	16.9997	16.7018	15.7272	15.7687	15.5667
sp|O94763|RMP_HUMAN	S372	Unconventional prefoldin RPB5 interactor 1 OS=Homo sapiens GN=URI1 PE=1 SV=3			1.10215	0.02153	3,4	1	2.794	0.6124	1.72944	0.99414	KRKRKNSTGSGHS		2						18.2817	18.2217	18.287	16.5737	17.5617	17.3486
sp|Q7Z333|SETX_HUMAN	S1621	Probable helicase senataxin OS=Homo sapiens GN=SETX PE=1 SV=4	4.00881	9.50562e-06	1.10151	0.0267393	2,3	1	3.001	0.62	1.07717	1	ETSSALSPSLKNK	3	1	19.4389	19.4442	19.5203	15.3842	15.5338	15.3812	15.3122	15.0178	13.534	14.3893	14.4835
sp|Q9NRE2|TSH2_HUMAN	S743	Teashirt homolog 2 OS=Homo sapiens GN=TSHZ2 PE=1 SV=3	2.20009	0.000697846	1.1008	0.016116	3	1	1.304	0.5675	0.745462	1	MDKPVLSPASTRS	2	1	21.2558	21.0105	21.2572	19.1184	18.8304	18.0024	17.5834	17.3719	16.1702	16.6206	16.8646
sp|P46013|KI67_HUMAN	S2105:T2113:T2115	Antigen KI-67 OS=Homo sapiens GN=MKI67 PE=1 SV=2			1.09865	0.0165353	3	1	1.309	0.3522	1.9145	0.24745	TKIACKSPPPESM,PPESMDTPTSTRR,ESMDTPTSTRRRP		1						17.8342	17.9086	17.6857	16.1744	16.9466	17.0115	KRRRVSFG
sp|Q96LW1|Z354B_HUMAN	T265	Zinc finger protein 354B OS=Homo sapiens GN=ZNF354B PE=2 SV=1	-0.892889	0.266403	1.0969	0.0298971	3,4	3	3.406	0.3967	0.138203	0.99877	QHQRTHTGEKPYI	2	1	18.8302	19.6774	17.9954	19.4701	19.9843	18.1943	18.9397	18.2088	17.1197	17.1353	17.7971
sp|Q96MU6|ZN778_HUMAN	T612	Zinc finger protein 778 OS=Homo sapiens GN=ZNF778 PE=2 SV=3	-0.892889	0.266403	1.0969	0.0298971	3,4	3	3.406	0.3967	0.138203	0.99877	VHIRTHTGEKPYI	2	1	18.8302	19.6774	17.9954	19.4701	19.9843	18.1943	18.9397	18.2088	17.1197	17.1353	17.7971
sp|P58317|ZN121_HUMAN	T335	Zinc finger protein 121 OS=Homo sapiens GN=ZNF121 PE=2 SV=2	-0.892889	0.266403	1.0969	0.0298971	3,4	3	3.406	0.3967	0.138203	0.99877	EHIRTHTGEKPYI	2	1	18.8302	19.6774	17.9954	19.4701	19.9843	18.1943	18.9397	18.2088	17.1197	17.1353	17.7971
sp|Q14185|DOCK1_HUMAN	S1807:Y1811	Dedicator of cytokinesis protein 1 OS=Homo sapiens GN=DOCK1 PE=1 SV=2			1.09579	0.0446048	3	1	1.325	0.4664	2.72881	0.16667	PLPLKGSVADYGN,KGSVADYGNLMEN		1						11.6505	12.3319	12.3518	10.8283	11.203
sp|O15446|RPA34_HUMAN	S420	DNA-directed RNA polymerase I subunit RPA34 OS=Homo sapiens GN=CD3EAP PE=1 SV=1	-0.220115	0.323342	1.09298	0.049919	4,5	1	5.583	0.7272	1.68998	0.49879	PQAAPTSTKKKKK	1	1	16.6351	16.672	16.223	16.7545	16.7058	17.5659	17.7556	17.3317	15.8007	17.0953	16.4783
sp|Q9UJX2|CDC23_HUMAN	S593	Cell division cycle protein 23 homolog OS=Homo sapiens GN=CDC23 PE=1 SV=3			1.09196	0.0032393	2	1	2.101	0.6107	1.8474	0.5	VSPLNLSSVTP--		1						16.7148	16.3903	16.7522	15.5814	15.2804	15.7197
sp|P46087|NOP2_HUMAN	T776:T784	Putative ribosomal RNA methyltransferase NOP2 OS=Homo sapiens GN=NOP2 PE=1 SV=2	1.82425	0.00498615	1.08903	0.0338781	3	1	1.9	0.6395	0.83314	0.99527	FQKQNDTPKGPQP,KGPQPPTVSPIRS	2	1	18.8169	18.7341	18.5327	16.5766	17.164	17.1441	17.3849	16.9642	15.7756	16.7174	15.7331
sp|Q9NYF8|BCLF1_HUMAN	S578	Bcl-2-associated transcription factor 1 OS=Homo sapiens GN=BCLAF1 PE=1 SV=2	0.973763	0.035128	1.08883	0.0162424	2,3,4,5	1	2.675	0.6804	0.732344	1	ASTLVHSVKKEQE	10	9	21.1914	20.5895	20.7547	20.0457	19.6972	19.9652	20.3466	20.3091	18.6298	19.3756	19.3491
sp|Q8NG31|CASC5_HUMAN	S765	Protein CASC5 OS=Homo sapiens GN=CASC5 PE=1 SV=3			1.08691	0.000286638	3	1	3.502	0.6256	0.65319	0.99999	AEPLRKSLSNPTP		2						18.1341	18.1908	18.0366	17.1891	16.9854	16.9264	NSRRVSFA
sp|P25440|BRD2_HUMAN	S320	Bromodomain-containing protein 2 OS=Homo sapiens GN=BRD2 PE=1 SV=2	0.28897	0.347521	1.08512	0.0296213	3,4,5	1	1.437	0.4126	0.22272	1	PPMRRESGRPIKP	1	3	17.6538	17.1728	17.0916	17.1885	16.8457	19.7293	19.1002	18.7269	18.172	18.3129	17.8161
sp|Q9Y6D5|BIG2_HUMAN	T616	Brefeldin A-inhibited guanine nucleotide-exchange protein 2 OS=Homo sapiens GN=ARFGEF2 PE=1 SV=3			1.08342	0.00289866	4	1	1.976	0.252	0.58751	0.33115	ARRCSVTSMESTV		1						16.0163	16.143	16.2593	14.7545	15.1853	15.2286
sp|Q6RFH5|WDR74_HUMAN	S361	WD repeat-containing protein 74 OS=Homo sapiens GN=WDR74 PE=1 SV=1	0.153407	0.486481	1.0812	0.0292667	2,3,4	1	2.824	0.6847	0.04592	1	AAKRKLSGLEQPQ	3	2	19.8082	20.18	19.8631	19.6316	19.9624	21.983	22.0243	21.9537	20.2637	21.3102	21.1435
sp|Q14320|FA50A_HUMAN	T164	Protein FAM50A OS=Homo sapiens GN=FAM50A PE=1 SV=2	1.17434	0.0308675	1.08006	0.0238099	3,4	2	2.247	0.5642	1.20792	0.5	KNPDVDTSFLPDR	2	2	17.182	17.7834	17.0297	16.066	16.2488	17.128	17.5435	16.8277	15.9441	16.5227	15.7922
sp|Q9Y247|FA50B_HUMAN	T150	Protein FAM50B OS=Homo sapiens GN=FAM50B PE=2 SV=1	1.20949	0.0747797	1.08006	0.0238099	3,4	2	2.247	0.5504	1.20792	0.5	KNPDVDTSFLPDR	1	2	16.4335	17.1982	16.3054	15.0723	15.8001	17.128	17.5435	16.8277	15.9441	16.5227	15.7922
sp|O43852|CALU_HUMAN	S300	Calumenin OS=Homo sapiens GN=CALU PE=1 SV=2			1.07396	0.0399711	3	1	2.458	0.6672	3.22178	0.5	YDLFVGSQATDFG		1						14.2897	13.9813	14.8623	12.975	13.1462	13.7903
sp|Q9Y5J1|UTP18_HUMAN	S55	U3 small nucleolar RNA-associated protein 18 homolog OS=Homo sapiens GN=UTP18 PE=1 SV=3			1.07038	0.0139019	4	1	1.97	0.4706	1.47679	1	KPPARPSAAAAAI		1						18.2701	18.0722	17.7756	16.6005	17.3344	16.9718
sp|O95239|KIF4A_HUMAN	T1161	Chromosome-associated kinesin KIF4A OS=Homo sapiens GN=KIF4A PE=1 SV=3	1.17895	0.124831	1.06649	0.0458001	3,4,5	2	6.06	0.7165	0.138158	1	FNPVCATPNSKIL	4	2	16.5827	17.8781	16.8401	15.6226	16.22	15.3093	16.169	15.7528	14.2927	15.2168	14.5221
sp|O75123|ZN623_HUMAN	S202	Zinc finger protein 623 OS=Homo sapiens GN=ZNF623 PE=2 SV=2			1.06566	0.0302177	4	7	2.205	0.4082	1.52136	1	EHQRVHSGEKPFK		1						20.935	21.0417	20.7852	19.2304	20.0928	20.2418
sp|Q9NPA5|ZF64A_HUMAN	S282	Zinc finger protein 64 homolog, isoforms 1 and 2 OS=Homo sapiens GN=ZFP64 PE=1 SV=3			1.06566	0.0302177	4	7	2.205	0.4082	1.52136	1	RHMRVHSGEKPFK		1						20.935	21.0417	20.7852	19.2304	20.0928	20.2418
sp|Q8NHY6|ZFP28_HUMAN	S584	Zinc finger protein 28 homolog OS=Homo sapiens GN=ZFP28 PE=1 SV=1			1.06566	0.0302177	4	7	2.205	0.4082	1.52136	1	QHQRVHSGEKPFK		1						20.935	21.0417	20.7852	19.2304	20.0928	20.2418
sp|Q14588|ZN234_HUMAN	S535	Zinc finger protein 234 OS=Homo sapiens GN=ZNF234 PE=2 SV=3			1.06566	0.0302177	4	7	2.205	0.4082	1.52136	1	THQRVHSGEKPFK		1						20.935	21.0417	20.7852	19.2304	20.0928	20.2418
sp|Q9UK10|ZN225_HUMAN	S507	Zinc finger protein 225 OS=Homo sapiens GN=ZNF225 PE=1 SV=2			1.06566	0.0302177	4	7	2.205	0.4082	1.52136	1	THRRVHSGEKPFK		1						20.935	21.0417	20.7852	19.2304	20.0928	20.2418
sp|Q9NYT6|ZN226_HUMAN	S638	Zinc finger protein 226 OS=Homo sapiens GN=ZNF226 PE=1 SV=2			1.06566	0.0302177	4	7	2.205	0.4082	1.52136	1	AHQRVHSGEKPFK		1						20.935	21.0417	20.7852	19.2304	20.0928	20.2418
sp|Q9NZL3|ZN224_HUMAN	S395	Zinc finger protein 224 OS=Homo sapiens GN=ZNF224 PE=1 SV=3			1.06566	0.0302177	4	7	2.205	0.4082	1.52136	1	KHQRVHSGEKPFK		1						20.935	21.0417	20.7852	19.2304	20.0928	20.2418
sp|Q14966|ZN638_HUMAN	S383	Zinc finger protein 638 OS=Homo sapiens GN=ZNF638 PE=1 SV=2	0.777555	0.0122912	1.06396	0.0227465	3,4	1	4.427	0.6009	1.16108	1	ADIPIRSPFGIVK	4	3	22.3357	22.1982	21.9626	21.4251	21.3508	21.7863	21.6267	21.6187	20.0705	21.0638	20.7054
sp|P51116|FXR2_HUMAN	S603	Fragile X mental retardation syndrome-related protein 2 OS=Homo sapiens GN=FXR2 PE=1 SV=2	0.0519038	0.641247	1.0605	0.0336636	3	1	2.251	0.7047	0.831247	0.9957	RTDGSISGDRQPV	2	2	19.4439	19.5078	19.285	19.2894	19.4312	19.4679	19.6575	19.4465	17.8174	18.8758	18.6971
sp|Q8WWI1|LMO7_HUMAN	S1197	LIM domain only protein 7 OS=Homo sapiens GN=LMO7 PE=1 SV=3	0.0322841	0.844658	1.0581	0.00871156	3	1	1.709	0.5717	2.4907	0.99988	KNLKRRSQFFEQG	1	1	14.7693	15.1618	15.0026	14.8988	14.9924	14.8233	14.8174	14.7403	13.3239	14.0723	13.8105
sp|Q6P4F7|RHGBA_HUMAN	S285	Rho GTPase-activating protein 11A OS=Homo sapiens GN=ARHGAP11A PE=1 SV=2	1.18778	0.0360868	1.05461	0.0426695	3	1	2.403	0.5801	0.113399	1	KRKRRQSVGDFVS	1	1	16.9994	17.4958	16.9264	15.6411	16.2644	17.2597	17.4238	17.2652	15.6038	16.3571	16.824
sp|Q9Y2W1|TR150_HUMAN	T874	Thyroid hormone receptor-associated protein 3 OS=Homo sapiens GN=THRAP3 PE=1 SV=2	1.94598	0.00185773	1.05444	0.0293752	2,3,4	1	3.134	0.6685	0.008794	1	EWDPEYTPKSKKY	13	4	23.631	23.6816	23.5706	21.9247	21.4388	19.5514	19.1977	19.2744	17.7125	18.7177	18.4299
sp|Q6P6C2|ALKB5_HUMAN	S384	RNA demethylase ALKBH5 OS=Homo sapiens GN=ALKBH5 PE=1 SV=2	3.21458	0.000723528	1.05284	0.0261756	2,3,4	1	3.911	0.743	0.496691	1	CSEAAGSPARKVK	9	2	22.6116	22.5037	22.3326	19.5321	19.004	17.2893	16.9477	16.6952	15.5266	16.3929	15.8542
sp|Q9BQG0|MBB1A_HUMAN	S1308	Myb-binding protein 1A OS=Homo sapiens GN=MYBBP1A PE=1 SV=2	3.63545	9.06399e-06	1.04737	0.00161373	2,3,4	1	3.181	0.54	0.039134	1	LSLVIRSPSLLQS	6	4	25.1112	25.0076	25.0312	21.4708	21.3584	20.9723	20.9692	20.6825	19.7178	20.0248	19.7392
sp|Q9BQG0|MBB1A_HUMAN	T1190:S1203:S1207	Myb-binding protein 1A OS=Homo sapiens GN=MYBBP1A PE=1 SV=2			1.04462	0.0146537	4	1	2.769	0.5937	1.92837	0.49854	RKSEDGTPAEDGT,PAATGGSQPPSMG,GGSQPPSMGRKKR		1						17.1903	16.9326	17.0014	15.5194	16.169	16.3021
sp|Q9UKA4|AKA11_HUMAN	T1100:T1104	A-kinase anchor protein 11 OS=Homo sapiens GN=AKAP11 PE=1 SV=1	1.37825	0.00146425	1.04178	0.00613031	3	1	1.622	0.4562	2.53167	0.5	RNVIPDTPPSTPL,PDTPPSTPLVPSR	1	1	14.6487	14.5518	14.5644	13.3641	13.056	14.9179	14.5364	14.5799	13.3389	13.705	13.8651	SGKKVQFA
sp|Q9H1P3|OSBL2_HUMAN	S52	Oxysterol-binding protein-related protein 2 OS=Homo sapiens GN=OSBPL2 PE=1 SV=1	0.213844	0.639557	1.03523	0.0218629	3	1	1.991	0.6032	0.817543	1	KTGERPSQENGIQ	1	1	17.2467	17.764	17.7046	16.8832	17.8326	18.1154	18.0747	18.5317	16.7258	17.3711	17.5192
sp|Q8N9T8|KRI1_HUMAN	Y159	Protein KRI1 homolog OS=Homo sapiens GN=KRI1 PE=1 SV=2			1.03502	0.0408373	3	1	3.01	0.603	1.14417	0.49954	ETSSQSYVEEQKQ		1						17.1721	16.9957	17.012	15.3389	16.3654	16.3704
sp|Q13415|ORC1_HUMAN	S221:T230	Origin recognition complex subunit 1 OS=Homo sapiens GN=ORC1 PE=1 SV=2	1.89153	0.00478069	1.03119	0.044805	2,3	1	2.082	0.4861	2.41839	0.98103	RHSASKSRQTPTH,TPTHPLTPRARKR	2	1	18.1129	18.7087	18.2415	16.3441	16.5815	16.2713	17.0145	16.5751	15.2481	16.1553	15.3639	IKRKVAFS
sp|Q9NXH8|TOR4A_HUMAN	T89	Torsin-4A OS=Homo sapiens GN=TOR4A PE=1 SV=2			1.03116	0.0260386	3	1	2.341	0.5852	2.72678	0.5	AELPSRTPRKKRR		1						16.813	16.3619	16.7673	15.0923	15.8594	15.897
sp|P46087|NOP2_HUMAN	S36	Putative ribosomal RNA methyltransferase NOP2 OS=Homo sapiens GN=NOP2 PE=1 SV=2	0.156767	0.116897	1.02976	0.0326972	3	1	2.523	0.4855	0.698255	1	RFLPAVSDENSKR	1	1	17.1895	17.2607	17.3198	17.0291	17.1707	17.9065	17.8479	17.6955	16.1573	17.0849	17.1184
sp|P56182|RRP1_HUMAN	T436	Ribosomal RNA processing protein 1 homolog A OS=Homo sapiens GN=RRP1 PE=1 SV=1	0.0419072	0.795038	1.02716	0.00999457	3,4	1	2.256	0.4278	2.40655	1	ARQRRRTPRPLTS	3	3	15.895	15.5621	15.5638	15.5817	15.6817	15.8651	15.3746	15.7679	14.3126	14.7857	14.8278
sp|P46013|KI67_HUMAN	S1375:T1383	Antigen KI-67 OS=Homo sapiens GN=MKI67 PE=1 SV=2	0.506878	0.0807218	1.02665	0.0482319	2,3	1	2.667	0.3621	0.983951	0.49999	TKMPCESSPPESA,PPESADTPTSTRR	5	7	19.4051	19.1793	19.2832	18.5459	19.0188	18.3641	18.3821	18.3679	16.6269	17.8195	17.5877	KRRRVSFG
sp|P49711|CTCF_HUMAN	T289	Transcriptional repressor CTCF OS=Homo sapiens GN=CTCF PE=1 SV=1	-1.08099	0.106429	1.02598	0.0281236	3,4	1	1.646	0.5872	2.35306	1	RHMKSHTDERPHK	2	2	17.4281	17.3155	16.2796	18.0435	18.1339	18.584	18.6664	18.2349	17.2421	17.1497	18.0156
sp|Q9NW75|GPTC2_HUMAN	S284	G patch domain-containing protein 2 OS=Homo sapiens GN=GPATCH2 PE=1 SV=1	0.586127	0.0661241	1.02261	0.0498845	2,3	1	2.565	0.6303	0.565861	1	QGDDEQSDWFYEK	2	1	17.3065	17.2367	17.7468	16.8179	16.8698	17.0984	16.6794	16.9825	15.3131	15.8681	16.5112
sp|Q96B01|R51A1_HUMAN	S316	RAD51-associated protein 1 OS=Homo sapiens GN=RAD51AP1 PE=1 SV=1	3.10989	0.000883426	1.02184	0.0355853	3	1	2.849	0.5737	0.876897	0.25	SGGSRSSSSPLVV	2	1	17.5295	17.9456	18.1303	14.7923	14.7249	13.1822	13.4577	13.3665	11.7301	12.3885	12.8223
sp|P46013|KI67_HUMAN	S1750:S1751	Antigen KI-67 OS=Homo sapiens GN=MKI67 PE=1 SV=2			1.01547	0.00165611	5	1	1.984	0.2112	0.882328	0.84173	LVDTPTSSKPQPK,VDTPTSSKPQPKR		1						15.9295	16.0773	15.9159	14.7374	15.1676	14.9712	KRRRVSFG
sp|P17029|ZKSC1_HUMAN	T428	Zinc finger protein with KRAB and SCAN domains 1 OS=Homo sapiens GN=ZKSCAN1 PE=1 SV=3	0.338652	0.601946	1.01254	0.0374976	4	1	2.508	0.4629	0.638403	1	LHQRIHTGEKPHE	2	1	19.2924	19.6353	18.1451	18.638	18.7332	17.5533	17.3451	17.0381	15.7441	16.7473	16.4076
sp|O60828|PQBP1_HUMAN	S247	Polyglutamine-binding protein 1 OS=Homo sapiens GN=PQBP1 PE=1 SV=1	0.108803	0.450847	1.00856	0.0388249	3,4	1	4.653	0.6378	0.067135	1	QQRPYPSPGAVLR	7	11	20.3924	20.4188	20.6709	20.3154	20.455	21.276	21.3702	21.514	19.7367	20.7972	20.6006
sp|Q71U36|TBA1A_HUMAN	T41	Tubulin alpha-1A chain OS=Homo sapiens GN=TUBA1A PE=1 SV=1	0.0791115	0.79302	1.00452	0.0262214	3	5	3.784	0.561	1.76946	0.975	QMPSDKTIGGGDD	3	1	16.6413	16.4967	16.7246	16.1899	16.8936	15.4324	14.9875	15.105	14.5187	13.6628	14.3299
sp|P68363|TBA1B_HUMAN	T41	Tubulin alpha-1B chain OS=Homo sapiens GN=TUBA1B PE=1 SV=1	0.0791115	0.79302	1.00452	0.0262214	3	5	3.784	0.561	1.76946	0.975	QMPSDKTIGGGDD	3	1	16.6413	16.4967	16.7246	16.1899	16.8936	15.4324	14.9875	15.105	14.5187	13.6628	14.3299
sp|Q13748|TBA3C_HUMAN	T41	Tubulin alpha-3C/D chain OS=Homo sapiens GN=TUBA3C PE=1 SV=3	0.0791115	0.79302	1.00452	0.0262214	3	5	3.784	0.561	1.76946	0.975	QMPSDKTIGGGDD	3	1	16.6413	16.4967	16.7246	16.1899	16.8936	15.4324	14.9875	15.105	14.5187	13.6628	14.3299
sp|Q6PEY2|TBA3E_HUMAN	T41	Tubulin alpha-3E chain OS=Homo sapiens GN=TUBA3E PE=1 SV=2	0.0791115	0.79302	1.00452	0.0262214	3	5	3.784	0.561	1.76946	0.975	QMPSDKTIGGGDD	3	1	16.6413	16.4967	16.7246	16.1899	16.8936	15.4324	14.9875	15.105	14.5187	13.6628	14.3299
sp|Q9BQE3|TBA1C_HUMAN	T41	Tubulin alpha-1C chain OS=Homo sapiens GN=TUBA1C PE=1 SV=1	0.0791115	0.79302	1.00452	0.0262214	3	5	3.784	0.561	1.76946	0.975	QMPSDKTIGGGDD	3	1	16.6413	16.4967	16.7246	16.1899	16.8936	15.4324	14.9875	15.105	14.5187	13.6628	14.3299
sp|Q9BWW4|SSBP3_HUMAN	S347:T360	Single-stranded DNA-binding protein 3 OS=Homo sapiens GN=SSBP3 PE=1 SV=1	-0.750057	0.296112	0.999084	0.00226239	2,3	1	4.548	0.764	0.51085	1	DGLPKNSPNNISG,ISNPPGTPRDDGE	3	3	13.7061	14.4455	12.8729	14.2953	14.5544	17.5603	17.4174	17.8878	16.6535	16.6646	16.55
sp|Q8WY36|BBX_HUMAN	S704	HMG box transcription factor BBX OS=Homo sapiens GN=BBX PE=1 SV=1	2.23023	0.000467816	0.998863	0.0317365	3,4	1	2.307	0.4764	1.23412	0.99999	NSLPQYSPVTFDR	4	1	22.4623	22.1364	22.406	20.1467	20.0626	17.1917	17.4756	17.2856	15.7312	16.6877	16.5375
sp|Q9NUQ6|SPS2L_HUMAN	S135	SPATS2-like protein OS=Homo sapiens GN=SPATS2L PE=1 SV=2			0.995437	0.035825	3	1	1.772	0.4503	1.62857	1	PREKKISILEEPS		1						17.7702	17.5712	17.4087	15.9944	16.9853	16.7841
sp|Q9NZM5|GSCR2_HUMAN	S29	Glioma tumor suppressor candidate region gene 2 protein OS=Homo sapiens GN=GLTSCR2 PE=1 SV=2	0.017855	0.925777	0.994622	0.00049202	3,4	1	1.297	0.3878	2.05665	0.5	LGLRPTSVDPALR	2	2	16.988	17.236	17.4166	17.097	17.2943	17.4931	17.3307	17.6457	16.5191	16.4336	16.5329
sp|Q9ULW0|TPX2_HUMAN	T338	Targeting protein for Xklp2 OS=Homo sapiens GN=TPX2 PE=1 SV=2	0.898587	0.0148704	0.993308	0.0353649	4,5	1	2.55	0.538	1.02946	1	EDFHKRTPNRYHL	1	1	14.7959	15.1042	14.6426	13.9866	13.9114	17.916	17.1704	17.0106	16.2247	16.677	16.2155
sp|Q9Y3B9|RRP15_HUMAN	T19	RRP15-like protein OS=Homo sapiens GN=RRP15 PE=1 SV=2	-0.0932933	0.171765	0.991362	0.000493594	5	1	4.062	0.654	1.0442	1	EENLKKTPKKKMK	1	1	18.5404	18.6702	18.5598	18.6826	18.6843	17.7277	17.6186	17.5663	16.5119	16.7986	16.628
sp|Q15424|SAFB1_HUMAN	S576	Scaffold attachment factor B1 OS=Homo sapiens GN=SAFB PE=1 SV=4			0.984936	0.0354144	2	1	1.17	0.2385	1.15977	1	KGVPVISVKTSGS		1						16.9392	16.7332	16.6104	15.1792	16.0142	16.1346
sp|P06748|NPM_HUMAN	S227	Nucleophosmin OS=Homo sapiens GN=NPM1 PE=1 SV=2	-0.0808275	0.700261	0.981648	0.0481277	3	1	1.401	0.4433	1.8265	1	RSKGQESFKKQEK	2	2	20.8697	21.1076	21.2922	21.0271	21.3142	23.8237	24.1277	24.3738	22.5113	23.3632	23.5057
sp|P55081|MFAP1_HUMAN	S432	Microfibrillar-associated protein 1 OS=Homo sapiens GN=MFAP1 PE=1 SV=2	1.9139	0.00774288	0.973417	0.00392154	3	1	1.016	0.4685	1.27258	1	DVFERPSAKKRKT	1	1	18.0502	18.5569	18.0362	16.5711	16.03	20.5062	20.5832	20.2906	19.2867	19.7491	19.424
sp|Q96T25|ZIC5_HUMAN	T516	Zinc finger protein ZIC 5 OS=Homo sapiens GN=ZIC5 PE=1 SV=2	-0.508302	0.512789	0.971452	0.0411084	4	13	2.894	0.5594	0.367759	1	IHKRTHTGEKPFK	2	1	20.1932	20.6584	18.8914	20.3241	20.5211	20.3673	20.4806	20.2092	18.7596	19.579	19.8042
sp|Q6U7Q0|ZN322_HUMAN	T178	Zinc finger protein 322 OS=Homo sapiens GN=ZNF322 PE=1 SV=2	-0.508302	0.512789	0.971452	0.0411084	4	13	2.894	0.5594	0.367759	1	RHRRTHTGEKPFK	2	1	20.1932	20.6584	18.8914	20.3241	20.5211	20.3673	20.4806	20.2092	18.7596	19.579	19.8042
sp|Q8N8Y5|ZFP41_HUMAN	T138	Zinc finger protein 41 homolog OS=Homo sapiens GN=ZFP41 PE=2 SV=1	-0.508302	0.512789	0.971452	0.0411084	4	13	2.894	0.5594	0.367759	1	KHQRTHTGEKPFK	2	1	20.1932	20.6584	18.8914	20.3241	20.5211	20.3673	20.4806	20.2092	18.7596	19.579	19.8042
sp|Q6NX49|ZN544_HUMAN	T487	Zinc finger protein 544 OS=Homo sapiens GN=ZNF544 PE=2 SV=1	-0.508302	0.512789	0.971452	0.0411084	4	13	2.894	0.5594	0.367759	1	THKRTHTGEKPFK	2	1	20.1932	20.6584	18.8914	20.3241	20.5211	20.3673	20.4806	20.2092	18.7596	19.579	19.8042
sp|Q9Y2H8|ZN510_HUMAN	T567	Zinc finger protein 510 OS=Homo sapiens GN=ZNF510 PE=2 SV=1	-0.508302	0.512789	0.971452	0.0411084	4	13	2.894	0.5594	0.367759	1	QHQKTHTGEKPFK	2	1	20.1932	20.6584	18.8914	20.3241	20.5211	20.3673	20.4806	20.2092	18.7596	19.579	19.8042
sp|P17097|ZNF7_HUMAN	T464	Zinc finger protein 7 OS=Homo sapiens GN=ZNF7 PE=1 SV=1	-0.508302	0.512789	0.971452	0.0411084	4	13	2.894	0.5594	0.367759	1	RHQRTHTGEKPFK	2	1	20.1932	20.6584	18.8914	20.3241	20.5211	20.3673	20.4806	20.2092	18.7596	19.579	19.8042
sp|Q9NQX0|PRDM6_HUMAN	T552	Putative histone-lysine N-methyltransferase PRDM6 OS=Homo sapiens GN=PRDM6 PE=2 SV=2	-0.508302	0.512789	0.971452	0.0411084	4	13	2.894	0.5594	0.367759	1	NHIRTHTGEKPFK	2	1	20.1932	20.6584	18.8914	20.3241	20.5211	20.3673	20.4806	20.2092	18.7596	19.579	19.8042
sp|O15090|ZN536_HUMAN	T153	Zinc finger protein 536 OS=Homo sapiens GN=ZNF536 PE=1 SV=3	-0.508302	0.512789	0.971452	0.0411084	4	13	2.894	0.5594	0.367759	1	LHMRTHTGEKPFK	2	1	20.1932	20.6584	18.8914	20.3241	20.5211	20.3673	20.4806	20.2092	18.7596	19.579	19.8042
sp|O60481|ZIC3_HUMAN	T353	Zinc finger protein ZIC 3 OS=Homo sapiens GN=ZIC3 PE=1 SV=1	-0.508302	0.512789	0.971452	0.0411084	4	13	2.894	0.5594	0.367759	1	IHKRTHTGEKPFK	2	1	20.1932	20.6584	18.8914	20.3241	20.5211	20.3673	20.4806	20.2092	18.7596	19.579	19.8042
sp|Q16587|ZNF74_HUMAN	T439	Zinc finger protein 74 OS=Homo sapiens GN=ZNF74 PE=2 SV=3	-0.508302	0.512789	0.971452	0.0411084	4	13	2.894	0.5594	0.367759	1	LHQRTHTGEKPFK	2	1	20.1932	20.6584	18.8914	20.3241	20.5211	20.3673	20.4806	20.2092	18.7596	19.579	19.8042
sp|Q96MR9|ZN560_HUMAN	T511	Zinc finger protein 560 OS=Homo sapiens GN=ZNF560 PE=2 SV=2	-0.508302	0.512789	0.971452	0.0411084	4	13	2.894	0.5594	0.367759	1	AHLRTHTGEKPFK	2	1	20.1932	20.6584	18.8914	20.3241	20.5211	20.3673	20.4806	20.2092	18.7596	19.579	19.8042
sp|Q15915|ZIC1_HUMAN	T327	Zinc finger protein ZIC 1 OS=Homo sapiens GN=ZIC1 PE=2 SV=2	-0.508302	0.512789	0.971452	0.0411084	4	13	2.894	0.5594	0.367759	1	IHKRTHTGEKPFK	2	1	20.1932	20.6584	18.8914	20.3241	20.5211	20.3673	20.4806	20.2092	18.7596	19.579	19.8042
sp|Q9P2J8|ZN624_HUMAN	T719	Zinc finger protein 624 OS=Homo sapiens GN=ZNF624 PE=2 SV=3	-0.508302	0.512789	0.971452	0.0411084	4	13	2.894	0.5594	0.367759	1	THQRTHTGEKPFK	2	1	20.1932	20.6584	18.8914	20.3241	20.5211	20.3673	20.4806	20.2092	18.7596	19.579	19.8042
sp|Q9H4Q4|PRD12_HUMAN	T294	PR domain zinc finger protein 12 OS=Homo sapiens GN=PRDM12 PE=1 SV=2	-0.252242	0.642648	0.966577	0.0436099	4	1	1.286	0.2372	2.44886	1	NHVRLHTGERPYK	1	1	18.4192	18.4239	17.3001	18.1813	18.4186	17.3999	17.8583	17.6359	16.0653	17.0571	16.8719
sp|P46013|KI67_HUMAN	S130	Antigen KI-67 OS=Homo sapiens GN=MKI67 PE=1 SV=2	0.0374757	0.866432	0.964414	0.00670009	3,4	1	4.699	0.6259	1.45977	0.49896	VSRSSFSSDPDEK	1	2	18.376	18.3474	18.1438	18.0079	18.4954	18.4333	18.8204	18.7171	17.4916	17.6075	17.9784	KRRRVSFG
sp|Q14671|PUM1_HUMAN	S806	Pumilio homolog 1 OS=Homo sapiens GN=PUM1 PE=1 SV=3	3.00479	0.0017302	0.963912	0.0191374	3	1	4.501	0.5005	0.622211	1	SASSLFSPSSTLF	2	2	20.4012	20.1068	20.8436	17.5053	17.3862	18.2801	18.2697	18.2533	16.8111	17.655	17.4453
sp|Q9P1Y6|PHRF1_HUMAN	S991	PHD and RING finger domain-containing protein 1 OS=Homo sapiens GN=PHRF1 PE=1 SV=3	-0.114398	0.488257	0.961083	0.0377989	2	1	1.26	0.5762	0.180929	1	VELRPPSRSRSTS	1	2	15.2955	15.6463	15.5048	15.5143	15.679	17.889	17.9945	17.9436	16.3556	17.2772	17.311
sp|Q9NY61|AATF_HUMAN	S55	Protein AATF OS=Homo sapiens GN=AATF PE=1 SV=1	0.300984	0.302653	0.954908	0.0101951	3	1	1.701	0.5673	1.08015	1	DFLVVGSIRKLAS	1	1	14.9759	15.4594	15.4726	14.8413	15.1619	14.6282	14.6206	14.3592	13.296	13.9383	13.5091
sp|Q86Y97|SV422_HUMAN	S439	Histone-lysine N-methyltransferase SUV420H2 OS=Homo sapiens GN=SUV420H2 PE=1 SV=1	-0.0725446	0.781258	0.951352	0.00532129	3	1	1.263	0.4996	1.56008	1	LAFAPFSPPKRLR	1	1	16.6482	16.9762	16.9493	16.6666	17.1942	17.339	17.5184	17.6574	16.2679	16.7511	16.6418
sp|Q9P275|UBP36_HUMAN	T521	Ubiquitin carboxyl-terminal hydrolase 36 OS=Homo sapiens GN=USP36 PE=1 SV=3	0.430736	0.246795	0.9506	0.0443326	3,4	1	2.725	0.7336	2.0078	0.49845	SPKLSQTPTHMPT	1	2	21.7394	21.0617	21.2886	21.1403	20.7247	19.1104	19.3486	19.0243	17.659	18.7453	18.2271
sp|Q69YH5|CDCA2_HUMAN	S934	Cell division cycle-associated protein 2 OS=Homo sapiens GN=CDCA2 PE=1 SV=2	0.526453	0.0302023	0.949273	0.0110825	3	1	1.782	0.6958	2.71478	0.49997	DSSGFESMSPIKE	1	1	15.24	14.9305	14.9354	14.4688	14.5489	14.7857	14.3761	14.5041	13.2858	13.6456	13.8867	KRKRVTFG
sp|Q9UQR1|ZN148_HUMAN	T167	Zinc finger protein 148 OS=Homo sapiens GN=ZNF148 PE=1 SV=2			0.938977	0.025522	3	1	0.966	0.2101	3.01789	0.5	GSLGLKTPKSHVC		1						16.5851	16.3291	16.4887	15.0472	15.939	15.5998
sp|Q13724|MOGS_HUMAN	T18	Mannosyl-oligosaccharide glucosidase OS=Homo sapiens GN=MOGS PE=1 SV=5	0.384402	0.244963	0.935275	0.0287715	2,4	1	1.418	0.3717	1.19272	1	PAEGVRTAERAAR	1	2	19.0459	18.6286	18.6952	18.6841	18.1268	19.8572	19.5768	19.5784	18.2214	19.0954	18.8898
sp|Q9UBP0|SPAST_HUMAN	Y269	Spastin OS=Homo sapiens GN=SPAST PE=1 SV=1			0.934296	0.00550548	3	1	2.882	0.5777	0.104482	0.33333	HHRAPSYSGLSMV		1						16.5965	16.4383	16.3694	15.2469	15.5638	15.7906
sp|Q8N0Y2|ZN444_HUMAN	S232:S235	Zinc finger protein 444 OS=Homo sapiens GN=ZNF444 PE=1 SV=1	2.65667	0.000679518	0.932425	0.00351853	3,4	1	1.794	0.6079	1.25019	1	RDTHPGSPGSPGP,HPGSPGSPGPALR	3	1	20.5884	20.545	20.3509	18.0445	17.6317	16.2032	16.1083	16.1615	14.9282	15.3893	15.3582
sp|O95155|UBE4B_HUMAN	S23:T27:S31	Ubiquitin conjugation factor E4 B OS=Homo sapiens GN=UBE4B PE=1 SV=1	2.62174	0.014425	0.930944	0.00828941	2,3	1	2.293	0.326	1.59305	0.99998	LAGGQTSQPTTPL,QTSQPTTPLTSPQ,PTTPLTSPQRENP	2	2	18.0956	18.8089	18.8422	15.4181	16.5029	16.1985	16.4406	16.0221	14.993	15.4485	15.4269
sp|Q8NCN2|ZBT34_HUMAN	T423	Zinc finger and BTB domain-containing protein 34 OS=Homo sapiens GN=ZBTB34 PE=2 SV=4	0.290563	0.534203	0.925114	0.0457848	3	1	1.246	0.6005	1.37035	1	YHIRGHTDDKPFR	1	1	17.7241	18.6484	18.0323	17.5469	18.1419	16.7645	17.0382	16.5331	15.2991	15.9937	16.2677
sp|Q86YV5|SG223_HUMAN	S694	Tyrosine-protein kinase SgK223 OS=Homo sapiens GN=SGK223 PE=1 SV=3			0.922354	0.0449285	3	1	1.35	0.4585	2.08012	0.99594	GMSKSASFAFEFP		1						17.4523	16.7209	16.9765	15.672	16.4732	16.2374
sp|Q9UIF8|BAZ2B_HUMAN	S405	Bromodomain adjacent to zinc finger domain protein 2B OS=Homo sapiens GN=BAZ2B PE=1 SV=3	3.74249	0.000114117	0.920816	0.0432198	2,3	1	2.124	0.4262	1.06697	1	MKLIVPSPDVLKA	4	1	21.688	21.6242	21.8187	18.1268	17.8087	17.9872	17.1735	17.7078	16.4692	16.5241	17.1128
sp|Q14978|NOLC1_HUMAN	S693:S698	Nucleolar and coiled-body phosphoprotein 1 OS=Homo sapiens GN=NOLC1 PE=1 SV=2			0.920677	0.00935037	3	1	2.172	0.5806	3.0285	1	ISVQVNSIKFDSE,NSIKFDSE-----		1						16.1632	15.8458	16.0041	15.2501	14.7369	15.264
sp|Q03164|MLL1_HUMAN	T657	Histone-lysine N-methyltransferase MLL OS=Homo sapiens GN=MLL PE=1 SV=5	0.267671	0.695058	0.920116	0.00827908	4	1	5.394	0.7215	1.46614	1	FRPPPLTPEDVGF	1	1	13.5388	14.9418	14.8978	14.4275	13.9562	15.3821	15.3081	14.9827	14.0261	14.5097	14.3767
sp|Q9NY61|AATF_HUMAN	T67	Protein AATF OS=Homo sapiens GN=AATF PE=1 SV=1	0.76224	0.0464433	0.916735	0.0186761	3	1	1.743	0.3495	1.8547	1	SASLLDTDKRYCG	1	1	16.1546	16.3376	16.2473	15.1861	15.7823	17.222	17.9223	17.191	16.4892	16.5508	16.5451
sp|Q15418|KS6A1_HUMAN	S380	Ribosomal protein S6 kinase alpha-1 OS=Homo sapiens GN=RPS6KA1 PE=1 SV=2	0.165305	0.494364	0.914131	0.0133727	3	1	1.197	0.4319	1.6381	0.99991	QLFRGFSFVATGL	1	1	17.6708	17.2592	17.6005	17.5271	17.1625	17.4739	17.0643	17.2705	16.0001	16.592	16.4741
sp|Q96SK3|ZN607_HUMAN	T668	Zinc finger protein 607 OS=Homo sapiens GN=ZNF607 PE=2 SV=3	-0.334582	0.541529	0.911738	0.00664241	3,4	14	2.622	0.4028	0.990253	1	IHHRVHTGEKPFK	3	1	19.5363	20.1324	18.8437	19.7329	19.9445	19.082	19.1904	18.6604	17.9255	18.1432	18.1288
sp|Q96N38|ZN714_HUMAN	T196	Zinc finger protein 714 OS=Homo sapiens GN=ZNF714 PE=2 SV=2	-0.334582	0.541529	0.911738	0.00664241	3,4	14	2.622	0.4028	0.990253	1	RHKRVHTGEKPFK	3	1	19.5363	20.1324	18.8437	19.7329	19.9445	19.082	19.1904	18.6604	17.9255	18.1432	18.1288
sp|Q12901|ZN155_HUMAN	T227	Zinc finger protein 155 OS=Homo sapiens GN=ZNF155 PE=2 SV=4	-0.334582	0.541529	0.911738	0.00664241	3,4	14	2.622	0.4028	0.990253	1	THQRVHTGEKPFK	3	1	19.5363	20.1324	18.8437	19.7329	19.9445	19.082	19.1904	18.6604	17.9255	18.1432	18.1288
sp|P17039|ZNF30_HUMAN	T591	Zinc finger protein 30 OS=Homo sapiens GN=ZNF30 PE=2 SV=5	-0.334582	0.541529	0.911738	0.00664241	3,4	14	2.622	0.4028	0.990253	1	EHQRVHTGEKPFK	3	1	19.5363	20.1324	18.8437	19.7329	19.9445	19.082	19.1904	18.6604	17.9255	18.1432	18.1288
sp|Q9NZL3|ZN224_HUMAN	T227	Zinc finger protein 224 OS=Homo sapiens GN=ZNF224 PE=1 SV=3	-0.334582	0.541529	0.911738	0.00664241	3,4	14	2.622	0.4028	0.990253	1	THQRVHTGEKPFK	3	1	19.5363	20.1324	18.8437	19.7329	19.9445	19.082	19.1904	18.6604	17.9255	18.1432	18.1288
sp|Q9UIE0|ZN230_HUMAN	T219	Zinc finger protein 230 OS=Homo sapiens GN=ZNF230 PE=2 SV=3	-0.334582	0.541529	0.911738	0.00664241	3,4	14	2.622	0.4028	0.990253	1	TRERVHTGEKPFK	3	1	19.5363	20.1324	18.8437	19.7329	19.9445	19.082	19.1904	18.6604	17.9255	18.1432	18.1288
sp|Q9UK12|ZN222_HUMAN	T196	Zinc finger protein 222 OS=Homo sapiens GN=ZNF222 PE=2 SV=2	-0.334582	0.541529	0.911738	0.00664241	3,4	14	2.622	0.4028	0.990253	1	THQRVHTGEKPFK	3	1	19.5363	20.1324	18.8437	19.7329	19.9445	19.082	19.1904	18.6604	17.9255	18.1432	18.1288
sp|Q8N3J9|ZN664_HUMAN	T138	Zinc finger protein 664 OS=Homo sapiens GN=ZNF664 PE=2 SV=1	-0.334582	0.541529	0.911738	0.00664241	3,4	14	2.622	0.4028	0.990253	1	MHQRVHTGEKPFK	3	1	19.5363	20.1324	18.8437	19.7329	19.9445	19.082	19.1904	18.6604	17.9255	18.1432	18.1288
sp|Q8N8Y5|ZFP41_HUMAN	T110	Zinc finger protein 41 homolog OS=Homo sapiens GN=ZFP41 PE=2 SV=1	-0.334582	0.541529	0.911738	0.00664241	3,4	14	2.622	0.4028	0.990253	1	RHQRVHTGEKPFK	3	1	19.5363	20.1324	18.8437	19.7329	19.9445	19.082	19.1904	18.6604	17.9255	18.1432	18.1288
sp|Q96HQ0|ZN419_HUMAN	T394	Zinc finger protein 419 OS=Homo sapiens GN=ZNF419 PE=2 SV=2	-0.334582	0.541529	0.911738	0.00664241	3,4	14	2.622	0.4028	0.990253	1	QHQKVHTGEKPFK	3	1	19.5363	20.1324	18.8437	19.7329	19.9445	19.082	19.1904	18.6604	17.9255	18.1432	18.1288
sp|Q6PK81|ZN773_HUMAN	T382	Zinc finger protein 773 OS=Homo sapiens GN=ZNF773 PE=2 SV=1	-0.334582	0.541529	0.911738	0.00664241	3,4	14	2.622	0.4028	0.990253	1	QHRKVHTGEKPFK	3	1	19.5363	20.1324	18.8437	19.7329	19.9445	19.082	19.1904	18.6604	17.9255	18.1432	18.1288
sp|Q9UK13|ZN221_HUMAN	T249	Zinc finger protein 221 OS=Homo sapiens GN=ZNF221 PE=2 SV=3	-0.334582	0.541529	0.911738	0.00664241	3,4	14	2.622	0.4028	0.990253	1	THQRVHTGEKPFK	3	1	19.5363	20.1324	18.8437	19.7329	19.9445	19.082	19.1904	18.6604	17.9255	18.1432	18.1288
sp|Q9UJU3|ZN112_HUMAN	T632	Zinc finger protein 112 OS=Homo sapiens GN=ZNF112 PE=2 SV=2	-0.334582	0.541529	0.911738	0.00664241	3,4	14	2.622	0.4028	0.990253	1	GHQRVHTGEKPFK	3	1	19.5363	20.1324	18.8437	19.7329	19.9445	19.082	19.1904	18.6604	17.9255	18.1432	18.1288
sp|Q9UK11|ZN223_HUMAN	T227	Zinc finger protein 223 OS=Homo sapiens GN=ZNF223 PE=2 SV=2	-0.334582	0.541529	0.911738	0.00664241	3,4	14	2.622	0.4028	0.990253	1	THQRVHTGEKPFK	3	1	19.5363	20.1324	18.8437	19.7329	19.9445	19.082	19.1904	18.6604	17.9255	18.1432	18.1288
sp|P05783|K1C18_HUMAN	S34	Keratin, type I cytoskeletal 18 OS=Homo sapiens GN=KRT18 PE=1 SV=2	1.54598	0.0978159	0.90838	0.0470738	3,4	1	3.811	0.7253	0.538517	0.33249	PVSSAASVYAGAG	2	3	16.7746	15.2852	16.0511	14.9451	14.0369	15.9086	15.2465	15.6646	14.3601	14.5356	15.1989
sp|Q8NC51|PAIRB_HUMAN	S63	Plasminogen activator inhibitor 1 RNA-binding protein OS=Homo sapiens GN=SERBP1 PE=1 SV=2			0.906962	0.0438348	3	1	3.461	0.59	2.6335	1	AAAQTNSNAAGKQ		1						18.1859	18.4132	17.9971	16.7225	17.6514	17.5015
sp|Q9UKV3|ACINU_HUMAN	S1161	Apoptotic chromatin condensation inducer in the nucleus OS=Homo sapiens GN=ACIN1 PE=1 SV=2	-0.451675	0.379956	0.885601	0.0343148	3,4	1	1.389	0.3508	0.730841	1	RRERTRSEREWDR	3	1	18.3707	17.5539	17.3967	18.4987	17.9522	16.1191	15.6901	15.3756	14.9736	15.0671	14.4872
sp|Q08AE8|SPIR1_HUMAN	S678	Protein spire homolog 1 OS=Homo sapiens GN=SPIRE1 PE=1 SV=3	0.589415	0.163314	0.885255	0.0498062	4	1	3.506	0.5359	1.78284	0.99764	FSSKSKSMDKSDE	1	1	18.244	17.7551	18.0636	17.7835	17.0794	15.8711	15.4269	15.3538	14.1282	14.8368	15.0309
sp|O75467|Z324A_HUMAN	T278	Zinc finger protein 324A OS=Homo sapiens GN=ZNF324 PE=1 SV=1	-0.674869	0.321447	0.878382	0.0277703	4	1	3.132	0.3879	2.57042	0.33333	LLKHLRTHTGERP	1	1	17.0899	16.9713	15.716	17.3347	17.1998	17.451	17.795	17.5688	16.2953	16.7621	17.1224
sp|Q9GZY8|MFF_HUMAN	T106:T115	Mitochondrial fission factor OS=Homo sapiens GN=MFF PE=1 SV=1			0.877893	0.0358688	5	1	1.215	0.3333	1.80716	0.33329	LDLIQSTPFKPLA,KPLALKTPPRVLT		1						15.3229	15.5442	15.0452	13.9505	14.7467	14.5814
sp|O43491|E41L2_HUMAN	S55	Band 4.1-like protein 2 OS=Homo sapiens GN=EPB41L2 PE=1 SV=1	1.80062	0.00466873	0.869603	0.0342879	4,5	1	3.34	0.653	1.37764	0.33333	PPPAAESQSSLRR	2	1	16.9896	17.1932	16.575	15.1492	15.0881	15.2747	15.3445	14.6673	13.9377	14.5331	14.2069
sp|Q9NZM5|GSCR2_HUMAN	S93	Glioma tumor suppressor candidate region gene 2 protein OS=Homo sapiens GN=GLTSCR2 PE=1 SV=2	0.130982	0.419821	0.869122	0.0112055	2,3,4	1	3.189	0.4324	2.0246	0.99999	FFVDTGSKEKGLT	3	2	20.5904	20.9506	20.8462	20.6307	20.6987	20.4618	20.3601	20.6091	19.2456	19.7962	19.782
sp|Q6PK81|ZN773_HUMAN	T214	Zinc finger protein 773 OS=Homo sapiens GN=ZNF773 PE=2 SV=1			0.862681	0.0333059	3	1	1.264	0.3204	2.07412	1	QHQRLHTGEKPYE		1						16.939	16.9883	16.892	15.5979	16.5294	16.104
sp|Q7Z2Z1|TICRR_HUMAN	T1260	Treslin OS=Homo sapiens GN=TICRR PE=1 SV=2	1.2316	0.0724691	0.861056	0.0250886	3,4,5	1	2.872	0.7176	0.114335	1	AAAFMGTPQNQTH	6	2	20.1714	20.6821	20.2075	18.5859	19.6582	18.202	17.8134	18.1724	17.0682	16.9184	17.6179
sp|Q8TAU3|ZN417_HUMAN	T347	Zinc finger protein 417 OS=Homo sapiens GN=ZNF417 PE=2 SV=2	0.212216	0.303241	0.854412	0.0471513	3	2	1.356	0.6084	1.40048	1	QHQQGHTGERAYH	1	1	14.6048	14.9332	14.8286	14.4198	14.7335	13.9865	14.5919	13.9305	13.0266	13.7347	13.1844
sp|Q96SQ5|ZN587_HUMAN	T347	Zinc finger protein 587 OS=Homo sapiens GN=ZNF587 PE=2 SV=1	0.212216	0.303241	0.854412	0.0471513	3	2	1.356	0.6084	1.40048	1	QHQQGHTGERAYH	1	1	14.6048	14.9332	14.8286	14.4198	14.7335	13.9865	14.5919	13.9305	13.0266	13.7347	13.1844
sp|P28290|SSFA2_HUMAN	T1156	Sperm-specific antigen 2 OS=Homo sapiens GN=SSFA2 PE=1 SV=3	1.20914	0.00419033	0.849625	0.0278972	2	1	1.676	0.6134	1.13894	0.99999	RASVALTPTAPSR	2	1	19.5872	19.8207	19.8621	18.4063	18.6887	20.3786	20.4189	20.129	18.9985	19.7682	19.6109
sp|Q96PM9|Z385A_HUMAN	T160	Zinc finger protein 385A OS=Homo sapiens GN=ZNF385A PE=2 SV=1	1.83291	0.00200158	0.849248	0.00504405	3,4	1	2.814	0.441	1.64127	1	TKGEGGTPAPASL	2	1	19.0602	19.3379	18.9445	17.1505	17.4121	16.1925	16.6346	16.4423	15.4333	15.7179	15.5705
sp|Q02880|TOP2B_HUMAN	S1452	DNA topoisomerase 2-beta OS=Homo sapiens GN=TOP2B PE=1 SV=3	0.372709	0.438471	0.847198	0.0388004	3	1	2.601	0.5834	0.794671	0.49912	NLFSFPSYSQKSE	1	1	18.4551	18.8306	19.5263	18.4254	18.7039	17.0283	17.2648	17.7162	16.2177	16.3859	16.8641
sp|Q96FF9|CDCA5_HUMAN	T105	Sororin OS=Homo sapiens GN=CDCA5 PE=1 SV=1	-0.562442	0.140407	0.845425	0.0143042	3,4	1	3.071	0.6097	0.225354	0.49921	KEDLFKTHSVPAT	2	2	17.3754	17.5601	17.4685	17.6631	18.3978	17.501	17.5032	17.1038	16.6332	16.7201	16.2185
sp|Q76FK4|NOL8_HUMAN	S928	Nucleolar protein 8 OS=Homo sapiens GN=NOL8 PE=1 SV=1			0.840565	0.03903	3	1	2.073	0.5316	1.3552	0.99409	VLQINLSNSTNRG		1						11.764	12.3083	11.3762	11.1014	10.9399	10.8855
sp|P80723|BASP1_HUMAN	S195	Brain acid soluble protein 1 OS=Homo sapiens GN=BASP1 PE=1 SV=2	0.0694628	0.856378	0.832152	0.00801627	2,3	1	3.275	0.6596	1.03346	0.99808	ATEAPSSTPKAQG	1	6	18.3432	17.6225	18.1463	18.2592	17.6765	21.4245	21.2503	21.2071	20.3449	20.2696	20.771
sp|Q03164|MLL1_HUMAN	S2796	Histone-lysine N-methyltransferase MLL OS=Homo sapiens GN=MLL PE=1 SV=5	0.190462	0.378579	0.829841	0.0327215	3	1	2.954	0.6594	1.2495	1	KTQGQDSLEAQLS	1	1	16.9054	16.9611	16.9774	16.5124	17.0026	12.8574	13.4934	13.445	12.751	12.246	12.3094
sp|Q96IZ0|PAWR_HUMAN	S162	PRKC apoptosis WT1 regulator protein OS=Homo sapiens GN=PAWR PE=1 SV=1			0.829264	0.00299558	3	1	2.404	0.6518	1.21815	0.9941	LREKRRSTGVVNI		1						14.8167	15.0467	14.7911	14.2039	14.0974	13.8653
sp|Q96T37|RBM15_HUMAN	S648:S656	Putative RNA-binding protein 15 OS=Homo sapiens GN=RBM15 PE=1 SV=2			0.823077	0.0413703	5	1	1.034	0.4458	1.41726	0.99188	RRLPEESGGRHLD,GRHLDRSPESDRP		1						16.349	15.4389	15.6818	14.956	14.9344	15.11
sp|Q147X3|NAA30_HUMAN	T117	N-alpha-acetyltransferase 30 OS=Homo sapiens GN=NAA30 PE=1 SV=1	3.00532	0.000197579	0.818407	0.0138547	3,4	1	4.283	0.7633	0.306269	1	VAATTATPDGGPR	4	1	20.8237	20.4986	20.77	17.6437	17.7405	18.6257	18.5982	18.4447	17.3672	17.8765	17.9697
sp|Q14159|K0146_HUMAN	T248:S252	Uncharacterized protein KIAA0146 OS=Homo sapiens GN=KIAA0146 PE=2 SV=2			0.817171	0.00698309	3	1	1.66	0.4247	1.52556	1	TAKFPRTPENSAK,PRTPENSAKKKLL		1						17.306	17.2246	17.1852	16.109	16.5717	16.5835
sp|O95365|ZBT7A_HUMAN	T405	Zinc finger and BTB domain-containing protein 7A OS=Homo sapiens GN=ZBTB7A PE=1 SV=1	-0.144972	0.840513	0.816049	0.040007	3,4	1	3.897	0.4476	0.337581	1	RHIRTHTGEKPYE	2	2	19.5588	19.9469	18.3111	19.18	19.6545	18.9471	19.6709	19.2909	18.1581	18.7517	18.5509
sp|P46781|RS9_HUMAN	S163	40S ribosomal protein S9 OS=Homo sapiens GN=RPS9 PE=1 SV=3	-0.294924	0.577531	0.815785	0.034542	2,4,5	1	2.771	0.6146	1.94461	0.99997	IDFSLRSPYGGGR	3	3	20.0491	19.0325	19.1791	20.0339	19.3964	21.7682	21.4747	21.3887	20.4608	21.1905	20.5329
sp|Q5TAX3|TUT4_HUMAN	S841	Terminal uridylyltransferase 4 OS=Homo sapiens GN=ZCCHC11 PE=1 SV=3	-0.170911	0.392243	0.805757	0.0448267	4	1	3.901	0.6621	1.0032	1	CIDLSKSPDPDKS	3	1	19.3053	19.3316	18.9214	19.3705	19.3436	17.2495	17.161	16.83	15.8543	16.7144	16.2545
sp|P62917|RL8_HUMAN	S130	60S ribosomal protein L8 OS=Homo sapiens GN=RPL8 PE=1 SV=2	0.224707	0.292968	0.803946	0.0344905	3,4	1	1.499	0.483	0.983457	0.98562	GKLARASGNYATV	1	1	15.3213	15.1676	15.2917	14.813	15.258	16.0676	16.3163	16.1974	15.1777	15.8781	15.1136
sp|Q9BQG0|MBB1A_HUMAN	S1186:T1200:S1207	Myb-binding protein 1A OS=Homo sapiens GN=MYBBP1A PE=1 SV=2			0.80205	0.0163583	3,4	1	1.367	0.4542	0.167969	0.49113	KRKKRKSEDGTPA,DGTPAATGGSQPP,GGSQPPSMGRKKR		3						16.8736	16.5786	16.5434	15.5646	15.8643	16.1605
sp|O43768|ENSA_HUMAN	S67	Alpha-endosulfine OS=Homo sapiens GN=ENSA PE=1 SV=1	4.01794	0.00109684	0.800873	0.0137013	2,3	2	2.696	0.6653	0.078624	1	GQKYFDSGDYNMA	32	3	25.1261	25.117	25.6452	21.5844	20.9719	18.7035	18.3507	18.7775	18.0251	17.5526	17.8514
sp|P56211|ARP19_HUMAN	S62	cAMP-regulated phosphoprotein 19 OS=Homo sapiens GN=ARPP19 PE=1 SV=2	4.01794	0.00109684	0.800873	0.0137013	2,3	2	2.696	0.6653	0.078624	1	GQKYFDSGDYNMA	32	3	25.1261	25.117	25.6452	21.5844	20.9719	18.7035	18.3507	18.7775	18.0251	17.5526	17.8514
sp|Q9H611|PIF1_HUMAN	S199	ATP-dependent DNA helicase PIF1 OS=Homo sapiens GN=PIF1 PE=1 SV=2			0.800365	0.00902656	4	1	1.47	0.3041	3.34248	1	LPVKRLSLPSTKP		1						15.8934	15.7354	15.5318	14.8054	15.1839	14.7702
sp|Q6N043|Z280D_HUMAN	T180	Zinc finger protein 280D OS=Homo sapiens GN=ZNF280D PE=1 SV=3			0.798336	0.0361455	3	1	2.522	0.5706	0.250188	0.33333	LSKRPSTSEVNNV		1						17.5963	17.2505	17.1508	16.1649	16.9232	16.5144
sp|P05783|K1C18_HUMAN	S7	Keratin, type I cytoskeletal 18 OS=Homo sapiens GN=KRT18 PE=1 SV=2	1.24827	0.0115891	0.797272	0.0204278	2	1	1.605	0.3585	0.699356	0.99999	MSFTTRSTFSTNY	2	2	18.5006	19.0747	18.7055	17.43	17.594	19.1638	19.3629	19.436	18.1297	18.7575	18.6837
sp|Q9BQG0|MBB1A_HUMAN	S1186:S1203:S1207	Myb-binding protein 1A OS=Homo sapiens GN=MYBBP1A PE=1 SV=2	-0.607561	0.029496	0.794898	0.0355195	4,5	1	3.197	0.6203	0.884056	0.99997	KRKKRKSEDGTPA,PAATGGSQPPSMG,GGSQPPSMGRKKR	4	6	16.6052	16.5859	16.4504	17.3447	16.9648	20.0136	19.4531	19.4469	18.5288	18.8785	19.1216
sp|P46013|KI67_HUMAN	S125	Antigen KI-67 OS=Homo sapiens GN=MKI67 PE=1 SV=2			0.788813	0.00834702	4	1	1.22	0.3902	1.42487	0.99995	EPARRVSRSSFSS		1						15.3345	15.1839	15.0219	14.1277	14.5765	14.4697	KRRRVSFG
sp|Q96L93|KI16B_HUMAN	S566	Kinesin-like protein KIF16B OS=Homo sapiens GN=KIF16B PE=1 SV=2	0.146238	0.419089	0.788453	0.0306512	3,4	1	2.42	0.3702	3.15893	0.98513	LREKRKSGLLSSF	1	1		13.6951	13.8775	13.5274	13.7526	15.5934	15.2614	15.3258	14.1687	14.8343	14.8122
sp|O75346|ZN253_HUMAN	T419	Zinc finger protein 253 OS=Homo sapiens GN=ZNF253 PE=2 SV=2	-0.445747	0.54219	0.786979	0.0370213	3,4	63	2.979	0.3729	0.1743	1	KHKRTHTGEKPYK	4	5	22.1102	22.3804	20.7538	22.1606	22.2272	23.2444	23.2446	23.2057	21.9343	22.6814	22.7181
sp|C9JN71|ZN878_HUMAN	T474	Zinc finger protein 878 OS=Homo sapiens GN=ZNF878 PE=3 SV=2	-0.445747	0.54219	0.786979	0.0370213	3,4	63	2.979	0.3729	0.1743	1	YHKRTHTGEKPYK	4	5	22.1102	22.3804	20.7538	22.1606	22.2272	23.2444	23.2446	23.2057	21.9343	22.6814	22.7181
sp|Q9H4T2|ZSC16_HUMAN	T259	Zinc finger and SCAN domain-containing protein 16 OS=Homo sapiens GN=ZSCAN16 PE=1 SV=2	-0.445747	0.54219	0.786979	0.0370213	3,4	63	2.979	0.3729	0.1743	1	KHRRTHTGEKPYK	4	5	22.1102	22.3804	20.7538	22.1606	22.2272	23.2444	23.2446	23.2057	21.9343	22.6814	22.7181
sp|Q13360|ZN177_HUMAN	T447	Zinc finger protein 177 OS=Homo sapiens GN=ZNF177 PE=2 SV=4	-0.445747	0.54219	0.786979	0.0370213	3,4	63	2.979	0.3729	0.1743	1	VHVRTHTGEKPYK	4	5	22.1102	22.3804	20.7538	22.1606	22.2272	23.2444	23.2446	23.2057	21.9343	22.6814	22.7181
sp|Q13887|KLF5_HUMAN	T398	Krueppel-like factor 5 OS=Homo sapiens GN=KLF5 PE=1 SV=2	-0.445747	0.54219	0.786979	0.0370213	3,4	63	2.979	0.3729	0.1743	1	AHLRTHTGEKPYK	4	5	22.1102	22.3804	20.7538	22.1606	22.2272	23.2444	23.2446	23.2057	21.9343	22.6814	22.7181
sp|P17040|ZSC20_HUMAN	T926	Zinc finger and SCAN domain-containing protein 20 OS=Homo sapiens GN=ZSCAN20 PE=2 SV=3	-0.445747	0.54219	0.786979	0.0370213	3,4	63	2.979	0.3729	0.1743	1	NHQRTHTGEKPYK	4	5	22.1102	22.3804	20.7538	22.1606	22.2272	23.2444	23.2446	23.2057	21.9343	22.6814	22.7181
sp|O75362|ZN217_HUMAN	T494	Zinc finger protein 217 OS=Homo sapiens GN=ZNF217 PE=1 SV=1	-0.445747	0.54219	0.786979	0.0370213	3,4	63	2.979	0.3729	0.1743	1	IHLRTHTGEKPYK	4	5	22.1102	22.3804	20.7538	22.1606	22.2272	23.2444	23.2446	23.2057	21.9343	22.6814	22.7181
sp|Q9UJN7|ZN391_HUMAN	T328	Zinc finger protein 391 OS=Homo sapiens GN=ZNF391 PE=1 SV=2	-0.445747	0.54219	0.786979	0.0370213	3,4	63	2.979	0.3729	0.1743	1	IHQRTHTGEKPYK	4	5	22.1102	22.3804	20.7538	22.1606	22.2272	23.2444	23.2446	23.2057	21.9343	22.6814	22.7181
sp|A6NHJ4|ZN860_HUMAN	T449	Zinc finger protein 860 OS=Homo sapiens GN=ZNF860 PE=2 SV=3	-0.445747	0.54219	0.786979	0.0370213	3,4	63	2.979	0.3729	0.1743	1	VHWRTHTGEKPYK	4	5	22.1102	22.3804	20.7538	22.1606	22.2272	23.2444	23.2446	23.2057	21.9343	22.6814	22.7181
sp|Q7Z3I7|ZN572_HUMAN	T211	Zinc finger protein 572 OS=Homo sapiens GN=ZNF572 PE=2 SV=1	-0.445747	0.54219	0.786979	0.0370213	3,4	63	2.979	0.3729	0.1743	1	IHERTHTGEKPYK	4	5	22.1102	22.3804	20.7538	22.1606	22.2272	23.2444	23.2446	23.2057	21.9343	22.6814	22.7181
sp|O14978|ZN263_HUMAN	T485	Zinc finger protein 263 OS=Homo sapiens GN=ZNF263 PE=2 SV=2	-0.445747	0.54219	0.786979	0.0370213	3,4	63	2.979	0.3729	0.1743	1	RHQRTHTGEKPYK	4	5	22.1102	22.3804	20.7538	22.1606	22.2272	23.2444	23.2446	23.2057	21.9343	22.6814	22.7181
sp|Q9H7R0|ZN442_HUMAN	T288	Zinc finger protein 442 OS=Homo sapiens GN=ZNF442 PE=2 SV=1	-0.445747	0.54219	0.786979	0.0370213	3,4	63	2.979	0.3729	0.1743	1	RHERTHTGEKPYK	4	5	22.1102	22.3804	20.7538	22.1606	22.2272	23.2444	23.2446	23.2057	21.9343	22.6814	22.7181
sp|Q7Z7L9|ZSCA2_HUMAN	T273	Zinc finger and SCAN domain-containing protein 2 OS=Homo sapiens GN=ZSCAN2 PE=2 SV=2	-0.445747	0.54219	0.786979	0.0370213	3,4	63	2.979	0.3729	0.1743	1	RHQTTHTGEKPYK	4	5	22.1102	22.3804	20.7538	22.1606	22.2272	23.2444	23.2446	23.2057	21.9343	22.6814	22.7181
sp|Q15937|ZNF79_HUMAN	T328	Zinc finger protein 79 OS=Homo sapiens GN=ZNF79 PE=1 SV=2	-0.445747	0.54219	0.786979	0.0370213	3,4	63	2.979	0.3729	0.1743	1	NHQRTHTGEKPYK	4	5	22.1102	22.3804	20.7538	22.1606	22.2272	23.2444	23.2446	23.2057	21.9343	22.6814	22.7181
sp|Q6ZMW2|ZN782_HUMAN	T417	Zinc finger protein 782 OS=Homo sapiens GN=ZNF782 PE=2 SV=1	-0.445747	0.54219	0.786979	0.0370213	3,4	63	2.979	0.3729	0.1743	1	KHQRTHTGEKPYK	4	5	22.1102	22.3804	20.7538	22.1606	22.2272	23.2444	23.2446	23.2057	21.9343	22.6814	22.7181
sp|A6NP11|ZN716_HUMAN	T403	Zinc finger protein 716 OS=Homo sapiens GN=ZNF716 PE=2 SV=4	-0.445747	0.54219	0.786979	0.0370213	3,4	63	2.979	0.3729	0.1743	1	YHKRTHTGEKPYK	4	5	22.1102	22.3804	20.7538	22.1606	22.2272	23.2444	23.2446	23.2057	21.9343	22.6814	22.7181
sp|Q9HBT7|ZN287_HUMAN	T468	Zinc finger protein 287 OS=Homo sapiens GN=ZNF287 PE=2 SV=1	-0.445747	0.54219	0.786979	0.0370213	3,4	63	2.979	0.3729	0.1743	1	IHQRTHTGEKPYK	4	5	22.1102	22.3804	20.7538	22.1606	22.2272	23.2444	23.2446	23.2057	21.9343	22.6814	22.7181
sp|Q8N8L2|ZN491_HUMAN	T210	Zinc finger protein 491 OS=Homo sapiens GN=ZNF491 PE=2 SV=1	-0.445747	0.54219	0.786979	0.0370213	3,4	63	2.979	0.3729	0.1743	1	RHERTHTGEKPYK	4	5	22.1102	22.3804	20.7538	22.1606	22.2272	23.2444	23.2446	23.2057	21.9343	22.6814	22.7181
sp|Q8N8J6|ZN615_HUMAN	T423	Zinc finger protein 615 OS=Homo sapiens GN=ZNF615 PE=1 SV=2	-0.445747	0.54219	0.786979	0.0370213	3,4	63	2.979	0.3729	0.1743	1	VHQRTHTGEKPYK	4	5	22.1102	22.3804	20.7538	22.1606	22.2272	23.2444	23.2446	23.2057	21.9343	22.6814	22.7181
sp|O95125|ZN202_HUMAN	T420	Zinc finger protein 202 OS=Homo sapiens GN=ZNF202 PE=1 SV=4	-0.445747	0.54219	0.786979	0.0370213	3,4	63	2.979	0.3729	0.1743	1	RHLRTHTGEKPYK	4	5	22.1102	22.3804	20.7538	22.1606	22.2272	23.2444	23.2446	23.2057	21.9343	22.6814	22.7181
sp|Q9NPC7|MYNN_HUMAN	T353	Myoneurin OS=Homo sapiens GN=MYNN PE=1 SV=1	-0.445747	0.54219	0.786979	0.0370213	3,4	63	2.979	0.3729	0.1743	1	THVRTHTGEKPYK	4	5	22.1102	22.3804	20.7538	22.1606	22.2272	23.2444	23.2446	23.2057	21.9343	22.6814	22.7181
sp|Q86WZ6|ZN227_HUMAN	T347	Zinc finger protein 227 OS=Homo sapiens GN=ZNF227 PE=2 SV=1	-0.445747	0.54219	0.786979	0.0370213	3,4	63	2.979	0.3729	0.1743	1	IHYRTHTGEKPYK	4	5	22.1102	22.3804	20.7538	22.1606	22.2272	23.2444	23.2446	23.2057	21.9343	22.6814	22.7181
sp|P17017|ZNF14_HUMAN	T274	Zinc finger protein 14 OS=Homo sapiens GN=ZNF14 PE=2 SV=3	-0.445747	0.54219	0.786979	0.0370213	3,4	63	2.979	0.3729	0.1743	1	THERTHTGEKPYK	4	5	22.1102	22.3804	20.7538	22.1606	22.2272	23.2444	23.2446	23.2057	21.9343	22.6814	22.7181
sp|Q9Y2A4|ZN443_HUMAN	T276	Zinc finger protein 443 OS=Homo sapiens GN=ZNF443 PE=2 SV=2	-0.445747	0.54219	0.786979	0.0370213	3,4	63	2.979	0.3729	0.1743	1	RHERTHTGEKPYK	4	5	22.1102	22.3804	20.7538	22.1606	22.2272	23.2444	23.2446	23.2057	21.9343	22.6814	22.7181
sp|Q99676|ZN184_HUMAN	T245	Zinc finger protein 184 OS=Homo sapiens GN=ZNF184 PE=1 SV=4	-0.445747	0.54219	0.786979	0.0370213	3,4	63	2.979	0.3729	0.1743	1	RHQRTHTGEKPYK	4	5	22.1102	22.3804	20.7538	22.1606	22.2272	23.2444	23.2446	23.2057	21.9343	22.6814	22.7181
sp|Q2M218|ZN630_HUMAN	T426	Zinc finger protein 630 OS=Homo sapiens GN=ZNF630 PE=2 SV=1	-0.445747	0.54219	0.786979	0.0370213	3,4	63	2.979	0.3729	0.1743	1	IHQRTHTGEKPYK	4	5	22.1102	22.3804	20.7538	22.1606	22.2272	23.2444	23.2446	23.2057	21.9343	22.6814	22.7181
sp|Q9UEG4|ZN629_HUMAN	T201	Zinc finger protein 629 OS=Homo sapiens GN=ZNF629 PE=2 SV=2	-0.445747	0.54219	0.786979	0.0370213	3,4	63	2.979	0.3729	0.1743	1	QHQRTHTGEKPYK	4	5	22.1102	22.3804	20.7538	22.1606	22.2272	23.2444	23.2446	23.2057	21.9343	22.6814	22.7181
sp|Q86XU0|ZN677_HUMAN	T482	Zinc finger protein 677 OS=Homo sapiens GN=ZNF677 PE=2 SV=1	-0.445747	0.54219	0.786979	0.0370213	3,4	63	2.979	0.3729	0.1743	1	GHQRTHTGEKPYK	4	5	22.1102	22.3804	20.7538	22.1606	22.2272	23.2444	23.2446	23.2057	21.9343	22.6814	22.7181
sp|Q9P2J8|ZN624_HUMAN	T663	Zinc finger protein 624 OS=Homo sapiens GN=ZNF624 PE=2 SV=3	-0.445747	0.54219	0.786979	0.0370213	3,4	63	2.979	0.3729	0.1743	1	VHQRTHTGEKPYK	4	5	22.1102	22.3804	20.7538	22.1606	22.2272	23.2444	23.2446	23.2057	21.9343	22.6814	22.7181
sp|P16415|ZN823_HUMAN	T271	Zinc finger protein 823 OS=Homo sapiens GN=ZNF823 PE=2 SV=2	-0.445747	0.54219	0.786979	0.0370213	3,4	63	2.979	0.3729	0.1743	1	RHERTHTGEKPYK	4	5	22.1102	22.3804	20.7538	22.1606	22.2272	23.2444	23.2446	23.2057	21.9343	22.6814	22.7181
sp|P17025|ZN182_HUMAN	T593	Zinc finger protein 182 OS=Homo sapiens GN=ZNF182 PE=1 SV=2	-0.445747	0.54219	0.786979	0.0370213	3,4	63	2.979	0.3729	0.1743	1	VHQRTHTGEKPYK	4	5	22.1102	22.3804	20.7538	22.1606	22.2272	23.2444	23.2446	23.2057	21.9343	22.6814	22.7181
sp|Q9Y4X4|KLF12_HUMAN	T342	Krueppel-like factor 12 OS=Homo sapiens GN=KLF12 PE=1 SV=2	-0.445747	0.54219	0.786979	0.0370213	3,4	63	2.979	0.3729	0.1743	1	AHRRTHTGEKPYK	4	5	22.1102	22.3804	20.7538	22.1606	22.2272	23.2444	23.2446	23.2057	21.9343	22.6814	22.7181
sp|Q6U7Q0|ZN322_HUMAN	T66	Zinc finger protein 322 OS=Homo sapiens GN=ZNF322 PE=1 SV=2	-0.445747	0.54219	0.786979	0.0370213	3,4	63	2.979	0.3729	0.1743	1	MCERTHTGEKPYK	4	5	22.1102	22.3804	20.7538	22.1606	22.2272	23.2444	23.2446	23.2057	21.9343	22.6814	22.7181
sp|Q8NDW4|ZN248_HUMAN	T515	Zinc finger protein 248 OS=Homo sapiens GN=ZNF248 PE=1 SV=1	-0.445747	0.54219	0.786979	0.0370213	3,4	63	2.979	0.3729	0.1743	1	VHQRTHTGEKPYK	4	5	22.1102	22.3804	20.7538	22.1606	22.2272	23.2444	23.2446	23.2057	21.9343	22.6814	22.7181
sp|Q9HBT8|Z286A_HUMAN	T377	Zinc finger protein 286A OS=Homo sapiens GN=ZNF286A PE=2 SV=1	-0.445747	0.54219	0.786979	0.0370213	3,4	63	2.979	0.3729	0.1743	1	KHQRTHTGEKPYK	4	5	22.1102	22.3804	20.7538	22.1606	22.2272	23.2444	23.2446	23.2057	21.9343	22.6814	22.7181
sp|Q32M78|ZN699_HUMAN	T386	Zinc finger protein 699 OS=Homo sapiens GN=ZNF699 PE=2 SV=1	-0.445747	0.54219	0.786979	0.0370213	3,4	63	2.979	0.3729	0.1743	1	VHGRTHTGEKPYK	4	5	22.1102	22.3804	20.7538	22.1606	22.2272	23.2444	23.2446	23.2057	21.9343	22.6814	22.7181
sp|Q6ZMS4|ZN852_HUMAN	T288	Putative zinc finger protein 852 OS=Homo sapiens GN=ZNF852 PE=5 SV=3	-0.445747	0.54219	0.786979	0.0370213	3,4	63	2.979	0.3729	0.1743	1	DHQRTHTGEKPYK	4	5	22.1102	22.3804	20.7538	22.1606	22.2272	23.2444	23.2446	23.2057	21.9343	22.6814	22.7181
sp|Q9UC07|ZNF69_HUMAN	T529	Zinc finger protein 69 OS=Homo sapiens GN=ZNF69 PE=2 SV=2	-0.445747	0.54219	0.786979	0.0370213	3,4	63	2.979	0.3729	0.1743	1	YHERTHTGEKPYK	4	5	22.1102	22.3804	20.7538	22.1606	22.2272	23.2444	23.2446	23.2057	21.9343	22.6814	22.7181
sp|P57682|KLF3_HUMAN	T285	Krueppel-like factor 3 OS=Homo sapiens GN=KLF3 PE=1 SV=1	-0.445747	0.54219	0.786979	0.0370213	3,4	63	2.979	0.3729	0.1743	1	AHRRTHTGEKPYK	4	5	22.1102	22.3804	20.7538	22.1606	22.2272	23.2444	23.2446	23.2057	21.9343	22.6814	22.7181
sp|Q8N184|ZN567_HUMAN	T584	Zinc finger protein 567 OS=Homo sapiens GN=ZNF567 PE=2 SV=3	-0.445747	0.54219	0.786979	0.0370213	3,4	63	2.979	0.3729	0.1743	1	HHQRTHTGEKPYK	4	5	22.1102	22.3804	20.7538	22.1606	22.2272	23.2444	23.2446	23.2057	21.9343	22.6814	22.7181
sp|P0CG31|Z286B_HUMAN	T378	Putative zinc finger protein 286B OS=Homo sapiens GN=ZNF286B PE=5 SV=1	-0.445747	0.54219	0.786979	0.0370213	3,4	63	2.979	0.3729	0.1743	1	KHQRTHTGEKPYK	4	5	22.1102	22.3804	20.7538	22.1606	22.2272	23.2444	23.2446	23.2057	21.9343	22.6814	22.7181
sp|Q9P0L1|ZN167_HUMAN	T686	Zinc finger protein 167 OS=Homo sapiens GN=ZNF167 PE=2 SV=2	-0.445747	0.54219	0.786979	0.0370213	3,4	63	2.979	0.3729	0.1743	1	VHQRTHTGEKPYK	4	5	22.1102	22.3804	20.7538	22.1606	22.2272	23.2444	23.2446	23.2057	21.9343	22.6814	22.7181
sp|P52743|ZN137_HUMAN	T123	Putative zinc finger protein 137 OS=Homo sapiens GN=ZNF137P PE=5 SV=1	-0.445747	0.54219	0.786979	0.0370213	3,4	63	2.979	0.3729	0.1743	1	VYQRTHTGEKPYK	4	5	22.1102	22.3804	20.7538	22.1606	22.2272	23.2444	23.2446	23.2057	21.9343	22.6814	22.7181
sp|Q8N859|ZN713_HUMAN	T380	Zinc finger protein 713 OS=Homo sapiens GN=ZNF713 PE=2 SV=1	-0.445747	0.54219	0.786979	0.0370213	3,4	63	2.979	0.3729	0.1743	1	QHERTHTGEKPYK	4	5	22.1102	22.3804	20.7538	22.1606	22.2272	23.2444	23.2446	23.2057	21.9343	22.6814	22.7181
sp|P51814|ZNF41_HUMAN	T588	Zinc finger protein 41 OS=Homo sapiens GN=ZNF41 PE=1 SV=2	-0.445747	0.54219	0.786979	0.0370213	3,4	63	2.979	0.3729	0.1743	1	KHQKTHTGEKPYK	4	5	22.1102	22.3804	20.7538	22.1606	22.2272	23.2444	23.2446	23.2057	21.9343	22.6814	22.7181
sp|Q96RE9|ZN300_HUMAN	T488	Zinc finger protein 300 OS=Homo sapiens GN=ZNF300 PE=2 SV=1	-0.445747	0.54219	0.786979	0.0370213	3,4	63	2.979	0.3729	0.1743	1	IHQRTHTGEKPYK	4	5	22.1102	22.3804	20.7538	22.1606	22.2272	23.2444	23.2446	23.2057	21.9343	22.6814	22.7181
sp|Q8N972|ZN709_HUMAN	T163	Zinc finger protein 709 OS=Homo sapiens GN=ZNF709 PE=2 SV=1	-0.445747	0.54219	0.786979	0.0370213	3,4	63	2.979	0.3729	0.1743	1	IHERTHTGEKPYK	4	5	22.1102	22.3804	20.7538	22.1606	22.2272	23.2444	23.2446	23.2057	21.9343	22.6814	22.7181
sp|Q96H40|ZN486_HUMAN	T401	Zinc finger protein 486 OS=Homo sapiens GN=ZNF486 PE=2 SV=4	-0.445747	0.54219	0.786979	0.0370213	3,4	63	2.979	0.3729	0.1743	1	KHRRTHTGEKPYK	4	5	22.1102	22.3804	20.7538	22.1606	22.2272	23.2444	23.2446	23.2057	21.9343	22.6814	22.7181
sp|Q96MX3|ZNF48_HUMAN	T135	Zinc finger protein 48 OS=Homo sapiens GN=ZNF48 PE=2 SV=2	-0.445747	0.54219	0.786979	0.0370213	3,4	63	2.979	0.3729	0.1743	1	KHQRTHTGEKPYK	4	5	22.1102	22.3804	20.7538	22.1606	22.2272	23.2444	23.2446	23.2057	21.9343	22.6814	22.7181
sp|P15621|ZNF44_HUMAN	T324	Zinc finger protein 44 OS=Homo sapiens GN=ZNF44 PE=1 SV=3	-0.445747	0.54219	0.786979	0.0370213	3,4	63	2.979	0.3729	0.1743	1	RHERTHTGEKPYK	4	5	22.1102	22.3804	20.7538	22.1606	22.2272	23.2444	23.2446	23.2057	21.9343	22.6814	22.7181
sp|Q8IZC7|ZN101_HUMAN	T248	Zinc finger protein 101 OS=Homo sapiens GN=ZNF101 PE=1 SV=1	-0.445747	0.54219	0.786979	0.0370213	3,4	63	2.979	0.3729	0.1743	1	IHVRTHTGEKPYK	4	5	22.1102	22.3804	20.7538	22.1606	22.2272	23.2444	23.2446	23.2057	21.9343	22.6814	22.7181
sp|Q6ZT77|ZN826_HUMAN	T115	Putative zinc finger protein 826 OS=Homo sapiens GN=ZNF826P PE=5 SV=2	-0.445747	0.54219	0.786979	0.0370213	3,4	63	2.979	0.3729	0.1743	1	KHRRTHTGEKPYK	4	5	22.1102	22.3804	20.7538	22.1606	22.2272	23.2444	23.2446	23.2057	21.9343	22.6814	22.7181
sp|O75840|KLF7_HUMAN	T244	Krueppel-like factor 7 OS=Homo sapiens GN=KLF7 PE=2 SV=1	-0.445747	0.54219	0.786979	0.0370213	3,4	63	2.979	0.3729	0.1743	1	AHQRTHTGEKPYK	4	5	22.1102	22.3804	20.7538	22.1606	22.2272	23.2444	23.2446	23.2057	21.9343	22.6814	22.7181
sp|Q8N7K0|ZN433_HUMAN	T249	Zinc finger protein 433 OS=Homo sapiens GN=ZNF433 PE=2 SV=1	-0.445747	0.54219	0.786979	0.0370213	3,4	63	2.979	0.3729	0.1743	1	IHERTHTGEKPYK	4	5	22.1102	22.3804	20.7538	22.1606	22.2272	23.2444	23.2446	23.2057	21.9343	22.6814	22.7181
sp|P36508|ZNF76_HUMAN	T220	Zinc finger protein 76 OS=Homo sapiens GN=ZNF76 PE=2 SV=2	-0.445747	0.54219	0.786979	0.0370213	3,4	63	2.979	0.3729	0.1743	1	SHVRTHTGEKPYK	4	5	22.1102	22.3804	20.7538	22.1606	22.2272	23.2444	23.2446	23.2057	21.9343	22.6814	22.7181
sp|Q96N95|ZN396_HUMAN	T302	Zinc finger protein 396 OS=Homo sapiens GN=ZNF396 PE=1 SV=2	-0.445747	0.54219	0.786979	0.0370213	3,4	63	2.979	0.3729	0.1743	1	QHRRTHTGEKPYK	4	5	22.1102	22.3804	20.7538	22.1606	22.2272	23.2444	23.2446	23.2057	21.9343	22.6814	22.7181
sp|Q96BR6|ZN669_HUMAN	T273	Zinc finger protein 669 OS=Homo sapiens GN=ZNF669 PE=2 SV=2	-0.445747	0.54219	0.786979	0.0370213	3,4	63	2.979	0.3729	0.1743	1	RHQRTHTGEKPYK	4	5	22.1102	22.3804	20.7538	22.1606	22.2272	23.2444	23.2446	23.2057	21.9343	22.6814	22.7181
sp|O95780|ZN682_HUMAN	T336	Zinc finger protein 682 OS=Homo sapiens GN=ZNF682 PE=2 SV=1	-0.445747	0.54219	0.786979	0.0370213	3,4	63	2.979	0.3729	0.1743	1	IHERTHTGEKPYK	4	5	22.1102	22.3804	20.7538	22.1606	22.2272	23.2444	23.2446	23.2057	21.9343	22.6814	22.7181
sp|Q9UJX2|CDC23_HUMAN	S588:S594	Cell division cycle protein 23 homolog OS=Homo sapiens GN=CDC23 PE=1 SV=3			0.784678	0.00460277	2	1	1.198	0.4808	0.982257	0.5	TPTRRVSPLNLSS,SPLNLSSVTP---		1						17.2705	17.0873	17.4048	16.3782	16.3581	16.6722
sp|Q15973|ZN124_HUMAN	T341	Zinc finger protein 124 OS=Homo sapiens GN=ZNF124 PE=2 SV=2	-0.436289	0.524703	0.776203	0.0384062	3,4,5	63	2.979	0.4515	0.1743	1	KHKKTHTGEKPYK	6	6	22.2246	22.4291	20.9261	22.2764	22.3161	23.2467	23.246	23.2084	21.9484	22.6848	22.7393
sp|Q9UC06|ZNF70_HUMAN	T331	Zinc finger protein 70 OS=Homo sapiens GN=ZNF70 PE=2 SV=2	-0.436289	0.524703	0.776203	0.0384062	3,4,5	63	2.979	0.4515	0.1743	1	EHRKTHTGEKPYK	6	6	22.2246	22.4291	20.9261	22.2764	22.3161	23.2467	23.246	23.2084	21.9484	22.6848	22.7393
sp|Q86YE8|ZN573_HUMAN	T473	Zinc finger protein 573 OS=Homo sapiens GN=ZNF573 PE=2 SV=3	-0.436289	0.524703	0.776203	0.0384062	3,4,5	63	2.979	0.4515	0.1743	1	QHRKTHTGEKPYK	6	6	22.2246	22.4291	20.9261	22.2764	22.3161	23.2467	23.246	23.2084	21.9484	22.6848	22.7393
sp|O14628|ZN195_HUMAN	T517	Zinc finger protein 195 OS=Homo sapiens GN=ZNF195 PE=1 SV=2	-0.436289	0.524703	0.776203	0.0384062	3,4,5	63	2.979	0.4515	0.1743	1	KHKKTHTGEKPYK	6	6	22.2246	22.4291	20.9261	22.2764	22.3161	23.2467	23.246	23.2084	21.9484	22.6848	22.7393
sp|Q14584|ZN266_HUMAN	T263	Zinc finger protein 266 OS=Homo sapiens GN=ZNF266 PE=2 SV=2	-0.436289	0.524703	0.776203	0.0384062	3,4,5	63	2.979	0.4515	0.1743	1	QHRKTHTGEKPYK	6	6	22.2246	22.4291	20.9261	22.2764	22.3161	23.2467	23.246	23.2084	21.9484	22.6848	22.7393
sp|Q9Y2K1|ZBTB1_HUMAN	S289	Zinc finger and BTB domain-containing protein 1 OS=Homo sapiens GN=ZBTB1 PE=1 SV=3			0.774543	0.0457484	3	1	2.025	0.723	1.79087	0.49907	KYRGDTSQAADDS		1						14.8816	15.3122	15.0814	13.842	14.6149	14.4948
sp|Q9NYT6|ZN226_HUMAN	T386	Zinc finger protein 226 OS=Homo sapiens GN=ZNF226 PE=1 SV=2	-0.4733	0.496971	0.768424	0.0291345	3,4	5	1.772	0.2786	0.324763	1	DHQRLHTGEKPFK	2	2	21.4178	22.0633	20.4437	21.6636	21.8995	19.5936	19.5321	19.3986	18.319	18.8188	19.0811
sp|Q9UKT9|IKZF3_HUMAN	T169	Zinc finger protein Aiolos OS=Homo sapiens GN=IKZF3 PE=1 SV=2	-0.4733	0.496971	0.768424	0.0291345	3,4	5	1.772	0.2786	0.324763	1	RHIKLHTGEKPFK	2	2	21.4178	22.0633	20.4437	21.6636	21.8995	19.5936	19.5321	19.3986	18.319	18.8188	19.0811
sp|Q9C0G0|ZN407_HUMAN	T1651	Zinc finger protein 407 OS=Homo sapiens GN=ZNF407 PE=2 SV=2	-0.4733	0.496971	0.768424	0.0291345	3,4	5	1.772	0.2786	0.324763	1	NHMKLHTGEKPFK	2	2	21.4178	22.0633	20.4437	21.6636	21.8995	19.5936	19.5321	19.3986	18.319	18.8188	19.0811
sp|Q6ZN06|ZN813_HUMAN	T350	Zinc finger protein 813 OS=Homo sapiens GN=ZNF813 PE=2 SV=2	-0.4733	0.496971	0.768424	0.0291345	3,4	5	1.772	0.2786	0.324763	1	CHRRLHTGEKPFK	2	2	21.4178	22.0633	20.4437	21.6636	21.8995	19.5936	19.5321	19.3986	18.319	18.8188	19.0811
sp|Q2VY69|ZN284_HUMAN	T478	Zinc finger protein 284 OS=Homo sapiens GN=ZNF284 PE=2 SV=1	-0.4733	0.496971	0.768424	0.0291345	3,4	5	1.772	0.2786	0.324763	1	RHKRLHTGEKPFK	2	2	21.4178	22.0633	20.4437	21.6636	21.8995	19.5936	19.5321	19.3986	18.319	18.8188	19.0811
sp|Q6ZN55|ZN574_HUMAN	S717:S728	Zinc finger protein 574 OS=Homo sapiens GN=ZNF574 PE=1 SV=2	3.47194	0.00144893	0.768353	0.0385017	3	1	4.193	0.707	1.12661	1	TRAPVASPAALGS,GSTATASPAAPAR	2	2	16.8841	16.9906	16.8834	13.0434	13.8514	15.231	15.1994	15.0463	13.8977	14.6312	14.6428
sp|Q96PQ6|ZN317_HUMAN	T327	Zinc finger protein 317 OS=Homo sapiens GN=ZNF317 PE=2 SV=2			0.76029	0.0303328	4	1	2.162	0.6253	0.310945	0.99453	LIAHKRTHTGERP		1						16.0949	15.8653	15.5216	14.8586	15.3828	14.9595
sp|Q14586|ZN267_HUMAN	T515	Zinc finger protein 267 OS=Homo sapiens GN=ZNF267 PE=1 SV=3	-0.166955	0.53672	0.750668	0.0348829	3,4	1	2.538	0.2264	0.109446	1	QHRKIHTGENLYK	1	1	18.8965	18.4826	18.3065	18.8382	18.6195	17.273	17.2541	16.9405	16.056	16.7925	16.367
sp|Q13111|CAF1A_HUMAN	S876	Chromatin assembly factor 1 subunit A OS=Homo sapiens GN=CHAF1A PE=1 SV=2	-0.164098	0.714548	0.748526	0.0497607	3	1	3.663	0.6639	0.668246	0.99869	KRKSAGSMCITQF	1	4	14.4265	15.1828	14.9022	14.6093	15.3932	18.7792	18.7474	18.9783	17.5805	18.241	18.4378
sp|Q6PKG0|LARP1_HUMAN	T649	La-related protein 1 OS=Homo sapiens GN=LARP1 PE=1 SV=2	-0.0541995	0.910566	0.741742	0.00036488	2,3	1	3.426	0.6729	0.079792	1	ILIVTQTPHYMRR	15	16	22.2223	21.3565	22.3649	22.2744	21.7965	20.9654	21.0264	21.1438	20.2257	20.3638	20.3209
sp|O75071|EFC14_HUMAN	S341:T349:T351	EF-hand calcium-binding domain-containing protein 14 OS=Homo sapiens GN=EFCAB14 PE=1 SV=1			0.740257	0.0224413	3	1	1.438	0.3707	5.0889	0.33333	ATLKRQSLDQVTN,DQVTNRTDTVKIQ,VTNRTDTVKIQSI		1						16.6644	16.6064	16.2936	16.1158	15.5693	15.6585
sp|Q6ZN55|ZN574_HUMAN	T147:S164	Zinc finger protein 574 OS=Homo sapiens GN=ZNF574 PE=1 SV=2	-0.0545782	0.741559	0.736742	0.0364716	4,5	1	3.597	0.6375	1.19537	0.49998	WLNHRQTHLRATP,APVVLGSPVVLGP	1	2	17.7085	18.0211	17.718	17.9673	17.7737	19.1675	19.037	18.7673	17.977	18.1257	18.6589
sp|Q9BW71|HIRP3_HUMAN	S500	HIRA-interacting protein 3 OS=Homo sapiens GN=HIRIP3 PE=1 SV=3	1.48078	0.0670494	0.710024	0.0378174	4	1	3.917	0.6515	1.73212	0.99756	DVANIISGSGRPR	1	1	16.0057	16.5034	16.1217	14.0734	15.3856	14.2331	14.4545	14.2437		13.837	13.3638
sp|Q9HCK8|CHD8_HUMAN	T2051	Chromodomain-helicase-DNA-binding protein 8 OS=Homo sapiens GN=CHD8 PE=1 SV=5			0.704034	0.0474027	2	1	2.477	0.6173	1.15409	0.99757	VSPSDTTPLVSRS		1						18.6298	18.4672	18.5788	17.3773	18.0034	18.183
sp|Q7KZ85|SPT6H_HUMAN	T1530	Transcription elongation factor SPT6 OS=Homo sapiens GN=SUPT6H PE=1 SV=2	1.03072	0.0257628	0.701431	0.0175594	3	1	4.108	0.7617	0.151779	0.5	PSSSSRTRTPASI	3	2	19.844	19.7443	20.0947	18.5816	19.1457	19.1172	18.759	18.8509		18.2739	18.1413
sp|Q5F1R6|DJC21_HUMAN	S430:S449	DnaJ homolog subfamily C member 21 OS=Homo sapiens GN=DNAJC21 PE=1 SV=2			0.696989	0.0396757	4	1	1.701	0.3563	1.09611	0.32884	AKELEDSPQENVS,PCDDPKSEAKSVP		1						14.6939	14.671	14.3239	13.6991	14.2613	13.6373
sp|P19525|E2AK2_HUMAN	S83:T89	Interferon-induced, double-stranded RNA-activated protein kinase OS=Homo sapiens GN=EIF2AK2 PE=1 SV=2			0.692839	0.0482753	3	1	1.949	0.2335	1.54758	0.19978	KEKKAVSPLLLTT,SPLLLTTTNSSEG		1							11.077	11.547	10.4388	10.7665	10.6522
sp|Q9NY61|AATF_HUMAN	S61	Protein AATF OS=Homo sapiens GN=AATF PE=1 SV=1			0.692818	0.0158709	3,4	1	1.756	0.5137	0.131083	0.99367	SIRKLASASLLDT		2						17.8701	17.8659	17.371	17.0256	17.0826	16.9203
sp|P49454|CENPF_HUMAN	T253	Centromere protein F OS=Homo sapiens GN=CENPF PE=1 SV=2	3.6894	0.00121669	0.686719	0.0255992	2,3	1	4.56	0.7539	0.097194	1	SGEQEVTPSRSTL	6	3	21.8508	21.9405	22.1923	18.6741	17.9361	15.8675	16.2513	16.39	15.2399	15.5998	15.6089
sp|Q8IVL1|NAV2_HUMAN	S1483:S1488	Neuron navigator 2 OS=Homo sapiens GN=NAV2 PE=1 SV=3			0.685428	0.00757723	2	1	0.681	0.2702	1.4182	0.49197	LSESPLSSPAASP,LSSPAASPKFCRS		1						14.8383	14.7787	15.0337	14.136	14.0393	14.4191
sp|P30414|NKTR_HUMAN	S470	NK-tumor recognition protein OS=Homo sapiens GN=NKTR PE=1 SV=2			0.680924	0.0363883	3,4	1	1.612	0.5484	0.780905	0.99547	DIESSKSSTRRMK		3						21.6154	21.5371	21.3186	20.4071	21.0224	20.9988
sp|P61247|RS3A_HUMAN	T246	40S ribosomal protein S3a OS=Homo sapiens GN=RPS3A PE=1 SV=2			0.679451	0.0423996	3	1	1.051	0.3644	1.45854	1	KATGDETGAKVER		1						17.0775	17.2712	16.8809	15.9935	16.5933	16.6044
sp|Q6NYC8|PPR18_HUMAN	T199	Phostensin OS=Homo sapiens GN=PPP1R18 PE=1 SV=1	2.1817	0.00219323	0.67927	0.0303373	2	1	1.649	0.4331	0.959645	1	RLSPGETPERSLR	1	1	17.2605	17.5503	17.6474	15.0877	15.521	15.5423	15.6534	15.6981	14.5956	15.2931	14.9672	QLKISFS
sp|Q9NP64|NO40_HUMAN	S183	Nucleolar protein of 40 kDa OS=Homo sapiens GN=ZCCHC17 PE=1 SV=1			0.669504	0.0155119	3	1	1.064	0.3008	1.53423	0.99563	DPTRNPSRKRKKE		1						21.7006	21.4726	21.5078	20.5932	21.0639	21.0154
sp|Q9BZE4|NOG1_HUMAN	S563	Nucleolar GTP-binding protein 1 OS=Homo sapiens GN=GTPBP4 PE=1 SV=3	0.0806565	0.41385	0.668333	0.00483011	4	1	2.555	0.4912	1.07913	0.99615	DSAPPSSVARSGS	2	1	18.2414	18.3871	18.2784	18.136	18.3073	18.3148	18.3259	18.1408	17.3935	17.7313	17.6517
sp|Q9NYF8|BCLF1_HUMAN	S690	Bcl-2-associated transcription factor 1 OS=Homo sapiens GN=BCLAF1 PE=1 SV=2			0.66521	0.00734738	2	1	1.08	0.2611	2.14635	1	KKLRCDSADLRHD		1						18.0906	18.1141	18.0375	17.1551	17.5342	17.5573
sp|Q03188|CENPC_HUMAN	S261	Centromere protein C 1 OS=Homo sapiens GN=CENPC1 PE=1 SV=2			0.664268	0.0270386	2,3	1	1.552	0.4742	1.59967	0.99999	QRQAKKSFSTLFL		2						16.1298	15.9257	15.9499	15.7008	15.1061	15.2057
sp|P46013|KI67_HUMAN	T1383	Antigen KI-67 OS=Homo sapiens GN=MKI67 PE=1 SV=2			0.664087	0.00545717	3	1	0.977	0.3695	0.474026	0.99977	PPESADTPTSTRR		1						14.3735	14.0395	14.2865	13.4543	13.5601	13.6929	KRRRVSFG
sp|P62753|RS6_HUMAN	S236:S240	40S ribosomal protein S6 OS=Homo sapiens GN=RPS6 PE=1 SV=1	-0.16079	0.721679	0.658966	4.69242e-05	2,3,4	1	2.411	0.4575	1.89668	0.99587	KRRRLSSLRASTS,LSSLRASTSKSES	4	5	21.3155	21.887	22.3546	21.8316	22.1948	22.9733	22.9322	22.9312	22.3508	22.2583	22.2508
sp|Q9UIF9|BAZ2A_HUMAN	T1621	Bromodomain adjacent to zinc finger domain protein 2A OS=Homo sapiens GN=BAZ2A PE=1 SV=4	0.183236	0.440769	0.656835	0.00109078	3,4	1	5.006	0.7127	0.79981	0.99696	EKALLSTPNGAPE	2	2	17.8989	17.9303	18.0789	17.5259	18.0463	15.2069	15.2459	15.1152	14.4428	14.6653	14.4895
sp|P62753|RS6_HUMAN	S235:S240	40S ribosomal protein S6 OS=Homo sapiens GN=RPS6 PE=1 SV=1	-0.0467035	0.9227	0.65507	0.0334879	2,3	1	1.591	0.5528	1.3091	0.49891	AKRRRLSSLRAST,LSSLRASTSKSES	2	3	19.8361	20.4682	20.9351	20.2383	20.6815	22.0828	22.2985	22.4436	21.5079	21.3846	21.9671
sp|Q9BQG0|MBB1A_HUMAN	T1161:S1163	Myb-binding protein 1A OS=Homo sapiens GN=MYBBP1A PE=1 SV=2	-0.019897	0.672014	0.650514	0.0167172	2,3	1	2.771	0.5256	1.57916	0.99822	KEIPSATQSPISK,IPSATQSPISKKR	4	2	19.8961	19.8772	19.7952	19.8564	19.8957	18.5133	18.3378	18.2415	17.4263	17.8462	17.8686
sp|Q8NEY1|NAV1_HUMAN	T783	Neuron navigator 1 OS=Homo sapiens GN=NAV1 PE=1 SV=2	1.22844	0.00093521	0.649981	0.00852048	2	1	1.431	0.2294	0.327295	1	LAELPPTPLRATA	2	1	17.1983	17.4396	17.2722	16.0909	16.059	17.3529	17.0195	16.9247	16.4451	16.5139	16.3883
sp|Q8WWI1|LMO7_HUMAN	S1034	LIM domain only protein 7 OS=Homo sapiens GN=LMO7 PE=1 SV=3			0.641172	0.0323463	3	1	1.184	0.4949	2.87846	0.99471	QREVSRSQDQFSD		1						16.0595	15.6889	15.7156	14.896	15.1962	15.4481
sp|Q9BZL6|KPCD2_HUMAN	S876	Serine/threonine-protein kinase D2 OS=Homo sapiens GN=PRKD2 PE=1 SV=2			0.6384	0.0494103	3	1	1.714	0.5735	0.608845	1	GLAERISVL----		1						16.3169	15.9031	16.5538	15.3833	15.6542	15.8212
sp|O96028|NSD2_HUMAN	S55	Histone-lysine N-methyltransferase NSD2 OS=Homo sapiens GN=WHSC1 PE=1 SV=1			0.636716	0.0474628	3	1	2.943	0.5138	2.03557	0.33333	SKAQLSSSLQEGV		1						15.702	15.585	15.6018	14.5488	15.2009	15.2289
sp|P45973|CBX5_HUMAN	S92:S95	Chromobox protein homolog 5 OS=Homo sapiens GN=CBX5 PE=1 SV=1	-0.158963	0.547919	0.635696	0.00483155	2,3,4	1	3.01	0.3755	2.01892	0.99765	ESNKRKSNFSNSA,KRKSNFSNSADDI	2	2	17.701	18.1938	18.0549	17.9546	18.3298	20.9317	20.8703	20.8771	20.0394	20.401	20.3316
sp|O00744|WN10B_HUMAN	S305	Protein Wnt-10b OS=Homo sapiens GN=WNT10B PE=1 SV=2	0.0424995	0.889254	0.63114	0.0177619	3	1	3.113	0.5493	1.69364	1	LRPRRLSGELVYF	1	1	20.8261	20.6795	21.3221	21.0686	20.7315	20.2546	20.1545	20.4459	19.6382	19.4228	19.9006
sp|Q06732|ZN33B_HUMAN	T380	Zinc finger protein 33B OS=Homo sapiens GN=ZNF33B PE=2 SV=2			0.628768	0.0297959	4	3	3.897	0.3439	1.66197	0.5	KHQRSHTGEKPFE		1						16.7303	16.7937	16.7018	15.7435	16.2356	16.3604
sp|Q3ZCX4|ZN568_HUMAN	T609	Zinc finger protein 568 OS=Homo sapiens GN=ZNF568 PE=2 SV=2			0.628768	0.0297959	4	3	3.897	0.3439	1.66197	0.5	IHMRSHTGEKPFE		1						16.7303	16.7937	16.7018	15.7435	16.2356	16.3604
sp|Q06730|ZN33A_HUMAN	T379	Zinc finger protein 33A OS=Homo sapiens GN=ZNF33A PE=1 SV=3			0.628768	0.0297959	4	3	3.897	0.3439	1.66197	0.5	KHQRSHTGEKPFE		1						16.7303	16.7937	16.7018	15.7435	16.2356	16.3604
sp|Q9BRD0|BUD13_HUMAN	S271:Y280	BUD13 homolog OS=Homo sapiens GN=BUD13 PE=1 SV=1			0.62868	0.0459919	3	1	1.608	0.5883	1.2157	0.33333	RRARHDSPDLAPN,LAPNVTYSLPRTK		2						17.4717	17.4413	17.4588	16.397	16.9726	17.1162
sp|P80723|BASP1_HUMAN	S142	Brain acid soluble protein 1 OS=Homo sapiens GN=BASP1 PE=1 SV=2			0.62809	0.0126894	4,5	1	4.471	0.7117	2.47272	1	AAGEEPSKEEGEP		2						18.2883	18.0804	17.8484	17.3392	17.4107	17.583
sp|Q8IZT6|ASPM_HUMAN	T647	Abnormal spindle-like microcephaly-associated protein OS=Homo sapiens GN=ASPM PE=1 SV=2	0.423243	0.00515342	0.624745	0.0029539	2,3,4	1	2.153	0.5432	0.827936	1	DLSIFRTPISKTN	4	5	21.918	22.0131	22.0687	21.5877	21.5657	21.6658	21.6237	21.7422	20.8729	21.158	21.1265	VSKVSFN
sp|P02545|LMNA_HUMAN	S615	Prelamin-A/C OS=Homo sapiens GN=LMNA PE=1 SV=1	0.0728918	0.693831	0.623522	0.0382176	4	1	5.175	0.5753	2.01114	0.49611	GPISSGSSASSVT	2	1	16.583	16.747	16.9876	16.7968	16.6026	17.8277	18.1754	17.6842	17.4289	16.9852	17.4028
sp|P49006|MRP_HUMAN	S151	MARCKS-related protein OS=Homo sapiens GN=MARCKSL1 PE=1 SV=2	0.206763	0.422198	0.619382	0.0288785	3	1	2.333	0.4784	2.21839	1	AAATPESQEPQAK	1	1	15.4673	15.042	15.0901	14.8052	15.1808	17.6148	17.3724	17.6471	16.5993	17.0567	17.1201
sp|P43268|ETV4_HUMAN	S149	ETS translocation variant 4 OS=Homo sapiens GN=ETV4 PE=1 SV=3	1.12256	0.00478445	0.614486	0.0400762	2,3	1	4.47	0.7537	0.183525	1	PGALGQSPLQPFP	2	1	17.058	16.8094	17.1707	15.8165	15.9638	16.1387	16.1435	16.0542		15.7292	15.2661
sp|Q16643|DREB_HUMAN	S342	Drebrin OS=Homo sapiens GN=DBN1 PE=1 SV=4			0.613271	0.0100127	4	1	2.116	0.5458	2.41324	0.16667	RSPSDSSTASTPV		1						14.737	14.6997			14.0461	14.1641
sp|Q9H7N4|SFR19_HUMAN	S872:S874	Splicing factor, arginine/serine-rich 19 OS=Homo sapiens GN=SCAF1 PE=1 SV=3	-0.26779	0.320382	0.612607	0.0351488	3	1	1.684	0.266	2.01111	1	FSRDRESRSPFLK,RDRESRSPFLKPD	1	1	18.4379	18.579	18.0261	18.5209	18.71	18.7564	18.698	18.5351	17.7013	18.3263	18.1241
sp|O75533|SF3B1_HUMAN	T125:T142	Splicing factor 3B subunit 1 OS=Homo sapiens GN=SF3B1 PE=1 SV=3	0.169069	0.678649	0.604215	0.0173713	4	1	1.943	0.4858	0.12664	0.5	YKKHRRTMIISPE,FADGGKTPDPKMN	1	1	17.9112	18.8801	18.3043	18.1026	18.2897	16.4904	16.5099	16.2794	15.5551	15.9148	15.9971
sp|Q7Z3V5|ZN571_HUMAN	S386	Zinc finger protein 571 OS=Homo sapiens GN=ZNF571 PE=2 SV=3			0.601884	0.0356581	4	2	1.804	0.3137	2.24874	1	YHLRVHSGERPYK		1						17.27	16.9885	16.816	16.3843	16.2009	16.6837
sp|Q9H5H4|ZN768_HUMAN	S508	Zinc finger protein 768 OS=Homo sapiens GN=ZNF768 PE=1 SV=2			0.601884	0.0356581	4	2	1.804	0.3137	2.24874	1	QHHRVHSGERPYK		1						17.27	16.9885	16.816	16.3843	16.2009	16.6837
sp|Q9BSJ6|FA64A_HUMAN	S16	Protein FAM64A OS=Homo sapiens GN=FAM64A PE=1 SV=1	0.112101	0.590358	0.600246	0.0227315	2,3,4	1	3.762	0.6492	0.134972	1	TSVRRRSLQHQEQ	5	5	18.942	19.3038	19.0406	18.8169	19.1498	20.1447	20.2992	20.0679	19.2794	19.6384	19.7932
sp|Q9HBL0|TENS1_HUMAN	S1504	Tensin-1 OS=Homo sapiens GN=TNS1 PE=1 SV=2	-0.168653	0.0120574	-0.307059	0.0350719	4	1	2.374	0.6003	0.314496	0.5	GLAMKVSSPPPTI	1	1	16.8873	16.9151	16.8987	17.03	17.1081	17.7267	17.5965	17.8447	18.1612	17.9435	17.9843	YGKVEFV
sp|Q9HBL0|TENS1_HUMAN	S1314	Tensin-1 OS=Homo sapiens GN=TNS1 PE=1 SV=2	0.314025	0.736911	-0.765834	0.0134485	3	1	1.695	0.5056	0.076159	1	GSVVPGSPCLDRH	1	1	13.0589		11.9448	12.7818	11.5939	12.4134	12.125	12.7436	13.1892	13.1419	13.2483	YGKVEFV
sp|Q9HBL0|TENS1_HUMAN	S960:S963:S971	Tensin-1 OS=Homo sapiens GN=TNS1 PE=1 SV=2			-0.419394	0.0647581	4	1	1.665	0.2498	1.10877	0.16333	EEMEGTSPSSPPP,EGTSPSSPPPSGV,PPSGVRSPPGLAK		1						15.5378	15.2825	15.5583	16.1266	15.6414	15.8688	YGKVEFV
sp|Q9HBL0|TENS1_HUMAN	S1446	Tensin-1 OS=Homo sapiens GN=TNS1 PE=1 SV=2	0.00433962	0.976426	-0.186711	0.0707117	2,3	1	3.163	0.6333	0.625513	1	YSMPDNSPETRAK	9	8	20.5849	20.3455	20.69	20.5778	20.4938	20.5581	20.4646	20.6178	20.8567	20.6837	20.6602	YGKVEFV
sp|Q9HBL0|TENS1_HUMAN	S1117	Tensin-1 OS=Homo sapiens GN=TNS1 PE=1 SV=2	-0.105165	0.634826	-1.04361	0.0867565	2,3	1	1.507	0.5422	1.37047	0.5	LESGFRSGSLGQP	1	1	16.2717	16.2132	16.6978	16.4574	16.5414	13.9418	13.8521	14.519	15.8977	14.4771	15.069	YGKVEFV
sp|Q9HBL0|TENS1_HUMAN	S1699	Tensin-1 OS=Homo sapiens GN=TNS1 PE=1 SV=2			-0.980665	0.0959498	4	1	2.522	0.5059	4.73539	0.33332	VARKQGSTTDNAC		1						11.4398	12.3205	12.9719	13.1066	13.1756	13.3921	YGKVEFV
sp|Q9HBL0|TENS1_HUMAN	S1327	Tensin-1 OS=Homo sapiens GN=TNS1 PE=1 SV=2	-0.0444163	0.923432	-0.239545	0.121938	2,4	1	3.47	0.7207	1.2525	0.49916	VAYGGYSTPEDRR	1	2	16.5832	15.6339	16.0077	16.4308	15.8078	16.6374	16.7243	16.9974	17.1265	17.021	16.9303	YGKVEFV
sp|Q9HBL0|TENS1_HUMAN	S907	Tensin-1 OS=Homo sapiens GN=TNS1 PE=1 SV=2	-0.0669225	0.671137	-0.59336	0.13733	3	1	4.003	0.7479	1.38991	1	GQYENQSPEATSP	2	2	14.3447	14.4813	14.3714	14.2888	14.6433	15.4201	15.6591	15.0088	16.4141	15.5229	15.9312	YGKVEFV
sp|Q9HBL0|TENS1_HUMAN	S1124	Tensin-1 OS=Homo sapiens GN=TNS1 PE=1 SV=2	0.00675015	0.973002	-0.271473	0.173339	2,3	1	2.913	0.6485	0.965597	1	GSLGQPSPSAQRN	3	2	18.9598	19.1111	19.4005	19.0474	19.2534	20.4837	20.5645	20.8537	20.965	20.675	21.0763	YGKVEFV
sp|Q9HBL0|TENS1_HUMAN	S619	Tensin-1 OS=Homo sapiens GN=TNS1 PE=1 SV=2	-0.098618	0.791805	0.313768	0.181443	2,3	1	2.399	0.6475	1.51945	0.49921	PSGMFRSQSFSEA	1	3	15.5614	14.8729	14.9052	14.9679	15.4557	16.0886	16.0772	16.1876	15.4495	16.1044	15.8583	YGKVEFV
sp|Q9HBL0|TENS1_HUMAN	T1383	Tensin-1 OS=Homo sapiens GN=TNS1 PE=1 SV=2			-0.435912	0.184585	3	1	2.252	0.4578	2.87415	0.99835	FRQGSPTPALPEK		1						17.7844	17.8532	18.2737	18.7597	17.9878	18.4716	YGKVEFV
sp|Q9HBL0|TENS1_HUMAN	S1505	Tensin-1 OS=Homo sapiens GN=TNS1 PE=1 SV=2	-0.179	0.0373231	-0.214999	0.193696	3,4	1	3.459	0.6859	1.10468	0.99656	LAMKVSSPPPTIM	3	4	18.9099	19.011	18.9502	19.0923	19.1798	18.4544	18.3002	18.4892	18.8662	18.4417	18.5809	YGKVEFV
sp|Q9HBL0|TENS1_HUMAN	T854:T860	Tensin-1 OS=Homo sapiens GN=TNS1 PE=1 SV=2			-0.265236	0.214736	3	1	2.268	0.5437	2.09999	0.25	LSPKEATSDPSRT,TSDPSRTPEEEPL		1						14.1539	14.4513	14.7507	14.6676	14.662	14.8219	YGKVEFV
sp|Q9HBL0|TENS1_HUMAN	S1177	Tensin-1 OS=Homo sapiens GN=TNS1 PE=1 SV=2	-0.147586	0.770882	-0.161617	0.23727	3,4	1	2.995	0.6972	0.090469	1	VHTVPGSPQARHR	4	4	19.5296	18.3843	19.1779	19.383	18.9735	18.2507	18.4722	18.5024	18.7403	18.4891	18.4809	YGKVEFV
sp|Q9HBL0|TENS1_HUMAN	S1381	Tensin-1 OS=Homo sapiens GN=TNS1 PE=1 SV=2	-0.0912606	0.346377	-0.158363	0.25808	2,3	1	2.526	0.6254	1.38878	0.99803	AAFRQGSPTPALP	5	5	21.8634	21.9034	21.9661	21.9053	22.0991	22.0597	21.8651	22.1592	22.1128	22.0931	22.3532	YGKVEFV
sp|Q9HBL0|TENS1_HUMAN	S907:S912	Tensin-1 OS=Homo sapiens GN=TNS1 PE=1 SV=2	0.374273	0.722055	-0.587101	0.267126	3	1	4.116	0.8054	1.55007	0.99999	GQYENQSPEATSP,QSPEATSPRSPGV	1	1	13.5046	14.6699	14.8883	12.9323	15.0277	14.8207	16.1388	15.8415	15.7672	16.5102	16.2849	YGKVEFV
sp|Q9HBL0|TENS1_HUMAN	S433	Tensin-1 OS=Homo sapiens GN=TNS1 PE=1 SV=2	-0.322553	0.158854	-0.18594	0.400541	3,4,5	1	3.937	0.7036	0.511028	1	SATAALSPQEKRE	4	5	21.2467	21.2284	20.8475	21.4845	21.3756	20.1869	20.2357	20.134	20.7237	20.0476	20.3432	YGKVEFV
sp|Q9HBL0|TENS1_HUMAN	S1269	Tensin-1 OS=Homo sapiens GN=TNS1 PE=1 SV=2	-0.391206	0.256023	-0.181963	0.417122	2	1	2.787	0.5917	0.596096	0.99999	VATTPGSPSLGRH	2	1	19.4214	19.7804	20.1474	20.0805	20.2681	20.1624	20.2888	20.6098	20.6284	20.2405	20.7381	YGKVEFV
sp|Q9HBL0|TENS1_HUMAN	T1266:S1269	Tensin-1 OS=Homo sapiens GN=TNS1 PE=1 SV=2	0.32258	0.454818	0.545439	0.442338	2	1	2.106	0.5489	0.83265	0.99999	HNKVATTPGSPSL,VATTPGSPSLGRH	2	2	17.269	18.0904	18.0339	17.2631	17.6873	18.9099	19.3631	19.4607	17.4665	19.25	19.3808	YGKVEFV
sp|Q9HBL0|TENS1_HUMAN	S742	Tensin-1 OS=Homo sapiens GN=TNS1 PE=1 SV=2	0.0125343	0.932347	0.234951	0.447914	3,4	1	3.988	0.7224	1.41788	1	GAWPGASPLSSQP	2	1	17.8755	17.5674	17.7996	17.6483	17.8216	16.64	16.3482	16.5465	15.7447	16.5431	16.5421	YGKVEFV
sp|Q9HBL0|TENS1_HUMAN	S733:S742	Tensin-1 OS=Homo sapiens GN=TNS1 PE=1 SV=2			0.557813	0.475552	3	1	1.945	0.3825	2.8053	0.5	PLHKSQSVPGAWP,GAWPGASPLSSQP		1						17.2628	18.1462	17.2775	15.8741	18.1126	17.0263	YGKVEFV
sp|Q9HBL0|TENS1_HUMAN	S858	Tensin-1 OS=Homo sapiens GN=TNS1 PE=1 SV=2	0.0657652	0.788037	-0.128189	0.487483	3,4	1	3.855	0.7266	0.164516	0.5	EATSDPSRTPEEE	2	3	16.6374	16.1223	16.1429	16.3066	16.1636	18.9737	18.9613	18.8136	18.7462	19.2928	19.0941	YGKVEFV
sp|Q9HBL0|TENS1_HUMAN	S907:S912:S915	Tensin-1 OS=Homo sapiens GN=TNS1 PE=1 SV=2			-0.112819	0.564198	3	1	1.834	0.4482	1.77239	0.5	GQYENQSPEATSP,QSPEATSPRSPGV,EATSPRSPGVRSP		1						13.7186	14.0399	14.0866	13.876	13.9777	14.3299	YGKVEFV
sp|Q9HBL0|TENS1_HUMAN	S926	Tensin-1 OS=Homo sapiens GN=TNS1 PE=1 SV=2	0.45711	0.210036	-0.279509	0.571451	3,4	1	2.46	0.6994	0.618971	1	SPVQCVSPELALT	1	2	18.2808	18.6622	19.0513	18.1891	18.2263	14.0369	14.2021	14.4199	15.3112	13.7982	14.388	YGKVEFV
sp|Q9HBL0|TENS1_HUMAN	S899	Tensin-1 OS=Homo sapiens GN=TNS1 PE=1 SV=2	0.00157848	0.997135	-0.261083	0.625848	3	1	4.896	0.761	1.13456	1	LRRRAASDGQYEN	1	3	16.8392	15.8884	16.403	16.6377	16.1129	17.0637	16.8678	17.0146	18.1532	16.4659	17.1103	YGKVEFV
sp|Q9HBL0|TENS1_HUMAN	S855	Tensin-1 OS=Homo sapiens GN=TNS1 PE=1 SV=2			-0.19689	0.633484	4	1	2.24	0.6406	2.34282	0.49763	SPKEATSDPSRTP		1						16.2002	16.4096	16.3089	17.2569	16.0988	16.1537	YGKVEFV
sp|Q9HBL0|TENS1_HUMAN	S960:S963	Tensin-1 OS=Homo sapiens GN=TNS1 PE=1 SV=2	0.367103	0.201302	0.110467	0.643631	3	1	2.263	0.455	1.45366	0.9926	EEMEGTSPSSPPP,EGTSPSSPPPSGV	1	1	15.2729	14.9553	15.5235	14.7832	14.9837	16.0157	15.6706	16.1188	15.8065	15.5313	16.1358	YGKVEFV
sp|Q9HBL0|TENS1_HUMAN	S783	Tensin-1 OS=Homo sapiens GN=TNS1 PE=1 SV=2	0.0641715	0.766425	-0.062879	0.651692	2	1	1.722	0.6336	0.451988	1	EPAPRASLESVPP	3	4	16.812	16.9352	17.2026	16.7452	17.093	17.7084	17.8665	17.9592	17.9057	17.7243	18.0927	YGKVEFV
sp|Q9HBL0|TENS1_HUMAN	T860	Tensin-1 OS=Homo sapiens GN=TNS1 PE=1 SV=2	-0.350068	0.129269	-0.0549222	0.652599	3,5	1	2.793	0.6122	1.1319	0.5	TSDPSRTPEEEPL	2	1	17.7774	17.5796	17.354	17.9993	17.8416	16.132	16.0146	15.9461	15.9895	16.2842	15.9838	YGKVEFV
sp|Q9HBL0|TENS1_HUMAN	S1309:S1314	Tensin-1 OS=Homo sapiens GN=TNS1 PE=1 SV=2	-0.562968	0.0204303	0.161716	0.72588	3	1	1.762	0.5692	2.47964	0.99551	HLGGSGSVVPGSP,GSVVPGSPCLDRH	1	1	14.5606	14.497	14.8008	15.1331	15.2319	14.9645	15.6433	15.5567	14.4991	15.7356	15.4446	YGKVEFV
sp|Q9HBL0|TENS1_HUMAN	T1328	Tensin-1 OS=Homo sapiens GN=TNS1 PE=1 SV=2	0.010267	0.984899	0.104775	0.735308	2,3,4	1	5.639	0.76	1.49671	1	AYGGYSTPEDRRP	4	1	19.3893	18.1388	18.962	19.0332	18.6063	15.9895	16.5045	16.65	15.8604	16.5017	16.4675	YGKVEFV
sp|Q9HBL0|TENS1_HUMAN	S756	Tensin-1 OS=Homo sapiens GN=TNS1 PE=1 SV=2			-0.141374	0.74635	2	1	1.346	0.347	2.19743	1	SGSSRQSHPLTQS		1						15.4125	16.008	16.5462	15.9377	15.8396	16.6134	YGKVEFV
sp|Q9HBL0|TENS1_HUMAN	S915:S920:S926	Tensin-1 OS=Homo sapiens GN=TNS1 PE=1 SV=2			-0.12805	0.802705	4	1	2.65	0.5842	1.87073	1	EATSPRSPGVRSP,RSPGVRSPVQCVS,SPVQCVSPELALT		1						16.1618	17.3858	17.3078	16.5374	17.3485	17.3536	YGKVEFV
sp|Q9HBL0|TENS1_HUMAN	S963	Tensin-1 OS=Homo sapiens GN=TNS1 PE=1 SV=2			-0.0786192	0.817984	3	1	2.567	0.543	1.70045	0.99587	EGTSPSSPPPSGV		1						14.2146	14.1429	14.1983	14.6515	13.6308	14.5094	YGKVEFV
sp|Q9HBL0|TENS1_HUMAN	T1105	Tensin-1 OS=Homo sapiens GN=TNS1 PE=1 SV=2	0.508506	0.617825	-0.113067	0.910825	2,3	1	2.843	0.6807	0.763445	0.99999	SDQGPRTPTQPLL	2	2	15.0017	16.5377	16.3297	14.543	16.3528	14.4888	15.8163	16.9452	14.6305	16.2661	16.6929	YGKVEFV
sp|Q9HBL0|TENS1_HUMAN	S792	Tensin-1 OS=Homo sapiens GN=TNS1 PE=1 SV=2	-0.0538698	0.730275	-0.0137202	0.925839	3	1	2.321	0.6246	0.93328	0.33285	SVPPGRSYSPYDY	1	1	14.8461	14.5718	14.9355	14.8149	14.8618	15.1462	14.7705	14.8102	14.9497	15.0291	14.7893	YGKVEFV
sp|Q9HBL0|TENS1_HUMAN	S623	Tensin-1 OS=Homo sapiens GN=TNS1 PE=1 SV=2	0.383918	0.0166887			3	1	2.391	0.6002	2.75255	0.33333	FRSQSFSEAEPQL	1		16.0296	16.1219	15.9338	15.5954	15.6937							YGKVEFV
sp|Q9HBL0|TENS1_HUMAN	S855:T860	Tensin-1 OS=Homo sapiens GN=TNS1 PE=1 SV=2	-0.335501	0.195048			4	1	3.375	0.7455	0.163477	0.25	SPKEATSDPSRTP,TSDPSRTPEEEPL	1		16.9765	16.5576	16.4943	16.9433	17.0799							YGKVEFV
sp|Q9HBL0|TENS1_HUMAN	S1048	Tensin-1 OS=Homo sapiens GN=TNS1 PE=1 SV=2	-0.300705	0.217			3	1	3.388	0.68	0.37389	0.5	SEPKSFSAPATQA	2		19.0298	18.5775	18.5932	19.0676	19.0008							YGKVEFV
sp|Q9HBL0|TENS1_HUMAN	S445	Tensin-1 OS=Homo sapiens GN=TNS1 PE=1 SV=2	0.526505	0.218222			2	1	0.949	0.3151	1.62174	1	ELDRLLSGFGLER	1		15.7842	16.4941	16.4369	15.4854	15.9385							YGKVEFV
sp|Q9HBL0|TENS1_HUMAN	T1701	Tensin-1 OS=Homo sapiens GN=TNS1 PE=1 SV=2	0.215203	0.240779			4	1	2.077	0.4564	2.68794	0.3318	RKQGSTTDNACHL	1		12.7979	12.9808	12.7432	12.7793	12.4715							YGKVEFV
sp|Q9HBL0|TENS1_HUMAN	S828:S849	Tensin-1 OS=Homo sapiens GN=TNS1 PE=1 SV=2	-0.319949	0.28175			4	1	3.581	0.2404	1.54118	0.33332	FLPTTHSPPGPQQ,TAQPLLSPKEATS	1		13.634	13.0173	13.4159	13.7743	13.5771							YGKVEFV
sp|Q9HBL0|TENS1_HUMAN	S1119	Tensin-1 OS=Homo sapiens GN=TNS1 PE=1 SV=2	-0.312858	0.375096			3	1	1.574	0.4841	2.24979	0.5	SGFRSGSLGQPSP	1		14.2653	14.1266	14.859	14.8384	14.6212							YGKVEFV
sp|Q9HBL0|TENS1_HUMAN	S899:S912	Tensin-1 OS=Homo sapiens GN=TNS1 PE=1 SV=2	-0.623464	0.39631			3	1	1.576	0.552	3.06991	0.98942	LRRRAASDGQYEN,QSPEATSPRSPGV	1		10.5694	11.8958	12.1119	12.2917	12.0066							YGKVEFV
sp|Q9HBL0|TENS1_HUMAN	S742:S750	Tensin-1 OS=Homo sapiens GN=TNS1 PE=1 SV=2	-0.42801	0.416988			3	1	1.551	0.2121	2.53417	0.33189	GAWPGASPLSSQP,LSSQPLSGSSRQS	1		13.3866	14.2368	14.4979	14.2781	14.6588							YGKVEFV
sp|Q9HBL0|TENS1_HUMAN	S899:S907:T911	Tensin-1 OS=Homo sapiens GN=TNS1 PE=1 SV=2	-0.558299	0.485995			3	1	1.074	0.2952	1.87224	0.49725	LRRRAASDGQYEN,GQYENQSPEATSP,NQSPEATSPRSPG	1		10.9645	12.6815	12.4101	12.373	12.7809							YGKVEFV
sp|Q9HBL0|TENS1_HUMAN	S731:S742	Tensin-1 OS=Homo sapiens GN=TNS1 PE=1 SV=2	-0.194385	0.48923			3	1	2.456	0.3628	3.32559	0.5	AAPLHKSQSVPGA,GAWPGASPLSSQP	1		14.6033	15.1804	15.137	15.0855	15.2504							YGKVEFV
sp|Q9HBL0|TENS1_HUMAN	S1294:S1297	Tensin-1 OS=Homo sapiens GN=TNS1 PE=1 SV=2	-0.241563	0.50396			4	1	1.951	0.4967	1.12565	0.99418	HSNAIASPGSPSL,AIASPGSPSLGRH	1		17.0428	17.7355	17.5805	17.4687	17.9203							YGKVEFV
sp|Q9HBL0|TENS1_HUMAN	S907:T911:S915	Tensin-1 OS=Homo sapiens GN=TNS1 PE=1 SV=2	0.156471	0.530973			3	1	2.136	0.4298	2.82697	0.5	GQYENQSPEATSP,NQSPEATSPRSPG,EATSPRSPGVRSP	1		13.6213	13.6306	13.9636	13.3577	13.8064							YGKVEFV
sp|Q9HBL0|TENS1_HUMAN	S681	Tensin-1 OS=Homo sapiens GN=TNS1 PE=1 SV=2	-0.521856	0.615115	0.0638964		4	1	2.912	0.59	1.60554	0.98904	LVASRPSPQPLAE	2	1	16.8399	15.182	17.5806	16.8117	17.3004			13.5363		12.9648	13.98	YGKVEFV
sp|Q9HBL0|TENS1_HUMAN	S907:T911	Tensin-1 OS=Homo sapiens GN=TNS1 PE=1 SV=2	-0.258957	0.648823			2,3	1	1.301	0.6526	1.36329	0.49998	GQYENQSPEATSP,NQSPEATSPRSPG	2		14.6442	15.742	15.4208	15.1326	15.9233							YGKVEFV
sp|Q9HBL0|TENS1_HUMAN	S1117:S1124	Tensin-1 OS=Homo sapiens GN=TNS1 PE=1 SV=2	0.120528	0.654612			2,3	1	1.545	0.4918	2.30404	0.49999	LESGFRSGSLGQP,GSLGQPSPSAQRN	3		16.8874	17.2334	17.3593	16.8227	17.2564							YGKVEFV
sp|Q9HBL0|TENS1_HUMAN	T854:S858	Tensin-1 OS=Homo sapiens GN=TNS1 PE=1 SV=2	0.0636262	0.656958			3	1	1.795	0.5164	2.15597	0.24957	LSPKEATSDPSRT,EATSDPSRTPEEE	1		13.7816	13.4505	13.5416	13.497	13.5582							YGKVEFV
sp|Q9HBL0|TENS1_HUMAN	S920:S926	Tensin-1 OS=Homo sapiens GN=TNS1 PE=1 SV=2	-0.351239	0.733374			4	1	4.067	0.7148	2.03846	1	RSPGVRSPVQCVS,SPVQCVSPELALT	1		12.3678	14.4518	14.1772	13.463	14.5708							YGKVEFV
sp|Q9HBL0|TENS1_HUMAN	T775	Tensin-1 OS=Homo sapiens GN=TNS1 PE=1 SV=2	-0.12587	0.781338			3,4	1	2.136	0.6536	1.22436	1	SGHSLGTPEPAPR	4		17.8033	16.7455	17.3041	17.5821	17.2382							YGKVEFV
sp|Q9HBL0|TENS1_HUMAN	S899:S907	Tensin-1 OS=Homo sapiens GN=TNS1 PE=1 SV=2	-0.113092	0.806759			3	1	3.618	0.7319	1.01935	0.99799	LRRRAASDGQYEN,GQYENQSPEATSP	1		13.3779	12.3047	13.1281	13.1367	12.9633							YGKVEFV
sp|Q9HBL0|TENS1_HUMAN	S1119:S1124	Tensin-1 OS=Homo sapiens GN=TNS1 PE=1 SV=2	0.0580813	0.837562			2	1	1.454	0.5743	1.76211	0.49999	SGFRSGSLGQPSP,GSLGQPSPSAQRN	1		17.3505	17.6482	17.9009	17.3612	17.789							YGKVEFV
sp|Q9HBL0|TENS1_HUMAN	T1509	Tensin-1 OS=Homo sapiens GN=TNS1 PE=1 SV=2	0.0434109	0.901935			3	1	3.554	0.491	2.37166	0.9958	VSSPPPTIMQQNK	2		17.275	17.0784	17.3839	17.6087	16.796							YGKVEFV
sp|Q9HBL0|TENS1_HUMAN	Y1404	Tensin-1 OS=Homo sapiens GN=TNS1 PE=1 SV=2	0.0191912	0.926345			3	1	1.507	0.4107	1.12007	0.5	AGSLPNYATINGK	1		15.5342	15.8607	16.0399	15.7899	15.7949							YGKVEFV
sp|Q9HBL0|TENS1_HUMAN	Y1326	Tensin-1 OS=Homo sapiens GN=TNS1 PE=1 SV=2	0.0185732	0.927806			2	1	2.155	0.5977	0.321096	0.33333	HVAYGGYSTPEDR	1		13.3629	13.5709	13.3034	13.1832	13.6044							YGKVEFV
sp|Q96EE3|SEH1_HUMAN	S19	Nucleoporin SEH1 OS=Homo sapiens GN=SEH1L PE=1 SV=3	-0.113966	0.172118	-0.45591	0.158418	3	1	2.033	0.609	1.82089	1	DLIHDVSFDFHGR	1	1	13.6672	13.5482	13.6057	13.6595	13.7825	14.3635	14.8677	15.0927	15.3144	14.9371	15.4402	VWRVSWN
sp|Q8IZT6|ASPM_HUMAN	S425	Abnormal spindle-like microcephaly-associated protein OS=Homo sapiens GN=ASPM PE=1 SV=2	-0.185757	0.319571	-0.219549	0.0433342	2,3,4	1	3.806	0.6692	0.451037	1	NSQVPQSPEDWRK	8	4	19.8999	20.1579	20.1954	20.1361	20.4042	19.4895	19.6059	19.6207	19.9153	19.7112	19.7482	VSKVSFN
sp|Q8IZT6|ASPM_HUMAN	T3435	Abnormal spindle-like microcephaly-associated protein OS=Homo sapiens GN=ASPM PE=1 SV=2	0.166348	0.481975	0.147039	0.0843016	2,3	1	2.573	0.6965	1.6078	1	IPFIPETPVRTRI	2	2	16.8795	17.4083	17.038	16.8782	17.0062	19.0451	19.1093	19.2426	18.9849	18.9379	19.0331	VSKVSFN
sp|Q8IZT6|ASPM_HUMAN	T622	Abnormal spindle-like microcephaly-associated protein OS=Homo sapiens GN=ASPM PE=1 SV=2	0.323004	0.364892	0.286647	0.221123	2	1	2.056	0.5706	1.33954	0.9985	KTKNVTTPISKRI	1	3	20.543	20.9689	20.8674	20.1295	20.8107	20.8672	21.0052	21.1013	20.3366	20.8429	20.9344	VSKVSFN
sp|Q8IZT6|ASPM_HUMAN	S577	Abnormal spindle-like microcephaly-associated protein OS=Homo sapiens GN=ASPM PE=1 SV=2	-0.313507	0.139702	-0.153147	0.314542	2,3,4	1	3.178	0.6938	0.822891	1	VARKRKSDGSMED	10	9	20.2517	19.9402	20.0468	20.532	20.2542	22.17	21.8701	21.8785	22.2319	22.1984	21.9478	VSKVSFN
sp|Q8IZT6|ASPM_HUMAN	S392	Abnormal spindle-like microcephaly-associated protein OS=Homo sapiens GN=ASPM PE=1 SV=2	0.298411	0.755732	-0.399977	0.342614	3,4	1	4.581	0.7129	1.44348	1	SVNPILSPNQFLK	1	2	11.7365	13.4424	13.7747	12.2568	13.1154	15.6894	16.4137	16.7489	16.3877	16.5962	17.068	VSKVSFN
sp|Q8IZT6|ASPM_HUMAN	S367	Abnormal spindle-like microcephaly-associated protein OS=Homo sapiens GN=ASPM PE=1 SV=2	-0.141286	0.718412	-0.278521	0.395979	2	1	1.755	0.3641	1.55878	1	IYQKILSPDSFIK	1	2	21.3983	22.1766	22.0742	21.8007	22.2479	17.925	18.4831	18.7712	18.7633	18.3677	18.8838	VSKVSFN
sp|Q8IZT6|ASPM_HUMAN	S1103	Abnormal spindle-like microcephaly-associated protein OS=Homo sapiens GN=ASPM PE=1 SV=2	-0.320488	0.120421	-0.134286	0.415156	2,3,4	1	4.156	0.7055	0.227192	0.99796	KKGKRDSGSFEQY	4	3	20.8488	20.5483	20.5758	21.0891	20.8672	20.1274	20.5507	20.5311	20.4828	20.6439	20.4854	VSKVSFN
sp|Q8IZT6|ASPM_HUMAN	S605	Abnormal spindle-like microcephaly-associated protein OS=Homo sapiens GN=ASPM PE=1 SV=2	-0.0622116	0.727964	-0.0850359	0.419166	2,3	1	2.274	0.4484	0.009735	1	IKRIHFSPSEPKT	3	4	23.0171	22.6582	22.968	23.0428	22.8438	22.5294	22.7036	22.8374	22.8237	22.7852	22.7165	VSKVSFN
sp|Q8IZT6|ASPM_HUMAN	T563	Abnormal spindle-like microcephaly-associated protein OS=Homo sapiens GN=ASPM PE=1 SV=2	0.159133	0.520471	0.305132	0.455229	2,3	1	3.307	0.6649	1.7326	1	SYKNEVTPSSTTA	4	2	18.6028	19.0051	19.1741	18.7479	18.7886	17.8917	18.3325	18.459	17.3585	17.9183	18.4911	VSKVSFN
sp|Q8IZT6|ASPM_HUMAN	S3054	Abnormal spindle-like microcephaly-associated protein OS=Homo sapiens GN=ASPM PE=1 SV=2	-0.221916	0.0220984	-0.230942	0.485633	2,3	1	2.365	0.4202	0.051619	1	VFLRQKSAALIIQ	2	1	16.8321	16.9409	16.9472	17.1497	17.1076	17.0607	16.883	16.8089	17.5893	16.5976	17.2586	VSKVSFN
sp|Q8IZT6|ASPM_HUMAN	S435	Abnormal spindle-like microcephaly-associated protein OS=Homo sapiens GN=ASPM PE=1 SV=2	0.0693608	0.868935	-0.269391	0.485946	2	1	1.487	0.4553	1.57181	1	WRKSEVSPRIPEC	1	1	18.5528	19.2623	19.3878	18.7417	19.2548	17.6597	18.1892	18.599	18.0022	18.4913	18.7626	VSKVSFN
sp|Q8IZT6|ASPM_HUMAN	S47	Abnormal spindle-like microcephaly-associated protein OS=Homo sapiens GN=ASPM PE=1 SV=2			0.67218	0.600977	3	1	2.394	0.4852	1.28718	1	LSHFCRSPFLCFG	1	1					10.5841		10.5129	12.6454		10.6701	11.1437	VSKVSFN
sp|Q8IZT6|ASPM_HUMAN	S577:S580	Abnormal spindle-like microcephaly-associated protein OS=Homo sapiens GN=ASPM PE=1 SV=2	-0.215761	0.583629	-0.086567	0.748283	3,4	1	1.227	0.4694	0.726888	1	VARKRKSDGSMED,KRKSDGSMEDANV	2	2	18.119	17.3717	17.5767	18.1777	17.6321	17.8681	17.7943	17.3539	17.6936	18.1224	17.46	VSKVSFN
sp|Q8IZT6|ASPM_HUMAN	S580	Abnormal spindle-like microcephaly-associated protein OS=Homo sapiens GN=ASPM PE=1 SV=2	0.0275107	0.725837	-0.0357288	0.83385	2,3	1	1.48	0.6601	1.33061	1	KRKSDGSMEDANV	1	2	13.3652	13.2488	13.4321	13.2971	13.3453	17.5844	17.5376	17.6746	17.4033	17.5728	17.9276	VSKVSFN
sp|Q8IZT6|ASPM_HUMAN	S280	Abnormal spindle-like microcephaly-associated protein OS=Homo sapiens GN=ASPM PE=1 SV=2	0.360961	0.463324	0.0442483	0.919095	2,3	1	3.685	0.6807	1.2817	1	KAVTETSFNSVNV	2	2	17.4875	17.9851	18.3872	17.2311	17.9536	17.3811	17.9592	18.2961	17.235	17.9981	18.2705	VSKVSFN
sp|Q8IZT6|ASPM_HUMAN	S3235	Abnormal spindle-like microcephaly-associated protein OS=Homo sapiens GN=ASPM PE=1 SV=2	-0.217473	0.0445505			3	1	1.473	0.4365	0.185296	1	IKAIRLSLQVVNR	1		15.9305	15.8388	15.9004	16.1813	16.0334							VSKVSFN
sp|Q8IZT6|ASPM_HUMAN	T621	Abnormal spindle-like microcephaly-associated protein OS=Homo sapiens GN=ASPM PE=1 SV=2	0.280684	0.132757			2	1	1.614	0.5483	1.46368	0.99783	KKTKNVTTPISKR	2		18.9492	19.0776	18.7696	18.5525	18.7505							VSKVSFN
sp|Q8IZT6|ASPM_HUMAN	S267	Abnormal spindle-like microcephaly-associated protein OS=Homo sapiens GN=ASPM PE=1 SV=2	0.290461	0.176689			4	1	2.87	0.6038	0.598876	0.5	VHSANVSKVSFNE	1		18.3434	18.0221	18.0979	18.0083	17.7197							VSKVSFN
sp|Q8IZT6|ASPM_HUMAN	S270	Abnormal spindle-like microcephaly-associated protein OS=Homo sapiens GN=ASPM PE=1 SV=2	0.238922	0.468374			4	1	1.819	0.4816	1.15593	0.99549	ANVSKVSFNEKAV	1		15.7299	15.0708	15.1932	15.2565	14.9282							VSKVSFN
sp|Q8IZT6|ASPM_HUMAN	S1105	Abnormal spindle-like microcephaly-associated protein OS=Homo sapiens GN=ASPM PE=1 SV=2	0.0392804	0.902492			3	1	2.518	0.5115	2.5262	0.5	GKRDSGSFEQYSE	1		13.6796	14.2337	14.0364	13.6651	14.2228							VSKVSFN
sp|P51798|CLCN7_HUMAN	S48	H(+)/Cl(-) exchange transporter 7 OS=Homo sapiens GN=CLCN7 PE=1 SV=2	-0.180414	0.601745	-0.254567	0.488419	3,4	1	1.966	0.525	0.423379	1	PGAARQSPRSALF	1	3	18.7257	18.6956	19.4163	19.2105	19.042	18.4385	18.5221	19.0729	18.5315	18.8241	19.4416	VSKKVSWS
sp|P51798|CLCN7_HUMAN	T27	H(+)/Cl(-) exchange transporter 7 OS=Homo sapiens GN=CLCN7 PE=1 SV=2	1.12505	0.0184623			4	1	3.891	0.5716	2.11346	0.5	APLLRRTARPGGG	1		14.2069	14.3385	13.9245	13.2753	12.7879							VSKKVSWS
sp|O14640|DVL1_HUMAN	S380	Segment polarity protein dishevelled homolog DVL-1 OS=Homo sapiens GN=DVL1 PE=1 SV=2	0.24213	0.416913			2	1	1.59	0.6761	1.86578	0.99674	LPRYGTSPCSSAV	1		16.0347	16.2972	16.7145	16.1524	16.061							VNKITFS
sp|O14640|DVL1_HUMAN	S679	Segment polarity protein dishevelled homolog DVL-1 OS=Homo sapiens GN=DVL1 PE=1 SV=2	-0.0851396	0.591319			3	2	1.094	0.4388	0.849801	0.33333	LTGSRQSFQKAMG	1		15.7326	15.5976	15.8289	15.956	15.6536							VNKITFS
sp|O15084|ANR28_HUMAN	S1011	Serine/threonine-protein phosphatase 6 regulatory ankyrin repeat subunit A OS=Homo sapiens GN=ANKRD28 PE=1 SV=5	0.383412	0.478008	0.290071	0.491457	2,3	1	2.42	0.6649	0.108497	1	NTSKTVSFEALPI	2	4	21.1336	20.5294	21.4316	21.0881	20.2081	20.6955	20.0598	20.6425	19.6776	20.0637	20.7862	TSKTVSFE
sp|Q9H7J1|PPR3E_HUMAN	S33	Protein phosphatase 1 regulatory subunit 3E OS=Homo sapiens GN=PPP1R3E PE=2 SV=2			-0.236921	0.365143	3	1	3.093	0.6954	1.51356	0.99998	YRSQRPSLEEEPE		1						14.3409	13.6524	13.7945	14.3544	14.0177	14.1265	TRKRVRFA
sp|Q14684|RRP1B_HUMAN	S731	Ribosomal RNA processing protein 1 homolog B OS=Homo sapiens GN=RRP1B PE=1 SV=3			-0.470646	0.00368185	3	1	2.188	0.5096	3.51214	0.25	VLKTPTSSPASSP		1						14.2319	14.2441	14.2204	14.5488	14.7789	14.7807	SSKKVTFG
sp|Q14684|RRP1B_HUMAN	S513	Ribosomal RNA processing protein 1 homolog B OS=Homo sapiens GN=RRP1B PE=1 SV=3	0.0401725	0.837644	0.204384	0.0734432	2,3	1	2.022	0.543	1.55047	1	PQGPRGSPTGGAQ	3	5	22.9031	22.9666	23.2143	22.8112	23.1645	23.3043	23.3651	23.3876	22.9908	23.2608	23.1921	SSKKVTFG
sp|Q14684|RRP1B_HUMAN	S732:S735:S736	Ribosomal RNA processing protein 1 homolog B OS=Homo sapiens GN=RRP1B PE=1 SV=3	0.737543	0.0294787	-1.15462	0.10151	3	1	1.78	0.3219	1.56123	0.99599	LKTPTSSPASSPL,PTSSPASSPLVAK,TSSPASSPLVAKK	1	1	16.4974	16.7417	16.7501	15.718	16.133	13.7935	13.5043	13.5824	13.7053	15.301	15.3377	SSKKVTFG
sp|Q14684|RRP1B_HUMAN	S706	Ribosomal RNA processing protein 1 homolog B OS=Homo sapiens GN=RRP1B PE=1 SV=3	-0.00568221	0.903013	0.240977	0.15963	2	1	2.127	0.5571	0.422687	1	DKSILVSPTGPSR	4	4	21.2593	21.3037	21.3542	21.2789	21.344	21.9055	21.7224	21.9608	21.3827	21.7341	21.7491	SSKKVTFG
sp|Q14684|RRP1B_HUMAN	S732	Ribosomal RNA processing protein 1 homolog B OS=Homo sapiens GN=RRP1B PE=1 SV=3	-1.92136	6.70918e-05	-0.928123	0.233907	2,3	1	3.012	0.5906	0.694509	0.99378	LKTPTSSPASSPL	3	2	18.7292	18.6523	18.7802	20.5935	20.6904	18.5321	18.2021	18.7925	18.1648	20.1982	19.948	SSKKVTFG
sp|Q14684|RRP1B_HUMAN	S392:S395	Ribosomal RNA processing protein 1 homolog B OS=Homo sapiens GN=RRP1B PE=1 SV=3			0.429758	0.239461	3	1	1.29	0.3605	1.80005	0.49913	CVEEEDSESSLQK,EEDSESSLQKRRR		1						16.992	17.3766	17.1803	16.1932	17.1688	16.8977	SSKKVTFG
sp|Q14684|RRP1B_HUMAN	S392	Ribosomal RNA processing protein 1 homolog B OS=Homo sapiens GN=RRP1B PE=1 SV=3	0.630666	0.00107297	0.351424	0.289907	2,3,4	1	4.891	0.6776	0.242083	1	CVEEEDSESSLQK	9	6	21.042	21.0444	21.0317	20.342	20.4754	19.8722	20.2722	20.211	19.2949	20.1924	19.8137	SSKKVTFG
sp|Q14684|RRP1B_HUMAN	S731:S732	Ribosomal RNA processing protein 1 homolog B OS=Homo sapiens GN=RRP1B PE=1 SV=3			0.262581	0.471711	3	1	2.797	0.2664	1.10474	0.16667	VLKTPTSSPASSP,LKTPTSSPASSPL		1						16.2918	16.3294	16.4722	15.4497	16.4393	16.4167	SSKKVTFG
sp|Q14684|RRP1B_HUMAN	T728:S736	Ribosomal RNA processing protein 1 homolog B OS=Homo sapiens GN=RRP1B PE=1 SV=3			-0.142725	0.568496	3	1	1.19	0.2916	2.5989	0.125	LHGVLKTPTSSPA,TSSPASSPLVAKK		1						16.0331	15.6326	16.3865	16.288	16.0319	16.1605	SSKKVTFG
sp|Q14684|RRP1B_HUMAN	S732:S736	Ribosomal RNA processing protein 1 homolog B OS=Homo sapiens GN=RRP1B PE=1 SV=3	2.77791	0.000272969	0.407989	0.676102	2,3	1	2.72	0.423	0.946659	0.99412	LKTPTSSPASSPL,TSSPASSPLVAKK	5	2	20.9127	21.2113	21.1065	18.1905	18.4074	17.7293	17.4761	17.1206	15.3204	18.3048	17.477	SSKKVTFG
sp|Q14684|RRP1B_HUMAN	S245	Ribosomal RNA processing protein 1 homolog B OS=Homo sapiens GN=RRP1B PE=1 SV=3	0.00640174	0.951633	0.134536	0.686859	2,3,4	1	3.742	0.75	0.078831	1	VGDGDLSAEEIPE	11	10	20.5998	20.6712	20.8014	20.6034	20.7654	20.2987	20.4315	20.6429	19.7438	20.5305	20.6952	SSKKVTFG
sp|Q14684|RRP1B_HUMAN	S736	Ribosomal RNA processing protein 1 homolog B OS=Homo sapiens GN=RRP1B PE=1 SV=3	1.56643	0.00231682			2,3	1	2.418	0.5968	1.17829	0.99806	TSSPASSPLVAKK	4		19.341	19.7642	19.5338	17.9362	18.0236							SSKKVTFG
sp|Q14684|RRP1B_HUMAN	T728:S735:S736	Ribosomal RNA processing protein 1 homolog B OS=Homo sapiens GN=RRP1B PE=1 SV=3	0.825346	0.0262494			2	1	0.917	0.3653	1.36524	0.24998	LHGVLKTPTSSPA,PTSSPASSPLVAK,TSSPASSPLVAKK	1		14.8121	14.87	14.9245	13.7794	14.3077							SSKKVTFG
sp|Q14684|RRP1B_HUMAN	T728:S732	Ribosomal RNA processing protein 1 homolog B OS=Homo sapiens GN=RRP1B PE=1 SV=3	-1.54475	0.0157009			4	1	2.589	0.2244	0.021426	0.32984	LHGVLKTPTSSPA,LKTPTSSPASSPL	1		14.7289	15.3647	14.9817	16.3018	16.8379							SSKKVTFG
sp|Q14684|RRP1B_HUMAN	T730:S731	Ribosomal RNA processing protein 1 homolog B OS=Homo sapiens GN=RRP1B PE=1 SV=3	-2.62038	0.0402179			3	1	2.321	0.2059	2.12974	0.16667	GVLKTPTSSPASS,VLKTPTSSPASSP	1		12.5992	12.3118	14.1751	15.7814	15.5167							SSKKVTFG
sp|Q14684|RRP1B_HUMAN	S735:S736	Ribosomal RNA processing protein 1 homolog B OS=Homo sapiens GN=RRP1B PE=1 SV=3	0.896475	0.0623216			3	1	1.816	0.2968	1.08944	0.99998	PTSSPASSPLVAK,TSSPASSPLVAKK	1		17.291	18.0558	17.6843	16.6215	16.9396							SSKKVTFG
sp|Q14684|RRP1B_HUMAN	S395	Ribosomal RNA processing protein 1 homolog B OS=Homo sapiens GN=RRP1B PE=1 SV=3	-0.672121	0.126301			3	1	2.934	0.6264	0.38182	0.99803	EEDSESSLQKRRR	1		14.6064	15.3564	14.6565	15.4547	15.6358							SSKKVTFG
sp|Q14684|RRP1B_HUMAN	T730:S735:S736	Ribosomal RNA processing protein 1 homolog B OS=Homo sapiens GN=RRP1B PE=1 SV=3	0.541168	0.169239			2	1	1.246	0.2303	1.20355	0.24827	GVLKTPTSSPASS,PTSSPASSPLVAK,TSSPASSPLVAKK	1		13.2217	13.3945	13.9867	13.0292	12.957							SSKKVTFG
sp|Q14684|RRP1B_HUMAN	S278	Ribosomal RNA processing protein 1 homolog B OS=Homo sapiens GN=RRP1B PE=1 SV=3	0.0109973	0.986776			4	1	1.492	0.2969	2.06261	0.33333	SRKDGLSDERGRD	1		15.6731	14.3882	14.6181	15.3328	14.4314							SSKKVTFG
sp|O60237|MYPT2_HUMAN	Y241:Y248:T252	Protein phosphatase 1 regulatory subunit 12B OS=Homo sapiens GN=PPP1R12B PE=1 SV=2			-0.286117	0.575382	4	1	1.651	0.2314	3.26534	1	LLIQAGYELNVQD,ELNVQDYDGWTPL,QDYDGWTPLHAAA		1						14.1595	13.5387	14.9492	14.3077	14.2329	14.9651	SPRVRFE
sp|O60237|MYPT2_HUMAN	S434	Protein phosphatase 1 regulatory subunit 12B OS=Homo sapiens GN=PPP1R12B PE=1 SV=2	2.36088	0.000133577			3	1	1.141	0.4741	2.68091	0.9904	EEPKDESPSSWRL	1		15.7453	15.924	15.8109	13.38	13.5516							SPRVRFE
sp|P38398|BRCA1_HUMAN	S395:S398	Breast cancer type 1 susceptibility protein OS=Homo sapiens GN=BRCA1 PE=1 SV=2	-0.0527309	0.940697	-0.604356	0.0337757	3	1	3.359	0.6125	1.11079	1	SDELLGSDDSHDG,LLGSDDSHDGESE	1	1	17.8381	16.5979	18.2729	17.729	17.5158	15.7725	16.3051	16.3591	16.7759	16.7939	16.6799	SPKVTFE
sp|P38398|BRCA1_HUMAN	S220	Breast cancer type 1 susceptibility protein OS=Homo sapiens GN=BRCA1 PE=1 SV=2	0.16208	0.688464	0.837862	0.12119	3	1	1.786	0.4387	1.3248	1	DEISLDSAKKAAC	1	1	18.6038	19.4278	19.105	18.6194	19.1476	18.7545	19.0437	18.9422	17.2468	18.3896	18.5904	SPKVTFE
sp|P38398|BRCA1_HUMAN	S114	Breast cancer type 1 susceptibility protein OS=Homo sapiens GN=BRCA1 PE=1 SV=2	-0.0842537	0.766723	-0.2975	0.182768	3,4	1	4.426	0.7632	1.43355	1	AKKENNSPEHLKD	6	2	20.8416	20.286	20.4512	20.81	20.411	18.9519	18.7338	19.258	19.4884	19.1873	19.1605	SPKVTFE
sp|P38398|BRCA1_HUMAN	S1497	Breast cancer type 1 susceptibility protein OS=Homo sapiens GN=BRCA1 PE=1 SV=2	-0.119771	0.359668	-0.242022	0.334369	2,3,4	1	2.109	0.642	1.49736	0.99999	PGVERSSPSKCPS	3	2	20.0832	20.2385	20.3227	20.2484	20.4208	20.5341	20.6445	20.781	21.1933	20.4929	20.9996	SPKVTFE
sp|P38398|BRCA1_HUMAN	S708	Breast cancer type 1 susceptibility protein OS=Homo sapiens GN=BRCA1 PE=1 SV=2	-0.000541137	0.995625	0.318319	0.34439	2	1	1.064	0.4211	0.177667	0.99627	LTNAPGSFTKCSN	1	1	15.937	15.9752	15.7924	15.8273	15.9768	18.0434	17.9774	18.1291	17.1442	18.0417	18.009	SPKVTFE
sp|P38398|BRCA1_HUMAN	S1461	Breast cancer type 1 susceptibility protein OS=Homo sapiens GN=BRCA1 PE=1 SV=2	-0.0508293	0.769864	0.464791	0.358719	4	1	4.923	0.6527	0.26916	0.49859	LTSQKSSEYPISQ	1	1	16.627	16.864	16.7539	16.6222	16.9761	16.2503	16.9421	16.8245	15.4218	16.5382	16.6624	SPKVTFE
sp|P38398|BRCA1_HUMAN	S1496	Breast cancer type 1 susceptibility protein OS=Homo sapiens GN=BRCA1 PE=1 SV=2			-0.198392	0.396909	2	1	2.168	0.6476	1.42316	0.99784	EPGVERSSPSKCP		1						17.2885	17.4459	17.5237	17.9213	17.2469	17.6851	SPKVTFE
sp|P38398|BRCA1_HUMAN	S1174	Breast cancer type 1 susceptibility protein OS=Homo sapiens GN=BRCA1 PE=1 SV=2	0.0278492	0.947217	-0.102593	0.707594	2	1	1.968	0.4333	2.05956	1	NDIKESSAVFSKS	3	2	20.2881	20.9651	20.9941	20.3887	21.0538	19.2802	19.8415	19.9932	19.7389	19.6186	20.0652	SPKVTFE
sp|P38398|BRCA1_HUMAN	S1524	Breast cancer type 1 susceptibility protein OS=Homo sapiens GN=BRCA1 PE=1 SV=2	-0.0389934	0.270282	0.0872941	0.707943	2,3	1	1.864	0.4823	0.141213	0.99999	QNRNYPSQEELIK	1	2	15.169	15.2255	15.2378	15.237	15.2625	16.9117	16.8541	17.1357	17.0142	16.4879	17.1375	SPKVTFE
sp|P38398|BRCA1_HUMAN	S632	Breast cancer type 1 susceptibility protein OS=Homo sapiens GN=BRCA1 PE=1 SV=2	-0.567805	0.151839	0.0895222	0.72614	3,4,5	1	6.152	0.7084	0.114177	1	VVSRNLSPPNCTE	3	3	17.6361	16.9923	17.0987	18.0093	17.611	18.8354	18.5974	18.4059	18.9179	18.411	18.2413	SPKVTFE
sp|P38398|BRCA1_HUMAN	S1496:S1503	Breast cancer type 1 susceptibility protein OS=Homo sapiens GN=BRCA1 PE=1 SV=2			0.0841886	0.784987	3	1	1.192	0.4547	1.6551	0.5	EPGVERSSPSKCP,SPSKCPSLDDRWY		1						17.598	18.1938	18.2611	17.6979	17.7774	18.3251	SPKVTFE
sp|P38398|BRCA1_HUMAN	S1342	Breast cancer type 1 susceptibility protein OS=Homo sapiens GN=BRCA1 PE=1 SV=2	-0.151747	0.891191	-0.083199	0.86781	2	1	2.107	0.5439	0.711388	1	SDKELVSDDEERG	1	1	14.9735	16.9792	16.4946	15.4188	17.183	14.7016	15.6159	15.8802	15.1975	15.1597	16.0901	SPKVTFE
sp|P38398|BRCA1_HUMAN	S1009	Breast cancer type 1 susceptibility protein OS=Homo sapiens GN=BRCA1 PE=1 SV=2	-0.081323	0.677129	-0.0193202	0.875439	4	1	5.796	0.8207	0.92896	0.99996	FEEHSMSPEREMG	4	3	17.8838	17.4499	17.6129	17.8216	17.6388	18.402	18.0412	18.1082	18.1387	18.249	18.2217	SPKVTFE
sp|P38398|BRCA1_HUMAN	S1173	Breast cancer type 1 susceptibility protein OS=Homo sapiens GN=BRCA1 PE=1 SV=2			0.0218219	0.919509	2	1	1.825	0.3545	1.11895	0.5	ENDIKESSAVFSK		1						16.4209	16.472	16.4004	16.0128	16.543	16.6721	SPKVTFE
sp|P38398|BRCA1_HUMAN	S1187:S1189:S1191	Breast cancer type 1 susceptibility protein OS=Homo sapiens GN=BRCA1 PE=1 SV=2			0.00540467	0.972782	3	1	0.967	0.2275	0.653603	0.91043	VQKGELSRSPSPF,KGELSRSPSPFTH,ELSRSPSPFTHTH		1						15.419	15.1297	15.3821	15.3258	15.091	15.4978	SPKVTFE
sp|P38398|BRCA1_HUMAN	T696	Breast cancer type 1 susceptibility protein OS=Homo sapiens GN=BRCA1 PE=1 SV=2			-0.00112434	0.995157	3	1	1.846	0.4236	0.740298	0.5	KRHDSDTFPELKL		1						15.0508	14.8192	15.1099	14.7984	14.8962	15.2887	SPKVTFE
sp|P38398|BRCA1_HUMAN	T1640	Breast cancer type 1 susceptibility protein OS=Homo sapiens GN=BRCA1 PE=1 SV=2	-0.163457	0.034343			3	1	0.973	0.3638	1.79294	0.49957	REKPELTASTERV	1		19.9774	19.9192	20.0136	20.0982	20.1689							SPKVTFE
sp|P38398|BRCA1_HUMAN	S184	Breast cancer type 1 susceptibility protein OS=Homo sapiens GN=BRCA1 PE=1 SV=2	-0.253313	0.252697			3	1	2.23	0.4543	1.57819	0.5	VYIELGSDSSEDT	1		13.366	13.1848	12.8909	13.3803	13.4208							SPKVTFE
sp|P38398|BRCA1_HUMAN	S844	Breast cancer type 1 susceptibility protein OS=Homo sapiens GN=BRCA1 PE=1 SV=2	0.0733897	0.655107			3	1	3.676	0.6771	2.90133	0.5	NHSRETSIEMEES	2		14.4212	14.6451	14.818	14.544	14.5654							SPKVTFE
sp|P38398|BRCA1_HUMAN	S694	Breast cancer type 1 susceptibility protein OS=Homo sapiens GN=BRCA1 PE=1 SV=2	0.166732	0.673639			3	1	2.577	0.4735	1.46995	0.99767	TSKRHDSDTFPEL	2		17.7732	17.221	18.1795	17.5572	17.5585							SPKVTFE
sp|P38398|BRCA1_HUMAN	S1187:S1191	Breast cancer type 1 susceptibility protein OS=Homo sapiens GN=BRCA1 PE=1 SV=2	-0.0604594	0.784034			4	1	1.048	0.3521	0.897791	0.49773	VQKGELSRSPSPF,ELSRSPSPFTHTH	1		16.1075	15.9693	15.5942	16.0031	15.8985							SPKVTFE
sp|P38398|BRCA1_HUMAN	S1651	Breast cancer type 1 susceptibility protein OS=Homo sapiens GN=BRCA1 PE=1 SV=2	-0.0885718	0.868783			3	1	0.974	0.2177	2.67678	0.9986	RVNKRMSMVVSGL	1		16.9226	15.8506	15.7224	16.3045	16.2031							SPKVTFE
sp|Q92667|AKAP1_HUMAN	T533	A-kinase anchor protein 1, mitochondrial OS=Homo sapiens GN=AKAP1 PE=1 SV=1	-0.0935475	0.913593	-0.374695	0.473224	3,4	1	2.964	0.5719	0.130095	1	PRDKAITPPLPES	1	2	17.7285	19.3527	19.1561	18.25	19.4286	17.7405	18.9199	18.5888	18.1554	19.0988	19.1191	SPKGVLFS
sp|Q92667|AKAP1_HUMAN	S429	A-kinase anchor protein 1, mitochondrial OS=Homo sapiens GN=AKAP1 PE=1 SV=1			-0.225465	0.484528	4	1	3.039	0.5943	3.07419	1	GLPAEGSPPPKTY		1						13.7426	14.6836	14.0753	14.2155	14.5606	14.4018	SPKGVLFS
sp|Q92667|AKAP1_HUMAN	S69	A-kinase anchor protein 1, mitochondrial OS=Homo sapiens GN=AKAP1 PE=1 SV=1	-0.282117	0.511472	-0.169867	0.72013	3,4	1	3.607	0.6502	1.11708	0.99571	VCPKVVSTPPSVT	1	1	16.0028	16.6123	16.1977	16.1496	16.9565	14.8275	15.9488	14.9381	15.3571	15.8824	14.9846	SPKGVLFS
sp|Q92667|AKAP1_HUMAN	S151	A-kinase anchor protein 1, mitochondrial OS=Homo sapiens GN=AKAP1 PE=1 SV=1	-0.178216	0.508821	0.117941	0.742283	2,3	1	3.883	0.6827	0.323893	1	LECPLSSPKGVLF	4	4	20.0331	20.4827	19.996	20.1791	20.5186	19.6455	20.2613	19.6756	19.2948	20.2215	19.7123	SPKGVLFS
sp|Q92667|AKAP1_HUMAN	T70	A-kinase anchor protein 1, mitochondrial OS=Homo sapiens GN=AKAP1 PE=1 SV=1	-0.442815	0.33741	0.0698956	0.828596	3,4	1	3.177	0.6402	0.40199	0.99843	CPKVVSTPPSVTE	3	2	17.7135	18.5008	17.6959	18.1665	18.6592	18.1693	18.8652	18.2465	18.0072	18.7248	18.3393	SPKGVLFS
sp|Q92667|AKAP1_HUMAN	S445	A-kinase anchor protein 1, mitochondrial OS=Homo sapiens GN=AKAP1 PE=1 SV=1	-0.1148	0.759171	-0.0732949	0.875856	2	1	1.935	0.4051	0.81223	0.5	LKSLLSSPTKDSK	1	2	20.5041	21.2263	20.7196	20.6613	21.2017	19.3223	20.7296	20.0559	19.7747	20.3228	20.2303	SPKGVLFS
sp|O00566|MPP10_HUMAN	S167	U3 small nucleolar ribonucleoprotein protein MPP10 OS=Homo sapiens GN=MPHOSPH10 PE=1 SV=2			-0.662095	0.304473	4	1	2.789	0.597	3.52814	0.33333	RKSPVFSDEDSDL		1						16.1572	16.0794	16.0735	17.8589	15.9939	16.4437	SLKRVTFA
sp|O00566|MPP10_HUMAN	S163	U3 small nucleolar ribonucleoprotein protein MPP10 OS=Homo sapiens GN=MPHOSPH10 PE=1 SV=2			-0.835922	0.315761	4	1	4.639	0.7301	2.27345	1	KSDLRKSPVFSDE		1						15.0518	15.4209	15.2968	17.4584	15.0069	15.8119	SLKRVTFA
sp|O00566|MPP10_HUMAN	S163:S171	U3 small nucleolar ribonucleoprotein protein MPP10 OS=Homo sapiens GN=MPHOSPH10 PE=1 SV=2	0.00877161	0.976385	-0.410106	0.338989	4	1	2.431	0.61	2.54164	0.9944	KSDLRKSPVFSDE,VFSDEDSDLDFDI	1	1	15.0182	15.5178	15.4295	15.062	15.5641	15.0576	15.502	15.6558	16.4306	15.2881	15.7271	SLKRVTFA
sp|O00566|MPP10_HUMAN	S61	U3 small nucleolar ribonucleoprotein protein MPP10 OS=Homo sapiens GN=MPHOSPH10 PE=1 SV=2	-0.280985	0.223232	-0.0735623	0.605743	2	1	1.628	0.3514	2.67414	1	NGRIHGSPLQKLV	1	1	20.0899	20.2139	19.912	20.159	20.5468	21.1256	21.3709	21.4647	21.2333	21.5176	21.431	SLKRVTFA
sp|Q9UKA4|AKA11_HUMAN	T1100	A-kinase anchor protein 11 OS=Homo sapiens GN=AKAP11 PE=1 SV=1	-0.613963	0.00799369	-0.294722	0.049082	2,3	1	2.29	0.7166	0.361863	1	RNVIPDTPPSTPL	4	4	15.6979	15.6632	15.7078	16.4317	16.1755	16.8814	16.7576	16.6002	17.1642	17.0258	16.9334	SGKKVQFA
sp|Q9UKA4|AKA11_HUMAN	S433	A-kinase anchor protein 11 OS=Homo sapiens GN=AKAP11 PE=1 SV=1	-0.995302	0.0205092	-0.191213	0.0529334	4,5	1	3.614	0.6305	0.282307	1	LCDAPDSPRPVKA	1	1	18.157	18.1249	17.7981	19.2426	18.8014	16.5303	16.6559	16.4802	16.8401	16.7091	16.6908	SGKKVQFA
sp|Q9UKA4|AKA11_HUMAN	S444:S448	A-kinase anchor protein 11 OS=Homo sapiens GN=AKAP11 PE=1 SV=1	0.179858	0.0716424	0.474553	0.169788	2,3	1	1.478	0.5769	0.27984	1	KASREDSGLFSPI,EDSGLFSPIRSSA	3	1	17.2389	17.0804	17.1137	16.9363	16.9927	16.8185	16.8944	16.9819	15.8641	16.704	16.7031	SGKKVQFA
sp|Q9UKA4|AKA11_HUMAN	S422:S433	A-kinase anchor protein 11 OS=Homo sapiens GN=AKAP11 PE=1 SV=1	0.142783	0.449823	0.289201	0.256201	3,4	1	2.937	0.6105	0.590463	0.5	TPRKPESPYGNLC,LCDAPDSPRPVKA	1	1	16.036	16.0507	15.6704	15.7269	15.8255	19.4668	19.6227	19.3202	18.8858	19.5629	19.0934	SGKKVQFA
sp|Q9UKA4|AKA11_HUMAN	S448	A-kinase anchor protein 11 OS=Homo sapiens GN=AKAP11 PE=1 SV=1	0.0196867	0.909843	-0.22783	0.415977	2,3	1	1.335	0.4739	0.470438	1	EDSGLFSPIRSSA	2	1	19.1279	18.7309	19.0411	18.9971	18.8968	18.0016	18	18.2484	18.6484	17.8531	18.4321	SGKKVQFA
sp|Q9UKA4|AKA11_HUMAN	S1242	A-kinase anchor protein 11 OS=Homo sapiens GN=AKAP11 PE=1 SV=1	-0.22399	0.126354	-0.181479	0.459179	2,3	1	3.807	0.5947	0.080682	0.99998	QSQRSVSPTFLNP	2	2	19.4891	19.2855	19.5592	19.6537	19.6834	20.0335	19.9235	19.9622	20.592	19.9673	19.9045	SGKKVQFA
sp|Q9UKA4|AKA11_HUMAN	T981	A-kinase anchor protein 11 OS=Homo sapiens GN=AKAP11 PE=1 SV=1	-0.196899	0.467494	-0.293237	0.464807	3,4	1	3.888	0.6019	1.58477	1	GEESQLTPEKSPK	2	1	18.3904	18.2064	18.2331	18.7759	18.1711	16.7726	16.5646	16.2136	17.4579	16.4485	16.524	SGKKVQFA
sp|Q9UKA4|AKA11_HUMAN	S18	A-kinase anchor protein 11 OS=Homo sapiens GN=AKAP11 PE=1 SV=1			0.0768744	0.577293	3	1	2.835	0.6476	2.5129	1	KASVRKSFSEDVF		1						17.9842	17.7569	17.6566	17.886	17.6457	17.6353	SGKKVQFA
sp|Q9UKA4|AKA11_HUMAN	S456	A-kinase anchor protein 11 OS=Homo sapiens GN=AKAP11 PE=1 SV=1	0.169618	0.629512	0.21094	0.762727	3	1	3.073	0.752	1.44148	0.98919	IRSSAFSPLGGCT	1	1	12.4838	12.7181	13.212	12.8411	12.4289	11.2948	12.2917	10.799	11.6446	10.8571		SGKKVQFA
sp|Q9UKA4|AKA11_HUMAN	S1580	A-kinase anchor protein 11 OS=Homo sapiens GN=AKAP11 PE=1 SV=1	-0.228935	0.0485338	-0.00141179	0.99585	3	1	1.258	0.3627	0.392494	0.99454	TYAEKLSPLTGQA	1	1	19.2821	19.436	19.295	19.6091	19.5241	19.3705	19.3318	19.1815	19.6786	18.8298	19.3795	SGKKVQFA
sp|Q9UKA4|AKA11_HUMAN	Y1575	A-kinase anchor protein 11 OS=Homo sapiens GN=AKAP11 PE=1 SV=1	-0.437	0.3129			4	1	1.704	0.3597	1.33713	0.98819	SADRVTYAEKLSP	1		19.9971	19.3915	19.2315	20.2447	19.7093							SGKKVQFA
sp|Q9UKA4|AKA11_HUMAN	S20	A-kinase anchor protein 11 OS=Homo sapiens GN=AKAP11 PE=1 SV=1	0.79556	0.52081			3	1	0.987	0.2543	0.5099	0.5	SVRKSFSEDVFQS	1			9.86074	11.8858	9.8867	10.2687							SGKKVQFA
sp|Q8TEP8|CE192_HUMAN	S482	Centrosomal protein of 192 kDa OS=Homo sapiens GN=CEP192 PE=1 SV=2			-0.10059	0.761758	3	1	1.842	0.4262	1.58931	1	TTIIQGSPAALEE		1						14.2965	14.3958	15.2582	14.7367	14.6669	14.8487	SEKHVTFE
sp|Q8TEP8|CE192_HUMAN	S1159	Centrosomal protein of 192 kDa OS=Homo sapiens GN=CEP192 PE=1 SV=2			-0.0144067	0.929489	4	1	3.264	0.4029	2.37916	1	SGSKPLSPGPCLD		1						15.4454	15.3929	15.3117	15.6927	15.2705	15.23	SEKHVTFE
sp|Q8TEP8|CE192_HUMAN	S305	Centrosomal protein of 192 kDa OS=Homo sapiens GN=CEP192 PE=1 SV=2	0.351109	0.0605985			2	1	1.116	0.4651	1.00134	0.49808	EKATSISTPSDSY	1		14.4282	14.4777	14.6264	14.2824	14.0369							SEKHVTFE
sp|Q8TEP8|CE192_HUMAN	S1514	Centrosomal protein of 192 kDa OS=Homo sapiens GN=CEP192 PE=1 SV=2	-0.103721	0.71794			4	1	3.631	0.631	0.798925	0.5	VKGPQGSPLLSRA	1		16.0875	15.4136	15.8751	15.9603	15.8313							SEKHVTFE
sp|O95071|UBR5_HUMAN	S305	E3 ubiquitin-protein ligase UBR5 OS=Homo sapiens GN=UBR5 PE=1 SV=2	0.639879	0.0518299	0.908171	0.0561362	3	1	2.621	0.4502	1.28822	1	LPLERDSELLRER	1	1	16.3279	16.3928	16.592	16.0344	15.561	15.9632	15.4203	15.8048	14.2262	15.0477	15.1898	RVKVTFK
sp|O95071|UBR5_HUMAN	S578	E3 ubiquitin-protein ligase UBR5 OS=Homo sapiens GN=UBR5 PE=1 SV=2	-0.076714	0.695812	-0.241822	0.119376	3	1	1.943	0.4174	0.930818	1	CRFQLRSPESLKN	1	1	18.4773	18.2429	18.391	18.6546	18.2396	17.1411	16.9992	16.9994	17.4646	17.3226	17.078	RVKVTFK
sp|O95071|UBR5_HUMAN	S1308:S1312	E3 ubiquitin-protein ligase UBR5 OS=Homo sapiens GN=UBR5 PE=1 SV=2			-0.389736	0.119809	4	1	1.26	0.4	2.89166	0.5	RNRKTASPEDSDM,TASPEDSDMPDHD		1						16.3368	16.1133	16.1731	16.8402	16.2321	16.7201	RVKVTFK
sp|O95071|UBR5_HUMAN	S336	E3 ubiquitin-protein ligase UBR5 OS=Homo sapiens GN=UBR5 PE=1 SV=2	0.0222025	0.903398	-0.309549	0.139261	3,4	1	1.674	0.4371	1.14439	0.99528	NERGSTSKEGEPN	1	1	16.377	16.1386	16.0087	16.2793	16.0257	17.594	17.8452	17.7455	18.3256	17.8127	17.975	RVKVTFK
sp|O95071|UBR5_HUMAN	S636:T637	E3 ubiquitin-protein ligase UBR5 OS=Homo sapiens GN=UBR5 PE=1 SV=2	0.120308	0.795228	-0.262393	0.185992	2,4	1	1.027	0.4053	2.06323	1	PYKRRRSTPAPKE,YKRRRSTPAPKEE	1	1	15.5064	16.2565	16.4663	15.6925	16.2196	18.0994	18.2713	18.0489	18.689	18.1818	18.3359	RVKVTFK
sp|O95071|UBR5_HUMAN	T1698	E3 ubiquitin-protein ligase UBR5 OS=Homo sapiens GN=UBR5 PE=1 SV=2	-0.111641	0.788085	-0.555723	0.212833	3	1	2.352	0.6475	1.35915	0.33302	DEPLERTTNSSHA	2	1	16.162	16.7788	16.8989	16.4029	17.0468	15.6373	16.4859	16.8547	16.6741	16.9604	17.0107	RVKVTFK
sp|O95071|UBR5_HUMAN	T1226	E3 ubiquitin-protein ligase UBR5 OS=Homo sapiens GN=UBR5 PE=1 SV=2	0.285663	0.0909607	-0.236085	0.317656	3	1	1.885	0.5708	0.691402	0.49942	DCKLKRTSPTAYC	1	1	14.5513	14.5841	14.5646	14.436	14.126	14.9036	15.0094	14.4359	15.2294	14.8674	14.9604	RVKVTFK
sp|O95071|UBR5_HUMAN	S1308	E3 ubiquitin-protein ligase UBR5 OS=Homo sapiens GN=UBR5 PE=1 SV=2	-0.0703535	0.820668	-0.201967	0.357243	3,4	1	3.422	0.7652	0.307778	0.99999	RNRKTASPEDSDM	5	8	18.9956	18.3599	18.7736	18.9841	18.5759	19.5402	19.3676	19.1786	19.8917	19.3966	19.4039	RVKVTFK
sp|O95071|UBR5_HUMAN	S957	E3 ubiquitin-protein ligase UBR5 OS=Homo sapiens GN=UBR5 PE=1 SV=2			-0.21768	0.399516	4	1	1.145	0.2218	0.934	0.48798	TFAERLSAVEAIA		1						14.4331	14.7425	14.2409	14.9273	14.8031	14.3391	RVKVTFK
sp|O95071|UBR5_HUMAN	S327	E3 ubiquitin-protein ligase UBR5 OS=Homo sapiens GN=UBR5 PE=1 SV=2	0.143101	0.461529	0.297408	0.415146	2,3	1	2.424	0.6522	0.739712	1	RWLDGASFDNERG	2	3	17.2735	17.3358	17.6763	17.3559	17.2149	19.3634	19.3149	19.366	18.5104	19.0017	19.6401	RVKVTFK
sp|O95071|UBR5_HUMAN	S1549	E3 ubiquitin-protein ligase UBR5 OS=Homo sapiens GN=UBR5 PE=1 SV=2	-0.109187	0.363072	-0.0560561	0.422625	2	1	1.612	0.4747	1.42736	1	PQQRRISQSQPVR	3	3	21.635	21.7882	21.8105	21.7557	21.9518	22.2219	22.191	22.3492	22.3825	22.2442	22.3036	RVKVTFK
sp|O95071|UBR5_HUMAN	S327:S334	E3 ubiquitin-protein ligase UBR5 OS=Homo sapiens GN=UBR5 PE=1 SV=2			0.284151	0.472536	5	1	1.681	0.5634	1.0035	0.32835	RWLDGASFDNERG,FDNERGSTSKEGE		1						17.738	17.537	16.8628	16.6705	17.5087	17.1061	RVKVTFK
sp|O95071|UBR5_HUMAN	S90	E3 ubiquitin-protein ligase UBR5 OS=Homo sapiens GN=UBR5 PE=1 SV=2	-0.0715129	0.164935	-0.102455	0.494645	4	1	1.661	0.2848	1.66166	0.99982	PDNNDGSKLNSNS	1	1	17.9793	18.0058	18.0692	18.1145	18.0647	17.7824	17.8212	17.9356	17.6964	18.117	18.0332	RVKVTFK
sp|O95071|UBR5_HUMAN	S1755	E3 ubiquitin-protein ligase UBR5 OS=Homo sapiens GN=UBR5 PE=1 SV=2			-0.490152	0.540868	3	1	6.43	0.7367	1.35463	0.49712	PSNLRRSGTISTS		1						10.9522	12.7236	12.4522		12.4754	12.5903	RVKVTFK
sp|O95071|UBR5_HUMAN	T1306	E3 ubiquitin-protein ligase UBR5 OS=Homo sapiens GN=UBR5 PE=1 SV=2	-0.0806507	0.651009	-0.140635	0.569254	3,4	1	3.028	0.7278	0.235349	0.5	EDRNRKTASPEDS	3	3	18.0798	17.8407	17.6531	17.9077	17.9693	16.3531	16.086	16.055	16.7137	16.1542	16.0482	RVKVTFK
sp|O95071|UBR5_HUMAN	T1969	E3 ubiquitin-protein ligase UBR5 OS=Homo sapiens GN=UBR5 PE=1 SV=2	0.0637254	0.676277	-0.07345	0.658917	2,3	1	4.387	0.6996	0.688749	1	QQTTLDTPQLERK	6	5	18.6027	18.3489	18.7082	18.5072	18.4719	18.5268	18.9385	18.4856	18.8314	18.6691	18.6707	RVKVTFK
sp|O95071|UBR5_HUMAN	T2030	E3 ubiquitin-protein ligase UBR5 OS=Homo sapiens GN=UBR5 PE=1 SV=2			-0.0986771	0.763011	4	1	4.706	0.7395	1.32908	0.49794	RRSDSMTFLGCIP		1						15.1663	14.6154	15.674	15.2505	15.2489	15.2524	RVKVTFK
sp|O95071|UBR5_HUMAN	S2026	E3 ubiquitin-protein ligase UBR5 OS=Homo sapiens GN=UBR5 PE=1 SV=2			-0.105991	0.797994	4,5	1	3.601	0.6762	1.16378	0.33333	HPFFRRSDSMTFL	1	1		9.21443	10.5629			14.2689	13.7378	15.008	14.5969	14.2066	14.5292	RVKVTFK
sp|O95071|UBR5_HUMAN	S334	E3 ubiquitin-protein ligase UBR5 OS=Homo sapiens GN=UBR5 PE=1 SV=2	-0.256494	0.160118	-0.0401417	0.80453	3	1	1.64	0.4073	0.919164	0.98541	FDNERGSTSKEGE	1	1	16.0693	16.3464	16.2566	16.361	16.6003	16.0562	16.107	15.9743	16.1047	15.8228	16.3304	RVKVTFK
sp|O95071|UBR5_HUMAN	S2486	E3 ubiquitin-protein ligase UBR5 OS=Homo sapiens GN=UBR5 PE=1 SV=2	-0.0805495	0.773699	0.0333838	0.849672	3,4	1	3.251	0.7275	2.10203	1	RHGSSRSVVDMDL	1	1	13.7797	13.2979	13.1215	13.4358	13.5247	13.3818	13.4296	13.5845	13.5979	13.1255	13.5724	RVKVTFK
sp|O95071|UBR5_HUMAN	T2270	E3 ubiquitin-protein ligase UBR5 OS=Homo sapiens GN=UBR5 PE=1 SV=2			0.059093	0.863255	3	1	1.619	0.3657	1.56231	0.5	GRRCATTPMAVHR		1						16.9676	15.9828	16.1447	16.5073	16.2438	16.1667	RVKVTFK
sp|O95071|UBR5_HUMAN	S90:S94	E3 ubiquitin-protein ligase UBR5 OS=Homo sapiens GN=UBR5 PE=1 SV=2	0.0737287	0.46233	0.0196762	0.877368	4	1	2.119	0.5606	2.35288	0.99974	PDNNDGSKLNSNS,DGSKLNSNSGAGR	1	1	18.1252	18.2278	18.3422	18.1125	18.2035	17.7802	17.7679	17.807	17.5448	17.9536	17.7977	RVKVTFK
sp|O95071|UBR5_HUMAN	T1757	E3 ubiquitin-protein ligase UBR5 OS=Homo sapiens GN=UBR5 PE=1 SV=2	-0.0894165	0.873278	0.0367835	0.880043	3,4	1	6.326	0.7825	1.19969	0.49715	NLRRSGTISTSAA	3	1	14.1008	14.6331	15.3666	14.5176	15.0616	13.9501	14.4699	13.8814	13.8778	14.3225	13.9908	RVKVTFK
sp|O95071|UBR5_HUMAN	S1733	E3 ubiquitin-protein ligase UBR5 OS=Homo sapiens GN=UBR5 PE=1 SV=2	-0.130173	0.593429	-0.00948689	0.972694	3,4	1	4.981	0.5649	0.523172	0.49592	ASTAPSSTSTPAA	2	2	14.6407	15.0878	15.0613	15.2121	14.9082	14.8495	14.9572	15.0566	15.4614	14.6302	14.8002	RVKVTFK
sp|O95071|UBR5_HUMAN	S139:S143	E3 ubiquitin-protein ligase UBR5 OS=Homo sapiens GN=UBR5 PE=1 SV=2	1.06582	0.0148432			2	1	0.73	0.3808	1.51418	0.99195	SSGVGGSGGGSSG,GGSGGGSSGRSSA	1		18.3704	17.9325	18.4567	17.1615	17.2132							RVKVTFK
sp|O95071|UBR5_HUMAN	S1227	E3 ubiquitin-protein ligase UBR5 OS=Homo sapiens GN=UBR5 PE=1 SV=2	0.172447	0.00500376			3	1	2.469	0.6448	1.2113	0.49966	CKLKRTSPTAYCD	1		14.6178	14.6048	14.6634	14.4521	14.4604							RVKVTFK
sp|O95071|UBR5_HUMAN	T107:S110	E3 ubiquitin-protein ligase UBR5 OS=Homo sapiens GN=UBR5 PE=1 SV=2	-0.236599	0.0210964			3	1	1.866	0.3746	1.97048	0.49996	TSRPGRTSDSPWF,PGRTSDSPWFLSG	1		16.5439	16.636	16.6737	16.8796	16.8293							RVKVTFK
sp|O95071|UBR5_HUMAN	S139	E3 ubiquitin-protein ligase UBR5 OS=Homo sapiens GN=UBR5 PE=1 SV=2	0.189436	0.151214			2,3	1	2.343	0.7021	1.14072	1	SSGVGGSGGGSSG	3		19.7054	19.5441	19.8068	19.4897	19.5024							RVKVTFK
sp|O95071|UBR5_HUMAN	S2028	E3 ubiquitin-protein ligase UBR5 OS=Homo sapiens GN=UBR5 PE=1 SV=2	-0.662338	0.154679	0.636642		4	1	2.69	0.6334	0.044163	0.49819	FFRRSDSMTFLGC	3	3	10.4842	10.0067	10.9273	11.0435	11.2266		11.5644			11.5919	10.2635	RVKVTFK
sp|O95071|UBR5_HUMAN	S636	E3 ubiquitin-protein ligase UBR5 OS=Homo sapiens GN=UBR5 PE=1 SV=2	-0.447759	0.189206			4	1	1.456	0.5247	1.42281	0.5	PYKRRRSTPAPKE	1		16.4709	16.1709	15.8388	16.7694	16.4466							RVKVTFK
sp|O95071|UBR5_HUMAN	T1306:S1312	E3 ubiquitin-protein ligase UBR5 OS=Homo sapiens GN=UBR5 PE=1 SV=2	-0.171026	0.405963			3	1	1.591	0.6047	1.38769	0.5	EDRNRKTASPEDS,TASPEDSDMPDHD	1		15.1048	15.0413	15.0137	15.4575	14.991							RVKVTFK
sp|O95071|UBR5_HUMAN	S1728	E3 ubiquitin-protein ligase UBR5 OS=Homo sapiens GN=UBR5 PE=1 SV=2	0.163276	0.574844			3	1	4.924	0.5784	0.979072	0.2495	QHQRAASTAPSST	1		12.9296	12.7587	12.8626	13.0253	12.3487							RVKVTFK
sp|O95071|UBR5_HUMAN	T335:S336	E3 ubiquitin-protein ligase UBR5 OS=Homo sapiens GN=UBR5 PE=1 SV=2	-0.106916	0.681188			4	1	1.193	0.3487	0.829781	0.33033	DNERGSTSKEGEP,NERGSTSKEGEPN	1		16.7657	16.3934	16.3507	16.8294	16.391							RVKVTFK
sp|O95071|UBR5_HUMAN	S808	E3 ubiquitin-protein ligase UBR5 OS=Homo sapiens GN=UBR5 PE=1 SV=2	0.159285	0.758175			3	1	2.8	0.6436	2.18752	1	FTAGQESPIILRD	1		12.1447	11.1325	11.8236	11.1748	11.9072							RVKVTFK
sp|O95071|UBR5_HUMAN	T1736	E3 ubiquitin-protein ligase UBR5 OS=Homo sapiens GN=UBR5 PE=1 SV=2	0.0454609	0.863914			3	1	2.199	0.4206	0.425265	0.19838	APSSTSTPAASSA	1		13.0544	13.4797	13.6859	13.4177	13.3047							RVKVTFK
sp|O95071|UBR5_HUMAN	S2469	E3 ubiquitin-protein ligase UBR5 OS=Homo sapiens GN=UBR5 PE=1 SV=2	-0.0763172	0.875895			3,4	1	3.786	0.6325	2.08535	0.9973	DLGLVDSSEKVQQ	3		15.9904	16.9109	16.7346	16.2688	16.9744							RVKVTFK
sp|O95071|UBR5_HUMAN	S1312	E3 ubiquitin-protein ligase UBR5 OS=Homo sapiens GN=UBR5 PE=1 SV=2	0.0204232	0.960036			3,4	1	2.37	0.7089	0.348895	1	TASPEDSDMPDHD	3		17.3135	16.9303	17.8683	17.5271	17.1734							RVKVTFK
sp|Q8TDY2|RBCC1_HUMAN	S237:S243	RB1-inducible coiled-coil protein 1 OS=Homo sapiens GN=RB1CC1 PE=1 SV=3	-0.211227	0.298153	-0.308428	0.0494468	2,3	1	2.558	0.7338	1.08607	0.99794	KAEMKRSTELVLS,STELVLSPDMPRT	3	4	16.448	16.3101	16.4823	16.4182	16.8311	17.355	17.3861	17.6321	17.8747	17.6423	17.7815	RVKAVSWN
sp|Q8TDY2|RBCC1_HUMAN	T1440:S1441:S1453	RB1-inducible coiled-coil protein 1 OS=Homo sapiens GN=RB1CC1 PE=1 SV=3			-0.376047	0.124866	3	1	1.189	0.1926	2.41033	0.16667	VDSAMETSMMSVQ,DSAMETSMMSVQE,ENIHMLSEEKQRI		1						15.5242	15.8502	15.3699	16.1914	15.7311	15.95	RVKAVSWN
sp|Q8TDY2|RBCC1_HUMAN	S1274	RB1-inducible coiled-coil protein 1 OS=Homo sapiens GN=RB1CC1 PE=1 SV=3	-0.200306	0.121413	-0.314193	0.185736	3,4,5	1	3.286	0.6001	0.380196	1	ENQIAKSPAIDST	1	4	18.4192	18.4703	18.2589	18.6427	18.5235	18.7685	18.8104	18.5906	19.4018	18.8	18.9102	RVKAVSWN
sp|Q8TDY2|RBCC1_HUMAN	S253	RB1-inducible coiled-coil protein 1 OS=Homo sapiens GN=RB1CC1 PE=1 SV=3	-0.018664	0.900746	0.562683	0.203765	2,3	1	2.685	0.6086	0.03338	0.99083	PRTTNESLLTSFP	2	1	18.9359	19.2631	19.1665	19.064	19.2171	18.661	18.5634	18.476	17.2723	18.3227	18.4174	RVKAVSWN
sp|Q8TDY2|RBCC1_HUMAN	S243	RB1-inducible coiled-coil protein 1 OS=Homo sapiens GN=RB1CC1 PE=1 SV=3	0.00740477	0.979011	-0.156906	0.442708	2,3	1	3.177	0.6103	0.988366	1	STELVLSPDMPRT	4	5	19.004	18.6478	19.1079	19.1631	18.6619	19.0455	18.625	18.9355	19.221	18.7672	19.0886	RVKAVSWN
sp|Q8TDY2|RBCC1_HUMAN	S667	RB1-inducible coiled-coil protein 1 OS=Homo sapiens GN=RB1CC1 PE=1 SV=3	-0.01585	0.98328	-0.425485	0.466919	2,3	1	3.122	0.7188	0.464827	1	GITTTTSPRTPPP	6	3	17.5946	18.918	18.5912	17.7524	19.0152	16.6634	18.2044	17.9299	17.5543	18.2399	18.28	RVKAVSWN
sp|Q8TDY2|RBCC1_HUMAN	S1436:T1440:S1453	RB1-inducible coiled-coil protein 1 OS=Homo sapiens GN=RB1CC1 PE=1 SV=3			0.0683466	0.513055	3	1	1.309	0.2941	2.48517	0.16667	DEGRVDSAMETSM,VDSAMETSMMSVQ,ENIHMLSEEKQRI		1						16.887	17.1438	16.8758	16.8299	16.9126	16.959	RVKAVSWN
sp|Q8TDY2|RBCC1_HUMAN	S261:S266	RB1-inducible coiled-coil protein 1 OS=Homo sapiens GN=RB1CC1 PE=1 SV=3	-0.137531	0.742064	-0.137454	0.717687	3	1	2.685	0.5646	1.02331	1	LTSFPKSVEHVSP,KSVEHVSPDTADA	1	1	14.6081	15.2475	14.71	14.6142	15.3713	13.8432	14.7699	14.4156	14.1306	14.3986	14.9119	RVKAVSWN
sp|Q8TDY2|RBCC1_HUMAN	S257	RB1-inducible coiled-coil protein 1 OS=Homo sapiens GN=RB1CC1 PE=1 SV=3			-0.017475	0.815081	3	1	2.284	0.5245	0.462359	1	NESLLTSFPKSVE		1						17.7194	17.5655	17.7351	17.6368	17.6568	17.7787	RVKAVSWN
sp|Q8TDY2|RBCC1_HUMAN	S1285	RB1-inducible coiled-coil protein 1 OS=Homo sapiens GN=RB1CC1 PE=1 SV=3	-0.641723	0.176046			5	1	2.239	0.4006	2.96794	0.49014	STRGDSSSLVAEL	1		16.3873	15.5089	15.5791	16.4561	16.4775							RVKAVSWN
sp|Q8TDY2|RBCC1_HUMAN	S653	RB1-inducible coiled-coil protein 1 OS=Homo sapiens GN=RB1CC1 PE=1 SV=3	0.107443	0.535774			2,3	1	3.004	0.6839	1.42723	0.99999	SPQSASSPRMEST	3		14.9452	15.0655	15.2614	14.8519	15.1147							RVKAVSWN
sp|Q8TDY2|RBCC1_HUMAN	S266	RB1-inducible coiled-coil protein 1 OS=Homo sapiens GN=RB1CC1 PE=1 SV=3	-0.248014	0.58174			3,4	1	3.007	0.6004	0.474564	1	KSVEHVSPDTADA	4		18.8084	17.9267	18.8175	18.9399	18.5912							RVKAVSWN
sp|Q8TDY2|RBCC1_HUMAN	T666	RB1-inducible coiled-coil protein 1 OS=Homo sapiens GN=RB1CC1 PE=1 SV=3	0.0573332	0.925102			2	1	2.132	0.6524	0.383908	0.49928	AGITTTTSPRTPP	1		15.185	16.2844	16.1932	15.3885	16.2719							RVKAVSWN
sp|Q8TDY2|RBCC1_HUMAN	T238:S243	RB1-inducible coiled-coil protein 1 OS=Homo sapiens GN=RB1CC1 PE=1 SV=3	0.0129375	0.962769			2,3	1	2.902	0.65	2.50342	0.5	AEMKRSTELVLSP,STELVLSPDMPRT	2		15.2931	15.884	15.8659	15.6018	15.7343							RVKAVSWN
sp|Q8TDY2|RBCC1_HUMAN	S624	RB1-inducible coiled-coil protein 1 OS=Homo sapiens GN=RB1CC1 PE=1 SV=3	-0.178637				3	1	2.021	0.3196	2.41221	0.49836	LVKAAQSLDEMSQ	1			12.0061	11.1494		11.7564							RVKAVSWN
sp|Q9Y3T9|NOC2L_HUMAN	S49:S56	Nucleolar complex protein 2 homolog OS=Homo sapiens GN=NOC2L PE=1 SV=4	-0.160651	0.350019	-0.178416	0.0690131	2,3,4,5	1	2.729	0.6092	0.479252	0.99998	AREAARSPDKPGG,PDKPGGSPSASRR	19	23	23.587	23.828	23.6068	23.6926	23.9766	24.1973	24.3865	24.3204	24.4622	24.5674	24.4098	RQRVSFG
sp|Q9Y3T9|NOC2L_HUMAN	S49:S60	Nucleolar complex protein 2 homolog OS=Homo sapiens GN=NOC2L PE=1 SV=4	-0.0901659	0.674093	-0.223415	0.0891565	2	1	1.462	0.5937	2.27718	0.99011	AREAARSPDKPGG,GGSPSASRRKGRA	1	1	17.0132	17.2161	16.8544	16.9309	17.3052	16.4774	16.7342	16.4805	16.6837	16.8532	16.8255	RQRVSFG
sp|Q9Y3T9|NOC2L_HUMAN	S49	Nucleolar complex protein 2 homolog OS=Homo sapiens GN=NOC2L PE=1 SV=4	-1.12974	0.00108493	-1.23251	0.109064	3,4	1	1.644	0.5105	0.162863	1	AREAARSPDKPGG	4	5	18.6952	18.6739	18.5018	19.8107	19.6961	19.5777	19.4181	19.4522	21.8867	19.923	20.3357	RQRVSFG
sp|Q9Y3T9|NOC2L_HUMAN	S56	Nucleolar complex protein 2 homolog OS=Homo sapiens GN=NOC2L PE=1 SV=4	-0.261522	0.176009	-0.810678	0.1312	2,3	1	2.323	0.6002	1.85265	0.99697	PDKPGGSPSASRR	1	2	19.3061	19.3927	19.5898	19.5552	19.8269	18.8125	18.7008	19.14	20.504	19.2068	19.3745	RQRVSFG
sp|Q9Y3T9|NOC2L_HUMAN	S35	Nucleolar complex protein 2 homolog OS=Homo sapiens GN=NOC2L PE=1 SV=4			-0.702214	0.153763	4	1	3.982	0.6921	3.56371	0.99405	ESESENSPQAETR		1						11.9094	11.427	12.5121	13.1406	12.3407	12.474	RQRVSFG
sp|Q9Y3T9|NOC2L_HUMAN	S496	Nucleolar complex protein 2 homolog OS=Homo sapiens GN=NOC2L PE=1 SV=4	0.0388632	0.860044	-0.114332	0.358526	3	1	2.25	0.3751	1.49264	0.5	RKPGRMSSKPINF	1	2	16.3002	16.2713	16.7248	16.4898	16.2966	17.7972	17.586	17.5755	17.6712	17.6971	17.9333	RQRVSFG
sp|Q9Y3T9|NOC2L_HUMAN	S239	Nucleolar complex protein 2 homolog OS=Homo sapiens GN=NOC2L PE=1 SV=4			-0.148543	0.442734	3	1	1.941	0.2931	1.33073	0.5	RMLQPSSSPLWGK		1						15.4536	15.3555	15.3192	15.5134	15.2362	15.8244	RQRVSFG
sp|Q9Y3T9|NOC2L_HUMAN	S240	Nucleolar complex protein 2 homolog OS=Homo sapiens GN=NOC2L PE=1 SV=4	-0.063957	0.51566	-0.103938	0.53144	2,3	1	2.664	0.4811	0.016775	1	MLQPSSSPLWGKL	6	4	20.6242	20.6326	20.7741	20.8218	20.66	19.0427	19.4888	19.1337	19.2857	19.4574	19.2339	RQRVSFG
sp|Q9Y3T9|NOC2L_HUMAN	S672	Nucleolar complex protein 2 homolog OS=Homo sapiens GN=NOC2L PE=1 SV=4	-0.355028	0.559801	-0.405292	0.548465	3	1	3.8	0.7224	1.12543	0.5	DLFDLNSSEEDDT	1	1	16.3591	17.2179	17.8044	17.436	17.5283	16.6704	17.8228	18.5341	18.3699	17.4862	18.3872	RQRVSFG
sp|Q9Y3T9|NOC2L_HUMAN	S673	Nucleolar complex protein 2 homolog OS=Homo sapiens GN=NOC2L PE=1 SV=4			0.00463135	0.992823	4	1	2.205	0.4422	0.042467	0.5	LFDLNSSEEDDTE		1						14.0661	13.6367	14.8302	14.2035	13.5776	14.738	RQRVSFG
sp|Q9Y3T9|NOC2L_HUMAN	S672:S673	Nucleolar complex protein 2 homolog OS=Homo sapiens GN=NOC2L PE=1 SV=4	0.0707691	0.705286			3,4	1	4.374	0.7641	0.994362	1	DLFDLNSSEEDDT,LFDLNSSEEDDTE	5		19.1458	18.7381	18.9624	18.9798	18.7762							RQRVSFG
sp|Q02224|CENPE_HUMAN	S1211	Centromere-associated protein E OS=Homo sapiens GN=CENPE PE=1 SV=2			-0.317181	0.226758	3	1	1.777	0.4046	0.701409	1	LKELQKSFETERD		1						15.7239	16.0454	16.1175	16.2135	15.9945	16.6303	RKRRVTWC
sp|Q02224|CENPE_HUMAN	S611	Centromere-associated protein E OS=Homo sapiens GN=CENPE PE=1 SV=2	-0.0255591	0.878925	0.64098	0.253981	3	1	3.788	0.6835	1.71145	0.49959	NIKMDLSYSLESI	2	1	17.4404	17.7342	17.8398	17.6989	17.6952	17.7388	17.7229	17.5579	16.0761	17.4995	17.521	RKRRVTWC
sp|Q02224|CENPE_HUMAN	S1274	Centromere-associated protein E OS=Homo sapiens GN=CENPE PE=1 SV=2			0.187386	0.317783	4	1	1.888	0.4439	0.291634	0.99284	TQDLEKSHTKLQE		1						17.2782	17.285	17.1035	16.737	17.1216	17.246	RKRRVTWC
sp|Q02224|CENPE_HUMAN	S2651:S2654	Centromere-associated protein E OS=Homo sapiens GN=CENPE PE=1 SV=2	-0.206624	0.160775	0.231094	0.3649	3	1	1.216	0.421	1.99479	0.9967	FDSRSKSLPSPHP,RSKSLPSPHPVRY	1	1	19.9631	19.9398	19.7439	20.0002	20.1775	20.3339	20.5224	20.2293	19.7241	20.4209	20.2474	RKRRVTWC
sp|Q02224|CENPE_HUMAN	S2639	Centromere-associated protein E OS=Homo sapiens GN=CENPE PE=1 SV=2	-0.19181	0.494442	-0.14085	0.52957	2,3,4	1	2.257	0.5866	0.067186	1	DPVPKESPKSCFF	2	3	17.3986	17.5801	16.9479	17.4368	17.5646	22.4177	22.4042	22.1601	22.0946	22.6695	22.6405	RKRRVTWC
sp|Q02224|CENPE_HUMAN	S2605:S2608	Centromere-associated protein E OS=Homo sapiens GN=CENPE PE=1 SV=2	0.0908511	0.777288	0.103923	0.83563	3,4	1	2.463	0.568	0.055524	1	QVTCENSPKSPKV,CENSPKSPKVTGT	2	2	18.8826	19.4048	18.8509	18.7134	19.1971	18.5327	18.6976	18.5825	17.5666	18.9672	18.9672	RKRRVTWC
sp|Q02224|CENPE_HUMAN	T2622	Centromere-associated protein E OS=Homo sapiens GN=CENPE PE=1 SV=2	-0.0204231	0.717025	-0.0477564	0.839596	2,3	1	2.102	0.4415	1.70852	0.99999	SKKKQITPSQCKE	2	2	19.8144	19.9022	19.9159	19.8567	19.9392	20.2384	20.0643	20.0948	19.7643	20.2967	20.4796	RKRRVTWC
sp|Q02224|CENPE_HUMAN	S2389	Centromere-associated protein E OS=Homo sapiens GN=CENPE PE=1 SV=2	-0.0514538	0.73131			3	1	1.41	0.2819	1.48826	1	IRELENSLHEAKE	2		19.1495	19.3635	19.0575	19.1472	19.336							RKRRVTWC
sp|Q02224|CENPE_HUMAN	S2654	Centromere-associated protein E OS=Homo sapiens GN=CENPE PE=1 SV=2	-0.0105838	0.96371			2	1	1.437	0.2992	2.00386	0.99999	RSKSLPSPHPVRY	1		19.5032	19.4165	18.9693	19.2837	19.3301							RKRRVTWC
sp|Q8NI77|KI18A_HUMAN	S684	Kinesin-like protein KIF18A OS=Homo sapiens GN=KIF18A PE=1 SV=2	-0.371945	0.123022	-0.530399	0.181856	3,4	1	4.013	0.5463	0.217444	1	GQHTLKSPPSQSV	2	2	18.0414	17.6799	17.705	18.2996	18.0618	16.1177	16.2418	16.2912	17.3714	16.2805	16.59	RKKVVVWA
sp|Q8NI77|KI18A_HUMAN	S674	Kinesin-like protein KIF18A OS=Homo sapiens GN=KIF18A PE=1 SV=2	-0.116364	0.710433	0.426553	0.214279	2,4	1	1.454	0.4763	1.15339	1	RRKLMPSPLKGQH	2	1	18.6738	18.1759	18.1957	18.7231	18.2065	19.8052	19.7074	20.1055	19.2884	19.0901	19.9601	RKKVVVWA
sp|Q8NI77|KI18A_HUMAN	S674:T681	Kinesin-like protein KIF18A OS=Homo sapiens GN=KIF18A PE=1 SV=2	-0.357736	0.128479	-0.0775038	0.771274	4,5	1	3.121	0.4691	2.03893	0.9931	RRKLMPSPLKGQH,PLKGQHTLKSPPS	2	1	18.9647	18.6286	18.5381	19.0183	19.1181	16.4689	16.7136	16.2294	16.345	16.9606	16.3388	RKKVVVWA
sp|Q8NI77|KI18A_HUMAN	S674:S684	Kinesin-like protein KIF18A OS=Homo sapiens GN=KIF18A PE=1 SV=2	-0.147728	0.498623	-0.00951382	0.871977	4	1	3.186	0.4212	1.92721	0.99078	RRKLMPSPLKGQH,GQHTLKSPPSQSV	1	1	16.3898	16.1734	15.9398	16.442	16.1888	15.4133	15.3465	15.4049	15.3008	15.4751	15.4175	RKKVVVWA
sp|Q5C9Z4|NOM1_HUMAN	S280	Nucleolar MIF4G domain-containing protein 1 OS=Homo sapiens GN=NOM1 PE=1 SV=1			0.237438	0.116668	4	1	5.521	0.7178	0.542246	0.5	QEAEAQSEDDDED		1						15.2674	15.4632	15.2976	15.3029	15.0518	14.9612	RGKRVRFA
sp|Q5C9Z4|NOM1_HUMAN	S280:T287	Nucleolar MIF4G domain-containing protein 1 OS=Homo sapiens GN=NOM1 PE=1 SV=1			-0.688346	0.329754	4	1	1.25	0.4328	0.148398	1	QEAEAQSEDDDED,EDDDEDTEEEQGE		1						13.7501	13.2233	13.7181	15.4452	13.6134	13.6979	RGKRVRFA
sp|Q5C9Z4|NOM1_HUMAN	S317:S320:S321	Nucleolar MIF4G domain-containing protein 1 OS=Homo sapiens GN=NOM1 PE=1 SV=1	-0.18393	0.0198999			3	1	1.629	0.3327	2.74197	1	AEDEEKSENSSED,EEKSENSSEDGDI,EKSENSSEDGDIT	1		15.6053	15.5229	15.5161	15.7103	15.7538							RGKRVRFA
sp|P55011|S12A2_HUMAN	S132	Solute carrier family 12 member 2 OS=Homo sapiens GN=SLC12A2 PE=1 SV=1	-0.401731	0.214292	-0.225234	0.29343	3,4	1	5.597	0.6874	0.763785	1	SEPAKGSEEAKGR	2	3	17.9509	18.3492	17.7566	18.2579	18.5833	19.2003	19.7966	19.2846	19.6448	19.6632	19.6491	RFRVNFV
sp|P55011|S12A2_HUMAN	S944	Solute carrier family 12 member 2 OS=Homo sapiens GN=SLC12A2 PE=1 SV=1	-0.313969	0.322935	-0.246527	0.511973	4,5	1	2.606	0.5594	2.2414	0.98519	LSSQEKSPGTKDV	1	2	16.0612	15.9864	15.4105	16.1573	16.1094	18.0134	18.2326	17.2914	18.4156	18.1093	17.7521	RFRVNFV
sp|P55011|S12A2_HUMAN	S265	Solute carrier family 12 member 2 OS=Homo sapiens GN=SLC12A2 PE=1 SV=1			-0.102973	0.736286	4	1	2.686	0.71	1.77582	0.49739	FANGEESTPTRDA		1						14.4379	15.2586	15.0297	15.0849	15.2212	14.7289	RFRVNFV
sp|P55011|S12A2_HUMAN	S994	Solute carrier family 12 member 2 OS=Homo sapiens GN=SLC12A2 PE=1 SV=1			0.0108182	0.974247	3,4	1	4.038	0.6155	1.10655	1	PLLKKESKGPIVP		3						19.0498	19.3734	18.5763	18.906	19.3935	18.6675	RFRVNFV
sp|P55011|S12A2_HUMAN	S123	Solute carrier family 12 member 2 OS=Homo sapiens GN=SLC12A2 PE=1 SV=1	-0.409285	0.15565			3	1	1.933	0.3989	1.06626	0.99997	PADGEASGESEPA	1		15.0214	15.0871	14.5725	15.2239	15.382							RFRVNFV
sp|Q9BZL4|PP12C_HUMAN	S647	Protein phosphatase 1 regulatory subunit 12C OS=Homo sapiens GN=PPP1R12C PE=1 SV=1			1.35965	0.0767787	3	1	1.437	0.5818	2.23672	0.98028	AEPADRSQESSTL		1						12.6941	13.0515	12.9918	10.5761	12.5257	11.5567	RARTVRFE
sp|Q9BZL4|PP12C_HUMAN	S604	Protein phosphatase 1 regulatory subunit 12C OS=Homo sapiens GN=PPP1R12C PE=1 SV=1	1.2392	0.0159642	0.583971	0.170583	2,3	1	4.609	0.7237	0.796127	1	GVENSDSPAQRAE	3	3	18.4906	18.4375	18.4975	16.9006	17.5714	16.8208	17.2151	16.9337	15.7473	16.7678	16.7025	RARTVRFE
sp|Q8TEC5|SH3R2_HUMAN	S649	Putative E3 ubiquitin-protein ligase SH3RF2 OS=Homo sapiens GN=SH3RF2 PE=1 SV=3	-0.0924107	0.173445			3	1	1.433	0.2708	2.27412	0.99999	VRFQNYSPPPTKH	1		17.0178	16.9705	16.9713	17.0147	17.1432							QVKTVRFQ
sp|P23246|SFPQ_HUMAN	S275	Splicing factor, proline- and glutamine-rich OS=Homo sapiens GN=SFPQ PE=1 SV=2	0.471053	0.530548	0.409409	0.373301	2	1	1.858	0.5318	0.966684	1	EEKISDSEGFKAN	1	1	15.5137	16.5199	16.3444	14.9406	16.3693	15.7685	16.0714	16.4148	15.0152	15.7414	16.2699	QLRVRFA
sp|Q15233|NONO_HUMAN	T450	Non-POU domain-containing octamer-binding protein OS=Homo sapiens GN=NONO PE=1 SV=4	0.719932	0.129632	0.561572	0.427641	3,4	1	6.532	0.7902	0.012693	1	IGAIGGTPPAFNR	66	114	23.8461	24.1165	24.4578	23.0699	23.7706	25.3703	25.1539	25.5929	23.5641	25.3825	25.4858	QLRVRFA
sp|P23246|SFPQ_HUMAN	T355	Splicing factor, proline- and glutamine-rich OS=Homo sapiens GN=SFPQ PE=1 SV=2	0.268743	0.192665	0.200465	0.431096	2,3,4	1	1.657	0.5931	1.47776	1	KAELDDTPMRGRQ	7	7	20.2079	20.3872	20.5248	19.9592	20.2499	20.2238	20.1905	20.0979	19.5282	20.2734	20.1092	QLRVRFA
sp|P23246|SFPQ_HUMAN	T687	Splicing factor, proline- and glutamine-rich OS=Homo sapiens GN=SFPQ PE=1 SV=2	4.60929	0.000459934	0.347284	0.443338	2	1	2.771	0.7533	0.906782	1	RGMGPGTPAGYGR	9	1	22.9771	23.1646	23.3739	18.8728	18.2523	15.3815	15.5315	15.7892	14.4549	15.4634	15.742	QLRVRFA
sp|P23246|SFPQ_HUMAN	S33	Splicing factor, proline- and glutamine-rich OS=Homo sapiens GN=SFPQ PE=1 SV=2	0.18989	0.447995	0.0439934	0.881088	2,3,4,5	1	5.758	0.6851	0.031316	1	GLHDFRSPPPGMG	19	23	20.5649	20.8418	20.8124	20.2998	20.7998	20.9759	21.3719	21.5229	20.8733	21.222	21.6434	QLRVRFA
sp|P23246|SFPQ_HUMAN	S273	Splicing factor, proline- and glutamine-rich OS=Homo sapiens GN=SFPQ PE=1 SV=2			0.0217547	0.924687	2	1	1.072	0.5373	1.84749	0.99602	RSEEKISDSEGFK		1						15.3689	15.5713	15.3779	15.4506	15.0457	15.7565	QLRVRFA
sp|Q15233|NONO_HUMAN	T428	Non-POU domain-containing octamer-binding protein OS=Homo sapiens GN=NONO PE=1 SV=4	0.00771196	0.96502	-0.0140278	0.937297	4,5	1	6.048	0.7814	0.004602	1	DGTLGLTPPTTER	98	92	23.6505	23.3577	23.6686	23.6807	23.4217	24.2924	24.0427	24.0607	23.8619	24.3536	24.2223	QLRVRFA
sp|P23246|SFPQ_HUMAN	T226	Splicing factor, proline- and glutamine-rich OS=Homo sapiens GN=SFPQ PE=1 SV=2	3.49158	0.0155827			5	1	2.651	0.573	0.144473	0.99104	GGPGLSTPGGHPK	6		21.4593	19.608	20.5712	17.2229	16.8863							QLRVRFA
sp|Q15233|NONO_HUMAN	T15	Non-POU domain-containing octamer-binding protein OS=Homo sapiens GN=NONO PE=1 SV=4	2.65535	0.198128			4	1	3.141	0.5801	1.20381	1	LEKQNHTPRKHHQ	2		22.116	21.1391	19.7825	20.1754	16.539							QLRVRFA
sp|P23246|SFPQ_HUMAN	S496	Splicing factor, proline- and glutamine-rich OS=Homo sapiens GN=SFPQ PE=1 SV=2	-0.336597	0.272748			3	1	1.106	0.3029	1.26853	1	YSQRWKSLDEMEK	1		18.8658	19.2216	18.9353	19.0648	19.6236							QLRVRFA
sp|Q15233|NONO_HUMAN	S196	Non-POU domain-containing octamer-binding protein OS=Homo sapiens GN=NONO PE=1 SV=4	-0.105321	0.334016			3	1	1.173	0.5038	1.64487	1	KGIVEFSGKPAAR	1		16.0837	15.8789	16.0747	16.1594	16.0761							QLRVRFA
sp|Q15233|NONO_HUMAN	T120	Non-POU domain-containing octamer-binding protein OS=Homo sapiens GN=NONO PE=1 SV=4	0.184968	0.531963			3	1	1.8	0.4978	2.15643	1	IRLETRTLAEIAK	1		14.9619	14.5871	14.6081	14.8165	14.2516							QLRVRFA
sp|Q15233|NONO_HUMAN	T410:T428	Non-POU domain-containing octamer-binding protein OS=Homo sapiens GN=NONO PE=1 SV=4	-0.235072	0.539912			4	1	3.604	0.4281	0.01494	1	APVPAGTPAPPGP,DGTLGLTPPTTER	5		13.5721	14.2922	14.4106	14.2709	14.3826							QLRVRFA
sp|P23246|SFPQ_HUMAN	T476	Splicing factor, proline- and glutamine-rich OS=Homo sapiens GN=SFPQ PE=1 SV=2	0.073558	0.939369			4	1	3.141	0.7011	2.15547	1	YQKERETPPRFAQ	1		16.798	14.8506	15.2553	16.1705	14.9516							QLRVRFA
sp|Q6NYC8|PPR18_HUMAN	S224	Phostensin OS=Homo sapiens GN=PPP1R18 PE=1 SV=1	-0.193083	0.225985	-0.23374	0.126913	2,3	1	3.161	0.5649	1.25439	1	EVESRLSPGESAY	4	4	22.0441	21.7663	21.7778	22.1219	21.9898	22.1018	22.1721	22.044	22.5562	22.3028	22.1602	QLKISFS
sp|Q6NYC8|PPR18_HUMAN	S125	Phostensin OS=Homo sapiens GN=PPP1R18 PE=1 SV=1	-0.116709	0.66429	-0.215942	0.212221	2,4	1	1.573	0.5193	1.54054	1	ARERRPSPGEMRD	5	2	17.8375	18.1856	17.9205	17.8268	18.3691	16.8016	16.5649	16.6478	17.0231	16.6315	17.0076	QLKISFS
sp|Q6NYC8|PPR18_HUMAN	S195	Phostensin OS=Homo sapiens GN=PPP1R18 PE=1 SV=1	-0.798644	0.0070959	-0.0567712	0.271478	2,3	1	1.635	0.6251	0.142729	1	AWKWRLSPGETPE	3	4	20.4361	20.6065	20.7509	21.3569	21.436	21.6341	21.6104	21.641	21.6176	21.6717	21.7666	QLKISFS
sp|Q6NYC8|PPR18_HUMAN	S530	Phostensin OS=Homo sapiens GN=PPP1R18 PE=1 SV=1	-0.0627624	0.982282	1.33654	0.312183	5	1	1.614	0.5986	0.883109	1	SCLAKGSPERHHK	1	1	18.8345	14.0887	16.3858	19.0623	13.9359	17.466	14.3216	15.7669	14.6503	15.6811	13.2134	QLKISFS
sp|Q6NYC8|PPR18_HUMAN	S401	Phostensin OS=Homo sapiens GN=PPP1R18 PE=1 SV=1	0.161688	0.432269	0.767711	0.339235	3	1	1.756	0.5592	0.203448	1	NCCSVPSPLPPED	1	1	14.2494	13.8583	14.0039	13.7398	14.0113	13.834	13.9034	14.0592	11.7582	13.9545	13.7806	QLKISFS
sp|Q6NYC8|PPR18_HUMAN	S54	Phostensin OS=Homo sapiens GN=PPP1R18 PE=1 SV=1	0.182988		0.605396	0.379962	4,5	1	3.044	0.5558	1.44891	0.99995	RAKLGLSPGEPSP	1	1		10.9825	10.5445		10.5805	15.8043	16.1219	16.0679	14.1811	15.9636	16.0332	QLKISFS
sp|Q6NYC8|PPR18_HUMAN	S368	Phostensin OS=Homo sapiens GN=PPP1R18 PE=1 SV=1			-0.111728	0.407525	4	1	1.336	0.2545	3.29911	1	AEKLLESPGVEAG		1						16.2701	16.2945	16.6294	16.5742	16.4575	16.4975	QLKISFS
sp|Q6NYC8|PPR18_HUMAN	T602:S610	Phostensin OS=Homo sapiens GN=PPP1R18 PE=1 SV=1	-0.333562	0.192616	0.0833988	0.411557	3	1	1.357	0.2314	0.697608	1	LQGGLRTKALIVD,ALIVDESCRR---	1	2	17.7464	17.8022	17.3814	17.8383	18.1154	21.2491	21.0918	21.326	21.0717	21.0874	21.2576	QLKISFS
sp|Q6NYC8|PPR18_HUMAN	T487	Phostensin OS=Homo sapiens GN=PPP1R18 PE=1 SV=1			-0.204653	0.430571	3	1	1.243	0.5326	0.230571	0.33003	PPATPATPTSPAT		1						13.3758	13.0835	12.6762	13.0345	13.4321	13.2829	QLKISFS
sp|Q6NYC8|PPR18_HUMAN	T487:T489	Phostensin OS=Homo sapiens GN=PPP1R18 PE=1 SV=1			0.352526	0.46966	4	1	2.886	0.3517	1.30803	0.49627	PPATPATPTSPAT,ATPATPTSPATVD		1						14.5906	14.5579	13.9308	13.2765	14.5893	14.1559	QLKISFS
sp|Q6NYC8|PPR18_HUMAN	S490	Phostensin OS=Homo sapiens GN=PPP1R18 PE=1 SV=1	-0.197738	0.123505	-0.118805	0.522103	3,4	1	3.875	0.7053	1.85136	0.98517	TPATPTSPATVDA	4	4	17.1814	17.4271	17.3068	17.5247	17.4809	17.0397	16.8955	16.7609	17.2263	17.0978	16.7284	QLKISFS
sp|Q6NYC8|PPR18_HUMAN	S221	Phostensin OS=Homo sapiens GN=PPP1R18 PE=1 SV=1			-0.173714	0.619825	4	1	2.1	0.2052	2.62357	0.99787	RRKEVESRLSPGE		1						16.9302	16.6528	16.121	17.1428	16.6973	16.3851	QLKISFS
sp|Q6NYC8|PPR18_HUMAN	T493	Phostensin OS=Homo sapiens GN=PPP1R18 PE=1 SV=1	-0.390046	0.240782	-0.0639679	0.620107	3,4	1	3.004	0.5604	0.538644	0.33333	TPTSPATVDAAVP	4	1	16.9719	17.1782	16.4884	17.3275	17.2116	13.9079	13.5998	13.8135	13.7017	13.8435	13.968	QLKISFS
sp|Q6NYC8|PPR18_HUMAN	S125:S133	Phostensin OS=Homo sapiens GN=PPP1R18 PE=1 SV=1	-0.138255	0.701708	-0.131425	0.687743	3,4	1	1.235	0.4146	1.45527	1	ARERRPSPGEMRD,GEMRDQSPKGRES	2	3	17.6853	17.0618	17.0214	17.6291	17.1598	19.3917	19.0765	18.8518	19.066	19.7501	18.8983	QLKISFS
sp|Q6NYC8|PPR18_HUMAN	T489	Phostensin OS=Homo sapiens GN=PPP1R18 PE=1 SV=1	-0.0448184	0.810821	-0.107453	0.705961	3,4	1	3.354	0.697	0.279791	0.49998	ATPATPTSPATVD	3	2	17.1072	17.0354	16.8144	16.8582	17.2028	15.4919	15.3946	14.9124	15.762	15.2183	15.1411	QLKISFS
sp|Q6NYC8|PPR18_HUMAN	S175	Phostensin OS=Homo sapiens GN=PPP1R18 PE=1 SV=1	0.315792	0.100927	-0.183782	0.808957	2,3	1	2.159	0.5002	1.93384	1	ARDWRQSPGEVGD	4	4	18.8868	18.9141	19.1858	18.7531	18.6065	18.7171	18.7101	19.0898	17.9005	18.8576	20.3102	QLKISFS
sp|Q6NYC8|PPR18_HUMAN	S195:T199	Phostensin OS=Homo sapiens GN=PPP1R18 PE=1 SV=1	1.6864	0.00806948			2	1	1.23	0.5695	1.22112	1	AWKWRLSPGETPE,RLSPGETPERSLR	2		16.732	17.2278	17.2054	15.144	15.5933							QLKISFS
sp|Q6NYC8|PPR18_HUMAN	T439	Phostensin OS=Homo sapiens GN=PPP1R18 PE=1 SV=1	-0.303883	0.0176672			4	1	2.132	0.5432	1.66809	0.5	PPPPAPTAPQPPG	1	1	13.1172	13.1028	13.2544	13.481	13.4431						10.4229	QLKISFS
sp|Q6NYC8|PPR18_HUMAN	T489:S490	Phostensin OS=Homo sapiens GN=PPP1R18 PE=1 SV=1	0.159167	0.291052			3	1	1.763	0.2422	0.905831	0.16581	ATPATPTSPATVD,TPATPTSPATVDA	1		13.9902	14.2042	13.933	13.7968	13.9698							QLKISFS
sp|Q6NYC8|PPR18_HUMAN	S432	Phostensin OS=Homo sapiens GN=PPP1R18 PE=1 SV=1	-0.425975	0.689292			4	1	2.5	0.4724	0.766613	0.99008	PPPAPLSPPPPAP	1		10.2934	12.0001	10.9676	10.5418	12.4842							QLKISFS
sp|Q96SB3|NEB2_HUMAN	S203	Neurabin-2 OS=Homo sapiens GN=PPP1R9B PE=1 SV=2	0.141997	0.83987	0.125801	0.842316	4	1	2.758	0.479	2.13802	0.49796	LDADAVSPTVSQL	1	1	13.9159	15.0727	15.4232	14.3061	15.0177	13.1415	13.9236	14.1084	12.5725	14.1418	14.082	PSRKIHFS
sp|P25054|APC_HUMAN	T1438	Adenomatous polyposis coli protein OS=Homo sapiens GN=APC PE=1 SV=2	-0.314485	0.116982	-0.319125	0.0164099	3,4	1	2.537	0.3986	1.57905	0.99621	PPSRSKTPPPPPQ	2	2	19.6979	19.7674	19.5963	19.8286	20.1747	19.5041	19.3463	19.2995	19.7997	19.6272	19.6803	PQKHVSFT
sp|P25054|APC_HUMAN	S1042	Adenomatous polyposis coli protein OS=Homo sapiens GN=APC PE=1 SV=2	-0.274908	0.183905	-0.364856	0.024846	3	1	2.592	0.6524	1.1923	0.99998	LNSGRQSPSQNER	2	2	18.018	17.6394	17.9245	18.2197	18.0513	17.7328	17.7344	17.7053	18.2955	17.9679	18.0037	PQKHVSFT
sp|P25054|APC_HUMAN	T1633	Adenomatous polyposis coli protein OS=Homo sapiens GN=APC PE=1 SV=2			-0.205153	0.116085	2	1	1.782	0.6038	1.8669	0.99653	QKHVSFTPGDDMP		1						15.5337	15.3811	15.2993	15.6863	15.4575	15.6858	PQKHVSFT
sp|P25054|APC_HUMAN	S2621	Adenomatous polyposis coli protein OS=Homo sapiens GN=APC PE=1 SV=2	0.141869	0.630213	-0.303767	0.12884	3,4	1	3.246	0.5161	2.64717	0.49754	IKENEFSPTNSTS	1	1	14.3615	13.8188	13.6946	13.7826	13.8503	14.4422	14.1397	13.8944	14.4896	14.4577	14.4403	PQKHVSFT
sp|P25054|APC_HUMAN	S2260:S2270	Adenomatous polyposis coli protein OS=Homo sapiens GN=APC PE=1 SV=2			-0.305846	0.133061	3	1	1.504	0.264	2.54854	0.98775	KTPASKSPSEGQT,GQTATTSPRGAKP		1						19.7384	20.0916	20.1217	20.4442	20.0862	20.3387	PQKHVSFT
sp|P25054|APC_HUMAN	S1360	Adenomatous polyposis coli protein OS=Homo sapiens GN=APC PE=1 SV=2	-0.174197	0.2388	-0.41519	0.148691	4	1	4.132	0.6799	1.47585	1	FSSGAKSPSKSGA	1	1	17.2894	17.5501	17.5491	17.5839	17.6903	16.8609	17.0197	16.8545	17.7655	17.012	17.2032	PQKHVSFT
sp|P25054|APC_HUMAN	S2674	Adenomatous polyposis coli protein OS=Homo sapiens GN=APC PE=1 SV=2	-0.198309	0.194948	-0.221114	0.165635	3,4	1	3.386	0.6651	2.23187	0.5	NPRSGRSPTGNTP	1	2	17.6565	17.6054	17.9036	17.9067	17.9336	17.9053	18.0657	18.0442	18.4026	17.9958	18.2801	PQKHVSFT
sp|P25054|APC_HUMAN	S2772	Adenomatous polyposis coli protein OS=Homo sapiens GN=APC PE=1 SV=2	-0.307116	0.391566	-0.458384	0.17218	2	1	1.983	0.6636	1.02953	0.99408	SSSKHSSPSGTVA	1	3	17.0997	16.336	16.9864	17.0953	17.1337	16.7727	17.4198	17.5169	17.9891	17.5403	17.5551	PQKHVSFT
sp|P25054|APC_HUMAN	S2671:T2679	Adenomatous polyposis coli protein OS=Homo sapiens GN=APC PE=1 SV=2			-0.266822	0.207298	3	1	1.187	0.4575	2.43669	0.16667	PINNPRSGRSPTG,RSPTGNTPPVIDS		1						16.2038	16.6171	16.3742	16.7025	16.422	16.871	PQKHVSFT
sp|P25054|APC_HUMAN	T2623	Adenomatous polyposis coli protein OS=Homo sapiens GN=APC PE=1 SV=2	-0.277043	0.290105	-0.682789	0.209758	4	1	3.418	0.4906	2.55977	0.49513	ENEFSPTNSTSQT	1	1	12.9578	13.413	13.4775	13.6222	13.4974	12.3547	13.5605	13.835	14.0281	13.911	13.8594	PQKHVSFT
sp|P25054|APC_HUMAN	S1100	Adenomatous polyposis coli protein OS=Homo sapiens GN=APC PE=1 SV=2	0.0166179	0.905451	0.584448	0.215655	2,3	1	2.495	0.6985	0.350108	1	GQQECVSPYRSRG	4	3	20.0671	19.7852	20.0465	20.0214	19.8779	20.1837	20.0224	20.0783	18.7384	20.0411	19.7515	PQKHVSFT
sp|P25054|APC_HUMAN	S2830	Adenomatous polyposis coli protein OS=Homo sapiens GN=APC PE=1 SV=2	-0.0933457	0.815104	-0.434814	0.258607	2,3	1	2.595	0.6562	1.70617	1	ESSGTQSPKRHSG	3	1	17.1763	17.9776	17.485	17.3611	17.9182	16.5215	16.9845	17.1677	16.9015	17.2529	17.8238	PQKHVSFT
sp|P25054|APC_HUMAN	S2512	Adenomatous polyposis coli protein OS=Homo sapiens GN=APC PE=1 SV=2	-0.161539	0.213355	-0.123084	0.2898	4,5	1	2.442	0.6795	0.808449	0.99999	KLPPNLSPTIEYN	3	3	17.7392	17.6506	17.5901	17.9369	17.7061	17.3988	17.2436	17.1698	17.5342	17.37	17.2773	PQKHVSFT
sp|P25054|APC_HUMAN	S2789	Adenomatous polyposis coli protein OS=Homo sapiens GN=APC PE=1 SV=2	0.281231	0.334512	0.459811	0.294591	2,3	1	3.063	0.6198	0.358814	1	PFNYNPSPRKSSA	2	1	18.9082	18.3638	18.865	18.56	18.3022	17.0444	16.833	16.9851	15.7623	17.0118	16.709	PQKHVSFT
sp|P25054|APC_HUMAN	S1774	Adenomatous polyposis coli protein OS=Homo sapiens GN=APC PE=1 SV=2	-0.366697	0.0444615	-0.217603	0.335963	3,4	1	2.031	0.6318	1.16327	0.5	KKKKPTSPVKPIP	5	3	21.0682	20.8476	20.8119	21.3254	21.2265	20.7303	20.2906	20.5039	21.0317	20.551	20.5948	PQKHVSFT
sp|P25054|APC_HUMAN	S2064	Adenomatous polyposis coli protein OS=Homo sapiens GN=APC PE=1 SV=2			-0.166118	0.553437	3	1	1.492	0.4196	0.224293	1	GDNEKHSPRNMGG		1						20.1853	19.6275	19.4551	20.1471	19.9308	19.6883	PQKHVSFT
sp|P25054|APC_HUMAN	S2674:T2676	Adenomatous polyposis coli protein OS=Homo sapiens GN=APC PE=1 SV=2			-0.0898228	0.659368	4	1	2.283	0.3574	2.31494	0.16666	NPRSGRSPTGNTP,RSGRSPTGNTPPV		1						15.6024	15.0324	15.3336	15.5463	15.4573	15.2342	PQKHVSFT
sp|P25054|APC_HUMAN	S905	Adenomatous polyposis coli protein OS=Homo sapiens GN=APC PE=1 SV=2			0.0422566	0.882443	3	1	1.404	0.6118	1.38962	0.3322	TSQEDRSSGSTTE		1						14.7545	15.1838	14.8759	14.4273	15.1772	15.0828	PQKHVSFT
sp|P25054|APC_HUMAN	S2134	Adenomatous polyposis coli protein OS=Homo sapiens GN=APC PE=1 SV=2			-0.0257108	0.913908	3	1	1.499	0.2342	1.65137	0.25	ASSDSDSILSLKS		1						15.4001	14.9176	15.1905	15.4678	14.8707	15.2469	PQKHVSFT
sp|P25054|APC_HUMAN	S2533:S2535	Adenomatous polyposis coli protein OS=Homo sapiens GN=APC PE=1 SV=2	-0.089539	0.466586	0.0263667	0.9503	2	1	1.223	0.5005	0.983155	0.49706	DIARSHSESPSRL,ARSHSESPSRLPI	1	1	15.2178	15.324	15.042	15.3079	15.2604	14.3068	14.4056	14.0418	13.478	14.7407	14.4563	PQKHVSFT
sp|P25054|APC_HUMAN	T1773	Adenomatous polyposis coli protein OS=Homo sapiens GN=APC PE=1 SV=2			-0.00337801	0.986728	4	1	2.087	0.61	1.57843	0.5	GKKKKPTSPVKPI		1						18.3646	18.3804	18.6065	18.7971	18.231	18.3335	PQKHVSFT
sp|P25054|APC_HUMAN	S1038:S1042	Adenomatous polyposis coli protein OS=Homo sapiens GN=APC PE=1 SV=2	0.336612	0.0636565			3	1	1.687	0.6301	1.23443	0.99371	SDEQLNSGRQSPS,LNSGRQSPSQNER	2		17.441	17.3016	17.1351	16.9902	16.9217							PQKHVSFT
sp|P25054|APC_HUMAN	S1196	Adenomatous polyposis coli protein OS=Homo sapiens GN=APC PE=1 SV=2	0.0777359	0.132173			2	1	1.303	0.2962	1.1532	0.99999	SQKQSFSFSKSSS	1		18.2575	18.3465	18.3362	18.2213	18.25							PQKHVSFT
sp|P25054|APC_HUMAN	S2674:T2679	Adenomatous polyposis coli protein OS=Homo sapiens GN=APC PE=1 SV=2	-0.208399	0.33979			3	1	1.685	0.4576	1.01891	0.49904	NPRSGRSPTGNTP,RSPTGNTPPVIDS	2		16.7178	17.0752	17.1726	17.257	17.1368							PQKHVSFT
sp|P25054|APC_HUMAN	S1906	Adenomatous polyposis coli protein OS=Homo sapiens GN=APC PE=1 SV=2	-0.335635	0.359813			4	1	2.67	0.3884	0.623549	0.49837	LTSNQQSANKTQA	1		16.8479	16.4834	16.0578	16.9327	16.6646							PQKHVSFT
sp|P25054|APC_HUMAN	S970	Adenomatous polyposis coli protein OS=Homo sapiens GN=APC PE=1 SV=2	-0.140012	0.407589			3	1	1.388	0.2529	0.57431	0.33246	LNSVSSSDGYGKR	1		16.9914	16.9786	16.7002	17.1357	16.9245							PQKHVSFT
sp|P25054|APC_HUMAN	S2572	Adenomatous polyposis coli protein OS=Homo sapiens GN=APC PE=1 SV=2	0.173554	0.458249			3	1	1.409	0.3215	0.955238	0.2	RTGSSSSILSASS	1		16.7486	17.1672	16.8694	16.5852	16.9245							PQKHVSFT
sp|P25054|APC_HUMAN	S1806	Adenomatous polyposis coli protein OS=Homo sapiens GN=APC PE=1 SV=2	0.107322	0.68108			3	1	1.442	0.2864	1.23488	1	NAERVFSDNKDSK	1		17.8565	18.485	18.1101	18.0135	18.073							PQKHVSFT
sp|P25054|APC_HUMAN	S2835	Adenomatous polyposis coli protein OS=Homo sapiens GN=APC PE=1 SV=2	-0.0968369	0.839618			2	1	1.112	0.4433	0.821505	0.99655	QSPKRHSGSYLVT	1		16.1115	15.0845	15.548	15.9654	15.3909							PQKHVSFT
sp|P25054|APC_HUMAN	T2751	Adenomatous polyposis coli protein OS=Homo sapiens GN=APC PE=1 SV=2	-0.0416929	0.86231			3	1	2.066	0.5789	3.07594	0.25	PVPVSETNESSIV	1		14.5054	14.731	14.2371	14.3696	14.6962							PQKHVSFT
sp|P25054|APC_HUMAN	S2270	Adenomatous polyposis coli protein OS=Homo sapiens GN=APC PE=1 SV=2	0.0449812	0.870782			2,3	1	1.826	0.5897	1.64115	0.99715	GQTATTSPRGAKP	2		15.1894	15.4761	15.7747	15.2602	15.6099							PQKHVSFT
sp|P06400|RB_HUMAN	T841	Retinoblastoma-associated protein OS=Homo sapiens GN=RB1 PE=1 SV=2	1.2924	0.00226223	1.23355	0.113914	3,4	1	5.925	0.6904	1.75824	0.99759	IGESFGTSEKFQK	2	2	19.7723	19.7605	20.0215	18.461	18.6571	20.3697	20.246	20.2276	17.8647	19.8979	19.3801	PLKKLRFD
sp|P06400|RB_HUMAN	S249:T252	Retinoblastoma-associated protein OS=Homo sapiens GN=RB1 PE=1 SV=2	1.11921	0.0228268	1.13287	0.123775	3	1	1.893	0.6756	1.50935	1	VIPINGSPRTPRR,INGSPRTPRRGQN	1	2	18.2967	18.7939	18.8343	17.3462	17.6986	18.128	18.3738	18.6243	16.1135	17.8404	17.7735	PLKKLRFD
sp|P06400|RB_HUMAN	S919	Retinoblastoma-associated protein OS=Homo sapiens GN=RB1 PE=1 SV=2	0.701117	0.0320357	0.984895	0.161231	3,4	1	2.486	0.5364	0.846281	1	KQKMNDSMDTSNK	4	7	20.2191	19.9846	19.8215	19.1611	19.4535	20.9214	20.7747	20.7841	18.7004	20.4753	20.3498	PLKKLRFD
sp|P06400|RB_HUMAN	S807:S811	Retinoblastoma-associated protein OS=Homo sapiens GN=RB1 PE=1 SV=2	-0.0115739	0.977827	0.978949	0.163819	4	1	3.52	0.5551	1.4182	0.99999	GGNIYISPLKSPY,YISPLKSPYKISE	1	1	13.9307	14.2472	14.899	14.2251	14.5159	17.9047	18.4925	17.916	16.2338	18.1026	17.04	PLKKLRFD
sp|P06400|RB_HUMAN	T356	Retinoblastoma-associated protein OS=Homo sapiens GN=RB1 PE=1 SV=2	-0.178514	0.173975	0.778033	0.17081	3,4,5	1	3.846	0.6903	1.49141	1	SFETQRTPRKSNL	4	3	21.3171	21.1683	21.3242	21.5506	21.3461	21.0135	20.8566	21.0608	19.2744	20.6312	20.6912	PLKKLRFD
sp|P06400|RB_HUMAN	S866	Retinoblastoma-associated protein OS=Homo sapiens GN=RB1 PE=1 SV=2	0.485334	0.102978	0.986597	0.183742	3	1	1.453	0.629	0.957439	1	KRSAEGSNPPKPL	1	2	17.9468	18.1304	17.9039	17.2549	17.7618	19.6153	19.7097	19.3988	17.4672	19.5558	18.741	PLKKLRFD
sp|P06400|RB_HUMAN	S37	Retinoblastoma-associated protein OS=Homo sapiens GN=RB1 PE=1 SV=2	-0.175019	0.020191	-0.330502	0.196125	4,5	1	4.074	0.7924	0.113199	1	EDPEQDSGPEDLP	2	4	14.9343	14.9204	14.8388	15.0675	15.0783	18.3904	18.6715	18.4343	19.2079	18.7176	18.5622	PLKKLRFD
sp|P06400|RB_HUMAN	T625	Retinoblastoma-associated protein OS=Homo sapiens GN=RB1 PE=1 SV=2			0.513171	0.200212	4	1	2.538	0.5382	2.78968	0.5	TTRVNSTANAETQ		1						16.1821	15.9646	15.802	14.8444	15.6997	15.8651	PLKKLRFD
sp|P06400|RB_HUMAN	S788:S795	Retinoblastoma-associated protein OS=Homo sapiens GN=RB1 PE=1 SV=2	0.18186	0.808498	1.12817	0.201745	3	1	1.573	0.4247	1.02923	0.49999	IPHIPRSPYKFPS,PYKFPSSPLRIPG	1	2	14.148	15.3538	14.9009	13.9264	15.3116	17.2118	18.261	17.9404	15.3647	17.5786	17.0854	PLKKLRFD
sp|P06400|RB_HUMAN	S807	Retinoblastoma-associated protein OS=Homo sapiens GN=RB1 PE=1 SV=2	0.353452	0.028232	0.868106	0.253713	3,4	1	4.514	0.7	0.826977	1	GGNIYISPLKSPY	5	6	22.5057	22.3245	22.4353	22.1445	21.9922	22.5011	22.2666	22.3062	20.2029	22.2615	22.0051	PLKKLRFD
sp|P06400|RB_HUMAN	S788	Retinoblastoma-associated protein OS=Homo sapiens GN=RB1 PE=1 SV=2	-0.126849	0.758275	0.614311	0.352045	2,3	1	1.266	0.4872	0.667251	1	IPHIPRSPYKFPS	2	2	18.8308	19.4919	19.4245	19.0258	19.726	18.7552	19.3222	19.2648	17.3906	19.103	19.0057	PLKKLRFD
sp|P06400|RB_HUMAN	T922	Retinoblastoma-associated protein OS=Homo sapiens GN=RB1 PE=1 SV=2			0.307756	0.359152	3	1	1.079	0.3855	1.44986	0.49907	MNDSMDTSNKEEK		1						14.4009	14.6736	14.5763	13.6698	14.5413	14.5165	PLKKLRFD
sp|P06400|RB_HUMAN	T373	Retinoblastoma-associated protein OS=Homo sapiens GN=RB1 PE=1 SV=2	-0.265987	0.193821	0.134372	0.36457	3,4,5	1	4.501	0.7207	0.068394	1	NVIPPHTPVRTVM	13	12	22.9056	22.6051	22.6212	23.1077	22.8455	21.8374	21.6153	21.4575	21.4514	21.644	21.4118	PLKKLRFD
sp|P06400|RB_HUMAN	T778	Retinoblastoma-associated protein OS=Homo sapiens GN=RB1 PE=1 SV=2			0.656417	0.36966	4	1	3.302	0.682	1.80348	0.49846	ASTRPPTLSPIPH		1						17.8902	17.2512	17.4853	15.6502	17.3701	17.6371	PLKKLRFD
sp|P06400|RB_HUMAN	S780	Retinoblastoma-associated protein OS=Homo sapiens GN=RB1 PE=1 SV=2	-0.14806	0.601232	0.180866	0.715438	3,4	1	3.977	0.7345	0.182053	0.99674	TRPPTLSPIPHIP	1	2	19.338	18.6883	18.9464	19.2356	19.0423	16.4619	15.8902	16.3108	15.1868	16.3851	16.5484	PLKKLRFD
sp|P06400|RB_HUMAN	S249	Retinoblastoma-associated protein OS=Homo sapiens GN=RB1 PE=1 SV=2	-0.398568	0.267107	-0.0749475	0.836797	2	1	1.703	0.6318	1.54514	1	VIPINGSPRTPRR	4	3	19.2664	19.7284	19.889	19.8025	20.2506	19.8538	20.193	20.5885	19.8105	20.3161	20.7335	PLKKLRFD
sp|P06400|RB_HUMAN	T826	Retinoblastoma-associated protein OS=Homo sapiens GN=RB1 PE=1 SV=2	0.245453	0.404819	-0.0743466	0.914272	2,3,4	1	2.072	0.6602	0.02632	1	PTPTKMTPRSRIL	8	6	23.787	23.286	23.6248	23.5454	23.0956	21.8504	21.1275	21.6897	20.4096	22.269	22.2121	PLKKLRFD
sp|P06400|RB_HUMAN	S794:S807	Retinoblastoma-associated protein OS=Homo sapiens GN=RB1 PE=1 SV=2	0.237567	0.482626			4	1	1.085	0.3613	2.20295	0.24998	SPYKFPSSPLRIP,GGNIYISPLKSPY	1		15.7436	16.4452	16.4102	15.9095	16.0148							PLKKLRFD
sp|P06400|RB_HUMAN	T823	Retinoblastoma-associated protein OS=Homo sapiens GN=RB1 PE=1 SV=2	0.0564681	0.710219			3,4	1	2.256	0.4766	1.02511	0.99592	EGLPTPTKMTPRS	2		19.5032	19.1938	19.1823	19.2014	19.2719							PLKKLRFD
sp|P06400|RB_HUMAN	S788:S794	Retinoblastoma-associated protein OS=Homo sapiens GN=RB1 PE=1 SV=2	0.0549726	0.942347			3	1	1.345	0.3249	1.24536	0.5	IPHIPRSPYKFPS,SPYKFPSSPLRIP	1		16.5018	17.9687	17.4753	16.6905	17.8302							PLKKLRFD
sp|O95400|CD2B2_HUMAN	S195	CD2 antigen cytoplasmic tail-binding protein 2 OS=Homo sapiens GN=CD2BP2 PE=1 SV=1	-0.148153	0.0224586	-0.246023	0.0446647	2,3,4,5	1	1.67	0.5301	0.406951	0.99999	GPGQPSSPQRLDR	10	6	23.7568	23.7022	23.7695	23.9195	23.8626	24.8361	24.7984	24.9855	25.1983	24.9944	25.1653	PKRKVTFQ
sp|O95400|CD2B2_HUMAN	S194	CD2 antigen cytoplasmic tail-binding protein 2 OS=Homo sapiens GN=CD2BP2 PE=1 SV=1	-0.201166	0.0273898	-0.175155	0.0944585	2,3	1	1.518	0.5217	0.246569	0.99733	KGPGQPSSPQRLD	5	6	21.3289	21.2552	21.3686	21.5528	21.4847	25.0051	24.797	24.9264	25.1713	25.0927	24.9899	PKRKVTFQ
sp|O95400|CD2B2_HUMAN	T243	CD2 antigen cytoplasmic tail-binding protein 2 OS=Homo sapiens GN=CD2BP2 PE=1 SV=1	-0.0306524	0.916782	-0.335939	0.209985	4,5	1	4.161	0.6249	0.753984	1	LGPHNPTPPPSLD	4	2	15.8445	15.5865	16.2972	15.9827	15.8974	13.4273	13.7018	13.846	14.347	13.9345	13.7015	PKRKVTFQ
sp|O95400|CD2B2_HUMAN	S49	CD2 antigen cytoplasmic tail-binding protein 2 OS=Homo sapiens GN=CD2BP2 PE=1 SV=1	-0.508645	0.284825	-0.23618	0.364925	3,5	1	5.281	0.8069	0.276165	1	GKHSLDSDEEEDD	4	3	17.2784	17.8837	16.8536	17.7576	17.9368	17.2528	17.6673	17.5617	18.1198	17.5218	17.5486	PKRKVTFQ
sp|O95400|CD2B2_HUMAN	S46	CD2 antigen cytoplasmic tail-binding protein 2 OS=Homo sapiens GN=CD2BP2 PE=1 SV=1			-0.0860751	0.635231	3	1	3.399	0.7464	1.18924	1	RFKGKHSLDSDEE		3						14.7234	15.1198	15.0466	15.1693	14.8183	15.1605	PKRKVTFQ
sp|O95400|CD2B2_HUMAN	S118	CD2 antigen cytoplasmic tail-binding protein 2 OS=Homo sapiens GN=CD2BP2 PE=1 SV=1	-0.1782	0.603683	-0.085558	0.64304	3,4	1	3.14	0.6476	2.03417	1	DAQIRDSWLDNID	3	2	19.4548	19.9741	20.2691	20.046	20.109	18.3394	18.4192	18.7267	18.5102	18.4106	18.8212	PKRKVTFQ
sp|O60927|PP1RB_HUMAN	S73:T75	Protein phosphatase 1 regulatory subunit 11 OS=Homo sapiens GN=PPP1R11 PE=1 SV=1			-0.408355	0.0404512	3	1	0.942	0.3992	1.07967	0.16667	PRAFGESSTESDE,AFGESSTESDEEE		1						13.1128	12.928	13.0792	13.6945	13.2947	13.3559	PEKKVEWT
sp|O60927|PP1RB_HUMAN	T75:S77	Protein phosphatase 1 regulatory subunit 11 OS=Homo sapiens GN=PPP1R11 PE=1 SV=1	-0.0573963	0.798571	-0.965881	0.211846	3,4	1	1.922	0.5952	1.33861	0.49768	AFGESSTESDEEE,GESSTESDEEEEE	1	1	14.8528	15.0485	15.3506	15.0254	15.2573	13.7439	13.8935	13.8568	16.0849	14.0105	14.2965	PEKKVEWT
sp|O60927|PP1RB_HUMAN	S74	Protein phosphatase 1 regulatory subunit 11 OS=Homo sapiens GN=PPP1R11 PE=1 SV=1			-0.827064	0.227062	3,4	1	2.522	0.7435	2.44322	0.49877	RAFGESSTESDEE		2						15.5038	15.3684	15.4803	17.4309	15.6173	15.7854	PEKKVEWT
sp|O60927|PP1RB_HUMAN	S73:S74:S77	Protein phosphatase 1 regulatory subunit 11 OS=Homo sapiens GN=PPP1R11 PE=1 SV=1			-0.339572	0.249134	3,4	1	1.787	0.5498	1.53903	0.33225	PRAFGESSTESDE,RAFGESSTESDEE,GESSTESDEEEEE		2						16.9338	16.9023	16.9986	17.7733	16.9455	17.1346	PEKKVEWT
sp|O60927|PP1RB_HUMAN	S77	Protein phosphatase 1 regulatory subunit 11 OS=Homo sapiens GN=PPP1R11 PE=1 SV=1	-0.0209034	0.96631	-0.671929	0.372299	4	1	2.856	0.7076	2.6499	0.99995	GESSTESDEEEEE	1	1	15.7387	14.8385	14.6901	14.8817	15.3383	16.5781	16.6637	16.5231	18.5956	16.6359	16.5491	PEKKVEWT
sp|O60927|PP1RB_HUMAN	S74:T75:S77	Protein phosphatase 1 regulatory subunit 11 OS=Homo sapiens GN=PPP1R11 PE=1 SV=1	-0.029243	0.891299	-0.20552	0.552461	3,4	1	3.076	0.7234	1.25537	0.99263	RAFGESSTESDEE,AFGESSTESDEEE,GESSTESDEEEEE	3	2	16.7798	16.3835	16.6825	16.809	16.48	17.7185	17.7844	17.6532	18.4756	17.3845	17.9126	PEKKVEWT
sp|O60927|PP1RB_HUMAN	S74:S77	Protein phosphatase 1 regulatory subunit 11 OS=Homo sapiens GN=PPP1R11 PE=1 SV=1			-0.319765	0.564025	4	1	1.835	0.5629	1.48886	0.33331	RAFGESSTESDEE,GESSTESDEEEEE		2						16.4322	16.716	16.76	17.8961	16.1979	16.7734	PEKKVEWT
sp|O60927|PP1RB_HUMAN	T109	Protein phosphatase 1 regulatory subunit 11 OS=Homo sapiens GN=PPP1R11 PE=1 SV=1	-0.313609	0.00210576	0.0442134	0.663127	3,4,5	1	3.544	0.7701	0.228755	0.99561	LGPTPTTPPQPPD	33	31	20.1861	20.1868	20.2448	20.5445	20.4945	20.9289	20.8489	20.7329	20.6985	20.9409	20.7387	PEKKVEWT
sp|O60927|PP1RB_HUMAN	T106	Protein phosphatase 1 regulatory subunit 11 OS=Homo sapiens GN=PPP1R11 PE=1 SV=1	0.190551	0.52046	-0.0718375	0.664371	3,4	1	1.915	0.5232	1.92874	0.33235	RATLGPTPTTPPQ	1	1	12.5832	12.1126	12.1763	11.8575	12.3428	13.7058	13.4924	13.5818	13.9378	13.5884	13.4693	PEKKVEWT
sp|O60927|PP1RB_HUMAN	T108	Protein phosphatase 1 regulatory subunit 11 OS=Homo sapiens GN=PPP1R11 PE=1 SV=1	-0.334017	0.145689	-0.0211266	0.856073	3,4,5	1	2.943	0.6318	0.709352	0.99488	TLGPTPTTPPQPP	6	10	17.6918	17.5305	17.2681	17.9137	17.748	18.8175	18.9975	18.8811	19.0735	18.9417	18.7443	PEKKVEWT
sp|Q12972|PP1R8_HUMAN	T181	Nuclear inhibitor of protein phosphatase 1 OS=Homo sapiens GN=PPP1R8 PE=1 SV=2			-0.347973	0.202257	3,4	1	2.717	0.5675	1.63725	0.99997	KRISTLTIEEGNL		2						17.9615	18.1641	18.0379	17.9904	18.745	18.4721	NSRVTFS
sp|Q12972|PP1R8_HUMAN	T202:S204	Nuclear inhibitor of protein phosphatase 1 OS=Homo sapiens GN=PPP1R8 PE=1 SV=2			-0.212835	0.268856	4	1	1.876	0.339	2.63238	0.33333	RKNSRVTFSEDDE,NSRVTFSEDDEII		1						15.9459	16.0266	15.8715	16.4402	15.8869	16.1555	NSRVTFS
sp|Q12972|PP1R8_HUMAN	S178	Nuclear inhibitor of protein phosphatase 1 OS=Homo sapiens GN=PPP1R8 PE=1 SV=2	-0.20958	0.384634	-0.505816	0.449291	3,4,5	1	4.221	0.6792	0.983191	0.99999	AHNKRISTLTIEE	6	14	22.3905	22.1245	21.931	22.5113	22.2052	23.7279	23.9288	23.509	23.0978	25.0959	24.4895	NSRVTFS
sp|Q12972|PP1R8_HUMAN	T179	Nuclear inhibitor of protein phosphatase 1 OS=Homo sapiens GN=PPP1R8 PE=1 SV=2			-0.0888671	0.735927	4	1	3.816	0.6557	1.114	0.33333	HNKRISTLTIEEG		1						15.3345	15.7402	15.543	15.2176	15.95	15.7167	NSRVTFS
sp|Q12972|PP1R8_HUMAN	S218	Nuclear inhibitor of protein phosphatase 1 OS=Homo sapiens GN=PPP1R8 PE=1 SV=2					3	1	3.756	0.6321	0.846118	1	PEDVDPSVGRFRN		1						16.6478	16.7121	16.6426				NSRVTFS
sp|Q8NG31|CASC5_HUMAN	S60	Protein CASC5 OS=Homo sapiens GN=CASC5 PE=1 SV=3	-0.226488	0.602344	1.18126	0.0562441	2,3	1	1.975	0.5336	0.492345	1	KNSRRVSFADTIK	2	3	18.6571	19.4486	18.6476	18.8938	19.3946	20.7887	20.8724	20.2534	18.8434	20.2058	19.3214	NSRRVSFA
sp|Q8NG31|CASC5_HUMAN	T954	Protein CASC5 OS=Homo sapiens GN=CASC5 PE=1 SV=3	-0.237077	0.0145554	-0.319671	0.108193	2,4	1	2.351	0.5802	1.41431	0.9951	TALECKTVSPDEI	3	4	16.6079	16.5666	16.4936	16.7701	16.8162	16.9025	17.0715	16.7698	17.4672	17.2103	17.0253	NSRRVSFA
sp|Q8NG31|CASC5_HUMAN	S956	Protein CASC5 OS=Homo sapiens GN=CASC5 PE=1 SV=3	-0.236547	0.130488	-0.241238	0.114961	2,3	1	2.331	0.5918	0.781166	1	LECKTVSPDEITT	5	4	21.9379	21.752	21.6335	22.0122	22.0099	21.2107	21.2804	21.1945	21.6996	21.3947	21.3151	NSRRVSFA
sp|Q8NG31|CASC5_HUMAN	S1076	Protein CASC5 OS=Homo sapiens GN=CASC5 PE=1 SV=3	-0.0150658	0.955558	0.882028	0.15522	2,3	1	4.554	0.7123	0.10557	1	NIKDVQSPGFLNE	4	4	20.0726	20.5171	20.4504	20.1291	20.5944	20.7569	20.7857	20.8944	18.9255	20.407	20.4584	NSRRVSFA
sp|Q8NG31|CASC5_HUMAN	S1773	Protein CASC5 OS=Homo sapiens GN=CASC5 PE=1 SV=3	-0.0337841	0.885001	-0.289019	0.209279	2,3,4	1	3.601	0.6573	1.07349	1	TYQKEISPYENKM	6	3	22.9843	22.4562	22.6986	22.8614	22.6322	21.8364	21.4625	21.4796	21.8677	22.1486	21.6293	NSRRVSFA
sp|Q8NG31|CASC5_HUMAN	S584	Protein CASC5 OS=Homo sapiens GN=CASC5 PE=1 SV=3			-0.689399	0.313063	3	1	1.817	0.492	1.22839	0.99454	SNPLSISLTDRKT		1						13.0404	12.6051	13.704	13.1264	13.4978	14.7935	NSRRVSFA
sp|Q8NG31|CASC5_HUMAN	T539	Protein CASC5 OS=Homo sapiens GN=CASC5 PE=1 SV=3	-0.506941	0.0170036	-0.294668	0.496049	4	1	3.166	0.6396	2.69572	1	QIAAAPTPEKEMM	1	1	13.4313	13.6709	13.4247	14.0012	14.0307	13.1509	12.096	13.1669	13.2999	12.7566	13.2414	NSRRVSFA
sp|Q8NG31|CASC5_HUMAN	S837	Protein CASC5 OS=Homo sapiens GN=CASC5 PE=1 SV=3			0.215206	0.604453	3	1	1.505	0.3449	3.15635	1	VEKCGKSPIEKSG		1						22.188	22.0181	22.4946	21.3223	22.2287	22.5043	NSRRVSFA
sp|Q8NG31|CASC5_HUMAN	S2076	Protein CASC5 OS=Homo sapiens GN=CASC5 PE=1 SV=3	0.364909	0.163008			3	1	1.407	0.3952	2.99327	1	PVEEWDSEMRAAE	1		16.878	16.6482	16.7935	16.6476	16.169							NSRRVSFA
sp|Q8NG31|CASC5_HUMAN	S32	Protein CASC5 OS=Homo sapiens GN=CASC5 PE=1 SV=3	-0.424349	0.257076			4	1	1.06	0.2217	1.66868	0.97949	ILKPPRSPLQDLR	1		17.5223	17.1936	16.7441	17.6946	17.4607							NSRRVSFA
sp|Q8NG31|CASC5_HUMAN	S682	Protein CASC5 OS=Homo sapiens GN=CASC5 PE=1 SV=3	-0.230933	0.457263			4,5	1	5.168	0.6467	2.69936	1	PYLDKDSPQSADC	2		17.4998	16.9485	17.0825	17.6311	17.1846							NSRRVSFA
sp|Q8NG31|CASC5_HUMAN	T1019	Protein CASC5 OS=Homo sapiens GN=CASC5 PE=1 SV=3	0.570264	0.580693			3,4	1	3.883	0.718	0.503994	0.99476	TVICTPTEESVFF	2		12.5493	14.548	14.7436	13.1296	13.6239							NSRRVSFA
sp|Q8NG31|CASC5_HUMAN	T1042	Protein CASC5 OS=Homo sapiens GN=CASC5 PE=1 SV=3	-0.234671	0.603135			2	1	1.4	0.5386	1.1003	0.99995	ANDSQLTPLEEWS	1		12.9264	13.6547	13.1796	13.0897	13.8868							NSRRVSFA
sp|Q8NG31|CASC5_HUMAN	S1039	Protein CASC5 OS=Homo sapiens GN=CASC5 PE=1 SV=3	0.0795537	0.821962			3	1	1.379	0.3988	1.24643	1	RLVANDSQLTPLE	1			12.4773	11.9294	12.2708	11.9768							NSRRVSFA
sp|Q96I34|PP16A_HUMAN	S60	Protein phosphatase 1 regulatory subunit 16A OS=Homo sapiens GN=PPP1R16A PE=1 SV=1			-0.0378495	0.795024	3	1	1.174	0.2606	1.52941	1	PRKEAASQGLLKQ		1						14.7858	15.1192	14.6659	14.8883	14.9211	14.8751	LLKQVLFP
sp|Q96I34|PP16A_HUMAN	S478	Protein phosphatase 1 regulatory subunit 16A OS=Homo sapiens GN=PPP1R16A PE=1 SV=1	-0.0703965	0.713852	0.0322622	0.832708	4	1	4.456	0.6504	0.511392	0.5	PPEGPESPETAEP	1	1	14.0339	14.0423	13.6468	13.9161	14.04	15.6497	15.5208	15.2494	15.6031	15.3558	15.3644	LLKQVLFP
sp|P49815|TSC2_HUMAN	S664	Tuberin OS=Homo sapiens GN=TSC2 PE=1 SV=2	-0.118269	0.537433	-0.24902	0.0768658	2,3,4	1	3.093	0.7258	0.154255	1	KTSGPLSPPTGPP	3	6	17.5697	17.4885	17.2043	17.6632	17.415	18.6182	18.6711	18.8493	19.1179	18.8695	18.8983	LHRSVSWA
sp|P49815|TSC2_HUMAN	S1449	Tuberin OS=Homo sapiens GN=TSC2 PE=1 SV=2	-0.152119	0.643517	-0.316177	0.224193	2,3	1	3.365	0.731	1.27791	0.99778	GPLPSSSPRSPSG	2	2	19.1431	19.6162	19.6181	19.3223	19.9003	18.7948	19.2957	19.4151	19.5431	19.2699	19.6411	LHRSVSWA
sp|P49815|TSC2_HUMAN	T1393:S1411	Tuberin OS=Homo sapiens GN=TSC2 PE=1 SV=2	-0.121963	0.584688	-0.235712	0.244212	4	1	1.947	0.3518	1.11681	0.94679	SSPELQTLQDILG,ADVGRLSPEVKAR	1	1	14.3465	14.7249	14.7818	14.6137	14.8657	14.6916	15.1167	15.1336	15.0324	15.2699	15.3467	LHRSVSWA
sp|P49815|TSC2_HUMAN	S1371	Tuberin OS=Homo sapiens GN=TSC2 PE=1 SV=2	0.0719115	0.710528	0.859858	0.329364	3,4	1	3.417	0.6119	0.491365	1	SEGGRPSVDLSFQ	2	1	18.2887	18.6539	18.7279	18.4612	18.5086	17.2411	17.4583	17.771	15.1189	17.5176	17.2542	LHRSVSWA
sp|P49815|TSC2_HUMAN	T927	Tuberin OS=Homo sapiens GN=TSC2 PE=1 SV=2	-0.198267	0.377494	-0.0981547	0.385325	3,4	1	2.953	0.7119	0.476979	1	LLSFDDTPEKDSF	2	1	15.9968	16.3193	16.5032	16.4477	16.495	20.3259	20.253	20.5222	20.5678	20.3572	20.4706	LHRSVSWA
sp|P49815|TSC2_HUMAN	S1411	Tuberin OS=Homo sapiens GN=TSC2 PE=1 SV=2	-0.184489	0.398264	-0.138835	0.406525	2,3,4	1	4.18	0.6629	0.153674	1	ADVGRLSPEVKAR	5	1	20.485	20.894	20.7776	20.7653	21.0414	16.4366	16.553	16.7767	16.8782	16.5093	16.7952	LHRSVSWA
sp|P49815|TSC2_HUMAN	T23	Tuberin OS=Homo sapiens GN=TSC2 PE=1 SV=2	2.38712	0.000602784	0.597003	0.437224	3	1	1.693	0.6172	1.77841	1	ILLGLGTPRPNPR	1	1	17.1575	17.3882	17.3242	14.7312	15.0745	15.6534	16.3079	15.5982	14.0039	16.2088	15.5556	LHRSVSWA
sp|P49815|TSC2_HUMAN	S1447:S1448	Tuberin OS=Homo sapiens GN=TSC2 PE=1 SV=2			-0.110369	0.55438	3	1	1.795	0.2067	2.19422	0.32858	PEGPLPSSSPRSP,EGPLPSSSPRSPS		1						17.3299	17.1971	16.9243	17.0153	17.3779	17.3892	LHRSVSWA
sp|P49815|TSC2_HUMAN	T667	Tuberin OS=Homo sapiens GN=TSC2 PE=1 SV=2			-0.113387	0.614751	4	1	3.985	0.6949	0.890816	0.99454	GPLSPPTGPPGPA		1						17.6604	17.8332	17.9699	18.2087	17.5751	18.02	LHRSVSWA
sp|P49815|TSC2_HUMAN	S1447:S1452	Tuberin OS=Homo sapiens GN=TSC2 PE=1 SV=2	-0.117078	0.258787			3	1	1.949	0.2393	1.69976	0.16666	PEGPLPSSSPRSP,PSSSPRSPSGLRP	2		19.5656	19.5183	19.3945	19.6804	19.5394							LHRSVSWA
sp|P49815|TSC2_HUMAN	S1388	Tuberin OS=Homo sapiens GN=TSC2 PE=1 SV=2	-0.146222	0.469749			3	1	2.942	0.5748	0.273528	0.99198	LSKSSSSPELQTL	2		15.431	15.6737	15.6927	15.5577	15.933							LHRSVSWA
sp|P49815|TSC2_HUMAN	T659	Tuberin OS=Homo sapiens GN=TSC2 PE=1 SV=2	-0.0725807	0.494575			4	1	1.806	0.5404	3.17153	0.33279	RGSEKKTSGPLSP	1		14.9464	15.0923	14.9451	15.16	14.9744							LHRSVSWA
sp|P49815|TSC2_HUMAN	S1385:S1411	Tuberin OS=Homo sapiens GN=TSC2 PE=1 SV=2	-0.0762934	0.637039			4	1	1.84	0.3565	1.4986	0.24928	SQPLSKSSSSPEL,ADVGRLSPEVKAR	1		14.0385	14.1992	14.078	14.3583	14.0047							LHRSVSWA
sp|P49815|TSC2_HUMAN	S1448	Tuberin OS=Homo sapiens GN=TSC2 PE=1 SV=2	-0.211421	0.77222			3	1	0.907	0.4432	2.95811	0.33174	EGPLPSSSPRSPS	1		16.0725	15.1194	15.0538	16.3173	14.936							LHRSVSWA
sp|P49815|TSC2_HUMAN	S937	Tuberin OS=Homo sapiens GN=TSC2 PE=1 SV=2	-0.0586151	0.853059			2	1	0.803	0.2466	0.677381	0.33333	DSFRARSTSLNER	1		16.4144	16.7732	16.6241	16.3168	17.0083							LHRSVSWA
sp|Q5UIP0|RIF1_HUMAN	S1236	Telomere-associated protein RIF1 OS=Homo sapiens GN=RIF1 PE=1 SV=2	2.57002	0.00163011	0.578619	0.0208207	3,4,5	1	3.627	0.5917	0.541701	1	SENRPFSPSPLNN	3	1	18.1038	18.521	18.4336	16.008	15.5575	15.0234	15.5017	15.1758	14.5209	14.7097	14.7344	KVRRVSFA
sp|Q5UIP0|RIF1_HUMAN	S1554	Telomere-associated protein RIF1 OS=Homo sapiens GN=RIF1 PE=1 SV=2			-0.647909	0.0396098	3,4	1	2.229	0.6039	0.759023	0.99996	SIENSESDSSEAK		2						16.8632	16.8603	16.7134	17.0837	17.8081	17.4888	KVRRVSFA
sp|Q5UIP0|RIF1_HUMAN	S2393	Telomere-associated protein RIF1 OS=Homo sapiens GN=RIF1 PE=1 SV=2	-0.00939705	0.982063	-0.744516	0.00309921	3,4	1	3.264	0.6408	0.886863	0.5	IENKSLSPDEERL	2	3	15.0757	14.3351	15.1196	15.1223	14.5835	14.1733	14.3186	14.5637	15.0924	15.1422	15.0545	KVRRVSFA
sp|Q5UIP0|RIF1_HUMAN	S1162	Telomere-associated protein RIF1 OS=Homo sapiens GN=RIF1 PE=1 SV=2	-0.156859	0.0148838	-0.762956	0.0457449	3,4	1	3.831	0.7619	0.684194	0.99998	GSLDKTSPEMSNS	5	4	18.2053	18.1505	18.1583	18.3574	18.299	17.2659	17.5593	17.1942	18.5604	18.0096	17.7383	KVRRVSFA
sp|Q5UIP0|RIF1_HUMAN	S2189	Telomere-associated protein RIF1 OS=Homo sapiens GN=RIF1 PE=1 SV=2			-0.775144	0.0138695	3	1	2.689	0.5798	2.54387	1	KRGLKRSQEDEIS		1						15.5808	15.8596	16.2095	16.7099	16.5914	16.6741	KVRRVSFA
sp|Q5UIP0|RIF1_HUMAN	S1437	Telomere-associated protein RIF1 OS=Homo sapiens GN=RIF1 PE=1 SV=2	-0.131268	0.613837	-0.809215	0.00700151	3,4,5	1	3.995	0.7149	0.00384	1	SQDKENSHQKKER	3	6	18.822	18.5911	18.2134	18.6095	18.7373	18.6174	18.7179	18.4411	19.2328	19.6719	19.2993	KVRRVSFA
sp|Q5UIP0|RIF1_HUMAN	S402	Telomere-associated protein RIF1 OS=Homo sapiens GN=RIF1 PE=1 SV=2	-0.901737	0.0465519	-1.13441	0.040501	2	1	2.504	0.7052	0.798038	0.99999	VHKGASSPYGAPG	2	4	21.0316	20.5318	21.0774	21.9936	21.5704	21.007	21.2347	21.535	23.0571	21.8814	22.2414	KVRRVSFA
sp|Q5UIP0|RIF1_HUMAN	S1552:S1554	Telomere-associated protein RIF1 OS=Homo sapiens GN=RIF1 PE=1 SV=2	0.361715	0.549318	-1.18543	0.00139265	4	1	4.35	0.3501	0.044355	0.9966	LSSIENSESDSSE,SIENSESDSSEAK	1	2	12.8138	13.3103	13.5896	12.2712	13.4812	17.762	18.0166	18.0268	19.3506	19.0796	18.9316	KVRRVSFA
sp|Q5UIP0|RIF1_HUMAN	S2172	Telomere-associated protein RIF1 OS=Homo sapiens GN=RIF1 PE=1 SV=2	-0.787034	0.0961338	-1.58274	0.0136792	3	1	2.628	0.6141	0.203559	1	QTRCVWSPLASPS	4	2	20.3865	19.8608	20.1098	21.2595	20.5526	18.3103	17.8504	18.4278	20.2852	19.1511	19.9004	KVRRVSFA
sp|Q5UIP0|RIF1_HUMAN	T1388	Telomere-associated protein RIF1 OS=Homo sapiens GN=RIF1 PE=1 SV=2			-2.04197	0.0315061	4	1	4.53	0.6521	0.953232	0.99407	LESKENTPPVVIS		1						12.7402		12.5996	15.4266	14.0003	14.7087	KVRRVSFA
sp|Q5UIP0|RIF1_HUMAN	S2348:S2352	Telomere-associated protein RIF1 OS=Homo sapiens GN=RIF1 PE=1 SV=2			0.566726	0.0775926	4	1	1.238	0.3659	1.55298	0.99056	KTLPIRSPKVSNV,IRSPKVSNVKKAL		1						19.612	19.7133	19.1433	18.8638	19.2312	18.6734	KVRRVSFA
sp|Q5UIP0|RIF1_HUMAN	S2401	Telomere-associated protein RIF1 OS=Homo sapiens GN=RIF1 PE=1 SV=2			-0.917435	0.0869596	3	1	1.416	0.5127	2.67074	0.33333	DEERLVSDIIDPV		1							10.9114	11.217	11.8075	12.5096	11.6277	KVRRVSFA
sp|Q5UIP0|RIF1_HUMAN	T1806	Telomere-associated protein RIF1 OS=Homo sapiens GN=RIF1 PE=1 SV=2			0.416344	0.110533	3	1	2.147	0.4401	0.509786	0.99689	LKEDNDTINDSLI		1						15.0937	14.7701	14.9398	14.2754	14.4069	14.8723	KVRRVSFA
sp|Q5UIP0|RIF1_HUMAN	S1157:S1162	Telomere-associated protein RIF1 OS=Homo sapiens GN=RIF1 PE=1 SV=2			-0.883599	0.114466	4	1	1.81	0.3906	1.87779	0.49995	SNNECGSLDKTSP,GSLDKTSPEMSNS		1						13.7027	13.8238	13.9509	15.5757	14.266	14.2866	KVRRVSFA
sp|Q5UIP0|RIF1_HUMAN	S1869	Telomere-associated protein RIF1 OS=Homo sapiens GN=RIF1 PE=1 SV=2	0.0982769	0.77836	0.979766	0.117754	2	1	2.013	0.5469	1.74475	1	GPCLGDSKNVSQE	1	1	16.3758	16.8123	16.9896	16.3383	16.9169	17.4627	17.6537	17.905	15.75	17.0602	17.272	KVRRVSFA
sp|Q5UIP0|RIF1_HUMAN	S1893	Telomere-associated protein RIF1 OS=Homo sapiens GN=RIF1 PE=1 SV=2	-0.0560096	0.608173	-0.184302	0.12781	2,3,4,5	1	4.297	0.7107	0.18637	1	TPKMELSLENVTV	7	9	20.1857	20.1482	20.3923	20.3055	20.2906	20.8925	21.0272	21.1058	21.2834	21.0477	21.2474	KVRRVSFA
sp|Q5UIP0|RIF1_HUMAN	S1971	Telomere-associated protein RIF1 OS=Homo sapiens GN=RIF1 PE=1 SV=2	-0.0389194	0.932334	-1.17397	0.130684	3,4	1	3.269	0.6473	0.397753	0.99999	ATEEFNSDISLSD	1	2	12.0052	13.0423	12.8153	12.507	12.8127	13.6383	13.3436	13.8358	15.984	14.1728	14.1828	KVRRVSFA
sp|Q5UIP0|RIF1_HUMAN	S2172:S2176	Telomere-associated protein RIF1 OS=Homo sapiens GN=RIF1 PE=1 SV=2	0.2567	0.242457	0.9544	0.137408	2,3,4	1	1.889	0.5315	0.820743	1	QTRCVWSPLASPS,VWSPLASPSTSIL	6	1	19.5999	19.4376	19.736	19.5187	19.1502	17.0394	16.4822	16.5492	14.8054	15.9698	16.4323	KVRRVSFA
sp|Q5UIP0|RIF1_HUMAN	S1873:S1876	Telomere-associated protein RIF1 OS=Homo sapiens GN=RIF1 PE=1 SV=2	-0.20306	0.567862	-0.763303	0.15069	2,5	1	3.561	0.5965	0.493683	1	GDSKNVSQESLET,KNVSQESLETKEE	2	2	19.6412	20.2819	20.0135	19.9029	20.461	18.9736	20.0224	20.1562	20.4973	20.1041	20.8407	KVRRVSFA
sp|Q5UIP0|RIF1_HUMAN	S2196	Telomere-associated protein RIF1 OS=Homo sapiens GN=RIF1 PE=1 SV=2	0.800956	0.00639818	0.908374	0.154897	2,3	1	3.213	0.6122	0.695177	1	QEDEISSPVNKVR	8	5	23.0902	22.8294	22.8946	22.0579	22.2164	22.6061	22.4543	22.4506	20.6148	22.3662	21.805	KVRRVSFA
sp|Q5UIP0|RIF1_HUMAN	S1525	Telomere-associated protein RIF1 OS=Homo sapiens GN=RIF1 PE=1 SV=2	-0.140705	0.6632	0.94108	0.158602	3,4,5	1	2.421	0.6303	0.270276	0.99762	QDIVDKSSEKLVR	4	2	19.0929	19.7045	19.5496	19.3602	19.8192	19.9002	20.4467	20.442	18.3197	19.6353	20.0107	KVRRVSFA
sp|Q5UIP0|RIF1_HUMAN	S2195	Telomere-associated protein RIF1 OS=Homo sapiens GN=RIF1 PE=1 SV=2			0.771141	0.173482	2,3	1	2.171	0.7108	1.51966	0.9982	SQEDEISSPVNKV		2						19.5984	19.5881	19.5793	17.9027	19.4312	19.1185	KVRRVSFA
sp|Q5UIP0|RIF1_HUMAN	S1579	Telomere-associated protein RIF1 OS=Homo sapiens GN=RIF1 PE=1 SV=2	-0.043288	0.824906	0.595012	0.182919	2,3,4	1	3.915	0.6473	0.695195	1	KNKSNESVDIQDQ	8	7	21.8408	21.3663	21.5663	21.6691	21.5998	21.7179	21.3267	21.4484	20.2004	21.2354	21.2722	KVRRVSFA
sp|Q5UIP0|RIF1_HUMAN	S1810	Telomere-associated protein RIF1 OS=Homo sapiens GN=RIF1 PE=1 SV=2	0.756173	0.472055	0.883091	0.189322	2,3	1	3.15	0.7838	0.634188	1	NDTINDSLIVSET	2	2	15.9342	17.807	17.4306	15.5613	17.041	16.7135	17.4563	17.4617	15.3437	16.6561	16.9823	KVRRVSFA
sp|Q5UIP0|RIF1_HUMAN	S1876	Telomere-associated protein RIF1 OS=Homo sapiens GN=RIF1 PE=1 SV=2	-0.063365	0.853191	-0.522934	0.199385	2,4	1	1.998	0.4705	0.0152	1	KNVSQESLETKEE	1	2	16.8086	17.4826	17.3642	17.0617	17.502	18.1146	18.3646	18.4455	19.4201	18.2961	18.7774	KVRRVSFA
sp|Q5UIP0|RIF1_HUMAN	S1046	Telomere-associated protein RIF1 OS=Homo sapiens GN=RIF1 PE=1 SV=2	-0.110268	0.771258	0.472591	0.200739	4,5	1	2.581	0.52	0.372502	0.5	LLEEEKSTDFVFI	1	1	15.7776	15.4171	15.4152	16.0625	15.2313	17.207	16.3065	16.638	16.3734	16.4377	15.9226	KVRRVSFA
sp|Q5UIP0|RIF1_HUMAN	T1607:S1608:S1616	Telomere-associated protein RIF1 OS=Homo sapiens GN=RIF1 PE=1 SV=2			-0.283893	0.201157	3	1	1.066	0.2373	1.62977	0.96645	SHDYKATSEEDVS,HDYKATSEEDVSI,EDVSIKSPICEKQ		1						16.3417	16.8882	16.6954	16.8644	16.8018	17.1108	KVRRVSFA
sp|Q5UIP0|RIF1_HUMAN	S402:T409	Telomere-associated protein RIF1 OS=Homo sapiens GN=RIF1 PE=1 SV=2	0.206472	0.195049	0.5697	0.237384	2,3	1	2.279	0.6853	0.671183	0.99679	VHKGASSPYGAPG,PYGAPGTPRMNLS	5	4	22.2374	21.9993	22.1579	21.8107	22.0394	20.8846	21.2023	21.1345	19.7159	21.0046	20.7917	KVRRVSFA
sp|Q5UIP0|RIF1_HUMAN	S2144	Telomere-associated protein RIF1 OS=Homo sapiens GN=RIF1 PE=1 SV=2	-0.208336	0.532096	-0.183164	0.245359	3,5	1	6.571	0.7665	1.24829	1	IEDNNASPQKLRE	1	1		12.4663	12.6391	13.0255	12.4966	17.8467	18.0685	17.8467	17.9065	18.1086	18.2963	KVRRVSFA
sp|Q5UIP0|RIF1_HUMAN	S1688	Telomere-associated protein RIF1 OS=Homo sapiens GN=RIF1 PE=1 SV=2	0.207862	0.104918	0.221461	0.251317	2,3,4	1	4.105	0.7557	0.913738	1	RLHKRDSFDNCSL	6	6	24.8802	24.7095	24.8713	24.6864	24.5386	23.6436	23.41	23.6831	23.106	23.3704	23.596	KVRRVSFA
sp|Q5UIP0|RIF1_HUMAN	T1607:S1616	Telomere-associated protein RIF1 OS=Homo sapiens GN=RIF1 PE=1 SV=2			-0.384863	0.276206	3	1	1.757	0.4121	2.92521	0.49794	SHDYKATSEEDVS,EDVSIKSPICEKQ		1						19.0423	19.9197	19.6804	19.8992	19.6779	20.2198	KVRRVSFA
sp|Q5UIP0|RIF1_HUMAN	T1980	Telomere-associated protein RIF1 OS=Homo sapiens GN=RIF1 PE=1 SV=2			-0.485808	0.281512	3	1	4.02	0.7052	0.339623	0.99999	SLSDNTTPVKLNA		1						12.545	13.4714	13.8283	13.8199	13.6109	13.8713	KVRRVSFA
sp|Q5UIP0|RIF1_HUMAN	S2339	Telomere-associated protein RIF1 OS=Homo sapiens GN=RIF1 PE=1 SV=2	-0.0345241	0.725143	0.170064	0.28392	2,3	1	2.666	0.5154	0.599061	1	LSTLTASEIKTLP	2	2	23.2995	23.35	23.4885	23.4832	23.3445	22.6511	22.7535	22.8162	22.8122	22.526	22.3724	KVRRVSFA
sp|Q5UIP0|RIF1_HUMAN	S1869:S1873	Telomere-associated protein RIF1 OS=Homo sapiens GN=RIF1 PE=1 SV=2	-0.101159	0.592133	0.667337	0.301978	4	1	2.653	0.3818	1.40211	0.99413	GPCLGDSKNVSQE,GDSKNVSQESLET	1	1	15.0157	15.3906	15.1331	15.1593	15.4026	15.4132	15.7772	15.5968	13.8209	15.4875	15.4769	KVRRVSFA
sp|Q5UIP0|RIF1_HUMAN	S1616	Telomere-associated protein RIF1 OS=Homo sapiens GN=RIF1 PE=1 SV=2	-0.277062	0.163626	-0.363997	0.30884	3,4	1	5.079	0.6806	0.298158	1	EDVSIKSPICEKQ	2	2	20.8057	21.0775	20.9975	21.0908	21.3838	21.1197	21.3402	21.5156	22.2154	21.2117	21.6404	KVRRVSFA
sp|Q5UIP0|RIF1_HUMAN	T1047	Telomere-associated protein RIF1 OS=Homo sapiens GN=RIF1 PE=1 SV=2			0.387984	0.317701	5	1	1.797	0.3773	0.500245	0.5	LEEEKSTDFVFIP		1						15.9737	14.9125	15.0052	14.9553	14.8946	14.8777	KVRRVSFA
sp|Q5UIP0|RIF1_HUMAN	S2465:S2471	Telomere-associated protein RIF1 OS=Homo sapiens GN=RIF1 PE=1 SV=2	-0.0664679	0.820551	-0.192622	0.357146	2,3	1	1.584	0.6667	1.41876	0.99997	LQSRWRSPSHENS,SPSHENSI-----	4	3	19.8243	19.8522	20.4607	20.0885	20.1359	19.0323	19.1503	19.6127	19.3708	19.4448	19.5576	KVRRVSFA
sp|Q5UIP0|RIF1_HUMAN	S1576	Telomere-associated protein RIF1 OS=Homo sapiens GN=RIF1 PE=1 SV=2	-0.41106	0.18723	0.171533	0.360603	3,4	1	3.115	0.6623	1.04075	0.99999	GKWKNKSNESVDI	3	2	19.751	20.117	19.4711	20.197	20.1845	18.8667	19.1171	18.7904	18.5228	18.9865	18.7504	KVRRVSFA
sp|Q5UIP0|RIF1_HUMAN	S1454	Telomere-associated protein RIF1 OS=Homo sapiens GN=RIF1 PE=1 SV=2	-0.236569	0.610386	-0.261723	0.374315	3,4	1	4.088	0.5634	1.52796	1	EKPLQKSPLHIKD	1	1	21.5599	22.3973	22.0142	21.856	22.5981	17.1295	17.3437	17.0785	17.37	17.057	17.9098	KVRRVSFA
sp|Q5UIP0|RIF1_HUMAN	T1161:S1162	Telomere-associated protein RIF1 OS=Homo sapiens GN=RIF1 PE=1 SV=2			-0.232784	0.377899	4	1	3.553	0.4306	2.00042	1	CGSLDKTSPEMSN,GSLDKTSPEMSNS		1						16.6166	16.614	16.1928	16.377	16.7165	17.0283	KVRRVSFA
sp|Q5UIP0|RIF1_HUMAN	S1854	Telomere-associated protein RIF1 OS=Homo sapiens GN=RIF1 PE=1 SV=2			-0.370722	0.38348	3,4	1	3.292	0.7139	0.068639	1	SLESQESPNENFK		2						13.4146	14.6091	13.9774	14.0845	14.6259	14.4028	KVRRVSFA
sp|Q5UIP0|RIF1_HUMAN	S1576:S1579	Telomere-associated protein RIF1 OS=Homo sapiens GN=RIF1 PE=1 SV=2	-0.0801247	0.48995	0.211955	0.38963	3,4	1	3.117	0.6514	1.08549	1	GKWKNKSNESVDI,KNKSNESVDIQDQ	2	2	18.7692	19.0004	18.7658	18.8991	18.9515	19.5382	19.6433	19.6028	18.955	19.5264	19.667	KVRRVSFA
sp|Q5UIP0|RIF1_HUMAN	S401	Telomere-associated protein RIF1 OS=Homo sapiens GN=RIF1 PE=1 SV=2	-0.510472	0.336681	-0.391462	0.389747	2	1	1.29	0.5775	0.902837	0.49999	PVHKGASSPYGAP	2	1	16.0673	16.7734	15.6323	16.499	16.8372	15.36	15.2172	15.3504	16.4289	15.0352	15.638	KVRRVSFA
sp|Q5UIP0|RIF1_HUMAN	S782	Telomere-associated protein RIF1 OS=Homo sapiens GN=RIF1 PE=1 SV=2	-0.247672	0.106096	-0.212615	0.391338	2,3,4,5	1	2.094	0.6264	0.414435	1	YQPKVKSPQRPSD	10	6	25.4977	25.3929	25.3646	25.7932	25.5389	21.6568	21.3221	21.6134	22.1313	21.5157	21.5832	KVRRVSFA
sp|Q5UIP0|RIF1_HUMAN	S1952	Telomere-associated protein RIF1 OS=Homo sapiens GN=RIF1 PE=1 SV=2	-0.457414	0.124841	0.207297	0.406116	3,4,5	1	2.286	0.6028	1.42143	1	NKRNDDSEADTAK	1	2	16.8072	16.4245	16.2476	16.9997	16.9013	18.701	18.8909	18.7534	18.1782	18.9224	18.6228	KVRRVSFA
sp|Q5UIP0|RIF1_HUMAN	S401:T409	Telomere-associated protein RIF1 OS=Homo sapiens GN=RIF1 PE=1 SV=2	0.114993	0.123618	0.520058	0.406134	2,3	1	2.243	0.6745	0.540479	0.5	PVHKGASSPYGAP,PYGAPGTPRMNLS	1	3	14.2525	14.3209	14.3268	14.1254	14.2448	19.6122	19.869	19.9566	18.192	19.7924	19.8933	KVRRVSFA
sp|Q5UIP0|RIF1_HUMAN	S1873	Telomere-associated protein RIF1 OS=Homo sapiens GN=RIF1 PE=1 SV=2	-0.152767	0.568541	-0.131196	0.426127	2,3,4,5	1	3.176	0.5994	0.747611	1	GDSKNVSQESLET	4	4	20.3181	20.8515	20.5214	20.5416	20.8912	20.7343	20.9892	20.9931	20.9221	20.9094	21.2787	KVRRVSFA
sp|Q5UIP0|RIF1_HUMAN	S2339:S2348	Telomere-associated protein RIF1 OS=Homo sapiens GN=RIF1 PE=1 SV=2			0.466554	0.481779	4,5	1	1.967	0.4779	2.12603	0.49842	LSTLTASEIKTLP,KTLPIRSPKVSNV		2						20.2779	18.9193	20.2414	19.0305	20.1478	18.8607	KVRRVSFA
sp|Q5UIP0|RIF1_HUMAN	S2234	Telomere-associated protein RIF1 OS=Homo sapiens GN=RIF1 PE=1 SV=2	0.486735	0.489443	-0.0805405	0.506449	3	1	1.705	0.4557	1.55073	1	SHSSNSSPIGKSV	2	1	17.3608	16.8981	18.4989	16.9882	17.2102	15.1606	15.0561	15.3659	15.1737	15.261	15.3895	KVRRVSFA
sp|Q5UIP0|RIF1_HUMAN	T1388:T1408	Telomere-associated protein RIF1 OS=Homo sapiens GN=RIF1 PE=1 SV=2	0.154156	0.0891515	0.19883	0.538298	4,5	1	4.799	0.7168	1.0113	1	LESKENTPPVVIS,DSQVQITPNQKTL	2	3	15.1923	15.1589	15.2926	15.1063	15.0146	16.0469	15.5502	15.7488	15.0679	15.8708	15.8107	KVRRVSFA
sp|Q5UIP0|RIF1_HUMAN	S2163	Telomere-associated protein RIF1 OS=Homo sapiens GN=RIF1 PE=1 SV=2			-0.404417	0.564094	3	1	2.702	0.651	2.18646	0.5	SANDSPSGMQTRC		1						14.4591	16.4628	16.2977	16.0968	16.2418	16.0941	KVRRVSFA
sp|Q5UIP0|RIF1_HUMAN	S2243	Telomere-associated protein RIF1 OS=Homo sapiens GN=RIF1 PE=1 SV=2	0.117061	0.675908	-0.178726	0.621283	2	1	1.753	0.5596	0.797159	0.99483	GKSVKTSPTTQSK	1	1	16.3056	16.7579	16.8327	16.3292	16.7008	16.4534	16.8635	17.0246	16.3918	17.158	17.3277	KVRRVSFA
sp|Q5UIP0|RIF1_HUMAN	S1693	Telomere-associated protein RIF1 OS=Homo sapiens GN=RIF1 PE=1 SV=2	-0.0326114	0.786935	0.273809	0.624139	4	1	2.231	0.5307	2.0259	0.9961	DSFDNCSLGESSK	1	1	16.0389	15.8298	16.0725	15.9449	16.0812	17.0928	16.6199	16.3127	15.5103	16.6217	17.072	KVRRVSFA
sp|Q5UIP0|RIF1_HUMAN	S2239	Telomere-associated protein RIF1 OS=Homo sapiens GN=RIF1 PE=1 SV=2	0.0750541	0.713412	-0.181174	0.649086	4	1	2.261	0.291	1.84838	0.99186	SSPIGKSVKTSPT	1	1	17.542	17.8931	17.9162	17.5737	17.8437	17.2779	17.5558	17.9401	17.1469	18.0196	18.1508	KVRRVSFA
sp|Q5UIP0|RIF1_HUMAN	T1408	Telomere-associated protein RIF1 OS=Homo sapiens GN=RIF1 PE=1 SV=2	0.159857	0.547909	0.0674289	0.655329	3,4,5	1	7.298	0.8048	0.729584	1	DSQVQITPNQKTL	5	7	16.6659	16.4523	16.7202	16.7372	16.1686	17.1453	16.888	16.9685	16.6991	17.0301	17.0704	KVRRVSFA
sp|Q5UIP0|RIF1_HUMAN	S1236:S1238	Telomere-associated protein RIF1 OS=Homo sapiens GN=RIF1 PE=1 SV=2	-0.096125	0.680968	-0.0749212	0.671079	3,4	1	3.984	0.4383	0.288453	1	SENRPFSPSPLNN,NRPFSPSPLNNIS	4	2	16.5521	16.9758	17.0775	16.908	17.0212	16.5021	16.8048	16.8992	16.596	16.8626	16.9722	KVRRVSFA
sp|Q5UIP0|RIF1_HUMAN	S2161	Telomere-associated protein RIF1 OS=Homo sapiens GN=RIF1 PE=1 SV=2	0.116915	0.563683	-0.0471543	0.750905	2,3	1	5.262	0.7761	0.499077	1	LVSANDSPSGMQT	8	8	22.0735	21.822	22.1278	22.0701	21.7116	22.4188	22.033	22.443	22.3394	22.2796	22.4173	KVRRVSFA
sp|Q5UIP0|RIF1_HUMAN	S1494	Telomere-associated protein RIF1 OS=Homo sapiens GN=RIF1 PE=1 SV=2	-0.194322	0.266576	0.0812027	0.770645	3,4	1	3.876	0.7001	2.64615	0.99627	KTLGETSANAETE	2	1	19.6989	19.7961	19.464	19.7607	19.934	19.5202	19.3791	19.1256	18.7939	19.4873	19.5001	KVRRVSFA
sp|Q5UIP0|RIF1_HUMAN	S1613:S1616	Telomere-associated protein RIF1 OS=Homo sapiens GN=RIF1 PE=1 SV=2			0.0896494	0.775151	4	1	2.682	0.5075	3.78118	1	TSEEDVSIKSPIC,EDVSIKSPICEKQ		1						18.4792	19.2532	18.9459	18.4325	18.9309	19.0459	KVRRVSFA
sp|Q5UIP0|RIF1_HUMAN	S2391:S2393	Telomere-associated protein RIF1 OS=Homo sapiens GN=RIF1 PE=1 SV=2	0.162605	0.785804	0.128087	0.780119	2	1	1.85	0.5405	1.40624	1	NGIENKSLSPDEE,IENKSLSPDEERL	1	2	18.5535	19.742	19.4798	18.7092	19.4824	18.0392	18.6971	18.6138	17.6373	18.3956	18.9329	KVRRVSFA
sp|Q5UIP0|RIF1_HUMAN	S1403:T1408	Telomere-associated protein RIF1 OS=Homo sapiens GN=RIF1 PE=1 SV=2			-0.0857355	0.845609	4	1	2.905	0.6368	0.414962	0.99996	QMVNEDSQVQITP,DSQVQITPNQKTL		2						14.5509	14.9044	14.048	13.9283	14.89	14.9422	KVRRVSFA
sp|Q5UIP0|RIF1_HUMAN	S1971:T1980	Telomere-associated protein RIF1 OS=Homo sapiens GN=RIF1 PE=1 SV=2			0.0308592	0.937305	3,4	1	3.592	0.4193	1.76279	1	ATEEFNSDISLSD,SLSDNTTPVKLNA		2						13.7288	14.6288	14.662	13.9564	14.3007	14.6699	KVRRVSFA
sp|Q5UIP0|RIF1_HUMAN	S1238	Telomere-associated protein RIF1 OS=Homo sapiens GN=RIF1 PE=1 SV=2	2.4228	0.00130332			3,4	1	3.747	0.7126	2.00741	1	NRPFSPSPLNNIS	2		19.6054	20.0912	19.8475	17.2961	17.5544							KVRRVSFA
sp|Q5UIP0|RIF1_HUMAN	S1974:T1979	Telomere-associated protein RIF1 OS=Homo sapiens GN=RIF1 PE=1 SV=2	-0.244875	0.0486129			4	1	2.578	0.2773	1.83828	0.49466	EFNSDISLSDNTT,ISLSDNTTPVKLN	1			11.2786	11.3539	11.5196	11.6027							KVRRVSFA
sp|Q5UIP0|RIF1_HUMAN	T1887:S1893	Telomere-associated protein RIF1 OS=Homo sapiens GN=RIF1 PE=1 SV=2	-0.207392	0.139025			4	1	2.032	0.4183	1.13546	0.99119	EEKPEETPKMELS,TPKMELSLENVTV	1		15.2442	15.2645	15.0485	15.3218	15.4644							KVRRVSFA
sp|Q5UIP0|RIF1_HUMAN	T1161	Telomere-associated protein RIF1 OS=Homo sapiens GN=RIF1 PE=1 SV=2	-0.372347	0.227438			3	1	1.27	0.5252	1.44591	0.49997	CGSLDKTSPEMSN	1		12.728	13.0315	12.7639	12.928	13.4989							KVRRVSFA
sp|Q5UIP0|RIF1_HUMAN	S2176	Telomere-associated protein RIF1 OS=Homo sapiens GN=RIF1 PE=1 SV=2	-0.368237	0.288348			3	1	2.262	0.5371	1.27527	0.98872	VWSPLASPSTSIL	1		15.9492	16.5083	16.6076	16.8692	16.5773							KVRRVSFA
sp|Q5UIP0|RIF1_HUMAN	S1547	Telomere-associated protein RIF1 OS=Homo sapiens GN=RIF1 PE=1 SV=2	-0.290109	0.36971			3	1	1.202	0.505	1.04845	0.49808	ASQGLLSSIENSE	1		14.4622	14.1275	13.7589	14.52	14.2926							KVRRVSFA
sp|Q5UIP0|RIF1_HUMAN	S1008	Telomere-associated protein RIF1 OS=Homo sapiens GN=RIF1 PE=1 SV=2	0.255427	0.389602			3	1	2.858	0.6165	1.90689	1	SNGKRDSFLAQTK	1		18.9645	19.2584	18.9018	18.5026	19.0697							KVRRVSFA
sp|Q5UIP0|RIF1_HUMAN	S2265	Telomere-associated protein RIF1 OS=Homo sapiens GN=RIF1 PE=1 SV=2	0.155652	0.486657			3	1	1.079	0.3188	0.806378	0.99998	LSPGSRSPKFKSS	1		19.2193	18.7751	19.1154	19.0062	18.7557							KVRRVSFA
sp|Q5UIP0|RIF1_HUMAN	S1431	Telomere-associated protein RIF1 OS=Homo sapiens GN=RIF1 PE=1 SV=2	-0.277536	0.502699			5	1	1.413	0.39	2.06511	0.19998	VESTTESQDKENS	1		14.4984	13.9184	13.8705	14.717	14.0297							KVRRVSFA
sp|Q5UIP0|RIF1_HUMAN	T1887	Telomere-associated protein RIF1 OS=Homo sapiens GN=RIF1 PE=1 SV=2	-0.0411393	0.560564			4	1	2.348	0.3871	1.03976	0.99992	EEKPEETPKMELS	1		14.3079	14.3149	14.176	14.3395	14.2753							KVRRVSFA
sp|Q5UIP0|RIF1_HUMAN	S2189:S2196	Telomere-associated protein RIF1 OS=Homo sapiens GN=RIF1 PE=1 SV=2	0.291398	0.561372			3	1	2.781	0.6016	1.23502	1	KRGLKRSQEDEIS,QEDEISSPVNKVR	2		16.7443	17.4482	17.324	16.4124	17.3491							KVRRVSFA
sp|Q5UIP0|RIF1_HUMAN	S1729	Telomere-associated protein RIF1 OS=Homo sapiens GN=RIF1 PE=1 SV=2	0.167233	0.592615			3	1	1.831	0.5871	1.21367	1	SRRVRRSKGCDCC	2		19.7258	20.1327	20.339	19.689	20.1082							KVRRVSFA
sp|Q5UIP0|RIF1_HUMAN	S2348	Telomere-associated protein RIF1 OS=Homo sapiens GN=RIF1 PE=1 SV=2	-0.027917	0.611263			2	1	1.066	0.3856	0.553419	1	KTLPIRSPKVSNV	1		21.5332	21.4314	21.5466	21.5521	21.5112							KVRRVSFA
sp|Q5UIP0|RIF1_HUMAN	S2391	Telomere-associated protein RIF1 OS=Homo sapiens GN=RIF1 PE=1 SV=2	-0.309026	0.614493			3	1	2.423	0.6616	1.33589	0.5	NGIENKSLSPDEE	2		12.8693	12.7369	13.7739	13.9146	12.9568							KVRRVSFA
sp|Q5UIP0|RIF1_HUMAN	S1608:S1616	Telomere-associated protein RIF1 OS=Homo sapiens GN=RIF1 PE=1 SV=2	-0.189702	0.641886			3	1	1.698	0.4452	2.90627	0.98539	HDYKATSEEDVSI,EDVSIKSPICEKQ	1		19.0178	19.785	19.7834	19.499	19.9379							KVRRVSFA
sp|Q5UIP0|RIF1_HUMAN	S1564	Telomere-associated protein RIF1 OS=Homo sapiens GN=RIF1 PE=1 SV=2	0.0137902	0.9566			4	1	3.961	0.6996	2.08215	0.99994	EAKEEGSRKKRSG	1		16.8688	17.2242	16.6819	16.7623	17.06							KVRRVSFA
sp|Q5UIP0|RIF1_HUMAN	T1210	Telomere-associated protein RIF1 OS=Homo sapiens GN=RIF1 PE=1 SV=2	-0.0226998	0.963852			4	1	1.357	0.255	3.55345	0.12499	NTTVAGTPPYPTS	1		13.3646	12.3592	12.9052	13.2593	12.5388							KVRRVSFA
sp|Q5UIP0|RIF1_HUMAN	S1526	Telomere-associated protein RIF1 OS=Homo sapiens GN=RIF1 PE=1 SV=2	0.00417027	0.991756			3	1	1.376	0.5153	0.274024	0.5	DIVDKSSEKLVRG	2		16.8607	17.573	17.1141	16.8342	17.5227							KVRRVSFA
sp|Q5UIP0|RIF1_HUMAN	S1974:T1980	Telomere-associated protein RIF1 OS=Homo sapiens GN=RIF1 PE=1 SV=2					3	1	1.604	0.3597	0.814119	0.49598	EFNSDISLSDNTT,SLSDNTTPVKLNA	1													KVRRVSFA
sp|O14974|MYPT1_HUMAN	S432	Protein phosphatase 1 regulatory subunit 12A OS=Homo sapiens GN=PPP1R12A PE=1 SV=1	1.8459	0.000535712	1.34682	0.0720826	2,3,4	1	1.733	0.5387	0.347011	1	EERKDESPATWRL	7	3	22.0609	21.7734	21.9436	20.1367	20.0234	20.4542	20.3549	20.3338	17.9292	19.6393	19.5339	KTKVKFD
sp|O14974|MYPT1_HUMAN	S668	Protein phosphatase 1 regulatory subunit 12A OS=Homo sapiens GN=PPP1R12A PE=1 SV=1	0.135668	0.90231	0.741701	0.190999	4	1	1.992	0.5298	0.356358	0.99493	VRERRRSYLTPVR	1	1	15.3791	13.5527	14.1922	15.2402	13.2378	15.628	14.1732	14.7879	14.4462	14.1937	13.7241	KTKVKFD
sp|O14974|MYPT1_HUMAN	S871	Protein phosphatase 1 regulatory subunit 12A OS=Homo sapiens GN=PPP1R12A PE=1 SV=1	-0.0580281	0.313534	0.0579526	0.355529	4,5	1	8.187	0.782	0.1283	1	NEQEQQSDTEEGS	4	3	20.0064	20.0235	19.9048	20.03	20.0425	18.8088	18.7963	18.7422	18.7614	18.7895	18.6225	KTKVKFD
sp|O14974|MYPT1_HUMAN	S299	Protein phosphatase 1 regulatory subunit 12A OS=Homo sapiens GN=PPP1R12A PE=1 SV=1	0.179733	0.0698428	-0.137187	0.459734	3,4,5	1	4.548	0.6881	0.215545	1	EKRDKKSPLIEST	5	7	18.6149	18.5542	18.4789	18.424	18.3152	22.4984	22.2065	22.1412	22.657	22.3776	22.223	KTKVKFD
sp|O14974|MYPT1_HUMAN	S995	Protein phosphatase 1 regulatory subunit 12A OS=Homo sapiens GN=PPP1R12A PE=1 SV=1	0.0486672	0.832374	-0.0670479	0.647948	2,3	1	2.324	0.5628	0.886941	1	ALERRISEMEEEL	2	2	18.8192	18.4345	18.5695	18.764	18.3542	19.0433	18.8347	18.9411	19.2499	18.8676	18.9028	KTKVKFD
sp|O14974|MYPT1_HUMAN	T417	Protein phosphatase 1 regulatory subunit 12A OS=Homo sapiens GN=PPP1R12A PE=1 SV=1			-0.3179	0.665007	4	1	1.488	0.4718	1.25318	0.33278	IKKFPTTATKISP		1						19.0627	18.3775	17.6631	19.6497	18.6567	17.7506	KTKVKFD
sp|O14974|MYPT1_HUMAN	S422	Protein phosphatase 1 regulatory subunit 12A OS=Homo sapiens GN=PPP1R12A PE=1 SV=1	-0.0852287	0.459862	0.00716262	0.961444	2,3,4,5	1	3.06	0.615	0.176893	1	TTATKISPKEEER	9	8	25.4185	25.6626	25.6413	25.6609	25.6578	24.1582	24.2321	24.3319	24.4876	24.1534	24.0598	KTKVKFD
sp|O14974|MYPT1_HUMAN	S862:S871	Protein phosphatase 1 regulatory subunit 12A OS=Homo sapiens GN=PPP1R12A PE=1 SV=1	-0.157892	0.0495902			4	1	4.185	0.3955	2.19425	0.99434	SFWTQDSDENEQE,NEQEQQSDTEEGS	1		14.5461	14.583	14.5178	14.6491	14.7646							KTKVKFD
sp|O14974|MYPT1_HUMAN	S852:S871	Protein phosphatase 1 regulatory subunit 12A OS=Homo sapiens GN=PPP1R12A PE=1 SV=1	-0.46865	0.333488			4	1	1.096	0.2372	2.67518	0.32071	PREKRRSTGVSFW,NEQEQQSDTEEGS	1		11.3879	11.9178	12.4811	12.3971	12.3981							KTKVKFD
sp|P46013|KI67_HUMAN	T1993	Antigen KI-67 OS=Homo sapiens GN=MKI67 PE=1 SV=2			0.577218	0.00738363	3	1	1.906	0.4077	1.46917	0.49892	DPVKTPTSSKQRL		1						17.9658	18.1315	18.2471	17.6943	17.4239	17.4945	KRRRVSFG
sp|P46013|KI67_HUMAN	S1375	Antigen KI-67 OS=Homo sapiens GN=MKI67 PE=1 SV=2	-1.03591	0.00313558	-0.741499	0.001244	2,3	1	1.888	0.6764	0.860691	0.5	TKMPCESSPPESA	5	6	15.9523	15.8839	15.8376	16.7794	17.075	17.0818	17.135	17.0232	17.9081	17.9054	17.6509	KRRRVSFG
sp|P46013|KI67_HUMAN	S1131	Antigen KI-67 OS=Homo sapiens GN=MKI67 PE=1 SV=2	-0.863672	0.00230136	-0.746701	0.000140228	2,3,4,5	1	3.347	0.6616	0.150007	1	TKIACKSPPPESV	6	6	20.1308	20.0839	20.0875	20.8483	21.0805	20.4435	20.5492	20.5	21.2297	21.3241	21.1789	KRRRVSFG
sp|P46013|KI67_HUMAN	S579	Antigen KI-67 OS=Homo sapiens GN=MKI67 PE=1 SV=2	-0.452137	0.0054788	-0.948456	0.00245083	2,3,4	1	3.688	0.6941	0.493012	1	AQSLVISPPAPSP	11	11	22.3427	22.4222	22.3928	22.7643	22.9118	22.0766	22.1273	22.465	23.2876	23.052	23.1747	KRRRVSFG
sp|P46013|KI67_HUMAN	S1864	Antigen KI-67 OS=Homo sapiens GN=MKI67 PE=1 SV=2			-0.972154	0.00035923	4	1	1.747	0.2939	0.286226	0.99334	LCKSPQSDPADTP		2						15.8503	15.9503	15.8876	16.9958	16.7163	16.8926	KRRRVSFG
sp|P46013|KI67_HUMAN	S1861	Antigen KI-67 OS=Homo sapiens GN=MKI67 PE=1 SV=2	-1.57666	0.00320873	-1.04743	0.000428158	2,3,4,5	1	3.071	0.6061	0.881105	1	KKILCKSPQSDPA	6	6	19.1574	19.5088	19.1332	20.7203	20.9659	20.8987	20.7786	20.8398	22.0634	21.8371	21.759	KRRRVSFG
sp|P46013|KI67_HUMAN	S2105	Antigen KI-67 OS=Homo sapiens GN=MKI67 PE=1 SV=2	-1.3122	0.000235145	-1.06665	0.000909604	2,3,4	1	4.305	0.7168	0.629142	1	TKIACKSPPPESM	14	13	21.7562	21.8422	21.9029	23.1856	23.1063	22.0131	21.7868	22.1721	23.1387	23.0535	22.9798	KRRRVSFG
sp|P46013|KI67_HUMAN	S1861:S1864	Antigen KI-67 OS=Homo sapiens GN=MKI67 PE=1 SV=2	-2.00699	9.20209e-05	-1.21766	0.00080614	3,4	1	3.357	0.6443	0.336532	1	KKILCKSPQSDPA,LCKSPQSDPADTP	3	4	17.7273	17.6048	17.6196	19.5921	19.7229	18.1926	18.4418	18.1997	19.7062	19.3744	19.4065	KRRRVSFG
sp|P46013|KI67_HUMAN	S1970	Antigen KI-67 OS=Homo sapiens GN=MKI67 PE=1 SV=2			-1.22164	0.00994243	4	1	3.916	0.5871	1.96157	0.5	PGHTEESMTDDKI		1						17.3277	17.6781	18.0867	18.6253	19.0284	19.1038	KRRRVSFG
sp|P46013|KI67_HUMAN	S2344	Antigen KI-67 OS=Homo sapiens GN=MKI67 PE=1 SV=2	-0.732156	0.0150558	-1.23014	0.0161572	2,3,4,5	1	3.112	0.6155	0.284996	1	TKIACKSPQPDPV	5	8	20.6678	20.7533	20.4673	21.2335	21.4898	19.7369	19.5494	19.8921	20.4006	21.3858	21.0822	KRRRVSFG
sp|P46013|KI67_HUMAN	S1376	Antigen KI-67 OS=Homo sapiens GN=MKI67 PE=1 SV=2	-0.904146	8.32937e-05	-1.28184	0.00365523	2,3	1	3.179	0.7397	0.572049	0.99783	KMPCESSPPESAD	9	9	18.8813	18.8642	18.9398	19.7896	19.8088	18.6544	18.3808	18.7181	20.1956	19.5636	19.8397	KRRRVSFG
sp|P46013|KI67_HUMAN	S1253:S1256	Antigen KI-67 OS=Homo sapiens GN=MKI67 PE=1 SV=2	-0.376027	0.092461	-1.42138	0.00689739	3,4	1	4.023	0.7251	0.863541	1	TKIPCDSPQSDPV,PCDSPQSDPVDTP	5	6	18.7252	19.0355	18.8502	19.1108	19.3818	17.6707	18.2662	18.5619	19.5959	19.4243	19.7427	KRRRVSFG
sp|P46013|KI67_HUMAN	S1253	Antigen KI-67 OS=Homo sapiens GN=MKI67 PE=1 SV=2	-0.79771	0.0365648	-1.56114	0.00111011	3,4	1	4.685	0.7185	1.27795	1	TKIPCDSPQSDPV	5	4	19.5926	19.8679	19.5822	20.2301	20.7271	19.3777	19.5028	19.563	20.7176	21.3318	21.0774	KRRRVSFG
sp|P46013|KI67_HUMAN	S1983	Antigen KI-67 OS=Homo sapiens GN=MKI67 PE=1 SV=2	-0.370872	0.564491	-2.54763	0.00182845	2,3	1	1.677	0.5689	0.85533	1	TEVSCKSPQPDPV	1	2	17.0759	18.2455	17.8766	17.6173	18.5898	15.9528	16.582	16.7755	18.5009	19.2464	19.2059	KRRRVSFG
sp|P46013|KI67_HUMAN	S2420	Antigen KI-67 OS=Homo sapiens GN=MKI67 PE=1 SV=2	0.516858	0.0553929	1.82824	0.0537596	4	1	2.213	0.6249	1.00469	1	LGNLPGSKRQPQT	1	1	18.9255	18.6435	18.9095	18.1463	18.4724	19.8319	19.1421	19.3727	16.4351	18.6515	17.7755	KRRRVSFG
sp|P46013|KI67_HUMAN	S2344:S2355	Antigen KI-67 OS=Homo sapiens GN=MKI67 PE=1 SV=2	-0.690084	0.0983141	1.47459	0.0568351	3,4	1	3.332	0.7075	1.10039	0.99754	TKIACKSPQPDPV,PVDTPASTKQRPK	6	5	18.6949	19.18	19.1487	19.4175	19.9783	19.8749	20.1475	19.9641	17.4491	19.2717	18.842	KRRRVSFG
sp|P46013|KI67_HUMAN	T2211	Antigen KI-67 OS=Homo sapiens GN=MKI67 PE=1 SV=2	0.32566	0.565122	1.23184	0.0644215	3,4,5	1	3.067	0.5699	1.71195	0.5	ICTDKPTTHEKTT	1	2	12.4649	13.072	13.2295	12.0519	13.141	20.6941	20.5649	20.4461	18.4544	20.1095	19.4458	KRRRVSFG
sp|P46013|KI67_HUMAN	T2212	Antigen KI-67 OS=Homo sapiens GN=MKI67 PE=1 SV=2	0.0675318	0.775438	1.02663	0.0682249	3,4,5	1	4.115	0.59	0.386256	0.99647	CTDKPTTHEKTTK	6	2	22.8614	22.9329	22.934	22.5545	23.1292	18.1872	18.2808	18.4146	16.4666	17.5266	17.8094	KRRRVSFG
sp|P46013|KI67_HUMAN	S1861:T1869	Antigen KI-67 OS=Homo sapiens GN=MKI67 PE=1 SV=2	1.06587	0.0739741	1.50718	0.0710191	2,3,4,5	1	3.541	0.6622	0.714221	0.99999	KKILCKSPQSDPA,QSDPADTPTNTKQ	3	6	19.4487	19.9446	19.6001	18.1332	19.064	19.7384	20.1325	19.8157	17.253	19.3194	18.5927	KRRRVSFG
sp|P46013|KI67_HUMAN	S1636	Antigen KI-67 OS=Homo sapiens GN=MKI67 PE=1 SV=2	0.112748	0.94862	1.92843	0.071117	4,5	1	1.938	0.5433	0.8574	0.9954	KRRLKTSLGKVGV	1	1	18.0171	14.9064	16.8429	17.9613	14.9907	19.0818	17.2449	18.5809	15.6608	17.4981	15.9634	KRRRVSFG
sp|P46013|KI67_HUMAN	T1747	Antigen KI-67 OS=Homo sapiens GN=MKI67 PE=1 SV=2	2.01603	0.000577825	0.774879	0.0743222	3,5	1	3.433	0.6689	0.959058	0.997	QPDLVDTPTSSKP	3	3	19.0636	19.4028	19.2329	17.1786	17.2556	16.8836	16.8012	16.4651	16.0909	16.3639	15.3704	KRRRVSFG
sp|P46013|KI67_HUMAN	T2259	Antigen KI-67 OS=Homo sapiens GN=MKI67 PE=1 SV=2	0.377081	0.19364	0.956886	0.0775703	3,4	1	2.095	0.3323	1.4161	1	LALRKRTPSVGKA	3	1	20.6722	21.0189	21.0972	20.3506	20.7541	18.2199	18.3548	18.6307	16.674	17.7739	17.8868	KRRRVSFG
sp|P46013|KI67_HUMAN	S1256	Antigen KI-67 OS=Homo sapiens GN=MKI67 PE=1 SV=2			-1.03034	0.0778475	3	1	3.481	0.6625	2.33708	0.99797	PCDSPQSDPVDTP		1						15.1884	15.3973	15.26	17.0808	15.5836	16.2723	KRRRVSFG
sp|P46013|KI67_HUMAN	S2344:T2352	Antigen KI-67 OS=Homo sapiens GN=MKI67 PE=1 SV=2	1.15109	0.0665067	1.4176	0.0816379	3,4	1	3.263	0.6053	2.00277	1	TKIACKSPQPDPV,QPDPVDTPASTKQ	4	4	19.3456	20.0036	19.5627	18.0542	18.9182	19.3399	20.0389	19.3556	17.1318	19.0902	18.2595	KRRRVSFG
sp|P46013|KI67_HUMAN	S1253:T1263	Antigen KI-67 OS=Homo sapiens GN=MKI67 PE=1 SV=2			0.527399	0.0870569	3	1	3.655	0.5423	2.01837	0.99114	TKIPCDSPQSDPV,DPVDTPTSTKQRP		2						16.8088	17.2784	17.2508	16.6501	16.8551	16.2506	KRRRVSFG
sp|P46013|KI67_HUMAN	S1546	Antigen KI-67 OS=Homo sapiens GN=MKI67 PE=1 SV=2	-0.164354	0.653829	0.990993	0.0945996	3,4,5	1	3.285	0.5989	0.249224	1	TPKPAVSGEKNIY	11	12	23.4959	23.9923	23.8455	23.5783	24.3062	24.6046	24.6844	24.7913	22.8098	24.2616	24.0358	KRRRVSFG
sp|P46013|KI67_HUMAN	S1983:T1991:T1993	Antigen KI-67 OS=Homo sapiens GN=MKI67 PE=1 SV=2	0.237134	0.81873	1.30831	0.0952405	3	1	1.576	0.519	0.966291	0.49878	TEVSCKSPQPDPV,QPDPVKTPTSSKQ,DPVKTPTSSKQRL	1	1	15.294	17.3195	16.5883	15.4102	16.9167	17.0632	18.2309	18.2561	15.6462	16.8512	17.1278	KRRRVSFG
sp|P46013|KI67_HUMAN	T1531	Antigen KI-67 OS=Homo sapiens GN=MKI67 PE=1 SV=2	0.97172	0.112013	1.43065	0.100253	4	1	1.755	0.2618	3.35765	1	FALRKRTPSAGKA	1	1	16.3828	16.9335	17.5493	15.947	16.02	15.8446	15.4601	16.8534	13.7677	14.512	15.5865	KRRRVSFG
sp|P46013|KI67_HUMAN	S1253:T1261	Antigen KI-67 OS=Homo sapiens GN=MKI67 PE=1 SV=2	1.17111	0.0622479	1.36331	0.1009	3,4	1	3.692	0.6877	0.910359	0.99999	TKIPCDSPQSDPV,QSDPVDTPTSTKQ	6	4	20.4199	21.1178	21.0742	19.3257	20.0733	19.4799	19.4035	19.2366	16.8359	19.0291	18.1651	KRRRVSFG
sp|P46013|KI67_HUMAN	T1848	Antigen KI-67 OS=Homo sapiens GN=MKI67 PE=1 SV=2	0.158959	0.216814	0.934483	0.106085	3,5	1	2.313	0.5703	1.44965	0.5	PCTDNPTTDEKTT	2	2	19.046	19.2322	19.025	18.8666	19.0176	17.0904	16.9914	16.8341	15.2015	16.7103	16.2006	KRRRVSFG
sp|P46013|KI67_HUMAN	S2827:S2828	Antigen KI-67 OS=Homo sapiens GN=MKI67 PE=1 SV=2	0.0963935	0.603375	0.736836	0.110046	3	1	2.664	0.6618	1.05193	1	TKIPCKSSPELED,KIPCKSSPELEDT	2	1	18.0696	18.3741	18.3477	18.0209	18.314	19.0654	19.3981	19.5539	17.9824	19.1077	18.7168	KRRRVSFG
sp|P46013|KI67_HUMAN	S1861:S1864:T1869	Antigen KI-67 OS=Homo sapiens GN=MKI67 PE=1 SV=2	0.507726	0.12652	0.928417	0.113344	3,4	1	2.897	0.6428	0.62902	0.99998	KKILCKSPQSDPA,LCKSPQSDPADTP,QSDPADTPTNTKQ	9	7	20.1869	20.5984	20.415	19.642	20.1427	19.8261	19.9299	19.8458	18.0458	19.5636	19.2071	KRRRVSFG
sp|P46013|KI67_HUMAN	S2344:T2352:T2356	Antigen KI-67 OS=Homo sapiens GN=MKI67 PE=1 SV=2	0.723323	0.489624	1.75089	0.116306	2	1	1.825	0.5923	2.02036	0.49903	TKIACKSPQPDPV,QPDPVDTPASTKQ,VDTPASTKQRPKR	1	1	12.8996	14.8345	14.3057	12.5638	14.0161	13.6039	14.9949	14.7248	11.163	13.3588	13.5491	KRRRVSFG
sp|P46013|KI67_HUMAN	T1849	Antigen KI-67 OS=Homo sapiens GN=MKI67 PE=1 SV=2	0.280586	0.198377	1.29875	0.119198	3,4	1	5.011	0.7331	0.463978	0.99699	CTDNPTTDEKTTK	4	5	20.9096	21.0001	20.9465	20.4473	20.8956	21.9522	22.0489	22.1487	19.4449	21.4764	21.3322	KRRRVSFG
sp|P46013|KI67_HUMAN	T1047	Antigen KI-67 OS=Homo sapiens GN=MKI67 PE=1 SV=2	-0.308805	0.240163	0.583471	0.121756	3,4,5	1	2.681	0.6833	0.142245	0.5	VGKFTRTSGETTH	8	8	19.6458	19.1232	19.224	19.5802	19.6994	19.8647	20.0425	19.8208	18.9462	19.8957	19.1358	KRRRVSFG
sp|P46013|KI67_HUMAN	T1045	Antigen KI-67 OS=Homo sapiens GN=MKI67 PE=1 SV=2	-0.170431	0.86014	0.517884	0.123047	3,5	1	1.964	0.5822	0.24506	0.95842	LAVGKFTRTSGET	1	3	16.8968	14.9438	16.4182	16.8771	15.6363	17.5101	17.7051	17.6112	16.7376	17.5971	16.938	KRRRVSFG
sp|P46013|KI67_HUMAN	S127:S131	Antigen KI-67 OS=Homo sapiens GN=MKI67 PE=1 SV=2	-0.126223	0.182072	0.697474	0.136398	3,4	1	2.488	0.6326	1.19039	0.25	ARRVSRSSFSSDP,SRSSFSSDPDEKA	1	2	16.9265	16.9905	16.8557	16.9795	17.1214	18.7682	19.3292	19.1825	17.7574	18.8926	18.5375	KRRRVSFG
sp|P46013|KI67_HUMAN	S1115:S1118	Antigen KI-67 OS=Homo sapiens GN=MKI67 PE=1 SV=2			-0.58583	0.160814	4	1	3.056	0.3793	0.204787	0.49865	FQTPGPSEESMTD,PGPSEESMTDEKT		1						17.3529	17.0623	17.2106	17.1387	18.0519	18.1928	KRRRVSFG
sp|P46013|KI67_HUMAN	S1048	Antigen KI-67 OS=Homo sapiens GN=MKI67 PE=1 SV=2	-0.238589	0.581107	0.257791	0.163556	4,5	1	3.06	0.5863	0.241388	0.99337	GKFTRTSGETTHT	7	1	20.6791	19.6889	20.1598	20.5699	20.2591	16.7829	17.1893	17.2554	16.7533	16.856	16.8449	KRRRVSFG
sp|P46013|KI67_HUMAN	S859	Antigen KI-67 OS=Homo sapiens GN=MKI67 PE=1 SV=2	-0.0989949	0.555297	0.367522	0.171441	2,3,4	1	3.141	0.651	0.174784	0.99999	SLETKTSDTETEP	7	5	20.707	21.0192	20.8246	20.8251	21.0733	20.1672	20.5776	20.1738	19.7093	20.2806	19.8262	KRRRVSFG
sp|P46013|KI67_HUMAN	S1376:T1383	Antigen KI-67 OS=Homo sapiens GN=MKI67 PE=1 SV=2	0.355807	0.103164	1.28015	0.173264	2,3,4	1	2.762	0.3515	0.61632	0.99678	KMPCESSPPESAD,PPESADTPTSTRR	21	15	20.2313	20.4445	20.3768	19.8204	20.1697	21.0657	21.1806	21.2515	18.344	20.7147	20.5986	KRRRVSFG
sp|P46013|KI67_HUMAN	T2085	Antigen KI-67 OS=Homo sapiens GN=MKI67 PE=1 SV=2	0.00979248	0.981206	0.578194	0.184883	3,4	1	3.608	0.7272	0.197388	1	FKELFQTPDHTEE	8	4	19.6968	20.5774	20.3689	19.9761	20.433	18.7626	18.9365	18.773	17.5381	18.5178	18.6816	KRRRVSFG
sp|P46013|KI67_HUMAN	S579:S584	Antigen KI-67 OS=Homo sapiens GN=MKI67 PE=1 SV=2	0.570094	0.105568	0.827599	0.188368	2,3,4	1	3.229	0.7407	0.825025	1	AQSLVISPPAPSP,ISPPAPSPRKTPV	19	20	23.2761	23.6681	23.7727	22.7958	23.2087	23.4237	23.6005	23.5616	21.6622	23.2529	23.1879	KRRRVSFG
sp|P46013|KI67_HUMAN	S1253:S1256:T1261	Antigen KI-67 OS=Homo sapiens GN=MKI67 PE=1 SV=2	0.647086	0.221478	0.357145	0.207222	3	1	3.049	0.5931	1.43141	1	TKIPCDSPQSDPV,PCDSPQSDPVDTP,QSDPVDTPTSTKQ	2	1	17.8027	18.7367	18.1181	17.2678	17.8763	15.2574	15.0487	15.3719	14.481	14.8905	15.235	KRRRVSFG
sp|P46013|KI67_HUMAN	S1414	Antigen KI-67 OS=Homo sapiens GN=MKI67 PE=1 SV=2	-0.238936	0.238437	0.441841	0.209353	3,4	1	2.196	0.4995	0.221848	0.99359	KKLTQTSGETTHT	2	1	19.3626	19.3988	19.0399	19.413	19.5991	18.4162	18.8089	18.5122	17.6555	18.5931	18.1631	KRRRVSFG
sp|P46013|KI67_HUMAN	S2395	Antigen KI-67 OS=Homo sapiens GN=MKI67 PE=1 SV=2	-0.288866	0.338148	-0.485426	0.209455	3,4	1	1.505	0.5352	0.650691	1	TPKPAVSDEKNIN	3	1	19.3852	19.7344	19.9397	19.7814	20.1692	18.5055	18.7848	19.3971	19.3385	19.0749	19.7302	KRRRVSFG
sp|P46013|KI67_HUMAN	S2466	Antigen KI-67 OS=Homo sapiens GN=MKI67 PE=1 SV=2	-0.024698	0.952903	0.605837	0.212992	2,3,4,5	1	4.018	0.6735	0.009831	1	TEVSCKSPQPESF	7	5	21.1818	21.8571	21.7739	21.2665	21.9915	20.9855	21.6574	21.7908	20.2292	21.1128	21.2741	KRRRVSFG
sp|P46013|KI67_HUMAN	S1721	Antigen KI-67 OS=Homo sapiens GN=MKI67 PE=1 SV=2			1.01631	0.223588	5	1	1.85	0.3746	0.312312	0.24959	ELFQTPSHTKESM		1						15.2944	14.8573	15.3748	13.1702	15.4817	13.8257	KRRRVSFG
sp|P46013|KI67_HUMAN	S825:S827	Antigen KI-67 OS=Homo sapiens GN=MKI67 PE=1 SV=2	-0.0760043	0.611202	0.12525	0.229658	3	1	1.401	0.4203	0.654189	0.99691	QPSDKCSASPPLR,SDKCSASPPLRRQ	2	1	19.1161	19.2956	19.0119	19.1081	19.3263	17.1712	17.1523	17.0049	16.8635	17.1098	16.9794	KRRRVSFG
sp|P46013|KI67_HUMAN	S1656	Antigen KI-67 OS=Homo sapiens GN=MKI67 PE=1 SV=2			0.21907	0.243578	3,4	1	2.43	0.6173	2.16419	0.99403	GKLTQTSGETTHT		2						16.7453	17.0655	16.7973	16.466	16.8911	16.5937	KRRRVSFG
sp|P46013|KI67_HUMAN	S1679	Antigen KI-67 OS=Homo sapiens GN=MKI67 PE=1 SV=2	0.201705	0.425853	0.424168	0.24377	2,3,4	1	3.597	0.67	0.034415	1	MKAFMESPKQILD	9	10	23.8267	24.146	24.2874	23.7089	24.061	24.5985	24.7785	25.0613	23.8323	24.7198	24.6138	KRRRVSFG
sp|P46013|KI67_HUMAN	T1413	Antigen KI-67 OS=Homo sapiens GN=MKI67 PE=1 SV=2	-0.133364	0.540446	0.367383	0.247939	5	1	1.728	0.3875	0.326867	0.4977	LKKLTQTSGETTH	1	1	20.4481	20.145	19.9904	20.2127	20.4431	19.0515	19.2571	18.7829	18.3431	19.1204	18.5258	KRRRVSFG
sp|P46013|KI67_HUMAN	T543	Antigen KI-67 OS=Homo sapiens GN=MKI67 PE=1 SV=2	1.63291	0.0345439	0.773959	0.259928	3,4	1	2.255	0.5713	0.605082	1	KSLVMHTPPVLKK	15	8	22.607	21.4371	22.0452	20.4988	20.2949	19.3523	19.5037	19.6919	17.611	19.5453	19.0698	KRRRVSFG
sp|P46013|KI67_HUMAN	T2085:S2092	Antigen KI-67 OS=Homo sapiens GN=MKI67 PE=1 SV=2			0.669928	0.273316	4	1	2.636	0.4196	0.322469	0.25	FKELFQTPDHTEE,PDHTEESTTDDKT		1						18.0699	18.5407	18.3499	16.6351	18.2436	18.072	KRRRVSFG
sp|P46013|KI67_HUMAN	S2223	Antigen KI-67 OS=Homo sapiens GN=MKI67 PE=1 SV=2	-1.9186	0.0039616	-0.329282	0.284664	3,4,5	1	4.021	0.7304	1.18908	1	TKIACRSPQPDPV	7	6	20.0227	20.5133	20.2427	21.9754	22.3809	20.8859	21.1402	21.1098	20.8663	21.6498	21.6076	KRRRVSFG
sp|P46013|KI67_HUMAN	S2505	Antigen KI-67 OS=Homo sapiens GN=MKI67 PE=1 SV=2	0.253327	0.665929	0.278653	0.31789	3,4	1	3.838	0.7052	0.614223	0.99791	SKLTRTSGETTQT	5	5	18.2459	18.5302	19.4421	18.1439	18.8283	20.3009	20.8074	20.7347	20.0052	20.6503	20.3517	KRRRVSFG
sp|P46013|KI67_HUMAN	S131	Antigen KI-67 OS=Homo sapiens GN=MKI67 PE=1 SV=2	-0.106606	0.583122	0.291345	0.318435	3	1	2.097	0.5274	2.29061	0.49773	SRSSFSSDPDEKA	2	1	18.8192	19.1245	18.9656	18.9001	19.2527	19.464	19.5945	19.5489	18.799	19.675	19.2593	KRRRVSFG
sp|P46013|KI67_HUMAN	S2708	Antigen KI-67 OS=Homo sapiens GN=MKI67 PE=1 SV=2	-0.0735571	0.604634	0.172528	0.327628	3,4	1	3.577	0.6953	0.06229	1	TKIPCESPPLEVV	10	10	22.4043	22.5539	22.5124	22.411	22.7165	22.4229	22.5575	22.5723	22.1942	22.6398	22.2012	KRRRVSFG
sp|P46013|KI67_HUMAN	T861	Antigen KI-67 OS=Homo sapiens GN=MKI67 PE=1 SV=2	0.284577	0.605678	0.56857	0.330499	3	1	2.471	0.4982	2.18241	0.33333	ETKTSDTETEPSK	1	1	13.981	14.9178	14.45	13.6941	14.6359	14.919	15.4082	15.5089	13.8014	14.8943	15.4346	KRRRVSFG
sp|P46013|KI67_HUMAN	S1071	Antigen KI-67 OS=Homo sapiens GN=MKI67 PE=1 SV=2	0.0691692	0.845461	0.244346	0.332362	2,3,4	1	1.388	0.4016	0.038269	1	IRTFKESPKQILD	5	5	23.0789	23.7149	23.5806	23.1085	23.6694	25.7972	25.9887	26.1501	25.3408	25.9446	25.9175	KRRRVSFG
sp|P46013|KI67_HUMAN	S2395:T2406	Antigen KI-67 OS=Homo sapiens GN=MKI67 PE=1 SV=2	0.709698	0.0317481	0.786275	0.334529	4,5	1	3.108	0.538	0.145479	1	TPKPAVSDEKNIN,INTFVETPVQKLD	2	2	19.8428	19.9005	19.8484	18.9064	19.4019	18.9624	20.175	19.2149	17.6372	19.7633	18.593	KRRRVSFG
sp|P46013|KI67_HUMAN	T3127	Antigen KI-67 OS=Homo sapiens GN=MKI67 PE=1 SV=2	-0.108845	0.423895	-0.116216	0.355449	2,3,4	1	4.307	0.7218	0.336845	0.5	EKKPMKTSPEMDI	6	7	18.7891	18.8572	18.8771	18.7987	19.1013	19.4494	19.4581	19.6794	19.7799	19.4968	19.6588	KRRRVSFG
sp|P46013|KI67_HUMAN	T2504	Antigen KI-67 OS=Homo sapiens GN=MKI67 PE=1 SV=2	0.338514	0.709904	0.31697	0.375648	2,3,4,5	1	2.88	0.7122	0.360083	0.5	VSKLTRTSGETTQ	7	9	18.3308	18.3158	20.1506	18.2485	18.9392	20.1509	20.8632	20.5498	19.8522	20.6692	20.0916	KRRRVSFG
sp|P46013|KI67_HUMAN	S2528	Antigen KI-67 OS=Homo sapiens GN=MKI67 PE=1 SV=2	0.0369912	0.929903	0.298552	0.393746	2,3	1	1.37	0.3549	0.315383	1	IKAFKESPKQILD	2	3	21.328	22.0738	21.7237	21.3102	22.0328	23.6327	23.951	24.0901	23.0363	23.9493	23.7925	KRRRVSFG
sp|P46013|KI67_HUMAN	T2352:S2355	Antigen KI-67 OS=Homo sapiens GN=MKI67 PE=1 SV=2	1.34347	0.0347072	0.703622	0.401694	2,3	1	2.942	0.7267	1.49633	0.9976	QPDPVDTPASTKQ,PVDTPASTKQRPK	2	1	19.1719	19.8101	19.6835	17.8575	18.5659	17.5036	18.4689	18.3225	16.0791	18.402	17.703	KRRRVSFG
sp|P46013|KI67_HUMAN	S2355	Antigen KI-67 OS=Homo sapiens GN=MKI67 PE=1 SV=2			0.651964	0.404199	2	1	1.201	0.6003	3.0179	0.98959	PVDTPASTKQRPK		1						15.4089	15.8875	15.6922	13.6396	15.7164	15.6767	KRRRVSFG
sp|P46013|KI67_HUMAN	T2332	Antigen KI-67 OS=Homo sapiens GN=MKI67 PE=1 SV=2			-0.317352	0.473482	3,4	1	1.749	0.4934	1.4323	0.49999	PGTDKPTTDEKTT		2						17.7658	17.8584	17.5171	17.2545	18.4142	18.4247	KRRRVSFG
sp|P46013|KI67_HUMAN	T2502	Antigen KI-67 OS=Homo sapiens GN=MKI67 PE=1 SV=2	-0.175214	0.450189	0.102367	0.482961	3,4	1	2.732	0.6245	0.000231	0.33333	LAVSKLTRTSGET	8	5	20.765	20.297	20.4413	20.5488	20.8038	18.2117	18.4394	18.2273	18.0642	18.4103	18.0968	KRRRVSFG
sp|P46013|KI67_HUMAN	S1098	Antigen KI-67 OS=Homo sapiens GN=MKI67 PE=1 SV=2	0.0855857	0.79707	0.51847	0.488509	3	1	2.439	0.5847	0.196566	1	PKEEAQSLEDLAG	2	1	22.1822	22.8382	22.6579	22.2452	22.7025	18.3688	19.1332	19.7408	17.5874	18.5994	19.5006	KRRRVSFG
sp|P46013|KI67_HUMAN	T791	Antigen KI-67 OS=Homo sapiens GN=MKI67 PE=1 SV=2			0.161141	0.500621	4	1	3.094	0.5543	1.48002	0.99307	GKQFQGTDSGEEP		1						13.0583	13.0269	13.3506	12.9389	12.6765	13.3369	KRRRVSFG
sp|P46013|KI67_HUMAN	S2588	Antigen KI-67 OS=Homo sapiens GN=MKI67 PE=1 SV=2	-0.136512	0.496575	0.152453	0.510359	3,4,5	1	3.187	0.6216	0.011946	1	TKIPCKSPPPELT	9	6	21.8241	22.0338	21.8083	21.824	22.2265	23.3638	23.0413	23.1422	22.907	23.4002	22.7829	KRRRVSFG
sp|P46013|KI67_HUMAN	S357	Antigen KI-67 OS=Homo sapiens GN=MKI67 PE=1 SV=2	0.0250672	0.738633	-0.188207	0.518923	2,3,4,5	1	4.964	0.7268	0.043288	1	YSQQQNSPQKHKN	18	13	22.0196	21.9112	21.9428	21.8598	22.0058	20.874	21.1023	20.9353	20.6521	21.4927	21.3313	KRRRVSFG
sp|P46013|KI67_HUMAN	S1376:S1380:T1383	Antigen KI-67 OS=Homo sapiens GN=MKI67 PE=1 SV=2	-0.294797	0.494048	-0.111582	0.541939	3	1	1.388	0.4368	2.3128	0.49705	KMPCESSPPESAD,ESSPPESADTPTS,PPESADTPTSTRR	1	1	15.1751	14.5736	15.3236	15.6379	14.9999	14.4544	14.3524	14.5316	14.2422	14.7544	14.6766	KRRRVSFG
sp|P46013|KI67_HUMAN	S1118	Antigen KI-67 OS=Homo sapiens GN=MKI67 PE=1 SV=2	0.0274555	0.903498	0.225855	0.644028	3,4	1	5.161	0.7667	0.149496	0.99999	PGPSEESMTDEKT	8	6	20.4396	20.7966	20.8482	20.4982	20.8365	21.0893	21.0257	21.2551	20.0026	21.3536	21.3363	KRRRVSFG
sp|P46013|KI67_HUMAN	T2745	Antigen KI-67 OS=Homo sapiens GN=MKI67 PE=1 SV=2			0.0934928	0.717198	3	1	1.968	0.5142	2.16086	0.33333	AVKFTQTSGETTD		1						15.6943	16.1994	15.8531	15.4677	16.1112	15.8875	KRRRVSFG
sp|P46013|KI67_HUMAN	S308	Antigen KI-67 OS=Homo sapiens GN=MKI67 PE=1 SV=2	0.17501	0.790423	-0.0636551	0.720531	3,4,5	1	3.713	0.6997	0.133716	1	AVAEPASPEQELD	5	2	17.8846	16.8428	18.4347	17.5491	17.5423	16.2157	16.0705	16.1043	16.5131	16.0188	16.0496	KRRRVSFG
sp|P46013|KI67_HUMAN	S2828	Antigen KI-67 OS=Homo sapiens GN=MKI67 PE=1 SV=2	-0.0867323	0.701367	0.034737	0.777967	2,3,4	1	3.307	0.671	0.432091	0.99819	KIPCKSSPELEDT	9	8	20.4105	20.8262	20.6301	20.528	20.89	22.1533	22.2651	22.3277	22.0786	22.4167	22.1465	KRRRVSFG
sp|P46013|KI67_HUMAN	T2949:S2952	Antigen KI-67 OS=Homo sapiens GN=MKI67 PE=1 SV=2			-0.0810319	0.838897	3	1	1.089	0.3324	1.74472	1	TSAPKQTPDSGKP,PKQTPDSGKPLKI		1						16.6489	17.4862	17.7363	17.2454	17.1473	17.7217	KRRRVSFG
sp|P46013|KI67_HUMAN	S2827	Antigen KI-67 OS=Homo sapiens GN=MKI67 PE=1 SV=2	0.00813546	0.941007	0.0354135	0.873205	3,4	1	3.867	0.6066	0.07874	0.5	TKIPCKSSPELED	4	7	19.8734	19.9222	19.672	19.7852	19.8436	20.683	20.7101	20.5577	20.4239	21.0203	20.4002	KRRRVSFG
sp|P46013|KI67_HUMAN	T2333	Antigen KI-67 OS=Homo sapiens GN=MKI67 PE=1 SV=2	-0.34334	0.270491	0.0299444	0.945733	4	1	2.608	0.5087	0.760657	0.5	GTDKPTTDEKTTK	3	1	20.2355	20.6242	20.1188	20.4531	20.8858	14.7454	14.5438	14.4998	13.8122	15.2061	14.6808	KRRRVSFG
sp|P46013|KI67_HUMAN	T1841:T1844	Antigen KI-67 OS=Homo sapiens GN=MKI67 PE=1 SV=2	1.36654	0.1979	-0.00910624	0.964315	3	1	2.413	0.5744	0.370162	1	FRELFQTPCTDNP,LFQTPCTDNPTTD	1	1		13.3365	12.8273	11.0425	12.3882	14.1091	13.9721	14.3824	14.3417	14.2804	13.8688	KRRRVSFG
sp|P46013|KI67_HUMAN	S3128	Antigen KI-67 OS=Homo sapiens GN=MKI67 PE=1 SV=2	-0.0634766	0.478916	0.0052564	0.976662	2,3,4,5	1	4.634	0.7544	0.002975	0.99801	KKPMKTSPEMDIQ	14	15	20.2202	20.3349	20.2099	20.2389	20.3981	21.2907	21.4323	21.2654	21.2532	21.6312	21.0882	KRRRVSFG
sp|P46013|KI67_HUMAN	T1848:T1849	Antigen KI-67 OS=Homo sapiens GN=MKI67 PE=1 SV=2			0.00902416	0.978424	3	1	1.939	0.5204	0.191518	0.99992	PCTDNPTTDEKTT,CTDNPTTDEKTTK		1						15.3313	15.2414	15.5055	14.7844	15.4415	15.8252	KRRRVSFG
sp|P46013|KI67_HUMAN	T1017	Antigen KI-67 OS=Homo sapiens GN=MKI67 PE=1 SV=2	3.84212	0.00477242			3,4	1	3.442	0.6883	0.919907	0.99998	QPEPINTPTHTKQ	3		19.3422	19.4078	19.3976	16.22	14.8608							KRRRVSFG
sp|P46013|KI67_HUMAN	S1131:S1136	Antigen KI-67 OS=Homo sapiens GN=MKI67 PE=1 SV=2	1.55534	0.00395664			4	1	1.277	0.2122	0.578161	0.98446	TKIACKSPPPESV,KSPPPESVDTPTS	1		17.8445	17.4708	17.3575	15.9609	16.0436							KRRRVSFG
sp|P46013|KI67_HUMAN	T1503:T1505	Antigen KI-67 OS=Homo sapiens GN=MKI67 PE=1 SV=2	1.3762	0.0428965			3	1	1.947	0.3739	1.72104	0.49808	QPDPVDTPTSSKP,DPVDTPTSSKPQS	1		16.968	17.8525	17.4173	15.7174	16.3553							KRRRVSFG
sp|P46013|KI67_HUMAN	T2389:T2406	Antigen KI-67 OS=Homo sapiens GN=MKI67 PE=1 SV=2	1.28526	0.0379691			4	1	1.407	0.4691	0.729595	0.33333	AGKAMDTPKPAVS,INTFVETPVQKLD	1		16.31	16.4246	15.6307	14.6103	15.0627							KRRRVSFG
sp|P46013|KI67_HUMAN	T1869	Antigen KI-67 OS=Homo sapiens GN=MKI67 PE=1 SV=2	0.894602	0.00443871			2,3	1	2.695	0.5317	1.95165	1	QSDPADTPTNTKQ	2		18.4933	18.6698	18.4334	17.5439	17.7312							KRRRVSFG
sp|P46013|KI67_HUMAN	S1980	Antigen KI-67 OS=Homo sapiens GN=MKI67 PE=1 SV=2	-0.607659	0.0295265			5	1	2.747	0.5515	1.26944	0.2	DKITEVSCKSPQP	1		19.305	19.2377	18.9776	19.8967	19.6655							KRRRVSFG
sp|P46013|KI67_HUMAN	T2402	Antigen KI-67 OS=Homo sapiens GN=MKI67 PE=1 SV=2	-1.06007	0.0213836			5	1	2.375	0.4396	1.29914	0.98617	DEKNINTFVETPV	2		17.667	17.6454	17.2308	18.3679	18.781							KRRRVSFG
sp|P46013|KI67_HUMAN	T1246	Antigen KI-67 OS=Homo sapiens GN=MKI67 PE=1 SV=2	-1.17289	0.0086975			4	1	1.348	0.345	3.22934	0.49846	LVAAGKTTKIPCD	1		16.7322	16.5327	16.8787	18.076	17.6989							KRRRVSFG
sp|P46013|KI67_HUMAN	S1496	Antigen KI-67 OS=Homo sapiens GN=MKI67 PE=1 SV=2	-1.85167	0.00806554			3	1	1.689	0.6353	1.56425	1	TKIACRSQPDPVD	1		14.883	15.2869	15.3804	16.7429	17.3273							KRRRVSFG
sp|P46013|KI67_HUMAN	T1797	Antigen KI-67 OS=Homo sapiens GN=MKI67 PE=1 SV=2	-1.05569	0.0563114			5	1	1.878	0.4308	2.42981	0.49769	EEKDINTFLGTPV	1		14.1959	14.503	14.1396	14.9107	15.7598							KRRRVSFG
sp|P46013|KI67_HUMAN	S713	Antigen KI-67 OS=Homo sapiens GN=MKI67 PE=1 SV=2	1.71753	0.0812191			4	1	2.67	0.5097	1.54682	0.98552	STGHANSPCTIII	2		20.3082	18.7494	20.2361	17.9108	18.1833							KRRRVSFG
sp|P46013|KI67_HUMAN	T1977	Antigen KI-67 OS=Homo sapiens GN=MKI67 PE=1 SV=2	-0.346919	0.0997411			4	1	1.768	0.3411	2.48835	0.1663	MTDDKITEVSCKS	1		15.3972	15.1301	15.0246	15.4847	15.5771							KRRRVSFG
sp|P46013|KI67_HUMAN	T1505	Antigen KI-67 OS=Homo sapiens GN=MKI67 PE=1 SV=2	-0.567131	0.114508			3	1	1.155	0.3662	0.691406	0.49616	DPVDTPTSSKPQS	1		15.2263	15.5037	15.6302	15.7443	16.2967							KRRRVSFG
sp|P46013|KI67_HUMAN	T2328	Antigen KI-67 OS=Homo sapiens GN=MKI67 PE=1 SV=2	-0.256581	0.131321			5	1	3.374	0.5806	0.740389	0.33333	LFQTPGTDKPTTD	1		14.6502	14.4075	14.3605	14.7902	14.6684							KRRRVSFG
sp|P46013|KI67_HUMAN	T1411	Antigen KI-67 OS=Homo sapiens GN=MKI67 PE=1 SV=2	-0.413354	0.131519			5	1	1.334	0.2721	0.503572	0.33244	SALKKLTQTSGET	1		17.6896	18.0408	17.8822	18.0803	18.488							KRRRVSFG
sp|P46013|KI67_HUMAN	T1943	Antigen KI-67 OS=Homo sapiens GN=MKI67 PE=1 SV=2	0.517222	0.224187			5	1	1.579	0.5763	2.874	0.5	SKRRPQTPKEKAK	1		14.5562	13.9898	13.6916	13.4452	13.6788							KRRRVSFG
sp|P46013|KI67_HUMAN	S1736:T1747	Antigen KI-67 OS=Homo sapiens GN=MKI67 PE=1 SV=2	0.437114	0.251507			3	1	1.564	0.2052	1.79963	0.32559	EKTTKVSYRASQP,QPDLVDTPTSSKP	1		14.3168	15.021	14.7709	14.0563	14.4753							KRRRVSFG
sp|P46013|KI67_HUMAN	T2380:S2382	Antigen KI-67 OS=Homo sapiens GN=MKI67 PE=1 SV=2	-0.732748	0.255849			4	1	1.182	0.2936	1.38363	0.98537	LALRKRTPSAGKA,LRKRTPSAGKAMD	1		17.035	16.6465	15.7275	16.9978	17.407							KRRRVSFG
sp|P46013|KI67_HUMAN	T2460	Antigen KI-67 OS=Homo sapiens GN=MKI67 PE=1 SV=2	-0.234054	0.259135			4	1	1.011	0.2631	3.24567	0.16607	MTDDKITEVSCKS	1		15.0384	14.6125	14.7896	15.1209	14.9742							KRRRVSFG
sp|P46013|KI67_HUMAN	T1653	Antigen KI-67 OS=Homo sapiens GN=MKI67 PE=1 SV=2	-0.29238	0.329257			3	1	1.584	0.5795	2.46765	0.33211	LAVGKLTQTSGET	1		14.9035	14.3048	14.8503	14.9143	15.0428							KRRRVSFG
sp|P46013|KI67_HUMAN	S2105:S2110:T2115	Antigen KI-67 OS=Homo sapiens GN=MKI67 PE=1 SV=2	0.422288	0.351124			3	1	1.178	0.2716	1.84013	0.48871	TKIACKSPPPESM,KSPPPESMDTPTS,ESMDTPTSTRRRP	1		17.1591	17.914	17.589	16.7836	17.4798							KRRRVSFG
sp|P46013|KI67_HUMAN	T2356	Antigen KI-67 OS=Homo sapiens GN=MKI67 PE=1 SV=2	-0.15393	0.418751			2	1	1.706	0.5862	1.95116	0.5	VDTPASTKQRPKR	1		14.4696	14.4405	14.4175	14.3771	14.8158							KRRRVSFG
sp|P46013|KI67_HUMAN	T2325:T2328:T2333	Antigen KI-67 OS=Homo sapiens GN=MKI67 PE=1 SV=2	0.368531	0.428736			4	1	1.919	0.5484	0.106758	0.49996	FKELFQTPGTDKP,LFQTPGTDKPTTD,GTDKPTTDEKTTK	2		18.6411	19.4262	19.0247	18.2888	19.0355							KRRRVSFG
sp|P46013|KI67_HUMAN	S563	Antigen KI-67 OS=Homo sapiens GN=MKI67 PE=1 SV=2	-0.178652	0.500733			4	1	2.627	0.5348	0.466936	0.49872	PSGKQESGSEIHV	1		17.4737	16.8485	17.1242	17.3474	17.3075							KRRRVSFG
sp|P46013|KI67_HUMAN	T2402:T2406	Antigen KI-67 OS=Homo sapiens GN=MKI67 PE=1 SV=2	0.360827	0.55781			4	1	2.554	0.4804	1.20468	0.98888	DEKNINTFVETPV,INTFVETPVQKLD	1		16.6677	17.2532	16.3864	15.8196	16.997							KRRRVSFG
sp|P46013|KI67_HUMAN	T1655	Antigen KI-67 OS=Homo sapiens GN=MKI67 PE=1 SV=2	-0.124497	0.615883			4	1	2.761	0.5092	2.23247	0.33333	VGKLTQTSGETTH	1		17.1852	16.7258	17.2822	17.1527	17.2251							KRRRVSFG
sp|P46013|KI67_HUMAN	T2337	Antigen KI-67 OS=Homo sapiens GN=MKI67 PE=1 SV=2	-0.105163	0.660043			5	1	1.12	0.1973	0.972778	0.2	PTTDEKTTKIACK	1		16.2434	16.3402	16.0037	16.0682	16.5336							KRRRVSFG
sp|P46013|KI67_HUMAN	S2638	Antigen KI-67 OS=Homo sapiens GN=MKI67 PE=1 SV=2	0.865952	0.660477			4	1	2.266	0.4572	0.137687	0.98659	THKEPASGDEGIK	1		15.9555	14.3251	18.9337	15.0271	16.0506							KRRRVSFG
sp|P46013|KI67_HUMAN	S2814	Antigen KI-67 OS=Homo sapiens GN=MKI67 PE=1 SV=2	-0.0827948	0.665622			5	1	3.627	0.6385	1.19819	0.49998	AGHTEESMTDDKT	1		17.9426	17.6945	17.5656	17.9489	17.6851							KRRRVSFG
sp|P46013|KI67_HUMAN	S1375:S1380:T1383	Antigen KI-67 OS=Homo sapiens GN=MKI67 PE=1 SV=2	0.0518246	0.668933			3	1	1.385	0.2787	3.7872	0.48874	TKMPCESSPPESA,ESSPPESADTPTS,PPESADTPTSTRR	1		13.6985	13.9911	13.817	13.7857	13.7817							KRRRVSFG
sp|P46013|KI67_HUMAN	T1484	Antigen KI-67 OS=Homo sapiens GN=MKI67 PE=1 SV=2	0.066492	0.700145			3	1	1.745	0.3817	1.4831	0.4983	VCTDKPTTHEKTT	1		15.4648	15.6792	15.6823	15.3728	15.7118							KRRRVSFG
sp|P46013|KI67_HUMAN	S2689	Antigen KI-67 OS=Homo sapiens GN=MKI67 PE=1 SV=2	0.062879	0.772864			3	1	3.054	0.6886	2.30239	0.49796	TELSETSGHTQES	1		15.8466	15.4723	15.7708	15.4542	15.8131							KRRRVSFG
sp|P46013|KI67_HUMAN	S125:S127:S131	Antigen KI-67 OS=Homo sapiens GN=MKI67 PE=1 SV=2	0.0158182	0.827434			3,4	1	1.782	0.4219	1.67072	0.24878	EPARRVSRSSFSS,ARRVSRSSFSSDP,SRSSFSSDPDEKA	2		18.9852	18.8947	18.8451	18.8384	18.9466							KRRRVSFG
sp|P46013|KI67_HUMAN	T858	Antigen KI-67 OS=Homo sapiens GN=MKI67 PE=1 SV=2	-0.0166698	0.914815			3	1	1.408	0.4936	1.1961	0.5	TSLETKTSDTETE	1		15.8707	15.7561	15.4958	15.7137	15.7347							KRRRVSFG
sp|P46013|KI67_HUMAN	T2089	Antigen KI-67 OS=Homo sapiens GN=MKI67 PE=1 SV=2	0.0251329	0.95903			4	1	2.649	0.5368	0.134176	0.5	FQTPDHTEESTTD	1		16.0035	16.525	16.0378	15.634	16.6932							KRRRVSFG
sp|P46013|KI67_HUMAN	T2716	Antigen KI-67 OS=Homo sapiens GN=MKI67 PE=1 SV=2			0.0509389		3	1	1.528	0.3495	0.400692	0.99116	PLEVVDTTASTKR		1						15.6402	14.9189	16.2753	15.5605			KRRRVSFG
sp|P46013|KI67_HUMAN	T1019	Antigen KI-67 OS=Homo sapiens GN=MKI67 PE=1 SV=2	2.71707				4	1	1.457	0.3706	1.09746	0.33333	EPINTPTHTKQQL	1		13.6414	13.8188	13.9463	11.0851								KRRRVSFG
sp|Q96QC0|PP1RA_HUMAN	T256	Serine/threonine-protein phosphatase 1 regulatory subunit 10 OS=Homo sapiens GN=PPP1R10 PE=1 SV=1	0.168003	0.227757	0.868847	0.0879796	2,3,4	1	3.581	0.713	0.244078	1	AAPGDATPPAEKK	4	8	18.8222	18.9247	19.0269	18.6482	18.865	21.8511	21.703	21.5445	20.0936	21.3324	21.0661	KRKSVTWP
sp|Q96QC0|PP1RA_HUMAN	S313	Serine/threonine-protein phosphatase 1 regulatory subunit 10 OS=Homo sapiens GN=PPP1R10 PE=1 SV=1	-0.224013	0.173312	-0.172107	0.142071	2,3,4,5	1	4.026	0.6546	0.185178	0.99999	KKKKVLSPTAAKP	13	13	24.7376	24.5331	24.4718	24.9006	24.7091	23.8338	23.6133	23.6101	23.9655	23.8434	23.7646	KRKSVTWP
sp|Q96QC0|PP1RA_HUMAN	S545	Serine/threonine-protein phosphatase 1 regulatory subunit 10 OS=Homo sapiens GN=PPP1R10 PE=1 SV=1	0.0490772	0.774434	-0.330435	0.284435	4	1	5.833	0.7706	1.29751	0.99337	PGGSGGSPDGAGG	2	1	16.4148	16.6202	16.8098	16.6371	16.4947	13.7301	14.008	14.5296	14.5546	14.1615	14.5429	KRKSVTWP
sp|Q96QC0|PP1RA_HUMAN	S398	Serine/threonine-protein phosphatase 1 regulatory subunit 10 OS=Homo sapiens GN=PPP1R10 PE=1 SV=1	-0.121845	0.717467	0.174872	0.407633	2,3,4	1	3.313	0.6198	0.16258	1	KGRKRKSVTWPEE	6	4	22.0085	21.2898	21.5426	21.9253	21.5456	21.5858	21.0687	21.0918	21.1834	21.1334	20.9048	KRKSVTWP
sp|Q69YH5|CDCA2_HUMAN	S128	Cell division cycle-associated protein 2 OS=Homo sapiens GN=CDCA2 PE=1 SV=2			1.80544	0.0589128	3	1	1.337	0.4675	1.86881	0.49804	LAQDSPSQGSPAL		1						16.4624	16.2382	16.1242	13.2282	14.5989	15.5814	KRKRVTFG
sp|Q69YH5|CDCA2_HUMAN	S936	Cell division cycle-associated protein 2 OS=Homo sapiens GN=CDCA2 PE=1 SV=2	0.852533	0.000630905	1.24859	0.081154	3,4	1	6.454	0.7761	0.870158	1	SGFESMSPIKETV	4	2	21.0168	20.9367	21.0141	20.1973	20.0761	18.7819	18.4723	18.6084	16.3187	18.0111	17.7869	KRKRVTFG
sp|Q69YH5|CDCA2_HUMAN	S591	Cell division cycle-associated protein 2 OS=Homo sapiens GN=CDCA2 PE=1 SV=2	-0.347125	0.284459	0.398991	0.0962728	3,4,5	1	4.293	0.7251	0.899092	1	SKKPLLSPIPELP	11	8	20.4874	20.9827	20.8154	20.8543	21.3637	20.8698	20.7414	20.7845	20.0698	20.6909	20.438	KRKRVTFG
sp|Q69YH5|CDCA2_HUMAN	S120	Cell division cycle-associated protein 2 OS=Homo sapiens GN=CDCA2 PE=1 SV=2			0.524518	0.103334	4	1	2.813	0.5859	1.56156	1	IKNARKSPLAQDS		1						14.564	14.17	14.0334	14.0866	13.6805	13.4268	KRKRVTFG
sp|Q69YH5|CDCA2_HUMAN	T294:S309	Cell division cycle-associated protein 2 OS=Homo sapiens GN=CDCA2 PE=1 SV=2			0.543916	0.227517	4	1	2.463	0.2404	1.72883	0.24998	DAVSPDTFTAEVS,AVPDVRSPATPAC		1						16.3209	16.2504	17.0794	15.478	16.1402	16.4008	KRKRVTFG
sp|Q69YH5|CDCA2_HUMAN	S205	Cell division cycle-associated protein 2 OS=Homo sapiens GN=CDCA2 PE=1 SV=2			0.326221	0.332044	4	1	1.61	0.4335	0.850839	0.33333	SKRRRISYQRDSD		1						13.5928	13.0801	13.7769	13.2225	12.7651	13.4834	KRKRVTFG
sp|Q69YH5|CDCA2_HUMAN	S400	Cell division cycle-associated protein 2 OS=Homo sapiens GN=CDCA2 PE=1 SV=2	-0.174233	0.388588	-0.18364	0.440901	3,4,5	1	4.117	0.7829	0.389949	1	TFGEDLSPEVFDE	10	13	20.585	20.6919	21.0215	20.9877	20.8931	20.8181	20.329	20.3967	20.9995	20.5615	20.5337	KRKRVTFG
sp|Q69YH5|CDCA2_HUMAN	S291	Cell division cycle-associated protein 2 OS=Homo sapiens GN=CDCA2 PE=1 SV=2	-0.359706	0.16592	-0.15318	0.642113	3,4	1	4.015	0.7455	1.03427	0.49924	GSSDAVSPDTFTA	2	1	16.0234	16.1385	16.4976	16.6741	16.485	16.4281	17.0022	16.6295	17.3461	16.5385	16.6348	KRKRVTFG
sp|Q69YH5|CDCA2_HUMAN	S710	Cell division cycle-associated protein 2 OS=Homo sapiens GN=CDCA2 PE=1 SV=2	-0.0822374	0.673875	0.0535608	0.73847	2,3	1	3.64	0.7095	0.87772	1	PKAGTDSPVSCAS	6	5	20.5838	20.6864	20.9184	20.6474	20.9761	20.3839	20.262	20.569	20.5395	20.128	20.3867	KRKRVTFG
sp|Q69YH5|CDCA2_HUMAN	S210	Cell division cycle-associated protein 2 OS=Homo sapiens GN=CDCA2 PE=1 SV=2	-0.139064	0.623193	0.00462406	0.979293	3,4	1	3.322	0.7059	0.011851	1	ISYQRDSDENLTD	3	3	18.7789	18.2019	18.3941	18.7721	18.4227	18.0707	17.6522	17.7775	17.9554	17.9268	17.6044	KRKRVTFG
sp|Q69YH5|CDCA2_HUMAN	S126:S131	Cell division cycle-associated protein 2 OS=Homo sapiens GN=CDCA2 PE=1 SV=2	3.59738	0.00176591			3	1	2.468	0.6305	2.49992	0.49999	SPLAQDSPSQGSP,DSPSQGSPALYRN	1		19.472	19.3562	19.6553	16.3241	15.4701							KRKRVTFG
sp|Q69YH5|CDCA2_HUMAN	S131	Cell division cycle-associated protein 2 OS=Homo sapiens GN=CDCA2 PE=1 SV=2	2.48059	0.000293385			3,4	1	2.51	0.6769	0.315695	0.99999	DSPSQGSPALYRN	2		18.9717	18.6359	18.846	16.3209	16.3537							KRKRVTFG
sp|Q69YH5|CDCA2_HUMAN	S126	Cell division cycle-associated protein 2 OS=Homo sapiens GN=CDCA2 PE=1 SV=2	1.22866	0.00103175			3	1	2.021	0.6828	1.38115	1	SPLAQDSPSQGSP	1		17.5476	17.5982	17.5676	16.4688	16.2161							KRKRVTFG
sp|Q69YH5|CDCA2_HUMAN	T394	Cell division cycle-associated protein 2 OS=Homo sapiens GN=CDCA2 PE=1 SV=2	-0.214666	0.191612			5	1	1.851	0.4214	2.73348	0.5	RKRKRVTFGEDLS	1		15.5891	15.3741	15.5626	15.8484	15.5981							KRKRVTFG
sp|Q69YH5|CDCA2_HUMAN	T296	Cell division cycle-associated protein 2 OS=Homo sapiens GN=CDCA2 PE=1 SV=2	-0.610865	0.352271			3	1	2.428	0.6388	1.47205	0.33246	VSPDTFTAEVSSD	1		13.2131	14.5329	14.476	14.6808	14.6889							KRKRVTFG
sp|Q69YH5|CDCA2_HUMAN	S53	Cell division cycle-associated protein 2 OS=Homo sapiens GN=CDCA2 PE=1 SV=2	-0.407753	0.377875			4,5	1	3.467	0.6498	1.33746	0.99073	TPDTFKSPLNFST	2		14.9769	15.3691	15.9689	15.6692	16.0229							KRKRVTFG
sp|Q69YH5|CDCA2_HUMAN	S309	Cell division cycle-associated protein 2 OS=Homo sapiens GN=CDCA2 PE=1 SV=2	0.215957	0.560161			3,4	1	5.128	0.6915	0.352548	0.99994	AVPDVRSPATPAC	3		15.5459	15.0218	14.6781	14.9414	14.7905							KRKRVTFG
sp|Q69YH5|CDCA2_HUMAN	S977	Cell division cycle-associated protein 2 OS=Homo sapiens GN=CDCA2 PE=1 SV=2	-0.307403	0.654131			4	1	1.901	0.2641	2.87161	0.98356	PGKRRKSFCISTL	1		14.8999	13.5149	14.854	15.0009	14.4597							KRKRVTFG
sp|Q69YH5|CDCA2_HUMAN	T296:S309	Cell division cycle-associated protein 2 OS=Homo sapiens GN=CDCA2 PE=1 SV=2	-0.337694	0.671712			4	1	1.97	0.199	0.222784	0.49115	VSPDTFTAEVSSD,AVPDVRSPATPAC	1		11.6064	12.2862	11.4339	11.2563	12.9701							KRKRVTFG
sp|Q5SWA1|PR15B_HUMAN	S508	Protein phosphatase 1 regulatory subunit 15B OS=Homo sapiens GN=PPP1R15B PE=1 SV=1	-0.210402	0.176935	-0.509811	0.0474058	3	1	1.973	0.4764	0.283257	1	IVPEEPSDSEKDL	1	1	18.8996	19.1256	18.9014	19.0916	19.2802	18.1296	18.568	18.2092	18.9022	18.5752	18.9589	KRKKVTFL
sp|Q5SWA1|PR15B_HUMAN	S203	Protein phosphatase 1 regulatory subunit 15B OS=Homo sapiens GN=PPP1R15B PE=1 SV=1	0.0431623	0.835212	0.00753056	0.967244	2,3	1	3.801	0.5969	2.75209	0.99609	NRELGSSPSGPLN	2	2	18.1518	18.483	18.6195	18.289	18.4609	18.8033	18.7678	18.9337	18.4979	18.9838	19.0004	KRKKVTFL
sp|Q4KMQ1|TPRN_HUMAN	S362	Taperin OS=Homo sapiens GN=TPRN PE=2 SV=2			-0.359315	0.0535476	3	1	5.806	0.7489	1.38831	0.99658	GDLGPASPSQELG		1						14.7291	14.8418	14.7479	15.3881	15.0048	15.0038	KMKISFN
sp|Q4KMQ1|TPRN_HUMAN	S175	Taperin OS=Homo sapiens GN=TPRN PE=2 SV=2			-0.110789	0.180754	4	1	1.216	0.2089	2.09443	1	PPPAAPSPPAAPG		1						15.5902	15.694	15.5277	15.8097	15.6524	15.6821	KMKISFN
sp|Q4KMQ1|TPRN_HUMAN	S241	Taperin OS=Homo sapiens GN=TPRN PE=2 SV=2	-0.278438	0.196967	-0.287842	0.20292	3,4	1	1.952	0.4836	0.349705	1	ANRLAGSPPGSGQ	1	2	18.1577	18.4726	18.4456	18.4934	18.7807	19.6179	19.6048	19.599	20.2731	19.6937	19.7183	KMKISFN
sp|Q4KMQ1|TPRN_HUMAN	S364	Taperin OS=Homo sapiens GN=TPRN PE=2 SV=2	-0.296138	0.521795	-0.397208	0.582973	3,4	1	4.729	0.7547	0.555398	0.5	LGPASPSQELGSQ	2	1	13.7584	14.5416	14.6903	14.4001	14.8523	13.6247	13.724	14.8923	15.5279	13.875	14.0297	KMKISFN
sp|O95685|PPR3D_HUMAN	S77:S78	Protein phosphatase 1 regulatory subunit 3D OS=Homo sapiens GN=PPP1R3D PE=1 SV=1	-0.184134	0.293863	-0.279591	0.00343619	2,3	1	1.254	0.5571	1.6965	0.99551	RARSLPSSPERRQ,ARSLPSSPERRQK	1	1	17.0403	17.0337	16.9207	16.9997	17.365	20.4431	20.3171	20.3038	20.6494	20.6229	20.6305	KLRVRFA
sp|O95685|PPR3D_HUMAN	S77	Protein phosphatase 1 regulatory subunit 3D OS=Homo sapiens GN=PPP1R3D PE=1 SV=1	-0.0288428	0.843456	-0.674094	0.00151359	2	1	1.55	0.2744	0.759062	0.5	RARSLPSSPERRQ	1	1	17.4888	17.4509	17.6991	17.4548	17.6954	17.6822	17.8208	17.8725	18.5945	18.4295	18.3738	KLRVRFA
sp|O95685|PPR3D_HUMAN	S74:S78	Protein phosphatase 1 regulatory subunit 3D OS=Homo sapiens GN=PPP1R3D PE=1 SV=1			-0.17713	0.0848449	2,3	1	1.118	0.317	1.38274	0.5	ILRRARSLPSSPE,ARSLPSSPERRQK		2						19.8338	19.9283	19.9126	20.21	19.974	20.0221	KLRVRFA
sp|O95685|PPR3D_HUMAN	S74:S77	Protein phosphatase 1 regulatory subunit 3D OS=Homo sapiens GN=PPP1R3D PE=1 SV=1	-0.136081	0.0794953	-0.139563	0.116806	2,4	1	1.338	0.5329	1.42899	0.99752	ILRRARSLPSSPE,RARSLPSSPERRQ	2	2	18.4513	18.39	18.5231	18.612	18.5698	20.2718	20.183	20.369	20.4673	20.325	20.4502	KLRVRFA
sp|O95685|PPR3D_HUMAN	S46	Protein phosphatase 1 regulatory subunit 3D OS=Homo sapiens GN=PPP1R3D PE=1 SV=1	-0.304913	0.0444363	-0.101699	0.336121	3,4	1	2.939	0.6754	0.818066	1	ACRPPGSPGRAPP	3	3	18.6046	18.5289	18.3766	18.8474	18.7691	18.2439	18.1437	17.9877	18.1207	18.3098	18.25	KLRVRFA
sp|O95685|PPR3D_HUMAN	S78	Protein phosphatase 1 regulatory subunit 3D OS=Homo sapiens GN=PPP1R3D PE=1 SV=1	0.0252318	0.877138			2	1	1.51	0.3073	1.44682	0.5	ARSLPSSPERRQK	1		16.3064	16.3306	16.1805	16.0628	16.4317							KLRVRFA
sp|O43526|KCNQ2_HUMAN	S801:S819:Y821	Potassium voltage-gated channel subfamily KQT member 2 OS=Homo sapiens GN=KCNQ2 PE=1 SV=2			-0.0364295	0.805077	4	1	1.581	0.217	0.955686	0.179	HEELERSFSGFSI,NLDALNSCYAAVA,DALNSCYAAVAPC		1						14.7179	15.0732	14.657	14.7685	14.9326	14.8563	KLKVGFV
sp|P51955|NEK2_HUMAN	S300	Serine/threonine-protein kinase Nek2 OS=Homo sapiens GN=NEK2 PE=1 SV=1	-0.215758	0.105613	-0.0342245	0.826775	3	1	3.63	0.611	1.66368	0.99741	EKSQDSSPVLSEL	1	1	18.3195	18.2778	18.1167	18.5206	18.3869	19.1564	19.0209	18.742	19.1549	18.992	18.875	KKKVHFS
sp|P20042|IF2B_HUMAN	S286	Eukaryotic translation initiation factor 2 subunit 2 OS=Homo sapiens GN=EIF2S2 PE=1 SV=2	-0.198753	0.404333	-0.312494	0.060749	2,3,4	1	3.749	0.5363	0.616858	1	TCHTCRSPDTILQ	3	4	20.4599	20.0704	20.1242	20.5938	20.2401	19.578	19.606	19.5776	20.1183	19.8775	19.7032	KKKNVKFP
sp|P20042|IF2B_HUMAN	S2	Eukaryotic translation initiation factor 2 subunit 2 OS=Homo sapiens GN=EIF2S2 PE=1 SV=2	0.0721554	0.755533	-0.258749	0.0855086	2,3,4	1	3.985	0.7418	0.137854	1	-----MSGDEMIF	12	15	18.2844	18.0244	18.394	18.3731	17.9511	20.1929	20.2044	19.9727	20.3091	20.5522	20.285	KKKNVKFP
sp|P20042|IF2B_HUMAN	S67	Eukaryotic translation initiation factor 2 subunit 2 OS=Homo sapiens GN=EIF2S2 PE=1 SV=2	-0.0963835	0.191985	-0.235003	0.139434	3,4,5	1	4.556	0.7338	0.606192	1	TRKKDASDDLDDL	8	8	19.6899	19.7814	19.6718	19.8606	19.7609	20.7503	20.5906	20.6903	21.1468	20.7623	20.8271	KKKNVKFP
sp|P20042|IF2B_HUMAN	T111	Eukaryotic translation initiation factor 2 subunit 2 OS=Homo sapiens GN=EIF2S2 PE=1 SV=2	0.0853372	0.564947	0.534507	0.347953	3,4,5	1	4.467	0.7465	0.301993	1	SDVQEPTEPEDDL	8	5	18.8383	18.6394	18.8364	18.8219	18.5502	18.8846	18.5502	18.7767	17.2284	18.5542	18.8254	KKKNVKFP
sp|P20042|IF2B_HUMAN	T31	Eukaryotic translation initiation factor 2 subunit 2 OS=Homo sapiens GN=EIF2S2 PE=1 SV=2	1.44023	0.0179689	0.686306	0.462782	4	1	3.844	0.6332	1.6087	0.5	LDEEGDTQTEETQ	3	1	18.4966	18.0315	17.6916	16.6961	16.57	13.88	15.2867	13.7636	12.4454	14.8355	13.5906	KKKNVKFP
sp|P20042|IF2B_HUMAN	S105	Eukaryotic translation initiation factor 2 subunit 2 OS=Homo sapiens GN=EIF2S2 PE=1 SV=2	0.152021	0.24554	0.197276	0.58174	3,4	1	4.687	0.7021	0.003742	1	KDLKIESDVQEPT	4	5	17.4987	17.652	17.7721	17.5247	17.4532	18.7714	19.2369	19.2519	18.3155	19.1119	19.2411	KKKNVKFP
sp|Q6ZMQ8|LMTK1_HUMAN	S495	Serine/threonine-protein kinase LMTK1 OS=Homo sapiens GN=AATK PE=1 SV=2			-0.144931	0.259635	2	1	1.022	0.456	1.5532	0.99463	AFPATLSPGRTAR		1						15.1808	15.504	15.2996	15.3587	15.5227	15.5378	KKKAVSFF
sp|Q13415|ORC1_HUMAN	S287	Origin recognition complex subunit 1 OS=Homo sapiens GN=ORC1 PE=1 SV=2			0.601941	0.131044	5	1	1.982	0.5706	2.07496	0.99998	DKLQTLSPALKAP		1						15.1904	14.858	15.2058	13.9391	14.9608	14.5485	IKRKVAFS
sp|Q13415|ORC1_HUMAN	S311	Origin recognition complex subunit 1 OS=Homo sapiens GN=ORC1 PE=1 SV=2	0.0182079	0.931784	-0.227698	0.28544	3,4,5	1	2.619	0.5874	0.293023	1	EDDKKASPEHRII	4	1	21.759	21.4972	21.2377	21.4465	21.513	16.9011	17.0176	16.6844	16.9449	17.4092	16.9321	IKRKVAFS
sp|Q13415|ORC1_HUMAN	S273	Origin recognition complex subunit 1 OS=Homo sapiens GN=ORC1 PE=1 SV=2	0.298005	0.295			3	1	1.468	0.5375	1.1373	0.99998	AFSEITSPSKRSQ	1		19.5319	19.9523	19.8497	19.2525	19.7074							IKRKVAFS
sp|Q13625|ASPP2_HUMAN	S556	Apoptosis-stimulating of p53 protein 2 OS=Homo sapiens GN=TP53BP2 PE=1 SV=2	0.0735571	0.749208	-0.391152	0.292631	3,4	1	4.207	0.7214	1.01206	0.99738	QPRVLLSPSIPSV	2	1	16.8355	17.0919	17.394	17.0678	16.9994	17.9269	17.8314	18.1024	18.9298	17.8586	18.2458	GMRVKFN
sp|Q13625|ASPP2_HUMAN	S576	Apoptosis-stimulating of p53 protein 2 OS=Homo sapiens GN=TP53BP2 PE=1 SV=2	-0.222461	0.171845	-0.310248	0.573229	3,4	1	3.45	0.6774	0.74046	1	PGSKQESPPAAAV	2	3	16.1743	16.397	16.3744	16.4243	16.6511	19.1084	18.8521	19.0733	20.2301	18.5054	19.2291	GMRVKFN
sp|Q13625|ASPP2_HUMAN	S558	Apoptosis-stimulating of p53 protein 2 OS=Homo sapiens GN=TP53BP2 PE=1 SV=2			0.349636	0.620894	4	1	1.374	0.2191	1.62375	0.49996	RVLLSPSIPSVGQ		1						14.6203	13.9358	14.4603	12.8244	14.2044	14.9386	GMRVKFN
sp|Q13625|ASPP2_HUMAN	S698	Apoptosis-stimulating of p53 protein 2 OS=Homo sapiens GN=TP53BP2 PE=1 SV=2	-0.0781772	0.60503	-0.110323	0.635205	2	1	1.246	0.3297	0.10691	0.99999	RIPRPLSPTKLLP	2	1	20.454	20.6677	20.8118	20.7502	20.6951	20.2589	20.2044	20.3383	20.7617	20.0314	20.3394	GMRVKFN
sp|Q13625|ASPP2_HUMAN	S558:S569	Apoptosis-stimulating of p53 protein 2 OS=Homo sapiens GN=TP53BP2 PE=1 SV=2	0.323719	0.419044	-0.0816088	0.689509	3,4	1	3.431	0.509	0.300403	0.49998	RVLLSPSIPSVGQ,GQDQTLSPGSKQE	1	3		14.022	13.8149	13.2912	13.8983	18.1003	18.5973	18.5973	18.3624	18.495	18.6823	GMRVKFN
sp|Q13625|ASPP2_HUMAN	S480	Apoptosis-stimulating of p53 protein 2 OS=Homo sapiens GN=TP53BP2 PE=1 SV=2	-0.215904	0.368752	0.0434168	0.793323	2,3	1	1.576	0.5787	2.71738	0.9983	TLRKNQSSEDILR	2	1	20.7035	20.2336	20.3969	20.7963	20.5248	19.4597	19.1214	18.993	19.2732	19.1322	19.0384	GMRVKFN
sp|Q9Y2W2|WBP11_HUMAN	T328	WW domain-binding protein 11 OS=Homo sapiens GN=WBP11 PE=1 SV=1	0.200353	0.517678	1.1782	0.0781264	2,3	1	3.374	0.6178	0.861511	1	KNMKELTPLQAMM	3	6	18.9178	18.9146	19.4608	19.088	18.7068	19.6463	19.1521	19.9965	17.5968	18.5809	19.0825	GLSVRFA
sp|Q9Y2W2|WBP11_HUMAN	S353:S361:S364	WW domain-binding protein 11 OS=Homo sapiens GN=WBP11 PE=1 SV=1			-0.298097	0.195029	4	1	2.101	0.436	1.70056	1	REVEEFSEDDDED,DDDEDDSDDSEAE,EDDSDDSEAEKQS		1						13.7469	14.2541	13.7527	14.0431	14.2466	14.3583	GLSVRFA
sp|Q9Y2W2|WBP11_HUMAN	S361:S364	WW domain-binding protein 11 OS=Homo sapiens GN=WBP11 PE=1 SV=1			-0.625479	0.373996	5	1	2.147	0.5035	0.716739	0.33329	DDDEDDSDDSEAE,EDDSDDSEAEKQS		1						12.9016	13.2725	12.3179	14.5345	12.6515	13.1824	GLSVRFA
sp|Q9Y2W2|WBP11_HUMAN	S237	WW domain-binding protein 11 OS=Homo sapiens GN=WBP11 PE=1 SV=1	-0.0795727	0.163196	0.176787	0.611817	2,3,4	1	3.937	0.7406	0.052912	1	DEDMLYSPELAQR	25	20	22.481	22.3897	22.425	22.5468	22.4761	23.1708	23.0958	23.1005	22.3067	23.3149	23.2151	GLSVRFA
sp|Q9Y2W2|WBP11_HUMAN	S353:S361	WW domain-binding protein 11 OS=Homo sapiens GN=WBP11 PE=1 SV=1	0.134784	0.538764	-0.028158	0.738323	4	1	5.294	0.7824	2.53897	0.99438	REVEEFSEDDDED,DDDEDDSDDSEAE	1	1	15.6938	15.456	15.8271	15.7057	15.3426	14.5468	14.7308	14.6423	14.7807	14.5879	14.6359	GLSVRFA
sp|Q9Y2W2|WBP11_HUMAN	Y236	WW domain-binding protein 11 OS=Homo sapiens GN=WBP11 PE=1 SV=1	-0.0553442	0.511531	0.0180748	0.945554	2,3	1	1.702	0.6081	0.232927	0.99631	RDEDMLYSPELAQ	5	3	21.1283	21.0203	21.22	21.177	21.1794	17.3136	17.3164	17.2112	16.7704	17.4853	17.5311	GLSVRFA
sp|Q9Y2W2|WBP11_HUMAN	S600	WW domain-binding protein 11 OS=Homo sapiens GN=WBP11 PE=1 SV=1	-0.442089	0.209719			3	1	3.079	0.6145	0.23192	1	AAPQRKSEDDSAV	2		16.7025	17.0723	16.5107	16.9644	17.4435							GLSVRFA
sp|P49750|YLPM1_HUMAN	S634	YLP motif-containing protein 1 OS=Homo sapiens GN=YLPM1 PE=1 SV=3	1.80888	0.00197972	1.29693	0.123692	2,3	1	3.786	0.72	0.189977	1	TPSTSLSPRQSGP	4	3	20.0819	19.8791	20.2477	18.1124	18.4089	19.0948	19.1571	19.0676	16.4791	18.5417	18.4079	GKKRVRWA
sp|P49750|YLPM1_HUMAN	S905	YLP motif-containing protein 1 OS=Homo sapiens GN=YLPM1 PE=1 SV=3	0.285208	0.438304	0.685323	0.314166	3	1	1.089	0.2676	1.87658	1	PGGLQGSQDRGAA	1	1	17.7179	18.3356	18.4823	17.7532	18.0336	19.1881	19.1356	19.3462	17.41	18.7877	19.4163	GKKRVRWA
sp|P49750|YLPM1_HUMAN	S924	YLP motif-containing protein 1 OS=Homo sapiens GN=YLPM1 PE=1 SV=3			0.235235	0.639364	4	1	1.151	0.2563	2.5162	1	PPRRAGSQERGPL		1						16.0031	15.3278	15.284	14.6307	16.0218	15.2567	GKKRVRWA
sp|P49750|YLPM1_HUMAN	S1108	YLP motif-containing protein 1 OS=Homo sapiens GN=YLPM1 PE=1 SV=3	0.235866	0.449545	0.0637127	0.815918	3,4	1	2.408	0.7093	1.92809	1	MDMYDRSLDNEWD	2	1	17.0034	16.6338	17.1146	16.4173	16.9455	14.3855	14.7201	15.121	14.4128	14.7191	14.9036	GKKRVRWA
sp|P49750|YLPM1_HUMAN	S632	YLP motif-containing protein 1 OS=Homo sapiens GN=YLPM1 PE=1 SV=3	1.87721	0.000595394			2	1	1.026	0.5166	1.4789	0.4975	YITPSTSLSPRQS	1		16.5427	16.5049	16.805	14.7334	14.7472							GKKRVRWA
sp|P49750|YLPM1_HUMAN	S1207	YLP motif-containing protein 1 OS=Homo sapiens GN=YLPM1 PE=1 SV=3	-0.0698779	0.444242			3	1	0.979	0.2196	0.412927	0.99992	WERERLSDRWYPS	1		15.5796	15.593	15.5507	15.7488	15.5398							GKKRVRWA
sp|Q8WYP5|ELYS_HUMAN	S1996	Protein ELYS OS=Homo sapiens GN=AHCTF1 PE=1 SV=3	-0.0238207	0.867986	-0.502513	0.0341679	3	1	1.388	0.446	1.11559	1	AVKEERSPKKKEA	1	1	16.4806	16.7838	16.4805	16.6291	16.5817	18.5712	18.5841	18.8574	19.2992	19.305	18.9159	ETRISFV
sp|Q8WYP5|ELYS_HUMAN	S2222	Protein ELYS OS=Homo sapiens GN=AHCTF1 PE=1 SV=3	-1.84282	0.00324355	-0.567283	0.0149776	2,3	1	3.947	0.6186	0.334094	1	IEIRLISPLASPA	3	2	19.224	19.484	19.7901	21.3781	21.3063	21.6414	21.5617	21.8726	22.4646	22.156	22.157	ETRISFV
sp|Q8WYP5|ELYS_HUMAN	S1160	Protein ELYS OS=Homo sapiens GN=AHCTF1 PE=1 SV=3	-0.168066	0.000678668	-0.398258	0.0616493	3	1	2.753	0.4758	0.595126	1	SSQLKGSPQAISR	2	2	22.2248	22.1966	22.2085	22.3723	22.3838	22.1248	22.1383	22.3245	22.8258	22.6163	22.3403	ETRISFV
sp|Q8WYP5|ELYS_HUMAN	T1210:S1222	Protein ELYS OS=Homo sapiens GN=AHCTF1 PE=1 SV=3			-0.541815	0.0624572	3	1	1.343	0.4051	2.31853	0.49997	RSTLRSTPLASPS,SPSPGRSPQRLKE		1						17.893	17.91	17.9894	18.8563	18.1357	18.4258	ETRISFV
sp|Q8WYP5|ELYS_HUMAN	S1283:S1295	Protein ELYS OS=Homo sapiens GN=AHCTF1 PE=1 SV=3			-1.1895	0.0756419	4	1	1.555	0.499	0.189575	0.47907	TSFFLNSPEKEHQ,QEMDEGSQSLEKL		1						14.5548	15.335	15.0333	17.0511	15.761	15.6796	ETRISFV
sp|Q8WYP5|ELYS_HUMAN	S2120	Protein ELYS OS=Homo sapiens GN=AHCTF1 PE=1 SV=3	1.86538	0.00234144	1.27875	0.0774961	3,4,5	1	4.942	0.7992	0.002958	1	NNEPLFSPASEVP	11	10	19.8189	20.3263	20.1139	18.1771	18.2649	18.2374	18.2582	18.2925	15.9273	17.7153	17.3092	ETRISFV
sp|Q8WYP5|ELYS_HUMAN	S1283:S1297	Protein ELYS OS=Homo sapiens GN=AHCTF1 PE=1 SV=3	-0.349248	0.122147	-0.956173	0.0851475	4,5	1	3.158	0.4326	0.232308	0.49988	TSFFLNSPEKEHQ,MDEGSQSLEKLDV	2	1	16.9062	17.1971	16.774	17.2739	17.3428	16.4327	16.8071	16.6406	18.3946	17.1876	17.1666	ETRISFV
sp|Q8WYP5|ELYS_HUMAN	S1464	Protein ELYS OS=Homo sapiens GN=AHCTF1 PE=1 SV=3	-0.274518	0.61515	-0.289804	0.108531	3,4	1	5.241	0.7341	0.339585	1	GDGGNSSLTISEG	1	3	14.8957	15.4769	15.0627	14.8327	16.0065	18.1781	18.343	18.4561	18.6228	18.8115	18.4123	ETRISFV
sp|Q8WYP5|ELYS_HUMAN	S1214:S1216:S1218	Protein ELYS OS=Homo sapiens GN=AHCTF1 PE=1 SV=3	-0.650401	0.503796	-1.25899	0.127377	3	1	1.492	0.5342	2.25216	0.99319	RSTPLASPSPSPG,TPLASPSPSPGRS,LASPSPSPGRSPQ	1	1	13.6125	13.9851	15.7669	15.0735	15.1369	16.0523	16.4147	16.3263	18.7797	16.6278	17.1627	ETRISFV
sp|Q8WYP5|ELYS_HUMAN	S1629	Protein ELYS OS=Homo sapiens GN=AHCTF1 PE=1 SV=3	-0.191068	0.70572	-0.413357	0.162385	4	1	3.256	0.5175	1.66149	1	EEKLVCSGENDNH	1	1	13.269	14.1915	14.4052	14.0196	14.273	14.0893	14.3474	14.6832	14.9979	14.4506	14.9114	ETRISFV
sp|Q8WYP5|ELYS_HUMAN	S1944	Protein ELYS OS=Homo sapiens GN=AHCTF1 PE=1 SV=3	-0.129002	0.708704	-0.299361	0.181868	2,4	1	2.851	0.4911	1.58318	0.99999	VRGREVSPSDVRE	1	3	17.7946	18.3149	18.3352	17.9883	18.5661	18.5336	18.989	18.9551	19.3311	19.1067	18.9381	ETRISFV
sp|Q8WYP5|ELYS_HUMAN	S1541	Protein ELYS OS=Homo sapiens GN=AHCTF1 PE=1 SV=3	-0.0139067	0.93861	-0.105126	0.221079	2,3	1	3.214	0.6197	0.138315	1	EEARNLSFNELYP	4	9	22.4407	22.5731	22.8635	22.5851	22.6942	19.1525	19.1635	19.3751	19.3289	19.3447	19.3328	ETRISFV
sp|Q8WYP5|ELYS_HUMAN	S1150:S1153:S1160	Protein ELYS OS=Homo sapiens GN=AHCTF1 PE=1 SV=3	0.635541	0.0171607	0.88553	0.260507	3	1	1.637	0.3003	1.63954	0.33333	LYLVSRSLPSSSQ,VSRSLPSSSQLKG,SSQLKGSPQAISR	1	1	17.1336	17.3022	17.2528	16.4391	16.7489	17.1183	17.2036	17.1997	14.9376	16.9981	16.9293	ETRISFV
sp|Q8WYP5|ELYS_HUMAN	S2212	Protein ELYS OS=Homo sapiens GN=AHCTF1 PE=1 SV=3	-0.115684	0.464492	-0.32425	0.275451	2,3	1	2.827	0.6208	0.224635	1	EKESAWSPPPIEI	5	4	21.6369	21.8859	21.9476	21.8531	22.0252	20.7174	20.7964	21.1703	21.5809	20.835	21.2408	ETRISFV
sp|Q8WYP5|ELYS_HUMAN	S1222	Protein ELYS OS=Homo sapiens GN=AHCTF1 PE=1 SV=3	-1.44407	0.00276122	-1.09382	0.284114	3	1	2.388	0.6093	1.84359	1	SPSPGRSPQRLKE	1	1	16.8368	16.7566	16.5148	18.2763	18.0174	17.3989	17.5394	17.3874	20.2168	17.2227	18.1676	ETRISFV
sp|Q8WYP5|ELYS_HUMAN	S1884	Protein ELYS OS=Homo sapiens GN=AHCTF1 PE=1 SV=3	0.451304	0.223026	0.666637	0.28901	2,3	1	4.22	0.6172	0.261791	1	SVENQESVEIIND	1	2	19.0652	18.562	19.0426	18.7132	18.164	19.1394	18.5289	19.0144	17.2269	18.531	18.9248	ETRISFV
sp|Q8WYP5|ELYS_HUMAN	S2222:S2226	Protein ELYS OS=Homo sapiens GN=AHCTF1 PE=1 SV=3	0.841213	0.014825	0.773425	0.292161	2,3,4	1	3.534	0.6002	0.786528	1	IEIRLISPLASPA,LISPLASPADGVK	10	10	20.1189	20.4764	20.4124	19.3796	19.6097	20.4769	20.7287	20.7403	18.624	20.6591	20.3425	ETRISFV
sp|Q8WYP5|ELYS_HUMAN	S1283	Protein ELYS OS=Homo sapiens GN=AHCTF1 PE=1 SV=3	-0.278902	0.217089	-0.464566	0.346746	2,3,4	1	4.055	0.6323	0.636633	1	TSFFLNSPEKEHQ	5	3	20.6164	20.9513	20.7892	20.8924	21.2366	17.1555	18.4527	18.3686	18.251	18.4512	18.6683	ETRISFV
sp|Q8WYP5|ELYS_HUMAN	S1533	Protein ELYS OS=Homo sapiens GN=AHCTF1 PE=1 SV=3	-0.077225	0.923882	-0.358213	0.349578	2	1	2.121	0.5116	1.54484	1	KLEAQDSGEEARN	1	1	16.7322	18.2692	18.0273	17.1937	18.3132	16.0589	16.9834	17.0667	17.0592	16.8869	17.2376	ETRISFV
sp|Q8WYP5|ELYS_HUMAN	S528	Protein ELYS OS=Homo sapiens GN=AHCTF1 PE=1 SV=3	0.00769044	0.820999	-0.170782	0.351245	2	1	1.282	0.5445	0.418988	1	LVAGLLSPRFVDV	3	2	20.7072	20.7895	20.7609	20.7451	20.7446	20.8886	20.5599	20.969	21.1619	20.8065	20.9615	ETRISFV
sp|Q8WYP5|ELYS_HUMAN	S1216:S1218:S1222	Protein ELYS OS=Homo sapiens GN=AHCTF1 PE=1 SV=3			-0.491016	0.356581	3	1	1.555	0.4431	2.17913	0.99041	TPLASPSPSPGRS,LASPSPSPGRSPQ,SPSPGRSPQRLKE		1						16.9465	17.2283	17.1538	18.4932	16.9344	17.3741	ETRISFV
sp|Q8WYP5|ELYS_HUMAN	T1369	Protein ELYS OS=Homo sapiens GN=AHCTF1 PE=1 SV=3	-0.26201	0.356269	-0.121923	0.356837	5	1	4.232	0.5633	0.89169	0.9999	VFASEVTPSDLQK	1	2	20.4051	20.2436	19.7826	20.3958	20.4158	18.8185	18.8278	18.7772	19.161	18.8328	18.7954	ETRISFV
sp|Q8WYP5|ELYS_HUMAN	S1402	Protein ELYS OS=Homo sapiens GN=AHCTF1 PE=1 SV=3	-0.162684	0.704844	-0.329268	0.43489	4,5	1	4.153	0.6444	0.733237	0.9999	SELNHLSPVQGTE	3	4	14.7388	14.3454	15.3135	14.7691	15.1548	14.8194	15.8745	15.5236	15.4873	16.1721	15.5459	ETRISFV
sp|Q8WYP5|ELYS_HUMAN	S1513:S1533	Protein ELYS OS=Homo sapiens GN=AHCTF1 PE=1 SV=3			-0.245119	0.470205	4	1	2.75	0.544	2.78072	0.98935	KLPISDSPPDTQE,KLEAQDSGEEARN		1						14.5533	15.303	15.1266	15.6486	14.9659	15.1038	ETRISFV
sp|Q8WYP5|ELYS_HUMAN	S2154	Protein ELYS OS=Homo sapiens GN=AHCTF1 PE=1 SV=3	-0.0389385	0.861999	-0.103608	0.579354	2,3,4	1	4.746	0.7382	0.499023	1	SSQFVISPPALRS	7	10	19.7652	20.1294	20.133	19.8704	20.2258	18.5384	18.8642	19.0392	18.7462	18.957	19.0494	ETRISFV
sp|Q8WYP5|ELYS_HUMAN	S1218:S1222	Protein ELYS OS=Homo sapiens GN=AHCTF1 PE=1 SV=3	-1.12933	0.000318401	-0.268242	0.592511	3	1	1.354	0.5495	1.1153	0.99254	LASPSPSPGRSPQ,SPSPGRSPQRLKE	1	1	16.8331	16.7634	16.901	18.0021	17.9215	17.5367	17.5291	17.6674	18.7458	17.2332	17.5589	ETRISFV
sp|Q8WYP5|ELYS_HUMAN	S1647	Protein ELYS OS=Homo sapiens GN=AHCTF1 PE=1 SV=3			-0.100957	0.705386	3	1	1.714	0.6359	0.323999	0.4988	LPSAVTSDQKSQK		1						12.4819	13.0232	13.2168	13.0932	13.1524	12.7792	ETRISFV
sp|Q8WYP5|ELYS_HUMAN	T1198	Protein ELYS OS=Homo sapiens GN=AHCTF1 PE=1 SV=3	2.25059		0.21163	0.740631	3	1	5.702	0.796	0.333705	1	SGFSEFTPQSILR	1	1	13.5783	15.5952	15.7668		12.7295	13.4469	13.8155	15.2646	13.6532	13.8522	14.3866	ETRISFV
sp|Q8WYP5|ELYS_HUMAN	S1926	Protein ELYS OS=Homo sapiens GN=AHCTF1 PE=1 SV=3	-0.0467794	0.758702	0.116086	0.774912	4,5	1	1.458	0.5082	0.350446	0.5	KQDDKSSDKQLRI	1	1	16.698	16.5516	16.3537	16.6516	16.5109	14.9914	15.22	14.6502	14.3845	15.5067	14.6221	ETRISFV
sp|Q8WYP5|ELYS_HUMAN	S1232	Protein ELYS OS=Homo sapiens GN=AHCTF1 PE=1 SV=3	-0.187078	0.361263	0.0592278	0.796379	2,3,4,5	1	2.693	0.7397	0.481255	1	LKETRISFVEEDV	7	8	21.9013	22.3035	22.138	22.1844	22.4183	21.6529	21.5038	21.1717	21.1863	21.7025	21.262	ETRISFV
sp|Q8WYP5|ELYS_HUMAN	S1142	Protein ELYS OS=Homo sapiens GN=AHCTF1 PE=1 SV=3	0.350998	0.199364	0.0480399	0.877517	4,5	1	3.242	0.7647	0.770008	0.97838	QQSSMKSPLYLVS	3	2	19.0206	19.338	19.4664	18.7517	19.0964	19.5092	19.5848	19.156	19.0943	19.8903	19.1213	ETRISFV
sp|Q8WYP5|ELYS_HUMAN	S1209:S1214:S1222	Protein ELYS OS=Homo sapiens GN=AHCTF1 PE=1 SV=3			0.013344	0.914854	3	1	1.16	0.4534	1.75009	0.48915	LRSTLRSTPLASP,RSTPLASPSPSPG,SPSPGRSPQRLKE		1						15.7651	15.5757	15.7089	15.8756	15.5687	15.5652	ETRISFV
sp|Q8WYP5|ELYS_HUMAN	T1466	Protein ELYS OS=Homo sapiens GN=AHCTF1 PE=1 SV=3			-0.0353999	0.952619	4	1	3.07	0.5316	0.534875	0.33333	GGNSSLTISEGPI		1						15.1661	15.1876	13.9607	14.0431	15.2873	15.0902	ETRISFV
sp|Q8WYP5|ELYS_HUMAN	S1209:S1216:S1222	Protein ELYS OS=Homo sapiens GN=AHCTF1 PE=1 SV=3	-0.351989	0.250881	0.0158694	0.970292	3	1	1.4	0.3864	1.59491	0.49848	LRSTLRSTPLASP,TPLASPSPSPGRS,SPSPGRSPQRLKE	1	1	16.0965	16.6784	16.144	16.7376	16.5789	15.5065	15.1996	15.543	15.9692	14.6655	15.5667	ETRISFV
sp|Q8WYP5|ELYS_HUMAN	T1764	Protein ELYS OS=Homo sapiens GN=AHCTF1 PE=1 SV=3	2.4151	0.00311525			2,3	1	2.128	0.6828	1.27636	1	ASADVATPKMPGQ	3		18.5063	19.2386	18.8353	16.487	16.403							ETRISFV
sp|Q8WYP5|ELYS_HUMAN	T1229	Protein ELYS OS=Homo sapiens GN=AHCTF1 PE=1 SV=3	-0.274661	0.0908063			3	1	1.185	0.3468	2.47891	0.5	PQRLKETRISFVE	1		14.7332	14.6486	14.5719	15.052	14.7997							ETRISFV
sp|Q8WYP5|ELYS_HUMAN	S1878	Protein ELYS OS=Homo sapiens GN=AHCTF1 PE=1 SV=3	-0.076909	0.177068			2,3	1	3.741	0.571	0.767299	1	PRRIKRSVENQES	2		16.06	16.0439	16.0211	16.0632	16.1739							ETRISFV
sp|Q8WYP5|ELYS_HUMAN	T1442	Protein ELYS OS=Homo sapiens GN=AHCTF1 PE=1 SV=3	0.213913	0.262869			3	1	1.609	0.5699	0.066956	0.49831	TSVETYTPAIRAN	1		16.8116	17.2232	17.0159	16.7682	16.8379							ETRISFV
sp|Q8WYP5|ELYS_HUMAN	T2013	Protein ELYS OS=Homo sapiens GN=AHCTF1 PE=1 SV=3	0.651251	0.263567			4	1	1.376	0.4738	0.900056	0.3333	RRSTRNTPAKSEN	1		16.0821	16.1773	15.2516	14.8035	15.568							ETRISFV
sp|Q8WYP5|ELYS_HUMAN	S1250	Protein ELYS OS=Homo sapiens GN=AHCTF1 PE=1 SV=3	0.447231	0.324204			4	1	2.159	0.3566	2.50007	1	PGAADDSKLEVFT	1		14.6161	15.4965	15.2896	14.4675	14.9061							ETRISFV
sp|Q8WYP5|ELYS_HUMAN	S1250:T1256	Protein ELYS OS=Homo sapiens GN=AHCTF1 PE=1 SV=3	0.504805	0.356244			4	1	1.609	0.4351	2.32141	0.49799	PGAADDSKLEVFT,SKLEVFTTPKKCA	1		17.6428	18.5922	17.814	17.1488	17.8742							ETRISFV
sp|Q8WYP5|ELYS_HUMAN	S1513	Protein ELYS OS=Homo sapiens GN=AHCTF1 PE=1 SV=3	-0.335357	0.357327			4	1	2.232	0.4738	1.46097	0.5	KLPISDSPPDTQE	2		15.8656	16.5888	16.3707	16.4251	16.7957							ETRISFV
sp|Q8WYP5|ELYS_HUMAN	S2181	Protein ELYS OS=Homo sapiens GN=AHCTF1 PE=1 SV=3	0.215767	0.646349			5	1	2.029	0.4426	1.32051	0.99981	LKDDAQSVETLGK	1		16.1966	17.1978	17.1586	16.5807	16.6898							ETRISFV
sp|Q8WYP5|ELYS_HUMAN	S1396	Protein ELYS OS=Homo sapiens GN=AHCTF1 PE=1 SV=3	-0.186336	0.73234			4	1	2.93	0.6464	0.841905	0.99354	VAAEAFSELNHLS	1		12.9841	12.6731	13.8946	13.1688	13.5717							ETRISFV
sp|O75376|NCOR1_HUMAN	S2136	Nuclear receptor corepressor 1 OS=Homo sapiens GN=NCOR1 PE=1 SV=2			-0.293094	0.00986415	4	1	1.226	0.2406	2.20987	1	GSRPGKSPERSHV		1						17.3629	17.2966	17.4364	17.6392	17.585	17.751	EQRRVKFI
sp|O75376|NCOR1_HUMAN	S1195	Nuclear receptor corepressor 1 OS=Homo sapiens GN=NCOR1 PE=1 SV=2	-0.286419	0.292494	-0.262899	0.162801	3,4	1	2.051	0.6831	0.400743	0.5	RMPIEDSSPEKGR	5	6	22.4421	22.439	22.0023	22.4165	22.7452	22.1352	22.1602	22.0473	22.64	22.3712	22.1203	EQRRVKFI
sp|O75376|NCOR1_HUMAN	S821	Nuclear receptor corepressor 1 OS=Homo sapiens GN=NCOR1 PE=1 SV=2	-0.0502572	0.820487	-0.292003	0.16796	2	1	2.122	0.582	1.47648	1	PATKADSVDVEVR	1	1	16.748	17.0908	16.9112	16.7552	17.1786	16.6556	17.0324	17.0384	17.3919	16.9829	17.2276	EQRRVKFI
sp|O75376|NCOR1_HUMAN	S2086:T2091	Nuclear receptor corepressor 1 OS=Homo sapiens GN=NCOR1 PE=1 SV=2			1.41537	0.171564	3	1	3.391	0.24	1.4958	0.99132	TFQNSPSALVSTP,PSALVSTPVRTKT		1						14.6606	15.0396	14.5702	11.6753	14.3422	14.0068	EQRRVKFI
sp|O75376|NCOR1_HUMAN	S2315:S2318	Nuclear receptor corepressor 1 OS=Homo sapiens GN=NCOR1 PE=1 SV=2			-0.208454	0.185766	3	1	1.699	0.5609	1.53239	1	REEGDPSPHSGGV,GDPSPHSGGVCKP		1						14.7408	14.8137	14.6248	14.818	15.1718	14.8148	EQRRVKFI
sp|O75376|NCOR1_HUMAN	S1977	Nuclear receptor corepressor 1 OS=Homo sapiens GN=NCOR1 PE=1 SV=2	0.049205	0.833273	-0.555746	0.231032	3,4	1	5.013	0.6916	1.18293	1	DAIEVISPASSPA	1	1	14.4189	14.4076	14.886	14.4307	14.6126	14.6254	14.5609	14.7214	15.8179	14.4728	15.2843	EQRRVKFI
sp|O75376|NCOR1_HUMAN	S2202	Nuclear receptor corepressor 1 OS=Homo sapiens GN=NCOR1 PE=1 SV=2	0.468494	0.0129761	0.564598	0.301748	2,3	1	2.132	0.3246	1.12689	0.99998	TKLENTSPMVKSK	4	2	20.6471	20.669	20.8605	20.2437	20.2704	19.107	19.3255	19.0413	17.6835	19.2444	18.8521	EQRRVKFI
sp|O75376|NCOR1_HUMAN	T2201	Nuclear receptor corepressor 1 OS=Homo sapiens GN=NCOR1 PE=1 SV=2			0.722104	0.310177	3	1	1.177	0.2056	1.7309	0.5	FTKLENTSPMVKS		1						19.2936	19.0107	19.149	17.1961	19.0288	19.0622	EQRRVKFI
sp|O75376|NCOR1_HUMAN	T1148	Nuclear receptor corepressor 1 OS=Homo sapiens GN=NCOR1 PE=1 SV=2	1.06901	0.0115211	0.74313	0.313645	4	1	4.543	0.6491	2.30583	0.99703	GSITRGTPTSKIS	1	1	17.8632	17.7108	17.6941	16.4461	16.9279	17.9664	18.2285	17.7922	16.0283	18.1421	17.5874	EQRRVKFI
sp|O75376|NCOR1_HUMAN	T2396	Nuclear receptor corepressor 1 OS=Homo sapiens GN=NCOR1 PE=1 SV=2	-0.621203	0.0987495	0.545209	0.343506	3,4	1	3.198	0.6605	0.963991	0.99522	MRMLSSTPPTPIA	1	2	13.5674	13.0355	13.7008	14.0634	14.0481	14.8748	14.9325	14.8319	13.3222	14.8925	14.7889	EQRRVKFI
sp|O75376|NCOR1_HUMAN	S2315	Nuclear receptor corepressor 1 OS=Homo sapiens GN=NCOR1 PE=1 SV=2	-0.385098	0.0989382	-0.190329	0.348204	3,4,5	1	1.682	0.6125	0.247043	1	REEGDPSPHSGGV	5	5	19.4974	19.2446	19.0821	19.7225	19.5971	19.5975	19.5886	19.2752	19.899	19.7275	19.4057	EQRRVKFI
sp|O75376|NCOR1_HUMAN	T568	Nuclear receptor corepressor 1 OS=Homo sapiens GN=NCOR1 PE=1 SV=2	0.295194	0.138634	0.33108	0.401062	3,4	1	2.203	0.5747	2.65889	1	EEREQATPRGRKT	1	2	18.5766	18.6778	18.3713	18.1258	18.3676	20.1826	20.3347	20.1422	19.2414	20.4329	19.9919	EQRRVKFI
sp|O75376|NCOR1_HUMAN	S2086	Nuclear receptor corepressor 1 OS=Homo sapiens GN=NCOR1 PE=1 SV=2	-2.12014	0.00662203	0.728933	0.404097	4	1	4.021	0.6332	2.63639	0.99455	TFQNSPSALVSTP	1	1		13.2808	13.2381	15.2075	15.5516	15.5944	14.7489	15.4471	13.0956	15.5336	14.9744	EQRRVKFI
sp|O75376|NCOR1_HUMAN	S1196	Nuclear receptor corepressor 1 OS=Homo sapiens GN=NCOR1 PE=1 SV=2	-0.160545	0.348609	-0.190658	0.405527	3,4,5	1	2.446	0.5914	0.405695	0.99828	MPIEDSSPEKGRE	6	2	20.5342	20.4045	20.2989	20.7276	20.4185	20.8692	20.7866	20.5451	21.2688	20.8468	20.6571	EQRRVKFI
sp|O75376|NCOR1_HUMAN	S2120	Nuclear receptor corepressor 1 OS=Homo sapiens GN=NCOR1 PE=1 SV=2	-0.10553	0.462898	-0.253329	0.422262	2,3	1	1.952	0.6815	0.205599	1	RPGSRVSPENLVD	1	2	16.1645	15.8995	15.9115	16.1752	16.0196	19.3921	19.7973	20.0989	20.202	19.6237	20.2226	EQRRVKFI
sp|O75376|NCOR1_HUMAN	T1300	Nuclear receptor corepressor 1 OS=Homo sapiens GN=NCOR1 PE=1 SV=2	2.64867	0.0002498	0.55209	0.48629	2,3	1	4.214	0.7707	0.239528	1	GSIMQGTPRATTE	8	1	18.6474	18.6988	18.9306	16.0267	16.1938	11.7327	13.1642	13.1794	11.0683	12.7524	12.5994	EQRRVKFI
sp|O75376|NCOR1_HUMAN	S2394	Nuclear receptor corepressor 1 OS=Homo sapiens GN=NCOR1 PE=1 SV=2	-1.04456	0.0162245	0.482098	0.489863	3	1	2.734	0.7147	1.39308	0.33333	LTMRMLSSTPPTP	1	1	11.6996	12.0299	12.0039	13.1746	12.7368	11.7037	12.0866	11.4832	10.47	12.4715	10.8857	EQRRVKFI
sp|O75376|NCOR1_HUMAN	S224	Nuclear receptor corepressor 1 OS=Homo sapiens GN=NCOR1 PE=1 SV=2	-0.400697	0.188647	-0.222588	0.506919	4,5	1	5.008	0.635	0.120934	1	EPEKPVSPPPVEQ	4	4	19.9675	19.903	19.451	20.3208	20.0283	20.0885	19.9646	19.5934	20.6361	19.8873	19.7909	EQRRVKFI
sp|O75376|NCOR1_HUMAN	S1281:S1284	Nuclear receptor corepressor 1 OS=Homo sapiens GN=NCOR1 PE=1 SV=2			0.42879	0.548473	3	1	1.441	0.4885	1.48259	1	RALPRGSPHSDLK,PRGSPHSDLKERT		1						16.608	17.4476	17.178	15.4383	17.1906	17.3183	EQRRVKFI
sp|O75376|NCOR1_HUMAN	S1472	Nuclear receptor corepressor 1 OS=Homo sapiens GN=NCOR1 PE=1 SV=2	-0.0680499	0.64975	0.204997	0.548756	2,3	1	2.179	0.7368	1.93326	1	APKAQLSPGIYDD	4	5	19.1645	19.0035	19.3515	19.2927	19.1897	19.5266	19.4317	19.5952	18.6987	19.5488	19.6911	EQRRVKFI
sp|O75376|NCOR1_HUMAN	S158:S172	Nuclear receptor corepressor 1 OS=Homo sapiens GN=NCOR1 PE=1 SV=2	-0.394654	0.233331	-0.241318	0.585889	3,4	1	3.552	0.6951	1.60285	0.99604	KHEAPSSPISGQP,GDDQNASPSKLSK	2	1	17.276	17.9086	17.6031	17.828	18.1531	14.8484	15.8361	15.7598	16.1461	15.2609	15.7612	EQRRVKFI
sp|O75376|NCOR1_HUMAN	S1263	Nuclear receptor corepressor 1 OS=Homo sapiens GN=NCOR1 PE=1 SV=2	0.222521	0.383346	0.247441	0.612268	3	1	2.636	0.6999	0.618702	1	GMSMRESPVSAPL	3	3	18.5015	18.1069	18.6708	18.2505	18.1573	18.1529	17.6	18.2904	17.06	17.8023	18.4386	EQRRVKFI
sp|O75376|NCOR1_HUMAN	S1281	Nuclear receptor corepressor 1 OS=Homo sapiens GN=NCOR1 PE=1 SV=2	0.0852928	0.784873	0.211819	0.64066	2,3,4	1	2.489	0.4289	0.489441	1	RALPRGSPHSDLK	6	5	21.5496	20.9088	21.0184	21.2457	20.9016	21.1359	20.8112	21.1173	20.0332	21.408	20.9878	EQRRVKFI
sp|O75376|NCOR1_HUMAN	S1977:S1981	Nuclear receptor corepressor 1 OS=Homo sapiens GN=NCOR1 PE=1 SV=2	-0.093942	0.727363	0.0708351	0.807656	3,4	1	4.638	0.6861	0.561246	0.99999	DAIEVISPASSPA,VISPASSPAPPQE	3	2	17.2475	17.629	17.4796	17.2787	17.8132	15.809	16.3659	16.4013	15.7757	16.1435	16.4445	EQRRVKFI
sp|O75376|NCOR1_HUMAN	S2184	Nuclear receptor corepressor 1 OS=Homo sapiens GN=NCOR1 PE=1 SV=2	-0.124355	0.388327	0.0470781	0.892964	2,3	1	4.066	0.7123	0.185406	1	QRNDARSPGSISY	8	7	21.2817	21.3681	21.5551	21.4369	21.6151	20.4943	21.0527	21.1735	20.3668	21.0057	21.2068	EQRRVKFI
sp|O75376|NCOR1_HUMAN	T2396:T2399	Nuclear receptor corepressor 1 OS=Homo sapiens GN=NCOR1 PE=1 SV=2	2.33467	0.0211471			3	1	2.537	0.5589	3.54274	0.49773	MRMLSSTPPTPIA,LSSTPPTPIACAP	1		13.9929	13.2083	13.7644	11.8977	10.7433							EQRRVKFI
sp|O75376|NCOR1_HUMAN	S2394:T2399	Nuclear receptor corepressor 1 OS=Homo sapiens GN=NCOR1 PE=1 SV=2	1.50314	0.0113147			4	1	1.535	0.4469	2.1294	0.16667	LTMRMLSSTPPTP,LSSTPPTPIACAP	1		16.443	15.757	16.2487	14.5744	14.7184							EQRRVKFI
sp|O75376|NCOR1_HUMAN	S2084	Nuclear receptor corepressor 1 OS=Homo sapiens GN=NCOR1 PE=1 SV=2	-1.88312	0.00173368			3	1	3.44	0.5642	4.50512	0.99565	TSTFQNSPSALVS	1		13.9578	13.5149	13.6229	15.6282	15.535							EQRRVKFI
sp|O75376|NCOR1_HUMAN	S1545	Nuclear receptor corepressor 1 OS=Homo sapiens GN=NCOR1 PE=1 SV=2	0.481973	0.0538071			4	1	2.935	0.583	2.44898	0.5	DPVVSHSPFDPHH	1		15.7805	15.706	15.9221	15.1425	15.4992							EQRRVKFI
sp|O75376|NCOR1_HUMAN	T1670	Nuclear receptor corepressor 1 OS=Homo sapiens GN=NCOR1 PE=1 SV=2	0.342474	0.291822			4	1	2.453	0.596	2.09333	0.33234	VPHPGGTSTPPMD	2		15.6938	15.0564	15.5763	15.2205	14.9789							EQRRVKFI
sp|O75376|NCOR1_HUMAN	S918	Nuclear receptor corepressor 1 OS=Homo sapiens GN=NCOR1 PE=1 SV=2	0.0268976	0.947799			5	1	1.408	0.3494	2.72824	0.9784	GSILVSSPLKPNP	1		12.3103	12.7183	12.6871	12.091	12.999							EQRRVKFI
sp|O75376|NCOR1_HUMAN	S2253	Nuclear receptor corepressor 1 OS=Homo sapiens GN=NCOR1 PE=1 SV=2	-1.29731				3	1	2.959	0.5941	2.99781	1	VSSRGHSFADPAS	1		13.3881	11.7068	12.5962		13.861							EQRRVKFI
sp|O75376|NCOR1_HUMAN	S2395	Nuclear receptor corepressor 1 OS=Homo sapiens GN=NCOR1 PE=1 SV=2					4	1	2.514	0.5453	0.989231	0.33228	TMRMLSSTPPTPI	1		13.1738	12.1746	12.2308									EQRRVKFI
sp|Q7Z3T8|ZFY16_HUMAN	S330	Zinc finger FYVE domain-containing protein 16 OS=Homo sapiens GN=ZFYVE16 PE=1 SV=3			0.705564	0.10667	3	1	1.067	0.2624	1.30654	1	FKLPDFSFQEDKT		1						14.1227	14.6348	14.6794	13.2855	13.7477	14.2871	EQKRVWFA
sp|Q7Z3T8|ZFY16_HUMAN	S319	Zinc finger FYVE domain-containing protein 16 OS=Homo sapiens GN=ZFYVE16 PE=1 SV=3			-0.406289	0.167951	5	1	1.859	0.3088	0.82702	0.33333	CLNDSNSRDENFK		1						16.693	16.9387	16.9358	17.6806	16.8983	17.2074	EQKRVWFA
sp|Q7Z3T8|ZFY16_HUMAN	S815	Zinc finger FYVE domain-containing protein 16 OS=Homo sapiens GN=ZFYVE16 PE=1 SV=3	0.0467045	0.868704	-0.256381	0.177155	2,3	1	3.15	0.6272	0.154286	1	AFERMMSPTGSNL	10	8	22.4752	22.1333	22.636	22.6035	22.1327	21.4559	21.2504	21.5856	21.8846	21.4624	21.7141	EQKRVWFA
sp|Q7Z3T8|ZFY16_HUMAN	S317	Zinc finger FYVE domain-containing protein 16 OS=Homo sapiens GN=ZFYVE16 PE=1 SV=3	-0.299987	0.166295	-0.265554	0.212811	2,3,4	1	3.016	0.6106	0.86164	0.99618	DLCLNDSNSRDEN	2	2	18.5143	18.9249	18.7944	18.9747	19.1144	16.8497	17.2107	17.2642	17.5461	17.1346	17.4406	EQKRVWFA
sp|Q7Z3T8|ZFY16_HUMAN	S939	Zinc finger FYVE domain-containing protein 16 OS=Homo sapiens GN=ZFYVE16 PE=1 SV=3	-0.244604	0.0823495	-0.133977	0.274423	2,3,4	1	3.918	0.6376	0.000165	1	RNEIIQSPISQVP	8	9	20.614	20.6898	20.4942	20.9249	20.763	21.979	21.7824	22.0253	22.1687	21.9172	22.1027	EQKRVWFA
sp|Q7Z3T8|ZFY16_HUMAN	T817	Zinc finger FYVE domain-containing protein 16 OS=Homo sapiens GN=ZFYVE16 PE=1 SV=3	-0.0853884	0.49771	-0.183647	0.304689	2,3	1	2.94	0.5505	0.276552	0.99823	ERMMSPTGSNLKS	7	6	20.7696	20.5942	20.8775	20.7909	20.8741	22.5695	22.3401	22.6765	22.9146	22.4976	22.7249	EQKRVWFA
sp|Q7Z3T8|ZFY16_HUMAN	S939:S946	Zinc finger FYVE domain-containing protein 16 OS=Homo sapiens GN=ZFYVE16 PE=1 SV=3			0.357536	0.371042	3	1	2.617	0.4543	2.23383	1	RNEIIQSPISQVP,PISQVPSVEKLSM		1						16.1758	16.8637	17.1281	15.9806	16.396	16.7183	EQKRVWFA
sp|Q7Z3T8|ZFY16_HUMAN	S193	Zinc finger FYVE domain-containing protein 16 OS=Homo sapiens GN=ZFYVE16 PE=1 SV=3	-0.0115021	0.977478	-0.114602	0.656249	3	1	3.439	0.5938	1.15323	0.99999	EQQNDISSELQNR	1	1	15.3178	15.6473	16.0255	15.3171	16.0331	15.2149	15.2589	14.9874	14.8316	15.405	15.5685	EQKRVWFA
sp|Q7Z3T8|ZFY16_HUMAN	S218	Zinc finger FYVE domain-containing protein 16 OS=Homo sapiens GN=ZFYVE16 PE=1 SV=3	1.23833	0.00689844			4	1	2.311	0.4812	1.1999	0.2	DTTLSDSYNYSGT	1		17.7677	18.0349	17.825	16.4316	16.8435							EQKRVWFA
sp|Q7Z3T8|ZFY16_HUMAN	S845	Zinc finger FYVE domain-containing protein 16 OS=Homo sapiens GN=ZFYVE16 PE=1 SV=3	-0.87352	0.00677547			4	1	2.607	0.4668	0.238144	0.99975	QTSSIPSPATLPV	1		12.5359	12.6868	12.8763	13.6116	13.5348							EQKRVWFA
sp|Q7Z3T8|ZFY16_HUMAN	S216	Zinc finger FYVE domain-containing protein 16 OS=Homo sapiens GN=ZFYVE16 PE=1 SV=3	0.246728	0.822411			3	1	2.455	0.5071	0.02608	0.2	KVDTTLSDSYNYS	1		12.9692	15.5902	14.853	14.2654	14.1828							EQKRVWFA
sp|P16591|FER_HUMAN	S434	Tyrosine-protein kinase Fer OS=Homo sapiens GN=FER PE=1 SV=2	-0.22637	0.514015	0.0332416	0.718992	3,4	1	3.786	0.6484	0.367724	1	IAGIIRSPKSALG	4	6	23.7594	23.5291	22.9785	23.7401	23.5572	24.4697	24.2614	24.2253	24.2405	24.3655	24.2507	ELKIKFL
sp|P16591|FER_HUMAN	Y402	Tyrosine-protein kinase Fer OS=Homo sapiens GN=FER PE=1 SV=2	-0.29109	0.0723526			3	1	2.598	0.6813	2.97531	1	PPPVVNYEEDARS	1		15.0047	14.7844	14.7948	15.2239	15.0809							ELKIKFL
sp|Q99996|AKAP9_HUMAN	S1053	A-kinase anchor protein 9 OS=Homo sapiens GN=AKAP9 PE=1 SV=3	0.0175721	0.9398	-0.20716	0.0691512	2,3	1	1.671	0.467	0.680501	1	VSKVNKSFGEESK	2	2	19.1827	19.5922	19.5695	19.2583	19.6028	20.8626	20.9707	21.0133	21.2517	21.0174	21.1991	EDKVSFE
sp|Q99996|AKAP9_HUMAN	S3580	A-kinase anchor protein 9 OS=Homo sapiens GN=AKAP9 PE=1 SV=3	-0.169409	0.596743	-0.196796	0.297283	3,4	1	4.914	0.777	2.35936	1	EEPSLVSPSTSCG	1	2	17.8557	17.2274	17.6582	17.9624	17.5372	18.6834	18.6166	18.4047	19.0411	18.5751	18.6789	EDKVSFE
sp|Q99996|AKAP9_HUMAN	S2677	A-kinase anchor protein 9 OS=Homo sapiens GN=AKAP9 PE=1 SV=3	-0.225464	0.12906	-0.221488	0.299198	3,4	1	4.016	0.5931	0.533531	1	EKEKKRSPQDVEV	2	2	20.6545	20.6188	20.439	20.8847	20.7078	21.4812	21.3525	21.2648	21.9373	21.4195	21.4061	EDKVSFE
sp|Q99996|AKAP9_HUMAN	S2591	A-kinase anchor protein 9 OS=Homo sapiens GN=AKAP9 PE=1 SV=3	-0.413443	0.149363	-0.104805	0.556765	2,3	1	2.71	0.7311	0.954211	0.5	DNQTISSEPERTN	2	1	15.8479	16.0734	16.4071	16.4633	16.5826	15.7627	15.698	16.0679	16.1297	15.7283	15.985	EDKVSFE
sp|Q99996|AKAP9_HUMAN	T2545	A-kinase anchor protein 9 OS=Homo sapiens GN=AKAP9 PE=1 SV=3			0.0229475	0.902949	3	1	1.212	0.2657	0.283954	1	EQGQFETEMLQKK		1						13.4046	13.1155	13.4607	13.2341	13.1029	13.5749	EDKVSFE
sp|Q14643|ITPR1_HUMAN	S421	Inositol 1,4,5-trisphosphate receptor type 1 OS=Homo sapiens GN=ITPR1 PE=1 SV=2			-0.139197	0.172758	3,4	1	2.314	0.5998	1.25691	0.5	MLKIGTSPVKEDK		3						18.5031	18.6223	18.6731	18.6356	18.7156	18.8649	DNKTVTFE
sp|Q14643|ITPR1_HUMAN	S1764	Inositol 1,4,5-trisphosphate receptor type 1 OS=Homo sapiens GN=ITPR1 PE=1 SV=2	0.0216218	0.955587	-0.219636	0.265688	4	1	4.852	0.7007	0.092484	0.99332	PSGRRESLTSFGN	1	1	16.1864	16.6412	16.887	16.2277	16.8721	17.8059	18.332	17.953	18.132	18.2589	18.3588	DNKTVTFE
sp|Q14643|ITPR1_HUMAN	T420	Inositol 1,4,5-trisphosphate receptor type 1 OS=Homo sapiens GN=ITPR1 PE=1 SV=2	0.088501	0.870337	-0.218643	0.322513	2	1	1.184	0.2796	0.799755	0.5	VMLKIGTSPVKED	1	1	13.8688	14.7545	14.6516	13.8758	14.7971	15.4948	15.9571	15.5517	15.6724	15.8717	16.1154	DNKTVTFE
sp|Q14643|ITPR1_HUMAN	S1598	Inositol 1,4,5-trisphosphate receptor type 1 OS=Homo sapiens GN=ITPR1 PE=1 SV=2			0.118253	0.585731	2	1	1.558	0.332	1.19219	1	NAARRDSVLAASR		2						20.4669	20.6292	20.24	20.0096	20.5627	20.4091	DNKTVTFE
sp|Q14643|ITPR1_HUMAN	T1766	Inositol 1,4,5-trisphosphate receptor type 1 OS=Homo sapiens GN=ITPR1 PE=1 SV=2	-0.187968	0.58583			4	1	2.919	0.6286	0.403188	0.49996	GRRESLTSFGNGP	1		14.4426	14.3137	13.6707	14.3028	14.3578							DNKTVTFE
sp|O95793|STAU1_HUMAN	T372	Double-stranded RNA-binding protein Staufen homolog 1 OS=Homo sapiens GN=STAU1 PE=1 SV=2			0.737254	0.119234	3	1	1.506	0.5823	1.31749	1	LKSEEKTPIKKPG		1						18.9034	18.6547	18.358	17.2755	18.4354	17.9934	DGRKVTFF
sp|O95793|STAU1_HUMAN	S278	Double-stranded RNA-binding protein Staufen homolog 1 OS=Homo sapiens GN=STAU1 PE=1 SV=2	-0.422121	0.276582	-0.13116	0.781038	3,4,5	1	3.609	0.7501	0.71792	0.99536	IVKPQTSPEYGQG	2	1	21.2437	21.0349	20.5525	21.6037	21.1279	15.4955	14.6172	15.2878	15.6518	14.5604	15.5818	DGRKVTFF
sp|O95793|STAU1_HUMAN	S390	Double-stranded RNA-binding protein Staufen homolog 1 OS=Homo sapiens GN=STAU1 PE=1 SV=2	-0.0371302	0.713078			4	1	2.309	0.6137	2.10934	0.99993	TFFEPGSGDENGT	1		17.5297	17.5884	17.5761	17.4826	17.7211							DGRKVTFF
sp|Q6ZSY5|PPR3F_HUMAN	S18	Protein phosphatase 1 regulatory subunit 3F OS=Homo sapiens GN=PPP1R3F PE=1 SV=3	-0.409901	0.0143144	-0.457894	0.00197527	2,3	1	2.489	0.5757	1.55828	1	RHSAPPSPAAGEP	3	2	17.0384	17.1685	17.1682	17.4585	17.6114	16.9198	17.0665	17.0829	17.5542	17.4521	17.4365	APRRVLFA
sp|Q6ZSY5|PPR3F_HUMAN	S429	Protein phosphatase 1 regulatory subunit 3F OS=Homo sapiens GN=PPP1R3F PE=1 SV=3	0.164948	0.42039	-0.415052	0.188982	3	1	3.509	0.7808	1.02687	1	LCGLGGSPRDQAS	1	3	14.0071	13.7206	14.1905	13.8273	13.7883	14.7345	14.4583	14.7642	15.1877	14.5981	15.4164	APRRVLFA
sp|Q6ZSY5|PPR3F_HUMAN	S401	Protein phosphatase 1 regulatory subunit 3F OS=Homo sapiens GN=PPP1R3F PE=1 SV=3	-0.0975015	0.780672	-0.428812	0.246467	3	1	3.646	0.6692	0.771176	0.5	GDVPRSSPPVAFT	1	1	15.1075	15.7808	15.3351	15.2459	15.7647	13.7656	14.7435	14.5411	14.8411	14.5733	14.9223	APRRVLFA
sp|Q6ZSY5|PPR3F_HUMAN	S14:S18	Protein phosphatase 1 regulatory subunit 3F OS=Homo sapiens GN=PPP1R3F PE=1 SV=3	-0.140153	0.487672	0.407071	0.259913	3,4	1	2.643	0.6549	1.94505	1	EPPLRHSAPPSPA,RHSAPPSPAAGEP	2	2	16.7145	16.8547	16.3902	16.7974	16.7891	17.4421	17.3634	16.9734	16.4389	17.372	16.7468	APRRVLFA
sp|Q6ZSY5|PPR3F_HUMAN	S521	Protein phosphatase 1 regulatory subunit 3F OS=Homo sapiens GN=PPP1R3F PE=1 SV=3			0.0775124	0.267378	4	1	3.106	0.6777	2.22788	0.49557	STDGGMSPSHPLG		1						15.0809	14.9866	15.1569	14.9385	14.9951	15.0584	APRRVLFA
sp|Q6ZSY5|PPR3F_HUMAN	S421:S429	Protein phosphatase 1 regulatory subunit 3F OS=Homo sapiens GN=PPP1R3F PE=1 SV=3			0.0648656	0.919419	3	1	2.445	0.5996	1.68397	0.5	IRIPPSSPLCGLG,LCGLGGSPRDQAS		1						11.8423	13.171	12.3298	11.477	12.691	12.9805	APRRVLFA
sp|Q9ULJ8|NEB1_HUMAN	S371	Neurabin-1 OS=Homo sapiens GN=PPP1R9A PE=1 SV=2	0.0963218	0.790289	-0.119234	0.325848	3,4	1	2.974	0.6903	0.477186	0.99999	AGGDFTSPDASAS	1	2	14.0936	14.8392	14.5865	14.1778	14.6424	15.9779	16.1798	15.821	16.1539	16.0711	16.1112	ANRKIKFS
sp|Q9ULJ8|NEB1_HUMAN	T839	Neurabin-1 OS=Homo sapiens GN=PPP1R9A PE=1 SV=2			0.304111	0.479419	4	1	3.773	0.6904	1.53358	0.5	NIFERRTSLGEVS		1						16.3209	17.1663	16.178	16.2378	16.6718	15.8433	ANRKIKFS
sp|Q9ULJ8|NEB1_HUMAN	S338	Neurabin-1 OS=Homo sapiens GN=PPP1R9A PE=1 SV=2	-0.386357	0.600251	-0.102519	0.872412	3	1	4.131	0.6569	1.64049	0.99999	PKSEIPSPQSQLL	1	1	14.1151	12.6494	14.1834	14.2278	13.8436	15.6123	15.2046	16.7021	16.7231	15.4116	15.6919	ANRKIKFS
sp|Q9ULJ8|NEB1_HUMAN	S840	Neurabin-1 OS=Homo sapiens GN=PPP1R9A PE=1 SV=2	0.0270419	0.68686			4	1	4.563	0.6182	0.21464	0.5	IFERRTSLGEVSK	3		18.5721	18.6474	18.4903	18.5208	18.5649							ANRKIKFS
sp|Q96JM3|CHAP1_HUMAN	S736	Chromosome alignment-maintaining phosphoprotein 1 OS=Homo sapiens GN=CHAMP1 PE=1 SV=2	-0.303098	0.513268	0.597175	0.00953173	4	1	2.041	0.527	1.00961	1	NKHNVHSPYKCTI	3	2	17.1239	17.5463	16.518	17.1778	17.5538	17.975	17.8087	17.9117	17.211	17.1569	17.536
sp|Q9NRX1|PNO1_HUMAN	S36	RNA-binding protein PNO1 OS=Homo sapiens GN=PNO1 PE=1 SV=1	-0.118302	0.551433	0.596183	0.0140084	2	1	2.037	0.7025	1.5836	1	RQAEQLSAAGEGG	1	1	14.8888	15.1491	14.7015	14.9555	15.1073	15.1444	14.9936	14.8869	14.3006	14.6555	14.2803
sp|Q6P2D0|ZFP1_HUMAN	T291	Zinc finger protein 1 homolog OS=Homo sapiens GN=ZFP1 PE=2 SV=2	0.0252971	0.933746	0.594347	0.0121919	4	1	2.37	0.3439	1.41517	0.99642	THQRIHTGERPYE	1	1	15.4843	15.1068	15.8444	15.5257	15.3808	15.2352	15.4693	15.3824	14.6575	14.6417	15.0047
sp|P29692|EF1D_HUMAN	T129:S133	Elongation factor 1-delta OS=Homo sapiens GN=EEF1D PE=1 SV=5			0.592839	0.0296437	3	1	1.405	0.4342	2.26398	1	RATAPQTQHVSPM,PQTQHVSPMRQVE		1						16.4158	15.9517	16.0326	15.4517	15.4152	15.7548
sp|P45973|CBX5_HUMAN	S92:S97	Chromobox protein homolog 5 OS=Homo sapiens GN=CBX5 PE=1 SV=1	-0.165831	0.3109	0.590004	0.02807	2,4	1	2.546	0.3749	0.06808	1	ESNKRKSNFSNSA,KSNFSNSADDIKS	1	2	16.3742	16.4325	16.3246	16.3681	16.7177	18.2652	18.4805	18.2915	17.4677	17.7732	18.0262
sp|Q8NEM2|SHCBP_HUMAN	S622	SHC SH2 domain-binding protein 1 OS=Homo sapiens GN=SHCBP1 PE=1 SV=3	0.0180354	0.989332	0.589424	0.0294431	3,4	1	4.602	0.694	0.90123	0.99674	NELIAASTQKGQI	1	1	15.2933	15.7577	13.3571	13.7082	15.8611	15.1393	15.3158	15.0349	14.272	14.8034	14.6464
sp|Q1W6H9|F110C_HUMAN	S174	Protein FAM110C OS=Homo sapiens GN=FAM110C PE=2 SV=2			0.577763	0.0458594	3	1	1.248	0.48	0.579027	0.99056	PAPAARSAAPSSV		1						15.9625	16.3124	16.2429	15.2882	15.8804	15.6158
sp|O76021|RL1D1_HUMAN	S413	Ribosomal L1 domain-containing protein 1 OS=Homo sapiens GN=RSL1D1 PE=1 SV=3	-0.32039	0.165623	0.577354	0.0472243	2,3	1	1.623	0.4834	1.2119	0.99797	RKALPASETPKAA	1	2	19.1726	19.6168	19.3599	19.6274	19.7796	19.9579	20.0446	20.1198	19.0819	19.5599	19.7485
sp|Q9BRL6|SRSF8_HUMAN	S273:S281	Serine/arginine-rich splicing factor 8 OS=Homo sapiens GN=SRSF8 PE=1 SV=1	-0.255125	0.309276	0.577213	0.0284413	3,4	1	2.277	0.7294	0.2523	0.5	SKRPPKSPEEEGQ,EEEGQMSS-----	10	8	20.889	20.4482	20.5753	21.0573	20.728	20.3535	20.6069	20.2412	19.5616	20.0024	19.9061
sp|Q12888|TP53B_HUMAN	S395	Tumor suppressor p53-binding protein 1 OS=Homo sapiens GN=TP53BP1 PE=1 SV=2	-0.0516433	0.878213	0.576186	0.0430393	3,4	1	3.088	0.7058	0.125977	0.99687	DKPMDTSVLSEEG	1	2	17.1497	16.656	16.8155	17.2559	16.5948	17.9406	17.3207	17.4895	17.052	16.8746	17.0957
sp|Q86XJ1|GA2L3_HUMAN	S452	GAS2-like protein 3 OS=Homo sapiens GN=GAS2L3 PE=1 SV=1	0.0692792	0.897468	0.573333	0.0447718	3	1	2.028	0.5444	1.06915	1	VIPAQNSADLPES	1	1	13.7514	14.8438	14.5814	13.9837	14.6621	13.8803	13.4272	13.6403		13.031	13.1209
sp|P28290|SSFA2_HUMAN	S92:S99	Sperm-specific antigen 2 OS=Homo sapiens GN=SSFA2 PE=1 SV=3	0.0523935	0.713502	0.5728	0.0141225	3	1	2.467	0.5369	1.81893	0.49927	RTPLGASLDEQSS,LDEQSSSTLKGVL	2	2	16.465	16.3067	16.6163	16.49	16.3305	17.3856	17.1432	17.1702	16.4396	16.8223	16.7187
sp|P09651|ROA1_HUMAN	S362	Heterogeneous nuclear ribonucleoprotein A1 OS=Homo sapiens GN=HNRNPA1 PE=1 SV=5	0.606701	0.0505587	0.571019	0.00925525	3	1	3.676	0.7756	1.03171	0.99997	GYGGSSSSSSYGS	1	1	14.3236	14.143	14.08	13.7992	13.3518	15.412	15.1207	15.5044	14.7834	14.7071	14.8334
sp|Q07666|KHDR1_HUMAN	T33	KH domain-containing, RNA-binding, signal transduction-associated protein 1 OS=Homo sapiens GN=KHDRBS1 PE=1 SV=1	1.54967	0.0299908	0.568799	0.0332433	3,4	1	2.558	0.5622	1.38045	0.99999	HPSVRQTPSRQPP	2	2	19.0226	19.9131	18.9684	17.694	17.8093	18.2987	18.44	18.6125	17.5837	17.966	18.0951
sp|P49006|MRP_HUMAN	S135	MARCKS-related protein OS=Homo sapiens GN=MARCKSL1 PE=1 SV=2			0.56575	0.0340917	4	1	5.537	0.8075	1.45543	0.99574	GEIGACSDEGTAQ		1						13.7007	13.3559	13.669	13.2285	13.0538	12.746
sp|Q9BW19|KIFC1_HUMAN	T359	Kinesin-like protein KIFC1 OS=Homo sapiens GN=KIFC1 PE=1 SV=2			0.564122	0.0263525	2,3	1	2.108	0.6505	0.969521	1	SDERRGTLSGAPA		2						16.1874	16.6116	16.2675	15.7078	15.6758	15.9905
sp|Q6P6C2|ALKB5_HUMAN	S371:S379	RNA demethylase ALKBH5 OS=Homo sapiens GN=ALKBH5 PE=1 SV=2	1.46002	0.00524848	0.564025	0.0120258	3,4	1	1.328	0.3938	0.967332	0.49604	ENYWRKSYESSED,ESSEDCSEAAGSP	1	1	17.2748	16.8515	17.2395	15.7894	15.5344	17.3785	17.105	16.9491	16.5545	16.6416	16.5444
sp|A8CG34|P121C_HUMAN	T375	Nuclear envelope pore membrane protein POM 121C OS=Homo sapiens GN=POM121C PE=1 SV=2			0.563116	0.0199243	3	1	2.609	0.6389	3.09147	0.16667	SSMSSLTGAYTSG		1						15.283	15.4697	15.3677	14.5311	14.9304	14.9696
sp|P35251|RFC1_HUMAN	S552	Replication factor C subunit 1 OS=Homo sapiens GN=RFC1 PE=1 SV=4			0.56106	0.0390772	3	1	2.22	0.5644	1.19795	1	TDVFWKSLDFKEQ		1						16.6043	16.6509	16.4404	15.7076	15.9936	16.3112
sp|P49207|RL34_HUMAN	S12	60S ribosomal protein L34 OS=Homo sapiens GN=RPL34 PE=1 SV=3	-0.111036	0.306831	0.560142	0.0108038	2,3	1	1.812	0.6161	1.30409	0.99999	TYRRRLSYNTASN	4	2	19.9762	20.0606	20.2054	20.1562	20.2274	20.5529	20.8719	20.596	20.1502	20.2195	19.9707
sp|Q9BTX1|NDC1_HUMAN	S406:T414:S417	Nucleoporin NDC1 OS=Homo sapiens GN=TMEM48 PE=1 SV=2			0.558741	0.0178263	5	1	1.742	0.2692	1.45807	0.1666	EPKKLNSPEETAF,EETAFQTPKSSQM,AFQTPKSSQMPRP		1						17.4129	17.1032	17.0902	16.4508	16.7081	16.7712
sp|Q9UEG4|ZN629_HUMAN	T341	Zinc finger protein 629 OS=Homo sapiens GN=ZNF629 PE=2 SV=2			0.558448	0.0249109	3,4	1	4.249	0.3505	0.191899	0.99767	QHQRTHTGEKPYE		2						20.1048	20.5439	20.4209	19.981	19.708	19.7054
sp|Q86TC9|MYPN_HUMAN	T865	Myopalladin OS=Homo sapiens GN=MYPN PE=1 SV=2			0.558082	0.0280405	2,3,4	1	1.548	0.5039	0.818497	0.5	GLAKKNTKSPQPV		5						18.566	18.4789	18.6294	17.6811	18.1753	18.1437
sp|O43306|ADCY6_HUMAN	S576	Adenylate cyclase type 6 OS=Homo sapiens GN=ADCY6 PE=1 SV=2			0.557181	0.0427337	2	1	1.724	0.5928	1.85837	1	QRTRANSMEGLMP		2						18.5397	18.0907	18.3434	17.578	17.6867	18.0375
sp|Q9UQ88|CD11A_HUMAN	T12	Cyclin-dependent kinase 11A OS=Homo sapiens GN=CDK11A PE=1 SV=4			0.555032	0.00616817	3	2	1.909	0.5348	1.19738	1	DSWKVKTLDEILQ		1						14.7434	14.5026	14.5324	13.9752	13.9552	14.183
sp|P21127|CD11B_HUMAN	T12	Cyclin-dependent kinase 11B OS=Homo sapiens GN=CDK11B PE=1 SV=3			0.555032	0.00616817	3	2	1.909	0.5348	1.19738	1	DSWKVKTLDEILQ		1						14.7434	14.5026	14.5324	13.9752	13.9552	14.183
sp|Q8NC56|LEMD2_HUMAN	S175	LEM domain-containing protein 2 OS=Homo sapiens GN=LEMD2 PE=1 SV=1	0.700315	0.0596258	0.55064	0.0383819	3	1	1.496	0.449	0.373869	0.5	PARLPSSLLGPDP	1	1	15.4992	15.9122	16.1217	15.1675	15.1206	15.9253	15.7134	15.8778	14.9506	15.4334	15.4805
sp|P42696|RBM34_HUMAN	S14:S28	RNA-binding protein 34 OS=Homo sapiens GN=RBM34 PE=1 SV=2	-0.172901	0.269126	0.549153	0.00865211	3,4	1	2.113	0.6346	0.154295	1	KRKRKRSVQEGEN,DDGVRGSPPEDYR	4	7	18.1383	17.9014	18.1296	18.336	18.1226	19.5271	19.4141	19.1634	18.8736	18.8408	18.7427
sp|O60245|PCDH7_HUMAN	T924	Protocadherin-7 OS=Homo sapiens GN=PCDH7 PE=1 SV=2	0.64652	0.143021	0.546788	0.0111068	3,4,5	1	4.082	0.5821	0.517589	1	DHEDFFTPQQHDK	4	2	22.0101	22.2204	21.3791	21.1838	21.2629	21.0259	20.8516	20.6992	20.1564	20.3973	20.3826
[truncated: 36,593 more rows]

## Sheet: PP1
ref	modsites	site type	opposing kinase	interactor	description	log2 difference ArppWT/S62A	pvalue ArppWT/S62A	log2 Nipp1 inh/cont	pvalue Nipp1 inh/cont	charge	match	xcorr_max	dcn_max	ppm_min	localization_max	phos_centered	tp[B55]	tp[PP1]	log2 tmt intensity ARPP19 WT_1	log2 tmt intensity ARPP19 WT_2	log2 tmt intensity ARPP19 WT_3	log2 tmt intensity ARPP19 S62A_1	log2 tmt intensity ARPP19 S62A_2	log2 tmt intensity NIPP1_1	log2 tmt intensity NIPP1_2	log2 tmt intensity NIPP1_3	log2 tmt intensity control_1	log2 tmt intensity control_2	log2 tmt intensity control_3	Norman RVxF?
[truncated: 752 more rows]

[truncated: 3 more sheets: PP1_motif, B55, B55_motif]
