# Supplementary material for: Phosphatase specificity principles uncovered by MRBLE:Dephos and global substrate identification
Source: Mol Syst Biol. 2023 Nov 2;19(12):e11782. doi: 10.15252/msb.202311782 (PMC10698503; doi:10.15252/msb.202311782)
Supplement: Supplementary file 4 — Source Data for Figure 1 [file MSB-19-e11782-s002.zip]

Archive with 156 entries (142 files):
- Figure 1/
- __MACOSX/._Figure 1
- Figure 1/.DS_Store
- __MACOSX/Figure 1/._.DS_Store
- Figure 1/1F/
- __MACOSX/Figure 1/._1F
- Figure 1/1B/
- __MACOSX/Figure 1/._1B
- Figure 1/1D/
- __MACOSX/Figure 1/._1D
- Figure 1/1F/MalachitegreenB55.txt
- __MACOSX/Figure 1/1F/._MalachitegreenB55.txt
- Figure 1/1F/MalachitegreendataPP1.txt
- __MACOSX/Figure 1/1F/._MalachitegreendataPP1.txt
- Figure 1/1B/.DS_Store
- __MACOSX/Figure 1/1B/._.DS_Store
- Figure 1/1B/Bead_Images/
- __MACOSX/Figure 1/1B/._Bead_Images
- Figure 1/1B/Bead_Images.zip
- __MACOSX/Figure 1/1B/._Bead_Images.zip
- Figure 1/1D/.DS_Store
- __MACOSX/Figure 1/1D/._.DS_Store
- Figure 1/1D/Complete MRBLE-Dephos data with scripts/
- __MACOSX/Figure 1/1D/._Complete MRBLE-Dephos data with scripts
- Figure 1/1B/Bead_Images/.DS_Store
- __MACOSX/Figure 1/1B/Bead_Images/._.DS_Store
- Figure 1/1B/Bead_Images/20200911_Lambda_17_MMStack_Pos0.ome-0003.tif
- __MACOSX/Figure 1/1B/Bead_Images/._20200911_Lambda_17_MMStack_Pos0.ome-0003.tif
- Figure 1/1B/Bead_Images/20200911_A_Bckg_9_MMStack_Pos0.ome-0003.jpg
- __MACOSX/Figure 1/1B/Bead_Images/._20200911_A_Bckg_9_MMStack_Pos0.ome-0003.jpg
- Figure 1/1B/Bead_Images/20200911_Lambda_17_MMStack_Pos0.ome-0006.tif
- __MACOSX/Figure 1/1B/Bead_Images/._20200911_Lambda_17_MMStack_Pos0.ome-0006.tif
- Figure 1/1B/Bead_Images/20200911_A_Bckg_9_MMStack_Pos0.ome-0006.jpg
- __MACOSX/Figure 1/1B/Bead_Images/._20200911_A_Bckg_9_MMStack_Pos0.ome-0006.jpg
- Figure 1/1B/Bead_Images/20200911_A_Bckg_9_MMStack_Pos0.ome-0004.jpg
- __MACOSX/Figure 1/1B/Bead_Images/._20200911_A_Bckg_9_MMStack_Pos0.ome-0004.jpg
- Figure 1/1B/Bead_Images/20200911_Lambda_17_MMStack_Pos0.ome-0004.tif
- __MACOSX/Figure 1/1B/Bead_Images/._20200911_Lambda_17_MMStack_Pos0.ome-0004.tif
- Figure 1/1B/Bead_Images/20200911_A_Bckg_9_MMStack_Pos0.ome-0006.tif
- __MACOSX/Figure 1/1B/Bead_Images/._20200911_A_Bckg_9_MMStack_Pos0.ome-0006.tif
- Figure 1/1B/Bead_Images/20200911_Lambda_17_MMStack_Pos0.ome-0006.jpg
- __MACOSX/Figure 1/1B/Bead_Images/._20200911_Lambda_17_MMStack_Pos0.ome-0006.jpg
- Figure 1/1B/Bead_Images/20200911_Lambda_17_MMStack_Pos0.ome-0004.jpg
- __MACOSX/Figure 1/1B/Bead_Images/._20200911_Lambda_17_MMStack_Pos0.ome-0004.jpg
- Figure 1/1B/Bead_Images/Figure.ai
- __MACOSX/Figure 1/1B/Bead_Images/._Figure.ai
- Figure 1/1B/Bead_Images/20200911_A_Bckg_9_MMStack_Pos0.ome-0004.tif
- __MACOSX/Figure 1/1B/Bead_Images/._20200911_A_Bckg_9_MMStack_Pos0.ome-0004.tif
- Figure 1/1B/Bead_Images/20200911_A_Bckg_9_MMStack_Pos0.ome-0003.tif
- __MACOSX/Figure 1/1B/Bead_Images/._20200911_A_Bckg_9_MMStack_Pos0.ome-0003.tif
- Figure 1/1B/Bead_Images/20200911_Lambda_17_MMStack_Pos0.ome-0003.jpg
- __MACOSX/Figure 1/1B/Bead_Images/._20200911_Lambda_17_MMStack_Pos0.ome-0003.jpg
- Figure 1/1D/Complete MRBLE-Dephos data with scripts/fittedDataByExperiment.csv
- __MACOSX/Figure 1/1D/Complete MRBLE-Dephos data with scripts/._fittedDataByExperiment.csv
- Figure 1/1D/Complete MRBLE-Dephos data with scripts/allData.csv
- __MACOSX/Figure 1/1D/Complete MRBLE-Dephos data with scripts/._allData.csv
- Figure 1/1D/Complete MRBLE-Dephos data with scripts/meanScores_filtered.csv
- __MACOSX/Figure 1/1D/Complete MRBLE-Dephos data with scripts/._meanScores_filtered.csv
- Figure 1/1D/Complete MRBLE-Dephos data with scripts/ToRegeneratePlots/
- __MACOSX/Figure 1/1D/Complete MRBLE-Dephos data with scripts/._ToRegeneratePlots
- Figure 1/1D/Complete MRBLE-Dephos data with scripts/README.txt
- __MACOSX/Figure 1/1D/Complete MRBLE-Dephos data with scripts/._README.txt
- Figure 1/1D/Complete MRBLE-Dephos data with scripts/ToRegeneratePlots/PP1_1/
- __MACOSX/Figure 1/1D/Complete MRBLE-Dephos data with scripts/ToRegeneratePlots/._PP1_1
- Figure 1/1D/Complete MRBLE-Dephos data with scripts/ToRegeneratePlots/processData_filterByInitialIntensity_final.ipynb
- __MACOSX/Figure 1/1D/Complete MRBLE-Dephos data with scripts/ToRegeneratePlots/._processData_filterByInitialIntensity_final.ipynb
- Figure 1/1D/Complete MRBLE-Dephos data with scripts/ToRegeneratePlots/seqPerCode.csv
- __MACOSX/Figure 1/1D/Complete MRBLE-Dephos data with scripts/ToRegeneratePlots/._seqPerCode.csv
- Figure 1/1D/Complete MRBLE-Dephos data with scripts/ToRegeneratePlots/B55_1/
- __MACOSX/Figure 1/1D/Complete MRBLE-Dephos data with scripts/ToRegeneratePlots/._B55_1
- Figure 1/1D/Complete MRBLE-Dephos data with scripts/ToRegeneratePlots/PP1_2/
- __MACOSX/Figure 1/1D/Complete MRBLE-Dephos data with scripts/ToRegeneratePlots/._PP1_2
- Figure 1/1D/Complete MRBLE-Dephos data with scripts/ToRegeneratePlots/.ipynb_checkpoints/
- __MACOSX/Figure 1/1D/Complete MRBLE-Dephos data with scripts/ToRegeneratePlots/._.ipynb_checkpoints
- Figure 1/1D/Complete MRBLE-Dephos data with scripts/ToRegeneratePlots/PP1_Pilot/
- __MACOSX/Figure 1/1D/Complete MRBLE-Dephos data with scripts/ToRegeneratePlots/._PP1_Pilot
- Figure 1/1D/Complete MRBLE-Dephos data with scripts/ToRegeneratePlots/B55_2/
- __MACOSX/Figure 1/1D/Complete MRBLE-Dephos data with scripts/ToRegeneratePlots/._B55_2
- Figure 1/1D/Complete MRBLE-Dephos data with scripts/ToRegeneratePlots/B55_Pilot/
- __MACOSX/Figure 1/1D/Complete MRBLE-Dephos data with scripts/ToRegeneratePlots/._B55_Pilot
- Figure 1/1D/Complete MRBLE-Dephos data with scripts/ToRegeneratePlots/PP1_1/20200911_PP1_120.csv
- __MACOSX/Figure 1/1D/Complete MRBLE-Dephos data with scripts/ToRegeneratePlots/PP1_1/._20200911_PP1_120.csv
- Figure 1/1D/Complete MRBLE-Dephos data with scripts/ToRegeneratePlots/PP1_1/20200911_PP1_240.csv
- __MACOSX/Figure 1/1D/Complete MRBLE-Dephos data with scripts/ToRegeneratePlots/PP1_1/._20200911_PP1_240.csv
- Figure 1/1D/Complete MRBLE-Dephos data with scripts/ToRegeneratePlots/PP1_1/20200911_PP1_15.csv
- __MACOSX/Figure 1/1D/Complete MRBLE-Dephos data with scripts/ToRegeneratePlots/PP1_1/._20200911_PP1_15.csv
- Figure 1/1D/Complete MRBLE-Dephos data with scripts/ToRegeneratePlots/PP1_1/20200911_PP1_60.csv
- __MACOSX/Figure 1/1D/Complete MRBLE-Dephos data with scripts/ToRegeneratePlots/PP1_1/._20200911_PP1_60.csv
- Figure 1/1D/Complete MRBLE-Dephos data with scripts/ToRegeneratePlots/PP1_1/20200911_PP1_0.csv
- __MACOSX/Figure 1/1D/Complete MRBLE-Dephos data with scripts/ToRegeneratePlots/PP1_1/._20200911_PP1_0.csv
- Figure 1/1D/Complete MRBLE-Dephos data with scripts/ToRegeneratePlots/PP1_1/20200911_PP1_30.csv
- __MACOSX/Figure 1/1D/Complete MRBLE-Dephos data with scripts/ToRegeneratePlots/PP1_1/._20200911_PP1_30.csv
- Figure 1/1D/Complete MRBLE-Dephos data with scripts/ToRegeneratePlots/B55_1/20200911_B55_15.csv
- __MACOSX/Figure 1/1D/Complete MRBLE-Dephos data with scripts/ToRegeneratePlots/B55_1/._20200911_B55_15.csv
- Figure 1/1D/Complete MRBLE-Dephos data with scripts/ToRegeneratePlots/B55_1/20200911_B55_240.csv
- __MACOSX/Figure 1/1D/Complete MRBLE-Dephos data with scripts/ToRegeneratePlots/B55_1/._20200911_B55_240.csv
- Figure 1/1D/Complete MRBLE-Dephos data with scripts/ToRegeneratePlots/B55_1/20200911_B55_120.csv
- __MACOSX/Figure 1/1D/Complete MRBLE-Dephos data with scripts/ToRegeneratePlots/B55_1/._20200911_B55_120.csv
- Figure 1/1D/Complete MRBLE-Dephos data with scripts/ToRegeneratePlots/B55_1/20200911_B55_60.csv
- __MACOSX/Figure 1/1D/Complete MRBLE-Dephos data with scripts/ToRegeneratePlots/B55_1/._20200911_B55_60.csv
- Figure 1/1D/Complete MRBLE-Dephos data with scripts/ToRegeneratePlots/B55_1/20200911_B55_0.csv
- __MACOSX/Figure 1/1D/Complete MRBLE-Dephos data with scripts/ToRegeneratePlots/B55_1/._20200911_B55_0.csv
- Figure 1/1D/Complete MRBLE-Dephos data with scripts/ToRegeneratePlots/B55_1/20200911_B55_30.csv
- __MACOSX/Figure 1/1D/Complete MRBLE-Dephos data with scripts/ToRegeneratePlots/B55_1/._20200911_B55_30.csv
- Figure 1/1D/Complete MRBLE-Dephos data with scripts/ToRegeneratePlots/PP1_2/20200923_PP1_2_30.csv
- __MACOSX/Figure 1/1D/Complete MRBLE-Dephos data with scripts/ToRegeneratePlots/PP1_2/._20200923_PP1_2_30.csv
- Figure 1/1D/Complete MRBLE-Dephos data with scripts/ToRegeneratePlots/PP1_2/20200923_PP1_2_0.csv
- __MACOSX/Figure 1/1D/Complete MRBLE-Dephos data with scripts/ToRegeneratePlots/PP1_2/._20200923_PP1_2_0.csv
- Figure 1/1D/Complete MRBLE-Dephos data with scripts/ToRegeneratePlots/PP1_2/20200923_PP1_2_60.csv
- __MACOSX/Figure 1/1D/Complete MRBLE-Dephos data with scripts/ToRegeneratePlots/PP1_2/._20200923_PP1_2_60.csv
- Figure 1/1D/Complete MRBLE-Dephos data with scripts/ToRegeneratePlots/PP1_2/20200923_PP1_2_120.csv
- __MACOSX/Figure 1/1D/Complete MRBLE-Dephos data with scripts/ToRegeneratePlots/PP1_2/._20200923_PP1_2_120.csv
- Figure 1/1D/Complete MRBLE-Dephos data with scripts/ToRegeneratePlots/PP1_2/20200923_PP1_2_240.csv
- __MACOSX/Figure 1/1D/Complete MRBLE-Dephos data with scripts/ToRegeneratePlots/PP1_2/._20200923_PP1_2_240.csv
- Figure 1/1D/Complete MRBLE-Dephos data with scripts/ToRegeneratePlots/PP1_2/20200923_PP1_2_15.csv
- __MACOSX/Figure 1/1D/Complete MRBLE-Dephos data with scripts/ToRegeneratePlots/PP1_2/._20200923_PP1_2_15.csv
- Figure 1/1D/Complete MRBLE-Dephos data with scripts/ToRegeneratePlots/.ipynb_checkpoints/processData_filterByInitialIntensiy-checkpoint.ipynb
- __MACOSX/Figure 1/1D/Complete MRBLE-Dephos data with scripts/ToRegeneratePlots/.ipynb_checkpoints/._processData_filterByInitialIntensiy-checkpoint.ipynb
- Figure 1/1D/Complete MRBLE-Dephos data with scripts/ToRegeneratePlots/.ipynb_checkpoints/processData_filterByInitialIntensity_final-checkpoint.ipynb
- __MACOSX/Figure 1/1D/Complete MRBLE-Dephos data with scripts/ToRegeneratePlots/.ipynb_checkpoints/._processData_filterByInitialIntensity_final-checkpoint.ipynb
- Figure 1/1D/Complete MRBLE-Dephos data with scripts/ToRegeneratePlots/PP1_Pilot/20200901_PP1_Pilot_30.csv
- __MACOSX/Figure 1/1D/Complete MRBLE-Dephos data with scripts/ToRegeneratePlots/PP1_Pilot/._20200901_PP1_Pilot_30.csv
- Figure 1/1D/Complete MRBLE-Dephos data with scripts/ToRegeneratePlots/PP1_Pilot/20200901_PP1_Pilot_0.csv
- __MACOSX/Figure 1/1D/Complete MRBLE-Dephos data with scripts/ToRegeneratePlots/PP1_Pilot/._20200901_PP1_Pilot_0.csv
- Figure 1/1D/Complete MRBLE-Dephos data with scripts/ToRegeneratePlots/PP1_Pilot/20200901_PP1_Pilot_240.csv
- __MACOSX/Figure 1/1D/Complete MRBLE-Dephos data with scripts/ToRegeneratePlots/PP1_Pilot/._20200901_PP1_Pilot_240.csv
- Figure 1/1D/Complete MRBLE-Dephos data with scripts/ToRegeneratePlots/PP1_Pilot/20200901_PP1_Pilot_120.csv
- __MACOSX/Figure 1/1D/Complete MRBLE-Dephos data with scripts/ToRegeneratePlots/PP1_Pilot/._20200901_PP1_Pilot_120.csv
- Figure 1/1D/Complete MRBLE-Dephos data with scripts/ToRegeneratePlots/PP1_Pilot/20200901_PP1_Pilot_60.csv
- __MACOSX/Figure 1/1D/Complete MRBLE-Dephos data with scripts/ToRegeneratePlots/PP1_Pilot/._20200901_PP1_Pilot_60.csv
- Figure 1/1D/Complete MRBLE-Dephos data with scripts/ToRegeneratePlots/PP1_Pilot/20200901_PP1_Pilot_15.csv
- __MACOSX/Figure 1/1D/Complete MRBLE-Dephos data with scripts/ToRegeneratePlots/PP1_Pilot/._20200901_PP1_Pilot_15.csv
- Figure 1/1D/Complete MRBLE-Dephos data with scripts/ToRegeneratePlots/B55_2/20200923_B55_2_0.csv
- __MACOSX/Figure 1/1D/Complete MRBLE-Dephos data with scripts/ToRegeneratePlots/B55_2/._20200923_B55_2_0.csv
- Figure 1/1D/Complete MRBLE-Dephos data with scripts/ToRegeneratePlots/B55_2/20200923_B55_2_30.csv
- __MACOSX/Figure 1/1D/Complete MRBLE-Dephos data with scripts/ToRegeneratePlots/B55_2/._20200923_B55_2_30.csv
- Figure 1/1D/Complete MRBLE-Dephos data with scripts/ToRegeneratePlots/B55_2/20200923_B55_2_120.csv
- __MACOSX/Figure 1/1D/Complete MRBLE-Dephos data with scripts/ToRegeneratePlots/B55_2/._20200923_B55_2_120.csv
- Figure 1/1D/Complete MRBLE-Dephos data with scripts/ToRegeneratePlots/B55_2/20200923_B55_2_60.csv
- __MACOSX/Figure 1/1D/Complete MRBLE-Dephos data with scripts/ToRegeneratePlots/B55_2/._20200923_B55_2_60.csv
- Figure 1/1D/Complete MRBLE-Dephos data with scripts/ToRegeneratePlots/B55_2/20200923_B55_2_240.csv
- __MACOSX/Figure 1/1D/Complete MRBLE-Dephos data with scripts/ToRegeneratePlots/B55_2/._20200923_B55_2_240.csv
- Figure 1/1D/Complete MRBLE-Dephos data with scripts/ToRegeneratePlots/B55_2/20200923_B55_2_15.csv
- __MACOSX/Figure 1/1D/Complete MRBLE-Dephos data with scripts/ToRegeneratePlots/B55_2/._20200923_B55_2_15.csv
- Figure 1/1D/Complete MRBLE-Dephos data with scripts/ToRegeneratePlots/B55_Pilot/20200906_B55_Pilot_30.csv
- __MACOSX/Figure 1/1D/Complete MRBLE-Dephos data with scripts/ToRegeneratePlots/B55_Pilot/._20200906_B55_Pilot_30.csv
- Figure 1/1D/Complete MRBLE-Dephos data with scripts/ToRegeneratePlots/B55_Pilot/20200906_B55_Pilot_240.csv
- __MACOSX/Figure 1/1D/Complete MRBLE-Dephos data with scripts/ToRegeneratePlots/B55_Pilot/._20200906_B55_Pilot_240.csv
- Figure 1/1D/Complete MRBLE-Dephos data with scripts/ToRegeneratePlots/B55_Pilot/20200906_B55_Pilot_120.csv
- __MACOSX/Figure 1/1D/Complete MRBLE-Dephos data with scripts/ToRegeneratePlots/B55_Pilot/._20200906_B55_Pilot_120.csv
- Figure 1/1D/Complete MRBLE-Dephos data with scripts/ToRegeneratePlots/B55_Pilot/20200906_B55_Pilot_15.csv
- __MACOSX/Figure 1/1D/Complete MRBLE-Dephos data with scripts/ToRegeneratePlots/B55_Pilot/._20200906_B55_Pilot_15.csv
- Figure 1/1D/Complete MRBLE-Dephos data with scripts/ToRegeneratePlots/B55_Pilot/20200906_B55_Pilot_0.csv
- __MACOSX/Figure 1/1D/Complete MRBLE-Dephos data with scripts/ToRegeneratePlots/B55_Pilot/._20200906_B55_Pilot_0.csv
- Figure 1/1D/Complete MRBLE-Dephos data with scripts/ToRegeneratePlots/B55_Pilot/20200906_B55_Pilot_60.csv
- __MACOSX/Figure 1/1D/Complete MRBLE-Dephos data with scripts/ToRegeneratePlots/B55_Pilot/._20200906_B55_Pilot_60.csv
