# Supplementary material for: Phosphatase specificity principles uncovered by MRBLE:Dephos and global substrate identification
Source: Mol Syst Biol. 2023 Nov 2;19(12):e11782. doi: 10.15252/msb.202311782 (PMC10698503; doi:10.15252/msb.202311782)
Supplement: Supplementary file 4 — Source Data for Figure 1 [file MSB-19-e11782-s002.zip › Figure 1/1F/MalachitegreenB55.txt]

GALG(pT)PRLKR	GALG(pT)PELDE	GALD(pT)PRLKR	GALD(pT)PELDE	GARK(pT)PRLKR	GARK(pT)PELDE
0,38	0	0,70	0,041	0,062	0
0,47	0	0,77	0,050	0,085	0
0,43	0	0,75	0,049	0,080	0
