# Supplementary material for: Phosphatase specificity principles uncovered by MRBLE:Dephos and global substrate identification
Source: Mol Syst Biol. 2023 Nov 2;19(12):e11782. doi: 10.15252/msb.202311782 (PMC10698503; doi:10.15252/msb.202311782)
Supplement: Supplementary file 4 — Source Data for Figure 1 [file MSB-19-e11782-s002.zip › Figure 1/1F/MalachitegreendataPP1.txt]

WGALGpTPRLKR	WGALGpTPELDE	WGALDpTPRLKR	WGALDpTPELDE	WGARKpTPRLKR	WGARKpTPELDE
0,279	0	0,123	0	0,467	0,041
0,233	0	0,102	0	0,387	0,054
0,251	0	0,120	0	0,435	0,049
