# Supplementary material for: Phosphatase specificity principles uncovered by MRBLE:Dephos and global substrate identification
Source: Mol Syst Biol. 2023 Nov 2;19(12):e11782. doi: 10.15252/msb.202311782 (PMC10698503; doi:10.15252/msb.202311782)
Supplement: Supplementary file 4 — Source Data for Figure 1 [file MSB-19-e11782-s002.zip › Figure 1/1D/Complete MRBLE-Dephos data with scripts/fittedDataByExperiment.csv]

Protein	Experiment	Code	Sequence	Ratio	DephosScore	A	k	y0
B55	Pilot	37	LGALGXPPLKRVSA	0.8687591073267165	0.13124089267328354	1944.0991918986124	2.56821783872988	12966.65319463472
B55	Pilot	47	LGARKXPALKRVSA	1.1207810159829656	-0.12078101598296564	-1130.3118863578227	0.08497829202370265	9274.888130881976
B55	Pilot	85	LGALEXLALDEVSA	0.5898321214203222	0.41016787857967785	15930.329304977498	0.005201041138743945	3574.293094940812
B55	Pilot	48	LGARKXPALDEVSA	1.527073263407207	-0.5270732634072071	-4422.129853253041	0.09406331708226369	13294.949580096014
B55	Pilot	49	LGARKZLALKRVSA	0.6774348735506369	0.3225651264493631	2466.9593410018792	0.03453985718302037	4864.983469814845
B55	Pilot	11	LGARKZPELKRVSA	1.0359131439343003	-0.03591314393430034	-256.6351758845107	0.08187211592900427	6427.668544415887
B55	Pilot	96	LGALGARALKRVSA	1.133370340317946	-0.13337034031794603	-407.80381621461544	2.057205878732468	3192.223688523187
B55	Pilot	5	LGARKZPRLKRVSA	1.0057219939748478	-0.00572199397484785	-63.68547486948263	0.14023598718542277	4432.403952512559
B55	Pilot	51	LGRKAZLALKRVSA	0.5545149595252711	0.4454850404747289	5629.418626965236	0.019848558082457207	5728.745377873887
B55	Pilot	30	LGARKXPELDEVSA	1.0986073973627033	-0.0986073973627033	-1830.1591580234947	1.5688303390434895	18896.468864359867
B55	Pilot	71	LGALGZGALKEVSA	0.6307426015254848	0.3692573984745152	9199.903196560996	0.011456069881341171	7098.7115915021795
B55	Pilot	1	LGALGZPRLKRVSA	0.8451541408961271	0.15484585910387294	1460.3127692796315	0.07963856923492284	7895.003558737289
B55	Pilot	61	LGALEZLALKRVSA	0.4253499971518226	0.5746500028481774	5314.852618732988	0.05773936407208922	3911.9851387943304
B55	Pilot	52	LGRKAZLALDEVSA	0.5503565825845848	0.44964341741541525	9815.623566218896	0.010210949008666174	5354.627423864491
B55	Pilot	40	LGALDXPPLDEVSA	1.047776932868118	-0.047776932868117905	-1788.7462172427142	0.037769011103987275	19614.517759865263
B55	Pilot	93	LGALGXKALDEVSA	0.848895897588619	0.15110410241138095	NAN	NAN	NAN
B55	Pilot	78	LGKLAXLALKRVSA	0.674063024698295	0.32593697530170496	3928.6626124053405	0.012211917336905399	5307.103146608971
B55	Pilot	17	LGARKZPPLKRVSA	0.9842836237140251	0.015716376285974887	143.18090963517878	0.01877400721450714	4335.934013731815
B55	Pilot	64	LGLEAZLALDEVSA	0.38941893461741556	0.6105810653825845	8764.420941440068	0.03334827973536484	4940.166665502006
B55	Pilot	13	LGALGZPPLKRVSA	1.0140879007893013	-0.014087900789301333	-212.4359995589325	0.12820881559592043	6697.5681360550125
B55	Pilot	3	LGALDZPRLKRVSA	0.8401727690194938	0.15982723098050622	6951.415375471813	0.0016870367116311312	-542.0606022936405
B55	Pilot	19	LGALGZPALKRVSA	0.7718308091346652	0.22816919086533483	6774.046671740211	0.0035186010889817552	4513.333156334196
B55	Pilot	33	LGALDXPELKRVSA	1.2436124869337415	-0.2436124869337415	-4245.63620744078	0.050425414699051305	19643.77276865304
B55	Pilot	77	LGRLAXLALDEVSA	0.6965552049123332	0.30344479508766675	12123.370755673268	0.004678935692289006	5003.065298864568
B55	Pilot	32	LGALGXPRLDEVSA	1.5662705009987876	-0.5662705009987876	-7592.063490240424	0.13472967101674266	20130.527085784473
B55	Pilot	44	LGALGXPALDEVSA	0.9003190936629845	0.09968090633701554	3956.3853297301853	0.013192942755274037	18926.29398663946
B55	Pilot	4	LGALDZPELDEVSA	0.9962460286603787	0.003753971339621298	369.1779594062891	1.4873757006027708	12688.787751318707
B55	Pilot	68	LGALGZEALDEVSA	0.47769046215791655	0.5223095378420834	12726.364749233466	0.022711571735805895	9201.516603118343
B55	Pilot	80	LGLRAXLALKRVSA	0.7032640739336788	0.29673592606632115	10058.963922221334	0.004975968815478858	3850.850074531537
B55	Pilot	62	LGALEZLALDEVSA	0.35983939433070644	0.6401606056692936	9850.470754112292	0.02881965396641216	4369.969156325213
B55	Pilot	15	LGALDZPPLKRVSA	1.0320091758785208	-0.03200917587852081	-270.14241434117747	1.6466268210847446	4203.73319406369
B55	Pilot	73	LGARKXLALDEVSA	0.8609164313101635	0.1390835686898365	2751.293505562362	1.593927795764348	16608.452727306165
B55	Pilot	57	LGLRAZLALKRVSA	0.5133873406480022	0.4866126593519978	4638.104407782025	0.03405311088232228	4477.281431953752
B55	Pilot	35	LGARKXPELKRVSA	1.316788554494432	-0.316788554494432	-6543.638081465159	0.0060366003593811885	18646.224001195813
B55	Pilot	23	LGARKZPALKRVSA	0.9533886418321862	0.04661135816781381	499.72735555591686	0.02893940167567886	6373.680033476444
B55	Pilot	9	LGALDZPELKRVSA	1.0470612536375377	-0.04706125363753766	-712.5686489165942	2.4906337311677245	8991.976660108649
B55	Pilot	38	LGALGXPPLDEVSA	1.1372769120617487	-0.13727691206174875	-2026.8541410748915	1.968253884159672	16118.287262474896
B55	Pilot	10	LGALDZPRLDEVSA	0.8447137141777762	0.1552862858222238	3153.362868069997	0.006237016410248838	4992.449627419168
B55	Pilot	22	LGALDZPALDEVSA	0.6771882984300095	0.3228117015699905	NAN	NAN	NAN
B55	Pilot	56	LGKLAZLALDEVSA	0.46434699499300824	0.5356530050069918	8930.575209157625	0.02036791323472996	4804.713261182533
B55	Pilot	54	LGRLAZLALDEVSA	0.4254860410239806	0.5745139589760194	7501.984238736292	0.03169702549447573	4788.636346575848
B55	Pilot	55	LGKLAZLALKRVSA	0.481552978196807	0.518447021803193	4740.791475879329	0.05538587748960905	4388.436020235641
B55	Pilot	6	LGARKZPELDEVSA	1.116584357296904	-0.11658435729690408	-1189.3864448120637	0.0784632138963291	10830.059886329587
B55	Pilot	46	LGALDXPALDEVSA	0.9261471012108601	0.07385289878913992	1243.0920379342635	1.3691960410027662	20725.470846315737
B55	Pilot	63	LGLEAZLALKRVSA	0.4026941605551568	0.5973058394448432	7515.84891667426	0.05138800079196869	4996.708806514769
B55	Pilot	36	LGARKXPRLDEVSA	1.2146812729507357	-0.2146812729507357	-2308.4980696771	1.5273749764601636	11637.275167497983
B55	Pilot	41	LGARKXPPLKRVSA	1.2050093598602452	-0.20500935986024516	-1443.200497128729	1.7877410582710833	7780.611269573171
B55	Pilot	34	LGALDXPRLDEVSA	1.2505206476307902	-0.2505206476307902	-3484.975092732625	2.0498650914640346	16662.999053966636
B55	Pilot	8	LGALGZPRLDEVSA	1.1561786649273327	-0.15617866492733268	-1729.9768460950593	2.282264369346313	10141.162419360164
B55	Pilot	60	LGLKAZLALDEVSA	0.4524746468825374	0.5475253531174626	7991.428685995575	0.023203087904345766	5004.600947550349
B55	Pilot	21	LGALDZPALKRVSA	0.7403924599874303	0.2596075400125697	4745.654498895913	0.0034133505678810403	1369.5248546783969
B55	Pilot	20	LGALGZPALDEVSA	0.9223954194920895	0.07760458050791053	1391.1169759677434	0.018794681635533682	13146.64576981196
B55	Pilot	92	LGALGXKALKRVSA	0.7075923726543634	0.29240762734563663	11000.890961158038	0.008408249201460867	10457.42726720353
B55	Pilot	53	LGRLAZLALKRVSA	0.4986036326308117	0.5013963673691884	4251.415917328834	0.03600632202014231	3947.3806838169057
B55	Pilot	43	LGALGXPALKRVSA	1.0751973439657285	-0.07519734396572852	-1670.8957293767266	0.0924328719894509	19455.78199113236
B55	Pilot	81	LGLRAXLALDEVSA	0.7791261025370216	0.22087389746297836	4286.453520373592	0.01833118455072107	11533.937178222386
B55	Pilot	59	LGLKAZLALKRVSA	0.4603161783947858	0.5396838216052142	4392.280873010384	0.04022615771199111	3636.1720239511146
B55	Pilot	28	LGALDXPELDEVSA	1.1017281014989184	-0.10172810149891842	-2931.1580806995576	0.1268776855223545	22548.922718058842
B55	Pilot	86	LGLEAXLALKRVSA	0.5234938241381004	0.4765061758618996	7918.945848105463	0.021092809911330765	7209.820732046293
B55	Pilot	87	LGLEAXLALDEVSA	0.6193000790490989	0.3806999209509011	11358.701520857046	0.008561112950618678	6668.398189521127
B55	Pilot	12	LGARKZPRLDEVSA	1.0581300532182074	-0.05813005321820741	-670.8539851225586	0.25595798133166725	6627.025608881828
B55	Pilot	39	LGALDXPPLKRVSA	1.0024876235847906	-0.002487623584790599	-1408.3432553188914	1.548451343238716	16743.148689818892
B55	Pilot	2	LGALGZPELDEVSA	1.2050549857676567	-0.20505498576765668	-2707.938204323088	1.5886125884404207	15079.019723028334
B55	Pilot	18	LGARKZPPLDEVSA	1.1271161518458557	-0.12711615184585567	-735.7723812695339	2.3316271922589085	5523.199539674487
B55	Pilot	58	LGLRAZLALDEVSA	0.5057054049394994	0.49429459506050055	7463.883035044741	0.015531649445336039	4538.375144172396
B55	Pilot	24	LGARKZPALDEVSA	1.1784582726813249	-0.17845827268132486	NAN	NAN	NAN
B55	Pilot	31	LGALGXPELKRVSA	1.1473709350561931	-0.14737093505619314	-3784.264599348455	1.5919214415611105	23997.31043756053
B55	Pilot	66	LGELAZLALDEVSA	0.4581767707159079	0.5418232292840921	8639.001682840124	0.027160927843668015	5792.30358108487
B55	Pilot	95	LGALGJRALKRVSA	1.0479050832520125	-0.04790508325201248	-589.6586651761152	0.06277434241890238	13227.425027881127
B55	Pilot	69	LGALGZKALKRVSA	0.42141517034849363	0.5785848296515064	6574.249865471674	0.027552756438372166	4137.46414456129
B55	Pilot	27	LGALDXPRLKRVSA	1.1762384100412129	-0.17623841004121288	-1820.2224912772879	0.05712639676629598	10772.385811287828
B55	Pilot	42	LGARKXPPLDEVSA	1.219380645109817	-0.21938064510981703	-2720.344816298526	0.11615609908322239	13141.239389368766
B55	Pilot	25	LGALGXPRLKRVSA	1.0332761470016683	-0.033276147001668255	-802.7201498925326	0.19364327582193036	10464.481993182813
B55	Pilot	7	LGALGZPELKRVSA	1.0667043528833964	-0.06670435288339638	-773.163247893305	0.08732367561409783	11136.275955382289
B55	Pilot	16	LGALDZPPLDEVSA	1.116120984281311	-0.1161209842813109	-829.5502018089501	0.04872840032098681	8917.690025915776
B55	Pilot	26	LGALGXPELDEVSA	0.8845159196154581	0.11548408038454194	2165.243764098072	0.030736739038021953	13247.483124091621
B55	Pilot	72	LGARKXLALKRVSA	0.8019238201001194	0.19807617989988058	5221.105451573962	0.008521627365418246	8642.082017600536
B55	Pilot	67	LGALGZEALKRVSA	0.4457252840451139	0.5542747159548861	8085.8450715137915	0.02510408873028677	5052.04158426044
B55	Pilot	70	LGALGZKALDEVSA	0.40001175590151644	0.5999882440984836	13068.69179851249	0.021507819059862866	6155.31662049347
B55	Pilot	75	LGRKAXLALDEVSA	0.9692327257910404	0.03076727420895964	1122.6182505185936	0.15368202989954755	16564.570658659988
B55	Pilot	83	LGLKAXLALDEVSA	1.0221718725116895	-0.022171872511689505	-1389.6889640511642	1.3650248097043283	12868.018183947717
B55	Pilot	84	LGALEXLALKRVSA	0.5908868377434182	0.4091131622565818	6930.677887025656	0.01096750214053101	4715.479185031621
B55	Pilot	79	LGKLAXLALDEVSA	0.6905629283912154	0.30943707160878464	8548.795600359756	0.010325629252220093	10704.236854025618
B55	Pilot	76	LGRLAXLALKRVSA	0.7068810305425675	0.29311896945743254	4743.706619089883	0.012253302242060208	7137.557800062575
B55	Pilot	82	LGLKAXLALKRVSA	0.65980266595954	0.34019733404046004	5568.981628560026	0.011430697812865192	5527.046962030045
B55	Pilot	88	LGELAXLALKRVSA	0.6126403608447836	0.38735963915521643	5843.854750926223	0.017204078320363872	6599.382729211149
B55	Pilot	14	LGALGZPPLDEVSA	1.1705326666733729	-0.17053266667337286	-1624.5793878629913	0.1163661527444374	10381.682977414497
B55	Pilot	94	LGALGXGALKEVSA	1.1046316746465463	-0.10463167464654632	-2477.5298217143422	0.03359991544791611	17974.939480081946
B55	Pilot	45	LGALDXPALKRVSA	1.1271857481170218	-0.12718574811702177	-2626.6435014500753	1.3639105686639414	19037.095963878957
B55	Pilot	29	LGARKXPRLKRVSA	1.1264615807168556	-0.12646158071685565	-1163.19176576595	0.037249231220829876	9968.964745050887
B55	Pilot	50	LGARKZLALDEVSA	0.6757457756159605	0.3242542243840395	10155.366662721153	0.0038410728333122795	1313.9371578894459
B55	Pilot	65	LGELAZLALKRVSA	0.42846796447925234	0.5715320355207476	5719.359979779696	0.06753868336517538	4321.855314693305
B55	Pilot	90	LGALGXEALKRVSA	0.9023516724522781	0.0976483275477219	NAN	NAN	NAN
B55	Pilot	74	LGRKAXLALKRVSA	0.7512485468655011	0.24875145313449887	6965.699650014821	0.0048364464636545855	7573.140668518614
B55	Pilot	89	LGELAXLALDEVSA	0.5667784750344012	0.43322152496559885	10361.80278389516	0.02955585945146058	10147.938570862836
B55	Pilot	91	LGALGXEALDEVSA	0.8363387360692272	0.16366126393077285	NAN	NAN	NAN
B55	Expt_1	49	LGARKZLALKRVSA	0.6345733181491682	0.3654266818508318	3028.9455912862745	2.0022095049466184	4491.139366654908
B55	Expt_1	75	LGRKAXLALDEVSA	1.0549224774041126	-0.0549224774041126	-1177.632039221856	0.03804704321855213	13499.069955961611
B55	Expt_1	90	LGALGXEALKRVSA	1.0269790182257195	-0.026979018225719464	-860.0917742915589	0.04290278492848908	14482.6386936019
B55	Expt_1	45	LGALDXPALKRVSA	1.058437471335622	-0.05843747133562194	-1819.6968761305118	0.01752238501676452	14216.91130178068
B55	Expt_1	71	LGALGZGALKEVSA	0.7570490415223838	0.24295095847761616	3296.736304187741	1.3822562172359008	10086.975573354428
B55	Expt_1	15	LGALDZPPLKRVSA	0.7953891485182402	0.20461085148175984	1030.6000525845961	2.204798835708805	3609.0945304580405
B55	Expt_1	19	LGALGZPALKRVSA	0.8159681080309562	0.1840318919690438	1955.2009002843502	1.8168516265970027	8084.542874659331
B55	Expt_1	4	LGALDZPELDEVSA	0.8970762150042421	0.10292378499575794	1671.2501420849965	1.672970765085372	11554.446458429777
B55	Expt_1	96	LGALGARALKRVSA	0.9075413208338708	0.09245867916612915	334.31732654950895	1.4625265719067309	2678.8784764229385
B55	Expt_1	14	LGALGZPPLDEVSA	0.8720044755180111	0.12799552448198892	1861.4820972497346	1.517749538664354	8192.058844413894
B55	Expt_1	82	LGLKAXLALKRVSA	0.7463712827958497	0.25362871720415026	NAN	NAN	NAN
B55	Expt_1	73	LGARKXLALDEVSA	1.0652242937425942	-0.0652242937425942	-1954.3077297242362	0.02591867704399576	16405.394411240606
B55	Expt_1	41	LGARKXPPLKRVSA	0.8792130104410162	0.12078698955898381	1297.37573284599	2.9369603553964474	6101.0498207373475
B55	Expt_1	87	LGLEAXLALDEVSA	0.6730670715733504	0.32693292842664956	NAN	NAN	NAN
B55	Expt_1	88	LGELAXLALKRVSA	0.6251557502116364	0.3748442497883636	4375.693947091964	0.05812041015174681	6927.184781857586
B55	Expt_1	37	LGALGXPPLKRVSA	0.8504870024950755	0.14951299750492453	1334.279457762427	1.352381296879668	9626.105938845682
B55	Expt_1	77	LGRLAXLALDEVSA	0.8838361141990262	0.11616388580097381	2108.283965369039	1.409004535189717	12085.854814272752
B55	Expt_1	12	LGARKZPRLDEVSA	0.9564171973665496	0.04358280263345038	559.7328424638413	1.5328405279236823	5562.016753489098
B55	Expt_1	70	LGALGZKALDEVSA	0.34646354435870114	0.6535364556412988	14259.305688388627	0.041012095987418666	6629.202473150345
B55	Expt_1	83	LGLKAXLALDEVSA	0.89551778733247	0.10448221266753	NAN	NAN	NAN
B55	Expt_1	74	LGRKAXLALKRVSA	0.8702941494517684	0.12970585054823158	NAN	NAN	NAN
B55	Expt_1	28	LGALDXPELDEVSA	1.1724011731622468	-0.1724011731622468	-2376.285448948997	0.06836169666898456	14485.555103031778
B55	Expt_1	7	LGALGZPELKRVSA	0.8724951497008477	0.12750485029915226	2760.3697884397398	1.4840943491058534	9849.173927976926
B55	Expt_1	89	LGELAXLALDEVSA	0.8770273718524508	0.12297262814754917	1634.0480685879834	0.3296193744942976	12049.716552085645
B55	Expt_1	54	LGRLAZLALDEVSA	0.40359040237166066	0.5964095976283393	8316.767336476576	0.12749735022479206	5962.023475153614
B55	Expt_1	65	LGELAZLALKRVSA	0.38195416671380017	0.6180458332861998	6234.604921004879	0.09764031293111113	3846.686462413971
B55	Expt_1	92	LGALGXKALKRVSA	0.774586752862044	0.22541324713795596	3133.8245807988415	1.4791164959004668	12416.354928678438
B55	Expt_1	13	LGALGZPPLKRVSA	0.9431277431523327	0.05687225684766728	488.6994234059798	1.5082644704120252	5435.61616727084
B55	Expt_1	60	LGLKAZLALDEVSA	0.425639257317089	0.5743607426829109	8261.365248986775	0.08385331375533946	6074.537571050812
B55	Expt_1	81	LGLRAXLALDEVSA	1.0507477986882197	-0.05074779868821966	-1129.117937671815	0.04175311530435561	13313.382595338917
B55	Expt_1	21	LGALDZPALKRVSA	0.6498747443544506	0.3501252556455494	2919.5282207022037	0.007651776818067361	2978.028302235439
B55	Expt_1	10	LGALDZPRLDEVSA	0.7846216034362513	0.2153783965637487	1819.7173559482283	1.900158323957664	5994.935331179947
B55	Expt_1	62	LGALEZLALDEVSA	0.32778277080926554	0.6722172291907345	9658.207393853281	0.055192393693557974	4764.939568902829
B55	Expt_1	24	LGARKZPALDEVSA	0.9290555677903041	0.07094443220969593	1012.2883988158361	1.4952537933729122	6746.440925718502
B55	Expt_1	1	LGALGZPRLKRVSA	0.7836858426529167	0.21631415734708326	1881.0928113301657	2.241316247746861	6363.817436227721
B55	Expt_1	23	LGARKZPALKRVSA	0.980300315866839	0.019699684133161033	503.50150252352915	1.38648594450983	5591.782651801469
B55	Expt_1	17	LGARKZPPLKRVSA	0.7867417933431261	0.2132582066568739	1230.529300196364	2.0447722240004698	3420.485247500647
B55	Expt_1	58	LGLRAZLALDEVSA	0.4482657755337554	0.5517342244662446	7026.20800077984	0.046511956650746804	5492.55807937547
B55	Expt_1	84	LGALEXLALKRVSA	0.5729973465991468	0.4270026534008532	4991.0506693941115	0.018059132503313646	5757.526836699908
B55	Expt_1	30	LGARKXPELDEVSA	0.9808407877994679	0.019159212200532072	1276.488565992353	1.5208975578771031	15221.329674129209
B55	Expt_1	78	LGKLAXLALKRVSA	0.7441170890725035	0.2558829109274965	2180.603885574806	2.087514818275537	5943.060451192103
B55	Expt_1	69	LGALGZKALKRVSA	0.4404700943195326	0.5595299056804675	5980.593493919964	0.03555363630326589	4485.062540126048
B55	Expt_1	46	LGALDXPALDEVSA	0.7983855286778664	0.20161447132213361	4815.473449773408	0.012894508818001643	13441.6943424909
B55	Expt_1	93	LGALGXKALDEVSA	0.9594368818615157	0.040563118138484344	2404.214383388509	1.4688365729395645	16123.739279970458
B55	Expt_1	6	LGARKZPELDEVSA	0.9631670035673241	0.0368329964326759	567.4029033519245	1.5426020506694884	8358.067266559015
B55	Expt_1	66	LGELAZLALDEVSA	0.321093784675605	0.678906215324395	12302.513339466288	0.05174614045820394	5661.017722930311
B55	Expt_1	50	LGARKZLALDEVSA	0.641293007424287	0.35870699257571304	12119.695607318336	0.002193995304258073	-1601.7354735909469
B55	Expt_1	20	LGALGZPALDEVSA	0.9240526652647958	0.07594733473520421	442.214011833341	1.2964879301266488	10419.467824251133
B55	Expt_1	31	LGALGXPELKRVSA	0.9954923679719212	0.004507632028078801	2052.5980762045338	1.5435509082913093	19320.900902341204
B55	Expt_1	55	LGKLAZLALKRVSA	0.47997085801378914	0.5200291419862109	4239.083968264518	0.09380997231169023	4160.528733809425
B55	Expt_1	68	LGALGZEALDEVSA	0.560201748855068	0.439798251144932	20596.512082001485	0.003749984055317164	-1584.0833714358835
B55	Expt_1	94	LGALGXGALKEVSA	0.8649510434028724	0.13504895659712757	3792.536362237247	1.6767679561541446	16085.622919024527
B55	Expt_1	95	LGALGJRALKRVSA	1.0509352932098992	-0.0509352932098992	-1935.4686691161858	0.02177376114776629	13076.775123832766
B55	Expt_1	27	LGALDXPRLKRVSA	1.0911445721744575	-0.09114457217445748	-1634.6862026886763	0.021477308965738667	8853.47007581828
B55	Expt_1	18	LGARKZPPLDEVSA	1.0164893174284264	-0.01648931742842641	-447.4840666500907	0.018510410862590008	4967.79265278148
B55	Expt_1	29	LGARKXPRLKRVSA	1.0507554948845337	-0.05075549488453368	515844.83722089505	-1.6070074326812456e-06	-508208.37781703426
B55	Expt_1	2	LGALGZPELDEVSA	0.9297218917058468	0.07027810829415315	2184.1621487384828	1.388599292557361	12690.677679627017
B55	Expt_1	25	LGALGXPRLKRVSA	0.9509513156963529	0.04904868430364706	582.2372236536606	1.4646789303961847	7917.640077015472
B55	Expt_1	44	LGALGXPALDEVSA	1.0287151047571823	-0.028715104757182308	-1357.51094816594	0.021839985152564904	18385.163703915514
B55	Expt_1	9	LGALDZPELKRVSA	0.9661766954108144	0.03382330458918559	880.0860452513056	1.5442394796968484	7642.510246796314
B55	Expt_1	42	LGARKXPPLDEVSA	0.9555434467313965	0.04445655326860354	1728.760161819452	1.5415384692832208	9632.577913829042
B55	Expt_1	57	LGLRAZLALKRVSA	0.42297409325804974	0.5770259067419503	5514.874697091244	0.19860181191739376	4321.479910633076
B55	Expt_1	67	LGALGZEALKRVSA	0.44932577402357554	0.5506742259764245	6680.750351318879	0.024865964775529794	4449.465930495256
B55	Expt_1	5	LGARKZPRLKRVSA	0.7778803582793379	0.22211964172066212	1236.2225886244305	2.234259489599835	3720.312168734067
B55	Expt_1	91	LGALGXEALDEVSA	0.9974036221644502	0.002596377835549779	1229.5424022692628	2.455833597338672	23821.9265290534
B55	Expt_1	56	LGKLAZLALDEVSA	0.4127047588840017	0.5872952411159983	7316.127339818608	0.05009559686619222	5205.030802125544
B55	Expt_1	11	LGARKZPELKRVSA	1.0647478425772867	-0.06474784257728672	-939.9720056395141	0.009283645306465665	6136.069576916766
B55	Expt_1	35	LGARKXPELKRVSA	0.9862536961380599	0.01374630386194009	1094.657375536242	1.44664693748476	11219.878088544561
B55	Expt_1	79	LGKLAXLALDEVSA	0.8942883196778191	0.10571168032218092	1622.0354907097492	1.7031534630697212	13096.846209000782
B55	Expt_1	8	LGALGZPRLDEVSA	0.9426607802615303	0.05733921973846967	1023.4418487990828	1.45207976146712	8365.402910157438
B55	Expt_1	48	LGARKXPALDEVSA	0.9479897056406976	0.05201029435930238	919.2882895991944	2.681205934023862	8597.989456362411
B55	Expt_1	26	LGALGXPELDEVSA	1.0531247439333304	-0.05312474393333044	-1926.0320184527402	0.01989998181856466	17065.27046621404
B55	Expt_1	40	LGALDXPPLDEVSA	1.042995342047342	-0.0429953420473419	-1084.9700675973872	0.034692598180248904	16242.697361978213
B55	Expt_1	33	LGALDXPELKRVSA	0.9452402210774129	0.0547597789225871	2163.6448872643605	1.5028669575374498	15398.615509014524
B55	Expt_1	39	LGALDXPPLKRVSA	0.834208825103701	0.16579117489629902	2068.0588250864907	0.033770611868770416	11358.997005895213
B55	Expt_1	80	LGLRAXLALKRVSA	0.6356997731167469	0.36430022688325314	3832.0696232976034	0.03832762357709478	7224.899613949641
B55	Expt_1	43	LGALGXPALKRVSA	0.9831365356679338	0.016863464332066203	955.1166205663292	1.5763091860559457	14944.76508547451
B55	Expt_1	47	LGARKXPALKRVSA	0.8680336659846464	0.13196633401535363	1257.862653943469	1.8630608895315595	6577.894351397395
B55	Expt_1	36	LGARKXPRLDEVSA	1.0217782568416207	-0.021778256841620713	-992.9931636452137	0.0250621014271183	9495.832132151409
B55	Expt_1	16	LGALDZPPLDEVSA	0.8709752903192272	0.12902470968077284	924.1390819384923	1.5487468250338416	6231.890862241183
B55	Expt_1	61	LGALEZLALKRVSA	0.4553242251800117	0.5446757748199883	4671.505739145348	0.14222846930864702	4079.5723076921518
B55	Expt_1	51	LGRKAZLALKRVSA	0.5309797780294133	0.4690202219705867	4951.219697170627	0.023243998914144106	4586.204672090025
B55	Expt_1	53	LGRLAZLALKRVSA	0.45167142703096197	0.548328572969038	4926.95619035281	0.12271767145892618	4025.549692179304
B55	Expt_1	85	LGALEXLALDEVSA	0.735473922478327	0.264526077521673	NAN	NAN	NAN
B55	Expt_1	22	LGALDZPALDEVSA	0.7402729321219162	0.25972706787808375	3439.623727977688	1.3721200764997867	10348.7853837842
B55	Expt_1	32	LGALGXPRLDEVSA	0.949036631611065	0.050963368388935004	1941.6207592635737	1.384381885254431	15973.07808751406
B55	Expt_1	38	LGALGXPPLDEVSA	0.8715369333743416	0.12846306662565843	2985.1244200899146	0.25714487417625465	13735.66859890514
B55	Expt_1	3	LGALDZPRLKRVSA	0.7037742497209986	0.29622575027900144	1806.7330271669898	0.07837850800704646	4437.577967387335
B55	Expt_1	59	LGLKAZLALKRVSA	0.5419625760566015	0.4580374239433985	3601.0071776481923	0.058480830151086925	4067.4880620657705
B55	Expt_1	76	LGRLAXLALKRVSA	0.7164495165324494	0.28355048346755063	3873.324932648368	2.5033608080726983	8211.968866945383
B55	Expt_1	34	LGALDXPRLDEVSA	1.103789821119283	-0.10378982111928292	-1802.5262808997586	0.02807069532447772	14366.772700474809
B55	Expt_1	86	LGLEAXLALKRVSA	0.6398957878342876	0.3601042121657124	7619.083210408008	0.005522390146836166	2822.315265924832
B55	Expt_1	52	LGRKAZLALDEVSA	0.6639392020136746	0.3360607979863254	NAN	NAN	NAN
B55	Expt_1	72	LGARKXLALKRVSA	0.8953242315057293	0.10467576849427074	8539683.715687003	1.5374845699807042e-06	-8527461.884588255
B55	Expt_1	64	LGLEAZLALDEVSA	0.4032842118505524	0.5967157881494476	8841.683962308764	0.04161039038068563	5493.970603264164
B55	Expt_1	63	LGLEAZLALKRVSA	0.349276457014892	0.6507235429851079	7921.271546992548	2.3159431907867574	4053.904189493166
B55	Expt_2	39	LGALDXPPLKRVSA	0.9528893358422365	0.04711066415776355	599.3271014926564	1.8466454565489467	9776.784199902973
B55	Expt_2	55	LGKLAZLALKRVSA	0.4741014637713429	0.5258985362286571	3518.945717808779	0.07706199069380536	3403.997718909947
B55	Expt_2	5	LGARKZPRLKRVSA	0.9635452826418139	0.03645471735818606	138.47982507810613	1.8506181575532679	3355.0621272564613
B55	Expt_2	79	LGKLAXLALDEVSA	0.8861570777000101	0.11384292229998993	1310.4975075194122	1.764805820859284	8473.310080629575
B55	Expt_2	3	LGALDZPRLKRVSA	0.7732410031774034	0.2267589968225966	NAN	NAN	NAN
B55	Expt_2	41	LGARKXPPLKRVSA	0.8124262959899419	0.18757370401005813	1144.0153708214193	2.575930488808684	4427.812651555853
B55	Expt_2	17	LGARKZPPLKRVSA	0.8323433002644024	0.1676566997355976	746.7337441828305	0.010861617307266654	2842.2460685239544
B55	Expt_2	9	LGALDZPELKRVSA	0.9788664478322026	0.021133552167797443	-4.046401380243377	0.1013169764583723	6408.75578270561
B55	Expt_2	58	LGLRAZLALDEVSA	0.4714450997428943	0.5285549002571057	4784.474896778084	0.024237386825626525	3400.6084594048566
B55	Expt_2	66	LGELAZLALDEVSA	0.3809966673906234	0.6190033326093767	7638.575257779231	0.04919021406712526	4435.62540372541
B55	Expt_2	51	LGRKAZLALKRVSA	0.5738293989676648	0.4261706010323352	3634.512753577516	0.032037520001164575	4522.809945465306
B55	Expt_2	95	LGALGJRALKRVSA	0.8431171515355601	0.1568828484644399	1374.2700423030324	1.485621271024975	7542.963875851512
B55	Expt_2	36	LGARKXPRLDEVSA	0.8353193576216225	0.16468064237837754	1341.8239665133963	2.066588084095362	6267.933410272319
B55	Expt_2	65	LGELAZLALKRVSA	0.43175532871802974	0.5682446712819702	4232.56785627891	0.1242784496233141	3287.557662874641
B55	Expt_2	4	LGALDZPELDEVSA	0.8510874322133152	0.14891256778668482	1607.9409645793023	1.4477220728422635	9116.193089131375
B55	Expt_2	96	LGALGARALKRVSA	0.660362014925866	0.339637985074134	944.6661410832189	0.05854867584815805	1986.0147339603811
B55	Expt_2	91	LGALGXEALDEVSA	1.1794212972059381	-0.17942129720593814	-3111.734586631673	0.021221520774868913	17088.16198491737
B55	Expt_2	64	LGLEAZLALDEVSA	0.18067982730370374	0.8193201726962962	11841.552377351607	0.06421935486356255	2622.7417754326198
B55	Expt_2	29	LGARKXPRLKRVSA	0.8438475610899914	0.15615243891000863	1146.2401922410252	0.07519194039208327	5322.721193594085
B55	Expt_2	7	LGALGZPELKRVSA	0.8811949136467647	0.11880508635323528	1469.4916891125895	2.468152175359113	6969.398875188746
B55	Expt_2	89	LGELAXLALDEVSA	0.4944892343118966	0.5055107656881034	6539.426623904719	0.030081345389263568	5640.805983060231
B55	Expt_2	90	LGALGXEALKRVSA	0.548169000691971	0.45183099930802895	5952.690603118343	0.0297447637085645	6404.096747696537
B55	Expt_2	54	LGRLAZLALDEVSA	0.31985491628469315	0.6801450837153069	7458.391550651579	0.05262391219617034	3441.990629152287
B55	Expt_2	32	LGALGXPRLDEVSA	0.8242577869880182	0.17574221301198178	2152.185168207067	0.0708639168397236	9719.386469293271
B55	Expt_2	22	LGALDZPALDEVSA	0.8073267303734545	0.19267326962654552	1930.5137841023657	2.909709365151912	7849.41933275518
B55	Expt_2	37	LGALGXPPLKRVSA	0.8777658480004901	0.12223415199950993	1505.4863151983554	0.2330091247860622	8318.783189295837
B55	Expt_2	73	LGARKXLALDEVSA	0.7625752692027372	0.23742473079726278	2951.5477903953347	0.03568089458235317	9183.977896412971
B55	Expt_2	84	LGALEXLALKRVSA	0.43214321920158716	0.5678567807984128	5594.991892781868	0.06847448894601851	4293.780432036601
B55	Expt_2	77	LGRLAXLALDEVSA	0.5168944279125939	0.4831055720874061	5248.029411476757	0.03710136883489268	5423.132424240149
B55	Expt_2	81	LGLRAXLALDEVSA	0.7668758317365549	0.23312416826344506	2674.3071525657447	0.015165703099137489	6783.903452123727
B55	Expt_2	82	LGLKAXLALKRVSA	0.5477537492960372	0.45224625070396285	4416.940923357316	0.012583367552536188	3192.704740923216
B55	Expt_2	86	LGLEAXLALKRVSA	0.48196972204201416	0.5180302779579858	5990.433920755175	0.024341445308793546	4773.919845199813
B55	Expt_2	87	LGLEAXLALDEVSA	0.46758520895182065	0.5324147910481793	7664.64713796984	0.028122078398022436	5951.2975876338705
B55	Expt_2	92	LGALGXKALKRVSA	0.5289988140950861	0.4710011859049139	7495.60196578762	0.021463879065232207	6755.995334909075
B55	Expt_2	19	LGALGZPALKRVSA	0.6778969390468961	0.3221030609531039	2836.391156204767	0.07431503663185916	5998.496713149329
B55	Expt_2	8	LGALGZPRLDEVSA	0.8261678223911221	0.17383217760887792	1300.8119348679809	1.365101356306876	6667.080156397021
B55	Expt_2	93	LGALGXKALDEVSA	0.7448032384152321	0.2551967615847679	3790.847224417317	0.20973896008912166	10439.860649069178
B55	Expt_2	72	LGARKXLALKRVSA	0.7381228435245056	0.26187715647549437	2419.8721524011203	0.08188060981031964	6553.235601680437
B55	Expt_2	21	LGALDZPALKRVSA	0.66613325363197	0.33386674636803004	1867.7447768853247	0.01394367327769709	2777.2303029175096
B55	Expt_2	94	LGALGXGALKEVSA	0.8091691350809737	0.19083086491902634	3145.546792654009	0.01084986860218719	8586.011931666017
B55	Expt_2	31	LGALGXPELKRVSA	0.8128347118716579	0.1871652881283421	2805.491469708131	0.06717312470189049	13097.56231189285
B55	Expt_2	52	LGRKAZLALDEVSA	0.5653898567160793	0.43461014328392067	5021.555437596098	0.011781299887955184	4339.199980360395
B55	Expt_2	35	LGARKXPELKRVSA	0.8324519281221285	0.16754807187787146	1951.2214392715575	1.835550045154502	7977.28283856794
B55	Expt_2	13	LGALGZPPLKRVSA	0.900773805560733	0.09922619443926695	557.1364347399502	0.18109947705076848	4887.277090699714
B55	Expt_2	48	LGARKXPALDEVSA	0.8494677169100209	0.15053228308997912	1160.4637055438636	0.03942485868240115	7255.0778053886315
B55	Expt_2	57	LGLRAZLALKRVSA	0.4370149646882696	0.5629850353117304	4375.312670519313	0.04251064683961032	3253.6983385258613
B55	Expt_2	1	LGALGZPRLKRVSA	0.763340770452103	0.23665922954789698	3887.6386027841386	0.00408767400880371	2922.1367288807455
B55	Expt_2	10	LGALDZPRLDEVSA	0.7730689336582259	0.22693106634177407	1731.688059934517	0.013450825669269863	4498.232255103908
B55	Expt_2	85	LGALEXLALDEVSA	0.5118920565059126	0.48810794349408737	7534.72451567909	0.03336223080340694	7436.161167241705
B55	Expt_2	12	LGARKZPRLDEVSA	0.7250297456278673	0.27497025437213274	1651.6654661636244	1.5927931281214938	4268.026938750123
B55	Expt_2	62	LGALEZLALDEVSA	0.303261956078846	0.696738043921154	8402.316020801396	0.08367165507406794	3781.428112158242
B55	Expt_2	88	LGELAXLALKRVSA	0.5310070523273805	0.46899294767261945	4134.7537307413395	0.04293862471083266	4538.905306382846
B55	Expt_2	18	LGARKZPPLDEVSA	0.8971567752803767	0.10284322471962326	624.3911637438563	2.6324220912882113	3896.5033818263387
B55	Expt_2	61	LGALEZLALKRVSA	0.3672011109899099	0.6327988890100902	4410.884656620329	0.08997695249296866	2695.113161604047
B55	Expt_2	11	LGARKZPELKRVSA	0.8193190209964273	0.18068097900357272	NAN	NAN	NAN
B55	Expt_2	63	LGLEAZLALKRVSA	0.4515750520286809	0.548424947971319	5305.180420732596	0.06722396593010264	3943.3023650842606
B55	Expt_2	40	LGALDXPPLDEVSA	0.8585311156055316	0.14146888439446836	1861.7929762520769	0.04981093052577738	10472.200953282969
B55	Expt_2	44	LGALGXPALDEVSA	0.8584664009849905	0.1415335990150095	2556.9880844273857	3.109343252050835	12593.293006806656
B55	Expt_2	74	LGRKAXLALKRVSA	0.6888713996169399	0.3111286003830601	3308.630307501183	0.01808133534421432	6044.549694347931
B55	Expt_2	60	LGLKAZLALDEVSA	0.3933012135858361	0.606698786414164	5732.875798542359	0.029908438333781193	3324.63578567784
B55	Expt_2	50	LGARKZLALDEVSA	0.41456725146343737	0.5854327485365627	7342.3546741802675	0.03749271183223521	4299.557114783139
B55	Expt_2	6	LGARKZPELDEVSA	0.9603295925586294	0.039670407441370625	1882311.236334636	1.8174427377721322e-06	-1874349.635903343
B55	Expt_2	76	LGRLAXLALKRVSA	0.44746845977323435	0.5525315402267656	5216.42249633415	0.05498989678030479	4377.327880738441
B55	Expt_2	47	LGARKXPALKRVSA	0.9994092315411154	0.0005907684588846163	-174.05513280725916	0.03735617034992397	5816.524581261447
B55	Expt_2	14	LGALGZPPLDEVSA	0.9878742305894223	0.012125769410577747	168.64908448855005	1.5266112537597158	7365.746738269515
B55	Expt_2	15	LGALDZPPLKRVSA	0.8975706873344623	0.10242931266553768	746.0343099012579	0.004320089924096265	2351.7352664380746
B55	Expt_2	80	LGLRAXLALKRVSA	0.5558937103730444	0.44410628962695564	4733.061725840426	0.03311531848948405	4679.258942353272
B55	Expt_2	68	LGALGZEALDEVSA	0.5242699000787632	0.4757300999212368	7035.492855818618	0.02822911497143266	6587.4437633064435
B55	Expt_2	53	LGRLAZLALKRVSA	0.5464181605290491	0.4535818394709509	2486.969956376781	0.06014355453557823	3083.852750484523
B55	Expt_2	23	LGARKZPALKRVSA	0.8746288150080826	0.12537118499191735	780.8939615432338	2.3271623087367557	4182.7509025587415
B55	Expt_2	59	LGLKAZLALKRVSA	0.5801153632916529	0.4198846367083471	2309.10206504765	0.028260886654414695	2713.4969748624603
B55	Expt_2	49	LGARKZLALKRVSA	0.5298135986973113	0.47018640130268874	2766.5343539184505	0.036315536271557855	3035.047756494506
B55	Expt_2	45	LGALDXPALKRVSA	0.9957611494365682	0.004238850563431762	841.4583381412214	1.3792746944540548	11506.660650272654
B55	Expt_2	2	LGALGZPELDEVSA	0.8097821084028014	0.1902178915971986	2040.2932271740497	2.1477521423223784	9412.96229673814
B55	Expt_2	33	LGALDXPELKRVSA	0.7757568996280706	0.2242431003719294	2715.928576597183	0.09156524534881688	10214.609716577515
B55	Expt_2	26	LGALGXPELDEVSA	0.8957633714782584	0.10423662852174165	1404.5656614010816	1.4273913150623903	10951.239684412427
B55	Expt_2	30	LGARKXPELDEVSA	0.864338480914431	0.135661519085569	1917.9436120396394	0.0954155560775105	11215.598060352615
B55	Expt_2	24	LGARKZPALDEVSA	0.8552489229971136	0.14475107700288636	1838.40972022653	0.004729104537593245	4333.431154870388
B55	Expt_2	43	LGALGXPALKRVSA	0.9913486888811631	0.00865131111883688	1738114.9903161423	-3.133268885818239e-06	-1727246.3295956496
B55	Expt_2	20	LGALGZPALDEVSA	0.8067018200475823	0.19329817995241771	NAN	NAN	NAN
B55	Expt_2	83	LGLKAXLALDEVSA	0.6444011937627386	0.35559880623726137	3506.331342208787	0.06777570482341279	6425.109989376564
B55	Expt_2	38	LGALGXPPLDEVSA	1.3051734608686258	-0.30517346086862585	-3860.9590345613296	0.009329919356858866	10975.765406023318
B55	Expt_2	16	LGALDZPPLDEVSA	1.016809531715437	-0.016809531715437087	-392.8722951116869	1.472932381878524	5874.806692655669
B55	Expt_2	70	LGALGZKALDEVSA	0.3503049110178707	0.6496950889821294	11828.434629786363	0.03953737104816278	5807.578091733649
B55	Expt_2	69	LGALGZKALKRVSA	0.42560917019463446	0.5743908298053655	5239.010468223159	0.08647585013027517	3828.975283800811
B55	Expt_2	42	LGARKXPPLDEVSA	0.7771304074532903	0.22286959254670968	1798.603722804947	0.08501655492508645	6681.102823252906
B55	Expt_2	25	LGALGXPRLKRVSA	0.9166310556739097	0.08336894432609032	1012.9223545180419	3.641453958946492	6119.844418916243
B55	Expt_2	34	LGALDXPRLDEVSA	0.956883677273554	0.043116322726446055	855.9854234039232	1.4810945048735993	9022.588695917944
B55	Expt_2	67	LGALGZEALKRVSA	0.3467025127624007	0.6532974872375993	5810.918271821225	0.04106647988384682	2995.1694283585207
B55	Expt_2	75	LGRKAXLALDEVSA	0.7615536477327368	0.23844635226726318	2748.5408371637295	0.0983439938254426	8212.634404623832
B55	Expt_2	56	LGKLAZLALDEVSA	0.38656880231422786	0.6134311976857721	7387.238125769307	0.0494434475013035	4575.409126884648
B55	Expt_2	78	LGKLAXLALKRVSA	0.5958669690494783	0.40413303095052167	2487.1472809282604	0.059709099998540384	3505.7335632619483
B55	Expt_2	46	LGALDXPALDEVSA	0.9094831413346628	0.09051685866533721	1826.4397135692907	2.821041357677352	12423.445038787911
B55	Expt_2	71	LGALGZGALKEVSA	0.5699096813592028	0.43009031864079716	7064.131067981213	0.004854157643186214	1399.2797639963746
B55	Expt_2	27	LGALDXPRLKRVSA	0.8610841194463282	0.13891588055367177	923.382960122408	0.05241331649046156	5948.927338970091
B55	Expt_2	28	LGALDXPELDEVSA	0.6839844041349639	0.31601559586503614	4602.677704570885	1.937415990330674	10304.240385229123
PP1	Pilot	73	LGARKXLALDEVSA	0.5314027055083338	0.4685972944916662	9847.87453952454	0.07161144210850048	10553.188739037314
PP1	Pilot	3	LGALDZPRLKRVSA	0.6480819724374579	0.3519180275625421	2738.3711189986293	0.04093626826668846	4654.6493968229815
PP1	Pilot	2	LGALGZPELDEVSA	1.1077171106809343	-0.10771711068093426	-1392.2363713711165	1.8438417476454148	14376.02431040573
PP1	Pilot	70	LGALGZKALDEVSA	0.34533419537945076	0.6546658046205492	15920.969057838598	0.12373862371179753	8833.270454068821
PP1	Pilot	49	LGARKZLALKRVSA	0.5615294055136012	0.4384705944863988	3224.6522632853253	0.062424636918494154	3989.0626192923555
PP1	Pilot	60	LGLKAZLALDEVSA	0.4551508808864503	0.5448491191135497	6562.262037505762	0.06987948665377997	5816.86778196761
PP1	Pilot	1	LGALGZPRLKRVSA	0.5409241556567063	0.45907584434329374	4725.90487113829	0.05797237007219347	5641.1257414863785
PP1	Pilot	64	LGLEAZLALDEVSA	0.437140737727696	0.562859262272304	7430.2765686399425	0.033218789107337096	5544.552767939954
PP1	Pilot	76	LGRLAXLALKRVSA	0.6788415494088428	0.3211584505911572	4726.780923584127	0.016412794401243103	6688.7268610411365
PP1	Pilot	85	LGALEXLALDEVSA	0.7680039131030157	0.23199608689698425	5943.567651841764	0.02057505905112803	16353.23231057698
PP1	Pilot	29	LGARKXPRLKRVSA	0.810719454582004	0.189280545417996	2499.418401389551	0.062215855196350464	9150.67854455866
PP1	Pilot	75	LGRKAXLALDEVSA	0.6713615256028885	0.32863847439711147	7340.644566224135	0.008966842795576664	8380.77810292547
PP1	Pilot	65	LGELAZLALKRVSA	0.4202591569095954	0.5797408430904045	6271.041639755802	0.07602575900308198	4689.054840422181
PP1	Pilot	62	LGALEZLALDEVSA	0.48470716656494667	0.5152928334350533	7316.08425992061	0.02471830601399316	5686.5202760248385
PP1	Pilot	59	LGLKAZLALKRVSA	0.577171067750877	0.422828932249123	3013.095186413394	0.055269052633910645	4030.9145041719244
PP1	Pilot	22	LGALDZPALDEVSA	0.5153151905820889	0.48468480941791114	7623.816833756113	0.025777103776421652	6951.3271097793495
PP1	Pilot	50	LGARKZLALDEVSA	0.3609189963045188	0.6390810036954813	9335.319248762675	0.11431582737010092	5408.14326316642
PP1	Pilot	23	LGARKZPALKRVSA	0.6005131369765562	0.39948686302344383	3052.8655126026697	0.06098028880845214	4490.863073517576
PP1	Pilot	26	LGALGXPELDEVSA	1.175049858975841	-0.1750498589758409	NAN	NAN	NAN
PP1	Pilot	92	LGALGXKALKRVSA	0.7308381354810108	0.26916186451898916	11354.490920645188	0.0036941152056490195	4999.448697664557
PP1	Pilot	17	LGARKZPPLKRVSA	0.9408296065589205	0.05917039344107955	NAN	NAN	NAN
PP1	Pilot	34	LGALDXPRLDEVSA	1.2210302961056354	-0.2210302961056354	-3030.3621289912257	0.11185109765635194	15840.704604400426
PP1	Pilot	57	LGLRAZLALKRVSA	0.48503882838892326	0.5149611716110767	5194.442593672895	0.08287062071659158	4968.482473302063
PP1	Pilot	5	LGARKZPRLKRVSA	0.5773283979523484	0.42267160204765164	2554.4254103378717	0.05434820445674315	3440.7477048431065
PP1	Pilot	55	LGKLAZLALKRVSA	0.5718691612529084	0.42813083874709157	3469.2985822252654	0.03586992565038996	4307.4274794933035
PP1	Pilot	84	LGALEXLALKRVSA	0.6424739609639437	0.3575260390360563	5572.507305774149	0.01924228311556971	7647.1944685885655
PP1	Pilot	89	LGELAXLALDEVSA	0.7847430268639319	0.21525697313606806	3354.824694832423	0.07655557955101441	13421.14303052088
PP1	Pilot	46	LGALDXPALDEVSA	1.0427710868804978	-0.0427710868804978	-1722.9311403466177	0.06662295499241205	23443.86947057119
PP1	Pilot	14	LGALGZPPLDEVSA	1.0241556513543797	-0.024155651354379692	-524.2008523153091	1.6621511384544578	10713.044924070835
PP1	Pilot	12	LGARKZPRLDEVSA	0.6112713894491576	0.3887286105508424	2855.332554488824	0.03693759981407472	4094.1725479886777
PP1	Pilot	94	LGALGXGALKEVSA	0.9144527670059809	0.08554723299401912	NAN	NAN	NAN
PP1	Pilot	83	LGLKAXLALDEVSA	0.7100194759323615	0.2899805240676385	5090.553795589923	0.01336992180493136	8595.749907741303
PP1	Pilot	4	LGALDZPELDEVSA	0.8818400329348737	0.11815996706512633	1668.9522022348597	0.12644114480928523	12830.83906985558
PP1	Pilot	69	LGALGZKALKRVSA	0.4437487881740526	0.5562512118259474	5966.715516927249	0.08401350354323761	4884.281969523202
PP1	Pilot	48	LGARKXPALDEVSA	0.9758460190413163	0.024153980958683707	328.3761579604594	2.153848581767896	12636.0970057002
PP1	Pilot	41	LGARKXPPLKRVSA	0.830423359054564	0.169576640945436	2172.77754960363	0.03290213015031831	9115.68357433833
PP1	Pilot	54	LGRLAZLALDEVSA	0.4144176540277375	0.5855823459722624	7864.251761987182	0.09048599776856157	5802.9686981899
PP1	Pilot	24	LGARKZPALDEVSA	0.5830595885409452	0.4169404114590548	3975.1101445487798	1.5167289908260089	6040.533738809754
PP1	Pilot	47	LGARKXPALKRVSA	0.9333380507435823	0.06666194925641766	12378.709220610885	0.0006107488317783812	-3129.4573478681987
PP1	Pilot	18	LGARKZPPLDEVSA	0.951999634151162	0.048000365848838045	NAN	NAN	NAN
PP1	Pilot	15	LGALDZPPLKRVSA	0.8874595866149488	0.11254041338505116	2438.2179851437904	0.004063615936827786	3085.3612241485525
PP1	Pilot	77	LGRLAXLALDEVSA	0.9464102934483182	0.053589706551681826	14841040.313448908	7.679646884907966e-07	-14828814.380408954
PP1	Pilot	90	LGALGXEALKRVSA	1.0094176849231309	-0.009417684923130887	-1051.0995612626054	1.3609822316971214	15403.135456062602
PP1	Pilot	68	LGALGZEALDEVSA	0.5440003315083701	0.4559996684916299	9928.670902212481	0.01744370960032343	8226.39458232088
PP1	Pilot	56	LGKLAZLALDEVSA	0.35995454977515734	0.6400454502248427	9460.221760952765	0.06786929037417808	5342.559188307307
PP1	Pilot	27	LGALDXPRLKRVSA	1.0566179503436195	-0.056617950343619494	-1050.9012861252527	2.4034542760203546	11592.909091544201
PP1	Pilot	53	LGRLAZLALKRVSA	0.554878693069245	0.445121306930755	3449.675562499635	0.052501699350854726	4420.029351521963
PP1	Pilot	63	LGLEAZLALKRVSA	0.3834074931798266	0.6165925068201734	10882.382430138	0.10666728656856687	7096.863036802595
PP1	Pilot	91	LGALGXEALDEVSA	0.9721573795092465	0.027842620490753478	478.6390993730727	1.1166950896233243	24160.434266940636
PP1	Pilot	82	LGLKAXLALKRVSA	0.6973068243472347	0.3026931756527653	3150.309767505113	0.03892941954286976	7140.097000605427
PP1	Pilot	42	LGARKXPPLDEVSA	1.281452572897783	-0.281452572897783	-9394.111797136571	0.0024575990051759495	20003.30310107175
PP1	Pilot	51	LGRKAZLALKRVSA	0.4703830630935479	0.5296169369064521	6449.852474710191	0.13620676235771975	6232.0792177837275
PP1	Pilot	74	LGRKAXLALKRVSA	0.616231288600814	0.383768711399186	5160.745074034881	0.02360352033664965	7145.988728233091
PP1	Pilot	45	LGALDXPALKRVSA	0.9482685654535793	0.05173143454642071	5399317.409523906	1.8675405342302663e-06	-5378647.000624692
PP1	Pilot	52	LGRKAZLALDEVSA	0.4384307600345066	0.5615692399654935	7175.502170592943	0.08213551101360654	6106.215403536918
PP1	Pilot	43	LGALGXPALKRVSA	0.9555238753306546	0.04447612466934536	1185.579866658545	0.04302960251164654	20059.512329209763
PP1	Pilot	86	LGLEAXLALKRVSA	0.5773749096533066	0.4226250903466934	7551.546075078878	0.023551634300701948	9001.490191261251
PP1	Pilot	33	LGALDXPELKRVSA	1.1403850735611076	-0.14038507356110763	-2496.8693284178153	0.07684563689639835	19063.483212109004
PP1	Pilot	31	LGALGXPELKRVSA	1.118801790578441	-0.11880179057844109	-3307.6172113419007	1.434927668029431	25172.03242806412
PP1	Pilot	36	LGARKXPRLDEVSA	0.8483261152879715	0.15167388471202847	NAN	NAN	NAN
PP1	Pilot	8	LGALGZPRLDEVSA	0.5899089430254485	0.4100910569745515	5134.041770114309	0.014483041735459001	5428.066201662644
PP1	Pilot	20	LGALGZPALDEVSA	0.455723319124691	0.544276680875309	10102.830187458934	0.02480038848725809	7038.304012210667
PP1	Pilot	87	LGLEAXLALDEVSA	0.8267258451215239	0.17327415487847608	17851770.88368643	1.5320081112993683e-06	-17833255.91291565
PP1	Pilot	88	LGELAXLALKRVSA	0.6743489347939331	0.3256510652060669	4492.454309792856	0.023391819552795987	8174.84234514434
PP1	Pilot	13	LGALGZPPLKRVSA	0.8810998376948423	0.11890016230515765	1608.768829396158	0.010690838212389371	7200.9646643559645
PP1	Pilot	25	LGALGXPRLKRVSA	1.0462625765534674	-0.04626257655346744	-455.50554516904674	1.3525373643373242	11094.55606382975
PP1	Pilot	7	LGALGZPELKRVSA	0.9117081781234743	0.08829182187652573	4817022.487990949	1.9218577449601235e-06	-4805648.472896318
PP1	Pilot	11	LGARKZPELKRVSA	0.730173360214446	0.269826639785554	2736.6113446207737	0.010780210469969782	4478.999738613958
PP1	Pilot	61	LGALEZLALKRVSA	0.5168761143465728	0.48312388565342723	4315.981334423947	0.04611432338701262	4479.446901054522
PP1	Pilot	39	LGALDXPPLKRVSA	0.8757278967387659	0.12427210326123406	2374.7237436662685	0.02449156304377907	16303.397092397343
PP1	Pilot	35	LGARKXPELKRVSA	1.2179781759176065	-0.2179781759176065	-2788.756059811702	1.562596850552623	14869.810848611567
PP1	Pilot	72	LGARKXLALKRVSA	0.5236025912879357	0.47639740871206426	6363.036356945664	0.05554391169815595	6455.13912244874
PP1	Pilot	93	LGALGXKALDEVSA	0.9359138843899948	0.06408611561000521	NAN	NAN	NAN
PP1	Pilot	6	LGARKZPELDEVSA	0.6911938804147577	0.3088061195852423	6790.2214953629355	0.004540013304439934	4819.554718500744
PP1	Pilot	19	LGALGZPALKRVSA	0.663879691911189	0.336120308088811	4140.071178354847	0.02497978194442957	6492.962371179186
PP1	Pilot	38	LGALGXPPLDEVSA	1.101744666677948	-0.10174466667794801	-1775.58050806602	1.4194111713335162	15343.092802178695
PP1	Pilot	40	LGALDXPPLDEVSA	0.9695298410691322	0.030470158930867797	387.4869372882748	1.3949690157188497	19125.12778062344
PP1	Pilot	96	LGALGARALKRVSA	0.9335183891993268	0.06648161080067316	NAN	NAN	NAN
PP1	Pilot	79	LGKLAXLALDEVSA	0.696772222253498	0.303227777746502	6455.254062097431	0.01614826639124849	11067.119873309828
PP1	Pilot	32	LGALGXPRLDEVSA	1.1217343841221574	-0.12173438412215742	-2391.2156494552455	1.4835969527732584	20945.014614026855
PP1	Pilot	16	LGALDZPPLDEVSA	0.9166537103497245	0.08334628965027546	986.6816556623362	1.565497068009026	8894.90979468544
PP1	Pilot	9	LGALDZPELKRVSA	0.721912456231867	0.27808754376813305	3070.9922308070386	0.06472680140104975	8464.93635478154
PP1	Pilot	67	LGALGZEALKRVSA	0.40252587370263243	0.5974741262973675	7979.935074566519	0.05939900136259371	5474.659425749686
PP1	Pilot	66	LGELAZLALDEVSA	0.4327820760409259	0.5672179239590741	9910.16663898611	0.05480693721748857	7777.404747497668
PP1	Pilot	10	LGALDZPRLDEVSA	0.4602384041159923	0.5397615958840076	6336.561301176842	0.05052648024146103	5392.823253544713
PP1	Pilot	81	LGLRAXLALDEVSA	0.6853262167311729	0.3146737832688271	7301.913125460455	0.0061979009750600484	6479.404344730739
PP1	Pilot	37	LGALGXPPLKRVSA	0.9339531103581021	0.06604688964189787	5427.987456412456	0.004213212690894351	11171.80508737441
PP1	Pilot	21	LGALDZPALKRVSA	0.5812737685036187	0.41872623149638133	2854.7103703326547	0.02613524873410845	3634.3492427711776
PP1	Pilot	30	LGARKXPELDEVSA	1.4211188101850543	-0.42111881018505426	-5226.277543006386	1.2538509274553027	20026.97072742518
PP1	Pilot	71	LGALGZGALKEVSA	0.4656458165911738	0.5343541834088261	7108.096892755808	0.04309861691341919	5977.042338877079
PP1	Pilot	44	LGALGXPALDEVSA	1.2597014487528193	-0.2597014487528193	-3623.845329790765	1.47758723080046	19732.420707198173
PP1	Pilot	28	LGALDXPELDEVSA	1.038417604760315	-0.03841760476031508	-20159020.230157528	1.1382245395721446e-06	20177264.535929397
PP1	Pilot	80	LGLRAXLALKRVSA	0.6187562390003314	0.3812437609996686	5610.623523610229	0.021056937814972844	7108.924230174097
PP1	Pilot	58	LGLRAZLALDEVSA	0.5316862142173842	0.46831378578261584	4984.372160500619	0.0564989029630231	5888.559013523136
PP1	Pilot	78	LGKLAXLALKRVSA	0.7476886663744692	0.2523113336255308	3202.9955718166807	0.009594168368009248	4797.494340291974
PP1	Pilot	95	LGALGJRALKRVSA	0.8355966144615264	0.16440338553847356	2507.8717241866207	0.024793397635659162	10398.325138594875
PP1	Expt_1	55	LGKLAZLALKRVSA	0.34224319725878216	0.6577568027412178	5480.591121770868	0.0802409820169301	2931.8869041008516
PP1	Expt_1	20	LGALGZPALDEVSA	0.4455765750452593	0.5544234249547406	8549.599048228501	0.012771737330186134	3030.031707352663
PP1	Expt_1	15	LGALDZPPLKRVSA	0.5823430271772134	0.4176569728227866	1886.6922395004565	0.02962086916316224	2568.8424731067416
PP1	Expt_1	31	LGALGXPELKRVSA	0.8041096099165532	0.19589039008344677	4273.492676317831	1.4903144230997554	17100.006264829368
PP1	Expt_1	62	LGALEZLALDEVSA	0.27729728339911275	0.7227027166008873	10625.572862645886	0.041372729675490445	3779.6140278713933
PP1	Expt_1	85	LGALEXLALDEVSA	0.675040120437506	0.32495987956249395	8122.620881363876	0.009169647167216674	9266.897508534305
PP1	Expt_1	17	LGARKZPPLKRVSA	0.6149789169874063	0.38502108301259375	1710.9928646883736	0.04389129060094901	2864.2674449322985
PP1	Expt_1	1	LGALGZPRLKRVSA	0.38228019556441567	0.6177198044355843	5046.251312702342	0.052258577158634516	3044.205300359332
PP1	Expt_1	33	LGALDXPELKRVSA	0.6995096030479947	0.3004903969520053	5222.792110281241	0.07261000240633926	12340.3898123372
PP1	Expt_1	75	LGRKAXLALDEVSA	0.5554536347373679	0.44454636526263214	6363.748037989184	0.021052978964507606	6752.139973191399
PP1	Expt_1	5	LGARKZPRLKRVSA	0.404277341217113	0.595722658782887	2813.6268079918623	0.20542497390768402	2141.9471673899266
PP1	Expt_1	73	LGARKXLALDEVSA	0.3964240530953575	0.6035759469046424	9496.226410791327	0.03668015589151347	5936.799442703898
PP1	Expt_1	24	LGARKZPALDEVSA	0.4710171701498094	0.5289828298501906	3959.9428516682624	0.06006178150788828	3663.4427600479107
PP1	Expt_1	4	LGALDZPELDEVSA	0.6657419019934615	0.3342580980065385	4489.073793053532	0.03432829695885678	8578.271772646967
PP1	Expt_1	95	LGALGJRALKRVSA	0.6832809574869604	0.3167190425130396	4427.843652364771	0.019100454618781973	8043.035007248201
PP1	Expt_1	13	LGALGZPPLKRVSA	0.7103584935995503	0.2896415064004497	2269.45722287166	0.010925027568764798	3587.290580751189
PP1	Expt_1	11	LGARKZPELKRVSA	0.505694037391442	0.49430596260855797	3015.5783656782814	0.02629783455685832	2676.371155215617
PP1	Expt_1	86	LGLEAXLALKRVSA	0.6160955824990019	0.38390441750099813	7690.114269750301	0.0075638894947175385	3550.1589560253387
PP1	Expt_1	94	LGALGXGALKEVSA	0.5637903209640532	0.43620967903594676	8317.243880104024	0.04923803984945098	11103.399194979822
PP1	Expt_1	77	LGRLAXLALDEVSA	0.47788837778525894	0.5221116222147411	8179.76776418165	0.015178093173816173	5122.308627030545
PP1	Expt_1	32	LGALGXPRLDEVSA	0.6740756479724578	0.3259243520275422	5210.554461810557	1.4518084074575042	12704.144423418016
PP1	Expt_1	78	LGKLAXLALKRVSA	0.5123572395685193	0.4876427604314807	3843.258694091441	0.04928716133033513	4162.30642411207
PP1	Expt_1	26	LGALGXPELDEVSA	0.8348912978470564	0.1651087021529436	2367.9004990084713	2.4470435782272295	13893.323791536981
PP1	Expt_1	22	LGALDZPALDEVSA	0.33300560006645097	0.666994399933549	9417.941107770059	0.034763079151149956	4061.4761795702475
PP1	Expt_1	8	LGALGZPRLDEVSA	0.39176216290992016	0.6082378370900798	6190.270393388353	0.022784931252028448	3014.7764523913233
PP1	Expt_1	3	LGALDZPRLKRVSA	0.395482931303724	0.604517068696276	3637.265528643265	0.0540847318858651	2491.9106326536703
PP1	Expt_1	19	LGALGZPALKRVSA	0.37946041865359703	0.620539581346403	6112.790925598016	0.05583659783934374	3757.9042595652627
PP1	Expt_1	50	LGARKZLALDEVSA	0.32321402799769056	0.6767859720023095	8192.237470060325	0.06787681053897254	3824.3787513311872
PP1	Expt_1	68	LGALGZEALDEVSA	0.3592046711133955	0.6407953288866045	13002.312141982344	0.02596642287941118	5540.24297736964
PP1	Expt_1	9	LGALDZPELKRVSA	0.6349182313225709	0.36508176867742914	4625.612418541048	0.006203285953388026	3253.757721122228
PP1	Expt_1	91	LGALGXEALDEVSA	0.6707667410120854	0.32923325898791456	8868.70213380096	0.11093644253948176	16278.771524795578
PP1	Expt_1	93	LGALGXKALDEVSA	0.5980016764589783	0.4019983235410217	9429.620706848094	0.011631171678235054	8648.345790636036
PP1	Expt_1	63	LGLEAZLALKRVSA	0.32125229788542586	0.6787477021145741	7719.885288481665	0.13944339652563523	4232.675680967425
PP1	Expt_1	72	LGARKXLALKRVSA	0.4074162447868069	0.5925837552131932	6744.893915971216	0.19304990262948377	5350.655133330521
PP1	Expt_1	71	LGALGZGALKEVSA	0.3400110175680881	0.6599889824319118	8804.585685541388	0.05464411572773162	4453.002843884037
PP1	Expt_1	6	LGARKZPELDEVSA	0.5922984007387646	0.4077015992612354	4829.959377742098	0.012025840125083986	3973.361748462386
PP1	Expt_1	64	LGLEAZLALDEVSA	0.30477323085999275	0.6952267691400073	9501.623741531039	0.10371980427935829	4796.942783539624
PP1	Expt_1	81	LGLRAXLALDEVSA	0.5644684217558243	0.43553157824417565	6175.483427779342	0.019597834190758185	6717.529250300428
PP1	Expt_1	12	LGARKZPRLDEVSA	0.4210254977447589	0.578974502255241	3421.647715050752	0.08283842443152617	2650.5867893023656
PP1	Expt_1	30	LGARKXPELDEVSA	0.7552550262506958	0.24474497374930415	3632.649916229872	0.05154761686920501	12616.704476271974
PP1	Expt_1	67	LGALGZEALKRVSA	0.3340993384800073	0.6659006615199927	7669.261700482164	0.03941823174117725	3637.2966040933247
PP1	Expt_1	61	LGALEZLALKRVSA	0.3312982788512668	0.6687017211487332	5746.853728662844	0.04862093930983533	2869.5077363618097
PP1	Expt_1	51	LGRKAZLALKRVSA	0.408914826259111	0.591085173740889	5695.15791308327	1.5554474578680737	4246.499104680599
PP1	Expt_1	88	LGELAXLALKRVSA	0.4859606297610229	0.5140393702389772	6382.683130222354	0.02679849631681201	5103.280876370078
PP1	Expt_1	57	LGLRAZLALKRVSA	0.31210354493987885	0.6878964550601212	6626.7946812217315	0.08337781290952119	3149.0401342166538
PP1	Expt_1	49	LGARKZLALKRVSA	0.38431886953841704	0.615681130461583	4544.167474670285	0.11249595047265401	2964.49187147348
PP1	Expt_1	82	LGLKAXLALKRVSA	0.40141797928629186	0.5985820207137081	5628.645110363951	0.04263330562881372	3429.8296323475415
PP1	Expt_1	18	LGARKZPPLDEVSA	0.7128884809793694	0.2871115190206306	1666.6238137303553	0.013603165800327707	3181.1256957732153
PP1	Expt_1	52	LGRKAZLALDEVSA	0.3151789879818057	0.6848210120181943	8317.56615648045	0.06058611686697838	3916.4935229728767
PP1	Expt_1	14	LGALGZPPLDEVSA	0.6843077978752082	0.31569220212479177	3150.6340967822994	0.041864582591397546	6691.328447685453
PP1	Expt_1	39	LGALDXPPLKRVSA	0.7584298428523955	0.24157015714760455	3312.707937398117	0.017120566487819823	9698.889747035286
PP1	Expt_1	23	LGARKZPALKRVSA	0.43495758076277613	0.5650424192372239	3343.978458979337	0.04122971112906416	2570.040336905502
PP1	Expt_1	92	LGALGXKALKRVSA	0.4219326692957718	0.5780673307042282	9209.694064280702	0.03539457913062394	6275.88586850511
PP1	Expt_1	35	LGARKXPELKRVSA	0.7564211585016309	0.24357884149836906	2816.4674096938384	0.024114041680184755	9092.765265209731
PP1	Expt_1	34	LGALDXPRLDEVSA	0.882929371565918	0.117070628434082	1372.3596269218983	1.335810105436802	12096.84945202551
PP1	Expt_1	46	LGALDXPALDEVSA	0.7615521588115839	0.2384478411884161	4289.88246971864	0.05610162133516789	14097.527329924744
PP1	Expt_1	70	LGALGZKALDEVSA	0.23482152222480532	0.7651784777751947	15870.775596516572	0.08383872217032899	5129.339862682973
PP1	Expt_1	16	LGALDZPPLDEVSA	0.7822661822997605	0.21773381770023947	1446.3334176831331	0.0375099911985164	5652.2727039040665
PP1	Expt_1	21	LGALDZPALKRVSA	0.38141382912083305	0.6185861708791669	4227.22433851802	0.027461106417385212	2171.362842470971
PP1	Expt_1	84	LGALEXLALKRVSA	0.48944238994994355	0.5105576100500564	6318.238755764113	0.027320046043307285	5451.55938846094
PP1	Expt_1	58	LGLRAZLALDEVSA	0.2703154828830918	0.7296845171169082	9313.43231986225	0.07406529493656745	3466.2864284032103
PP1	Expt_1	76	LGRLAXLALKRVSA	0.3803261121865618	0.6196738878134382	7462.240609383942	0.07253852545022102	4591.181573965133
PP1	Expt_1	96	LGALGARALKRVSA	0.683654489295708	0.31634551070429195	948.85999106234	0.02218102338225118	2007.3971774355375
PP1	Expt_1	7	LGALGZPELKRVSA	0.5331769119201571	0.46682308807984285	5446.105676041603	1.49062174916473	7163.438039667605
PP1	Expt_1	40	LGALDXPPLDEVSA	0.8534195939733898	0.14658040602661015	NAN	NAN	NAN
PP1	Expt_1	25	LGALGXPRLKRVSA	0.604705371826827	0.39529462817317296	8133.517498496783	0.002755151748395814	-265.9481564551345
PP1	Expt_1	27	LGALDXPRLKRVSA	0.7752253924530301	0.22477460754696987	1784.7128852655421	0.04287713039806708	6439.755005211572
PP1	Expt_1	44	LGALGXPALDEVSA	0.7859666331335927	0.21403336686640728	42562.498365583706	0.00047264431924824626	-25592.324992860227
PP1	Expt_1	10	LGALDZPRLDEVSA	0.40130398494955866	0.5986960150504413	4836.0647634676225	0.033752244731747164	2857.377239338053
PP1	Expt_1	65	LGELAZLALKRVSA	0.2903395664502394	0.7096604335497606	6951.681649959507	0.06859928445226404	3013.720925416652
PP1	Expt_1	45	LGALDXPALKRVSA	0.8043410072617125	0.19565899273828746	3087.0592126489396	0.04730859164203816	11295.59519337267
PP1	Expt_1	29	LGARKXPRLKRVSA	0.6677836470390509	0.3322163529609491	NAN	NAN	NAN
PP1	Expt_1	59	LGLKAZLALKRVSA	0.356860078891106	0.643139921108894	4800.166417573353	0.09870610474211133	2866.326870703467
PP1	Expt_1	37	LGALGXPPLKRVSA	0.783553310051035	0.216446689948965	2507.7522975911743	0.02565428914928842	8520.406515801988
PP1	Expt_1	36	LGARKXPRLDEVSA	0.6758740087514407	0.32412599124855934	3004.23309014723	0.046055890747954034	6618.998448236211
PP1	Expt_1	89	LGELAXLALDEVSA	0.6623153029337191	0.3376846970662809	5566.255018869728	0.0178149911533478	8254.604380776713
PP1	Expt_1	28	LGALDXPELDEVSA	0.8032844200356128	0.19671557996438715	3171.1822962647393	0.06758555557141933	9992.252405283523
PP1	Expt_1	69	LGALGZKALKRVSA	0.32818447650183225	0.6718155234981678	7092.115352339388	0.08560419707778784	3672.764074242944
PP1	Expt_1	43	LGALGXPALKRVSA	0.8086603247260196	0.19133967527398044	7959.3156487784145	0.0019700250528558658	6864.314225092055
PP1	Expt_1	79	LGKLAXLALDEVSA	0.5947792214647144	0.4052207785352856	7148.394306402212	0.015068317356734919	7227.0197816081645
PP1	Expt_1	2	LGALGZPELDEVSA	0.6284304868806281	0.3715695131193719	5452.625910690646	0.027391632350610824	9409.631796504143
PP1	Expt_1	47	LGARKXPALKRVSA	0.5487093192887095	0.4512906807112905	4159.687280032016	0.01706992837863605	3665.7797859511243
PP1	Expt_1	41	LGARKXPPLKRVSA	0.6667047871481834	0.3332952128518166	2698.1690899961322	0.01591385256767234	4255.85277480332
PP1	Expt_1	87	LGLEAXLALDEVSA	0.5567425338678891	0.4432574661321109	8974.204562876655	0.01627771838000955	8040.441947304428
PP1	Expt_1	66	LGELAZLALDEVSA	0.25586913753575996	0.74413086246424	13368.181584874792	0.06088590582751069	4602.796169486335
PP1	Expt_1	42	LGARKXPPLDEVSA	0.6653471330671304	0.33465286693286955	3559.413370265777	0.09641968361896024	7745.902761707461
PP1	Expt_1	74	LGRKAXLALKRVSA	0.41549029859255365	0.5845097014074463	6877.163058193375	0.033954180089253015	4350.476831119313
PP1	Expt_1	56	LGKLAZLALDEVSA	0.29401597137898106	0.7059840286210189	9159.550948231072	0.053038916423864886	3646.9793432937468
PP1	Expt_1	48	LGARKXPALDEVSA	0.7153695822581768	0.2846304177418232	NAN	NAN	NAN
PP1	Expt_1	90	LGALGXEALKRVSA	0.6248710795576491	0.3751289204423509	10787.575264725005	0.005267834696981128	3564.9972932341707
PP1	Expt_1	80	LGLRAXLALKRVSA	0.4050982887722343	0.5949017112277657	6813.341416005944	0.024950734033244996	3843.609431490268
PP1	Expt_1	54	LGRLAZLALDEVSA	0.25821730770769225	0.7417826922923078	10691.746519254411	0.07489832712764222	3597.415415725186
PP1	Expt_1	38	LGALGXPPLDEVSA	0.6973360568205468	0.3026639431794532	5142.880127068484	1.6106059201667031	11576.747561951515
PP1	Expt_1	60	LGLKAZLALDEVSA	0.2865268340705744	0.7134731659294256	10038.267428550307	0.12452975683064098	4311.432547857628
PP1	Expt_1	53	LGRLAZLALKRVSA	0.30713391355211217	0.6928660864478878	5904.996209091078	0.11938043869871819	3015.359134784008
PP1	Expt_1	83	LGLKAXLALDEVSA	0.46283049914141094	0.537169500858589	8288.845547843288	0.015243948966241986	4569.553857370932
PP1	Expt_2	49	LGARKZLALKRVSA	0.49773189638890153	0.5022681036110985	3191.1723329871015	0.11123219061146036	2717.7520352629926
PP1	Expt_2	17	LGARKZPPLKRVSA	0.7966452678774464	0.20335473212255362	887.3433717220571	0.0363246914764557	2907.5095327761674
PP1	Expt_2	10	LGALDZPRLDEVSA	0.5118064722102498	0.4881935277897502	3277.614328925268	0.03972100642962262	3077.65575737742
PP1	Expt_2	85	LGALEXLALDEVSA	0.6959581289101011	0.3040418710898989	21840.35817059896	0.0013394743604666923	-7399.853104171847
PP1	Expt_2	96	LGALGARALKRVSA	0.8550755855159079	0.1449244144840921	571.5221959605718	1.408815083762356	2403.4262443102834
PP1	Expt_2	65	LGELAZLALKRVSA	0.4402198594027677	0.5597801405972322	4246.31930896777	0.07072534687715686	3281.677828087506
PP1	Expt_2	12	LGARKZPRLDEVSA	0.4773436594108897	0.5226563405891103	3163.426558861363	0.10098000439473954	2766.669071708466
PP1	Expt_2	13	LGALGZPPLKRVSA	0.8104623194562324	0.18953768054376763	1053.5857124349652	0.026602645227292946	4304.561744513262
PP1	Expt_2	7	LGALGZPELKRVSA	0.6889993590156771	0.3110006409843229	2805.4472821989634	0.05292568878603952	5688.766910871244
PP1	Expt_2	34	LGALDXPRLDEVSA	0.9729778747966237	0.027022125203376324	-146.33702018474054	1.369830134609632	10024.91113953958
PP1	Expt_2	1	LGALGZPRLKRVSA	0.53507211739241	0.46492788260759	3143.383821045579	0.10496723940729769	3701.0042044789684
PP1	Expt_2	4	LGALDZPELDEVSA	0.8001085955535313	0.1998914044464687	2229.313312001608	0.012992180896524685	7980.7490628476935
PP1	Expt_2	48	LGARKXPALDEVSA	0.8918866677168213	0.10811333228317865	1154.295513998241	1.4856979117062616	7226.569451237709
PP1	Expt_2	50	LGARKZLALDEVSA	0.30861270175281263	0.6913872982471874	8099.57851902193	0.14486164209241223	3682.564034074099
PP1	Expt_2	75	LGRKAXLALDEVSA	0.59652260772859	0.40347739227141	5044.204662139902	0.0126361674704151	5240.664081206146
PP1	Expt_2	15	LGALDZPPLKRVSA	0.9492008495190964	0.050799150480903554	219.90582312983193	0.17524262678387037	2946.0379916993484
PP1	Expt_2	66	LGELAZLALDEVSA	0.4346825397611795	0.5653174602388205	6973.860721743564	0.04363319505871856	4944.9758074594765
PP1	Expt_2	11	LGARKZPELKRVSA	0.5911105216398536	0.40888947836014644	2270.348910595876	0.08734211380875824	3224.3647181783017
PP1	Expt_2	5	LGARKZPRLKRVSA	0.6381419076343104	0.36185809236568955	1266.4479877064675	0.07380955704809243	2218.2596681887326
PP1	Expt_2	9	LGALDZPELKRVSA	0.8529030732363595	0.1470969267636405	1875.2379373730316	0.005060314778878841	4316.516425296974
PP1	Expt_2	25	LGALGXPRLKRVSA	0.772538054483393	0.22746194551660703	NAN	NAN	NAN
PP1	Expt_2	77	LGRLAXLALDEVSA	0.5729149175564054	0.42708508244359455	4850.368248636074	0.03189269137199632	5917.638398047963
PP1	Expt_2	47	LGARKXPALKRVSA	0.8165907133144416	0.18340928668555845	2042.245489959718	0.006051235572651007	3676.42846475156
PP1	Expt_2	59	LGLKAZLALKRVSA	0.592366508571857	0.407633491428143	2105.3868770028475	0.148434480393393	2810.930823445553
PP1	Expt_2	21	LGALDZPALKRVSA	0.5386690813217055	0.46133091867829445	2260.728905840425	0.09769397749920436	2596.7702874299503
PP1	Expt_2	44	LGALGXPALDEVSA	0.8946971290748444	0.10530287092515556	NAN	NAN	NAN
PP1	Expt_2	95	LGALGJRALKRVSA	0.7915106378921186	0.20848936210788138	2662.134532697481	0.009976398386780593	6314.539255456817
PP1	Expt_2	73	LGARKXLALDEVSA	0.5174281808964395	0.4825718191035605	5909.693292878398	0.04700905747731441	6151.259883241298
PP1	Expt_2	45	LGALDXPALKRVSA	0.8371899387436944	0.1628100612563056	2119.791863743417	0.02970965448398486	10204.71435960565
PP1	Expt_2	2	LGALGZPELDEVSA	0.8988684537549132	0.1011315462450868	NAN	NAN	NAN
PP1	Expt_2	43	LGALGXPALKRVSA	0.9672931952187788	0.03270680478122123	764.8570395135196	1.5520290030265462	10974.049115796823
PP1	Expt_2	24	LGARKZPALDEVSA	0.6447629967101566	0.3552370032898434	2252.597860246251	1.6471923074352859	4079.9428278333894
PP1	Expt_2	52	LGRKAZLALDEVSA	0.4123439192102845	0.5876560807897155	5725.9422395692645	0.11839691484605155	3934.759270927475
PP1	Expt_2	55	LGKLAZLALKRVSA	0.478910832368848	0.521089167631152	3596.504413009255	0.18561436408978205	3390.5753885477757
PP1	Expt_2	62	LGALEZLALDEVSA	0.35905148879529497	0.6409485112047051	7976.256623427156	0.05363586411249184	4224.565272613295
PP1	Expt_2	79	LGKLAXLALDEVSA	0.7519406841947457	0.2480593158052543	5398.062998661026	0.006875118972094206	5367.9891805028055
PP1	Expt_2	69	LGALGZKALKRVSA	0.3731252602765462	0.6268747397234538	5815.487827463076	0.08140101461284824	3283.2980932187675
PP1	Expt_2	58	LGLRAZLALDEVSA	0.45153643775244495	0.5484635622475551	4652.011545181648	0.04426191723900341	3522.59817414388
PP1	Expt_2	74	LGRKAXLALKRVSA	0.5027629960151279	0.49723700398487214	4779.696487145518	0.11039914686605974	4754.276601680081
PP1	Expt_2	67	LGALGZEALKRVSA	0.37671327091326795	0.6232867290867321	5718.732278903942	0.046506896109591356	3252.3364543151115
PP1	Expt_2	3	LGALDZPRLKRVSA	0.5539639303727786	0.4460360696272214	2179.2927115202774	0.04919712048619527	2638.4496162977853
PP1	Expt_2	19	LGALGZPALKRVSA	0.4908333029492433	0.5091666970507567	4595.3094339550225	0.087957312995209	4279.8339334879975
PP1	Expt_2	84	LGALEXLALKRVSA	0.49751806619340716	0.5024819338065929	4902.050605490743	0.05474113339511496	4890.025409005528
PP1	Expt_2	90	LGALGXEALKRVSA	0.6781828797319435	0.32181712026805653	4069.9443810698463	0.05342791036106248	8403.59459884493
PP1	Expt_2	94	LGALGXGALKEVSA	0.8331659836347279	0.16683401636527206	NAN	NAN	NAN
PP1	Expt_2	82	LGLKAXLALKRVSA	0.4794531879987134	0.5205468120012866	4266.389866971548	0.04889123997217092	3784.458351055589
PP1	Expt_2	14	LGALGZPPLDEVSA	0.9132937737011971	0.08670622629880287	NAN	NAN	NAN
PP1	Expt_2	81	LGLRAXLALDEVSA	0.7090359926521651	0.2909640073478349	21028.58633722854	0.0010016829592874852	-11440.762003383024
PP1	Expt_2	80	LGLRAXLALKRVSA	0.4285511348938766	0.5714488651061234	4822.392813817617	1.3552189801986008	4630.688021715714
PP1	Expt_2	40	LGALDXPPLDEVSA	1.0468332852254842	-0.046833285225484245	-862.4975303892709	0.012464334585727686	12777.93790026564
PP1	Expt_2	16	LGALDZPPLDEVSA	1.0717761344319847	-0.07177613443198472	-873.3105651748893	0.14437343866806385	6331.9882377871745
PP1	Expt_2	71	LGALGZGALKEVSA	0.44678270598168557	0.5532172940183144	5326.184731632613	0.05323891761096117	4058.1407651090703
PP1	Expt_2	93	LGALGXKALDEVSA	0.6350159908762123	0.3649840091237877	5341.262103923041	0.04638239883397721	8819.426234072464
PP1	Expt_2	30	LGARKXPELDEVSA	0.9218888510150592	0.07811114898494076	1151.8941361030827	1.56357331314989	11955.02980867819
PP1	Expt_2	37	LGALGXPPLKRVSA	0.8288246245233684	0.17117537547663164	1902.4884842634256	2.7673859388268394	7920.891730545269
PP1	Expt_2	60	LGLKAZLALDEVSA	0.39353447238913614	0.6064655276108639	5531.494879713606	0.07081908669717456	3596.842571482513
PP1	Expt_2	39	LGALDXPPLKRVSA	0.9091623845145644	0.09083761548543556	1408.6091951539354	0.15683013354801045	8982.302786474245
PP1	Expt_2	18	LGARKZPPLDEVSA	0.8687041725833692	0.13129582741663082	559.5395478130307	1.5458412722562351	3961.354997757181
PP1	Expt_2	27	LGALDXPRLKRVSA	0.8714792425994012	0.12852075740059876	1709.193545827887	0.007872566932823557	5268.218416963847
PP1	Expt_2	56	LGKLAZLALDEVSA	0.33354466763534185	0.6664553323646581	8031.074533003721	0.08916714094513244	4064.5694085759856
PP1	Expt_2	72	LGARKXLALKRVSA	0.4523431690266362	0.5476568309733638	4930.8407761114095	0.09346211392404803	4038.4083603174413
PP1	Expt_2	51	LGRKAZLALKRVSA	0.45690178640449886	0.5430982135955011	4373.475331591737	0.07998822965148641	3733.1798737726676
PP1	Expt_2	63	LGLEAZLALKRVSA	0.4281815303734271	0.5718184696265729	4938.494212883541	0.04329814211145249	3880.321013830563
PP1	Expt_2	41	LGARKXPPLKRVSA	0.8027723663327714	0.19722763366722862	1160.3383268507703	0.04769973058906767	4474.668694964581
PP1	Expt_2	61	LGALEZLALKRVSA	0.42040613587800746	0.5795938641219925	4188.045025562908	0.06114999961049574	2933.440544884366
PP1	Expt_2	42	LGARKXPPLDEVSA	0.8828580604896118	0.1171419395103882	1089.4075819371492	0.011136324988734646	7228.298862218691
PP1	Expt_2	29	LGARKXPRLKRVSA	0.7337207435224057	0.2662792564775943	1694.9783085189251	0.09912342557868029	4694.351859571188
PP1	Expt_2	8	LGALGZPRLDEVSA	0.4700389540913184	0.5299610459086816	4383.414675981805	0.030253274404403063	3394.9784977939917
PP1	Expt_2	33	LGALDXPELKRVSA	0.9350217458410659	0.0649782541589341	1468.0823820466364	1.5183194916929412	11502.007324126478
PP1	Expt_2	68	LGALGZEALDEVSA	0.5340864670312591	0.46591353296874094	8037.625280967	0.014834746495268012	5414.167261385443
PP1	Expt_2	20	LGALGZPALDEVSA	0.47192278167292273	0.5280772183270772	6034.4957545847265	0.018692436495042992	3965.156723764779
PP1	Expt_2	26	LGALGXPELDEVSA	0.8886619849974619	0.11133801500253815	1605.504084909196	0.07944897614199138	10826.542101874593
PP1	Expt_2	31	LGALGXPELKRVSA	0.963195427851108	0.03680457214889199	1063.6159924629028	1.5338972322240303	14843.407953969534
PP1	Expt_2	70	LGALGZKALDEVSA	0.2854395170789445	0.7145604829210555	12795.495282572589	0.07550236518715875	5119.5722269787975
PP1	Expt_2	28	LGALDXPELDEVSA	1.0293004465490592	-0.029300446549059167	NAN	NAN	NAN
PP1	Expt_2	6	LGARKZPELDEVSA	0.7331299864062848	0.2668700135937152	3121.749448716197	0.008976150400713348	4493.883817871228
PP1	Expt_2	35	LGARKXPELKRVSA	0.859515440525854	0.14048455947414595	1556.0810929846634	1.4294356041137535	8372.423184856223
PP1	Expt_2	88	LGELAXLALKRVSA	0.6271671025855119	0.3728328974144881	3264.898566985724	0.021112567041600323	5145.934068662691
PP1	Expt_2	22	LGALDZPALDEVSA	0.43905783926766256	0.5609421607323375	6250.582421928558	0.03012193359849067	3927.747252387917
PP1	Expt_2	89	LGELAXLALDEVSA	0.7928255680859605	0.2071744319140395	2638.0826657199555	1.6869481398374504	9800.817050825513
PP1	Expt_2	92	LGALGXKALKRVSA	0.44732388838436354	0.5526761116156365	8010.337992760429	0.04509387690422352	6148.446610945345
PP1	Expt_2	78	LGKLAXLALKRVSA	0.5744013976961377	0.42559860230386226	2492.2391367336577	0.02450226785598478	3188.248178113255
PP1	Expt_2	23	LGARKZPALKRVSA	0.6568855698288987	0.3431144301711013	1943.7493463807282	0.08663999514810096	3083.5316698848605
PP1	Expt_2	76	LGRLAXLALKRVSA	0.4242296896040713	0.5757703103959286	5461.099329770513	0.04340844171758682	3929.3423391591145
PP1	Expt_2	83	LGLKAXLALDEVSA	0.5986436821223612	0.4013563178776388	4378.537315823421	0.03687160378976585	5657.829053053188
PP1	Expt_2	87	LGLEAXLALDEVSA	0.6370855264825648	0.3629144735174352	6620.09425522469	0.009784436833836762	6644.743194675993
PP1	Expt_2	54	LGRLAZLALDEVSA	0.3766559633719041	0.6233440366280959	6376.017966194919	0.11091596706939477	4428.231279555234
PP1	Expt_2	36	LGARKXPRLDEVSA	0.7443064829055644	0.25569351709443555	2457.6753785905075	0.022360964287259748	5325.061941965174
PP1	Expt_2	32	LGALGXPRLDEVSA	0.9975315934076845	0.0024684065923155085	325.8734826031938	1.4626350669935915	11508.73210089525
PP1	Expt_2	91	LGALGXEALDEVSA	1.3501108948170175	-0.3501108948170175	-5290.49708601743	0.051790594883220166	18672.262310487506
PP1	Expt_2	38	LGALGXPPLDEVSA	1.3637586156009658	-0.3637586156009658	-2578.395723729578	0.0497599272913736	10005.563375643329
PP1	Expt_2	53	LGRLAZLALKRVSA	0.5220811772908023	0.4779188227091977	2691.5551732437016	0.06691885126755662	2921.5491094862805
PP1	Expt_2	64	LGLEAZLALDEVSA	0.26942898197142257	0.7305710180285774	10514.138610844817	0.09998865895545096	4019.1673736660764
PP1	Expt_2	46	LGALDXPALDEVSA	1.0559303281846355	-0.0559303281846355	-0.000434706881764876	-0.06512370903649646	14810.720530153985
PP1	Expt_2	57	LGLRAZLALKRVSA	0.4083947244938691	0.591605275506131	4587.8767617240765	0.11302432105739235	3167.197782718784
PP1	Expt_2	86	LGLEAXLALKRVSA	0.5232345407025457	0.4767654592974543	7713.379644570271	0.011747711838783554	4100.900761812735
