# Supplementary material for: Phosphatase specificity principles uncovered by MRBLE:Dephos and global substrate identification
Source: Mol Syst Biol. 2023 Nov 2;19(12):e11782. doi: 10.15252/msb.202311782 (PMC10698503; doi:10.15252/msb.202311782)
Supplement: Supplementary file 4 — Source Data for Figure 1 [file MSB-19-e11782-s002.zip › Figure 1/1D/Complete MRBLE-Dephos data with scripts/allData.csv]

Protein	Experiment	Code	Sequence	Timepoint	Cy5	Flag
B55	Pilot	37	LGALGXPPLKRVSA	0	14395.23711	0
B55	Pilot	37	LGALGXPPLKRVSA	0	1623.815217	0
B55	Pilot	37	LGALGXPPLKRVSA	0	10495.34783	0
B55	Pilot	37	LGALGXPPLKRVSA	0	20794.41935	0
B55	Pilot	37	LGALGXPPLKRVSA	0	21257.35484	0
B55	Pilot	37	LGALGXPPLKRVSA	0	21728.42391	0
B55	Pilot	37	LGALGXPPLKRVSA	0	9833.473684	0
B55	Pilot	37	LGALGXPPLKRVSA	0	6512.537634	0
B55	Pilot	37	LGALGXPPLKRVSA	0	31350.84946	0
B55	Pilot	37	LGALGXPPLKRVSA	0	20223.56989	0
B55	Pilot	37	LGALGXPPLKRVSA	0	12875.9375	0
B55	Pilot	37	LGALGXPPLKRVSA	0	20079.05376	0
B55	Pilot	37	LGALGXPPLKRVSA	0	14781.36559	0
B55	Pilot	37	LGALGXPPLKRVSA	0	13539.37234	0
B55	Pilot	37	LGALGXPPLKRVSA	0	7689.505263	0
B55	Pilot	37	LGALGXPPLKRVSA	0	18077.49474	0
B55	Pilot	37	LGALGXPPLKRVSA	0	17117.03297	0
B55	Pilot	37	LGALGXPPLKRVSA	0	18124.62105	0
B55	Pilot	37	LGALGXPPLKRVSA	0	11070.73684	0
B55	Pilot	37	LGALGXPPLKRVSA	0	24063.90323	0
B55	Pilot	37	LGALGXPPLKRVSA	0	36178.97849	0
B55	Pilot	37	LGALGXPPLKRVSA	0	4368.863158	0
B55	Pilot	37	LGALGXPPLKRVSA	0	14940.11702	0
B55	Pilot	37	LGALGXPPLKRVSA	0	7623.236559	0
B55	Pilot	37	LGALGXPPLKRVSA	0	2311.947368	0
B55	Pilot	37	LGALGXPPLKRVSA	0	29521.65957	0
B55	Pilot	37	LGALGXPPLKRVSA	0	13319.41935	0
B55	Pilot	37	LGALGXPPLKRVSA	0	3180.606383	0
B55	Pilot	37	LGALGXPPLKRVSA	0	12195.19149	0
B55	Pilot	37	LGALGXPPLKRVSA	0	8048.5	0
B55	Pilot	37	LGALGXPPLKRVSA	15	3850.265957	0
B55	Pilot	37	LGALGXPPLKRVSA	15	26996.19565	0
B55	Pilot	37	LGALGXPPLKRVSA	15	5549.8375	0
B55	Pilot	37	LGALGXPPLKRVSA	15	2186.589474	0
B55	Pilot	37	LGALGXPPLKRVSA	15	8963.184783	0
B55	Pilot	37	LGALGXPPLKRVSA	15	9287.731707	0
B55	Pilot	37	LGALGXPPLKRVSA	15	10068.14118	0
B55	Pilot	37	LGALGXPPLKRVSA	15	22689.91011	0
B55	Pilot	37	LGALGXPPLKRVSA	15	9371.510417	0
B55	Pilot	37	LGALGXPPLKRVSA	15	9328.044444	0
B55	Pilot	37	LGALGXPPLKRVSA	15	20645.66667	0
B55	Pilot	37	LGALGXPPLKRVSA	15	9161.288889	0
B55	Pilot	37	LGALGXPPLKRVSA	15	10052.12632	0
B55	Pilot	37	LGALGXPPLKRVSA	15	20102.95745	0
B55	Pilot	37	LGALGXPPLKRVSA	15	17945.45833	0
B55	Pilot	37	LGALGXPPLKRVSA	15	12385.90217	0
B55	Pilot	37	LGALGXPPLKRVSA	15	8934.946237	0
B55	Pilot	37	LGALGXPPLKRVSA	15	21627.87234	0
B55	Pilot	37	LGALGXPPLKRVSA	15	16007.12903	0
B55	Pilot	37	LGALGXPPLKRVSA	15	14700.8913	0
B55	Pilot	37	LGALGXPPLKRVSA	15	18133.65263	0
B55	Pilot	37	LGALGXPPLKRVSA	15	4454.638298	0
B55	Pilot	37	LGALGXPPLKRVSA	15	1649.329787	0
B55	Pilot	37	LGALGXPPLKRVSA	15	1078.8125	0
B55	Pilot	37	LGALGXPPLKRVSA	30	13029.20652	0
B55	Pilot	37	LGALGXPPLKRVSA	30	9848.510638	0
B55	Pilot	37	LGALGXPPLKRVSA	30	19227.28421	0
B55	Pilot	37	LGALGXPPLKRVSA	30	16760.83696	0
B55	Pilot	37	LGALGXPPLKRVSA	30	3885.553191	0
B55	Pilot	37	LGALGXPPLKRVSA	30	9030.119565	0
B55	Pilot	37	LGALGXPPLKRVSA	30	20437.09474	0
B55	Pilot	37	LGALGXPPLKRVSA	30	7094.336842	0
B55	Pilot	37	LGALGXPPLKRVSA	30	4572.715789	0
B55	Pilot	37	LGALGXPPLKRVSA	30	11708.25806	0
B55	Pilot	37	LGALGXPPLKRVSA	30	2270.37234	0
B55	Pilot	37	LGALGXPPLKRVSA	30	7211.34375	0
B55	Pilot	37	LGALGXPPLKRVSA	30	23313.74468	0
B55	Pilot	37	LGALGXPPLKRVSA	30	19710.32632	0
B55	Pilot	37	LGALGXPPLKRVSA	30	19243.31915	0
B55	Pilot	37	LGALGXPPLKRVSA	30	20233.72527	0
B55	Pilot	37	LGALGXPPLKRVSA	30	16141.67368	0
B55	Pilot	37	LGALGXPPLKRVSA	30	17664.58511	0
B55	Pilot	37	LGALGXPPLKRVSA	30	16373.97917	0
B55	Pilot	37	LGALGXPPLKRVSA	30	6759.032258	0
B55	Pilot	37	LGALGXPPLKRVSA	30	17188.9	0
B55	Pilot	37	LGALGXPPLKRVSA	30	8612.677419	0
B55	Pilot	37	LGALGXPPLKRVSA	30	8200.965116	0
B55	Pilot	37	LGALGXPPLKRVSA	30	18288.48913	0
B55	Pilot	37	LGALGXPPLKRVSA	30	12262.09677	0
B55	Pilot	37	LGALGXPPLKRVSA	30	17111.77895	0
B55	Pilot	37	LGALGXPPLKRVSA	30	8923.53125	0
B55	Pilot	37	LGALGXPPLKRVSA	30	16675.74194	0
B55	Pilot	37	LGALGXPPLKRVSA	30	25958.2234	0
B55	Pilot	37	LGALGXPPLKRVSA	30	28302.43158	0
B55	Pilot	37	LGALGXPPLKRVSA	30	12479.96842	0
B55	Pilot	37	LGALGXPPLKRVSA	30	3362.728261	0
B55	Pilot	37	LGALGXPPLKRVSA	30	11152.54737	0
B55	Pilot	37	LGALGXPPLKRVSA	30	12501.95604	0
B55	Pilot	37	LGALGXPPLKRVSA	30	11872.2	0
B55	Pilot	37	LGALGXPPLKRVSA	30	27817.24719	0
B55	Pilot	37	LGALGXPPLKRVSA	30	15234.77528	0
B55	Pilot	37	LGALGXPPLKRVSA	30	17405.48421	0
B55	Pilot	37	LGALGXPPLKRVSA	30	11624.30108	0
B55	Pilot	37	LGALGXPPLKRVSA	60	1113.5	0
B55	Pilot	37	LGALGXPPLKRVSA	60	10429.58621	0
B55	Pilot	37	LGALGXPPLKRVSA	60	24103.625	0
B55	Pilot	37	LGALGXPPLKRVSA	60	7971.472527	0
B55	Pilot	37	LGALGXPPLKRVSA	60	3657.4125	0
B55	Pilot	37	LGALGXPPLKRVSA	60	10362.0	0
B55	Pilot	37	LGALGXPPLKRVSA	60	4342.913978	0
B55	Pilot	37	LGALGXPPLKRVSA	60	7702.148936	0
B55	Pilot	37	LGALGXPPLKRVSA	60	15930.05319	0
B55	Pilot	37	LGALGXPPLKRVSA	60	11820.6129	0
B55	Pilot	37	LGALGXPPLKRVSA	60	2911.290323	0
B55	Pilot	37	LGALGXPPLKRVSA	60	21130.75789	0
B55	Pilot	37	LGALGXPPLKRVSA	60	10017.03158	0
B55	Pilot	37	LGALGXPPLKRVSA	60	23386.58065	0
B55	Pilot	37	LGALGXPPLKRVSA	60	9450.483871	0
B55	Pilot	37	LGALGXPPLKRVSA	60	6402.858824	0
B55	Pilot	37	LGALGXPPLKRVSA	60	4674.37234	0
B55	Pilot	37	LGALGXPPLKRVSA	60	8623.765957	0
B55	Pilot	37	LGALGXPPLKRVSA	60	4462.4	0
B55	Pilot	37	LGALGXPPLKRVSA	60	18390.8617	0
B55	Pilot	37	LGALGXPPLKRVSA	60	19265.89474	0
B55	Pilot	37	LGALGXPPLKRVSA	60	16452.52174	0
B55	Pilot	37	LGALGXPPLKRVSA	60	12954.11579	0
B55	Pilot	37	LGALGXPPLKRVSA	120	2767.4	0
B55	Pilot	37	LGALGXPPLKRVSA	120	8995.602151	0
B55	Pilot	37	LGALGXPPLKRVSA	120	18240.87234	0
B55	Pilot	37	LGALGXPPLKRVSA	120	2235.673913	0
B55	Pilot	37	LGALGXPPLKRVSA	120	5967.51087	0
B55	Pilot	37	LGALGXPPLKRVSA	120	20915.8617	0
B55	Pilot	37	LGALGXPPLKRVSA	120	20467.89247	0
B55	Pilot	37	LGALGXPPLKRVSA	120	4058.787234	0
B55	Pilot	37	LGALGXPPLKRVSA	120	16873.81522	0
B55	Pilot	37	LGALGXPPLKRVSA	120	16120.48276	0
B55	Pilot	37	LGALGXPPLKRVSA	120	5099.431579	0
B55	Pilot	37	LGALGXPPLKRVSA	120	24178.52632	0
B55	Pilot	37	LGALGXPPLKRVSA	120	24885.94624	0
B55	Pilot	37	LGALGXPPLKRVSA	120	9485.988764	0
B55	Pilot	37	LGALGXPPLKRVSA	120	6510.247312	0
B55	Pilot	37	LGALGXPPLKRVSA	120	19303.52632	0
B55	Pilot	37	LGALGXPPLKRVSA	120	25352.61458	0
B55	Pilot	37	LGALGXPPLKRVSA	120	19387.5625	0
B55	Pilot	37	LGALGXPPLKRVSA	120	11151.46875	0
B55	Pilot	37	LGALGXPPLKRVSA	120	19555.07368	0
B55	Pilot	37	LGALGXPPLKRVSA	120	4984.793103	0
B55	Pilot	37	LGALGXPPLKRVSA	120	3595.72043	0
B55	Pilot	37	LGALGXPPLKRVSA	120	12640.6129	0
B55	Pilot	37	LGALGXPPLKRVSA	120	10696.6129	0
B55	Pilot	37	LGALGXPPLKRVSA	120	12154.75309	0
B55	Pilot	37	LGALGXPPLKRVSA	120	15972.72043	0
B55	Pilot	37	LGALGXPPLKRVSA	120	12176.22581	0
B55	Pilot	37	LGALGXPPLKRVSA	120	6316.097826	0
B55	Pilot	37	LGALGXPPLKRVSA	120	20698.69474	0
B55	Pilot	37	LGALGXPPLKRVSA	120	15659.50549	0
B55	Pilot	37	LGALGXPPLKRVSA	120	12216.82759	0
B55	Pilot	37	LGALGXPPLKRVSA	120	1419.221053	0
B55	Pilot	37	LGALGXPPLKRVSA	120	34636.75789	0
B55	Pilot	37	LGALGXPPLKRVSA	120	10626.88421	0
B55	Pilot	37	LGALGXPPLKRVSA	120	6563.276596	0
B55	Pilot	37	LGALGXPPLKRVSA	120	10245.86458	0
B55	Pilot	37	LGALGXPPLKRVSA	120	18423.25263	0
B55	Pilot	37	LGALGXPPLKRVSA	240	19281.43617	0
B55	Pilot	37	LGALGXPPLKRVSA	240	15341.52688	0
B55	Pilot	37	LGALGXPPLKRVSA	240	14714.8617	0
B55	Pilot	37	LGALGXPPLKRVSA	240	22261.74194	0
B55	Pilot	37	LGALGXPPLKRVSA	240	20685.73404	0
B55	Pilot	37	LGALGXPPLKRVSA	240	7587.098901	0
B55	Pilot	37	LGALGXPPLKRVSA	240	30096.30208	0
B55	Pilot	37	LGALGXPPLKRVSA	240	8004.752688	0
B55	Pilot	37	LGALGXPPLKRVSA	240	16819.625	0
B55	Pilot	37	LGALGXPPLKRVSA	240	25071.62766	0
B55	Pilot	37	LGALGXPPLKRVSA	240	5967.852632	0
B55	Pilot	37	LGALGXPPLKRVSA	240	19974.91579	0
B55	Pilot	37	LGALGXPPLKRVSA	240	8268.362637	0
B55	Pilot	37	LGALGXPPLKRVSA	240	2557.37037	0
B55	Pilot	37	LGALGXPPLKRVSA	240	6116.126316	0
B55	Pilot	37	LGALGXPPLKRVSA	240	21113.35106	0
B55	Pilot	37	LGALGXPPLKRVSA	240	2491.763441	0
B55	Pilot	47	LGARKXPALKRVSA	0	8035.404255	0
B55	Pilot	47	LGARKXPALKRVSA	0	7152.968421	0
B55	Pilot	47	LGARKXPALKRVSA	0	1937.252632	0
B55	Pilot	47	LGARKXPALKRVSA	0	10475.08696	0
B55	Pilot	47	LGARKXPALKRVSA	0	10567.28125	0
B55	Pilot	47	LGARKXPALKRVSA	0	5934.795699	0
B55	Pilot	47	LGARKXPALKRVSA	0	3351.452381	0
B55	Pilot	47	LGARKXPALKRVSA	0	3354.512195	0
B55	Pilot	47	LGARKXPALKRVSA	0	8485.252632	0
B55	Pilot	47	LGARKXPALKRVSA	0	2696.547368	0
B55	Pilot	47	LGARKXPALKRVSA	0	4321.641304	0
B55	Pilot	47	LGARKXPALKRVSA	0	11913.98824	0
B55	Pilot	47	LGARKXPALKRVSA	0	4888.957895	0
B55	Pilot	47	LGARKXPALKRVSA	0	14221.59783	0
B55	Pilot	47	LGARKXPALKRVSA	0	14000.21277	0
B55	Pilot	47	LGARKXPALKRVSA	0	11188.94681	0
B55	Pilot	47	LGARKXPALKRVSA	0	6872.702128	0
B55	Pilot	47	LGARKXPALKRVSA	0	2832.576087	0
B55	Pilot	47	LGARKXPALKRVSA	0	9341.510417	0
B55	Pilot	47	LGARKXPALKRVSA	0	15565.26316	0
B55	Pilot	47	LGARKXPALKRVSA	0	3394.284211	0
B55	Pilot	47	LGARKXPALKRVSA	0	17410.08602	0
B55	Pilot	47	LGARKXPALKRVSA	0	16513.85263	0
B55	Pilot	47	LGARKXPALKRVSA	0	1588.854167	0
B55	Pilot	47	LGARKXPALKRVSA	0	2635.797872	0
B55	Pilot	47	LGARKXPALKRVSA	0	12908.61053	0
B55	Pilot	47	LGARKXPALKRVSA	0	19048.67033	0
B55	Pilot	47	LGARKXPALKRVSA	0	9473.633803	0
B55	Pilot	47	LGARKXPALKRVSA	0	18159.59574	0
B55	Pilot	47	LGARKXPALKRVSA	0	9044.822222	0
B55	Pilot	47	LGARKXPALKRVSA	0	6494.829787	0
B55	Pilot	47	LGARKXPALKRVSA	0	5699.894737	0
B55	Pilot	47	LGARKXPALKRVSA	0	5338.617021	0
B55	Pilot	47	LGARKXPALKRVSA	0	13168.32979	0
B55	Pilot	47	LGARKXPALKRVSA	0	9195.810526	0
B55	Pilot	47	LGARKXPALKRVSA	0	8739.638298	0
B55	Pilot	47	LGARKXPALKRVSA	0	3449.265957	0
B55	Pilot	47	LGARKXPALKRVSA	0	10729.88043	0
B55	Pilot	47	LGARKXPALKRVSA	0	5837.757895	0
B55	Pilot	47	LGARKXPALKRVSA	0	13568.71579	0
B55	Pilot	47	LGARKXPALKRVSA	0	10255.31183	0
B55	Pilot	47	LGARKXPALKRVSA	0	2897.65625	0
B55	Pilot	47	LGARKXPALKRVSA	0	11203.89474	0
B55	Pilot	47	LGARKXPALKRVSA	0	10913.84211	0
B55	Pilot	47	LGARKXPALKRVSA	0	4121.652632	0
B55	Pilot	47	LGARKXPALKRVSA	0	1159.591398	0
B55	Pilot	47	LGARKXPALKRVSA	0	7568.510638	0
B55	Pilot	47	LGARKXPALKRVSA	0	2471.095745	0
B55	Pilot	47	LGARKXPALKRVSA	0	2682.270833	0
B55	Pilot	47	LGARKXPALKRVSA	0	7171.03125	0
B55	Pilot	47	LGARKXPALKRVSA	0	13857.07778	0
B55	Pilot	47	LGARKXPALKRVSA	0	16328.77895	0
B55	Pilot	47	LGARKXPALKRVSA	0	7993.55914	0
B55	Pilot	47	LGARKXPALKRVSA	0	4684.752688	0
B55	Pilot	47	LGARKXPALKRVSA	0	12412.79167	0
B55	Pilot	47	LGARKXPALKRVSA	0	11101.94737	0
B55	Pilot	47	LGARKXPALKRVSA	0	11455.3871	0
B55	Pilot	47	LGARKXPALKRVSA	0	3964.875	0
B55	Pilot	47	LGARKXPALKRVSA	0	3247.451613	0
B55	Pilot	47	LGARKXPALKRVSA	0	10536.62105	0
B55	Pilot	47	LGARKXPALKRVSA	0	3675.926316	0
B55	Pilot	47	LGARKXPALKRVSA	0	3317.755319	0
B55	Pilot	47	LGARKXPALKRVSA	0	2775.097826	0
B55	Pilot	47	LGARKXPALKRVSA	15	12641.35106	0
B55	Pilot	47	LGARKXPALKRVSA	15	12948.26316	0
B55	Pilot	47	LGARKXPALKRVSA	15	6841.361702	0
B55	Pilot	47	LGARKXPALKRVSA	15	3065.25	0
B55	Pilot	47	LGARKXPALKRVSA	15	13897.63158	0
B55	Pilot	47	LGARKXPALKRVSA	15	5018.734043	0
B55	Pilot	47	LGARKXPALKRVSA	15	5700.630435	0
B55	Pilot	47	LGARKXPALKRVSA	15	5508.202703	0
B55	Pilot	47	LGARKXPALKRVSA	15	12689.13542	0
B55	Pilot	47	LGARKXPALKRVSA	15	10269.2234	0
B55	Pilot	47	LGARKXPALKRVSA	15	9452.87234	0
B55	Pilot	47	LGARKXPALKRVSA	15	2360.563218	0
B55	Pilot	47	LGARKXPALKRVSA	15	4448.097826	0
B55	Pilot	47	LGARKXPALKRVSA	15	13652.87209	0
B55	Pilot	47	LGARKXPALKRVSA	15	3551.765957	0
B55	Pilot	47	LGARKXPALKRVSA	15	8262.125	0
B55	Pilot	47	LGARKXPALKRVSA	15	13280.54839	0
B55	Pilot	47	LGARKXPALKRVSA	15	11843.4	0
B55	Pilot	47	LGARKXPALKRVSA	15	10911.94792	0
B55	Pilot	47	LGARKXPALKRVSA	15	8395.413333	0
B55	Pilot	47	LGARKXPALKRVSA	15	8609.915663	0
B55	Pilot	47	LGARKXPALKRVSA	15	11167.41935	0
B55	Pilot	47	LGARKXPALKRVSA	15	12825.02532	0
B55	Pilot	47	LGARKXPALKRVSA	15	7104.431579	0
B55	Pilot	47	LGARKXPALKRVSA	15	4809.428571	0
B55	Pilot	47	LGARKXPALKRVSA	15	5323.586207	0
B55	Pilot	47	LGARKXPALKRVSA	15	5132.148936	0
B55	Pilot	47	LGARKXPALKRVSA	15	5274.833333	0
B55	Pilot	47	LGARKXPALKRVSA	15	8262.129032	0
B55	Pilot	47	LGARKXPALKRVSA	15	12348.84946	0
B55	Pilot	47	LGARKXPALKRVSA	15	3612.915663	0
B55	Pilot	47	LGARKXPALKRVSA	15	17254.93684	0
B55	Pilot	47	LGARKXPALKRVSA	15	10751.67391	0
B55	Pilot	47	LGARKXPALKRVSA	15	10676.78495	0
B55	Pilot	47	LGARKXPALKRVSA	15	10720.68478	0
B55	Pilot	47	LGARKXPALKRVSA	15	13708.27174	0
B55	Pilot	47	LGARKXPALKRVSA	15	3269.521739	0
B55	Pilot	47	LGARKXPALKRVSA	15	10424.58333	0
B55	Pilot	47	LGARKXPALKRVSA	15	8224.585106	0
B55	Pilot	47	LGARKXPALKRVSA	15	5034.698925	0
B55	Pilot	47	LGARKXPALKRVSA	15	15599.73626	0
B55	Pilot	47	LGARKXPALKRVSA	15	3622.777778	0
B55	Pilot	47	LGARKXPALKRVSA	15	16672.0	0
B55	Pilot	47	LGARKXPALKRVSA	15	8337.055556	0
B55	Pilot	47	LGARKXPALKRVSA	15	8867.515789	0
B55	Pilot	47	LGARKXPALKRVSA	15	11746.09375	0
B55	Pilot	47	LGARKXPALKRVSA	15	3702.271739	0
B55	Pilot	47	LGARKXPALKRVSA	15	3069.831579	0
B55	Pilot	47	LGARKXPALKRVSA	15	6070.467391	0
B55	Pilot	47	LGARKXPALKRVSA	15	4561.181818	0
B55	Pilot	47	LGARKXPALKRVSA	15	14994.84043	0
B55	Pilot	47	LGARKXPALKRVSA	15	11698.7234	0
B55	Pilot	47	LGARKXPALKRVSA	15	12726.44565	0
B55	Pilot	47	LGARKXPALKRVSA	15	7769.532609	0
B55	Pilot	47	LGARKXPALKRVSA	15	3296.806818	0
B55	Pilot	47	LGARKXPALKRVSA	15	4042.271739	0
B55	Pilot	47	LGARKXPALKRVSA	15	8642.277778	0
B55	Pilot	47	LGARKXPALKRVSA	15	6458.145161	0
B55	Pilot	47	LGARKXPALKRVSA	15	9793.923913	0
B55	Pilot	47	LGARKXPALKRVSA	15	11782.44681	0
B55	Pilot	47	LGARKXPALKRVSA	15	5913.768421	0
B55	Pilot	47	LGARKXPALKRVSA	15	10044.85714	0
B55	Pilot	47	LGARKXPALKRVSA	15	15119.26882	0
B55	Pilot	47	LGARKXPALKRVSA	15	13285.48936	0
B55	Pilot	47	LGARKXPALKRVSA	15	2373.395833	0
B55	Pilot	47	LGARKXPALKRVSA	15	10853.6875	0
B55	Pilot	47	LGARKXPALKRVSA	15	9291.580645	0
B55	Pilot	47	LGARKXPALKRVSA	15	3142.234043	0
B55	Pilot	47	LGARKXPALKRVSA	15	4240.694737	0
B55	Pilot	47	LGARKXPALKRVSA	15	11150.38947	0
B55	Pilot	47	LGARKXPALKRVSA	30	1022.336957	0
B55	Pilot	47	LGARKXPALKRVSA	30	10995.05435	0
B55	Pilot	47	LGARKXPALKRVSA	30	10418.60638	0
B55	Pilot	47	LGARKXPALKRVSA	30	5324.55	0
B55	Pilot	47	LGARKXPALKRVSA	30	11719.91489	0
B55	Pilot	47	LGARKXPALKRVSA	30	12534.34831	0
B55	Pilot	47	LGARKXPALKRVSA	30	8617.840426	0
B55	Pilot	47	LGARKXPALKRVSA	30	10120.07447	0
B55	Pilot	47	LGARKXPALKRVSA	30	20626.97872	0
B55	Pilot	47	LGARKXPALKRVSA	30	5304.723404	0
B55	Pilot	47	LGARKXPALKRVSA	30	20522.37895	0
B55	Pilot	47	LGARKXPALKRVSA	30	5752.578947	0
B55	Pilot	47	LGARKXPALKRVSA	30	16820.55914	0
B55	Pilot	47	LGARKXPALKRVSA	30	9299.25	0
B55	Pilot	47	LGARKXPALKRVSA	30	3838.433735	0
B55	Pilot	47	LGARKXPALKRVSA	30	8102.642105	0
B55	Pilot	47	LGARKXPALKRVSA	30	12738.51613	0
B55	Pilot	47	LGARKXPALKRVSA	30	5278.3875	0
B55	Pilot	47	LGARKXPALKRVSA	30	5017.810526	0
B55	Pilot	47	LGARKXPALKRVSA	30	4851.397849	0
B55	Pilot	47	LGARKXPALKRVSA	30	14807.74737	0
B55	Pilot	47	LGARKXPALKRVSA	30	4280.152174	0
B55	Pilot	47	LGARKXPALKRVSA	30	11019.44444	0
B55	Pilot	47	LGARKXPALKRVSA	30	10633.07143	0
B55	Pilot	47	LGARKXPALKRVSA	30	7104.977528	0
B55	Pilot	47	LGARKXPALKRVSA	30	7538.188235	0
B55	Pilot	47	LGARKXPALKRVSA	30	3552.759036	0
B55	Pilot	47	LGARKXPALKRVSA	30	13212.0	0
B55	Pilot	47	LGARKXPALKRVSA	30	13352.48936	0
B55	Pilot	47	LGARKXPALKRVSA	30	9498.065217	0
B55	Pilot	47	LGARKXPALKRVSA	30	13894.08602	0
B55	Pilot	47	LGARKXPALKRVSA	30	13264.54737	0
B55	Pilot	47	LGARKXPALKRVSA	30	8594.2	0
B55	Pilot	47	LGARKXPALKRVSA	30	16362.89362	0
B55	Pilot	47	LGARKXPALKRVSA	30	13420.92391	0
B55	Pilot	47	LGARKXPALKRVSA	30	4800.255814	0
B55	Pilot	47	LGARKXPALKRVSA	30	18430.26882	0
B55	Pilot	47	LGARKXPALKRVSA	30	11021.6044	0
B55	Pilot	47	LGARKXPALKRVSA	30	15269.40217	0
B55	Pilot	47	LGARKXPALKRVSA	30	6967.957895	0
B55	Pilot	47	LGARKXPALKRVSA	30	4916.085106	0
B55	Pilot	47	LGARKXPALKRVSA	30	12430.79787	0
B55	Pilot	47	LGARKXPALKRVSA	30	6463.863158	0
B55	Pilot	47	LGARKXPALKRVSA	30	6333.606742	0
B55	Pilot	47	LGARKXPALKRVSA	30	8816.049383	0
B55	Pilot	47	LGARKXPALKRVSA	30	6525.447917	0
B55	Pilot	47	LGARKXPALKRVSA	30	9197.15625	0
B55	Pilot	47	LGARKXPALKRVSA	30	10958.85556	0
B55	Pilot	47	LGARKXPALKRVSA	30	11670.91011	0
B55	Pilot	47	LGARKXPALKRVSA	30	15835.49451	0
B55	Pilot	47	LGARKXPALKRVSA	30	7178.322917	0
B55	Pilot	47	LGARKXPALKRVSA	30	13304.15217	0
B55	Pilot	47	LGARKXPALKRVSA	30	8862.365591	0
B55	Pilot	47	LGARKXPALKRVSA	30	3421.311828	0
B55	Pilot	47	LGARKXPALKRVSA	30	5477.37931	0
B55	Pilot	47	LGARKXPALKRVSA	30	7912.1875	0
B55	Pilot	47	LGARKXPALKRVSA	60	10998.2	0
B55	Pilot	47	LGARKXPALKRVSA	60	2294.247312	0
B55	Pilot	47	LGARKXPALKRVSA	60	8391.145833	0
B55	Pilot	47	LGARKXPALKRVSA	60	7954.34375	0
B55	Pilot	47	LGARKXPALKRVSA	60	6943.473118	0
B55	Pilot	47	LGARKXPALKRVSA	60	8485.228261	0
B55	Pilot	47	LGARKXPALKRVSA	60	13472.7093	0
B55	Pilot	47	LGARKXPALKRVSA	60	3011.810526	0
B55	Pilot	47	LGARKXPALKRVSA	60	3754.726316	0
B55	Pilot	47	LGARKXPALKRVSA	60	597.688172	0
B55	Pilot	47	LGARKXPALKRVSA	60	11914.69318	0
B55	Pilot	47	LGARKXPALKRVSA	60	16429.55789	0
B55	Pilot	47	LGARKXPALKRVSA	60	3331.466667	0
B55	Pilot	47	LGARKXPALKRVSA	60	4051.659574	0
B55	Pilot	47	LGARKXPALKRVSA	60	3362.022222	0
B55	Pilot	47	LGARKXPALKRVSA	60	6047.744681	0
B55	Pilot	47	LGARKXPALKRVSA	60	7689.684211	0
B55	Pilot	47	LGARKXPALKRVSA	60	12869.2043	0
B55	Pilot	47	LGARKXPALKRVSA	60	9743.10989	0
B55	Pilot	47	LGARKXPALKRVSA	60	9666.478723	0
B55	Pilot	47	LGARKXPALKRVSA	60	8788.935065	0
B55	Pilot	47	LGARKXPALKRVSA	60	11717.83158	0
B55	Pilot	47	LGARKXPALKRVSA	60	11667.98913	0
B55	Pilot	47	LGARKXPALKRVSA	60	3458.840426	0
B55	Pilot	47	LGARKXPALKRVSA	60	7720.936842	0
B55	Pilot	47	LGARKXPALKRVSA	60	8771.802083	0
B55	Pilot	47	LGARKXPALKRVSA	60	15764.60638	0
B55	Pilot	47	LGARKXPALKRVSA	60	3848.180851	0
B55	Pilot	47	LGARKXPALKRVSA	60	11965.0625	0
B55	Pilot	47	LGARKXPALKRVSA	60	7644.585106	0
B55	Pilot	47	LGARKXPALKRVSA	60	7961.442105	0
B55	Pilot	47	LGARKXPALKRVSA	60	3058.40625	0
B55	Pilot	47	LGARKXPALKRVSA	60	6662.010526	0
B55	Pilot	47	LGARKXPALKRVSA	60	2793.854167	0
B55	Pilot	47	LGARKXPALKRVSA	60	9792.136842	0
B55	Pilot	47	LGARKXPALKRVSA	60	11817.44565	0
B55	Pilot	47	LGARKXPALKRVSA	60	18898.36957	0
B55	Pilot	47	LGARKXPALKRVSA	60	15021.17895	0
B55	Pilot	47	LGARKXPALKRVSA	60	12445.61053	0
B55	Pilot	47	LGARKXPALKRVSA	60	3415.021053	0
B55	Pilot	47	LGARKXPALKRVSA	60	7563.958904	0
B55	Pilot	47	LGARKXPALKRVSA	60	8756.131868	0
B55	Pilot	47	LGARKXPALKRVSA	60	12126.75789	0
B55	Pilot	47	LGARKXPALKRVSA	60	16080.75532	0
B55	Pilot	47	LGARKXPALKRVSA	60	3517.855556	0
B55	Pilot	47	LGARKXPALKRVSA	60	7475.677083	0
B55	Pilot	47	LGARKXPALKRVSA	60	14534.76923	0
B55	Pilot	47	LGARKXPALKRVSA	60	3628.574468	0
B55	Pilot	47	LGARKXPALKRVSA	60	12373.69565	0
B55	Pilot	47	LGARKXPALKRVSA	60	15514.66667	0
B55	Pilot	47	LGARKXPALKRVSA	60	3985.094737	0
B55	Pilot	47	LGARKXPALKRVSA	60	8807.482759	0
B55	Pilot	47	LGARKXPALKRVSA	60	7153.548387	0
B55	Pilot	47	LGARKXPALKRVSA	60	15274.05376	0
B55	Pilot	47	LGARKXPALKRVSA	60	15315.88506	0
B55	Pilot	47	LGARKXPALKRVSA	60	12300.51087	0
B55	Pilot	47	LGARKXPALKRVSA	60	5694.572917	0
B55	Pilot	47	LGARKXPALKRVSA	60	9402.410526	0
B55	Pilot	47	LGARKXPALKRVSA	120	814.6914894	0
B55	Pilot	47	LGARKXPALKRVSA	120	1398.752688	0
B55	Pilot	47	LGARKXPALKRVSA	120	9982.520833	0
B55	Pilot	47	LGARKXPALKRVSA	120	7785.936842	0
B55	Pilot	47	LGARKXPALKRVSA	120	2626.340426	0
B55	Pilot	47	LGARKXPALKRVSA	120	7837.208333	0
B55	Pilot	47	LGARKXPALKRVSA	120	11320.16667	0
B55	Pilot	47	LGARKXPALKRVSA	120	7368.93617	0
B55	Pilot	47	LGARKXPALKRVSA	120	8276.4375	0
B55	Pilot	47	LGARKXPALKRVSA	120	15116.03158	0
B55	Pilot	47	LGARKXPALKRVSA	120	13924.44578	0
B55	Pilot	47	LGARKXPALKRVSA	120	1692.595745	0
B55	Pilot	47	LGARKXPALKRVSA	120	12970.49451	0
B55	Pilot	47	LGARKXPALKRVSA	120	10102.29213	0
B55	Pilot	47	LGARKXPALKRVSA	120	17914.10526	0
B55	Pilot	47	LGARKXPALKRVSA	120	17031.69474	0
B55	Pilot	47	LGARKXPALKRVSA	120	6320.734043	0
B55	Pilot	47	LGARKXPALKRVSA	120	2482.012987	0
B55	Pilot	47	LGARKXPALKRVSA	120	3020.340426	0
B55	Pilot	47	LGARKXPALKRVSA	120	7570.808511	0
B55	Pilot	47	LGARKXPALKRVSA	120	13380.62105	0
B55	Pilot	47	LGARKXPALKRVSA	120	1111.572917	0
B55	Pilot	47	LGARKXPALKRVSA	120	10142.04167	0
B55	Pilot	47	LGARKXPALKRVSA	120	9815.573171	0
B55	Pilot	47	LGARKXPALKRVSA	120	13962.10638	0
B55	Pilot	47	LGARKXPALKRVSA	120	8359.728261	0
B55	Pilot	47	LGARKXPALKRVSA	120	10385.81053	0
B55	Pilot	47	LGARKXPALKRVSA	120	9598.393617	0
B55	Pilot	47	LGARKXPALKRVSA	120	4760.261364	0
B55	Pilot	47	LGARKXPALKRVSA	120	6470.302083	0
B55	Pilot	47	LGARKXPALKRVSA	120	5277.680851	0
B55	Pilot	47	LGARKXPALKRVSA	120	10475.04255	0
B55	Pilot	47	LGARKXPALKRVSA	120	8862.223404	0
B55	Pilot	47	LGARKXPALKRVSA	120	5695.5625	0
B55	Pilot	47	LGARKXPALKRVSA	120	6359.666667	0
B55	Pilot	47	LGARKXPALKRVSA	120	13529.75532	0
B55	Pilot	47	LGARKXPALKRVSA	120	12111.73034	0
B55	Pilot	47	LGARKXPALKRVSA	120	5035.608696	0
B55	Pilot	47	LGARKXPALKRVSA	120	9688.765957	0
B55	Pilot	47	LGARKXPALKRVSA	120	12464.92553	0
B55	Pilot	47	LGARKXPALKRVSA	120	13030.59574	0
B55	Pilot	47	LGARKXPALKRVSA	120	18370.65263	0
B55	Pilot	47	LGARKXPALKRVSA	120	9731.88172	0
B55	Pilot	47	LGARKXPALKRVSA	120	1714.139785	0
B55	Pilot	47	LGARKXPALKRVSA	120	5706.347368	0
B55	Pilot	47	LGARKXPALKRVSA	120	15121.54255	0
B55	Pilot	47	LGARKXPALKRVSA	120	11887.28723	0
B55	Pilot	47	LGARKXPALKRVSA	120	17591.59783	0
B55	Pilot	47	LGARKXPALKRVSA	120	13448.51064	0
B55	Pilot	47	LGARKXPALKRVSA	120	4753.45	0
B55	Pilot	47	LGARKXPALKRVSA	120	3006.552083	0
B55	Pilot	47	LGARKXPALKRVSA	120	5004.891304	0
B55	Pilot	47	LGARKXPALKRVSA	120	2311.309278	0
B55	Pilot	47	LGARKXPALKRVSA	120	15692.81013	0
B55	Pilot	47	LGARKXPALKRVSA	120	18848.76923	0
B55	Pilot	47	LGARKXPALKRVSA	120	7828.893617	0
B55	Pilot	47	LGARKXPALKRVSA	120	701.9894737	0
B55	Pilot	47	LGARKXPALKRVSA	240	5122.833333	0
B55	Pilot	47	LGARKXPALKRVSA	240	10468.23404	0
B55	Pilot	47	LGARKXPALKRVSA	240	10903.1413	0
B55	Pilot	47	LGARKXPALKRVSA	240	14401.25556	0
B55	Pilot	47	LGARKXPALKRVSA	240	15508.13684	0
B55	Pilot	47	LGARKXPALKRVSA	240	4318.870968	0
B55	Pilot	47	LGARKXPALKRVSA	240	4321.105263	0
B55	Pilot	47	LGARKXPALKRVSA	240	11695.86747	0
B55	Pilot	47	LGARKXPALKRVSA	240	5493.585106	0
B55	Pilot	47	LGARKXPALKRVSA	240	6333.267442	0
B55	Pilot	47	LGARKXPALKRVSA	240	11960.46154	0
B55	Pilot	47	LGARKXPALKRVSA	240	18044.92308	0
B55	Pilot	47	LGARKXPALKRVSA	240	11672.95833	0
B55	Pilot	47	LGARKXPALKRVSA	240	10738.93617	0
B55	Pilot	47	LGARKXPALKRVSA	240	10796.625	0
B55	Pilot	47	LGARKXPALKRVSA	240	12537.20833	0
B55	Pilot	47	LGARKXPALKRVSA	240	6770.826531	0
B55	Pilot	47	LGARKXPALKRVSA	240	17390.95745	0
B55	Pilot	47	LGARKXPALKRVSA	240	5943.297619	0
B55	Pilot	47	LGARKXPALKRVSA	240	13034.23158	0
B55	Pilot	47	LGARKXPALKRVSA	240	7367.614583	0
B55	Pilot	47	LGARKXPALKRVSA	240	10724.46875	0
B55	Pilot	47	LGARKXPALKRVSA	240	10061.5	0
B55	Pilot	47	LGARKXPALKRVSA	240	2981.048193	0
B55	Pilot	47	LGARKXPALKRVSA	240	14168.94565	0
B55	Pilot	47	LGARKXPALKRVSA	240	11474.74194	0
B55	Pilot	47	LGARKXPALKRVSA	240	14809.18947	0
B55	Pilot	47	LGARKXPALKRVSA	240	14338.70968	0
B55	Pilot	47	LGARKXPALKRVSA	240	4083.425532	0
B55	Pilot	47	LGARKXPALKRVSA	240	3701.27957	0
B55	Pilot	47	LGARKXPALKRVSA	240	6712.817073	0
B55	Pilot	47	LGARKXPALKRVSA	240	4153.787234	0
B55	Pilot	47	LGARKXPALKRVSA	240	6316.484211	0
B55	Pilot	47	LGARKXPALKRVSA	240	9932.484211	0
B55	Pilot	47	LGARKXPALKRVSA	240	8001.894737	0
B55	Pilot	47	LGARKXPALKRVSA	240	12692.28723	0
B55	Pilot	47	LGARKXPALKRVSA	240	10796.15625	0
B55	Pilot	47	LGARKXPALKRVSA	240	5264.244186	0
B55	Pilot	47	LGARKXPALKRVSA	240	12342.94624	0
B55	Pilot	47	LGARKXPALKRVSA	240	19752.19792	0
B55	Pilot	47	LGARKXPALKRVSA	240	2110.419355	0
B55	Pilot	85	LGALEXLALDEVSA	0	4860.43617	0
B55	Pilot	85	LGALEXLALDEVSA	0	20142.08421	0
B55	Pilot	85	LGALEXLALDEVSA	0	7768.806452	0
B55	Pilot	85	LGALEXLALDEVSA	0	11273.67021	0
B55	Pilot	85	LGALEXLALDEVSA	0	26648.36559	0
B55	Pilot	85	LGALEXLALDEVSA	0	13949.92771	0
B55	Pilot	85	LGALEXLALDEVSA	0	25448.71277	0
B55	Pilot	85	LGALEXLALDEVSA	0	19578.11538	0
B55	Pilot	85	LGALEXLALDEVSA	0	22595.39024	0
B55	Pilot	85	LGALEXLALDEVSA	0	28697.70968	0
B55	Pilot	85	LGALEXLALDEVSA	0	22491.43617	0
B55	Pilot	85	LGALEXLALDEVSA	0	27434.80208	0
B55	Pilot	85	LGALEXLALDEVSA	0	36890.93902	0
B55	Pilot	85	LGALEXLALDEVSA	0	39519.20482	0
B55	Pilot	85	LGALEXLALDEVSA	0	18482.70652	0
B55	Pilot	85	LGALEXLALDEVSA	0	18873.86316	0
B55	Pilot	85	LGALEXLALDEVSA	0	11291.15789	0
B55	Pilot	85	LGALEXLALDEVSA	0	20061.2766	0
B55	Pilot	85	LGALEXLALDEVSA	0	9532.064516	0
B55	Pilot	85	LGALEXLALDEVSA	0	23123.24211	0
B55	Pilot	85	LGALEXLALDEVSA	0	16985.5	0
B55	Pilot	85	LGALEXLALDEVSA	0	20749.56989	0
B55	Pilot	85	LGALEXLALDEVSA	0	24463.14894	0
B55	Pilot	85	LGALEXLALDEVSA	0	18853.79518	0
B55	Pilot	85	LGALEXLALDEVSA	0	16080.37037	0
B55	Pilot	85	LGALEXLALDEVSA	0	16692.05376	0
B55	Pilot	85	LGALEXLALDEVSA	0	5265.270833	0
B55	Pilot	85	LGALEXLALDEVSA	0	22448.82292	0
B55	Pilot	85	LGALEXLALDEVSA	0	25573.47619	0
B55	Pilot	85	LGALEXLALDEVSA	0	23850.39759	0
B55	Pilot	85	LGALEXLALDEVSA	0	36593.62105	0
B55	Pilot	85	LGALEXLALDEVSA	0	34595.67391	0
B55	Pilot	85	LGALEXLALDEVSA	0	3813.5	0
B55	Pilot	85	LGALEXLALDEVSA	0	23327.04255	0
B55	Pilot	85	LGALEXLALDEVSA	0	6494.091954	0
B55	Pilot	85	LGALEXLALDEVSA	0	4998.904255	0
B55	Pilot	85	LGALEXLALDEVSA	0	32275.78261	0
B55	Pilot	85	LGALEXLALDEVSA	0	19125.0	0
B55	Pilot	85	LGALEXLALDEVSA	0	16356.94366	0
B55	Pilot	85	LGALEXLALDEVSA	0	18270.3587	0
B55	Pilot	85	LGALEXLALDEVSA	0	19528.22581	0
B55	Pilot	85	LGALEXLALDEVSA	0	10097.82979	0
B55	Pilot	85	LGALEXLALDEVSA	0	37377.47312	0
B55	Pilot	85	LGALEXLALDEVSA	0	1214.253165	0
B55	Pilot	85	LGALEXLALDEVSA	0	18861.68421	0
B55	Pilot	85	LGALEXLALDEVSA	0	34053.43299	0
B55	Pilot	85	LGALEXLALDEVSA	0	18245.65217	0
B55	Pilot	85	LGALEXLALDEVSA	0	2769.193548	0
B55	Pilot	85	LGALEXLALDEVSA	0	16464.55914	0
B55	Pilot	85	LGALEXLALDEVSA	15	1457.536842	0
B55	Pilot	85	LGALEXLALDEVSA	15	19748.21739	0
B55	Pilot	85	LGALEXLALDEVSA	15	25336.40426	0
B55	Pilot	85	LGALEXLALDEVSA	15	34398.53684	0
B55	Pilot	85	LGALEXLALDEVSA	15	18936.59551	0
B55	Pilot	85	LGALEXLALDEVSA	15	8982.72093	0
B55	Pilot	85	LGALEXLALDEVSA	15	26342.01163	0
B55	Pilot	85	LGALEXLALDEVSA	15	5236.825581	0
B55	Pilot	85	LGALEXLALDEVSA	15	22972.27083	0
B55	Pilot	85	LGALEXLALDEVSA	15	2598.287234	0
B55	Pilot	85	LGALEXLALDEVSA	15	21379.95745	0
B55	Pilot	85	LGALEXLALDEVSA	15	23690.16667	0
B55	Pilot	85	LGALEXLALDEVSA	15	11905.71429	0
B55	Pilot	85	LGALEXLALDEVSA	15	14786.94737	0
B55	Pilot	85	LGALEXLALDEVSA	15	34916.14737	0
B55	Pilot	85	LGALEXLALDEVSA	15	17669.4086	0
B55	Pilot	85	LGALEXLALDEVSA	15	23154.42268	0
B55	Pilot	85	LGALEXLALDEVSA	15	3517.416667	0
B55	Pilot	85	LGALEXLALDEVSA	15	21055.33333	0
B55	Pilot	85	LGALEXLALDEVSA	15	21827.54737	0
B55	Pilot	85	LGALEXLALDEVSA	15	18680.5618	0
B55	Pilot	85	LGALEXLALDEVSA	15	11170.67391	0
B55	Pilot	85	LGALEXLALDEVSA	15	27725.63441	0
B55	Pilot	85	LGALEXLALDEVSA	15	11993.86842	0
B55	Pilot	85	LGALEXLALDEVSA	15	8471.40625	0
B55	Pilot	85	LGALEXLALDEVSA	15	7117.904762	0
B55	Pilot	85	LGALEXLALDEVSA	15	16007.30108	0
B55	Pilot	85	LGALEXLALDEVSA	15	23344.13978	0
B55	Pilot	85	LGALEXLALDEVSA	15	11194.08421	0
B55	Pilot	85	LGALEXLALDEVSA	15	10104.11594	0
B55	Pilot	85	LGALEXLALDEVSA	15	30618.77333	0
B55	Pilot	85	LGALEXLALDEVSA	15	18802.35165	0
B55	Pilot	85	LGALEXLALDEVSA	15	17002.41975	0
B55	Pilot	85	LGALEXLALDEVSA	15	14575.83117	0
B55	Pilot	85	LGALEXLALDEVSA	15	13574.17045	0
B55	Pilot	85	LGALEXLALDEVSA	15	5116.036585	0
B55	Pilot	85	LGALEXLALDEVSA	15	11138.94444	0
B55	Pilot	85	LGALEXLALDEVSA	15	21265.60241	0
B55	Pilot	85	LGALEXLALDEVSA	15	29244.49425	0
B55	Pilot	85	LGALEXLALDEVSA	15	9207.554348	0
B55	Pilot	85	LGALEXLALDEVSA	15	14041.21505	0
B55	Pilot	85	LGALEXLALDEVSA	15	23651.29348	0
B55	Pilot	85	LGALEXLALDEVSA	15	3029.317073	0
B55	Pilot	85	LGALEXLALDEVSA	15	7275.56383	0
B55	Pilot	85	LGALEXLALDEVSA	15	10550.91463	0
B55	Pilot	85	LGALEXLALDEVSA	15	31300.34066	0
B55	Pilot	85	LGALEXLALDEVSA	15	12349.11828	0
B55	Pilot	85	LGALEXLALDEVSA	15	15506.48958	0
B55	Pilot	85	LGALEXLALDEVSA	15	4590.833333	0
B55	Pilot	85	LGALEXLALDEVSA	15	14270.93548	0
B55	Pilot	85	LGALEXLALDEVSA	15	13249.47368	0
B55	Pilot	85	LGALEXLALDEVSA	15	18022.56383	0
B55	Pilot	85	LGALEXLALDEVSA	30	12360.67021	0
B55	Pilot	85	LGALEXLALDEVSA	30	22113.88172	0
B55	Pilot	85	LGALEXLALDEVSA	30	20321.82022	0
B55	Pilot	85	LGALEXLALDEVSA	30	22050.16667	0
B55	Pilot	85	LGALEXLALDEVSA	30	31024.01053	0
B55	Pilot	85	LGALEXLALDEVSA	30	13788.38095	0
B55	Pilot	85	LGALEXLALDEVSA	30	6143.1	0
B55	Pilot	85	LGALEXLALDEVSA	30	13269.75309	0
B55	Pilot	85	LGALEXLALDEVSA	30	19249.62195	0
B55	Pilot	85	LGALEXLALDEVSA	30	2679.354167	0
B55	Pilot	85	LGALEXLALDEVSA	30	13520.62069	0
B55	Pilot	85	LGALEXLALDEVSA	30	39377.0	0
B55	Pilot	85	LGALEXLALDEVSA	30	33051.32584	0
B55	Pilot	85	LGALEXLALDEVSA	30	18872.96809	0
B55	Pilot	85	LGALEXLALDEVSA	30	28229.88421	0
B55	Pilot	85	LGALEXLALDEVSA	30	30442.32632	0
B55	Pilot	85	LGALEXLALDEVSA	30	6799.021277	0
B55	Pilot	85	LGALEXLALDEVSA	30	28943.12632	0
B55	Pilot	85	LGALEXLALDEVSA	30	14785.68085	0
B55	Pilot	85	LGALEXLALDEVSA	30	23028.83146	0
B55	Pilot	85	LGALEXLALDEVSA	30	30194.80899	0
B55	Pilot	85	LGALEXLALDEVSA	30	23000.90323	0
B55	Pilot	85	LGALEXLALDEVSA	30	28246.5	0
B55	Pilot	85	LGALEXLALDEVSA	30	9021.938272	0
B55	Pilot	85	LGALEXLALDEVSA	30	12779.28125	0
B55	Pilot	85	LGALEXLALDEVSA	30	23876.47191	0
B55	Pilot	85	LGALEXLALDEVSA	30	5266.27957	0
B55	Pilot	85	LGALEXLALDEVSA	30	21681.42683	0
B55	Pilot	85	LGALEXLALDEVSA	30	8541.221053	0
B55	Pilot	85	LGALEXLALDEVSA	30	48196.12632	0
B55	Pilot	85	LGALEXLALDEVSA	30	14525.59574	0
B55	Pilot	85	LGALEXLALDEVSA	30	23156.65591	0
B55	Pilot	85	LGALEXLALDEVSA	30	22942.91489	0
B55	Pilot	85	LGALEXLALDEVSA	60	14889.08602	0
B55	Pilot	85	LGALEXLALDEVSA	60	28458.88421	0
B55	Pilot	85	LGALEXLALDEVSA	60	12619.50588	0
B55	Pilot	85	LGALEXLALDEVSA	60	17337.18367	0
B55	Pilot	85	LGALEXLALDEVSA	60	4960.989474	0
B55	Pilot	85	LGALEXLALDEVSA	60	20845.88542	0
B55	Pilot	85	LGALEXLALDEVSA	60	16009.45745	0
B55	Pilot	85	LGALEXLALDEVSA	60	2298.614583	0
B55	Pilot	85	LGALEXLALDEVSA	60	19793.19149	0
B55	Pilot	85	LGALEXLALDEVSA	60	31625.73684	0
B55	Pilot	85	LGALEXLALDEVSA	60	11597.48611	0
B55	Pilot	85	LGALEXLALDEVSA	60	26411.25	0
B55	Pilot	85	LGALEXLALDEVSA	60	4620.405797	0
B55	Pilot	85	LGALEXLALDEVSA	60	2638.0	0
B55	Pilot	85	LGALEXLALDEVSA	60	14872.15942	0
B55	Pilot	85	LGALEXLALDEVSA	60	21020.51042	0
B55	Pilot	85	LGALEXLALDEVSA	60	24568.46809	0
B55	Pilot	85	LGALEXLALDEVSA	60	3027.296703	0
B55	Pilot	85	LGALEXLALDEVSA	60	10931.25263	0
B55	Pilot	85	LGALEXLALDEVSA	60	10634.1383	0
B55	Pilot	85	LGALEXLALDEVSA	60	3437.223404	0
B55	Pilot	85	LGALEXLALDEVSA	60	18594.23404	0
B55	Pilot	85	LGALEXLALDEVSA	60	15033.58947	0
B55	Pilot	85	LGALEXLALDEVSA	60	12333.16867	0
B55	Pilot	85	LGALEXLALDEVSA	60	15615.58427	0
B55	Pilot	85	LGALEXLALDEVSA	60	19213.40625	0
B55	Pilot	85	LGALEXLALDEVSA	60	9763.88172	0
B55	Pilot	85	LGALEXLALDEVSA	120	15982.46739	0
B55	Pilot	85	LGALEXLALDEVSA	120	11837.55914	0
B55	Pilot	85	LGALEXLALDEVSA	120	10024.29787	0
B55	Pilot	85	LGALEXLALDEVSA	120	5773.311111	0
B55	Pilot	85	LGALEXLALDEVSA	120	15661.89247	0
B55	Pilot	85	LGALEXLALDEVSA	120	17022.02128	0
B55	Pilot	85	LGALEXLALDEVSA	120	7165.677083	0
B55	Pilot	85	LGALEXLALDEVSA	120	2807.945652	0
B55	Pilot	85	LGALEXLALDEVSA	120	5835.150538	0
B55	Pilot	85	LGALEXLALDEVSA	120	7031.904255	0
B55	Pilot	85	LGALEXLALDEVSA	120	16485.14737	0
B55	Pilot	85	LGALEXLALDEVSA	120	8211.23913	0
B55	Pilot	85	LGALEXLALDEVSA	120	2152.242105	0
B55	Pilot	85	LGALEXLALDEVSA	120	12148.4125	0
B55	Pilot	85	LGALEXLALDEVSA	120	13395.06383	0
B55	Pilot	85	LGALEXLALDEVSA	120	15882.88298	0
B55	Pilot	85	LGALEXLALDEVSA	120	14631.73077	0
B55	Pilot	85	LGALEXLALDEVSA	120	6022.689189	0
B55	Pilot	85	LGALEXLALDEVSA	120	7141.485714	0
B55	Pilot	85	LGALEXLALDEVSA	120	10870.5875	0
B55	Pilot	85	LGALEXLALDEVSA	120	4084.244186	0
B55	Pilot	85	LGALEXLALDEVSA	120	8087.117021	0
B55	Pilot	85	LGALEXLALDEVSA	120	12818.95789	0
B55	Pilot	85	LGALEXLALDEVSA	120	18628.45263	0
B55	Pilot	85	LGALEXLALDEVSA	120	16487.7766	0
B55	Pilot	85	LGALEXLALDEVSA	120	15856.57609	0
B55	Pilot	85	LGALEXLALDEVSA	120	10887.30864	0
B55	Pilot	85	LGALEXLALDEVSA	120	16637.12222	0
B55	Pilot	85	LGALEXLALDEVSA	120	13899.18085	0
B55	Pilot	85	LGALEXLALDEVSA	120	11505.60417	0
B55	Pilot	85	LGALEXLALDEVSA	120	13985.10526	0
B55	Pilot	85	LGALEXLALDEVSA	120	21492.40426	0
B55	Pilot	85	LGALEXLALDEVSA	120	16801.61053	0
B55	Pilot	85	LGALEXLALDEVSA	120	13352.42553	0
B55	Pilot	85	LGALEXLALDEVSA	120	7311.728261	0
B55	Pilot	85	LGALEXLALDEVSA	120	12482.20213	0
B55	Pilot	85	LGALEXLALDEVSA	120	10616.34409	0
B55	Pilot	85	LGALEXLALDEVSA	120	5134.4375	0
B55	Pilot	85	LGALEXLALDEVSA	120	11212.76596	0
B55	Pilot	85	LGALEXLALDEVSA	120	14463.15625	0
B55	Pilot	85	LGALEXLALDEVSA	240	4951.666667	0
B55	Pilot	85	LGALEXLALDEVSA	240	8660.578947	0
B55	Pilot	85	LGALEXLALDEVSA	240	2219.413043	0
B55	Pilot	85	LGALEXLALDEVSA	240	8435.831461	0
B55	Pilot	85	LGALEXLALDEVSA	240	7715.3625	0
B55	Pilot	85	LGALEXLALDEVSA	240	24473.21795	0
B55	Pilot	85	LGALEXLALDEVSA	240	8416.905263	0
B55	Pilot	85	LGALEXLALDEVSA	240	4110.989247	0
B55	Pilot	85	LGALEXLALDEVSA	240	2617.978947	0
B55	Pilot	85	LGALEXLALDEVSA	240	4825.884211	0
B55	Pilot	85	LGALEXLALDEVSA	240	12003.39785	0
B55	Pilot	85	LGALEXLALDEVSA	240	3748.291667	0
B55	Pilot	85	LGALEXLALDEVSA	240	10967.29348	0
B55	Pilot	85	LGALEXLALDEVSA	240	4808.505263	0
B55	Pilot	85	LGALEXLALDEVSA	240	6586.902174	0
B55	Pilot	85	LGALEXLALDEVSA	240	12466.775	0
B55	Pilot	85	LGALEXLALDEVSA	240	9355.586957	0
B55	Pilot	85	LGALEXLALDEVSA	240	14287.65957	0
B55	Pilot	85	LGALEXLALDEVSA	240	9501.452632	0
B55	Pilot	85	LGALEXLALDEVSA	240	3074.944444	0
B55	Pilot	85	LGALEXLALDEVSA	240	7659.43617	0
B55	Pilot	85	LGALEXLALDEVSA	240	2788.085106	0
B55	Pilot	85	LGALEXLALDEVSA	240	10973.52632	0
B55	Pilot	85	LGALEXLALDEVSA	240	15121.23404	0
B55	Pilot	85	LGALEXLALDEVSA	240	2237.225806	0
B55	Pilot	85	LGALEXLALDEVSA	240	13829.0625	0
B55	Pilot	85	LGALEXLALDEVSA	240	7645.430108	0
B55	Pilot	85	LGALEXLALDEVSA	240	15266.82105	0
B55	Pilot	85	LGALEXLALDEVSA	240	3325.305263	0
B55	Pilot	48	LGARKXPALDEVSA	0	7887.423913	0
B55	Pilot	48	LGARKXPALDEVSA	0	10646.80435	0
B55	Pilot	48	LGARKXPALDEVSA	0	5901.39759	0
B55	Pilot	48	LGARKXPALDEVSA	0	2184.537634	0
B55	Pilot	48	LGARKXPALDEVSA	0	5314.481928	0
B55	Pilot	48	LGARKXPALDEVSA	0	5752.195652	0
B55	Pilot	48	LGARKXPALDEVSA	0	7649.010526	0
B55	Pilot	48	LGARKXPALDEVSA	0	3745.158537	0
B55	Pilot	48	LGARKXPALDEVSA	0	7062.347826	0
B55	Pilot	48	LGARKXPALDEVSA	0	9691.935484	0
B55	Pilot	48	LGARKXPALDEVSA	0	8769.362637	0
B55	Pilot	48	LGARKXPALDEVSA	0	18295.36264	0
B55	Pilot	48	LGARKXPALDEVSA	0	4599.573171	0
B55	Pilot	48	LGARKXPALDEVSA	0	20064.38947	0
B55	Pilot	48	LGARKXPALDEVSA	0	4769.578947	0
B55	Pilot	48	LGARKXPALDEVSA	0	13890.84043	0
B55	Pilot	48	LGARKXPALDEVSA	0	15092.58511	0
B55	Pilot	48	LGARKXPALDEVSA	0	7645.159574	0
B55	Pilot	48	LGARKXPALDEVSA	0	10900.45161	0
B55	Pilot	48	LGARKXPALDEVSA	0	6534.416667	0
B55	Pilot	48	LGARKXPALDEVSA	0	1572.802083	0
B55	Pilot	48	LGARKXPALDEVSA	0	7584.16129	0
B55	Pilot	48	LGARKXPALDEVSA	0	7006.826087	0
B55	Pilot	48	LGARKXPALDEVSA	0	20582.05435	0
B55	Pilot	48	LGARKXPALDEVSA	0	16493.45745	0
B55	Pilot	48	LGARKXPALDEVSA	0	7042.065217	0
B55	Pilot	48	LGARKXPALDEVSA	0	13672.87059	0
B55	Pilot	48	LGARKXPALDEVSA	0	3465.96875	0
B55	Pilot	48	LGARKXPALDEVSA	0	1952.421053	0
B55	Pilot	48	LGARKXPALDEVSA	15	12877.76596	0
B55	Pilot	48	LGARKXPALDEVSA	15	12348.20213	0
B55	Pilot	48	LGARKXPALDEVSA	15	6687.947368	0
B55	Pilot	48	LGARKXPALDEVSA	15	12990.16842	0
B55	Pilot	48	LGARKXPALDEVSA	15	11375.68478	0
B55	Pilot	48	LGARKXPALDEVSA	15	12456.76344	0
B55	Pilot	48	LGARKXPALDEVSA	15	7464.252632	0
B55	Pilot	48	LGARKXPALDEVSA	15	18417.91579	0
B55	Pilot	48	LGARKXPALDEVSA	15	13857.32632	0
B55	Pilot	48	LGARKXPALDEVSA	15	4605.349398	0
B55	Pilot	48	LGARKXPALDEVSA	15	9477.776596	0
B55	Pilot	48	LGARKXPALDEVSA	15	14927.47368	0
B55	Pilot	48	LGARKXPALDEVSA	15	22162.86957	0
B55	Pilot	48	LGARKXPALDEVSA	15	13270.54255	0
B55	Pilot	48	LGARKXPALDEVSA	15	5614.808511	0
B55	Pilot	48	LGARKXPALDEVSA	15	15634.82105	0
B55	Pilot	48	LGARKXPALDEVSA	15	15787.15217	0
B55	Pilot	48	LGARKXPALDEVSA	15	7026.205882	0
B55	Pilot	48	LGARKXPALDEVSA	15	9910.178947	0
B55	Pilot	48	LGARKXPALDEVSA	15	15976.16842	0
B55	Pilot	48	LGARKXPALDEVSA	15	4985.634146	0
B55	Pilot	48	LGARKXPALDEVSA	15	11250.95652	0
B55	Pilot	48	LGARKXPALDEVSA	15	15259.51087	0
B55	Pilot	48	LGARKXPALDEVSA	15	17035.79167	0
B55	Pilot	48	LGARKXPALDEVSA	15	17326.60215	0
B55	Pilot	48	LGARKXPALDEVSA	15	13147.76042	0
B55	Pilot	48	LGARKXPALDEVSA	15	13851.37234	0
B55	Pilot	48	LGARKXPALDEVSA	15	16520.06383	0
B55	Pilot	48	LGARKXPALDEVSA	15	23987.11579	0
B55	Pilot	48	LGARKXPALDEVSA	15	11812.72826	0
B55	Pilot	48	LGARKXPALDEVSA	15	13016.52273	0
B55	Pilot	48	LGARKXPALDEVSA	15	13343.87097	0
B55	Pilot	48	LGARKXPALDEVSA	15	22710.19149	0
B55	Pilot	48	LGARKXPALDEVSA	15	14724.38947	0
B55	Pilot	48	LGARKXPALDEVSA	15	13802.61538	0
B55	Pilot	48	LGARKXPALDEVSA	15	8613.494505	0
B55	Pilot	48	LGARKXPALDEVSA	15	13691.24731	0
B55	Pilot	48	LGARKXPALDEVSA	15	11511.875	0
B55	Pilot	48	LGARKXPALDEVSA	15	6136.65625	0
B55	Pilot	48	LGARKXPALDEVSA	15	12528.62766	0
B55	Pilot	48	LGARKXPALDEVSA	15	6037.193548	0
B55	Pilot	48	LGARKXPALDEVSA	15	7432.202128	0
B55	Pilot	48	LGARKXPALDEVSA	30	1961.096774	0
B55	Pilot	48	LGARKXPALDEVSA	30	10813.68085	0
B55	Pilot	48	LGARKXPALDEVSA	30	3707.608696	0
B55	Pilot	48	LGARKXPALDEVSA	30	4009.148148	0
B55	Pilot	48	LGARKXPALDEVSA	30	11737.79787	0
B55	Pilot	48	LGARKXPALDEVSA	30	13169.15217	0
B55	Pilot	48	LGARKXPALDEVSA	30	14155.67708	0
B55	Pilot	48	LGARKXPALDEVSA	30	18851.42105	0
B55	Pilot	48	LGARKXPALDEVSA	30	12684.29474	0
B55	Pilot	48	LGARKXPALDEVSA	30	10973.67368	0
B55	Pilot	48	LGARKXPALDEVSA	30	9750.71875	0
B55	Pilot	48	LGARKXPALDEVSA	30	3113.691489	0
B55	Pilot	48	LGARKXPALDEVSA	30	2736.557895	0
B55	Pilot	48	LGARKXPALDEVSA	30	7790.242105	0
B55	Pilot	48	LGARKXPALDEVSA	30	18399.65957	0
B55	Pilot	48	LGARKXPALDEVSA	30	16550.52688	0
B55	Pilot	48	LGARKXPALDEVSA	30	6496.053763	0
B55	Pilot	48	LGARKXPALDEVSA	30	16772.89583	0
B55	Pilot	48	LGARKXPALDEVSA	30	5449.506173	0
B55	Pilot	48	LGARKXPALDEVSA	30	16042.8913	0
B55	Pilot	48	LGARKXPALDEVSA	30	17583.96739	0
B55	Pilot	48	LGARKXPALDEVSA	30	22079.70213	0
B55	Pilot	48	LGARKXPALDEVSA	30	16314.08511	0
B55	Pilot	48	LGARKXPALDEVSA	30	6254.287234	0
B55	Pilot	48	LGARKXPALDEVSA	30	2501.294118	0
B55	Pilot	48	LGARKXPALDEVSA	30	19944.45745	0
B55	Pilot	48	LGARKXPALDEVSA	30	18232.61053	0
B55	Pilot	48	LGARKXPALDEVSA	30	16371.42553	0
B55	Pilot	48	LGARKXPALDEVSA	30	8659.757895	0
B55	Pilot	48	LGARKXPALDEVSA	30	14355.69149	0
B55	Pilot	48	LGARKXPALDEVSA	30	10740.90805	0
B55	Pilot	48	LGARKXPALDEVSA	30	8770.0	0
B55	Pilot	48	LGARKXPALDEVSA	30	6091.280899	0
B55	Pilot	48	LGARKXPALDEVSA	30	10020.73684	0
B55	Pilot	48	LGARKXPALDEVSA	30	12767.40449	0
B55	Pilot	48	LGARKXPALDEVSA	30	18287.70968	0
B55	Pilot	48	LGARKXPALDEVSA	30	21744.83333	0
B55	Pilot	48	LGARKXPALDEVSA	30	2336.680851	0
B55	Pilot	48	LGARKXPALDEVSA	30	19115.31183	0
B55	Pilot	48	LGARKXPALDEVSA	30	22779.06383	0
B55	Pilot	48	LGARKXPALDEVSA	30	16341.64211	0
B55	Pilot	48	LGARKXPALDEVSA	60	4448.806452	0
B55	Pilot	48	LGARKXPALDEVSA	60	14442.83908	0
B55	Pilot	48	LGARKXPALDEVSA	60	10531.96842	0
B55	Pilot	48	LGARKXPALDEVSA	60	11473.84946	0
B55	Pilot	48	LGARKXPALDEVSA	60	9766.659091	0
B55	Pilot	48	LGARKXPALDEVSA	60	16176.2766	0
B55	Pilot	48	LGARKXPALDEVSA	60	15615.14737	0
B55	Pilot	48	LGARKXPALDEVSA	60	22035.61702	0
B55	Pilot	48	LGARKXPALDEVSA	60	6185.585106	0
B55	Pilot	48	LGARKXPALDEVSA	60	8404.489583	0
B55	Pilot	48	LGARKXPALDEVSA	60	16438.75	0
B55	Pilot	48	LGARKXPALDEVSA	60	14623.02105	0
B55	Pilot	48	LGARKXPALDEVSA	60	11846.2	0
B55	Pilot	48	LGARKXPALDEVSA	60	25738.01075	0
B55	Pilot	48	LGARKXPALDEVSA	60	7607.591398	0
B55	Pilot	48	LGARKXPALDEVSA	60	11560.7766	0
B55	Pilot	48	LGARKXPALDEVSA	60	15030.8172	0
B55	Pilot	48	LGARKXPALDEVSA	60	24435.34375	0
B55	Pilot	48	LGARKXPALDEVSA	60	4895.72043	0
B55	Pilot	48	LGARKXPALDEVSA	60	4247.375	0
B55	Pilot	48	LGARKXPALDEVSA	60	2793.534884	0
B55	Pilot	48	LGARKXPALDEVSA	60	2311.3125	0
B55	Pilot	48	LGARKXPALDEVSA	60	14470.77895	0
B55	Pilot	48	LGARKXPALDEVSA	60	21735.78947	0
B55	Pilot	48	LGARKXPALDEVSA	60	9901.252632	0
B55	Pilot	48	LGARKXPALDEVSA	60	21427.26316	0
B55	Pilot	48	LGARKXPALDEVSA	60	11132.87234	0
B55	Pilot	48	LGARKXPALDEVSA	60	12044.42105	0
B55	Pilot	48	LGARKXPALDEVSA	60	14840.06452	0
B55	Pilot	48	LGARKXPALDEVSA	60	23073.125	0
B55	Pilot	48	LGARKXPALDEVSA	60	12830.45833	0
B55	Pilot	48	LGARKXPALDEVSA	60	20819.41053	0
B55	Pilot	48	LGARKXPALDEVSA	60	21170.88421	0
B55	Pilot	48	LGARKXPALDEVSA	120	2470.663158	0
B55	Pilot	48	LGARKXPALDEVSA	120	1668.819149	0
B55	Pilot	48	LGARKXPALDEVSA	120	15300.01075	0
B55	Pilot	48	LGARKXPALDEVSA	120	11389.44086	0
B55	Pilot	48	LGARKXPALDEVSA	120	10176.8	0
B55	Pilot	48	LGARKXPALDEVSA	120	9208.885417	0
B55	Pilot	48	LGARKXPALDEVSA	120	11507.45833	0
B55	Pilot	48	LGARKXPALDEVSA	120	18398.04255	0
B55	Pilot	48	LGARKXPALDEVSA	120	7449.413793	0
B55	Pilot	48	LGARKXPALDEVSA	120	10791.84211	0
B55	Pilot	48	LGARKXPALDEVSA	120	16196.65217	0
B55	Pilot	48	LGARKXPALDEVSA	120	2446.376344	0
B55	Pilot	48	LGARKXPALDEVSA	120	17682.3871	0
B55	Pilot	48	LGARKXPALDEVSA	120	1963.294737	0
B55	Pilot	48	LGARKXPALDEVSA	120	15406.96809	0
B55	Pilot	48	LGARKXPALDEVSA	120	7782.322581	0
B55	Pilot	48	LGARKXPALDEVSA	120	17399.94737	0
B55	Pilot	48	LGARKXPALDEVSA	120	22429.31579	0
B55	Pilot	48	LGARKXPALDEVSA	120	5967.659574	0
B55	Pilot	48	LGARKXPALDEVSA	120	9670.231579	0
B55	Pilot	48	LGARKXPALDEVSA	120	17203.95745	0
B55	Pilot	48	LGARKXPALDEVSA	120	23837.43158	0
B55	Pilot	48	LGARKXPALDEVSA	120	10621.8617	0
B55	Pilot	48	LGARKXPALDEVSA	120	15015.90426	0
B55	Pilot	48	LGARKXPALDEVSA	120	14374.14894	0
B55	Pilot	48	LGARKXPALDEVSA	120	4555.944444	0
B55	Pilot	48	LGARKXPALDEVSA	120	16295.42105	0
B55	Pilot	48	LGARKXPALDEVSA	120	2664.353659	0
B55	Pilot	48	LGARKXPALDEVSA	240	17610.57609	0
B55	Pilot	48	LGARKXPALDEVSA	240	18802.72826	0
B55	Pilot	48	LGARKXPALDEVSA	240	21445.88298	0
B55	Pilot	48	LGARKXPALDEVSA	240	18867.29787	0
B55	Pilot	48	LGARKXPALDEVSA	240	22289.34043	0
B55	Pilot	48	LGARKXPALDEVSA	240	13938.16456	0
B55	Pilot	48	LGARKXPALDEVSA	240	8087.631579	0
B55	Pilot	48	LGARKXPALDEVSA	240	19039.94681	0
B55	Pilot	48	LGARKXPALDEVSA	240	17706.70968	0
B55	Pilot	48	LGARKXPALDEVSA	240	16789.27368	0
B55	Pilot	48	LGARKXPALDEVSA	240	15770.70968	0
B55	Pilot	48	LGARKXPALDEVSA	240	8000.340426	0
B55	Pilot	48	LGARKXPALDEVSA	240	20464.04255	0
B55	Pilot	48	LGARKXPALDEVSA	240	4101.276596	0
B55	Pilot	48	LGARKXPALDEVSA	240	26490.17708	0
B55	Pilot	48	LGARKXPALDEVSA	240	26896.38462	0
B55	Pilot	48	LGARKXPALDEVSA	240	20745.90323	0
B55	Pilot	48	LGARKXPALDEVSA	240	12464.64894	0
B55	Pilot	48	LGARKXPALDEVSA	240	3398.032258	0
B55	Pilot	48	LGARKXPALDEVSA	240	22171.58763	0
B55	Pilot	48	LGARKXPALDEVSA	240	3432.5	0
B55	Pilot	48	LGARKXPALDEVSA	240	3022.595745	0
B55	Pilot	49	LGARKZLALKRVSA	0	451.9052632	0
B55	Pilot	49	LGARKZLALKRVSA	0	10157.29787	0
B55	Pilot	49	LGARKZLALKRVSA	0	7800.408602	0
B55	Pilot	49	LGARKZLALKRVSA	0	1717.421053	0
B55	Pilot	49	LGARKZLALKRVSA	0	11387.96809	0
B55	Pilot	49	LGARKZLALKRVSA	0	8111.15625	0
B55	Pilot	49	LGARKZLALKRVSA	0	14549.89474	0
B55	Pilot	49	LGARKZLALKRVSA	0	5131.389474	0
B55	Pilot	49	LGARKZLALKRVSA	0	13600.6413	0
B55	Pilot	49	LGARKZLALKRVSA	0	2318.193548	0
B55	Pilot	49	LGARKZLALKRVSA	0	6973.0	0
B55	Pilot	49	LGARKZLALKRVSA	0	7047.526882	0
B55	Pilot	49	LGARKZLALKRVSA	0	1903.032258	0
B55	Pilot	49	LGARKZLALKRVSA	0	4763.478723	0
B55	Pilot	49	LGARKZLALKRVSA	0	1644.776596	0
B55	Pilot	49	LGARKZLALKRVSA	0	1933.280488	0
B55	Pilot	49	LGARKZLALKRVSA	0	9055.077778	0
B55	Pilot	49	LGARKZLALKRVSA	0	18165.48421	0
B55	Pilot	49	LGARKZLALKRVSA	0	12863.18947	0
B55	Pilot	49	LGARKZLALKRVSA	0	13405.31522	0
B55	Pilot	49	LGARKZLALKRVSA	0	1831.893617	0
B55	Pilot	49	LGARKZLALKRVSA	0	19561.88298	0
B55	Pilot	49	LGARKZLALKRVSA	0	915.6702128	0
B55	Pilot	49	LGARKZLALKRVSA	0	4113.095745	0
B55	Pilot	49	LGARKZLALKRVSA	0	9891.145833	0
B55	Pilot	49	LGARKZLALKRVSA	0	2493.4375	0
B55	Pilot	49	LGARKZLALKRVSA	0	3309.842105	0
B55	Pilot	49	LGARKZLALKRVSA	0	4429.431579	0
B55	Pilot	49	LGARKZLALKRVSA	0	11105.34043	0
B55	Pilot	49	LGARKZLALKRVSA	0	9244.042105	0
B55	Pilot	49	LGARKZLALKRVSA	0	1733.666667	0
B55	Pilot	49	LGARKZLALKRVSA	0	12397.05319	0
B55	Pilot	49	LGARKZLALKRVSA	0	12546.95604	0
B55	Pilot	49	LGARKZLALKRVSA	0	13793.26596	0
B55	Pilot	49	LGARKZLALKRVSA	0	2414.064516	0
B55	Pilot	49	LGARKZLALKRVSA	0	14649.67021	0
B55	Pilot	49	LGARKZLALKRVSA	0	7378.351064	0
B55	Pilot	49	LGARKZLALKRVSA	0	4431.858696	0
B55	Pilot	49	LGARKZLALKRVSA	0	7582.542553	0
B55	Pilot	49	LGARKZLALKRVSA	0	7343.031579	0
B55	Pilot	49	LGARKZLALKRVSA	0	6177.264368	0
B55	Pilot	49	LGARKZLALKRVSA	0	14431.92941	0
B55	Pilot	49	LGARKZLALKRVSA	0	10222.31579	0
B55	Pilot	49	LGARKZLALKRVSA	0	7170.03125	0
B55	Pilot	49	LGARKZLALKRVSA	0	2520.240964	0
B55	Pilot	49	LGARKZLALKRVSA	0	20582.10638	0
B55	Pilot	49	LGARKZLALKRVSA	0	10674.55208	0
B55	Pilot	49	LGARKZLALKRVSA	0	5353.53125	0
B55	Pilot	49	LGARKZLALKRVSA	0	8271.37234	0
B55	Pilot	49	LGARKZLALKRVSA	0	7496.322917	0
B55	Pilot	49	LGARKZLALKRVSA	0	14350.82105	0
B55	Pilot	49	LGARKZLALKRVSA	0	1842.552083	0
B55	Pilot	49	LGARKZLALKRVSA	0	3730.157895	0
B55	Pilot	49	LGARKZLALKRVSA	0	7663.413043	0
B55	Pilot	49	LGARKZLALKRVSA	0	2902.2875	0
B55	Pilot	49	LGARKZLALKRVSA	0	18569.65432	0
B55	Pilot	49	LGARKZLALKRVSA	0	11334.09677	0
B55	Pilot	49	LGARKZLALKRVSA	0	1878.152941	0
B55	Pilot	49	LGARKZLALKRVSA	0	3604.52381	0
B55	Pilot	49	LGARKZLALKRVSA	0	6480.73494	0
B55	Pilot	49	LGARKZLALKRVSA	0	3847.207317	0
B55	Pilot	49	LGARKZLALKRVSA	0	6070.927083	0
B55	Pilot	49	LGARKZLALKRVSA	0	10764.38947	0
B55	Pilot	49	LGARKZLALKRVSA	0	3038.560976	0
B55	Pilot	49	LGARKZLALKRVSA	0	9482.973333	0
B55	Pilot	49	LGARKZLALKRVSA	0	12068.25	0
B55	Pilot	49	LGARKZLALKRVSA	0	14175.34737	0
B55	Pilot	49	LGARKZLALKRVSA	0	5963.707317	0
B55	Pilot	49	LGARKZLALKRVSA	0	7789.329268	0
B55	Pilot	49	LGARKZLALKRVSA	0	6466.552941	0
B55	Pilot	49	LGARKZLALKRVSA	0	3555.377778	0
B55	Pilot	49	LGARKZLALKRVSA	0	9789.634409	0
B55	Pilot	49	LGARKZLALKRVSA	0	906.6702128	0
B55	Pilot	49	LGARKZLALKRVSA	0	8336.376344	0
B55	Pilot	49	LGARKZLALKRVSA	0	13531.41667	0
B55	Pilot	49	LGARKZLALKRVSA	0	4439.774194	0
B55	Pilot	49	LGARKZLALKRVSA	0	11085.69149	0
B55	Pilot	49	LGARKZLALKRVSA	0	2118.724138	0
B55	Pilot	49	LGARKZLALKRVSA	0	3651.715789	0
B55	Pilot	49	LGARKZLALKRVSA	0	2137.852632	0
B55	Pilot	49	LGARKZLALKRVSA	0	2369.157895	0
B55	Pilot	49	LGARKZLALKRVSA	0	5058.845238	0
B55	Pilot	49	LGARKZLALKRVSA	0	7849.182796	0
B55	Pilot	49	LGARKZLALKRVSA	0	8303.276596	0
B55	Pilot	49	LGARKZLALKRVSA	0	2113.808989	0
B55	Pilot	49	LGARKZLALKRVSA	0	5455.308511	0
B55	Pilot	49	LGARKZLALKRVSA	0	3641.536842	0
B55	Pilot	49	LGARKZLALKRVSA	0	1962.076923	0
B55	Pilot	49	LGARKZLALKRVSA	0	1390.425532	0
B55	Pilot	49	LGARKZLALKRVSA	0	1688.726316	0
B55	Pilot	49	LGARKZLALKRVSA	0	6667.903226	0
B55	Pilot	49	LGARKZLALKRVSA	0	3405.795699	0
B55	Pilot	49	LGARKZLALKRVSA	0	2359.083333	0
B55	Pilot	49	LGARKZLALKRVSA	0	9063.83871	0
B55	Pilot	49	LGARKZLALKRVSA	0	17087.8587	0
B55	Pilot	49	LGARKZLALKRVSA	0	2939.515789	0
B55	Pilot	49	LGARKZLALKRVSA	0	2533.010526	0
B55	Pilot	49	LGARKZLALKRVSA	0	17297.74444	0
B55	Pilot	49	LGARKZLALKRVSA	0	6606.826087	0
B55	Pilot	49	LGARKZLALKRVSA	0	11697.90323	0
B55	Pilot	49	LGARKZLALKRVSA	0	13843.27957	0
B55	Pilot	49	LGARKZLALKRVSA	0	2596.0	0
B55	Pilot	49	LGARKZLALKRVSA	0	15011.3871	0
B55	Pilot	49	LGARKZLALKRVSA	0	9369.397849	0
B55	Pilot	49	LGARKZLALKRVSA	0	15778.93617	0
B55	Pilot	49	LGARKZLALKRVSA	0	8724.242105	0
B55	Pilot	49	LGARKZLALKRVSA	0	6712.413043	0
B55	Pilot	49	LGARKZLALKRVSA	0	6087.354839	0
B55	Pilot	49	LGARKZLALKRVSA	0	2173.621053	0
B55	Pilot	49	LGARKZLALKRVSA	0	2570.282609	0
B55	Pilot	49	LGARKZLALKRVSA	0	1376.84375	0
B55	Pilot	49	LGARKZLALKRVSA	15	934.0421053	0
B55	Pilot	49	LGARKZLALKRVSA	15	2549.234043	0
B55	Pilot	49	LGARKZLALKRVSA	15	6952.677419	0
B55	Pilot	49	LGARKZLALKRVSA	15	10273.1383	0
B55	Pilot	49	LGARKZLALKRVSA	15	4570.531915	0
B55	Pilot	49	LGARKZLALKRVSA	15	8232.457447	0
B55	Pilot	49	LGARKZLALKRVSA	15	7119.033708	0
B55	Pilot	49	LGARKZLALKRVSA	15	12673.94624	0
B55	Pilot	49	LGARKZLALKRVSA	15	1546.769231	0
B55	Pilot	49	LGARKZLALKRVSA	15	8451.5	0
B55	Pilot	49	LGARKZLALKRVSA	15	6181.837209	0
B55	Pilot	49	LGARKZLALKRVSA	15	1868.164948	0
B55	Pilot	49	LGARKZLALKRVSA	15	8867.361446	0
B55	Pilot	49	LGARKZLALKRVSA	15	3568.227273	0
B55	Pilot	49	LGARKZLALKRVSA	15	9010.708333	0
B55	Pilot	49	LGARKZLALKRVSA	15	7288.242105	0
B55	Pilot	49	LGARKZLALKRVSA	15	7715.645161	0
B55	Pilot	49	LGARKZLALKRVSA	15	1924.204819	0
B55	Pilot	49	LGARKZLALKRVSA	15	12541.84524	0
B55	Pilot	49	LGARKZLALKRVSA	15	2634.807692	0
B55	Pilot	49	LGARKZLALKRVSA	15	1352.389474	0
B55	Pilot	49	LGARKZLALKRVSA	15	5342.481481	0
B55	Pilot	49	LGARKZLALKRVSA	15	6733.090909	0
B55	Pilot	49	LGARKZLALKRVSA	15	960.8541667	0
B55	Pilot	49	LGARKZLALKRVSA	15	7136.294737	0
B55	Pilot	49	LGARKZLALKRVSA	15	7135.265957	0
B55	Pilot	49	LGARKZLALKRVSA	15	10184.76344	0
B55	Pilot	49	LGARKZLALKRVSA	15	3794.096774	0
B55	Pilot	49	LGARKZLALKRVSA	15	1624.202128	0
B55	Pilot	49	LGARKZLALKRVSA	15	3282.085106	0
B55	Pilot	49	LGARKZLALKRVSA	15	10125.49451	0
B55	Pilot	49	LGARKZLALKRVSA	15	7268.477778	0
B55	Pilot	49	LGARKZLALKRVSA	15	7221.166667	0
B55	Pilot	49	LGARKZLALKRVSA	15	8775.631579	0
B55	Pilot	49	LGARKZLALKRVSA	15	8706.043478	0
B55	Pilot	49	LGARKZLALKRVSA	15	6326.608696	0
B55	Pilot	49	LGARKZLALKRVSA	15	5221.986486	0
B55	Pilot	49	LGARKZLALKRVSA	15	6953.595745	0
B55	Pilot	49	LGARKZLALKRVSA	15	9877.511111	0
B55	Pilot	49	LGARKZLALKRVSA	15	4053.908046	0
B55	Pilot	49	LGARKZLALKRVSA	15	8651.425287	0
B55	Pilot	49	LGARKZLALKRVSA	15	1442.164835	0
B55	Pilot	49	LGARKZLALKRVSA	15	6134.397849	0
B55	Pilot	49	LGARKZLALKRVSA	15	2447.536842	0
B55	Pilot	49	LGARKZLALKRVSA	15	6194.67033	0
B55	Pilot	49	LGARKZLALKRVSA	15	5140.795699	0
B55	Pilot	49	LGARKZLALKRVSA	15	8144.623656	0
B55	Pilot	49	LGARKZLALKRVSA	15	8524.255319	0
B55	Pilot	49	LGARKZLALKRVSA	15	7178.634409	0
B55	Pilot	49	LGARKZLALKRVSA	15	13539.76842	0
B55	Pilot	49	LGARKZLALKRVSA	15	3976.583333	0
B55	Pilot	49	LGARKZLALKRVSA	15	4263.416667	0
B55	Pilot	49	LGARKZLALKRVSA	15	4593.83871	0
B55	Pilot	49	LGARKZLALKRVSA	15	2408.6875	0
B55	Pilot	49	LGARKZLALKRVSA	15	12975.75269	0
B55	Pilot	49	LGARKZLALKRVSA	15	2369.705263	0
B55	Pilot	49	LGARKZLALKRVSA	15	12709.73404	0
B55	Pilot	49	LGARKZLALKRVSA	15	1949.085106	0
B55	Pilot	49	LGARKZLALKRVSA	15	8216.101124	0
B55	Pilot	49	LGARKZLALKRVSA	15	2489.831579	0
B55	Pilot	49	LGARKZLALKRVSA	15	8599.87234	0
B55	Pilot	49	LGARKZLALKRVSA	15	5892.725275	0
B55	Pilot	49	LGARKZLALKRVSA	15	3317.105263	0
B55	Pilot	49	LGARKZLALKRVSA	15	1924.547368	0
B55	Pilot	49	LGARKZLALKRVSA	15	13828.05556	0
B55	Pilot	49	LGARKZLALKRVSA	15	13082.32292	0
B55	Pilot	49	LGARKZLALKRVSA	15	9967.258065	0
B55	Pilot	49	LGARKZLALKRVSA	15	13528.82716	0
B55	Pilot	49	LGARKZLALKRVSA	15	5417.510638	0
B55	Pilot	49	LGARKZLALKRVSA	15	9556.170213	0
B55	Pilot	49	LGARKZLALKRVSA	15	7888.574713	0
B55	Pilot	49	LGARKZLALKRVSA	15	5363.734043	0
B55	Pilot	49	LGARKZLALKRVSA	15	2266.192771	0
B55	Pilot	49	LGARKZLALKRVSA	15	8259.033708	0
B55	Pilot	49	LGARKZLALKRVSA	15	2642.345679	0
B55	Pilot	49	LGARKZLALKRVSA	15	7689.353659	0
B55	Pilot	49	LGARKZLALKRVSA	15	6785.511905	0
B55	Pilot	49	LGARKZLALKRVSA	15	2765.06383	0
B55	Pilot	49	LGARKZLALKRVSA	15	6406.547368	0
B55	Pilot	49	LGARKZLALKRVSA	15	14218.01064	0
B55	Pilot	49	LGARKZLALKRVSA	15	5143.978947	0
B55	Pilot	49	LGARKZLALKRVSA	15	999.5744681	0
B55	Pilot	49	LGARKZLALKRVSA	15	1653.711111	0
B55	Pilot	49	LGARKZLALKRVSA	15	2914.554348	0
B55	Pilot	49	LGARKZLALKRVSA	15	6912.105263	0
B55	Pilot	49	LGARKZLALKRVSA	30	879.5473684	0
B55	Pilot	49	LGARKZLALKRVSA	30	1054.757895	0
B55	Pilot	49	LGARKZLALKRVSA	30	4926.1875	0
B55	Pilot	49	LGARKZLALKRVSA	30	5939.130435	0
B55	Pilot	49	LGARKZLALKRVSA	30	2952.117021	0
B55	Pilot	49	LGARKZLALKRVSA	30	1572.210526	0
B55	Pilot	49	LGARKZLALKRVSA	30	2105.863158	0
B55	Pilot	49	LGARKZLALKRVSA	30	6635.904255	0
B55	Pilot	49	LGARKZLALKRVSA	30	6071.606383	0
B55	Pilot	49	LGARKZLALKRVSA	30	3034.091954	0
B55	Pilot	49	LGARKZLALKRVSA	30	1746.782609	0
B55	Pilot	49	LGARKZLALKRVSA	30	11687.86957	0
B55	Pilot	49	LGARKZLALKRVSA	30	4199.685185	0
B55	Pilot	49	LGARKZLALKRVSA	30	2258.732143	0
B55	Pilot	49	LGARKZLALKRVSA	30	1116.621053	0
B55	Pilot	49	LGARKZLALKRVSA	30	1662.058824	0
B55	Pilot	49	LGARKZLALKRVSA	30	8935.694737	0
B55	Pilot	49	LGARKZLALKRVSA	30	5792.88172	0
B55	Pilot	49	LGARKZLALKRVSA	30	10140.38298	0
B55	Pilot	49	LGARKZLALKRVSA	30	13640.71579	0
B55	Pilot	49	LGARKZLALKRVSA	30	915.9166667	0
B55	Pilot	49	LGARKZLALKRVSA	30	13598.25532	0
B55	Pilot	49	LGARKZLALKRVSA	30	4884.895833	0
B55	Pilot	49	LGARKZLALKRVSA	30	3677.978723	0
B55	Pilot	49	LGARKZLALKRVSA	30	7494.729167	0
B55	Pilot	49	LGARKZLALKRVSA	30	2721.885714	0
B55	Pilot	49	LGARKZLALKRVSA	30	321.4631579	0
B55	Pilot	49	LGARKZLALKRVSA	30	5849.984127	0
B55	Pilot	49	LGARKZLALKRVSA	30	1285.489583	0
B55	Pilot	49	LGARKZLALKRVSA	30	2119.15625	0
B55	Pilot	49	LGARKZLALKRVSA	30	4971.510638	0
B55	Pilot	49	LGARKZLALKRVSA	30	1342.473118	0
B55	Pilot	49	LGARKZLALKRVSA	30	9656.294737	0
B55	Pilot	49	LGARKZLALKRVSA	30	1807.878049	0
B55	Pilot	49	LGARKZLALKRVSA	30	4090.320988	0
B55	Pilot	49	LGARKZLALKRVSA	30	7829.136842	0
B55	Pilot	49	LGARKZLALKRVSA	30	5154.14433	0
B55	Pilot	49	LGARKZLALKRVSA	30	16802.45	0
B55	Pilot	49	LGARKZLALKRVSA	30	2192.628205	0
B55	Pilot	49	LGARKZLALKRVSA	30	6696.365854	0
B55	Pilot	49	LGARKZLALKRVSA	30	7525.659574	0
B55	Pilot	49	LGARKZLALKRVSA	30	2676.072917	0
B55	Pilot	49	LGARKZLALKRVSA	30	4513.465116	0
B55	Pilot	49	LGARKZLALKRVSA	30	3175.150538	0
B55	Pilot	49	LGARKZLALKRVSA	30	4230.2	0
B55	Pilot	49	LGARKZLALKRVSA	30	8239.860215	0
B55	Pilot	49	LGARKZLALKRVSA	30	8077.378947	0
B55	Pilot	49	LGARKZLALKRVSA	30	11518.75789	0
B55	Pilot	49	LGARKZLALKRVSA	30	1745.776596	0
B55	Pilot	49	LGARKZLALKRVSA	30	9512.063158	0
B55	Pilot	49	LGARKZLALKRVSA	30	13232.24468	0
B55	Pilot	49	LGARKZLALKRVSA	30	3580.747368	0
B55	Pilot	49	LGARKZLALKRVSA	30	8523.827957	0
B55	Pilot	49	LGARKZLALKRVSA	30	8712.421053	0
B55	Pilot	49	LGARKZLALKRVSA	30	13106.60638	0
B55	Pilot	49	LGARKZLALKRVSA	30	10016.52128	0
B55	Pilot	49	LGARKZLALKRVSA	30	7548.04878	0
B55	Pilot	49	LGARKZLALKRVSA	30	9851.680851	0
B55	Pilot	49	LGARKZLALKRVSA	30	7619.852632	0
B55	Pilot	49	LGARKZLALKRVSA	30	7555.736842	0
B55	Pilot	49	LGARKZLALKRVSA	30	9812.315789	0
B55	Pilot	49	LGARKZLALKRVSA	30	1784.521277	0
B55	Pilot	49	LGARKZLALKRVSA	30	4406.589474	0
B55	Pilot	49	LGARKZLALKRVSA	30	13205.29851	0
B55	Pilot	49	LGARKZLALKRVSA	30	6127.136842	0
B55	Pilot	49	LGARKZLALKRVSA	30	915.0416667	0
B55	Pilot	49	LGARKZLALKRVSA	30	7458.4	0
B55	Pilot	49	LGARKZLALKRVSA	30	1054.723404	0
B55	Pilot	49	LGARKZLALKRVSA	30	1945.97561	0
B55	Pilot	49	LGARKZLALKRVSA	30	9248.757895	0
B55	Pilot	49	LGARKZLALKRVSA	30	2224.462366	0
B55	Pilot	49	LGARKZLALKRVSA	30	6150.352273	0
B55	Pilot	49	LGARKZLALKRVSA	30	8748.816092	0
B55	Pilot	49	LGARKZLALKRVSA	30	3173.071429	0
B55	Pilot	49	LGARKZLALKRVSA	30	9748.526882	0
B55	Pilot	49	LGARKZLALKRVSA	30	7887.094737	0
B55	Pilot	49	LGARKZLALKRVSA	30	5415.714286	0
B55	Pilot	49	LGARKZLALKRVSA	30	10130.52688	0
B55	Pilot	49	LGARKZLALKRVSA	30	6513.652632	0
B55	Pilot	49	LGARKZLALKRVSA	30	5502.448276	0
B55	Pilot	49	LGARKZLALKRVSA	30	1608.044776	0
B55	Pilot	49	LGARKZLALKRVSA	30	5295.16129	0
B55	Pilot	49	LGARKZLALKRVSA	30	1407.094737	0
B55	Pilot	49	LGARKZLALKRVSA	30	1548.336842	0
B55	Pilot	49	LGARKZLALKRVSA	30	1092.145833	0
B55	Pilot	49	LGARKZLALKRVSA	30	10772.19565	0
B55	Pilot	49	LGARKZLALKRVSA	30	9364.468085	0
B55	Pilot	49	LGARKZLALKRVSA	30	5640.59375	0
B55	Pilot	49	LGARKZLALKRVSA	30	10670.78947	0
B55	Pilot	49	LGARKZLALKRVSA	60	1477.315789	0
B55	Pilot	49	LGARKZLALKRVSA	60	12462.98864	0
B55	Pilot	49	LGARKZLALKRVSA	60	3501.957895	0
B55	Pilot	49	LGARKZLALKRVSA	60	7041.104167	0
B55	Pilot	49	LGARKZLALKRVSA	60	8556.5	0
B55	Pilot	49	LGARKZLALKRVSA	60	638.8723404	0
B55	Pilot	49	LGARKZLALKRVSA	60	4091.521739	0
B55	Pilot	49	LGARKZLALKRVSA	60	698.4680851	0
B55	Pilot	49	LGARKZLALKRVSA	60	910.6451613	0
B55	Pilot	49	LGARKZLALKRVSA	60	4828.8	0
B55	Pilot	49	LGARKZLALKRVSA	60	5049.608696	0
B55	Pilot	49	LGARKZLALKRVSA	60	5714.914894	0
B55	Pilot	49	LGARKZLALKRVSA	60	1483.27957	0
B55	Pilot	49	LGARKZLALKRVSA	60	9014.747368	0
B55	Pilot	49	LGARKZLALKRVSA	60	8729.619565	0
B55	Pilot	49	LGARKZLALKRVSA	60	7218.914894	0
B55	Pilot	49	LGARKZLALKRVSA	60	4924.726316	0
B55	Pilot	49	LGARKZLALKRVSA	60	2832.075269	0
B55	Pilot	49	LGARKZLALKRVSA	60	5783.621053	0
B55	Pilot	49	LGARKZLALKRVSA	60	2650.0625	0
B55	Pilot	49	LGARKZLALKRVSA	60	9034.106383	0
B55	Pilot	49	LGARKZLALKRVSA	60	11529.81395	0
B55	Pilot	49	LGARKZLALKRVSA	60	1257.617021	0
B55	Pilot	49	LGARKZLALKRVSA	60	4073.446809	0
B55	Pilot	49	LGARKZLALKRVSA	60	4941.052632	0
B55	Pilot	49	LGARKZLALKRVSA	60	2330.336957	0
B55	Pilot	49	LGARKZLALKRVSA	60	8799.62766	0
B55	Pilot	49	LGARKZLALKRVSA	60	5221.586957	0
B55	Pilot	49	LGARKZLALKRVSA	60	2837.073684	0
B55	Pilot	49	LGARKZLALKRVSA	60	5286.684211	0
B55	Pilot	49	LGARKZLALKRVSA	60	359.5483871	0
B55	Pilot	49	LGARKZLALKRVSA	60	683.3473684	0
B55	Pilot	49	LGARKZLALKRVSA	60	611.6170213	0
B55	Pilot	49	LGARKZLALKRVSA	60	1431.606742	0
B55	Pilot	49	LGARKZLALKRVSA	60	8777.609195	0
B55	Pilot	49	LGARKZLALKRVSA	60	5919.06383	0
B55	Pilot	49	LGARKZLALKRVSA	60	691.4021739	0
B55	Pilot	49	LGARKZLALKRVSA	60	4810.882979	0
B55	Pilot	49	LGARKZLALKRVSA	60	9601.541667	0
B55	Pilot	49	LGARKZLALKRVSA	60	2218.228261	0
B55	Pilot	49	LGARKZLALKRVSA	60	913.2315789	0
B55	Pilot	49	LGARKZLALKRVSA	60	4177.645161	0
B55	Pilot	49	LGARKZLALKRVSA	60	8798.073684	0
B55	Pilot	49	LGARKZLALKRVSA	60	4542.813953	0
B55	Pilot	49	LGARKZLALKRVSA	60	9307.836957	0
B55	Pilot	49	LGARKZLALKRVSA	60	8428.294737	0
B55	Pilot	49	LGARKZLALKRVSA	60	6393.854167	0
B55	Pilot	49	LGARKZLALKRVSA	60	5723.075269	0
B55	Pilot	49	LGARKZLALKRVSA	60	6933.706522	0
B55	Pilot	49	LGARKZLALKRVSA	60	5376.589474	0
B55	Pilot	49	LGARKZLALKRVSA	60	12312.04211	0
B55	Pilot	49	LGARKZLALKRVSA	60	2208.989691	0
B55	Pilot	49	LGARKZLALKRVSA	60	2010.135417	0
B55	Pilot	49	LGARKZLALKRVSA	60	2916.010753	0
B55	Pilot	49	LGARKZLALKRVSA	60	9524.302326	0
B55	Pilot	49	LGARKZLALKRVSA	60	2629.265957	0
B55	Pilot	49	LGARKZLALKRVSA	60	5263.0	0
B55	Pilot	49	LGARKZLALKRVSA	60	6589.184783	0
B55	Pilot	49	LGARKZLALKRVSA	60	3573.336842	0
B55	Pilot	49	LGARKZLALKRVSA	60	2625.01087	0
B55	Pilot	49	LGARKZLALKRVSA	60	6779.042553	0
B55	Pilot	49	LGARKZLALKRVSA	60	5076.375	0
B55	Pilot	49	LGARKZLALKRVSA	60	8394.47191	0
B55	Pilot	49	LGARKZLALKRVSA	60	10213.15054	0
B55	Pilot	49	LGARKZLALKRVSA	60	5390.741573	0
B55	Pilot	49	LGARKZLALKRVSA	60	1207.242105	0
B55	Pilot	49	LGARKZLALKRVSA	60	7737.229167	0
B55	Pilot	49	LGARKZLALKRVSA	60	5951.410526	0
B55	Pilot	49	LGARKZLALKRVSA	60	3894.494737	0
B55	Pilot	49	LGARKZLALKRVSA	60	5512.421053	0
B55	Pilot	49	LGARKZLALKRVSA	60	498.7978723	0
B55	Pilot	49	LGARKZLALKRVSA	60	8981.510417	0
B55	Pilot	49	LGARKZLALKRVSA	60	2139.916667	0
B55	Pilot	49	LGARKZLALKRVSA	60	2541.630435	0
B55	Pilot	49	LGARKZLALKRVSA	60	2429.010753	0
B55	Pilot	49	LGARKZLALKRVSA	60	2724.526316	0
B55	Pilot	49	LGARKZLALKRVSA	60	6337.147368	0
B55	Pilot	49	LGARKZLALKRVSA	60	11160.54737	0
B55	Pilot	49	LGARKZLALKRVSA	60	1847.336957	0
B55	Pilot	49	LGARKZLALKRVSA	60	8764.416667	0
B55	Pilot	49	LGARKZLALKRVSA	60	9668.27957	0
B55	Pilot	49	LGARKZLALKRVSA	60	6197.351064	0
B55	Pilot	49	LGARKZLALKRVSA	60	3592.747368	0
B55	Pilot	49	LGARKZLALKRVSA	60	1064.677419	0
B55	Pilot	49	LGARKZLALKRVSA	60	11030.5	0
B55	Pilot	49	LGARKZLALKRVSA	60	7368.768421	0
B55	Pilot	49	LGARKZLALKRVSA	60	1280.268817	0
B55	Pilot	49	LGARKZLALKRVSA	60	6419.659574	0
B55	Pilot	49	LGARKZLALKRVSA	60	4152.43617	0
B55	Pilot	49	LGARKZLALKRVSA	60	3205.744681	0
B55	Pilot	49	LGARKZLALKRVSA	60	2274.903226	0
B55	Pilot	49	LGARKZLALKRVSA	60	5279.452632	0
B55	Pilot	49	LGARKZLALKRVSA	120	909.8105263	0
B55	Pilot	49	LGARKZLALKRVSA	120	4745.808511	0
B55	Pilot	49	LGARKZLALKRVSA	120	5843.368421	0
B55	Pilot	49	LGARKZLALKRVSA	120	483.0638298	0
B55	Pilot	49	LGARKZLALKRVSA	120	2426.117021	0
B55	Pilot	49	LGARKZLALKRVSA	120	8651.55914	0
B55	Pilot	49	LGARKZLALKRVSA	120	3898.852632	0
B55	Pilot	49	LGARKZLALKRVSA	120	2508.221053	0
B55	Pilot	49	LGARKZLALKRVSA	120	6716.402174	0
B55	Pilot	49	LGARKZLALKRVSA	120	7704.526316	0
B55	Pilot	49	LGARKZLALKRVSA	120	4816.451613	0
B55	Pilot	49	LGARKZLALKRVSA	120	5583.463158	0
B55	Pilot	49	LGARKZLALKRVSA	120	11306.33333	0
B55	Pilot	49	LGARKZLALKRVSA	120	4592.595745	0
B55	Pilot	49	LGARKZLALKRVSA	120	1957.26506	0
B55	Pilot	49	LGARKZLALKRVSA	120	10167.16129	0
B55	Pilot	49	LGARKZLALKRVSA	120	8050.148936	0
B55	Pilot	49	LGARKZLALKRVSA	120	2546.033708	0
B55	Pilot	49	LGARKZLALKRVSA	120	1182.904255	0
B55	Pilot	49	LGARKZLALKRVSA	120	2996.189474	0
B55	Pilot	49	LGARKZLALKRVSA	120	6294.34375	0
B55	Pilot	49	LGARKZLALKRVSA	120	851.9569892	0
B55	Pilot	49	LGARKZLALKRVSA	120	3220.989474	0
B55	Pilot	49	LGARKZLALKRVSA	120	2172.505263	0
B55	Pilot	49	LGARKZLALKRVSA	120	3770.253333	0
B55	Pilot	49	LGARKZLALKRVSA	120	5977.210526	0
B55	Pilot	49	LGARKZLALKRVSA	120	7987.829787	0
B55	Pilot	49	LGARKZLALKRVSA	120	1117.695652	0
B55	Pilot	49	LGARKZLALKRVSA	120	4457.086022	0
B55	Pilot	49	LGARKZLALKRVSA	120	5359.662921	0
B55	Pilot	49	LGARKZLALKRVSA	120	11238.50538	0
B55	Pilot	49	LGARKZLALKRVSA	120	4135.074468	0
B55	Pilot	49	LGARKZLALKRVSA	120	6715.021739	0
B55	Pilot	49	LGARKZLALKRVSA	120	9464.336957	0
B55	Pilot	49	LGARKZLALKRVSA	120	4999.589474	0
B55	Pilot	49	LGARKZLALKRVSA	120	6330.6	0
B55	Pilot	49	LGARKZLALKRVSA	120	4778.274725	0
B55	Pilot	49	LGARKZLALKRVSA	120	6542.052632	0
B55	Pilot	49	LGARKZLALKRVSA	120	7206.747368	0
B55	Pilot	49	LGARKZLALKRVSA	120	3401.78125	0
B55	Pilot	49	LGARKZLALKRVSA	120	1380.107527	0
B55	Pilot	49	LGARKZLALKRVSA	120	3793.094737	0
B55	Pilot	49	LGARKZLALKRVSA	120	7722.166667	0
B55	Pilot	49	LGARKZLALKRVSA	120	8128.782609	0
B55	Pilot	49	LGARKZLALKRVSA	120	7770.606383	0
B55	Pilot	49	LGARKZLALKRVSA	120	4042.389474	0
B55	Pilot	49	LGARKZLALKRVSA	120	7217.462366	0
B55	Pilot	49	LGARKZLALKRVSA	120	7952.4375	0
B55	Pilot	49	LGARKZLALKRVSA	120	4656.712766	0
B55	Pilot	49	LGARKZLALKRVSA	120	3361.893617	0
B55	Pilot	49	LGARKZLALKRVSA	120	12774.74737	0
B55	Pilot	49	LGARKZLALKRVSA	120	3880.967742	0
B55	Pilot	49	LGARKZLALKRVSA	120	7989.212766	0
B55	Pilot	49	LGARKZLALKRVSA	120	4644.83908	0
B55	Pilot	49	LGARKZLALKRVSA	120	2593.117647	0
B55	Pilot	49	LGARKZLALKRVSA	120	4021.797872	0
B55	Pilot	49	LGARKZLALKRVSA	120	1825.666667	0
B55	Pilot	49	LGARKZLALKRVSA	120	3221.3125	0
B55	Pilot	49	LGARKZLALKRVSA	120	5267.645161	0
B55	Pilot	49	LGARKZLALKRVSA	120	716.952381	0
B55	Pilot	49	LGARKZLALKRVSA	120	1244.119048	0
B55	Pilot	49	LGARKZLALKRVSA	120	659.1170213	0
B55	Pilot	49	LGARKZLALKRVSA	120	7654.021277	0
B55	Pilot	49	LGARKZLALKRVSA	120	914.8958333	0
B55	Pilot	49	LGARKZLALKRVSA	120	2621.6	0
B55	Pilot	49	LGARKZLALKRVSA	120	4825.451613	0
B55	Pilot	49	LGARKZLALKRVSA	120	6501.010753	0
B55	Pilot	49	LGARKZLALKRVSA	120	3981.680851	0
B55	Pilot	49	LGARKZLALKRVSA	120	834.3263158	0
B55	Pilot	49	LGARKZLALKRVSA	120	1333.074468	0
B55	Pilot	49	LGARKZLALKRVSA	120	1358.297872	0
B55	Pilot	49	LGARKZLALKRVSA	120	6905.11828	0
B55	Pilot	49	LGARKZLALKRVSA	240	6169.43617	0
B55	Pilot	49	LGARKZLALKRVSA	240	3803.170213	0
B55	Pilot	49	LGARKZLALKRVSA	240	3492.808511	0
B55	Pilot	49	LGARKZLALKRVSA	240	8722.368421	0
B55	Pilot	49	LGARKZLALKRVSA	240	6730.722222	0
B55	Pilot	49	LGARKZLALKRVSA	240	8298.351064	0
B55	Pilot	49	LGARKZLALKRVSA	240	5029.505376	0
B55	Pilot	49	LGARKZLALKRVSA	240	4840.468085	0
B55	Pilot	49	LGARKZLALKRVSA	240	5141.634409	0
B55	Pilot	49	LGARKZLALKRVSA	240	4612.468354	0
B55	Pilot	49	LGARKZLALKRVSA	240	7623.894737	0
B55	Pilot	49	LGARKZLALKRVSA	240	1819.975	0
B55	Pilot	49	LGARKZLALKRVSA	240	5258.351064	0
B55	Pilot	49	LGARKZLALKRVSA	240	3422.442105	0
B55	Pilot	49	LGARKZLALKRVSA	240	19857.57895	0
B55	Pilot	49	LGARKZLALKRVSA	240	3278.150538	0
B55	Pilot	49	LGARKZLALKRVSA	240	5918.694737	0
B55	Pilot	49	LGARKZLALKRVSA	240	5068.2	0
B55	Pilot	49	LGARKZLALKRVSA	240	1965.25	0
B55	Pilot	49	LGARKZLALKRVSA	240	1419.042553	0
B55	Pilot	49	LGARKZLALKRVSA	240	6455.641026	0
B55	Pilot	49	LGARKZLALKRVSA	240	10419.93671	0
B55	Pilot	49	LGARKZLALKRVSA	240	2983.90625	0
B55	Pilot	49	LGARKZLALKRVSA	240	792.1325301	0
B55	Pilot	49	LGARKZLALKRVSA	240	2247.273684	0
B55	Pilot	49	LGARKZLALKRVSA	240	6434.870968	0
B55	Pilot	49	LGARKZLALKRVSA	240	3600.117021	0
B55	Pilot	49	LGARKZLALKRVSA	240	8828.306667	0
B55	Pilot	49	LGARKZLALKRVSA	240	4371.840426	0
B55	Pilot	49	LGARKZLALKRVSA	240	1501.846154	0
B55	Pilot	49	LGARKZLALKRVSA	240	5350.347368	0
B55	Pilot	49	LGARKZLALKRVSA	240	4254.922222	0
B55	Pilot	49	LGARKZLALKRVSA	240	14469.57303	0
B55	Pilot	49	LGARKZLALKRVSA	240	3338.010753	0
B55	Pilot	49	LGARKZLALKRVSA	240	1118.670213	0
B55	Pilot	49	LGARKZLALKRVSA	240	2677.412698	0
B55	Pilot	49	LGARKZLALKRVSA	240	3240.855556	0
B55	Pilot	49	LGARKZLALKRVSA	240	6217.270833	0
B55	Pilot	49	LGARKZLALKRVSA	240	7010.75	0
B55	Pilot	49	LGARKZLALKRVSA	240	5598.094737	0
B55	Pilot	49	LGARKZLALKRVSA	240	8140.311828	0
B55	Pilot	49	LGARKZLALKRVSA	240	3381.414894	0
B55	Pilot	49	LGARKZLALKRVSA	240	11736.03191	0
B55	Pilot	49	LGARKZLALKRVSA	240	5912.308511	0
B55	Pilot	49	LGARKZLALKRVSA	240	4780.505263	0
B55	Pilot	49	LGARKZLALKRVSA	240	7983.633333	0
B55	Pilot	49	LGARKZLALKRVSA	240	8004.240506	0
B55	Pilot	49	LGARKZLALKRVSA	240	2774.452632	0
B55	Pilot	49	LGARKZLALKRVSA	240	5950.870968	0
B55	Pilot	49	LGARKZLALKRVSA	240	2949.21978	0
B55	Pilot	49	LGARKZLALKRVSA	240	6007.654321	0
B55	Pilot	49	LGARKZLALKRVSA	240	1045.393617	0
B55	Pilot	49	LGARKZLALKRVSA	240	593.7204301	0
B55	Pilot	49	LGARKZLALKRVSA	240	3337.810526	0
B55	Pilot	49	LGARKZLALKRVSA	240	995.9368421	0
B55	Pilot	49	LGARKZLALKRVSA	240	886.4375	0
B55	Pilot	49	LGARKZLALKRVSA	240	745.8854167	0
B55	Pilot	49	LGARKZLALKRVSA	240	1958.747368	0
B55	Pilot	49	LGARKZLALKRVSA	240	7214.936842	0
B55	Pilot	49	LGARKZLALKRVSA	240	3183.893617	0
B55	Pilot	49	LGARKZLALKRVSA	240	6399.191489	0
B55	Pilot	49	LGARKZLALKRVSA	240	3944.869565	0
B55	Pilot	49	LGARKZLALKRVSA	240	5509.787234	0
B55	Pilot	49	LGARKZLALKRVSA	240	5881.148936	0
B55	Pilot	49	LGARKZLALKRVSA	240	5719.548387	0
B55	Pilot	49	LGARKZLALKRVSA	240	526.4042553	0
B55	Pilot	49	LGARKZLALKRVSA	240	6245.4375	0
B55	Pilot	11	LGARKZPELKRVSA	0	5490.37234	0
B55	Pilot	11	LGARKZPELKRVSA	0	7085.086957	0
B55	Pilot	11	LGARKZPELKRVSA	0	1160.322581	0
B55	Pilot	11	LGARKZPELKRVSA	0	1587.574468	0
B55	Pilot	11	LGARKZPELKRVSA	0	4749.063158	0
B55	Pilot	11	LGARKZPELKRVSA	0	5129.157895	0
B55	Pilot	11	LGARKZPELKRVSA	0	1802.244681	0
B55	Pilot	11	LGARKZPELKRVSA	0	3780.114583	0
B55	Pilot	11	LGARKZPELKRVSA	0	5325.430108	0
B55	Pilot	11	LGARKZPELKRVSA	0	6739.708333	0
B55	Pilot	11	LGARKZPELKRVSA	0	6213.107527	0
B55	Pilot	11	LGARKZPELKRVSA	0	5175.595745	0
B55	Pilot	11	LGARKZPELKRVSA	0	8622.095745	0
B55	Pilot	11	LGARKZPELKRVSA	0	4938.677419	0
B55	Pilot	11	LGARKZPELKRVSA	0	8689.873684	0
B55	Pilot	11	LGARKZPELKRVSA	0	5054.425532	0
B55	Pilot	11	LGARKZPELKRVSA	0	8621.252632	0
B55	Pilot	11	LGARKZPELKRVSA	0	8303.892473	0
B55	Pilot	11	LGARKZPELKRVSA	0	6563.157895	0
B55	Pilot	11	LGARKZPELKRVSA	0	5580.810127	0
B55	Pilot	11	LGARKZPELKRVSA	0	13511.58621	0
B55	Pilot	11	LGARKZPELKRVSA	0	9459.705263	0
B55	Pilot	11	LGARKZPELKRVSA	0	5226.188235	0
B55	Pilot	11	LGARKZPELKRVSA	0	8204.168421	0
B55	Pilot	11	LGARKZPELKRVSA	0	10194.25532	0
B55	Pilot	11	LGARKZPELKRVSA	0	8290.810526	0
B55	Pilot	11	LGARKZPELKRVSA	0	8530.706522	0
B55	Pilot	11	LGARKZPELKRVSA	0	6131.951807	0
B55	Pilot	11	LGARKZPELKRVSA	0	3841.817204	0
B55	Pilot	11	LGARKZPELKRVSA	0	6702.870968	0
B55	Pilot	11	LGARKZPELKRVSA	0	7397.851064	0
B55	Pilot	11	LGARKZPELKRVSA	0	4444.819149	0
B55	Pilot	11	LGARKZPELKRVSA	0	7809.708333	0
B55	Pilot	11	LGARKZPELKRVSA	0	4926.677778	0
B55	Pilot	11	LGARKZPELKRVSA	0	4619.884211	0
B55	Pilot	11	LGARKZPELKRVSA	0	3435.234043	0
B55	Pilot	11	LGARKZPELKRVSA	0	7213.526882	0
B55	Pilot	11	LGARKZPELKRVSA	0	6226.244681	0
B55	Pilot	11	LGARKZPELKRVSA	0	7361.840426	0
B55	Pilot	11	LGARKZPELKRVSA	0	3874.270833	0
B55	Pilot	11	LGARKZPELKRVSA	0	7065.597826	0
B55	Pilot	11	LGARKZPELKRVSA	0	7661.467391	0
B55	Pilot	11	LGARKZPELKRVSA	0	10106.2766	0
B55	Pilot	11	LGARKZPELKRVSA	0	8153.177083	0
B55	Pilot	11	LGARKZPELKRVSA	0	3733.243902	0
B55	Pilot	11	LGARKZPELKRVSA	0	2522.475	0
B55	Pilot	11	LGARKZPELKRVSA	0	3130.139785	0
B55	Pilot	11	LGARKZPELKRVSA	0	11508.74468	0
B55	Pilot	11	LGARKZPELKRVSA	0	6726.085106	0
B55	Pilot	11	LGARKZPELKRVSA	0	2555.389474	0
B55	Pilot	11	LGARKZPELKRVSA	0	2915.451613	0
B55	Pilot	11	LGARKZPELKRVSA	0	5147.557895	0
B55	Pilot	11	LGARKZPELKRVSA	0	10493.8022	0
B55	Pilot	11	LGARKZPELKRVSA	0	8041.978947	0
B55	Pilot	11	LGARKZPELKRVSA	0	5168.505376	0
B55	Pilot	11	LGARKZPELKRVSA	0	5342.55914	0
B55	Pilot	11	LGARKZPELKRVSA	0	7444.723404	0
B55	Pilot	11	LGARKZPELKRVSA	0	9025.423913	0
B55	Pilot	11	LGARKZPELKRVSA	0	9175.557895	0
B55	Pilot	11	LGARKZPELKRVSA	0	5416.096774	0
B55	Pilot	11	LGARKZPELKRVSA	0	9413.945652	0
B55	Pilot	11	LGARKZPELKRVSA	0	9234.473118	0
B55	Pilot	11	LGARKZPELKRVSA	0	3372.585106	0
B55	Pilot	11	LGARKZPELKRVSA	0	4072.301075	0
B55	Pilot	11	LGARKZPELKRVSA	0	7681.968421	0
B55	Pilot	11	LGARKZPELKRVSA	0	6670.065217	0
B55	Pilot	11	LGARKZPELKRVSA	0	7466.833333	0
B55	Pilot	11	LGARKZPELKRVSA	0	11445.86022	0
B55	Pilot	11	LGARKZPELKRVSA	0	10520.55789	0
B55	Pilot	11	LGARKZPELKRVSA	0	8471.691489	0
B55	Pilot	11	LGARKZPELKRVSA	0	9337.37234	0
B55	Pilot	11	LGARKZPELKRVSA	0	7861.787234	0
B55	Pilot	11	LGARKZPELKRVSA	0	7791.784946	0
B55	Pilot	11	LGARKZPELKRVSA	0	3730.585106	0
B55	Pilot	11	LGARKZPELKRVSA	0	1155.308511	0
B55	Pilot	11	LGARKZPELKRVSA	0	1637.351064	0
B55	Pilot	11	LGARKZPELKRVSA	0	1892.369565	0
B55	Pilot	11	LGARKZPELKRVSA	0	7579.195876	0
B55	Pilot	11	LGARKZPELKRVSA	0	5908.842105	0
B55	Pilot	11	LGARKZPELKRVSA	0	3073.074468	0
B55	Pilot	11	LGARKZPELKRVSA	0	8827.978723	0
B55	Pilot	11	LGARKZPELKRVSA	0	2740.752688	0
B55	Pilot	11	LGARKZPELKRVSA	0	8022.744681	0
B55	Pilot	11	LGARKZPELKRVSA	0	7571.802083	0
B55	Pilot	11	LGARKZPELKRVSA	0	1848.842105	0
B55	Pilot	11	LGARKZPELKRVSA	0	1240.684211	0
B55	Pilot	11	LGARKZPELKRVSA	0	783.0315789	0
B55	Pilot	11	LGARKZPELKRVSA	15	6086.840426	0
B55	Pilot	11	LGARKZPELKRVSA	15	5295.93617	0
B55	Pilot	11	LGARKZPELKRVSA	15	3714.857143	0
B55	Pilot	11	LGARKZPELKRVSA	15	2638.378947	0
B55	Pilot	11	LGARKZPELKRVSA	15	13119.44792	0
B55	Pilot	11	LGARKZPELKRVSA	15	7645.741935	0
B55	Pilot	11	LGARKZPELKRVSA	15	8317.861702	0
B55	Pilot	11	LGARKZPELKRVSA	15	4457.907895	0
B55	Pilot	11	LGARKZPELKRVSA	15	4898.419355	0
B55	Pilot	11	LGARKZPELKRVSA	15	5740.354839	0
B55	Pilot	11	LGARKZPELKRVSA	15	1844.882979	0
B55	Pilot	11	LGARKZPELKRVSA	15	11097.61702	0
B55	Pilot	11	LGARKZPELKRVSA	15	7942.797753	0
B55	Pilot	11	LGARKZPELKRVSA	15	3193.515789	0
B55	Pilot	11	LGARKZPELKRVSA	15	1793.096774	0
B55	Pilot	11	LGARKZPELKRVSA	15	4653.6875	0
B55	Pilot	11	LGARKZPELKRVSA	15	2520.310345	0
B55	Pilot	11	LGARKZPELKRVSA	15	10726.67368	0
B55	Pilot	11	LGARKZPELKRVSA	15	6522.053191	0
B55	Pilot	11	LGARKZPELKRVSA	15	6100.726316	0
B55	Pilot	11	LGARKZPELKRVSA	15	7503.516484	0
B55	Pilot	11	LGARKZPELKRVSA	15	4149.291667	0
B55	Pilot	11	LGARKZPELKRVSA	15	3531.768421	0
B55	Pilot	11	LGARKZPELKRVSA	15	8471.036145	0
B55	Pilot	11	LGARKZPELKRVSA	15	8350.752688	0
B55	Pilot	11	LGARKZPELKRVSA	15	6935.242105	0
B55	Pilot	11	LGARKZPELKRVSA	15	2776.273684	0
B55	Pilot	11	LGARKZPELKRVSA	15	7997.236559	0
B55	Pilot	11	LGARKZPELKRVSA	15	1089.375	0
B55	Pilot	11	LGARKZPELKRVSA	15	5296.114583	0
B55	Pilot	11	LGARKZPELKRVSA	15	5224.276596	0
B55	Pilot	11	LGARKZPELKRVSA	15	11413.34043	0
B55	Pilot	11	LGARKZPELKRVSA	15	2898.021505	0
B55	Pilot	11	LGARKZPELKRVSA	15	14257.69149	0
B55	Pilot	11	LGARKZPELKRVSA	15	8238.340426	0
B55	Pilot	11	LGARKZPELKRVSA	15	12037.68605	0
B55	Pilot	11	LGARKZPELKRVSA	15	2570.741935	0
B55	Pilot	11	LGARKZPELKRVSA	15	13979.10526	0
B55	Pilot	11	LGARKZPELKRVSA	15	6875.659574	0
B55	Pilot	11	LGARKZPELKRVSA	15	5159.780488	0
B55	Pilot	11	LGARKZPELKRVSA	15	9271.623656	0
B55	Pilot	11	LGARKZPELKRVSA	15	9879.445652	0
B55	Pilot	11	LGARKZPELKRVSA	15	2001.280488	0
B55	Pilot	11	LGARKZPELKRVSA	15	2506.829268	0
B55	Pilot	11	LGARKZPELKRVSA	15	1833.354167	0
B55	Pilot	11	LGARKZPELKRVSA	15	1663.927083	0
B55	Pilot	11	LGARKZPELKRVSA	15	2729.268293	0
B55	Pilot	11	LGARKZPELKRVSA	15	4696.12	0
B55	Pilot	11	LGARKZPELKRVSA	15	1471.010753	0
B55	Pilot	11	LGARKZPELKRVSA	15	2213.709677	0
B55	Pilot	11	LGARKZPELKRVSA	15	7181.860465	0
B55	Pilot	11	LGARKZPELKRVSA	15	8945.315217	0
B55	Pilot	11	LGARKZPELKRVSA	15	8260.789474	0
B55	Pilot	11	LGARKZPELKRVSA	15	12614.66292	0
B55	Pilot	11	LGARKZPELKRVSA	15	10645.5	0
B55	Pilot	11	LGARKZPELKRVSA	15	9071.610526	0
B55	Pilot	11	LGARKZPELKRVSA	15	2347.617021	0
B55	Pilot	11	LGARKZPELKRVSA	15	9130.810526	0
B55	Pilot	11	LGARKZPELKRVSA	15	1478.602151	0
B55	Pilot	11	LGARKZPELKRVSA	15	4611.494624	0
B55	Pilot	11	LGARKZPELKRVSA	15	4747.934783	0
B55	Pilot	11	LGARKZPELKRVSA	15	9542.827957	0
B55	Pilot	11	LGARKZPELKRVSA	15	9226.913978	0
B55	Pilot	11	LGARKZPELKRVSA	15	6133.755319	0
B55	Pilot	11	LGARKZPELKRVSA	15	3119.106383	0
B55	Pilot	11	LGARKZPELKRVSA	15	4268.597826	0
B55	Pilot	11	LGARKZPELKRVSA	15	4303.147368	0
B55	Pilot	11	LGARKZPELKRVSA	15	7568.641304	0
B55	Pilot	11	LGARKZPELKRVSA	15	4967.284211	0
B55	Pilot	11	LGARKZPELKRVSA	15	3201.132353	0
B55	Pilot	11	LGARKZPELKRVSA	15	11887.28421	0
B55	Pilot	11	LGARKZPELKRVSA	15	6168.588889	0
B55	Pilot	11	LGARKZPELKRVSA	15	10348.93478	0
B55	Pilot	11	LGARKZPELKRVSA	15	6878.910112	0
B55	Pilot	11	LGARKZPELKRVSA	15	2597.580645	0
B55	Pilot	11	LGARKZPELKRVSA	15	11341.61364	0
B55	Pilot	11	LGARKZPELKRVSA	15	12918.0	0
B55	Pilot	11	LGARKZPELKRVSA	15	11963.82979	0
B55	Pilot	11	LGARKZPELKRVSA	15	8896.861702	0
B55	Pilot	11	LGARKZPELKRVSA	15	1919.913978	0
B55	Pilot	11	LGARKZPELKRVSA	15	2310.382979	0
B55	Pilot	11	LGARKZPELKRVSA	15	6067.104167	0
B55	Pilot	11	LGARKZPELKRVSA	15	4596.236559	0
B55	Pilot	11	LGARKZPELKRVSA	15	4698.852632	0
B55	Pilot	11	LGARKZPELKRVSA	15	3859.010638	0
B55	Pilot	11	LGARKZPELKRVSA	15	2609.717391	0
B55	Pilot	11	LGARKZPELKRVSA	30	6804.666667	0
B55	Pilot	11	LGARKZPELKRVSA	30	3407.827957	0
B55	Pilot	11	LGARKZPELKRVSA	30	4491.87234	0
B55	Pilot	11	LGARKZPELKRVSA	30	2473.010989	0
B55	Pilot	11	LGARKZPELKRVSA	30	4634.634409	0
B55	Pilot	11	LGARKZPELKRVSA	30	8793.569892	0
B55	Pilot	11	LGARKZPELKRVSA	30	12814.2234	0
B55	Pilot	11	LGARKZPELKRVSA	30	1756.726316	0
B55	Pilot	11	LGARKZPELKRVSA	30	6557.811111	0
B55	Pilot	11	LGARKZPELKRVSA	30	2197.3875	0
B55	Pilot	11	LGARKZPELKRVSA	30	11166.82955	0
B55	Pilot	11	LGARKZPELKRVSA	30	3557.755556	0
B55	Pilot	11	LGARKZPELKRVSA	30	5740.712766	0
B55	Pilot	11	LGARKZPELKRVSA	30	9025.677419	0
B55	Pilot	11	LGARKZPELKRVSA	30	11404.31915	0
B55	Pilot	11	LGARKZPELKRVSA	30	7975.846154	0
B55	Pilot	11	LGARKZPELKRVSA	30	6122.189474	0
B55	Pilot	11	LGARKZPELKRVSA	30	6401.979167	0
B55	Pilot	11	LGARKZPELKRVSA	30	403.8736842	0
B55	Pilot	11	LGARKZPELKRVSA	30	8031.242105	0
B55	Pilot	11	LGARKZPELKRVSA	30	6606.042105	0
B55	Pilot	11	LGARKZPELKRVSA	30	4817.989362	0
B55	Pilot	11	LGARKZPELKRVSA	30	9991.744444	0
B55	Pilot	11	LGARKZPELKRVSA	30	9562.638298	0
B55	Pilot	11	LGARKZPELKRVSA	30	8506.434783	0
B55	Pilot	11	LGARKZPELKRVSA	30	10359.82716	0
B55	Pilot	11	LGARKZPELKRVSA	30	8293.610526	0
B55	Pilot	11	LGARKZPELKRVSA	30	6290.957447	0
B55	Pilot	11	LGARKZPELKRVSA	30	11546.58065	0
B55	Pilot	11	LGARKZPELKRVSA	30	9561.115789	0
B55	Pilot	11	LGARKZPELKRVSA	30	4065.677083	0
B55	Pilot	11	LGARKZPELKRVSA	30	10192.12903	0
B55	Pilot	11	LGARKZPELKRVSA	30	15457.38462	0
B55	Pilot	11	LGARKZPELKRVSA	30	4873.75	0
B55	Pilot	11	LGARKZPELKRVSA	30	8938.827957	0
B55	Pilot	11	LGARKZPELKRVSA	30	2729.223404	0
B55	Pilot	11	LGARKZPELKRVSA	30	1855.357895	0
B55	Pilot	11	LGARKZPELKRVSA	30	8368.172043	0
B55	Pilot	11	LGARKZPELKRVSA	30	7114.619565	0
B55	Pilot	11	LGARKZPELKRVSA	30	8247.368421	0
B55	Pilot	11	LGARKZPELKRVSA	30	4356.4375	0
B55	Pilot	11	LGARKZPELKRVSA	30	1716.271739	0
B55	Pilot	11	LGARKZPELKRVSA	30	4371.811111	0
B55	Pilot	11	LGARKZPELKRVSA	30	2269.387097	0
B55	Pilot	11	LGARKZPELKRVSA	30	5905.968421	0
B55	Pilot	11	LGARKZPELKRVSA	30	4432.531915	0
B55	Pilot	11	LGARKZPELKRVSA	30	10391.23958	0
B55	Pilot	11	LGARKZPELKRVSA	30	7675.734043	0
B55	Pilot	11	LGARKZPELKRVSA	30	5316.105263	0
B55	Pilot	11	LGARKZPELKRVSA	30	6238.311828	0
B55	Pilot	11	LGARKZPELKRVSA	30	10008.11702	0
B55	Pilot	11	LGARKZPELKRVSA	30	4535.989247	0
B55	Pilot	11	LGARKZPELKRVSA	30	8677.863158	0
B55	Pilot	11	LGARKZPELKRVSA	30	3823.55914	0
B55	Pilot	11	LGARKZPELKRVSA	30	2244.802469	0
B55	Pilot	11	LGARKZPELKRVSA	30	6481.685393	0
B55	Pilot	11	LGARKZPELKRVSA	30	2280.90625	0
B55	Pilot	11	LGARKZPELKRVSA	30	7311.808511	0
B55	Pilot	11	LGARKZPELKRVSA	30	7825.705263	0
B55	Pilot	11	LGARKZPELKRVSA	30	1949.507692	0
B55	Pilot	11	LGARKZPELKRVSA	30	5838.444444	0
B55	Pilot	11	LGARKZPELKRVSA	30	10621.96703	0
B55	Pilot	11	LGARKZPELKRVSA	30	8367.326087	0
B55	Pilot	11	LGARKZPELKRVSA	30	1683.482759	0
B55	Pilot	11	LGARKZPELKRVSA	30	3668.684783	0
B55	Pilot	11	LGARKZPELKRVSA	30	10482.43023	0
B55	Pilot	11	LGARKZPELKRVSA	30	11273.69149	0
B55	Pilot	11	LGARKZPELKRVSA	30	2608.645161	0
B55	Pilot	11	LGARKZPELKRVSA	30	2385.623656	0
B55	Pilot	11	LGARKZPELKRVSA	30	6183.989362	0
B55	Pilot	11	LGARKZPELKRVSA	30	3627.463415	0
B55	Pilot	11	LGARKZPELKRVSA	30	3654.4	0
B55	Pilot	11	LGARKZPELKRVSA	30	6164.12766	0
B55	Pilot	11	LGARKZPELKRVSA	30	7004.652632	0
B55	Pilot	11	LGARKZPELKRVSA	30	9602.541667	0
B55	Pilot	11	LGARKZPELKRVSA	30	11975.20833	0
B55	Pilot	11	LGARKZPELKRVSA	30	7629.942529	0
B55	Pilot	11	LGARKZPELKRVSA	30	7593.678161	0
B55	Pilot	11	LGARKZPELKRVSA	30	6610.0	0
B55	Pilot	11	LGARKZPELKRVSA	30	7698.255319	0
B55	Pilot	11	LGARKZPELKRVSA	60	2719.404255	0
B55	Pilot	11	LGARKZPELKRVSA	60	9017.382979	0
B55	Pilot	11	LGARKZPELKRVSA	60	7531.673913	0
B55	Pilot	11	LGARKZPELKRVSA	60	5151.741935	0
B55	Pilot	11	LGARKZPELKRVSA	60	4710.694737	0
B55	Pilot	11	LGARKZPELKRVSA	60	1540.860215	0
B55	Pilot	11	LGARKZPELKRVSA	60	1925.410526	0
B55	Pilot	11	LGARKZPELKRVSA	60	9147.5	0
B55	Pilot	11	LGARKZPELKRVSA	60	13032.58947	0
B55	Pilot	11	LGARKZPELKRVSA	60	2964.315789	0
B55	Pilot	11	LGARKZPELKRVSA	60	4962.0	0
B55	Pilot	11	LGARKZPELKRVSA	60	10997.2907	0
B55	Pilot	11	LGARKZPELKRVSA	60	5206.06383	0
B55	Pilot	11	LGARKZPELKRVSA	60	10472.45882	0
B55	Pilot	11	LGARKZPELKRVSA	60	5848.861702	0
B55	Pilot	11	LGARKZPELKRVSA	60	8368.747368	0
B55	Pilot	11	LGARKZPELKRVSA	60	6000.702128	0
B55	Pilot	11	LGARKZPELKRVSA	60	9081.879121	0
B55	Pilot	11	LGARKZPELKRVSA	60	8677.568421	0
B55	Pilot	11	LGARKZPELKRVSA	60	2830.15625	0
B55	Pilot	11	LGARKZPELKRVSA	60	14900.14894	0
B55	Pilot	11	LGARKZPELKRVSA	60	7343.989362	0
B55	Pilot	11	LGARKZPELKRVSA	60	10433.0	0
B55	Pilot	11	LGARKZPELKRVSA	60	8977.595745	0
B55	Pilot	11	LGARKZPELKRVSA	60	6544.797872	0
B55	Pilot	11	LGARKZPELKRVSA	60	9825.410526	0
B55	Pilot	11	LGARKZPELKRVSA	60	8089.797872	0
B55	Pilot	11	LGARKZPELKRVSA	60	6274.712766	0
B55	Pilot	11	LGARKZPELKRVSA	60	4628.978261	0
B55	Pilot	11	LGARKZPELKRVSA	60	4420.645833	0
B55	Pilot	11	LGARKZPELKRVSA	60	2934.578947	0
B55	Pilot	11	LGARKZPELKRVSA	60	4386.702128	0
B55	Pilot	11	LGARKZPELKRVSA	60	14315.24731	0
B55	Pilot	11	LGARKZPELKRVSA	60	3553.038462	0
B55	Pilot	11	LGARKZPELKRVSA	60	3824.956989	0
B55	Pilot	11	LGARKZPELKRVSA	60	7103.815217	0
B55	Pilot	11	LGARKZPELKRVSA	60	6556.863158	0
B55	Pilot	11	LGARKZPELKRVSA	60	4160.404255	0
B55	Pilot	11	LGARKZPELKRVSA	60	11898.14444	0
B55	Pilot	11	LGARKZPELKRVSA	60	9843.516129	0
B55	Pilot	11	LGARKZPELKRVSA	60	7720.768421	0
B55	Pilot	11	LGARKZPELKRVSA	60	7978.978723	0
B55	Pilot	11	LGARKZPELKRVSA	60	3356.255319	0
B55	Pilot	11	LGARKZPELKRVSA	60	8943.978022	0
B55	Pilot	11	LGARKZPELKRVSA	60	5840.71134	0
B55	Pilot	11	LGARKZPELKRVSA	60	3723.854167	0
B55	Pilot	11	LGARKZPELKRVSA	60	8297.915789	0
B55	Pilot	11	LGARKZPELKRVSA	60	3618.51087	0
B55	Pilot	11	LGARKZPELKRVSA	60	4596.4375	0
B55	Pilot	11	LGARKZPELKRVSA	60	9295.957895	0
B55	Pilot	11	LGARKZPELKRVSA	60	10382.75532	0
B55	Pilot	11	LGARKZPELKRVSA	60	2081.569892	0
B55	Pilot	11	LGARKZPELKRVSA	60	8575.478723	0
B55	Pilot	11	LGARKZPELKRVSA	60	7126.053191	0
B55	Pilot	11	LGARKZPELKRVSA	60	1995.447917	0
B55	Pilot	11	LGARKZPELKRVSA	60	8776.59375	0
B55	Pilot	11	LGARKZPELKRVSA	120	1980.623529	0
B55	Pilot	11	LGARKZPELKRVSA	120	5698.258824	0
B55	Pilot	11	LGARKZPELKRVSA	120	7487.645833	0
B55	Pilot	11	LGARKZPELKRVSA	120	4431.537634	0
B55	Pilot	11	LGARKZPELKRVSA	120	1251.916667	0
B55	Pilot	11	LGARKZPELKRVSA	120	10181.90426	0
B55	Pilot	11	LGARKZPELKRVSA	120	11184.07447	0
B55	Pilot	11	LGARKZPELKRVSA	120	2983.645161	0
B55	Pilot	11	LGARKZPELKRVSA	120	4882.666667	0
B55	Pilot	11	LGARKZPELKRVSA	120	3783.03125	0
B55	Pilot	11	LGARKZPELKRVSA	120	10389.41935	0
B55	Pilot	11	LGARKZPELKRVSA	120	11206.7033	0
B55	Pilot	11	LGARKZPELKRVSA	120	7885.393617	0
B55	Pilot	11	LGARKZPELKRVSA	120	3342.684211	0
B55	Pilot	11	LGARKZPELKRVSA	120	8102.333333	0
B55	Pilot	11	LGARKZPELKRVSA	120	8201.673913	0
B55	Pilot	11	LGARKZPELKRVSA	120	1941.715789	0
B55	Pilot	11	LGARKZPELKRVSA	120	6691.806452	0
B55	Pilot	11	LGARKZPELKRVSA	120	8048.521277	0
B55	Pilot	11	LGARKZPELKRVSA	120	3974.574468	0
B55	Pilot	11	LGARKZPELKRVSA	120	7449.075269	0
B55	Pilot	11	LGARKZPELKRVSA	120	4569.610526	0
B55	Pilot	11	LGARKZPELKRVSA	120	5597.663158	0
B55	Pilot	11	LGARKZPELKRVSA	120	12143.57143	0
B55	Pilot	11	LGARKZPELKRVSA	120	12481.73404	0
B55	Pilot	11	LGARKZPELKRVSA	120	10075.5	0
B55	Pilot	11	LGARKZPELKRVSA	120	11301.83696	0
B55	Pilot	11	LGARKZPELKRVSA	120	6031.956989	0
B55	Pilot	11	LGARKZPELKRVSA	120	7282.6	0
B55	Pilot	11	LGARKZPELKRVSA	120	8424.336842	0
B55	Pilot	11	LGARKZPELKRVSA	120	7381.12766	0
B55	Pilot	11	LGARKZPELKRVSA	120	8974.021505	0
B55	Pilot	11	LGARKZPELKRVSA	120	8900.893617	0
B55	Pilot	11	LGARKZPELKRVSA	120	5225.569892	0
B55	Pilot	11	LGARKZPELKRVSA	120	7782.387097	0
B55	Pilot	11	LGARKZPELKRVSA	120	6685.129032	0
B55	Pilot	11	LGARKZPELKRVSA	120	5235.712766	0
B55	Pilot	11	LGARKZPELKRVSA	120	4562.340426	0
B55	Pilot	11	LGARKZPELKRVSA	120	4205.763441	0
B55	Pilot	11	LGARKZPELKRVSA	120	3705.989247	0
B55	Pilot	11	LGARKZPELKRVSA	120	8665.234043	0
B55	Pilot	11	LGARKZPELKRVSA	120	8241.268817	0
B55	Pilot	11	LGARKZPELKRVSA	120	7357.043011	0
B55	Pilot	11	LGARKZPELKRVSA	120	6157.123457	0
B55	Pilot	11	LGARKZPELKRVSA	120	2237.62766	0
B55	Pilot	11	LGARKZPELKRVSA	120	5837.989362	0
B55	Pilot	11	LGARKZPELKRVSA	120	2586.372093	0
B55	Pilot	11	LGARKZPELKRVSA	120	10246.60417	0
B55	Pilot	11	LGARKZPELKRVSA	120	5031.626506	0
B55	Pilot	11	LGARKZPELKRVSA	120	7701.446809	0
B55	Pilot	11	LGARKZPELKRVSA	120	2569.956522	0
B55	Pilot	11	LGARKZPELKRVSA	120	1992.168421	0
B55	Pilot	11	LGARKZPELKRVSA	240	1441.010753	0
B55	Pilot	11	LGARKZPELKRVSA	240	4849.0625	0
B55	Pilot	11	LGARKZPELKRVSA	240	1931.212766	0
B55	Pilot	11	LGARKZPELKRVSA	240	5785.410526	0
B55	Pilot	11	LGARKZPELKRVSA	240	5247.791667	0
B55	Pilot	11	LGARKZPELKRVSA	240	9044.4	0
B55	Pilot	11	LGARKZPELKRVSA	240	11267.05051	0
B55	Pilot	11	LGARKZPELKRVSA	240	5777.129032	0
B55	Pilot	11	LGARKZPELKRVSA	240	8762.51087	0
B55	Pilot	11	LGARKZPELKRVSA	240	5725.870968	0
B55	Pilot	11	LGARKZPELKRVSA	240	5655.182796	0
B55	Pilot	11	LGARKZPELKRVSA	240	1843.053191	0
B55	Pilot	11	LGARKZPELKRVSA	240	9371.042553	0
B55	Pilot	11	LGARKZPELKRVSA	240	5373.510417	0
B55	Pilot	11	LGARKZPELKRVSA	240	7754.56383	0
B55	Pilot	11	LGARKZPELKRVSA	240	2164.774194	0
B55	Pilot	11	LGARKZPELKRVSA	240	6052.706522	0
B55	Pilot	11	LGARKZPELKRVSA	240	3862.797872	0
B55	Pilot	11	LGARKZPELKRVSA	240	5872.755319	0
B55	Pilot	11	LGARKZPELKRVSA	240	7702.989247	0
B55	Pilot	11	LGARKZPELKRVSA	240	2683.44086	0
B55	Pilot	11	LGARKZPELKRVSA	240	8009.612903	0
B55	Pilot	11	LGARKZPELKRVSA	240	9663.133333	0
B55	Pilot	11	LGARKZPELKRVSA	240	5318.752809	0
B55	Pilot	11	LGARKZPELKRVSA	240	2166.505376	0
B55	Pilot	11	LGARKZPELKRVSA	240	3042.075269	0
B55	Pilot	11	LGARKZPELKRVSA	240	1423.989474	0
B55	Pilot	11	LGARKZPELKRVSA	240	9689.894737	0
B55	Pilot	11	LGARKZPELKRVSA	240	4464.489583	0
B55	Pilot	11	LGARKZPELKRVSA	240	3829.169014	0
B55	Pilot	11	LGARKZPELKRVSA	240	7144.0	0
B55	Pilot	11	LGARKZPELKRVSA	240	9604.354167	0
B55	Pilot	11	LGARKZPELKRVSA	240	10750.625	0
B55	Pilot	11	LGARKZPELKRVSA	240	5955.297872	0
B55	Pilot	11	LGARKZPELKRVSA	240	6139.483871	0
B55	Pilot	11	LGARKZPELKRVSA	240	3131.974359	0
B55	Pilot	11	LGARKZPELKRVSA	240	8567.663158	0
B55	Pilot	11	LGARKZPELKRVSA	240	3349.873684	0
B55	Pilot	11	LGARKZPELKRVSA	240	7146.666667	0
B55	Pilot	11	LGARKZPELKRVSA	240	4228.215054	0
B55	Pilot	11	LGARKZPELKRVSA	240	6012.967742	0
B55	Pilot	11	LGARKZPELKRVSA	240	1908.085106	0
B55	Pilot	11	LGARKZPELKRVSA	240	2112.716049	0
B55	Pilot	11	LGARKZPELKRVSA	240	4922.212766	0
B55	Pilot	11	LGARKZPELKRVSA	240	5576.258065	0
B55	Pilot	11	LGARKZPELKRVSA	240	6504.894737	0
B55	Pilot	11	LGARKZPELKRVSA	240	2790.723404	0
B55	Pilot	11	LGARKZPELKRVSA	240	8921.168675	0
B55	Pilot	11	LGARKZPELKRVSA	240	4458.90625	0
B55	Pilot	11	LGARKZPELKRVSA	240	3840.893617	0
B55	Pilot	11	LGARKZPELKRVSA	240	8348.136842	0
B55	Pilot	11	LGARKZPELKRVSA	240	6854.444444	0
B55	Pilot	11	LGARKZPELKRVSA	240	8680.670103	0
B55	Pilot	11	LGARKZPELKRVSA	240	7699.93617	0
B55	Pilot	11	LGARKZPELKRVSA	240	8714.442105	0
B55	Pilot	11	LGARKZPELKRVSA	240	5378.4	0
B55	Pilot	11	LGARKZPELKRVSA	240	7586.904255	0
B55	Pilot	11	LGARKZPELKRVSA	240	3924.086022	0
B55	Pilot	11	LGARKZPELKRVSA	240	7800.361702	0
B55	Pilot	11	LGARKZPELKRVSA	240	1627.189474	0
B55	Pilot	11	LGARKZPELKRVSA	240	1511.489362	0
B55	Pilot	11	LGARKZPELKRVSA	240	10193.63158	0
B55	Pilot	11	LGARKZPELKRVSA	240	6555.447059	0
B55	Pilot	11	LGARKZPELKRVSA	240	5105.510638	0
B55	Pilot	11	LGARKZPELKRVSA	240	9140.612903	0
B55	Pilot	11	LGARKZPELKRVSA	240	9352.774194	0
B55	Pilot	96	LGALGARALKRVSA	0	2456.234043	1
B55	Pilot	96	LGALGARALKRVSA	0	1226.655914	1
B55	Pilot	96	LGALGARALKRVSA	0	583.6421053	1
B55	Pilot	96	LGALGARALKRVSA	0	1572.580645	1
B55	Pilot	96	LGALGARALKRVSA	0	4528.25	1
B55	Pilot	96	LGALGARALKRVSA	0	6932.25	1
B55	Pilot	96	LGALGARALKRVSA	0	2102.71875	1
B55	Pilot	96	LGALGARALKRVSA	0	4436.150538	1
B55	Pilot	96	LGALGARALKRVSA	0	3589.863158	1
B55	Pilot	96	LGALGARALKRVSA	0	6731.431579	1
B55	Pilot	96	LGALGARALKRVSA	0	306.5869565	1
B55	Pilot	96	LGALGARALKRVSA	0	2453.648936	1
B55	Pilot	96	LGALGARALKRVSA	0	5214.904255	1
B55	Pilot	96	LGALGARALKRVSA	0	3449.55914	1
B55	Pilot	96	LGALGARALKRVSA	0	5008.763441	1
B55	Pilot	96	LGALGARALKRVSA	0	1585.431579	1
B55	Pilot	96	LGALGARALKRVSA	0	2013.702128	1
B55	Pilot	96	LGALGARALKRVSA	0	873.5157895	1
B55	Pilot	96	LGALGARALKRVSA	0	635.1489362	1
B55	Pilot	96	LGALGARALKRVSA	0	2595.978495	1
B55	Pilot	96	LGALGARALKRVSA	0	4405.265957	1
B55	Pilot	96	LGALGARALKRVSA	0	310.2903226	1
B55	Pilot	96	LGALGARALKRVSA	0	393.3473684	1
B55	Pilot	96	LGALGARALKRVSA	0	2935.752688	1
B55	Pilot	96	LGALGARALKRVSA	0	4198.808511	1
B55	Pilot	96	LGALGARALKRVSA	0	4917.808511	1
B55	Pilot	96	LGALGARALKRVSA	0	4003.695652	1
B55	Pilot	96	LGALGARALKRVSA	0	4219.989247	1
B55	Pilot	96	LGALGARALKRVSA	0	3821.947917	1
B55	Pilot	96	LGALGARALKRVSA	0	1236.770833	1
B55	Pilot	96	LGALGARALKRVSA	0	4044.793478	1
B55	Pilot	96	LGALGARALKRVSA	0	2738.916667	1
B55	Pilot	96	LGALGARALKRVSA	0	469.6315789	1
B55	Pilot	96	LGALGARALKRVSA	0	1114.913043	1
B55	Pilot	96	LGALGARALKRVSA	0	345.7473684	1
B55	Pilot	96	LGALGARALKRVSA	15	1694.361702	1
B55	Pilot	96	LGALGARALKRVSA	15	1862.1875	1
B55	Pilot	96	LGALGARALKRVSA	15	3857.021277	1
B55	Pilot	96	LGALGARALKRVSA	15	817.2021277	1
B55	Pilot	96	LGALGARALKRVSA	15	7518.365854	1
B55	Pilot	96	LGALGARALKRVSA	15	2600.032609	1
B55	Pilot	96	LGALGARALKRVSA	15	1093.878049	1
B55	Pilot	96	LGALGARALKRVSA	15	2347.34375	1
B55	Pilot	96	LGALGARALKRVSA	15	8243.065217	1
B55	Pilot	96	LGALGARALKRVSA	15	2356.904762	1
B55	Pilot	96	LGALGARALKRVSA	15	4560.947917	1
B55	Pilot	96	LGALGARALKRVSA	15	5290.2	1
B55	Pilot	96	LGALGARALKRVSA	15	3705.574468	1
B55	Pilot	96	LGALGARALKRVSA	15	5011.425532	1
B55	Pilot	96	LGALGARALKRVSA	15	1134.451613	1
B55	Pilot	96	LGALGARALKRVSA	15	4066.797753	1
B55	Pilot	96	LGALGARALKRVSA	15	3895.215909	1
B55	Pilot	96	LGALGARALKRVSA	15	6404.744186	1
B55	Pilot	96	LGALGARALKRVSA	15	4929.202128	1
B55	Pilot	96	LGALGARALKRVSA	15	3235.734043	1
B55	Pilot	96	LGALGARALKRVSA	15	2603.663158	1
B55	Pilot	96	LGALGARALKRVSA	15	3321.802083	1
B55	Pilot	96	LGALGARALKRVSA	15	2899.797753	1
B55	Pilot	96	LGALGARALKRVSA	15	1935.7	1
B55	Pilot	96	LGALGARALKRVSA	15	4972.159091	1
B55	Pilot	96	LGALGARALKRVSA	15	855.6914894	1
B55	Pilot	96	LGALGARALKRVSA	15	211.5376344	1
B55	Pilot	96	LGALGARALKRVSA	15	6488.456522	1
B55	Pilot	96	LGALGARALKRVSA	15	1809.020833	1
B55	Pilot	96	LGALGARALKRVSA	15	3587.595745	1
B55	Pilot	96	LGALGARALKRVSA	30	1763.0625	1
B55	Pilot	96	LGALGARALKRVSA	30	5250.255556	1
B55	Pilot	96	LGALGARALKRVSA	30	6652.210526	1
B55	Pilot	96	LGALGARALKRVSA	30	1091.545455	1
B55	Pilot	96	LGALGARALKRVSA	30	4594.631579	1
B55	Pilot	96	LGALGARALKRVSA	30	3043.096774	1
B55	Pilot	96	LGALGARALKRVSA	30	2734.880435	1
B55	Pilot	96	LGALGARALKRVSA	30	3317.425532	1
B55	Pilot	96	LGALGARALKRVSA	30	3326.586957	1
B55	Pilot	96	LGALGARALKRVSA	30	4265.659574	1
B55	Pilot	96	LGALGARALKRVSA	30	910.0638298	1
B55	Pilot	96	LGALGARALKRVSA	30	4591.145833	1
B55	Pilot	96	LGALGARALKRVSA	30	7554.123457	1
B55	Pilot	96	LGALGARALKRVSA	30	1977.778947	1
B55	Pilot	96	LGALGARALKRVSA	30	4373.34375	1
B55	Pilot	96	LGALGARALKRVSA	30	1332.821053	1
B55	Pilot	96	LGALGARALKRVSA	30	694.6842105	1
B55	Pilot	96	LGALGARALKRVSA	30	2216.75	1
B55	Pilot	96	LGALGARALKRVSA	30	3194.385417	1
B55	Pilot	96	LGALGARALKRVSA	30	909.7765957	1
B55	Pilot	96	LGALGARALKRVSA	30	3120.125	1
B55	Pilot	96	LGALGARALKRVSA	30	2115.8125	1
B55	Pilot	96	LGALGARALKRVSA	30	1173.387097	1
B55	Pilot	96	LGALGARALKRVSA	30	2658.0125	1
B55	Pilot	96	LGALGARALKRVSA	30	5757.98913	1
B55	Pilot	96	LGALGARALKRVSA	30	2980.277778	1
B55	Pilot	96	LGALGARALKRVSA	30	1821.072917	1
B55	Pilot	96	LGALGARALKRVSA	30	1391.705263	1
B55	Pilot	96	LGALGARALKRVSA	30	3001.968085	1
B55	Pilot	96	LGALGARALKRVSA	30	3688.793478	1
B55	Pilot	96	LGALGARALKRVSA	60	3330.663158	1
B55	Pilot	96	LGALGARALKRVSA	60	295.9255319	1
B55	Pilot	96	LGALGARALKRVSA	60	4176.8125	1
B55	Pilot	96	LGALGARALKRVSA	60	2861.5	1
B55	Pilot	96	LGALGARALKRVSA	60	4600.595745	1
B55	Pilot	96	LGALGARALKRVSA	60	3566.957447	1
B55	Pilot	96	LGALGARALKRVSA	60	3608.52381	1
B55	Pilot	96	LGALGARALKRVSA	60	722.9404762	1
B55	Pilot	96	LGALGARALKRVSA	60	3413.333333	1
B55	Pilot	96	LGALGARALKRVSA	60	249.5789474	1
B55	Pilot	96	LGALGARALKRVSA	60	3275.354839	1
B55	Pilot	96	LGALGARALKRVSA	60	5082.757895	1
B55	Pilot	96	LGALGARALKRVSA	60	1785.548387	1
B55	Pilot	96	LGALGARALKRVSA	60	3942.305263	1
B55	Pilot	96	LGALGARALKRVSA	60	965.96875	1
B55	Pilot	96	LGALGARALKRVSA	60	4362.302083	1
B55	Pilot	96	LGALGARALKRVSA	60	1853.043478	1
B55	Pilot	96	LGALGARALKRVSA	60	2941.708333	1
B55	Pilot	96	LGALGARALKRVSA	60	4494.670213	1
B55	Pilot	96	LGALGARALKRVSA	60	3813.902174	1
B55	Pilot	96	LGALGARALKRVSA	60	1104.688172	1
[truncated: 177,627 more rows]
