# Supplementary material for: Phosphatase specificity principles uncovered by MRBLE:Dephos and global substrate identification
Source: Mol Syst Biol. 2023 Nov 2;19(12):e11782. doi: 10.15252/msb.202311782 (PMC10698503; doi:10.15252/msb.202311782)
Supplement: Supplementary file 4 — Source Data for Figure 1 [file MSB-19-e11782-s002.zip › Figure 1/1D/Complete MRBLE-Dephos data with scripts/meanScores_filtered.csv]

Protein	Code	Sequence	Ratio_Mean	Ratio_Stdev	DephosScore_Mean	DephosScore_Stdev
B55	1	LGALGZPRLKRVSA	0.797393585	0.034778188	0.202606415	0.034778188
B55	2	LGALGZPELDEVSA	0.981519662	0.165473903	0.018480338	0.165473903
B55	3	LGALDZPRLKRVSA	0.771973509	0.06819926	0.228026491	0.06819926
B55	4	LGALDZPELDEVSA	0.914803225	0.060571939	0.085196775	0.060571939
B55	5	LGARKZPRLKRVSA	nan	nan	nan	nan
B55	6	LGARKZPELDEVSA	1.013360318	0.072999609	-0.013360318	0.072999609
B55	7	LGALGZPELKRVSA	0.940131472	0.089570985	0.059868528	0.089570985
B55	8	LGALGZPRLDEVSA	0.975002423	0.136653517	0.024997577	0.136653517
B55	9	LGALDZPELKRVSA	0.997368132	0.035518185	0.002631868	0.035518185
B55	10	LGALDZPRLDEVSA	0.800801417	0.03140683	0.199198583	0.03140683
B55	11	LGARKZPELKRVSA	nan	nan	nan	nan
B55	12	LGARKZPRLDEVSA	0.913192332	0.139380165	0.086807668	0.139380165
B55	13	LGALGZPPLKRVSA	0.978607822	0.035480079	0.021392178	0.035480079
B55	14	LGALGZPPLDEVSA	1.010137124	0.12288612	-0.010137124	0.12288612
B55	15	LGALDZPPLKRVSA	nan	nan	nan	nan
B55	16	LGALDZPPLDEVSA	0.993548137	0.122572847	0.006451863	0.122572847
B55	17	LGARKZPPLKRVSA	nan	nan	nan	nan
B55	18	LGARKZPPLDEVSA	nan	nan	nan	nan
B55	19	LGALGZPALKRVSA	0.755231952	0.057576346	0.244768048	0.057576346
B55	20	LGALGZPALDEVSA	0.884383302	0.054933269	0.115616698	0.054933269
B55	21	LGALDZPALKRVSA	nan	nan	nan	nan
B55	22	LGALDZPALDEVSA	0.741595987	0.053137029	0.258404013	0.053137029
B55	23	LGARKZPALKRVSA	0.966844479	0.013455837	0.033155521	0.013455837
B55	24	LGARKZPALDEVSA	0.987587588	0.138288512	0.012412412	0.138288512
B55	25	LGALGXPRLKRVSA	0.966952839	0.048945929	0.033047161	0.048945929
B55	26	LGALGXPELDEVSA	0.944468012	0.076969	0.055531988	0.076969
B55	27	LGALDXPRLKRVSA	1.042822367	0.133121081	-0.042822367	0.133121081
B55	28	LGALDXPELDEVSA	0.986037893	0.215524018	0.013962107	0.215524018
B55	29	LGARKXPRLKRVSA	1.007021546	0.119449194	-0.007021546	0.119449194
B55	30	LGARKXPELDEVSA	0.981262222	0.095640349	0.018737778	0.095640349
B55	31	LGALGXPELKRVSA	0.985232672	0.136766388	0.014767328	0.136766388
B55	32	LGALGXPRLDEVSA	1.113188307	0.324402061	-0.113188307	0.324402061
B55	33	LGALDXPELKRVSA	0.988203203	0.19340213	0.011796797	0.19340213
B55	34	LGALDXPRLDEVSA	1.103731382	0.119876798	-0.103731382	0.119876798
B55	35	LGARKXPELKRVSA	1.045164726	0.202069912	-0.045164726	0.202069912
B55	36	LGARKXPRLDEVSA	1.023926296	0.154881301	-0.023926296	0.154881301
B55	37	LGALGXPPLKRVSA	0.865670653	0.011348649	0.134329347	0.011348649
B55	38	LGALGXPPLDEVSA	1.104662435	0.178527192	-0.104662435	0.178527192
B55	39	LGALDXPPLKRVSA	0.929861928	0.070602807	0.070138072	0.070602807
B55	40	LGALDXPPLDEVSA	0.98310113	0.08810593	0.01689887	0.08810593
B55	41	LGARKXPPLKRVSA	1.042111185	0.162898175	-0.042111185	0.162898175
B55	42	LGARKXPPLDEVSA	0.984018166	0.181667141	0.015981834	0.181667141
B55	43	LGALGXPALKRVSA	1.016560856	0.041597581	-0.016560856	0.041597581
B55	44	LGALGXPALDEVSA	0.929166866	0.072435262	0.070833134	0.072435262
B55	45	LGALDXPALKRVSA	1.060461456	0.053672952	-0.060461456	0.053672952
B55	46	LGALDXPALDEVSA	0.878005257	0.056709187	0.121994743	0.056709187
B55	47	LGARKXPALKRVSA	0.996074638	0.103210611	0.003925362	0.103210611
B55	48	LGARKXPALDEVSA	1.108176895	0.298922812	-0.108176895	0.298922812
B55	49	LGARKZLALKRVSA	0.656004096	0.021430778	0.343995904	0.021430778
B55	50	LGARKZLALDEVSA	0.577202012	0.115857088	0.422797988	0.115857088
B55	51	LGRKAZLALKRVSA	0.553108046	0.01752155	0.446891954	0.01752155
B55	52	LGRKAZLALDEVSA	0.593228547	0.050375241	0.406771453	0.050375241
B55	53	LGRLAZLALKRVSA	0.47513753	0.023466103	0.52486247	0.023466103
B55	54	LGRLAZLALDEVSA	0.38297712	0.045520429	0.61702288	0.045520429
B55	55	LGKLAZLALKRVSA	0.478541767	0.003205515	0.521458233	0.003205515
B55	56	LGKLAZLALDEVSA	0.421206852	0.032316931	0.578793148	0.032316931
B55	57	LGLRAZLALKRVSA	0.457792133	0.039727462	0.542207867	0.039727462
B55	58	LGLRAZLALDEVSA	0.47513876	0.023594634	0.52486124	0.023594634
B55	59	LGLKAZLALKRVSA	0.501139377	0.040823199	0.498860623	0.040823199
B55	60	LGLKAZLALDEVSA	0.423805039	0.024192245	0.576194961	0.024192245
B55	61	LGALEZLALKRVSA	0.415958444	0.036583892	0.584041556	0.036583892
B55	62	LGALEZLALDEVSA	0.330294707	0.023165837	0.669705293	0.023165837
B55	63	LGLEAZLALKRVSA	0.40118189	0.041776914	0.59881811	0.041776914
B55	64	LGLEAZLALDEVSA	0.324460991	0.10182609	0.675539009	0.10182609
B55	65	LGELAZLALKRVSA	0.405211066	0.023256899	0.594788934	0.023256899
B55	66	LGELAZLALDEVSA	0.386755741	0.056111861	0.613244259	0.056111861
B55	67	LGALGZEALKRVSA	0.413917857	0.04755115	0.586082143	0.04755115
B55	68	LGALGZEALDEVSA	0.520720704	0.033778452	0.479279296	0.033778452
B55	69	LGALGZKALKRVSA	0.429164812	0.008175348	0.570835188	0.008175348
B55	70	LGALGZKALDEVSA	0.365593404	0.024387924	0.634406596	0.024387924
B55	71	LGALGZGALKEVSA	0.652567108	0.077942358	0.347432892	0.077942358
B55	72	LGARKXLALKRVSA	0.811790298	0.064555297	0.188209702	0.064555297
B55	73	LGARKXLALDEVSA	0.896238665	0.126055155	0.103761335	0.126055155
B55	74	LGRKAXLALKRVSA	0.770138032	0.075260273	0.229861968	0.075260273
B55	75	LGRKAXLALDEVSA	0.928569617	0.123170434	0.071430383	0.123170434
B55	76	LGRLAXLALKRVSA	0.623599669	0.124604818	0.376400331	0.124604818
B55	77	LGRLAXLALDEVSA	0.699095249	0.149814083	0.300904751	0.149814083
B55	78	LGKLAXLALKRVSA	0.709090057	0.035027032	0.290909943	0.035027032
B55	79	LGKLAXLALDEVSA	0.823669442	0.09417904	0.176330558	0.09417904
B55	80	LGLRAXLALKRVSA	0.631619186	0.06023285	0.368380814	0.06023285
B55	81	LGLRAXLALDEVSA	0.865583244	0.131026591	0.134416756	0.131026591
B55	82	LGLKAXLALKRVSA	0.651309233	0.08130738	0.348690767	0.08130738
B55	83	LGLKAXLALDEVSA	0.854030285	0.156989556	0.145969715	0.156989556
B55	84	LGALEXLALKRVSA	0.532009135	0.070992531	0.467990865	0.070992531
B55	85	LGALEXLALDEVSA	0.612399367	0.092661294	0.387600633	0.092661294
B55	86	LGLEAXLALKRVSA	0.548453111	0.06684502	0.451546889	0.06684502
B55	87	LGLEAXLALDEVSA	0.586650787	0.087006441	0.413349213	0.087006441
B55	88	LGELAXLALKRVSA	0.589601054	0.04174607	0.410398946	0.04174607
B55	89	LGELAXLALDEVSA	0.64609836	0.165936915	0.35390164	0.165936915
B55	90	LGALGXEALKRVSA	0.82583323	0.202823507	0.17416677	0.202823507
B55	91	LGALGXEALDEVSA	1.004387885	0.14014991	-0.004387885	0.14014991
B55	92	LGALGXKALKRVSA	0.670392647	0.103653987	0.329607353	0.103653987
B55	93	LGALGXKALDEVSA	0.851045339	0.087636999	0.148954661	0.087636999
B55	94	LGALGXGALKEVSA	0.926250618	0.128173727	0.073749382	0.128173727
B55	95	LGALGJRALKRVSA	0.980652509	0.097260052	0.019347491	0.097260052
B55	96	LGALGARALKRVSA	nan	nan	nan	nan
PP1	1	LGALGZPRLKRVSA	0.486092156	0.073445009	0.513907844	0.073445009
PP1	2	LGALGZPELDEVSA	0.878338684	0.196205709	0.121661316	0.196205709
PP1	3	LGALDZPRLKRVSA	0.521782452	0.126299521	0.478217548	0.126299521
PP1	4	LGALDZPELDEVSA	0.78256351	0.089089742	0.21743649	0.089089742
PP1	5	LGARKZPRLKRVSA	nan	nan	nan	nan
PP1	6	LGARKZPELDEVSA	0.672207423	0.059040935	0.327792577	0.059040935
PP1	7	LGALGZPELKRVSA	0.711294816	0.155336829	0.288705184	0.155336829
PP1	8	LGALGZPRLDEVSA	0.483903353	0.081484979	0.516096647	0.081484979
PP1	9	LGALDZPELKRVSA	0.73657792	0.089594102	0.26342208	0.089594102
PP1	10	LGALDZPRLDEVSA	0.457782954	0.045145851	0.542217046	0.045145851
PP1	11	LGARKZPELKRVSA	nan	nan	nan	nan
PP1	12	LGARKZPRLDEVSA	0.449184579	0.028159081	0.550815421	0.028159081
PP1	13	LGALGZPPLKRVSA	0.795729166	0.085370672	0.204270834	0.085370672
PP1	14	LGALGZPPLDEVSA	0.873919074	0.141508342	0.126080926	0.141508342
PP1	15	LGALDZPPLKRVSA	nan	nan	nan	nan
PP1	16	LGALDZPPLDEVSA	0.849459946	0.067193764	0.150540054	0.067193764
PP1	17	LGARKZPPLKRVSA	nan	nan	nan	nan
PP1	18	LGARKZPPLDEVSA	nan	nan	nan	nan
PP1	19	LGALGZPALKRVSA	0.511391138	0.117020081	0.488608862	0.117020081
PP1	20	LGALGZPALDEVSA	0.457740892	0.010849995	0.542259108	0.010849995
PP1	21	LGALDZPALKRVSA	nan	nan	nan	nan
PP1	22	LGALDZPALDEVSA	0.42912621	0.074758164	0.57087379	0.074758164
PP1	23	LGARKZPALKRVSA	0.517735359	0.082777778	0.482264641	0.082777778
PP1	24	LGARKZPALDEVSA	0.566279918	0.071916948	0.433720082	0.071916948
PP1	25	LGALGXPRLKRVSA	0.807835334	0.181984642	0.192164666	0.181984642
PP1	26	LGALGXPELDEVSA	0.966201047	0.149301019	0.033798953	0.149301019
PP1	27	LGALDXPRLKRVSA	0.901107528	0.116772769	0.098892472	0.116772769
PP1	28	LGALDXPELDEVSA	0.957000824	0.108757621	0.042999176	0.108757621
PP1	29	LGARKXPRLKRVSA	0.737407948	0.058411516	0.262592052	0.058411516
PP1	30	LGARKXPELDEVSA	1.032754229	0.282915763	-0.032754229	0.282915763
PP1	31	LGALGXPELKRVSA	0.962035609	0.128475162	0.037964391	0.128475162
PP1	32	LGALGXPRLDEVSA	0.931113875	0.188693881	0.068886125	0.188693881
PP1	33	LGALDXPELKRVSA	0.924972141	0.180126883	0.075027859	0.180126883
PP1	34	LGALDXPRLDEVSA	1.025645847	0.14296502	-0.025645847	0.14296502
PP1	35	LGARKXPELKRVSA	0.944638258	0.19780991	0.055361742	0.19780991
PP1	36	LGARKXPRLDEVSA	0.756168869	0.070901196	0.243831131	0.070901196
PP1	37	LGALGXPPLKRVSA	0.848777015	0.063000521	0.151222985	0.063000521
PP1	38	LGALGXPPLDEVSA	1.05427978	0.274128247	-0.05427978	0.274128247
PP1	39	LGALDXPPLKRVSA	0.847773375	0.064633151	0.152226625	0.064633151
PP1	40	LGALDXPPLDEVSA	0.95659424	0.079488831	0.04340576	0.079488831
PP1	41	LGARKXPPLKRVSA	0.748564073	0.081859286	0.251435927	0.081859286
PP1	42	LGARKXPPLDEVSA	0.943219255	0.255119689	0.056780745	0.255119689
PP1	43	LGALGXPALKRVSA	0.910492465	0.072166326	0.089507535	0.072166326
PP1	44	LGALGXPALDEVSA	0.980121737	0.202614892	0.019878263	0.202614892
PP1	45	LGALDXPALKRVSA	0.863266504	0.061583417	0.136733496	0.061583417
PP1	46	LGALDXPALDEVSA	0.953417858	0.13577586	0.046582142	0.13577586
PP1	47	LGARKXPALKRVSA	0.766212694	0.161014024	0.233787306	0.161014024
PP1	48	LGARKXPALDEVSA	0.86103409	0.108553841	0.13896591	0.108553841
PP1	49	LGARKZLALKRVSA	nan	nan	nan	nan
PP1	50	LGARKZLALDEVSA	0.330915242	0.022037372	0.669084758	0.022037372
PP1	51	LGRKAZLALKRVSA	0.445399892	0.026379363	0.554600108	0.026379363
PP1	52	LGRKAZLALDEVSA	0.388651222	0.053033057	0.611348778	0.053033057
PP1	53	LGRLAZLALKRVSA	0.431006303	0.12387239	0.568993697	0.12387239
PP1	54	LGRLAZLALDEVSA	0.349763642	0.066543393	0.650236358	0.066543393
PP1	55	LGKLAZLALKRVSA	0.410577015	0.068333818	0.589422985	0.068333818
PP1	56	LGKLAZLALDEVSA	0.32917173	0.027096322	0.67082827	0.027096322
PP1	57	LGLRAZLALKRVSA	0.401845699	0.070752245	0.598154301	0.070752245
PP1	58	LGLRAZLALDEVSA	0.417846045	0.109331138	0.582153955	0.109331138
PP1	59	LGLKAZLALKRVSA	nan	nan	nan	nan
PP1	60	LGLKAZLALDEVSA	0.378404062	0.069666894	0.621595938	0.069666894
PP1	61	LGALEZLALKRVSA	0.422860176	0.075781704	0.577139824	0.075781704
PP1	62	LGALEZLALDEVSA	0.373685313	0.085304656	0.626314687	0.085304656
PP1	63	LGLEAZLALKRVSA	0.377613774	0.043845491	0.622386226	0.043845491
PP1	64	LGLEAZLALDEVSA	0.337114317	0.072186184	0.662885683	0.072186184
PP1	65	LGELAZLALKRVSA	0.355299362	0.064959795	0.644700638	0.064959795
PP1	66	LGELAZLALDEVSA	0.374444584	0.083849092	0.625555416	0.083849092
PP1	67	LGALGZEALKRVSA	0.371112828	0.028214316	0.628887172	0.028214316
PP1	68	LGALGZEALDEVSA	0.479097157	0.084873346	0.520902843	0.084873346
PP1	69	LGALGZKALKRVSA	0.381686175	0.047565705	0.618313825	0.047565705
PP1	70	LGALGZKALDEVSA	0.288531745	0.045169563	0.711468255	0.045169563
PP1	71	LGALGZGALKEVSA	0.417479847	0.05531738	0.582520153	0.05531738
PP1	72	LGARKXLALKRVSA	0.461120668	0.047837225	0.538879332	0.047837225
PP1	73	LGARKXLALDEVSA	0.481751647	0.060604843	0.518248353	0.060604843
PP1	74	LGRKAXLALKRVSA	0.511494861	0.082184428	0.488505139	0.082184428
PP1	75	LGRKAXLALDEVSA	0.607779256	0.047983983	0.392220744	0.047983983
PP1	76	LGRLAXLALKRVSA	0.494465784	0.131599641	0.505534216	0.131599641
PP1	77	LGRLAXLALDEVSA	0.665737863	0.202221448	0.334262137	0.202221448
PP1	78	LGKLAXLALKRVSA	nan	nan	nan	nan
PP1	79	LGKLAXLALDEVSA	0.681164043	0.065103214	0.318835957	0.065103214
PP1	80	LGLRAXLALKRVSA	0.484135221	0.09567174	0.515864779	0.09567174
PP1	81	LGLRAXLALDEVSA	0.652943544	0.063305733	0.347056456	0.063305733
PP1	82	LGLKAXLALKRVSA	0.526059331	0.125210893	0.473940669	0.125210893
PP1	83	LGLKAXLALDEVSA	0.590497886	0.101078725	0.409502114	0.101078725
PP1	84	LGALEXLALKRVSA	0.543144806	0.070313654	0.456855194	0.070313654
PP1	85	LGALEXLALDEVSA	0.713000721	0.039819628	0.286999279	0.039819628
PP1	86	LGLEAXLALKRVSA	0.572235011	0.03808418	0.427764989	0.03808418
PP1	87	LGLEAXLALDEVSA	0.673517968	0.11319081	0.326482032	0.11319081
PP1	88	LGELAXLALKRVSA	0.595825556	0.080038565	0.404174444	0.080038565
PP1	89	LGELAXLALDEVSA	0.746627966	0.0597093	0.253372034	0.0597093
PP1	90	LGALGXEALKRVSA	0.770823881	0.170109356	0.229176119	0.170109356
PP1	91	LGALGXEALDEVSA	0.997678338	0.27792758	0.002321662	0.27792758
PP1	92	LGALGXKALKRVSA	0.533364898	0.140018899	0.466635102	0.140018899
PP1	93	LGALGXKALDEVSA	0.722977184	0.151325353	0.277022816	0.151325353
PP1	94	LGALGXGALKEVSA	0.770469691	0.149864732	0.229530309	0.149864732
PP1	95	LGALGJRALKRVSA	0.770129403	0.063994181	0.229870597	0.063994181
PP1	96	LGALGARALKRVSA	nan	nan	nan	nan
