# Supplementary material for: Phosphatase specificity principles uncovered by MRBLE:Dephos and global substrate identification
Source: Mol Syst Biol. 2023 Nov 2;19(12):e11782. doi: 10.15252/msb.202311782 (PMC10698503; doi:10.15252/msb.202311782)
Supplement: Supplementary file 4 — Source Data for Figure 1 [file MSB-19-e11782-s002.zip › Figure 1/1D/Complete MRBLE-Dephos data with scripts/README.txt]

In the MRBLE-dephos folder, you will find:
1. allData.csv -- these are all measurements for all beads across all experiments. This file contains columns for Protein (either B55 or PP1), Experiment (the experimental replicate in which the measurement appeared), Code (the spectral code associated with a particular bead), Sequence (the peptide sequence that was synthesized on that code), Timepoint (the timepoint at which the measurement occurred), Cy5 (the median Cy5 intensity across all pixels associated with a given bead), and Flag (0 if the measurement passed QC checking for peptide synthesis failure and 1 if the measurement failed QC).
2. fittedDataByExperiment.csv -- this gives the median ratio (final/starting intensity) and dephosphorylation score (1-ratio) across all beads from a given code in a given experiment (along with fit parameters returned from exponential fits). The file contains columns for Protein (either B55 or PP1), Experiment (the experimental replicate in which the measurement appeared), Code (the spectral code associated with a particular bead), Sequence (the peptide sequence that was synthesized on that code), Ratio (final/starting intensity), DephosScore (1-ratio), A (amplitude from single exponential fit), k (rate constant from single exponential fit), and y0 (intensity offset from single exponential fit).
3. meanScores_filtered.csv -- this give an overall dephos score for each protein and peptide sequence across all replicates. The file contains columns for Protein (B55 or PP1), Code (the spectral code associated with a particular set of beads), Sequence (the peptide sequence that was synthesized on that code), Ratio_Mean (the mean final/starting intensity for all beads across all experiments), Ratio_Stdev (the standard deviation of final/starting intensities for all beads across all experiments), DephosScore_Mean (the mean dephosphorylation score for all beads across all experimental replicates), DephosScore_Stdev (the standard deviation of dephosphorylation scores for all beads across all experimental replicates).
4. ToRegeneratePlots -- this folder contains a Jupyter notebook and all of the associated files required to regenerate all of the plots related to MRBLE:Dephos measurements in the manuscript.
