# Supplementary material for: Phosphatase specificity principles uncovered by MRBLE:Dephos and global substrate identification
Source: Mol Syst Biol. 2023 Nov 2;19(12):e11782. doi: 10.15252/msb.202311782 (PMC10698503; doi:10.15252/msb.202311782)
Supplement: Supplementary file 4 — Source Data for Figure 1 [file MSB-19-e11782-s002.zip › Figure 1/1D/Complete MRBLE-Dephos data with scripts/ToRegeneratePlots/processData_filterByInitialIntensity_final.ipynb]

# %% [code]
# !/usr/bin/env python

# [Future imports]
# "print" function compatibility between Python 2.x and 3.x
from __future__ import print_function
# Use Python 3.x "/" for division in Python 2.x
from __future__ import division

# title             : processData_v3.py
# description       : MRBLE-dephos analysis pipeline for files from Jamin
# author            : Polly Fordyce
# date              : 20221221
# version update    : 20221221
# version           : v0.1
# python_version    : 2.7

# [Modules]
# General Python
import sys
import os
sys.path.append('./')
# Data structures
import numpy as np
from matplotlib import pyplot as plt
import matplotlib as mpl
dpi = 200
mpl.rc("savefig", dpi=dpi)
%matplotlib inline
from scipy.stats import pearsonr
from scipy.stats import spearmanr
from scipy.optimize import curve_fit
from scipy.optimize import leastsq
import seaborn as sns
from tqdm import tqdm
from scipy.stats import linregress
from scipy.stats import ttest_ind
from scipy.stats import sem

import warnings
warnings.filterwarnings("ignore")
import PyPDF2

# %% [markdown]
### Load sequence information

# %% [code]
f = open('seqPerCode.csv','r')

seqD = {}

lI = 0
for line in f:
    lI = lI + 1
    if lI == 1:
        pass
    else:
        tempL = line.strip().split(',')
        code = int(tempL[0])
        seq = tempL[1]
        seqD[code] = seq
        
f.close()

# %% [markdown]
### Load in all data ###

# %% [code]
# please specify directories, strings, and protein & experiment names required for loading filenames
loadingD = {'B55_Pilot':['B55_Pilot','B55','Pilot'],\
            'B55_1':['B55','B55','Expt_1'],\
            'B55_2':['B55_2','B55','Expt_2'],\
            'PP1_Pilot':['PP1_Pilot','PP1','Pilot'],\
            'PP1_1':['PP1','PP1','Expt_1'],\
            'PP1_2':['PP1_2','PP1','Expt_2']}
            

# %% [code]
dataD = {}

for a in loadingD:
    #print(a)
    dirName = a
    reqStr = loadingD[a][0]
    allFileL = os.listdir(a)
    fileL = []
    # to avoid hidden files and other funny business, let's only load .csv files with a particular string
    for i in allFileL:
        if reqStr in i and '.csv' in i:
            fileL.append(i)
    #print(fileL)

    # let's make a dictionary entry we can fill
    protein = loadingD[a][1]
    experiment = loadingD[a][2]
    
    # i would like to index by protein, experiment, and then CODE to make things easy
    if protein not in dataD:
        dataD[protein] = {}
    if experiment not in dataD[protein]:
        dataD[protein][experiment] = {}

    # now let's open the files one by one and fill in information for each concentration
    for i in fileL:
        f = open(dirName+'/'+i,'r')
        time = int(i.split('_')[-1].split('.')[0])
        for line in f:
            tempL = line.strip().split(',')
            if tempL[9] != 'NaN' and tempL[27] != 'NaN':
                cy5 = float(tempL[9])
                code = int(tempL[27])
                if code not in dataD[protein][experiment]:
                    dataD[protein][experiment][code] = {}
                if time not in dataD[protein][experiment][code]:
                    dataD[protein][experiment][code][time] = {}
                    dataD[protein][experiment][code][time]['Cy5'] = []
                dataD[protein][experiment][code][time]['Cy5'].append(cy5)
        f.close() 

# %% [markdown]
### Process intensity data

# %% [code]
# OK now let's see if we can process these the same way that Jamin did:
# 1. Calculate mean Cy5 bead intensity per code for each timepoint.
# 2. Subtract the mean Cy5 bead intensity for an unphosphorylated control peptide at each timepoint.
# 3. Normalize to untreated control...

# calculate mean values
for a in dataD:
    for b in dataD[a]:
        for c in dataD[a][b]:
            for d in dataD[a][b][c]:
                dataD[a][b][c][d]['Cy5_mean'] = np.mean(dataD[a][b][c][d]['Cy5'])
                dataD[a][b][c][d]['Cy5_std'] = np.std(dataD[a][b][c][d]['Cy5'])

# %% [code]
# The reviewers asked how many beads we measured per code pre experiment.
# Let's make some plots and a table to show this.

# first let's make a plot of the number of beads per code per experiment:
fig = plt.figure(figsize=(8,10))
plotN = 0
for a in dataD:
    for b in dataD[a]:
        plotN = plotN + 1
        ax = fig.add_subplot(6,1,plotN)
        xdata,ydata,yerr = [],[],[]
        for c in dataD[a][b]:
            tempL = []
            for d in dataD[a][b][c]:
                tempL.append(len(dataD[a][b][c][d]['Cy5']))
            xdata.append(c)
            ydata.append(np.median(tempL))
            yerr.append(np.std(tempL))
        ax.bar(xdata,ydata,color='0.5',ecolor='k',alpha=0.5)
        ax.errorbar(xdata,ydata,yerr=yerr,fmt='.',color='0.75',ecolor='k',markersize=1,alpha=0.5)
        if plotN != 6:
            ax.set_xticklabels('')
        else:
            ax.set_xlabel('code number')
        ax.set_ylabel('number of beads')
        ax.annotate(a+' '+b,(0.8,0.8),xycoords = 'axes fraction')
fig.tight_layout()
fig.savefig('startingBeadsPerExperiment.pdf')
    


# %% [code]
# now let's make a single plot that just shows a histogram of the number of beads per code per experiment:
# we can calculate a median +/- std number of beads per code across all experiments at the same time
beadnumL = []

fig = plt.figure(figsize=(6,8))
plotN = 0
for a in dataD:
    for b in dataD[a]:
        plotN = plotN + 1
        ax = fig.add_subplot(6,1,plotN)
        tempL = []
        for c in dataD[a][b]:
            beadnumL.append(len(dataD[a][b][c][0]['Cy5']))
            tempL.append(len(dataD[a][b][c][0]['Cy5']))
        ax.hist(tempL,bins=50,range=(0,200),color='0.75',edgecolor='k',alpha=0.5)
        if plotN != 6:
            ax.set_xticklabels('')
        else:
            ax.set_xlabel('number of beads per code')
        ax.set_ylabel('counts')
        ax.annotate(a+' '+b,(0.8,0.8),xycoords = 'axes fraction')
fig.tight_layout()
fig.savefig('histograms_beadsPerCodePerExperiment.pdf')

print(np.median(beadnumL))


# %% [code]
# The reviewers asked why some beads don't go to zero.  It seems like we may
# want to look at the distribution of raw intensities at the very beginning of the experiment
# to identify & filter out and beads where the peptide synthesis failed.

# first calculate the level of median + 2 standard deviations for code 96, the unphosphorylated control

thresholdD = {}
for a in dataD:
    thresholdD[a] = {}
    for b in dataD[a]:
        thresh = np.median(dataD[a][b][96][0]['Cy5'])+np.std(dataD[a][b][96][0]['Cy5'])
        thresholdD[a][b] = thresh

for a in dataD:
    fig = plt.figure(figsize=(8,10))
    plotN = 0
    for b in dataD[a]:
        plotN = plotN + 1
        ax = fig.add_subplot(3,1,plotN)
        xdata,ydata = [],[]
        xmed,ymed,ystd = [],[],[]
        threshL = []
        for c in dataD[a][b]:
            tempy = []
            for d in dataD[a][b][c][0]['Cy5']:
                xdata.append(c)
                ydata.append(d)
                tempy.append(d)
            xmed.append(c)
            ymed.append(np.median(tempy))
            ystd.append(np.std(tempy))
            threshL.append(thresholdD[a][b])
        ax.errorbar(xdata,ydata,fmt='o',color='0.75',ecolor='k',markersize=3,alpha=0.5)
        ax.errorbar(xmed,ymed,yerr=ystd,fmt='o',color='k',markersize=5)
        ax.errorbar(xmed,threshL,fmt='r-')
        if plotN != 3:
            ax.set_xticklabels('')
        else:
            ax.set_xlabel('code number')
        ax.set_ylabel('Cy5 intensity')
    fig.tight_layout()
    fig.savefig(a+'_'+b+'_startingIntensities.png')

# %% [code]
# for most experiments, it looks like the time t=0 distribution for codes is different than the neg. control.
# but there are a few codes -- particularly in the B55 pilot experiment -- where this is not true.
# let's identify these by requiring that the median intensity for each code be greater than
# the median + 1.5 standard deviations for the negative control peptide.

filterD = {}


for a in dataD:
    filterD[a] = {}
    for b in dataD[a]:
        filterD[a][b] = {}
        for c in dataD[a][b]:
            filterD[a][b][c] = {}
            # do the t test for the time t=0 point
            # result = ttest_ind(dataD[a][b][c][0]['Cy5'],dataD[a][b][96][0]['Cy5'])
            #if result[1] > 0.05/96:
            #    filterD[a][b][c]['flag'] = 1
            #    print(a,b,c)
            #else:
            #    filterD[a][b][c]['flag'] = 0
            # test whether the median is greater than the median + 2 standard deviations of the negative control peptide
            codemed = np.median(dataD[a][b][c][0]['Cy5'])
            codestd = np.std(dataD[a][b][c][0]['Cy5'])
            negmed = np.median(dataD[a][b][96][0]['Cy5'])
            negstd = np.std(dataD[a][b][96][0]['Cy5'])
            if codemed < negmed + 1.5*negstd:
                filterD[a][b][c]['flag'] = 1
                print(a,b,c)
            else:
                filterD[a][b][c]['flag'] = 0


# %% [code]
filterD

# %% [code]
# calculate mean normalized to 0 timepoint
for a in dataD:
    for b in dataD[a]:
        for c in dataD[a][b]:
            for d in dataD[a][b][c]:
                if d in np.arange(0,96):
                    dataD[a][b][c][d]['Cy5_norm'] = \
                    [i/dataD[a][b][c][0]['Cy5_mean'] for i in dataD[a][b][c][d]['Cy5']]
                    dataD[a][b][c][d]['Cy5_norm_mean'] = np.mean((dataD[a][b][c][d]['Cy5_norm']))
                    dataD[a][b][c][d]['Cy5_norm_std'] = np.std((dataD[a][b][c][d]['Cy5_norm']))

# %% [markdown]
### Plot intensities over time for each code for each experiment

# %% [code]
# let's define an equation to fit

def rxn_eqn(x, A, k, y0):
    return A*(np.exp(-k*x))+y0

# %% [code]
# now let's go ahead and plot the curves for each experiment across all timepoints
# these plots are the MEAN values

# i would like to add the data for the NEGATIVE CONTROL peptide in grey to each plot
# if the data are FLAGGED, lets plot them as light grey to show that they didn't pass the filter

meanDir = 'Mean/'
if os.path.isdir(meanDir) == False:
    os.mkdir(meanDir)

for a in dataD:
    #print(a)
    for b in dataD[a]:
        #print(b)
        fig = plt.figure(figsize=(10,7.5))
        # first figure out the maximum y axis intensity for every plot
        maxy = 0
        for c in dataD[a][b]:
            for d in dataD[a][b][c]:
                if d in np.arange(1,97):
                    if dataD[a][b][c][d]['Cy5_mean'] + dataD[a][b][c][d]['Cy5_std'] > maxy:
                        maxy = dataD[a][b][c][d]['Cy5_mean'] + dataD[a][b][c][d]['Cy5_std']
                    else:
                        pass
                else:
                    pass
        # now let's start making some plots
        plotN = 0
        fileN = 0
        for c in tqdm(np.arange(1,97)):
            #print(c)
            plotN = plotN + 1
            if plotN > 16:
                fig.tight_layout()
                fig.savefig(meanDir+a+'_'+b+'_curveswfit_'+str(fileN)+'.pdf')
                fileN = fileN + 1
                plotN = 1
                plt.clf()
            xdata,ydata,yerr = [],[],[]
            for d in dataD[a][b][c]:
                if d in np.arange(-1,300):
                    xdata.append(d)
                    ydata.append(dataD[a][b][c][d]['Cy5_mean'])
                    yerr.append(dataD[a][b][c][d]['Cy5_std'])
                else:
                    pass
            #print(xdata)
            #print(ydata)
            controlx,controly,controlerr = [],[],[]
            for d in dataD[a][b][96]:
                if d in np.arange(-1,300):
                    controlx.append(d)
                    controly.append(dataD[a][b][96][d]['Cy5_mean'])
                    controlerr.append(dataD[a][b][96][d]['Cy5_std'])
                else:
                    pass
            ax = fig.add_subplot(4,4,plotN)
            if filterD[a][b][c]['flag'] == 0:
                ax.errorbar(xdata,ydata,yerr,fmt='ro',markersize=8,alpha=0.5)
            else:
                ax.errorbar(xdata,ydata,yerr,fmt='o',color='0.75',markersize=8,alpha=0.5)
            ax.errorbar(controlx,controly,controlerr,fmt='k-',markersize=8,alpha=0.5)
            orderedx = [0,15,30,60,120,240]
            orderedy = [x for _,x in sorted(zip(xdata,ydata))]
            asymptote = np.mean(orderedy[-3:])
            xfit = np.arange(50,250,10)
            yfit = [asymptote for i in xfit]
            ratio = float(asymptote)/(orderedy[0])
            dataD[a][b][c]['ratio'] = ratio
            ratio_inv = 1 - ratio
            dataD[a][b][c]['ratio_inv'] = ratio_inv
            ax.errorbar(xfit,yfit,fmt='b--')
            ax.set_ylim(0,maxy)
            ax.set_xlim(-10,250)
            # let's try to fit these
            try:
                p0 = (np.max(ydata),0.1,0)
                popt, pcov = curve_fit(rxn_eqn, xdata, ydata, p0)
                xfit = np.arange(0,240,10)
                yfit = rxn_eqn(xfit,*popt)
                ax.errorbar(xfit,yfit,fmt='r--')
                dataD[a][b][c]['A'] = popt[0]
                dataD[a][b][c]['k'] = popt[1]
                dataD[a][b][c]['y0'] = popt[2]
                plt.text(0.03, 0.97, 'ratio = '+str(np.round(ratio,2))+'\n'+\
                         'dephosScore = '+str(np.round(ratio_inv,2))+'\n'+\
                         'A = '+str(np.round(popt[0],2))+'\n'+\
                         'k = '+str(np.round(popt[1],2))+'\n'+\
                         'y0 = '+str(np.round(popt[2],2)),\
                         horizontalalignment='left',\
                         verticalalignment='top',\
                         transform = ax.transAxes,fontsize='xx-small')
            except:
                plt.text(0.03, 0.97, 'ratio = '+str(np.round(ratio,2))+'\n'+\
                         'dephosScore = '+str(np.round(ratio_inv,2)),
                         verticalalignment='top',\
                         transform = ax.transAxes,fontsize='xx-small')
            if plotN not in [1,5,9,13]:
                ax.set_yticklabels([])
            else:
                ax.set_ylabel('intensity')
            if plotN not in [13,14,15,16]:
                ax.set_xticklabels([])
            else:
                ax.set_xlabel('time (mins)')
            ax.set_title('code = '+str(c)+'\nseq = '+seqD[c],fontsize='small')
            fig.tight_layout()
            fig.savefig(meanDir+a+'_'+b+'_curveswfit_'+str(fileN)+'.pdf')
            fig.savefig(meanDir+a+'_'+b+'_curveswfit_'+str(fileN)+'.png')

# %% [code]
# now let's go ahead and merge these files into a single PDF for each experiment

# i don't want to overload the inodes anywhere so let's zip these into a single PDF

for a in ['B55_Pilot','B55_Expt_1','B55_Expt_2','PP1_Pilot','PP1_Expt_1','PP1_Expt_2']:
    pdfiles = []
    for filename in os.listdir(meanDir):
        if a in filename and 'pdf' in filename:
                if filename != a+'_allChambers.pdf':
                        pdfiles.append(filename)

    pdfiles.sort(key = str.lower)

    pdfMerge = PyPDF2.PdfMerger()
    for filename in pdfiles:
        pdfFile = open(meanDir+filename, 'rb')
        pdfReader = PyPDF2.PdfReader(pdfFile)
        pdfMerge.append(pdfReader)
    pdfFile.close()
    pdfMerge.write(meanDir+a+'_allChambers.pdf')

    for i in pdfiles:
        os.remove(meanDir+i)

# %% [code]
# now let's go ahead and plot the curves for each experiment across all timepoints
# these plots are the MEAN and NORMALIZED values

meanNormDir = 'MeanNorm/'
if os.path.isdir(meanNormDir) == False:
    os.mkdir(meanNormDir)

for a in dataD:
    #print(a)
    for b in dataD[a]:
        #print(b)
        fig = plt.figure(figsize=(10,7.5))
        # now let's start making some plots
        plotN = 0
        fileN = 0
        for c in tqdm(np.arange(1,97)):
            #print(c)
            plotN = plotN + 1
            if plotN > 16:
                fig.tight_layout()
                fig.savefig(meanNormDir+a+'_'+b+'_curveswfit_'+str(fileN)+'.pdf')
                fileN = fileN + 1
                plotN = 1
                plt.clf()
            xdata,ydata,yerr = [],[],[]
            for d in dataD[a][b][c]:
                if d in np.arange(0,96):
                    #print(a,b,c,d)
                    xdata.append(d)
                    ydata.append(dataD[a][b][c][d]['Cy5_norm_mean'])
                    yerr.append(dataD[a][b][c][d]['Cy5_norm_std'])
                else:
                    pass
            #print(xdata)
            #print(ydata)
            ax = fig.add_subplot(4,4,plotN)
            #ax.errorbar(xdata,ydata,yerr,fmt='ko',markersize=8,alpha=0.5)
            if filterD[a][b][c]['flag'] == 0:
                ax.errorbar(xdata,ydata,yerr,fmt='ro',markersize=8,alpha=0.5)
            else:
                ax.errorbar(xdata,ydata,yerr,fmt='o',color='0.75',markersize=8,alpha=0.5)
            orderedx = [0,15,30,60,120,240]
            orderedy = [x for _,x in sorted(zip(xdata,ydata))]
            asymptote = np.mean(orderedy[-3:])
            xfit = np.arange(50,250,10)
            yfit = [asymptote for i in xfit]
            ratio = float(asymptote)/(orderedy[0])
            dataD[a][b][c]['ratioN'] = ratio
            ratio_inv = 1 - ratio
            dataD[a][b][c]['ratio_invN'] = ratio_inv
            ax.errorbar(xfit,yfit,fmt='b--')
            ax.set_ylim(0,1.3)
            ax.set_xlim(-10,250)
            # let's try to fit these
            try:
                p0 = (np.max(ydata),0.1,0)
                popt, pcov = curve_fit(rxn_eqn, xdata, ydata, p0)
                xfit = np.arange(0,240,10)
                yfit = rxn_eqn(xfit,*popt)
                ax.errorbar(xfit,yfit,fmt='r--')
                dataD[a][b][c]['AN'] = popt[0]
                dataD[a][b][c]['kN'] = popt[1]
                dataD[a][b][c]['y0N'] = popt[2]
                plt.text(0.03, 0.97, 'ratio = '+str(np.round(ratio,2))+'\n'+\
                         'dephosScore = '+str(np.round(ratio_inv,2))+'\n'+\
                         'AN = '+str(np.round(popt[0],2))+'\n'+\
                         'kN = '+str(np.round(popt[1],2))+'\n'+\
                         'y0N = '+str(np.round(popt[2],2)),\
                         horizontalalignment='left',\
                         verticalalignment='top',\
                         transform = ax.transAxes,fontsize='xx-small')
            except:
                plt.text(0.03, 0.97, 'ratio = '+str(np.round(ratio,2))+'\n'+\
                         'dephosScore = '+str(np.round(ratio_inv,2)),
                         verticalalignment='top',\
                         transform = ax.transAxes,fontsize='xx-small')
            if plotN not in [1,5,9,13]:
                ax.set_yticklabels([])
            else:
                ax.set_ylabel('intensity')
            if plotN not in [13,14,15,16]:
                ax.set_xticklabels([])
            else:
                ax.set_xlabel('time (mins)')
            ax.set_title('code = '+str(c)+'\nseq = '+seqD[c],fontsize='small')
            fig.tight_layout()
            fig.savefig(meanNormDir+a+'_'+b+'_curveswfit_'+str(fileN)+'.pdf')

# %% [code]
# now let's go ahead and merge these files into a single PDF for each experiment

# i don't want to overload the inodes anywhere so let's zip these into a single PDF

for a in ['B55_Pilot','B55_Expt_1','B55_Expt_2','PP1_Pilot','PP1_Expt_1','PP1_Expt_2']:
    pdfiles = []
    for filename in os.listdir(meanNormDir):
            if a in filename and '.pdf' in filename:
                    if filename != a+'_allChambers.pdf':
                            pdfiles.append(filename)

    pdfiles.sort(key = str.lower)

    pdfMerge = PyPDF2.PdfMerger()
    for filename in pdfiles:
        pdfFile = open(meanNormDir+filename, 'rb')
        pdfReader = PyPDF2.PdfReader(pdfFile)
        pdfMerge.append(pdfReader)
    pdfFile.close()
    pdfMerge.write(meanNormDir+a+'_allChambers.pdf')

    for i in pdfiles:
        os.remove(meanNormDir+i)

# %% [markdown]
### Let's look at data per peptide across all 3 experiments

# %% [code]
meanD = {}

# can we also just show the raw curves for each peptide across the 3 experiments?
colorD = {'Pilot':'0.75','Expt_1':'0.5','Expt_2':'0.25'}
allExptsDir = 'AllExpts/'
if os.path.isdir(allExptsDir) == False:
    os.mkdir(allExptsDir)

for a in dataD:
    if a not in meanD:
        meanD[a] = {}
    fig = plt.figure(figsize=(10,7.5))
    # now let's start making some plots
    plotN = 0
    fileN = 0
    for c in tqdm(np.arange(1,97,1)):
        if c not in meanD[a]:
            meanD[a][c] = {}
        tempA, tempK, tempy0 = [],[],[]
        plotN = plotN + 1
        if plotN > 16:
            fig.tight_layout()
            fig.savefig(allExptsDir+a+'_allExpts_'+str(fileN)+'.pdf')
            fig.savefig(allExptsDir+a+'_allExpts_'+str(fileN)+'.png')
            fileN = fileN + 1
            plotN = 1
            plt.clf()
        ax = fig.add_subplot(4,4,plotN)
        for b in dataD[a]:
            xdata,ydata,expt = [],[],[]
            if filterD[a][b][c]['flag'] == 0:
                for d in dataD[a][b][c]:
                    if d in np.arange(0,300,1):
                        xdata.append(d)
                        ydata.append(dataD[a][b][c][d]['Cy5_mean'])
                    else:
                        pass
                ax.scatter(xdata,ydata,c=colorD[b])
                if 'A' in dataD[a][b][c]:
                    xfit = np.arange(0,250,10)
                    yfit = rxn_eqn(xfit, dataD[a][b][c]['A'], dataD[a][b][c]['k'], dataD[a][b][c]['y0'])
                    ax.errorbar(xfit,yfit,fmt='--',color=colorD[b])
                    tempA.append(dataD[a][b][c]['A'])
                    tempK.append(dataD[a][b][c]['k'])
                    tempy0.append(dataD[a][b][c]['y0'])
                else:
                    pass
        ax.set_ylim(0,20000)
        if len(tempA) > 1:
            meanD[a][c]['A_mean'] = np.mean(tempA)
            meanD[a][c]['A_std'] = np.std(tempA)
            meanD[a][c]['k_mean'] = np.mean(tempK)
            meanD[a][c]['k_std'] = np.std(tempK)
            meanD[a][c]['y0_mean'] = np.mean(tempy0)
            meanD[a][c]['y0_std'] = np.std(tempy0)
            plt.text(0.97, 0.97, 'A = '+str(np.round(meanD[a][c]['A_mean'],0))+'$\pm$'+\
                     str(np.round(meanD[a][c]['A_std'],0))+'\n'+\
                     'k = '+str(np.round(meanD[a][c]['k_mean'],3))+'$\pm$'+\
                     str(np.round(meanD[a][c]['k_std'],3))+'\n'+\
                     'y0 = '+str(np.round(meanD[a][c]['y0_mean'],0))+'$\pm$'+\
                     str(np.round(meanD[a][c]['y0_std'],0)),\
                     horizontalalignment='right',\
                     verticalalignment='top',\
                     transform = ax.transAxes,fontsize='x-small')
        if plotN not in [1,5,9,13]:
            ax.set_yticklabels([])
        else:
            ax.set_ylabel('intensity')
        if plotN in [13,14,15,16]:
            ax.set_xlabel('time (mins)')
        ax.set_title(str(seqD[c])+', code '+str(c),fontsize=10)    
    fig.tight_layout()
    fig.savefig(allExptsDir+a+'_allExpts_'+str(fileN)+'.pdf')
    fig.savefig(allExptsDir+a+'_allExpts_'+str(fileN)+'.png')
    


# %% [code]
# now let's go ahead and merge these files into a single PDF for each experiment

# i don't want to overload the inodes anywhere so let's zip these into a single PDF

for a in ['B55','PP1']:
    pdfiles = []
    for filename in os.listdir(allExptsDir):
            if a in filename and '.pdf' in filename:
                    if filename != a+'_allChambers.pdf':
                            pdfiles.append(filename)

    pdfiles.sort(key = str.lower)

    pdfMerge = PyPDF2.PdfMerger()
    for filename in pdfiles:
        pdfFile = open(allExptsDir+filename, 'rb')
        pdfReader = PyPDF2.PdfReader(pdfFile)
        pdfMerge.append(pdfReader)
    pdfFile.close()
    pdfMerge.write(allExptsDir+a+'_allChambers.pdf')

    for i in pdfiles:
        os.remove(allExptsDir+i)

# %% [code]
meanD

# %% [code]
# can we also just show the raw curves for each peptide across the 3 experiments?
# this time, let's normalize it?

colorD = {'Pilot':'0.75','Expt_1':'0.5','Expt_2':'0.25'}
allExptsDir = 'AllExpts/'
if os.path.isdir(allExptsDir) == False:
    os.mkdir(allExptsDir)

for a in dataD:
    if a not in meanD:
        meanD[a] = {}
    fig = plt.figure(figsize=(10,7.5))
    # now let's start making some plots
    plotN = 0
    fileN = 0
    for c in tqdm(np.arange(1,97,1)):
        if c not in meanD[a]:
            meanD[a][c] = {}
        tempAN, tempKN, tempy0N = [],[],[]
        plotN = plotN + 1
        if plotN > 16:
            fig.tight_layout()
            fig.savefig(allExptsDir+a+'_allExpts_Norm_'+str(fileN)+'.pdf')
            fileN = fileN + 1
            plotN = 1
            plt.clf()
        ax = fig.add_subplot(4,4,plotN)
        for b in dataD[a]:
            if filterD[a][b][c]['flag'] == 0:
                xdata,ydata,expt = [],[],[]
                for d in dataD[a][b][c]:
                    if d in np.arange(0,96,1):
                        xdata.append(d)
                        ydata.append(dataD[a][b][c][d]['Cy5_norm_mean'])
                    else:
                        pass
                ax.scatter(xdata,ydata,c=colorD[b])
                if 'AN' in dataD[a][b][c]:
                    xfit = np.arange(0,250,10)
                    yfit = rxn_eqn(xfit, dataD[a][b][c]['AN'], dataD[a][b][c]['kN'], \
                                   dataD[a][b][c]['y0N'])
                    ax.errorbar(xfit,yfit,fmt='--',color=colorD[b])
                    tempAN.append(dataD[a][b][c]['AN'])
                    tempKN.append(dataD[a][b][c]['kN'])
                    tempy0N.append(dataD[a][b][c]['y0N'])
                else:
                    pass
            else:
                pass
        ax.set_ylim(0,1.2)
        if len(tempAN) > 1:
            meanD[a][c]['AN_mean'] = np.mean(tempAN)
            meanD[a][c]['AN_std'] = np.std(tempAN)
            meanD[a][c]['kN_mean'] = np.mean(tempKN)
            meanD[a][c]['kN_std'] = np.std(tempKN)
            meanD[a][c]['y0N_mean'] = np.mean(tempy0N)
            meanD[a][c]['y0N_std'] = np.std(tempy0N)
            plt.text(0.97, 0.97, 'AN = '+str(np.round(meanD[a][c]['AN_mean'],2))+'$\pm$'+\
                     str(np.round(meanD[a][c]['AN_std'],2))+'\n'+\
                     'kN = '+str(np.round(meanD[a][c]['kN_mean'],3))+'$\pm$'+\
                     str(np.round(meanD[a][c]['kN_std'],3))+'\n'+\
                     'y0N = '+str(np.round(meanD[a][c]['y0N_mean'],2))+'$\pm$'+\
                     str(np.round(meanD[a][c]['y0N_std'],2)),\
                     horizontalalignment='right',\
                     verticalalignment='top',\
                     transform = ax.transAxes,fontsize='x-small')
        if plotN not in [1,5,9,13]:
            ax.set_yticklabels([])
        else:
            ax.set_ylabel('intensity')
        ax.set_title(str(seqD[c]))    
    fig.tight_layout()
    fig.savefig(allExptsDir+a+'_allExpts_Norm_'+str(fileN)+'.pdf')


# %% [code]
# now let's go ahead and merge these files into a single PDF for each experiment

# i don't want to overload the inodes anywhere so let's zip these into a single PDF

for a in ['B55','PP1']:
    pdfiles = []
    for filename in os.listdir(allExptsDir):
            if a in filename and 'Norm' in filename and '.pdf' in filename:
                    if filename != a+'_allChambers.pdf':
                            pdfiles.append(filename)

    pdfiles.sort(key = str.lower)

    pdfMerge = PyPDF2.PdfMerger()
    for filename in pdfiles:
        pdfFile = open(allExptsDir+filename, 'rb')
        pdfReader = PyPDF2.PdfReader(pdfFile)
        pdfMerge.append(pdfReader)
    pdfFile.close()
    pdfMerge.write(allExptsDir+a+'_Norm_allChambers.pdf')

    for i in pdfiles:
        os.remove(allExptsDir+i)

# %% [markdown]
### Let's check the reproducibility of these measurements across experiments

# %% [code]
proteinL = ['PP1','B55']
parameterL = ['ratio','ratio_inv']
axLimD = {'ratio':[-0.5,1.5],'ratio_inv':[-0.5,1.5]}

for i in proteinL:
    for b in parameterL:
        fig = plt.figure(figsize=(8,3))

        plotD = {}
        for c in dataD[i]:
            for d in dataD[i][c]:
                if filterD[i][c][d]['flag'] == 0:
                    if d in np.arange(0,95):
                        if d not in plotD:
                            plotD[d] = {}
                        plotD[d][c] = dataD[i][c][d][b]
                else:
                    pass
                    # print(i,c,d)

        ax = fig.add_subplot(131)
        xdata,ydata = [],[]
        for d in plotD:
            if 'Pilot' in plotD[d] and 'Expt_1' in plotD[d]:
                xdata.append(plotD[d]['Pilot'])
                ydata.append(plotD[d]['Expt_1'])
        ax.scatter(xdata,ydata,c='0.75',ec='k',alpha=0.5)
        ax.set_xlim(axLimD[b][0],axLimD[b][1])
        ax.set_ylim(axLimD[b][0],axLimD[b][1])
        xfit = np.arange(axLimD[b][0],axLimD[b][1],0.1)
        slope, intercept, r, p, se = linregress(xdata,ydata)
        yfit = [intercept + slope*i for i in xfit]
        ax.errorbar(xfit,xfit,fmt='k--')
        ax.errorbar(xfit,yfit,fmt='r--')
        ax.set_ylabel(b)
        ax.set_xlabel(b)
        ax.set_title('Expt_1 vs Pilot')
        plt.text(0.03, 0.97, '$r^2$ = '+str(np.round(r*r,3)),
             horizontalalignment='left',
             verticalalignment='top',
             transform = ax.transAxes)

        ax = fig.add_subplot(132)
        xdata,ydata = [],[]
        for d in plotD:
            if 'Pilot' in plotD[d] and 'Expt_2' in plotD[d]:
                xdata.append(plotD[d]['Pilot'])
                ydata.append(plotD[d]['Expt_2'])
        ax.scatter(xdata,ydata,c='0.75',ec='k',alpha=0.5)
        ax.set_xlim(axLimD[b][0],axLimD[b][1])
        ax.set_ylim(axLimD[b][0],axLimD[b][1])
        xfit = np.arange(axLimD[b][0],axLimD[b][1],0.1)
        ax.errorbar(xfit,xfit,fmt='k--')
        ax.set_xlabel(b)
        ax.set_title('Expt_2 vs Pilot')
        ax.set_yticklabels([])
        slope, intercept, r, p, se = linregress(xdata,ydata)
        yfit = [intercept + slope*i for i in xfit]
        ax.errorbar(xfit,yfit,fmt='r--')
        plt.text(0.03, 0.97, '$r^2$ = '+str(np.round(r*r,3)),
             horizontalalignment='left',
             verticalalignment='top',
             transform = ax.transAxes)

        ax = fig.add_subplot(133)
        xdata,ydata = [],[]
        for d in plotD:
            if 'Expt_1' in plotD[d] and 'Expt_2' in plotD[d]:
                xdata.append(plotD[d]['Expt_1'])
                ydata.append(plotD[d]['Expt_2'])
        ax.scatter(xdata,ydata,c='0.75',ec='k',alpha=0.5)
        ax.set_xlim(axLimD[b][0],axLimD[b][1])
        ax.set_ylim(axLimD[b][0],axLimD[b][1])
        xfit = np.arange(axLimD[b][0],axLimD[b][1],0.1)
        ax.errorbar(xfit,xfit,fmt='k--')
        ax.set_xlabel(b)
        ax.set_title('Expt_2 vs Expt_1')
        ax.set_yticklabels([])
        slope, intercept, r, p, se = linregress(xdata,ydata)
        yfit = [intercept + slope*i for i in xfit]
        ax.errorbar(xfit,yfit,fmt='r--')
        plt.text(0.03, 0.97, '$r^2$ = '+str(np.round(r*r,3)),
             horizontalalignment='left',
             verticalalignment='top',
             transform = ax.transAxes)

        fig.tight_layout()
        fig.savefig('Reproducibility_'+i+'_'+b+'.png')
        fig.savefig('Reproducibility_'+i+'_'+b+'.pdf')

# %% [markdown]
### Let's calculate mean values and standard deviations across the experiments

# %% [code]
for a in dataD:
    for c in range(1,97):
        if c not in meanD[a]:
            meanD[a][c] = {}
        tempL = []
        for b in ['Pilot', 'Expt_1', 'Expt_2']:
            if filterD[a][b][c]['flag'] == 0:
                tempL.append(dataD[a][b][c]['ratio_inv'])
            else:
                pass
        if len(tempL) > 1:
            meanD[a][c]['mean_ratio_inv'] = np.mean(tempL)
            meanD[a][c]['std_ratio_inv'] = np.std(tempL)
        else:
            meanD[a][c]['mean_ratio_inv'] = np.nan
            meanD[a][c]['std_ratio_inv'] = np.nan
            
        tempL = []
        for b in ['Pilot', 'Expt_1', 'Expt_2']:
            if filterD[a][b][c]['flag'] == 0:
                tempL.append(dataD[a][b][c]['ratio_invN'])
            else:
                pass
        if len(tempL) > 1:
            meanD[a][c]['mean_ratio_invN'] = np.mean(tempL)
            meanD[a][c]['std_ratio_invN'] = np.std(tempL)
        else:
            meanD[a][c]['mean_ratio_invN'] = np.nan
            meanD[a][c]['std_ratio_invN'] = np.nan
            
        tempL = []
        for b in ['Pilot', 'Expt_1', 'Expt_2']:
            if filterD[a][b][c]['flag'] == 0:
                tempL.append(dataD[a][b][c]['ratio'])
            else:
                pass
        if len(tempL) > 1:
            meanD[a][c]['mean_ratio'] = np.mean(tempL)
            meanD[a][c]['std_ratio'] = np.std(tempL)
        else:
            meanD[a][c]['mean_ratio'] = np.nan
            meanD[a][c]['std_ratio'] = np.nan
            
        tempL = []
        for b in ['Pilot', 'Expt_1', 'Expt_2']:
            if filterD[a][b][c]['flag'] == 0:
                tempL.append(dataD[a][b][c]['ratioN'])
            else:
                pass
        if len(tempL) > 1:
            meanD[a][c]['mean_ratioN'] = np.mean(tempL)
            meanD[a][c]['std_ratioN'] = np.std(tempL)
        else:
            meanD[a][c]['mean_ratioN'] = np.nan
            meanD[a][c]['std_ratioN'] = np.nan
            


# %% [code]
meanD['PP1'][5]

# %% [code]
# let's output sets of sequences so that we could make some logos for Jakob
f = open('B55_hi_and_low.csv','w')
f.write('protein,sequence,dephos score,group\n')
for a in meanD:
    for b in meanD[a]:
        if b in seqD:
            if np.isnan(meanD[a][b]['mean_ratio_inv']) == False and meanD[a][b]['mean_ratio_inv'] > 0.3:
                f.write(a+','+seqD[b]+','+str(meanD[a][b]['mean_ratio_inv'])+',high\n')
            elif np.isnan(meanD[a][b]['mean_ratio_inv']) == False and meanD[a][b]['mean_ratio_inv'] < 0.3:
                f.write(a+','+seqD[b]+','+str(meanD[a][b]['mean_ratio_inv'])+',low\n')
            else:
                f.write(a+','+seqD[b]+','+str(meanD[a][b]['mean_ratio_inv'])+',filtered\n')
f.close()


# %% [markdown]
### Let's plot them in a big plot and just make sure these look like what Jamin saw previously

# %% [code]
fig = plt.figure(figsize=(16,10))
ax = fig.add_subplot(211)
xdata,ydata,yerr = [],[],[]
for b in meanD['PP1']:
    if b < 95:
        xdata.append(b)
        if np.isnan(meanD['PP1'][b]['mean_ratio_inv']) == False and meanD['PP1'][b]['mean_ratio_inv'] < 0:
            ydata.append(0)
        else:
            ydata.append(meanD['PP1'][b]['mean_ratio_inv'])
        yerr.append((1/np.sqrt(3))*meanD['PP1'][b]['std_ratio_inv'])
ax.errorbar(xdata,ydata,yerr=yerr,fmt='o',ms=10,mfc='0.75',mec='black',ecolor='black',alpha=0.5)
ax.set_xticks(np.arange(1,95,1));
labelL = []
for a in np.arange(1,95,1):
    labelL.append(seqD[a])
ax.set_xticks(np.arange(1,95,1));
ax.set_xticklabels(labelL,rotation=90);
ax.set_ylim(-0.2,1.0)
ax.set_ylabel('dephos value')
ax.set_title('PP1')

ax = fig.add_subplot(212)
xdata,ydata,yerr = [],[],[]
for b in meanD['B55']:
    if b < 95:
        xdata.append(b)
        if np.isnan(meanD['PP1'][b]['mean_ratio_inv']) == False and meanD['PP1'][b]['mean_ratio_inv'] < 0:
            ydata.append(0)
        else:
            ydata.append(meanD['PP1'][b]['mean_ratio_inv'])
        yerr.append((1/np.sqrt(3))*meanD['B55'][b]['std_ratio_inv'])
ax.errorbar(xdata,ydata,yerr=yerr,fmt='o',ms=10,mfc='0.75',mec='black',ecolor='black',alpha=0.5)
ax.set_xticks(np.arange(1,97,1));
labelL = []
for a in np.arange(1,97,1):
    labelL.append(seqD[a])
ax.set_xticks(np.arange(1,97,1));
ax.set_xticklabels(labelL,rotation=90);
ax.set_ylim(-0.2,1.0)
ax.set_ylabel('dephos value')
ax.set_title('B55')

fig.tight_layout()
fig.savefig('dephosValueByProtein_meanAndStd_all.png')
fig.savefig('dephosValueByProtein_meanAndStd_all.svg')

# %% [code]
# should we also plot this like a heatmap?

fig = plt.figure(figsize=(8,2))
ax = fig.add_subplot(111)
valA = np.zeros((3,95))

tickL,labelL = [],[]
for b in meanD['PP1']:
    if b < 95:
        valA[0][b] = meanD['PP1'][b]['mean_ratio_invN']
        tickL.append(b)
        labelL.append(seqD[b])
for b in meanD['B55']:
    if b < 95:
        valA[1][b] = meanD['B55'][b]['mean_ratio_invN']
for b in meanD['B55']:
    if b < 95:
        valA[2][b] = meanD['PP1'][b]['mean_ratio_invN'] - meanD['B55'][b]['mean_ratio_invN']

sns.heatmap(valA)
ax.set_yticklabels(['PP1','B55','diff'],rotation=0)
ax.set_xticks(tickL);
ax.set_xticklabels(labelL,rotation=90,fontsize='x-small');
fig.tight_layout()
fig.savefig('heatmap_all.png')
fig.savefig('heatmap_all.svg')

# %% [code]
# let's also plot a heat map with replicates

fig = plt.figure(figsize=(8,3))
ax = fig.add_subplot(111)
valA = np.zeros((6,95))

tickL,labelL = [],[]
rowN = 0
for b in dataD['PP1']:
    for c in dataD['PP1'][b]:
        if c < 95:
            if filterD['PP1'][b][c]['flag'] == 0:
                valA[rowN][c] = dataD['PP1'][b][c]['ratio_invN']
            else:
                valA[rowN][c] = np.nan
        else:
            pass
    rowN = rowN + 1

for b in dataD['B55']:
    for c in dataD['B55'][b]:
        if c < 95:
            if filterD['B55'][b][c]['flag'] == 0:
                valA[rowN][c] = dataD['B55'][b][c]['ratio_invN']
            else:
                valA[rowN][c] = np.nan
        else:
            pass
    rowN = rowN + 1

sns.heatmap(valA)
ax.set_yticklabels(['PP1 Pilot','PP1 Expt1','PP1 Expt 2','B55 Pilot','B55 Expt1','B55 Expt 2'],rotation=0)
ax.set_xticks(np.arange(1,95));
ax.set_xticklabels(np.arange(1,95),rotation=90,fontsize='x-small');
fig.tight_layout()
fig.savefig('heatmap_withreplicates.png')
fig.savefig('heatmap_withreplicates.svg')

# %% [markdown]
### Let's look at difference between the two proteins

# %% [code]
fig = plt.figure(figsize=(3.5,3.3))
ax = fig.add_subplot(111)
xdata,ydata = [],[]
xerr,yerr = [],[]
for a in range(1,95):
    xdata.append(meanD['PP1'][a]['mean_ratio_inv'])
    xerr.append(meanD['PP1'][a]['std_ratio_inv'])
    ydata.append(meanD['B55'][a]['mean_ratio_inv'])
    yerr.append(meanD['B55'][a]['std_ratio_inv'])
ax.errorbar(xdata,ydata,xerr=xerr,yerr=yerr,fmt='o',c='0.75',markeredgecolor='k',ecolor='k',elinewidth=0.75,capsize=3)
slope, intercept, r, p, se = linregress(xdata, ydata)
xfit = np.arange(0,0.8,0.05)
yfit = [intercept + slope*i for i in xfit]
ax.errorbar(xfit,xfit,fmt='k--')
ax.errorbar(xfit,yfit,fmt='r--')
ax.set_xlim(0,0.8)
ax.set_ylim(0,0.8)
ax.set_xlabel('PP1 dephos score')
ax.set_ylabel('B55 dephos score')
fig.tight_layout()
fig.savefig('B55VsPP1DephosScorePerPeptide.png')
fig.savefig('B55VsPP1DephosScorePerPeptide.eps')
    

# %% [code]
# can we make a version of this plot where we color all sites
# with proline in pos 1 a different color?

fig = plt.figure(figsize=(3.5,3.3))
ax = fig.add_subplot(111)
xdata,ydata = [],[]
xerr,yerr = [],[]
xdata_p, ydata_p = [],[]
for a in range(1,95):
    xdata.append(meanD['PP1'][a]['mean_ratio_inv'])
    xerr.append(meanD['PP1'][a]['std_ratio_inv'])
    ydata.append(meanD['B55'][a]['mean_ratio_inv'])
    yerr.append(meanD['B55'][a]['std_ratio_inv'])
    if seqD[a][6] == 'P':
        #print(seqD[a])
        xdata_p.append(meanD['PP1'][a]['mean_ratio_inv'])
        ydata_p.append(meanD['B55'][a]['mean_ratio_inv'])
ax.errorbar(xdata,ydata,xerr=xerr,yerr=yerr,fmt='o',c='0.85',markersize=10,markeredgecolor='k',ecolor='k',elinewidth=0.75,capsize=3)
ax.errorbar(xdata_p,ydata_p,fmt='o',c='0.35',markersize=10,markeredgecolor='k')
slope, intercept, r, p, se = linregress(xdata, ydata)
xfit = np.arange(0,0.8,0.05)
yfit = [intercept + slope*i for i in xfit]
ax.errorbar(xfit,xfit,fmt='k--')
ax.errorbar(xfit,yfit,fmt='r--')
ax.set_xlim(0,0.8)
ax.set_ylim(0,0.8)
ax.set_xlabel('PP1 dephos score')
ax.set_ylabel('B55 dephos score')
fig.tight_layout()
fig.savefig('B55VsPP1DephosScorePerPeptide_colorByPinPlusOne.png')
fig.savefig('B55VsPP1DephosScorePerPeptide_colorByPinPlusOne.eps')
    

# %% [code]
# can we make a version of this plot where we color points by whether they have a proline in the +1 position?
fig = plt.figure(figsize=(3.5,3.3))
ax = fig.add_subplot(111)
xdata,ydata = [],[]
xerr,yerr = [],[]
xdata_p, ydata_p = [],[]
for a in range(1,95):
    xdata.append(meanD['PP1'][a]['mean_ratio_inv'])
    xerr.append(meanD['PP1'][a]['std_ratio_inv'])
    ydata.append(meanD['B55'][a]['mean_ratio_inv'])
    yerr.append(meanD['B55'][a]['std_ratio_inv'])
    if seqD[a][6] == 'P':
        #print(seqD[a])
        xdata_p.append(meanD['PP1'][a]['mean_ratio_inv'])
        ydata_p.append(meanD['B55'][a]['mean_ratio_inv'])
ax.errorbar(xdata,ydata,xerr=xerr,yerr=yerr,fmt='o',c='0.85',markersize=10,markeredgecolor='k',ecolor='k',elinewidth=0.75,capsize=3)
ax.errorbar(xdata_p,ydata_p,fmt='o',c='0.35',markersize=10,markeredgecolor='k')
slope, intercept, r, p, se = linregress(xdata, ydata)
xfit = np.arange(0,0.8,0.05)
yfit = [intercept + slope*i for i in xfit]
ax.errorbar(xfit,xfit,fmt='k--')
ax.errorbar(xfit,yfit,fmt='r--')
ax.set_xlim(0,0.8)
ax.set_ylim(0,0.8)
ax.set_xlabel('PP1 dephos score')
ax.set_ylabel('B55 dephos score')
fig.tight_layout()
fig.savefig('B55VsPP1DephosScorePerPeptide_colorByPinPlusOne.png')
fig.savefig('B55VsPP1DephosScorePerPeptide_colorByPinPlusOne.eps')
    

# %% [code]
f = open('PP1preferred.csv','w')
f.write('code,seq,PP1_mean,B55_mean,diff\n')

for a in range(1,95):
    diff = meanD['PP1'][a]['mean_ratio_inv'] - meanD['B55'][a]['mean_ratio_inv']
    f.write(str(a)+','+seqD[a]+','+str(meanD['PP1'][a]['mean_ratio_inv'])+','+\
            str(meanD['B55'][a]['mean_ratio_inv'])+','+str(diff)+'\n')
f.close()

# %% [markdown]
### Now let's show results for B55 and PP1 on the first 6 peptides

# %% [code]
fig = plt.figure(figsize=(5,4))

ax = fig.add_subplot(121)
xdata,ydata,yerr = [],[],[]
for b in meanD['PP1']:
    if b < 7:
        xdata.append(b)
        ydata.append(meanD['PP1'][b]['mean_ratio_invN'])
        yerr.append((1/np.sqrt(3))*meanD['PP1'][b]['std_ratio_invN'])
ax.errorbar(xdata,ydata,yerr=yerr,fmt='o',ms=10,mfc='0.75',mec='black',ecolor='black',alpha=0.5)
ax.set_xticks(np.arange(1,7,1));
ax.set_ylim(-0.01,0.6)
ax.set_xlim(-0,7)
labelL = []
for a in np.arange(1,7,1):
    labelL.append(seqD[a])
ax.set_xticklabels(labelL,rotation=90);
ax.set_ylabel('dephos value')
ax.set_title('PP1')

ax = fig.add_subplot(122)
xdata,ydata,yerr = [],[],[]
for b in meanD['B55']:
    if b < 7:
        xdata.append(b)
        ydata.append(meanD['B55'][b]['mean_ratio_invN'])
        yerr.append((1/np.sqrt(3))*meanD['B55'][b]['std_ratio_invN'])
ax.errorbar(xdata,ydata,yerr=yerr,fmt='o',ms=10,mfc='0.75',mec='black',ecolor='black',alpha=0.5)
ax.set_xticks(np.arange(1,7,1));
ax.set_ylim(-0.01,0.3)
ax.set_xlim(-0,7)
labelL = []
for a in np.arange(1,7,1):
    labelL.append(seqD[a])
ax.set_xticklabels(labelL,rotation=90);
ax.set_ylabel('dephos value')
ax.set_title('B55')

fig.tight_layout()
fig.savefig('PP1andB55_first6Peptides_mean.png')
fig.savefig('PP1andB55_first6Peptides_mean.svg')

# %% [code]
# let's make the example score plot for the PP1 peptides which curves I show

fig = plt.figure(figsize=(2,4))
ax = fig.add_subplot(111)
peptideL = ['LGALGZKALDEVSA','LGALGZEALKRVSA','LGALDZPALDEVSA','LGALGXPELKRVSA']
xdata,ydata = [],[]
xdata_mean,ydata_mean,ydata_err = [],[],[]

for a in peptideL:
    for b in dataD['PP1']:
        for c in dataD['PP1'][b]:
            if c in np.arange(0,95):
                if seqD[c] == a:
                    print(c)
                    if filterD['PP1'][b][c]['flag'] == 0:
                        xdata.append(a)
                        ydata.append(dataD['PP1'][b][c]['ratio_invN'])
    for i in meanD['PP1']:
        if seqD[i] == a:
            xdata_mean.append(a)
            ydata_mean.append(meanD['PP1'][i]['mean_ratio_invN'])
            ydata_err.append(meanD['PP1'][i]['std_ratio_invN'])
ax.errorbar(xdata,ydata,fmt='o',ms=7,mfc='0.75',mec='black',ecolor='black',alpha=0.5)
ax.errorbar(xdata_mean,ydata_mean,fmt='o',ms=10,mfc='r',mec='black',alpha=0.8)
ax.set_xlim(-1,4)
ax.set_ylabel('dephos score')
ax.set_xticklabels(xdata_mean,rotation=90);
fig.savefig('exampleScorePanel.png')
fig.savefig('exampleScorePanel.svg')


# %% [markdown]
### Let's also recapitulate Fig 1D in the manuscript with the new values

# %% [code]
heatmapD = {}
for a in seqD:
    if 'LGALDZP' in seqD[a]:
        colNum = 0
    elif 'LGALGZP' in seqD[a]:
        colNum = 1
    elif 'LGARKZP' in seqD[a]:
        colNum = 2
    else:
        colNum = -1
    if 'RLKRVSA' in seqD[a]:
        rowNum = 0
    elif 'ELKRVSA' in seqD[a]:
        rowNum = 1
    elif 'ALKRVSA' in seqD[a]:
        rowNum = 2
    elif 'RLDEVSA' in seqD[a]:
        rowNum = 3
    elif 'ELDEVSA' in seqD[a]:
        rowNum = 4
    elif 'ALDEVSA' in seqD[a]:
        rowNum = 5
    else:
        rowNum = -1
    if rowNum > -1 and colNum > -1:
        heatmapD[a] = (rowNum,colNum)
        
xticklabelL = ['LGALDZP','LGALGZP','LGARKZP']
yticklabelL = ['RLKRVSA','ELKRVSA','ALKRVSA','RLDEVSA','ELDEVSA','ALDEVSA']

# %% [code]
fig = plt.figure(figsize=(5,6))

# do PP1 first
PP1_A = np.zeros((6,3))
ax = fig.add_subplot(121)
for a in meanD['PP1']:
    if a in heatmapD:
        PP1_A[heatmapD[a]] = meanD['PP1'][a]['mean_ratio_inv']
sns.heatmap(PP1_A,vmin=0,vmax=0.57,cbar=False)
ax.set_xticklabels(xticklabelL,rotation=90);
ax.set_yticklabels(yticklabelL,rotation=0);
ax.set_title('PP1')

# now do B55
B55_A = np.zeros((6,3))
ax = fig.add_subplot(122)
for a in meanD['B55']:
    if a in heatmapD:
        B55_A[heatmapD[a]] = meanD['B55'][a]['mean_ratio_inv']
sns.heatmap(B55_A,vmin=0,vmax=0.57)
ax.set_xticklabels(xticklabelL,rotation=90);
ax.set_yticklabels('');
ax.set_title('B55')
fig.tight_layout()
fig.savefig('Fig1D.png')
fig.savefig('Fig1D.svg')

# %% [code]
# jakob also wants a version of this figure that is normalized to one common peptide

normSeq = 'LGALDZPALDEVSA'
normCode = 0
for a in seqD:
    if seqD[a] == normSeq:
        normCode = a
print(normCode)

fig = plt.figure(figsize=(5,6))

# do PP1 first
PP1_A = np.zeros((6,3))
ax = fig.add_subplot(121)
for a in meanD['PP1']:
    if a in heatmapD:
        PP1_A[heatmapD[a]] = meanD['PP1'][a]['mean_ratio_inv']/meanD['PP1'][22]['mean_ratio_inv']
sns.heatmap(PP1_A,vmin=0,vmax=1.35)
ax.set_xticklabels(xticklabelL,rotation=90);
ax.set_yticklabels(yticklabelL,rotation=0);
ax.set_title('PP1')

# now do B55
B55_A = np.zeros((6,3))
ax = fig.add_subplot(122)
for a in meanD['B55']:
    if a in heatmapD:
        B55_A[heatmapD[a]] = meanD['B55'][a]['mean_ratio_inv']/meanD['B55'][22]['mean_ratio_inv']
sns.heatmap(B55_A,vmin=0,vmax=1.35)
ax.set_xticklabels(xticklabelL,rotation=90);
ax.set_yticklabels('');
ax.set_title('B55')
fig.tight_layout()
fig.savefig('Fig1D_normalizedToCode22.png')
fig.savefig('Fig1D_normalizedToCode22.svg')

# %% [code]
# let's also recapitulate the heat maps from Fig S2?
# i think that these heatmaps are just showing results for every single peptide
# sorted by the difference between them.

# let's start by making lists of the peptides with either a phosphothreonine or a phosphoserine
tL,tL_diff,sL,sL_diff = [],[],[],[]
for a in range(1,95):
    if 'Z' in seqD[a]:
        tL.append(a)
        tL_diff.append(meanD['PP1'][a]['mean_ratio_inv']-meanD['B55'][a]['mean_ratio_inv'])
    elif 'X' in seqD[a]:
        sL.append(a)
        sL_diff.append(meanD['PP1'][a]['mean_ratio_inv']-meanD['B55'][a]['mean_ratio_inv'])
    else:
        print(a)

# now let's sort both lists by the difference signal
zipped_pairs = zip(tL_diff, tL)
tL_sorted = [x for _, x in sorted(zipped_pairs)]

# now let's sort both lists by the difference signal
zipped_pairs = zip(sL_diff, sL)
sL_sorted = [x for _, x in sorted(zipped_pairs)]

# %% [code]
# ok now let's make the heat maps
fig = plt.figure(figsize=(8.5,6))

# let's do threonine first
ax = fig.add_subplot(211)
tL_A = np.zeros((3,47))
# now let's go through and fill up the array
pepL = []
pepN = 0
for a in tL_sorted:
    pepL.append(seqD[a])
    tL_A[(0,pepN)] = meanD['PP1'][a]['mean_ratio_inv']
    tL_A[(1,pepN)] = meanD['B55'][a]['mean_ratio_inv']
    tL_A[(2,pepN)] = meanD['PP1'][a]['mean_ratio_inv']-meanD['B55'][a]['mean_ratio_inv']
    pepN = pepN + 1
sns.heatmap(tL_A)
ax.set_yticklabels(['PP1','B55','diff'],rotation=0)
ax.set_xticks(np.arange(1,48))
ax.set_xticklabels(pepL,rotation=90,fontsize='x-small');

# now let's do serine
ax = fig.add_subplot(212)
sL_A = np.zeros((3,47))
# now let's go through and fill up the array
pepL = []
pepN = 0
for a in sL_sorted:
    pepL.append(seqD[a])
    sL_A[(0,pepN)] = meanD['PP1'][a]['mean_ratio_inv']
    sL_A[(1,pepN)] = meanD['B55'][a]['mean_ratio_inv']
    sL_A[(2,pepN)] = meanD['PP1'][a]['mean_ratio_inv']-meanD['B55'][a]['mean_ratio_inv']
    pepN = pepN + 1
sns.heatmap(sL_A)
ax.set_yticklabels(['PP1','B55','diff'],rotation=0)
ax.set_xticks(np.arange(1,48))
ax.set_xticklabels(pepL,rotation=90,fontsize='x-small');

fig.tight_layout()
fig.savefig('figS2HeatMaps.png')
fig.savefig('figS2HeatMaps.svg')

# %% [code]
# Let's plot the ratios for all peptides with a proline after the phosphoresidue vs with something else
prolineCodes = []

for a in seqD:
    if 'ZP' in seqD[a] or 'XP' in seqD[a]:
        prolineCodes.append(a)
    else:
        pass
        
fig = plt.figure(figsize=(4,3))

# let's do PP1 first
ax = fig.add_subplot(121)
value = []
typeL = []
for b in dataD['PP1']:
    for c in dataD['PP1'][b]:
        if c in prolineCodes:
            if filterD['PP1'][b][c]['flag'] == 0:
                value.append(dataD['PP1'][b][c]['ratio_invN'])
                typeL.append('proline')
        else:
            if filterD['PP1'][b][c]['flag'] == 0:
                value.append(dataD['PP1'][b][c]['ratio_invN'])
                typeL.append('other')
sns.swarmplot(x=typeL,y=value,palette='Reds_r')
ax.set_title('PP1')
ax.set_ylim(0,0.9)
ax.set_ylabel('dephos score')

# now let's do B55
ax = fig.add_subplot(122)
value = []
typeL = []
for b in dataD['B55']:
    for c in dataD['B55'][b]:
        if c in prolineCodes:
            if dataD['B55'][b][c]['ratio_invN'] > 0:
                value.append(dataD['PP1'][b][c]['ratio_invN'])
            else:
                value.append(0)
            typeL.append('proline')
        else:
            if dataD['B55'][b][c]['ratio_invN'] > 0:
                value.append(dataD['PP1'][b][c]['ratio_invN'])
            else:
                value.append(0)
            typeL.append('other')
sns.swarmplot(x=typeL,y=value,palette='Reds_r')
ax.set_title('B55')
ax.set_ylim(0,0.9)

fig.tight_layout()
fig.savefig('effectOfProlineAfterPhosphosite.png')
fig.savefig('effectOfProlineAfterPhosphosite.svg')

# %% [code]
# Let's plot the ratios for all peptides with a proline after the phosphoresidue vs with something else
# this time let's just look at mean values
prolineCodes = []
highPSeqs,highPVals = [],[]
lowPSeqs,lowPVals = [],[]

f = open('prolineAndOtherScoresByProtein.csv','w')
f.write('protein,sequence,type,dephos score\n')

for a in seqD:
    if 'ZP' in seqD[a] or 'XP' in seqD[a]:
        prolineCodes.append(a)
    else:
        pass
        
fig = plt.figure(figsize=(4,3))

# let's do PP1 first
ax = fig.add_subplot(121)
value = []
typeL = []
for a in meanD['PP1']:
    if a in prolineCodes:
        value.append(meanD['PP1'][a]['mean_ratio_invN'])
        typeL.append('proline')
        f.write('PP1,'+seqD[a]+',proline,'+str(meanD['PP1'][a]['mean_ratio_invN'])+'\n')
        if meanD['PP1'][a]['mean_ratio_invN'] > 0.35:
            highPSeqs.append(seqD[a])
            highPVals.append(meanD['PP1'][a]['mean_ratio_invN'])
        elif meanD['PP1'][a]['mean_ratio_invN'] < 0.2:
            lowPSeqs.append(seqD[a])
            lowPVals.append(meanD['PP1'][a]['mean_ratio_invN'])

        else:
            
            pass
    else:
        f.write('PP1,'+seqD[a]+',other,'+str(meanD['PP1'][a]['mean_ratio_invN'])+'\n')
        value.append(meanD['PP1'][a]['mean_ratio_invN'])
        typeL.append('other')
sns.swarmplot(x=typeL,y=value,palette='Reds_r')
ax.set_title('PP1')
ax.set_ylim(-0.05,0.8)
ax.set_ylabel('dephos score')

# let's do B55 now
ax = fig.add_subplot(122)
value = []
typeL = []
for a in meanD['B55']:
    if a in prolineCodes:
        f.write('B55,'+seqD[a]+',proline,'+str(meanD['PP1'][a]['mean_ratio_invN'])+'\n')
        value.append(meanD['B55'][a]['mean_ratio_invN'])
        typeL.append('proline')
    else:
        f.write('B55,'+seqD[a]+',other,'+str(meanD['PP1'][a]['mean_ratio_invN'])+'\n')
        value.append(meanD['B55'][a]['mean_ratio_invN'])
        typeL.append('other')
sns.swarmplot(x=typeL,y=value,palette='Reds_r')
ax.set_title('B55')
ax.set_ylim(-0.05,0.8)
ax.set_ylabel('dephos score')

fig.tight_layout()
fig.savefig('effectOfProlineAfterPhosphosite_mean.png')
fig.savefig('effectOfProlineAfterPhosphosite_mean.svg')
f.close()

# let's also output these values to a CSV so that I can 

# %% [code]
# let's do the exact same thing but for threonine only
threonineCodes = []

f = open('threonineScoresByProtein.csv','w')
f.write('protein,sequence,type,dephos score\n')

for a in seqD:
    if 'Z' in seqD[a]:
        threonineCodes.append(a)
    else:
        pass
        
fig = plt.figure(figsize=(4,3))

# let's do PP1 first
value = []
typeL = []
plotN = 0
for a in meanD:
    plotN = plotN + 1
    ax = fig.add_subplot(1,2,plotN)
    for b in meanD[a]:
        if b in threonineCodes:
            if b in prolineCodes:
                # print(a,b)
                value.append(meanD[a][b]['mean_ratio_invN'])
                typeL.append('proline')
                f.write(a+','+seqD[b]+',proline,'+str(meanD[a][b]['mean_ratio_invN'])+'\n')
            else:
                value.append(meanD[a][b]['mean_ratio_invN'])
                typeL.append('other')
                f.write(a+','+seqD[b]+',other,'+str(meanD[a][b]['mean_ratio_invN'])+'\n')
        else:
            pass
    sns.swarmplot(x=typeL,y=value,palette='Reds_r')
    ax.set_title(a+' Tp')
    ax.set_ylim(-0.05,0.8)
    ax.set_ylabel('dephos score')

fig.tight_layout()
fig.savefig('threoninePeptide_mean.png')
fig.savefig('threoninePeptide_mean.svg')
f.close()

# let's also output these values to a CSV so that I can 

# %% [code]
# let's do the exact same thing but for serine only
serineCodes = []

f = open('serineScoresByProtein.csv','w')
f.write('protein,sequence,type,dephos score\n')

for a in seqD:
    if 'X' in seqD[a]:
        serineCodes.append(a)
    else:
        pass
        
fig = plt.figure(figsize=(4,3))

# let's do PP1 first
value = []
typeL = []
plotN = 0
for a in meanD:
    plotN = plotN + 1
    fig.add_subplot(1,2,plotN)
    for b in meanD[a]:
        if b in serineCodes:
            if b in prolineCodes:
                if meanD[a][b]['mean_ratio_invN'] > 0:
                    value.append(meanD[a][b]['mean_ratio_invN'])
                else:
                    value.append(0)
                typeL.append('proline')
                f.write(a+','+seqD[b]+',proline,'+str(meanD[a][b]['mean_ratio_invN'])+'\n')
            else:
                if meanD[a][b]['mean_ratio_invN'] > 0:
                    value.append(meanD[a][b]['mean_ratio_invN'])
                else:
                    value.append(0)
                typeL.append('other')
                f.write(a+','+seqD[b]+',other,'+str(meanD[a][b]['mean_ratio_invN'])+'\n')
        else:
            pass
    ax = sns.swarmplot(x=typeL,y=value,palette='Reds_r')
    ax.set_title(a+' Xp')
    ax.set_ylim(-0.05,0.8)
    ax.set_ylabel('dephos score')

fig.tight_layout()
fig.savefig('serinePeptide_mean.png')
fig.savefig('serinePeptide_mean.svg')
f.close()

# let's also output these values to a CSV so that I can 

# %% [code]
for i in range(0,len(highPSeqs)):
    #print(highPSeqs[i]+' '+str(highPVals[i]))
    print(highPSeqs[i])

print('\n')
for i in range(0,len(lowPSeqs)):
    #print(lowPSeqs[i]+' '+str(lowPVals[i]))
    print(lowPSeqs[i])
print('\n')

for a in seqD:
    print(seqD[a])

# %% [code]
# Let's compare dephos scores for Z vs X for PP1 and B55

ZCodes, XCodes = [],[]
ZSeqs, XSeqs = [],[]

for a in seqD:
    if 'Z' in seqD[a]:
        ZCodes.append(a)
        ZSeqs.append(seqD[a])
    elif 'X' in seqD[a]:
        XCodes.append(a)
        XSeqs.append(seqD[a])
    else:
        pass
        
fig = plt.figure(figsize=(5.25,3))

# let's do PP1 first
ax = fig.add_subplot(121)
xdata,ydata = [],[]
for a in meanD['PP1']:
    if a in ZCodes:
        testSeq = seqD[a][0:5]+'X'+seqD[a][6:]
        if testSeq in XSeqs:
            ydata.append(meanD['PP1'][a]['mean_ratio_invN'])
            for b in seqD:
                if seqD[b] == testSeq:
                    xdata.append(meanD['PP1'][b]['mean_ratio_invN'])
                else:
                    pass
        else:
            pass
    else:
        pass
ax.scatter(xdata,ydata,c='0.75',s=40,ec='k',alpha=0.5)
ax.set_xlim(-0.05,0.8)
ax.set_ylim(-0.05,0.8)
ax.set_ylabel('phosphothreonine')
ax.set_xlabel('phosphoserine')
ax.set_title('PP1')
xfit = np.arange(0,0.8,0.1)
ax.errorbar(xfit,xfit,fmt='k--')

# let's do B55 now
ax = fig.add_subplot(122)
xdata,ydata = [],[]
for a in meanD['B55']:
    if a in ZCodes:
        testSeq = seqD[a][0:5]+'X'+seqD[a][6:]
        if testSeq in XSeqs:
            ydata.append(meanD['B55'][a]['mean_ratio_invN'])
            for b in seqD:
                if seqD[b] == testSeq:
                    xdata.append(meanD['B55'][b]['mean_ratio_invN'])
                else:
                    pass
        else:
            pass
    else:
        pass
ax.scatter(xdata,ydata,c='0.75',s=40,ec='k',alpha=0.5)
ax.set_xlim(-0.05,0.8)
ax.set_ylim(-0.05,0.8)
ax.set_yticklabels([])
ax.set_xlabel('phosphoserine')
ax.set_title('B55')
xfit = np.arange(0,0.8,0.1)
ax.errorbar(xfit,xfit,fmt='k--')
fig.tight_layout()
fig.savefig('phosphoTvsPhosphoS.png')
fig.savefig('phosphoTvsPhosphoS.svg')

# %% [code]
# Let's plot the ratios for all peptides with a proline after the phosphoresidue vs with something else
# this time let's just look at mean values
upstreamPosCodes = []
upstreamNegCodes = []
upstreamOtherCodes = []

for a in seqD:
    if 'LGARK' in seqD[a]:
        upstreamPosCodes.append(a)
    elif 'LGALD' in seqD[a]:
        upstreamNegCodes.append(a)
    else:
        upstreamOtherCodes.append(a)
        
fig = plt.figure(figsize=(4,3))

# let's do PP1 first
ax = fig.add_subplot(121)
value = []
typeL = []
for a in meanD['PP1']:
    if a in upstreamPosCodes:
        value.append(meanD['PP1'][a]['mean_ratio_invN'])
        typeL.append('pos')
    elif a in upstreamNegCodes:
        value.append(meanD['PP1'][a]['mean_ratio_invN'])
        typeL.append('neg')
    else:
        value.append(meanD['PP1'][a]['mean_ratio_invN'])
        typeL.append('other')
sns.swarmplot(x=typeL,y=value,palette='Reds_r')
ax.set_title('PP1')
ax.set_ylim(0,0.8)
ax.set_ylabel('dephos score')

# let's do B55 
ax = fig.add_subplot(122)
value = []
typeL = []
for a in meanD['B55']:
    if a in upstreamPosCodes:
        value.append(meanD['B55'][a]['mean_ratio_invN'])
        typeL.append('pos')
    elif a in upstreamNegCodes:
        value.append(meanD['B55'][a]['mean_ratio_invN'])
        typeL.append('neg')
    else:
        value.append(meanD['B55'][a]['mean_ratio_invN'])
        typeL.append('other')
sns.swarmplot(x=typeL,y=value,palette='Reds_r')
ax.set_title('B55')
ax.set_ylim(0,0.8)
ax.set_ylabel('dephos score')

fig.tight_layout()
fig.savefig('effectOfUpstreamCharge_mean.png')
fig.savefig('effectOfUpstreamCharge_mean.svg')

# %% [code]
# Let's plot the ratios for all peptides with a proline after the phosphoresidue vs with something else
# this time let's just look at mean values
# this time let's also just look at if there is a Z
upstreamPosCodes = []
upstreamNegCodes = []
upstreamOtherCodes = []
color = []

for a in seqD:
    if 'ZP' in seqD[a]:
        if 'LGARK' in seqD[a]:
            upstreamPosCodes.append(a)
        elif 'LGALD' in seqD[a]:
            upstreamNegCodes.append(a)
        elif 'LGALG' in seqD[a]:
            upstreamOtherCodes.append(a)
        else:
            pass
    else:
        pass
        
fig = plt.figure(figsize=(4,3))

# let's do PP1 first
ax = fig.add_subplot(121)
value = []
typeL = []
for a in meanD['PP1']:
    if a in upstreamPosCodes:
        value.append(meanD['PP1'][a]['mean_ratio_invN'])
        typeL.append('pos')
    elif a in upstreamNegCodes:
        value.append(meanD['PP1'][a]['mean_ratio_invN'])
        typeL.append('neg')
    elif a in upstreamOtherCodes:
        value.append(meanD['PP1'][a]['mean_ratio_invN'])
        typeL.append('other')
    else:
        pass
sns.swarmplot(x=typeL,y=value,palette='Reds_r')
ax.set_title('PP1')
ax.set_ylim(0,0.8)
ax.set_ylabel('dephos score')

# let's do B55 
ax = fig.add_subplot(122)
value = []
typeL = []
for a in meanD['B55']:
    if a in upstreamPosCodes:
        value.append(meanD['B55'][a]['mean_ratio_invN'])
        typeL.append('pos')
    elif a in upstreamNegCodes:
        value.append(meanD['B55'][a]['mean_ratio_invN'])
        typeL.append('neg')
    elif a in upstreamOtherCodes:
        value.append(meanD['B55'][a]['mean_ratio_invN'])
        typeL.append('other')
    else:
        pass
sns.swarmplot(x=typeL,y=value,palette='Reds_r')
ax.set_title('B55')
ax.set_ylim(0,0.8)
ax.set_ylabel('dephos score')

fig.tight_layout()
fig.savefig('effectOfUpstreamCharge_ZOnly_mean.png')
fig.savefig('effectOfUpstreamCharge_ZOnly_mean.svg')

# %% [markdown]
### Can we get any kinetics?

# %% [code]
# let's start by just plotting the distribution of ratios overall by protein

fig = plt.figure(figsize=(4,6))

plotN = 0
for a in meanD:
    plotN = plotN + 1
    ax = fig.add_subplot(2,1,plotN)
    tempL = []
    for b in meanD[a]:
        tempL.append(meanD[a][b]['mean_ratio_invN'])
    ax.hist(tempL,color='0.75',edgecolor='k')
    ax.set_ylabel('counts')
    ax.set_title(a)
ax.set_xlabel('dephos score')
fig.tight_layout()
fig.savefig('dephosScoreHistByProtein.png')
fig.savefig('dephosScoreHistByProtein.svg')

# %% [code]
# based on the curves i see above, it seems like the criteria for having something that shows good curves is:
# y0N < 0.65
# error on y0N and kN is relatively low

# i wonder if i could apply these criteria and just look at the relative rates between the 2 proteins?

codeL = []
for a in range(1,95):
    if 'y0N_mean' in meanD['PP1'][a] and 'y0N_mean' in meanD['B55'][a]:
        if meanD['PP1'][a]['y0N_mean'] < 0.75 and meanD['B55'][a]['y0N_mean'] < 0.75:
            if meanD['PP1'][a]['y0N_std']/meanD['PP1'][a]['y0N_mean'] < 0.5 and \
            meanD['B55'][a]['y0N_std']/meanD['B55'][a]['y0N_mean'] < 0.5:
                if meanD['PP1'][a]['kN_std']/meanD['PP1'][a]['kN_mean'] < 0.5 and \
                meanD['B55'][a]['kN_std']/meanD['B55'][a]['kN_mean'] < 0.5:
                    codeL.append(a)

# print(codeL)
kineticsDir = 'kinetics/'
if os.path.isdir(kineticsDir) == False:
    os.mkdir(kineticsDir)

plotN, fileN = 0, 0
fig = plt.figure(figsize=(7,7))
for c in codeL:
    plotN = plotN + 1
    if plotN > 12:
        fig.tight_layout()
        fig.savefig(kineticsDir+'kinetics_nonorm_'+str(fileN)+'.png')
        fig.savefig(kineticsDir+'kinetics_nonorm_'+str(fileN)+'.svg')
        fileN = fileN + 1
        plotN = 1
        plt.clf()
    ax = fig.add_subplot(4,3,plotN)
    xdata,ydata = [],[]
    for b in dataD['PP1']:
        for d in dataD['PP1'][b][c]:            
            if d in np.arange(0,300,1) and 'Cy5_mean' in dataD['PP1'][b][c][d]:
                xdata.append(d)
                ydata.append(dataD['PP1'][b][c][d]['Cy5_mean'])
    ax.scatter(xdata,ydata,c='r',s=40,ec='k',alpha=0.5)
    for b in dataD['PP1']:
        if 'AN' in dataD['PP1'][b][c]:
            xfit = np.arange(0,250,10)
            yfit = rxn_eqn(xfit, dataD['PP1'][b][c]['A'], dataD['PP1'][b][c]['k'], dataD['PP1'][b][c]['y0'])
            ax.errorbar(xfit,yfit,color='r',fmt='--')
    
    for b in dataD['B55']:
        for d in dataD['B55'][b][c]:
            if d in np.arange(0,300,1) and 'Cy5_mean' in dataD['B55'][b][c][d]:
                xdata.append(d)
                ydata.append(dataD['B55'][b][c][d]['Cy5_mean'])
    ax.scatter(xdata,ydata,c='0.75',s=40,ec='k',alpha=0.5)
    for b in dataD['B55']:
        if 'AN' in dataD['B55'][b][c]:
            xfit = np.arange(0,250,10)
            yfit = rxn_eqn(xfit, dataD['B55'][b][c]['A'], dataD['B55'][b][c]['k'], dataD['B55'][b][c]['y0'])
            ax.errorbar(xfit,yfit,color='0.75',fmt='--')
    #ax.set_ylim(0,1.2)
    if plotN in [1,4]:
        ax.set_ylabel('intensity')
    if plotN not in [3,4,5]:
        ax.set_xticklabels('')
    else:
        ax.set_xlabel('time (s)')
    ax.set_title(seqD[c])
fig.tight_layout()
fig.savefig(kineticsDir+'kinetics_nonorm_'+str(fileN)+'.png')
fig.savefig(kineticsDir+'kinetics_nonorm_'+str(fileN)+'.svg')

# %% [code]
# now i would like to output csvs with the relevant information i think
f = open('allData.csv','w')
f.write('Protein,Experiment,Code,Sequence,Timepoint,Cy5,Flag\n')
for a in dataD:
    for b in dataD[a]:
        for c in dataD[a][b]:
            for d in [0,15,30,60,120,240]:
                for i in range(0,len(dataD[a][b][c][d]['Cy5'])):
                    f.write(a+','+b+','+str(c)+','+seqD[c]+','+str(d)+','+\
                            str(dataD[a][b][c][d]['Cy5'][i])+','+str(filterD[a][b][c]['flag'])+'\n')
f.close()

f = open('fittedDataByExperiment.csv','w')
f.write('Protein,Experiment,Code,Sequence,Ratio,DephosScore,A,k,y0\n')
for a in dataD:
    for b in dataD[a]:
        for c in dataD[a][b]:
            if 'A' in dataD[a][b][c]:
                f.write(a+','+b+','+str(c)+','+seqD[c]+','+\
                    str(dataD[a][b][c]['ratio'])+','+\
                    str(dataD[a][b][c]['ratio_inv'])+','+\
                    str(dataD[a][b][c]['A'])+','+\
                    str(dataD[a][b][c]['k'])+','+\
                    str(dataD[a][b][c]['y0'])+'\n')
            else:
                f.write(a+','+b+','+str(c)+','+seqD[c]+','+\
                    str(dataD[a][b][c]['ratio'])+','+\
                    str(dataD[a][b][c]['ratio_inv'])+',NAN,NAN,NAN\n')                
f.close()

f = open('meanScores_filtered.csv','w')
f.write('Protein,Code,Sequence,Ratio_Mean,Ratio_Stdev,DephosScore_Mean,DephosScore_Stdev\n')
for a in meanD:
    for b in meanD[a]:
        if 'mean_ratio' in meanD[a][b]:
            f.write(a+','+str(b)+','+seqD[b]+','+str(meanD[a][b]['mean_ratio'])+','+\
                    str(meanD[a][b]['std_ratio'])+','+str(meanD[a][b]['mean_ratio_inv'])+','+\
                    str(meanD[a][b]['std_ratio_inv'])+'\n')
f.close()

# %% [code]


# %% [code]
