# Supplementary material for: Phosphatase specificity principles uncovered by MRBLE:Dephos and global substrate identification
Source: Mol Syst Biol. 2023 Nov 2;19(12):e11782. doi: 10.15252/msb.202311782 (PMC10698503; doi:10.15252/msb.202311782)
Supplement: Supplementary file 4 — Source Data for Figure 1 [file MSB-19-e11782-s002.zip › Figure 1/1D/Complete MRBLE-Dephos data with scripts/ToRegeneratePlots/seqPerCode.csv]

Code	Peptide Sequence
1	LGALGZPRLKRVSA
2	LGALGZPELDEVSA
3	LGALDZPRLKRVSA
4	LGALDZPELDEVSA
5	LGARKZPRLKRVSA
6	LGARKZPELDEVSA
7	LGALGZPELKRVSA
8	LGALGZPRLDEVSA
9	LGALDZPELKRVSA
10	LGALDZPRLDEVSA
11	LGARKZPELKRVSA
12	LGARKZPRLDEVSA
13	LGALGZPPLKRVSA
14	LGALGZPPLDEVSA
15	LGALDZPPLKRVSA
16	LGALDZPPLDEVSA
17	LGARKZPPLKRVSA
18	LGARKZPPLDEVSA
19	LGALGZPALKRVSA
20	LGALGZPALDEVSA
21	LGALDZPALKRVSA
22	LGALDZPALDEVSA
23	LGARKZPALKRVSA
24	LGARKZPALDEVSA
25	LGALGXPRLKRVSA
26	LGALGXPELDEVSA
27	LGALDXPRLKRVSA
28	LGALDXPELDEVSA
29	LGARKXPRLKRVSA
30	LGARKXPELDEVSA
31	LGALGXPELKRVSA
32	LGALGXPRLDEVSA
33	LGALDXPELKRVSA
34	LGALDXPRLDEVSA
35	LGARKXPELKRVSA
36	LGARKXPRLDEVSA
37	LGALGXPPLKRVSA
38	LGALGXPPLDEVSA
39	LGALDXPPLKRVSA
40	LGALDXPPLDEVSA
41	LGARKXPPLKRVSA
42	LGARKXPPLDEVSA
43	LGALGXPALKRVSA
44	LGALGXPALDEVSA
45	LGALDXPALKRVSA
46	LGALDXPALDEVSA
47	LGARKXPALKRVSA
48	LGARKXPALDEVSA
49	LGARKZLALKRVSA
50	LGARKZLALDEVSA
51	LGRKAZLALKRVSA
52	LGRKAZLALDEVSA
53	LGRLAZLALKRVSA
54	LGRLAZLALDEVSA
55	LGKLAZLALKRVSA
56	LGKLAZLALDEVSA
57	LGLRAZLALKRVSA
58	LGLRAZLALDEVSA
59	LGLKAZLALKRVSA
60	LGLKAZLALDEVSA
61	LGALEZLALKRVSA
62	LGALEZLALDEVSA
63	LGLEAZLALKRVSA
64	LGLEAZLALDEVSA
65	LGELAZLALKRVSA
66	LGELAZLALDEVSA
67	LGALGZEALKRVSA
68	LGALGZEALDEVSA
69	LGALGZKALKRVSA
70	LGALGZKALDEVSA
71	LGALGZGALKEVSA
72	LGARKXLALKRVSA
73	LGARKXLALDEVSA
74	LGRKAXLALKRVSA
75	LGRKAXLALDEVSA
76	LGRLAXLALKRVSA
77	LGRLAXLALDEVSA
78	LGKLAXLALKRVSA
79	LGKLAXLALDEVSA
80	LGLRAXLALKRVSA
81	LGLRAXLALDEVSA
82	LGLKAXLALKRVSA
83	LGLKAXLALDEVSA
84	LGALEXLALKRVSA
85	LGALEXLALDEVSA
86	LGLEAXLALKRVSA
87	LGLEAXLALDEVSA
88	LGELAXLALKRVSA
89	LGELAXLALDEVSA
90	LGALGXEALKRVSA
91	LGALGXEALDEVSA
92	LGALGXKALKRVSA
93	LGALGXKALDEVSA
94	LGALGXGALKEVSA
95	LGALGJRALKRVSA
96	LGALGARALKRVSA
