# Supplementary material for: Phosphatase specificity principles uncovered by MRBLE:Dephos and global substrate identification
Source: Mol Syst Biol. 2023 Nov 2;19(12):e11782. doi: 10.15252/msb.202311782 (PMC10698503; doi:10.15252/msb.202311782)
Supplement: Supplementary file 4 — Source Data for Figure 1 [file MSB-19-e11782-s002.zip › Figure 1/1D/Complete MRBLE-Dephos data with scripts/ToRegeneratePlots/PP1_1/20200911_PP1_120.csv]

1	47.69986357	650.8919097	170.1547519	1582.279047	60.05477566	-63.03730451	1428.792814	658	677.3263158	126.7671543	1425.422254	68.37862993	75.76955084	409.0482834	518.2411038	1298.367801	0.112588944	0.04668176232	-0.03713255694	0.09910975958	0.1543953415	0.1179171239	0	NaN	NaN	NaN	NaN	NaN
1	47.94435108	176.9122286	102.2298252	700.6474497	229.6596258	-37.24133457	1173.984749	389	478.6210526	76.44207939	1011.428985	240.7215267	77.38443025	182.1461398	436.0687779	652.7771145	0.1338760838	0.3011865782	-0.04192558324	0.2372584634	0.3096528764	0.3715006516	0	NaN	NaN	NaN	NaN	NaN
2	20.49714126	555.0110637	3094.030206	18823.3257	1099.401476	-146.7760299	1370.033875	7093.5	4958.217391	197.3100319	782.8691199	163.6552937	124.224623	197.482953	320.9171764	761.1594514	0.1665367842	0.05877546705	-0.007602997746	0.007648268332	0.008494976865	0.006743089114	1	0.1321759929	0.07765070854	-0.00611126853	55	1
2	29.61007665	480.4475393	-29.56407945	11016.07973	2655.600211	21.49850955	1308.077294	4722.5	4619.784946	62.86100958	2023.573676	476.1171087	72.9201605	178.3606289	843.5867553	2054.833236	-0.002668618178	0.2392810621	0.002276591346	0.006089240302	0.01891314053	0.00702860507	1	-0.0006183753359	0.4555639035	-0.006047687292	20	0.9999985088
2	53.9007128	588.8989772	-151.4277052	10813.11357	1042.133965	2238.232722	1632.044148	4211	3318.9375	63.18893296	1684.918025	196.2758998	356.6250991	518.3094547	629.9231405	1143.633304	-0.01486191956	0.09985993705	0.2102503682	0.005311960748	0.01389680871	0.01725148685	1	0.0006635774347	0.1664545656	0.7057474882	15	1
2	76.32762801	535.2866012	772.9810868	11591.79264	254.1878899	364.6069253	1773.906385	4231	13883.75	191.3350964	2260.127963	123.0222657	126.5247797	176.0731887	779.4606243	6245.116124	0.06497633256	0.02216804819	0.0323496585	0.008251250123	0.01386819889	0.01028876202	1	0.05277117447	0.002647599589	0.1074082222	31	1
2	141.2955573	519.9455424	1486.624356	9060.862794	1458.010645	457.2165371	2540.537146	3785	1351.168421	458.0167577	2677.422574	435.7008032	190.3623715	363.0823571	1080.35437	980.8188248	0.1638983711	0.1603736294	0.05267264805	0.01265738301	0.02273882362	0.02172298288	1	0.135018111	0.2897598232	0.2043709367	62	1
2	172.443567	631.5675577	6306.800381	13594.59422	1501.23036	-263.6048475	1637.55956	5541	18079.40625	1257.577308	2792.695229	249.9413468	254.4031004	178.1780987	1031.43786	7900.884901	0.4619913371	0.1101129582	-0.01955554552	0.01970484495	0.01489148725	0.01987161321	1	0.3689016918	0.1815535624	0.02235668032	85	1
2	174.6039634	371.8052693	9.158732026	7880.273516	1226.596757	87.58067545	2205.643338	3219.5	2156.819149	56.56175611	3072.484554	512.1933266	83.04176214	387.2038877	1230.403944	2451.301076	0.001306922083	0.1640572107	0.01267190564	0.00766469033	0.02790483008	0.01311499671	1	0.002278411383	0.2988379238	0.0286776676	17	0.96499288
2	192.3623481	604.2322535	-20.9359292	12541.17325	269.0688759	66.74299752	1842.460502	4611	2265.265957	41.0466553	2495.145843	133.1053493	86.50983453	218.7186859	882.4693384	1258.378913	-0.001543183076	0.02189986186	0.005006834556	0.003645661642	0.01172395813	0.006745115667	1	-0.002231685331	0.002594377864	-0.002447804514	1	0.9999999995
2	223.2863339	534.2973641	741.9587443	15843.42419	495.9765986	3216.566475	2073.898509	5788	23515.93617	187.4991616	2613.860644	164.9063313	604.5886971	177.4636999	951.9335086	8440.877747	0.04703899346	0.03353432947	0.2105649495	0.007466695838	0.01274972029	0.01442540705	1	0.04948190976	0.02762005549	0.7192897891	33	0.9999999902
2	226.7304647	566.4152505	4583.227073	15623.93223	1687.076499	1015.309665	2044.984937	6154.5	9287.968085	952.898347	3029.783245	343.2962807	269.7776911	268.7398819	1191.788836	4532.759359	0.3044887842	0.1121889315	0.0671970562	0.01480478332	0.01428089814	0.01899352016	1	0.2480081461	0.1880163898	0.2857116963	75	1
2	229.4574965	476.3629128	-267.1975465	16309.88691	273.0477997	3859.300227	2310.750676	5892	1752.180851	78.75042428	2302.577834	176.0026792	601.1173463	256.8170974	869.0898322	598.1257997	-0.01605393893	0.01863141828	0.2342492005	0.004252955605	0.0104866469	0.01506055939	1	0.0001798207638	-0.002646989808	0.7861079547	5	1
2	310.6109936	440.589142	4836.832549	15780.90453	1015.764571	1100.436662	1948.759983	6157	9457.989474	1238.672478	4031.678963	320.7632181	356.3605332	203.5940439	1526.513511	5579.37929	0.2993278425	0.06472069213	0.06864641106	0.01528891333	0.01515884127	0.01955596016	1	0.2433744464	0.08916430503	0.2881950747	73	1
2	331.5436927	378.8103848	-210.5936011	14761.57485	1446.539786	3316.733258	2409.326822	5684	2000.505263	96.61849036	3100.688038	408.8161299	741.1108951	258.6969906	1210.12429	1304.495116	-0.01450804699	0.1010002697	0.2332918716	0.006068432943	0.01732347756	0.01845944868	1	0.002376826697	0.1689701114	0.785466722	15	1
2	370.6202685	336.6162724	-34.49058645	16044.01364	5414.008298	180.5579962	2747.350464	7472	2540.020833	93.26662541	2342.847143	908.3970602	107.5217536	319.634506	1126.367908	1028.927249	-0.002151581216	0.3383492103	0.01189999419	0.006110051218	0.02160962353	0.006890919602	1	0.001610067974	0.6620547784	0.03009629637	24	0.9997534113
2	387.6076382	318.4804886	-305.3386547	18128.10983	644.3078437	2327.71795	2138.164796	6760.5	15620.43011	59.25481578	2907.317143	196.2894765	351.6756518	209.309058	1088.589236	5040.698469	-0.01679661884	0.03540023011	0.1256327014	0.004079969691	0.01046684604	0.008106078602	1	-0.006881207213	0.03162931738	0.4111501559	4	0.9999999777
2	394.107821	189.2402241	-219.8322156	16407.532	432.9643452	1872.054627	2015.320586	5887	14490.77895	58.86250985	2379.347569	189.3441865	308.3371919	229.2771006	883.8222792	5583.739628	-0.01401409086	0.02702235165	0.1170632402	0.003913702673	0.01170563772	0.008372096948	1	-0.005280688635	0.01409024064	0.3819523984	4	1
2	427.4665389	338.338838	7858.57588	16475.6846	1749.969823	-260.6924234	2173.261295	6642.5	13374.30851	1590.697175	3011.533447	395.4626651	276.2860497	269.1640783	1231.585158	6016.95872	0.4850826439	0.1131680446	-0.01519735882	0.02030035301	0.01544957835	0.01877692522	1	0.3877163464	0.1877123331	0.04283912561	85	1
2	472.8225376	642.2111095	10783.08688	10379.84929	662.1255869	-667.698875	1882.926692	4234	2715.178947	2605.59935	2592.977771	180.5694759	365.3338283	226.1435571	998.344376	1995.630962	1.039168464	0.06269971233	-0.06445450826	0.03646031201	0.01604678215	0.03872788842	1	0.8282037259	0.0766172795	-0.0006208913836	95	0.9999999348
2	474.3402547	202.4609564	-117.8090983	14268.17251	1551.09068	763.6183259	1610.280228	5622.5	5261.446809	54.870477	2873.404765	315.0423291	166.7535495	212.247163	1072.402231	2418.244194	-0.00810443684	0.1091040751	0.05317454337	0.004337185234	0.0138658168	0.007559357685	1	-0.003455482105	0.1846743515	0.1648924291	13	1
2	494.5371936	232.2259285	-12.19959254	14344.38966	1418.663376	94.55859629	1960.085575	5610	2367.423913	61.46584183	2433.763349	248.9146141	81.70574948	206.2424888	886.763714	982.9037965	-0.0008560807945	0.09921406953	0.006359422547	0.004533368963	0.0134608155	0.006102123612	1	-0.0006435393209	0.1637017499	0.004551157516	11	0.9999999953
2	514.3425519	510.4343861	5386.68078	11552.06014	1130.156022	984.6441579	2009.68991	4647	2832.726316	1487.533612	3173.09345	323.0029638	394.5179648	235.2649545	1223.907781	2301.180111	0.4675744098	0.09779212725	0.08367164282	0.02513057049	0.01954630466	0.03382464741	1	0.3795664312	0.1564633119	0.3799391103	86	0.9999999991
2	530.1825604	171.8373594	11901.17142	12220.68007	435.7882833	-546.2263032	1480.947205	4789	15281.92632	2856.723261	2922.000016	163.6243311	455.5797165	192.2237063	1100.203938	9651.688016	0.9764481142	0.03606717029	-0.04470262174	0.03393873886	0.01563645135	0.04447363367	1	0.7788139278	0.02188006458	0.05236884708	94	1
2	572.529001	336.7606956	3509.796158	11750.69733	1823.297094	818.3491019	2203.629926	4861.5	6783.612903	893.8566219	2908.026044	444.9664184	278.885847	711.7045387	1171.997492	4718.759131	0.300915627	0.1575876932	0.0703857176	0.01966975807	0.01772486387	0.02683147442	1	0.2459002752	0.2826735645	0.2971743131	77	1
2	575.507288	179.0054504	606.4667392	8952.41405	182.510137	722.3708631	1777.51134	3262	4513.23913	157.6952321	1959.334946	115.2459224	223.9306974	183.103082	713.3533719	3555.073265	0.06675630841	0.02076945408	0.08688178702	0.009932524654	0.01398817074	0.01564366227	1	0.05753078308	5.344487158e-05	0.2961821466	32	1
2	597.4675707	306.277222	4349.773499	15052.45726	3379.54841	-171.520652	1362.209755	6396	6264.225806	835.9796928	2781.759963	699.6411458	182.0922837	203.2626429	1221.441633	3205.725934	0.2864131282	0.2258999028	-0.0112561715	0.01478838215	0.01871596546	0.01337943135	1	0.2301031941	0.4246620842	0.01367310756	78	1
2	644.0765573	186.8857488	-27.15547086	8732.224471	905.896151	419.6544423	1449.239124	3367	1982.736842	46.34967018	1740.900502	216.7874854	111.7417985	189.892853	670.2316734	1268.28004	-0.003285322786	0.1047861586	0.04849854938	0.005614784181	0.01682556547	0.009178384382	1	6.679657042e-05	0.1755988295	0.1497308566	13	1
2	661.4465817	165.7093335	-29.62537013	7338.777853	2543.103553	333.1830366	1335.971119	3450.5	8640.202128	61.34976257	1292.531374	431.8201328	97.77192891	177.1774558	574.3023581	4024.600301	-0.004499897571	0.340331667	0.04685454674	0.008513292218	0.02609760848	0.01050679466	1	0.001899590002	0.6664264573	0.1503723125	26	1
3	59.23803707	235.7013051	-43.35792555	6060.828454	50.20452023	1243.931467	1891.489938	2269	370.7340426	62.80085128	2416.566806	124.9258526	557.0727006	265.767466	867.8341906	346.1966678	-0.008291540442	0.008319185487	0.2094414238	0.01326068614	0.03084341576	0.0515350611	1	0.004750580668	-0.02436812082	0.7019062712	5	1
3	226.6984959	442.6085446	-0.1832086896	6400.892039	1557.851714	410.0015172	2255.104784	2818	822.1702128	65.79960064	3889.80235	949.2068291	250.6879984	463.4971918	1655.573406	1013.738579	-3.515363013e-05	0.2447856103	0.05975897843	0.01659499211	0.0381812516	0.02073127629	1	0.00509181161	0.4673640301	0.1933098595	22	1
3	234.3928158	175.1542294	-69.61384093	13327.99697	755.6382882	654.6276434	1983.65673	4985	3201.478723	54.21083747	2882.531666	179.8490162	171.2739171	317.7371558	1020.860909	1846.127937	-0.005649408295	0.05667452565	0.04895373366	0.004910122927	0.01643202232	0.008863111195	1	-0.002394055156	0.07537149495	0.1494082391	8	1
3	275.6069129	405.1885858	9.865651633	5519.362339	215.7461349	307.3438249	2477.289639	2158	589.6774194	49.91193089	3032.536159	174.2341063	200.5524468	558.4047141	1115.049821	607.633259	0.003348265699	0.04450821572	0.05686764008	0.01298679981	0.03711654461	0.02361884238	1	0.005154184467	0.04997731443	0.1784894607	8	1
3	289.3152214	581.7943767	-5.851431017	4071.49251	961.7380229	250.1479319	2177.065626	1873	451.6105263	48.84393845	3133.817246	712.919891	207.2669597	561.8524929	1331.028283	584.6694155	-0.00201015901	0.2309165432	0.05926495646	0.0164890367	0.0468362227	0.0319553075	0	NaN	NaN	NaN	NaN	NaN
3	336.8601844	240.4229741	-88.92676743	15383.3062	279.8056761	793.1414005	2090.544645	5600	3312.905263	50.52974209	3025.79593	165.2079042	185.2170585	276.7559155	1068.172701	1485.738924	-0.006114701459	0.01983328158	0.05304570725	0.003748293636	0.01214134369	0.008031536943	1	-0.002970367455	-0.001367520357	0.1624052552	3	1
3	363.2225408	394.4278881	-47.04898134	9406.524209	1432.803635	1125.980724	2659.092594	3885.5	1006.16129	71.33834837	3330.52244	547.5620153	388.2880274	411.3239589	1325.301469	880.0557207	-0.005020344626	0.1532793058	0.1190756732	0.01054245654	0.03344049885	0.01621573718	1	0.003610420631	0.2771034011	0.3945237661	19	1
3	369.7635646	549.4834091	2025.726038	12145.37642	1911.721422	636.0502134	2697.045804	5033	1773.333333	579.5466677	3618.825022	538.0582169	223.5001294	418.0891524	1430.677398	1608.184781	0.1660417783	0.1545951848	0.05401156596	0.0129057055	0.02287698301	0.01910599215	1	0.1367471241	0.2777053524	0.2093304218	62	1
3	401.7453347	249.5458259	16.78465126	10768.407	3459.712115	84.38667819	2225.631848	4960	1387.462366	67.02796235	3562.862366	1100.445128	99.14424651	335.0775614	1581.879596	1390.22612	0.001683204051	0.3154963657	0.008767432987	0.008101861568	0.0308046685	0.01083420465	1	0.004209383027	0.6143760727	0.01951994281	24	0.9999291867
3	437.7141643	184.1520847	-100.2461074	13749.90322	266.094846	730.1737121	1940.489556	4976	2887.180851	50.5307372	3113.805668	157.7222659	172.8583528	266.05236	1070.232264	1682.225791	-0.007264308448	0.01804847213	0.05448646278	0.004306180661	0.01531597535	0.008040604361	1	-0.003825372585	-0.005066067188	0.1670670088	3	1
3	447.2837036	401.6806011	377.9680139	5201.501522	1541.98597	481.8838965	2258.115095	2462.5	386.2282609	240.0264876	3520.099113	1081.032656	311.2607033	605.4697255	1581.206417	508.523506	0.06856655056	0.306730256	0.09057443173	0.02491869521	0.06700607873	0.04037809358	1	0.0627382952	0.595937955	0.3173736183	50	1
3	464.5240948	66.27815109	1297.553471	8073.865091	3260.804737	-16.32397973	1837.11259	4027	3864.129032	320.6374807	1945.057188	752.9658835	121.719704	478.8747751	895.1966908	2857.006777	0.1584310247	0.410510592	-0.001820722925	0.01925838154	0.04406317421	0.01660738415	1	0.130375405	0.8107081901	0.02185014247	68	1
3	485.6931007	138.6321515	-19.03171864	5582.454535	263.72387	593.9773182	1861.382361	2160.5	751.5	51.36154711	3089.192014	190.1304616	361.6354148	329.0756973	1129.781705	990.4811012	-0.005283197825	0.0537113207	0.1167964305	0.01676085982	0.04043193587	0.02891363452	1	0.00203073085	0.06961395275	0.3837976832	9	1
3	489.7854888	287.5144167	2963.802451	6178.442255	651.881982	510.9554729	2082.833405	2646	1392.526882	1596.783391	3326.844303	336.4256215	340.7605985	362.418211	1309.526059	2034.54078	0.4826605423	0.09885297399	0.08847890083	0.04543721658	0.03589062328	0.06711989703	1	0.3919673832	0.1585505676	0.4000659552	86	1
3	491.4689511	488.6396643	4667.649276	15740.8346	943.0711317	964.2984096	1905.437176	6001.5	10042.96739	915.972923	2947.671518	250.2278899	320.4735405	258.3417004	1139.871223	4585.920614	0.2977176353	0.06203466142	0.06239573222	0.01277093419	0.01281110117	0.01875325849	1	0.2416666037	0.08354477281	0.2661521354	73	0.9999999999
3	525.6129996	128.7126226	9833.465458	9816.647295	377.6741792	-594.7890192	1579.226176	3893.5	12237.83871	2526.700646	2479.023619	148.9083608	472.1094956	194.1248207	943.650919	7315.235479	1.017907012	0.03633998252	-0.05749239339	0.04336265241	0.01928243869	0.0557068179	1	0.811263617	0.02194836016	0.01777679532	94	1
3	529.9006732	383.3047216	5322.227854	7432.526072	454.6401125	-207.1814329	2345.660104	3026	6045.659574	2178.115891	3036.337088	181.6255613	323.6930145	370.7356648	1161.204365	7056.933509	0.719222131	0.06057414297	-0.02881294869	0.03916012922	0.03313454852	0.06270993478	1	0.5739089751	0.0756569083	0.04846932994	91	0.999999877
3	566.294788	383.5473065	7955.79016	7812.778157	126.8133905	-516.0657224	2158.94439	3058	2651.863158	3293.379682	3127.20659	125.9482385	434.1035277	276.7850335	1188.3492	3387.450075	1.046816923	0.0146418724	-0.06129181512	0.04702058136	0.02738519729	0.08746854171	1	0.8339355854	-0.0235828035	0.01072748396	94	1
3	568.506264	230.1864241	-37.32294342	12428.51989	647.061363	633.4731629	2040.334911	4614.5	2264.863158	48.74676318	2378.303105	153.3341927	146.0554514	256.349396	825.7233091	1248.491938	-0.00306433369	0.05461649629	0.05357643629	0.004744990157	0.01532347258	0.009200859871	1	-6.336048541e-05	0.07108544541	0.1659191944	8	1
3	576.9479194	207.3683381	-59.2631387	10681.30705	537.6687257	1169.438999	1960.364761	4009	3123.553191	54.13320092	2020.794136	166.0770925	257.7255533	260.1547977	734.4602756	2056.344489	-0.005576252648	0.05258417758	0.1118495945	0.005328776188	0.01579215294	0.01162852486	1	0.001478013873	0.06723752027	0.3666076381	9	1
3	596.7019531	173.4530043	6315.570981	9167.56316	1609.933746	-391.3875911	1410.544631	3938	13426.33684	1704.603693	2349.461716	377.024769	305.2107703	161.1039826	964.8507396	9494.433	0.6860287949	0.1771053732	-0.0389627345	0.03732835753	0.02706873128	0.03997526385	1	0.5481171397	0.3187565729	0.008993474418	93	1
3	645.3542515	173.7152566	1520.350706	9334.991315	1468.532841	1237.815139	1714.777325	3875	1795.956522	313.9247098	1848.304345	332.1833845	288.1851218	258.3279491	756.408646	1211.89792	0.164987801	0.1601870553	0.1331829376	0.01451235169	0.02011981477	0.02179988133	1	0.1408350927	0.289859414	0.4827703589	63	1
3	661.4297759	43.24472985	1481.046304	5234.221954	546.9163262	195.9115316	1088.398943	2098.5	6030.308511	316.979498	1020.554018	146.0494703	131.0218908	207.6651906	391.9902902	3604.869461	0.2777741225	0.1118454345	0.03733297983	0.02456259969	0.02476952052	0.02498130204	1	0.2247556849	0.1873865402	0.1763477811	75	0.9999999573
3	679.5163801	149.7291466	1519.638635	5065.687057	286.4958784	-119.0167373	1282.475394	1959	672.3263158	482.0535315	1552.196023	126.1737666	106.7856644	170.1823505	570.7121572	582.2641508	0.3022240866	0.0556583789	-0.02376295609	0.02747388032	0.02661435795	0.02304240316	1	0.2399070831	0.06967777725	-0.0306516903	72	1
3	760.3281013	635.7156038	10.60294754	5082.692026	2036.568789	12.18754125	892.2116442	2434	7322.967391	52.75434816	839.4113301	333.2038362	60.65165501	106.6894133	391.3181723	2352.920124	0.001815218985	0.4026592302	0.003055898555	0.01087244001	0.02991694858	0.01204758984	0	NaN	NaN	NaN	NaN	NaN
4	67.29926257	287.4483924	3614.445068	13193.56684	287.6185224	2540.987963	1898.160844	4885	5502.797872	659.9047095	2228.919389	139.8071701	529.8972379	190.1126081	781.5755281	2365.290582	0.2711757149	0.02065886546	0.186633506	0.0178470862	0.01229631881	0.02613024701	1	0.227513169	-0.00163325781	0.6880801893	71	1
4	83.30169312	403.5282236	-219.2479528	14351.25458	223.1261891	3116.446466	1874.10025	5138	2283.916667	63.02747815	2285.020591	155.3771555	527.5665308	213.2718628	796.4277792	937.8818427	-0.01671274677	0.01545909944	0.2155183998	0.004381568361	0.01212311636	0.01649279909	1	-0.001538113306	-0.009366915995	0.7211541753	5	1
4	120.3565144	701.4825941	1546.884844	10157.69298	1565.799393	374.6757891	1430.583687	4158	7115.021505	278.9657239	1766.651074	253.6844458	136.2605	171.3088418	674.740862	2946.63583	0.1523521823	0.1573731581	0.03739741383	0.01267739667	0.01793598254	0.01320188928	1	0.1247876314	0.283529943	0.1488428186	62	1
4	130.476753	422.2853688	-273.68267	15616.18604	294.5706389	3558.765901	1961.25461	5637	1847.705263	70.31625841	2393.198656	155.6357243	539.1720061	221.9819625	851.5048207	808.2120387	-0.01735845471	0.02005188667	0.2272129676	0.004677921326	0.01083805804	0.01315583991	1	-0.001280562724	0.0002825509032	0.7615368197	5	1
4	151.3714949	165.3985702	-32.60084432	10783.788	761.5371257	36.51578415	1586.921833	4140	4277.427083	48.44439653	2365.152854	195.7167102	77.5117169	237.3583816	855.5851377	2275.69626	-0.003186255148	0.07184871059	0.004010710494	0.004722058181	0.01847298269	0.007714695365	1	-0.002993389888	0.1066873905	-0.004869219505	6	1
4	156.6468746	695.3299541	4059.075905	8878.354547	971.6634399	-277.3204961	1584.844982	3557.5	10938.76344	1029.276376	2243.548305	234.4794497	194.7199324	185.8866149	861.7087791	6606.165584	0.4505381396	0.1105298609	-0.02902603963	0.02426897892	0.01890904995	0.02420871379	1	0.3591445376	0.1824798094	-0.01299951508	85	1
4	163.0858681	199.9954267	2257.120227	13713.37391	3084.341429	-75.1841723	2122.967876	5828	3761.042553	474.0874701	2795.067182	624.9616909	143.3700619	300.7360453	1152.216996	2126.095795	0.1652465136	0.2297067842	-0.005323436336	0.01327809704	0.02080947576	0.01146656629	1	0.1333916128	0.4338615531	0.006257011675	64	1
4	176.6801202	440.4645887	-131.3125653	15821.35529	3888.739432	819.2566978	1719.118401	6773.5	5166.252632	78.87216043	2956.720634	778.003906	169.4804371	202.0389903	1287.056649	2203.873553	-0.00848088749	0.2492488523	0.05107072439	0.005601692253	0.0152227014	0.006420203649	1	-0.002156661931	0.4766962899	0.1614650912	22	1
4	177.2889083	385.5138568	7574.161167	15288.45953	356.1166668	-336.1424436	2409.06986	5787.5	8527.157895	1411.761349	2968.396563	177.0838069	273.2418975	277.0663701	1104.563611	3520.696958	0.491659836	0.02476798855	-0.01970351538	0.01900552839	0.01289097795	0.0193861899	1	0.3916204435	0.003411167589	0.02631412129	81	1
4	191.3276625	505.4208907	3579.326709	11661.69483	2599.730412	-150.9097759	2627.421654	5068.5	1040.5	889.4163384	2796.105783	635.5500289	197.1806331	340.2098516	1172.037245	694.6826265	0.3092988587	0.2279015982	-0.01328816504	0.01800889596	0.02243745773	0.01912578186	1	0.248347492	0.4285882643	0.01200123491	78	1
4	199.7099783	129.4234228	-38.94705764	12826.60791	1368.361321	250.7308922	1640.263011	4922	2950.095745	50.41882197	2332.180614	247.440606	79.57234089	262.0695193	854.7865538	1267.119755	-0.003457768199	0.1058219285	0.02051665431	0.004200540829	0.01678718861	0.006277931946	1	-0.001777672988	0.1775853189	0.05304615271	12	0.9999995286
4	200.5043907	291.7396502	-94.55805818	16825.56703	4073.42596	873.5045405	2067.316392	7225	5069.361702	83.54884804	2311.073221	737.0131181	166.7618426	234.6054682	1063.434166	1700.479071	-0.005776729018	0.2509880073	0.05416844578	0.00494875427	0.01759346369	0.006938270816	1	0.0002226701486	0.4803120762	0.1728414018	22	1
4	204.6835338	267.4153233	7225.782034	15515.47884	328.7067119	-292.5204767	2468.138284	5771	6882.431579	1627.339796	3264.812829	178.9230954	286.7192983	278.8804588	1214.0195	3598.466073	0.4756807141	0.02015784046	-0.01917992722	0.02158946398	0.01281044873	0.02099431468	1	0.3787873852	-0.006029925029	0.0242986793	81	1
4	216.3685003	342.6350409	-378.1325134	22015.64226	458.4204674	5035.842823	2472.26169	8068.5	2630.885417	66.5916304	2024.851143	177.9009477	482.9887366	234.2307148	732.3908909	253.5746488	-0.01759133731	0.02105465586	0.2292312484	0.002978799351	0.008468779977	0.01072445152	0	NaN	NaN	NaN	NaN	NaN
4	220.4311022	541.3169146	1142.046713	13312.97883	234.530607	-2.891841241	2434.824959	4801	9314.244681	231.5102442	2557.902441	144.8067046	111.623353	316.2466996	909.2910201	4269.174224	0.08712044308	0.01790686805	-0.0002644007419	0.007661050712	0.01298931876	0.009319200166	1	0.06846494648	-0.006658869278	-0.0002678062471	30	1
4	228.7444519	268.6457393	2273.540889	12631.80995	2826.121535	7.098918067	2769.835391	5542	1398.215054	626.8836943	3665.80083	837.8330297	144.5941544	264.7452096	1527.792622	962.3002994	0.1815741082	0.2238592821	0.0008776374025	0.01514877291	0.02359309558	0.01424739393	1	0.1467880356	0.42154936	0.03129276261	64	1
4	246.9961198	94.51488019	-143.8677311	14140.99641	2223.830649	1477.859893	1573.09248	5678.5	4572.695652	70.73748516	2020.252021	311.9008717	221.9191527	253.602392	771.9878406	1481.228171	-0.01008834042	0.1551774535	0.1026638592	0.005330281571	0.01368861313	0.01123506013	1	-0.001436719893	0.2810083648	0.3367042894	19	1
4	254.6205795	232.2758139	2793.377795	17387.32448	7397.076842	-124.7540912	1623.420045	8479	9572.741935	530.7654601	2778.825075	1262.047268	149.099154	253.8964935	1382.776691	3803.252738	0.162693231	0.4395205287	-0.007984432673	0.01285209559	0.02113228392	0.009054627003	1	0.1337712574	0.871077074	0.002354070445	68	1
4	254.5064502	492.6530346	2504.66785	16117.41695	5292.74964	725.0975368	1745.422835	7378.5	6018.93617	576.5868387	3418.422701	1186.764659	240.9269684	274.1291051	1595.001583	3286.254078	0.1575352589	0.3205969677	0.04487353168	0.01107156695	0.0208354766	0.01407223189	1	0.1314161753	0.6236465472	0.1804454538	67	1
4	267.4798565	98.18636535	1.07013638	9508.439143	562.2578511	45.96916422	1869.778045	3507	1737.642105	51.39635284	2762.794875	173.6198406	79.98013485	416.3869627	989.4478943	1577.478158	0.0001063573696	0.0634732264	0.005905463904	0.006218389144	0.02314307665	0.009973287356	1	-0.0003411212653	0.08921303772	0.002203565472	6	0.9999998928
4	270.5345823	290.755866	2709.830274	16047.23031	2561.625771	-60.68711672	2505.87182	6491.5	1368.666667	514.1519031	3112.891799	596.0791073	162.7605652	322.5348697	1294.292527	689.1732339	0.1705335078	0.1660233868	-0.003984936878	0.01210058441	0.01755777173	0.01194106464	1	0.1369256685	0.3011138695	0.01031897462	61	1
4	272.1213981	76.02854335	-98.7707108	12182.30528	3909.47084	530.8904032	1410.896483	5554	16204.90526	87.89728136	2159.255643	607.9276067	108.9684006	237.0328002	907.4367188	6397.610473	-0.008798024903	0.3174843203	0.04513440165	0.008672612213	0.02269323854	0.007888784103	1	-0.001933323559	0.6188505263	0.142795103	26	1
4	273.9877648	215.7207699	4740.650637	9645.859628	1007.239096	-273.6212061	2277.044565	3917.5	3978.989362	1663.379766	3381.527964	349.5404718	269.4853696	330.950048	1316.961566	3900.784913	0.4842087567	0.09957379468	-0.02401509503	0.02480082871	0.02085960186	0.03642119037	1	0.3863063684	0.1593390513	0.01179185731	85	1
4	274.5205397	23.62256478	650.7616157	9609.379845	285.4248221	282.3298572	1292.012607	3554	11634.67742	166.3827329	1810.885804	138.75897	100.3203709	179.0966904	636.0080018	5254.666456	0.06676797793	0.02881815026	0.0289039305	0.009154017107	0.01734923591	0.01075388371	1	0.05407769572	0.016465401	0.09610438662	31	1
4	295.5065595	509.4883297	-28.00719514	11803.34643	516.0996067	570.1897165	2755.920114	4501.5	1926.458333	77.88126949	3003.898053	217.2203125	201.7143863	761.5113139	1069.516967	1760.434587	-0.002258468731	0.0438668564	0.04841254211	0.008835317598	0.01685692518	0.01523963506	1	0.0001326735617	0.04864532556	0.1479636544	8	0.9999937193
4	298.3468922	359.6918697	900.1380856	12394.7291	5111.146509	11.00430287	2167.702413	6111.5	1279.397849	281.802962	3772.292353	1537.189958	107.5773714	318.1065483	1769.19933	1031.775434	0.07667301669	0.4101375538	0.0007314410984	0.01080444634	0.03781414432	0.01100186125	1	0.06499314952	0.8107766124	0.01175064171	51	1
4	299.4736241	203.5882779	-302.6068337	15687.1736	1655.810544	3672.02242	1784.669173	6135	3613.479167	93.83054292	2919.382977	379.9264678	710.9844873	206.1222598	1152.108961	1985.153013	-0.01988545638	0.1120070472	0.2319931059	0.006579200466	0.01409508802	0.01867837755	1	-0.001877452361	0.1919523657	0.7800446439	15	1
4	301.6921095	251.6313236	8340.06035	17886.27604	2091.562171	-271.7264459	1775.679117	7211	18414.82979	1639.765383	3303.883025	496.656679	307.1070503	231.4997052	1376.464047	7254.47463	0.4721189441	0.1200776986	-0.01453244953	0.02010260757	0.01452873107	0.01971557318	1	0.3774512194	0.2022462644	0.04233213325	85	1
4	312.4657559	343.7361612	7618.394592	16419.6677	3937.561862	-348.3386654	1680.500534	7275	7656.806452	1918.960867	3952.572111	1025.816357	315.9860665	316.0745563	1768.172948	4921.87448	0.4770318083	0.243018979	-0.01995087901	0.02055121903	0.01673987129	0.02407333773	1	0.3825738023	0.4583456123	0.02819418959	88	1
4	315.4548057	368.1222327	-14.226226	17443.08134	1655.75989	137.2982938	2220.311481	6677	2466.053191	73.65577936	3598.065475	443.4871224	109.5632573	349.1146932	1409.589522	1585.53919	-0.0008551972617	0.09662322057	0.009186651226	0.004364050444	0.01421680315	0.006610689284	1	-0.0005011233592	0.1583205146	0.01424645491	11	0.9999995823
4	336.4167705	123.3335096	3177.701848	10425.53647	2353.466731	-166.909295	1836.175172	4443.5	1584.315789	902.3841695	2921.585447	668.2589342	173.4387561	242.9821262	1227.527463	1440.911637	0.3010252156	0.2268151947	-0.01667262407	0.02083111208	0.03053030385	0.02070036188	1	0.2414942921	0.4263874267	-0.001635358171	78	1
4	336.8284577	314.5326484	-99.81280485	18332.50658	1169.036083	994.1453977	2106.683071	6964	6367.447917	64.94034086	2849.270457	287.8601374	176.8600408	244.9705428	1120.065464	1954.298307	-0.005808161778	0.06218956065	0.05583866239	0.0036541627	0.01153928681	0.006204551231	1	-0.002030268384	0.08690794652	0.1733126549	8	1
4	339.2924628	334.3237501	-184.4783467	13512.67177	1316.711327	3350.190734	3016.490718	5362	1610.043478	81.48080992	2966.566017	308.593454	698.8244631	276.4318685	1103.922156	932.3736212	-0.01566233215	0.09952914435	0.2496103853	0.00676727006	0.01709899597	0.01545096171	0	NaN	NaN	NaN	NaN	NaN
4	356.9264405	261.6100821	11296.4079	23483.98259	5484.317603	-371.3022782	1676.875599	10159	10869.65591	1162.522754	2500.742973	531.875667	295.0651353	247.6303926	939.0129049	1879.909731	0.4732764366	0.2327810749	-0.0157089065	0.01754876573	0.01391125788	0.01294449394	0	NaN	NaN	NaN	NaN	NaN
4	370.288249	376.5223831	2625.235949	16496.71856	894.8589339	2445.495534	2522.442081	6219.5	3754.378947	578.7440947	3593.182712	285.2092312	591.0432481	301.4347002	1376.029406	2015.355093	0.1587215581	0.05688467059	0.1493922872	0.01129890861	0.01167462003	0.01837727915	1	0.1355330162	0.07476392114	0.5344270417	57	1
4	378.5911766	330.7218306	-233.4418177	15435.63501	1482.52563	3555.374701	2529.129077	5945.5	3640.763441	84.50412734	2693.758247	374.3436687	613.7897064	251.722119	1066.945693	2237.49623	-0.01590793191	0.09978338972	0.2349359857	0.00485045382	0.01426128371	0.02134121038	1	0.001340710308	0.1664588079	0.7907890952	15	1
4	380.473911	165.6702913	922.2184213	14831.47215	453.105626	498.8069723	1887.651141	5511	21562.43617	225.8039819	2647.993514	168.5160693	122.5074451	228.415797	945.4243914	7848.217522	0.06231184501	0.03166667902	0.03483548725	0.008644488755	0.01297352917	0.008024832578	1	0.05090536734	0.02248314319	0.1156465206	31	1
4	388.7280407	395.7647062	1778.648263	10040.99826	1552.770044	1557.030613	2674.219721	4247.5	1284.414894	703.6489601	4306.88041	648.9106954	627.4718159	528.2989413	1724.237628	1597.58033	0.1665232125	0.1502452893	0.1471682147	0.02232942141	0.03595318233	0.0359748418	1	0.1428022801	0.2692141095	0.5311641001	63	1
4	394.4708581	486.5805151	1188.16157	18271.44652	5980.826911	522.3151442	1810.738674	8437	2303.09375	290.3252093	3848.578575	1208.081576	179.3105944	237.0993201	1708.356407	1314.372326	0.0635750263	0.3143841612	0.02849719325	0.007104496932	0.01785460555	0.008168055111	1	0.0550181052	0.6115526101	0.1019649712	49	1
4	396.5247943	242.3319501	1090.762112	17850.73207	5940.951545	1601.677469	1589.046646	8216	7614.723404	199.3420802	2674.024819	926.3858127	274.786644	215.80413	1256.268386	2790.849581	0.06280680307	0.328314249	0.08806391722	0.007774314018	0.01621866972	0.009259756842	1	0.05823366007	0.640957185	0.307973159	50	1
4	403.6015099	158.1472367	-1.697158019	9892.326851	1574.397542	233.8665422	2001.972975	4021.5	1164.62766	57.06626718	3227.208028	505.047416	112.3607736	307.3916136	1267.70763	1064.397926	-0.0001302029363	0.1638826216	0.02449968809	0.007071853213	0.02842069383	0.01211194493	1	0.001850928781	0.2985620775	0.0692039116	17	0.9999999997
4	411.1723887	112.6875092	5357.747778	11843.69732	314.4101987	1019.481728	1587.327354	4496	4776.810526	1332.966094	3025.403704	156.5078713	395.5196616	173.7096061	1075.271883	3304.978261	0.4510089723	0.02526709925	0.08207727373	0.03325632451	0.01603659265	0.03239867269	1	0.3652950111	0.005495226521	0.3685672157	82	1
4	415.5740305	224.2508057	-143.3780842	10942.11804	1047.20729	2614.795452	2341.614551	4290	1314.308511	90.01546156	3515.157756	361.2427361	800.7135296	326.2761326	1321.651471	1203.207801	-0.0138949195	0.09464535848	0.2284453537	0.01278083112	0.0297489636	0.03329357981	1	0.002492110899	0.1556915734	0.7686862866	15	1
4	425.6589707	25.46920442	-38.68007574	9809.28893	1624.5138	460.8555271	1263.820947	4023	3969.712766	59.24013182	1434.27779	262.8828651	90.84526081	211.7362207	570.9084638	1426.260843	-0.00455691927	0.1656643232	0.04793148861	0.006537688214	0.01798325813	0.007860132168	1	-0.0002358856966	0.302465045	0.1491840431	18	1
4	442.6496803	247.9677316	1008.05366	16899.00169	453.7865665	1557.587866	1849.028967	6181	16409.74468	209.0812106	2548.066611	166.4432589	261.0969145	197.7677564	924.6596843	6348.680308	0.0601341653	0.02570715721	0.0942165209	0.007551622658	0.01161427282	0.01094181682	1	0.05273424356	0.01045526244	0.320129748	32	1
4	444.279195	43.48996577	769.7053493	9348.494005	265.32594	-4.285287258	1487.226523	3390	12231.23958	153.5067624	1522.619436	121.6066821	82.78716462	202.7449292	532.6416441	5369.488328	0.08335843946	0.02894015377	-0.0004579638231	0.009596464747	0.01620969151	0.009673715235	1	0.06557374551	0.01636908036	-0.001497247065	30	1
4	448.6206389	295.1490429	2316.720141	12454.97924	118.199937	-27.7816001	2573.834019	4547.5	1966.87234	637.0711955	3378.021572	174.5613547	200.0570777	1201.958443	1192.108255	1364.358964	0.1861159345	0.009469959999	-0.001891306843	0.01330156463	0.01827873447	0.01801919733	1	0.1476122829	-0.02525453635	0.0167675545	52	1
4	448.2796386	445.452674	-227.8915663	18546.98621	2118.572663	2168.01193	1838.777433	7294.5	9893.117021	76.38346942	2676.510954	385.9478504	364.4435689	202.8786029	1083.785624	3101.518764	-0.01322999491	0.1168211378	0.1154774211	0.004484801138	0.01231743021	0.008549725513	1	-0.003641214745	0.2011935406	0.3791719028	14	1
4	463.5982043	96.3292945	870.7533637	14038.09427	1388.611852	407.2053253	1413.455344	5399.5	11182.95833	169.595403	2019.379781	206.9213561	122.092593	196.7953194	730.1034697	3819.312812	0.06296617628	0.1040784943	0.02944011884	0.008010817187	0.01273653692	0.008001862317	1	0.05199218364	0.1733334712	0.09918717072	39	1
4	479.2167192	96.7758266	4364.845233	9909.605765	939.8360515	704.9870127	1637.469906	3877	3802.916667	1016.174484	2239.097426	273.3320891	298.2859862	221.7188006	884.6849205	2761.756995	0.45464942	0.09764889459	0.07349032797	0.02477370782	0.019664634	0.03054622813	1	0.3685789563	0.1562328893	0.34177107	86	0.9999999985
4	483.4485054	343.3341921	-207.6297241	18087.57427	4387.369172	2013.02516	1625.625381	7767	6187.62766	88.46412003	2591.221074	702.1607299	326.3217901	251.4765563	1150.851255	1835.109226	-0.01187030377	0.2396548298	0.1103422942	0.004969412158	0.01449614462	0.008668002237	1	-0.001350658167	0.4571065232	0.3651880504	23	1
4	485.7913545	360.1806711	-64.80705167	16508.21738	1722.86132	129.3455513	1738.876405	6404	4445.840426	60.06224505	3103.673571	411.2211461	88.12533141	222.4497603	1228.991245	2147.099295	-0.003970793428	0.10641106	0.007917304981	0.004210902475	0.01438491065	0.005676580647	1	-0.002955647912	0.1787399906	0.009414893418	11	0.9999999578
4	488.457869	216.2757949	-178.9084033	16362.12235	397.1872441	1832.752492	1868.892511	5884.5	12636.03226	52.91255417	2444.657748	156.6806324	306.9819464	203.4827157	876.7321293	4746.811599	-0.01157288467	0.02361733379	0.1147661002	0.003645307563	0.01163991934	0.01000803614	1	-0.003507050603	0.006955895246	0.3744851607	4	1
4	493.0029565	249.9305573	-187.1511898	13345.15153	1281.77442	2960.900373	2030.479145	5135	2304.358696	85.53190707	2612.156552	284.9284264	604.2429608	213.8135092	979.3773547	1739.486697	-0.01402390894	0.096769043	0.2233819277	0.006652948792	0.0146507363	0.01976770745	1	0.002103865765	0.1600867685	0.7512224957	15	1
4	493.5671853	305.3005182	9173.806328	13063.78554	1446.525688	-450.1794625	1761.446101	5290	7787.585106	2422.265633	3365.431564	368.2168785	375.4238025	223.9128349	1323.430751	5895.186045	0.7035115738	0.1105388634	-0.0290101015	0.03139244533	0.0190022129	0.03646238845	1	0.5619205323	0.1799307487	0.04555561347	92	0.9978568261
4	497.5748475	162.2257598	5258.989532	10845.4008	1233.942881	-259.9309089	1906.280334	4374	8387.860215	1289.714296	2508.603208	269.0992773	240.4855737	316.0348815	963.0674652	5671.516317	0.4800114452	0.1117277791	-0.02258278823	0.03113273549	0.0205339228	0.02663183528	1	0.3831799553	0.1847167972	0.01611033617	85	1
4	508.2160298	81.06045856	-39.20868643	10701.40024	614.9077578	477.8461589	1387.370575	3953	3812.831579	51.74146513	1933.839901	171.6577079	128.8535783	196.274544	681.9572969	2019.640397	-0.003602614876	0.05987306137	0.04599714068	0.005313371184	0.01887442793	0.00805669827	1	-0.0008955694854	0.0819974287	0.1397565605	8	1
4	513.5155403	116.7396107	757.2474881	11739.04889	755.2457069	341.9841954	1393.503038	4541.5	9620.319149	189.4140036	2490.382149	190.1092366	126.5903125	267.8802369	907.3562914	4923.249292	0.062266222	0.06377803548	0.02939992837	0.00819907834	0.01480177554	0.008704734186	1	0.05093122408	0.08936295535	0.09775686611	35	1
4	517.6416704	352.4604116	995.8650552	14535.89063	1020.57036	71.75018387	1674.822578	5530	17084.70968	244.0332857	2896.310511	194.2186502	113.1470041	199.978157	1044.142926	9090.473728	0.06793127357	0.06906900073	0.006205532296	0.008588109347	0.01381965191	0.00832851085	1	0.05411252894	0.1001867863	0.01908154101	34	0.9999999933
4	519.7203976	420.5459147	-115.2081009	16160.16153	1729.040574	845.3056795	1764.608061	6290.5	8759.797872	79.11043138	2600.932488	330.5782958	175.86948	657.5523945	1017.883731	2563.301112	-0.007481072417	0.1081470191	0.05305832671	0.004814345512	0.01148223476	0.008260367521	1	-0.002974766981	0.1826730068	0.1646082422	13	1
4	532.6056866	147.6806964	980.8123978	11062.24225	252.7171644	29.7890595	1888.277183	4143	14375.21875	182.7374824	1658.538713	128.1626035	111.3399009	192.9002436	581.2394085	4160.264767	0.09058692784	0.02365475705	0.002898216129	0.007900006775	0.01281830173	0.01106511868	1	0.0715088002	0.005302909083	0.01162135841	30	1
4	539.7208088	281.0944435	6570.766899	13811.1836	1451.722424	-250.6776293	1631.561059	5625	13227.6383	1556.996416	3205.062837	315.5239345	274.1307965	238.6007928	1209.632318	8634.739461	0.4685954135	0.1109670329	-0.01758798386	0.02028917207	0.01737300054	0.02393563844	1	0.3743267111	0.1832784358	0.0307054774	85	1
4	563.3963311	358.9704086	-144.0529399	14255.85946	4781.199678	689.8592064	1733.015532	6511	19447.80851	91.0559282	2123.280544	690.7811726	139.5849353	172.4980236	916.4405053	7401.431806	-0.01044242541	0.3397217305	0.05021497067	0.006752753601	0.01903426456	0.008200269066	1	-0.002664823919	0.6652366504	0.1605908475	26	1
4	566.5725959	247.9461859	697.7128366	10142.87291	2264.620772	295.5837196	1671.103647	4409.5	6601.989247	220.5572501	2860.729282	601.2409572	139.7129033	311.3660987	1159.374439	7075.851206	0.06770135075	0.2290636845	0.03100250603	0.0115341877	0.02683870736	0.01411804057	1	0.05742642118	0.4337369895	0.1091832517	46	1
4	588.5192008	246.2909802	941.8648673	11519.92665	313.9938667	54.64450652	1615.056749	4297.5	15581.41053	226.5927187	2251.772882	118.0292043	87.3046614	184.7854976	776.2376799	8593.310581	0.07814965212	0.02906859953	0.004992439993	0.008658462101	0.01354614238	0.008332370837	1	0.06173498185	0.01672341789	0.01613227315	30	1
4	590.697545	218.613415	-11.52983867	11571.68655	1130.309664	58.77198131	1677.363095	4543	2823.414894	49.9841518	2234.843005	243.3526585	77.51214303	197.4786475	835.1326088	1508.315007	-0.001068881434	0.1015729953	0.005636531215	0.004682853096	0.01805074497	0.007053684069	1	-0.0008294065142	0.1686149128	0.00207056951	11	0.9999999992
4	647.6676884	207.6122188	3195.10633	11204.39572	273.279658	700.8072815	1540.847083	4115	7898.3125	498.02512	1663.437743	142.8351164	196.9761516	204.6085728	619.8832908	2727.824085	0.2882472008	0.02470760904	0.06600522449	0.01503815934	0.01306860155	0.01704980133	1	0.2338364393	0.00588185657	0.2753861952	70	0.9999999941
4	656.9707678	587.3120428	8902.973839	8911.946329	285.8377451	-551.7318253	1428.476742	3463.5	15438.15957	1638.577897	1687.539161	114.4760312	313.7192133	188.6811442	632.4029849	7867.64684	0.9785423717	0.03217697443	-0.05802553709	0.0409808276	0.01553890197	0.03926495995	1	0.7796261222	0.01366983968	0.006715139305	94	1
4	699.4910295	345.6878764	-31.13734153	9819.021016	196.1282633	490.2019517	1476.22308	3595	3133.43617	36.00979905	1573.475126	126.8516449	108.4902075	170.2944036	559.3239518	1077.544845	-0.003334765419	0.02162779313	0.04996862713	0.003823141332	0.0135407514	0.008322361664	1	-0.0009089514948	0.002324543539	0.1524674938	3	0.9999999999
5	36.73951286	33.67099236	834.8230834	5070.269611	863.0340133	571.3623592	1129.476156	2149	1667.946237	157.0547857	914.483771	172.8725388	146.4192315	165.4472148	360.0376179	1068.453356	0.1647663972	0.1668469471	0.1130252015	0.02074815732	0.02287819146	0.02667395486	1	0.1395014646	0.3036143798	0.4132634383	63	1
5	47.4597879	648.6648533	11.97258855	8622.414748	1452.346795	-7.812344434	1265.366993	3486.5	7106.010526	58.17690039	1261.513425	225.818478	66.17390911	142.6121637	503.2220704	1722.747783	0.001406870825	0.1706795499	-0.0009709958536	0.006693791724	0.0168188002	0.007848821763	1	0.001602134661	0.3125517895	-0.01824807526	16	0.9999999986
5	50.55314215	727.3135044	10.16341742	7324.185831	1679.412613	-24.52111881	1002.845298	3068	3997	46.53001025	1170.895811	256.5287487	52.91096112	154.3079445	476.6414159	1354.991727	0.001499908321	0.232960915	-0.003687020475	0.006701017483	0.02039973638	0.007975922967	1	0.002278597862	0.442314786	-0.02586438263	20	0.9999999175
5	52.52613856	24.68587128	36.34870204	4974.045344	413.9073368	-52.75405387	867.9304319	1904.5	3551.635417	33.71273087	933.9075363	101.5390249	48.94017673	109.0113365	339.4342063	1689.541134	0.007302937097	0.08110850749	-0.01052765081	0.007073533535	0.02182759738	0.0102785128	0	NaN	NaN	NaN	NaN	NaN
5	60.05429849	691.1919736	-27.7589163	7410.287232	828.2379416	720.7502843	1183.646685	2881	7427.84375	47.05664498	1402.907008	174.8298985	164.7818772	139.9938112	525.7894971	3516.801239	-0.004287110555	0.11751414	0.09724115374	0.007089039986	0.01991879556	0.01231954285	1	0.00241533205	0.2024337024	0.3182553942	14	0.9999999903
5	71.6011896	289.6118551	11808.04967	11545.21962	382.1726661	-842.4506796	1748.614897	4527.5	10406.94444	2235.841433	2301.011572	135.1503439	441.1931925	192.1646768	848.0157344	5021.573441	1.016253242	0.03387588389	-0.06867521394	0.04088440397	0.0147813068	0.04097530838	1	0.8092205961	0.01676113268	-0.02130991413	94	1
5	81.48069144	53.47372164	1896.32687	6665.640821	1564.053491	-166.368209	1151.151815	2905	1752.944444	334.4668265	1061.071064	285.6445162	108.0942553	189.9699473	457.966765	1012.583173	0.2871717946	0.2354597253	-0.02549454	0.02248137036	0.02435579021	0.0178687246	1	0.2299545989	0.4444866445	-0.03507523453	78	1
5	80.9571554	281.8234028	8054.924164	8112.355563	220.9150307	-618.0255846	1789.615844	3142	5439.460526	2384.228195	2324.492131	141.1348764	417.2994527	201.9651436	889.0013444	3678.659544	1.015614397	0.02697928534	-0.07359058257	0.05746644053	0.02118417652	0.06068932311	1	0.8083214255	0.002366117975	-0.03863292032	94	1
5	84.13577845	292.5619393	9365.922853	9339.863198	249.2468212	-754.0627622	1804.282504	3602	3544.5	2730.664981	2640.926806	118.9519049	438.5729413	193.5963183	999.0276177	3890.916572	1.014899932	0.02779061428	-0.082848159	0.04499890743	0.01644179971	0.05396499316	1	0.8071900229	0.004006575644	-0.07075913766	94	1
5	93.36583784	44.450267	46.12686077	5959.625273	935.8127966	-16.54791373	1213.777349	2454	2985.920455	46.69518671	817.1061422	162.025144	59.7789869	147.5705352	328.9605206	1313.836063	0.008378966621	0.1609327375	-0.002741316648	0.007739848038	0.02206578439	0.0104262705	1	0.006961667003	0.2921598019	-0.02302521245	16	0.999999999
5	104.6895869	101.8229948	7.91126279	8598.454221	2029.716505	118.1555251	1177.917135	3706.5	1676.510417	54.02261347	1543.12933	377.9770599	81.70609508	207.4826354	647.3496345	813.1287332	0.000863220374	0.2356412194	0.01362690465	0.006707639744	0.02054774042	0.0092859056	1	0.002864989861	0.4480138225	0.03388090094	21	0.9965815608
5	111.5726949	30.24647574	1336.035293	4890.858342	1076.573298	189.8309378	1245.784831	2142.5	2860.138298	416.3689396	1362.338444	294.3446383	141.0347501	191.6156562	563.4301317	2276.001656	0.2867606501	0.2319953414	0.0378218729	0.03157793001	0.03696175077	0.03489489084	0	NaN	NaN	NaN	NaN	NaN
5	119.0494624	129.864072	751.5400332	12115.32967	2763.537024	334.5815262	1228.933354	5203	21256.04167	139.8458894	1800.885339	387.2364065	113.8286446	189.6202012	738.8042318	5708.879508	0.0621608487	0.2306598674	0.02801156401	0.008282277009	0.01505116655	0.009209201353	1	0.05282130063	0.4371007743	0.09761343574	46	1
5	183.8146602	593.3456647	857.83274	12332.83687	3136.081167	436.6732751	2079.256995	5526	12125.05319	207.9529954	2472.959326	565.4402143	136.1203279	235.0878929	1014.326827	5583.603499	0.07072282155	0.2455281392	0.03543378174	0.008866102861	0.02017369587	0.01039103961	1	0.06032378029	0.468042142	0.1256529373	46	1
5	191.9932947	9.655071106	6611.00035	6834.359084	254.3994506	-483.8829923	1183.04907	2702	6644.021739	1362.811049	1433.747724	123.9086269	312.6347004	152.5131304	531.9814093	4403.960845	0.9513426778	0.0386866297	-0.07147227678	0.05353611248	0.02112033638	0.0537125673	1	0.7570780402	0.02742723075	-0.0458490587	94	1
5	205.8255321	76.52261117	8418.776691	8662.17478	253.4703551	-612.4797138	1543.731119	3394	5396.304878	2152.199714	2234.302684	141.2730739	421.1726006	185.6400679	842.6954634	4478.724583	0.9822707505	0.02929865088	-0.06366074577	0.06383772901	0.02059737155	0.06052017264	1	0.7822329456	0.007599237365	-0.01197227754	94	1
5	212.2603476	313.968996	-42.69698662	10640.22381	2563.781583	1195.932834	2007.049554	4655	601.4574468	80.98114055	3454.221948	848.09409	410.5874704	312.2037862	1457.154447	496.7062624	-0.004478233265	0.2412255403	0.1103835664	0.00859764898	0.03336044307	0.01692892209	1	0.004596497112	0.4603047612	0.3670840739	23	1
5	213.4431528	40.24037331	2440.641781	8382.348809	949.6726314	420.3105156	1440.243712	3342.5	5394.373626	543.5219192	1746.532314	205.1512316	213.681865	208.8387061	683.9249573	3240.992162	0.29576126	0.1160128299	0.05146742017	0.02355268336	0.02247488086	0.02578371894	1	0.2400933303	0.1959755776	0.2294567725	75	0.9999999755
5	216.8002446	70.12652309	7789.038388	7910.189169	235.7677467	-533.5347802	1585.558899	3085	6747.901235	2078.658931	2056.201925	114.5118447	367.3621959	196.3070133	773.546376	5364.085294	0.9866230616	0.0289137995	-0.06808264373	0.05983356361	0.01952222848	0.05809018614	1	0.785445207	0.006725680579	-0.02625368793	94	1
5	224.8737444	283.314929	11649.65234	16651.43648	2743.465845	-403.8739557	1969.506642	7104	9122.535211	2362.686242	3427.307285	690.1714939	383.7655229	885.6108556	1473.768401	4404.600902	0.7102027593	0.1712529628	-0.02499045508	0.02935599617	0.01932409813	0.02650498033	1	0.5682802981	0.3064027109	0.06269207037	93	1
5	224.9601498	297.1568578	11200.15995	15684.17671	2805.748567	-600.8204162	1991.250377	6696	11158.45714	2130.484521	2966.027597	581.7452308	411.3657717	204.7545011	1275.659788	6299.870943	0.7202016858	0.1805611645	-0.03581676359	0.02776348956	0.01844243921	0.03075037301	1	0.5757448905	0.325630317	0.02786170447	93	1
5	231.4797868	670.2481989	3672.869624	12315.05801	2845.955776	-231.8889297	1870.02836	5296.5	1850.043011	807.5776511	2682.32342	594.3168523	177.3039799	298.0769483	1102.385236	1291.656915	0.3041151135	0.2337915178	-0.01952825293	0.01677802287	0.01908326169	0.01642014298	1	0.2438817269	0.4408754837	-0.01059111377	78	1
5	236.1986963	289.9393557	10534.56326	14459.12785	2397.46128	-488.9119202	2520.271807	6187	8924.9	2292.45725	3335.329388	723.0499501	494.417136	1997.500357	1356.092922	5964.920635	0.7278550661	0.1677976398	-0.03314707553	0.04987748222	0.03537819545	0.04425126882	1	0.5818860475	0.2989727854	0.03849721866	93	1
5	257.6837497	133.4345221	-157.2471257	14547.30717	2467.272841	1661.357293	1759.149832	6023.5	4103.957447	71.30349002	2251.219011	350.4241774	260.5765394	204.2292165	858.949366	1416.407343	-0.01103567436	0.1670648444	0.1119982514	0.005329149288	0.01475382224	0.01051629266	1	-0.001475898749	0.3058466164	0.3690675408	19	1
5	275.6524663	45.31937578	-33.69687983	11061.15529	3592.019005	60.23783434	1262.916382	4931.5	2997.870968	78.96687158	1679.966881	522.305162	89.43362121	232.9116739	727.9400829	1273.164734	-0.003533921127	0.3312052185	0.005227016003	0.00768292634	0.02160324632	0.008602832658	1	3.907699413e-06	0.6471408944	0.006522108156	24	1
5	292.452929	93.63869972	-31.45283491	12511.40609	858.4104732	70.12303269	1726.641982	4691	4522.648936	47.3649868	2016.697729	174.4028341	72.03933502	212.1226983	724.4040253	1970.938986	-0.002939542827	0.06895879912	0.005755158212	0.004032405973	0.01421716543	0.005798656117	1	-0.002724136375	0.1006737619	0.001133673721	6	0.9999999999
5	295.1331848	293.041788	14.95804308	14059.60817	1352.394508	125.8415173	2239.095299	5408	1668.268293	62.23069573	3298.40534	368.1816111	86.51435657	320.2289479	1239.068744	1026.682721	0.001103139499	0.09806290885	0.008859787948	0.005045529746	0.01454491011	0.007134669631	1	0.001066302589	0.1612986046	0.01361040057	11	0.9999981223
5	304.0787105	302.4978078	-8.033998767	17374.15208	1812.621034	136.2881019	2157.4107	6738.5	2525.531646	71.08061729	3163.892469	474.6191253	96.12955646	275.1690812	1273.339308	1327.361696	-0.0004748914004	0.1055196055	0.008202264596	0.004455101054	0.01616839759	0.006037225697	1	-0.0001469488874	0.1768486747	0.01118282888	11	0.9999969485
5	376.4314206	144.7083379	-170.4833442	15243.23829	934.6734458	1684.265287	1719.885223	5770.5	6381.924731	56.38168972	2680.845473	241.3615387	335.6623075	187.605092	994.6231149	2507.491719	-0.01152318525	0.06229766344	0.1148498992	0.004132223871	0.01263276873	0.01120561249	1	-0.002984631557	0.08755728626	0.3758703454	9	1
5	394.3814776	128.8519199	-192.2004446	15496.25563	379.3568219	1799.623068	1905.593375	5664	12012.42553	57.31535286	2432.302145	157.9123033	291.9489728	260.958714	865.4453416	4227.820482	-0.01260491613	0.02510705393	0.1171021772	0.004017065644	0.01086843241	0.009988340855	1	-0.004172390677	0.01008511477	0.3823591064	4	1
5	769.6505327	134.491277	293.5276579	4099.364255	944.7308202	67.83711661	924.6921428	1779.5	9355.744681	75.90715549	685.0566316	182.8649947	66.43517226	131.9302574	288.2211705	5404.537741	0.0694956342	0.2320424349	0.01734853962	0.01389971187	0.02718233636	0.016343613	0	NaN	NaN	NaN	NaN	NaN
6	138.6186236	144.4903114	756.017688	10805.98782	2511.134889	335.1572981	1781.83022	4617	10589.10753	169.7092403	1926.605082	427.2103639	125.1918415	240.308745	790.0589863	5711.818032	0.0691907866	0.2276846063	0.03013648387	0.009320566977	0.02046468675	0.01170611181	1	0.05855007745	0.4308427999	0.1064970321	46	1
6	206.0140708	730.0637036	-74.57680704	12039.30862	1769.498234	1245.491657	1670.48729	4754	2148.826087	73.97741999	3431.073426	527.0823099	352.3898193	272.2145495	1337.719845	1919.240724	-0.006365782618	0.1456085159	0.103136063	0.007099600788	0.01978542451	0.01346184713	1	0.001458055078	0.2610339262	0.3389283208	19	1
6	227.7721145	237.4292255	-274.6827874	14528.0551	1538.786936	3394.228965	2013.73576	5598	2889.663043	91.41050218	2773.061536	314.8510829	623.4655979	260.7054383	1051.034311	1462.988371	-0.02011879764	0.1056760892	0.2329320895	0.005785770814	0.01485047119	0.01991071393	1	-0.002084949053	0.1787682226	0.7830573006	15	1
6	254.7641325	174.4757705	-149.1688712	14510.40491	3536.807565	1570.463227	1661.061226	6145	2723.967742	86.59404936	2861.41734	725.298446	313.5800739	220.9807286	1209.83785	1244.799473	-0.01053380797	0.2461292159	0.1120030234	0.007304624034	0.02101953929	0.01191188875	1	-9.743031108e-05	0.470594468	0.3714161914	23	1
6	314.9432391	449.9278707	12573.18263	17575.47464	1232.951844	-598.8158354	2076.737426	7001	29245.85263	2462.587545	3313.393927	289.668685	410.9872274	212.2315657	1305.109305	12443.85488	0.7161592362	0.07189032497	-0.03416968436	0.02409029921	0.01297834349	0.02529123918	1	0.5712644557	0.0992352268	0.02957138765	91	0.9999999803
6	352.7523985	27.46564838	565.9247213	9102.002972	2088.437357	250.7179298	1380.234135	3928	14075.13978	167.6659697	1909.781311	427.7713514	95.08368911	208.7581656	784.6184146	6849.336527	0.0634262303	0.2332904831	0.02792752731	0.01080086381	0.02370380841	0.01158102808	1	0.05386289468	0.4425690379	0.0976894517	46	1
6	371.5075039	431.2841835	-131.9758907	15361.27837	2320.395631	1675.302668	2785.331648	6244.5	2143.884211	155.2408722	2802.17224	497.1273073	441.5250627	2259.116771	1109.146901	1185.356503	-0.009482551335	0.1561798311	0.1146047674	0.01053109255	0.02018355914	0.02326940556	0	NaN	NaN	NaN	NaN	NaN
6	472.2506857	543.4772139	14011.64126	13591.13876	437.3321427	-787.7514979	1746.370526	5337.5	16575.12903	3412.725624	3341.75744	154.4470417	485.3795799	187.4090875	1228.596527	10562.82824	1.01451079	0.03351975606	-0.05273274935	0.036305784	0.01619002258	0.04343910776	1	0.8087989127	0.01613562329	0.03335633397	94	1
6	646.2714724	537.5082303	-28.4919969	10603.87943	718.0730318	33.56870961	1706.967168	4034.5	5196.663158	49.37266805	1726.665776	151.6719153	73.64221334	236.6737158	637.9889665	2111.46791	-0.002707688172	0.06818904147	0.003211805569	0.004709176923	0.01356885446	0.007078063993	1	-0.002704037966	0.09905162406	-0.007621242935	6	1
6	666.4839952	286.7323732	-25.34201176	8947.068083	130.470393	943.2812068	1995.864612	3279	6831.368421	50.56345581	1934.508673	108.5115172	201.835996	303.0321503	695.8684046	4989.298998	-0.00336817433	0.01456417777	0.1039292892	0.005898198636	0.01383380119	0.01820219018	1	0.002292078621	-0.01205941806	0.3386889462	4	1
7	51.3126216	253.4521586	5865.599893	8375.066693	726.9680627	-424.9264825	1764.196124	3411.5	24499.79787	1684.746864	2366.048274	161.4911892	288.8742159	184.8816434	858.0277336	16264.94839	0.681565209	0.08772285744	-0.04530501992	0.04391770884	0.03075993275	0.03917248659	1	0.543046398	0.1325088596	-0.01645582416	91	0.9839038515
7	165.1507336	258.9838894	14.82422956	8479.412111	1267.36053	123.3799446	2500.618781	3505	1569.547368	57.94269649	2930.757187	471.3728828	101.8946132	362.7676913	1165.721641	1388.714052	0.00263444001	0.1597799355	0.01520881934	0.008195572222	0.02806208129	0.01463795109	1	0.003445561628	0.2899272762	0.03762947754	17	0.9999732194
7	166.1533471	300.7679374	11350.43639	10467.82909	321.6442873	-760.0242538	2032.821948	4244	7165.157895	3016.058296	2907.987477	139.3779166	505.8857933	236.9851688	1084.158529	4447.85426	1.061224981	0.03019107606	-0.06414591927	0.04184551756	0.01517771407	0.0555606171	1	0.8455011819	0.008654387385	0.004634598048	94	1
7	205.5196871	602.7216909	-51.35604297	13131.06759	845.5039437	103.7575676	2274.410342	4990	6475.484211	47.48593862	2363.652769	199.9675425	78.63573511	256.517492	866.4714	1961.101503	-0.004151929356	0.06387804672	0.008419953834	0.003841837367	0.0121062935	0.006313760996	1	-0.003594948316	0.09011541879	0.009917428543	6	0.9999998705
7	369.5313931	401.5914764	6812.742596	13919.37828	787.6731601	1340.623421	2236.976792	5435	5546.852632	1639.133805	3333.4105	232.3425065	462.5010463	270.1929023	1269.740078	3814.967522	0.4887951061	0.05794561964	0.09506789739	0.02484022627	0.01381814262	0.03130069949	1	0.3967845047	0.07328715976	0.423102105	84	1
7	370.515748	151.1762222	981.6616584	14203.02331	3351.208519	504.8349927	2115.684109	6083	13229.3125	203.6431576	2295.53355	528.082061	147.4122912	287.5469071	933.8160675	5902.683027	0.06785719281	0.2414345036	0.03448938042	0.008059865258	0.01914239621	0.01137228798	1	0.05791824379	0.4595351282	0.1216127374	46	1
7	380.4194958	645.3150924	-44.23700672	8441.858445	1969.924729	968.4543296	2375.093173	3747.5	495.2446809	66.20953535	2984.94687	697.5985517	324.6368869	355.2984728	1254.255783	505.5376715	-0.004487515975	0.2281720365	0.1125003394	0.00959461288	0.02443753203	0.02104769007	1	0.004557977156	0.4331173297	0.3740292276	23	1
7	384.5537326	240.2055724	3998.046027	12723.76319	2903.128719	-136.0290068	2081.926263	5534.5	1377.276596	1094.78008	3432.59541	765.3637163	195.8364791	256.0312108	1416.718782	1072.641172	0.3088814766	0.230578219	-0.01164934761	0.02188674499	0.02317761526	0.01904182786	1	0.2481466488	0.4341801615	0.01764164322	78	1
7	439.4637981	337.6726748	-25.86668746	13409.41351	620.4655437	721.5398676	2382.159825	5012.5	2608.863158	53.89338293	2779.45069	188.5641382	157.6525801	224.3502304	997.4245812	1847.311938	-0.001926366209	0.04743423519	0.05450053374	0.004419506259	0.01266752119	0.009356464186	1	0.00081691509	0.05611335983	0.1691736734	8	1
7	446.4512586	167.8150901	947.2084127	14974.32824	3599.975691	470.2771996	1822.866935	6531	20846.38542	195.4681226	2457.22252	615.9598005	136.306824	227.0352248	1039.160378	6289.397361	0.06621927973	0.2420114809	0.0321422907	0.007279500103	0.01873231234	0.009387774691	1	0.05646827991	0.4607394897	0.1131412502	46	1
7	524.7771726	519.5176995	1376.868681	7915.205842	747.5830639	-0.4835991091	2345.684226	3182.5	2217.537634	481.3152866	2759.981435	287.1313924	114.0295035	348.8029665	1062.268123	2598.635673	0.1724826924	0.09161944757	-5.123079534e-05	0.01523527126	0.02564983252	0.01727987005	1	0.1378113579	0.1460768941	0.02227469111	58	0.9999999999
7	630.8255419	324.7954784	3216.100959	10819.40509	1671.990644	-134.4359411	1538.233184	4473	1929.457447	906.3091995	3090.11865	492.1400588	196.5137708	331.4578878	1234.217733	1739.605453	0.2949625801	0.1511354002	-0.01251934407	0.02118509019	0.02023093634	0.02289013025	1	0.2359557202	0.2687745367	0.009190472837	76	1
7	666.0598501	530.3525289	455.3751205	6520.555202	2016.115932	161.4950542	1682.930808	2940	443.4842105	174.3348943	2143.511202	684.119789	112.5183071	183.1097068	953.2254693	500.8951957	0.07036539271	0.3121033026	0.02717449493	0.01416506427	0.03587414144	0.01729756068	1	0.06035162121	0.6067226644	0.09890155191	49	1
8	16.28202109	210.3806896	657.0423685	10274.85038	586.9038736	237.2465582	1149.74588	3725	8059.623656	136.8703395	1712.441068	149.8115061	98.95444111	163.9683492	628.0164817	3471.175593	0.06503993724	0.05963222474	0.02282498961	0.007311975492	0.01406481347	0.009157419274	1	0.05269944596	0.08065504732	0.07556651096	35	1
8	74.62562972	487.4725231	785.9643486	14095.95674	265.1764402	1176.69405	1666.065079	5043.5	17221.53261	183.9446535	2272.591452	130.3305259	225.0720608	190.9337741	761.3659115	6577.268122	0.05668884585	0.01776644221	0.08316215238	0.007109199391	0.011750064	0.0121723672	1	0.04919547056	-0.006125057054	0.2809190252	32	1
8	84.31909413	124.6326605	3943.945874	8845.006387	195.435078	-266.8548805	1371.274457	3280.5	7294.336842	821.4739895	1726.858246	119.4622298	182.1940942	170.5404517	623.0310814	3791.950524	0.4537190662	0.02250126498	-0.03465035316	0.02978199795	0.01651801264	0.02368184937	1	0.3602621964	-0.001019775352	-0.034162579	81	0.9999999749
8	125.3054754	290.2966176	-133.7664317	13855.46228	4721.916862	636.9034105	1729.63685	6332	14296.39785	75.80799944	2577.140123	750.0725979	154.5972072	235.4418958	1078.301651	6750.015435	-0.009891571299	0.3405830375	0.05024987467	0.007024715681	0.02225966112	0.007873631939	1	-0.002210502553	0.6670260513	0.1608629624	26	1
8	168.6744554	154.3565938	1093.014687	13666.42903	389.395465	34.77725822	1572.916282	4982	17314.25532	243.2440414	2361.571117	159.2356312	113.1462241	224.2351406	786.7543936	6336.595156	0.07956637993	0.02925084412	0.002352488812	0.008554836195	0.01546482793	0.008956967163	1	0.06271065052	0.01707241837	0.007344305296	30	1
8	176.4164172	117.5822454	-140.4588561	13736.99539	1398.774806	1405.272408	1627.923648	5332.5	9186.108696	60.76957192	1989.776207	202.8632126	238.2385625	204.2992739	703.9250812	2716.735749	-0.01011214877	0.1013523156	0.1037229304	0.004900446128	0.01478173166	0.01020866316	1	-0.00205510822	0.1688553212	0.3388490654	14	1
8	179.6992219	170.866832	-200.4852119	19011.80401	1195.869416	2097.837675	2036.989694	7150	8343	60.33007506	942.0422568	199.2896296	168.027934	188.0544994	410.8259914	1196.911842	-0.01071478483	0.06283856579	0.111444011	0.003153549654	0.009424181555	0.006979169532	1	-0.002539204748	0.08865507509	0.3643055414	9	1
8	384.6286882	166.4255728	13808.83623	12953.63477	1420.956449	-806.7762703	1750.293018	5418	1653.297872	2912.08955	2763.741855	313.8140713	506.9664667	230.575503	1106.424442	834.8182705	1.042434927	0.1100997204	-0.05702699977	0.03558656202	0.01567784629	0.04300788592	1	0.8318633711	0.1754014818	0.0271241459	96	1
8	535.9986607	643.4998209	-36.40456152	11766.52845	648.4788894	247.2630878	1897.859561	4384.5	6321.478261	48.57342475	1884.86457	157.6516658	99.94820306	184.9909156	693.9237802	2679.650356	-0.003191761105	0.05691546038	0.02207466497	0.004294563148	0.01241475135	0.008092089607	1	-0.002072392035	0.07568186413	0.05711958619	7	0.9999998049
8	575.6231232	623.4860289	-55.60917902	11469.43034	711.5244177	238.1109409	1509.318196	4312.5	9617.075269	47.63814574	2227.772529	171.1397299	91.74150248	160.3462153	791.9984763	4151.966962	-0.005097495898	0.06408687275	0.02169655192	0.004706905537	0.01475377044	0.007000316195	1	-0.00353467592	0.09064252379	0.05557356382	7	0.9999895068
8	637.1329426	501.4188656	629.288708	12105.79738	1331.923516	1075.674575	1497.923836	4788	22963.87368	180.3711694	2149.233136	224.6503732	234.0208028	150.491992	792.7110228	9830.152449	0.0548019347	0.1077833272	0.08775422705	0.009502552138	0.01637428217	0.01092345926	1	0.04907617806	0.1814981498	0.2988708059	40	1
8	681.4884888	593.2961092	-13.84443779	8922.276594	936.756938	160.8702612	1362.803312	3420	3170.663158	41.52749442	1345.062636	192.4612416	68.39844473	138.7773252	517.1477046	1102.888592	-0.001574019966	0.1069934654	0.01855413007	0.005047804612	0.0168820773	0.007379579023	1	-0.0003738289714	0.1799952503	0.04673433499	12	0.9999758033
9	6.784828054	460.8154706	-47.00521616	10625.91934	3357.664788	187.589473	1292.266563	4750	8515.304878	75.05819735	1935.831411	589.8589036	87.67143859	211.2675364	848.2289245	3239.072706	-0.00427007777	0.3090508737	0.01889922731	0.00754484881	0.02174366655	0.008299969638	1	-1.969006665e-05	0.6010683543	0.05296664122	25	0.9999685395
9	24.35676401	342.8442824	4512.873329	9787.725029	2220.436325	-319.4912178	1392.307781	4303.5	5288.914894	1007.929631	2138.587579	495.6549529	216.9692525	560.4441312	912.9718432	2765.720749	0.4716279941	0.2331380531	-0.03447607542	0.02247662444	0.02109837524	0.0238325961	1	0.3772279931	0.4377206663	-0.02351508044	88	1
9	24.17843395	367.6704384	-48.33276584	10762.08597	609.5417337	1120.553416	1859.55951	4038	6084.568421	75.65748301	1956.869712	177.1076478	234.9295847	197.6440754	726.3345277	1728.44297	-0.00434663489	0.05687014782	0.1082848954	0.007818744728	0.01516162421	0.01307868349	1	0.002297543451	0.07613395335	0.3546965397	9	1
9	40.68879083	362.7394149	5437.298743	11897.66771	2765.176007	-366.2492528	1446.987949	5186	7957.75	1055.568857	2253.146196	490.8544359	235.1145759	202.6161791	928.0902823	3718.480435	0.4612019158	0.2298588256	-0.0288777102	0.02300966865	0.01659180272	0.02020062113	1	0.369174255	0.4310280338	-0.006676379273	88	1
9	41.89671824	349.3524686	5200.743009	11103.25045	2601.364063	-332.9292532	1580.683801	4860	5562.566265	993.8507875	2174.212706	517.221612	232.4168097	171.1755997	925.5887166	2656.944202	0.465575646	0.2357067953	-0.0340359014	0.02574965341	0.01897888818	0.02209410862	1	0.3724353842	0.4431375327	-0.02332193445	88	1
9	43.20182635	331.717186	4886.644594	10785.17331	2538.234665	-315.418354	1485.055534	4718	5906.042105	1128.794916	2372.356927	514.7905157	207.4383112	213.2777623	993.8813802	3185.585877	0.4598919604	0.2297976692	-0.02927027979	0.02571128065	0.0201330408	0.01974072191	1	0.3680993675	0.4309114593	-0.008337296636	88	1
9	58.85684319	370.0539617	-25.8377499	11340.16604	3468.766281	1133.848569	1818.813268	5126	4216.22093	91.21619628	2311.875279	719.7916247	255.6010335	185.8891303	998.8725548	2681.024499	-0.002249477492	0.3060462086	0.101975867	0.008914048909	0.01951420633	0.01289133204	1	0.006666562339	0.5953021253	0.3403688174	27	1
9	65.52766745	357.4327062	3924.490575	13597.40226	2992.574035	-205.5376813	1704.361195	5743	4488.245902	786.3473582	2434.640566	476.1375951	188.6962768	225.1825945	969.3288144	1462.802341	0.2929964264	0.2205270961	-0.01569080903	0.01769966102	0.01656172915	0.01377686347	1	0.2350413897	0.4133719902	-0.000276211421	78	1
9	73.14841757	336.7402595	4249.006825	14648.68135	3168.421797	-238.1276637	1600.26466	6234	5150.302083	758.5606428	2604.31562	543.2816711	186.3172377	200.7216696	1058.143474	1678.223974	0.2843554912	0.2187275277	-0.01633069975	0.01661776623	0.01800559466	0.01442487987	1	0.2280535868	0.4097058261	-0.004535598394	78	1
9	76.10852418	366.1967087	4351.67899	14811.63309	3245.121614	-228.9822734	1527.067318	6359	3111.6	832.8829842	2722.44537	579.5551933	196.787557	182.1477886	1118.304738	1992.444165	0.2871243104	0.2183840431	-0.01604078434	0.01814751999	0.01802474438	0.01505560271	1	0.230286549	0.4089637715	-0.002903319194	78	1
9	77.56788571	353.422165	3691.55643	12246.73368	2727.685038	-198.9355891	1865.570817	5369	3278.044118	909.0419127	3064.172585	603.6906043	182.7586895	204.5452008	1232.224024	1598.947251	0.2905233076	0.2145206073	-0.01554658407	0.01986256166	0.02034559682	0.01561610568	1	0.2329937435	0.400881776	-0.000518195385	78	1
9	84.79022557	102.2185607	-60.08897984	11248.98722	245.0734324	1148.525237	1326.503396	4058	12229.24742	42.05136878	1025.949029	115.4626588	139.9340746	141.3642888	356.6380397	1717.860073	-0.005470128906	0.02270977203	0.102735851	0.003914787439	0.01100403201	0.009417572624	1	0.0006344476781	0.00492815842	0.3343080099	4	1
9	88.48935649	38.61686428	-26.58381998	9714.627083	1440.94509	881.1587782	1088.739609	3849	2080.88172	50.46553559	658.2663054	155.3396517	112.3363653	153.4704259	262.5543152	490.283189	-0.0027742294	0.1495282306	0.09223236841	0.005334625975	0.0146544343	0.009651717182	1	0.003715450407	0.2690976609	0.3021978636	19	1
9	107.5253778	427.8286705	857.1006192	16593.68432	2787.404441	1385.377591	1745.002839	6727	27448.0625	202.1228962	2249.175698	421.027382	235.9779437	281.782134	920.3556559	5885.087205	0.05483705374	0.17271326	0.08613074371	0.008012378169	0.01167433239	0.01049176659	1	0.04980602594	0.3167875493	0.295089932	44	1
9	136.4839519	303.6514523	1294.633655	20964.47356	5354.08688	1887.343802	1340.644223	9274.5	8595.817204	183.2902864	1741.183074	441.7864822	214.3639101	212.4549113	734.9697039	687.8915951	0.06187615389	0.2502297417	0.08868790744	0.006193908535	0.01385382815	0.007617224499	0	NaN	NaN	NaN	NaN	NaN
9	161.4012999	397.1071237	-21.48393754	13472.13439	150.0246615	703.2302488	2184.820885	4816	1518.074468	46.88404354	2879.199007	158.2148791	175.5879071	286.8730863	1014.843362	873.306056	-0.001563177576	0.01307590254	0.05240935353	0.003794560882	0.01314633342	0.007740786441	1	0.0005554791352	-0.01549857511	0.1610698657	3	1
9	169.8167662	54.82158854	2714.008007	9875.716069	566.2688322	527.1160847	1311.105719	3781	4167.62766	508.2584396	1776.876804	180.9755277	198.2286061	168.0901629	666.9621333	2334.810692	0.28368032	0.06221793757	0.05351639917	0.01619726973	0.01756381997	0.01975316344	1	0.2298715421	0.0840140912	0.2322342031	73	0.9999999989
9	221.620784	127.6259083	-104.0089772	18985.2369	6466.931033	86.91003238	1374.326481	8816	6487.53125	77.76275948	1264.079827	580.7701428	82.45828239	274.6197234	666.1258897	1007.031583	-0.005553034573	0.3414914569	0.00443599469	0.004184714561	0.01746645489	0.004363519899	1	-0.001536176605	0.668590762	0.003610628	24	1
9	231.4173477	254.2154028	1042.905694	12634.39237	227.6125856	58.05698549	2298.609821	4572	6055.72043	345.686499	3705.576	146.217367	110.0906678	319.2397406	1294.547598	5279.332891	0.08390824516	0.01643162914	0.004713758491	0.009020111627	0.01901487549	0.009685794908	1	0.06617777498	-0.009669457765	0.01614692855	30	1
9	238.0670383	270.7973524	-182.2413464	12365.11385	618.3307701	2755.759539	2308.222496	4673	1140.557895	100.4083662	3576.984588	239.5055564	768.9244511	263.8749413	1290.522813	755.2550748	-0.01484714122	0.05169589789	0.2251398524	0.009266037884	0.01945710622	0.0294877339	1	0.0009956458391	0.06618342037	0.7558421659	10	1
9	284.2377627	50.47175855	9448.519255	9554.123169	434.2003268	-599.2177521	1355.259977	3802	13173.2043	2412.304778	2537.440536	139.1054564	378.7941058	179.7368575	930.4442628	8659.572146	0.9561405985	0.04470522264	-0.06226994661	0.05276959265	0.02308675753	0.04545607222	1	0.7615635101	0.0399770479	-0.01277797878	94	0.9999999999
9	302.2969802	244.3280075	-58.19126681	16716.14965	1133.976822	137.776155	2051.229787	6306	5238.043478	64.79989758	3022.331774	291.0642892	92.48243497	287.6041214	1163.612177	2499.950553	-0.003729743125	0.06987192582	0.00826403793	0.004320055309	0.01298851583	0.005825031659	1	-0.00319213385	0.1026001035	0.009644392576	6	0.9999999895
9	348.4045329	230.5807879	-138.6064991	17684.10759	4629.2199	910.7787047	1654.442756	7701	6869.641304	77.64722241	2374.368358	738.6906318	169.201481	216.9828575	1095.249851	1935.720757	-0.007803910372	0.259424336	0.05270490122	0.00454918433	0.01781583324	0.006538199837	1	-0.001388030167	0.4979030455	0.167552723	22	1
9	386.6517512	225.5118365	-110.309846	16179.99077	1716.903649	844.7886132	1789.739837	6188	4335.849462	62.05052171	2814.76348	393.4833592	176.9672356	215.9551385	1128.097218	2076.527033	-0.006801459783	0.1114481245	0.05430744127	0.004483075211	0.01368323987	0.007488826473	1	-0.00231252929	0.1895526408	0.1691734596	13	1
9	429.2681346	18.09635151	1340.830406	8033.368336	1805.989757	291.2897991	1271.083223	3465	1167.031915	293.5695399	1625.32013	371.8258337	133.2533397	208.3056319	678.6484126	761.5501798	0.1620910844	0.2231082373	0.03407923884	0.0157263139	0.02543838065	0.01644173755	1	0.1332015289	0.4203880768	0.1414735586	65	1
9	444.3383048	124.6170628	-54.54782116	11728.42086	3012.755643	56.58223792	1589.138329	5114.5	4691.568421	71.11497581	2164.558335	549.7265646	87.89584911	224.963448	917.2183173	2099.830397	-0.004406395744	0.2466228977	0.005401514131	0.006684510499	0.02000403207	0.007985912677	1	-0.001728722871	0.4708997135	0.004552446515	20	0.9999924778
9	455.3271797	57.32202527	1944.215202	12207.33923	1855.771253	-79.95021629	1409.023131	4947	2687.923913	374.9897878	2077.305005	299.9266674	110.9883737	230.6390052	805.4530825	1237.034679	0.1588028413	0.15375923	-0.006536724685	0.01314909209	0.01552583375	0.009663894378	1	0.1272146224	0.2756612879	-0.001553581914	61	1
9	492.6361597	124.4729967	-44.44000043	12872.71456	911.8450798	77.27891473	1527.172443	4856.5	5112.282609	50.35609821	2083.105225	195.3541392	76.19027773	221.9457087	759.8472431	2256.55371	-0.003563248948	0.06974764217	0.006175980086	0.004354671095	0.01402056655	0.005691993724	1	-0.003188488669	0.1023264806	0.002465438605	6	0.9999999999
9	555.6658955	31.4821226	6.352849996	8136.304866	815.6365663	356.1361303	1106.168245	3129	2434.531915	40.32307581	1335.972274	166.3246154	95.2169068	310.142778	496.7452265	1075.311535	0.0007503432328	0.1013966813	0.04353536835	0.005188995437	0.01664325568	0.009742156882	1	0.002954906793	0.1684641439	0.1334219417	13	1
9	663.3429959	291.2950972	832.0296663	9749.323404	232.294762	-30.73727943	1784.600805	3594.5	12026.23656	223.3596579	2067.279312	131.288209	118.4651432	393.1553003	733.5317497	4799.626719	0.08519889856	0.02458729342	-0.002945128536	0.01113187457	0.01723994622	0.01262058724	1	0.06684247193	0.007264557179	-0.009786485092	30	1
9	727.4258291	485.6372111	-39.43282012	8227.653413	2620.158226	126.1743226	1189.724878	3735	6749.553191	60.15729724	1364.966003	451.2166836	74.22097091	135.2120453	603.7401781	2524.825622	-0.00480865529	0.3269572042	0.01541099742	0.008098280184	0.02318197582	0.009473626867	1	-0.000444671012	0.6383650724	0.04129260846	25	0.9316176799
10	5.624693182	433.8739132	1891.573812	12253.46333	2702.580338	456.1814991	1382.617371	5152	4855.90411	313.8367399	1961.345177	429.9470174	170.8945399	202.3917817	823.3447844	1990.806929	0.1532075455	0.2171907251	0.03791274297	0.01203142552	0.01428320531	0.01253111437	1	0.1262432518	0.4081712279	0.1524976527	65	1
10	14.49651585	376.3548285	709.3357789	11386.19277	1261.480356	298.6452865	1306.202252	4483	10470.05319	185.5065393	2401.889166	264.9454789	106.7896906	192.7864405	897.4331769	4142.540297	0.0610892759	0.1077057022	0.02664746091	0.008226626351	0.01599151383	0.008197258807	1	0.050360932	0.1808935105	0.08920653237	39	1
10	19.36033425	168.6621027	637.4081394	9692.806879	2214.913598	-55.68412294	967.9584326	4085.5	11447.10526	132.5205344	1415.527367	315.5729117	79.23299347	177.5888665	568.7053054	3189.953383	0.06584248478	0.2242381359	-0.00584952306	0.009506481831	0.01941560317	0.008296233557	1	0.05361290362	0.4234718632	-0.01870089798	45	1
10	21.6198691	398.4057783	-50.03218871	9506.898701	477.4478226	1045.429821	1887.034398	3617	3246.768421	51.48829258	1858.849287	158.2045884	232.7932748	291.3209184	666.0253784	1605.724947	-0.004853673704	0.05032882766	0.105441896	0.005593888263	0.01445586765	0.01206262414	1	0.001635722866	0.06249077892	0.3445737417	9	0.9999999999
10	23.46864951	208.5048315	1486.915356	8982.261739	955.6341817	-91.40734255	1490.839952	3555.5	3869.947917	258.9680314	1499.363577	165.597534	107.9239	201.5318879	559.9992014	1614.451586	0.1647769597	0.1054307172	-0.01104173142	0.01323372882	0.0155644521	0.01282464593	1	0.1311299922	0.1748666126	-0.01709090204	58	1
10	38.74183369	335.5156746	-38.76662218	11255.70889	649.939904	510.0842938	1582.330001	4208	3509.225806	41.06068822	2368.326823	158.2008739	134.2098558	192.6515242	846.5427582	1639.679748	-0.003710713858	0.05739994111	0.04752735397	0.004084401772	0.01272553673	0.008756097728	1	-0.0009187373577	0.07685457482	0.1449489339	8	1
10	40.75242748	142.5114689	1221.152635	7807.516262	1221.676756	-98.3021579	1266.663498	3160	2135.085106	266.868553	1674.814813	279.4578973	101.9758519	186.7247838	663.677153	1213.561733	0.163271507	0.1630125211	-0.01250029717	0.01580760268	0.02276670115	0.01394648406	1	0.1305444033	0.2948607745	-0.02086422409	61	1
10	42.61150477	235.3721709	-25.73683447	11412.16513	4747.118227	175.9411434	1240.267038	5491.5	4765.65625	81.94185653	1765.230749	681.0273375	90.00119793	212.0346642	796.862315	1686.76935	-0.002254189249	0.4155473064	0.01666607172	0.007431623335	0.02102250865	0.007979158143	1	0.002773478725	0.8229493904	0.04870255274	29	0.9999964779
10	43.93816098	437.0978062	664.0622779	12060.40755	364.2415541	1028.852488	1655.285231	4428	18977.02105	175.3215827	2293.257685	124.5542814	231.1896187	202.5094785	783.0691271	8064.909617	0.0558103362	0.02977822239	0.08285302493	0.007530222522	0.01468738688	0.01307271371	1	0.04862055842	0.01891187469	0.2799845553	32	1
10	50.95428431	300.8251921	10.80190841	12053.92516	198.2286347	54.62616445	1675.774892	4359.5	2872.389474	42.22098881	1693.243713	127.7035233	76.12884945	226.7713581	580.4415911	744.8243588	0.0009362296839	0.01572848861	0.004408698739	0.00361363396	0.01152880262	0.006619214829	1	-0.0003571916036	-0.01029429759	-0.004113904136	1	1
10	50.3672443	369.5096294	844.7466864	10459.30641	286.9578895	31.98931315	1660.162694	3805.5	14453.22581	208.8550437	2150.685706	130.8674793	92.56004004	175.1608949	750.401001	7325.058506	0.07937684866	0.0282710058	0.003424541955	0.009665040794	0.01505729135	0.01004820398	1	0.06261249455	0.01503922306	0.01097681845	30	1
10	50.64042126	534.302352	-6.424037926	10665.23721	996.165462	57.85366396	1573.189289	4111	2601.382979	48.41141211	2145.40536	212.3994651	65.04101925	195.2779523	795.3015203	1257.377131	-0.0005179863713	0.09557352479	0.005507736862	0.004780843602	0.01338153474	0.006361313903	1	-0.0004697918795	0.156106933	0.001584835255	11	0.9999996279
10	59.61118692	231.5731084	755.5192341	11683.50754	4630.815369	-32.67405741	1274.362792	5571	3887.655914	232.3084854	3126.742926	1185.531159	103.3139589	237.3893094	1417.493011	2705.880318	0.06535460721	0.3934841567	-0.003123826545	0.01217878049	0.02374796316	0.00923554563	1	0.05547830054	0.77616554	-0.004652963203	51	1
10	65.28832828	417.5316111	622.5061814	11119.79796	171.5104796	2188.806442	2046.754549	4083	6671.882979	162.4461583	1774.446302	134.3726767	395.1982592	187.8490699	627.7170492	2905.849373	0.05668457162	0.01456833754	0.1934652715	0.01083612465	0.01348856669	0.01703522157	1	0.05592888464	-0.01210492368	0.6619115233	33	1
10	66.48513976	181.4777532	5160.74097	12044.97755	1222.187527	915.2235097	1456.694658	4690	9704.978261	876.4858834	2043.91203	205.1462809	320.0508112	165.6481521	779.0047642	4268.951332	0.4294335807	0.1023263506	0.07374291686	0.02086221321	0.01437133232	0.0266016092	1	0.3484400483	0.1662372194	0.3369437039	86	1
10	74.69903753	220.4816818	909.6782487	15240.2083	945.5574796	405.8864982	1312.005832	5599	7153.915789	355.16963	4869.933907	354.7296321	176.2529255	188.4632751	1806.513582	5343.832933	0.06003685517	0.06066361665	0.02689012386	0.009824444172	0.01836915225	0.01030778533	1	0.04895161171	0.08288024646	0.08848298045	35	0.9999999967
10	75.32556383	201.3307927	1900.844862	11524.93201	1057.29658	-37.95334522	2032.967935	4502.5	2309.785714	318.4015473	1920.50931	179.6742487	128.8241136	266.0414749	706.4857049	981.6891525	0.1626647477	0.09177193191	-0.003139843225	0.01186706487	0.01495552278	0.012198507	1	0.1297537649	0.14647514	0.009337817117	58	0.9999999989
10	76.64690201	148.4884894	770.7983053	11812.3325	4697.302193	-43.71545994	1035.616904	5599	4869.297872	165.0654162	1665.544689	690.6168465	84.16376698	207.6020795	780.4512978	1769.239311	0.0673603776	0.3925357623	-0.003616829572	0.00995112315	0.02044754464	0.007503017181	1	0.05704406487	0.7741658741	-0.00591897605	51	1
10	80.14432907	187.7084674	4909.534509	11219.85857	1119.227945	786.9869883	1527.793746	4542	4232.759036	1365.967939	3113.36355	310.937683	421.6344124	198.1149887	1185.90602	2490.908026	0.4334458208	0.1004585454	0.07192245176	0.02491058536	0.01871620108	0.03645874097	1	0.3515212315	0.1622930996	0.3315297034	86	0.9999999999
10	81.33198275	300.5335831	2293.811394	14150.81331	1350.211195	-75.05885451	1819.382513	5502	4760.210526	407.5346481	2613.142041	255.3965181	142.1783807	232.0924186	967.9413073	1729.55293	0.1628216258	0.09678590127	-0.00574140629	0.01244433642	0.01154801274	0.01096923056	1	0.1297815775	0.1569054285	0.0005265656998	58	1
10	83.64058619	98.36249991	9.38738758	10190.55034	1562.139507	147.4972167	1005.827662	4068	2943.541667	53.75128225	1597.496949	265.9896011	64.99310529	184.3600259	625.0063586	1101.68297	0.0008379480407	0.1570527623	0.01442137634	0.005545018576	0.01659827826	0.006543972145	1	0.001923517645	0.2842577931	0.03441708592	17	0.9972925027
10	90.48710985	163.3547635	2778.73074	9933.218014	2214.031682	-138.6608164	1261.699075	4254	5253.06383	698.3612067	2495.691525	563.7914105	168.6083406	182.8573062	1045.391648	3533.57366	0.2740459411	0.2227949186	-0.01511584943	0.01723758048	0.02075197713	0.0180781819	1	0.2199146386	0.4182935698	-0.00260851228	78	1
10	92.66197625	604.7785085	26.86943686	8912.171841	800.5961309	37.73772077	1971.031101	3440.5	3408.397849	92.36195697	2416.919479	311.8433394	107.7555666	1175.393677	863.463833	2376.146273	0.00311946516	0.08583373611	0.004129204846	0.02104465764	0.03297461732	0.01851408635	1	0.002240958667	0.1357658614	-0.002609657699	11	0.9982921852
10	102.3269972	83.37857614	2183.930635	7641.873097	858.1479041	351.302319	1229.504923	3074.5	7647.6875	508.4676992	1521.973592	162.7527991	178.7735726	154.1942685	582.3295336	4354.924292	0.2842553931	0.1148577267	0.04854764878	0.02408727403	0.01580538844	0.02243813445	1	0.2306769891	0.1936672775	0.216676242	75	0.9999999239
10	102.3450647	480.4696598	-67.33554972	15539.45034	4848.429028	60.15902815	1294.194747	6829.5	6134.06383	79.48719554	2224.833314	744.4571224	91.34974142	212.934369	1000.050765	1651.425059	-0.004586211941	0.3162737186	0.003798247276	0.005424649157	0.01767512856	0.006197717952	1	-0.0011116476	0.6160287219	0.0009240370408	24	0.9999999998
10	103.3436627	623.7166007	-73.93218901	10301.65884	1617.401054	1110.108399	1697.394481	4199.5	3785.612903	58.81947185	1867.818677	275.6802541	214.8826697	188.5233103	721.7193903	1063.209753	-0.007360272069	0.1601648601	0.1056795675	0.006153862931	0.0158524044	0.01162363758	1	0.0009968325308	0.2913920479	0.34789383	19	1
10	115.6820461	101.5067141	-5.966246567	8644.238704	2736.759481	124.4951856	1291.994899	3893.5	4715.553191	62.57966837	1633.72477	505.265722	82.02007565	227.1913213	706.8734392	2288.816855	-0.000784470558	0.3184412447	0.01508286247	0.007817378832	0.02432586897	0.0100779471	1	0.00265570716	0.6205767844	0.04085083712	25	0.9624346876
10	119.7007563	310.416549	6790.033328	14544.3273	981.0823931	1274.913291	1889.368493	5664.5	9083.56383	1339.408091	2922.752449	219.3445671	406.2886473	264.5669059	1079.711792	4312.7328	0.4656221325	0.06769360282	0.08637121286	0.02315231997	0.01393811296	0.02806687526	1	0.3777958884	0.09378111132	0.3879706802	84	0.9999999999
10	120.6284311	623.4875826	816.8695235	12864.0208	797.0295894	372.602834	1542.564629	4857	12186.42391	170.4367846	2183.42878	176.1206646	99.7647897	194.5908538	788.5183131	3705.914392	0.0613934831	0.06370975642	0.03024647922	0.006650776653	0.01290141651	0.007275485508	1	0.05028283011	0.08923478718	0.100477857	35	1
10	121.7947484	222.1925634	7631.378174	11157.57397	880.9791632	-464.1076753	1812.115725	4465	23725.21277	2021.515825	2856.374812	191.0424658	373.128559	167.7091491	1047.270882	12455.14839	0.6845540567	0.08196192692	-0.03961261098	0.0376372613	0.02411968897	0.03820766005	1	0.5457207542	0.1205093082	0.003740411993	91	0.999942549
10	121.3585402	272.523145	1668.203809	10363.10675	4632.496881	-18.4824695	2056.093709	5169	4966.322581	403.047908	2367.537701	1001.089396	121.4874196	274.1467166	1134.541177	3189.450914	0.162781996	0.4331749408	-0.002213040057	0.0149490079	0.02550093153	0.01186182979	1	0.1341186417	0.8578891527	0.02213615686	68	1
10	121.2795185	714.2645378	2100.392395	7584.66225	102.7302945	373.8110035	1622.085851	2814	2085.052632	419.6838015	1552.844134	109.331806	182.7228118	172.0862386	548.3274386	1414.493868	0.2808474595	0.01421936126	0.04976196694	0.02038733308	0.01815704089	0.02272935127	1	0.2267777199	-0.01599901304	0.2172626657	70	1
10	127.7705266	740.7275991	40.4701609	7598.760237	1214.209372	-7.615018083	1338.243604	3114	5078.202128	46.86925322	1236.771672	205.0816536	61.33872708	151.1875131	482.1531629	1510.376508	0.005369595564	0.1571289748	-0.00085519993	0.00614482689	0.01669157498	0.008719125462	1	0.004618378291	0.2842758377	-0.01731145097	16	0.999999979
10	131.4635676	333.6900359	-64.1185338	20832.5499	451.0090841	1081.071816	2090.35894	7539.5	1749.638298	53.82493691	2121.782354	193.241262	162.3243541	205.8006889	799.0196532	587.2663269	-0.003366868724	0.02229098939	0.0530519579	0.002671241922	0.008808324979	0.006087130106	0	NaN	NaN	NaN	NaN	NaN
10	133.6479778	98.5015288	3.114607579	9581.946958	1551.745081	34.01409062	1410.992495	3890.5	5052.808511	49.9862272	1804.990631	277.2585643	78.07220801	241.8287993	693.4309193	2567.800047	0.0003206307752	0.1613312103	0.003636141286	0.005635519879	0.01837698458	0.008700136186	1	0.0008990873424	0.2931114933	-0.002844225325	16	0.9999994701
10	142.0197991	312.8268942	2563.6623	15261.85457	1576.641274	-48.9753148	1863.052116	5925	6158.873684	529.7366414	3104.19394	401.7033795	158.3427249	199.7953992	1216.077982	3411.999754	0.1668532224	0.1100047263	-0.00377482547	0.01114719846	0.0155932913	0.01124133136	1	0.1332971431	0.1844218533	0.008623664753	58	0.9999999997
10	146.8081574	411.7883241	969.236889	17738.72013	3159.017006	1602.205464	1661.408844	7342	24378.83158	202.3035671	2422.252553	501.637972	266.1619034	211.0426921	1019.273528	5682.641403	0.05674466287	0.1784078339	0.09067375841	0.006602906752	0.01266980509	0.008840686811	1	0.05168448264	0.3286626178	0.3113862115	44	1
10	148.0189018	174.8186625	5423.955901	11272.57021	1180.038581	842.4143736	1940.103503	4604	4255	1103.74228	2371.343467	266.9495735	336.9107721	231.5009242	914.9118626	3785.403927	0.4662271356	0.1052586321	0.07556532704	0.02551724179	0.01501615391	0.0284304017	1	0.3780806616	0.1719852708	0.3518305534	86	1
10	148.2878233	577.4913545	1228.430787	14499.30997	327.0760653	-22.40236719	1767.382098	5283.5	11276.69474	228.5409561	2413.179752	159.3146848	115.4417608	285.6008598	842.5595797	3844.634623	0.08399469424	0.02299583839	-0.001384105607	0.00643068693	0.01210201491	0.008421630388	1	0.06595347848	0.003970219094	-0.004716429121	30	1
10	149.4605942	461.3874767	1385.061392	20060.81743	5016.262603	1.576113516	1823.413491	8745	10554.08696	176.3870526	2059.555184	573.9477776	131.2611016	294.7804744	907.2323129	1905.427094	0.06839873164	0.2472734103	7.912003073e-05	0.006169045609	0.01425574678	0.006641848764	0	NaN	NaN	NaN	NaN	NaN
10	150.3856047	19.41846256	-45.70173158	7079.469548	2240.800681	646.3108864	1066.835083	3198	6196.242105	63.29638605	1113.953986	336.7520906	131.0144829	154.4875139	485.7552788	2478.069022	-0.00638350647	0.3162154428	0.09248938894	0.009627186176	0.02414974101	0.01260387867	1	0.002895596491	0.6164757095	0.3069232982	27	1
10	151.3457213	56.67474754	-15.80685477	9230.284831	2179.241641	396.2253557	1065.836262	3974.5	4977.268817	58.04104178	1414.525881	352.2368062	96.25083115	167.5198965	595.9152604	1461.232313	-0.001551880936	0.2427083438	0.04435447405	0.006734034271	0.01869775357	0.009442424782	1	0.002904061024	0.4629552972	0.1396803076	22	0.9999999998
10	152.125078	161.669804	5450.530147	11971.97263	1262.494535	994.3270539	1823.102271	4840	7042.365854	1001.581372	2235.045549	260.3474501	333.2165779	285.3197368	859.7757754	2379.590304	0.4552089109	0.1052966547	0.07780481026	0.02244670691	0.0150394489	0.02708456141	1	0.369386876	0.1721902391	0.3570207948	86	1
10	157.7639065	322.1914445	-165.2861398	16568.82028	1855.8817	1861.469621	2256.067154	6426	7827.904255	63.61263056	2108.086004	304.5787188	297.1569954	228.5580303	862.4849665	2693.66313	-0.009841436368	0.1165419308	0.1147067289	0.004257986505	0.01005413704	0.01056399336	1	-0.0009758540668	0.2005725562	0.3772850342	14	1
10	166.5972604	343.4162141	4651.651304	27773.0335	9272.268387	-159.0016252	1632.367501	12583.5	8738.663043	197.6952382	579.6239288	303.128276	170.1038727	214.583961	292.9796827	1057.603389	0.1667070388	0.3335333615	-0.005844181305	0.007581127419	0.01135254038	0.006172137798	0	NaN	NaN	NaN	NaN	NaN
10	170.6397836	483.2739606	-250.4677338	14240.66838	266.7954387	3268.213128	2013.418714	5190	1867.021739	78.16630685	3087.596045	132.7051687	687.9461315	218.2234351	1090.996401	950.9338727	-0.01744909355	0.01823675206	0.22421819	0.004563763055	0.01059267173	0.01776128694	1	-0.001559599933	-0.003517451382	0.7511184103	5	1
10	181.4757426	287.6537577	-66.45330587	16248.71352	3952.696851	96.30031738	1846.15617	6929.5	7527.308511	70.21807013	2350.798521	647.7661824	99.00017505	260.9675091	1039.868552	2318.092528	-0.003910114091	0.2501467575	0.006051466168	0.004678928117	0.01701692822	0.00649471812	1	-0.001247496284	0.4782416633	0.007011482814	20	0.9999886594
10	191.5540658	302.1558703	-183.2052981	17872.40644	1124.340412	2053.474415	2015.941376	6728	6954.185567	62.83618517	2561.871174	258.123598	324.5874758	227.9731229	999.8875717	2378.216906	-0.01081105537	0.0648894797	0.1122976254	0.00340327793	0.009871237949	0.009983175899	1	-0.002538616806	0.09293500509	0.3672898925	9	1
10	195.4947751	87.71311065	1925.356446	12506.78439	1178.629655	520.0927979	1698.238036	4802.5	2342.621053	368.3534239	2150.433912	228.6117869	170.28069	250.6087381	810.7599542	928.967159	0.1569106262	0.0959484778	0.04201906795	0.01237316726	0.01238789735	0.01321033089	1	0.1279672813	0.1555166952	0.1641424933	59	1
10	196.3262591	411.3151306	926.8210915	16640.80428	1902.918333	1611.95451	1809.17665	6516.5	16426.20652	265.4906584	3108.421649	403.2885088	330.4645966	222.4960916	1215.256089	7127.384397	0.05575982669	0.1212423276	0.09563821619	0.009000940652	0.01334533907	0.01021568484	1	0.05049445856	0.2095829563	0.3267077329	40	1
10	197.640325	279.4784708	-106.094127	16748.2112	2953.504836	895.4226531	1897.951178	6792.5	5565.391304	79.6873871	2321.169706	494.5293851	157.6103957	229.4274388	976.4414094	1697.821577	-0.006429927098	0.1800966807	0.05380258506	0.005018201562	0.01416825214	0.006356945743	1	-0.001198403223	0.3325943652	0.1694393242	18	1
10	204.2716825	27.87218784	1350.083756	8494.54238	1283.574231	996.4420826	1419.010955	3442	1892.515789	302.7354069	1520.97042	282.9304964	303.521041	1596.205829	603.7050694	1173.523489	0.1601071277	0.1545723277	0.1161535032	0.02565177221	0.02263724996	0.04316629091	1	0.135807429	0.2781034504	0.4226498216	63	1
10	205.416187	241.67161	662.4736369	8611.161025	516.9769507	62.78153529	2210.88951	3362	8655.06383	265.523727	3097.879282	193.7354863	104.9745166	276.668988	1126.746193	8842.747783	0.07851957011	0.06077394481	0.007213179528	0.01380544434	0.02051565036	0.01455149143	1	0.06255926446	0.08280046741	0.02477886071	34	0.9999999331
10	207.8620498	129.6034763	6071.996749	13093.71064	370.3303907	-295.5892016	1744.748848	4922	10455.62105	1164.699116	2568.430395	143.120507	264.8528761	225.3855592	923.5464934	4244.662807	0.4632783822	0.02896150855	-0.02330306978	0.02338591192	0.01296183211	0.02145836464	1	0.3687014624	0.01241531858	0.007432485283	81	0.9999099512
10	208.4232262	479.5447537	7033.40034	15386.33142	1679.691706	1367.587385	1722.633291	6117.5	9142.052083	1590.994677	3388.190691	418.636852	444.6029264	212.7665858	1351.92824	5346.597536	0.4619632598	0.1123521967	0.0885558989	0.01948388153	0.01243961005	0.0263904816	1	0.3755484972	0.1868905799	0.3959241231	86	1
10	212.1925751	662.5708122	3503.189697	11680.30102	2722.024983	-135.6138442	1962.308626	5018	2971.1875	610.8484369	1920.006628	463.2257309	168.2838084	226.5877235	817.6170912	1587.056284	0.3019840068	0.232963693	-0.01277343029	0.01778561101	0.01542543622	0.01430097708	1	0.2425782592	0.4392140122	0.01222991276	78	1
10	215.2500971	695.4572252	10023.31426	9920.37824	1049.864772	-752.6801901	1611.613913	4131	1700.053763	2063.534556	2101.863239	236.5865553	318.9198818	178.2339614	837.9145518	938.4142657	1.023170611	0.1124191726	-0.07803003666	0.03752409885	0.01595971451	0.03530671982	1	0.8151600878	0.1802999773	-0.04982849059	96	1
10	216.6752369	80.19390887	25.05569956	10602.39493	911.0569355	45.77250863	1596.133883	4022	1470.885417	56.14797287	2183.621929	243.5914742	80.0987775	238.4887234	817.3549227	841.4554292	0.002469559977	0.09054911934	0.004981716921	0.005899259837	0.01746735236	0.008763943627	1	0.001830591885	0.1456035778	0.0003175405795	11	0.9999956742
10	216.3622242	633.2453998	-68.79081368	9492.425009	1505.843709	1022.852653	2211.785141	3929.5	1588.408602	71.43365353	2881.392093	491.563551	341.1160869	752.5673433	1143.507932	1341.857856	-0.006571962673	0.1603529429	0.1076989549	0.00840236785	0.02367063569	0.02296364271	1	0.001755094242	0.2917884961	0.355058122	19	1
10	218.1917096	651.2167466	3949.628244	12923.02469	2992.479397	-204.6689016	1981.802332	5674	4739.9875	736.196586	2311.312963	502.1941289	167.251117	212.7741775	953.8094755	1957.933537	0.3054594532	0.2309420163	-0.01595084813	0.01448848882	0.01439337423	0.01356471857	1	0.2451439051	0.4349462892	0.001999368753	78	1
10	229.3481453	50.31342112	-60.3092987	11761.42518	1233.03432	558.2405643	1259.372699	4539.5	5060.365591	53.25622897	1891.806928	194.7864923	125.3677927	207.2648	680.8526161	1635.657877	-0.005205721656	0.1054113383	0.04685750629	0.004915485709	0.01692611056	0.007878615429	1	-0.001565628382	0.1769108818	0.1436346965	13	1
10	232.7637655	34.18780003	-86.39696323	10372.64502	652.378561	1044.54413	1212.670913	3881	7401.351064	51.44029177	1600.987522	137.6894003	195.0060556	186.641604	569.4046274	1860.640858	-0.008339386287	0.06481498282	0.10054002	0.005583614198	0.01519942745	0.01060434842	1	-0.001280642111	0.09268174414	0.3272383566	9	1
10	232.1774017	221.1731677	835.9926037	16478.12432	1035.842825	3399.402294	2056.956008	6203	9581.797872	172.0244803	2288.230983	234.6585654	549.8227455	233.1810877	874.1720004	3272.663322	0.05104369518	0.0659106832	0.2085981384	0.007690035176	0.01248679238	0.01528378096	1	0.05297073754	0.09503246725	0.7143282737	37	1
10	234.5304066	18.14450459	-21.45630415	9424.322782	942.0593864	382.4781001	1072.764945	3641	5575.926316	45.79057304	1730.551081	194.15464	120.3463829	195.1700044	631.2253108	1739.069066	-0.002184757213	0.1018081265	0.04151571716	0.005305266832	0.01893753581	0.009322921809	1	0.0004832341677	0.1693387714	0.1257770998	13	0.9999999995
10	238.3425961	278.8292428	5368.248254	17927.51761	4334.37575	-194.9080765	1634.31782	7827	7830.947368	968.5713882	3015.369506	875.2745533	241.7803223	225.5210678	1377.356609	3132.532414	0.2975085135	0.2435262057	-0.01085100468	0.01487561561	0.01721738604	0.01511959178	1	0.2392393311	0.4612813421	0.01813275237	78	1
10	249.5904127	89.54797914	-46.83575285	12857.8904	4136.947692	229.4870678	1349.140271	5779.5	8402.276596	77.99933391	2112.862126	675.2274891	87.55952443	246.946199	912.6832907	3105.640396	-0.003628315705	0.3143196913	0.0174005964	0.006471964418	0.02077108589	0.007264384024	1	0.0004676916664	0.6120316107	0.04808515094	25	0.9996350991
10	258.5289232	216.3177197	832.0839178	16406.48389	428.7791633	3499.570516	2206.010698	5977	15328.2	187.667601	2189.136281	176.257483	533.9410134	208.8874095	799.6904091	4788.626853	0.05221403458	0.02772796839	0.2110966098	0.007811678442	0.01163131815	0.0177752111	1	0.05359104032	0.01547163115	0.7221605822	33	0.9999999996
10	258.6434563	400.341653	1001.663909	18912.44451	559.9694711	4072.842723	2022.687014	7056.5	18192.37895	229.1203907	2742.451285	173.3352442	646.925634	225.1183054	1012.670247	5468.916576	0.0538040533	0.0288431707	0.2112896094	0.008083550991	0.009564704107	0.01500134234	1	0.05489116693	0.01778052671	0.7232263192	33	0.9999999948
10	259.4768421	288.2768835	2415.752367	15183.62672	826.911705	2131.352546	2314.675648	5685.5	1652.268817	599.5735003	3592.588923	273.0510315	591.3547734	279.5282528	1353.663983	851.657095	0.1586861947	0.05753471722	0.1461968608	0.01163359871	0.01241354569	0.02156744952	1	0.1353163872	0.07609901341	0.5233972962	57	1
10	263.4734026	45.23235244	605.0670169	10227.95425	631.4765678	814.2087572	1542.812917	3769.5	4325.387097	169.9670915	2255.341017	156.3656119	247.6103017	241.0918149	822.5082954	2859.909477	0.05867341316	0.06281871866	0.08316716151	0.009736167496	0.01904485609	0.01596932491	1	0.05134262291	0.08773395271	0.2826580375	36	1
10	266.5971035	268.3838345	-209.8979973	19055.82979	1277.99394	2239.363471	2060.417633	7403	6526.652632	78.17346427	2945.080275	307.9034267	364.6972658	425.08633	1133.049712	2417.101785	-0.01079035812	0.06496213359	0.1141806118	0.004465100211	0.01144918158	0.008752243189	1	-0.002405451244	0.09309787059	0.3738021915	9	1
10	268.3236605	85.67805641	7180.863899	11147.428	1772.241375	-396.3488412	1472.668258	4695	8119.791209	1807.639033	2700.031806	427.2799485	330.7119232	221.2243889	1099.928546	5070.30972	0.6495876738	0.1618634164	-0.03166309533	0.03662832959	0.01983084829	0.03487323626	1	0.5191674864	0.2874108509	0.02535860525	93	1
10	268.2615788	342.6108737	730.0216987	14808.31613	414.8649731	3165.052979	2455.797533	5494.5	18852.27957	216.4474859	2968.675156	197.019024	670.1468367	667.6939864	1064.495843	8605.610994	0.04905847861	0.02697235783	0.2164641146	0.008418647549	0.01353310588	0.01949922815	1	0.05138207237	0.01396243152	0.7399537248	33	1
10	270.3949573	140.8583385	-11.86746922	10602.9776	624.7227336	251.7523309	1982.638074	4018	2882.410526	50.97375788	2570.018354	206.4162746	90.31791411	240.5531662	946.4357747	1873.044521	-0.0009799323187	0.05762625941	0.02333753095	0.005635150055	0.01606964642	0.008042364028	1	-0.0002131094746	0.07714839616	0.06201403208	7	0.9999999215
10	289.0084953	60.8323833	-146.9297591	10850.35349	1039.33372	2268.999385	1641.644006	4180	2940.802083	72.10036019	1876.676817	224.6246472	412.9717177	212.2483956	692.091652	1065.948262	-0.01356156224	0.09828082557	0.2095110105	0.006482560064	0.01880507935	0.01740378621	1	0.001640987196	0.1631462552	0.703449547	15	1
10	294.6747808	215.4903917	-130.939107	16633.78973	5688.502261	396.4370439	1662.835049	7570	10026.63158	88.78648974	2495.77574	962.3945835	116.4674623	284.2906351	1189.248133	3827.200911	-0.007963226096	0.3459052594	0.02532789372	0.005718685074	0.01872950551	0.006536200842	1	-0.002130160392	0.6779422287	0.07535582027	25	0.9999995927
10	295.5243488	159.6055187	2256.912021	13756.39787	3293.027983	581.1344635	1913.018516	5918	3065.521277	507.0514445	2890.109146	695.4096205	217.0359396	256.4155257	1219.867108	1677.491796	0.1639891455	0.237483345	0.04191455438	0.01148070419	0.01800660516	0.01383388031	1	0.1353817343	0.4503720056	0.1693854153	65	1
10	300.32277	12.6434279	-91.22924885	8134.087107	829.0258688	1661.970541	1330.448557	3127.5	2086.851064	65.40135122	1454.334477	184.3102119	324.8030892	163.5767803	560.4095613	1064.033349	-0.01092240451	0.1027709899	0.2022072439	0.008469611651	0.01805214207	0.01792734315	1	0.003363172212	0.1724306816	0.6789521282	15	1
10	301.6495864	41.33382521	594.7916007	10580.49345	1242.683256	928.042638	1502.567138	4228.5	19992.80645	146.3569077	1636.333071	199.816443	175.1858451	197.6830165	625.3145369	6118.973749	0.05568062597	0.1185213674	0.08746724675	0.008398926445	0.01671330318	0.01128771485	1	0.04989541715	0.2038631853	0.2983835003	40	1
10	304.4443966	96.79862828	1134.424581	19743.23519	4807.065384	1714.706233	1054.615197	8508	8940.478723	159.039075	1565.318406	451.2381578	185.1277059	180.7667074	702.2786568	1239.41094	0.05688091479	0.2397761156	0.085954126	0.006707269863	0.01399663664	0.007654827788	0	NaN	NaN	NaN	NaN	NaN
10	306.620309	243.3170835	1393.872183	17414.21758	627.3675098	88.33657419	1849.84582	6341.5	25092.8	297.628166	2728.126801	196.5674296	116.168083	186.9820593	1020.413135	9370.847846	0.08109901918	0.03523537782	0.004744073157	0.007809265115	0.01224386159	0.007021132183	1	0.06415995307	0.0295421601	0.01612908491	30	0.9999999909
10	306.5575262	396.9916007	7534.512522	16552.5632	914.8265938	1519.211814	2269.32576	6286	4165.94186	1581.218225	3334.100127	307.9339778	458.1073839	240.366371	1316.522399	3253.461409	0.4668831667	0.05680371467	0.09333630929	0.01764718004	0.01490430644	0.02901518525	1	0.3791001668	0.071119364	0.4120205731	84	1
10	309.3668444	382.5694275	998.7645745	19696.4234	605.7542077	4239.985615	2086.3395	7299.5	21504.98889	207.8194138	2847.103686	200.316858	673.6390269	197.0166802	1086.756178	4697.061375	0.05028615472	0.03138736441	0.2154299886	0.006608197697	0.009503723111	0.01322989735	0	NaN	NaN	NaN	NaN	NaN
10	313.7280676	29.25311662	-95.85780437	8637.789882	495.713614	1820.656791	1700.369019	3222.5	1949.989474	64.98870142	1879.490999	146.3197402	411.4361495	180.9378836	675.1005607	1795.266385	-0.01235475788	0.05828680913	0.2113243644	0.008012286467	0.019538845	0.02219664318	1	0.002226072828	0.07980644114	0.7088725255	10	1
10	314.523891	260.2704358	7885.729178	17008.55285	5549.495561	-321.2760295	1689.449148	7887.5	16301.09677	1600.62285	3089.94044	1121.378242	287.0053674	184.110975	1487.72292	7468.772167	0.4596368518	0.3398343437	-0.01995437327	0.02330045761	0.02199005296	0.01859990906	1	0.3698253797	0.6602642828	0.02687320747	89	1
10	321.4213728	139.2780883	-47.24425198	16224.5287	1715.464447	102.8048363	1589.53492	6193	4933.189474	59.37278536	2457.897291	355.2358432	83.1919257	237.8710483	986.650019	1738.578487	-0.003251800275	0.10970213	0.006612912442	0.004119924555	0.01340080033	0.005328982618	1	-0.002418839063	0.1855824732	0.005166896788	11	0.9999999759
10	329.4998712	221.0533394	9708.385034	14226.76153	2487.80654	-450.3454365	1820.991985	6049.5	11426.17778	2235.88681	3161.677389	552.6949844	387.274127	217.9801309	1329.598289	6929.22999	0.6885885549	0.1798766975	-0.03047891342	0.02543833359	0.01599222569	0.03200473867	1	0.5507243544	0.3245580523	0.03897360733	93	1
10	330.4954694	206.2675013	-97.99807404	18094.87838	6215.102875	394.672687	1455.458214	8308.5	12114.47253	97.04059663	2550.882257	974.7267087	109.8697655	208.3175148	1224.508689	3083.127818	-0.005304003504	0.3460629328	0.02203878619	0.005642766396	0.01906215613	0.006017380825	1	-0.0001987334201	0.6782233887	0.06461173726	25	0.9999800221
10	334.4373084	292.8175977	-113.8284475	18524.15304	1208.975092	451.1516307	2039.804791	7022	15300.44792	54.39464965	2714.021655	239.3747112	105.0309394	216.6864094	1039.898158	3598.236477	-0.006432992067	0.0652262228	0.0250894958	0.003280124695	0.009214609101	0.005013199111	1	-0.00438266052	0.09305128493	0.06701885278	7	0.9999999617
10	349.4591687	207.6956061	-181.5007131	16775.80164	1898.575348	1913.901174	2081.626891	6477	9687.157895	69.5718078	2271.81408	356.7059448	307.8359118	230.7724205	918.0034608	2900.422777	-0.01145483533	0.1158324796	0.115645479	0.004410677418	0.0139907358	0.0105029463	1	-0.002220185846	0.1991164154	0.3801353136	14	1
10	361.8303429	349.5445877	2819.22559	17276.17452	4055.388248	867.0491964	2072.876434	7331	5502.278351	631.677053	3345.832994	894.4225355	240.5619358	263.5864559	1502.35294	2844.748728	0.1646490835	0.2424897076	0.05094211443	0.01160414553	0.01989498357	0.01281433983	1	0.1365271073	0.4608534755	0.2008674113	65	1
10	372.5803589	110.2687464	1132.677001	13725.18152	356.4267649	20.66098441	1637.994181	5044	16902.06316	221.4267044	2311.819623	140.9275275	89.79008097	203.2896941	786.2808881	6004.915989	0.08141804081	0.02664727419	0.001383182188	0.008242703862	0.01325757063	0.00696579629	1	0.06410319495	0.01162233714	0.004350693794	30	1
10	379.1833833	8.82507903	2585.333471	9367.304862	2057.197171	-189.2854677	1029.340157	3998	4702.606383	506.1642229	1733.493596	377.047234	137.2174689	172.2352032	722.945649	2103.395965	0.2810317957	0.2223964207	-0.01916779697	0.01887105725	0.02301147658	0.01565389742	1	0.2252604178	0.4173671386	-0.01500317005	78	1
10	380.6667983	191.4365029	6789.756055	13920.53264	902.7068819	1301.327092	1978.709437	5473	9481.031915	1390.332171	2855.162026	208.4432812	410.0375843	203.216236	1068.766086	4351.891302	0.4791840146	0.06706658047	0.08954629595	0.02154310835	0.01458732741	0.02807031958	1	0.3888539494	0.09235656351	0.4020587795	84	1
10	384.5514099	563.7032717	8555.141626	12368.30591	2237.440669	-447.2339876	1920.328174	5378.5	17251.64211	2260.717149	3235.82942	480.7347931	345.3970751	289.9972054	1314.519267	10801.72679	0.7008709298	0.1810858808	-0.03498113063	0.02460316461	0.01729395431	0.03225464576	1	0.5603078262	0.3269251204	0.02629320171	93	1
10	386.269055	45.49456249	-110.7085507	11897.04044	2709.530267	1181.504969	1298.018509	4976	3350.663158	85.27972288	1841.763859	423.0780062	203.8710415	377.5623639	751.9676982	1152.501799	-0.00999035255	0.2307150622	0.1003610536	0.00788240844	0.01891708559	0.01089241555	1	-0.000567280524	0.4383969963	0.3308883067	23	1
10	394.3260891	431.341957	5542.278148	18371.5138	4527.012958	-205.0302057	1698.588792	8079.5	7113.857143	1050.582117	3226.520063	852.1033882	212.5506181	211.5626301	1442.35962	3264.537453	0.3053145355	0.2445621864	-0.01094495604	0.01596370552	0.01554623404	0.01231332778	1	0.2455033884	0.4633602789	0.01964233365	78	1
10	406.7847108	342.4085191	1284.701192	16525.1714	1037.640907	65.94989844	2182.719142	6198	13275.87234	243.7661735	2453.831483	233.0256962	124.5555486	262.0487064	944.687224	4609.774758	0.07525689212	0.0658019556	0.003944882427	0.008243829589	0.01114500899	0.007925347738	1	0.05980529058	0.09329059095	0.01287375394	34	0.9999999967
10	406.620496	436.7127289	4569.746844	15460.47187	3678.513712	-156.3792811	1811.891762	6766.5	5659.359375	1157.479151	3419.904441	908.3318835	218.3680319	222.0658763	1513.593415	3463.422078	0.2997167368	0.2444534493	-0.01047985987	0.01767228182	0.01660483346	0.01419368592	1	0.2410436136	0.4631934024	0.019951649	78	1
10	407.7149573	732.4573141	-41.03494711	10605.23243	1735.530671	32.75921688	1507.293617	4316.5	8057.202128	53.05506258	1704.243128	300.222933	70.12055692	162.3788347	687.0398985	2726.918713	-0.004054051018	0.1655192366	0.003311041822	0.005248180597	0.0131386869	0.006807973111	1	-0.002575787818	0.3018808177	-0.004861655472	16	0.9999999964
10	413.1842597	267.5913411	1218.95334	16966.9773	1123.970064	80.5327753	1985.020316	6349	17183.32941	212.1168685	2459.562823	250.6646569	101.9528197	233.4784693	959.3033732	6288.414778	0.07200003651	0.07054691885	0.005662879385	0.007554010675	0.01028379552	0.006275674283	1	0.05735881591	0.1032217775	0.01818906632	34	0.9999999998
10	413.176419	363.1875124	4956.919593	16090.88531	847.9175277	-156.5087887	2368.123642	6082	4849.489362	1121.731211	3366.411333	274.4498506	206.0410418	285.2912963	1305.808511	2867.881912	0.3088497774	0.0552580227	-0.009924969237	0.01631870916	0.01186644879	0.01466042593	1	0.2460631869	0.06886210633	0.01867774075	72	1
10	414.5831003	93.62379963	2730.993578	18027.69275	5619.262013	708.5914073	1414.650331	8287	11305.64211	268.4964169	1432.558741	588.5712742	155.4414348	207.2258547	716.7762535	1302.267474	0.1509614099	0.3150966102	0.04055311204	0.008571574855	0.01640229273	0.008291629107	1	0.1258134913	0.6122249309	0.1638445928	67	1
10	415.309801	242.3204746	2031.866165	11341.24799	68.77178065	6.624778455	2579.942474	4191.5	2325.076087	684.4282727	3642.133694	157.0452338	135.3727222	484.1399202	1292.702308	1889.833723	0.178914615	0.006668262613	0.00045908981	0.01738227458	0.01848440869	0.01535587037	1	0.1419497617	-0.03100498262	0.02314404744	52	1
10	416.2413861	60.46442411	-144.7477467	10302.06283	152.1097657	2283.385906	1721.35017	3725	1915.139785	56.34310853	1586.42275	121.4558291	396.1567504	217.4693428	572.2183306	856.2679334	-0.01414512249	0.01560874942	0.2173498141	0.005383168033	0.01215298108	0.01955505901	1	0.0006343644873	-0.009069781061	0.7280794314	5	1
10	419.9278322	437.9921705	5631.274303	19005.92988	4707.011827	-160.3319443	1523.780226	8332	7064.96	1064.688506	3060.076726	825.3623391	222.0570962	190.6493131	1379.33441	3354.700461	0.3022125839	0.2427296244	-0.008682906088	0.01545742551	0.01405696765	0.01225467715	1	0.2431333158	0.4595871391	0.02668873819	78	1
10	422.3144956	120.3882328	-149.9759874	13176.49564	685.3302254	1408.791914	2083.544649	4943	5051.418605	101.2750406	2026.233092	292.2234291	328.2851608	1924.084748	709.8805558	2069.432167	-0.01143903412	0.05238365919	0.1094409076	0.009878914952	0.02394633239	0.01783044864	1	-0.003371841687	0.0668642546	0.3569245521	9	0.9999997899
10	426.2093491	426.1356029	5264.258737	17737.01321	4072.435204	-197.390468	1779.377076	7565	6496.80597	953.8276583	3155.166078	813.7450591	220.4921311	220.0051171	1384.955621	1815.819718	0.3004220677	0.2421581622	-0.01189119065	0.0124532181	0.01508983938	0.01329067721	1	0.2414939489	0.4583946098	0.01517445421	78	1
10	427.630039	268.6088465	4138.57153	13721.41916	690.2134798	-79.13253723	2437.390154	5282.5	3385.068966	1026.25997	3187.523617	229.1333437	193.8487747	275.3546336	1187.234891	2513.572265	0.303040376	0.05116324905	-0.006535832548	0.01628078001	0.01449542867	0.01594885389	1	0.241564233	0.06040948532	0.02892858286	72	1
10	428.1326805	139.1806874	-61.66676749	13280.79789	971.8644609	110.9080147	1737.113434	5014	7319.363636	55.91955501	2085.604778	162.050095	82.61140242	200.7550105	722.6597202	2954.845225	-0.004751685941	0.0741662743	0.00819442747	0.004626633778	0.01482604625	0.006194828479	1	-0.003962559488	0.1115585316	0.009287941269	6	0.9999999996
10	429.5765058	366.8931203	2297.106145	14383.8516	4353.124847	632.5256865	2334.554433	6535	2561.645161	526.7402869	3060.249321	1060.754325	271.259078	881.7070507	1425.015959	1598.104343	0.1611871383	0.307591671	0.04712221238	0.01460960945	0.02372357563	0.01733996933	1	0.134321017	0.5965232227	0.1886943224	67	1
10	432.8261168	167.6102562	-204.9956729	12424.19088	226.2308841	2860.2785	1990.851646	4500	1894.37234	68.2753151	2278.86827	141.599993	508.1433876	252.8633584	802.9763726	871.552699	-0.01758785487	0.0188273734	0.229791502	0.005036745776	0.01252561498	0.0176831767	1	-0.001321147752	-0.002250743788	0.7703579545	5	1
10	433.4722946	217.2227439	23.96440952	9890.620899	906.6257634	89.5635415	2021.981984	3889	1399.032258	51.62222299	3472.157387	332.6715722	88.11960663	257.4223813	1289.826828	1598.207484	0.003085373509	0.09424502532	0.008834139492	0.005672815659	0.02530545151	0.01147287248	1	0.002606493941	0.1533226869	0.01387316567	11	0.9999975488
10	433.4170942	437.0242403	4285.597748	14391.08897	3262.474116	-194.7701316	2108.835064	6153.5	3215.373134	965.4868688	3243.713869	735.6405219	213.2352147	281.7709596	1358.194019	3086.484716	0.3080739028	0.2374006137	-0.01310117143	0.01813547946	0.01887899265	0.01691299847	1	0.2474943436	0.4483957365	0.01263025367	78	1
10	435.2805556	126.1137299	-101.5763484	11482.41316	634.806058	1262.02575	2153.377595	4372	7854.826667	51.14730231	2052.088435	162.8747729	272.1552937	229.8605925	733.0771893	6278.921812	-0.008458902235	0.05865789887	0.1085909866	0.005027307608	0.01553286116	0.01406281559	1	-0.0009578396536	0.07990287902	0.3548531976	9	1
10	443.9329866	138.0449155	-118.4135618	12237.54641	5645.428405	99.58565674	1505.284728	6121	21594.88372	84.30219111	2146.67099	887.4253731	84.71126802	202.8601572	991.3771634	8601.227044	-0.00990647136	0.4520222224	0.007963099109	0.008089843443	0.02800301002	0.007613919642	1	-0.003444773085	0.8989788556	0.01788767882	28	1
10	452.1129056	229.2594546	1029.648898	16811.49902	441.9933728	1555.399736	1994.805713	6111	20519.84211	190.0871947	2083.838483	164.330517	277.0284301	213.4405378	793.8259692	6706.379087	0.06114269923	0.02815857624	0.09408298964	0.006824995823	0.009999444527	0.01037271854	1	0.05356470478	0.01555241944	0.3199703481	32	1
10	452.6858729	155.8293228	-43.42208661	12067.62227	722.9952258	282.0105546	1978.684827	4670	6212.136842	50.93437482	2601.555059	202.5211425	92.39314349	285.5552668	947.2479354	3523.120971	-0.00342635424	0.06027299366	0.02389447233	0.004879806802	0.01471504538	0.007725834355	1	-0.002107194418	0.08269190178	0.06344664662	7	0.9999999601
10	453.4306813	273.6836129	8552.495807	12498.92559	933.7322338	-383.1259336	2091.12959	5094	25217.46809	2261.623092	3180.322101	198.918381	367.0964272	230.4331732	1181.330971	15900.13057	0.6975505422	0.08041670572	-0.03041865728	0.03155258641	0.02217019433	0.03376351403	1	0.5566840398	0.1172145103	0.0384664535	91	0.9999901843
10	453.5790041	424.5791773	5055.319945	16136.35024	3751.835042	-232.7368532	2027.144684	6946	3585.878788	1078.352603	3272.69916	883.8399557	240.1472152	656.2410492	1478.750014	2452.366678	0.3092569899	0.2385093315	-0.01398306424	0.01540595487	0.01902986283	0.01587482028	1	0.2484021731	0.4506885827	0.009888091085	78	1
10	454.4707829	497.4697933	-260.1417494	14800.95845	1596.014931	3378.92007	2008.601335	5761.5	5431.518987	65.44401475	2489.885051	298.8068625	562.3463504	213.0431231	958.7537237	2480.476603	-0.0180839587	0.1076968966	0.2320591369	0.00471884374	0.01314277059	0.01496297991	1	-0.0004825769906	0.182953074	0.7805685571	15	1
10	456.1464695	317.4431054	-23.01692462	16619.60926	282.6373499	111.9870323	2131.288879	5989	3463.373626	52.59935789	2429.269738	160.3169066	79.93286538	262.8243414	874.1214345	1437.796854	-0.001307022041	0.01636974266	0.007249030557	0.003297663634	0.01008095046	0.004936868863	1	-0.001972899157	-0.008917673367	0.005198302394	1	0.9999999986
10	462.7974753	415.5265633	4501.300892	14356.87371	3330.076636	-150.5134444	2158.981826	6226	5168.096154	893.0192152	2803.548491	675.0422861	212.905984	574.4889191	1174.891335	1972.475207	0.3097146579	0.2342399739	-0.01033317235	0.01662315155	0.01766046124	0.01858388712	1	0.2489405533	0.4418101677	0.02248416803	78	1
10	465.4166633	505.9248607	-191.4466499	12969.68945	1235.860805	2936.71246	2336.432582	5005.5	2245.115942	74.66928371	2442.524149	253.3267682	540.5888192	314.773782	900.2143846	2359.557128	-0.01556234173	0.09815597497	0.2309203685	0.005218146733	0.01410115734	0.02009367672	1	0.001350942669	0.1630392121	0.7769499551	15	1
10	466.4004981	327.8106621	0.6879536268	14851.80562	184.7765668	109.2108029	2165.332143	5332	3090.897727	45.3919975	2563.501012	134.5550788	81.30343336	258.5095346	897.839293	1511.66333	4.202793274e-05	0.01436298849	0.007273415327	0.003190436997	0.01004369313	0.005559326299	1	-0.000914818005	-0.0131128545	0.005538267242	1	0.9999999974
10	466.9904865	427.5336926	5031.373252	17167.37776	3943.083214	-189.1610331	1812.059563	7472.5	5428.457627	762.6224312	2756.474653	697.8673469	184.9612707	244.7723456	1199.565594	3192.748969	0.2930487871	0.2359788536	-0.01038268965	0.0144881685	0.01389370223	0.01158328234	1	0.2356001789	0.4456024811	0.01850786826	78	1
10	468.5097584	492.1493137	-265.7687806	15475.53368	1543.207722	3529.550378	2286.188919	5970	5508.518987	78.3808905	2265.16678	266.3122646	529.0020295	235.2175454	859.1108626	1519.552421	-0.01814200664	0.10174786	0.2329905918	0.004841621661	0.01262443804	0.0140095589	1	-0.0005453129586	0.1705629459	0.7836064442	15	1
10	471.1429033	371.0922018	21.93148615	11347.6602	3735.45346	104.7919904	2247.648425	5238	2819.449275	80.19546566	3501.002579	1136.708487	102.0576788	298.0964863	1547.395911	2508.159494	0.001940644947	0.3298413228	0.0105080538	0.008693243425	0.02505411706	0.0098782441	1	0.004699732109	0.6442760207	0.02599517446	24	0.9999694545
10	472.6233276	384.6638434	-54.8601708	17249.07526	5709.855504	99.60404683	1820.786661	7831.5	6141.481481	97.57472559	2483.273169	993.3647104	101.1234416	243.9323299	1225.963644	2023.095284	-0.003260733633	0.3408837903	0.006613890324	0.005958673571	0.01745401553	0.006096356338	1	0.0004275493382	0.6673147584	0.01164803757	24	1
10	474.7401803	733.1221386	2653.297167	9268.697177	151.2861667	-166.8241543	1659.244215	3418	1759.252632	637.0590595	2059.237875	108.0247985	134.4588205	172.8935183	731.9670928	1064.942751	0.2976127043	0.01619489191	-0.02006731101	0.0169189295	0.01265977887	0.01575343516	1	0.2359506924	-0.01248579256	-0.02005621586	69	0.9999999988
10	475.7377714	416.4137447	4743.357985	15165.39633	3442.174864	-157.9427534	2183.912465	6593	5810.311475	863.584427	2681.20278	651.6910552	171.021556	312.1004296	1150.994237	2199.303924	0.3054111623	0.2352122105	-0.009750964482	0.01512165702	0.01448774546	0.01161702404	1	0.2455387849	0.4438833929	0.02352769416	78	1
10	483.8164802	373.6065358	-80.22509548	14997.4692	4946.339168	98.3832233	1785.545064	6849	5679.116883	75.86784622	2638.568355	892.9906989	104.561715	256.1866969	1193.32966	2135.243182	-0.005320892443	0.3392981439	0.006552444019	0.005587713703	0.01838311979	0.007807733846	1	-0.001247150518	0.6640311483	0.0109148948	24	1
10	485.8588679	594.3097518	-24.15285524	13840.7751	236.4686112	57.67501762	1789.167373	4960	3095.526316	44.73860428	2284.657346	132.0576366	67.88648743	194.0640917	796.5466889	1524.652781	-0.00176568628	0.01764279915	0.004103048621	0.003480791401	0.01063767383	0.004950761903	1	-0.002518104311	-0.006279760722	-0.005741044483	1	1
10	488.5726473	421.2890355	4295.470048	13976.893	3331.689486	-154.8203649	1792.347677	6036	5648.2625	923.1774283	3225.388109	709.9913796	202.9228319	180.0082999	1349.369672	3292.174872	0.2997600015	0.238704063	-0.01140474836	0.0162227497	0.01702200249	0.01627649939	1	0.2409505089	0.451206758	0.01660513237	78	1
10	492.663092	508.5850828	8829.588337	12374.66314	857.6976789	-374.8728171	2316.620254	4881	26098.48421	1866.090925	2577.179544	166.3932002	338.339062	247.5428122	965.6968793	13841.58542	0.7065150443	0.07197987834	-0.0311089559	0.02618342572	0.0158213123	0.03009961311	1	0.5637231362	0.09953872074	0.03791811378	91	0.9999999915
10	501.4075952	269.9231988	887.8581288	15461.90963	2546.081332	500.2124784	1664.913986	6222	21737.03333	218.5496677	2624.548359	481.4033295	160.7364328	190.9219047	1065.914663	9168.633479	0.05894322464	0.1708690502	0.03561832819	0.01020559299	0.01503524213	0.009824062385	1	0.04997147165	0.3125895931	0.1214738719	43	1
10	516.211842	267.3014818	4145.347283	14534.00818	1615.709201	960.0830122	1700.377227	5856.5	15098.08889	877.3305756	2874.304537	310.6669353	281.3447575	204.3682569	1109.61804	8622.77339	0.2845374655	0.1129395421	0.06681971482	0.01465321938	0.01351192613	0.0152270522	1	0.2320019308	0.1897806826	0.27981535	75	0.9999999969
10	516.7241083	564.395243	-31.93731272	13008.21171	2229.627869	83.60417306	1838.275245	5299.5	8088.344086	61.53818503	2079.075327	309.4423199	69.50144363	190.5304731	802.2421123	2944.897291	-0.002667038358	0.1708421728	0.007136038631	0.005200747422	0.01488740127	0.005569450906	1	-0.001163321091	0.3129823046	0.008823160324	16	0.9999924654
10	518.2385272	205.5403469	4136.02771	14244.65032	3280.219435	-208.9868239	1481.842886	6158.5	7621.129032	827.023638	2656.553564	637.7914897	182.3151642	196.0351331	1123.901873	3645.521634	0.2924007724	0.2339103578	-0.01406277134	0.01731064268	0.01967115009	0.01436777773	1	0.2348291402	0.441275936	0.005585827229	78	1
10	521.6919496	152.3263585	-91.10920911	11817.79491	2037.432746	614.6770963	1589.476743	4859	4294.021739	66.41288168	2345.827764	373.8960492	136.3771714	249.6859693	911.3025423	2239.404056	-0.007999883325	0.1737253527	0.05187875579	0.006121880312	0.0194874675	0.007794306917	1	-0.002653656143	0.3193219089	0.1622511073	18	1
10	539.6673412	257.6120779	816.2855632	14390.24605	2425.841274	1266.582266	1509.054117	5817	23125.61458	211.570984	2752.126075	442.7838009	274.5431258	179.6634197	1072.377718	11154.58119	0.05421829032	0.1722789618	0.09058603251	0.007660223234	0.01499662172	0.01313031686	1	0.04957838995	0.3159164851	0.310327122	44	1
10	540.465691	220.2766619	1872.214772	12566.70191	627.5332288	1673.492646	2055.594075	4630.5	2500.892473	442.2671343	2806.722602	192.397594	424.8372789	243.3398316	1023.356407	1526.550427	0.1529284642	0.053860473	0.1377106209	0.01135199979	0.0148085734	0.01901371669	1	0.1301344947	0.06844849307	0.4926439715	57	1
10	550.4914727	458.7331878	3898.933301	12926.89886	1417.314269	806.4768319	1908.929321	5200	10451.07368	875.2711833	2847.830969	280.5875409	262.7381397	209.7471983	1084.822561	5341.086423	0.2947431906	0.1099646873	0.06245696039	0.01674477199	0.01514519324	0.01895336569	1	0.2398777546	0.1834510725	0.2670192724	75	1
10	550.3701102	517.6771481	2061.291353	13248.16062	1965.557584	-46.44931151	1906.269212	5295	1479.557895	418.1495483	2596.936987	415.6287358	131.3695334	183.7771309	1024.409812	1071.705032	0.1586067117	0.1520006984	-0.003629186489	0.01162542713	0.01563205117	0.01094113255	1	0.1272143264	0.2720169184	0.008396944664	61	1
10	554.0820388	559.6306506	1673.720955	9958.526913	2254.969973	-49.7338582	2249.954587	4283	1685.547368	441.5017422	2638.212601	582.7164336	124.2530404	314.61834	1119.069451	1316.149758	0.1683800153	0.2274353498	-0.005828754669	0.01298391985	0.02206910349	0.01435253581	1	0.1358442414	0.4290934364	0.005172153889	64	1
10	567.7668452	193.5209974	-8.290684444	9606.215516	2265.742258	203.0431698	1676.797591	4133	1832.268817	67.53076655	2698.59361	639.0716184	89.68065242	167.869632	1130.956935	1311.061735	-0.001023165023	0.2304399971	0.02097458518	0.007527814254	0.02189326929	0.008367275651	1	0.001740122718	0.4372403373	0.05868418424	21	0.9999999141
10	574.5981872	299.5306147	-200.2417036	12892.18189	249.0956267	2899.646953	1879.004013	4766	2972.12766	72.15257076	2447.028255	141.9161666	548.728962	200.6823971	845.7537699	2200.536974	-0.01520463151	0.01990231909	0.220914249	0.004893886842	0.01252914823	0.01875826192	1	5.70698304e-05	-9.005148673e-05	0.7402694316	5	1
10	574.2920856	376.4355034	-45.14929423	11703.12104	804.0786365	71.56735127	1712.225654	4455	5928.989247	46.85763759	2493.287116	176.011931	77.91766123	206.9981262	906.7903487	3177.545298	-0.003602582563	0.07243796648	0.006254207395	0.004441453361	0.01433642083	0.007369703932	1	-0.003182004542	0.1079334146	0.002802015604	6	1
10	594.6518117	499.4881625	7977.134061	11500.67591	1933.4136	-453.509346	1560.178049	4908.5	11628.4086	1570.540485	2421.167709	357.7860821	282.7163211	187.8998084	977.8911864	5993.135153	0.6886054917	0.170724899	-0.03772888993	0.02780092468	0.01742414402	0.02756104593	1	0.5501795772	0.3054425534	0.01367326793	93	1
10	602.5979913	315.3504568	3665.709974	12466.7526	1326.209128	812.6490475	1737.661521	5062	11836.25263	670.8505392	2384.999939	254.181185	240.7041252	206.839123	903.2701577	5619.337051	0.2855632636	0.1102882207	0.06488856183	0.01669230117	0.01670160408	0.01631219732	1	0.2326728126	0.1842335145	0.2733063644	75	0.9999999998
10	603.9318056	259.9192898	-133.9560088	8389.294957	796.1817514	1782.559172	1895.084851	3298	870.2842105	74.00971373	2417.742178	252.9411214	528.1001149	287.9186373	907.6880143	715.0437371	-0.01535763915	0.09680734186	0.217613433	0.009437075429	0.02271456216	0.02312559968	1	0.0006808864666	0.1601443299	0.7309857364	15	1
10	605.9491342	377.6404536	886.5413965	13255.97017	5601.680599	-8.969122464	1455.964228	6399.5	6441.494505	219.7796993	2451.287681	976.9338778	117.5609006	190.6562943	1144.996163	2956.514424	0.06770150672	0.4224134033	-0.0006813640324	0.01044242028	0.01999203845	0.009322384243	1	0.05786662	0.8364391122	0.005139011761	51	1
10	607.4685386	434.4173056	-33.91416388	10406.1233	1126.666063	232.2743238	1766.288765	4119.5	2502.322917	50.72990511	2118.689156	249.10944	94.31509036	202.7581173	809.8330762	1462.75568	-0.003138044951	0.1067961968	0.02229623435	0.004984463778	0.01573369583	0.008020838579	1	-0.001400042293	0.1796232754	0.05929561698	12	0.9999999956
10	618.0148896	560.8121131	484.0814638	7281.131034	2293.258518	215.6176885	1793.338756	3344	598.2736842	145.2164638	2031.171932	657.328381	112.7697729	237.6404077	919.6965408	403.7644521	0.06850960084	0.3152924536	0.03018502549	0.01318771445	0.02529936921	0.01457804103	1	0.05908839306	0.6134056731	0.1089627883	49	1
10	619.8526522	169.5234268	2448.363402	8368.401949	1975.951854	467.6665315	1699.196593	3658	6859.976744	580.3839806	2128.697247	546.4497624	200.203748	377.4659008	914.4781585	4503.516127	0.2916559752	0.2418495764	0.06126747005	0.03095900468	0.03140679257	0.02498298743	1	0.2389579361	0.4582943933	0.2658924438	79	1
10	620.3555668	381.3170844	892.3191283	13435.86696	5641.236232	-14.23638283	1447.20859	6585	4743.428571	184.6025066	2233.376703	925.3816212	115.1451566	302.3707229	1051.929553	1905.313268	0.06796270932	0.4214946335	-0.0009910930175	0.009667419919	0.02248505607	0.009106711302	1	0.05804562294	0.8345200234	0.004103588299	51	1
10	629.3571811	89.60821351	473.6878378	8175.333327	878.7852914	170.6930036	941.171848	3118	9920.389474	159.6167459	1982.902293	219.83603	100.7017158	182.2052985	747.0546881	6377.129699	0.06115966477	0.1057743051	0.02262073071	0.01127380219	0.01928241514	0.01166932403	1	0.05014613756	0.1768432063	0.07525683802	39	1
10	633.1197327	174.2005816	2699.536306	9420.43154	2267.996793	555.4434678	1510.661432	4198	10506.05682	449.353661	1603.702416	386.8391925	201.808217	174.3607668	675.7067405	5433.854195	0.2830306259	0.2410249294	0.05871711389	0.01569360418	0.0233911481	0.01914601589	1	0.2318772932	0.4566477436	0.2550635743	79	1
10	641.3572874	217.6015596	-75.75038886	10010.03998	517.1262062	1161.95899	2088.200244	3758	5593.222222	48.8779756	1529.719895	150.0065873	209.302791	289.0731229	570.4913793	4622.137197	-0.007366700495	0.05107340719	0.1163411223	0.005129334203	0.01491843751	0.01305106031	1	0.0003001348122	0.06413544109	0.3816689057	9	1
10	655.3227305	222.6261013	-98.15365745	10182.2221	643.6282472	1089.871239	1426.959866	3857	7014.322222	53.29054002	2098.47864	165.0200908	242.1055937	177.0343681	765.5937882	4617.742694	-0.01006296142	0.06249383797	0.1058613583	0.005376270407	0.01405718633	0.0107451334	1	-0.00236394255	0.08789548999	0.3451592634	9	1
10	666.661042	380.4697738	3289.949482	10851.74377	220.3777916	-157.9003248	1668.939384	4083.5	4881.797872	751.5180024	2590.020904	137.7483306	147.0923951	182.0597085	943.6454898	3085.576775	0.2937362273	0.0221232355	-0.01463078647	0.01547480548	0.01459138993	0.01606336335	1	0.2332505992	-5.9342463e-05	-0.002003985273	69	0.9999997499
10	747.6735677	180.7116743	-9.519626118	7290.363258	1219.292005	297.1715433	1033.779156	2955	5187.402174	50.48067947	555.5044865	144.2216784	74.07291224	163.1729188	222.0562408	731.4526877	-0.001324987834	0.1650741117	0.04057045363	0.00702078182	0.01886208606	0.009614000876	1	0.001895220982	0.3011567031	0.1244834488	18	0.9999999993
11	7.301316854	146.4551008	-24.86891201	8462.904538	1764.546042	736.6910675	973.6353279	3514.5	3470.831461	64.32047891	1235.965141	242.2756016	144.9704195	189.7102639	480.3081641	1186.507185	-0.003397033115	0.2113084886	0.0871772479	0.008248858304	0.02245746289	0.01160996469	1	0.003668235419	0.3978092155	0.2863206969	23	1
11	9.847027816	261.507967	-7.599425248	9515.648273	525.8968007	413.6326555	1394.508869	3559	3155.457447	47.31527736	1818.85203	150.507315	106.8508548	183.005861	661.3260205	1598.633325	-0.000850570544	0.05493280417	0.04479448801	0.005340160672	0.01549166669	0.009723073251	1	0.001175514551	0.07166761327	0.1360994856	8	1
11	11.70422517	314.4660162	567.620052	9922.627322	1696.95728	795.2369015	1476.806452	4097.5	19117.16842	152.1263367	1909.716241	294.8671406	192.9626592	179.3610575	737.5685657	8983.646531	0.055674523	0.1730487899	0.08077464307	0.008977722077	0.01843444034	0.01631107613	1	0.05015240989	0.3174449939	0.2767883598	44	1
11	26.30951455	500.5425171	573.6694586	11615.64525	750.0856712	2257.729068	1502.639201	4387.5	16174.08511	142.2936247	1833.090631	136.9325954	367.1192321	193.6659288	656.8145535	4898.347495	0.04886591677	0.06432163664	0.1931507167	0.007824620323	0.01218284921	0.01588430498	1	0.05025650043	0.09164752215	0.6604112652	37	1
11	27.36017317	416.4915224	637.2782804	10608.45416	1130.007415	894.0823936	1537.177945	4114.5	10205.56383	162.1333281	2076.109141	236.4059028	191.037655	167.9577836	791.298833	4747.05722	0.06057995473	0.1081162092	0.08466051139	0.009053522737	0.01408215382	0.0155883204	1	0.05352169326	0.1821139598	0.289527906	40	1
11	36.44913282	382.7412786	10663.90582	10904.4039	1160.83191	-759.8098194	1325.97168	4429.5	2587.043011	2585.446111	2690.731611	282.5246748	407.4386448	153.7175525	1056.927179	1644.642547	0.9775257183	0.1032625638	-0.06678889882	0.03834116291	0.01682158986	0.04040468318	1	0.7791502565	0.1617526714	-0.02180378171	96	0.9999999999
11	37.54742643	270.6280408	7.903516741	8073.189706	123.7939584	384.6651466	1725.197443	2919	1540.585106	42.57024089	2063.043882	118.0595117	126.6968467	212.0476667	726.1067177	674.4117853	0.0009066927453	0.01521946328	0.0472977616	0.00606500138	0.01660494508	0.01148000974	1	0.002247677966	-0.01108864199	0.1440412082	3	1
11	38.32333714	645.333994	7.675650432	8644.496099	1965.177047	329.8404826	1207.795586	3670.5	4440.76087	49.21870432	1281.96593	281.0014721	97.35332839	174.3304011	521.37074	1307.619138	0.001030977882	0.2304056581	0.03917509849	0.006073786798	0.01719054998	0.01011146666	1	0.004504352521	0.4372608341	0.1220386786	22	0.9999974936
11	40.46521935	298.6745381	-13.25180019	11611.29244	170.2749309	542.2787977	1691.554775	4165.5	2226.073684	40.05401463	1934.374361	125.1319335	120.3814334	250.8665504	678.5830718	863.1817348	-0.001036561	0.01479846715	0.04731934063	0.003541696431	0.01222206849	0.007351237557	1	0.0006861611262	-0.01194604644	0.1436545856	3	1
11	42.26295336	134.239081	0.5800659364	7746.187617	252.9662083	104.3575776	1150.290559	2817	9873.021053	34.68085022	1605.650465	105.7781953	59.79374254	164.0688662	546.2495698	5909.776762	7.019155452e-05	0.03290307623	0.01390567053	0.004995381735	0.01984051145	0.008102204846	1	-0.0002559584723	0.02556150305	0.0289780341	2	0.9999022072
11	55.51924323	359.1967435	-9.416127608	12114.08263	2639.043669	224.2698614	1448.930767	5091.5	2199.806452	72.52491718	2431.136079	500.6126583	84.48373974	206.4374866	981.4005622	1080.601828	-0.0007221827613	0.2192145209	0.01973170747	0.006279369231	0.01638344972	0.007301349583	1	0.001766468729	0.4138381266	0.05414516232	21	0.9999999705
11	68.14700623	136.2525038	-32.78557632	9096.979311	542.2798306	874.835275	1228.456109	3399	5205.34375	51.10604165	1736.113585	136.8486222	209.5917692	162.0174939	632.073214	2579.985834	-0.003570529225	0.05889700626	0.09571148813	0.006019853718	0.01461030324	0.01114700868	1	0.002172231688	0.08027160976	0.3114933152	9	1
11	67.29144454	724.481922	32.62378675	7459.323525	157.1781147	88.97208044	1320.101507	2709.5	9902.168421	32.62878253	1212.324149	93.2853206	68.07950292	147.0017342	420.2167539	2765.053717	0.004968377315	0.02091458014	0.01240345518	0.004395073919	0.01361753263	0.009161165938	1	0.003429999532	0.0005210504852	0.02458474502	2	0.9999762081
11	73.57588279	60.82986145	36.17414568	5998.705231	1359.177414	212.0943235	1144.934058	2546	2760.447917	48.38935603	1194.721008	275.0280483	85.54425551	178.1195074	487.4136992	1718.657756	0.006447719441	0.2257508814	0.03653522465	0.008418905492	0.02591435728	0.01197756639	1	0.008626597335	0.4274899331	0.1140403988	22	0.999994138
11	78.69725975	593.5288494	1411.920523	8093.256573	1783.760912	-59.55373171	1886.753284	3540	1836.135417	342.5709285	1970.02011	462.7336719	107.6913886	191.3300261	833.7709551	1175.598908	0.172543518	0.2263729843	-0.006976793725	0.0140750648	0.01996794962	0.01395353288	1	0.1390979226	0.4268303131	0.002138854166	64	1
11	79.67586488	331.4336642	-23.67456524	16330.96342	3415.033712	279.678391	1309.371576	6769.5	3159.425532	71.65075415	2212.49995	524.0891399	95.68978308	207.3320856	918.2478426	1091.292333	-0.001694214211	0.2179843274	0.01780614113	0.004759683487	0.0149461173	0.005946566677	1	0.0008538425964	0.4112725937	0.04723331519	21	0.9999997732
11	80.43545545	647.603665	-31.342857	9700.305728	2983.581057	396.9958797	1505.515196	4383	11759.32609	60.51225587	1361.004287	418.7766786	95.6123519	188.8320559	590.6092138	3938.668702	-0.002981942687	0.3139882703	0.04296996615	0.006568635843	0.02213358555	0.008723318899	1	0.002552529257	0.6114930548	0.1365642269	26	1
11	83.36635636	398.346017	-41.79456893	12333.79541	2841.224195	574.6349958	1956.103476	5287	3884.368421	78.67910994	2381.503615	514.4357011	148.6359496	325.816407	966.5824914	1903.030719	-0.003682749756	0.2273595181	0.0482807284	0.007145879061	0.01904225092	0.008485085584	1	0.00124778138	0.4310176761	0.1523220371	22	1
11	84.27291706	626.8776772	21.99245026	9409.981658	112.001107	10.74631305	1577.662052	3349	1965.968421	40.89427228	1775.752799	112.8361433	62.99784466	135.6276615	634.7759512	1067.771675	0.002137966888	0.01271311038	0.001112625964	0.004812448173	0.01270323794	0.007470609087	1	0.0003663715678	-0.01661033381	-0.01530803094	1	1
11	89.76935285	194.7891451	7697.13149	11792.05502	1849.67039	-472.0488087	1449.230267	4945	20399.83333	1629.313151	2425.882701	350.6351581	320.1240163	177.1862842	948.4521759	9488.518839	0.652627552	0.1587927761	-0.03771957132	0.02209758489	0.02034457861	0.03034731086	1	0.5211941774	0.280943878	0.005051158464	93	1
11	97.00484906	125.2322986	5530.676678	8371.464696	837.8712012	-402.2329656	1333.166152	3399	5504.397727	1379.380716	1997.512088	213.4600223	274.6603511	175.9170786	775.7581158	3736.853848	0.655986973	0.1016331796	-0.05060944657	0.04012187487	0.02104104985	0.03598092678	1	0.5223895797	0.1617216772	-0.04030698038	92	0.9927451157
11	98.28013035	615.5394759	648.5623687	11146.53433	624.7039686	916.0535302	1440.855277	4172	7634.688172	157.2687196	2274.788215	151.8667865	208.1294211	149.2773241	820.846886	3405.86737	0.05859539571	0.05712332845	0.08197606168	0.007230319326	0.01304004397	0.01201475614	1	0.05113661472	0.07585940416	0.2783652619	36	0.9999999989
11	104.7646896	504.6349838	675.1768566	11131.13268	1758.944672	204.4073227	2484.261317	4675.5	8887.287234	229.8422631	2597.486927	539.9434033	455.2817097	2835.531068	1003.204629	5603.878767	0.0607142427	0.150016675	0.01933094458	0.0152894302	0.03886622253	0.05071765898	1	0.05013308526	0.2690187756	0.06502812215	43	1
11	106.2689639	173.5016887	-15.94878301	10886.59715	186.3896396	523.2192071	1679.490559	3944.5	2077.666667	47.62651207	2095.963519	138.6992025	133.8601148	243.1842404	744.9649018	906.7444445	-0.001666630603	0.01749703664	0.04733243485	0.004759992213	0.01461817846	0.008668617878	1	0.0002152317818	-0.006316338822	0.1436297603	3	1
11	106.5081694	282.2382493	-132.4332437	13038.24222	781.4274683	1390.225513	1675.80381	4874.5	9471.053191	59.53093965	2820.633827	169.3599726	320.0562463	213.4631041	986.6655795	6666.068375	-0.01000961388	0.05854671654	0.1067299919	0.004411135416	0.01507201675	0.01077320116	1	-0.002316537266	0.07967539616	0.3480619833	9	1
11	106.4615358	382.7011532	-39.63387017	13869.11845	2246.25049	108.0115615	1744.341236	5661	7005.957895	65.35454523	2789.032167	400.5052847	87.75140237	254.4646155	1066.707699	2656.079401	-0.002956074633	0.1587772272	0.007598017601	0.005075526352	0.01499866683	0.006588845779	1	-0.001515540068	0.2878473875	0.01001422879	16	0.9999959143
11	106.6050317	537.2209472	-17.58425222	13000.38192	263.7486211	53.53526861	1687.109973	4647.5	4405.610526	49.68667229	2263.895341	122.2400418	93.54199582	399.0924063	777.2086813	1505.428929	-0.00133720602	0.02201669238	0.00415275645	0.003892911113	0.01121458055	0.007464861432	1	-0.002117608148	0.002830438242	-0.005347628188	1	0.9999999999
11	109.3013126	39.52589361	402.0008977	7549.720312	193.3965055	1315.699286	1088.721142	2768	8756.75	97.32696809	1232.041873	100.1973399	255.7258791	144.8835347	447.2260603	3094.765639	0.05423331591	0.02639331511	0.1720930834	0.01075471119	0.01456341947	0.0190902504	1	0.05279702796	0.01242805656	0.5878379491	33	0.9999999999
11	109.5845539	441.9930792	2479.613122	15223.59384	6291.702294	-131.7563892	1680.719108	7288	9330	416.6341423	2347.641437	959.7233005	143.0986471	216.5201534	1114.212474	2911.541451	0.1617108065	0.4146785463	-0.008936512131	0.01138240315	0.01679746587	0.009942344858	1	0.1326186636	0.8193158641	-0.001858726403	68	1
11	109.3661337	655.5867043	-26.37317708	16144.56381	4743.632156	279.6552013	1215.902666	7096	14191.01064	91.50306944	1203.086272	409.8087195	118.6629202	474.8626721	545.6791656	1436.265344	-0.001585742123	0.2990825877	0.01729113922	0.005743863288	0.01480738539	0.007192854191	1	0.001910152386	0.5802593952	0.04775224995	25	0.9999537582
11	110.3829672	119.7803524	2742.173678	9750.284801	475.3981335	-211.4210911	1834.142521	3712	4517.770115	622.0781249	2056.859762	158.098979	250.1865018	350.8955046	756.3452565	2402.067679	0.2870423907	0.05097793102	-0.02028630675	0.01901290077	0.01854244018	0.03313148888	1	0.2278937637	0.06010041931	-0.02228225135	72	1
11	112.7917411	57.14795812	6979.063667	7546.678604	548.198892	-582.8379592	1071.056846	3000	7571.6	1729.931041	1751.995821	156.6343496	316.9327707	145.3961576	671.5857815	4988.762641	0.9218568217	0.07478407809	-0.07672744182	0.05279139846	0.02169857416	0.04612734048	1	0.7335658897	0.1029131548	-0.06981176843	95	0.9999996819
11	113.658282	357.4823097	883.6080837	14880.24258	426.5759862	1323.572203	1876.984331	5447	15955.47872	232.9091874	2984.613657	155.4357427	286.1525058	191.4322122	1049.979295	6972.31366	0.06041909409	0.02689000453	0.09003571272	0.007343434405	0.01257035009	0.01170998266	1	0.05272039077	0.01289123133	0.3057846357	32	1
11	114.2543438	457.7817716	-2.628672867	16166.76896	1501.304325	75.59199949	1972.909643	6180	3108.93617	64.42025417	2456.78056	269.6613664	83.52082619	177.6083425	923.9957202	1040.38355	-0.0001919287339	0.09581355282	0.00469463974	0.004109188511	0.0114919504	0.005368502433	1	-0.0002554239424	0.1565987454	-0.001142182762	11	0.9999998003
11	120.7256038	192.564235	46.77094557	8687.843413	2728.498323	54.69927153	1916.650143	3906	1055.297872	76.45151223	2206.605537	748.7190749	85.50915787	229.8119758	991.042375	805.2498154	0.005713851479	0.3129676559	0.007348596359	0.01063027725	0.02912766882	0.01112527656	1	0.007321836755	0.6090570763	0.01547924917	24	0.9999991112
11	126.1413449	109.4525829	590.3335067	11781.64867	266.1575198	2111.667727	1366.661447	4293	12818.62105	132.7857164	1732.841361	140.0925302	374.798153	157.6746556	607.1877329	3856.974101	0.0497694746	0.02220415622	0.1810848154	0.007325290695	0.01364360138	0.0168822121	1	0.04971965169	0.003799853144	0.617753553	33	1
11	126.5188556	242.688499	9883.232144	14086.32312	1508.480289	-587.4253422	1623.780478	5711.5	8876.4375	2059.224186	3047.907454	341.4082262	384.3463942	187.1298031	1194.912203	4100.886802	0.6840037843	0.1052147812	-0.03726896505	0.03185781197	0.01522148652	0.02918128773	1	0.5457106645	0.1689833121	0.01236191621	92	0.9875361412
11	126.6011511	384.5775181	2517.128993	15826.21639	2545.642842	727.2854374	2128.389908	6515	9028.032609	453.8244039	2683.188877	481.0855657	207.5389754	215.3449775	1098.47245	3202.464811	0.1598513003	0.1627863365	0.04671653919	0.00992630558	0.0149083941	0.0119951816	1	0.1314379918	0.294791513	0.1829250904	62	1
11	131.9429529	161.8592523	732.7875004	11784.99587	1250.281086	370.0090755	1587.088503	4603	14343.5625	188.2516364	2270.004159	245.8592446	118.3030557	241.0942885	846.6744755	5066.54743	0.06319924432	0.1063502724	0.03163448831	0.008380987402	0.01902293551	0.008620481438	1	0.05234185171	0.1780786079	0.1068860085	39	1
11	132.6580174	616.5146705	6449.291699	9393.221197	1530.924483	-459.9321991	1785.299298	4076	8285.404255	1647.617949	2313.097742	371.9118243	326.7867332	403.0539889	953.7533637	4088.950704	0.694148339	0.1629119134	-0.04938595446	0.02649408159	0.01690832424	0.0357874073	1	0.5538099638	0.2890334171	-0.0255376091	93	1
11	133.3972831	365.4264794	-4.195862951	12829.08406	3149.530794	66.71527972	1910.142049	5554.5	4208.782609	71.71038156	2739.367545	617.7637484	86.66898943	261.2778703	1116.830634	2452.527859	-0.0003208607791	0.2384312231	0.005503331486	0.006094111987	0.01733470253	0.007556115554	1	0.001451247735	0.4537892088	0.005619381842	20	0.9998786283
11	134.6269741	63.69202798	2651.124426	9604.917545	963.3300577	473.5022169	1340.980331	3788	7715.670213	499.2892391	1700.385588	204.0567242	148.1093404	180.1595667	650.3055684	3064.914328	0.2813570828	0.1022115282	0.05077786332	0.01866337446	0.01640571083	0.01667092214	1	0.2283347193	0.1673586117	0.2233566539	75	1
11	134.5064114	407.6303394	1073.892369	16887.95801	1030.832418	532.031338	1918.178108	6241	13911.6413	213.9104051	2511.697831	210.667504	146.6498875	201.6043219	932.2356882	3949.926408	0.06432964174	0.06572713601	0.03281168493	0.006789082188	0.0121708234	0.008033701448	1	0.05281884544	0.09342467448	0.1100758424	35	1
11	137.7821731	48.15930532	-4.296106221	8476.477593	457.4773025	807.4303799	1275.327444	3113	3953.427083	44.06877257	1357.430636	135.0556337	165.4728675	172.7233514	495.1355624	2056.423404	-0.0004701627641	0.05607448073	0.09538541591	0.005657914246	0.01533258133	0.01269674234	1	0.004602509657	0.07435658743	0.3110046207	9	1
11	149.6531001	714.6041762	595.2431728	10672.91785	2314.754709	818.7189714	1145.585738	4499	7233.042105	138.1249169	1686.292789	390.8870648	169.4600502	146.30147	705.777621	1917.765565	0.05868248885	0.2210009174	0.07824438291	0.008233278836	0.01522757529	0.01071978735	1	0.05299992611	0.4173205457	0.2700862821	47	1
11	153.5608062	524.2715898	2262.488465	13526.80961	1414.34279	-63.50168975	1957.363539	5359	5304.829787	525.1468027	2967.375143	277.8673706	120.5992195	234.2953218	1094.038288	2899.810586	0.1677964977	0.1036569687	-0.004543607647	0.009007871107	0.01575509782	0.01009262194	1	0.1339276607	0.171180166	0.006007829948	58	1
11	168.4750436	352.2591568	2757.600209	17547.11433	1053.589223	2487.21234	2151.033945	6604.5	5296.319149	517.6358821	3032.08841	251.1423917	524.4027491	241.8711361	1154.638246	2053.020352	0.1567836169	0.06051298504	0.1417711842	0.01057317904	0.01209120201	0.01560707493	1	0.1335562214	0.08229693355	0.5077506607	57	1
11	171.278343	23.59925546	4584.150954	7016.460139	806.4794343	-379.2361591	1058.753448	2841	5758.666667	1211.91812	1776.457425	197.740735	210.3820712	146.1808598	691.0450033	3696.84825	0.6491475639	0.1129638801	-0.05560044084	0.04288457921	0.02243995125	0.03562935211	1	0.5167405828	0.1853708529	-0.05881424067	92	0.9999874512
11	173.8033528	93.81543159	-22.30194436	14494.5285	686.6694634	245.0060322	1428.34756	5308	7740.957447	47.51153324	2687.110911	195.6201177	86.63775542	238.8658739	945.5259805	2969.223634	-0.001722521454	0.04864299019	0.01815405296	0.00359106436	0.01417306424	0.005578827689	1	-0.001237664272	0.05840460456	0.0436822642	7	0.9999891502
11	173.335307	201.6289676	12846.31573	12926.50204	1375.901275	-877.9081286	1532.809316	5252	1314.094737	3284.763277	3325.261435	366.1362153	551.1816288	180.2202793	1328.196766	732.2012436	0.9994842679	0.1043825059	-0.06495762833	0.04057773584	0.02044130987	0.04922354279	1	0.7968778083	0.1638748465	-0.01036769703	96	1
11	179.6887468	221.5564108	4.944726556	16058.88158	1508.673176	78.98345915	1852.576935	6079.5	3707.723404	56.01450666	2453.314779	300.9406746	83.46599073	263.715999	957.4847041	1227.054252	0.0003609215565	0.1008093529	0.006051532453	0.00371922328	0.01231391238	0.005518610346	1	0.0003327442784	0.1670117091	0.003813581572	11	0.9999999942
11	178.8525526	287.3087247	5292.592666	10892.18703	3447.12891	-303.7819752	1941.346541	5192.5	6247.945205	1352.150299	2948.843641	933.2027314	374.3269935	2329.815031	1280.573001	6000.962966	0.4652463267	0.3090992641	-0.02761889549	0.03012016949	0.04155093851	0.04176062978	1	0.3734715202	0.5961145896	0.0008289724728	89	1
11	182.6139483	772.426603	4867.809274	7187.469637	1157.58551	-442.5670785	1304.445257	3053.5	10208.70968	1069.389345	1528.445154	221.8322889	234.3925062	170.6556619	609.1594647	5606.493564	0.6816293367	0.1627991215	-0.05959424148	0.0307803832	0.02008942558	0.03312067863	1	0.5431466335	0.2888621379	-0.06370409737	93	1
11	186.4758927	278.6496187	7779.365088	17014.54724	5405.170963	-385.6708228	1704.951455	7802.5	16146.26866	1360.162894	3001.558553	1049.705313	267.3347193	282.3787998	1419.404138	4325.686005	0.4628065848	0.3235603983	-0.02218109333	0.01486491851	0.01948399815	0.01678472399	1	0.3720284643	0.6263069391	0.01945702733	89	1
11	189.9690652	292.420073	7281.448428	15354.8894	5023.789863	-340.2740056	1969.856494	7134	9535.129032	1262.767139	2505.063749	882.6718549	272.3308029	256.1907624	1181.997434	5013.280335	0.4703259023	0.3304231452	-0.02211809734	0.01993147069	0.01811806367	0.0191044315	1	0.378144271	0.6405314703	0.02160586087	89	1
11	191.3234363	467.3108011	2602.22649	16386.36128	2606.443944	747.0673109	2304.704771	6679.5	7369.565217	457.3932175	2682.302261	473.856212	241.285848	264.8240995	1101.630576	3173.297703	0.1633151931	0.1641237272	0.04550363696	0.008462359752	0.01441981493	0.01341992314	1	0.1341565251	0.2975356579	0.179573176	62	1
11	192.6002512	130.6354846	755.8713061	14055.17015	308.1595421	2735.824805	1653.528089	5067.5	13674.92632	158.4104678	2137.61533	143.3388078	404.6482325	190.1288995	734.5218965	4001.919553	0.05390553072	0.02282472089	0.1937598717	0.007944903721	0.01203519208	0.01610336144	1	0.0538213073	0.005129616914	0.6625180984	33	1
11	197.3088597	367.4764433	1105.878621	18713.15957	2163.403115	1753.534061	1904.773729	7362.5	21308.05208	210.726568	2622.071248	365.1547699	310.0750394	227.1298071	1060.631998	5615.999474	0.05898938627	0.1165939624	0.09377891394	0.006522229233	0.01107857208	0.01004996898	1	0.0529115651	0.1998524596	0.3209006242	40	1
11	198.6499757	81.49638163	1393.27453	8342.769476	1793.038745	-35.09637813	1957.785528	3670.5	1771.147727	370.9008974	2119.532569	451.073929	118.3826821	317.2509449	875.3710357	1166.686018	0.1635563005	0.2128007265	-0.005362120391	0.01376311325	0.02135697058	0.01506966393	1	0.1318257465	0.3986499312	0.00525864079	64	0.9999999997
11	197.3725185	283.2062147	4794.969118	10216.09881	3268.939454	-208.7856181	2026.052916	4854.5	8723.577465	1454.206208	3111.894861	930.5802626	228.7900909	226.4884432	1373.902785	4780.832595	0.4647519344	0.3156735603	-0.01797804461	0.02810956823	0.03399473778	0.02346290773	1	0.373748651	0.6098788135	0.03420681988	89	1
11	202.8251654	520.7810752	745.13568	10802.97012	603.3179592	316.4246592	1813.845659	4019	2859.663158	232.652392	3235.5561	222.0372023	125.6745645	226.1749646	1190.487744	2559.92998	0.06927390067	0.05358650359	0.03101645336	0.01093779768	0.01680978609	0.01154830077	1	0.05652185528	0.0680649176	0.10467661	35	1
11	202.1466664	576.5814445	891.6583785	13771.14813	4173.711895	351.1036046	1769.466977	6204	1223.178947	240.3612105	3181.541817	966.1736584	161.5351303	203.6882571	1389.561562	549.4965583	0.06855952774	0.3057460271	0.02713116668	0.008144271006	0.01990675793	0.009180006157	1	0.0588229712	0.5934935504	0.0981560651	49	1
11	203.2747295	153.4398407	777.5906808	12116.44672	1329.433239	1063.219238	1977.143749	4819	6360.670213	193.6026839	2331.438503	253.243873	242.019156	231.9132107	871.1838881	4188.310716	0.06451166107	0.1087612663	0.08536198062	0.008966920052	0.0172712921	0.01218836851	1	0.05672427113	0.1834225591	0.2928786751	40	1
11	203.6151108	500.619789	966.2951978	14361.80939	6217.864235	-36.53238769	1728.926929	7019	4543.729167	247.7477041	3082.659369	1332.881879	114.5383024	199.8801806	1507.243978	2555.345594	0.06993596358	0.427103535	-0.002423889925	0.008214193699	0.02036214287	0.00828535188	1	0.05960852564	0.8461788332	-0.0002330156542	51	1
11	208.4261198	70.63744796	15.20807097	11393.11877	1658.753981	43.81043408	1456.555399	4570	4281.488636	54.57160971	2004.220406	311.8893523	74.44383451	207.7609974	772.1925891	1195.165511	0.001157513633	0.1468460222	0.003910918604	0.005115005805	0.01664179653	0.006971474715	1	0.001407993203	0.2629207282	-0.002107384432	16	0.9999981824
11	211.428769	289.0416465	5217.180658	17869.6807	434.8232895	3883.725576	2372.997123	6789	7037.802198	815.124528	2648.062281	197.1181401	661.5112932	264.8318338	1041.235667	2872.640381	0.285321802	0.02477814838	0.2127056452	0.01312751338	0.01003093773	0.02300576758	1	0.2405047406	0.006968566998	0.7815428116	71	1
11	214.522898	707.2925069	3227.669654	10949.57464	569.8569015	538.621319	1845.077536	4224.5	6386.073684	639.4104382	2306.50535	162.6385766	223.5625681	329.7058924	856.8269703	3178.811879	0.293741706	0.05384849071	0.05324363509	0.01801205348	0.01328954884	0.01794806358	1	0.2378163455	0.06647016368	0.2333839333	73	0.9999998414
11	216.5270863	111.6732069	-34.11108252	13098.36773	2913.296009	251.9919258	1364.818012	5532	2346.734043	68.15582934	2507.906618	555.5539046	90.3426991	278.5561053	1024.381581	1007.714759	-0.002245992503	0.2202711336	0.01994224631	0.005473729981	0.01860513781	0.0066159817	1	0.000571010633	0.4160566515	0.05454978375	21	0.999999992
11	218.177304	322.5802837	-17.88101096	16828.86183	1677.625759	91.06670392	2045.316153	6407	3815.564706	71.33729596	3054.355817	401.344658	93.21946089	209.9888957	1205.515582	1640.862313	-0.0010507861	0.1013894311	0.006019792613	0.004497724265	0.01367407097	0.0059029665	1	-0.0007936225368	0.1682345989	0.003393727847	11	0.9999999985
11	219.1198025	55.40288607	-11.58483101	8174.915708	2673.05791	343.6980503	1510.33837	3670	6026.010638	71.34023871	1495.285139	476.5940634	93.22036652	238.2957624	666.7140839	3017.30472	-0.001359570009	0.326232279	0.04409848642	0.009884046767	0.0306746752	0.01008195311	1	0.004073425597	0.6369974319	0.1411814807	26	1
11	219.4584178	425.712264	-23.10875197	15733.88846	3519.589541	354.1334093	2620.218951	6789.5	2916.252632	114.6967419	3049.007642	861.1009602	307.131243	2008.530176	1290.702448	1433.201363	-0.001429750867	0.2264240118	0.02390793502	0.008731182125	0.02807669194	0.02290378507	1	0.00154485394	0.428894223	0.06861194444	21	0.9999978797
11	221.6282305	379.4949019	1195.334893	19203.96965	3440.202778	644.653893	1815.314523	8009.5	19717.58696	227.2504498	2838.087308	576.0164018	157.2942433	202.135872	1210.729353	5151.263134	0.06120473937	0.1746649628	0.03401886259	0.00611627489	0.01336390758	0.00753295056	0	NaN	NaN	NaN	NaN	NaN
11	222.3258083	781.6312	565.2384088	8082.07258	2468.898791	125.8699592	1137.178556	3662	3893.136842	134.3600089	1725.148771	510.7191174	90.20615959	135.8999501	753.0350309	1791.858281	0.0695466613	0.3053435894	0.01713792024	0.0112597939	0.02122412615	0.01105295067	1	0.05899533577	0.5925829465	0.0638476741	49	1
11	223.4365123	573.6468312	2860.221831	17104.04297	2763.730884	737.2859354	1893.345558	6922.5	7582.861702	609.8414441	3344.895313	604.6078568	248.911883	228.5869699	1395.571838	3141.696985	0.1644489547	0.166946368	0.04626584924	0.0100133723	0.01444474269	0.01265287065	1	0.1351469753	0.3034106456	0.1825478189	62	1
11	224.5753361	731.3575253	4107.995093	9332.32142	2021.252238	-275.1366252	1407.937591	3991	8238.542553	1036.029277	2267.19487	454.4725658	192.6628794	155.1582775	927.2185622	4790.633948	0.442010976	0.2188027845	-0.03058276153	0.02273944851	0.01992750714	0.02136895361	1	0.3535502374	0.4081738834	-0.0173148869	88	1
11	226.2091726	688.4716103	-36.44652976	7796.991465	766.5238298	828.8257173	1820.339101	3001	2724.369565	48.13358274	2472.904731	250.5398303	283.7828935	203.6299402	923.4574661	2413.569163	-0.004436156039	0.1010381533	0.1073597998	0.007079991856	0.02139655998	0.01554733879	1	0.002714122738	0.1681656194	0.3527177436	14	1
11	227.1464224	312.0091715	-78.24659651	11560.88072	120.2544004	1404.092078	2628.186975	4213	4928.8	65.54208118	3568.096046	146.4590003	414.0291597	306.4821197	1207.457327	2896.263092	-0.006970031804	0.009754297025	0.119197448	0.007758389041	0.01790731502	0.01741121214	1	0.0002835609994	-0.02195088593	0.3904707337	4	1
11	229.3315685	34.44132002	1384.964736	8209.730264	475.9330372	-115.2699702	1450.284583	3142.5	2519.117021	325.3261633	1872.65491	203.0546402	128.5468293	894.2127013	683.0761954	1351.0091	0.1676539281	0.05660359962	-0.01331176073	0.01607983814	0.02559911794	0.01875826885	1	0.1326939402	0.07307825702	-0.02563684969	55	1
11	232.4582772	746.6388718	19.97938539	10314.00937	928.364369	29.53945178	1647.599379	3954.5	2830.489362	45.21312731	1694.14602	170.9340173	64.33812414	192.2340859	630.0606217	737.8597026	0.001944559171	0.09160971231	0.003082299637	0.004799819916	0.01243299104	0.006176112807	1	0.001306172062	0.1478071689	-0.006336380769	11	0.9999948498
11	233.0911219	197.2553072	716.4547035	13505.94504	1345.301463	2561.75434	2117.749193	5342	2681.93617	220.5533004	2482.768411	347.3737507	655.7636413	1441.935165	897.6215859	1415.142523	0.05327502483	0.1028787497	0.1963919042	0.01436967273	0.02092036098	0.03363945419	1	0.05446572201	0.1719674908	0.6737094767	41	1
11	235.3490003	8.496801423	655.6870291	9223.295558	3531.927653	-74.36359856	969.0183253	4323	3759.085106	148.4914979	1505.824375	599.4725796	83.36412044	203.9921349	709.8527572	1648.751953	0.07026006925	0.3866530225	-0.007907083415	0.01105585283	0.02699408377	0.009370655421	1	0.05903218249	0.7618514784	-0.02023559066	51	1
11	236.5017473	129.6557511	-207.3054115	12942.0496	708.6362461	2906.608131	1963.974763	4867.5	2502.510638	77.34989846	2393.235241	175.7777766	549.4871048	229.6003784	859.5027503	1203.068959	-0.01645353511	0.0559842265	0.2253466121	0.005863325069	0.01376878073	0.01971089264	1	-0.0002263518152	0.07513695146	0.7563052156	10	1
11	238.5730861	371.1973245	-40.55390391	19590.20617	1987.004718	140.6493709	2017.263642	7539	3291.677419	61.73046209	2913.507723	367.6940959	87.88229506	240.7981362	1156.298393	1093.765128	-0.002092941348	0.1033211072	0.007606777091	0.003330275119	0.01192222142	0.004660651884	0	NaN	NaN	NaN	NaN	NaN
11	249.6078103	406.4514164	-154.0467486	14906.97049	247.1370438	1792.684584	2417.43961	5369	10451.5914	51.80577255	3042.841567	162.9853166	395.1842351	251.6158465	1086.14306	5181.67675	-0.01072099493	0.01758415705	0.1178579526	0.003832171559	0.0118977928	0.01157680996	1	-0.002708729071	-0.005605397823	0.3851950076	4	1
11	252.1851345	378.6199068	-18.15465733	15015.61707	740.452231	367.596295	2392.325213	5482	5607.234568	58.21456795	3184.418907	241.4306213	124.1966367	537.1394777	1127.424145	3447.725146	-0.001258134464	0.04933311289	0.02430405991	0.004551124179	0.01660657913	0.007641006225	1	-0.0004790923318	0.05987610619	0.06505648176	7	0.9999999333
11	255.6290537	575.6110069	1033.332695	16141.44479	427.2314787	515.5560358	1900.030124	5855.5	19688.35417	260.0958808	3007.40988	158.2590878	144.3419512	194.271668	1052.138316	7455.902836	0.06510727162	0.02600292027	0.03350232167	0.007125351188	0.01243189607	0.007796442282	1	0.05299427704	0.01064445826	0.1115282933	31	1
11	258.3051284	215.7887174	6238.097364	13525.12924	290.5031653	1264.272232	2024.384002	5082	3485.408602	1601.937144	3465.018921	188.0322145	431.6292007	257.1107019	1262.01744	2287.078187	0.4585563375	0.02123754219	0.08985516224	0.0220035021	0.01561556145	0.03250674386	1	0.3717728089	-0.002929856381	0.397071197	82	1
11	264.4666478	379.9742529	-29.37944029	17366.5202	882.0109573	373.9844602	2321.826337	6411	5910.4625	63.41531239	2780.083016	268.08795	144.2622235	529.1883077	1069.130999	2922.563462	-0.001711202586	0.05208067598	0.02219810291	0.003998340216	0.01229904205	0.008335186985	1	-0.0009377194596	0.06559296396	0.05775291092	7	0.9999999791
11	265.5884499	34.59622913	-10.09750303	10263.49493	198.0475855	465.3757289	1382.297921	3650.5	2663.752688	38.35951586	1747.812801	125.3047338	120.2367604	190.3856193	610.9483902	1005.519535	-0.0008946943366	0.01835589456	0.04440057094	0.003918997917	0.01299681009	0.008111250622	1	0.0006644757126	-0.004552689226	0.133703129	3	1
11	266.4454984	263.1214249	2900.433444	17614.321	2854.685293	-6.909598874	2497.934811	7197.5	2503.755319	523.5687398	2817.309254	615.7881133	166.6187948	324.2657546	1230.717034	995.8518446	0.167666705	0.1652503621	-0.0004174344883	0.008790318834	0.0161239902	0.009973959236	1	0.1348373598	0.2995542854	0.02195962568	61	1
11	268.0789243	247.2695251	-92.74723332	18730.68274	6194.498499	388.0149278	1559.314055	8660	9984.106383	89.96657504	2822.347858	1002.008849	114.564564	238.828407	1296.120691	3047.408839	-0.005093608855	0.3271805794	0.02118062224	0.005103793524	0.01890849071	0.005881814105	1	-0.0003158743107	0.638869221	0.06116628789	25	0.9999820895
11	272.4272193	94.43866818	-85.69107339	11249.65375	1119.703254	1186.851794	1788.160855	4373	8304.296296	69.91579925	2239.429682	227.3369683	236.1992995	291.0231191	828.1986296	3928.018242	-0.007740343422	0.100846692	0.1061089897	0.006975955414	0.01807264217	0.01145039304	1	-1.360648438e-05	0.1677924373	0.3476268992	14	1
11	272.4743308	195.5890445	832.3351753	16422.22862	437.7601833	3355.051296	2084.423809	5992	15025.94792	189.4025918	2294.359108	158.8077977	548.8921118	218.7661484	835.6722381	5137.938172	0.05247622995	0.02722320478	0.2078267558	0.007588747505	0.01084848283	0.01620305758	1	0.05359409808	0.01439686838	0.7109101403	33	0.9999999997
11	274.6249474	607.4254918	10126.40983	14210.29196	1435.104392	-607.1017736	1849.393002	5652.5	6643.787234	2193.034602	3132.736855	324.299423	349.2506738	216.2659024	1221.677039	3477.633007	0.7098297134	0.104778872	-0.0402212438	0.02317840996	0.0150005141	0.02744802795	1	0.5662251018	0.1677945009	0.008122169704	92	0.9973135894
11	274.3299139	687.4199397	3373.191585	11221.37612	2549.779507	-239.792207	1736.133616	4794	4340.085106	773.0709029	2518.278592	524.6545978	177.129097	183.7794837	1038.034327	2698.914691	0.3049296312	0.2261521002	-0.02281364167	0.01490578285	0.01685046874	0.01532028616	1	0.2442384896	0.4249279543	-0.02196748061	78	1
11	277.5736781	106.7126871	2624.539897	8915.260298	437.1612653	494.7426701	2155.775	3415.5	1824.949367	859.7384973	2954.005835	180.2637644	299.0598676	231.4343986	1081.986448	1922.629882	0.3000364613	0.05248624728	0.0549515599	0.0204768849	0.01972917539	0.0377437587	1	0.2429501171	0.06357824236	0.2407020668	73	0.9999998069
11	281.9795922	236.5419064	-30.87177853	16939.94984	989.4596371	394.594049	2058.256655	6334.5	5877.152174	62.97240819	3020.969439	268.7026295	109.5748396	245.7485843	1145.760639	2679.947609	-0.001886520652	0.05712765611	0.02347862633	0.003848791581	0.01325022448	0.005778697297	1	-0.0009372861584	0.07611949356	0.06227787557	7	0.9999999616
11	282.6129018	548.3671516	-21.93051778	17068.44434	1167.047267	125.591032	1825.234173	6298.5	7515.043956	65.1821473	2802.49864	260.7245056	110.5721071	239.94889	1061.904601	2149.290601	-0.001308233786	0.06841915736	0.007266603095	0.004043517361	0.01136149074	0.007173294874	1	-0.001330341881	0.09954208275	0.006717634507	6	0.9999999586
11	283.9882163	388.4482579	47.62583772	9475.697167	502.8123632	108.8468256	2542.297076	3567.5	2217.8	47.86322685	2795.198553	202.0282445	93.14497905	377.6930156	1028.971613	2494.538426	0.004975874419	0.05577005191	0.01135362212	0.005637879629	0.01862348139	0.009620393245	1	0.003801737125	0.07314566754	0.02193640983	7	0.9033207151
11	290.7267342	560.9208791	7004.50098	14925.08706	329.7420826	1376.473945	2041.999053	5619	5996.659091	1503.694509	3246.390491	168.2533255	439.7583486	287.1216515	1208.536168	3196.089413	0.4606452659	0.0223781086	0.09245770674	0.01817495488	0.01115383284	0.02717226062	1	0.3736211846	-0.0005582248247	0.4065776858	82	1
11	291.6028517	322.6689813	8632.765398	18209.71827	6119.948325	-393.168344	1533.567888	8558	18685.11458	1673.052741	3274.648084	1132.854638	314.5949917	239.2678782	1503.273984	9169.79101	0.4716804959	0.3270194262	-0.02113313217	0.02127180914	0.01892150087	0.01842126961	1	0.3792485647	0.6334312215	0.02522663399	89	1
11	294.6992014	634.6060574	2114.486289	12720.77906	1219.89435	559.3307976	2293.565769	5025.5	2417.904255	508.8454641	3012.258498	302.4776657	209.5318444	340.1832751	1136.930153	1174.495472	0.1639943102	0.09635779125	0.04415132227	0.01108272696	0.01388188526	0.01342852837	1	0.1337813657	0.1563109361	0.1731587248	59	1
11	296.2065243	145.5901043	4014.258424	13780.89958	1445.462553	875.3825102	1771.387913	5448	5949.344086	996.9260454	3277.019939	370.7609626	312.9250681	206.735733	1259.826386	3449.445899	0.292372773	0.1034244783	0.06446051561	0.01693456799	0.01716094172	0.0242229433	1	0.2380200678	0.1698591932	0.2732098258	75	1
11	296.4732378	438.5012806	5206.199541	17254.43372	2759.7465	-209.4165045	2202.408575	7082.5	5466.385417	1057.280737	3224.004245	540.5915499	237.4983442	227.0816227	1319.000789	2197.932921	0.3065726361	0.1623284253	-0.0124576345	0.01287245346	0.01280455759	0.01468019814	1	0.2454038936	0.2919808911	0.01240221454	76	1
11	297.2640024	289.4025008	1175.642254	19249.56974	4784.492548	1780.407202	1347.957335	8334	7515.93617	295.9675783	3152.642941	778.1257191	351.1161853	189.5660317	1348.861695	2349.016059	0.06290309552	0.2406333923	0.09039273517	0.008314964975	0.01721690006	0.009502909027	0	NaN	NaN	NaN	NaN	NaN
11	298.9056927	118.2816074	1.295883578	9417.788635	510.5212046	21.69837806	2380.624206	3551	3979.702128	57.62328438	2232.154721	171.139246	95.04578179	385.0247199	792.7564113	2584.335716	0.0001753695401	0.05555147332	0.002408902131	0.007364614779	0.01964866971	0.0120181578	1	-0.0005983884031	0.07268344029	-0.01008268802	6	0.9999999805
11	299.0060045	162.4363278	707.878005	13463.64204	237.9267733	2705.671393	2263.682208	4983.5	9889.333333	245.2174637	2421.911115	241.1720406	690.124853	2012.302803	803.0025266	4291.708764	0.05240732423	0.01864276752	0.2024925822	0.01701234858	0.02320728912	0.04190821699	1	0.05310525941	-0.003515282545	0.6922248179	33	1
11	299.3027235	204.1897739	5125.745825	17135.56505	3959.087848	-165.1272069	1630.000182	7358	5350.231579	966.7008448	3039.558709	794.1870445	212.8560904	234.3544433	1353.784156	2573.762634	0.299778024	0.235184587	-0.009536120428	0.01528682913	0.0215855258	0.01329414427	1	0.2410363105	0.443884346	0.02296652188	78	1
11	299.8572914	509.1857744	-109.1445323	14722.72583	700.3573015	1671.682658	2469.711954	5373	4250.968421	65.11815121	2961.408362	212.1035905	343.780741	350.8266333	1084.005168	2301.199449	-0.007284275509	0.05032304306	0.1133935723	0.004553324512	0.01174641043	0.01107123061	1	0.0001758635659	0.06255272459	0.3714835272	9	0.9999999999
11	305.9342321	21.03622809	-103.0178155	10006.35066	163.5835204	2115.217357	1388.264246	3651	1544.537634	52.24197874	1541.504336	129.7863699	362.8737337	170.3033339	543.4600231	588.9761854	-0.01026492601	0.01653396843	0.2073332116	0.00521381649	0.01427566093	0.01616047716	1	0.003140662443	-0.007243349922	0.6943965789	5	1
11	306.3281446	258.6579105	4306.95338	15011.54264	263.1391037	3248.148937	2477.633028	5601.5	5725.527473	872.2418691	2950.039583	173.7781445	718.9622717	328.0346354	1100.314137	3047.172979	0.2874807525	0.01852407781	0.2173370443	0.01691673673	0.01271348459	0.02980022706	1	0.2424426109	-0.006056738274	0.7978676598	71	1
11	308.6972902	330.4720845	8375.27856	18000.21951	5970.82035	-373.223208	1742.39636	8411	11401.32292	1587.724441	3214.207326	1130.930578	312.4583913	676.4988291	1527.892412	4493.632062	0.4715892082	0.3244891538	-0.01946299284	0.01984243174	0.01816441755	0.01951675715	1	0.3792467629	0.6281699724	0.03090471953	89	1
11	313.1828307	576.1523627	7350.547524	16041.32368	4981.678076	-350.2095972	1808.863697	7294	13030.70423	1392.417121	2915.890683	938.7966104	260.396261	185.209618	1343.423382	5367.056446	0.4682621643	0.3182808629	-0.02355442284	0.01850037771	0.0199837838	0.01573631452	1	0.3762519372	0.6152416397	0.0158259655	89	1
11	315.4871059	120.2450594	-51.03025894	15559.84946	4861.182658	73.52075093	1423.188909	6869	5053.010753	83.37882737	2279.858341	722.4371687	87.40822514	204.118548	1020.73175	1639.229926	-0.003029375572	0.3206751664	0.00480287471	0.005894775448	0.02163479737	0.005716824253	1	0.0002523046886	0.6251908084	0.004878281438	24	0.9999999995
11	316.8601116	161.460935	1227.667555	15430.64731	399.9343193	65.95505659	2156.827882	5670	21669.12632	257.2917843	2107.812917	144.559414	111.7745764	227.9338493	736.7362801	5904.177914	0.08052363119	0.02614169803	0.004595723621	0.008603511276	0.01160702712	0.007675027402	1	0.06357738414	0.01059783408	0.01522861027	30	1
11	316.2381641	550.4086686	7822.72674	16635.42694	2680.378874	-382.0395785	1978.782197	6933	14235.6383	1597.161036	3171.544241	596.1042677	259.1177266	235.481906	1348.995397	6909.181843	0.4750584043	0.1670102406	-0.02373822571	0.01775569913	0.01463298038	0.01722419647	1	0.3798211382	0.2999565073	0.01252258402	87	1
11	317.2906124	192.5512575	-225.806797	16311.5347	259.8840948	3625.712917	2126.975811	5834.5	1258.329787	83.42162725	2518.484508	175.5416465	644.593705	276.0638139	952.6383868	612.076167	-0.01452177713	0.01741274128	0.2261920197	0.004654018534	0.009918098834	0.01805063157	1	0.00089792598	-0.005251981013	0.7585915808	5	1
11	318.6909244	315.4829855	1238.736354	18571.94235	6086.928839	1612.154354	1966.969104	8625.5	6224.642105	248.2308404	2920.101517	1019.193081	310.6206031	223.242051	1366.429149	2215.714005	0.06689104756	0.3220785695	0.0877136973	0.008390954212	0.01664512194	0.01011576134	1	0.06140896898	0.6279197568	0.3075328901	50	1
11	317.9920284	390.5061787	-57.10770719	19280.0488	466.1340188	133.1163996	2006.505437	7104	5534.923077	57.68548238	2491.22227	206.6780437	84.90583706	251.1859751	973.3132466	1897.147995	-0.002909613173	0.02478410314	0.007047640461	0.003016291608	0.009907543388	0.004579503192	0	NaN	NaN	NaN	NaN	NaN
11	319.2626808	727.4796562	673.2281984	12293.21578	1209.650481	2313.205941	1578.112316	4676.5	5403.62766	139.7264636	2027.556879	212.4164739	407.1519113	214.8073683	756.5811888	1488.267731	0.05465140603	0.09917517457	0.1891671051	0.008778598247	0.01167889344	0.01374923563	1	0.05507942373	0.1641912583	0.6489632012	41	0.9999999999
11	320.6290171	448.0554692	6426.49797	13544.55869	615.9523413	1109.040381	2391.228108	5246	2924.510638	1801.690784	3751.524326	234.0581937	429.3521782	335.2607006	1402.522846	2228.950921	0.4752608862	0.0489272652	0.07973670454	0.02211485317	0.01528839062	0.03476591319	1	0.3848827701	0.05453715602	0.3667522509	84	1
11	321.1612865	585.7798802	5340.608623	11380.49424	3492.576488	-391.4178074	2299.61626	5418	5837.714286	1394.155908	2910.405584	929.3995196	427.0956579	1806.806398	1263.707215	6624.866885	0.472429066	0.3090863275	-0.03231748611	0.02353780835	0.03407714277	0.05628091796	1	0.378940149	0.5959855742	-0.0137434179	89	1
11	325.4168326	370.1082676	-276.8180622	17571.03557	275.5354764	4128.868559	2595.264456	6391	2006.677419	73.7441661	2541.749286	174.6938959	679.058224	230.7515582	949.9145945	518.4043067	-0.01591756034	0.01701277419	0.2344448113	0.004335758804	0.01001069325	0.01465408324	1	0.0002811752528	-0.00602006222	0.7867699332	5	1
11	327.4474813	416.6319243	-62.43128476	18235.72509	3167.05665	973.5215225	2179.580455	7498	5671.095745	74.57394862	2460.149144	499.2295724	180.4349642	249.9568461	1027.241591	1858.959722	-0.003643666016	0.1690078227	0.05323968518	0.004224293689	0.0142128864	0.006175666658	1	0.0008635175502	0.3094558271	0.1678280855	18	1
11	326.8894609	574.7274495	6802.688051	14490.19026	4549.235049	-374.9116848	1658.720696	6772	16988.71429	1491.936922	3146.418479	1011.244167	294.0473036	203.8458851	1442.380938	7035.495428	0.4644278459	0.3169597952	-0.02706857568	0.02069318006	0.01793562487	0.02037209665	1	0.372946285	0.6125059452	0.002761308188	89	1
11	332.5811499	385.418272	-107.4402556	16528.64993	730.0262145	1981.814133	3365.876647	6131.5	17555.14286	67.84867273	3521.619699	300.8578717	412.0908162	846.9021103	1313.607351	16559.42898	-0.006437209126	0.04732242358	0.1228928446	0.004387607662	0.01332935803	0.01200513636	0	NaN	NaN	NaN	NaN	NaN
11	339.4820195	66.71659939	662.0688894	11353.74452	290.3475509	992.4228706	1644.800974	4218.5	14565.77895	179.1599991	2106.766955	146.3713214	214.6433181	224.3469898	740.9261101	5769.915037	0.05979685574	0.02593719662	0.08475569896	0.009606568142	0.01435118672	0.0143055339	1	0.05188549499	0.01087935015	0.2873722672	32	1
11	340.6781463	787.4494585	2309.195843	7970.488133	1750.332307	297.7383376	1621.771733	3426	6165.5	483.2988871	1680.711188	355.6013189	170.250642	394.4233184	700.4477499	3402.481074	0.2948006543	0.2240985263	0.03852774484	0.02110892643	0.01944749172	0.02191070682	1	0.2398625191	0.4211320914	0.1875592667	79	1
11	342.7040204	227.863346	1034.171674	17149.98188	2828.595757	1502.928195	1902.218155	6928	14448.11579	190.8741712	2236.264237	510.162558	261.7433984	257.0203986	963.8943892	4754.09189	0.06096344584	0.1742285651	0.09178560228	0.007883268709	0.01451386951	0.009958506669	1	0.05508283522	0.319918005	0.3160859367	44	1
11	347.5250159	22.68344876	13.27785588	10166.36873	651.4753284	33.43421503	1444.212139	3818.5	4273.770833	42.85122137	1862.687625	171.1130698	73.78187289	196.0898058	692.0394467	1597.80594	0.001387209844	0.06138286825	0.003478013116	0.004507224816	0.01465002763	0.007245384802	1	0.0005106381459	0.08482912693	-0.005945360945	6	0.9999999906
11	347.9156333	129.5548505	-17.14245906	13574.64788	879.728626	88.11676937	1873.433437	5155	5164.870968	53.26739684	2099.506875	193.2771769	82.60387859	492.4592654	735.4925601	1838.761234	-0.001363567318	0.06365656331	0.006319138309	0.004175973114	0.01429759773	0.006381780666	1	-0.001491686486	0.08961255916	0.003297977882	6	0.9999999624
11	348.736105	387.2151691	-145.6737937	16343.69562	939.2304899	1800.736009	2222.19668	6049	13219.31579	80.20559559	3514.028153	260.1667792	434.6005072	587.2560302	1279.532153	10313.76098	-0.0092524988	0.05975381727	0.1169633813	0.005826109944	0.01359990336	0.01447826935	1	-0.001066086587	0.08224652627	0.3836259466	9	1
11	352.4487295	276.9629316	1171.460891	17481.08268	4153.983954	647.9465493	1757.176799	7627.5	21958.24419	257.2786794	3046.755836	752.3365639	177.1622777	278.9548607	1342.272032	7798.117112	0.06560192743	0.2357237591	0.03704343214	0.008146137773	0.01535601595	0.008823256811	1	0.05619691619	0.4476739181	0.1297550636	46	1
11	352.5938104	291.4903959	2345.500602	14576.51728	745.2771916	2021.412769	2032.407655	5451	1564.788889	578.597366	3613.807337	252.1636111	512.281691	237.5732126	1360.130583	1255.943054	0.1599245754	0.05411967448	0.1363234554	0.01129761986	0.01162978193	0.02153140195	1	0.1356603204	0.06890899034	0.4894766001	57	1
11	356.1734835	165.3366326	-58.79068201	15008.32331	845.2023187	322.479544	1914.649652	5577	7782.610526	53.83814573	2552.172022	218.0885	96.00402971	325.0480777	935.2326476	3411.579307	-0.004052699989	0.05869884558	0.02185219165	0.003989425056	0.01279115547	0.005518389273	1	-0.002754146276	0.07940540942	0.05620186508	7	0.9999992642
11	358.4828786	318.5966304	3486.847778	20449.0883	1222.913018	-85.15989352	2013.34128	7786	6453.421053	651.7265335	3478.867525	322.6174044	173.6056876	244.49753	1344.855323	2583.433216	0.1758325183	0.05960747551	-0.004231791144	0.009869155488	0.01097235855	0.008975028016	0	NaN	NaN	NaN	NaN	NaN
11	361.506604	249.2756795	-67.17941258	17477.08069	938.5475838	383.9473905	2120.161799	6456.5	10767.40625	60.89304364	2595.686443	247.2258581	120.0197181	213.465879	977.6984274	4814.96763	-0.003962866446	0.05767729171	0.02256130377	0.003700078416	0.01177225977	0.006194963197	1	-0.002651184572	0.07728020077	0.05864389709	7	0.999999869
11	364.3827717	707.3290825	8155.396785	11524.74836	689.0856438	-572.5053638	1778.308243	4475	16793.625	1788.058376	2549.759443	149.7692344	308.4535454	187.2311306	934.8800362	8218.958179	0.6961123199	0.06069336048	-0.04583442482	0.02585141364	0.01454925381	0.02779442177	1	0.5543407176	0.07603432869	-0.01567846187	91	0.9999999102
11	366.7431619	419.3570633	7820.405785	16615.4712	3773.980346	-306.5071164	1632.956504	7143.5	8052.333333	2007.500745	4060.076701	958.0827508	327.1291977	194.9964697	1772.096614	4729.729856	0.4714109582	0.2345854015	-0.01893665767	0.02183473433	0.02094501651	0.02358640451	1	0.3780265311	0.4408352236	0.03016199308	88	1
11	367.8253365	305.219273	-58.8349919	18140.20282	1033.583987	414.6057705	2296.089318	6829	9415.821053	63.51376996	2396.20961	257.281635	109.0249875	269.200325	959.911879	2693.169141	-0.003066381443	0.05754343586	0.02239874413	0.003561706796	0.01027992004	0.005211588208	1	-0.001944231482	0.07699116578	0.05828583364	7	0.9999998692
11	369.3143129	145.3201061	-108.9981714	17142.42284	1818.754207	857.3062599	1545.170992	6530.5	6701.967391	62.52248838	2608.145306	380.8611634	174.4756489	232.8827781	1060.280852	2472.063775	-0.007268751709	0.1103939948	0.05097366433	0.003760585151	0.01451781884	0.005976280438	1	-0.00290491162	0.1873401274	0.1575180809	13	1
11	374.8786345	356.1402026	2760.501983	16489.23237	5107.875977	-65.75143957	2207.926618	7421	3773.814433	501.6336431	2830.563698	995.092882	155.6084273	267.252813	1321.03072	1943.686287	0.1744842244	0.3217575852	-0.004530041743	0.01001653086	0.02205583196	0.01025625767	1	0.1419811773	0.625586508	0.01371440487	66	1
11	378.4264796	334.2729645	-155.6943859	17427.14823	2654.988109	1923.397078	2090.922693	6995.5	3904.189474	88.44645955	2993.939737	552.6732912	356.7092599	213.4518243	1232.744215	1747.325886	-0.009381248844	0.1618257814	0.1129866256	0.005589721209	0.01423538939	0.008621916551	1	-0.0001537142166	0.2949188885	0.3727179841	19	1
11	381.5371259	777.1160793	1548.773924	9517.711688	1456.757747	1144.574981	1602.991622	3865	2732.290323	246.4840432	1517.898662	285.3002172	245.1685988	183.314359	624.1815625	1099.070117	0.1607586762	0.1567699229	0.1206264852	0.01324689208	0.01586066387	0.01703758373	1	0.1366316045	0.2827038932	0.438315667	63	1
11	382.4875044	379.291205	12837.34756	17914.9667	2005.825296	-691.3552052	2002.127804	7318.5	6839.146341	2676.392712	3562.827228	433.034951	425.8758906	241.0259069	1471.943988	3959.093552	0.7095117904	0.1125662499	-0.03556364305	0.02652673599	0.01403645367	0.02601324322	1	0.5663525186	0.1840538187	0.02435833717	92	0.9995954646
11	383.6338141	58.76135215	9.827868814	10317.59502	3180.368081	183.8963994	1557.064386	4631	2523.797872	75.24383444	2426.718354	770.3476361	91.90199708	274.1198996	1065.469287	1377.194504	0.001121119483	0.3066179571	0.01880760917	0.008863810378	0.02427016799	0.00958731132	1	0.004266052301	0.5959433924	0.05382862779	25	0.9999272696
11	383.4580501	166.5977936	-68.36566907	15081.39732	3485.997646	299.0565661	1516.366163	6387	2895.638298	76.85973947	2696.667931	654.8984904	94.93112367	264.4494114	1140.481366	1412.776172	-0.004341924075	0.2362478025	0.02091695902	0.005972290486	0.0184222817	0.005942892136	1	-0.0008519358008	0.449375869	0.057880422	21	0.9999999826
11	392.3422998	402.4644597	2865.212878	17408.79209	7461.785396	-99.7343727	2056.953471	8605	10662.37234	506.4628057	2789.316693	1289.128598	155.4709892	260.9330976	1390.990703	4521.220536	0.1631929303	0.4395845235	-0.005621026992	0.01237083699	0.01987256159	0.009511423725	1	0.1343177817	0.8712200138	0.01063668251	68	1
11	394.4541667	373.2824057	27.61065359	13711.07163	4189.258591	262.8852112	2135.901531	6157	4593.82716	213.0841615	3320.250368	1110.999215	145.8323359	508.0715603	1481.48954	3019.129605	0.002262686331	0.3176091702	0.02100757988	0.02391288745	0.02494457491	0.01038838383	1	0.005451910731	0.6188487437	0.06200130485	25	0.9999454731
11	398.7020606	306.3313954	-30.67979633	16090.04995	5185.916845	90.44587845	1825.044435	7301	3960.630435	131.2952089	2919.527954	996.3269167	198.5544146	1258.533788	1344.020341	1767.297718	-0.002078564602	0.3281707277	0.006018542979	0.00942551398	0.02172087514	0.01454746244	1	0.00118164344	0.6408078138	0.009508227587	24	0.9999999994
11	399.8760293	129.37062	-63.81361284	12843.24234	3120.270356	639.9523049	1686.711	5582.5	4907.789474	75.53595325	2473.773063	563.3417454	136.2603336	233.3576791	1021.723116	2664.394558	-0.005150669512	0.2408692811	0.04922846669	0.006876889287	0.02205381945	0.008459368695	1	0.0002961215649	0.4591898571	0.1556355639	22	1
11	399.7369521	201.6947163	-64.60313408	16468.70125	918.1545757	367.2611384	2038.792512	6141	9531.861702	56.98028773	2364.330206	224.3221203	104.1276524	224.5764817	907.8522942	3149.693201	-0.003952307016	0.05690529668	0.02313678197	0.003831821551	0.01087104915	0.006298111101	1	-0.002616895592	0.07567499407	0.06061290392	7	0.9999999644
11	400.3885953	246.1534626	2552.300337	15987.34162	1430.880782	714.5347076	2238.989661	6106	1524.212766	578.1153079	3413.941801	381.839309	253.438553	294.9760869	1307.907427	1201.066299	0.1674899902	0.09464963926	0.04678318906	0.01265724778	0.01624737251	0.01349069165	1	0.1367239851	0.1527323615	0.1830119808	59	1
11	404.5265397	464.6788651	5347.64845	17084.34766	230.4238662	-191.6587056	2253.170719	6307	2737.271429	942.85667	2924.590449	170.5794885	201.0358031	274.5319258	1086.364447	1364.502945	0.306304712	0.0137721439	-0.01127839626	0.0121663584	0.01005725124	0.01297907745	1	0.2434279405	-0.01756798313	0.0122504662	69	1
11	405.0759999	730.1820967	3078.335746	10466.79971	498.1439397	-162.4575775	1716.892216	3947	3715.303371	677.1474044	2202.617099	149.2100189	160.6347829	173.5608363	798.2615362	2373.812308	0.2933230149	0.05133753985	-0.01586363611	0.01670587475	0.01350029231	0.0168261909	1	0.2332042377	0.0608134466	-0.005540025067	72	1
11	407.1696867	285.821857	20.90058823	11164.70318	601.7720779	89.78313174	2244.655249	4104	3352.694737	54.56556598	3081.005228	217.1503866	96.06440913	282.8566522	1109.980025	2644.811171	0.002357245071	0.05480736205	0.008016126833	0.00565572814	0.01680575697	0.009908087215	1	0.001485816074	0.07114550979	0.009773253376	6	0.9970003395
11	407.8097851	451.4486945	5283.71526	16821.24056	285.1017	-190.2780008	2139.963917	6103	4324.811594	1083.291693	3609.001308	177.9697948	240.9033997	295.209631	1332.854225	1596.305028	0.3130368142	0.01602603608	-0.01267731794	0.01480552764	0.01130612505	0.01584801645	1	0.2487660439	-0.01294837822	0.009037336764	69	0.9999999997
11	407.3382396	664.3567467	-56.94133277	13008.40264	1275.911789	620.5867131	1833.154297	4995	3611.315789	55.00585215	2591.028314	258.1716028	149.8142035	271.8865264	944.2033762	1996.6933	-0.004354870277	0.1007579355	0.04828516459	0.004785010109	0.0141113521	0.008677106019	1	-0.0008533459235	0.1672144239	0.1486334002	13	1
11	417.5570746	102.9250179	16.47951308	11957.67136	1722.813882	84.67685478	1945.672692	4785	4961.916667	67.79537254	2341.928809	357.7007997	82.30160767	265.6408295	901.7592642	2470.141805	0.001676749532	0.1479846595	0.007689921082	0.006104328404	0.01780840027	0.007289717161	1	0.002070406932	0.2653115716	0.01110057209	16	0.998869143
11	417.6081702	722.580328	-61.52214265	9611.553986	1442.066736	958.0721733	1660.687013	3875.5	3332.232558	62.58019749	1979.189983	309.6813892	218.8107975	188.8873531	771.5808789	1527.294037	-0.006469962887	0.1495697353	0.1023967891	0.006800183349	0.01692109263	0.0113379638	1	0.001378025049	0.2692847156	0.3364611625	19	1
11	417.8949823	460.5622151	5167.983761	17041.61237	308.4399244	-172.4580851	2018.489007	6204.5	4990.112676	1120.644076	3584.148414	184.640695	215.8699536	270.9966083	1343.941007	2921.58114	0.3075002125	0.02027843328	-0.009681876681	0.01290319394	0.009980027208	0.01375492971	1	0.2445646005	-0.004012526042	0.01822506048	69	0.9999999614
11	420.3629094	83.64398959	3160.475233	10892.23083	616.6364151	621.4501293	1595.918721	4159.5	7084.547368	723.3121624	2388.893611	168.7031487	232.0080842	181.2177242	874.871046	4031.284663	0.2922318835	0.05920304827	0.05763461253	0.01979283523	0.01457402308	0.01920268756	1	0.2369419682	0.07767045915	0.2483551362	73	0.9999999958
11	421.6396906	116.28979	28.18334126	7357.088288	711.3474418	192.0419023	1985.201005	2923.5	651.0722892	42.6253111	2826.366841	275.0224488	107.7927506	257.1189211	1052.233788	476.8206643	0.003586948428	0.09607553251	0.02486485152	0.00612018218	0.02570715319	0.0119401681	1	0.004015957294	0.1572314166	0.06942451545	12	0.9999999958
11	433.5346758	297.6525942	2138.818994	12823.85284	1959.61474	-26.91113665	2286.193572	5265.5	910.0425532	601.0468135	3577.083845	545.1124752	132.2934833	314.0274197	1408.468087	718.4554508	0.1688513209	0.1514787404	-0.002245841616	0.01273173261	0.01585460053	0.01114588966	1	0.1355045981	0.2708338606	0.01553064764	61	1
11	434.5625345	154.2372031	3254.988249	10598.568	514.9150717	-123.6195426	2165.01871	3972.5	2024.608696	1018.856478	3148.37082	208.0136272	184.907621	353.6185113	1147.954023	1365.447654	0.3112898584	0.04759038274	-0.0126162512	0.02108409554	0.02431720639	0.0213032604	1	0.2477590957	0.05284295206	0.009729055197	72	0.9999999742
11	437.242343	751.9556148	7.498136267	8945.109493	403.9917296	141.945741	1780.141553	3299.5	3527.595238	55.36522828	1935.18755	155.4428109	149.7380233	745.6317649	675.3213641	2177.256974	0.0008572509706	0.0448464451	0.01637218901	0.007876174556	0.01589656236	0.02162593013	1	0.0006738663499	0.05045619159	0.03801630822	7	0.9999090502
11	438.9839717	271.8337406	4363.874858	14217.35595	802.8610763	906.335606	2022.877881	5503	5537.21875	1101.569408	3525.316577	231.30012	327.4770604	239.3420133	1307.031301	3542.151104	0.3000660581	0.05651932665	0.06467697779	0.01743360084	0.01493984058	0.02185000861	1	0.2436210886	0.0720423299	0.274422026	73	0.9999999636
11	439.5420862	546.6729386	1093.750845	17750.21166	1114.798394	565.145911	1709.497677	6707.5	20377.69149	221.3974059	2922.247692	241.8336945	163.1741481	242.4174495	1093.921123	5817.125917	0.06246216166	0.06395784198	0.03186735517	0.006900021461	0.01025971208	0.006915975937	1	0.05124208485	0.08975095009	0.1063318598	35	1
11	440.5692728	689.9728541	5526.770278	12129.39223	198.6890596	913.4810426	1988.659358	4467	5645.978261	1041.614294	2200.582845	107.8157387	321.8463133	215.0070773	786.7641747	2493.69774	0.4601907612	0.01662858218	0.07577331188	0.01651835598	0.0106725497	0.02624354484	1	0.3721609203	-0.01263786925	0.3486689838	82	1
11	442.5013462	175.6118877	2673.634358	16668.64559	2751.224776	-57.29992054	1597.412299	6720	8150.191011	445.2218959	2656.518999	522.8245336	153.4293001	192.6655465	1109.425148	2965.483242	0.1604256153	0.1655311392	-0.003558609501	0.009444860724	0.01557000985	0.01019558687	1	0.1288436405	0.3001933821	0.009440645352	61	1
11	443.6659519	739.475195	-25.25061917	10261.928	520.5539766	211.5203209	1546.144185	3782	7730.036145	41.49250515	2339.22464	131.5538798	80.45147027	164.422043	818.3081315	2771.046269	-0.002793887482	0.0501277638	0.02021039961	0.004307171737	0.01243837787	0.006704681444	1	-0.001951779488	0.06152218062	0.05058054287	7	0.9999993889
11	450.429627	723.2496444	-147.9658076	10391.23488	991.3623902	2308.408128	1656.215461	4046	3578.340426	61.95081776	1786.37125	208.164068	399.7700119	185.4337843	680.0366435	1257.15206	-0.01500975609	0.09862932445	0.2148520382	0.005693800554	0.01369172432	0.01349235461	1	0.0008125841995	0.1639202834	0.7215769877	15	1
11	455.9782863	528.5132204	-47.96894426	16943.08046	3940.069588	303.6772746	1759.318433	7210.5	4278.5	71.0810231	2287.16022	588.3028422	109.3954101	309.4343911	1003.357953	1346.692226	-0.00272399565	0.2324686347	0.01790462552	0.004444926517	0.01330564375	0.005950706932	1	0.0002132357209	0.4414657971	0.04774141335	21	0.9999963702
11	455.8652251	182.2670028	2173.068259	13174.01938	2167.084992	-61.61923723	1852.050631	5419	5141.044444	490.1520268	2751.990222	440.2273148	139.6901771	245.2362349	1067.02464	3071.930074	0.164812712	0.1630290039	-0.005158958693	0.01030667058	0.01853620442	0.01081635468	1	0.1322309889	0.2949250167	0.004856022447	61	1
11	460.2880237	701.4399218	-160.0212256	10781.29374	1000.178376	2274.404621	1935.701023	4189.5	2541.765957	58.87765571	1708.124234	203.6950101	393.9840925	499.9888708	647.2559096	975.6853387	-0.0153206556	0.09396250729	0.211621943	0.005393148075	0.01619293295	0.01502841638	1	0.0003073386326	0.1541787724	0.7102147211	15	1
11	463.480205	433.4335982	6435.332663	13462.06109	4218.995618	-274.4528897	1819.787556	6332.5	12417.82051	1329.007016	2792.970656	799.3316781	259.9166784	234.2496671	1226.066444	3803.291984	0.4778564653	0.3194183452	-0.02134133385	0.02506355409	0.02045685578	0.01897559317	1	0.3840924007	0.617528242	0.0257224577	89	1
11	464.4212474	444.0597631	6815.629268	14833.68154	4755.185628	-286.1363861	1670.359822	6921.5	16860.68519	1424.020483	2904.882044	955.3810114	264.4031825	205.0321944	1346.455556	8542.008592	0.4672502934	0.318632758	-0.0210744822	0.01765674551	0.01755459479	0.01819872702	1	0.375597551	0.6160005675	0.02416971165	89	1
11	466.3784815	105.387688	-55.63133457	12654.76673	2938.158018	610.6083579	1600.148315	5373	4527.302083	76.39963477	1795.409529	408.79352	113.5795883	204.0161078	725.1698003	1509.493077	-0.004696108138	0.2328676282	0.05019524666	0.006699634167	0.01826887343	0.008118611592	1	0.0006211103766	0.4425175397	0.1588565018	22	1
11	468.5227814	457.3942339	6712.465671	14157.35869	4516.828453	-356.6815439	1746.104177	6592	13081.93506	1467.638393	3106.110087	922.6916837	301.1925977	423.0825329	1390.146261	14182.64925	0.470341046	0.3207792431	-0.02334781389	0.02097211725	0.02118199356	0.02455821841	1	0.3779618285	0.6204278985	0.0170905394	89	1
11	469.7601345	654.8564813	1027.833524	6056.016646	1795.761794	198.6416176	1873.534033	2836.5	1500.052083	452.6064312	2853.030377	852.7371581	139.4450515	326.2672528	1269.572328	1325.805887	0.1619752093	0.2942546259	0.03250344832	0.01725764265	0.0299649745	0.01971369657	1	0.1338900051	0.5686330437	0.1379967822	67	1
11	475.621434	342.8242702	1189.060171	17710.68094	4186.015586	16.14162297	1800.075915	7600	21327.72632	239.5144802	2219.484674	637.3176826	121.9544736	221.1791775	1005.829772	4036.486049	0.06771953666	0.2390204279	0.0008812884854	0.008898279848	0.01761254362	0.007265284161	1	0.0557134411	0.4542976371	0.005401593783	45	1
11	474.8350549	436.3135295	6865.77266	14235.56879	4537.651143	-339.7082627	1919.098882	6624	12806.1	1261.04571	2651.435544	819.7002827	270.5344494	234.5870541	1182.228018	4280.549306	0.4757136676	0.3201128647	-0.02199465746	0.01919713372	0.0187801933	0.0205374961	1	0.3823432434	0.6189931679	0.02298925576	89	1
11	475.4711126	449.3141551	5386.544143	11172.83716	3641.560957	-352.2016022	1931.66198	5302.5	11565.34848	1282.796133	2766.26577	839.616837	224.9532846	225.0151263	1233.306138	7757.249129	0.4710612106	0.3176878814	-0.02966177243	0.01924492203	0.02247549995	0.02184980313	1	0.3781130421	0.6139396968	-0.004643488437	89	1
11	482.5453561	86.70571559	7177.950939	10898.00059	1785.409887	-398.4455456	1394.60403	4641.5	18846.15789	1556.055025	2284.765713	340.1647053	296.5427944	171.6411135	918.2749515	8958.441653	0.6612841025	0.1584112287	-0.0384279324	0.02520341582	0.01791839729	0.02949579475	1	0.5280847474	0.2800565501	0.004594984575	93	1
11	482.7477942	774.4671245	7809.388752	7778.376418	814.7784633	-663.7318091	1309.630349	3163	1966.946809	1577.32823	1661.374691	187.0243103	287.3597135	167.1419753	668.5187345	1035.421346	0.9959076359	0.1062047672	-0.08215450664	0.03646968464	0.01724829573	0.03720948789	1	0.7929769283	0.1676016707	-0.07055672105	96	1
11	483.6741317	380.2606247	-69.73378639	16114.43251	920.2798502	338.2747521	1957.054807	5931.5	11906.93103	60.55866711	2986.353963	217.755993	109.0530574	213.0190162	1089.180652	4500.346493	-0.004101072416	0.05797055662	0.02233991174	0.004531209573	0.01358791281	0.006517830457	1	-0.002771946896	0.07789133048	0.05785527602	7	0.9999997713
11	483.9979168	510.3396322	4871.767398	16118.54223	2427.098246	-255.9444382	1984.136969	6506	8226.978261	859.4168117	2725.312275	453.5020923	191.4783907	252.713787	1116.052746	3696.00949	0.2982083612	0.1564104258	-0.01587532579	0.01255753645	0.01447753331	0.0129408731	1	0.238416368	0.2797127744	-0.001505575828	76	1
11	487.6407579	707.4121115	-3.431297103	9258.529181	575.5106072	27.38830047	1555.427882	3478	4558.638298	42.07283939	2016.811271	165.2546646	71.88663075	167.102821	737.4883473	2480.077695	-0.000399574451	0.06548804683	0.003336584241	0.004619977783	0.01394090393	0.007727025157	1	-0.0008796054159	0.09340068449	-0.006732106639	6	0.9999999999
11	488.4563974	247.306041	4634.893378	15951.27443	1627.680557	1005.103675	2061.063094	6245.5	13987.85106	962.3675477	2785.494079	339.673749	293.8202307	217.2346427	1111.722393	6914.610391	0.2942595524	0.1058475698	0.06426128557	0.01791314876	0.01363638796	0.01832081966	1	0.239550115	0.1748879991	0.2730257443	75	1
11	492.623988	391.7872356	-10.68748297	14908.96581	688.7951462	317.1685676	2177.418195	5598	6880.741573	56.54171569	2680.047472	193.0669041	116.965099	246.0375505	962.6557272	3560.609104	-0.0007718972086	0.047082222	0.02166300486	0.004217885789	0.01262882078	0.006902888274	1	-0.000279373403	0.0551644212	0.05598132659	7	0.9999999496
11	493.4198458	426.6561981	5790.443445	12294.3161	1146.163128	1026.720743	2322.290358	4932.5	4089.052632	1480.432573	3232.811837	318.6914675	374.4325699	335.0611109	1244.388892	3310.188801	0.471792289	0.09350171857	0.0810577495	0.02287772848	0.01592913223	0.03108344941	1	0.3827338021	0.1474640051	0.3717635672	86	0.9999998125
11	498.3502325	194.3519935	4558.190435	16206.00812	2419.166581	-191.0291329	1649.602606	6546.5	7486.489362	993.2734631	3216.078308	566.3796	221.5193987	242.2206196	1325.714239	3867.868977	0.2867109358	0.1595482216	-0.01158303767	0.01474069354	0.0179138127	0.01514970689	1	0.2295028432	0.2863945929	0.01075291252	76	1
11	499.3836468	314.373569	-55.14872895	17334.23317	1019.614718	378.5619666	1981.120332	6473.5	12015.88542	60.96933998	2643.808096	277.0890068	115.9263216	199.1676766	1031.803247	3918.025079	-0.00342617692	0.05769429284	0.02353996468	0.003748485255	0.01308531127	0.005876162715	1	-0.002160660013	0.07731625044	0.06214963036	7	0.999999975
11	501.6128213	611.3371652	3610.084316	11712.48813	583.3039411	-178.3608866	2063.416329	4426	3763.442105	951.4402331	3066.189942	179.2236933	173.6301384	283.6874749	1112.24588	2404.02524	0.3060200846	0.04931884035	-0.01513260254	0.0154873312	0.01445249277	0.01681682801	1	0.2434017702	0.05648256447	-0.0001347977344	72	0.9999999994
11	503.2555085	140.423916	756.6287323	13338.41264	1489.489791	1167.71732	1676.335639	5289	19406.5	161.8078914	2027.693531	219.3789475	231.7292361	229.7371132	748.8944906	6696.846879	0.05954271432	0.1129127257	0.0891138263	0.007273718826	0.01377071037	0.0112275874	1	0.05302306333	0.1921470088	0.3048081194	40	1
11	503.6465965	589.3554581	812.6920074	11529.43594	1722.817011	-17.57173665	1681.832327	4634.5	3331.115789	204.0829197	2772.105559	439.319386	92.13304986	191.5357157	1089.787221	2244.83505	0.06922580284	0.152791843	-0.001741393591	0.007998354307	0.01775304478	0.009295694384	1	0.05569536757	0.2745845023	-0.005728029003	42	1
11	507.2899413	511.4390218	1182.534684	14772.06585	379.1555375	45.13345744	1846.714734	5391	26050.1383	237.7946196	2304.821138	142.591509	109.5287236	215.3895453	794.4109973	7974.261637	0.08150210992	0.02699319901	0.003549564987	0.007587339279	0.01188203533	0.007683430402	1	0.06430794029	0.01235575439	0.01186440532	30	1
11	515.6020832	718.977521	547.1680415	10693.05609	632.9071049	1998.920286	1466.97475	4041	14573.87097	129.4524698	1488.189773	132.59423	318.0182664	466.1353096	529.5745806	4532.634492	0.05173141303	0.06066111475	0.1889477376	0.008914810712	0.01371750405	0.01775961057	1	0.05224999876	0.08396463262	0.6464505529	37	1
11	518.5000717	401.6696455	4689.347441	15528.35605	1599.696586	-185.0211119	1812.274012	6026	9569.723404	961.3767478	3044.370733	366.4466405	203.3194051	216.2586952	1205.152163	4314.291879	0.2999028168	0.1081666921	-0.01133330497	0.01464933074	0.01435687343	0.01467076597	1	0.2394581433	0.1791943245	0.0132261329	74	1
11	519.6043307	683.3511834	-40.75506264	9621.030729	4135.198263	15.24671879	1524.076816	4731	15273.56842	78.85877031	1796.425616	742.6467024	83.93791091	217.4251634	852.0022187	6525.437089	-0.004370068181	0.4437558829	0.00158871568	0.008589701138	0.02285058606	0.008974741201	1	0.0004993864187	0.8816578639	-0.003086409985	28	1
11	521.6244418	317.607865	3767.550174	12892.60539	1398.756557	881.5052651	1827.962356	5166	9780.560976	958.3177941	3125.922609	307.1879471	266.0498354	234.2612316	1177.603789	6799.261856	0.2917867434	0.1068314923	0.06570951199	0.01494663929	0.0148399609	0.01984950029	1	0.2376691097	0.1769723644	0.2774849252	75	1
11	524.2415589	351.4906854	10466.46779	15424.03332	2419.348133	-527.7533505	1679.625761	6384.5	18167.21277	2129.840644	2938.742324	534.3334224	394.3535868	222.8396956	1250.367718	9019.982329	0.6855014744	0.1634202461	-0.03321435352	0.02626296164	0.01612581308	0.02908822257	1	0.5478786847	0.2902807627	0.02834786838	93	1
11	525.484412	25.4536991	3445.783346	7388.810384	467.4204829	426.6751689	1221.392679	2875	4645.84375	680.3047214	1387.877566	131.2617729	206.5778223	188.095248	518.4036751	2556.35552	0.4576508408	0.06367530697	0.05682807512	0.02655429843	0.01836783518	0.02885130649	1	0.3695418335	0.08530550992	0.2839469478	84	1
11	526.3466981	305.3929363	3665.819584	12003.69426	1137.096334	778.2184079	2251.006669	4787.5	5930.37037	846.2929903	2792.76387	269.8590376	310.5697692	330.9099307	1040.29998	3961.170813	0.3023761228	0.096870775	0.0621993529	0.01665717428	0.01707939131	0.02376065595	1	0.2458186089	0.1560871339	0.2675273669	75	0.9999999812
11	527.7060092	567.470056	-8.872237078	12121.62116	2854.582121	593.7718485	1949.155746	5147.5	4021.712766	71.48224187	2261.930194	540.8515108	148.6445024	257.6610419	932.3179896	1734.933066	-0.0007450373913	0.2337877191	0.04980698527	0.006446613198	0.01731663802	0.009946197749	1	0.003775658815	0.4443922931	0.1584545784	22	1
11	533.790782	440.7895588	4235.223316	13919.26423	197.1481016	-190.6832244	2088.806392	5050	4651.597403	841.2731015	2729.509573	150.7963006	197.6051244	231.1385146	944.9010858	2590.38814	0.311687296	0.01469715528	-0.01429479353	0.01473024792	0.01297309561	0.01480319039	1	0.2475685463	-0.01571381096	0.003099844161	69	0.9999999999
11	534.8170884	638.5711457	-123.5965084	9608.837713	993.6496474	2172.792566	1889.508485	3849	1715.489583	60.73191825	1987.689121	258.4211302	452.2229075	196.5500009	773.0995621	879.1813297	-0.01334677106	0.1038036417	0.2232040843	0.006314353189	0.01819441968	0.01829225189	1	0.002722539382	0.1747373619	0.7509618306	15	1
11	535.6299447	198.5136976	-75.28317614	14817.88007	4806.801419	299.3758797	1448.390464	6712	12038.36957	73.92380405	2241.739276	688.0353015	95.9885075	203.8546013	972.1779368	3995.538654	-0.005177178655	0.323033606	0.02052704633	0.005281605159	0.01695934252	0.006346913058	1	-0.0004741988629	0.6302246263	0.05877270538	25	0.9999743024
11	537.7879694	47.01764077	33.4562848	8786.372897	469.8595025	141.4123733	1291.136709	3249	6132.98913	41.57776067	1245.023194	130.6323868	70.79693038	139.2165627	446.3222968	2866.255659	0.004134879225	0.05524174742	0.01628903353	0.004888350106	0.01581167104	0.0079665325	1	0.003424303025	0.07208394885	0.03877833601	7	0.9999351203
11	542.4627301	705.3247571	-22.72275605	8216.509523	193.3221124	146.7544458	1654.213448	3075.5	9958.715789	39.91071007	1795.147067	110.3554403	63.72616505	167.1973481	624.7196972	4311.910424	-0.002858891945	0.0242081179	0.01808120885	0.005161439369	0.01599474689	0.007193422227	1	-0.002454616381	0.00749874022	0.04248292378	2	0.9999999843
11	543.9713008	354.4820143	20397.80932	20766.24821	1439.877615	-695.0296792	1666.511987	8413	15770.8172	1884.094148	1966.914632	260.4835315	497.2296604	263.2494131	812.3334573	3359.709783	0.9857037223	0.06953225614	-0.03520220499	0.02495228106	0.01088614115	0.02672962283	0	NaN	NaN	NaN	NaN	NaN
11	544.6675723	123.541391	-4.473815409	11658.36739	242.9607388	32.08816073	1446.786573	4160.5	4202.884211	39.1107154	1881.910272	133.0715822	67.01655121	184.6080743	659.3898213	1417.030727	-0.0004034570041	0.0202071865	0.002736359604	0.003548330398	0.01255652287	0.005833751215	1	-0.001478495837	-0.0009584423434	-0.01007588815	1	1
11	544.1756201	435.1717317	3159.305452	10380.83726	121.932056	-129.5956086	2085.335301	3873.5	2932.040541	912.5613674	3168.312828	142.3775921	159.7025833	252.3788242	1129.400044	2265.908499	0.2988897399	0.010482998	-0.01352585782	0.01637614387	0.01504705601	0.01789233617	1	0.2373056832	-0.02436051896	0.002678879156	69	1
11	545.9427024	446.9451375	4535.152235	15251.51786	250.7411	-203.7213983	1880.927537	5538	4498.746479	948.458779	3005.454769	123.6630039	188.2171882	193.123679	1075.86528	2605.290303	0.3034764193	0.01713774183	-0.01368249913	0.01434498738	0.009116555274	0.01420400831	1	0.2410547264	-0.01054101418	0.003384894697	69	0.9999999992
11	546.3656344	33.92408246	1900.657652	6734.720957	1397.295061	-145.6223021	1302.52518	2946.5	3746.06383	371.1630663	1117.290722	391.2403741	161.4672008	1518.301038	431.0613006	1382.310702	0.2755849305	0.2052697204	-0.02008827372	0.02377896098	0.04231765259	0.02496454575	1	0.2206264518	0.3817284092	-0.01992292741	78	1
11	550.3025461	575.3238415	-2.928275736	12040.43371	1176.524925	53.92548501	1647.316003	4682.5	3820.717391	47.46077368	2522.629442	240.7840011	75.49860941	171.3171111	929.7574759	1873.503507	-0.0002331115475	0.0989880625	0.00506858514	0.004430438287	0.01423931763	0.006211018107	1	-0.0002262787222	0.1632164694	0.0002292059919	11	0.9999999973
11	552.4960056	51.54065346	19.65204549	8541.756973	471.5396847	121.3358219	1240.209683	3171	6947.202128	44.77883526	1206.506625	139.7783759	67.86415894	196.064981	448.7987161	2483.666941	0.002432234461	0.05625045003	0.01414649638	0.005218575875	0.01554609802	0.007808479685	1	0.001940347635	0.07418985789	0.03101068348	7	0.990271434
11	555.3498653	321.4574637	996.8075378	15861.9097	1648.947656	503.3256421	1804.966255	6101	17551.34043	208.3676487	2232.748059	291.9478481	147.6885561	326.48244	874.8327354	5065.252995	0.06346703345	0.1082574261	0.03214486474	0.007832698539	0.01165934062	0.009025927864	1	0.05261139673	0.1820531483	0.1087646754	39	1
11	556.3242232	366.0741646	12876.20657	12949.43081	831.4383356	-739.1210373	1747.300368	5209	12099.97895	3253.431892	3222.701829	207.3996939	465.2731392	249.077906	1217.543678	6564.801828	0.98142902	0.0666875395	-0.05834502069	0.03766158289	0.02017920359	0.03858783452	1	0.7823463003	0.08555105082	0.007246200728	95	0.9999841906
11	562.4450174	298.7195494	8668.177834	12603.42746	2185.442073	-436.9146603	1714.977945	5391.5	20746.87234	1746.921338	2560.864314	392.7538749	329.4470538	172.2295504	1027.144397	8993.582398	0.688344493	0.1720452193	-0.03333421925	0.02807155669	0.02080621899	0.02886802861	1	0.5502566466	0.3082237238	0.02883294315	93	1
11	564.9480397	667.4184007	-16.35502359	10100.9543	1619.283128	46.82032956	1770.90867	4094	5713.247312	54.98700571	1388.421713	236.3297251	80.2817477	181.3996761	545.0857916	1759.256968	-0.001374294836	0.1642188391	0.005007074173	0.005619974827	0.01549665286	0.008131553357	1	-0.0003396439266	0.2991543917	0.001581160173	16	0.9999992011
11	568.4388005	118.2610397	764.2436047	8878.117947	245.7784822	9.261371827	1591.133683	3286.5	12700.17021	189.2747044	1683.913056	115.4237489	91.57079496	214.3191012	582.0652557	6667.908314	0.08481458329	0.0282025823	0.001252802204	0.009727696815	0.01700314938	0.0109969684	1	0.06683693548	0.01482797334	0.004729288151	30	1
11	568.5312012	230.7716958	-49.84665147	12880.3341	3124.789614	638.273315	1664.880171	5545	6672.451613	71.3186244	1737.275547	413.7894372	116.9255847	184.7722734	715.3570344	2407.66193	-0.004092075295	0.2420628202	0.04965723941	0.005853930412	0.01728320664	0.008341884921	1	0.001185727665	0.4616688467	0.1573951712	22	1
11	570.35708	349.7413288	2250.986546	13659.25454	2061.635767	708.5164009	2736.446268	5657.5	4413.935484	357.4311685	2310.011109	354.3370125	201.1301297	283.7772539	895.5747398	1902.629792	0.1660718171	0.1530842184	0.05148003828	0.01212123555	0.01603637936	0.01400399707	1	0.1365970315	0.2745408189	0.2005489137	62	1
11	572.4611747	418.963658	-36.83266553	13035.58028	3032.293275	653.7464889	1989.271031	5581.5	5648.084337	71.82718902	2110.015594	441.2573795	127.926274	187.5656906	833.4523329	2216.117767	-0.002868872098	0.2343700293	0.05232435907	0.005901547924	0.01607551169	0.008111527316	1	0.002235103871	0.4456428755	0.1666769693	22	1
11	572.3134973	681.4370843	2.793747824	9279.966334	494.815409	170.8831774	1767.699876	3447.5	5231.946809	42.50040234	1622.505803	122.9677894	83.91245055	133.9089507	572.2143241	2136.336183	0.0002838458254	0.05373158841	0.0190469396	0.005149997942	0.01406421647	0.008056851277	1	0.000488233614	0.06899330638	0.04737367222	7	0.9999963918
11	573.5924256	83.6749251	1317.236933	8449.341423	1284.342612	-57.69505822	1395.106529	3418	3632.270833	305.3905117	1911.139323	311.4761014	100.9061838	194.2120039	767.6817369	2031.970936	0.1541124817	0.1521468789	-0.006724778892	0.01352853092	0.02152253407	0.01250986029	1	0.1234235354	0.2723479445	-0.003333118112	61	1
11	576.491408	245.6748106	-61.84708068	14760.33492	4590.47354	280.879252	1439.615513	6683	18359.51579	81.27043926	2097.921892	659.5451032	94.16348753	213.3546217	917.7910879	4954.075824	-0.004295985629	0.3138522756	0.01933571191	0.005985787186	0.01742591696	0.006248735715	1	4.562187292e-05	0.6110764	0.05460322765	25	0.9999635215
11	576.7144681	463.4862714	5409.454412	11434.65626	1169.575862	1005.689911	1739.211326	4595	9160.052632	1311.638561	2715.659087	266.8512696	342.8790579	180.1625855	1045.235836	5054.396063	0.4628717424	0.1055890034	0.08385249327	0.02297231705	0.01567690144	0.03125159348	1	0.3759042805	0.1727591606	0.3796949789	86	1
11	579.2433622	138.4674111	1309.120431	7968.70899	414.8583643	301.489196	2049.135005	3029	1694.043011	321.3068667	1928.608819	155.3097928	152.5679058	239.3544365	711.9727129	1242.990581	0.1688275077	0.05361435342	0.04065374913	0.01523187034	0.01966650934	0.01737833955	1	0.1369130394	0.06717217065	0.1609946669	56	1
11	581.6038324	642.850801	-18.57080917	9067.695402	181.0486837	414.027149	1634.574532	3288	2577.819149	34.05281552	1879.484757	109.7939081	129.2392718	180.654351	667.7384204	1228.857411	-0.002048018637	0.02171515047	0.04633975055	0.003847362547	0.01271974204	0.008788772141	1	-9.939561145e-05	0.0024710045	0.140230198	3	0.9999999999
11	582.1544585	196.8155664	2763.679856	8989.428665	951.4970279	562.7975689	1801.030942	3627	5226.052632	727.826154	2384.366095	253.2358787	225.8108544	220.0729184	914.7593795	3393.802773	0.2942219093	0.1056136372	0.06009963284	0.0182433153	0.01770682557	0.02404664023	1	0.239261389	0.1743751007	0.2586325062	75	1
11	583.1775884	376.1737432	3747.827342	12183.71737	195.1524019	-161.9754916	2081.379493	4491	2868.446809	828.5738843	2629.544855	140.0692808	173.8335081	239.785145	944.2855589	1483.742809	0.3110231667	0.01647753855	-0.01372161436	0.01529097845	0.01283877136	0.0156977174	1	0.2470933906	-0.01199358317	0.004976428196	69	0.9999999996
11	585.6648474	413.6873094	-28.31044739	12544.29259	2915.014579	634.1612011	1825.387694	5386.5	6010.108434	74.19515475	2412.893345	503.7508493	137.9422593	206.546342	973.365907	1816.521851	-0.002375625787	0.231905968	0.05010315106	0.006065041068	0.01677502955	0.007727286693	1	0.002463602548	0.4404895231	0.1590479776	22	1
11	592.7496087	509.4922148	1822.818264	10987.55962	1769.914127	474.0628416	2152.287612	4490	5021.468085	353.8449855	2002.777661	292.3099525	151.6031477	243.4991857	792.7976139	1862.24298	0.1660602985	0.1648258254	0.04424004866	0.01259860584	0.01758399029	0.01258762783	1	0.1362879476	0.2989629737	0.1758621221	62	1
11	595.1278955	558.9782761	-134.3553836	9607.304336	878.9045493	2051.517703	2007.393222	3768	3192.168421	77.88144853	2162.09241	250.577562	493.0307584	822.8427499	819.4474721	2226.620384	-0.01445563434	0.09331486453	0.2162210681	0.007305275362	0.02038903056	0.02317704206	1	0.001275257056	0.152848975	0.7262859906	15	1
11	597.184277	645.2139512	-10.73818926	10680.24545	206.5763918	29.22061918	1453.841371	3872	4341.284211	44.61794924	1523.882893	115.5421716	65.71772279	141.1030041	544.1945627	1324.166841	-0.001109303698	0.02000624697	0.002717196698	0.004196204143	0.01118550026	0.006229210406	1	-0.002047936005	-0.001370110404	-0.01031095193	1	1
11	601.4128426	408.6254452	946.9694067	14497.90463	4395.226571	1156.449263	1515.863099	6550.5	7088.852632	205.1064654	2298.957881	686.6271996	250.0187268	209.9670476	1015.210506	2397.618969	0.06627364915	0.3075326796	0.08012616246	0.008817645758	0.01794077441	0.01122021074	1	0.06026841325	0.5975684923	0.2807684488	50	1
11	602.9174044	453.9130721	-38.88742306	18294.88091	983.3767867	393.4133146	1765.83739	6891	12564.75	63.14852151	1485.777989	201.4069336	92.56135449	203.4391705	591.7241654	2504.366612	-0.002276672421	0.05467137325	0.02153558534	0.003476875545	0.009500363228	0.004624872524	1	-0.001399704545	0.07099304262	0.05540584852	7	0.9999998242
11	604.5191712	191.6771732	853.9322596	12670.66936	5115.549124	-6.791824461	1417.771304	6159	5358.893617	181.0029452	2133.503039	862.7625914	110.2997747	205.7261887	1002.925957	2063.872399	0.06855390693	0.4013612789	-0.000709968677	0.009611318377	0.02729274731	0.009052597586	1	0.05828827012	0.7925622437	0.00464722954	51	1
11	607.3548055	121.6418201	1371.401719	8489.683117	2607.203648	-96.03068138	1595.529484	3893	2886.515789	285.5507343	1478.45522	494.3376506	108.2036556	247.4042912	663.316718	1444.083327	0.163342568	0.3064339964	-0.01104953082	0.01553085757	0.02739227915	0.0143063747	1	0.132460749	0.593728145	-0.01181559596	66	1
11	608.441722	153.2684474	766.8887302	10743.79027	4524.842096	-36.52515698	1359.890193	5177.5	5037.382979	162.3898115	1620.417515	633.3459363	105.9010356	203.5898928	744.6571224	2553.619679	0.07161467074	0.4159740789	-0.003019494295	0.01076199129	0.02620979536	0.01042592374	1	0.06078015859	0.8229667374	-0.002214502596	51	1
11	612.4446978	262.6597025	-190.3748411	11230.5325	1140.788471	2491.367227	1590.496689	4448	3779.074468	73.45093649	2102.458624	256.2867376	452.6584095	225.2659233	797.9601674	1671.270435	-0.01714934363	0.1005025195	0.2216758072	0.006424275394	0.01712837716	0.01546961846	1	-0.0004601069796	0.1678876623	0.7447099612	15	1
11	614.2643287	567.0884526	3238.731513	11011.6659	1177.638246	623.1383487	1591.447452	4451	10172.02128	615.3194753	2020.706126	227.1204904	217.7915224	162.3702972	789.7744764	4814.798751	0.2858834671	0.1058099787	0.0581165255	0.01155960234	0.01372584063	0.0172269738	1	0.2324581712	0.174856575	0.2498583729	75	1
11	614.2716659	628.6133314	-43.43410397	8793.872391	1408.203873	398.939696	1496.152872	3573	4069.182796	56.84339889	1722.789191	281.3900083	103.989041	163.1816417	686.2684212	1630.692144	-0.004866488212	0.1680112461	0.04587777306	0.006908206572	0.01588656312	0.007585580421	1	-0.0005812245072	0.3073459235	0.1420829142	18	1
11	636.8424326	513.0738099	5238.457532	7513.461239	1237.013894	-335.4145971	1669.065487	3270	4630.09375	1564.943933	2291.013208	329.2085232	262.7163831	219.0008077	937.7183049	3295.01869	0.6803915691	0.1675931664	-0.04500784942	0.02952342196	0.02715173557	0.03949604014	1	0.5431097484	0.2989549308	-0.01346184324	93	1
11	638.5636212	299.4784529	-60.08464321	15915.44143	3723.928229	762.3753548	1596.924283	6746.5	7990.614583	68.3200207	1126.759461	286.8069585	112.4034056	154.3607614	459.1327569	897.2714354	-0.003885076125	0.238144868	0.04803019144	0.004338048779	0.0152565486	0.006433320445	1	0.001203336277	0.453492494	0.1517119806	22	1
11	641.480923	580.242027	-54.5274339	10941.08812	2585.742371	517.5274512	1394.104459	4693	4731.247312	58.02775687	1723.829291	381.9272966	111.3101286	155.7985845	709.464619	1579.783424	-0.004718266078	0.2374978796	0.04689737066	0.005449923108	0.01687639653	0.007981439245	1	0.0004579004937	0.4521457416	0.1475874214	22	1
11	642.7215086	698.4578687	1058.74778	6731.808297	1039.154389	742.4896533	1363.26777	2747	3237.861702	223.4980791	1369.114099	208.3988865	191.7644116	164.9370314	538.3706105	1588.436667	0.15920235	0.1560271589	0.1144993575	0.01321623485	0.02159941767	0.01778627046	1	0.134998527	0.2811339247	0.4167665091	63	1
11	655.3608394	148.0044459	13.73816643	8385.125267	892.1887814	161.3243144	1397.967613	3253	2324.815217	50.82695403	1210.868733	165.4454865	79.87845124	168.8610925	471.3161452	733.1451729	0.001553222339	0.1045147079	0.0196606968	0.006153478989	0.01566192579	0.009622421629	1	0.002170247037	0.1748051799	0.05121107471	12	0.9999983058
11	661.2715287	589.4974041	-18.71369161	7531.749466	173.4690941	129.6940979	1635.207519	2837	9717.802083	38.72583368	1618.32454	105.0546644	71.13716446	168.4204979	564.0882779	4247.139879	-0.002457186179	0.02331018161	0.01756144076	0.005636153795	0.0172088742	0.008396008102	1	-0.002175637188	0.005620334757	0.0407549173	2	0.9999998755
11	663.2466346	172.0516243	4622.29525	7072.327976	601.1760345	-247.4755779	1531.641116	2875	31207.71875	1187.068191	1648.830022	116.3279262	209.1410651	143.8811613	595.7856634	20336.52473	0.6664935989	0.08668701736	-0.03624300043	0.03487088818	0.02989313631	0.03359125224	1	0.5315094345	0.1305596001	0.01133796469	91	0.999593101
11	672.6015596	253.2662164	2477.737194	8493.033318	1381.561858	-112.1770209	1412.589847	3464	4323.634409	701.96998	2343.856356	334.5908898	153.2531021	258.8605375	929.4068229	3008.766347	0.2880034085	0.1630935491	-0.01428391401	0.01956265003	0.0237307391	0.01984295301	1	0.2304166811	0.2937524085	0.001819986638	76	1
11	680.3159219	302.306617	-2.997792501	11390.45363	1114.667972	44.11007821	1518.934179	4363	5389.290323	56.18265954	1797.750793	196.7018973	84.71763846	188.7662581	666.2520524	1748.915624	-0.0002867591519	0.1020619837	0.00384280548	0.005170107282	0.01471588661	0.007909941581	1	-0.0003066432475	0.1696147919	-0.003931951997	11	0.9999999999
11	682.1937126	140.6570942	-26.15261923	7201.980374	2236.095102	680.3808167	1016.1849	3210	9129.915789	62.45671528	1150.100796	367.1064722	144.1446326	125.0947327	497.90046	3087.015696	-0.004237932616	0.3100487178	0.09675205928	0.009059835293	0.02767822436	0.01364708111	1	0.004801170356	0.6036302618	0.3219735908	27	1
11	686.3742534	391.6125075	5.277102639	8518.429554	925.7082759	167.7143014	1664.907948	3374.5	2510.96875	49.34201242	1665.306687	211.5220225	83.75552234	180.4623007	644.0107546	947.0697685	0.0007285185027	0.110770534	0.02032345664	0.006183545847	0.01766592964	0.009030943322	1	0.001627124218	0.1878534408	0.05348545871	12	0.9999999555
11	690.1524175	460.1272307	0.773016548	12775.2108	1181.775613	28.05976911	1297.353301	4853	3515.875	54.02394806	2599.441393	255.2137556	69.00304145	140.5483988	955.8714654	1575.606224	8.508082771e-05	0.09592686327	0.002094010059	0.004439048077	0.01407668883	0.00555768984	1	-0.000191749867	0.1568159153	-0.01005979056	11	0.9999997325
11	692.4889493	407.3772763	-4.783791087	9747.748525	3297.886897	22.19697726	1560.276871	4518	3439.102273	73.85062729	1402.662384	479.4973502	75.09688302	178.2900593	633.6673052	936.742657	-0.0004824365061	0.3359236966	0.002450886127	0.00780471662	0.01912656617	0.00819564236	1	0.002337566911	0.6569249775	-0.002231157188	24	1
11	693.4841574	422.3497788	6.781032947	7949.552942	1819.5773	24.44849447	1574.368147	3446	2813.595506	52.37068414	1943.78721	428.3948905	67.36427415	187.7380158	798.2058521	1918.450847	0.0007562465478	0.2248250488	0.003350829421	0.006982762109	0.02348752387	0.00966237486	1	0.002014442639	0.4254126209	-0.001949526511	20	0.9999573321
11	695.3181022	552.6803681	9.003202265	7943.095869	1258.595571	133.5999172	1468.926389	3191	1509.956989	51.28201358	1191.855349	227.1660484	82.95162428	157.4810178	486.170828	520.7860262	0.001171195058	0.1661646698	0.01607562425	0.006599639121	0.01650706747	0.01027816159	1	0.002404732298	0.303251901	0.04046476236	17	0.9999870632
11	698.2409056	572.415353	362.9562586	7178.765342	763.4578285	1319.612156	1374.503794	2807.5	2804.170213	96.47125708	1350.451613	172.339144	291.5986647	167.6787454	516.8645016	1378.681251	0.05236194639	0.1097757022	0.18500257	0.01025446401	0.01884443332	0.01911097275	1	0.0531192714	0.1862778536	0.6343429555	41	1
11	701.376891	206.6048299	1115.898324	6456.038463	1485.2511	219.1811611	1359.25058	2750.5	1578.15625	241.0257391	1348.408974	338.6530989	110.2203059	180.0075284	576.4297193	899.2193963	0.1685884763	0.232544162	0.03746301078	0.01494012075	0.0247788989	0.01635150804	1	0.1387339628	0.4400055231	0.154931052	65	1
11	732.989903	545.9572701	470.1554755	7837.666475	869.616065	188.9392292	1195.348559	3094	12244.17778	95.66915956	1095.785219	161.8276561	89.6999362	140.8363022	427.3671389	3651.564499	0.06081884946	0.110780009	0.02408307148	0.009505034302	0.01840677631	0.01110695614	1	0.05002457411	0.1872865332	0.08037053032	39	1
11	742.5315111	338.3434464	565.3947123	8091.302355	3311.114259	-38.95635778	1267.595731	3955	7507.957447	129.0962505	1260.030905	528.5472354	93.78563485	240.4751483	590.4402051	4456.704016	0.07038873423	0.4059706518	-0.004962645574	0.01148061728	0.02930268912	0.01257444832	1	0.05955464195	0.8021221662	-0.009491725057	51	1
11	781.5116007	406.6528106	23.16884649	6572.844338	1995.053798	-15.39186924	1013.03705	2949.5	5162.946237	61.16728054	975.3142386	295.5584869	59.1410913	118.6871469	419.1861161	1353.979002	0.003616480356	0.3091838733	-0.00244445512	0.009682225572	0.02502897038	0.009447228595	1	0.004992329788	0.6011330393	-0.01894555829	24	1
11	790.5322042	421.7053281	967.3875579	5960.295706	1323.79579	164.1353917	1062.312232	2549.5	4470.4	184.2352711	1090.52154	221.2601285	97.92119079	133.5754733	444.0692974	1864.523922	0.1634316984	0.2197833788	0.02737888858	0.01574027825	0.02232846947	0.01701179143	1	0.1338234542	0.4134046236	0.1185415305	65	1
12	27.2609519	305.4875583	-92.91369883	10241.81268	630.0173233	1090.409917	1567.819455	3836.5	4415.12766	46.65759801	2039.482745	158.8659566	249.130244	219.7936652	747.9580364	2270.303936	-0.009080048797	0.06327567438	0.1051388383	0.004661120007	0.01442442037	0.01311226197	1	-0.001610809938	0.08951020715	0.3429122612	9	1
12	36.61945125	92.6863262	553.2114112	8074.544924	2364.836278	120.4795482	852.1665921	3532.5	2436.778947	123.7811441	1379.556918	431.2407169	87.43592364	184.3273529	613.5511518	979.4058792	0.06766038247	0.2898448928	0.01480865874	0.01203733722	0.0226883658	0.01064380157	0	NaN	NaN	NaN	NaN	NaN
12	53.20484249	462.7254297	3102.271429	10540.0544	545.8198716	586.8056124	1986.823471	3997	3593.926316	738.7939717	2464.952833	181.5594999	226.0073433	211.3704619	923.7057579	2338.716539	0.2951775871	0.05250541854	0.05795873907	0.01752475372	0.01486137709	0.02273642735	1	0.2392403871	0.06368616767	0.2499684134	73	0.9999983038
12	60.63999676	108.8391621	21.41298141	7484.559605	171.3135392	298.926547	1096.650516	2718	1764.702128	38.22180629	1669.821038	127.4747952	100.6403877	171.2709096	586.9053441	943.1107055	0.003034826022	0.02478321676	0.03936822568	0.005643340595	0.01790717535	0.01001169047	1	0.003584423517	0.008769343782	0.1174058711	3	0.9999998609
12	72.81505076	273.498668	1394.260855	8597.204911	1277.474316	-71.76417602	1848.345244	3550	787.4255319	443.2098605	2806.169297	438.8763713	112.9273028	202.1073701	1099.463604	591.7855157	0.1604173859	0.1472490531	-0.00782522391	0.01516680952	0.02248268508	0.01443826205	1	0.1283492738	0.2620711161	-0.005814294687	61	1
12	101.3324529	299.2905706	4554.498863	9783.112221	917.1768954	749.8436275	2102.975392	3943	3040.413043	1279.778545	2646.183496	252.442289	347.7453207	282.5735048	1019.473766	2531.522823	0.4666370848	0.09769243264	0.07027622641	0.03409688733	0.02479413174	0.03979405815	1	0.3779909445	0.156181989	0.3334401153	86	0.9999999998
12	113.6566295	559.5905764	5619.239476	11294.10927	1908.95399	-330.6812744	2063.243881	4797	8722.925532	1153.077699	2320.629145	381.4599235	249.07076	233.8828637	942.6455778	4743.448653	0.4882098152	0.1616760201	-0.02919362008	0.02054047332	0.01697154875	0.0240774405	1	0.3899618771	0.288673814	-0.003433368968	87	1
12	118.6053784	173.3417887	755.5561901	11882.9133	3583.32392	298.4957781	1380.55161	5258.5	3270.252632	190.7944124	2703.790151	751.5453863	111.2786921	185.0034976	1139.734833	1857.7798	0.0640977145	0.3013150788	0.02455646685	0.008074096686	0.02563985198	0.008514521474	1	0.05503366893	0.5842897398	0.08810482258	49	1
12	129.5556778	327.9348701	-166.0276067	9073.654383	876.2804998	2013.259348	2175.788329	3631	1266.641304	93.39467168	2887.854999	344.4227267	663.3219454	663.3581966	1116.474224	1040.128718	-0.01835045527	0.09888205523	0.2210903292	0.0104914513	0.02091873655	0.02945839961	1	-0.001478846728	0.1645195285	0.7423640338	15	1
12	139.8897935	192.3417275	3155.25776	10819.78778	2362.384064	-186.1572766	1960.000095	4725	1431.414894	871.6048996	2807.860721	607.3943813	192.6554056	328.7604747	1159.942459	1021.441259	0.3012295821	0.2283776459	-0.01937787392	0.01974106375	0.02268576771	0.01843479559	1	0.2415111976	0.4296243785	-0.01089059566	78	1
12	139.6187294	231.8057402	-46.85425686	10211.11427	1531.695912	1095.03654	2091.617994	4082.5	1265.148936	75.144113	2861.934088	466.7826608	331.0976477	282.1844422	1127.356602	1020.83097	-0.004468822653	0.155918532	0.1095019564	0.00898142322	0.02687898182	0.01536956738	1	0.003496930402	0.2825379861	0.3616493167	19	1
12	154.886381	631.1987223	12030.97281	11994.17789	408.8795898	-878.3117481	1700.692909	4720	15860.38947	2543.328717	2568.724989	153.2050147	423.0923047	196.187245	933.5785772	7977.180044	1.005359364	0.0351564918	-0.07474406679	0.03863196774	0.01530160624	0.03444217937	1	0.8001314086	0.01950257668	-0.04476032456	94	1
12	171.6019832	538.6290972	-52.84145762	14172.39489	3393.112613	275.3506452	1735.239852	6059.5	2344.614583	83.98110314	2672.714327	652.8708551	90.79143382	223.1185578	1114.248355	1069.106862	-0.003241576001	0.2333855967	0.01984782517	0.006247915815	0.01887010881	0.005731019067	1	-7.094328022e-05	0.4433938543	0.05436093071	21	0.9999999399
12	180.3167422	170.5133754	3213.658613	10353.68577	565.8297752	-155.4278154	2218.379218	4058	1305.861702	941.1457347	3012.78958	211.6028126	199.6838367	250.5103693	1116.673683	1098.966686	0.3026934682	0.0553471769	-0.01327536035	0.01918784503	0.01599840524	0.02198817897	1	0.2409237727	0.06908959312	0.005681428816	72	1
12	185.1703157	677.1593138	557.6530262	10817.67013	317.6670955	2179.969377	1811.536829	4014	16085.07292	158.2521848	1949.607612	124.4394958	394.9553975	150.4403277	681.3259692	6350.472532	0.05136013447	0.02931248256	0.1984100644	0.008466487828	0.01344566481	0.01700239722	1	0.05214676098	0.01870338278	0.6781771446	33	0.9999999978
12	192.377217	507.1189669	-23.9487385	14472.1102	925.9693916	102.5626469	2059.553637	5407.5	4453.170213	51.99282524	2772.305363	209.1663108	86.00339897	255.7739462	997.0346082	2111.157552	-0.001666947395	0.06756222028	0.006883665657	0.003822864596	0.01300700763	0.005999233951	1	-0.001651976954	0.09775767847	0.005287663452	6	0.9999999835
12	199.5282933	157.6906205	-23.26485488	15420.06435	1473.086704	77.98896298	1692.737684	5979	3803.104167	62.02848339	2433.965381	318.4912099	80.5708295	232.5524276	946.1330247	1208.215487	-0.001526077926	0.1016068534	0.005275412122	0.004213686495	0.01396671009	0.005508424708	1	-0.001217646601	0.1686878667	0.0007181722277	11	0.9999999994
12	201.4746152	89.16344686	-120.1661082	11266.36918	1780.116301	1204.803535	1448.83599	4561	4195.473684	79.3193969	1968.20594	312.1285696	287.2630896	873.3447856	736.9857134	2078.232365	-0.01031867327	0.1589322586	0.1046056966	0.009208623545	0.02133203048	0.0201832533	1	-0.001455707092	0.2888469439	0.3434650683	19	1
12	212.6346521	43.88500351	435.2594178	6083.905945	2404.199544	-50.61730755	1390.193753	2912	528.4631579	182.0797069	2059.63617	814.0349025	77.10423934	231.7650694	951.6343481	416.7555743	0.07577269945	0.3979602915	-0.00901926416	0.01884521144	0.04728525671	0.01680899842	1	0.0635221605	0.7853505047	-0.02248630988	51	1
12	216.6133719	468.4963955	2779.447104	16644.47247	2721.5672	-75.17027281	2281.137476	6728	3115.956989	542.0572384	2937.264637	543.6829079	161.4381067	269.2292089	1208.142882	1260.485844	0.1673576464	0.1666936966	-0.004481039216	0.009420408396	0.01439940416	0.0101939284	1	0.1343578023	0.3025398095	0.007889378653	61	1
12	217.4923607	375.304759	-162.251664	16615.38917	340.8346995	1901.662714	2313.686983	5943	8200.382979	54.61675097	3308.506378	168.1900756	415.2915222	276.7528398	1200.793271	3850.140716	-0.01068959118	0.02232286866	0.118728173	0.003590978008	0.01042982372	0.01044501364	1	-0.002571605951	0.004274123727	0.3883415917	4	1
12	218.7160794	140.458253	4277.339688	14311.87325	3320.896491	-243.1859912	1491.710196	6231	5291.106383	915.2710443	2869.01532	693.2060326	200.2970137	293.3448677	1218.032747	2584.06232	0.2975144055	0.2337101007	-0.01652081594	0.01569830734	0.01943623617	0.01448595791	1	0.2387745764	0.4407914876	-0.001729492882	78	1
12	225.3252505	341.5178417	12.99618356	9232.938883	77.76922258	515.0157799	2466.640815	3398.5	603.4148936	51.29240496	3655.369619	139.1053184	204.4276045	396.5996458	1278.641586	480.7495807	0.002100497867	0.007755991478	0.05365040601	0.006414879459	0.02160697621	0.01183999973	1	0.003502735122	-0.02661360129	0.1660556509	3	1
12	226.1202632	65.68444305	-9.775055085	6494.506208	323.6929015	700.0841925	1865.837307	2475	2070.315789	43.3972675	1772.66548	131.2031328	212.9159941	233.829318	640.832212	1634.346667	-0.001268054814	0.05063740926	0.1045556114	0.007512017635	0.01976192835	0.01837187112	1	0.004459194279	0.06309190041	0.3423495615	9	1
12	250.7471685	287.6630194	2594.09947	16040.0399	781.5349583	2269.962188	2284.651636	6059.5	992.2903226	559.0663488	3646.426639	333.8260616	527.1962637	232.8311499	1402.223052	580.6433947	0.1603812709	0.0514885816	0.1443312004	0.01110409167	0.01536911261	0.02022426059	1	0.1364858607	0.06347140482	0.5171741949	57	1
12	254.7193425	82.83209149	-94.66629641	12412.39942	213.4938066	1313.272496	1799.951818	4529.5	5672.53125	48.88673991	1988.239511	144.0882899	222.7173227	199.9814282	709.9571341	2623.346605	-0.007823617632	0.01725736839	0.1073867693	0.004220547248	0.0127971738	0.01080014546	1	-0.001033605695	-0.006380721124	0.3496792681	4	1
12	256.6303729	452.6752497	1814.108585	11365.64818	3456.669262	-231.1282119	3482.578904	5455	1753.821053	648.0917289	3818.423165	1180.536633	284.6282328	1823.086267	1702.634509	1456.057472	0.1646723427	0.3059337949	-0.02044194541	0.01596164279	0.02229246047	0.02658977942	0	NaN	NaN	NaN	NaN	NaN
12	257.7113301	365.8489223	-0.005583642583	16634.75595	1674.730788	101.3429941	2194.988206	6390	2472.617021	62.09175107	2835.210785	388.8437737	80.40564514	262.8534451	1133.863646	1024.469515	-2.675048338e-07	0.1028792809	0.006453649509	0.003852405619	0.01300201524	0.004963835858	1	9.348013808e-05	0.1713311488	0.005177338214	11	0.9999999733
12	263.4838078	480.2538001	7767.250483	16488.93001	1030.189253	1496.371999	1979.196422	6222.5	10571.34409	1464.494283	3136.724961	264.4227183	465.0428317	203.9091915	1212.3994	4476.717609	0.4734970799	0.06596974897	0.08765000823	0.01648197475	0.0127850675	0.02552142884	1	0.3841654618	0.09011697026	0.3941615084	84	1
12	270.1720097	68.86543537	662.7372947	7911.973582	117.9209009	4.835477317	1608.464574	2847	2808.473684	188.4959726	2208.985211	112.6110557	77.24070937	194.9751333	784.8310044	1910.548951	0.08677135877	0.01668764587	0.0006387303762	0.01136678003	0.01671847226	0.01143794824	1	0.06822556601	-0.009190316607	0.002737496795	30	1
12	275.6688932	262.4595568	11387.96605	16425.38424	2838.970693	-552.395916	1692.962992	6880	16442.37895	2482.942555	3193.208189	608.400066	463.0241826	207.9861765	1374.615163	8064.996336	0.7026349614	0.178207542	-0.0347333825	0.02529412845	0.01904347081	0.03157426264	1	0.5617015065	0.3209109199	0.02747639255	93	1
12	281.656781	416.3277732	974.4128069	14796.22958	4889.885768	2.968167792	1740.5818	6685.5	5235.769231	227.2533566	2887.807165	999.9999276	115.482242	235.4511039	1305.917921	2379.959659	0.06905057409	0.3378222534	0.0002125405644	0.008356554589	0.01985166236	0.008312326394	1	0.05795878869	0.6601614453	0.006168288705	48	1
12	281.4525029	648.6376729	-176.0142263	15362.45342	1650.164324	1698.097534	1852.14244	5868.5	7522.042553	66.50907217	2387.080277	298.176437	279.813892	203.760424	929.8616394	2290.805206	-0.01243881233	0.1101286259	0.1119796864	0.004485929415	0.01216481051	0.009278529449	1	-0.003304514091	0.1872180758	0.3670830527	14	1
12	288.6584614	359.5398491	6684.5383	9323.947572	137.9003766	-433.1542483	2222.356256	3572	2845.042553	2666.486927	3694.684186	155.3828201	382.8745148	305.2524163	1363.23459	2654.327722	0.712675462	0.0143078621	-0.04201346877	0.02859942104	0.02151374677	0.04706186867	1	0.5672793653	-0.02076736809	5.251184923e-05	90	0.9999999981
12	297.4149705	532.2689962	577.5443841	8888.329018	1465.255122	781.1796026	2228.150277	3623	2404.797872	254.4696076	4056.187891	670.994887	377.714201	394.2685944	1627.405429	2734.721431	0.06272586283	0.163302768	0.09048381082	0.01208463734	0.02750922766	0.01907669951	1	0.0562806973	0.2971250599	0.3116897302	44	1
12	298.5308821	33.57194436	554.518788	8968.479163	2213.685793	716.4006507	1338.582372	3938	2221.541667	166.8178382	1690.085813	416.1600965	207.0294475	600.8792278	717.0473393	1271.003374	0.06306802911	0.2411086471	0.07842972649	0.0141406661	0.02160828548	0.02086654284	1	0.0567748033	0.4591773037	0.2723043743	47	1
12	301.3424802	13.6283396	782.4162166	9643.996718	221.2807416	-8.027443316	1408.019498	3522	11779.01053	147.047718	1401.935411	121.740172	92.46031718	217.6877046	494.2079559	4557.342377	0.0818904714	0.02233655182	-0.0008498518584	0.009574352011	0.01423127173	0.009689425325	1	0.06429148849	0.002621083555	-0.003375729288	30	1
12	309.4130977	516.2986142	1203.805415	18297.15173	1107.250111	616.886016	1946.473502	6924	6527.287234	245.1396534	3020.970677	266.8399816	161.7148389	221.6324935	1149.28954	2299.60795	0.06568297407	0.06045893457	0.03283086092	0.005772935868	0.01113029505	0.007306593743	1	0.05383978296	0.08243327236	0.1103073863	35	1
12	326.2525203	72.63064554	654.512073	9833.163706	1582.745317	295.0555082	1514.654246	4009.5	6304.924051	162.3614816	2036.997698	356.4469617	109.4531806	189.9140817	815.6006063	3561.356374	0.06728585334	0.1573957942	0.02935639601	0.01309103804	0.01843799416	0.01143172937	1	0.05610764513	0.2843907343	0.1013912786	43	1
12	327.5581429	86.00611342	4982.74414	10910.2923	183.9193009	810.6428088	1959.037154	4083.5	1390.263158	1141.714099	2508.091652	131.4074549	312.5679	242.1294693	908.5742191	1188.655211	0.4525984765	0.01642033453	0.07600130161	0.02037974571	0.01492978911	0.02930079373	1	0.3660866388	-0.01299332881	0.347695115	82	1
12	327.570243	306.7076654	4486.754495	15263.45994	1620.132379	1013.999797	2012.51014	6124.5	9490.774194	1226.66736	3709.771161	497.0150005	351.1915969	202.7270529	1515.408038	5840.317936	0.3042629008	0.1127521549	0.06749721792	0.01728777423	0.01594299013	0.02163465463	1	0.2478524776	0.1891941796	0.2867122679	75	1
12	329.3493487	173.6455613	1163.80399	17647.72196	3043.140878	14.35218517	1512.731419	7224	12650.74737	226.8740724	2357.819861	511.0330638	120.1817269	241.7862029	1014.416038	3547.257295	0.06793428539	0.1765746053	0.0008209574096	0.007814860301	0.01224345508	0.007271755102	1	0.05511109752	0.3241716002	0.003492513986	42	1
12	331.3757055	564.0274485	-6.244982062	10145.94565	2428.312181	603.437733	2638.438402	4455	4013.234043	64.60194213	3438.595788	833.1333593	214.160123	573.0407672	1436.899061	2184.788538	-0.0006092459761	0.2436512042	0.05970096589	0.00838241033	0.0285613311	0.01791141929	1	0.004614072744	0.4650056428	0.192944879	22	1
12	343.7852922	96.53521531	1850.355426	10682.81068	499.4422954	-55.62137048	1875.473125	4068	1200.119565	568.7327559	3298.666761	196.8735901	132.9136175	300.6020474	1191.065993	1065.537762	0.1726371444	0.04731897225	-0.005400409064	0.01394194852	0.01801691389	0.0139731483	1	0.1370597389	0.05372960949	0.002587978063	55	1
12	343.2308504	453.8430062	-18.99508082	11361.95029	524.8467704	505.0805962	2399.815225	4233	2730.431579	51.01871202	3042.990445	204.1577008	170.5292602	481.5488518	1104.860528	2350.181182	-0.001730696906	0.04797510604	0.04860513866	0.005190511445	0.01577006802	0.009571126947	1	0.0006182577772	0.05720185968	0.1488662481	8	0.9999999989
12	359.2780279	573.4659665	-53.42474697	16932.1192	5471.913882	90.19018543	1912.566364	7665.5	2107.483871	86.51895276	2666.453133	937.4932154	105.8563521	253.6938541	1245.430502	899.4821169	-0.003198827789	0.3309779206	0.005752452387	0.00545420892	0.01757969834	0.006489019466	1	0.000301981008	0.6466671129	0.008408542431	24	0.9999999999
12	360.4872673	430.5967714	-39.63144521	17616.13431	1826.819254	121.0142922	2178.595498	6883.5	4218.052632	59.79708096	2681.772396	398.1270214	89.48249512	255.0614092	1089.347102	1448.559155	-0.002274975328	0.1049466429	0.006687447616	0.003499387153	0.01408969607	0.005454906468	1	-0.001689967694	0.1756636212	0.005517003567	11	0.9999999924
12	367.6190887	226.4257065	-110.5968299	15164.75346	2614.71279	751.3153772	1631.731356	6227	4927.4	70.09333873	2729.151478	536.326343	167.2865632	204.6156601	1114.412254	2216.291902	-0.007602965146	0.1755850892	0.05166962641	0.0048137025	0.01548459539	0.007398352801	1	-0.002325392752	0.3231918679	0.1616725059	18	1
12	367.7918394	348.1550027	-65.57711602	17531.66473	4295.985514	951.7334935	2372.230475	7616	4686.463158	94.98956547	2636.974806	739.2426936	179.1554616	249.3779505	1173.054711	1572.384751	-0.00402997273	0.2527933703	0.05470150899	0.005967933901	0.01812939855	0.007861993769	1	0.001677842284	0.4840596348	0.175137605	22	1
12	371.2628294	115.4300135	-21.21227569	12909.6111	3958.471209	258.9567008	1601.002363	5761	3167.557895	71.6196862	2258.52557	696.9589148	91.54872328	230.1690707	977.0363471	2196.554428	-0.001568762166	0.3112138547	0.01960243028	0.006201511644	0.02282138776	0.008055939173	1	0.002215490758	0.6055524766	0.05608141992	25	0.9999692869
12	371.5965748	639.521803	2038.934169	7144.9642	1626.152859	-136.1470927	1881.581823	3166	884.2315789	1127.68107	3713.72562	839.3092808	164.8760228	305.9824619	1568.508575	1201.800435	0.3100779039	0.2295819645	-0.02043325887	0.02260242373	0.0310861342	0.0270927062	1	0.2485537404	0.4320375503	-0.01245689512	78	1
12	393.6928475	122.4544886	-117.4307624	12037.25598	715.8882928	1357.551498	1948.283777	4484	5863.159574	56.36045763	2272.113998	187.6190796	273.4410084	233.5042388	803.4702302	2647.810434	-0.01052338942	0.05761364911	0.1121793519	0.005735873939	0.01684393612	0.01042744575	1	-0.002405105531	0.07777010632	0.3667438597	9	1
12	398.648501	542.1836309	4680.18676	9802.205144	1506.873953	-282.6070966	2161.717155	4095.5	4812.638298	1674.203663	3409.09541	508.5213441	230.3684031	281.7036326	1362.695279	4475.077371	0.4855516728	0.1609384454	-0.0275051749	0.02801013745	0.02290893648	0.02885134457	1	0.3879258238	0.2871743257	0.001764626588	87	1
12	402.5076548	104.1185082	2100.360633	12959.11654	3910.742921	-108.7480605	1507.45637	5849	5580.75	470.2901941	2702.823872	738.8551472	114.5416215	251.6092047	1146.365036	3155.43578	0.1595701158	0.3052710207	-0.008529926678	0.01399068151	0.02319694645	0.009251749394	1	0.1295773131	0.5913586809	-0.004015659289	66	1
12	411.9308696	587.2829585	26.88597106	9018.487476	841.0419397	73.83389984	2150.391096	3506	1153.915789	50.72447473	3355.894864	349.3589958	89.58200835	353.6037158	1268.754194	1272.44156	0.003784370798	0.09417200233	0.007648484436	0.00658360949	0.02486307191	0.01273735941	1	0.003093046052	0.1531560724	0.009936475085	11	0.9999995914
12	411.8966938	346.467611	-39.78422815	8383.196374	404.4071832	1890.714255	2598.819695	3192	1130.612903	73.95503652	3072.974424	188.6435841	742.5716117	437.3768767	1139.439021	971.3305871	-0.005621274023	0.05156850653	0.2360840205	0.009918185879	0.02001231314	0.02317141926	1	0.009061554261	0.06589220323	0.7957827633	10	1
12	419.815423	647.4888099	1511.858085	9500.152929	467.1709616	1277.61727	2124.236689	3518	723.1684211	527.651593	3281.48314	187.7237195	431.4733833	285.5437993	1193.765941	681.6368075	0.1616750378	0.04845933263	0.1342006769	0.01378688962	0.01702529308	0.02204056392	1	0.1368631558	0.05708313467	0.4823888105	57	0.9999999981
12	424.3261991	552.9924805	-169.5597596	14856.90137	2453.519062	1671.422174	1903.597372	6049.5	3886.537634	71.50706118	2601.628315	427.8220353	306.2351461	191.6548213	1025.201304	1469.335124	-0.01196125631	0.1664205435	0.1129690075	0.005145228959	0.01334690248	0.008870441817	1	-0.002166129408	0.3045194514	0.3721892795	19	1
12	426.506173	48.32441498	681.5604422	9938.50035	3182.068429	228.8265886	1307.786913	4542	2076.702128	181.4914807	2080.666273	647.9748859	110.2754984	201.3814325	904.0261204	1224.122181	0.06713379682	0.3142376218	0.02384594435	0.01017009364	0.02468094362	0.01089208862	1	0.05758314308	0.6111822761	0.08671435705	49	1
12	430.2430431	334.4845086	4840.968924	16962.17931	314.4020708	3654.682209	2636.548591	6319	3591.311828	866.5513155	2615.686645	187.0297177	715.9815535	295.5077729	996.9766815	1751.228885	0.2921017758	0.0188694374	0.2139957931	0.01577760573	0.01183932104	0.02581317006	1	0.2459456639	-0.005404718694	0.787402352	71	1
12	432.6737386	86.58823399	510.3364788	8398.434761	446.6950205	687.7632898	1800.424855	3209	1978.073684	170.8536624	2327.632637	194.6022704	221.733554	291.0000125	871.6047106	1486.031902	0.06102820685	0.05131851924	0.0836476608	0.01274556624	0.02306527626	0.02280371874	1	0.05311771661	0.06374912116	0.2845403032	36	0.999998447
12	437.9295957	250.578575	-114.0208485	12905.41587	4045.802059	1356.502237	1908.009852	5872	3252.761905	102.9754149	3356.539724	1005.554247	362.2974274	252.8524082	1449.649763	2828.747595	-0.008372000802	0.3083535068	0.1070851511	0.009120170862	0.02563487783	0.01427060455	1	0.00210131649	0.6002038756	0.3566695836	27	1
12	443.5819214	241.4556981	-44.51999341	8285.595255	2618.791956	966.5317587	2548.498863	3884	3361.402299	101.8795286	2873.20677	971.857933	355.7492291	956.4586288	1310.390082	2038.647571	-0.005850173017	0.3166251659	0.1120456299	0.01316136922	0.03057362956	0.03100541185	1	0.004529565418	0.6174453825	0.3746224191	27	1
12	456.9480065	59.60535571	23.3628889	8190.531387	721.2011013	124.8851281	1580.402978	3144	859.0106383	46.05841627	2292.912761	242.8305768	98.58434215	235.0069435	853.3485327	761.563029	0.003497636032	0.09000214621	0.01796393414	0.006424000521	0.02208281874	0.01177384598	1	0.003445455345	0.1445339016	0.04539184586	12	0.9972081081
12	464.2161445	43.82022157	-64.3952334	17217.79611	1694.109969	764.3692154	1302.751392	6511	4632.631579	61.16938379	856.3981491	220.6795313	99.6746978	216.3797741	379.6757102	1028.043908	-0.003776285341	0.09938614885	0.04483860056	0.00356248567	0.01073330949	0.005748025946	1	-0.000618238691	0.1643286663	0.1368213107	13	1
12	465.692939	794.2326691	2090.10932	6933.11755	376.6392596	269.0039135	1519.551574	2605	3783.292135	424.9172427	1360.752135	114.2273132	141.262507	334.2913572	509.5326451	1777.941655	0.3020130428	0.0540507802	0.0397692606	0.01705040793	0.01671385581	0.02033637185	1	0.2436210858	0.06672414348	0.188750105	73	1
12	467.3213636	742.474628	2545.743378	9025.330316	119.6816328	1687.937301	1906.924655	3385.5	3180.263158	435.4310737	1476.538435	106.4905012	299.656715	230.6644086	544.0796551	1447.068513	0.2815408138	0.01333938455	0.1819944814	0.01561540482	0.01256989425	0.02131456417	1	0.2354461432	-0.01701945334	0.6742447123	71	1
12	478.8306908	110.9603748	3730.40606	13348.18356	2991.449321	-237.5598924	1384.530247	5727	3785.510638	719.9538563	2492.866712	540.893739	180.5931282	221.9817443	1038.344024	1916.3414	0.2921386033	0.2215211746	-0.01891000826	0.01485067305	0.01790352348	0.01370075025	1	0.2341682908	0.4154321712	-0.0115686392	78	1
12	481.3226762	449.1333135	-168.3571875	12398.02842	1174.808254	2915.932387	2971.185304	4946	2659.673684	88.27102702	2709.546492	270.2754587	687.221398	375.1654473	1005.950116	1815.198356	-0.01404842471	0.09618028224	0.2333583682	0.006795581882	0.0148666227	0.02139769058	0	NaN	NaN	NaN	NaN	NaN
12	482.7248616	407.2614985	6243.729124	5663.214391	554.5237354	-380.4638203	1745.65683	2372	187.6736842	3490.701002	3440.203701	364.1092372	413.3362404	281.5444074	1390.454151	96.60783217	1.037111125	0.1037551804	-0.05904194963	0.06898112997	0.03348176613	0.08199107852	1	0.8273938961	0.1622223856	0.01875379754	96	1
12	489.7754557	726.6483647	-32.44806752	9969.312664	996.6994393	430.312025	1572.567182	3908	4738.734043	49.46578726	1620.96591	171.8726993	116.8352487	155.4491312	597.2610565	1406.190654	-0.003411658175	0.1034207813	0.04458908091	0.005326975054	0.01412689753	0.009153368706	1	-0.000291495126	0.1727307118	0.1361566592	13	1
12	492.6409057	61.72003497	33.92049433	6933.332495	358.0268458	306.4366394	1688.082493	2614.5	1520.26087	54.17239816	1694.016063	132.9173485	130.5949164	543.7336387	624.8828559	1073.534297	0.00476322192	0.04855188561	0.04665200085	0.01117432424	0.01720521523	0.01999653257	1	0.005710693325	0.05832570729	0.1436362854	8	1
12	500.2680099	80.63534197	876.8565056	10883.91918	319.0555582	-7.251090111	1419.423797	3999	19465.77174	190.0690498	1741.741087	115.6440354	88.45689572	168.0525549	609.1005665	5971.048989	0.08113359938	0.02906674086	-0.0007067847086	0.008933710169	0.01226882105	0.008659174767	1	0.06377666586	0.01665390097	-0.002867834854	30	1
12	518.3171813	335.4337505	865.7618154	13385.33606	4350.218386	1157.71917	1760.22623	6156.5	3947.053191	219.7388781	2668.98601	841.3949435	268.9549599	214.479004	1176.444226	1740.824112	0.06351397834	0.3255297965	0.08636740278	0.009835626934	0.0205843995	0.01346038378	1	0.05866191613	0.6351372905	0.3021974069	50	1
12	525.4933943	108.2727507	511.5599441	8056.679335	141.2268801	665.3480194	1764.051397	2879	3950.104167	161.2185278	2189.435687	123.5539882	209.1111443	209.2314387	768.4551949	3632.012852	0.06624539888	0.01830664217	0.08426399323	0.01064236072	0.01905803202	0.01741284507	1	0.05693003631	-0.005089571048	0.2869508271	32	1
12	527.7069935	152.5162068	3950.897332	12920.04463	348.7679401	831.0584656	1746.774638	4837	7965.231579	685.7328628	2121.279766	138.3352456	227.9755879	222.3380214	736.4453078	3285.675504	0.3068934327	0.02634227917	0.06377754594	0.0170217258	0.0134285726	0.01981949558	1	0.2486659475	0.009085057022	0.2720475894	70	0.9999990808
12	528.5229127	636.2412206	422.65987	7397.50823	425.9000394	1491.880314	1673.283785	2841	3090.978495	141.2568589	2276.286293	166.2594811	474.412842	152.2299087	843.7395496	2923.074784	0.05568246799	0.05920635565	0.1974535175	0.01043155185	0.01792907248	0.02538743381	1	0.05592161434	0.08094588871	0.6767098324	37	1
12	532.6956481	77.18468028	4513.84519	10256.87957	2210.098929	-344.9965618	1174.953025	4441	7145.416667	921.6553806	1955.532365	405.7623592	187.452143	171.762924	803.0212006	4676.034806	0.4460699781	0.2210760637	-0.03427609096	0.02438238337	0.02168384253	0.01942202099	1	0.3566049603	0.4128467881	-0.02907250868	88	1
12	535.454735	361.1929986	-13.55867061	14188.53426	250.8002142	82.16651331	1841.443589	5073	3273.242105	52.32959634	2478.876298	146.9751058	77.06668877	260.8479387	836.5477447	1337.044611	-0.0009363115443	0.01814028988	0.005417744659	0.003976172692	0.01301908112	0.005802369713	1	-0.001766398689	-0.005243361978	-0.0009932021352	1	0.9999999999
12	535.6441309	711.4057484	476.9174332	9118.054763	577.4862253	1753.346386	1644.021153	3494	8963.521277	114.3090146	1302.054369	137.2215939	283.3259638	186.9565353	486.3118818	3188.399739	0.05295148437	0.06263474119	0.192179865	0.00959635606	0.01462442558	0.01668791937	1	0.05345088818	0.0880849049	0.6579545973	37	1
12	536.4417015	189.6291211	10191.46408	9812.078224	1140.381127	-658.0248528	1645.873203	4089.5	915.5268817	2479.138336	2405.477287	278.2818446	396.222287	213.9732131	975.8808449	669.8953291	1.033654672	0.1139152609	-0.0661533382	0.04500916832	0.01861027967	0.0476546214	1	0.8243118493	0.183384751	-0.006329659897	96	1
12	547.9855351	292.9689981	1724.859183	9776.060388	432.4679866	-74.37337555	2105.303558	3647	539.0777778	539.4580027	3068.985326	197.7901896	127.2271169	297.965924	1120.511957	451.8190507	0.1767841561	0.04623069436	-0.007300052172	0.01466933997	0.02045359087	0.0153259809	1	0.140253708	0.05140799547	-0.003046557063	55	1
12	550.2690686	443.367656	-246.8396192	14831.41557	850.7971119	3348.818396	1767.234407	5593	4029.336957	65.12250595	2436.853147	175.255561	581.0453023	184.3692449	857.4273391	1403.878789	-0.01625987065	0.05797076452	0.2273047574	0.004553112566	0.01260923909	0.01236625784	1	7.369884876e-05	0.07928664476	0.7631708222	10	1
12	555.4681463	30.21405029	2017.253153	7393.056044	195.5576452	1297.305359	1274.80369	2766.5	2586	393.6751474	1234.618979	106.20982	304.4677727	170.979852	440.2349615	1375.644744	0.280749433	0.02857030689	0.1784892378	0.02109955694	0.01689128512	0.02749498471	1	0.2347844558	0.01470475806	0.6623784495	71	1
12	567.2857648	138.5357356	2992.339897	9678.50903	1074.123021	526.2822212	1581.038488	3901	9669.691489	573.9832083	1999.21112	240.6803863	214.5392996	179.6059045	781.5728164	4804.58025	0.2993856378	0.1112637931	0.0537925186	0.01877013716	0.01685934996	0.02135079545	1	0.2430827297	0.1860572526	0.2381947109	75	1
12	567.5731226	482.2100814	5984.763983	8671.133208	1410.923252	-409.7329248	1895.985524	3662.5	2860.204301	2112.063514	3096.056227	472.5723578	301.2133205	213.2978059	1267.2042	2592.662865	0.6937965015	0.1648097241	-0.04647335063	0.03061606691	0.03028900281	0.0381701149	1	0.5537302993	0.2930096802	-0.01550310448	93	1
12	569.6918499	15.91136131	3967.915984	6116.648728	675.9848762	-312.9627557	1029.361433	2463	7050.905263	787.1607703	1160.888458	146.60138	175.178139	133.0344086	457.7043134	3929.772115	0.662334126	0.1125079733	-0.05219288141	0.03503496053	0.01799045582	0.02950830946	1	0.5275141939	0.1843081247	-0.04400496152	92	0.999966504
12	585.5003129	396.5796385	5708.441299	12039.75724	2977.98398	-315.4048111	1585.45131	5402	7310.292683	1286.669795	2659.138544	607.6777362	215.8124311	167.4185277	1109.845906	3711.295593	0.4633667827	0.2349019059	-0.02558444243	0.02080125365	0.02420019784	0.01724978317	1	0.371174103	0.4415351676	0.005343414708	88	1
12	585.9119424	593.3724206	-170.8526316	11000.68129	217.6348768	2451.761192	1777.27873	4096	2136.957895	53.9462257	1606.8742	118.5672132	371.810823	202.5003957	563.2676895	923.1249416	-0.01528845386	0.02048888949	0.22289364	0.004556769352	0.0117993383	0.01323736338	1	0.0001187218136	0.001145363009	0.7471050308	5	1
12	590.447458	91.72419867	-9.976713506	7355.865301	1116.801727	732.8841124	1511.091254	2955.5	1326.808511	56.68834413	1370.483959	235.8845104	149.9291102	179.461919	543.5039995	808.2261245	-0.001500545568	0.1527239782	0.1002534064	0.008570458786	0.02109644367	0.01146933265	1	0.005268598376	0.27579373	0.3302936329	19	1
12	595.5349886	66.28257612	2197.939339	7669.499261	442.4273241	354.8426063	1150.583273	2929.5	5793.236559	453.6040894	1561.117445	126.9187394	153.4503294	155.3105607	569.8489373	3281.809427	0.2804629355	0.05889165196	0.04865922596	0.01954372871	0.01729834598	0.01861156357	1	0.226953146	0.07708536604	0.2146160433	73	0.9999999828
12	598.5995089	399.1006979	5333.551674	11541.13142	2675.529141	-305.8681396	1579.718482	5086.5	7311.212121	1252.590259	2481.412316	566.809312	220.2795515	191.3054596	1058.848448	2743.299168	0.4723557227	0.2383756026	-0.0285601675	0.02358233978	0.017528336	0.01867952149	1	0.3782393983	0.4486638889	-0.002761286998	88	1
12	599.6443139	412.4136659	5225.435143	10971.02515	2617.767473	-321.8290565	1577.621517	4924.5	5585.6375	1300.861573	2725.909773	589.6837245	222.3360396	165.8369579	1136.44432	3459.650583	0.4731523603	0.2370016687	-0.03048247875	0.01852463091	0.01777498723	0.02122080418	1	0.3787429029	0.4457808989	-0.009256914477	88	1
12	603.5749707	336.2605162	5429.191678	11589.57263	2681.428631	-306.7322527	1588.921667	5004	4593.031915	1391.41759	2895.802653	652.5634039	222.3485965	169.0632417	1244.554428	2942.769095	0.4685801429	0.2302228446	-0.027064319	0.02149969826	0.0245179606	0.02029537728	1	0.3752042873	0.4317229232	0.001305064303	88	1
12	604.067948	460.1522016	835.2534441	12027.39599	3750.499746	278.2362171	1774.01789	5405	1029.208333	177.2779452	2093.192544	646.9990364	127.6606617	185.4955755	907.7484333	592.0509565	0.07087873175	0.317011204	0.02553750549	0.008617727781	0.0195334447	0.01026409453	1	0.06072310874	0.6169342955	0.09350223681	49	1
12	607.3197193	165.6189226	4818.762486	10413.6994	2493.536924	-287.5023328	1278.4326	4592	6192.105263	946.6745127	2007.143218	487.699605	201.0474361	162.6019783	861.3849719	4851.118916	0.4637592277	0.2361401104	-0.02965673033	0.01699019325	0.01938118467	0.020865057	1	0.3712537816	0.4440860705	-0.008600359305	88	1
12	614.0145897	544.0401042	743.5207642	11849.24306	371.64127	369.0290697	1566.793106	4396	24829.78889	172.3068442	2029.576778	139.4777571	114.8850386	304.0664562	700.4991763	8059.669173	0.06176004898	0.03315029336	0.03251860674	0.007687295808	0.0144741782	0.008828228453	1	0.0503390445	0.02556590102	0.1075559779	31	1
12	617.3014255	383.358241	10.53168185	9697.600005	3115.903615	69.32784286	1984.849377	4435	1404.968085	89.73578281	1939.314205	616.8636534	118.7230553	572.2703308	858.8416805	894.0477899	0.0009982330961	0.3220233981	0.007900546041	0.01209222401	0.02199405913	0.01760729993	1	0.003687641185	0.627978561	0.01654950812	24	0.999999203
12	621.8745708	399.881467	1466.515663	8293.380916	798.8297433	-44.5442901	2076.519647	3275	1621.239583	407.2698825	2243.138814	247.2557099	108.1158517	300.4083893	859.3805001	1399.662213	0.1759389288	0.09689582144	-0.005824782138	0.01213010367	0.01894147142	0.01478382059	1	0.1402921963	0.157000808	0.003274954867	58	1
12	627.406855	285.4367507	1490.633549	8857.291085	451.1443685	-60.11320146	1811.225678	3347	1248.526882	451.176568	2595.874214	199.3416749	127.4058999	249.2169729	967.3180865	967.9189644	0.1759555688	0.05192635549	-0.00789261373	0.01247818564	0.01933777435	0.01646177039	1	0.1396234392	0.06328124687	-0.005125746489	55	1
12	629.2465314	359.5784773	-32.99537551	11376.17181	2737.693819	52.38498512	1465.209234	4994	5765.62766	70.81418312	2326.673077	550.4316416	79.33581928	185.3394484	971.3481032	2471.721389	-0.002852597059	0.2385847923	0.005243672264	0.006722444664	0.01837735578	0.00684923823	1	-0.0005921622749	0.4541333021	0.004141135888	20	0.9999672075
12	632.1149825	494.9167845	1939.716461	12125.55588	1950.1957	-75.36241187	1769.288935	4976	3470.322917	378.5649474	2199.063083	401.9876233	125.4979594	214.7660115	890.602235	1322.05277	0.1612297593	0.1618772466	-0.008036216514	0.009939231684	0.01805093269	0.01163486378	1	0.1291680394	0.2925435275	-0.005945370659	61	1
12	653.5829406	56.64736564	354.1766998	6049.544977	1017.156461	450.9865019	998.0663977	2489	14782.76596	93.14260519	876.0687908	159.7107096	110.2324443	149.1948412	345.4308313	4044.665039	0.05821876875	0.1682398643	0.07357570243	0.01266810627	0.02279901007	0.01545321994	1	0.0516901773	0.3073537575	0.2523705071	44	1
12	655.1403323	581.8847401	-110.792976	8355.05997	873.7354766	1788.358417	1643.710387	3328	1572.234694	61.49919018	1464.413093	179.7012114	330.2208993	220.3832682	566.6641268	816.4572804	-0.01416337313	0.1069567457	0.2124516391	0.007080546184	0.01476279364	0.01784601918	1	0.001446336767	0.1812493321	0.7137130525	15	1
12	655.5380828	408.7006417	-159.7532717	10496.34541	621.4396128	2359.158938	1675.009865	3986.5	2891.673684	61.54122624	2102.370816	168.998554	472.1327004	169.8723924	771.5217885	1353.085948	-0.01524680403	0.06096507005	0.2220570275	0.005721742568	0.01475615731	0.01699976542	1	0.0006003107161	0.085483288	0.745358787	10	1
12	664.4841461	80.28319229	492.1694568	6067.594597	185.0819641	-58.22791763	1037.933146	2224	13926.94737	104.1655169	1004.877091	93.35061283	65.2467993	119.6152777	353.0896216	5575.487576	0.08078264404	0.03246948528	-0.009993828647	0.01039706792	0.01869790521	0.01080165949	1	0.06296681599	0.02369043087	-0.03493916223	30	1
12	664.5982335	701.0805537	6.013216274	6127.279365	942.6541805	563.0218722	1190.240188	2457	1395.387097	42.20868632	1036.691045	181.0358975	122.6135192	110.812523	408.3246808	734.8452814	0.0010222029	0.1594670737	0.09313866651	0.007424340315	0.02153983194	0.0120348492	1	0.006936894329	0.289775128	0.3064855052	19	1
12	666.327308	378.4964009	1636.406044	8998.883264	160.3850671	-49.87666789	1998.459278	3421.5	2671.744681	351.6784461	1922.986584	128.4498039	111.5990603	247.0112789	705.3608442	1472.949663	0.1795393676	0.01699026677	-0.005188451676	0.01232806608	0.0152508259	0.01373680223	1	0.1422309986	-0.009537551087	0.004066306526	52	0.9999999995
12	670.9261658	343.3466856	32.44844104	7876.705569	736.1575166	34.15556367	1657.64254	3053	1616.168421	44.52422783	2260.634274	219.7251334	78.94080606	195.5712205	839.6372844	1487.276847	0.004082767801	0.09735079037	0.004219793396	0.006591307501	0.02382100235	0.01109724763	1	0.003160830179	0.1597556756	-0.00175110989	11	0.9999999968
12	675.4204606	493.3900738	2347.41106	7785.725065	1783.941366	-121.9985341	1791.489671	3420	1882.957447	560.1319622	1791.486632	403.8209335	136.5825524	196.1012713	755.685787	1203.545809	0.3015323793	0.2288093962	-0.01597471429	0.0195197789	0.02056806484	0.01863528541	1	0.2419683069	0.4305420891	0.0009490074029	78	1
12	676.6362275	228.654159	-82.11695291	8591.4923	2902.979226	387.1270923	1298.640018	3897.5	16859.81053	63.57635908	1590.844873	537.9251958	104.0394301	162.4254518	709.4121816	7601.132514	-0.009326462307	0.3417854818	0.04667418401	0.008611986399	0.02588128316	0.009737146716	1	-0.001962356004	0.6695037656	0.1486737942	26	1
12	676.4856149	418.2725575	-41.8282439	8323.98499	2828.103868	372.4784668	1501.237994	3829	7271.894737	72.34754662	1653.111499	560.2135444	124.2641648	162.8326528	748.7949235	3492.380604	-0.005940409038	0.3375439388	0.04780313888	0.008991556194	0.02544060181	0.01126285884	1	0.000768791291	0.6606379463	0.1532383224	26	1
12	678.4882222	463.6422948	26.29859198	6885.158943	445.3401931	13.05210118	1590.666289	2600.5	2338.319149	127.8180863	1827.36681	161.1823911	201.6667842	1415.414162	677.3133987	1745.833456	0.0038854403	0.06558415966	0.001778471705	0.01905884073	0.01951539002	0.02970011659	1	0.002460582637	0.09354780031	-0.01112158694	6	0.9999999979
12	679.4851139	136.6368301	469.3343726	6571.512722	2147.845524	467.3286309	1225.49444	3021.5	2898.333333	107.5264821	997.0946808	331.5809408	121.3126855	155.3735316	448.4342645	1235.274563	0.07125323115	0.3175377788	0.07423494075	0.01232108976	0.0264240085	0.01545982401	1	0.06402145164	0.6183298457	0.2618469906	50	1
12	681.6255467	665.2794672	332.7432511	6181.7063	412.323073	1120.360898	1194.095149	2393.5	6077.903226	86.46381675	1249.130389	104.4403743	251.6490165	136.1920259	448.8439493	2770.967023	0.05562070436	0.07145445389	0.1806885346	0.00957325064	0.01809981769	0.01746610105	1	0.05499335295	0.1063648845	0.6191179881	37	1
12	694.368088	208.3690306	2215.559669	7339.289027	464.700177	-137.4753433	1370.858968	2794	5359.03125	460.1802522	1546.74184	140.2579818	120.7946717	185.7252102	565.7694963	3119.912703	0.2985301251	0.06492599446	-0.01744735554	0.01919080683	0.01841171148	0.01814801405	1	0.2374485098	0.08906614273	-0.009426561345	72	1
12	696.2450356	582.4091908	-34.51933492	6317.756991	1627.63847	288.0576273	1339.761127	2809	2858.691489	57.43707032	1193.486513	315.5832113	105.6941958	276.0474754	516.5683034	1740.12042	-0.00555565402	0.2575308856	0.044679696	0.009265429127	0.02518897684	0.01342609673	1	-0.0001022922993	0.4938849029	0.1402935033	22	0.9999999999
12	698.5449556	126.2228845	2560.709444	5621.942207	1307.577997	-220.0009339	969.1215385	2485	3451.576087	541.3424354	1186.027794	235.0467968	129.4471353	134.0878078	482.4438879	2100.415575	0.4498019181	0.229283495	-0.0393600669	0.02923855714	0.02909106591	0.02605456513	1	0.3593853345	0.4298798658	-0.04554393915	88	1
12	701.722915	226.0856922	3339.080067	7445.935643	1729.043087	-191.4435494	1236.147807	3256.5	6077.012658	720.7090307	1541.831396	365.8077235	153.3219005	175.4699165	652.5520645	3550.902939	0.4482573793	0.2352958712	-0.02766609072	0.02437150053	0.02320407	0.02021379493	1	0.3589398985	0.442496567	-0.005331402554	88	1
12	704.7677369	238.8053791	3317.96105	7462.572999	1779.858118	-244.9668374	1231.630339	3233	4990.696203	702.2691693	1529.116923	342.0152983	163.5162872	195.760876	648.3636285	2777.722699	0.4488447552	0.2357566035	-0.03319991816	0.02214527951	0.02401871241	0.02342587172	1	0.3590764431	0.4434163424	-0.02430132253	88	1
12	718.66587	407.4398861	-35.94014318	7697.601889	1357.861597	355.2820098	1363.238922	3148	3283.138298	44.47914412	1586.798057	285.5681461	99.46888884	147.9462662	626.5933699	1491.085775	-0.004408282901	0.1802530024	0.04831277978	0.00627330959	0.02303694355	0.009950156102	1	8.674917748e-05	0.3328655289	0.1509446356	18	1
12	724.7019401	382.2504392	3352.702458	7097.178994	1646.552466	-263.6281626	1425.389189	3080	2958.012346	784.4350921	1630.973646	373.1267454	176.0720128	149.3179326	683.7900274	2466.210081	0.4692682194	0.2349984357	-0.03901093746	0.02437084518	0.02747804574	0.02571105888	1	0.375080848	0.4415931211	-0.03967599722	88	1
12	725.4381172	533.2885039	519.3952089	8398.186924	1359.478712	-44.04601014	1147.348339	3387	9481.319149	109.0544861	1292.927202	220.0284989	74.70408268	126.5341652	510.5152373	2607.460876	0.06347631301	0.1654198282	-0.005357265553	0.008213247657	0.01670500495	0.009582716102	1	0.05102050404	0.3009344034	-0.01919601376	42	1
12	725.2042567	620.7436575	15.62628035	5176.485823	1277.414231	184.0299101	1175.119574	2240.5	3096.294737	42.40087506	958.2092144	234.2141871	83.50463247	110.3777372	405.4106297	1412.738429	0.003055572152	0.2488287939	0.03694709627	0.008690266709	0.02419462688	0.01306808673	1	0.006217722186	0.4756162609	0.1153257869	22	0.9999287463
12	730.3430449	200.639754	2654.26121	5953.734366	1369.571384	-244.9954996	1069.448264	2591	7166.610526	527.0288482	1183.1326	285.3710224	151.2696557	161.4323241	501.7310463	3377.394827	0.4547266817	0.2303579999	-0.0399372422	0.0282594682	0.02901705213	0.02827366876	1	0.3633106623	0.4320653285	-0.04636904246	88	1
12	735.3165948	276.0046579	2953.794632	6367.974373	698.6070033	445.930084	1481.317455	2600.5	6479.586957	716.9154374	1501.393748	180.0540409	181.7165466	206.9103382	593.6902336	3717.472777	0.4609647085	0.1127947589	0.06947256149	0.02144192369	0.02040317064	0.02943238612	1	0.3735811974	0.1877045397	0.3297751312	86	1
12	736.6037727	259.6055998	20.07847724	7479.102294	766.6923032	37.67211126	1279.763083	2943.5	3790.457447	50.74163781	1255.929405	162.9534841	71.78072268	158.0367651	476.0178225	1161.822731	0.002730260683	0.1012019598	0.0042641637	0.007140149689	0.01836981608	0.009676400278	1	0.002126967494	0.1677946776	-0.001802636828	11	0.9999999954
12	737.9821732	379.339563	3567.125837	7625.252857	1825.309658	-280.9581582	1169.462247	3360	5870.875	691.3206233	1410.714787	330.907739	157.6234069	191.2216325	598.5729357	3348.870463	0.4670143319	0.2369806388	-0.03656733746	0.02032182942	0.02072994261	0.02086880634	1	0.3734487938	0.4457616376	-0.0316993221	88	1
12	749.9564943	412.08768	484.2173738	7321.478678	209.3394238	200.8622256	1344.634837	2717	15488.73404	113.0731563	1310.297745	97.45241722	94.37892145	146.496502	457.4135931	5844.815954	0.06529512169	0.02983704546	0.02672339982	0.009285548196	0.01608080337	0.01216549083	1	0.05277572272	0.0185899809	0.08825889533	31	1
12	761.5557557	320.7069936	-41.11318839	6709.761006	2066.931698	637.0865253	1138.445916	3036	10415.15957	54.98674405	1138.691758	363.5922471	132.7853744	127.7388825	500.1280048	3128.185913	-0.006079049847	0.3151507397	0.09737934499	0.008625667198	0.02559575969	0.0122788954	1	0.003426904339	0.6142843437	0.3238580316	27	1
13	58.44629055	38.58555345	408.4000236	5822.614211	1731.906897	349.3644115	1004.016263	2567.5	3220.255319	101.6549118	933.7853201	296.3749218	120.0666478	292.5939574	410.0846348	1537.389863	0.06924002445	0.3078625205	0.06077887238	0.01362011564	0.02790898438	0.01831708911	1	0.06146165696	0.5981056802	0.2146212595	50	1
13	59.77888507	730.3832972	6.02321631	5609.498173	321.2531495	525.2215233	1346.85989	2109	3503.191489	36.74801992	1221.70893	101.0854751	151.7207629	145.1248935	440.1632301	1940.126513	0.001046286079	0.05644071114	0.0973789027	0.007311238559	0.01752954278	0.01676917143	1	0.005945030911	0.07511670458	0.318252804	9	1
13	152.6248937	62.44356106	485.9983654	7282.608283	1767.353709	178.147902	1234.713173	3150.5	10169.78723	151.0763828	1642.194513	378.1898642	86.05185954	173.1603652	682.3213396	5998.611615	0.06774620062	0.240210226	0.02356429431	0.01200858962	0.02756215281	0.01169271659	1	0.05714299783	0.4569173556	0.08380798411	46	1
13	173.1262054	5.984750464	2694.302509	6004.296224	982.7913657	-216.7982857	1100.738518	2489.5	5458.8	697.2466045	1474.909768	219.3800006	134.1622918	171.3201759	570.3845505	4108.180396	0.4493475588	0.1634535264	-0.03634437218	0.03003365454	0.02832196338	0.02430429402	1	0.3583938572	0.2927278799	-0.03707532966	87	1
13	218.3658492	112.3576479	-74.88575937	13091.64067	333.3129829	270.620469	1688.842022	4754.5	13816.75789	42.99174935	2361.967168	141.916558	81.1279706	233.9075913	812.1377253	5045.210403	-0.005625168422	0.02452514226	0.02078832143	0.003834959889	0.0136256733	0.005703842734	1	-0.004501748914	0.008204223226	0.05120483821	2	0.9999999999
13	253.2527397	354.2646758	3799.038987	12213.61628	1094.183291	853.2829214	3302.963384	4884.5	2499.915789	1132.821178	3644.329602	335.2732568	366.3337463	547.3732979	1399.326711	2091.535767	0.3071750138	0.09169924641	0.06748675625	0.0241701585	0.02149503918	0.02900242298	0	NaN	NaN	NaN	NaN	NaN
13	316.2574475	351.0638716	2612.517741	8522.212787	67.52663453	576.0254035	2596.099161	3143	1462.210526	1059.415858	3384.424417	130.0819677	288.3351661	402.3942024	1212.762006	1428.826716	0.3117178915	0.008472313489	0.06806855761	0.0198062228	0.02070146371	0.03353410074	1	0.2525761118	-0.02817441065	0.2874872546	70	1
13	318.9505053	104.3258589	723.631075	11791.60876	1895.368536	992.1307033	1739.38616	4779	7192.747368	170.2164838	1970.394393	352.029038	226.0644819	229.0962608	794.2717957	3694.774124	0.06138395737	0.1641727144	0.08471694986	0.01093946858	0.01780619958	0.01240363422	1	0.05486153044	0.2989156866	0.2914800352	44	1
13	324.5869921	667.5743825	1719.058398	10498.37705	539.0474263	1335.783214	2225.949003	4021	653.673913	479.1049201	2821.69898	211.8728155	401.2575772	256.0899707	1056.627972	699.9378953	0.1646665049	0.04997399664	0.1280616303	0.01420172298	0.01557115094	0.01811748389	1	0.1389025662	0.06017091576	0.4619134202	57	0.9999999996
13	331.3530796	13.58982767	-39.31269344	9950.073598	956.7343341	943.7910422	1356.624381	3842.5	3543.56383	58.02167743	1547.836622	197.1393513	179.316861	173.6615269	583.1388351	1480.224646	-0.003738599879	0.09806163825	0.09707424707	0.006389673709	0.01556112049	0.01079177643	1	0.0026046425	0.1618923256	0.3172603582	14	1
13	350.9417448	412.3230345	731.4009025	9831.076215	451.7730557	936.8266233	2535.607733	3745	1650.915789	253.4107714	3775.295288	211.321763	355.6631211	372.8885966	1370.852329	1716.476144	0.06724937717	0.04444190088	0.09721032494	0.01219940597	0.0200203643	0.02116064084	1	0.05885271962	0.04944072991	0.3326434605	36	0.985242763
13	353.8288859	216.3948858	6446.903562	6031.794559	586.4960678	-323.1632017	1950.529986	2609	290.0531915	3118.009702	3197.752422	340.6596035	440.8043908	797.5644034	1281.33702	324.0759358	1.013609266	0.09715237765	-0.0520017945	0.07700440699	0.03453447988	0.08997796691	1	0.8089066076	0.1487458221	0.0374567817	96	0.9999997293
13	419.267672	316.4574616	2722.295941	16895.06096	2684.939744	840.1072464	2320.822481	6953.5	2788.032258	559.4834513	3079.022718	604.0643185	258.4696891	243.0920757	1304.054341	1355.234597	0.1616712255	0.1672018237	0.04902129559	0.01140612106	0.01657756385	0.01336169254	1	0.133092872	0.3039882491	0.1914323461	62	1
13	447.4880702	97.64323086	1708.809841	10214.06306	1667.501112	436.8108691	1894.039364	4192	3967.819149	373.507633	2131.406619	351.4680406	166.4806396	222.9704693	852.472139	2670.966866	0.1651825338	0.1639009846	0.04217108352	0.01306837608	0.02006059153	0.01648044232	1	0.1354458419	0.2970318828	0.1684852084	62	1
13	513.212494	521.5541267	875.3063376	5069.571027	1535.359991	-11.79805419	2225.352323	2349	543	417.6190712	2412.275396	727.2195903	108.8935027	341.9202713	1081.69764	510.5544319	0.1755294489	0.3034411179	-0.001585869233	0.0223830579	0.03821709874	0.02629222921	1	0.1427737836	0.5874266361	0.02361445494	66	1
13	530.1971507	277.3267458	6127.258617	8289.879026	889.3114445	-335.5834207	1867.017268	3507.5	2296.822917	2512.35923	3540.578857	365.3892064	367.9998309	294.2739303	1400.862109	2217.427718	0.7196874964	0.09861974339	-0.04146616464	0.0440832033	0.02472518502	0.04645382391	1	0.5739742631	0.1548524311	0.005928093519	92	0.974875261
13	531.6338736	311.5084796	9952.164453	14423.41399	1471.825313	-506.9807041	1753.722251	5769	9604.752688	2073.571929	2955.400143	314.7652246	361.8903016	220.0082992	1163.520061	5061.516356	0.7033617626	0.1048105545	-0.03451020705	0.02364719355	0.01382177369	0.02802110262	1	0.5613918527	0.1679616035	0.02635825101	92	0.9908177184
13	548.5112297	170.4930222	3347.611489	6924.502678	1584.909373	-209.0765645	1759.245073	2933	818.6666667	1103.726926	2367.353309	559.623115	174.417875	375.7142371	1025.946137	864.304511	0.4774140471	0.2322524854	-0.03107703548	0.02620390273	0.03186791777	0.02882427988	1	0.382063781	0.4358376876	-0.01045863719	88	1
13	552.3208851	436.3603197	-19.93027502	13664.68737	663.1370363	291.6149572	2001.371101	5136	6252.521277	130.6160323	2475.175256	324.3848107	348.9957091	2380.61285	867.5273618	2981.230996	-0.001475246133	0.04872217871	0.02167404236	0.01363545556	0.02805009894	0.03487183145	1	-0.0008222338322	0.05858894163	0.05590277773	7	0.9999999744
13	553.1514451	464.9200083	3774.016307	12553.25434	777.8958105	768.6469197	1863.970612	4906	9688.145833	892.5520889	2871.635206	177.3465922	259.2532329	214.0721108	1046.233286	5183.080494	0.2994777056	0.06225664225	0.06139215951	0.0142852082	0.01456122339	0.02031015568	1	0.2430185031	0.08398324065	0.2630981566	73	0.9999999999
13	581.8324935	199.3741932	-47.64095407	13495.72252	225.3885039	627.8367699	1644.17384	4831	2153.968421	48.4631472	3106.319071	155.0613708	163.3931208	202.9434339	1075.270512	1258.502618	-0.00342249821	0.01657398464	0.04745371242	0.003785656519	0.01384302164	0.007181899182	1	-0.001196154769	-0.008221201942	0.143616844	3	1
13	587.3334486	174.3865634	1455.58598	8695.059097	1451.38625	-29.89538434	1892.68955	3578	1040.5625	349.0657441	2075.807336	373.3258614	136.8649759	240.9892783	846.7877776	725.1376757	0.1646247614	0.1630819505	-0.003298669125	0.01455273395	0.02176518385	0.01757560676	1	0.1321952718	0.2950487939	0.01124110494	61	1
13	605.664842	82.57611478	26.24004415	6395.719715	612.3247484	-10.97490299	1126.320671	2463	1912.242105	37.96155644	1318.313325	153.9666832	53.21160016	147.530176	493.0977518	1307.339907	0.004585430832	0.09865743536	-0.001605499207	0.006665093486	0.01944713624	0.009606958086	1	0.003222007243	0.1624372004	-0.02172388414	11	0.9999999994
13	621.7013579	374.8941766	18.03115395	7695.861327	115.7322425	57.81658474	1724.791554	2762.5	1074.553191	40.77098056	2560.855406	116.0109837	68.98313419	208.0175198	914.8966739	933.7393389	0.002923187618	0.01691487439	0.007330450964	0.006877851697	0.01647011703	0.01089962586	1	0.001429623629	-0.007824173218	0.006473110096	1	0.9999916031
13	632.2798313	488.9145198	469.285967	7198.170381	104.8390588	198.6665834	1874.091268	2650	4278.010638	186.1640578	2645.632268	113.687346	118.6516549	203.8640462	942.5122022	4280.893497	0.06762957893	0.01648938175	0.028835714	0.009944562346	0.02025774632	0.01687123946	1	0.05461196028	-0.009234234463	0.09572238654	31	1
13	636.5371414	512.7171254	-143.4141736	9890.641796	192.952534	2203.667591	1617.469283	3581.5	1946	56.67254148	1969.739174	117.1944519	447.6196108	191.2501385	702.6905659	767.1511245	-0.01567725135	0.02182726046	0.2263762181	0.005324952289	0.01228501669	0.01634242444	1	3.754177016e-05	0.003959786498	0.759084496	5	1
13	642.6176891	81.9755776	-3.395085963	6340.800744	1944.074764	56.59624925	1066.605696	2841	6159.755319	54.33573731	1128.62243	325.3009241	59.71278301	136.0712667	483.0627979	2823.186352	-0.0006299808147	0.309593236	0.008997413795	0.009229627512	0.02746661393	0.009719437933	1	0.002296478542	0.6021001448	0.01961411591	24	0.9978936599
13	679.3069303	83.44890723	1539.483268	5787.419746	159.327447	1019.43653	1100.409676	2139.5	4533.382979	286.2519568	997.8942209	95.02635751	209.9676954	133.6919038	353.1996971	1991.78778	0.2667152247	0.02836495081	0.1761606993	0.02038922758	0.01920115837	0.02241791943	1	0.2233895264	0.01440485658	0.6510824974	71	1
13	698.7247015	500.4583945	3521.988558	7242.562077	476.2693781	531.0172034	1670.42357	2890.5	4169.655914	775.3940678	1539.829893	140.3037837	208.3655363	167.1623504	576.037803	2497.903554	0.4813015779	0.06675047173	0.07367030679	0.02298254458	0.01835429935	0.02888337631	1	0.3895720956	0.09157788306	0.3476900973	84	0.9999999998
13	717.8010974	220.7823818	913.5173077	5451.020157	889.8984458	209.0912375	1579.671087	2304	2639.873684	203.9604547	1171.567042	179.320614	104.5222925	208.2456273	462.416766	1367.748423	0.168114113	0.1713001859	0.04090287163	0.01818167518	0.02611651768	0.01825101578	1	0.1378091141	0.3124125802	0.1649890167	62	1
13	728.8482781	174.6061931	1475.810096	5299.600824	150.5736829	951.7368813	1221.85949	1995	2638.457447	344.97317	1182.055671	88.61367844	258.637473	140.4237588	430.4111781	1577.222376	0.2796042972	0.02663721461	0.1764728447	0.02681790145	0.01841967489	0.03268068123	1	0.2337188194	0.01067573104	0.6550930759	71	1
13	732.8868015	429.9575221	4465.794357	6226.94793	1066.398078	-372.1990651	1466.33058	2724	6522.557895	1119.749207	1555.145744	262.2889102	226.7668452	289.1346201	652.9414123	4879.140886	0.7180171698	0.1744117397	-0.05568449749	0.03505408656	0.02340579949	0.04186083793	1	0.5726974082	0.3127151856	-0.04145629744	93	1
13	748.1588828	495.1106563	3877.147137	5569.562502	991.4637146	-328.8349037	1274.747752	2395	13750.24742	982.0380132	1409.755662	211.3066417	168.6160462	143.7780754	556.2068998	8195.906443	0.6792068735	0.1781554398	-0.0568441493	0.02961993307	0.02872604227	0.03325626429	1	0.5415633613	0.3209030079	-0.05433264874	93	1
14	136.9491033	361.8926086	-84.53417409	15405.58826	889.0663989	757.256761	1852.244008	5688	4333.864583	59.51478231	2722.33459	199.2735618	170.4691658	230.856199	987.8735334	1860.679512	-0.005723353461	0.05873152679	0.05040525232	0.004457571403	0.0130240859	0.007716394436	1	-0.002338765424	0.07966759178	0.1544636062	8	1
14	153.1652966	100.4028523	2901.632499	10291.77729	598.3757707	539.847507	1565.802314	3928	6053.673684	674.7110012	2239.769478	147.5665424	219.2566352	247.8009798	816.4861063	3646.149988	0.2816522613	0.05841933921	0.04949132468	0.01950623898	0.01739345563	0.02035201526	1	0.2279517581	0.07609425818	0.2177526293	73	0.9999999764
14	167.4483142	227.2597225	683.18568	12782.41509	327.8544281	2560.557951	2028.890733	4762	10806.5914	193.2243981	2404.695124	138.7452938	529.8317743	264.2978921	831.2272187	5206.147067	0.05374507029	0.02601598905	0.2023975849	0.009656014167	0.01520421688	0.01806154091	1	0.05426272326	0.01183473527	0.692412632	33	0.9999999999
14	170.7203393	273.5730341	3458.1755	11294.15544	1090.18832	-190.2517668	2096.005209	4633.5	1208.094737	1045.473247	3524.831728	401.2819327	198.0319096	550.1484077	1352.443041	864.285304	0.3048161517	0.09642043097	-0.01727168265	0.02357860053	0.02458717541	0.02237106822	1	0.242886705	0.1546309641	-0.006483235061	74	1
14	174.5552978	302.4658218	2570.877145	15614.32898	2519.47863	-36.70488568	2553.20126	6393	2135.010417	500.9751739	2696.215561	530.1048871	168.739974	241.8704313	1118.379842	838.5566609	0.1649083444	0.1652770805	-0.002604277205	0.0116257777	0.01765692404	0.01133044902	1	0.132492336	0.2996243952	0.01376724585	61	1
14	191.1173363	630.2759869	3865.681546	12745.93672	736.999495	720.2378721	2175.858294	4844	4293.294737	880.4476255	2950.274714	186.3306932	260.666191	267.661869	1063.24039	2669.118003	0.2963743073	0.05810470274	0.05640790143	0.01361884802	0.01663239133	0.01773686576	1	0.2401734761	0.0753320873	0.2450441517	73	0.9999999973
14	208.2071179	283.3491064	9839.839285	9383.750369	204.7826334	-696.3624277	2069.426961	3720.5	2658.592593	3428.621201	3332.145432	158.994512	502.955814	283.5067125	1262.675244	2860.118961	1.026658468	0.02074477611	-0.06448685535	0.05511130464	0.02180558541	0.06590025362	1	0.8176562991	-0.01068087491	-0.004801530099	94	1
14	220.8500138	277.5646555	4278.728426	8976.310305	84.1013813	-175.6746497	2411.584539	3394	1580.831325	1824.306004	3834.902732	155.7978509	271.1056626	386.0442534	1388.88845	1565.149847	0.4767322962	0.01026925449	-0.01656351581	0.03699952379	0.02233457757	0.04063315332	1	0.3796689777	-0.02663002689	0.03330405344	81	1
14	240.5978115	268.2653668	1601.091506	9113.59193	3908.548888	1.071509338	2211.666492	4491	2688.236559	671.1712342	3883.767871	1626.986467	139.9809998	391.918305	1854.391625	3198.597992	0.1684609992	0.4294091879	7.821123997e-05	0.01990735012	0.03893413777	0.01923315463	1	0.1387650164	0.8499987105	0.03125984815	68	1
14	255.4782598	293.607751	-89.04521539	16976.16596	951.6059578	849.728304	2184.701827	6244.5	2998.010753	62.84377268	3483.832575	300.4409733	201.9407683	294.7708333	1327.717688	1594.250147	-0.005644934555	0.05689310576	0.05130696076	0.003871909641	0.01289463332	0.007641582146	1	-0.002243204065	0.07584152061	0.157545498	8	1
14	322.2911005	354.5101363	-95.02399011	20108.01718	3567.983758	459.5192917	2097.884317	8340.5	4328.757895	76.48758548	2665.413109	565.9319311	117.3563444	253.9283626	1157.857678	880.6950678	-0.004680601391	0.1744372898	0.02275697554	0.003959054604	0.01245842702	0.005262596904	0	NaN	NaN	NaN	NaN	NaN
14	362.6128499	639.4182828	3430.922257	11129.8783	3563.927284	-243.410289	2000.182808	5090.5	1835.221053	933.9069722	2930.809747	933.5573188	190.1198594	225.7969327	1326.505611	1425.252894	0.3125674852	0.3194833735	-0.02198828993	0.01615083385	0.02362469959	0.02038076104	1	0.2515634315	0.6193375726	-0.01473375403	80	1
14	369.6097867	785.4576158	3248.678491	6770.299124	1219.617102	-294.8764121	1491.872558	2870	8954.784946	840.8478694	1781.216526	286.4696645	156.9744683	166.8356988	709.4219085	5861.518802	0.4802637046	0.1784194589	-0.04309130675	0.02504401094	0.02394701659	0.02435725055	1	0.3829454257	0.3235579398	-0.05281631783	87	1
14	371.6391932	248.2977621	-43.38291513	14779.72231	973.0902043	120.5534511	2204.501364	5597	5724.478723	54.57219977	2485.053067	194.0143448	80.82947638	296.3402605	892.2098734	2603.491592	-0.002940168746	0.06679815476	0.008208716504	0.003978151266	0.01379249646	0.005760718493	1	-0.002600576204	0.09618667655	0.009549697075	6	0.9999999111
14	388.0093242	202.0600604	2043.277167	12465.15988	2929.706934	495.1444227	2247.984433	5418	964.8666667	516.3082522	2831.890709	700.0073308	202.2323081	279.8296037	1198.04658	534.7276993	0.1688920264	0.2325208485	0.0411894601	0.01404207827	0.02325887879	0.01677873465	1	0.1392059195	0.4399769777	0.1678749985	65	1
14	398.8560314	493.4057192	471.1941624	5701.252895	1950.955634	17.33153196	1856.553068	2728	1125.368421	251.8394395	3663.474989	1173.18886	88.02747552	271.9330506	1633.464604	1574.787612	0.07248362555	0.328023725	0.003960059702	0.01277401123	0.05450592217	0.0184010722	1	0.06081988569	0.6397318462	0.0196347312	48	0.9999999971
14	400.722554	244.6871404	1971.355993	11667.39406	3835.162554	-16.9615624	2185.252141	5468	1860.11828	577.7938961	3330.907522	1088.609706	136.8373581	300.5484208	1507.188339	1322.04212	0.1672611489	0.3197130953	-0.001735407349	0.01318742553	0.02657055864	0.01277787438	1	0.1363378548	0.6214168937	0.02164187508	66	1
14	402.4920539	121.3600538	13825.44137	13807.3266	365.1417936	-801.1621058	2166.232002	5340	7499.574468	3394.776541	3475.688444	182.2652629	550.7353039	227.116282	1309.80882	5611.342908	1.010463803	0.02619368472	-0.05555784304	0.03935824736	0.016166923	0.05215875658	1	0.8052910032	0.0008932433615	0.02245479283	94	1
14	433.1222717	207.6573774	7540.982765	10423.24496	1720.635993	-478.7602034	2080.7524	4444.5	3460.234043	2092.04174	2847.521412	507.7896443	332.9278111	225.2424818	1188.814133	2914.847592	0.7176243721	0.1652955666	-0.04205260176	0.03328335901	0.0250782188	0.03734415073	1	0.5731074895	0.2938076178	0.005293800852	93	1
14	453.722673	74.31844523	3.60086686	6463.432334	2060.921633	290.6477528	1705.429307	2924.5	2818.193548	72.03495028	2142.13988	668.4141862	118.2247765	277.8231142	944.8649061	2758.27683	0.00052160096	0.3177792808	0.04668936556	0.0143813438	0.03839508255	0.01612396816	1	0.005636139389	0.6193802025	0.150330724	26	1
14	459.4420321	145.2473092	4123.952064	13587.7851	1441.164246	832.1662389	1837.255089	5333.5	9455.462366	786.9192191	2501.5486	257.1779617	269.5329697	205.4675424	945.5933587	4681.166876	0.300843246	0.1095977586	0.06111616232	0.01648147862	0.01565751442	0.01799076611	1	0.2446804526	0.1826162343	0.2637873331	75	1
14	463.2714822	300.4546673	2656.224412	16430.3893	2560.277501	792.1703998	2340.095371	6730.5	6894.247312	480.395765	2635.507441	522.9363028	291.5869768	1214.386622	1114.826842	2777.688093	0.1635358045	0.1688578573	0.04846325911	0.01199345937	0.01666239054	0.0203940126	1	0.1345736135	0.3074166731	0.1899820006	62	1
14	480.1734744	306.6233888	6236.536383	12800.65536	261.959901	-289.3531382	2221.168522	4822	7631.094737	1562.982264	3170.126316	154.9639274	273.6722528	424.5580784	1122.963769	5197.282563	0.4820037077	0.01906539755	-0.02095938731	0.01855114844	0.0151139407	0.02560546829	1	0.3837328793	-0.008381560795	0.01958243763	81	1
14	481.4576745	534.6730168	-279.7336214	15004.36622	1530.319909	3412.445943	2124.364169	5871	4376.351064	71.80966022	2217.021245	257.0498679	489.413873	190.4418428	835.695981	1493.973008	-0.01876209154	0.1033354017	0.2267536538	0.004489813249	0.01241117975	0.01362327954	1	-0.001405914183	0.1738386415	0.7619597271	15	1
14	482.4974389	507.060306	-25.1758045	13440.499	4395.611825	46.5837615	1982.688754	6104	1630.236559	86.41166168	2475.055659	813.5796959	101.0390734	287.8472109	1094.185228	963.15132	-0.002140903506	0.3298954168	0.003483581704	0.006710971448	0.02187526792	0.008101519137	1	0.0009972309101	0.6443865977	0.0007841873632	24	1
14	488.3738444	415.8773809	2213.501595	12615.25343	2030.429297	646.6765497	2776.803971	5248	3032.210526	448.7639934	2697.95361	416.7888443	192.6894194	333.2459189	1073.742836	1608.821499	0.1726702785	0.1604306809	0.05055667973	0.01176809565	0.01684635324	0.01589220537	1	0.1419200864	0.2897765371	0.1990906301	62	1
14	497.3069065	226.3571058	-89.05087312	14412.56702	2420.991009	719.7775662	1951.128042	5851	4041.797872	69.84536733	2211.621612	340.7117116	139.7967019	236.1103393	849.6016788	1281.092533	-0.006597120436	0.1674803803	0.05213950813	0.005413653592	0.01576832883	0.007783021379	1	-0.001590312222	0.3062961256	0.1633013191	18	1
14	522.2969623	197.493858	971.2477483	11126.17251	300.2836863	20.14924839	1915.333254	4132	14800.94737	250.8982985	2294.562306	127.0468514	100.0145263	209.568746	800.7550037	7360.998733	0.08530748227	0.02800407089	0.002288937608	0.009670983258	0.01450299203	0.009994055435	1	0.0672932298	0.01441574289	0.008417421259	30	1
14	524.172411	715.5685903	7549.900418	7316.842045	204.374848	-632.5365536	1636.430637	2814.5	7861.40625	1678.885701	1649.627034	110.3841338	264.5574585	173.7820343	622.0810919	4151.984493	1.024424091	0.02755034772	-0.08700987835	0.03981234793	0.01737038963	0.03867083885	1	0.8145656306	0.003383416925	-0.08294162778	94	1
14	528.137016	793.3837347	-6.716034685	6755.195968	683.1477062	595.9821992	1275.326459	2552	4167.968085	40.11317483	1079.919738	160.248084	139.7533623	124.0008088	415.1984203	1606.821302	-0.001019956206	0.1055056207	0.09267447463	0.006075568716	0.01792357178	0.01294451934	1	0.004605402626	0.1773490725	0.3028970406	14	1
14	549.3209248	125.4668258	-95.62333619	7764.869694	413.4608431	1716.491497	1760.902087	2935.5	1314.378947	68.09654702	2184.540421	173.9654219	494.8433839	186.8992607	802.1034283	1198.264314	-0.01258479062	0.05298976973	0.2160120259	0.009005941801	0.02047490714	0.02325703784	1	0.002264284515	0.06879997966	0.7248661283	10	1
14	550.3658408	438.7345237	1472.84532	8455.486748	31.32743866	1112.9096	2445.662	3080.5	1251.173913	536.2081542	3090.60277	137.6775104	435.9352855	332.0261996	1110.55128	1311.554548	0.1716178488	0.003443838165	0.1379230978	0.01888992301	0.02066478611	0.02797187949	1	0.1445060277	-0.03679718122	0.4962868141	54	1
14	570.5519748	320.2217648	-1.830541204	11133.54841	3670.591617	67.81319859	1896.981445	5113	941.9782609	73.44593174	2338.648329	754.4792501	85.34371969	249.398749	1044.277551	612.3324705	-0.0001377159395	0.3261519672	0.006402567852	0.00753668419	0.02230838604	0.009426952215	1	0.002736036082	0.6365838378	0.01122721909	24	0.9999999971
14	580.9628407	382.7036304	3840.611005	8386.69316	131.4686428	693.3044618	1916.83134	3157	1635	1455.997229	3057.361824	133.4273744	314.1576545	252.4535453	1130.10744	1572.237977	0.4632564718	0.0153694378	0.08050257716	0.02356065127	0.02262397364	0.04070896986	1	0.3748932837	-0.01526343448	0.3656816379	82	1
14	582.6871636	254.4066399	3227.127786	11149.9084	1205.39783	725.0249774	1621.388177	4498.5	11017.29474	836.9180221	2785.883488	297.6339956	276.0609743	180.1563143	1071.71219	7558.544681	0.2869133785	0.1082715577	0.06394365135	0.01540069995	0.01895100865	0.0231445115	1	0.2336720778	0.1800116618	0.2702975071	75	1
14	616.6152779	436.9127995	-36.60775197	8728.77893	874.4201348	943.5133656	2031.965859	3475	2741.234043	56.95385835	2059.705623	237.2065159	252.6241717	250.0517869	790.6455703	2283.048539	-0.004766766799	0.1029820116	0.1081027574	0.006953818921	0.01882576482	0.01456263051	1	0.002518752089	0.1722241612	0.3552625981	14	1
14	635.8393586	489.7795316	3381.122969	11525.89855	626.3003245	692.191734	1988.256432	4420	7058.4375	685.9955427	2289.092695	180.9771093	244.8491335	333.0499172	844.7932336	3187.34061	0.2937921495	0.05770192231	0.06086978056	0.01426770535	0.01519084396	0.02060068117	1	0.2383728439	0.07454667039	0.2598509611	73	0.9999999737
14	640.7155871	519.2954791	688.5520667	11218.4276	1831.031339	-23.42922262	1470.481742	4568.5	7576.765957	191.3902771	2352.696009	362.3452862	91.93340339	154.659296	916.4105319	3995.945158	0.06407069992	0.1634995579	-0.00215797004	0.008195372432	0.01685692054	0.008975582713	1	0.05166978652	0.2969467912	-0.008059230463	42	1
14	657.195765	265.6188482	2680.986929	9046.999634	909.7383025	-155.8906616	1632.05597	3575.5	2483.085106	653.6985386	2166.693253	240.3348617	143.8608168	224.4813382	841.0473398	1846.884239	0.2954909708	0.1018563246	-0.01566613179	0.01905993458	0.0217163459	0.01713511664	1	0.2355776872	0.1660628007	-0.002940336501	74	1
14	680.8906485	331.0543602	9.24894772	6241.496277	2019.64788	121.8512939	1743.123719	2851.5	1685.34375	62.04298761	2617.515451	890.7307711	107.3661684	232.3865247	1163.196611	2123.946931	0.001468412841	0.3335206178	0.02116165073	0.01397760023	0.04850669838	0.01869496126	1	0.005021109173	0.6520137506	0.0627959096	25	0.9998719119
14	686.3266986	498.2779789	2407.276731	8614.413335	940.723049	471.977053	1542.237025	3394.5	9963.934783	592.3989318	1877.959928	218.3341067	204.4896278	169.968673	718.4139266	5130.08458	0.2908013102	0.112198651	0.05362037865	0.01667998465	0.02260411952	0.02084534899	1	0.2362027885	0.1880913637	0.235641077	75	0.9999999992
14	689.2718196	520.5368381	-16.76104827	8329.409065	496.2799969	136.3721336	1504.451023	3085	7981.666667	45.99135291	1716.552892	136.4725849	69.92580299	130.6915033	631.3468179	3908.47197	-0.002001077108	0.06303641687	0.01798814529	0.006327075012	0.01504867844	0.007191063037	1	-0.001293478392	0.08839916679	0.04344809448	7	0.9979288059
14	690.6852082	426.6435728	2727.830362	9091.685357	597.2893171	515.8084991	1505.704802	3540.5	8133.446809	647.5287384	2128.99152	161.872653	193.9156589	185.8028344	795.0076976	4539.968617	0.2961623853	0.06505464338	0.05856208227	0.01816330347	0.01734114782	0.01943411864	1	0.2402217292	0.08982976293	0.2526323644	73	1
14	701.3607073	468.6509717	2665.204968	9096.710844	1028.521851	486.6171547	1441.059448	3606	10726.45263	517.523599	1811.851343	206.4687865	207.8758032	144.5969492	693.9959221	4922.790883	0.2881649287	0.1130663661	0.05529244113	0.01450177814	0.01859252849	0.02105379724	1	0.2342029857	0.1899366269	0.2408324995	75	0.9999999972
14	713.5950954	600.5893026	2006.135376	6872.392345	1169.799245	318.8848488	1202.351328	2882.5	7144.456522	394.9811901	1354.821878	198.0668102	141.8110717	148.5985256	529.6821119	3222.102069	0.2847869322	0.1684821241	0.04573433037	0.01764605475	0.02124051699	0.019192813	1	0.2315921097	0.3053859855	0.2085825525	77	1
14	725.5756128	483.2780503	1313.764182	7881.641922	1827.408998	248.237171	1598.184486	3481	1142.684211	248.3086665	1419.354434	333.0423474	133.2395071	247.2901251	601.9940713	524.4373736	0.1635928113	0.233509347	0.03330346306	0.01191994288	0.02066444383	0.01604549945	1	0.134485985	0.4420416659	0.1394321598	65	1
15	26.58578134	492.6389156	5043.246645	7034.475287	157.9334963	-445.7549758	1874.064789	2762.5	2657.787234	1471.108786	2041.217071	129.6585377	269.1967797	193.0650782	764.9104728	2260.524784	0.7116075584	0.02126730881	-0.05864196395	0.04690580771	0.02229026938	0.04218253581	1	0.5654877231	-0.006357709388	-0.05744868988	90	0.9999986453
15	43.0110313	380.3704567	-39.44174166	8769.848241	435.933284	939.0650646	2212.879185	3327	2771.150538	46.88247712	1652.37402	144.969777	198.6868554	200.6199689	612.2895863	1704.510742	-0.004720131193	0.05142622637	0.1080985853	0.00575643934	0.01457606623	0.01383831914	1	0.00191952117	0.06479264327	0.353813903	9	1
15	49.26792559	283.5314525	-7.552502449	11023.83557	3596.449754	17.90322702	1267.508349	5074.5	4076.752688	71.82879946	2155.008515	645.8278228	83.25767596	220.6051067	928.6576801	1516.568349	-0.0006370744357	0.3170980594	0.00166864872	0.00711861278	0.02292671192	0.008116893477	1	0.001933192806	0.6176931705	-0.00549711375	24	1
15	53.20026888	345.6002313	654.0075626	10238.23743	134.1713363	817.7721377	1907.962267	3755	4743.623656	171.2015987	2203.071302	133.9623978	238.8055641	205.4295845	786.6246661	2977.679666	0.06540214132	0.01489211428	0.08186821759	0.008174225902	0.01416778646	0.01781561589	1	0.05606478295	-0.01221100475	0.2783830209	32	1
15	55.6993895	321.64054	1627.741277	9973.891515	471.4693551	385.8146656	2078.397154	3694.5	1878.425532	371.4527531	2290.235142	179.2000245	183.1348634	210.7469986	861.9578161	1166.61071	0.1636925323	0.04845093739	0.04014059148	0.01258792911	0.01398293344	0.01701624108	1	0.1327017602	0.05646167871	0.1578895897	56	0.9999999998
15	58.54012007	413.3344722	1525.414872	9059.032637	4048.672155	-84.94259439	1679.907854	4495	6156.336842	410.2820295	2412.468325	925.3735964	111.1365911	258.4028693	1113.629555	3547.096963	0.1653664505	0.4326954757	-0.01037534952	0.0165830569	0.03121180982	0.01231760825	1	0.1356828946	0.8568131841	-0.005479362166	68	1
15	66.53835349	269.723196	-35.76324629	9626.932295	155.6108032	965.1732655	1863.609947	3537.5	4277.9	69.49127928	2080.680243	122.5311651	226.9655569	184.8830969	740.4954721	2787.220396	-0.004468251682	0.01594648889	0.1023286005	0.007674416642	0.01482821702	0.01324828182	1	0.00132901994	-0.009177745701	0.3329431255	4	1
15	73.47401233	154.286643	1286.778633	7734.306612	106.1222615	916.8772528	1834.853452	2828.5	1601.531915	279.4629341	1598.950673	123.6797493	280.686179	236.3882088	572.5115283	950.7941751	0.164449084	0.01403261702	0.1262530468	0.02018590617	0.01902803237	0.02235651038	1	0.1381735546	-0.01473209724	0.454607311	54	1
15	78.44551086	264.9145542	716.7932605	10600.20327	997.9078422	256.2055582	1895.438353	4171.5	6464	182.4178407	2108.946777	251.0165145	139.585992	319.0674481	798.1390558	4039.923319	0.06733572912	0.09521246972	0.02506725193	0.01081087978	0.01653255722	0.01297455515	1	0.05511659394	0.1547871273	0.08484142328	39	1
15	78.50902144	486.2316551	658.2244509	9362.354697	868.5017859	10.61406638	1768.253199	3534.5	3061	202.6721358	2630.995046	273.720624	85.75098444	198.8702411	986.3367301	3043.274341	0.07000535544	0.09466766299	0.001180048183	0.00948848722	0.02093609267	0.01125234204	1	0.05578227482	0.1534765901	0.002916276145	38	0.9999991475
15	79.5529493	512.6744553	-5.698551425	10604.99446	978.2605081	496.0758043	1773.536251	4075.5	1709.053191	53.44105905	2605.216311	289.2559663	151.268111	229.2861872	973.9731546	1181.609613	-0.000574044901	0.09453346435	0.04637279323	0.005427186655	0.01578838501	0.008100527057	1	0.001982922338	0.1541937409	0.1427262472	13	1
15	83.38020163	104.4610703	46.90647597	7712.667856	408.7603543	109.4032327	1386.781367	2820.5	2119.25	41.1451442	1496.246635	149.539203	81.00489531	197.8859076	552.6364616	1073.79755	0.006477703651	0.05325892336	0.01469695709	0.005797801753	0.01939468526	0.01051938791	1	0.005179950377	0.06791851772	0.03376411468	7	0.9999187182
15	84.67093515	726.5502493	541.6071215	7703.925911	2412.670931	101.2286278	1066.263302	3496.5	4099.287234	115.8418315	1336.536711	417.3185061	86.19024386	148.5908154	591.8800009	1360.090577	0.07200576735	0.312427691	0.01390339424	0.01016836221	0.02147500226	0.01058543629	1	0.06085520259	0.6072996431	0.05344002856	49	1
15	89.70093222	466.6563793	-40.13878411	13368.19606	1299.095421	621.6384214	1865.884964	5100.5	2812.935484	53.83892968	2384.098762	265.3683727	141.1820178	202.3841362	884.1480499	960.6388251	-0.002848547778	0.1002004986	0.04768234253	0.004286014975	0.01355184865	0.007570405828	1	0.0003101569916	0.1660338168	0.1468834382	13	1
15	91.72565336	50.43701309	1122.336698	6665.119965	1090.236125	191.3859828	1310.734883	2708	2709.06383	198.7115338	1185.197049	209.4772539	103.1899053	168.3943658	461.5222978	1330.190404	0.1648966577	0.1671503701	0.02845450681	0.01320925281	0.02459274321	0.01676738122	1	0.1344141425	0.3037207078	0.1211211645	62	0.9999999945
15	94.50836607	242.9399153	4990.279571	10434.02143	288.7551365	-361.3556776	1810.83096	3927	7822.021505	1184.149837	2456.30685	140.7932393	259.8096093	192.589219	873.0696446	4807.875453	0.4756370234	0.0296325375	-0.03369712402	0.02152681468	0.01698018134	0.02723306582	1	0.3779774677	0.01362366739	-0.02560090895	81	0.999999216
15	95.66329291	434.544347	-59.17463563	14320.33881	1450.337368	708.4115469	1769.88433	5471.5	5624.404255	56.02734209	2357.778227	225.405773	149.1079953	185.0404348	867.3267788	1817.272234	-0.004541126672	0.1004057457	0.04995852872	0.004012928181	0.01169077969	0.006920838777	1	-0.000904189082	0.1664928082	0.1543617154	13	1
15	110.8673827	247.9382095	5065.886878	10249.57137	1842.031561	-302.474463	1910.734199	4465	9089.53125	1230.923499	2435.867121	392.9158448	250.3939114	251.6473605	985.9199934	5859.281388	0.4954015013	0.1755764939	-0.02791032137	0.02659967065	0.02201438163	0.02745384245	1	0.3959769002	0.3175743297	0.003052951116	87	1
15	111.3267081	312.2959494	2240.123708	13169.9713	4203.435174	-90.58686417	1769.007831	6005.5	4664.423913	513.2865855	2872.276011	866.7724592	149.8517627	232.6901219	1252.324588	2536.283394	0.166271833	0.3177655583	-0.007179940912	0.01239889965	0.02046464728	0.01235094518	1	0.135186337	0.6173349195	0.002548344066	66	1
15	111.4312713	393.2238956	4099.687059	13770.19944	1417.278525	787.3296022	2131.126762	5453.5	12738.68817	905.840127	2784.439183	273.4845368	271.9854655	243.2487657	1032.292512	6151.630326	0.2966017296	0.1102609831	0.05873453682	0.01891895929	0.01660533578	0.01858139891	1	0.2411424717	0.1840265311	0.2545968665	75	1
15	117.3701432	378.0020927	31.10050885	8724.733763	3721.380096	88.81278885	2203.972869	4408.5	3875.934783	83.6901506	2778.4923	1224.966497	85.2988765	308.4958299	1332.035318	3338.374467	0.003417330031	0.4296439348	0.01028769751	0.01097410099	0.03065859131	0.01182585538	1	0.007101724979	0.8522265533	0.02837273699	29	0.9999999981
15	124.5392009	32.72826769	23.05432506	6957.234909	415.3459283	245.8607562	1022.64611	2539.5	2818.709677	37.02924129	1455.008374	128.6187011	97.17634988	167.8601534	530.4676837	1301.111085	0.003083257398	0.06237711783	0.036949132	0.006355520806	0.01617505776	0.01191857615	1	0.003938654657	0.08709134114	0.110113138	8	1
15	127.0431645	204.833649	0.9630968952	8713.301626	2789.685392	391.1657795	2161.85321	4059	3897.957895	77.02503452	2387.036742	800.043514	132.64058	294.5525398	1072.308806	3575.895489	8.995064077e-05	0.3326830778	0.04738803798	0.0106436499	0.03064897519	0.01155249923	1	0.005517023565	0.6504451825	0.1530624698	26	1
15	127.0566345	327.944626	2142.882811	12362.48969	4037.164704	-82.99095577	2181.396762	5723	2043.677419	459.1385388	2604.412525	820.4130771	139.7685584	274.6950339	1150.568226	1130.350447	0.1751684278	0.325185278	-0.006446895889	0.01622801806	0.02401739567	0.01199203901	1	0.1424541606	0.6327102365	0.007346216302	66	1
15	134.4739683	232.3666677	1566.66865	9203.677233	1491.007923	434.6761599	2545.222627	3841	962.6373626	416.9472191	2578.623852	483.8861278	175.8749801	309.1634102	1048.109292	497.4814461	0.1658124539	0.1585415507	0.04387003085	0.01742932488	0.02667013465	0.0188069251	1	0.135988985	0.2858681357	0.1743503013	62	1
15	146.032638	185.8902372	-62.24309147	11132.71618	1186.930177	1185.560538	2033.990864	4395	2384.736842	64.2870903	1956.888043	239.3944265	226.4725603	186.3137533	742.3324523	1212.28299	-0.005684194423	0.1055594103	0.1064212203	0.006126868882	0.01560066639	0.01166607404	1	0.001711883454	0.1775937799	0.3493131916	14	1
15	145.2964122	511.4149915	583.2493641	8425.222977	1241.518307	-77.99123891	2460.59407	3481	2058.125	203.311507	2431.639121	413.0098325	148.8957434	893.6589158	957.3718719	1401.028635	0.06883699252	0.1552185001	-0.01083295855	0.01132758691	0.02581989173	0.02313228393	1	0.05485513551	0.2795886759	-0.03716011441	42	1
15	148.1632153	224.6248471	2482.585624	8015.507759	1272.252756	455.3242674	2023.8893	3345	2259.793478	843.8836062	2825.826604	457.744128	242.5253165	246.3504938	1138.2294	2007.629987	0.3031333113	0.1652485934	0.0546165226	0.02054609793	0.0302973042	0.03542483597	1	0.2468036966	0.2985168782	0.2434213328	77	1
15	152.3507558	526.60529	7265.356619	10105.41332	1704.786501	-563.0090968	2022.957682	4282	4724.988095	1923.481491	2493.306736	407.0964807	331.2078645	220.7064476	1030.567658	4335.838229	0.7210500026	0.1748119849	-0.05496593251	0.04295383679	0.02124848914	0.04114536822	1	0.5751775081	0.3135228806	-0.03826119004	93	1
15	159.5519788	514.6718347	929.431571	13455.65801	4311.514757	1125.308565	1963.717295	6160	2950.480519	206.5032221	2804.235911	885.7910915	255.8228468	231.0310821	1255.11911	1399.449775	0.0694834849	0.3220685788	0.08317702849	0.008483187498	0.01829853232	0.01137963145	1	0.06320815153	0.6278444802	0.2924584994	50	1
15	160.924007	324.6233058	-39.39878619	10284.10078	532.3029518	1131.87925	2266.500931	3872.5	2251.680851	61.28244374	2625.088977	215.8464829	307.4969155	276.915695	974.7492077	1621.535594	-0.003674860893	0.05483255326	0.1143226252	0.006464071474	0.01923056616	0.01392620235	1	0.003181783804	0.07191868511	0.3756543566	9	1
15	161.3900813	90.61147459	-71.95460525	10554.52775	604.9850449	1134.668647	1604.230346	4027	6768.270833	45.47889504	1655.63767	153.5192693	208.0885034	188.8181337	618.8970571	2467.659447	-0.007404641826	0.05593872665	0.103523562	0.004241050271	0.01302219693	0.01313715336	1	-0.0004576532489	0.07419458034	0.337513476	9	1
15	161.5557821	293.1184907	1105.623051	12645.66639	263.0347795	10.60260861	1980.870527	4644	5533.787234	256.2522093	2658.566376	151.4766203	114.4497596	244.1343722	914.3887614	2668.311866	0.09109204602	0.01941674273	0.0006846088959	0.00868210646	0.01483860664	0.01000841188	1	0.0717253859	-0.003547048087	0.003971649388	30	1
15	162.5510671	432.5049893	666.6663457	9797.349481	1495.002269	1.946656734	2151.495387	3934	2772.15625	195.4101377	2617.435924	435.6349725	96.0688086	237.2265475	1048.175119	2080.051808	0.06816119915	0.1624159609	0.0003032850486	0.01178055336	0.019676423	0.01077319938	1	0.05508642043	0.2946625567	0.001359640997	42	1
15	164.7391758	569.4583873	1817.186605	10679.73095	1766.078145	-103.4659638	2221.329598	4452	3060.989247	472.0378987	2858.956155	465.1194682	130.3632943	248.8564117	1151.613667	1760.359755	0.1696298607	0.166624514	-0.009130440263	0.0129929952	0.01728683465	0.01315308177	1	0.1358926489	0.3023437414	-0.007650197743	61	1
15	166.7312138	595.3401527	738.1073622	7953.843018	131.3278012	5.471406466	2068.004852	2892.5	3909.483871	224.230211	2410.329345	113.4716946	85.65492743	236.7312417	863.6268629	3302.545071	0.08957933467	0.0174282823	0.0009431091076	0.01037019329	0.01821826833	0.01303551625	1	0.07050418482	-0.007673607177	0.00445918684	30	1
15	167.5910683	46.26595791	3468.336897	7248.660176	1256.252078	-304.3075703	1331.327552	3086	5126.691489	766.2030616	1481.795098	250.8952879	150.5305146	199.1872764	591.785145	2846.27537	0.4712270116	0.1664286866	-0.04270902459	0.03604767572	0.02649170028	0.02194634074	1	0.375577402	0.2986658863	-0.05392139805	87	1
15	170.1945967	234.7343393	4375.538238	14562.47248	1533.222431	866.0060132	1836.589472	5786	12209.42105	933.4470784	2876.056383	330.8445566	277.9879838	221.5012229	1117.594476	5195.763073	0.2999619407	0.1095678062	0.0613568707	0.01797319651	0.01554318566	0.01742195102	1	0.2439884461	0.1825642594	0.2644143093	75	1
15	174.0538572	114.1249536	3710.906407	8067.151167	165.703923	-174.4610719	1953.671449	3080.5	3293.28125	1236.966663	2737.287109	152.1421589	231.9928935	291.3730606	998.7567612	3116.271472	0.4564336815	0.01947514003	-0.02354866377	0.03838690683	0.02773390447	0.03671862928	1	0.3630828045	-0.007284248964	0.004735265563	81	0.9999997132
15	174.5241022	386.6972061	-45.424848	17075.21741	5549.020314	81.3007878	2005.938079	7797.5	1669.757895	84.48151581	2851.422719	1073.482031	133.582261	726.1287639	1370.791651	667.2026506	-0.002553410427	0.3324115711	0.004306781352	0.005204052463	0.01926424875	0.008414511657	1	0.0007482085226	0.6496390086	0.003603370496	24	1
15	178.1669517	335.1386438	3449.924012	11481.30097	1121.07522	739.1624142	2747.259281	4549	4196.270833	946.5067907	3043.087968	307.2122951	305.866717	312.4692642	1157.786122	3703.325619	0.3056595991	0.09829735474	0.06281239804	0.01744772707	0.01797536162	0.02595383263	1	0.2485058018	0.1590302877	0.2704446451	75	0.9999999979
15	182.932878	367.9042837	3744.371817	12018.76514	1232.001356	-219.9981306	2232.131311	4744	1557.8	991.7423735	3270.774471	338.1583221	198.9246152	265.9293941	1245.458914	985.3621065	0.3080437171	0.1001732586	-0.0187719086	0.01879486849	0.01784766096	0.01977784229	1	0.2454279688	0.1624089696	-0.01081476391	74	1
15	185.5057773	20.38022722	26.28275938	9320.210374	498.2046349	151.3058006	1191.893244	3434.5	3774.521739	42.70957064	1450.416831	132.1332007	69.66985056	182.3996116	523.8020885	1464.109319	0.003088845854	0.05492814494	0.01553427917	0.004695909905	0.0123747427	0.007161425526	1	0.002535600167	0.0714364059	0.03592007254	7	0.9996115577
15	188.709052	189.5855829	4199.24815	8706.571499	2923.451113	-282.3042586	1922.477103	4130	2406.702128	1461.412747	3050.27697	995.9279436	241.9142223	225.6433457	1399.131774	2021.686243	0.4790335947	0.3289822966	-0.03076390137	0.03274506881	0.03485050554	0.03094247101	1	0.384575134	0.6373870321	-0.006291024996	89	1
15	189.47628	125.6895989	-142.1739791	11357.54869	191.1620555	2432.945419	1853.130829	4156.5	745.9791667	73.88584683	2518.933294	156.6068648	555.2292182	243.1627984	894.46435	333.8568864	-0.01267521799	0.0177507283	0.211811786	0.00661709682	0.01591894186	0.02638181249	1	0.001498807688	-0.004655638911	0.7093462063	5	1
15	191.6421832	263.311586	-108.3105602	13253.58292	4693.221158	658.0204906	2029.150192	6142.5	13148.39362	77.39488682	2635.833842	807.0019589	134.7434543	265.3905478	1144.935527	6853.603092	-0.008328950914	0.3547231422	0.05260446816	0.007044289805	0.02379101001	0.009321766193	1	-0.0006387759359	0.6964896915	0.1697554703	26	1
15	198.6919414	77.46960931	-1.374259856	13215.50084	259.9573199	42.32814247	1413.25053	4739	3488.354167	44.67475571	1904.391362	144.1567966	65.83106675	220.0597897	661.7228033	1108.79973	-9.982153836e-05	0.0203574549	0.003228241495	0.003499144658	0.01175531695	0.005268523293	1	-0.001203039138	-0.0006453466448	-0.008302072074	1	1
15	199.571905	411.8131701	2440.241415	14287.12781	4831.675037	-40.86118295	2222.593387	6682	5930.705263	537.5887886	2955.38788	1041.868152	142.896971	288.6165926	1371.081013	2836.856126	0.1659913328	0.3335994627	-0.002908704091	0.01316697643	0.01865821247	0.01024475089	1	0.1354193338	0.650358668	0.01768386509	66	1
15	203.5114034	52.22444434	1353.379658	7909.256195	184.2704034	977.7969462	1686.400608	2960.5	2319.182796	307.1654169	1682.429197	118.2124134	285.5733775	229.7851457	607.6692372	1356.212412	0.1690698971	0.02421677851	0.1240233369	0.01499425513	0.01802902175	0.02385414288	1	0.1418661659	0.006428738278	0.4482579605	54	0.9999999935
15	207.30591	397.6217758	-132.5333618	16539.25269	3811.437013	1777.176074	2561.660688	7065.5	1778.489362	92.52403655	3423.996406	958.4047969	448.2801588	523.8247494	1519.531918	931.5441885	-0.008255457302	0.236916528	0.1089363077	0.00613266279	0.01981169019	0.01260927277	1	0.001426706075	0.4513550833	0.3610897241	23	1
15	209.0120076	373.9159502	-79.50741222	13395.62156	2214.754495	1457.17074	2240.920333	5440	1738.968085	81.96386359	3031.170496	507.1997281	349.67538	243.8707786	1189.72175	1032.523794	-0.006137397447	0.159221334	0.1099562303	0.006630735915	0.01657921738	0.01227197217	1	0.002228131928	0.2894400612	0.3629254937	19	1
15	210.2890024	493.7733371	-42.07945058	9749.851837	477.2735899	1124.453813	2396.020948	3686	1564.138298	58.89666407	3350.841672	217.98955	373.6000123	348.495195	1228.182994	1473.312715	-0.004199521563	0.05005795173	0.1131000605	0.008063510704	0.02011289703	0.01716559472	1	0.00262719394	0.06196719813	0.3711753971	9	1
15	211.596027	18.44397183	-26.22353949	7616.945379	1187.585571	729.8415316	1290.653755	3060	1843.354839	52.73850159	1408.304078	232.7213847	162.1323234	214.4299149	548.3322197	917.881382	-0.003535807751	0.1596090624	0.09786347455	0.007313981545	0.0218850552	0.0127879188	1	0.003575362361	0.2901465792	0.3217590561	19	1
15	213.2777934	336.5519994	-104.5286049	15708.65454	2688.551749	774.3326013	1928.377182	6350.5	4899.776596	76.01665799	2856.033548	585.9345801	167.0529508	257.3241663	1195.512123	2132.313218	-0.007194439979	0.1737467332	0.05151312542	0.005232844255	0.01729927792	0.006837924449	1	-0.002030238218	0.319356017	0.1611747584	18	1
15	219.4395025	95.66107288	730.3003375	12729.2343	2900.491946	1036.100897	1225.946584	5393	6775.265957	166.3377142	2135.984099	446.7474485	198.973824	217.8337195	850.4690204	2108.728395	0.0591023597	0.2314409182	0.0815925099	0.009267168796	0.02045667156	0.01000410278	1	0.05367102926	0.4390917391	0.2820433504	47	1
15	223.7954427	186.7919922	5830.015825	12218.36783	4073.488917	-395.3313842	1835.335836	5791	5883.247423	1400.327764	2880.401008	920.2454107	279.65739	247.0911502	1308.746567	3324.301249	0.4752858512	0.330299365	-0.02871468925	0.02460359362	0.0280007475	0.02497431827	1	0.3817132173	0.6401822706	-4.10049919e-05	89	1
15	240.531063	525.8545608	978.1777784	14883.00575	280.7707353	1328.956088	2266.197165	5466	10849.87368	228.6478251	2771.654447	154.3699152	292.4251601	867.813552	991.3494674	4698.761302	0.06708816598	0.01956897014	0.09100018316	0.008330061123	0.01141103338	0.0163867591	1	0.05803497896	-0.002425923005	0.31045377	32	1
15	241.9793961	79.63121286	-54.72496878	11239.64419	1822.42498	532.8552659	1556.09032	4520	4149.247312	62.97031659	2009.177902	341.7769096	127.0586313	217.8505513	800.4267067	1633.437591	-0.004764910706	0.1634101749	0.04827522939	0.005970598034	0.01638406352	0.009956961188	1	-0.0004093104239	0.2977721348	0.1502603437	18	1
15	241.4944914	178.8317522	0.7898204674	11577.8233	5050.036603	203.8070269	1930.116327	5670	2192.510638	88.25306983	2207.950064	944.0757434	103.8272266	306.5439056	1035.495159	1368.420609	6.322292612e-05	0.438695655	0.01758697193	0.008467474579	0.02591831224	0.01001970107	1	0.004973333173	0.8711676919	0.05306887251	29	1
15	248.9244385	628.8256301	-19.4281002	10354.75205	498.0347751	488.0200678	2149.980957	3897	3266.145833	55.79093573	2429.616879	188.6940365	144.0220757	518.4804369	901.3286554	2198.598295	-0.001827802441	0.05285757816	0.04864576209	0.005661792158	0.01547025239	0.01062254564	1	0.0006031815682	0.06737710503	0.1491209929	8	1
15	250.3033987	256.6005166	2499.009029	14723.2773	2383.956071	-17.20193913	2353.333171	5991	2491.133333	636.8895761	3434.590452	624.8002514	155.4384981	293.4538237	1410.178974	1107.512053	0.168522924	0.1636572221	-0.001621149977	0.01227671712	0.0174707277	0.01172426517	1	0.1354300631	0.2962183705	0.01795428835	61	1
15	252.4741969	460.8404347	2806.114762	16215.66712	848.8283397	-48.41132288	2139.416151	5925	4468.210526	604.8253615	3570.515895	294.0485334	147.4633293	203.8080674	1360.033178	2278.439116	0.173655232	0.05726303206	-0.003519742791	0.009688214728	0.01208269106	0.01027182981	1	0.1381140795	0.07445219439	0.009599594025	55	1
15	255.5060213	654.997049	3022.505027	10759.06679	1071.29743	621.3223212	2067.49175	4252.5	3911.826087	880.3589641	3010.649202	295.9306543	242.0069669	312.2594906	1150.672118	3025.776226	0.2949792822	0.1013440597	0.05796389058	0.013977364	0.02069651664	0.02159704239	1	0.2396845674	0.1654572952	0.2513092596	75	1
15	258.3419986	30.46843917	379.3608542	6564.498308	405.6424541	1215.555628	1401.107373	2489	2608.670213	124.10439	1649.481388	146.3739847	350.7092919	155.6444685	616.4177047	2198.751661	0.05905247273	0.06466185657	0.1850634444	0.01553831465	0.02169476511	0.02870764029	1	0.05792906671	0.09220289542	0.6348359419	37	1
15	259.25624	411.7518282	-16.22924051	7238.420954	1654.753577	867.5768454	2651.960341	3288	617.4526316	80.80858386	3212.328361	756.1717403	398.1401322	1067.639311	1370.011654	403.6726283	-0.002877329082	0.22643991	0.117891856	0.01313759139	0.03099519445	0.02098560071	1	0.006158488606	0.4295250558	0.3929800296	23	1
15	262.1580828	133.1977408	2260.118438	13472.90829	794.2346893	604.0844745	1887.031638	5132	5269.2	492.8248115	2926.835414	199.2064769	222.6146711	273.9648905	1055.267391	2809.909518	0.1643848212	0.05922830027	0.04474618623	0.01476114095	0.01680709609	0.0140463224	1	0.1336726392	0.07894089624	0.1742635002	56	1
15	262.4131831	341.5882671	2596.98397	14789.30619	97.99627675	2038.555004	2995.955098	5430.5	2307.945652	580.630871	3120.688638	166.8155482	479.6192771	314.3626823	1130.945682	1860.777879	0.1750546589	0.006650649927	0.1417133592	0.01101166606	0.01226221008	0.02088738027	0	NaN	NaN	NaN	NaN	NaN
15	263.8580039	262.8525129	724.7893371	13012.95745	693.9902785	2575.556288	2102.993027	4811	3323.868132	191.7155457	3137.228538	255.8236705	642.299084	284.8727331	1175.631234	2073.99848	0.05886470727	0.05588706421	0.1990729351	0.01154282569	0.01698730601	0.02255673584	1	0.05853090556	0.07400695185	0.6829475645	37	1
15	265.6465814	475.735304	1753.339818	8812.697872	1361.903219	456.5232932	2712.100722	3748	1501.036585	610.3264727	3782.039981	578.9438223	230.9180487	631.4289642	1524.715619	1373.501135	0.1775925666	0.1468280085	0.05467323214	0.05372947878	0.02565847044	0.02271704691	1	0.1459506212	0.2614071032	0.2140697925	62	1
15	271.4619162	379.2180926	2589.699537	15141.69591	2419.649653	-10.41828457	2639.910935	6125.5	1839.184783	648.0153573	3527.633348	629.9512042	159.6500702	332.3629667	1458.866445	1245.829305	0.1711356925	0.1630310194	-0.0007310073447	0.01166031592	0.01747148025	0.01238739475	1	0.1375713249	0.2948925004	0.02161626469	61	1
15	276.3206058	13.36029036	-43.53142352	9558.959642	2077.629066	904.8554772	1210.001473	4010	1686.351064	66.64950442	1291.751418	318.3375631	157.5468626	206.0025038	528.4575305	555.6539634	-0.004709940431	0.2236440977	0.09664775137	0.007612803897	0.02072609682	0.01114146723	1	0.003349919559	0.4235860117	0.31908222	23	1
15	276.7803638	399.7867727	1156.519425	17396.34138	1006.315516	529.2504621	2196.384119	6532	5837.742268	221.6128781	3022.907335	279.9147631	160.2012004	316.4290918	1165.202696	2425.00434	0.06716227831	0.05855541747	0.03300246922	0.007759048138	0.01191673282	0.007651656552	1	0.05501259023	0.07845280584	0.1111890043	35	1
15	278.2609455	55.48334256	4480.114111	9550.514537	1560.516645	-305.3802773	1528.055923	3981	8918.670213	1082.487474	2218.732141	367.8923286	215.4579516	191.7313778	897.3556503	5391.486422	0.4594159241	0.1667732519	-0.03501420087	0.02620385911	0.02311862548	0.02417754447	1	0.3665870092	0.2995515123	-0.03005841157	87	1
15	279.3630163	478.6996609	13349.99798	12510.89838	900.0688406	-868.5970581	2091.726361	5144	6270.595238	3454.492618	3291.917838	230.8831087	492.1414096	258.297047	1263.244564	3777.705076	1.05074617	0.06955755885	-0.06863925745	0.0372809652	0.01815098177	0.04196895043	1	0.8373115846	0.09076405295	-0.01220911219	95	1
15	281.7260927	163.2141227	-88.72370373	8902.365415	134.3288853	2008.919049	2226.738196	3307.5	640.5578947	78.15951132	2810.457822	134.5285889	657.5038475	286.0325879	998.5101283	461.2265035	-0.009696637122	0.01537987277	0.2255075525	0.01015036827	0.02027907805	0.02776095626	1	0.004698453088	-0.009541261544	0.757285663	5	1
15	282.2956008	547.2670941	3.729891832	9867.172869	1555.318395	480.9244457	2185.882752	4028	1761.126316	55.43852916	2950.992999	487.4020353	161.2852229	293.8307172	1170.299161	1198.405139	0.0003648756399	0.1617871152	0.05054700174	0.006969424058	0.02971969393	0.01235602882	1	0.003822081477	0.2943520525	0.1592497899	18	1
15	285.2589557	433.1878924	-89.21903182	14006.88113	113.7719378	1606.867877	2854.622851	5072	4945.861702	63.69823633	3573.070972	160.4370365	449.7529841	379.8857761	1234.285043	3456.50998	-0.006501663616	0.008967793157	0.1141496916	0.005488209701	0.014664526	0.01632737506	0	NaN	NaN	NaN	NaN	NaN
15	289.9172145	297.8588647	-142.4380183	14890.2235	1636.03912	1717.62253	2285.59386	5792	10451.82653	65.55292866	2793.194391	350.8685784	325.6794226	290.0165165	1070.858985	4526.829682	-0.00963440471	0.1140913957	0.1164174683	0.005405773471	0.01640671644	0.01172176968	1	-0.0007350547943	0.1954746858	0.383174609	14	1
15	289.7562543	504.19229	4781.953716	16285.3402	2589.241388	1036.693448	1881.85393	6739	12433.84043	1100.268238	3505.491072	594.0334993	314.362691	226.7058817	1437.37771	6885.035353	0.2944365768	0.1682940159	0.06332433661	0.01473563739	0.01467625845	0.0184427203	1	0.2404052318	0.305005172	0.2715799641	77	1
15	291.0942497	645.9868087	-4.015130047	7444.87012	1247.459243	393.1237599	2026.41662	3118	1657.56383	57.92785546	2669.271186	412.6353097	159.1058917	274.3229437	1053.982482	1539.006044	-0.0006611606486	0.1646455066	0.0538687613	0.009884557433	0.02430685606	0.01310621244	1	0.00323899452	0.3003393384	0.1705688917	18	1
15	293.8460417	102.4274203	859.3721021	13139.29856	206.5175759	1150.239111	1959.063854	4815	4697.114583	159.7860653	1955.863991	138.0863963	243.8467119	248.0324092	694.7729624	1843.968774	0.06739540719	0.01643106569	0.08656509027	0.007172184236	0.01152920289	0.01489359612	1	0.05797005813	-0.008995262885	0.2951141894	32	1
15	294.6605808	450.500635	3899.69151	12860.61733	4010.293327	-192.2449373	2479.020081	5821	2867.734043	1113.503005	3606.307972	1103.555793	216.1713953	280.7746399	1592.241831	2272.038638	0.3094872067	0.3152427458	-0.01431318152	0.01655555813	0.02550876911	0.02018610987	1	0.249513552	0.6105799075	0.0109515889	80	1
15	294.8209192	558.5316862	2369.808254	14487.52712	2349.829399	-96.02679785	2444.198871	6054	2844.642105	557.543956	3149.666363	534.5340015	151.2370058	233.8986724	1275.756543	1486.759964	0.1669172265	0.1661565873	-0.007324963392	0.0118201912	0.0148536198	0.01113625875	1	0.1338234347	0.3014074197	-0.002052915868	61	1
15	294.6130457	738.6597855	1187.465075	6981.441821	2069.607623	-70.04401328	1699.996935	3243	1165.757895	368.2212011	2302.178693	692.1142629	114.5120108	200.4238051	1021.583208	908.1979435	0.1678074086	0.2999289365	-0.0107130319	0.01663016018	0.02794325386	0.01886562055	1	0.1359799934	0.5801297833	-0.00980287754	66	1
15	308.0099681	5.425056131	3485.182965	7596.709967	1268.562289	-244.4267396	1268.724909	3221	5269.757143	770.9006253	1563.520329	276.5536163	159.0982415	201.1653649	632.7021007	4158.336162	0.4593379063	0.1707700788	-0.03443157275	0.03314878255	0.02559142495	0.02413200683	1	0.3666095988	0.3078844345	-0.02795151997	87	1
15	309.669403	126.4224452	2394.183213	13801.45295	249.3362233	1870.960668	2311.251754	5076.5	4721.234043	368.8876623	2093.457981	144.0920202	351.5541812	304.0430438	735.6787438	2097.307718	0.1748273796	0.01799144718	0.1352799251	0.0101776795	0.01243861648	0.01803352431	1	0.1470958609	-0.006532111171	0.488304949	54	1
15	309.7318302	783.4195242	3107.479874	6601.952849	1090.067697	-280.5784884	1536.215199	2741.5	5595.652632	920.1680668	2005.539126	312.1686883	167.9016783	416.4287196	797.3466606	4136.4115	0.4710782735	0.1668050788	-0.03942334681	0.02766664019	0.02405740138	0.02877300744	1	0.3756646753	0.2994720976	-0.04259364837	87	1
15	313.5860906	196.6456246	1551.763097	8780.463914	70.41609766	1239.044748	2611.837866	3362	1379.670213	574.2903046	3313.025279	154.6800974	485.5345386	439.0016623	1191.450815	1621.669977	0.1755576638	0.008075425564	0.1431635713	0.02042961313	0.02557390713	0.04041752642	1	0.1480431584	-0.02715344727	0.5154328749	54	1
15	317.262077	755.3921794	2880.651936	9945.818325	556.5265125	453.2032691	1554.211737	3776.5	4022.569892	586.4449048	2035.294364	138.4357669	194.5334898	295.8138851	735.8516906	1990.198272	0.2955034999	0.05641789775	0.04657990515	0.0154342314	0.01403258198	0.01714329087	1	0.2388508773	0.07176502692	0.2108410323	73	0.9999999994
15	318.2976264	83.49087213	-69.82162736	12965.92449	2894.098906	1301.032227	1708.494386	5508	1993.494737	77.04728852	1724.417674	412.9793665	226.7877029	249.1847521	719.7184204	592.866708	-0.005397636255	0.2269517231	0.1029585418	0.00662636539	0.01701675314	0.01074271044	1	0.003227206576	0.4305245106	0.3408188723	23	1
15	326.4682293	430.6613496	1048.066151	15673.83546	5119.990041	1404.946231	1896.664879	7202	5266.521277	263.1477826	3059.039003	1083.562871	308.9462153	240.72857	1428.595407	2600.284814	0.06974197622	0.3306724304	0.08770559325	0.008708074218	0.01815532438	0.0108290593	1	0.06379975314	0.6457984997	0.3084050443	50	1
15	326.8022321	126.7965373	6076.675335	13307.46246	4238.682136	-358.1303596	1419.090243	6140	7890.7375	1453.398449	3032.527501	947.6973383	269.49591	208.6169651	1357.625028	4869.339608	0.4644357213	0.3120668357	-0.02808198621	0.02281239025	0.02457212219	0.02216402868	1	0.3728299461	0.6023037176	-0.0008752195591	89	1
15	327.723576	373.3248607	-132.8375434	14902.33998	730.6316299	1750.688804	3095.293301	5544	5437.141304	84.79371969	3344.54531	339.8418844	431.6580179	1433.933426	1231.955699	2441.759497	-0.00944096549	0.05329591103	0.1197847308	0.007690011937	0.02186593775	0.0140477495	0	NaN	NaN	NaN	NaN	NaN
15	329.6140958	329.5389421	1892.729684	6178.865213	990.2639685	518.5490238	2805.561428	2727.5	1174.76087	1116.598411	3607.872036	522.9282509	294.5518583	687.0105697	1462.284275	1134.01013	0.3169610846	0.1483245143	0.07291884961	0.03400152937	0.03781730855	0.04681247173	0	NaN	NaN	NaN	NaN	NaN
15	331.1151579	100.9475566	-134.3910527	11621.86412	199.2159394	2510.660603	1978.315057	4170	1243.59375	68.36416332	2121.00785	142.578272	491.9061071	254.6819271	761.9185045	514.1966566	-0.01158540657	0.01649709738	0.2210236903	0.006189272909	0.01425944701	0.01790838965	1	0.002922810012	-0.007221850919	0.7413890333	5	1
15	332.4287176	144.3600515	2489.34763	14222.64059	281.5100151	1967.563745	2359.920515	5219	4267.62766	413.9827271	2311.618103	148.3331488	408.4267698	226.4213355	811.9402238	1804.386191	0.1753469682	0.02015398222	0.1392998406	0.01193079518	0.01147960769	0.01770028418	1	0.1477859956	-0.002006197111	0.5023740098	54	1
15	334.337832	455.3926377	6377.468717	13311.13805	3063.361652	-404.0848877	1977.238122	5761.5	3479.621053	1921.990851	3863.686191	901.9422232	303.2660368	231.3613683	1646.086637	2422.501188	0.483712314	0.2328748263	-0.03026603761	0.02500758602	0.02120787453	0.02366465063	1	0.3871697617	0.4370756079	-0.006182833012	88	1
15	335.8655105	18.32171557	8496.302549	8453.986199	349.7344252	-619.2580816	1364.749799	3372	8800.8	2093.13336	2103.15609	141.9395846	368.5891078	275.1067396	771.6871471	5681.076437	0.9721187465	0.03837615242	-0.07742843939	0.05496870206	0.02366689581	0.04678311218	1	0.7733616899	0.02653241924	-0.06163109716	94	1
15	338.0577183	34.27741576	1684.829633	10217.25139	245.5042717	1322.693274	1670.698229	3796	2412.963415	355.2332583	1819.062995	136.8201823	300.7345251	302.8041767	650.9133881	1414.944901	0.1671493986	0.02378831148	0.1295887531	0.01305270826	0.0151412457	0.01948483899	1	0.1406633744	0.005589925164	0.4670296369	54	0.999999995
15	339.2848487	123.3232328	5307.305655	11446.51071	3600.682768	-359.931709	1563.699359	5303	4290.298701	1514.403618	3361.550537	974.7901135	277.4356892	205.9730004	1471.549211	3263.79926	0.4568958062	0.3084492738	-0.02978543735	0.03090668441	0.03149466646	0.02877049056	1	0.3666369056	0.5948314775	-0.008605418572	89	1
15	344.2001138	507.7702035	-33.34451582	16721.75153	1136.737098	104.9589865	1927.228489	6210	8987.410526	61.86594855	2450.915119	243.8410409	76.91492879	198.318414	940.2822483	3073.163013	-0.002379115019	0.07062871232	0.006376544498	0.004063623899	0.01123471508	0.00500875188	1	-0.00221613068	0.1041516628	0.003456888169	6	0.9999999994
15	344.7223894	650.6679416	10.47249501	10358.93306	1052.735841	229.1449616	2187.73459	4002.5	1779.548387	47.39836676	2491.126841	265.4560666	98.76707474	230.4118375	956.1103844	1012.061848	0.001039078796	0.1034093643	0.02271655141	0.004893905652	0.01367494176	0.01015265978	1	0.001932215794	0.1725260603	0.06161878345	12	0.9999999963
15	345.1412588	82.6123304	2063.576415	12480.50051	191.7837001	1680.126818	2038.008986	4668.5	3324.744681	371.517847	2012.407752	136.1020736	350.9377818	460.7463575	724.298779	1345.485394	0.163969668	0.01426753548	0.1317808076	0.01360624402	0.01204420622	0.01882486074	1	0.1381317608	-0.0142034215	0.4736007358	54	1
15	349.9164781	27.0447905	1338.128686	8024.850542	124.7428038	1024.742223	1826.191867	2963	1649.209877	291.9173855	1586.609439	130.9295775	257.6978295	258.4642412	559.0658011	992.6189188	0.1716547129	0.01666521434	0.1264638007	0.01444396193	0.01926538644	0.02180858363	1	0.1439947834	-0.009318174812	0.4570755215	54	1
15	350.7052466	180.6318882	1899.055834	10810.826	123.8475639	1473.496404	2354.803273	3995.5	1574.83871	496.5568738	2843.261918	152.2532889	408.4797466	266.4645206	1024.043123	1287.219613	0.1785329424	0.01144722467	0.1407938566	0.01474481236	0.01789972488	0.02242915952	1	0.1503240789	-0.02017225482	0.508028353	54	1
15	354.6261741	328.4661498	10863.2159	15863.29212	2699.591046	-517.2052177	1917.168053	6611.5	17624.45161	2729.806797	3762.89584	644.3746013	427.2081702	212.5491787	1590.651571	10283.84878	0.6930798275	0.1780485122	-0.03275786526	0.02763016714	0.01590595004	0.03167101781	1	0.5541618362	0.3206887849	0.03208748013	93	1
15	355.5496119	220.1721676	8272.27016	17282.94454	2908.99468	-277.4449662	1800.670363	7227	18161.15385	1533.424872	2973.081241	619.311806	311.9136521	763.4606206	1307.102925	8577.802495	0.4810652524	0.175105312	-0.01658727363	0.02294588641	0.01735131789	0.0202293784	1	0.3851752499	0.3168082559	0.03884418081	87	1
15	356.3044129	150.625197	6154.687233	13047.49651	4297.248309	-344.7249774	1595.97767	6109.5	8590.893617	1556.353939	3259.213328	1053.108238	283.680266	229.1530937	1479.472475	5805.018486	0.4756625354	0.3264043	-0.02506093913	0.02063837174	0.0258816571	0.0250927912	1	0.3821915405	0.6320846458	0.0125601653	89	1
15	356.3534219	266.4522697	6826.73865	14407.27833	4696.433911	-312.7481805	1856.924259	6663	10755.30851	1634.455537	3324.127982	1063.815003	270.6898723	287.6232528	1537.071688	6749.137646	0.4724677248	0.3298998468	-0.02258822647	0.02278242682	0.0251680753	0.02105400961	1	0.3798257422	0.6394163727	0.02046225138	89	1
15	358.860227	500.0381986	1038.62295	17060.11058	555.4284244	614.9864726	2076.989627	6219	31693.63158	276.8822141	2958.069869	178.7217216	151.6053116	267.3937714	1062.653961	11494.50003	0.06268468919	0.0342736813	0.0379657137	0.007986100215	0.01247546931	0.008311155905	1	0.05142870593	0.02793120068	0.1266203433	31	1
15	361.6272085	476.328482	990.9199849	14265.26132	4504.481841	1181.652165	2155.722622	6528.5	2054.604167	233.2451113	2761.22513	832.4265182	230.5008415	295.4314193	1205.103888	1046.210128	0.07099822435	0.3171227545	0.08441228968	0.01113262475	0.02378906622	0.01280993373	1	0.06443715508	0.6175307472	0.2969378228	50	1
15	362.7819418	207.2294365	2559.090413	15218.19904	284.6517103	2237.437568	2514.903753	5640	5728.544304	537.0089619	2962.388467	178.1500162	460.4775471	337.7507256	1104.060283	6634.895628	0.1687902982	0.01835273264	0.1453268433	0.01203236429	0.01288543591	0.02171889088	1	0.1428784192	-0.005655664946	0.5216298211	54	1
15	363.7252184	739.3561886	7.850131536	10533.55799	1000.089185	28.28324043	1681.98643	4038.5	2630.380435	51.69723124	2329.941566	206.465666	74.14251522	172.0938733	859.1628168	1241.080226	0.0007265212021	0.09485565081	0.002816850839	0.005111943459	0.01442168198	0.007279445223	1	0.0003535915812	0.1545817148	-0.00744416124	11	0.9999996285
15	364.5980082	350.5763574	-70.51032506	12678.54454	615.2078785	1551.065529	3007.252451	4853	3386.847826	63.19717858	3485.835852	245.9576159	412.1860729	434.9572959	1243.277391	2194.028404	-0.00519742405	0.04641825274	0.1217654448	0.005431572863	0.01939786719	0.01570080676	0	NaN	NaN	NaN	NaN	NaN
15	371.1058181	49.62037963	1963.521221	11940.56557	278.0444638	1547.736899	1653.216955	4396	5029.276596	300.5504754	1960.174999	146.0775694	311.546045	207.3241424	719.94053	1732.74168	0.1653802071	0.0236128997	0.1315847218	0.01354757364	0.01286937306	0.01807074726	1	0.1393657051	0.005254745803	0.4735114128	54	0.9999999931
15	371.4359561	169.2099206	2184.98683	12862.43301	190.1588352	1817.36949	2692.192798	4728.5	2292.93617	486.753813	2604.438534	146.2527007	479.2553761	376.6282436	923.1043929	1401.608307	0.1744616097	0.01363739997	0.143319443	0.01282783753	0.01363826118	0.02289330634	1	0.1472428263	-0.01555141207	0.5158738281	54	1
15	373.6980532	290.5841285	2055.624615	11877.06979	553.2731705	-61.21869697	2163.78181	4488.5	1083.5	724.7478375	3945.289525	249.5882749	136.2745711	293.3884159	1434.268218	716.8789996	0.1781796163	0.04528799682	-0.00497688049	0.01352137184	0.02144642862	0.01365061336	1	0.1415033464	0.04944386537	0.005275978584	55	1
15	375.6683219	70.49933165	1673.234926	10061.99737	163.3497135	1284.720359	1797.086347	3700	3123.212766	390.4358414	2302.210878	137.9103601	350.4712152	258.8753737	817.048844	1873.125477	0.166761751	0.01616535029	0.1299507243	0.01525535619	0.01646239129	0.02217354623	1	0.1402807958	-0.01028848394	0.4679768928	54	1
15	375.5224466	202.6118054	2316.755938	12806.15999	213.1286311	1894.144584	2494.818379	4810	2429.925926	506.8083638	2696.945411	147.7124724	457.863329	316.9865618	966.9118387	1362.370111	0.175210702	0.01569806832	0.1440895321	0.01317057928	0.01318435543	0.02187940818	1	0.1479160175	-0.0112602553	0.5187653725	54	1
15	375.9261953	524.9576678	517.9994173	7241.544253	1184.798656	207.5098086	1740.536788	2979	908.7553191	217.5436087	3103.72296	487.7436827	121.9485458	254.267866	1217.906262	603.2012394	0.07237260077	0.1696053654	0.02897191337	0.01334045473	0.03446876568	0.01797100205	1	0.06031209226	0.3097787989	0.1015814689	43	1
15	379.2427448	133.3698954	693.8946115	11093.38501	1156.59097	966.0394112	2026.264173	4360	5799.827957	195.8131643	2561.56737	280.6323682	270.5061921	214.2785607	966.9388003	3966.422897	0.0646157387	0.1043440982	0.09081289918	0.009559154101	0.01948803463	0.01505315741	1	0.05708804425	0.1742509008	0.3116111577	40	1
15	380.822681	444.5647306	4530.507702	14994.89836	1600.057689	932.1085049	2253.534016	5877	10005.28125	940.3542105	3040.093909	354.151717	289.1342794	263.9029868	1183.955691	5145.970192	0.3065148608	0.1098869604	0.06402320835	0.01404165706	0.01475309173	0.01873354433	1	0.249408786	0.1831793289	0.2751504646	75	1
15	381.5533425	315.1937589	4371.54125	15046.08162	3565.393382	954.4253626	1870.362416	6571	10702.84211	1213.038131	3772.146476	885.7059643	367.6301199	197.7866847	1622.400264	6744.066925	0.2959108799	0.2441778421	0.06601770353	0.01810078475	0.02134590727	0.02209915916	1	0.2426890848	0.4631322672	0.2833530922	79	1
15	381.2569326	728.5488581	6.182828039	9129.419024	2010.273096	198.0355441	1952.449801	3889	1843.290323	63.34045003	2153.421957	480.5102196	95.17226463	224.6793522	889.3641453	807.7773663	0.0006893184751	0.2217640099	0.02283442584	0.007609314496	0.0210393562	0.009366047237	1	0.003119959698	0.4191556251	0.06526252431	21	0.9999951969
15	382.4260848	702.273382	4015.141339	13190.77927	252.334803	708.2857407	1925.326859	4879.5	7305.621053	612.9858741	2222.492652	136.5175941	239.2579604	212.6757933	776.9198324	2751.112	0.300449413	0.0214607498	0.05285427202	0.01477580632	0.01213601174	0.01561551911	1	0.2427693317	-0.001089333572	0.2326820821	70	0.9999999297
15	384.6672824	7.480886358	1357.284474	8463.454241	158.3439932	1003.999904	1234.549173	3090.5	2722.386364	302.8121797	1777.939146	135.3368967	283.583087	155.3034485	639.7441864	1783.340649	0.1619123462	0.01848438942	0.1236096992	0.01626816139	0.01841543458	0.02068732395	1	0.13603275	-0.005446221122	0.445013046	54	1
15	385.490131	644.6847664	5407.323244	11275.87299	1333.909692	860.3898145	1809.918038	4589	9415.489362	1456.85978	2850.185305	298.9033446	316.3047555	206.472595	1101.228927	5351.519944	0.4837947898	0.1168034821	0.0739237312	0.02182445798	0.01690394293	0.02769107772	1	0.3922039456	0.19585371	0.3505451424	86	1
15	391.4878667	79.6301815	3574.815947	12232.2986	709.3990189	686.3628188	1645.985444	4719	6600.793478	719.1823914	2338.449598	193.827788	230.3072525	242.8697622	864.7349144	3360.717344	0.2956674926	0.0586778915	0.0566158076	0.01672936252	0.01617845455	0.01896836174	1	0.2396267648	0.07653495229	0.2456150567	73	0.9999999981
15	391.7830656	173.3484441	7980.96964	11129.5504	1232.49106	-456.8483787	1903.879753	4522.5	3304.648936	2260.300549	3153.708595	354.108932	361.897931	239.3793359	1260.253151	2459.76449	0.7063905308	0.1077388593	-0.03830311461	0.02940087751	0.02004397814	0.0409700215	1	0.5636227427	0.1740092789	0.014036719	92	0.9986156089
15	392.2665822	530.5409595	1041.868454	15423.3107	5127.29893	-18.98189743	1726.186898	7047	10276.11828	218.6782778	2376.264498	815.3513536	125.6737362	537.5866104	1058.162043	3295.096765	0.06975871734	0.3371983314	-0.001408455452	0.007677492443	0.01675851815	0.008369058081	1	0.05841912757	0.6588440841	0.0007142247078	48	1
15	399.3976063	205.5123739	2503.032085	14521.98757	801.7502233	686.4336726	2160.319666	5550	3650.631579	551.6259437	3111.231271	239.524985	233.5411085	234.801477	1160.877749	2340.305259	0.167015629	0.05664485379	0.04839319823	0.01111146998	0.01555054491	0.0140203182	1	0.1359735666	0.07355347524	0.1873994182	56	1
15	400.5246309	322.1666956	-109.613856	14544.4881	165.1344299	1637.357281	2411.470318	5141.5	5019.873684	76.07353073	3682.813986	173.6630402	445.8211021	1023.167272	1271.2597	3486.853014	-0.007940816975	0.01068174716	0.1122885583	0.006192612633	0.01589007381	0.01397060754	1	-0.0009075775831	-0.02005128551	0.3664029089	4	1
15	401.7397247	279.1425019	879.410837	17160.95789	1090.999336	3550.869607	1802.350449	6450	12394.86316	205.8971257	2922.223087	267.7522108	670.8508085	201.666387	1114.260172	5538.561835	0.05052529008	0.06526437891	0.2109105868	0.007751346704	0.01373595961	0.01593483699	1	0.05268928623	0.0937053171	0.7221794904	37	1
15	403.630002	187.5019306	2389.817887	13780.56448	274.3941465	2004.980401	2173.517032	5135	4335.73913	485.4595119	2699.738796	156.1153409	410.6356272	271.1076942	953.2446167	2054.484919	0.168912929	0.01846584847	0.1411748576	0.01237756477	0.01385922463	0.01742022366	1	0.1427230408	-0.005446957035	0.5073167718	54	1
15	404.1648309	227.2827102	897.6650264	12433.92452	3899.062538	1097.958159	2276.146339	5575	1823.074468	253.2765136	2851.566624	860.3392398	260.6615895	311.2759996	1234.032117	1085.914621	0.07275262418	0.3130193705	0.0886280725	0.01097873426	0.02571148793	0.01198076374	1	0.06605176462	0.6089885323	0.3117935001	50	1
15	404.825921	245.7598259	2189.728184	7584.380945	363.6248389	448.5161641	2169.363634	2984.5	2423.452381	1002.615738	3178.103597	198.9058166	241.1057683	354.356101	1179.06579	2887.132197	0.3008083914	0.05174082573	0.05531308801	0.03579295312	0.02429965201	0.03317282999	1	0.2435818791	0.0620193532	0.2421087144	73	0.9999996171
15	405.7501873	421.3761316	-27.52533015	12723.75168	2014.761992	657.5962975	2602.684299	5242	3256.537634	71.85825765	2891.588214	482.2528314	201.9949089	549.0498358	1136.315867	2652.910484	-0.001872280197	0.1567336807	0.05094913957	0.005791045545	0.01861798281	0.01291185905	1	0.001991183337	0.2838470004	0.1599801413	18	1
15	406.3657493	119.5260851	-57.20951707	13775.45274	2281.205269	701.5312434	1628.830402	5617	5591.826087	67.8173839	2169.389066	361.0495442	135.6197147	206.0666148	840.3379196	1724.840599	-0.004447944941	0.1673574849	0.05124792311	0.004964662636	0.01565183071	0.007268635623	1	7.610363272e-05	0.3060126916	0.1607145569	18	1
15	407.745309	393.3729435	1574.580803	17822.20454	515.4301979	69.72587737	2019.009013	6553	23723.03261	298.3644678	2669.683131	161.5764278	132.6517152	251.5665042	987.7515255	7167.28617	0.0865542047	0.03033815127	0.004241525472	0.007547444798	0.00954987932	0.007888834039	1	0.06844132426	0.01927891471	0.01551708727	30	1
15	408.4801689	87.93618819	4880.209323	10535.35951	643.2860674	755.2465404	1664.667809	4159	5809.806452	1098.75906	2337.931038	178.7797476	305.3578659	206.2106123	877.6231807	3825.62865	0.4673806289	0.06195506934	0.07098846599	0.02202111407	0.01554904891	0.03132905401	1	0.3781895912	0.08170998425	0.335071067	84	1
15	408.6539959	168.7049712	46.07916783	10760.8767	3531.21964	82.22461613	2034.295466	4929.5	2343.021505	82.02533086	2764.122768	950.3677513	99.96504058	218.6460345	1249.968145	1758.888841	0.004645012982	0.3255308614	0.008852436081	0.008291598499	0.02653022621	0.01018832441	1	0.006712546794	0.6352562367	0.02077979096	24	0.9999994403
15	408.5303575	450.020766	-89.28807586	8909.304886	880.6460894	1994.209606	2241.951242	3471.5	1733.580645	91.59438749	3232.195313	341.9353142	777.0794662	445.6134217	1229.877858	1509.895464	-0.01126641826	0.09928279092	0.2275131435	0.01033922613	0.02573840749	0.02927777904	1	0.004598999227	0.1653225073	0.7662034409	15	1
15	408.4927164	740.3531688	2839.291631	9844.036966	584.6214496	486.770794	1630.909691	3727	8015.414894	704.4222132	2187.124601	152.4016066	187.7768486	165.7154715	804.5967832	3220.908833	0.2864468399	0.06044759344	0.04986717909	0.01929525372	0.01315905915	0.01860442026	1	0.2318430542	0.08027435995	0.220216749	73	0.9999999992
15	411.7308165	353.8805446	10145.12279	9641.400805	207.5173152	-713.4635577	2034.921569	3846.5	3465.231579	3889.782241	3741.680989	147.5326764	545.9202435	311.2394618	1416.455284	3889.298371	1.034974983	0.020495665	-0.06514668766	0.04099776804	0.0212775591	0.07155558612	1	0.8242789244	-0.01128848177	-0.005164963957	94	1
15	412.4566265	61.48454906	1601.348295	9996.029762	107.954309	1223.989831	1883.317494	3621	1647.388889	291.6710027	1778.70322	121.8362357	281.871611	259.1427375	645.9121789	1038.857894	0.1629901096	0.01165104703	0.1277824436	0.01461024518	0.01331664416	0.01780954529	1	0.1370686507	-0.0196704727	0.4594870413	54	1
15	414.5074231	723.2650005	1715.151806	11007.7281	564.0764178	1365.814102	1863.180761	4145	2510.568421	340.6429615	2109.896988	140.1269838	325.309161	313.0563911	765.6560883	1095.679238	0.1583486931	0.05110907661	0.1257388934	0.010336554	0.01040895746	0.01834871811	1	0.1337097393	0.06258589812	0.4524594908	57	1
15	415.7969623	248.8197096	753.6327166	8375.713334	107.1862259	55.53243876	2203.901104	3140.5	2390.6	304.7228542	3301.52469	130.2732745	115.4466495	382.8637219	1163.669245	2641.42503	0.09252274375	0.01195982052	0.00682061671	0.01533033563	0.02597803957	0.01835785704	1	0.0731571002	-0.019062108	0.02529260514	30	1
15	415.8726814	692.5640743	1266.814089	7482.779504	336.2876696	886.2197761	1915.395171	2788	737.9148936	537.2686481	3207.005938	189.2532464	426.2372374	429.2561005	1184.680593	570.995088	0.1705046106	0.04766873016	0.1266890231	0.01733842494	0.01719591867	0.03044284377	1	0.143469415	0.05529946595	0.458456679	57	0.9999999552
15	417.3633714	235.0076739	-109.0849816	12201.8484	1133.292122	2772.549121	2497.519614	4760	1633.185185	85.79279899	3270.352365	341.2897603	794.1454436	349.1947374	1238.508606	938.5338315	-0.009779900733	0.09576191621	0.2277443401	0.007305282639	0.01720309043	0.02122934043	1	0.005761286005	0.1579721164	0.7672472637	15	1
15	418.6280718	597.3097466	4465.081587	14084.18601	183.4042193	864.0887037	2514.56717	5184.5	3616.425532	743.5382133	2382.608851	123.6265212	246.2361064	239.4417508	831.3942666	1497.431611	0.3152699724	0.01310838257	0.05993769542	0.01478773869	0.009879193082	0.01766476814	1	0.2549810545	-0.01860034836	0.2603475285	70	1
15	420.1025689	409.2692759	1550.701299	17663.51062	455.4007769	43.15192574	1993.93461	6389	18283.83158	299.6347576	2414.231924	177.1318052	119.7212256	184.0274813	905.4850732	6344.539761	0.0888953353	0.0263968496	0.002489533681	0.007593584504	0.01028824335	0.006834963501	1	0.07016161612	0.01103146832	0.009895092727	30	1
15	420.838117	465.3901716	2275.164894	14562.73002	1538.141187	2046.588241	2273.346839	5839	4931.56383	542.4017333	3092.476614	294.3145355	456.697553	351.2698552	1173.939186	2918.626594	0.160301577	0.1052723286	0.1412360784	0.01196681101	0.01531029872	0.01808472081	1	0.1368956923	0.1755266192	0.5079700296	60	1
15	421.4558967	73.29398911	1988.837081	12282.93681	215.1760287	1561.487137	1811.89897	4539	3758.505618	374.3336282	1991.18489	131.6718095	322.2044487	239.275528	703.7228428	1749.794703	0.164684455	0.01781621549	0.128509031	0.01289345866	0.01211836685	0.01687445711	1	0.1385475143	-0.006836297437	0.4625619274	54	1
15	422.8129064	191.4764914	1403.746651	8585.698027	3753.435185	-23.20660879	1831.782497	4300.5	2769.936842	570.1923397	3309.921941	1438.292504	109.8751817	306.1310284	1591.00094	2737.393464	0.1625117829	0.4237120558	-0.002287003722	0.02653591109	0.05133240267	0.01787968925	1	0.1337807033	0.838172847	0.0215528987	68	1
15	425.6680935	432.4409742	945.1038944	15886.69492	982.9109688	1489.98905	1980.591426	5921	10637.64894	224.1451743	3079.729967	219.6211217	289.1366139	262.0659259	1134.06136	5002.899739	0.06001397976	0.06371505586	0.09519391745	0.006523069765	0.01319839893	0.01360663431	1	0.05316708564	0.08966272157	0.3245440645	36	1
15	426.5945334	538.2113578	-36.13555943	14720.41174	3612.532509	68.22720141	1800.428442	6389.5	6283.148936	73.76861257	2895.324258	678.711743	94.45688508	207.7316545	1208.514046	2806.371215	-0.002519744839	0.2425105842	0.004957531166	0.005414865911	0.01709843412	0.007053750489	1	-0.0002944816379	0.462308643	0.003339563447	20	0.9999847184
15	427.1422063	273.6326462	6436.388816	14220.6536	4416.535336	-280.0850576	1736.304156	6477.5	7867.421053	1717.711539	3641.242462	1196.254906	266.9006784	290.7776948	1663.565337	5022.23532	0.467800814	0.3226636909	-0.02060813026	0.02380742438	0.02531962717	0.02065230333	1	0.3761172333	0.6243974577	0.0260211887	89	1
15	434.646579	483.6621469	2172.525684	13354.42422	2078.187757	674.115729	2995.038882	5641.5	3996.968421	536.5476245	3041.276836	469.6482501	231.7796998	373.7397797	1223.544377	2084.108404	0.1639372749	0.1592608775	0.05346105381	0.01353210625	0.01428253442	0.01617210252	0	NaN	NaN	NaN	NaN	NaN
15	437.1050405	100.9270668	6053.443197	13247.34444	4151.173656	-369.0568319	1360.307542	6118	9315.231579	1133.919111	2408.10097	749.6514897	226.7870749	210.4192643	1077.811609	4914.674051	0.4544966714	0.3056148795	-0.02751203889	0.0201385419	0.02235083453	0.01857579513	1	0.3648185186	0.5889636736	-0.001385361344	89	1
15	437.73345	280.4434463	6356.506355	13217.047	4442.408996	-356.3202785	1878.969718	6226.5	8912.753247	1550.518236	3174.29991	966.8718498	277.934153	243.9380795	1411.984331	6113.679096	0.4720001632	0.3288420944	-0.02565815044	0.02592917512	0.02282281755	0.02168505561	1	0.3792493085	0.6371979498	0.009718286881	89	1
15	437.1225259	619.27662	-8.205628789	11507.46454	172.1347687	561.8091439	2024.427517	4182	1544.610526	54.81716338	2577.750145	115.9593708	157.0734627	265.1786595	912.57851	1042.054755	-0.0009176410846	0.0159571824	0.04956196439	0.004921903252	0.01101702415	0.009642262231	1	0.0009335577655	-0.009518831912	0.1514625409	3	1
15	439.2158217	170.2596545	1131.327644	16728.28601	537.0125866	559.7211593	1930.018287	6094	23966.46316	236.3572476	2213.884423	153.7708986	143.9889472	192.7827457	803.8836418	7037.991128	0.06872991172	0.03158480889	0.03397092921	0.007719643365	0.01067222832	0.007411765933	1	0.055995748	0.02224203115	0.1141414592	31	0.9999999994
15	439.1561364	701.8284617	-41.18221352	8616.228948	1328.231797	921.3114461	1952.969709	3532	2414.178947	52.13797812	1964.944483	303.4040992	220.2959534	192.4629533	769.8306953	1927.701133	-0.00492035071	0.1542092267	0.1065370365	0.006750060708	0.0162444736	0.01299401234	1	0.002931757191	0.2789623576	0.3512535732	19	1
15	442.4730389	421.2606714	1163.800608	17400.62635	394.2639128	1609.822486	2220.229499	6378.5	11387.3871	267.4011366	3012.997855	175.0192743	349.9021224	717.4133603	1058.172963	6267.710098	0.06582177026	0.02265674322	0.09318186517	0.007953023983	0.01282947061	0.01203462045	1	0.05719202029	0.00403471176	0.3177848967	32	1
15	443.0544995	518.7913261	4046.166248	13369.55118	735.0592048	-187.5229173	1865.078025	5048	6867.073684	1130.656628	3580.583513	229.6723524	186.1078264	245.7419046	1326.460271	4489.571719	0.3038875182	0.06160713352	-0.01340711062	0.01476884219	0.01636868729	0.0157195336	1	0.2419500558	0.08212104019	0.005677832566	72	1
15	448.4217516	140.4892071	-13.39776634	8021.282143	129.7297366	935.3515735	2207.398597	3036.5	3053.5	51.71922455	2805.853049	139.6387916	336.8295897	441.9787344	999.3885787	3468.894919	-0.001814718876	0.01814275395	0.1175770114	0.008079908432	0.02103721253	0.01839890587	1	0.00441987459	-0.004533553497	0.3862996146	4	1
15	448.5792905	220.8630152	4049.063525	13093.88218	231.5838541	829.6801278	2288.41637	4924	3852.966292	796.7774155	2655.382294	132.0099261	253.7313466	254.521569	919.8702823	2025.649842	0.3050808567	0.01783303034	0.06549229068	0.01659451964	0.01252365306	0.01825315866	1	0.2472133609	-0.008617326322	0.2773141493	70	1
15	450.3380988	292.4825591	7992.230262	16760.85518	5537.104205	-368.8050679	1544.820495	7835	10393.02128	1468.028135	2974.498719	1058.322255	312.0552285	1089.191555	1433.198993	5866.522479	0.4725163544	0.3280354711	-0.02102616227	0.01699680826	0.02062249062	0.01973002821	1	0.3799376732	0.6355406163	0.02581797146	89	1
15	453.0225362	206.8067039	6732.174944	14279.84782	4661.483744	-389.5924384	1624.082479	6717	10513.01124	1224.078505	2518.850576	852.4876616	254.2383854	206.2556928	1151.043655	4537.701259	0.4748645887	0.3332432709	-0.02616885069	0.01829168352	0.02371938449	0.01922088814	1	0.3815682844	0.6463367975	0.008739639385	89	1
15	455.4791588	78.24556598	3894.383424	13071.35256	196.3779511	-189.5948782	1655.383366	4845	2659.333333	744.5082856	2361.302337	146.8437086	177.3741774	242.956897	824.0610898	1370.910768	0.297873505	0.01540243008	-0.01427406895	0.01466081941	0.01266091129	0.0141677238	1	0.2365058595	-0.01410382044	-3.209879305e-06	69	0.9999999999
15	455.382767	456.3847839	-41.08531408	17091.45361	1698.658388	95.71491068	1844.359479	6548.5	4120.035294	64.44371141	3097.022754	399.7296762	122.6853012	716.3176481	1193.458004	1877.370619	-0.00233431307	0.102746201	0.006075577104	0.004150771157	0.01450894869	0.00791773347	1	-0.001802280386	0.1710751867	0.003327671118	11	0.9999999992
15	459.4338766	611.0020304	5369.753261	10905.53439	2539.248119	-413.4846266	1922.020394	4818	3503.233333	1273.970894	2613.592689	640.530683	232.8920135	263.6010038	1131.866519	2533.815208	0.4825820426	0.2347176978	-0.03637269003	0.01810790874	0.01740215507	0.02299148496	1	0.3859113678	0.4408893424	-0.02749025356	88	1
15	462.5261618	372.3287286	-45.19172716	13392.10091	2135.302012	703.9447465	2442.464911	5414.5	2675.968085	72.97800981	2777.642595	395.6473102	183.2452499	262.7789226	1057.470583	1433.652118	-0.003113064329	0.1628130662	0.05404343263	0.006370996529	0.01796847931	0.01099962686	1	0.00126174465	0.2965469046	0.1705539971	18	1
15	463.5333453	169.6604022	5459.168828	11224.73214	3923.582021	-294.1825992	1639.178468	5373	11583.05319	1394.619534	2892.968076	923.6448412	263.6726665	187.5967998	1313.155487	7561.29847	0.4775022051	0.3355037187	-0.02524442936	0.02298391393	0.02613518483	0.02568802825	1	0.3837671994	0.6510260384	0.01260670066	89	1
15	463.8147351	748.1239174	2009.684417	7166.752646	696.8577903	341.3432344	1589.912413	2846	3098.873684	641.0498756	2191.026099	223.9613122	171.131323	263.5351888	829.2677786	2277.984436	0.2857857067	0.09705687138	0.05003134285	0.01567598698	0.02139671211	0.02396794089	1	0.231775068	0.1565678448	0.2216571549	75	0.9999999968
15	464.4119636	518.2832149	1164.713676	15588.58688	933.0790807	52.76104584	1828.759353	5757.5	13923.2234	241.9737915	2585.906338	184.0051216	110.3670269	227.2491568	927.9297019	5917.739346	0.07447562368	0.06432284857	0.003201370066	0.007109421278	0.01185718672	0.007429388494	1	0.05911511903	0.09021177269	0.01008288856	34	0.9999999618
15	466.8185258	324.5337311	5858.778525	18760.07726	387.847848	-194.2703561	1931.981323	6970	6932.189474	968.6927694	2987.087726	200.5028571	211.7449602	216.7144869	1151.771505	2756.579859	0.3148911814	0.02232298921	-0.01055672227	0.01308413293	0.00979050182	0.01249854114	1	0.250460441	0.0001674306336	0.01696904132	69	0.9999997759
15	466.9588459	448.5045134	26.89965978	13908.63064	2150.599693	103.5150066	2545.261245	5679	4334.481928	66.58273452	2472.993821	383.0466318	91.06367706	324.4358827	948.313894	1982.822922	0.001733575519	0.1558784028	0.007775853822	0.005146639166	0.01448705827	0.007079208256	1	0.00221866881	0.2817603682	0.01163185463	16	0.9982862404
15	468.2385002	117.4118915	8547.656263	11821.55583	430.8456985	-463.0630526	1681.479775	4583.5	16197.04255	1753.152318	2320.375815	140.2610758	324.5221024	183.3932423	847.1128689	9396.349674	0.7147045928	0.03877697164	-0.04114916067	0.02951307574	0.01634169472	0.03192414013	1	0.5692609687	0.03020568655	0.004193668204	90	0.9910356972
15	479.5765743	783.6160502	-91.0484154	6911.896251	746.3109313	1433.466616	1348.966159	2724	2442.684211	52.383744	1333.951915	160.4876157	280.5337125	153.795302	504.7752025	1043.683853	-0.01387431884	0.1070827013	0.2096873003	0.006991944118	0.01799549588	0.01831160749	1	0.001509764337	0.181491714	0.7042329906	15	1
15	480.480282	158.7442593	13103.27428	13004.0632	1469.895291	-824.2862035	1433.298314	5331.5	3195.946237	2671.874029	2632.316157	313.9963787	457.7004413	171.4250109	1038.095439	1796.287992	1.03090316	0.1122596721	-0.06054529354	0.04511262187	0.01777946461	0.03837152002	1	0.8224304181	0.1799975835	0.01236272628	96	1
15	481.732397	582.2568205	919.7839921	10219.84035	175.5114845	23.46215536	2180.986645	3746	7731.421053	225.4736223	2134.42904	112.4063934	109.7781222	226.8120763	766.6516538	4162.765612	0.09225868393	0.01827616461	0.002232304927	0.009452741614	0.01202739342	0.01131500989	1	0.07274152546	-0.005926005928	0.009556554841	30	1
15	485.4370985	79.74547628	1904.070909	11398.04673	124.4690401	1479.57116	2161.117721	4238.5	2110.43617	311.4208926	1825.797378	137.8994786	299.3935858	252.5961808	674.0099023	779.4393016	0.1705775346	0.01158549742	0.1295806205	0.01160044273	0.01242834318	0.01774875612	1	0.143260132	-0.0198729287	0.4674522578	54	1
15	487.1355144	628.0702297	-235.5731655	11363.44938	1074.148972	2372.876312	2376.220298	4562	3269.833333	470.2121033	2537.276668	1284.319675	1677.637622	10009.59397	815.7764063	1832.205158	-0.02132630412	0.09713466826	0.2127970889	0.1825800868	0.410492874	0.4535153109	1	-0.00439523746	0.1608571171	0.7129748133	15	1
15	488.1636689	488.3531945	2104.660937	12252.2092	2691.67551	472.1621591	2137.964108	5301	1889.56383	517.7709374	3027.684649	701.0611722	208.7408194	465.261587	1270.623073	1528.531712	0.1691852748	0.2235615648	0.03739281066	0.01261458345	0.02299309915	0.01541473234	1	0.1390971507	0.4212812548	0.1545747539	65	1
15	490.5247914	23.22734033	4793.524855	6921.951925	808.0008604	-424.2496616	1116.559445	2891.5	5615.989247	1298.572772	1798.954342	203.8930193	230.8760285	154.3972597	698.5945831	4434.622349	0.6855069096	0.1142719557	-0.05761060268	0.04451124711	0.02884110067	0.03660230341	1	0.5457776524	0.1877150461	-0.05731437133	92	0.9999988147
15	490.7871402	542.3947668	47.0495597	10203.28764	2309.680194	186.4724839	1817.883544	4393	1208.744681	66.5040378	2880.199045	649.6569619	99.75332051	191.7597001	1194.618577	857.4169753	0.00461872573	0.2253603282	0.01911106411	0.007016341841	0.02264048374	0.00998467845	1	0.006085289126	0.4265865842	0.05340825983	21	0.9999976184
15	492.5672491	762.3104003	18.98617058	7432.138968	746.5021961	284.1659565	1502.609857	2893	1795.095745	45.61970266	1544.207417	182.55683	98.14036197	155.9193006	577.9618893	1270.02678	0.002831246466	0.1062187365	0.0406803698	0.006459086379	0.01615105589	0.01102619354	1	0.004507014236	0.1784734223	0.1241746526	13	1
15	494.676173	222.6709082	4263.694284	14556.62461	1438.294327	898.196533	2197.788396	5740	10122.53846	799.8853435	2592.154659	282.9714972	262.6987365	300.4572926	986.6398393	4572.584334	0.297187411	0.104612049	0.06496522228	0.01899661821	0.01476475602	0.02063900214	1	0.2419249821	0.1722880894	0.2761001886	75	1
15	499.573402	413.5968152	2363.343898	14647.32809	6249.840874	-87.32786882	1500.809353	7194	10234.51087	566.4102619	3116.603302	1335.673754	137.7356712	189.5885842	1509.374678	5603.167912	0.1624190492	0.4255051673	-0.00552769705	0.01263368301	0.02378528299	0.01013162528	1	0.1335294162	0.841890139	0.01038553382	68	1
15	499.9583481	581.5587624	5247.845283	11324.18824	1902.023863	-309.1047152	1911.015885	4780	12063.03261	1247.967325	2521.318048	417.4553546	220.1583039	193.2436939	1031.35533	7257.72957	0.4811208051	0.1736739136	-0.02692344949	0.02060857522	0.01858186615	0.02162921159	1	0.384567123	0.3137608516	0.003106744773	87	1
15	501.6258663	438.4222551	4473.642121	14943.65705	944.4931209	972.1221887	2144.878035	5669	15897.18293	880.2639234	2894.603643	218.378464	272.0321164	227.1252409	1076.028431	5681.487999	0.3011653432	0.06259183447	0.06612868696	0.01331855614	0.01505213993	0.01690252468	1	0.2446663752	0.08469395915	0.2798619107	73	0.9999999999
15	501.3105822	740.6928477	3319.345798	7399.305031	1551.765664	-281.8581564	1422.20038	3152	2765.043011	959.7752298	2059.867592	459.3925743	175.1846163	143.9611519	869.810477	2419.142814	0.4524152618	0.2135348497	-0.04025612753	0.02392079648	0.01963774881	0.02473097182	1	0.3612306673	0.3970310354	-0.04847680233	88	1
15	503.3740206	480.6584049	-95.13529987	13709.58731	763.2158859	1544.908336	2164.28604	5201.5	5683.778947	58.92341348	2761.588558	167.6616281	302.5241855	215.8382267	993.3335841	2440.272348	-0.007263495209	0.05842806522	0.1126766941	0.004554708725	0.01077535413	0.01198690138	1	0.0002485207299	0.07943716613	0.3692387873	9	1
15	506.2897967	451.2088451	6436.65876	14196.57328	4424.675983	-317.5334235	1958.59649	6452	14186.92754	1447.730311	3025.807088	988.3759738	259.9152855	266.6747979	1380.862835	6195.472161	0.4592401201	0.3185360104	-0.0220714074	0.0237879964	0.02090017469	0.02252234981	1	0.3691144296	0.6158740932	0.01887040798	89	1
15	506.7878466	793.3240625	611.7066792	7058.259936	170.6844134	-42.93348841	1389.533169	2599	13150.31915	110.994625	1005.744406	91.90208125	74.31018137	149.3077113	346.2125606	5168.215697	0.08836542182	0.02487589067	-0.006027328224	0.01067082079	0.01459490879	0.01121364152	1	0.06919486096	0.007814667937	-0.01969474567	30	1
15	508.6764648	723.3956409	577.6289341	8958.985169	232.1436934	261.527753	1642.515161	3283	14056.97917	152.5258168	1822.00238	104.5882509	99.89016045	157.5498291	631.7772416	6642.115378	0.06582951263	0.02644250221	0.02841937624	0.008079839548	0.01449358146	0.01021001103	1	0.05326636317	0.01152158876	0.09414670739	31	1
15	510.2834474	498.1149774	16.94125465	7822.65824	771.4128151	391.0862555	1972.145616	3094	1674.308511	49.38760576	2816.322783	291.4575955	161.1584983	265.5032136	1069.848782	1842.907241	0.002414101488	0.1001499677	0.04916903736	0.008463171522	0.02365097399	0.01395952567	1	0.004619226994	0.165884323	0.1532353433	13	1
15	512.833001	462.0571988	2407.959621	13252.65148	3148.771975	-68.66333497	2179.029383	5753	4414.646341	578.8246514	2974.114155	668.4834564	162.510242	260.7944907	1249.141221	3412.598324	0.1796202885	0.235425239	-0.004599382862	0.01315990733	0.01857081887	0.01297072191	1	0.1450282066	0.4456361506	0.01224272575	64	1
15	513.9409475	427.4445172	7.809519165	13480.68387	153.8555945	659.08728	2220.339	4916	2104.869565	55.21422868	2585.133862	158.665581	174.3534011	350.8746269	889.825913	1136.389794	0.000577454532	0.01174466852	0.04950369524	0.004518121797	0.0138554476	0.008675103288	1	0.00207640059	-0.01831233072	0.1514888944	3	1
15	514.8193466	557.5849494	1960.183715	12514.57232	658.9058544	1676.689571	2147.619012	4703	2211.604167	445.2564986	2648.451929	182.1120566	406.9833515	448.3037771	956.279385	1088.803075	0.1606678287	0.05223319835	0.1378616335	0.01086144848	0.01276857235	0.02093955139	1	0.1363272979	0.06497998234	0.4949098084	57	1
15	515.2897246	224.3814159	-42.11399546	14446.79841	2377.100928	754.1559596	1906.735914	5931	3307.83871	69.81382454	2199.69342	384.0543434	155.8631374	242.4972215	870.7279167	1445.861871	-0.003513300706	0.1669629423	0.05247273227	0.005078162526	0.01444228618	0.0074599418	1	0.000895657213	0.3051886611	0.1651511921	18	1
15	516.4010606	601.6592376	798.4812307	12509.53233	1238.652885	334.5572377	1997.271442	4888	7498.589474	178.41934	2531.832637	295.0548253	170.8921172	560.2329358	961.7016447	3954.058208	0.06467015701	0.09890199244	0.0278926794	0.009406679024	0.01307192928	0.01458740939	1	0.05319907806	0.1625198734	0.09408991651	39	1
15	518.7921276	150.1577362	2263.247559	13593.10495	289.5617841	1901.027184	1905.35068	5049	4611.052632	413.7897845	2215.659723	136.4550691	371.2053778	221.4243442	776.0305277	1938.697552	0.1664929143	0.02227455065	0.1389518271	0.01161521461	0.01094767983	0.01935647155	1	0.1406936816	0.002500323425	0.4991836158	54	0.9999999987
15	518.4741107	270.4833317	645.2665219	8536.2332	2861.437831	733.7313835	2073.826022	4039.5	2932.96875	233.03965	3065.704433	1008.612726	271.5654075	359.9191631	1385.597949	4540.870546	0.07387466371	0.3175325705	0.08629225433	0.0130275016	0.03533347326	0.02016993143	1	0.06686336241	0.6183671778	0.3041095195	50	1
15	528.2231415	588.083219	5056.927513	10692.64929	1176.540495	833.5932667	1749.809789	4342	6365.148936	1304.80136	2645.897526	269.6260245	345.7805221	210.7156123	1017.016052	4290.610827	0.4686673181	0.1118101717	0.07815020258	0.02276215337	0.01945661776	0.03013036264	1	0.380276293	0.1856285158	0.3615088903	86	1
15	529.556273	239.6832585	10.19398612	13372.46562	2046.366861	264.8681521	1745.715398	5470	1739.06383	69.44477483	2546.571668	422.7743586	125.0696657	540.7791247	1005.492684	994.9502155	0.0007518329424	0.1495639659	0.02016031844	0.005614533673	0.01666966377	0.008932467765	1	0.002114619758	0.2686892482	0.05401457599	17	0.9999999906
15	530.570437	342.661932	4645.552827	15114.58651	298.2456257	-145.8502656	1820.049231	5479	5513.265957	1035.5491	3132.341237	151.949988	198.9453238	235.5860594	1148.623897	3082.646591	0.3124355803	0.01982466484	-0.01001235436	0.01705365122	0.01030520848	0.01471512943	1	0.2484947202	-0.005010229239	0.01821188179	69	0.9999999816
15	533.7655375	156.4252073	1959.433954	11801.77436	1134.010097	504.123563	1827.968475	4635.5	996.2021277	499.3331347	2952.746141	325.5401142	205.4560433	228.6357565	1132.971402	629.4477282	0.1646496312	0.09801150262	0.04437164744	0.01419345468	0.01678949451	0.01716407675	1	0.134340596	0.1597516248	0.1741178144	59	1
15	535.5119271	77.65886139	5033.274795	7307.310671	492.4360606	-300.6870945	1712.126099	2953.5	11273.11702	1205.241103	1719.709256	149.734373	225.5078749	170.8670422	659.1737008	8098.845334	0.6865339902	0.06623637059	-0.03948190023	0.03506256699	0.02110112817	0.03606249744	1	0.5471217302	0.0877213892	0.004209084026	91	0.999999993
15	536.7057077	131.6537096	7630.612753	11094.9877	1895.27925	-431.0958265	1462.258573	4736	15595.73118	1628.192896	2234.243449	363.1864168	313.8115249	192.1862921	905.7206333	8072.606352	0.7016924027	0.1717233492	-0.03784464333	0.03288124235	0.02006168398	0.02952953726	1	0.5606748129	0.3073895435	0.01632767341	93	1
15	538.7192555	459.5505138	1004.502325	15650.25864	1609.884217	33.9158073	1671.883911	6109	17007.7234	233.4639261	2893.611493	348.2651819	110.9312773	179.1759632	1129.269095	6318.898693	0.06296113735	0.108412834	0.00230013288	0.008056960949	0.0133918078	0.00746638451	1	0.05037433735	0.1821969841	0.005542323479	38	1
15	539.6757504	190.3748788	3172.412766	10287.3897	606.8749646	-106.063759	1945.085585	4067	2262.673684	911.18549	2990.945879	201.3607583	175.6382252	281.2484612	1111.868427	1719.780772	0.3053970786	0.05591210992	-0.009916496678	0.01866863148	0.02029417732	0.0204458209	1	0.2433042149	0.07026018224	0.0179269133	72	1
15	541.5731624	568.6097137	3581.292226	11731.64554	1200.568621	-187.8664835	1950.174943	4640	3549.150538	801.4172218	2649.198083	259.4920644	174.7520989	220.9560581	1005.356954	1930.995418	0.3064155495	0.1036958781	-0.01476733057	0.0164442419	0.01508815654	0.01679322943	1	0.2444123804	0.16979071	0.002742763638	74	1
15	542.6829836	307.5126833	-72.50411106	15102.31107	2485.35727	764.748999	1799.926643	6073.5	5541.457447	70.91783755	2270.93851	363.918654	132.1461013	213.9389308	891.5590201	1727.997926	-0.004944588382	0.169339129	0.05137381944	0.005074009994	0.0129453515	0.006587180792	1	-0.0002897950538	0.3101478282	0.1610902082	18	1
15	547.4969136	526.6917519	963.6517063	14758.21583	230.7177968	1244.49797	2016.806752	5332.5	11920.42553	177.27163	2342.66105	141.8846161	248.0760034	219.2894572	812.5669878	3960.081694	0.0665111092	0.01621338712	0.08757567688	0.006543078985	0.01087119418	0.0100698928	1	0.05732063205	-0.009433612157	0.2983950422	32	1
15	548.5588859	388.5976995	-78.47315813	14176.07668	3449.615066	714.6355029	1717.195442	6153	5110.225806	76.38916921	2799.076164	630.4284307	171.5430516	200.0149358	1152.375487	2284.743507	-0.005546884833	0.2427677593	0.05260636922	0.005750908987	0.01774320289	0.008350977647	1	0.00020947848	0.4631708481	0.1672673722	22	1
15	550.6578983	588.5048475	10052.27947	9953.668834	797.5194436	-658.5457926	1530.695019	4151	11399.75269	2568.348832	2457.17163	177.3388344	364.0817353	178.0053485	936.5074584	7211.591657	1.008201914	0.07996779886	-0.06498512782	0.03776619369	0.01838520611	0.04129617927	1	0.8035625354	0.1129112559	-0.009131082502	95	0.999999291
15	551.732586	37.52666108	6716.97219	6758.544463	463.0754822	-523.3685309	1192.761779	2722	4162.548387	1315.625434	1242.603926	130.8439028	240.5990401	179.7098579	481.1500215	2579.536382	1.002541122	0.068726194	-0.07263618454	0.06075163236	0.02009091773	0.03782413584	1	0.7984162494	0.08949620238	-0.03718864632	95	0.9999999927
15	552.1221029	96.6421102	21.72509368	10314.46582	1627.859913	209.0814838	1415.799793	4198	1907.406593	56.39432318	1657.33317	279.8309012	84.07607019	184.7027273	658.0454468	702.1378778	0.002159598198	0.1573037762	0.02124796604	0.005648717129	0.01730072488	0.007880100425	1	0.003405387543	0.2848097827	0.05831474339	17	1
15	552.3486844	113.643052	1749.957381	10306.27244	1018.26808	-79.54140282	1759.18776	4126	2221.484211	363.8031018	2038.901942	242.7099791	120.4103168	202.7699524	777.8780966	1364.713795	0.1713025163	0.09686110466	-0.008055685904	0.01443011689	0.01713166888	0.01225342403	1	0.1364383248	0.1569616908	-0.005505669535	58	1
15	553.2298032	64.89781985	3699.85499	8498.737654	2640.815912	-234.2609481	1180.529718	3943	9500.020833	660.4987519	1520.506296	459.307232	185.6414743	192.47252	670.6501837	4163.817959	0.4463573867	0.3084533204	-0.02775352589	0.02650016936	0.02397661734	0.02294933809	1	0.3583145444	0.5949594891	-0.004022308939	89	1
15	556.6756164	447.9716766	11030.19624	15266.69497	368.1445702	-530.0064106	1846.598541	5828.5	12275.94624	1893.208681	2756.061402	148.1938186	347.2677814	212.5147785	991.2491896	5958.682916	0.7046505681	0.0239155135	-0.03323470113	0.02644999156	0.0121920967	0.02444235005	1	0.561504782	-0.0006111992414	0.02879557492	90	0.9999999369
15	557.216318	555.1242263	12237.49565	12535.89594	390.3920679	-750.6280908	1791.300995	4897	18340.89583	2651.460963	2604.627845	136.113928	414.9822357	207.9431179	944.3263847	9119.157196	1.002426211	0.03199764221	-0.06002844515	0.03402847647	0.01592110862	0.03783793604	1	0.7986453362	0.01304128231	0.005313432295	94	1
15	557.8247898	131.3242008	2437.403834	8195.684053	1951.16039	446.5290466	1754.833873	3646.5	6628.273684	590.1421765	1843.561808	421.3896405	204.7040414	229.9770468	776.4946872	5307.269351	0.2958721801	0.2314761802	0.05500879601	0.02468763692	0.02546876857	0.02372698223	1	0.2418249704	0.4365968738	0.2449537628	79	1
15	559.1376219	170.3554573	4547.744629	9808.871513	1030.37513	772.5086843	1569.535035	3916	3298.276596	1215.140578	2523.353356	284.5738541	330.5987647	203.4635943	975.5207115	2485.781283	0.4615880237	0.1098649892	0.07757822385	0.0341564626	0.02324504621	0.03252330697	1	0.3745426232	0.1816434927	0.3578411768	86	1
15	563.676246	278.3097415	-69.2264448	13694.75052	5975.916752	91.82377101	1679.257422	6703	16998.98913	95.57123486	2668.221714	1000.189178	95.77591635	242.4842233	1202.732429	7557.387185	-0.004862953374	0.4358014572	0.006851301614	0.008050198381	0.02931094623	0.007513197241	1	0.0003294239039	0.8651202234	0.01475821431	28	1
15	566.3275079	101.0807612	16.72486637	7946.485417	1178.983272	823.9696824	1609.566823	3192	2378.776316	70.36501225	1851.273984	294.2878345	203.8826271	223.2957699	722.3989544	1551.544165	0.00221059009	0.1577194165	0.1036480763	0.01032243642	0.0262010518	0.01432220096	1	0.008513524237	0.2861865213	0.3430199955	19	1
15	566.7934918	202.4492257	2686.354385	8960.564908	888.0104563	521.1543637	1850.464494	3568.5	3938.393617	715.7639305	2276.284412	260.9656094	241.5790591	216.8941093	887.8079953	3667.743246	0.3059430981	0.09976317946	0.05713400636	0.01978788209	0.02172564852	0.02776946943	1	0.2484022938	0.1620466443	0.2509331749	75	0.9999999999
15	569.3452743	501.2584313	11664.01769	11185.63621	777.4862054	-788.9846381	1755.678533	4517	7740.83871	2714.449448	2716.963965	195.7286828	368.4176412	206.057662	1044.669801	3968.694694	1.021306108	0.0669979914	-0.0675237401	0.03368474831	0.01631627179	0.03965108436	1	0.8137503687	0.08573623656	-0.01523486551	95	0.9999999944
15	575.8614642	83.77344465	2957.530079	6747.750593	1994.568192	-194.1723681	1309.186539	3141	2915.256098	766.4589308	1738.923108	506.9102098	161.7413332	161.3349046	776.6663041	2884.825419	0.438460771	0.2985150135	-0.02909113058	0.02582940109	0.03616853276	0.02763987897	1	0.3517800427	0.5743220844	-0.01074820714	89	1
15	577.666166	301.8535512	11420.42533	11017.80832	755.6454232	-686.934146	1569.761324	4449	6523.526316	2878.975803	2811.001851	206.5997597	446.9355946	183.3995739	1082.244764	4345.40581	1.020677723	0.0681596004	-0.05792924605	0.04162111701	0.01728212802	0.0477249609	1	0.8138504384	0.08822267273	0.01780012623	95	0.9999999939
15	578.2792944	107.4792623	1487.048611	9049.113247	934.8604167	387.5458541	1596.426034	3643	1169.901235	338.4574078	2036.455004	232.1877932	161.5570808	178.6684176	769.7642202	645.9496421	0.1612257694	0.1048338943	0.04027889964	0.01430086501	0.01892707144	0.01651948816	1	0.1314289219	0.1739773689	0.1593773576	59	1
15	578.5247236	145.3224939	4359.306552	9559.984714	1641.829905	-230.8641106	1402.281094	4053.5	11843.69149	1153.358128	2461.437411	389.2926892	205.3606224	177.9910967	1000.867524	8604.45416	0.4497378906	0.1686610625	-0.02251625962	0.02433853214	0.02158130649	0.02468479361	1	0.3596205212	0.3036610678	0.01093525196	87	1
15	578.2840962	473.5022872	884.7252591	14479.52239	881.2973875	468.0400971	1736.10758	5389.5	21633.10417	166.8616928	2253.545527	165.2006703	125.2354654	184.3898958	813.4712617	5960.19045	0.0628526032	0.06238251908	0.0325598927	0.006753492532	0.01146204801	0.007455764425	1	0.05157815026	0.08646865323	0.1087706223	35	1
15	579.5745502	71.71348606	3030.583399	6659.024562	2014.92636	-189.489854	1276.097036	3123	5471.107692	639.1816139	1444.457542	420.8766277	157.5428897	175.4107766	634.5757593	3223.436055	0.4452024552	0.3039028562	-0.02705778414	0.02851506013	0.0283465951	0.02387684399	1	0.3573753658	0.5854933532	-0.002013232708	89	1
15	580.4130834	232.2777137	-30.38453562	12279.31082	718.0709176	262.3594052	1627.237156	4567	7778.638298	53.63837376	2518.298401	169.3581733	91.08609636	225.7494895	879.6520283	3909.910771	-0.002287783622	0.05659837261	0.02066485357	0.004736703247	0.01617739428	0.007559011825	1	-0.001438318	0.07500320063	0.0524490247	7	0.9999983365
15	583.4358597	440.3769239	915.2065099	11420.48226	701.9071551	10.88114705	1973.471174	4312	8341.010753	197.4310445	2333.088209	160.8636067	107.7689644	204.2717654	847.6193408	3622.727877	0.08023945738	0.06316517858	0.0009726104813	0.009888079574	0.01259962973	0.01057357511	1	0.06358400232	0.08772710678	0.00368324142	34	0.999999984
15	586.1848398	774.1755019	2828.306196	6241.731235	1401.314595	-270.3193321	1128.970606	2710	5487.87234	535.2682884	1200.423914	262.296077	125.3979741	137.8716063	495.2671178	3938.050228	0.4549266016	0.2275471893	-0.04545164107	0.02458176371	0.02142785932	0.02061735784	1	0.3630974481	0.4261719751	-0.06545313659	88	1
15	587.5439027	498.0070895	9882.345853	9826.837702	642.3516124	-657.7733306	1828.184286	3921	7518.222222	2431.452711	2329.838574	181.8644427	399.6079852	382.3790494	903.9440666	4525.300394	1.019025183	0.06411622599	-0.0640308805	0.03440302034	0.01548038603	0.04847844788	1	0.812101066	0.07977608638	-0.003775718346	95	0.9999996592
15	589.333324	341.4587381	-91.4601116	12642.92497	700.5951303	1405.061305	2010.239783	4732.5	6288.195652	66.10989924	2358.931068	182.3001365	294.1744806	215.6758619	860.3477308	2993.761845	-0.007220994705	0.05490697428	0.1118782333	0.005541657756	0.01429697754	0.01080963312	1	0.0001900743582	0.07209459562	0.3663913428	9	1
15	592.7171603	69.77817658	3015.436626	6831.276605	1994.779157	-196.040049	1116.788896	3178	4251.9875	718.0515899	1623.596306	482.6603258	158.7824697	170.8330256	719.2689368	2825.738844	0.4404357957	0.2896691932	-0.0278545163	0.02733875742	0.02894773884	0.02507241919	1	0.3533299406	0.5558769457	-0.006267082209	89	1
15	597.042547	704.6914276	2086.648757	6837.182585	1554.03551	-189.44159	1546.18605	2989	2056.315789	544.7164261	1774.259702	398.3203013	122.0519325	179.3387162	752.3697883	1464.446495	0.3045235075	0.2296258687	-0.02833183564	0.0165300318	0.023607349	0.01972184489	1	0.2436168292	0.4321364222	-0.04102868169	78	1
15	603.6960421	310.5218151	995.2966405	12280.80848	345.4396263	54.77947633	1852.297632	4477	21390.37895	241.5403229	2042.109977	132.0443339	117.9566854	208.3042738	709.627781	8255.97448	0.08373884995	0.03003601369	0.004281981111	0.009398843279	0.01319968989	0.01034506566	1	0.06618338764	0.01867815532	0.01499734015	30	1
15	603.5681087	539.1238721	3277.368542	11177.59133	2490.148975	-118.3634911	1501.602506	4805	2825.058824	848.4357137	2685.861207	556.8206534	184.8616614	177.72539	1104.2762	1836.281604	0.2916985032	0.2254599743	-0.01148220444	0.01639826884	0.02008762995	0.01837288816	1	0.234320455	0.4236903155	0.01410209874	78	1
15	604.6196468	342.556381	-56.04023939	12181.28835	272.2533296	288.5004259	1759.585169	4469	14642.07778	43.04176669	2604.211312	135.9796013	91.99920491	184.1289279	902.6357998	7089.860529	-0.005139326783	0.02237097867	0.02320480162	0.004129913154	0.0133910019	0.006768621174	1	-0.003990450735	0.003725474249	0.05960543816	2	1
15	604.2812382	379.2583087	-32.17736788	13177.32406	633.0443748	264.3210565	2131.879813	4972.5	7909.336842	102.8517721	2226.941147	292.5346638	320.6114566	1869.145612	781.2659555	2663.495159	-0.00242931495	0.05093878272	0.01995590437	0.009997432508	0.02477543657	0.03085321354	1	-0.001665174638	0.06320688781	0.04980833362	7	0.9999991622
15	604.5006353	397.2736117	-31.95816508	12468.12205	4091.993304	55.7394067	1548.746443	5758	4478.302083	74.39212394	2293.018074	685.8317467	84.17796111	180.4884471	985.2060867	2063.762375	-0.002901713983	0.3276450854	0.004079832714	0.006267771524	0.01953645277	0.007039940153	1	0.0003962449508	0.6397088191	0.002605146673	24	1
15	606.5736822	525.2607659	-84.79156171	11798.51416	690.2921161	1279.011048	1641.644261	4432.5	9147.752941	56.17182728	2294.323888	173.8755394	259.4574622	181.5971974	836.5489315	3140.480832	-0.00783200097	0.06293723654	0.1087974632	0.004709846523	0.01426199927	0.01043173135	1	-0.0003898321976	0.08881500312	0.3558314642	9	1
15	606.6277172	572.5279929	37.91051858	9483.352441	2166.737901	26.76676409	1844.941993	4060	3733.44086	56.51395687	1805.085651	421.9641004	82.49444324	244.694023	768.965656	2059.470312	0.00378409298	0.2351972246	0.00284197334	0.006386104426	0.02205705935	0.009175139901	1	0.004538224938	0.4469920824	-0.002716649637	20	0.9999199532
15	608.7025912	119.2260676	4619.330359	6697.122658	533.8103451	-255.1215746	1708.309869	2729	16698.30851	1252.584362	1698.980363	141.699363	234.2306622	219.4287391	644.3672005	11620.59471	0.693976339	0.08185788106	-0.04089757573	0.04334539978	0.02774483427	0.0378767299	1	0.5531931112	0.1201888832	0.001476999126	91	0.9998804529
15	609.3444292	101.3726723	19.9549975	8540.918163	502.4708249	354.8020382	1380.612783	3209	3833.936842	41.24784217	1237.493336	123.1830161	90.28541744	176.1225177	456.6525614	1212.735836	0.002403768503	0.0609879639	0.04238498718	0.004973148268	0.01442866042	0.009504414333	1	0.003710797047	0.08423726483	0.1286972525	8	1
15	610.9513228	618.8061651	5166.162339	7409.712366	1326.24058	-371.3290232	1628.274894	3238	8372.378947	1380.747418	1921.662839	303.8837136	231.4413334	430.7386908	779.4306249	5866.519172	0.6993019221	0.1823787696	-0.04957378888	0.03354198628	0.02364002074	0.03345665564	1	0.5581696421	0.3295446232	-0.02444915315	93	1
15	612.7034386	67.57146066	913.2384805	5886.476329	925.8300429	190.6213963	1351.820656	2428.5	3059.569892	208.0392659	1289.662254	197.36759	115.0495884	454.4457633	502.9393935	1863.655136	0.1567256744	0.1585061669	0.03627888941	0.01727525014	0.02259744848	0.02085603547	1	0.1282385439	0.2858395528	0.1460215825	62	1
15	612.2292195	467.3484529	907.8394387	14265.03863	762.5544812	412.208736	1516.921652	5266	6728.892473	202.4550812	2646.625346	152.1408139	142.6092167	172.5144368	930.1234228	2605.484977	0.06469165855	0.05481267903	0.03005283912	0.007912785383	0.01171948586	0.008689764478	1	0.05280482227	0.07066053645	0.100322177	35	0.9999999934
15	613.3153243	241.2891543	7522.123149	11236.92682	805.9137629	-348.0076814	1735.00992	4476	26977.59783	1597.748748	2268.181098	158.1544049	289.8494498	212.8809926	831.1944082	14478.29181	0.6840625455	0.07265336762	-0.03146656276	0.02544582715	0.01987801596	0.02942318515	1	0.5457123203	0.1011678213	0.0315093911	91	0.9999999966
15	614.5117339	296.6430798	-41.89557855	9674.92314	2201.607217	1034.767317	1905.237713	4134.5	1201.531915	79.50538308	2078.687033	513.8091857	259.0725295	394.3967996	887.3963886	800.9483989	-0.004216294288	0.2315833468	0.1091100884	0.009054424115	0.02359837106	0.01284017918	1	0.004609210024	0.440201973	0.3624746815	23	1
15	616.3210435	596.4648009	3077.794234	10330.99767	2499.174466	-179.9037797	1446.054382	4532.5	6674.810526	590.8781813	1970.01339	470.8095748	136.6565147	160.5728548	828.2919175	3021.691858	0.2953363684	0.2338953419	-0.01666706559	0.0166478949	0.02205383665	0.01370909937	1	0.2370220377	0.441198692	-0.002733243016	78	1
15	617.2191529	689.0574563	2994.316829	6281.518645	680.4391055	369.9718416	1528.654629	2547	2967.905263	634.6045818	1395.751885	159.019879	187.0748822	137.4387769	535.7330542	1906.132522	0.4634983199	0.1072766125	0.05500360499	0.02739400592	0.02019668128	0.02825318512	1	0.3746550637	0.1760904514	0.2802179683	86	1
15	620.0982095	551.9136361	4809.99925	10379.63712	652.6572855	836.4814898	1730.78106	4056	10048.35417	946.1912596	1885.335232	156.1824967	260.8754346	192.4070351	714.147644	3962.260134	0.4691357407	0.06679058531	0.08010081486	0.01934816594	0.01477434357	0.0237424783	1	0.3802159183	0.0918248561	0.3670944664	84	0.9999999999
15	622.4350561	90.65453653	530.6388175	7783.910863	1757.291591	-36.88167595	1002.463083	3344	11413.28421	128.3494558	1439.37865	322.6283209	68.92627592	135.8484125	586.7212208	5299.078109	0.06787062509	0.2285045648	-0.004957027008	0.01153745216	0.02349791378	0.00962527058	1	0.05534608195	0.43234712	-0.01502884909	45	1
15	625.470732	387.2732979	773.8375125	11727.55549	3667.320338	975.1738784	1652.84845	5273	2357.236559	182.0096791	1873.567209	606.1136528	198.2960168	197.9490443	832.2180761	1223.788082	0.06791588736	0.3152708835	0.08270383632	0.008973771931	0.01979835209	0.01107727781	1	0.0618386444	0.6136925422	0.2902706423	50	1
15	626.377206	129.3217666	29.49094757	5974.158141	1906.911993	17.80420623	1428.715489	2720.5	1365.810526	55.45288213	1527.869857	477.6855695	69.27838353	169.5254322	671.0468366	1049.725631	0.005458616076	0.3189925929	0.003328020832	0.01100007837	0.03161905231	0.01353383763	1	0.006944616576	0.6215893818	0.001698527543	24	1
15	629.3671375	623.4215689	577.1301517	8122.347498	2757.472007	-27.75149632	1348.464511	3797	7102.021277	141.5592674	1728.730859	582.5662234	89.04708301	143.1644871	780.9992429	3040.702847	0.07037939539	0.3459176679	-0.003158163803	0.01207148807	0.02518493732	0.01178630765	1	0.05891677445	0.6769961263	-0.004942866418	48	0.9999999508
15	636.2354576	243.5123893	769.9641361	11958.32111	306.1164984	1069.420038	1601.018382	4427	17128.46237	161.1788051	1769.586028	145.0986606	216.4392435	172.3494193	639.6040161	4940.978794	0.0642505361	0.02491578024	0.08930783198	0.008340487689	0.01250656468	0.01181927796	1	0.05572246014	0.008733970235	0.3041005818	32	1
15	636.6050898	596.4708141	-21.76718485	10409.43738	648.7764927	512.7686188	1475.733565	3900.5	5095.066667	51.43243794	1812.451966	153.6071773	114.9536796	151.4428927	665.2940136	1575.113321	-0.002026171509	0.06482351729	0.04739247549	0.005118867389	0.01450150488	0.007662112722	1	0.0005148780953	0.09230575305	0.1450805711	8	1
15	636.4895765	679.2675902	-77.72143842	7244.587308	164.0559787	1477.807015	1512.186354	2592	1390.273684	43.19533857	1064.541081	97.52169035	251.9525255	155.4270613	375.3393893	461.8073754	-0.01128574406	0.02333131135	0.2124438319	0.006154617858	0.01464553344	0.01513180894	1	0.002720273056	0.006962896043	0.7120075771	5	1
15	638.4340444	357.1106629	1830.695527	11255.37294	1869.629714	-61.7154236	1734.87147	4642	4223.849462	396.01908	2376.519458	370.5103856	134.4391508	200.968066	937.001568	2602.894517	0.1608838149	0.162896917	-0.005489742685	0.0112219557	0.01802692278	0.01302545418	1	0.129059767	0.2946876066	0.002800951022	61	1
15	638.0925486	526.918944	535.8152168	7281.442235	1196.787109	-11.80469547	1650.93312	3096	3014.645833	158.0249532	2110.474204	351.4617509	85.96151138	191.9431196	833.6611147	2281.290323	0.07631031524	0.1662635663	-0.001672679913	0.01227174309	0.0242350666	0.01452917763	1	0.06154457547	0.3025851489	-0.003474745706	42	1
15	640.6361012	496.481337	2107.95048	12829.69876	4023.822002	-82.3863226	1320.531412	5857	8998.83908	352.9049773	2089.85588	629.3194116	127.1254447	176.7465741	916.9871044	3594.732742	0.1605437556	0.3137678654	-0.006552331165	0.01165213037	0.01871356065	0.01003320233	1	0.1305841175	0.6090666375	0.003279992022	66	1
15	645.4341437	541.2658651	10002.26318	10001.71114	1130.295113	-618.2276358	1362.188322	4173.5	3582.361702	2066.735333	2127.876496	249.9040435	302.410463	190.6412306	857.8576784	1831.585528	1.001388733	0.1172497738	-0.05793730252	0.03157033266	0.01634406232	0.03820775901	1	0.7989944676	0.1907116451	0.01468769203	96	1
15	646.747408	329.4901234	4641.982199	10079.24809	1099.908505	851.8576137	1510.022641	4106.5	8204.202128	1201.757725	2568.082777	248.7481523	336.7267409	160.4543768	988.4222056	5476.414262	0.4607407951	0.1101604375	0.08568196328	0.02011630749	0.01949419509	0.03375850569	1	0.3743650019	0.1823180126	0.3856509175	86	1
15	649.630477	222.1106345	9262.05349	9539.206432	382.7104271	-479.0747708	1319.207818	3686	14392.51579	2200.802321	2233.438023	122.6393381	355.3162701	237.8666931	809.2909426	9087.218635	0.979718929	0.03960158253	-0.04633631025	0.04145975436	0.01887231505	0.04308410359	1	0.7813789639	0.02920167317	0.04758010156	94	1
15	650.6277613	601.6042486	-5.606506722	8186.743834	181.4396302	396.6760148	1559.937598	3003	2120.576087	44.11159202	1833.958602	106.8303264	121.7698437	171.3506406	654.8768176	1073.051807	-0.000599144025	0.02296560136	0.04888721818	0.005461833055	0.01428780683	0.009191469105	1	0.001233907444	0.005077766849	0.1494014715	3	0.9999999963
15	654.9239096	493.1327545	1478.700599	8480.751958	832.7855773	-50.77494157	1879.72466	3404	2358.511111	370.1999411	1956.793717	200.4926505	114.1685443	247.1856331	745.1939828	2141.405436	0.1740491068	0.09876716015	-0.005927346255	0.01295905708	0.02000077245	0.01450344946	1	0.1387941764	0.1609188172	0.002536041904	58	1
15	656.9585436	523.5373476	-67.96920926	10718.94663	239.6404843	1192.310263	1749.179011	3914	9615.870968	45.65003887	1548.141498	114.9962267	210.7000993	170.9886802	562.7508678	3141.728433	-0.006337608277	0.02284422314	0.1124483013	0.004470157219	0.01093278394	0.01002348829	1	0.000537435748	0.005277380172	0.3676664444	4	1
15	661.26269	200.5221769	-2.406304479	9149.356192	1558.377177	459.7470814	1498.652988	3715	2914.648936	55.82898779	1300.407712	252.7403406	99.46004717	198.6280197	526.3055237	1200.144792	-0.0002578437626	0.1714095739	0.05116602661	0.006313185314	0.01777874478	0.008332893812	1	0.003479730266	0.3144133204	0.1615141477	18	1
15	661.2265917	564.2489665	2644.723941	8842.374621	542.1797617	481.7489864	1661.395426	3429	5330.494737	525.9159872	1747.800028	136.4932573	188.8500011	187.7011449	657.5106648	2799.43772	0.3025478524	0.06015568897	0.05589200597	0.01718442792	0.01409087994	0.01964526888	1	0.2451156022	0.079540028	0.2447469116	73	1
15	662.1143313	242.3058375	2505.073308	8585.393394	920.2440774	540.4054554	1756.43637	3481	5647.932584	492.6309475	1560.06495	193.0473256	191.2614576	202.709302	604.6701729	3068.037735	0.2926651208	0.1096114818	0.06639876687	0.01983829329	0.01756273478	0.02037786393	1	0.2384498441	0.1827606157	0.2801472569	75	1
15	667.481946	339.6621962	621.7258001	11185.69254	720.2559178	2306.835695	1618.081905	4280	9172.042553	122.8463311	1679.074337	156.3546581	343.8774844	189.739377	616.177575	2762.030342	0.0556091709	0.06384540042	0.2027740208	0.00764084481	0.01338728828	0.01573007846	1	0.05624697941	0.09064639551	0.6952045672	37	1
15	670.4055216	309.6475946	-77.59982521	10827.70199	3518.047268	1135.115088	1497.91918	4934	7759.389474	75.51559307	1514.03496	541.369466	203.184441	208.0161155	697.0041044	2370.857266	-0.007589541485	0.3318097585	0.1070777313	0.007205344692	0.01829001224	0.01050278962	1	0.003017575362	0.6490736025	0.3574823509	27	1
15	671.6040726	382.416898	-24.05105952	10337.02095	3398.095901	241.9015327	1618.502192	4727	10444.32258	69.21114967	1811.722401	582.0683934	134.7318473	239.4531461	798.6535642	4147.538946	-0.002622766453	0.3369999212	0.02298448376	0.00718220444	0.02309122196	0.01477511433	1	0.001896687332	0.6593166973	0.06824500538	25	0.9999939423
15	672.9777952	520.6519493	763.052819	9322.190473	319.1213242	16.62746334	1522.775775	3482.5	19405.62366	170.5517947	1655.040381	110.1277383	85.63289303	136.7272498	578.8299354	7150.107415	0.08051213779	0.0354620977	0.001585731033	0.008848851403	0.01365848695	0.009499242063	1	0.06349829908	0.03000096018	0.005088057167	30	0.9999999999
15	674.8616468	580.3312063	-21.98999686	9227.471365	3048.565841	160.5809611	1306.640294	4165.5	6257.073684	56.4808164	1488.343991	459.4141277	71.98538658	145.0782908	650.1644161	2417.712376	-0.002155586657	0.3297610015	0.01819633931	0.006733660887	0.02094186168	0.008563858504	1	0.001887659543	0.644197922	0.05160771449	25	0.9983821092
15	676.6333853	239.3181452	-123.9164832	10337.7531	630.5612899	2265.965657	1558.935593	3911	3164.068966	54.31630997	1550.446964	136.8693087	365.2419598	183.5561106	574.8203992	1311.001337	-0.01233632624	0.05944388321	0.2205711159	0.005348381326	0.01253104993	0.01419442515	1	0.002823189808	0.08227470456	0.7408555601	10	1
15	683.1977634	352.2622851	705.9218429	12197.69107	1363.191669	1081.460823	1394.362019	4808	20484.42553	136.2787514	1739.885049	186.4248744	184.0801126	152.3924543	638.2074126	6292.185287	0.05715972579	0.1114532797	0.08791892918	0.007638468753	0.01523464163	0.0101684247	1	0.05102151992	0.1891226187	0.3000879327	40	1
15	685.8493958	595.758921	2014.256541	6969.172438	1587.828842	-154.8436004	1300.580847	3001	2069.083333	541.0978279	1838.759948	420.7042506	123.1239664	126.0571839	780.8283618	1375.20412	0.2929377509	0.2343640483	-0.02455298497	0.02055653272	0.03016012328	0.01913338673	1	0.2346207126	0.4421508035	-0.03051962292	78	1
15	688.7725715	249.4435734	569.881292	8171.730438	129.3238476	724.7084884	1629.259648	2990.5	3546.615385	163.7042874	1762.795154	107.7641335	196.2665823	611.969666	625.325454	2132.578027	0.06917825258	0.01624692641	0.0885574479	0.01172375792	0.01546753823	0.01845072664	1	0.05951925119	-0.009384707384	0.3024046491	32	1
15	689.1410611	99.22589304	2698.560732	6408.876687	665.4311597	394.6459824	1036.423338	2520	9571.793814	437.2793775	1049.334347	135.718153	175.4000455	144.7833955	403.9856677	5216.25121	0.4319559401	0.1079693566	0.06247571403	0.02392664141	0.02050691644	0.02557118048	1	0.3498393533	0.1779005158	0.2987584249	86	1
15	690.4917943	405.3394987	679.6765964	8933.09651	1972.276145	241.330472	1546.971269	3832	4749.893617	286.0366426	3592.071052	824.9406956	155.5121402	519.4740932	1478.162744	4618.347148	0.07466568986	0.2227273498	0.0277628826	0.01348018374	0.02973507813	0.0178927111	1	0.06273156725	0.4204426583	0.09942366153	46	1
15	690.1397653	446.4155246	1593.649841	9297.523723	545.7440024	-54.39810752	1563.926825	3577	3747.284211	352.6459501	2022.349466	158.2772579	110.5455068	173.0670727	740.8379286	2020.327452	0.171709123	0.0586731174	-0.006019519735	0.01148050387	0.01633965141	0.01269312091	1	0.1364179792	0.07739475286	0.0005526734221	55	1
15	693.503211	532.2559067	1602.025581	9883.400244	3216.211143	-68.6640559	1372.125272	4546.5	5909.031915	315.096528	1739.921752	543.7674648	110.6248164	189.2786616	776.5352416	2670.269039	0.159605923	0.3200840366	-0.007175888168	0.01128258106	0.0242785008	0.01209572775	1	0.1298720363	0.6222338133	0.001085846873	66	1
15	696.8614376	500.1930767	4845.401629	6934.66365	1096.500108	-276.9201554	1679.619415	3004	5122.421053	1206.197489	1742.254727	354.1278198	291.1756327	1159.849934	704.741151	4217.933508	0.6935029069	0.1675137338	-0.03792129579	0.03681641465	0.03927266065	0.05050005031	1	0.5540537229	0.2987002781	0.01405104561	93	1
15	697.8144438	347.0774798	604.5344335	9832.955903	568.3467378	826.3077889	1503.433309	3663	6972.433735	138.8294583	1614.31639	160.3275112	202.0924688	410.6736203	591.5474563	5777.912141	0.06350718747	0.06017056377	0.08605947605	0.008457370854	0.01439164793	0.01478925051	1	0.05536221094	0.08218464966	0.2936941923	36	1
15	701.2491087	169.4643672	1859.804926	6622.550637	1589.122123	327.3344896	1183.263202	2909	7205.369565	386.4999098	1282.824161	290.8202979	163.4770501	139.7369909	536.7121796	3655.68514	0.2883351419	0.2393740174	0.04916444872	0.02007741131	0.02523635298	0.0246198432	1	0.2355219812	0.4530944988	0.2232407311	79	1
15	702.4661595	291.2696708	-25.67347938	9596.19036	3109.078334	175.1769816	1283.488078	4409.5	7764.634409	62.84567207	1546.104161	465.6036526	83.30917731	177.8900529	651.5157787	3143.23577	-0.002883863656	0.3289555704	0.0188492531	0.007189716525	0.02454632078	0.009065464276	1	0.001334066802	0.6425310221	0.05367245911	25	0.9995122273
15	705.6708527	227.2511144	10.99202154	7129.702548	180.837123	318.8702379	1359.056964	2612	1862.494624	37.10038086	1672.932372	103.5667768	104.5837484	211.6885976	592.3740388	1219.687991	0.001598208357	0.02676267602	0.04505653706	0.005833376342	0.01687054881	0.01079084334	1	0.002806765505	0.01294397472	0.1367815237	3	0.9999972609
15	705.8694904	335.6625326	500.5310339	8417.918528	901.3656684	724.0452645	1608.276628	3291	9367.738095	92.65794546	1256.352474	167.4024023	161.1388427	182.6513714	492.0023896	4995.971515	0.06095853395	0.1114025458	0.08669059052	0.009109515576	0.0138549817	0.01471401391	1	0.05399042795	0.1889707193	0.2967212282	40	1
15	705.6282491	558.5302481	423.6868602	7521.253137	217.5262226	1471.184936	1475.24404	2798.5	11543.6129	107.782794	1133.606504	105.9107489	218.0096042	185.578782	407.4880372	3974.444982	0.05767457235	0.03040078183	0.1947132338	0.01027028588	0.01587647293	0.01650230788	1	0.05699452315	0.0208841312	0.6668957796	33	0.9999991542
15	708.3162937	136.6457356	2805.694838	6481.903254	1918.438885	-223.6859901	968.2882225	2978.5	8822.840426	560.0947425	1281.023445	398.0836879	128.6801338	154.841574	578.8745377	4471.491496	0.4377211322	0.2998144973	-0.03435457176	0.02581026229	0.03018353383	0.02211171349	1	0.350879861	0.5770047826	-0.02906733839	89	1
15	711.5706049	198.5640127	17.26295191	7775.520445	1826.43745	12.3069831	1129.835075	3366	4818.515789	52.27282719	1160.847437	286.1884239	61.12153914	167.7897929	485.0421385	1858.219778	0.002133296158	0.233884228	0.001429196025	0.007039826442	0.02051422375	0.008033905185	1	0.003112003977	0.4442640768	-0.008016161061	20	0.9999947945
15	718.7366894	491.3400381	1897.044772	6516.187018	678.967347	313.8519329	1500.212486	2589.5	3064.83871	526.292937	1798.063392	202.3570249	178.3979649	149.7902753	692.9284299	2379.920876	0.2964731443	0.1063521443	0.0493961541	0.02029062738	0.02132279244	0.0262175008	1	0.2404174649	0.1758247396	0.2221946554	75	1
15	720.1399892	297.7706587	-95.57862896	7748.965581	846.9647439	1738.542045	1583.943589	3072	2679.402062	62.4433493	1439.693179	184.4099199	324.8136614	167.4243145	564.3789443	1012.781346	-0.0120334216	0.1088379548	0.2198949714	0.008231234218	0.01656619361	0.01750560232	1	0.003634123865	0.185193914	0.7399740882	15	1
15	728.354471	313.478393	3485.265749	7525.533675	464.6514509	562.5292472	1528.208534	2946	6701.83871	648.2934175	1339.787446	134.4540271	201.7839989	165.1203861	508.6687543	3129.440561	0.463674879	0.0627824824	0.07512372046	0.01923157377	0.01843306497	0.02609728052	1	0.3754834443	0.08349740177	0.3485240821	84	1
15	729.4537442	350.3409942	-25.74756965	9224.717558	1022.784903	441.3291351	1274.683897	3644	5735.212766	44.059907	1426.4298	176.7715097	108.1757721	138.2184304	545.5853517	1783.408714	-0.002911750011	0.1121842459	0.04891206127	0.005009673825	0.01507896334	0.009573915172	1	0.0004829583516	0.191013604	0.1514532376	13	1
15	731.8285906	560.5815246	3011.204994	6375.528109	1475.788279	-220.7319463	1233.099764	2816	3973.833333	595.9236391	1255.118843	307.7319727	148.7013885	134.5290826	541.7491903	2335.499667	0.4620305075	0.2335297313	-0.0351336498	0.02560686421	0.0228398964	0.02410565817	1	0.3694994114	0.4386301827	-0.02799534478	88	1
15	735.4987021	402.6396112	561.4884022	8976.832305	578.8899775	243.6947005	1376.841779	3443.5	15564.2766	130.9382154	1411.067537	131.5424853	97.28077844	149.6330181	507.4686347	5388.465348	0.06376809885	0.06760263184	0.02820096927	0.009055920684	0.01526965802	0.01058464342	1	0.05210862838	0.09730989753	0.09406912372	35	1
15	739.3630697	219.323667	31.99093399	6001.490771	1408.177035	76.58492419	1096.998998	2552.5	2123.031579	50.92242901	1147.263719	257.8000829	62.1378862	145.2710864	468.0829557	974.231082	0.005357997196	0.2357445201	0.01283820494	0.009162772549	0.02668118567	0.01073867257	1	0.006420672557	0.4481785598	0.03219835195	21	0.9999278629
15	739.4453227	278.8306463	1248.701559	7298.920302	1175.779877	-68.28013808	1745.772418	3019.5	2705.25	212.9191322	1236.623196	216.9093115	125.1520163	285.281057	491.114833	1855.483685	0.1674464831	0.1553934064	-0.009134959812	0.01441123998	0.02045854307	0.01802463064	1	0.1340036237	0.2789626965	-0.008485514277	61	1
15	741.2748603	193.4895981	537.7117633	5911.616264	199.9172544	-26.49121023	1169.572574	2189.5	16378.91667	103.9298068	868.9358521	84.40912615	73.28677955	125.0396695	320.7894828	5679.989065	0.09063629578	0.03315700209	-0.004767525878	0.01108796559	0.01533761895	0.01280622758	1	0.07119472473	0.02505546248	-0.0145850406	30	1
15	741.4642034	531.3346417	2004.611649	7016.732638	459.2308029	320.8616874	1291.730129	2705.5	6974	409.5953423	1412.294314	114.6764042	161.9917344	142.5038036	520.6325817	3337.326437	0.2867771184	0.06410673548	0.04534681777	0.01820098268	0.01805032928	0.02106470304	1	0.2318752573	0.08786782058	0.2047784197	73	1
15	742.887289	293.4351632	1850.388903	6479.86463	1511.462889	321.7740258	1315.642779	2813.5	8464.758242	440.8349328	1410.585329	309.5768629	141.7838783	193.7169623	593.4333289	5321.35321	0.2852673421	0.2354346165	0.04900249903	0.02043703421	0.0261583345	0.02269307452	1	0.2330043638	0.4449157824	0.2218613724	79	1
15	744.5822858	556.4192521	2687.978187	5894.946761	1349.1952	-232.0378002	1091.612796	2554	7880.1125	667.8509932	1415.401132	314.7967934	145.2227818	142.6038095	588.5775769	5151.247333	0.4471277637	0.231527968	-0.03622175478	0.02708283211	0.02163184826	0.02967130313	1	0.3574623246	0.4346034715	-0.03525695778	88	1
15	747.7240889	482.1446873	1855.450455	6416.701976	623.6269594	317.0087195	1668.559644	2529	3523.273684	363.0910657	1166.746845	137.4481169	148.6772632	208.745488	442.0894088	1912.234904	0.2942755791	0.1002814063	0.04796753431	0.0175728904	0.01849757905	0.02413351791	1	0.2384932747	0.1631880901	0.2165806152	75	1
15	748.3233921	267.108876	61.65501815	7123.852889	419.2266941	626.7205101	1684.9056	2658	5764.797753	119.3411967	1034.888384	120.1108336	206.9520184	421.9980383	381.8757276	2215.623559	0.009537375378	0.06272627827	0.09750016904	0.01890622362	0.01617754154	0.02800546943	1	0.01283623237	0.08812901607	0.3208114973	9	0.9999999923
15	749.5769888	248.3033988	17.86975617	7234.404095	420.4773803	306.2905787	1157.974259	2699	5670.075269	39.77917258	1149.322591	103.1672072	90.07773488	134.9586421	395.5090156	2784.030583	0.002473320295	0.05910790392	0.04386968997	0.005764552466	0.01507292423	0.009512745605	1	0.003834552302	0.08032813367	0.1337900975	8	1
15	753.2755088	316.5983873	1255.374561	8116.209399	502.37354	1007.557536	1309.989551	3045.5	4496.408602	235.4882725	1409.610954	144.2311205	230.72998	171.9053104	529.6100086	1968.14806	0.1555890752	0.0597104455	0.1249698712	0.01286610741	0.01743252626	0.01733650422	1	0.1315566468	0.08053251825	0.4494055485	57	1
15	760.467855	210.3408907	21.34948745	8429.766373	2505.602165	-5.289179611	863.2395325	3710	5250.095745	58.1503448	728.213477	250.6440467	58.95950984	127.8165384	315.9163877	784.0134554	0.002687737423	0.2992088294	-0.000624892275	0.006975615297	0.01893622673	0.007172912007	0	NaN	NaN	NaN	NaN	NaN
15	763.2684439	330.6730444	36.66814857	5773.100632	889.704147	222.5464617	1257.299196	2332.5	1791.891304	50.00196641	1100.135459	208.2909987	90.81622666	134.0675028	437.6028351	1006.507676	0.006370529336	0.1521679038	0.04079798727	0.009949692015	0.0237158435	0.01302901061	1	0.007918362027	0.2741862736	0.1266873775	18	1
15	777.9354626	313.9372249	10.56940374	6111.420788	1393.815031	232.47235	1005.779887	2604	5021.489362	50.30871699	1039.234391	241.4457569	85.67348836	121.5365831	429.8708047	2146.350199	0.002129913724	0.2304258484	0.04094022353	0.008778684418	0.02443687685	0.01278212363	1	0.005493909276	0.4373027006	0.1283916527	22	0.9999999558
16	6.274666689	221.0932079	5090.625578	7815.049118	1300.685805	-422.1388713	1199.637854	3344	13627.77632	1245.23836	1834.649647	255.4438853	250.0958142	149.3494351	720.0468614	9506.166858	0.6504887089	0.1711769781	-0.05245566245	0.03252311132	0.02931657094	0.03548417951	1	0.5187273218	0.3066801545	-0.04600763217	93	1
16	7.175339808	307.7188067	-120.0445431	9127.046635	943.1695332	1917.337364	1505.503126	3590	3208.191011	68.16200569	1665.533256	212.22949	376.9638428	182.7803027	648.9918398	1305.251542	-0.01323785673	0.1040763436	0.2068546836	0.00770173416	0.01592843635	0.01794254981	1	0.001808805307	0.1752030877	0.6945095784	15	1
16	9.703911048	456.5072083	695.389115	11199.2773	1243.692832	920.5322622	1433.471038	4416	15053.78947	132.4081733	1622.194092	202.5948809	184.3050572	179.457638	612.488811	4123.949498	0.06231183188	0.1099130342	0.08456547525	0.007897622801	0.01339213183	0.01140220861	1	0.05492624701	0.1858399816	0.2896504264	40	1
16	11.79199636	189.3959661	24.88151576	8078.725612	2541.000694	103.3431332	1064.759357	3656	6950.526882	62.59862112	1290.942232	380.0485251	79.74980705	275.5941433	543.9873778	2654.889732	0.003504877379	0.3123928853	0.01474428569	0.008041575602	0.02563767764	0.01011032039	1	0.005998447398	0.6079276806	0.04050347403	25	0.9289762511
16	11.26666553	368.4193759	20.73313785	8939.953673	147.5391502	404.9898263	1606.969445	3210.5	1850.851064	43.86443846	2105.924842	117.147123	128.9281782	184.4654666	745.0943925	1207.417567	0.002575489737	0.01784393267	0.04715993527	0.005361164226	0.01561664704	0.009573266404	1	0.003609255718	-0.005637614687	0.1440245049	3	1
16	15.6028348	541.4666822	5.968522246	8329.934381	510.7069843	362.5993608	1522.989029	3184	3651.43617	46.07768951	1590.886326	121.2814721	113.351531	176.8328529	573.5807199	1686.455401	0.0006567419237	0.06112097975	0.04461086602	0.006005959067	0.01482634311	0.009955894066	1	0.002448825445	0.08454598262	0.1359871088	8	1
16	16.50488446	502.2995202	-92.63261474	10445.0778	3308.641026	1011.92109	1335.712447	4759.5	10424.76596	62.25297154	1712.402487	529.5545186	191.6086865	197.4059295	753.5706282	3552.935235	-0.009579473953	0.3172186191	0.1015995975	0.006369343384	0.01933966917	0.01126289494	1	0.0009058725203	0.6186550656	0.3376869544	27	1
16	18.61999949	240.4900106	439.0684456	8473.488808	553.0218555	1576.495792	1472.2255	3166.5	3671.88172	123.7013995	1686.23288	140.223286	347.872451	176.616824	614.9419852	1805.782884	0.05387334877	0.06548167195	0.1828802134	0.01064685528	0.01534705532	0.02380825686	1	0.05365365237	0.09395024175	0.6261184714	37	1
16	20.84210948	568.3850383	1462.074584	8765.037975	186.5928961	259.9030822	1495.909576	3220	2889.397849	338.2757745	1973.898678	106.159882	145.9152371	158.9702005	705.1236988	1404.162795	0.168419925	0.01990609412	0.03273422422	0.01414049184	0.01345795471	0.01605918255	1	0.1356837472	-0.003113484021	0.132594657	53	1
16	22.545609	214.213155	579.449627	7999.487558	2411.073915	559.1354373	1376.064073	3630.5	1542.290323	155.2639649	1744.710816	529.4768728	165.3613556	180.3096629	754.1076775	817.6978365	0.07229737822	0.3134307777	0.07124475957	0.01333214296	0.03084311857	0.01483398986	1	0.06462401396	0.6097426025	0.2516426402	50	1
16	24.46007895	353.1955279	18.5963611	8693.875105	883.0302714	190.5345205	1658.465529	3384.5	1624.430108	51.83848335	2222.272001	229.4362662	88.00605706	218.1176051	836.3437675	983.5128411	0.002477811406	0.1048876339	0.02296077242	0.006588679393	0.02109312454	0.009607839827	1	0.003118704678	0.1755933622	0.0628366756	12	0.9999999988
16	25.44264184	162.2812314	3655.628624	7875.278626	205.9766825	-303.0232013	1341.990836	2978	4124.968085	741.1458863	1504.244846	101.133902	173.5200456	153.6135647	538.569141	2193.810268	0.4618516299	0.02712762675	-0.04151578061	0.02719985915	0.01582949022	0.0251962894	1	0.3664163187	0.00849541267	-0.05587143121	81	1
16	25.28047353	417.4128304	834.1766844	12134.05667	4998.101631	-37.48431263	1355.116192	5783.5	4396.159574	197.4353905	2034.466353	808.7332832	98.27636568	237.444946	936.6827849	1683.465935	0.0691774319	0.4114150338	-0.002968375916	0.009446846749	0.02118330389	0.008362035927	1	0.05877341861	0.8134917384	-0.00272929001	51	1
16	26.67630028	119.8528924	1246.277898	7522.050217	1672.1057	-116.7681386	1152.056541	3180	5153.368421	228.2846075	1234.714855	288.9641613	98.0680974	158.0346211	511.6214742	1585.97058	0.170889272	0.2236680027	-0.01547103196	0.01482866631	0.02447371425	0.01377072515	1	0.1372167161	0.4211578209	-0.0276660101	64	1
16	33.34612485	311.3766828	41.05976899	10994.16647	3562.346303	25.18584624	1495.308211	5002	1620.894737	76.4766116	2031.294272	647.208207	83.71221457	214.0426631	887.8937782	792.7871313	0.003832935486	0.326802067	0.002619080182	0.007431318417	0.02255594669	0.008237058186	1	0.005694366333	0.6378747281	-0.000907815186	24	1
16	38.64423279	279.1082137	4556.612072	9989.545512	2380.786356	-324.0940834	1365.655848	4423.5	7839.915789	1024.786691	2206.658257	499.6950817	251.6674124	155.5121192	935.134824	4933.539499	0.4618024191	0.2391296894	-0.03010435505	0.0227193966	0.01992097267	0.02788584977	1	0.3696946717	0.4503327884	-0.0105155596	88	1
16	42.35015969	655.4351559	41.68277434	8065.105767	1821.379469	114.5433285	1314.523488	3460	1815.744681	52.87958913	1259.469738	286.0660777	73.18336708	153.5327012	518.7925535	687.3909522	0.005495375731	0.2339363015	0.01351492728	0.006983786144	0.01759598201	0.009503501484	1	0.00655004504	0.4444134299	0.03451742659	21	0.9999846035
16	47.61478092	176.3614658	3136.573287	10506.42952	265.6544916	-225.650112	1411.956057	3883.5	4539.147368	527.0094819	1807.299671	116.3181344	144.8836532	195.1975556	639.04826	1847.727212	0.2973325089	0.02520058791	-0.02042393691	0.01638809027	0.01198515523	0.01458967631	1	0.2358153463	0.006280746883	-0.02110068535	69	0.999949361
16	52.6456655	502.4991018	54.43330468	8575.177749	2613.230659	30.95872336	1796.202615	3817	1119.265957	68.73660045	2102.369278	687.4489794	84.40093015	272.3087875	937.7364524	824.0760897	0.008061777906	0.311116892	0.004288256444	0.00909192249	0.02639822811	0.01083717657	1	0.008993003057	0.60515767	0.00539724725	24	0.9999999999
16	55.3358697	539.6246464	21.96113666	10662.05452	223.8417673	30.1049734	1554.676184	3850	4992.189474	41.10040979	2025.542521	124.3335988	67.07489044	169.3806165	717.3264696	2262.952295	0.002122298289	0.0218804431	0.003097665369	0.003840368922	0.01222610837	0.006479070051	1	0.0005889131458	0.002504862177	-0.008196645135	1	0.9999999915
16	60.15244259	312.5302539	-46.79186365	13284.75146	4128.86758	565.8976998	1700.438186	5981	14550.56842	82.73834147	1873.471804	572.1063726	117.9396431	234.1681928	826.3906584	4532.344466	-0.003695933723	0.3183410617	0.04427262348	0.006512824204	0.01982723565	0.007496231202	1	0.00211397197	0.6205786516	0.1410216363	26	1
16	64.01788154	126.4847774	7973.868286	8164.867727	598.8046395	-709.2579706	1143.942735	3309.5	6817.606383	1446.590584	1391.578537	135.2125913	285.6856494	146.6048003	542.6681142	3781.015003	0.971504591	0.07516081268	-0.08326141311	0.05023435935	0.01458529995	0.03726579007	1	0.7729650986	0.1031536837	-0.08089425264	95	0.9999999993
16	65.33812442	344.2861671	808.7194398	14356.39007	815.1907329	1201.844051	1561.926186	5346.5	8492.483871	182.7905889	2260.973094	175.952288	224.4928838	206.1392989	800.000776	3094.841123	0.05822208692	0.05945374734	0.08272043481	0.007335980164	0.01371464846	0.00982483406	1	0.05091187708	0.08072389615	0.2809159681	36	1
16	69.36415031	99.68320714	1317.962821	8275.365648	1901.603669	248.0421487	1314.674278	3591	2843.287234	212.2734399	1326.252906	329.1698507	130.2696843	207.1966986	560.238241	1662.601502	0.1614358145	0.2268336799	0.03184182482	0.01445459628	0.02131628397	0.01490241352	1	0.1325848179	0.4281438593	0.1336964709	65	1
16	69.54703262	374.8206469	869.7720535	12606.13899	4105.833984	-56.66726871	1536.098609	5776	7460.1875	173.995968	2093.595457	634.5688261	101.5699658	436.8241389	891.1950551	2877.642194	0.06807106854	0.3175733879	-0.004820974871	0.009301342854	0.01844478235	0.008664117073	1	0.05661449056	0.617945942	-0.01201592965	48	1
16	72.46859145	642.2410542	2275.107282	8144.932293	1289.821539	396.7127642	1423.515251	3427.5	7185.827957	581.1605485	2105.998917	321.4429315	196.1676099	146.7213465	840.2518452	4667.261136	0.2815691997	0.1608359539	0.05107771987	0.01757000523	0.02079059103	0.02273492316	1	0.2292467711	0.2895188431	0.2260848651	77	1
16	78.03936733	114.1777152	723.1569182	8183.871676	262.5783359	-36.8223089	1397.496587	3037	15429.98936	132.676287	1263.352063	104.8763157	84.12694569	185.4245115	431.1519751	5604.470227	0.08858451474	0.03163873866	-0.004668353299	0.009554595537	0.01643285411	0.01055315662	1	0.06953743931	0.02191317516	-0.01475943969	30	1
16	78.29893722	400.3675795	6.322027137	14431.77706	734.4377958	343.6260777	1886.375169	5366.5	7618.896552	65.88916818	2413.587829	163.0157	92.24308974	226.3942179	856.0831017	2574.152017	0.0004100709327	0.04927416482	0.02353576512	0.005339662548	0.01196467895	0.006897234654	1	0.000810157707	0.05973157144	0.06278624012	7	0.9999998631
16	80.46357734	432.4824484	1309.861178	7683.775114	2307.071924	-54.82590392	1922.597203	3549	1236.90625	420.6808793	2442.733996	762.3584355	122.681654	277.0137162	1093.951836	1120.402043	0.1676889732	0.2948963391	-0.006882172907	0.01980301054	0.02777541305	0.01851164579	1	0.1360582853	0.5696679135	0.003263801309	66	1
16	82.21293543	329.7142076	-5.642833232	11973.20555	641.6821755	582.7867202	1838.268739	4448	3493.336842	48.00258163	2087.459791	185.1109692	138.2746215	241.2800646	775.7779825	1485.568246	-0.0005972085368	0.05428354817	0.04892041282	0.004283050821	0.01467233132	0.009014594894	1	0.001624057413	0.07033772776	0.1503944181	8	1
16	82.59154826	351.5318848	-119.4975738	12885.4097	4078.223759	1396.581219	1580.051985	5850	8553.157895	85.33914021	2439.3174	733.2291138	267.4471617	195.016143	1048.598643	3961.703806	-0.009196645711	0.3114223822	0.1033193804	0.007871525658	0.02156109637	0.01128542537	1	0.001246843733	0.6065837537	0.3435546486	27	1
16	82.98673845	223.1899558	-70.75196624	8804.681393	820.920531	1772.688586	1861.661863	3425.5	1176.947368	76.58687558	2434.417456	274.4239653	528.2511686	212.0920775	942.1503601	806.637826	-0.007802457847	0.0940664058	0.2046722156	0.009461528725	0.01822318824	0.02480643158	1	0.005908006203	0.1542758462	0.6879457911	15	1
16	84.72257695	151.6399805	5306.308337	8024.702524	1260.58619	-405.141358	1482.733473	3452	5232.581395	1290.917318	1918.462238	351.2841505	259.8369157	198.431583	810.4382269	3360.235456	0.6735477393	0.1641884406	-0.04637651744	0.04013825115	0.02355462323	0.03652020287	1	0.5374978602	0.2919212055	-0.01986847497	93	1
16	87.65430457	389.0883867	3406.442444	11962.51618	191.5325498	2292.842795	2321.573437	4425	3611.25	827.8226986	2684.180351	146.8683549	621.4691609	291.3541756	952.5675722	2338.195025	0.282409806	0.01501495179	0.1928190981	0.01642046147	0.01511282297	0.03654763896	1	0.2368283743	-0.01346960923	0.7118902928	71	1
16	89.68367391	137.6451313	8456.554507	8899.875182	303.3340469	-544.3429525	1552.216638	3550.5	11707.67045	1673.478097	1758.126173	117.3269631	368.1320583	160.882814	666.1085722	4577.665885	0.9619694716	0.03554773558	-0.05870506222	0.04781742368	0.01507198571	0.04420398906	1	0.7663417088	0.02085778644	0.0006294829261	94	1
16	90.44763233	81.63725082	3766.848402	8020.403715	253.2190452	-287.766249	1272.528885	3074	8828.734043	740.9814481	1608.058205	99.89785194	166.5085916	171.415974	573.3388395	4461.241741	0.4555296424	0.03313321239	-0.03554285077	0.02776762833	0.015660281	0.02185864458	1	0.3617898941	0.02111097008	-0.03652934556	81	0.9999970117
16	93.70448443	199.3960909	2169.68805	13019.76285	1270.744135	-68.25529301	1777.072259	5113.5	4061.268817	432.026335	2396.649594	241.8550243	130.5776235	234.807528	882.8249303	1392.910459	0.1670236951	0.09729584109	-0.004864651524	0.01307474514	0.01444718253	0.01068419616	1	0.1332099698	0.1579308158	0.004541657763	58	1
16	96.229128	171.6648333	1643.928513	10630.49065	4273.703831	-71.12004486	1416.524255	5137	8892.709677	350.205335	2149.543917	863.8216096	104.6712283	187.1733362	1001.12591	4731.700323	0.1517041853	0.3953100509	-0.006795984586	0.01281658282	0.02749268583	0.01035463316	1	0.12449013	0.7790709966	0.002679619492	68	1
16	95.80041048	379.7082277	-27.52239089	10647.45222	135.4471718	1198.258167	2269.08091	3864	3440.072289	209.0311373	2967.395825	127.0347506	338.1488762	394.1519191	1040.002061	2302.545864	-0.0025886723	0.0113465071	0.1055966459	0.02535135437	0.01516481714	0.01787957707	1	0.002979616719	-0.01876191194	0.3445395198	4	1
16	97.99590718	334.4920377	796.5493424	12565.82407	774.9696844	1140.76971	1956.404286	4701.5	5824.76087	188.262677	2280.941504	158.862828	225.3714285	229.7824141	832.1145478	2902.536543	0.06391612444	0.06309333117	0.08935943454	0.008152893862	0.01202347075	0.01135668698	1	0.05592880504	0.08829137936	0.3052716145	36	1
16	98.45969478	571.2536123	2171.716997	13406.0559	1283.471348	-106.1178199	1752.05422	5120.5	5650.139785	414.4784147	2376.458431	222.8422422	195.1343336	1195.967682	855.9511645	2257.068614	0.1651289196	0.09766266599	-0.00802563938	0.01465158451	0.01493700002	0.02154791177	1	0.1315015192	0.1586948241	-0.006807032598	58	1
16	101.7852713	212.5522858	9.240459014	12008.55592	1212.668222	572.5990495	1711.423955	4700	4443.537634	56.18350549	1951.995419	234.6629333	132.012468	190.1250032	731.1432417	2196.896559	0.0007587641697	0.1002908316	0.04774542531	0.005010668336	0.01539403715	0.007694929639	1	0.003206645995	0.1661858248	0.1479380997	13	1
16	102.6252693	597.3357367	1893.098258	11771.61049	628.2351818	1569.716437	1996.517741	4456.5	2752.157895	356.3053942	2214.446509	152.2347625	310.0771798	227.612301	799.4958518	1205.636905	0.1586430697	0.05366067439	0.1269104789	0.01243586841	0.01277612332	0.01865530001	1	0.1340491708	0.06790715121	0.4566467617	57	1
16	108.7769921	427.5030331	2259.320607	14112.7243	2187.609493	-70.42764981	1912.303424	5711.5	2919.88172	561.4211401	3269.991195	560.8110877	147.6263318	338.2222267	1306.660657	1622.810571	0.1638442985	0.1534805955	-0.005780622979	0.01206264316	0.01659371665	0.01153629969	1	0.131298694	0.275034189	0.002216673711	61	1
16	109.5152025	159.3112912	-0.7457693565	12935.57618	712.2307891	584.2449597	1552.178283	4830.5	3116.744681	55.69577025	2173.098489	171.9426556	128.7249033	205.5450556	771.0028394	1074.775925	-5.389931975e-05	0.05501478587	0.04714935238	0.00455526151	0.01340088243	0.007698455768	1	0.001959778752	0.07184496623	0.1444217671	8	1
16	112.6674452	258.9397748	1072.795748	12143.08747	409.0139479	22.18210621	1927.07686	4591	15303.22105	220.1938871	2200.754994	143.2990699	102.7164586	245.5336059	747.2095368	6279.732975	0.08582095899	0.03290857257	0.001729643413	0.007465872953	0.01525976099	0.008896767672	1	0.0677309924	0.0246269736	0.006741341529	30	1
16	113.4409694	89.56273734	697.0513477	10430.10788	304.7293029	284.3318239	1338.532954	3827	17961.44792	121.2940493	1532.200629	144.6379169	97.49994168	178.5927073	530.5543046	7116.491989	0.06720483114	0.03125514776	0.02832624397	0.007601150099	0.01615096674	0.009647371154	1	0.05442245305	0.02153555455	0.09427788255	31	0.9999999998
16	114.4460589	387.5604648	2277.394331	13327.2934	2079.81144	-3.5204979	2447.303136	5432	2426.893617	519.3764279	2998.303649	478.4769259	141.2368007	276.4119051	1183.936693	1418.475234	0.1679531474	0.1590106405	-0.0002878903692	0.01185719996	0.018042316	0.01184399031	1	0.1349979034	0.2865499617	0.0222985293	61	1
16	115.1710187	231.4382616	8578.286449	12270.96286	2132.642114	-573.5146996	1893.462913	5264	10326.28125	1780.605163	2505.723758	395.8861837	307.0676081	229.8916348	1014.830599	5077.543852	0.6945153113	0.1703099657	-0.04753518475	0.0379253068	0.01880664339	0.02688987346	1	0.5543091304	0.3044571013	-0.01885121404	93	1
16	115.4768217	533.3034921	1138.447495	13417.85313	383.4516706	8.40965332	1842.734278	4953	15918.34737	238.3265308	2324.775995	127.8386813	100.5967071	224.3429675	773.7523343	6182.823711	0.08438101358	0.0289862473	0.0006758127748	0.007661629811	0.01293890944	0.00785120416	1	0.06646362704	0.01646178227	0.002657566673	30	1
16	116.7047717	355.474728	-73.87816129	16126.51099	5352.574803	358.593511	1588.643614	7295	9970.968421	88.61393767	2254.627508	809.588279	100.5621468	249.4250784	1038.472976	3235.857216	-0.004908449774	0.3363329867	0.02289773535	0.005811351482	0.01824793043	0.005876122915	1	5.100001331e-05	0.657949615	0.06739804556	25	0.9999952525
16	118.6404771	141.4989449	1841.100858	10455.47451	961.263787	-55.40468211	2179.733872	4091	1907.521277	399.2927052	2280.062878	252.882478	132.3877048	371.1808913	865.758604	1047.356372	0.1717006257	0.09336571221	-0.006563352838	0.0119516424	0.01801753161	0.01409261466	1	0.1368059713	0.149683271	-0.0003557608189	58	1
16	124.5787921	771.0743514	3248.090032	7027.722721	1514.369341	-332.677041	1011.159348	3031.5	5742.182796	633.6436925	1377.157507	293.6156708	152.6031054	126.8659301	565.8776249	3000.914915	0.4559706569	0.222034279	-0.04908616764	0.02512409295	0.02248038617	0.02247745889	1	0.3636429992	0.4146511275	-0.07792304531	88	1
[truncated: 3,620 more rows]
