# Supplementary material for: Phosphatase specificity principles uncovered by MRBLE:Dephos and global substrate identification
Source: Mol Syst Biol. 2023 Nov 2;19(12):e11782. doi: 10.15252/msb.202311782 (PMC10698503; doi:10.15252/msb.202311782)
Supplement: Supplementary file 4 — Source Data for Figure 1 [file MSB-19-e11782-s002.zip › Figure 1/1D/Complete MRBLE-Dephos data with scripts/ToRegeneratePlots/PP1_1/20200911_PP1_240.csv]

1	70.65452428	413.4297521	6330.495464	13882.10912	2053.69179	-270.7317555	1925.36204	5735.5	9292.126316	1205.010679	2696.063169	349.0444737	280.326386	218.2158261	1021.8377	4802.124196	0.4576451465	0.1459014197	-0.01838918139	0.01882216495	0.01610601812	0.02231719482	1	0.362816708	0.265991859	0.003236006875	87	0.9999998996
1	74.62403168	364.3229749	4537.762649	9602.964947	1016.017242	-186.9096722	2650.033315	4132	1893.863158	1244.069952	2697.710475	457.1011666	243.3569602	2682.83015	1130.792865	1731.33572	0.4761794393	0.1281185197	-0.01991586121	0.03133342558	0.03993835991	0.03187770134	1	0.3773041821	0.2293391786	0.001809371942	85	0.9992813471
1	76.57045497	126.8871809	-118.1872274	7904.784559	338.2081945	1747.353336	1960.181964	3013	1070.27957	72.38000312	1531.412513	141.4293527	346.2799847	426.4847362	572.9125208	577.0759381	-0.01372241836	0.04273632949	0.2236970513	0.008690983318	0.01736672739	0.02087651407	1	0.001858022721	0.06473277932	0.7328426889	10	1
1	86.32711616	81.42764566	783.2091461	9378.272416	215.0682244	50.88643993	1207.87624	3368.5	9239.287234	137.680858	1326.778156	106.2996765	82.36740989	182.5207739	473.774492	3647.714779	0.08609609705	0.02354076265	0.00603350532	0.008595453253	0.01240751047	0.00915515269	1	0.06716270437	0.01614039562	-0.005424502599	30	0.9999999994
1	120.9847384	118.3867695	562.3112842	11160.83663	131.8340251	2210.965937	1986.272735	4155.5	3833.580645	124.2423572	1513.877632	123.1329971	375.9171349	284.21871	548.2443281	1861.720799	0.04988597637	0.01126944098	0.1994072556	0.008690455069	0.01171634319	0.01911871312	1	0.05064911466	-0.001068228958	0.6622314627	33	1
1	204.7225082	128.3150723	4161.921901	13647.40483	3096.408871	-86.15547516	1784.714261	5867	3307.483871	821.0232119	2711.404089	552.0910918	187.5464768	187.7939917	1102.153153	1809.619126	0.3016404002	0.2269155742	-0.005651659657	0.01624371589	0.02065665074	0.0151212049	1	0.2401742855	0.4333402906	0.01260962956	78	1
1	220.6349162	134.4614614	4484.872375	8660.562182	505.3399559	929.8633173	2254.193546	3469	4418.404255	1354.461166	2735.775992	214.840993	415.6672973	250.0423261	1046.189503	3567.354827	0.5157662942	0.06024632456	0.100485087	0.02875539616	0.01943137762	0.04819983829	1	0.4159120599	0.09469366577	0.4306250879	84	1
1	252.4923857	498.5738511	9221.267399	12581.72493	98.71648369	-405.6633254	2202.345463	4743.5	1268.25	2349.086636	3209.791902	145.8838896	404.4702335	394.4100211	1171.067558	805.7372302	0.7295952559	0.007578134288	-0.03080103894	0.02530386451	0.0126109358	0.03762033263	1	0.5772691429	-0.01936460181	0.02126557036	90	1
1	254.4950733	458.2146866	10702.49939	14590.81986	115.4255985	-403.6349123	2268.536223	5543	813.9569892	2347.469575	3161.667223	152.2400032	424.6124658	262.5041457	1175.153838	629.83205	0.7445615275	0.008468695977	-0.02991478564	0.02497473345	0.01135493259	0.03703947838	1	0.5892580237	-0.01752480551	0.02802807338	90	1
1	260.4266421	566.3841535	2411.044584	8023.999336	324.025314	601.317092	2204.750351	3021	361.4787234	1079.600169	3480.872974	228.8306893	303.0112217	421.0872481	1308.566957	434.1387898	0.3081050445	0.04514823186	0.07246497422	0.02520347591	0.02667302182	0.04304032971	1	0.2485224319	0.06288422745	0.2816703963	73	1
1	271.2222528	178.1043973	2236.243387	13717.79233	642.7511356	2015.956834	2455.202571	5148	798.5052632	557.2095362	3243.903509	209.2239865	508.2753653	261.0847668	1179.739112	523.3274243	0.1638083789	0.04906375101	0.1471361801	0.01320379302	0.01610604718	0.02281171607	1	0.1384189391	0.07426740332	0.5081484947	57	1
1	274.464371	598.3374059	6.649412602	8527.223728	6.594186088	566.5908978	2269.044845	3093	503.5425532	40.55837291	3056.589313	124.7487912	201.4667224	338.2482673	1092.345795	622.9180837	0.000869361357	0.001026792396	0.06918020574	0.005712881376	0.01745303763	0.01501960768	1	0.003107906035	-0.02738895552	0.1941862669	3	1
1	297.307373	183.2818402	2250.896057	14275.94367	687.1856739	2134.701345	2432.096842	5385.5	2649.861702	511.4968232	3243.74853	243.9593986	559.7993164	263.9317588	1202.441398	1511.072834	0.1588859545	0.05213681418	0.1494022161	0.01206177202	0.01455796695	0.02263649209	1	0.1346744965	0.08068682367	0.5149859001	57	1
1	314.1228861	181.3202316	2669.093044	7539.328609	887.5731501	48.96280231	2771.306882	3204	8900.515789	820.7763787	2341.957917	266.442049	169.9245275	329.5911574	922.1772754	6075.484178	0.3529505435	0.1149270896	0.007782120121	0.0224955603	0.02422022982	0.02516493465	1	0.2807856697	0.2035859123	0.06842667108	74	1
1	359.2869477	526.3385372	3842.983445	7840.400578	-28.04257915	-38.72463947	2448.832714	3007	1112.419355	1656.270576	3361.984281	135.7027985	255.224136	435.0161223	1228.627235	1528.053175	0.504704056	-0.00323077523	-0.003574595278	0.0282512248	0.02576047844	0.05146707193	1	0.3997555379	-0.0400537091	0.06164285104	81	1
1	378.44841	168.0587817	-113.7997975	12200.03	142.3280905	1592.380647	2219.47732	4549	2695.25	60.70309202	2922.564619	156.8790217	352.0861661	346.9613303	1019.488817	1704.909173	-0.009653116613	0.01085617962	0.1229815744	0.004750756639	0.01528372623	0.01375451283	1	-0.00170979354	-0.004951399262	0.3802680629	4	1
1	402.3290502	39.60313957	4500.946253	9350.336601	109.168399	808.9380764	2025.179375	3561	1595.0625	873.6497003	1816.281465	108.4949058	280.5162633	227.6407178	664.5993446	964.3532309	0.4780153106	0.01114725375	0.08924144437	0.02653140607	0.01257014276	0.03125623168	1	0.3846182239	-0.006631824271	0.3805087077	82	1
1	544.5429459	600.6482189	-48.62853296	8943.165996	406.6812943	1016.925328	1868.986768	3381	2095.882979	45.16199771	2008.184245	158.1763225	235.7044896	214.3137583	748.4665491	1662.285632	-0.005204811737	0.04752507066	0.1160613446	0.005204409291	0.01471887734	0.01477204282	1	0.001758124337	0.07013558172	0.3583216262	9	1
1	640.2694634	142.454086	-21.76857307	6134.972384	1965.926153	371.9761749	1574.434669	2822.5	1951.623656	59.77266813	1478.485841	494.4190569	109.431692	196.471544	663.2829664	1442.959534	-0.004219308913	0.3277475031	0.06420117972	0.01058112284	0.02993631824	0.01590545997	1	0.002029911794	0.6440502094	0.1861827602	26	0.9999950886
2	41.29096288	449.4371529	701.5972225	11794.07257	629.3348866	1047.437905	1667.245463	4457	5771.236559	170.2398799	2004.869051	163.7573518	232.7117374	169.9252373	730.2164671	3020.956782	0.05974621788	0.0549819038	0.086815204	0.008561575867	0.01361822907	0.01385848234	1	0.05169227963	0.08414320219	0.2719579097	36	0.9999999576
2	112.4739427	659.5294397	8217.099182	8362.41684	447.059634	-499.4600323	1584.106935	3318	3958.427083	2046.556613	2088.236461	168.8465757	399.2365741	205.5646944	809.2485018	2922.288252	0.9981689942	0.05687918341	-0.05750686289	0.04327186848	0.01669233154	0.05410018974	1	0.7900041424	0.08039374275	-0.005434608304	95	0.9999999999
2	124.3212082	310.1519471	2424.508081	14828.66583	3245.810457	667.895513	1797.628935	6349	2796.926316	520.0646311	2842.348327	676.7176506	231.0109655	285.5619909	1191.607653	1716.64527	0.1647981339	0.2265291266	0.04358904663	0.01246589015	0.0176860807	0.01472612415	1	0.1343277019	0.4348207033	0.1517448725	65	1
2	130.5647713	368.6723683	2797.833968	17246.23145	2892.842578	7.417820425	1703.752783	7084.5	6517.62766	505.2261494	2755.867982	566.9403644	175.2631776	242.1271759	1164.789928	2320.951608	0.166743853	0.1690438192	0.0003922166871	0.009761729347	0.01430234672	0.01155242303	1	0.1325150501	0.3148693425	-0.0008549122102	61	1
2	205.2820563	168.7348247	506.2984268	7209.182704	1776.555072	774.4756471	1826.918582	3330	1105.778947	263.7708722	3558.661941	882.0358501	346.9403389	255.278155	1513.967495	1277.095759	0.06594999584	0.2314341054	0.09449520316	0.02069708652	0.0460366061	0.0402836502	1	0.05890962301	0.4471776444	0.3061009807	47	1
2	226.3710212	362.3019429	-204.8333266	16267.12292	290.2669307	2000.904516	2232.133738	5886	8360.351064	52.92366974	2995.877097	176.3800301	391.0644642	220.4782677	1081.508065	3771.611406	-0.01278401857	0.01880147427	0.1242981733	0.004283542766	0.01177490558	0.01126148172	1	-0.004039029405	0.01144147633	0.3843759123	4	1
2	243.8022778	224.4696601	-93.96590232	17673.6861	1005.364581	993.3633053	2037.663746	6625	3245.215054	60.58400184	2213.622263	242.6036955	167.817196	252.0382741	867.3924137	1041.222952	-0.005610543515	0.06167028109	0.05718448929	0.003591739777	0.01094532306	0.006815334642	1	-0.002215130081	0.0967935089	0.1526052444	8	1
2	243.3635743	361.4554354	-316.7558461	16964.36165	877.090934	4151.938617	2652.78184	6373.5	2435.382979	80.77099711	2163.662091	232.6624739	563.6368413	287.5391722	833.5268219	822.095645	-0.01921433316	0.05412444608	0.2418560481	0.004405345876	0.01125148351	0.01576831602	1	-0.00123240289	0.08889985136	0.7954413483	10	1
2	257.4850193	73.72344142	2344.166378	13566.11814	131.7872694	39.77056091	1723.832384	4888	3838.357895	371.4862765	2265.300487	129.7569084	144.5678352	206.4594632	782.3439085	1478.145596	0.1722151403	0.01010650872	0.003119591969	0.01001837391	0.01077041766	0.01179666551	1	0.13544574	-0.01175342674	0.004833888887	52	1
2	258.5933524	713.191638	3000.485641	10405.23877	975.4514972	602.3075138	1707.270475	4097.5	6213.531915	716.9070894	2583.789476	243.8779302	240.2989431	197.9121842	978.8906962	4169.285531	0.290863824	0.09438706545	0.05786575513	0.01705782811	0.015288583	0.02394902158	1	0.2343436621	0.1635349437	0.2279934791	75	1
2	261.6084927	224.5958753	-67.4126573	18147.04424	1958.975856	513.8300709	1820.264031	7136.5	2049.978947	66.71663455	2545.690876	426.1592813	124.1203678	232.3251358	1044.322049	640.0999087	-0.00401529023	0.1100240795	0.02843656698	0.00379752035	0.01400759611	0.005996726891	1	-0.002308286533	0.1950086727	0.05394696336	12	0.9999880428
2	268.6900156	210.020011	-189.1860695	14957.31966	242.0323853	1845.321671	2245.295437	5521	7661.12766	59.43815759	2970.947725	159.0009912	382.4252576	210.179259	1047.964217	3393.075733	-0.01247806845	0.01628963912	0.1222581457	0.00503920845	0.01226421221	0.01154591843	1	-0.003952055598	0.006193495433	0.3772277469	4	1
2	283.9944094	126.5737298	10508.64803	14764.32298	1538.03197	-607.7324388	1727.059628	5882	8753.866667	2028.594322	2818.452417	330.3882443	409.0840068	235.1492889	1091.190777	4232.35283	0.7113268534	0.1069878756	-0.03890363406	0.0248891941	0.0155087094	0.03225871979	1	0.5631968003	0.1846906609	-0.008284514114	92	1
2	291.6387562	400.6276124	820.2903172	17405.21243	978.734765	3857.542381	2395.440723	6556	10420.39583	191.4249603	2812.915897	275.3953877	674.1744199	238.2418266	1098.909712	3998.941361	0.0479329448	0.05827782897	0.2221952696	0.00683900583	0.01140801465	0.02139790338	1	0.05103552476	0.09650673782	0.7430532201	37	1
2	322.2723312	224.6302749	4756.533381	15958.32751	5128.819462	-109.2310368	1942.046829	7344.5	4020.086957	965.3028756	2896.737997	1017.866093	199.3245063	218.8885556	1368.717662	1913.929935	0.3003288637	0.3293959549	-0.006914768907	0.01547963086	0.01744302793	0.01440935872	1	0.2400821156	0.6439580471	0.01121353182	80	1
2	323.4062972	9.710156048	-31.14090652	10620.87679	935.546041	526.4634587	1334.187307	4040.5	2650.255319	51.94297341	1936.611281	195.2871941	117.8267622	286.737437	711.0623041	1264.45319	-0.003068523139	0.09245661516	0.04920137355	0.005119069747	0.01676186955	0.008373687169	1	-0.0003936684575	0.1597475916	0.1262840717	13	1
2	326.6626926	300.340977	3418.0905	19512.59276	4762.983965	1021.932144	1878.099105	8539	4534.758242	594.8009826	3228.131046	797.5102123	260.0178152	235.5567953	1368.806889	2013.879089	0.1683163634	0.2374020535	0.05147252058	0.009778152238	0.01443622895	0.01265183885	0	NaN	NaN	NaN	NaN	NaN
2	330.5315612	720.923456	4986.30081	11079.57324	500.312618	907.0621867	1862.187193	4325	2090.83871	910.3080136	2123.454315	157.8864186	293.4271803	240.0020214	779.2705607	1187.848066	0.4551475157	0.04537413556	0.07560912439	0.02051078228	0.01486670044	0.02941158382	1	0.3658678879	0.06320910279	0.3283611417	84	0.999999966
2	336.3479302	96.3365427	-77.70168103	15967.82852	2392.712927	798.2530095	1711.978037	6387	2842.75	59.59965743	2171.131783	354.4420348	147.5945352	225.4377871	844.0359707	1013.572798	-0.004926506531	0.1547008741	0.05295519626	0.004179478434	0.01465293374	0.006605077382	1	-0.001003961826	0.287859875	0.1410029016	18	0.9998788188
2	338.3354352	569.6576185	2709.173136	16227.23626	1558.506397	125.7114444	2312.027681	6336.5	4939.56044	420.0417732	2321.499503	282.9431936	149.5466148	270.0934245	920.0767481	1729.798198	0.1682503011	0.0981315232	0.008245785408	0.01071829515	0.01177146011	0.00974898224	1	0.1335055643	0.169416228	0.02468610351	58	1
2	341.5221028	115.2174977	4201.562622	14183.27205	2164.923562	968.91994	1827.681705	5783.5	6851.225806	1003.266234	3280.986281	513.4029605	373.6767487	204.6816978	1325.388981	4118.096746	0.2930600311	0.1550940749	0.06557262343	0.01788274079	0.01750509719	0.02446934682	1	0.2372022572	0.2886422581	0.2574822234	77	1
2	345.9850266	42.40911017	3138.231282	10440.95891	2411.739083	617.1404148	1817.76075	4628.5	8087.129032	575.5841495	1712.333157	391.8491252	224.1346491	220.8595541	719.0728804	4165.304324	0.2926849949	0.2345652931	0.05868856814	0.02363789073	0.02115037957	0.02103672046	1	0.2372618905	0.4517276095	0.2358884205	79	1
2	359.3085165	638.3530564	4244.051651	13982.41894	735.3860576	886.0098093	1939.436898	5333	7016.763441	923.3937191	3032.528483	199.0419639	306.1032151	202.3625084	1116.440895	3915.282658	0.3055986494	0.05217905617	0.06439937366	0.014433153	0.0129121043	0.01871702071	1	0.2460770926	0.0770103218	0.2530605869	73	1
2	366.6454303	452.4423245	1088.658567	12110.11037	109.8547614	160.7744428	2189.791633	4460.5	6021.585106	294.7057024	2924.481102	138.5963372	106.3772961	214.5165349	1013.504496	3748.406005	0.0900861208	0.009735705041	0.01301981939	0.009235167109	0.01282145245	0.01043581992	1	0.07065209098	-0.01195847304	0.01954660289	30	0.9999928845
2	372.7289482	102.4726654	882.8488218	16195.63459	843.6101073	1462.518928	1669.035304	5976.5	9441.784946	177.375149	2331.171957	226.0264616	264.1230086	236.4823471	869.5292126	3129.703646	0.05575393765	0.05427495215	0.09305260931	0.008401616744	0.01274126293	0.0120949709	1	0.04890652073	0.08295370048	0.2927981831	36	0.9999977753
2	393.3336337	284.8344815	1080.632908	16760.96496	5420.087669	55.13103777	1373.557951	7523	3470.547368	279.491731	3375.376545	1190.906441	130.7249785	589.8951781	1576.480928	2004.791445	0.06806381322	0.3269221653	0.003253588326	0.009412405088	0.01958768846	0.008286431055	1	0.05567941605	0.6397153984	-0.009632772527	48	0.9999999725
2	396.5680575	174.5479532	-43.2814649	13617.69539	2108.638088	830.649244	2120.489681	5512	1170	74.30615664	2311.318728	402.2970298	165.6482712	245.6714961	908.9891203	659.3355188	-0.003000970691	0.160532373	0.06202212811	0.005959134491	0.01771194345	0.008546113189	1	0.001172923912	0.3002168893	0.1733962183	18	0.999994844
2	404.4970764	65.46090857	-239.1502705	13197.54834	1169.953808	2876.084496	1865.080133	5083.5	3332.020833	69.48531812	1704.758203	191.1822474	373.2463952	207.0395513	617.2580896	1421.156978	-0.01826870752	0.08886559233	0.216483942	0.005819119887	0.01323100917	0.01502039817	1	-0.00176296864	0.1592716962	0.7079973073	15	1
2	409.6903858	479.656624	1207.169536	14663.89958	289.7471968	106.4558978	1998.94269	5357	15214.80645	280.2369213	2835.070921	153.8072599	109.4980128	239.5032859	999.8088543	6619.304665	0.08422189714	0.01990987769	0.007098071981	0.007643093161	0.01236757632	0.00818040395	1	0.06570157468	0.008723641786	-0.002271536974	30	0.9999999942
2	412.6619268	219.2936678	-85.46510828	17294.95252	244.4510893	1002.998522	1894.812173	6169.5	2595.741935	54.63807913	2617.358936	166.5836241	184.0297742	222.2487015	953.3457053	1085.588879	-0.0053002122	0.01527623711	0.06078899289	0.003423674689	0.00985114145	0.006627093774	1	-0.002203825349	0.001569650209	0.1637834202	3	1
2	417.2718357	412.41193	5323.206118	17887.18231	213.5331642	3953.19477	2614.377646	6717	5040.870968	817.094273	2622.173206	184.1900078	774.3362872	288.7583854	1007.41246	2209.581695	0.2947011824	0.01268114736	0.2171375645	0.01307263238	0.01026893669	0.02473534673	1	0.2468363039	0.00211530827	0.7837385417	71	1
2	421.8038622	165.3879165	-98.16668893	14747.24321	294.310796	406.7847025	1754.297461	5365	10565.87234	45.902696	2747.86927	150.4966336	92.08965499	215.4136485	950.3507348	5319.173792	-0.006754870735	0.02018711342	0.02839075176	0.004182224062	0.01221932299	0.005448158003	1	-0.0054001652	0.01033536851	0.0501911023	2	0.9999996385
2	435.3314479	146.3408196	-174.4937001	15482.77591	2420.640268	1749.741781	1909.426776	6310	3679.230769	78.82194309	2276.125129	400.5335853	297.9819845	296.761199	894.0463763	1338.522561	-0.01126752876	0.1596895373	0.1149651214	0.005476105602	0.01553064877	0.01023500803	1	-0.002010586446	0.3006763075	0.3566727616	19	1
2	458.5893576	287.3762609	11212.34595	16236.56378	2623.903515	-472.0396592	1862.05249	6815.5	9921.305263	2231.353508	3173.16039	613.0762365	428.698328	231.0264118	1380.526887	5965.205597	0.7142239406	0.1684487022	-0.02741031959	0.02492838571	0.01547258339	0.03194713991	1	0.5668652709	0.3115019951	0.03465211394	93	1
2	461.646694	107.2456429	-67.28613818	11877.11379	3794.562712	289.9590184	1529.009241	5400	5127.236559	74.6165606	2220.67936	656.3641478	86.79457012	229.683724	943.2774784	2679.491035	-0.005966723419	0.321827742	0.02525386158	0.007265586856	0.02916330682	0.007990377899	1	-0.001930813022	0.6302828081	0.04924315133	25	1
2	467.1208123	319.5933343	-114.1401965	16516.22207	3964.380551	920.2465053	1775.348394	7054	3802.351064	86.14621383	2833.479546	787.8596059	197.2850877	205.6027403	1251.004224	1487.19126	-0.007065430882	0.2475305715	0.05727998688	0.006130213014	0.01715231278	0.007830878183	1	-0.001492677615	0.4788701505	0.1586498478	22	0.9999999991
2	497.2262257	7.464307088	552.7506007	7575.575236	465.1190642	32.14590626	1038.363852	2888	6068.344828	130.7947923	1484.061589	120.3283186	81.59587769	314.0507211	526.2045061	3249.296753	0.07086324213	0.06075106299	0.004209002162	0.009965987701	0.0170777977	0.01102217654	1	0.0552854482	0.09258584629	-0.0142927574	34	0.9999999999
2	506.1189614	431.6154926	913.6302584	13723.9121	1284.55237	520.2156454	1910.174378	5428	4281.340426	185.7950076	2783.651998	316.1220921	173.2241137	260.9525001	1043.875129	2851.17114	0.06613381692	0.09444538567	0.03746283717	0.009151344224	0.01708958133	0.01166357512	1	0.05399991151	0.1632267089	0.1020532132	39	1
2	521.5761525	242.2966775	1227.62836	14694.60537	308.2357002	90.80797389	1768.918262	5305.5	17364.19355	235.0333422	2255.638772	168.4124868	110.683939	188.9340667	741.495787	6899.478298	0.08406930876	0.02159524554	0.006673164073	0.007178070345	0.01382261982	0.00752918808	1	0.06556964937	0.01217103335	-0.003740831591	30	0.9999999973
2	526.6302513	129.6086615	2001.481592	12050.84006	1963.998707	63.93927113	1830.774609	4961.5	2010.666667	360.8447468	1967.783601	309.5448253	140.0867475	179.8510035	767.1836397	957.2475857	0.1678235436	0.1575505586	0.005990348606	0.01446815305	0.01774824918	0.01231140461	1	0.1336198362	0.291471039	0.01862656723	61	1
2	529.5527081	426.6013244	4809.622603	15983.02924	3568.089876	-141.1282519	1595.35442	6878.5	3510.150538	956.0407719	2925.20303	745.8048813	228.8839618	278.9825371	1275.229494	1965.70295	0.3031466863	0.2232195717	-0.008608452959	0.01433368146	0.01562256672	0.01638055645	1	0.241146496	0.4256181459	0.002505239415	78	1
2	535.7463712	272.4992221	2667.253043	16196.22571	2533.508781	80.95924197	1729.598571	6602	5884.234043	492.674061	2622.568484	517.9733465	165.7839382	196.6217094	1097.770449	2674.177118	0.1606632094	0.1600563853	0.005770152406	0.01116287289	0.0147885336	0.01218892879	1	0.1279266915	0.2966262624	0.01620021063	61	1
2	537.5859695	249.4534394	-90.27687032	13877.77091	4551.643965	733.0406164	1759.650759	6371	11789.05319	88.53053732	2601.768445	782.5976651	162.7622657	241.9507346	1109.901549	6734.179806	-0.006645147431	0.3220400921	0.05312836896	0.007237110467	0.02297304868	0.008642463169	1	-0.0006735010735	0.6318667173	0.1466511679	26	0.9999746438
2	537.6974309	370.2886038	2361.559301	13173.43855	559.7256076	36.07454787	1847.085269	5000.5	1333.860215	582.7721996	3122.489257	191.9951487	131.7660415	242.0246734	1117.982852	918.756267	0.1779104231	0.042508469	0.003232900558	0.01246679195	0.01457682163	0.01183058073	1	0.1403170928	0.05484901794	0.007669444601	55	1
2	546.8308838	402.0946807	4356.928926	14250.27076	76.78040486	-61.84621662	1944.285014	5174.5	1270.185567	706.4519838	2556.967003	143.3978806	176.2001508	202.0808987	911.8638625	712.6873194	0.3067965849	0.005234547768	-0.004239465119	0.01601995579	0.01059586032	0.01434630672	1	0.2421361449	-0.02231724343	0.01157170839	69	1
2	547.4003774	289.4753716	5751.466859	11976.26314	3960.924054	-316.4312639	1603.013211	5731	7718.489362	1443.043606	3073.635301	923.3666762	259.2059794	199.5889541	1336.537065	5798.696822	0.4751493119	0.3220874491	-0.02324534448	0.02377811317	0.02853926776	0.02587372181	1	0.3782262017	0.627943016	-0.003766469591	89	1
2	548.2965778	232.3333617	-90.74533357	14999.9636	4723.273637	768.4070182	1681.173535	6721	7453.445652	79.51439465	2557.756771	815.5930243	165.8448681	233.0763367	1118.665478	3543.729228	-0.006241889739	0.3160663943	0.05282798715	0.006186070241	0.01763639336	0.008693297191	1	-0.0004318725924	0.6195735933	0.1455027435	26	0.9999428583
2	564.7527703	113.7301468	13.7041085	8719.131386	2844.360422	95.22929577	1448.352401	4028	1582.473684	79.07024493	1738.715032	581.6116755	72.90671714	231.0212703	776.1128815	1058.042018	0.001655440121	0.3283169744	0.01201250352	0.009689525961	0.03068477941	0.00923925695	1	0.003353833361	0.6430642286	0.004957194873	24	0.8455718569
2	568.5549504	378.2304077	-60.04670032	14245.35599	263.0614084	362.0361918	1680.333245	5201	9201.043956	48.66631554	2861.576932	135.5114186	112.6242911	192.7744144	983.2111087	4902.61891	-0.004337307572	0.01793875867	0.0255065071	0.003966236192	0.01156155138	0.005721784146	1	-0.003682710264	0.005590447565	0.04060898382	2	0.9996237163
2	583.2746805	138.6768797	8.589248079	7347.928165	1294.93187	88.74164902	1684.247027	3059	4925.88172	48.32843309	1646.682305	293.7722635	71.13196324	219.3168067	665.6050701	2516.657565	0.0012545716	0.178174326	0.01257871373	0.006958083915	0.02462171312	0.009534432254	1	0.001556019415	0.3344423785	0.001943630109	16	0.9994841162
2	593.4594781	175.7079448	3160.154278	10380.298	534.770273	715.8387695	1784.281549	4045.5	1758.252632	703.9206421	2221.086161	177.2229919	217.70161	248.6008942	832.9793113	1329.823344	0.3019739977	0.05238473317	0.06570681341	0.0182542536	0.01551151162	0.023998974	1	0.2432758309	0.07749351392	0.2567640837	73	1
2	595.1677098	258.5170302	3989.623871	13509.80049	3106.923437	-105.0230069	1456.168395	5783	4212.904255	712.796224	2488.540446	551.5389532	200.4705365	197.5148181	1023.198584	2113.807898	0.290541399	0.2228433814	-0.006659058895	0.01558868435	0.01744285862	0.01547783978	1	0.2312263393	0.4249480151	0.006257651427	78	1
2	596.4498875	561.4265276	-63.62317881	9347.465951	411.0896264	1139.628744	2022.965933	3558	2250.114583	57.11567807	1577.327563	130.6412139	208.2103657	309.0015561	578.8801173	1229.626455	-0.007397137031	0.04513427422	0.1218012617	0.006229316011	0.01282856223	0.01488774793	1	0.0003572529686	0.0654608809	0.3778024106	9	1
2	610.4807978	408.5427124	12398.80928	12000.76613	260.287901	-678.9904301	1621.021668	4648	4517	2850.18428	2937.599495	159.0548571	458.3328654	251.922286	1060.852158	3154.474076	1.005929827	0.02095538663	-0.05016769515	0.0326626655	0.01569574075	0.04431191414	1	0.7962970769	0.006833347922	0.02096490992	94	0.9999999984
2	614.5379521	177.5993981	-25.29202234	8792.749666	122.0221178	515.2533878	1732.454215	3292.5	1785.638298	44.53870016	1855.126615	114.9615597	133.1669086	209.8957168	655.2411097	959.3980847	-0.002936641626	0.01396092307	0.05819213139	0.005650567564	0.01387942105	0.009932805502	1	-0.0005014561831	-0.00124531843	0.1552245316	3	1
2	648.7102272	71.8654199	415.0439495	6907.194315	1071.346007	533.1325087	1166.604894	2839	9814.117021	102.9785755	983.1114819	160.3842357	110.224616	148.5930249	373.3538263	3508.759196	0.06153782242	0.1532988935	0.07985262439	0.01213211947	0.02066444045	0.01385312433	1	0.05366305157	0.2859623184	0.2512297797	44	1
2	656.2712227	336.4323612	7560.032712	10552.8852	218.7649232	-385.029495	1721.169569	4073	8566.62766	1505.153863	2014.559341	134.3511466	277.1922351	235.4044477	728.7571896	4754.026162	0.7147892487	0.0215240082	-0.03759838022	0.03047612748	0.01479780335	0.03054476669	1	0.5651768524	0.009051282391	-0.005663886634	90	0.9999999991
2	673.2877959	337.1107231	586.2047476	9728.896593	2273.632284	826.294081	1527.137487	4146	2497.484211	141.4136881	1701.861077	413.2126136	213.5041329	176.2305257	702.713235	1298.66967	0.06403216439	0.2389524184	0.08942436815	0.01011505367	0.01894055579	0.01493371793	1	0.0571309968	0.4624279243	0.2881320921	47	1
2	676.6177072	355.1189836	4366.002647	9253.507304	185.0389775	-151.8306049	1607.7634	3471	5544.463415	1057.918055	2221.0339	111.9893546	195.6630354	207.2561328	798.7308286	4342.106996	0.4750765782	0.02130452166	-0.01447295991	0.02354284742	0.01260997715	0.02649945934	1	0.375698464	0.009989151797	0.01710827605	81	0.9999999971
2	688.4616889	348.298683	6238.973492	9266.17934	966.7520434	-340.2100971	1418.94879	3743	6175.710843	1537.197845	2245.128152	242.2562347	251.4761179	187.3661024	876.9483706	3625.844395	0.6743689482	0.1057239767	-0.03536066295	0.0279311813	0.01803112165	0.03175423789	1	0.5339699535	0.1823057226	-0.004892164892	92	1
2	699.170763	314.1570542	2695.282514	9288.865793	521.9750969	554.0532058	1524.735037	3538	6607.333333	597.3541495	1985.033968	149.8579025	217.1059804	178.0720719	730.2750403	4058.185855	0.2959058889	0.0599712657	0.06469827652	0.01898489482	0.01640608977	0.02254994331	1	0.2384532825	0.0930586521	0.2520091612	73	0.9999999488
2	709.291091	128.4589302	1721.435334	5909.168994	1839.94389	-101.1995951	956.1521946	2722	5240.568421	317.5392735	1171.179097	363.1195518	98.24472484	144.8743696	522.5680696	2601.120117	0.2829858307	0.2990494003	-0.01733889262	0.01947581453	0.03026422672	0.01842307451	0	NaN	NaN	NaN	NaN	NaN
2	717.3915777	500.5231109	4787.609535	6987.052855	1072.216588	-321.5693972	1425.880293	2949	5990.16129	1063.639316	1574.33795	274.9974733	219.5061266	210.7512719	643.1305994	4234.528187	0.6790353788	0.159266301	-0.04405651823	0.03102323985	0.02118397949	0.03473590938	1	0.5376675099	0.2920057442	-0.03245021304	93	1
3	13.27284166	260.4322411	2811.827019	9512.616164	2089.508332	-160.7414325	1629.384893	4151	1547.308511	584.9215649	1818.67181	407.6475148	168.7256062	234.527328	757.253342	797.3255703	0.3005282321	0.2256180354	-0.01578865912	0.0174688276	0.02222030482	0.02000957713	1	0.2386221806	0.4302581804	-0.02318384548	78	1
3	21.30754635	160.3474893	-51.28724938	7750.17874	829.4407883	769.0018433	1295.557998	3021.5	4864.548387	44.59634984	1485.238357	173.0782885	179.2632665	172.0031127	557.9978817	2566.137791	-0.006262385339	0.1105583995	0.09834519548	0.006572977781	0.01788698384	0.01520442754	1	0.0004103728989	0.1989856778	0.2981117139	14	0.9999999893
3	23.06328591	408.0386175	2832.895292	9101.998045	383.8649855	-27.147718	2057.623516	3497	3245.756098	600.087985	2054.25535	171.313912	189.015829	328.3512539	752.8048461	2800.003433	0.316617007	0.04387921031	-0.002494961934	0.0226153101	0.0163121935	0.02477126622	1	0.2504618367	0.05717775618	0.02132131163	72	0.9999248679
3	35.56436746	401.6003891	5277.413013	11502.78284	177.9671457	935.3713287	1977.649442	4393	3731.853659	1054.904255	2206.060762	159.2835523	312.6366103	251.8696899	797.2601962	1754.581784	0.4576430522	0.01586903872	0.07519027518	0.02483135442	0.01476932499	0.03078414291	1	0.3675312564	0.002534158424	0.3265380601	82	0.9999999996
3	37.4356333	112.296047	3708.905358	7791.525079	473.8285022	501.039254	1317.940621	3069.5	5882.462366	768.3700555	1588.300109	126.9984523	237.6667986	167.2984201	583.416617	3144.51009	0.4587395427	0.06279674644	0.05997014342	0.03099320722	0.01796795454	0.03239397859	1	0.3678978131	0.09837487795	0.2750618933	84	1
3	90.39481239	428.6491051	2550.008772	15702.99453	3336.952032	729.0613039	1998.267117	6640	1426.863158	473.2142456	2582.513869	595.4647227	222.9295092	244.7746991	1105.042938	586.3149	0.1628991816	0.2183964974	0.04549112673	0.01249258056	0.01472493532	0.01354993072	1	0.1328553821	0.4181842672	0.1576764159	65	1
3	91.18064145	672.3543022	-18.21361796	9609.736948	912.2124279	502.1569332	1402.104353	3736	3214.382979	144.3956095	1454.022688	203.7286233	160.9838084	1520.808967	544.4793068	1396.34339	-0.001908175667	0.09379322581	0.05152764959	0.02262243842	0.01743025806	0.02353704888	1	0.0006940579171	0.1625887717	0.1347515994	13	1
3	107.9941877	69.60560977	2316.661153	7372.52458	1708.553213	-132.0341716	1248.204087	3231	994.9673913	476.6345969	1598.812471	394.1168107	148.2488815	181.2201878	672.9697593	687.0728076	0.3044920753	0.2268642252	-0.01800301909	0.02240521752	0.02902072784	0.02173892622	1	0.2416498845	0.4327216571	-0.02993205751	78	1
3	108.1144534	138.7215228	674.0969199	9202.019808	522.5567246	84.91861603	1702.123812	3526	7696.712766	170.2557556	1648.604182	151.8234313	87.63235473	219.468346	609.9267122	3791.067054	0.07173793386	0.05639161946	0.008082589039	0.01070793567	0.01508942659	0.01041978153	1	0.05618781058	0.08378188255	-0.0006645031907	34	1
3	108.1615495	274.8049004	3864.387173	13563.33117	138.7375203	2717.078333	2369.696472	5014	2911.831579	845.5872923	2939.867729	150.9404428	663.5812415	312.0814413	1046.902658	1582.553758	0.2833442702	0.01007435087	0.1980288981	0.01411426677	0.01244712925	0.03768445538	1	0.2365316245	-0.004008392118	0.7140141564	71	1
3	115.6578571	423.4718183	4233.806782	14601.78842	161.9908431	3035.240642	2612.711178	5432.5	4204.744681	746.7593323	2557.237091	143.3427626	575.5112321	293.0722814	925.2662564	1700.126004	0.2887840305	0.01225138622	0.2036707956	0.01470492219	0.01083061897	0.0273803751	1	0.2412505904	0.0006889447801	0.7351527168	71	1
3	129.4567046	116.5261341	-111.9960957	12112.55109	1853.426349	1371.696155	1791.98569	4945	2495.145833	62.1876417	1608.582451	255.7975316	216.7164997	200.2718446	620.518907	1259.270231	-0.00921155475	0.1514757048	0.1096887813	0.005508299894	0.01320950499	0.01063371225	1	-0.0007954763638	0.2835705512	0.3384355377	19	1
3	137.8195629	297.8745525	989.6495934	10857.05458	149.5014488	128.8891184	1953.337618	3971	3568.263158	276.2461088	3064.590039	153.2487108	92.03814718	251.503136	1093.47934	2476.584776	0.08928146998	0.01460182746	0.0126243387	0.0133360527	0.01621673655	0.01137322579	1	0.07003469291	-0.001970052736	0.01812585912	30	0.9999981583
3	146.468842	331.6653184	1098.829964	17343.88746	1862.753866	629.7403768	1943.660096	6750	8644.638298	204.9304939	2307.220613	370.652275	153.6937708	244.7552616	947.6800563	2485.071609	0.06451550664	0.109412982	0.03591273537	0.006368936665	0.0128241091	0.008171403719	1	0.05276186069	0.1939345809	0.0967232081	39	1
3	147.4787812	167.2476235	1857.290515	10758.12418	505.6988139	585.8261253	2307.86826	4129	1739.774194	421.0926595	2335.1627	185.0757797	209.3520839	263.283764	876.1360218	1067.868683	0.173992614	0.04798875162	0.05261945174	0.01182744104	0.01561537098	0.01841073496	1	0.1404326909	0.06815258692	0.1797592702	56	1
3	161.99425	527.0651686	681.0892034	13182.94796	658.4027664	2865.938861	2736.799571	5069	6543.576087	172.4390043	2331.830422	168.4774618	509.4648231	491.8700783	845.5953759	2937.729658	0.05233350251	0.05111521152	0.2128313175	0.008877773968	0.0145351981	0.02008503379	1	0.05386572464	0.08138958724	0.7111118143	37	1
3	163.7027779	325.5601582	1013.489794	15753.38851	421.7760963	629.2717651	2162.784626	5835	18295.26667	244.6881938	2906.151063	162.3050177	153.2684109	240.2254807	1057.497105	7312.908845	0.06485601257	0.0278019119	0.0402137681	0.007935257186	0.01041264733	0.00853748618	1	0.0524867336	0.026344224	0.1091977883	31	0.9999999991
3	163.1505661	569.3336409	-152.7653054	13161.38115	1445.173396	1567.766265	2135.720693	5246.5	7098.736842	59.87625845	1918.350436	202.5804134	252.2187785	198.7947132	692.7751203	2502.678579	-0.01164185954	0.1106909273	0.1198928737	0.004861767762	0.01303496733	0.01062529576	1	-0.002485752718	0.2001539445	0.3722314466	14	1
3	167.420997	356.7171607	2252.517375	14246.29576	721.0603519	2045.087935	2324.982759	5449.5	3057.691489	548.0269035	3213.214988	258.0085811	539.2169067	280.3542022	1219.063501	1765.532489	0.1587179375	0.05240258291	0.1455488398	0.01186166243	0.01357059034	0.02360164737	1	0.1342950997	0.08107502418	0.5014663048	57	1
3	168.2237544	269.4661619	-91.88683029	15237.38294	3812.861094	886.5475007	2105.161319	6617.5	3633.16129	81.34299605	2301.078144	543.4585405	166.9864901	233.5672146	952.3517431	1753.723196	-0.005781692128	0.2516789475	0.06011446844	0.006157964052	0.01636893772	0.007062686948	1	-0.0002455436993	0.487512103	0.169017853	22	0.9999999815
3	173.6226328	17.46865271	2155.307234	7493.718185	413.1415619	397.4631257	1263.381125	2830.5	3691.684783	582.5860457	1860.825909	145.8620424	203.3097419	181.4149571	675.7899261	2682.801008	0.2888796746	0.05516189716	0.04955549232	0.02341986042	0.02105044846	0.03059511269	1	0.2318318836	0.08256231197	0.1971450073	73	0.9999999999
3	177.3487552	319.6245692	7.521543315	10846.00493	661.7744429	221.1329709	2052.054218	4175	3428.384615	46.80684361	3665.972457	265.0192141	93.7997503	282.8918674	1341.625128	4257.032221	0.0008488703242	0.0610905023	0.02051645576	0.004792621271	0.01786337537	0.01003443787	1	0.0005627814338	0.09408214222	0.02580904144	6	0.9205964382
3	177.3082069	416.5114897	7103.939385	10106.16273	943.2912705	-336.9477897	2035.455577	4110.5	1728.946809	2383.682816	3401.211583	393.2776002	373.5565784	239.1817995	1356.28	1557.795177	0.7052903737	0.09881621711	-0.03317615305	0.03432213264	0.02127071084	0.04764269651	1	0.558674373	0.1681388492	0.01003140814	92	0.9999999483
3	191.7628718	145.8226814	2022.072516	11700.81206	1129.805741	61.08179483	2285.423627	4711	2218.340426	418.8314114	2417.012928	268.8622829	135.56712	258.3140513	922.0007524	1216.936225	0.1737924619	0.09993897263	0.0053585032	0.01408172809	0.01612588686	0.01285592438	1	0.1377529414	0.1730029229	0.01598381684	58	1
3	194.7356717	541.8138822	4963.079854	16241.49895	3837.446312	-186.5222534	1670.536336	7031	5620.2	846.0002418	2741.53645	700.2917412	186.7389399	204.7013715	1185.821157	2406.51051	0.3062400931	0.2392866409	-0.01190893792	0.01566164444	0.01494766982	0.01253398329	1	0.2435603473	0.4585056014	-0.007772299585	78	1
3	197.7471853	27.37936993	-53.62411279	8762.672624	152.8952706	923.8129897	1461.412268	3158	5332.193548	42.60254428	1839.667195	104.7520289	211.2255148	169.6982825	639.3323816	2931.776173	-0.006559526711	0.01925664467	0.1055972532	0.005387903505	0.01437665233	0.01382251868	1	-0.0002804111758	0.01159683982	0.3204445435	4	1
3	202.5121527	570.5899924	-32.98770313	16286.97605	5261.80657	158.8617674	1489.66369	7364	1704.885417	87.06938691	2358.071301	881.1082123	89.77863955	215.8048208	1110.521542	681.4078595	-0.001987959053	0.3309756927	0.01073627907	0.005553693528	0.01689823659	0.005945950809	1	0.000395952038	0.648483898	-0.0003071124423	24	0.9620137808
3	204.3329196	187.5177252	-916.656876	14074.19359	2973.850064	359.5741683	17753.05969	7263	3736.840426	159.6560458	1887.871873	560.2751609	198.8297245	2737.855154	1010.016228	1384.071952	-0.06530467262	0.2113352689	0.02579091202	0.008218964745	0.0297594791	0.01383413317	0	NaN	NaN	NaN	NaN	NaN
3	204.7418571	552.7599107	1028.633921	14919.92919	4743.315002	507.1043333	1874.181418	6881	2726.857143	233.7303672	2827.148697	929.5867355	156.9957099	250.3516784	1280.003488	1490.554793	0.06987287819	0.3234747375	0.03266530296	0.008725732527	0.02008659082	0.009504246353	1	0.05898047078	0.6338346202	0.09363991022	49	0.9999991046
3	209.6981808	404.4935624	-38.31272037	18081.50682	2002.307812	541.9284682	1888.895635	7061.5	2379.095745	62.67575934	2793.767166	397.8966307	121.6094471	213.6772493	1105.547513	758.7542998	-0.001996022502	0.1082372357	0.02982652166	0.003650376504	0.0116879589	0.005189882809	1	-0.0006281377158	0.1913889474	0.05924371165	12	0.9999858367
3	211.3716752	525.6865862	-114.2542819	15692.91976	1608.275053	859.4626066	1784.007165	6100	4586.808511	63.92406528	2867.083268	362.7617431	206.616685	182.040211	1100.696919	1569.676737	-0.007264083477	0.1058162592	0.05554975235	0.004146259915	0.01136569697	0.007514249973	1	-0.003192288807	0.1874795025	0.1479223455	13	1
3	218.3716542	501.437836	985.2979628	15295.21885	1622.538754	548.9670846	1900.42071	5965.5	9490.892473	232.544616	3055.628797	344.8011065	176.0138465	188.3343349	1159.855534	3987.628794	0.06361122258	0.1064075884	0.03494019846	0.00738225739	0.0126471541	0.01031057731	1	0.05194849368	0.187718105	0.09300169658	39	0.9999999999
3	219.7552202	151.1981588	888.8255146	14930.51306	2506.990236	1323.667359	2138.994702	6120	15967.64211	179.2091142	2212.066634	349.3311262	249.8721849	213.9469983	842.6031708	4957.662919	0.05945611544	0.1721684958	0.08975015119	0.007493209489	0.01641854687	0.01154822289	1	0.05283264777	0.325163033	0.2859833552	44	1
3	223.6292128	59.74414345	9013.184899	9228.30364	573.0613661	-629.2293577	1695.848138	3769.5	4568.847826	2190.857613	2215.879179	187.261281	431.2441724	204.4415905	880.856097	2653.563074	1.003837006	0.06144199214	-0.06421490893	0.04940109845	0.01899265977	0.05376952526	1	0.7941334519	0.08948725375	-0.02738981849	95	1
3	227.3449637	678.6142775	6.774659315	10684.63372	1570.255737	156.9053191	1806.868366	4315	3019.515789	120.6662943	1906.573489	344.907173	166.3646296	1691.310367	727.6155769	1402.159587	0.0007207463013	0.1488015894	0.01532404882	0.016049202	0.02216494892	0.02266999874	1	0.001011229679	0.2741751675	0.01046502829	16	0.5380718132
3	230.5111141	78.95709884	43.39100058	9291.494337	456.7671906	174.6032479	1800.551566	3476	1647.870968	44.03647449	2230.458475	166.925633	73.3532877	230.1843681	815.8873952	1231.559062	0.00446761811	0.05199470257	0.0197949198	0.005557608087	0.0163428742	0.008754050569	1	0.003307381624	0.0753477676	0.0238648547	7	0.6874848751
3	238.6577766	551.3300982	-39.14501226	16579.05033	337.4240249	183.7995378	1734.488433	5951	3656.813187	44.11601827	2744.199893	171.244091	84.41786274	204.6079795	981.4715615	1405.819476	-0.002349519306	0.02153114836	0.01126017228	0.002916649591	0.01068172266	0.004659526005	1	-0.00298062839	0.01238585144	-0.008656194467	1	0.999999985
3	238.7658934	768.3468525	1325.612673	8047.012856	1277.398105	-41.52439563	1329.11857	3344	3066.129032	346.6303887	1963.781345	334.4519827	106.8204653	142.3772238	782.9561065	1842.013627	0.1637856207	0.1608925376	-0.005153798941	0.01521286585	0.01808971596	0.01491644859	1	0.1297188773	0.2978902484	-0.0212506515	61	1
3	248.4088889	684.3330774	701.573405	12326.43164	1988.431724	1036.777892	1823.291382	5001	9433.854167	150.5161647	1987.941382	320.233778	218.7351882	175.2050131	773.5994877	4445.261233	0.05719171774	0.1603438868	0.08638778055	0.007739579	0.01525133634	0.01164005417	1	0.05069281796	0.3007212568	0.2732792751	44	1
3	249.2764623	363.4100916	12425.06586	18196.14423	2005.558084	-702.2612056	1818.425954	7422	9303.317073	2761.922017	3681.423615	489.300176	488.5457821	267.1453804	1516.752983	4639.746177	0.6964630452	0.1136448162	-0.03786142637	0.02657773216	0.01381698006	0.03076662713	1	0.5514899291	0.1984452528	-0.008025977553	92	1
3	254.6274517	324.4022227	-40.85795495	17635.81458	2859.846893	525.9447897	2115.853816	7113	1777.884211	77.53905449	2549.612919	518.7858898	120.659386	231.2643082	1068.948646	646.9073705	-0.002278685257	0.1672954155	0.03117096221	0.004747807058	0.01326740508	0.006327079322	1	-0.0001708160956	0.3128497097	0.065807573	17	0.999980873
3	258.723841	607.8612442	2856.421345	9975.400411	24.90053189	2148.833454	2716.756798	3740	1347.957895	844.2916398	2797.646603	132.7373487	633.8881382	356.2706731	1026.460063	977.9630798	0.291102327	0.002067691989	0.2126102624	0.0160597025	0.01420115014	0.04218860438	1	0.2435705626	-0.01988217885	0.7666727156	71	1
3	259.6896126	354.4041141	55.33899473	13473.0975	1280.857165	481.0155805	2406.805376	5206.5	1699.361446	193.7741223	3236.900457	343.068735	153.0964948	342.0878682	1204.065869	2218.732453	0.004242105204	0.09502768463	0.03613603096	0.02239422544	0.01827435213	0.01066606766	1	0.004614599401	0.1644823136	0.08241078674	12	0.976297334
3	274.8984274	253.7764349	2673.935219	8409.004195	2631.076486	36.94716217	2217.624839	3969	1041.557895	1176.544238	3887.280139	1218.086883	183.6453308	378.7843779	1740.931283	827.3589063	0.3102462624	0.3117390349	0.003895117398	0.0290350842	0.05195515747	0.03463081934	1	0.2485009585	0.6080873484	0.05088037028	80	1
3	286.5221336	312.6490583	-49.9877383	18307.91048	4346.513201	518.7857549	2026.359375	7876	2722.925532	89.96612635	2422.232197	721.7099511	116.4182756	210.9347251	1095.610879	894.7902528	-0.002929948232	0.2447721062	0.02907240243	0.004945546771	0.01467078508	0.005267666956	1	-4.308801422e-05	0.4720322175	0.06083175869	21	0.9998508458
3	294.1067611	15.34534619	2512.030588	8543.827881	1260.77903	502.3263094	1684.947461	3496	2157.726316	655.6321921	2342.639594	351.469244	252.316046	237.7113804	924.3115264	1416.598184	0.2837392534	0.1456474036	0.05930311921	0.02572768107	0.02547643804	0.02686571945	1	0.2292777185	0.2689821343	0.2329680823	77	1
3	293.3054732	295.3527863	3100.597394	18399.72386	1979.223831	997.8268832	2117.426999	7364.5	3799.236559	588.439685	3108.57616	467.2548604	292.8257883	220.4704003	1259.535966	1795.147483	0.1661820492	0.1070613876	0.05352651263	0.00952910765	0.01396913067	0.01309844343	1	0.1348649182	0.1896388434	0.1829661316	59	0.9999999998
3	297.6657528	172.59248	-52.88594478	16561.74201	1694.011519	459.6018278	1735.597513	6339	1882	61.71487859	3329.281805	485.030275	116.1519789	239.7394712	1338.695822	824.0787648	-0.003186848769	0.1062420868	0.02919901248	0.003897177997	0.01619829241	0.005849208506	1	-0.001637357597	0.1872639261	0.05669328916	12	0.9999537883
3	300.3639302	403.2957358	-221.9333541	16292.16834	276.5727546	1993.363641	2255.662807	5886	8738.202128	59.62552916	3455.238902	181.6743155	452.0906971	250.2349737	1261.425818	4460.976429	-0.01339104315	0.016488951	0.126667505	0.004592077993	0.01157982135	0.01196335073	1	-0.004393317126	0.006786190732	0.3924462621	4	1
3	302.274472	117.5314321	4542.611598	16140.61356	265.9309305	3207.625149	2360.931926	6016.5	5653.892857	717.5818826	2346.30474	171.9832268	604.7705115	275.8832987	890.4879413	2299.518656	0.2855162782	0.01680384544	0.2006855816	0.01529710844	0.0110192269	0.02451018677	1	0.2385009836	0.009930590446	0.7240595704	71	1
3	309.0462125	650.1144056	4463.977087	14775.30393	804.3907636	909.2357452	2016.628344	5639	7343.621053	853.6756858	2848.604886	189.7360615	283.4206147	195.7849924	1029.678037	3590.751552	0.2997516378	0.05438131237	0.06251523903	0.0130498479	0.01221342933	0.01770399827	1	0.2413199483	0.0814706814	0.2451189121	73	1
3	312.2462432	281.0800005	-44.27874254	17925.24922	1197.618468	245.6176264	1880.145436	6811	5196.882979	61.81471137	2776.192056	285.6703953	88.20379867	242.4756982	1075.335392	1693.897687	-0.002549186373	0.07004401027	0.0145671189	0.003888284425	0.01178666573	0.004644341712	1	-0.00243716929	0.1122493134	0.004452900889	6	0.9999980747
3	314.2672687	52.53910249	-104.9379865	11561.45548	1792.291859	1259.950101	1620.414022	4744	2741.204301	69.93397753	2244.817802	369.7922755	248.9070234	215.8976179	888.4940175	1232.162094	-0.009644808579	0.155098396	0.1082933065	0.006548879535	0.01619128994	0.01258715473	1	-0.001193967201	0.2909610729	0.3335641886	19	1
3	315.1398366	111.4735583	7770.016189	11500.42631	589.7146908	-445.0422033	2134.617148	4489	8532.376471	2032.043513	2847.969712	215.1834779	410.7079549	295.7430061	1077.609285	6453.639531	0.6920488456	0.05058649721	-0.03408335312	0.04276981246	0.0193601373	0.04366737788	1	0.547580499	0.06898068102	0.002069723445	91	0.9999846597
3	315.4253499	158.5774662	2470.118989	14609.05226	1480.781277	2145.451913	2528.454889	5807	3313.108696	437.8006586	2418.120194	279.0931244	423.03411	280.6099889	926.1119131	1734.555879	0.1657085465	0.1016320956	0.1468989562	0.01243053681	0.01292731727	0.02076881173	1	0.1404478306	0.182318089	0.5094941722	60	1
3	317.5110721	535.2472665	15330.65006	14337.37673	856.0827654	-852.2693072	2240.309026	5762.5	10013.32979	3127.057667	3073.695827	209.2050656	501.4549857	272.0104062	1163.033759	6200.942014	1.04945484	0.06122798766	-0.05512059459	0.03433850524	0.01571373332	0.04006744969	1	0.8310583491	0.08933787924	0.01550359028	95	1
3	318.725459	221.9018264	5798.090609	12026.72586	1839.759862	-201.5844817	2178.843373	4929.5	2853.860215	1635.727216	3161.640144	517.1094051	339.5538756	290.9683649	1288.469578	1965.599845	0.4937413704	0.1580812842	-0.01629092302	0.02649803596	0.0226092194	0.04084584605	1	0.391830642	0.2910501063	0.01973599364	87	1
3	318.2728716	266.4697244	1574.65985	18198.94791	450.8809776	159.1694079	1962.092724	6734.5	13876.58065	293.4572818	2712.75939	198.8452737	136.8023253	251.9941249	1029.896529	4327.400641	0.08614648804	0.02414287157	0.008868681511	0.006661699799	0.01031805675	0.007379603963	1	0.06739156101	0.01749462608	0.004530984626	30	0.9999999927
3	318.4699073	324.5966376	-75.09185547	18646.35644	1329.545363	218.4768716	1925.523599	7208	4476.117021	64.06782599	3209.690259	342.063891	97.63467654	319.8164737	1239.962851	1949.844316	-0.00393934661	0.06932558416	0.01232959586	0.003600766274	0.01237393734	0.004882800565	0	NaN	NaN	NaN	NaN	NaN
3	318.70776	582.417331	2311.783772	13272.03394	3063.257805	93.31539464	2381.398873	5769.5	1564.244681	589.1144478	3281.909713	705.542075	148.7476082	239.0380727	1355.63441	977.8670302	0.1808267331	0.2295676647	0.00744056297	0.01281098364	0.0188287311	0.01315486802	1	0.1447988335	0.4395513238	0.02920708829	64	1
3	319.3190158	296.3617627	-61.04197176	17880.26963	264.8594369	1090.983151	2227.16624	6513.5	2014.787234	55.58760983	2487.519193	208.9274127	196.908764	250.3503843	963.6572526	1032.998453	-0.003502178818	0.01492166009	0.06189441949	0.003184190376	0.01111022425	0.006827914284	1	-0.0007037990381	0.0008829179878	0.1680773149	3	1
3	320.8206873	25.64644083	1745.09007	10570.41425	550.9036858	-30.86641235	1522.868026	3937	1871.547368	377.7013406	2163.110055	168.6016057	127.3343699	249.2271485	793.7355777	1001.382563	0.1682897804	0.05287937169	-0.002628490457	0.01386368225	0.01544164479	0.01352280377	1	0.1323799174	0.07594489604	-0.01484247445	55	1
3	327.4721825	101.9913762	1216.794112	19434.98067	445.1919241	1767.835429	2161.229766	7221	21019.78889	128.5514603	1117.241071	187.0074685	198.6144101	252.9425775	458.9983914	3055.492481	0.06307962688	0.02263482073	0.09233614409	0.005890355386	0.009483345216	0.0084519846	0	NaN	NaN	NaN	NaN	NaN
3	327.696531	726.2695313	1684.3734	10219.0031	909.0205108	54.81299097	1745.75646	4027	1520.585106	378.4329106	2246.222488	224.0542543	124.7257086	181.2572085	855.105981	912.7455499	0.1664941777	0.09023456723	0.005705840667	0.01321153517	0.01266249585	0.01373271009	1	0.1318632581	0.1530813534	0.01511211941	58	1
3	330.0616798	477.9321327	-176.8103903	17405.13152	1748.527435	2074.683884	2388.706999	6769	7675.595745	67.76055748	2607.464149	355.132091	337.8971524	230.1066231	1019.517745	2653.561345	-0.01043738226	0.1018429077	0.1192224273	0.004587173308	0.01448359537	0.009505365069	1	-0.001658677616	0.1819354415	0.3698883684	14	1
3	330.7537474	211.2433666	-134.6854482	17793.84588	4557.17118	964.113166	1795.662114	7758	4322.2	81.25625522	2660.631531	757.5746901	180.8381743	212.2058816	1196.369161	1554.549142	-0.007864665097	0.2557636952	0.05522761715	0.005225869046	0.01662111274	0.006207553938	1	-0.002178521772	0.4957119241	0.1515408562	22	0.999999992
3	333.9569426	553.6066871	-48.56765963	16131.10013	188.0357944	964.3283274	2201.64671	5780.5	2257.159574	48.55480633	2450.268401	149.603846	176.763262	250.2311166	881.4817896	876.6200524	-0.003049863461	0.01179285238	0.06045587243	0.003211932101	0.009862849047	0.00635291697	1	-0.0004677029285	-0.005608899488	0.1630498238	3	1
3	335.6504774	253.3132196	-196.5616255	16872.10426	5479.230361	1923.521309	2048.386709	7782.5	7525.913978	100.2655176	2671.498623	981.9405237	344.7067527	215.365386	1273.330995	3167.518047	-0.01160128098	0.3329779327	0.1148269316	0.006651623619	0.01911069815	0.0106685588	1	-0.0005368915039	0.6568974455	0.361761314	27	1
3	336.544704	402.2670803	1153.063416	19761.61408	1161.721378	1925.263628	2018.377924	7546	7183.709677	224.3269592	3113.107688	287.3592604	352.5265198	213.174562	1178.024284	2509.257233	0.05898594092	0.05945373656	0.09908789002	0.005782266367	0.01275769294	0.0104305231	0	NaN	NaN	NaN	NaN	NaN
3	342.5487699	303.7598078	11530.62339	16690.08687	422.2398357	-537.8597287	1902.667507	6277.5	8645.73913	3092.319945	4196.74452	232.5991669	535.6874066	273.4193627	1621.864444	5051.415528	0.7084707718	0.02558758821	-0.02990432692	0.02777247475	0.01339800487	0.0383146893	1	0.5606799104	0.01773263382	0.01986611517	90	0.9999999354
3	348.5394168	44.5310492	937.1068259	11080.77951	230.5160069	71.08858749	1679.64265	4109.5	9075.270833	186.6258373	1752.08759	132.6638467	86.22915127	213.0158215	623.8906924	3911.662203	0.08455186139	0.02126445187	0.006362161157	0.00878882248	0.01336006121	0.008158635419	1	0.06593070043	0.01147735611	-0.004723102029	30	0.9999999981
3	354.8467173	194.4953777	-76.13345218	16376.99614	903.4076398	459.6210007	1844.681444	6100	6723.702128	53.19674064	3105.159497	261.4948952	119.2166548	251.7828331	1173.457345	3426.781172	-0.004865507227	0.05997712872	0.02891371998	0.004085123482	0.01235331947	0.006000944326	1	-0.003459843564	0.09214912247	0.05377809523	7	0.9999970471
3	359.2871731	104.2949964	2535.18953	15677.01881	771.0561647	774.8947702	1940.954577	5817.5	4123.87234	474.7954802	2597.521492	213.3570555	227.4854099	221.5478268	975.7649754	1881.579023	0.1612513754	0.05147353299	0.04828709141	0.009012702003	0.01166916016	0.01250986363	1	0.1300385256	0.07516134961	0.161617402	56	1
3	368.3583266	242.5722466	1541.315787	18125.72231	486.4163542	169.6617979	1816.072819	6694	17475.98936	285.8470929	2749.31835	210.3938599	111.4732553	249.0276326	1038.921379	5546.499463	0.08470999128	0.02725174632	0.00879411023	0.007032944716	0.01095501754	0.006297797443	1	0.06627374795	0.02388505035	0.004022842728	30	0.9999999952
3	370.3395717	92.36287548	-38.97034151	16294.84471	2395.029561	396.7283775	1461.933109	6473.5	2924.189474	75.40267777	2136.693383	420.5704569	95.11689259	221.7008466	881.5641457	904.1778597	-0.002435302456	0.1527585916	0.02633768498	0.004877289054	0.01453624406	0.004680534078	1	-0.000753613053	0.2827681425	0.04837800939	17	0.9999999541
3	377.4687925	41.25393087	26.6962032	7580.427933	678.1852293	143.4291587	1773.112419	2982.5	1049.12766	39.43871456	2249.262802	237.4793112	79.61376275	236.723426	848.1968659	880.7988216	0.004011419428	0.08977785489	0.01922697855	0.00621273972	0.01979084323	0.01052863379	1	0.003288599169	0.1529954767	0.02299887565	11	0.9999682352
3	384.3198954	644.9565344	3606.555866	11963.64083	2822.304419	-173.5149531	1733.944133	5233.5	4780.378947	802.064467	2558.294087	568.2125554	171.7438071	201.6102962	1048.836689	2830.044433	0.3054815715	0.2381432453	-0.0151359072	0.01704262377	0.02071546309	0.01495051671	1	0.2427366618	0.4560238411	-0.01928861073	78	1
3	386.4654839	162.295319	-120.0213222	17386.5114	1837.59215	918.9043958	1648.88344	6653	5259.515789	74.10824909	2673.643539	404.397106	204.6599045	196.2357249	1080.449055	1719.612783	-0.007443383626	0.1105647987	0.05580689424	0.004361790395	0.01334598182	0.007094769773	1	-0.003270649941	0.1972519009	0.1489337948	13	1
3	412.6639532	281.4862842	-246.5501617	15499.32668	1345.26565	3803.05276	3027.287802	6064	1697.170213	86.85284997	2381.968972	275.1530513	588.4952224	277.4786896	912.9926557	1032.905284	-0.01602100014	0.08917752254	0.247473312	0.005366216284	0.01158185443	0.01778884715	0	NaN	NaN	NaN	NaN	NaN
3	414.5167933	566.2978782	4087.641935	13511.97644	1374.718606	892.1203984	2131.616075	5301.5	6238.063158	957.908208	3185.316436	291.4254836	294.9610122	241.9581151	1196.100258	3555.630958	0.2998097208	0.1028746355	0.06387507738	0.01575258143	0.01632540647	0.02217206583	1	0.2419431159	0.1812134455	0.2514746874	75	1
3	417.6179893	465.4760242	-50.96124056	15870.50148	5351.396427	422.6871221	1976.913416	7375.5	4949.075269	93.62954853	2455.263603	887.880241	117.1343836	311.0054563	1135.53925	2392.325284	-0.003245396575	0.3346478063	0.0271843483	0.005677107097	0.01752640065	0.006379666679	1	0.0004908314633	0.6567112144	0.05707872861	25	1
3	441.3494597	279.9955435	-323.5836996	17747.92138	1737.786099	4148.118124	2353.957424	6992.5	3156.108696	83.73014996	2025.727367	298.1175376	558.7482258	221.3866845	822.0839943	1062.723429	-0.0195315715	0.1000330488	0.2315551051	0.004569543416	0.01073054441	0.01502703186	1	-0.001685482363	0.1828504645	0.7608069388	15	1
3	444.3392211	550.6393437	-61.88077466	15829.81068	1091.572209	167.3639258	1627.030077	5929.5	5440.442105	56.06861643	2971.177765	286.4931961	86.28704872	182.2091213	1115.918141	2072.613971	-0.004109712845	0.07056534016	0.01079039498	0.003762143976	0.01278081853	0.00491577808	1	-0.00391838521	0.1131685643	-0.009127937924	6	0.9999998004
3	446.4149273	315.5297435	10997.51625	15164.44892	2441.471281	-501.5822367	2208.040804	6432	8677.208333	2337.450985	3229.996093	584.5985561	400.5186643	272.9351422	1373.952561	4643.532092	0.7152219457	0.1632210357	-0.03171980027	0.02588575398	0.01674897278	0.0308269938	1	0.5673299694	0.3005765423	0.01963978216	93	1
3	453.5736894	202.9953625	-291.0612153	16114.18234	189.0577108	3718.1829	2253.195437	5835	2869.811111	69.13908185	2153.027497	166.5576241	542.5707847	258.8696013	791.319951	842.0271539	-0.01821837436	0.01191157925	0.2289128831	0.004448938724	0.01020102991	0.01685016963	1	-0.001698683507	0.001589511675	0.7490025238	5	1
3	453.4913726	248.6528822	2569.258891	15143.0425	2417.552618	64.07754128	1897.47421	6135	2512.548387	581.7406085	3450.74067	645.6060704	146.2629626	439.2107131	1444.853611	1546.14436	0.1670983012	0.1612225113	0.003949537055	0.01377886479	0.01554885977	0.01045924665	1	0.1329476595	0.2989368257	0.01142718464	61	1
3	458.5353122	778.5638657	40.27977536	6946.00057	63.86204167	360.694129	1285.60297	2526.5	707.2708333	38.45022023	1314.757095	94.75840243	90.66337628	154.6848143	458.0087823	400.4153759	0.005451961874	0.009308694345	0.05045494964	0.005876199205	0.014784591	0.01019816058	1	0.005635923879	-0.01114230321	0.1300266632	3	0.9999999977
3	465.6523917	162.6654103	3656.599954	7277.015915	331.6448738	687.3916704	2067.8297	3028.5	1137	1847.740958	3740.876653	227.3995864	416.4239359	340.5249029	1414.722319	1362.150417	0.4869858631	0.04789437264	0.08271524573	0.04103012866	0.0236712943	0.06710002301	1	0.3917149395	0.06862390359	0.3610412772	84	1
3	467.4186992	36.74585474	8716.211553	8963.642457	959.7618643	-659.9254574	1327.229679	3800.5	2735.87234	2096.528163	2117.026317	280.1947629	385.1984825	218.7626087	871.6251935	1833.017321	0.9748507652	0.1025794615	-0.07002518468	0.03670320448	0.01855843524	0.04747883561	1	0.7710824989	0.1738669777	-0.05341797791	96	0.9999999998
3	472.36571	414.5781698	8.627324508	10853.54888	467.0290654	690.7975338	2431.336708	4082.5	2148.946809	53.26293282	2543.378319	165.463902	193.9406805	321.9183966	927.403146	2126.544445	0.0007909240299	0.04361082487	0.06410940845	0.00553237861	0.01295971442	0.01083877634	1	0.003148439115	0.05994200787	0.1778077759	8	1
3	476.9303367	81.62661847	604.4251556	11619.29998	1835.689148	949.6360212	1601.846067	4730	16004.79787	168.8699132	2229.829715	346.5373575	221.2026901	187.8574555	861.0793419	7252.254055	0.05341397492	0.1583842027	0.08486492099	0.009265132575	0.01782409473	0.01395584133	1	0.04756542495	0.2966370539	0.2669684372	44	0.9999999999
3	480.5266338	195.6700319	1022.878016	17176.18832	1800.145224	573.7988853	1695.606488	6657.5	19052.68085	196.1112963	2278.730376	337.7303713	153.9139549	206.7950686	920.1852911	3711.687302	0.06045197037	0.1092556744	0.03445810654	0.007014865538	0.01193684055	0.008284466458	1	0.04942937307	0.1935588227	0.09064064435	39	1
3	480.7440896	767.3998434	2173.876981	7764.332767	1126.766318	360.9585239	1416.294216	3169	5659.244681	424.1667352	1548.47893	234.8427088	159.1260793	167.3787001	609.66694	2862.316825	0.2834606183	0.1472966586	0.04717847049	0.01835284889	0.01823474705	0.02025225293	1	0.2282913353	0.2718744494	0.1905158654	77	1
3	483.5183972	35.32842672	15.69168262	8641.78282	153.3572577	53.01642006	1302.558819	3090	1771.106383	38.10256372	1824.037363	114.4943193	61.64590562	182.3282365	637.1113744	1005.044978	0.001671641135	0.01760702219	0.006438975997	0.004736145368	0.01515010021	0.00712351144	1	-0.0001273597885	0.004113498741	-0.02468355909	1	1
3	485.7515081	130.4871528	10926.16582	10600.69824	1160.863053	-744.9579228	1545.8929	4379.5	2541.193548	2912.171489	2862.247464	336.4491345	509.5256987	277.6375853	1157.30587	1796.777854	1.029962644	0.11268461	-0.06313456629	0.04125516877	0.01831714534	0.05453404758	1	0.8155329404	0.1948225559	-0.01559762125	96	1
3	486.0209943	499.8058823	-35.93539952	14297.12722	1399.728686	383.024021	1774.505339	5581	2820.568421	55.22413636	2638.382297	297.2321563	107.0652129	199.4827864	989.715327	1225.187	-0.002318826712	0.1000574511	0.02786144914	0.004166454569	0.01271206716	0.005808914388	1	-0.001094418937	0.1744936838	0.05202043482	12	0.9979380361
3	498.3171662	157.6670087	3.367894004	13663.60447	152.8209455	184.7170109	1836.502419	4929	2374.293478	49.55046849	2128.12522	134.782852	84.16619209	342.0824071	737.9353475	638.7545151	0.0002630671463	0.01126981591	0.01383801848	0.003702319306	0.01034012084	0.005809618607	1	-0.0008368006548	-0.008606987016	0.0006658815923	1	0.9999999982
3	508.7198621	115.4879294	-185.2745507	10699.0483	137.5040002	2439.63374	1913.348549	3963.5	1471.031579	70.32922659	2110.323756	126.8357395	476.5403003	230.976224	753.1563553	708.5848416	-0.0170404193	0.01419067005	0.2251686288	0.006500646213	0.01284291538	0.02041711134	1	-0.0009784746305	0.006118492925	0.7362571416	5	1
3	510.4720561	72.70295773	718.821582	11548.46878	1114.466515	387.1947024	1534.753164	4503	9208.863158	159.9664743	1755.950112	194.2470181	120.3416872	213.6324147	645.6516427	2820.862289	0.06356639448	0.09666445732	0.03331855425	0.008304181347	0.01368077298	0.009792943227	1	0.05171000968	0.1676227079	0.08699692608	39	0.9999999979
3	512.2491934	502.5856108	8329.328011	11632.45135	1266.083703	-472.1225456	1778.385911	4800.5	7729.702128	2212.92972	3178.061731	336.1683626	340.6023888	221.477595	1230.961246	5457.855593	0.7218402973	0.1080117792	-0.03964027648	0.02904523188	0.01744442562	0.03393154682	1	0.5715351596	0.1867459756	-0.008278514203	92	1
3	515.5495142	581.2001338	-58.16439598	11484.30483	3773.144875	619.2098709	1825.98068	5260	7065.966292	78.28359638	2123.725603	694.0107309	134.6258217	189.5011995	922.4760979	3486.288074	-0.005063517556	0.3336824952	0.05590944946	0.007509241139	0.02059754795	0.008454363664	1	0.0008831209633	0.6559112823	0.1571490193	26	0.9999849599
3	520.3927559	31.4025265	17.26428656	9011.598943	871.8575397	81.95242142	1296.447845	3429.5	2467.87234	40.88978095	1408.382151	180.1685287	68.54017645	169.6971597	526.3835163	1108.788753	0.001917439022	0.09945843775	0.009139718192	0.004885054439	0.01577645322	0.007848706132	1	0.001068311768	0.1724847573	-0.01250058859	11	1
3	521.4320698	567.6453644	3332.276668	11169.77018	1098.702901	-108.1227335	1741.348817	4463.5	3890.640449	899.8180625	2946.803239	308.0273656	180.6770812	196.8062106	1128.766132	2392.155272	0.299383359	0.09827744025	-0.008561611503	0.01524383086	0.01433545533	0.01845154248	1	0.2368908125	0.1687853903	-0.002319951119	74	1
3	524.4117175	293.2488962	-172.3385327	13854.63282	1381.785948	1532.607811	1946.94829	5431	7410.553191	66.98585781	2920.355355	286.7921737	347.4394542	192.3872478	1059.60683	3352.865315	-0.0119089343	0.1028464568	0.1136492921	0.006083807195	0.01674559259	0.01074933769	1	-0.003179868936	0.1837719554	0.3500570929	14	1
3	527.4270429	253.665051	6977.901352	14729.23684	290.8482352	-256.8509612	1863.402244	5460	10521.34043	1478.991104	2958.758372	166.8816002	291.6883417	263.2861365	1083.959416	6085.533094	0.4798701508	0.02048015925	-0.01647411445	0.02150441482	0.01282302466	0.02231752765	1	0.3793800101	0.008203476933	0.01124009767	81	1
3	538.3180851	459.525775	-104.9319127	14611.81777	710.8248751	1674.996774	2191.230991	5464	3438.305263	50.11932835	2406.524788	189.5081012	299.468766	203.2944178	864.2753429	1120.213335	-0.007570297904	0.04917511142	0.1182529025	0.003569308227	0.0127773402	0.009296974529	1	3.14974867e-05	0.07362198099	0.3654723356	9	1
3	545.4569307	68.67684091	-140.9929093	10373.43932	472.083495	2157.248801	1684.095585	3850.5	1955.595745	53.09896612	1617.21163	144.8151349	351.6557445	190.1993923	586.4613109	711.873136	-0.01321127307	0.04425674708	0.2117410154	0.005491040625	0.01473810836	0.01649442702	1	0.001510375796	0.06736573481	0.6911680752	10	0.9999999999
3	546.655243	99.26686662	-10.14111537	9325.820145	926.4559503	246.5135999	1487.745038	3676.5	1608.870968	47.84494697	1925.269824	202.343711	99.08313571	193.3279079	720.2167486	856.9650597	-0.001111329127	0.1018989963	0.02807554917	0.005725586695	0.01592175924	0.009484828797	1	-0.0001000989678	0.1782859152	0.05312288632	12	0.9990507576
3	551.608182	663.3436763	574.716824	9684.446627	574.9467228	312.4512961	1514.470422	3630.5	11275.53684	160.1457534	2050.391113	153.7685243	109.9735744	167.3422318	746.6894003	5330.91769	0.06013356997	0.06231767319	0.03300868786	0.008067885827	0.01387716631	0.009275030518	1	0.04860874756	0.0970101018	0.08395889843	35	1
3	553.5728814	160.3588605	-7.06213572	12569.41739	1221.202691	175.7291067	1679.197919	4835	2464.968085	53.95293543	2037.537341	224.0686684	73.01413867	191.9294751	754.5687082	896.6990775	-0.0005547237894	0.09908605347	0.01455088776	0.0045380696	0.01480412469	0.005797364754	1	-0.0005563023724	0.1719462684	0.005827468672	11	0.9999986185
3	555.6343153	351.3156165	-115.4431231	14746.96702	4791.375013	762.0698156	1923.622182	6693.5	13731.7766	85.78485352	2110.363857	657.5720243	145.0635229	203.7060524	919.2954164	5532.301802	-0.008049460166	0.3316789827	0.05269863132	0.00619897644	0.01760063048	0.006615396143	1	-0.001722666335	0.6516661293	0.1451207201	26	0.9999771406
3	555.4233931	460.6911104	655.5045582	9720.22752	2916.405472	886.5444204	2121.137304	4461.5	783.2553191	212.691695	2644.790892	857.3654655	256.8976169	231.9494438	1195.556726	609.3730065	0.07130846722	0.3038826454	0.09085962891	0.0116006646	0.02786489582	0.01928924668	1	0.06367522924	0.5959496778	0.297039508	50	1
3	556.8140303	428.9939071	5345.122234	11331.37188	132.2954102	1100.430247	1933.897377	4287	3268.768421	1621.891608	3636.048117	132.737983	445.3488752	217.8050778	1307.365696	2663.919187	0.4693784539	0.01268926412	0.08928878805	0.02530208686	0.0133552493	0.03832482074	1	0.3777563248	-0.003444203194	0.3786290826	82	0.9999999999
3	559.2903358	484.6285377	1012.229741	15576.97454	1570.302597	44.58323186	1545.070944	6083	16055.04301	223.6325283	2448.058036	276.6411371	94.8009371	173.4037505	910.6415188	4231.524401	0.06449586019	0.1047204169	0.003376227884	0.00797425453	0.01304783278	0.006488016918	1	0.05060291033	0.1829503483	-0.01731817101	38	0.9999998075
3	560.4504402	143.3021404	756.5289916	12894.82282	1934.156093	404.064951	1808.780168	5303	7536.382979	169.9658404	1872.891049	347.9241187	144.1605394	1402.861949	731.8417917	3076.175422	0.06164159332	0.1554777401	0.03073485531	0.008963010329	0.02148895335	0.01107987724	1	0.05060361447	0.2884215238	0.07940516831	43	1
3	576.267329	38.43749605	2210.568538	7479.396581	1666.012394	-169.960038	956.3949592	3247.5	4714.712766	450.5985338	1578.330117	332.0271168	127.0044644	194.470051	644.3746061	2758.537292	0.2909537874	0.2256786164	-0.0239198129	0.02295264361	0.02482310762	0.01809042648	0	NaN	NaN	NaN	NaN	NaN
3	584.8133751	475.7673015	3309.737888	11168.10101	101.3464267	729.0745205	1985.760115	4182	3988.457447	799.2357562	2669.224763	132.2431443	247.1863091	205.9655854	967.9880485	1908.872485	0.298792021	0.009037305924	0.06723006881	0.01337029539	0.01272793991	0.02128692175	1	0.2404016757	-0.01154665589	0.259909542	70	1
3	587.7214286	319.3776946	-132.0630111	12546.13748	172.9705568	1454.549077	1968.189753	4585.5	7765.043011	51.18681094	2663.575872	151.2921062	317.8208707	217.8275986	894.6002494	4260.879665	-0.01100630326	0.01428362398	0.1167902638	0.004922651431	0.01535706365	0.0142154298	1	-0.003152054488	0.001842243035	0.3583808594	4	1
3	604.4382388	277.6005503	997.2535802	12117.71881	220.2255692	125.230341	1818.542102	4492	15589.3871	186.9045549	1818.041132	136.80971	101.3921997	242.7561951	641.0731934	6140.119137	0.08088334315	0.01705400652	0.009962526668	0.00875467065	0.0119198594	0.008653402162	1	0.06319764065	0.002976756207	0.006851328256	30	0.9999989911
3	605.9349882	662.7795911	437.6305907	6908.564083	617.196898	14.48262105	1636.686344	2731	3673.93617	121.6583742	1683.504162	180.403146	91.68587465	950.5594253	651.5968061	2421.461111	0.06713305881	0.09028205368	0.002340938742	0.01059281149	0.02234461674	0.01350659101	1	0.05249144646	0.1532222439	-0.02077300335	38	0.9999990083
3	612.4732373	138.6362572	-45.57891813	9492.67968	3082.757992	220.2725548	1479.106211	4317.5	5874.076087	64.00782387	1614.626557	540.8846231	78.91880556	335.2657273	732.9393871	2619.045746	-0.00529628437	0.328333441	0.02354597091	0.007187811762	0.0232578275	0.008240293475	1	-0.001441088364	0.6435850197	0.04364014384	25	1
3	622.6244487	28.50045976	2645.634835	6047.737178	649.2033766	390.7306211	1100.214031	2406.5	4252.597826	496.5818696	1131.827297	141.2763321	191.1841394	444.049795	422.8677553	2240.156451	0.4419722603	0.1056710636	0.06796032739	0.0255724113	0.02073331052	0.03114834806	1	0.3554875598	0.1868701238	0.3003592436	86	1
3	624.5121398	502.578161	-70.50276542	11119.22912	1708.555459	1287.160556	1802.262613	4601	1612.53125	56.71979164	2027.801214	350.9695383	244.4740406	168.6064346	815.82405	704.4327909	-0.006878384388	0.1536198753	0.111807884	0.005123004398	0.01564160741	0.01248510744	1	0.001221375879	0.2880611567	0.3464888404	19	1
3	630.4465598	399.3212857	-75.55222986	14000.69146	3188.223535	711.1147601	1495.17429	5985.5	3652.021277	75.21404001	2056.104518	429.6946587	149.9550949	188.9621993	814.2888237	1867.054025	-0.005759196574	0.2315488257	0.05326029774	0.005764854695	0.01661662826	0.008001424613	1	-0.0008722705518	0.4458490593	0.1443757936	22	0.999999994
3	632.3940808	353.2656085	1719.025141	11021.10681	3460.952036	519.3322752	1703.009289	5096	2779.9875	385.9648685	2351.205732	701.9105896	169.3240304	190.1728719	1027.403642	1790.646135	0.1566774664	0.315857592	0.04579359301	0.01361042433	0.02295119228	0.01510502591	1	0.1289017506	0.6185573059	0.1604049613	67	1
3	638.6457984	92.52752455	2095.519691	7598.283342	97.3918045	1427.062587	1419.187637	2824	2965.659574	340.0526487	1255.477159	118.3087903	300.1716647	170.9945655	456.2001174	1446.060637	0.2704407627	0.01294578114	0.1888299728	0.01732680965	0.01587620436	0.02484753872	1	0.2256885033	0.001539707554	0.6787790686	71	1
3	644.3210627	350.2165126	1553.143758	9654.264711	3017.636262	463.1642498	1736.474602	4484	1577.851852	410.1085825	2475.916305	771.9075863	198.3245702	233.7273168	1105.415036	1304.882285	0.1610279044	0.3135428742	0.04986999987	0.01349870178	0.02260638653	0.01853307179	1	0.1326067452	0.6139586384	0.1756531797	67	1
3	648.4141548	110.6783702	37.26690534	6111.875493	1883.137934	108.7400916	1143.037372	2733.5	2726.526316	65.67177209	1439.560385	463.5029225	69.85452354	139.1461163	633.1266591	2098.343104	0.005736563331	0.2982959117	0.01845358211	0.01154833566	0.02822845067	0.01208914825	1	0.006717051272	0.5816077897	0.02751296611	25	0.999999999
3	651.7386313	481.2755662	8.595257456	9815.642491	997.7253181	273.1441403	1732.581896	3856	1498.810526	42.47322753	1513.637218	187.5747748	89.32549422	178.4112814	587.8540689	632.8620954	0.000938207191	0.103105926	0.02794464875	0.004686006716	0.01394794129	0.007943412625	1	0.001536399207	0.1807578526	0.05320138387	12	0.9979978023
3	651.8068926	639.7172815	-2.309044138	7584.594699	1728.536422	166.1035804	1330.180042	3266	1127.252632	50.59872409	1041.459329	254.8988841	67.91464898	125.1408699	436.7212816	464.3889137	-0.0002802361599	0.2318012788	0.02350043161	0.006955157546	0.0202833625	0.009035357977	1	0.001577978344	0.445134341	0.04154865077	21	0.9966572116
3	652.4890174	560.6329653	1246.845713	7339.537542	320.7494322	398.8753586	1868.039301	2860	1272.301075	294.1196795	1751.209157	134.7186462	140.4300318	207.07345	658.7341932	898.669872	0.1684792084	0.04528735556	0.05265430543	0.01397808854	0.01592945625	0.02027174939	1	0.1360154526	0.06261088139	0.1784553668	56	1
3	653.5183547	141.8495465	3273.401959	7100.251701	384.8453118	564.7331789	1566.190119	2784	3728.074468	650.7686536	1387.675434	127.5677693	208.8427353	219.4793564	520.3539846	2085.856608	0.4671748695	0.05748314203	0.08259906975	0.02414839062	0.0166063633	0.03023592486	1	0.3760218792	0.08836682238	0.3561405299	84	1
3	662.399114	306.9748184	1482.198745	9489.301193	1492.239347	53.41075836	1813.129686	3960	1247.542553	341.1964024	1972.41991	355.3769829	124.1704767	177.8430198	803.7438656	648.0307583	0.1626211396	0.1564656046	0.007198904637	0.01344908013	0.01671332784	0.01384500303	1	0.1295422737	0.2892999198	0.02155902413	61	1
3	663.4907985	528.6503641	8337.290322	8187.152669	855.4239643	-530.947091	1631.370797	3423.5	864.0425532	1755.748805	1775.215293	201.4226982	324.9446194	222.435331	717.0520024	501.2416393	1.011373232	0.1047685229	-0.06158063661	0.04281957507	0.01493622715	0.0479121581	1	0.800744008	0.1786474567	-0.01492736452	96	1
3	675.5789707	574.412273	1111.499628	6566.366841	1020.84174	89.30168583	1794.879387	2763	583.6304348	258.7907125	1498.353049	246.8542022	98.21456719	259.4116852	620.922764	329.3891689	0.1663545744	0.153486738	0.01311839273	0.01414433973	0.01816204215	0.01763121739	1	0.1328677629	0.2834128837	0.04308697661	61	1
3	677.0331843	466.0896485	3022.847591	10540.36193	1035.270415	-95.89993622	1384.055831	4225	7450.989362	628.4883515	2045.493839	253.7151006	201.6031077	1839.473485	774.9695478	3697.791289	0.2848745634	0.1033644316	-0.009042542311	0.01867438997	0.01774174505	0.02236704386	1	0.2253528014	0.1792493849	-0.007357745195	74	1
3	679.3122932	421.6162767	1688.527884	11459.35804	562.0662884	1559.171114	1681.309092	4253.5	3455.831579	305.6896921	2116.588445	167.6070407	346.8932612	183.51609	779.6246544	1303.331212	0.1487790135	0.05117172072	0.1372606592	0.01259351025	0.01303617441	0.01706628411	1	0.1258309755	0.07822213501	0.4700044792	57	1
3	686.5639228	279.0966183	3.08724858	9367.039521	163.4966213	88.21960934	1373.455999	3413	2353.193548	32.8646496	1864.768943	117.7863913	67.53832026	185.037322	668.1582976	1634.177557	0.0002979594804	0.01820352888	0.009705989811	0.003720558786	0.01352169578	0.007232228505	1	-0.001005221585	0.00547657232	-0.01356228274	1	1
3	694.2703327	174.5280375	-26.59414811	8335.146543	2592.629162	143.9774619	1013.813134	3768	4350.193548	131.1436919	1267.335076	416.0433712	133.9120547	1424.391685	552.7304634	1586.941146	-0.003010300686	0.3140975124	0.01892992131	0.01678122678	0.02297314427	0.01710420581	1	-6.097027908e-05	0.6141264654	0.02757340262	25	0.9999999024
3	697.5966029	95.36013336	30.97179929	6068.158943	1296.548715	94.94585782	968.2617312	2562.5	2016.652632	50.60416286	898.7718288	204.8760299	53.5019291	213.7058176	357.0341728	798.2900178	0.004865453011	0.2177253936	0.0160710651	0.008576500312	0.02558479263	0.008742959392	0	NaN	NaN	NaN	NaN	NaN
3	698.365651	374.5790072	6401.500987	9345.582911	1560.731151	-376.0328623	1468.636623	4013.5	10666.94681	1333.728897	2003.28693	309.1134838	250.8339521	202.2040725	808.5836409	6032.066985	0.6745209238	0.16221817	-0.03701343993	0.02763363926	0.01942630532	0.03003562984	1	0.5345545808	0.2983717043	-0.008797279586	93	1
3	700.6397024	139.4420956	1045.032162	6601.778544	2016.830662	244.9860463	1081.175568	2969	3179.12766	197.9480263	1030.210815	323.2007341	120.6823547	157.4245902	441.902828	1760.729658	0.1554470829	0.3033073336	0.03683323684	0.01605124993	0.02298173888	0.01789227435	1	0.1272177277	0.5923917556	0.1283341622	67	0.9999999996
3	704.1342518	110.1632916	32.92930326	6769.595047	985.6062063	30.2678655	979.1701495	2691	3480.677083	43.7623819	991.8947435	190.4681038	53.25589684	150.1089931	388.7201989	1457.122633	0.005022878164	0.1482488109	0.004364219093	0.006991650451	0.02027341898	0.008376483619	1	0.003726908402	0.2725803189	-0.02687047923	17	0.9999999999
3	706.7993019	401.6264412	463.9441442	6684.670483	668.4329656	50.47743075	1521.78652	2668	4207.829787	146.2801049	1583.755464	187.8619039	112.3308437	1616.191503	603.6783078	2859.610142	0.07127238878	0.09912449568	0.006925384049	0.0134134642	0.01731019141	0.02005943185	1	0.0561735656	0.1715804485	-0.003433801427	38	0.9999999948
3	720.2059318	375.4088898	3.230926419	8376.707621	145.7197745	68.73577774	1350.241907	3017.5	3460.419355	35.94563376	1465.886197	104.5255134	61.06404011	161.0625375	524.0188871	1436.78143	0.0003367309007	0.01773376991	0.008871897997	0.004483681954	0.0125549539	0.006994302337	1	-0.001032805292	0.004476529152	-0.01648766905	1	1
3	735.472414	515.6080114	17.83830381	6929.814488	358.7089354	333.9157784	1262.102183	2622.5	2746.670213	42.25755851	1101.169123	104.6745876	79.98308209	144.6999586	403.4141774	1063.968463	0.002711428853	0.05268939062	0.04876851885	0.006577426078	0.01521479228	0.009406228997	1	0.003781765946	0.07797037407	0.1248741135	8	0.9999943132
3	736.6495402	254.4836674	583.8311451	7584.188815	1751.374237	32.68948898	1468.502693	3321.5	12150.2043	132.8535279	1191.829997	271.5875878	93.55657977	304.158175	486.7865064	4073.21926	0.07686785964	0.2311465811	0.004520024368	0.01491907506	0.02403201147	0.01264094999	1	0.0618083215	0.4428670264	-0.006188320502	45	1
3	737.190113	407.675355	5.983968754	7762.089767	369.0319381	193.0340549	1348.279555	2868	3990.635417	39.09115731	1224.77858	112.3807743	72.98091452	148.8261207	438.4914113	1746.141437	0.000879418453	0.05125277081	0.02535636131	0.005382751776	0.014149799	0.008806557103	1	0.0007996339714	0.07405782487	0.04243603999	7	0.9973138033
3	762.8189901	422.3591162	1704.184231	6336.769754	649.7365436	317.5068191	1270.98441	2524	8846.297872	393.2072501	1289.028416	145.6404611	136.8255507	168.5981871	492.0406799	4711.718728	0.2851848969	0.1030204505	0.05161843982	0.0184228387	0.0187632098	0.02235830023	1	0.2295042423	0.1810359605	0.2050304888	75	1
3	773.2918571	291.5311599	1039.854488	6449.325332	943.8874958	755.4344765	1132.455875	2633.5	6339	185.6353096	1078.918182	189.499085	176.3923145	182.9065907	422.9290483	2139.681229	0.1571949634	0.1510737644	0.1186202148	0.01623213773	0.02179736195	0.02036548456	1	0.1323427217	0.2828073415	0.4100607955	63	1
4	6.638115131	272.3240552	28.63964532	7955.373402	1734.146459	131.6942067	1510.563464	3446	2214.5	52.48428662	1933.851306	434.9889347	72.94398287	169.5783069	791.845252	1930.907152	0.004420279213	0.2197768609	0.0158625746	0.007145703695	0.02570249947	0.01016261907	1	0.004709274795	0.4200932896	0.01556305672	20	0.9448172625
4	10.54317355	141.6746929	414.0992292	8187.055401	780.8846668	1423.039336	1196.861172	3153	1503.042553	113.9625539	1807.500397	201.25121	328.0137669	157.3685026	688.5701729	857.6052795	0.05281723271	0.09812550488	0.1725737356	0.01152928703	0.01773626507	0.02777164307	1	0.05213208868	0.1763717066	0.5718541621	41	1
4	11.36408992	229.4159948	8511.907953	8119.988717	515.3274453	-784.2783387	1664.237935	3263	5369.691489	1808.17768	1720.739656	163.8541153	363.9035999	193.5724326	681.3016309	2732.276313	1.021204883	0.06505912844	-0.08835774819	0.0433449126	0.01772574651	0.04678376552	1	0.8064507358	0.09589848951	-0.1075618885	95	1
4	12.92720784	408.1216053	-9.600858832	10539.05301	1020.112	124.611134	1480.918355	4159	1948.783505	54.86957765	2127.853577	244.6599243	76.18680765	195.8202331	797.7541739	1027.853753	-0.0008895675087	0.0950089936	0.01267463978	0.005315256592	0.01673425173	0.007593919816	1	-0.0009850564001	0.1634885855	-0.0009539838519	11	0.9999999627
4	12.44636319	439.4379742	-41.19837106	9759.307405	215.6831024	242.7909458	1604.282982	3605	7528.366667	37.66465268	2211.174615	131.5506579	87.38362238	185.0173177	767.2347158	4740.100659	-0.004084623994	0.02233775186	0.0254791447	0.004246435673	0.01435600209	0.007402192845	1	-0.003438788006	0.01463180121	0.04071803084	2	0.9999840372
4	13.52128875	313.3181766	-26.86356012	9371.160222	118.7714665	528.1812437	1592.460985	3397	1506.094737	42.76423948	1972.26494	128.479575	139.3757125	201.6817167	679.1903969	899.5078095	-0.00263775515	0.01231342944	0.05554729588	0.004688691572	0.01512873004	0.01056076267	1	-0.000450349183	-0.004741341746	0.1459859151	3	1
4	18.45655121	52.31229239	340.315899	6196.292938	679.4270763	1080.390591	1079.6324	2385	3777.734043	72.88792021	879.8494905	130.8744468	222.2222122	143.5898597	327.7210312	1508.486461	0.05550061266	0.1120019976	0.1764840253	0.01028892098	0.02012100615	0.02412257581	1	0.05466169815	0.205053271	0.5866446565	41	1
4	18.15906815	483.7702966	1694.813374	10267.59918	1007.546016	0.8500233821	1723.259091	4044	2312.135417	458.3343593	2586.434291	280.0897016	118.2907355	231.6118525	997.7988067	1418.368378	0.1709207661	0.09499280563	8.383359271e-05	0.01378624373	0.01924318049	0.01337078176	1	0.1350755268	0.1626235312	-0.003336605151	58	1
4	21.4746567	371.2898273	-30.3500811	12406.52734	1950.053049	130.8171262	1481.573788	4947.5	5998.073684	58.66630518	1991.29645	323.1124103	74.54387648	205.0994263	776.7586809	1911.659395	-0.002404909729	0.1560440731	0.01039059595	0.005135267403	0.01478225084	0.006214169184	1	-0.001723537001	0.2888662866	-0.007325062768	16	0.8211472115
4	22.71519648	158.4338908	11.98824925	8886.709048	896.9614291	435.7486607	1172.505774	3434	2470.819149	46.37473317	1342.305519	164.1335384	96.75362779	197.4482912	495.0430829	915.2692413	0.001381047951	0.1018695618	0.04944639174	0.005778993769	0.01553637799	0.008604209829	1	0.003261819942	0.1790995778	0.1285284003	13	0.9999999994
4	22.21924794	428.248204	37.33372321	6882.677771	994.5870458	169.0376439	1887.627515	2777	2364.954545	49.89288312	2047.733601	314.2105184	78.40531523	239.1504075	795.1973696	1848.297458	0.005457689581	0.1557133552	0.02425630022	0.009067828143	0.0280863307	0.01328691265	1	0.005430032809	0.2887421925	0.04310433948	17	0.9999999856
4	32.79733401	572.2601275	-27.98726015	8820.270116	181.1994823	231.601309	1602.625642	3215	10007.90526	39.35294665	1704.664803	119.832707	77.29883433	179.7460211	593.3778931	4853.661393	-0.003576811326	0.02142193083	0.02600190066	0.005127893403	0.01604264177	0.008442685368	1	-0.003009807136	0.01276972883	0.04264110741	2	0.9999805782
4	34.66188662	28.47855763	5472.703297	5582.937023	655.0108569	-507.2289075	933.7818078	2314.5	1699.478723	1105.349308	1118.659784	177.9587916	235.6438787	140.1482717	454.771146	964.7345251	0.9675565202	0.1143205221	-0.08867172936	0.04994474436	0.02268841814	0.04472894393	0	NaN	NaN	NaN	NaN	NaN
4	41.5527338	227.8323859	2850.863667	9805.125775	497.35512	533.3057566	1717.9448	3698	3280.927835	635.5127644	2232.55867	165.6833648	202.0196591	184.4524035	834.6670607	1956.443043	0.2940830469	0.05002222568	0.05573672057	0.01999712804	0.01470834332	0.02319347971	1	0.2363234495	0.07224141883	0.219875269	73	1
4	45.55255413	299.4811616	1403.054072	8429.852601	365.1971682	457.5498877	2037.840981	3216	1062.722892	373.8773247	2204.589357	167.4131136	178.1858095	214.1579251	822.0175821	1002.068	0.1667671144	0.04475775607	0.05514425001	0.01954669971	0.01781755579	0.01920066436	1	0.1348065763	0.0616277034	0.1867379141	56	1
4	46.25680086	444.425626	1595.368954	9652.246117	1513.465353	-4.299293019	1737.178032	3916	3520.138298	432.9662923	2649.76408	429.0136715	129.641876	177.605271	1054.724256	2059.04276	0.1654660477	0.160286034	-0.0003719904376	0.01177990642	0.01831171788	0.01510912561	1	0.131359498	0.2968370154	-0.004125525092	61	1
4	49.66073493	401.398623	583.1011794	10881.04248	495.6810961	938.7091904	1701.961334	3960.5	2279.15625	148.5744183	2492.750928	178.9775746	245.3723283	173.4672285	918.1514748	1700.589497	0.05552792008	0.04822048398	0.08722892356	0.008213651548	0.01331015745	0.01816445854	1	0.04829022266	0.0702685809	0.272161897	36	0.996154434
4	50.55118636	192.2636048	3524.952682	11807.96686	168.9039437	-131.6054255	1617.021189	4295.5	2521.204301	643.191334	2026.381695	131.318804	177.05083	175.7844161	724.58875	1128.253716	0.3023947743	0.01533727307	-0.01140147094	0.01547713676	0.01242644536	0.01657591377	1	0.2382700361	-0.001835672035	-0.01423504691	69	1
4	51.54577933	147.1765138	36.59193941	7922.24106	3396.123633	183.8416404	1403.708988	3899	1127.458333	67.28614745	1467.24136	611.8086777	84.11027316	206.9912927	687.5999235	693.497481	0.004650842662	0.4240902975	0.02400931527	0.008926198366	0.02660614493	0.01115380879	1	0.007479273748	0.8404317417	0.05079939109	29	1
4	54.71091474	468.4643577	992.3667057	12096.31938	180.4525394	62.26966602	1699.804512	4457.5	10207.12632	207.0989959	2092.483533	136.3562996	113.7003145	211.4004831	720.0015528	4098.513177	0.08411668662	0.01518998348	0.004972145873	0.00741414248	0.01164779563	0.01023888041	1	0.0654331867	-0.00106619153	-0.009892160299	30	0.9999999967
4	55.84294715	41.49723643	51.72189855	6410.752977	972.3828939	149.2340691	1179.814356	2599	633.4893617	53.44966498	1412.287815	253.6747505	77.39686766	166.7021776	564.3315591	397.5240777	0.008093983866	0.1529114057	0.02447154997	0.01008098824	0.02001467375	0.01061890038	1	0.007515817614	0.2829863007	0.04440601189	17	0.9999999999
4	58.53731266	298.6136602	17.0011592	10316.81101	979.8078905	334.8414305	1844.544296	4019	1252.405063	52.454499	2242.828191	246.7190271	96.81959375	231.3306403	847.9336802	792.3162008	0.001664050985	0.09029294933	0.03239189064	0.005576571524	0.01551867838	0.007816568422	1	0.002271840503	0.1545999543	0.06852563427	12	0.9871075769
4	59.98483578	368.3094631	-207.3788989	11605.48233	545.7166595	2520.698109	2205.587148	4356.5	2208.204301	73.13066406	2140.656029	159.5974047	480.7007045	214.0558039	781.0102467	1030.148549	-0.01705816944	0.04721489983	0.2174850073	0.00706952691	0.01334481828	0.01852038983	1	-0.001154367829	0.07368997623	0.7104361579	10	0.9999999997
4	62.30917276	276.7087487	5193.243998	11547.13685	156.0683543	-247.1064133	1848.164945	4315	3508.16129	1330.577516	2888.733741	142.2683307	250.1816442	186.2558626	1042.218315	2118.719477	0.4591536407	0.01343085191	-0.0224552817	0.02405229227	0.01349325744	0.02589705102	1	0.362419883	-0.006495736631	-0.0149516568	81	1
4	69.34354257	212.4859064	2933.001819	10209.01921	94.98686687	1964.556311	2171.315807	3791	1969.489362	599.3081462	2179.830292	126.86591	511.1922302	254.2434689	789.1873464	1329.565551	0.281327612	0.009716506455	0.1881409344	0.01940093418	0.01414896332	0.03786458878	1	0.2342844862	-0.005146894238	0.6789035416	71	1
4	71.3880906	98.61402248	2619.013881	8556.498855	477.1438084	439.7968799	1400.160677	3247	3457.947917	534.4799303	1671.786153	144.7789504	186.2446583	192.6486087	617.8674178	1832.225431	0.2992919131	0.05663326317	0.04921483877	0.02175424925	0.0171583817	0.02274919027	1	0.2401196421	0.08555393527	0.1985270795	73	1
4	82.65613475	29.28192474	1039.707366	6637.624348	1923.119508	-66.62830089	969.6612266	2964.5	2763.163043	253.6009709	1411.136355	425.1278834	90.15993895	172.6505851	606.9900303	1600.114393	0.1567213946	0.2973382175	-0.01159959533	0.01893138878	0.02804032499	0.01412161749	0	NaN	NaN	NaN	NaN	NaN
4	99.53212641	14.27270336	365.5639996	7041.641213	147.9026665	1278.695609	1292.172597	2622.5	8193.741935	82.0321595	1170.253945	109.879843	263.2776616	142.2136234	416.5868021	3173.206823	0.05257211355	0.02206226796	0.1842265682	0.009870567292	0.01693419117	0.02354444245	1	0.05191999546	0.02048930454	0.6101002334	33	1
4	109.4927987	279.1086079	1194.357797	12984.13122	200.4675228	102.4041061	1994.879465	4847	8384.26087	247.1488877	2274.554389	153.8125955	111.2248744	211.4009687	775.2135255	3156.40852	0.08971852391	0.01531431193	0.007886866237	0.008608870133	0.01353767894	0.009197444959	1	0.07008487805	-0.0007010041039	0.001673158362	30	0.9999999664
4	115.4544524	313.2000463	-217.0995203	12223.50823	603.7834133	2794.871829	2293.801748	4658	1811.204301	76.20165782	2542.361057	170.208423	614.6937258	246.6010387	907.9438603	943.325023	-0.01888163442	0.05100911927	0.2273318566	0.006388590042	0.01421693654	0.01939471542	1	-0.001934419563	0.08189790924	0.7445832056	10	1
4	120.1327829	377.5872905	7951.176415	10790.04955	1755.84859	-482.0023222	1989.760638	4656	5108.084211	2288.524134	3163.342834	533.2274343	354.4709046	204.822676	1305.021224	4057.662483	0.7214975948	0.1632301071	-0.0428630387	0.03403338369	0.02150086934	0.03942699813	1	0.5716116948	0.3001255305	-0.01784050586	93	1
4	133.7598835	127.4244073	776.130593	10969.53578	619.0643711	82.27377517	1665.080991	4081	6630.223404	220.069723	2646.065508	195.0759223	88.8344838	211.8635279	958.1996842	3336.643089	0.0706552433	0.05506872319	0.008136683502	0.008594378102	0.01676248501	0.009131200089	1	0.05531542733	0.08106662905	-0.0007810234936	34	1
4	133.5373703	222.6019931	602.5239072	11237.8869	555.5220627	2334.987213	2323.009604	4389	4618.691489	144.9284293	2388.143272	185.149286	511.2216362	255.9638154	880.4894371	2585.178158	0.05445131418	0.0543227391	0.205210432	0.008501303812	0.01431445191	0.02377499301	1	0.05509430687	0.08766602385	0.6850558727	37	1
4	144.7185171	162.7338809	858.9802309	15073.9028	301.6861841	1313.403318	1910.077449	5446	15363.2	165.1550541	2163.936825	132.7362052	248.2951093	188.1637553	778.6145518	3947.753659	0.05909743709	0.0189168336	0.08786105911	0.007046611653	0.009359555888	0.01135910292	1	0.05087890772	0.01004899802	0.2742846096	32	1
4	148.358437	49.56538437	7620.887247	7371.824208	806.5391553	-589.4128109	1443.741882	3066.5	931.2234043	1883.818643	1895.035806	229.3024578	334.8476115	179.4627082	754.1263146	1110.375536	0.9969761074	0.1070142899	-0.08141934751	0.05274502203	0.02490359125	0.05083495848	1	0.7880192932	0.1824746338	-0.08778640354	96	1
4	149.3129845	146.3278894	2045.689519	12829.89372	5302.525418	-50.50965599	1491.119856	6217.5	5219.293478	427.1200709	2423.104083	902.7963245	140.0917604	234.1870655	1099.747082	2356.725814	0.1563473378	0.4065986934	-0.004227695334	0.01514843654	0.02817671785	0.01149798581	1	0.1263320391	0.8030361782	-0.01179822387	68	1
4	153.5756258	90.57797201	3012.074865	10080.52782	2203.41064	-101.9900526	1570.454648	4340	2563.043478	667.6183361	2150.445478	462.3714254	152.7506949	246.4896713	880.5119164	1465.695694	0.2878040839	0.2180881668	-0.009633415421	0.0209278524	0.02246498094	0.01696081667	1	0.2288060877	0.4150554999	-0.004972432766	78	1
4	157.3174797	109.3434611	780.8199702	12048.18287	3576.181171	364.9075412	1609.579691	5332	1356.290323	201.8256194	2185.835641	612.2553851	149.8630647	259.3684264	926.7273237	775.0374967	0.06524990079	0.2972007163	0.03039869653	0.010766979	0.02196911542	0.01089825795	1	0.05488648341	0.5797387834	0.08372752807	49	0.9999934021
4	168.7354041	303.7692305	8651.408106	12130.74942	1955.039304	-457.6893964	2021.880161	5207	5376.12766	2263.574602	3277.914568	545.3323953	378.6308339	250.7790232	1355.587675	3573.06025	0.7087257726	0.1634329605	-0.03656340167	0.04079569213	0.01866380836	0.03847040874	1	0.5618449473	0.3008249085	0.00111700761	93	1
4	168.5227057	654.3250977	555.0390776	10086.74343	940.6584389	2112.689995	2370.834963	4014	3639.117021	147.5595374	2002.979569	255.8906537	423.0031267	333.673701	770.634298	1759.914428	0.05467214467	0.09367340351	0.2045640941	0.01093503637	0.0166354907	0.02501451912	1	0.05562564226	0.1685315817	0.6841309029	41	1
4	170.4779412	160.7800774	43.86741283	10417.72508	956.0788248	211.2526874	1928.051272	4010	1926.347826	54.07674817	2882.310413	351.3499097	79.37782364	214.9936833	1106.112892	1427.738806	0.004425205097	0.09164460955	0.02142829681	0.007017759914	0.01903311504	0.01017360321	1	0.003778880453	0.1569226922	0.03086517876	11	0.9993582457
4	171.436338	439.8003012	1118.758557	15398.25915	6306.226103	112.9355072	1687.047628	7282	1088.340426	355.0526328	4639.270772	2038.949959	116.8674193	326.9958397	2240.426365	902.2225908	0.0725773769	0.4196780591	0.007819662097	0.009692935467	0.02543426984	0.008979958798	1	0.06050516935	0.8305717176	0.01047045516	51	1
4	174.515161	245.2076826	-35.89163512	13356.31099	1274.937742	758.791239	1954.872643	5229.5	1962.139785	131.7512169	3157.525206	348.9395343	200.4233297	1366.173287	1156.859215	1185.654494	-0.002960329765	0.09795255748	0.0584699472	0.02121301231	0.01880885641	0.02209782847	1	0.0003450443544	0.1714264208	0.1589312645	13	1
4	174.9675823	82.03055248	23.92241751	9031.454645	2056.028722	527.1872309	1849.066958	3878	2739.4	67.1664373	2236.235417	516.6211699	156.0461973	280.7057922	924.8757473	1964.058815	0.00286984558	0.2252284434	0.05783938889	0.008776892888	0.03189566476	0.01335946098	1	0.006233217205	0.4330288589	0.1622909761	22	1
4	178.2666142	189.1838834	984.1252282	15222.28272	1691.750602	69.51390742	1636.951091	5935	15238.31915	243.4520167	2764.956294	324.3789051	104.1020015	226.1899687	1045.246401	6554.011001	0.06559630435	0.1160412985	0.004831987635	0.007892311397	0.01491672515	0.007132249253	1	0.05168757897	0.2062803517	-0.01158642013	38	0.9998829181
4	179.0572277	465.9196597	25.91078735	9193.581473	43.25280508	205.4460919	2025.122864	3339	2208.073684	41.14423482	2867.94484	108.1782769	82.9524057	243.2421469	1008.375784	2637.990105	0.002777781256	0.00515001955	0.02344329388	0.005908196451	0.01369438064	0.01031040042	1	0.001723541702	-0.02079700247	0.03469656412	1	0.9975298384
4	182.544401	27.12531296	564.0656424	8735.918396	1961.320381	702.8696593	1242.356392	3712	1865.404255	153.7190295	1770.751181	428.6201936	188.2788716	441.7910324	711.8341254	1019.036023	0.0642380388	0.2279294838	0.07975730333	0.0108379442	0.02302079446	0.0143249196	1	0.05656104698	0.4393703855	0.2539860068	47	1
4	182.1855226	43.1603064	3686.83716	7908.398293	1240.832799	-294.3172456	1573.108546	3278	5122.736842	971.947478	1950.976154	315.0077956	188.9313565	409.4845673	763.943912	3551.661212	0.4711043523	0.1624853299	-0.03627540604	0.03037574513	0.02839747205	0.02460018977	1	0.3725540444	0.2993230911	-0.05556218637	87	1
4	184.1422389	168.3523506	2001.285655	12509.65053	636.9703969	1838.508792	2267.498274	4798	1948.265957	456.7181848	2735.263305	184.8094978	466.6488548	226.1779664	978.3464989	975.1824221	0.1583085166	0.05192644535	0.1430875391	0.01256155737	0.01509983413	0.02117048109	1	0.1338055793	0.07999578035	0.4927364428	57	1
4	184.1688643	277.7563202	784.3367705	14619.01515	246.3584753	2991.461761	2384.749975	5424	7170.873684	207.1158461	3118.210915	173.6559243	672.4563594	257.020692	1125.16923	3557.647981	0.05540853962	0.01711240105	0.2067448764	0.01037786461	0.01350181106	0.02534101763	1	0.05558027007	0.01123466474	0.6894450395	33	1
4	197.7485802	306.011115	2312.197107	14471.14667	692.4190244	2065.137069	2324.658544	5442	914.1354167	591.3872157	3459.144105	247.4428885	554.8154778	287.8898186	1289.716087	592.9502796	0.1619649782	0.04983495944	0.1456005505	0.0121058201	0.0163028193	0.02472492964	1	0.136859262	0.07579299195	0.5023513975	57	1
4	197.3313542	400.4507639	937.4026072	14051.11043	708.7625117	1460.519415	2459.88463	5230	4400.542553	215.5521503	2993.89985	207.0281877	331.4266956	330.4926223	1081.92483	2170.724846	0.06510520552	0.05289198903	0.1046423057	0.008689378027	0.01313556931	0.01352393598	1	0.05708879673	0.08057021639	0.3355880378	36	0.9999999999
4	204.6462663	132.9651999	-40.55061681	10750.28104	2566.000391	484.8111583	2529.458203	4744	1105.202128	70.55315231	1914.799244	483.0470845	105.3160475	341.1454739	805.6157763	531.1351119	-0.003622595675	0.2396308936	0.04588138541	0.007164544197	0.02164428827	0.009799842908	1	0.0004360516399	0.4621559264	0.119330383	22	0.9994974613
4	211.6644676	181.3338276	2617.004191	8608.373797	1941.439479	25.34323286	2039.778098	3803	1093.637363	959.4408508	3120.055367	725.4217482	167.1608887	326.370376	1332.052166	1000.577839	0.3039386011	0.2283456959	0.00388098252	0.0221953225	0.03625985954	0.02648225862	1	0.2426336434	0.4366679314	0.04657985085	78	1
4	227.5494037	466.6755041	9491.915821	13479.00118	1407.458012	-495.54156	2022.674266	5587.5	4854.946809	2459.455219	3373.601314	408.6706585	421.9504991	265.0568719	1357.589698	3199.729597	0.7209287519	0.1055120657	-0.03215892489	0.02619443081	0.01354588173	0.03671070706	1	0.5712656966	0.1819166387	0.01760481292	92	0.9999999999
4	230.7095264	51.44640688	1735.093147	11039.51411	1685.811443	-16.39970164	1523.012861	4493	2635.648936	412.7549275	2464.830562	399.3732601	113.9954226	265.343142	976.2296306	1423.785834	0.1576058832	0.1536882314	-0.001366679778	0.01378408549	0.01596784042	0.0109239603	1	0.1249670899	0.2832474856	-0.009729540468	61	1
4	231.1486689	79.37904164	806.1117213	12406.55592	4783.447565	66.3765814	1469.680429	5789	2926.851064	203.9737778	2539.420762	967.1829585	101.6740692	244.3911374	1145.317081	1645.033182	0.06625872285	0.3846773743	0.005433180687	0.008907108003	0.02992244634	0.008652117835	1	0.05496455568	0.7585347871	-0.0005576402373	51	0.9999983264
4	234.3864079	570.4406092	-155.1213099	10072.52248	868.9084082	2541.756493	2768.365441	4011	1209.623656	88.62717208	3140.893965	297.2793749	685.4355416	341.7058377	1189.830104	997.6322067	-0.01554944515	0.08101925074	0.2436991429	0.008614115899	0.01650086186	0.03250895827	1	0.002077309199	0.1442561604	0.8036591468	15	1
4	236.0665024	432.6018122	2517.029474	13980.24925	1336.703657	822.7257332	2537.340108	5448	1683	584.9329877	3253.196269	370.1214101	237.8881311	263.9844037	1253.563437	975.183801	0.1791993868	0.09512376018	0.05793275055	0.01621636503	0.01695311102	0.01808452595	1	0.1453985063	0.1652562319	0.2011578181	59	1
4	237.9001754	14.91402715	7944.835756	8319.684238	842.1253067	-537.3127758	1332.925535	3433	950.0833333	1859.319333	1879.060416	239.5779739	332.659764	181.6688879	760.9326524	532.721467	0.9680888283	0.1004115053	-0.06271956067	0.05108789526	0.0218801334	0.04400030578	1	0.7661443786	0.1697230979	-0.02955844077	96	0.9999999954
4	244.4960254	62.11143727	2678.78165	8871.655482	1963.211464	-81.61696112	1502.805343	3802	1020.891304	722.9633119	2299.606854	562.535586	178.46964	223.8668857	976.4910896	853.5756783	0.2971016881	0.2284859921	-0.0108025873	0.02579367346	0.02753578203	0.0225925595	1	0.2362425745	0.4363650745	-0.006469565632	78	1
4	245.6654558	340.2382873	-0.5992783477	12056.10821	688.4041917	235.7128994	2178.973797	4685	2601.860215	48.78001773	3233.325551	215.020913	93.3991539	278.4431381	1156.074242	1635.084159	-3.67125543e-05	0.06064920856	0.0206816268	0.004478592073	0.01539422969	0.009069507986	1	-0.0001365262427	0.09318339201	0.02615789559	6	0.8730582833
4	247.1594771	372.1543938	4456.963684	14784.85024	674.9795085	998.6652762	2582.417001	5602	2621.178947	1027.84517	3185.431297	232.4198483	357.3697829	308.0193409	1185.717653	1674.599565	0.3130692663	0.0472913154	0.07168567449	0.01756445449	0.01376995499	0.02175469716	1	0.2524485763	0.06724861252	0.2802171395	73	1
4	249.1958927	427.4916872	10633.16584	14604.93443	191.5217428	-486.1284104	2344.03913	5456	3849.440476	2603.076842	3536.034775	151.2336727	431.3520335	304.2756046	1306.240047	2898.072086	0.7335804103	0.01262245377	-0.03468216581	0.02818875681	0.01273633273	0.0346060846	1	0.5802447769	-0.009161943223	0.008812457749	90	1
4	250.4747798	289.6903898	851.7836748	11202.56686	479.9066847	180.0048593	2266.061294	4217.5	1963.15625	317.5627905	3611.263369	482.8905961	198.6645297	2750.340335	1278.466299	1478.211988	0.07441969045	0.04002846295	0.01626015928	0.02276273483	0.0764385373	0.03005719977	1	0.05868590049	0.05047574411	0.02807531886	34	0.9999755917
4	253.4327819	684.2374006	1.172968119	9484.370564	348.0060864	412.4829649	2397.451316	3640.5	2646.225806	46.4327976	2424.081879	172.8082089	103.7142958	247.3813326	875.7912344	1831.683029	0.0001111278919	0.03678179173	0.0451840956	0.005504276102	0.01570043705	0.01185393199	1	0.00131883889	0.04512674391	0.1111781065	3	0.9977945942
4	265.8587409	337.0337123	-167.8460964	12854.24056	22.90126566	3042.205138	2625.552212	4677	1194.252632	84.09723056	2904.805668	137.0293291	675.4528312	326.6223213	1006.880153	596.0919529	-0.01304144734	0.00176583375	0.2384419308	0.006544949034	0.01237237376	0.0238599569	1	0.002936964928	-0.01888458451	0.7832810142	5	1
4	268.8873963	352.7594897	2947.209992	17787.51097	977.0033118	2502.090424	2299.042138	6770	3139.305263	778.9863737	4690.399749	379.6416544	716.2267685	270.6074363	1800.563246	1629.372971	0.1592234875	0.0553358467	0.1453340616	0.01018838506	0.0138739826	0.02404163344	1	0.1347136044	0.0870951327	0.5009329021	57	1
4	270.6211691	282.1808122	992.886703	14762.32105	729.4906993	606.8448577	1931.714605	5384	4087.936842	257.7868479	3429.150649	289.4998792	178.5075674	759.0404609	1272.635009	2536.271127	0.06650058081	0.05460960819	0.04193908826	0.009505775315	0.0165925067	0.0134326893	1	0.05417850246	0.08152031618	0.1165103037	35	1
4	275.5544615	76.23202701	6989.638651	10420.43385	709.8820753	-376.9541849	1985.533441	4259	18167.87912	1991.486885	2874.330883	193.1352602	342.4057366	261.6150169	1056.505503	10601.43315	0.6783175289	0.06941190683	-0.03875199533	0.03496254293	0.02454232942	0.03753969294	1	0.5365307172	0.1075129128	-0.01698896235	91	0.9993666571
4	284.6949977	405.3905456	-176.2856568	15255.03777	1512.737512	1900.507941	2376.597931	5771	7356.723404	67.89400525	3227.558643	377.7858199	394.6566916	234.0989737	1253.261967	3973.368004	-0.01235724558	0.1071747277	0.1270328688	0.005325632629	0.01332113275	0.010868646	1	-0.002631192424	0.1932206389	0.3969344004	14	1
4	286.4866378	593.0520213	643.9687436	10198.87653	404.9090527	1186.032998	2810.71076	3937	3040.989247	205.6416547	2908.015533	200.0339658	315.8424055	243.1945879	1078.177216	2052.445358	0.065362204	0.04108068217	0.1123200925	0.01055038768	0.01496282746	0.01938564959	1	0.05766894831	0.05660512553	0.3621386836	36	0.9999491891
4	287.814263	341.164991	5229.716395	16978.92693	3802.416967	-91.71631752	1915.497859	7284	4275.452632	1270.203965	3956.153904	1067.875968	259.5690313	259.4653939	1768.940802	2519.633909	0.3046608865	0.2374292107	-0.005795614981	0.01935647601	0.02127051604	0.0179345364	1	0.2426773497	0.4549415661	0.01318163791	78	1
4	290.5136907	151.8667873	2818.022228	9041.747	2787.568083	-60.64597492	1946.0303	4218	1151.902174	952.260677	3314.928803	1098.49881	223.2730947	889.6939862	1478.822093	1078.273223	0.3020913573	0.3044831798	-0.006667926943	0.02994156292	0.03984031164	0.0326034996	1	0.2412507286	0.5927521777	0.01169243816	80	1
4	293.9149854	380.3639205	767.5484322	11419.22128	2599.00063	162.8016517	1958.179013	4880	3184.568421	284.5491197	4009.70292	962.2589389	104.7444916	310.4132376	1673.943061	3041.387648	0.07046992837	0.2343284271	0.01486578532	0.01174801233	0.0302924725	0.01433686681	1	0.05741000479	0.4498449894	0.02857508291	45	0.9993100011
4	295.5778914	305.24922	8799.189915	12090.44197	1930.080326	-373.4942378	2010.874454	5099	4014.319149	2723.43622	3787.024292	602.4551455	384.4525547	264.5842333	1551.207176	3094.188351	0.7082741733	0.1601027378	-0.02779435547	0.04304812011	0.02329185409	0.04008167849	1	0.5620164694	0.2943404136	0.03159200055	93	1
4	301.7121128	265.5100568	4303.140447	13945.40354	4505.529585	-58.13654203	1875.437199	6411.5	3417.326316	1008.830914	3285.895773	1082.558463	200.7243317	204.7057901	1504.272763	1969.615604	0.3052684796	0.3248934253	-0.004202860232	0.01738362863	0.02203576046	0.01616596505	1	0.2441465019	0.6348047471	0.02175734981	80	1
4	303.6941746	204.3212818	2561.352409	16211.23648	2590.942587	25.83998222	1709.517082	6520	3665.206522	653.2740153	3700.498495	723.8636798	157.0237814	228.1550333	1543.179437	2006.864985	0.1619976905	0.1653734677	0.00210227118	0.01143468004	0.01794467884	0.01173958264	1	0.1288071692	0.3074032491	0.003859236124	61	1
4	304.3745133	542.6101031	767.1399736	10627.98119	1005.572223	226.9059109	2421.065164	4231	5839.666667	237.9652996	3047.062098	308.3899442	102.2339911	246.2853229	1132.380691	4659.011785	0.07100793309	0.09474458505	0.02191023176	0.009202794783	0.01638624079	0.0125422804	1	0.05688399561	0.1631933662	0.04880875942	38	0.9996995814
4	309.6696485	464.1170764	4291.269341	14099.2707	537.8469066	1061.941651	2822.788971	5346.5	2046.926316	1060.337279	3396.227954	199.573675	341.7317319	300.613261	1254.375727	1571.320465	0.3063223558	0.04033504766	0.07623948546	0.01697748597	0.01334303598	0.02611506067	1	0.2472968452	0.05314830007	0.2942922806	73	1
4	311.6416583	179.3103983	911.9568918	14513.4404	394.4676514	580.7621754	2202.952543	5397	19772.55319	276.6649059	2990.846159	156.6881725	163.3502477	201.0115904	1046.29279	9526.739045	0.0619010358	0.02715455763	0.04113635725	0.009267882072	0.01500568731	0.01009826748	1	0.05018556638	0.02505680478	0.1116889009	31	1
4	319.9881646	161.4431323	6422.745762	13997.4944	265.9753722	1351.244442	2210.626945	5285.5	4174.375	1461.797465	3081.897931	195.6216015	452.1587572	340.4281858	1135.361502	2857.704369	0.4659792388	0.01946450031	0.09155424048	0.02145463109	0.01561726919	0.03229627539	1	0.3752626563	0.01058290719	0.3859548129	82	0.999999859
4	333.108624	157.6025994	6289.839147	13029.48358	208.9574324	1224.582665	2243.321571	5010.5	3013.828571	1359.116549	2822.871579	146.635637	379.1262429	289.3648526	1023.880236	1609.994788	0.4772886095	0.01551725522	0.08721907741	0.02350365072	0.01211492084	0.02592359706	1	0.3839531168	0.002269691221	0.3733963031	82	0.9999999894
4	342.1543914	600.1200116	9171.187161	12797.67411	1978.422349	-338.855224	2595.93195	5515	10976.03125	2314.363917	3383.136453	519.8593251	349.7059735	241.8554106	1361.874674	7513.432079	0.7102762507	0.1579022499	-0.02625318565	0.02806285918	0.01631318131	0.02971962622	1	0.563688491	0.2898766157	0.03740036312	93	1
4	344.734651	164.3669976	5167.183898	10859.48555	113.42519	887.8366125	2203.19033	4147	1531.282051	1505.261936	3122.90396	147.3804836	402.5312922	269.323212	1134.518238	1290.690884	0.4658233335	0.01075987039	0.07948459884	0.02698635955	0.01615170347	0.03473827283	1	0.374273118	-0.007807057424	0.3433871327	82	1
4	357.2633387	177.5430637	3834.100901	12516.80001	705.5383715	926.9334802	2187.943516	4801.5	6190.72043	1035.606596	3309.216413	196.9755075	331.2487409	239.6303388	1214.181253	4468.218156	0.310171017	0.05468801941	0.06775817664	0.01833650023	0.01276480569	0.02371939755	1	0.2499613302	0.08229770686	0.2660082778	73	1
4	359.6379353	468.1804151	2115.590927	12158.65466	2551.754114	786.0262082	2921.30155	5335.5	816.8510638	594.3825096	3653.16177	774.7957229	297.9816415	441.4496997	1506.011311	628.5575389	0.1745449333	0.2119193063	0.06849106993	0.01544094496	0.02712045312	0.02363902668	0	NaN	NaN	NaN	NaN	NaN
4	377.4122206	79.48107776	764.2785327	13092.15262	567.4404353	2654.606845	2189.751308	4918.5	6615	191.9197098	1838.403077	165.5839028	398.8333275	247.5995715	649.2187548	2479.97845	0.05665471525	0.04300804914	0.2017883732	0.01882326182	0.01320792602	0.01459297957	1	0.05651502625	0.06426185882	0.6732435727	37	0.9999999968
4	377.4551693	224.6924365	4273.932133	14546.90495	3283.892879	-131.934486	1567.410397	6232	6050.468085	1204.781991	3805.763165	1003.871795	231.9847756	192.4691743	1687.932957	3807.436599	0.3014447229	0.2338772987	-0.009794621569	0.02134283868	0.02088448102	0.01862206539	1	0.2398217608	0.4474814046	-0.001711834489	78	1
4	385.4661824	90.70735776	9671.203829	9811.667037	124.4086115	-554.1330518	1962.496385	3922	2553.37037	2808.83361	2772.772044	150.224384	479.0483292	225.3466492	1044.829306	2090.942302	0.9985335408	0.01368825524	-0.05419441459	0.05623743819	0.017596049	0.0566274306	1	0.7900721432	-0.008257629351	0.00483897304	94	1
4	404.4625789	167.7252135	900.5332505	14276.50304	4446.355708	1254.846969	1801.56849	6392	2911.236559	212.8800488	2883.006794	943.1276398	303.8649747	261.6500792	1279.318122	1568.070217	0.0651686267	0.3174462428	0.09144989005	0.009967049721	0.02316169193	0.01430231288	1	0.05895883691	0.6238676441	0.2980582472	50	1
4	414.6824656	469.3501334	665.1426291	9406.871838	355.3714595	504.1356399	2467.456715	3490	1482.182796	344.1653339	4704.13426	249.4017016	198.6351708	332.1065806	1689.956419	1837.553341	0.06994071163	0.03851322352	0.05521683377	0.009956320571	0.02011465848	0.0322395924	1	0.05761198441	0.04897089916	0.1632943549	35	0.9998441319
4	445.4900297	262.4673557	1.34529044	6657.407967	247.4680832	948.1865821	2135.978697	2556	1094.789474	80.68090661	3193.318209	177.4684296	406.8221779	342.497452	1164.584385	1040.931895	0.0002263166733	0.03642850694	0.1331867332	0.02082961288	0.02797367176	0.02635679745	1	0.007076031712	0.04801878539	0.4192193126	9	1
4	445.928139	514.7451482	1556.076225	9263.008206	1259.740664	337.1958953	3042.563299	3853	743.106383	458.6050651	2622.84988	423.7852539	140.3485716	349.2660359	1064.760492	614.5707562	0.1723207112	0.1372826783	0.03942980758	0.01595480392	0.02104405084	0.02386918619	0	NaN	NaN	NaN	NaN	NaN
4	460.6212193	267.3122346	9025.569778	12609.00322	1259.30598	-367.8941133	1938.278378	5113	5769.414894	2376.998646	3315.778479	349.0137759	366.5494943	259.4346974	1290.373837	3746.419137	0.7144752654	0.1014828531	-0.02935344155	0.03256714535	0.01892841237	0.03250744955	1	0.5662646296	0.173761003	0.02572718455	92	0.9999999926
4	464.3520076	178.4464577	2192.927846	12594.41836	1201.851683	113.3398694	2210.163246	4940.5	1314.855422	416.9062057	2400.264384	282.4880592	131.8688954	263.5899124	916.3949289	798.3454557	0.1748810016	0.09579812611	0.009252285674	0.01028500024	0.01524400681	0.0118205276	1	0.1388291713	0.164648765	0.02974177849	58	1
4	473.4824358	167.5480036	1686.789091	10123.477	66.07073119	558.6192011	1999.604028	3633	1080.682353	513.8070967	2901.450724	140.1982644	203.5180633	228.1418721	1034.71996	985.0996833	0.1728270982	0.006019027642	0.05520198504	0.01543664073	0.0161314226	0.0228888405	1	0.1392470771	-0.01801559077	0.1871466063	53	1
4	476.6766716	316.1957896	1767.996611	10165.32852	348.1010147	727.6869112	2603.841705	3835.5	924.0104167	531.4515503	3206.303841	209.0336133	243.2660792	312.7141408	1176.693256	679.7520058	0.1727908102	0.03537230068	0.07086748459	0.01277131439	0.01930438661	0.02415670789	1	0.1405234899	0.04296966834	0.2429274158	56	1
4	480.3155851	282.5106798	3794.193439	12391.07304	3969.475986	46.44541046	2269.937639	5707	3239.617021	938.5994541	3131.234864	947.3776475	221.4460371	258.0788024	1380.430397	2103.476672	0.3010075306	0.3121196825	0.003672407762	0.01844952236	0.02151297098	0.02146457269	1	0.2411304641	0.6088775706	0.04787158496	80	1
4	506.6224366	686.4149069	1730.515657	5578.87417	1111.648318	96.72003875	2406.683505	2447	681.2105263	686.0220167	2192.436685	489.3513951	129.9280034	169.7272762	912.4300535	591.4299997	0.3205893873	0.2049018695	0.01637419175	0.02178504329	0.02640295454	0.03537800082	1	0.2564666524	0.3889580871	0.09358361459	76	0.9998833498
4	522.2009963	265.7290436	2991.179427	10317.02203	32.65389459	2213.035559	2424.668242	3849	1836.473684	831.1472527	3039.173075	138.8692156	713.6782335	316.264777	1109.366916	1495.607817	0.2869615973	0.004257143585	0.2199203875	0.01982509334	0.01625128518	0.0403691026	1	0.2407648698	-0.01507321081	0.7913261678	71	1
4	549.7056045	62.29585101	496.1695405	6937.575001	1529.240238	238.3800635	1534.419283	3004	8670.086022	160.4438057	1776.602465	367.2346822	100.7427157	214.4206619	719.6277613	6434.616102	0.07017041283	0.2213604891	0.03628012663	0.01372344491	0.02678004082	0.01554498911	1	0.05842002937	0.4240680674	0.1030333316	46	0.9999922108
4	573.7180577	100.5257451	1406.239485	8817.56103	388.8864408	1189.404327	1749.76393	3354.5	937.8191489	282.7193915	1862.345248	159.6096648	287.1393179	197.380809	704.3312276	531.7288694	0.157231662	0.04518099772	0.1392757768	0.01359096803	0.01555616123	0.02159134347	1	0.1326340992	0.06597450686	0.4789132558	57	1
4	593.8521595	523.6728245	1614.98904	10187.07817	1429.145102	155.4697654	2249.506688	4192	674.9473684	408.0779606	2478.562551	409.2199817	134.7494783	200.3567545	984.6569918	506.0847706	0.1635813778	0.1401612402	0.01631928295	0.01212365482	0.01879379863	0.01692870538	1	0.1307302521	0.2561565525	0.05318305084	61	1
4	611.5070582	78.25818113	35.9066986	5606.661963	792.0394083	107.1094681	1389.074601	2269.5	1542.276596	40.90969404	1369.089818	210.9410204	62.70637771	137.8211002	522.9629198	1027.274999	0.007340286405	0.1430121097	0.01879019547	0.007984825839	0.02354713632	0.01282434898	1	0.006449520521	0.2624042464	0.02401444378	17	0.9999959496
4	616.1453886	100.1489311	357.9547403	7153.202799	344.3088611	1386.75172	1587.215971	2776	4923.505263	90.41022381	1304.575395	128.0803593	295.4903486	192.0804644	479.8529744	2336.004426	0.05164251015	0.05119270939	0.1947211073	0.009711442835	0.01675884689	0.01951176034	1	0.05214939951	0.08080550558	0.6475577445	37	1
4	625.0797577	312.9126687	745.9245232	7984.28253	47.53471387	132.718776	1938.232503	2930	3621.697917	229.5164024	2325.494643	122.6698755	98.77127663	252.9502492	821.2016287	2917.009691	0.0911514881	0.006424087464	0.01881591286	0.01011898609	0.0187895052	0.01418984069	1	0.07184077153	-0.01852973645	0.03998441874	30	0.9967589265
5	18.18469901	55.82269498	1374.620738	4434.342283	1014.341221	-31.4686527	1201.283452	1992	1041.37234	310.7015	1036.351249	249.7591132	92.04424684	148.7452132	431.6979201	728.9524371	0.3054539016	0.2287027954	-0.006927529865	0.02886961808	0.03226408835	0.02524824236	0	NaN	NaN	NaN	NaN	NaN
5	33.76306183	500.5635867	32.20599049	5084.490004	402.5073025	308.224813	2204.188837	2048	309.6413043	42.47068401	1972.25625	227.8476658	90.3045281	226.2866994	739.4534569	288.1690431	0.005641950421	0.07713327282	0.05837232399	0.01385935747	0.03319304592	0.03920705553	0	NaN	NaN	NaN	NaN	NaN
5	45.74877244	513.8440569	3259.591054	7109.314221	556.2131324	-27.53730622	2240.738368	2854.5	1381.114583	1260.400269	2841.553158	300.3319767	258.0276821	198.8530898	1106.551457	1551.168414	0.4734165678	0.08250937226	-0.004230385159	0.04176451917	0.02878889359	0.0632287415	1	0.3756533926	0.1362311827	0.05455301197	85	1
5	66.19964474	617.3939077	1737.870647	5538.198007	1050.827513	94.38757402	2359.984172	2469.5	553	599.9379425	1955.989216	433.9541515	138.8396627	262.6315437	832.1623326	517.8707025	0.3057983704	0.1936324873	0.01745166027	0.03312917234	0.03122253505	0.03849652383	1	0.244639165	0.3658631379	0.09339841824	76	0.999955414
5	79.39529562	592.605851	2541.036113	8334.51709	1729.823679	95.26511236	2486.681166	3724.5	1067.073684	593.7447842	2035.191528	466.4568228	169.8669983	212.1213345	861.4852327	766.2467971	0.2987656276	0.2087152165	0.009583281298	0.0218395535	0.02280839743	0.02552668528	1	0.2386818823	0.3965577891	0.06464332801	78	1
5	103.5146446	329.3156919	3432.346735	10883.71046	2499.740729	-30.62762678	2155.440085	4846.5	948.9361702	950.1581231	3246.98807	753.0605938	210.4955345	221.2545961	1370.932357	800.8448739	0.3092664759	0.2267503103	-0.002633310776	0.01976570576	0.02583712528	0.02477219108	1	0.2464423297	0.4331107283	0.02501937886	78	1
5	110.5058033	160.7152534	560.4507919	8254.367923	756.8822684	264.5332327	1912.210711	3307	1985.46875	188.4537481	2599.484642	302.2040627	123.1509668	542.3878097	985.9543823	1679.135003	0.06578582452	0.08419926151	0.03445284245	0.01196702196	0.0280588418	0.01550961399	1	0.05342540263	0.1420407849	0.09109900176	39	0.9999999194
5	118.4900031	118.3328515	870.9196962	10390.1473	194.9661233	38.36502613	1528.888946	3810.5	8758.808511	216.8749898	2000.454375	124.0707719	100.8721354	282.2221502	694.9902839	3964.045312	0.08160427836	0.01966177579	0.003914607112	0.01031541221	0.01357806098	0.01078448965	1	0.06340868482	0.00808750986	-0.01405745784	30	0.9999999991
5	166.7915523	430.324852	674.8666405	8981.383918	2101.387482	267.9760766	2485.597831	3916	2482	276.7736619	3641.10008	866.0409443	103.4878169	283.1732594	1540.002556	2405.377698	0.07410864027	0.2316337609	0.03166099001	0.01245563774	0.03057490688	0.02270953496	1	0.06136349785	0.4449895408	0.08815625331	46	0.9999999215
5	226.2799879	160.1873535	1692.100294	5909.400358	485.7241014	496.7924464	2514.128013	2506	677.2947368	1006.518934	3371.395223	370.2999197	341.6048855	666.3055696	1309.306322	961.7114938	0.2974167492	0.07936562898	0.07990403183	0.04467666573	0.06442742776	0.06804448797	1	0.2408321218	0.1335498062	0.3062312922	75	0.9999746489
5	297.27432	199.1727907	6004.341745	12066.32006	598.5045259	1129.861005	2407.0513	4759	1404.614583	2230.992629	4505.842086	300.0388091	599.6774274	485.6546663	1723.311696	1191.716527	0.4889126735	0.05117294512	0.09042408851	0.0335874119	0.02301690197	0.05509876721	1	0.3937795956	0.07567706325	0.3885980668	84	1
5	301.2838736	770.9009923	4981.728754	5067.93958	-34.46291456	-230.5851527	2144.134918	2051	1331.478723	2083.596504	2192.336318	90.81473893	308.2894517	227.727652	813.3366147	1590.612993	0.9960789979	-0.009290460735	-0.0463061341	0.0635232746	0.03096121722	0.0920868251	0	NaN	NaN	NaN	NaN	NaN
5	307.778996	56.19050821	2216.294132	7528.142191	636.9705371	504.540607	1780.427156	2945	1125.873684	792.4658173	2701.300616	283.8942855	269.644793	220.1813091	1046.212182	1086.519205	0.2898619165	0.09044508022	0.06580540792	0.03104940001	0.03935096321	0.04414301422	1	0.2340171831	0.1557597614	0.2554119644	75	0.9999999998
5	352.4652057	591.1104319	25.05587893	6075.497921	58.83585222	529.3338226	3172.572208	2332	957.172043	44.77805722	2790.251652	158.914434	169.111853	447.476288	1034.632743	1192.26216	0.004562765732	0.01137901457	0.09326383409	0.01014204007	0.04055044954	0.04849761794	0	NaN	NaN	NaN	NaN	NaN
5	447.6515513	18.34438	1082.786186	5947.704107	535.4440705	64.93545402	1627.359295	2387	638.5531915	348.3040015	1967.727408	223.1747415	102.7623096	245.0835795	754.8908276	774.0070798	0.1771654892	0.08786830413	0.01391004342	0.01947681358	0.02825609189	0.02459406352	1	0.1408691304	0.1485348973	0.04634036415	58	1
5	488.0787389	150.6485639	596.4959829	5822.885149	27.20140473	132.7850317	2044.697476	2185.5	2206.2	252.1732219	2560.908497	118.1795924	102.2795275	302.5623178	906.8778322	2565.234142	0.09817391649	0.003907495105	0.02449964334	0.01609234541	0.03439225001	0.02747845027	1	0.07777589798	-0.02348218873	0.06150029817	31	0.948646887
5	507.2353761	193.6905083	7756.846741	7217.519844	738.7061192	-440.4730231	1930.25564	3076	202.6236559	2912.437804	2946.954913	331.5083937	462.3370464	331.162218	1203.7894	172.3547223	1.041952472	0.09766167881	-0.04837957095	0.06680226903	0.03437815666	0.09726808525	1	0.8258834877	0.1645249329	0.0384665779	96	0.9999998303
6	28.57592794	370.8909747	1731.39138	5650.273851	1198.248993	-43.85773974	1955.777403	2486	513.2150538	850.3762008	2813.332484	630.5776043	143.5574938	282.0286476	1179.373246	619.9305159	0.3086472039	0.221614068	-0.007280830346	0.04089031454	0.03912868897	0.03373131431	1	0.2455977792	0.4223622716	0.008434418672	78	1
6	41.69252755	474.726774	22.10078221	4054.684074	906.1437092	166.0511503	1800.408171	1884	199.8191489	50.34283889	2198.458775	486.1408106	114.7685442	351.3371822	914.5275102	251.9956888	0.005975599021	0.2101963167	0.04161827004	0.01716044095	0.05034469231	0.02628219166	0	NaN	NaN	NaN	NaN	NaN
6	44.21633105	345.515406	2623.656446	9426.376633	-2.672826231	694.9560619	2313.090836	3547	970.7526882	773.3797554	2659.630692	142.0588841	287.7958501	330.5554125	968.6253366	815.5837154	0.2923303216	-0.000240405241	0.07376944628	0.02257691921	0.02016285127	0.03519558532	1	0.2355816403	-0.03033800163	0.2809279873	70	1
6	90.54897691	312.1837677	6809.596528	9848.509041	1421.222284	-403.0617834	1991.37785	4229.5	3388.4375	2070.9665	2900.823418	474.9666237	352.9165125	219.3411132	1196.350515	3116.015167	0.6904864312	0.1511046441	-0.03882520673	0.05335944178	0.02540791975	0.04828414245	1	0.5470445743	0.2754221241	-0.0116274815	93	1
6	100.7124677	742.2540387	52.57441387	3615.515964	519.4050636	20.61881206	1308.854962	1516	1040.505263	43.14882786	1529.036029	247.340061	62.67157485	277.00897	604.4580635	1282.304582	0.01786636597	0.1572887275	0.005628159762	0.02146062959	0.03133001169	0.02208673331	0	NaN	NaN	NaN	NaN	NaN
6	135.9733091	735.3110538	1871.342367	3753.177509	179.0322652	314.4292642	1440.308553	1515	885.5106383	746.0768229	1559.319669	100.2294313	195.2264675	264.0531061	582.5178802	891.9311867	0.4990798941	0.04833409514	0.08421647447	0.05289596267	0.02769598509	0.06266826023	0	NaN	NaN	NaN	NaN	NaN
6	162.4496644	466.0715638	39.28587429	7082.361135	338.7651858	174.8569964	2181.980816	2735	852.8913043	46.26742647	2695.226876	207.6266067	94.37285631	277.4640649	1000.722196	918.0002329	0.005847787792	0.05107124972	0.02668341355	0.0084480895	0.02301765147	0.01234227029	1	0.004841315177	0.07373015845	0.0482805576	7	0.9998585651
6	187.0107637	374.6317184	-34.47539798	8067.376634	1151.028678	557.0973591	2773.215308	3469	720.7311828	87.99610113	3251.268874	557.9062828	214.9785936	1324.177761	1285.860666	780.4959424	-0.003824598241	0.1380214661	0.06902967569	0.01416379125	0.03196241327	0.01923228769	1	0.0007410656059	0.2542312166	0.1969896507	18	0.9999918708
6	193.5117368	655.2247842	2192.853781	7022.417152	310.4164629	430.9709047	1920.28049	2751.5	1435.709677	800.8735521	2709.123899	160.1809518	217.5126558	220.0580048	998.7310777	1534.833574	0.303663679	0.04228133164	0.05819973647	0.02860882069	0.01983440855	0.0343267824	1	0.2440363694	0.05641234656	0.2305683658	73	0.9999999927
6	228.451848	523.7196082	-30.01156788	5163.059974	-18.32247276	788.0319919	2475.995978	1978	1354.382979	47.96382715	3119.871314	97.77112733	428.8535431	452.3528179	1117.451668	1839.199371	-0.006327358108	-0.004532112469	0.1463201625	0.01170773475	0.03918630525	0.05059875663	0	NaN	NaN	NaN	NaN	NaN
6	238.4777244	404.621253	30.25182826	9918.979819	1440.130647	263.423111	2321.884556	4044.5	1171.763441	62.64162056	3908.743373	618.6779599	107.8663437	312.4196364	1547.061464	1062.148401	0.00339959782	0.1487660395	0.02617159692	0.009186673327	0.02997193481	0.01500373418	1	0.003843746552	0.2745432209	0.0490821986	17	0.9999999999
6	261.0432363	580.2908212	2962.273629	9437.02322	-16.48160516	-25.32714957	2254.533199	3502.5	588.6526316	1128.430872	3617.755982	131.4704119	170.8438234	333.248841	1284.643399	691.8505061	0.3148740506	-0.001836674208	-0.002029696632	0.02069814273	0.01843589487	0.0255789218	1	0.248642018	-0.0367773467	0.02103551397	69	1
6	269.2999453	174.8700194	175.4577148	3061.964944	118.8664597	871.6458845	1946.761119	1283	433.7789474	169.0236546	3168.652714	177.8875935	689.7697565	414.2764139	1180.432258	671.3211835	0.04888531162	0.03873501303	0.2286148041	0.03920418921	0.05721219669	0.1213960238	0	NaN	NaN	NaN	NaN	NaN
6	288.4830881	69.87699081	-69.19307891	6710.437786	-40.13595057	1540.868023	2215.908598	2455	507.3913043	70.07007087	2067.266161	113.6957161	482.8908307	278.1787149	729.8919399	613.842625	-0.009856214055	-0.006852619558	0.2234779922	0.01103812258	0.02077264129	0.03660580405	1	0.004423551014	-0.03722251255	0.7313962863	5	1
6	289.55229	33.15604983	-48.26078488	7195.245362	689.6063272	840.962984	1742.237693	2830	2522.917526	75.93340633	2254.380562	244.8003612	260.5017021	782.4061569	841.1666227	2695.881271	-0.007477469282	0.09966106683	0.1134924873	0.01513742107	0.02799180552	0.02196143099	1	0.000308193401	0.1772092514	0.3504795787	14	1
6	299.1533018	597.9997788	2763.461991	9507.168901	2881.420276	-53.34882084	1925.980826	4400	925.5894737	1127.881614	3806.986924	1190.890952	190.624407	382.8790596	1692.321174	976.589174	0.295433958	0.3102514817	-0.007922929625	0.0241538292	0.03274226789	0.02683929492	1	0.2359245021	0.6045705511	0.005872540218	80	1
6	303.5424991	78.21380715	2358.586901	8060.107932	296.0773919	517.1966508	1982.07956	3074	1130.537634	809.4681851	2678.262007	187.9992695	262.633919	217.1831623	990.272175	1210.928323	0.297085806	0.03719308975	0.06059021813	0.02823062308	0.02934600687	0.03775248207	1	0.2388987911	0.04606284446	0.2371734282	73	0.9999977711
6	333.9148832	769.1369099	284.3832368	3503.012282	144.91381	44.7190503	1582.263665	1385	1282.989691	127.3507365	1519.549319	100.8136845	69.6222256	204.4878107	551.1714295	1677.353139	0.08255903951	0.04621350759	0.01392738367	0.02068292509	0.02925747827	0.02900548778	0	NaN	NaN	NaN	NaN	NaN
6	349.2698484	132.398724	-7.970183114	6850.014196	223.9310291	520.9304409	2481.935522	2622.5	587.5913978	82.67019722	3171.152137	246.7794544	249.7453269	1065.987204	1155.082892	756.4955995	-0.001431002913	0.0349222261	0.07352683594	0.02882266295	0.06676081651	0.04783098043	1	0.001897340446	0.04247228061	0.2099478594	8	0.9999999942
6	363.6625668	19.16462941	27.2714169	4644.613933	-5.064731471	178.384549	1690.973037	1774	849.6105263	35.4073286	2061.063988	106.3861462	95.45685854	278.0885982	724.509007	1056.365047	0.005656031341	-0.0009496536787	0.04018543053	0.01197220783	0.03679335845	0.02080251182	0	NaN	NaN	NaN	NaN	NaN
6	367.3310527	87.84130067	1148.978505	6888.535077	934.3981137	129.5887571	2171.758748	2867	538.7263158	465.9784528	2812.302826	393.6578222	115.6520453	360.3719785	1110.48928	864.2832283	0.1705295935	0.1378071268	0.01992268165	0.02009687233	0.03264535004	0.02505328875	1	0.1364738851	0.2514527022	0.0674046951	61	1
6	402.7899099	657.1480904	1453.077977	4575.017771	1052.32252	17.04907167	1950.299299	2111	556.8315789	840.0718517	2669.104044	617.1083838	124.1098873	289.7396123	1138.95625	651.221988	0.3232834514	0.2339338213	0.003507950932	0.03101657848	0.04993498005	0.04809474298	0	NaN	NaN	NaN	NaN	NaN
6	422.7665559	549.418534	23.52545379	7047.900078	12.64423087	118.8513917	1840.190715	2555.5	421.5638298	41.14832809	3428.602013	118.4562675	83.02490432	223.2546978	1195.290368	387.5418689	0.004099006453	0.001923221468	0.01692281047	0.007306962967	0.02504183491	0.01745022042	1	0.002323491257	-0.02770080473	0.01208903276	1	0.9999999979
6	441.9460326	538.6967215	-64.32893988	6264.190781	-72.50905792	1534.241635	2537.187853	2389	228.0842105	73.27295572	3437.829311	119.2077954	816.5915645	520.435278	1213.385017	185.3123679	-0.009245349391	-0.01304329402	0.2432034906	0.01424809319	0.03221021066	0.05122137615	1	0.006118415266	-0.04913862727	0.8003852766	5	1
6	500.600918	71.87676299	311.4449586	4127.884442	609.1309016	62.37686565	1570.906963	1750	572.8510638	210.3638788	2674.983472	391.8034944	76.4807641	200.8617346	1042.981548	940.1527782	0.07574235008	0.1417640524	0.01868671368	0.0324428178	0.04916144464	0.03320805786	0	NaN	NaN	NaN	NaN	NaN
6	526.430382	264.8045082	16.64731973	5080.672161	1584.314082	180.358175	2004.784108	2403.5	562.9684211	63.40765791	2986.788289	926.147621	101.5912486	322.3059511	1330.123371	718.5189326	0.003920498433	0.3071299436	0.03588868287	0.02054608374	0.0575476445	0.03939241856	0	NaN	NaN	NaN	NaN	NaN
7	9.799174597	278.4192982	746.9650214	10934.71407	1614.2822	46.04523587	1310.790993	4395	4361.247312	169.9832768	2359.257097	384.1392192	91.11861643	253.1129735	927.0862045	2580.827962	0.06760135012	0.149482149	0.004708138841	0.009334751859	0.02004545651	0.00910240048	1	0.05361432831	0.2750154208	-0.01044246208	42	0.9999999995
7	13.4674641	251.2824437	3192.490581	10993.3947	596.6203804	600.3065431	1561.9185	4199.5	5714.935484	648.6653802	2090.935732	154.1720751	239.7669262	165.5954621	763.7007324	2942.806708	0.2951082281	0.05618132769	0.05207371424	0.01741424676	0.01424076741	0.02204983634	1	0.236966335	0.08475009772	0.2075037785	73	1
7	15.91145175	99.95875703	534.7824596	8807.464909	868.7732107	214.5759706	962.9142327	3346	9989.212766	104.1900879	1129.818279	150.8135623	87.12203956	139.1466899	431.1432242	2848.092023	0.06237836345	0.1002694657	0.025969371	0.008864308903	0.01585087906	0.01025517558	0	NaN	NaN	NaN	NaN	NaN
7	19.47256822	301.8089535	668.1992021	10907.41425	690.8149957	373.0547153	1498.53738	4237	10683.46809	168.3153398	2211.801321	187.227469	129.617092	216.7108815	810.8990322	4334.626639	0.06184695654	0.063604797	0.03336474281	0.008092925968	0.01544435081	0.01109031148	1	0.05000963181	0.09966753005	0.08566287884	35	0.9999999999
7	22.33786525	549.244682	2019.798866	6625.622926	296.3734524	375.8789508	1775.857361	2556	2739.494624	589.3339504	1817.32657	131.0258504	200.1191423	202.1070283	676.4145274	2918.000654	0.3080349808	0.04456882328	0.05486191331	0.02349011028	0.01873384295	0.03423846582	1	0.247326808	0.06096947152	0.2200206702	73	0.9999999931
7	22.54505659	571.8369591	-62.13843095	9568.875538	156.9123197	1045.05771	1585.736213	3445	5857.85567	44.84797912	1920.695618	122.0335986	225.0987054	200.1154405	671.7116626	2580.579295	-0.006980939062	0.0172651149	0.1079840674	0.004822347505	0.01441522588	0.01415794036	1	-0.0004824668443	0.007601795035	0.3286315938	4	1
7	26.28560309	335.4707311	26.57496149	9628.872704	2217.006447	138.782276	1687.771068	4170.5	2378.366667	64.37970137	1767.388779	442.9217137	78.15999019	205.6455895	732.420117	1355.820407	0.002783373379	0.2271805157	0.01427224021	0.007388278366	0.0202367161	0.009408678538	1	0.003377498074	0.4352504664	0.009840958432	20	0.990076812
7	27.13978256	232.7924173	412.3580437	6243.299063	594.9211837	614.6228657	1718.134671	2516	2472.221053	158.6253373	2050.878451	227.7340599	219.7064171	210.0625519	771.305774	2298.6868	0.06959922341	0.09690890158	0.09613650579	0.01618243894	0.02181386912	0.02589196265	1	0.06056513318	0.1706971297	0.3083426333	40	1
7	29.31328751	415.2478896	674.8602966	9370.824766	2786.044619	287.969675	1728.130373	4247	1151.967391	207.3843892	2438.994043	751.8135258	145.4058145	237.0945662	1074.037931	843.068629	0.07441755915	0.3096330688	0.03365565665	0.01337027078	0.02762181321	0.01784863777	1	0.06252510239	0.6054129349	0.09775748215	49	0.9999998272
7	31.60045303	599.4226383	597.3002984	8920.911468	541.325718	758.1174288	1424.644733	3338	6892.923913	131.9018493	1704.203052	135.5028316	187.3250593	145.2193826	629.2004473	3152.766067	0.06574923095	0.06085717838	0.08725706866	0.009235641116	0.01312106221	0.01573721277	1	0.05656229511	0.09622810623	0.2751527518	36	0.9999898912
7	33.78672109	114.3015223	450.3957549	6832.18182	369.8497124	570.6106813	1309.74866	2588	3126.892473	106.7619898	1401.603723	128.0889108	168.3411234	187.1272134	512.6598554	2058.373263	0.0652212751	0.05630321344	0.08299446471	0.01167975395	0.01993263489	0.02133195141	1	0.05582116198	0.0866922879	0.2599562169	36	0.99999948
7	33.89283512	322.5536	1872.899435	11561.07504	104.3345204	1535.767159	2189.370868	4164	1741.566667	365.9526556	2040.922231	139.0283284	319.4792916	238.6764733	743.7620324	678.7795732	0.1675859021	0.009667784367	0.1361304096	0.01252831153	0.01336977492	0.02484274841	1	0.140321804	-0.007177702127	0.4692577063	54	1
7	34.51115487	526.5916198	3615.00749	7342.85245	323.7636328	564.2351264	1888.203673	2898	1697.083333	980.5270624	2051.928682	164.3267218	273.4841271	255.0257852	776.5046904	1750.120686	0.481195241	0.04619938286	0.07020071227	0.03696094946	0.02033167521	0.0479882886	1	0.3862786007	0.06463555236	0.3157778697	84	1
7	39.00281315	649.6141749	29.77950375	8204.680833	1857.117505	36.83701943	1052.921095	3488	3128.152174	54.21202389	1392.702957	325.8549337	56.38485568	241.2685802	557.8829937	1130.666116	0.003665778937	0.2303262338	0.004603840655	0.00698227396	0.0209988531	0.007414747393	1	0.003489378994	0.4413179108	-0.02368341873	20	0.9999987408
7	47.13233261	596.3018326	7875.731738	7734.161318	515.0943105	-572.6776912	1626.929188	3187	7838.6	1791.391725	1804.740064	147.3630435	333.4300719	181.676677	684.5275573	4217.963576	1.027585826	0.06628310918	-0.0699866712	0.05196160067	0.02080913349	0.04705587873	1	0.812729867	0.09915832529	-0.04167167466	95	1
7	48.48157635	96.01618303	54.01807711	5912.137126	1280.420988	64.09668905	1225.868118	2507	950.6847826	52.5604192	1360.23381	308.7561231	63.56940672	209.8257485	556.9131616	738.7683533	0.009969063663	0.2276553575	0.01221987058	0.01096998134	0.03491709082	0.01178671299	1	0.008974522311	0.4361290663	0.00441632437	20	0.9999594408
7	48.49202327	177.2964589	-12.71065528	9940.933644	3232.223971	74.44083094	1360.999851	4541	2657.378947	65.33240038	1684.023219	538.6246017	73.35241341	233.6272559	731.162004	1336.971532	-0.001564547107	0.3277170208	0.008162138194	0.006883238521	0.02141680264	0.007760311215	1	0.0005345588781	0.6416784803	-0.00932063227	24	0.9326378235
7	49.51854169	568.282299	-0.3578763723	11177.20731	703.0329352	96.94663647	1378.765088	4183	3764.4	46.2510254	1866.411761	155.9510701	74.45217071	188.2849231	672.1382864	1480.330745	-3.13706775e-05	0.06310164268	0.009149996208	0.004479573976	0.01256379943	0.00659725566	1	-0.0008503753079	0.09775065444	-0.0141235468	6	0.9999951186
7	49.82425428	699.1084899	2006.309151	6648.476179	1943.00732	-149.3657593	1159.324278	3008	3242.354167	405.7053091	1337.087972	403.7667854	143.8473952	164.0497975	581.3567776	1639.595136	0.301415098	0.3025635138	-0.02300526221	0.01909134648	0.02698010647	0.02407018412	1	0.2396401949	0.588135428	-0.04571783499	80	1
7	50.21871951	720.8459492	931.0228389	5573.607052	828.5013393	-6.77772154	1314.838347	2346	816.3541667	191.2654913	1043.31296	188.6824503	83.62149232	154.7146831	420.4117293	474.7621671	0.1716525326	0.1555989515	-0.001114477822	0.01824294984	0.0236412859	0.01633767072	1	0.1361928072	0.2871600156	-0.005376184883	61	1
7	52.64986727	625.6175411	-56.3804547	8681.585372	1988.944705	896.8986197	1433.426774	3729	3049.417582	59.83113023	1581.744875	393.3619036	169.5856062	174.2193647	673.2054341	1087.323401	-0.007029268062	0.2323527582	0.1041182888	0.007084657853	0.02009062318	0.01240415447	1	0.001400237756	0.4495951922	0.3221058069	23	0.9999999946
7	60.60808284	40.90791377	517.7389913	5899.189586	73.55937178	-0.318323382	1092.177798	2132	3320.787234	123.8480146	1244.450971	89.06877021	77.17916849	151.4531325	427.4884814	2322.499293	0.09086696335	0.01202487581	-8.331902795e-05	0.01255660773	0.01793784417	0.01477209604	1	0.07045315916	-0.007792863392	-0.02605255375	30	0.999999996
7	61.32410074	412.5223094	4123.915435	14177.38942	3174.943991	-218.3554861	1428.360121	6122.5	6960.159574	810.0645194	2741.251402	590.1012949	205.1362584	182.4113158	1132.598963	3350.068692	0.2895035379	0.2174605883	-0.01447121265	0.01556232758	0.0156358015	0.01593409314	1	0.2298419734	0.4135633693	-0.0215136971	78	1
7	62.64709979	480.8152488	54.20046189	10411.39594	903.9212231	286.3987814	1789.301556	4009.5	903.7234043	52.03171404	2074.505701	243.5398443	102.2237808	239.983242	789.7099621	545.2153842	0.005171972559	0.08720730914	0.02741572593	0.006036645508	0.0138403477	0.009831724323	1	0.004714717472	0.1480458301	0.05185867493	11	0.7010748825
7	63.58653808	131.2566468	1181.291518	7511.614002	309.5270531	1024.586218	1811.860988	2883	635.5638298	343.1009351	2197.149814	138.9776819	353.8205203	263.1055576	804.7765153	665.6213939	0.1556970857	0.04432166101	0.1369250899	0.0183206855	0.02199868894	0.03978403887	1	0.1312514885	0.06411413161	0.4702850533	57	1
7	66.51458297	620.1473773	496.250449	6900.457676	1473.305439	279.8350169	1687.12533	2951	6335	182.765132	2298.026944	484.4416699	116.6787126	208.7350829	932.5731813	5684.497096	0.07320014041	0.219205347	0.04331763986	0.01276500558	0.02487972734	0.02115863529	1	0.06126524668	0.4199216063	0.1283306951	46	0.999938757
7	67.7982098	543.1767444	7.249755833	10748.16792	1681.324482	122.8596982	1645.098015	4402	4559.723404	51.36038548	1973.126558	319.9481676	81.08999562	216.3974021	775.9640999	2140.889366	0.0007048385094	0.1533456192	0.01179652333	0.005136251732	0.01578829518	0.007313907021	1	0.0008171683524	0.2833712419	-0.00173755333	16	0.5982976613
7	67.73606808	592.4103293	-4.370422694	9965.322632	502.4052661	268.7482005	1620.033893	3712	5825.393617	45.92026946	1962.568924	157.8747715	83.98470017	179.7930504	706.6926933	2359.243765	-0.0004025114761	0.05140137673	0.02621664116	0.005044462628	0.01437401796	0.007503537194	1	-0.0001646916516	0.07440102808	0.04514097281	7	0.9993916541
7	74.76575301	231.6053498	820.1996267	13292.6195	678.9714209	454.3223339	1841.320714	4948	4487.042105	285.5329766	4121.391797	255.6293708	172.4165675	245.6052622	1486.089113	3071.912184	0.06462200824	0.05131171065	0.0360099493	0.009401032255	0.01811023866	0.01662578068	1	0.05226672552	0.07450052002	0.09519386598	35	0.9999999912
7	78.5290762	166.2305014	1543.994758	9365.627173	2766.822247	32.51860957	1745.107051	4290.5	1126.655914	440.1041679	2552.691956	750.5591073	112.1841339	298.6853383	1112.177849	807.0353488	0.1662848843	0.2939705664	0.003532256567	0.01892825723	0.03300461707	0.01425600359	1	0.1336122016	0.5718092293	0.01409992894	66	1
7	80.80453358	496.5463751	5616.163123	12154.76125	3789.96333	-296.1217398	1800.721072	5678	7040.654762	1076.655937	2252.226855	658.0941969	236.7384067	200.5729061	984.7005449	3183.282036	0.4756758788	0.306952823	-0.02387817221	0.02095145461	0.02137271413	0.02028190216	1	0.3784522144	0.5968040217	-0.006347452576	89	1
7	85.34846004	290.6939985	10291.2432	14819.4089	309.3790233	-535.7323117	1769.366568	5578	9445.397849	1990.20647	2896.242099	165.8022764	415.3633263	234.2616913	1067.585935	4056.475444	0.6924137923	0.0215503679	-0.03263203753	0.02905532042	0.01346844061	0.03346041891	1	0.5476717491	0.009350577952	0.00629088336	90	0.9999999996
7	86.64849316	648.5653553	48.68203361	7458.988067	1087.884233	86.08285411	1537.766697	3030	2260.638298	52.23765493	1854.587022	315.7260852	69.89924446	182.7754046	728.6792418	1441.895033	0.006954405647	0.1434535426	0.01303001447	0.008074939227	0.02270846339	0.009779907445	1	0.005775502745	0.2630755513	0.003773563515	17	0.999980898
7	88.53527174	35.21283366	1147.230466	7326.562357	1028.010185	-13.79497017	1194.355651	2935	1086.826087	239.5139211	1452.714043	233.7273564	95.95082679	184.4748898	556.2377736	713.9433229	0.1573242466	0.1467392211	-0.001939951576	0.01728169883	0.02341145465	0.01493520875	1	0.1246356807	0.2689394582	-0.01203112817	61	1
7	89.14863907	319.5615894	4815.796873	16030.82784	290.0151354	-217.0601418	1705.169336	5810	2638.458333	1216.520117	3734.883056	190.04616	246.7542513	193.3592822	1368.753734	1582.546881	0.3037594383	0.01825821161	-0.01350329851	0.01839343484	0.01379677694	0.02034664523	1	0.2392512645	0.004079937499	-0.02116540321	69	1
7	89.13598297	526.3093911	5624.883047	8048.110552	1199.303278	-312.552337	1942.897572	3442	2240.8	1908.514168	2749.55583	416.459136	337.6841538	214.4662312	1128.769997	2033.754465	0.7059882267	0.145558219	-0.0369133826	0.03450919811	0.02989480577	0.05979588223	1	0.559461194	0.2640706992	-0.001355355263	93	0.9999999653
7	91.60540697	188.0575323	0.3859714893	12592.52538	3997.486912	117.3841649	1538.881643	5739.5	2106.526882	74.72695386	2016.419563	572.9614709	91.44897023	253.8693972	832.3344153	751.6627741	2.439927117e-05	0.3123234786	0.009993806518	0.006424233569	0.02377587089	0.007289597718	1	0.001763057382	0.6101066294	-0.003026115147	24	0.9314081987
7	93.11198617	502.4549409	5333.372427	11611.47245	3544.02416	-264.9280512	1882.297404	5313	4285.214286	1139.494673	2342.422481	665.9302138	242.2308897	185.2836276	1014.725407	3026.598568	0.4635120386	0.2989350552	-0.0225783142	0.02360857599	0.0202372342	0.02447595603	1	0.3687647887	0.5803977065	-0.005010711789	89	1
7	98.31616438	208.2471211	2096.907587	13349.82162	1293.251349	616.1095961	1611.176695	5185	2321.228261	489.2938138	3035.443715	286.5678765	251.8914625	276.9887181	1115.667084	1384.726974	0.1566650301	0.09586785251	0.04415309275	0.01222780966	0.01763090047	0.01801933824	1	0.1265664696	0.1662604511	0.1474831331	59	1
7	98.66736439	718.5967936	51.77167238	6671.29422	1004.386538	56.9004995	1173.239002	2672	2123.645833	45.76316988	1557.584046	265.8405504	62.6521083	179.4500614	623.5491812	1380.106601	0.008667602865	0.1509772196	0.00871535776	0.007325201217	0.0190013579	0.009307851223	1	0.006938282967	0.2783613131	-0.01066736184	17	0.9999999999
7	102.9306474	159.0275265	-59.51044872	11146.44655	1719.725718	631.3927959	1660.070512	4548	2583.376344	58.55881895	1961.292341	340.5886355	137.9324857	196.9648576	768.315179	1107.98085	-0.005723741231	0.1580582894	0.05332814487	0.00623637101	0.01911375489	0.009222493821	1	-0.001581173717	0.2947784527	0.1422243768	18	0.9998776555
7	102.2824176	263.5337074	-165.0471079	11161.96099	500.2509238	2495.323783	2214.410712	4238	1618.419355	75.04999396	2623.84524	154.1832226	604.429852	234.1415245	949.9736325	951.5428127	-0.01545649525	0.04511039186	0.2212267047	0.007743004235	0.01454329817	0.03127551707	1	0.0003413975923	0.06951469585	0.7238527334	10	1
7	104.2086341	606.5039232	-16.83614462	11850.76787	1062.606135	642.7589364	1571.847543	4594.5	1942.849462	63.05707165	2432.809879	290.3901192	162.6831105	559.7308905	927.819931	981.7857836	-0.00153837571	0.09040395417	0.05374980793	0.005785983394	0.01594875961	0.01369622743	1	0.001097607418	0.1557121944	0.1425087054	13	1
7	105.1971158	419.1851138	4570.578859	14235.34686	659.2553688	-211.0202289	1946.862788	5450.5	5277.670213	1000.614757	3080.924632	180.1835378	216.7346434	219.4097833	1114.125525	2732.175774	0.3136630058	0.0512482066	-0.0129865107	0.01568959777	0.01216829902	0.01826704773	1	0.2475070506	0.07190009336	-0.01587731975	72	0.9999999135
7	106.7358505	701.7248732	1141.502576	6848.234966	1012.95439	278.8017086	1574.308071	2897	2540.115789	282.7076528	1586.833038	370.5480301	169.2846514	1832.781961	624.1979567	1648.396506	0.1616864131	0.1441191589	0.04505057271	0.02018789488	0.04996227771	0.02749051963	1	0.1311113985	0.265477621	0.1534169689	62	1
7	109.5208659	103.2492843	2479.581195	8534.394833	1883.585036	522.786339	1671.703921	3739	2553.741935	594.9721072	2104.281198	445.7100564	224.4993863	211.3172943	868.6934995	1897.2865	0.2867820338	0.2244478551	0.05725427396	0.02524801336	0.03019151875	0.02982080494	1	0.2323648467	0.4308811678	0.2291057833	79	1
7	109.3029381	558.4586776	36.8119675	9384.399745	66.81556292	137.6170169	1736.509826	3356	868.1894737	39.78484825	2280.409418	116.9927152	71.44151159	185.7895491	791.76521	466.7364123	0.003849167762	0.007200096512	0.01442878175	0.004855494339	0.01342735297	0.007946976859	1	0.002017040728	-0.01695530908	0.003471019358	1	0.9999999998
7	112.7154509	12.86020441	2104.341207	7125.289052	1571.411476	-110.1858159	1146.633285	3040	1580.787234	366.2504293	1205.696465	293.4811361	128.2111545	148.3817078	500.6574077	818.1180196	0.2967900901	0.2209215857	-0.0173528082	0.02043242019	0.02286412799	0.01972610153	1	0.2354960616	0.4205462816	-0.02971887739	78	1
7	113.6550451	366.2874747	1050.842356	15830.15811	2598.148022	54.45370958	1506.15219	6322.5	9693.032258	254.7447618	3049.991681	552.6985997	117.7728214	230.4373479	1236.475265	4279.242104	0.06561903256	0.1669928954	0.004163719652	0.007099254758	0.01691817309	0.008510063188	1	0.05217673782	0.3109932231	-0.01225775712	42	1
7	116.5541014	467.1183702	2263.29718	12209.14867	2846.510954	25.91290546	2087.077486	5370	1576.265957	528.0601531	2916.826891	650.9737634	145.9627921	305.2302896	1202.151967	1199.841371	0.1833802227	0.2297121005	0.002133724952	0.01272727159	0.02148233693	0.01374600324	1	0.1464926571	0.4396253637	0.01125650656	64	1
7	121.3330196	519.6308643	5552.629413	11861.95684	1229.338665	-268.5044966	1875.211128	4723.5	8755.315789	1490.504196	3037.017746	314.0112529	279.0316333	204.7307674	1165.068054	5410.028873	0.4805127014	0.1037914586	-0.02022356819	0.02582290332	0.01853913052	0.02831261274	1	0.3804909714	0.1793098509	0.0009901365638	85	1
7	123.3384037	320.4936693	-8.3085607	13047.52944	4372.733597	217.5941223	2058.663548	6026.5	1704.702128	82.43723566	2437.565178	792.331396	81.62243221	294.3376697	1064.142392	956.7620779	-0.0008561299229	0.3354864629	0.01702461199	0.006884288917	0.0212226036	0.006757550708	1	0.00174821621	0.6580131118	0.02212494608	25	0.9297271804
7	126.8414866	22.51550467	4877.874955	7194.015298	1105.264736	-309.9629668	1213.991742	3044	6932.606383	941.1980769	1419.00211	237.4325183	256.1951715	178.7017653	560.8892473	3702.740668	0.6618540116	0.157982437	-0.04162224088	0.03154356642	0.02338259885	0.04014352185	1	0.5241239195	0.2894980254	-0.02814057226	93	1
7	130.785987	50.09927933	5489.741	7929.267531	845.6076819	-441.9726635	1208.780526	3247	4368.136842	1273.694821	1870.144025	211.3630462	257.7930067	173.5225067	715.5741395	2891.593603	0.6865978321	0.110365446	-0.05294583595	0.03841187477	0.02183867849	0.03960937418	1	0.5426260544	0.1911016959	-0.06332474937	92	1
7	132.4901594	163.7041644	-119.2152263	12404.96225	1935.049037	1386.665457	1945.131182	5044	2486	73.83090781	2183.171214	346.1439197	256.6300542	237.40386	853.5486054	941.9284655	-0.009673323518	0.1555081147	0.1133210704	0.006542804007	0.017091986	0.01276332032	1	-0.0008886687024	0.292010109	0.351168698	19	1
7	135.5718005	108.3601161	16.002137	9766.812435	450.9851929	552.878784	1833.894442	3662	1625.787234	51.97002827	1821.932699	140.1671746	137.144405	360.97345	649.5802004	913.4067376	0.001842936238	0.04569298621	0.05537126997	0.005497723658	0.01517535917	0.009170787073	1	0.003444630998	0.06386105596	0.1475459335	8	0.9999999994
7	136.2902878	514.3121738	2380.256997	14379.17381	759.0792421	728.0240038	1998.57695	5373.5	2760.032258	581.5763593	3144.895026	160.1407295	255.2732688	229.4006683	1104.332485	1609.092179	0.1682130184	0.05410392886	0.04863355946	0.01229989475	0.01454375382	0.01608222904	1	0.1356333426	0.080570133	0.1646050821	56	1
7	138.3131472	304.0678061	-121.4745226	8935.159835	806.5339841	2258.628168	2720.927229	3660	535.8947368	108.3931677	3082.854182	318.9426012	798.0095031	391.6870474	1185.972128	388.6228953	-0.01493719688	0.09524627711	0.2535037395	0.01454618286	0.02812753037	0.04380526619	1	0.003340201125	0.1739044595	0.8385896542	15	1
7	138.5882318	439.9653091	-159.087789	16083.29851	872.677754	1828.932135	1892.53452	5928	4824.903226	58.16293443	2770.747064	237.3690301	338.5262378	187.2935615	1030.060553	1897.011466	-0.01009299613	0.05687335061	0.1155538531	0.003918160376	0.0116359411	0.01155544808	1	-0.002074390568	0.08934076129	0.3556642211	9	1
7	146.1907029	349.5971588	2426.473251	14055.30888	3371.477837	38.81999398	1895.008582	6164	6144	546.5956972	2972.640451	717.1876708	149.9114907	217.7086636	1246.019927	2823.369295	0.1743773643	0.2385004328	0.002722503839	0.01395459552	0.0169902596	0.01262602658	1	0.1394471783	0.4577320659	0.01141959226	64	1
7	147.0285434	568.8350361	11912.82343	11374.9442	1232.312226	-836.3059208	1804.678904	4777	2098.115789	2587.82099	2614.796848	274.6871919	449.8567449	264.2905994	1023.797779	1299.053238	1.038442214	0.1033540402	-0.06769817511	0.04590538692	0.01708286549	0.04422325121	1	0.8219000201	0.1754387042	-0.02981797414	96	0.9999999999
7	149.6763083	236.594125	3490.202308	11103.34144	3638.992895	-93.74240357	1836.471745	5274.5	1617.03125	999.5692127	3346.585569	1073.620343	214.0697568	257.7641606	1488.645874	1054.99541	0.3022280524	0.3177082356	-0.007318417251	0.02309590894	0.03125302642	0.02310244191	1	0.2414511631	0.6199117188	0.009880218414	80	1
7	149.3437611	490.9631352	906.5318923	13876.86156	4558.511806	430.901096	1852.840608	6375	5178.191489	214.0621548	2681.211033	846.0069568	141.1444367	216.1101822	1174.297461	2276.482805	0.0672259841	0.3292603009	0.03072726956	0.009547763295	0.01971176739	0.01050707436	1	0.0568053673	0.6456530616	0.08640295369	49	0.9999979027
7	152.8625156	129.2224604	2188.503523	14317.9744	649.8961915	1895.939153	2100.154595	5316	3466.948454	420.9587771	2396.561738	185.1042042	387.565054	248.3835211	835.897553	1587.640232	0.1561306153	0.04688025592	0.130431707	0.01194479276	0.01532830388	0.02070252317	1	0.1312043803	0.06910600712	0.4477457267	57	1
7	163.7042162	25.20088341	2071.923538	7329.05146	77.12959814	1355.865084	1628.966874	2725	1717.590909	439.9219625	1411.405135	121.2900993	370.8300389	212.9238444	507.932818	1145.19068	0.2804177269	0.01067040059	0.185397164	0.02159371204	0.01999856483	0.04134887105	1	0.2333925062	-0.003297144306	0.6691102056	71	1
7	169.7136763	460.4752465	4345.224352	14527.03491	787.7316773	1034.917619	2318.209893	5573	7774.694737	922.0615536	2870.857366	246.9515236	300.0168437	544.9455282	1050.470409	3850.234434	0.3098603967	0.05652708435	0.07146181388	0.0168980464	0.01553579049	0.02194233927	1	0.2499710148	0.08623109757	0.27895629	73	1
7	177.7203214	265.2772667	3841.912857	12408.65056	2849.359575	-88.61025942	1865.755863	5393	1634.6	1201.591172	3794.351697	876.0190773	215.3750741	226.2740685	1588.770162	1151.089765	0.3070290121	0.230378761	-0.006597103784	0.01923396018	0.02719094253	0.02337699771	1	0.2444411352	0.4404107837	0.01072087776	78	1
7	178.5309114	25.33539865	1645.821578	10536.39679	1562.112764	-59.39780574	1117.318287	4124	3750.238636	326.0717874	1823.94931	278.702355	121.7163246	189.5327863	696.1818362	1576.495612	0.1576196389	0.1497281113	-0.006227561071	0.01344453127	0.01979068384	0.01266082399	1	0.1246249603	0.2749068344	-0.02686933807	61	1
7	178.6699992	327.2683122	4688.383195	15404.64963	1657.051776	-100.3393418	2006.870881	6157.5	5845.032258	1265.681953	3761.633684	443.1716186	265.0812158	216.6626317	1469.135603	3380.723586	0.3092539138	0.1135230904	-0.008872826812	0.01736559224	0.01645486103	0.02116850876	1	0.2448879202	0.200094792	-0.0005169124358	74	1
7	185.0424844	208.2828991	-14.23229322	15005.65252	255.1359566	172.5073063	1826.688715	5419	2437.609195	40.13695555	2487.421307	138.5013536	75.72481791	191.5100272	862.2206468	1014.946022	-0.001118324408	0.01732370752	0.01233169107	0.002803484565	0.0101601981	0.004842857879	1	-0.001973230732	0.003778490069	-0.004744213207	1	0.9999999949
7	189.7851092	53.24698828	6088.513875	8591.29128	1438.17946	-355.9959563	1616.217047	3710	4204.705263	1534.223013	2222.909566	343.2690429	313.3459596	206.0473405	892.6150622	3105.315323	0.6999339592	0.1646611105	-0.03855844176	0.04112399749	0.03038563105	0.04624945368	1	0.5547248686	0.3032836361	-0.007959159263	93	1
7	193.7491675	294.7923296	923.4075891	17205.95077	376.5227047	3567.310056	2380.849832	6404	12035.91209	222.6117084	2970.665721	173.7028757	665.4167058	268.7882934	1092.48394	4613.095072	0.05423129959	0.02312275036	0.209192647	0.007610744542	0.01016121884	0.02020370962	1	0.05486075376	0.02369284408	0.6979231013	33	1
7	197.4809731	567.7491595	-40.20574531	12529.68527	163.68754	760.1329373	1905.310016	4556	1724.849462	45.1095308	3011.374142	140.3883798	208.1031981	178.5318637	1051.174432	892.9567756	-0.003518122936	0.01288458375	0.06045123691	0.003699395118	0.01210430137	0.009753143076	1	-0.000830022502	-0.003363979233	0.1629555962	3	1
7	198.7170736	383.8740778	2098.907362	12249.22658	1851.122462	74.61221609	2131.282007	5100	809.8404255	675.6202092	4049.192019	640.7950579	159.0268511	276.6242447	1608.821692	717.5304318	0.1729739725	0.1540852198	0.005844811736	0.0178260523	0.02591802634	0.01695301171	1	0.1376785586	0.2843319978	0.01925380889	61	1
7	199.5183661	207.6566378	-13.49904792	15221.98067	282.3768956	163.7575324	1695.736651	5507	1795.593023	47.89230219	3050.146456	189.4553844	91.81208989	248.7312882	1105.097158	1058.702706	-0.0008261664895	0.0178003276	0.01134544229	0.003481992455	0.01378830961	0.00547949697	1	-0.001799208132	0.004717183754	-0.008109820301	1	0.9999999994
7	200.4986763	637.6429389	-138.9811584	13058.03523	2012.518215	1489.636791	1732.336863	5229.5	4219.574468	62.79823946	2513.536333	372.3348547	285.5463741	191.8931238	958.1162672	1570.113478	-0.01011544699	0.1548209678	0.1137457771	0.005647711068	0.0165397197	0.01080937416	1	-0.001220458477	0.2906158232	0.3525255531	19	1
7	205.325552	360.3256315	2593.229868	14638.80519	116.1015912	2279.190559	2702.15254	5450	2106.703297	619.6706448	3231.39477	144.8263453	573.1806966	319.7344208	1164.88538	1185.290958	0.1759748789	0.008427620696	0.1485826976	0.01387193846	0.01170515647	0.02670640933	1	0.1477944834	-0.009230408535	0.514837953	54	1
7	206.1191906	67.72757032	3847.058111	8001.618259	78.46878418	-124.4762842	1867.237271	2988	2879.621053	1097.488199	2316.483513	123.7911889	240.0592134	225.5717231	831.5773249	1900.370122	0.4902484732	0.008758922438	-0.01386860523	0.03008751986	0.02056688327	0.04161588789	1	0.3876974234	-0.01580352207	0.02249564584	81	1
7	208.7565123	293.7197953	1348.136008	14759.80795	255.4993974	171.3964777	2185.501751	5443	11831.58242	299.5857764	2646.15949	154.6589696	114.7584585	235.2326786	936.4774087	5742.12578	0.0881135515	0.01796798333	0.0124130692	0.007590936509	0.01227136645	0.008099266407	1	0.06912463144	0.004943148547	0.0172128103	30	0.9999992074
7	213.9545973	312.3163442	1022.062556	17203.00577	3941.652853	1545.426539	1560.442256	7271	1803.494737	273.1480631	3217.020041	887.7229682	340.2645025	201.8396154	1446.799786	1015.469306	0.05875385748	0.2421317393	0.08956738679	0.01028534106	0.02114144837	0.01371130459	1	0.05296735287	0.4689791333	0.2874556772	47	1
7	217.5093175	195.7053892	4548.203709	15136.39741	3509.509368	1095.004369	2168.694881	6606	11211.98947	879.7484729	2866.779607	708.391817	318.3418019	233.064005	1229.578879	4356.557548	0.2979459784	0.233205525	0.07134177404	0.01619609725	0.01716637063	0.02138472866	1	0.2422544059	0.4494430135	0.2814090388	79	1
7	220.6397851	718.5770747	-22.26858896	7836.474144	1655.862181	890.639364	1717.589287	3339.5	547.95	71.53990632	1910.400668	432.2645304	195.6273794	332.1561962	793.1646138	594.6219499	-0.002945736786	0.211661481	0.1108976938	0.009416193508	0.02553737529	0.01557466147	1	0.004881305981	0.4073317524	0.346150732	23	1
7	221.5973557	9.56805734	545.6751011	8449.637331	127.414556	721.5313462	1359.98086	3081	5617	153.0235161	1991.82237	141.9819701	208.9178284	175.6729565	700.4395559	3320.44528	0.06478055682	0.01517668035	0.08614215246	0.01371308501	0.0202599431	0.01904842113	1	0.05525786867	0.002279357483	0.2695250654	32	1
7	221.36935	100.4433923	4051.83907	13744.3484	691.4831036	841.4313081	1879.474262	5260.5	7583.483871	827.3022411	2692.598422	185.1878762	329.4745147	213.0412287	959.8483607	3889.105744	0.2877117775	0.05046841038	0.06037651687	0.01957871127	0.01450631116	0.02432706211	1	0.2315512007	0.0733610595	0.234584011	73	1
7	233.6849172	714.5603715	513.2113511	9915.024947	483.1151645	1931.045705	1945.045177	3742.5	7308.8875	127.9746315	1868.637503	123.5080815	368.5203411	299.8848814	677.3543145	2665.691261	0.05260197944	0.05030404557	0.19671912	0.008235479217	0.01324445754	0.02286211113	1	0.05303349809	0.07905909385	0.6547549562	37	1
7	240.2444458	505.5386587	4349.608448	14158.47974	183.9642318	1008.13445	2391.867044	5252	3978.354839	942.9541016	3023.992581	147.4357349	323.6394378	263.6119526	1076.869811	2043.160747	0.3084663974	0.01280141437	0.06879243487	0.01612382851	0.01190022353	0.01953072932	1	0.2482473434	-0.003762281074	0.2678482813	70	1
7	243.6867209	156.4761939	2157.352071	12213.35227	558.3448403	101.7999195	2116.642211	4538.5	1238.53125	589.2419068	3306.060945	210.1598525	142.3145339	272.0514626	1184.289455	808.5387593	0.1759500035	0.04573075794	0.007388166692	0.01502960495	0.01889052696	0.01526677337	1	0.1390555231	0.06164746622	0.02184305671	55	1
7	263.0482754	333.5297884	-81.66421154	12980.10065	2056.788863	1618.655527	2507.731462	5281	2675.537634	122.0531935	3592.03055	606.9135791	430.3742272	696.7878069	1380.487895	2966.463604	-0.006354486019	0.1515600891	0.1234307613	0.01323444529	0.02755301807	0.0203492844	1	0.00236668127	0.2843038389	0.3872308861	19	1
7	265.6819979	481.5869475	21.74753237	13855.24817	121.2273402	207.2877472	1991.601678	5002	1340.915789	46.36549531	2866.176247	148.7518772	83.59707335	240.3507564	980.0960815	600.9039762	0.001387553889	0.008632317794	0.01531398622	0.003592002331	0.01178554152	0.006218152884	1	0.000127483181	-0.01397021681	0.006018830615	1	0.9999999943
7	282.6850452	501.0000921	18.43223932	7975.21917	292.3114115	649.2677785	2345.834562	3075	950.9673913	49.9200798	3393.483109	183.8410126	250.458239	375.4809921	1246.590909	916.0196439	0.002335641421	0.03982885824	0.07833209765	0.008117400131	0.02087078349	0.01668125245	1	0.005257073827	0.05274946401	0.2278411308	8	0.9999999944
7	283.5455348	181.5219626	-8.236822931	11309.88122	551.296591	766.0793101	2450.634276	4299	2025.395833	57.69377502	3124.746967	216.78124	218.377242	321.6409451	1132.821698	1488.100955	-0.0008117339903	0.04669494065	0.06999494604	0.006066498941	0.01673091375	0.01384813287	1	0.002281945651	0.06652690711	0.1981199433	8	1
7	287.6544329	678.575075	9067.217614	8501.133552	180.5113401	-677.8501929	2025.241479	3401	5070.147368	2900.677555	2833.347905	122.5998375	481.5836615	303.2390365	1069.883843	4167.034623	1.05507475	0.02045679897	-0.06719774717	0.04981131645	0.01690147848	0.06750739378	1	0.8343460494	0.005018330629	-0.02673505311	94	0.9999999959
7	288.5230628	143.3163778	2351.653405	14079.62616	3259.756033	717.010613	2021.070529	6094.5	2365.979167	528.0350451	3011.277337	699.9549853	233.4331253	257.369958	1282.802099	1494.149242	0.1674357888	0.2306649659	0.04837152546	0.013532656	0.02233297669	0.01440634275	1	0.1367787866	0.4435145071	0.1692593168	65	1
7	289.0533196	453.5250325	2977.063684	10099.52016	-29.58411217	2268.994149	2764.24517	3845.5	1063.645161	945.1455248	3091.210638	146.286762	710.4668178	445.7508483	1128.946829	1081.420459	0.2987748207	-0.003023527899	0.2209132874	0.02385611334	0.02073737989	0.05495716107	1	0.2501663131	-0.03002074028	0.7974303273	71	1
7	300.3076387	5.579417363	2161.869084	7178.654739	1511.849515	-80.03099366	1587.897468	3194.5	728.9861111	627.7208152	2060.499648	425.9259037	148.4895851	271.9156069	852.7437502	722.248338	0.2930040089	0.2101196465	-0.00987750162	0.03293299686	0.02717468372	0.02349389617	1	0.2328524554	0.398655197	-0.004825029667	78	1
7	315.5172262	113.1679116	2065.178973	12349.44375	1180.648848	671.6766351	2228.557735	4804	946.1276596	552.8938015	3369.260267	379.5775508	246.7339628	397.2442422	1283.383344	456.613769	0.1646471889	0.09700039494	0.051988347	0.0140264167	0.01849905341	0.02072250832	1	0.133441578	0.1688961795	0.1768816407	59	1
7	320.0852567	554.1880814	4384.148779	14263.31687	3263.884669	912.7513812	2115.907137	6337	8138.936842	1056.133982	3264.21717	889.0890684	404.3084673	2407.001649	1359.351398	5044.580669	0.2997473893	0.2303710277	0.06032943846	0.01961615343	0.03381323319	0.03084460409	1	0.2429514932	0.443160084	0.2432085412	79	1
7	323.4665573	369.7945915	-40.88643628	12486.94471	4003.529499	1553.060217	2319.705246	5794	2449.493976	101.0048906	3390.328937	1153.487967	384.933636	256.858978	1512.748558	1868.852083	-0.003849728594	0.3187898161	0.1230591056	0.009865492054	0.03072748052	0.01959407034	1	0.006025489015	0.6280554797	0.3919933476	27	1
7	325.7288654	631.3501653	2530.932836	8107.006999	1148.110829	685.747015	2436.691279	3344	1142.108696	1024.353713	3269.216506	504.5443475	312.1138976	372.2737287	1341.131287	1096.886868	0.3202043157	0.146941215	0.07841185508	0.02361265061	0.02532968856	0.04734561417	1	0.2595714341	0.2723608572	0.308742103	77	0.9999999781
7	328.3170898	36.85209091	45.32542039	7634.623286	2308.864771	145.7339051	1613.395744	3514.5	513.1684211	76.49266492	2490.954625	796.885024	82.69192421	322.9526823	1091.074588	419.7002135	0.005814971197	0.3022161713	0.01936205623	0.01153489282	0.0390608771	0.01610043576	1	0.006877592384	0.5897038165	0.03083970234	25	0.9999999998
7	328.4957939	507.203063	4696.807122	16170.77999	3533.991781	1093.228826	2055.303809	6972.5	5728.141304	1119.79061	3473.647921	843.4289582	406.1333045	247.8735492	1486.837434	3573.986079	0.2996392546	0.2289880118	0.0677325845	0.01872895153	0.0219040646	0.02314090584	1	0.2433282927	0.4406216405	0.2690495044	79	1
7	332.4249593	463.9603036	-12.10517293	12301.72598	1866.89591	842.1842071	2400.694756	5001.5	1405.311828	68.82688105	2981.529234	467.3196891	198.2160311	234.9278167	1180.112229	1126.429777	-0.0009985039721	0.1564291069	0.0707059589	0.00609484435	0.01634596223	0.01307497239	1	0.003286175747	0.2921352715	0.2041431761	18	0.9999998667
7	336.6281879	365.3079239	1212.845345	16965.73862	1040.896565	152.7855855	1957.590038	6361.5	11474.71429	284.6861518	2887.702203	263.5931528	116.215412	201.7526515	1092.951956	5226.031742	0.0745149955	0.06430247296	0.009357432507	0.007610653551	0.01228798207	0.00732732377	1	0.05856208649	0.1000914414	0.004729576121	34	0.9999999805
7	351.8186835	114.7723261	-217.0865536	12142.13594	1103.65446	2851.181504	2398.280899	4852	1779.638298	91.14309383	2400.019686	287.5711527	538.8688832	276.7846613	900.6762068	828.8347547	-0.01698614127	0.08874058817	0.2321419834	0.00803064649	0.0176886061	0.02379237553	1	0.0002661865839	0.1596562102	0.763110342	15	1
7	353.7731955	397.058352	36.41559099	11038.90013	1690.958678	283.0084805	2484.562588	4577	2586.329787	65.41552212	3438.73334	493.7182719	109.7655341	375.9965361	1341.931784	2746.690491	0.00397892763	0.1493393626	0.02803213261	0.006564710421	0.02317655283	0.01137254481	1	0.004430904333	0.2757972347	0.05575367415	17	0.9999999993
7	359.7157145	351.4622769	16953.27506	16295.07438	1771.465969	-521.6520938	1657.527003	6733.5	2228.159574	3220.992227	3286.241008	491.0159163	611.1946279	315.1038393	1410.840348	1190.54755	1.040826711	0.1125738773	-0.03179586933	0.03734500477	0.01596333909	0.0464263049	1	0.8262054162	0.19586365	0.09672579376	96	1
7	360.717817	377.0592273	82.84698195	14056.61122	3174.620701	226.8428547	1938.889428	6010	2425.903226	97.43788464	3266.700807	699.7955748	97.0022208	272.55267	1322.381761	1544.686074	0.005984524568	0.231065426	0.01682325519	0.008097085586	0.02021615255	0.0089740062	1	0.00613120999	0.4433356559	0.01967342521	20	0.9813444671
7	363.2471865	529.3791706	-192.9986044	13523.73807	1156.365243	3148.077318	2590.677136	5270	2011.457447	71.57282599	2815.356675	237.8862736	657.2348738	253.2040905	1025.248834	1260.782661	-0.01479321068	0.08777467147	0.231225153	0.00596114042	0.01445577349	0.02079012018	1	0.001944366671	0.1576288836	0.7604018534	15	1
7	365.4075859	336.5909411	4749.916648	16245.54407	161.565201	3690.064009	2778.707413	5990.5	3534.945652	988.2331916	3259.963414	204.6908542	856.7620564	345.0015156	1247.794531	1988.368951	0.2990811016	0.0103834913	0.224292259	0.01557512011	0.01363366249	0.03578615082	1	0.2507632551	-0.002321766514	0.8097690209	71	1
7	366.3585326	431.3142582	2563.887952	14662.33004	1250.462909	791.2000155	2216.67532	5631.5	509.6595745	547.1834328	3192.539135	347.5142594	235.2724908	260.8641855	1224.661492	314.1864577	0.1705062194	0.09101471333	0.05324054427	0.01359024177	0.01535435417	0.01662482563	1	0.1381294139	0.1566322862	0.1824909119	59	1
7	368.157864	64.49254696	984.3368394	14417.00454	5595.050632	42.45592481	1505.520506	6770	1884.478723	210.596015	2163.165464	822.3552694	116.4243191	294.446385	996.1597094	839.6606679	0.07130968203	0.3891159705	0.003148527177	0.009535124045	0.02131796946	0.008406355818	1	0.05888598816	0.7675559656	-0.00718396839	51	0.9999734763
7	367.3596358	131.5786867	3633.972987	11740.78419	627.3644503	780.187035	2048.624774	4580	5019.159574	951.8402618	2962.04225	197.3600163	308.6091746	216.0591881	1080.263401	3368.942658	0.3065616183	0.05312737175	0.06352287792	0.01978139179	0.01699391878	0.02573190838	1	0.2467973429	0.07892195905	0.2502572883	73	1
7	367.5006705	555.6697211	-28.0663243	11884.78041	1076.619662	702.7387344	1949.260089	4608.5	2232.946809	60.47200114	3387.59344	324.8829164	189.4706823	228.5793919	1251.01337	2008.534631	-0.002369430505	0.09293143374	0.06039974081	0.005787839217	0.01814431355	0.01330813103	1	0.0008894324284	0.1611828453	0.1656654534	13	1
7	375.3112427	381.4897451	9472.791762	12207.34848	1260.192141	-467.4510391	2109.991695	5108	3718.977011	2575.673326	3550.321098	389.0193017	400.2611536	216.8058402	1395.714916	2664.332099	0.7492684718	0.1040525868	-0.03368835047	0.0361701358	0.01850777349	0.04064355566	1	0.5937291407	0.1788017194	0.01908027239	92	1
7	376.9498063	366.7710448	11545.76032	11079.48751	152.3766919	-687.1816284	2270.80147	4279	3280.098901	4240.756769	4054.67931	167.1033891	614.9807031	328.5631353	1531.794338	2564.737466	1.061895713	0.01394245566	-0.05507964643	0.05177719209	0.02131072369	0.08343082163	1	0.8404948343	-0.007887298125	0.01712295634	94	1
7	379.7359068	239.87496	4350.763183	14142.7712	757.9909943	985.5602161	2117.712622	5468	5526.105263	986.6119416	3137.188307	208.7825241	331.5636616	239.2750427	1161.119229	3188.671599	0.3127132031	0.05542006979	0.07231643533	0.01600308134	0.01265681195	0.0251440919	1	0.2522875722	0.0839853507	0.2826037049	73	1
7	391.0899844	651.7256151	4460.894687	5987.513017	911.0118132	-234.3027564	1951.960777	2600	1290.193548	2271.823015	3021.150976	511.1605763	279.0574905	279.8435431	1268.169281	1251.517168	0.7286306236	0.1538612425	-0.03623481643	0.04701536623	0.03575106043	0.06486252296	1	0.5776266338	0.2811256042	0.006784554672	93	1
7	401.4649472	49.21757017	-23.60554375	9082.118951	2879.133717	472.7229908	1631.570573	4167.5	4093.597826	83.54779282	2027.686415	617.9880614	113.8811829	233.3828726	872.6762375	3097.809446	-0.002499638843	0.3215788261	0.05233936326	0.01074553957	0.02809604739	0.01103388477	1	0.002573516527	0.63087848	0.1448803242	26	0.9998114843
7	405.3833911	75.41344262	-73.15004226	10020.0773	897.9173194	1130.561495	2002.213879	3914	3833.473684	53.08805718	2119.90223	230.5087869	275.6557009	288.3332871	803.2294914	2758.369796	-0.0077053601	0.0931160626	0.1135471145	0.005788490927	0.01792408137	0.01592105691	1	6.412528875e-05	0.1637574526	0.3504019694	14	1
7	427.3730336	527.3978583	4517.652802	14402.46144	3375.358004	-130.6300091	2130.887611	6276	2402.010417	925.1117033	2879.883438	662.6609098	220.0961573	222.1429909	1211.034647	1391.757061	0.3161270222	0.2364043486	-0.007876824343	0.01375261291	0.01393171884	0.01733047282	1	0.2516673792	0.4527282381	0.008645739193	78	1
7	461.842354	417.1503429	4163.271493	13798.08193	703.9463105	1000.897379	2020.664302	5330	7794.021053	1045.659718	3393.079356	200.0744927	341.8807389	239.7647071	1237.210033	5533.529382	0.3008548496	0.0536520881	0.06738526579	0.01547860632	0.0133931673	0.02613799764	1	0.2425051781	0.08016985581	0.2624087594	73	1
7	465.4533385	250.6678239	7034.338821	14373.27407	1462.860613	1460.502375	2039.534973	5850	3477.808511	1564.16462	3131.371597	366.9061523	499.4262887	251.5311077	1249.965606	2276.489749	0.4817219284	0.09886697507	0.09463410811	0.01826657347	0.01555361698	0.03417730005	1	0.3888035606	0.1739071776	0.4031450534	86	1
7	487.66517	497.2437772	1622.007319	9286.988129	1412.699423	168.4202711	2473.993125	3946.5	621.6344086	560.4458458	3304.221267	475.0070584	137.9211762	319.7089319	1316.827713	601.0898939	0.1770491754	0.1489338109	0.01764552951	0.01386854538	0.01986571892	0.02111393245	1	0.1416332544	0.2742201008	0.06137915565	61	1
7	499.5267416	60.98642064	17.24935973	7229.172952	378.6910309	99.26062264	1588.767212	2722.5	1391.428571	41.88074041	1917.184344	158.8885229	73.42486528	213.9626464	688.3338513	1619.323543	0.002898154962	0.05376935518	0.01553909092	0.006416821267	0.02038464502	0.01038976064	1	0.00180082917	0.07882377059	0.008645782881	6	0.9822409472
7	500.5688339	365.2873521	27.84479556	10788.28373	59.54904977	199.255954	1799.53745	3896.5	915.8387097	38.29315257	3019.197118	123.7637359	80.08214	191.6551438	1052.440268	843.1390789	0.002659664765	0.005418252597	0.01889031343	0.004063734492	0.01417117256	0.00889536401	1	0.001338855358	-0.02043259366	0.01874041891	1	0.9999991454
7	523.5649207	184.6028691	1647.623282	9674.738896	1452.865878	69.54555541	1899.988393	3972	1465.336957	402.0420071	2344.239732	410.2298206	120.0578114	277.0987228	930.5863796	1421.825195	0.1695782358	0.1560252343	0.008159077354	0.01623219151	0.02481928168	0.014999346	1	0.1351420183	0.2884214204	0.02659349753	61	1
7	530.4901146	358.6289426	-12.00816904	10347.65637	3318.940795	277.6385481	1737.64607	4715.5	2229.445652	76.23702109	2728.11058	906.0558539	98.5230386	189.1206712	1221.901782	2238.825508	-0.001207913592	0.3219915845	0.02822040655	0.00860538584	0.02901965893	0.01063017815	1	0.002053021952	0.6307328959	0.06078660267	25	1
7	531.55347	75.25447059	5364.306734	7743.247376	1220.102873	-344.1791819	1602.88611	3290.5	5524.849462	1574.664833	2267.259873	329.332748	300.3155932	180.0840423	915.0210888	4685.436634	0.6818144285	0.1570525961	-0.04558605331	0.0501950939	0.02794863728	0.04639868442	1	0.5397605591	0.2873870946	-0.03720176737	93	1
7	557.6803078	407.2291803	4372.888002	9345.929318	901.4532609	-187.0261017	1911.176227	3749.5	2915.258065	1579.26986	3270.16676	315.6602631	281.8866196	268.5982455	1258.617762	3165.923579	0.4774895134	0.09719720893	-0.02211523824	0.02640732077	0.02392773093	0.04349857901	1	0.3778941697	0.1656819009	-0.006579712922	85	1
7	583.5674553	63.69752732	1032.377995	6219.024852	544.1568288	16.46311088	1400.232085	2447.5	563.9361702	237.1737872	1302.951872	171.8709699	100.3572094	210.386446	499.6393352	402.9371415	0.1702459987	0.0920765598	0.002671763639	0.01952450586	0.02115349255	0.01884047964	1	0.1346752623	0.1567362948	0.005462744891	58	1
7	585.8211096	17.18373444	450.9406435	6214.640304	1340.806229	170.0040043	1054.205087	2636	10519.08511	105.9237325	942.7231846	199.4380578	79.53157397	143.2963827	370.2092137	4868.735792	0.07419898033	0.226134815	0.02859404966	0.01314867587	0.02638849845	0.01236504838	1	0.06118241494	0.4335591732	0.07726394696	46	0.999999935
7	599.5416609	389.599304	3502.003951	11511.23768	1127.857521	-109.2776504	1831.106571	4649.5	1840.755319	965.2045339	3186.803155	342.3963211	194.8672533	217.6341035	1222.272096	1460.488022	0.3049538481	0.09603250364	-0.008672062287	0.01620554648	0.01886841294	0.02129543041	1	0.2412987478	0.1641557854	-0.001428165371	74	1
7	607.8037292	275.1103469	-58.18416156	8440.508241	794.9821687	959.482024	1894.746635	3310	2686.673684	58.83079064	2265.932281	240.5467129	281.0121196	312.2248025	861.127614	2674.792036	-0.008017655702	0.09887689742	0.1160833019	0.007880089793	0.02139157028	0.01900103323	1	3.684062139e-05	0.1757047634	0.359391235	14	1
8	10.88713627	178.4853475	-17.22936392	8094.543028	1782.357527	880.292797	1366.81428	3426	2606.293478	64.37405901	1220.548386	291.6781457	145.0631468	201.7388457	493.8822879	999.6066868	-0.002297887231	0.226394691	0.1096913374	0.008531110724	0.02248456958	0.01416043089	1	0.005468358431	0.4375677916	0.3425661098	23	0.9999999927
8	11.7010769	327.6639678	1693.333315	10878.39694	515.5203718	1505.252108	1960.107081	4168.5	3075.619565	335.9658592	2367.238561	186.1875804	364.9100282	215.2792743	886.2609122	3240.43329	0.153411181	0.04610181241	0.1370293536	0.01490741984	0.01560015718	0.02568903328	1	0.1294551124	0.06778202637	0.4701534184	57	1
8	12.19039387	479.4325829	764.6228495	11156.73838	1118.533395	60.86471906	1590.161794	4321	10076.86316	161.9943376	1798.489656	170.2369239	81.67534678	207.6686919	650.1504781	2872.829647	0.06989295152	0.1008537012	0.005575232024	0.00838112695	0.0158205851	0.007788028184	1	0.05500511692	0.1750821549	-0.008437865677	38	0.9999999849
8	13.53896991	562.9356029	1836.801992	12035.99641	1743.415274	-31.83478405	1363.039529	4868	2557.27957	325.9005091	1867.607888	312.3511464	130.7272155	225.3202787	731.3435857	949.2429405	0.1555209776	0.1453398253	-0.002679071698	0.01112747807	0.01683782125	0.01185875336	1	0.1231373829	0.2660356476	-0.01510137603	61	1
8	16.38906693	143.6135337	47.09100221	7942.897703	138.8078011	30.99254161	1000.083629	2890	1801.010417	33.88124984	1584.870894	107.3218405	56.65382788	155.4975939	561.3250174	1014.041269	0.005609331642	0.01886433039	0.003891874864	0.005031717122	0.01361985531	0.006717860679	1	0.002858187229	0.006586197478	-0.03260240693	1	1
8	22.78675902	516.2581567	4183.58285	8715.21821	492.5853497	-241.8437769	1713.673408	3369	4619.421687	1027.130249	1980.880733	154.103154	194.0179458	182.698859	730.3101388	3064.955278	0.4773663997	0.05811451572	-0.0273714507	0.03272574099	0.02216624505	0.02718661229	1	0.3770631506	0.08512432747	-0.02628226019	83	1
8	31.7016855	318.0815567	2011.682262	12068.69638	160.9991218	1692.202713	2169.711079	4413	3729.136842	339.1714437	2007.995747	146.6632268	346.6683139	205.4586862	692.3455938	1582.874759	0.1664122366	0.01265678383	0.1424510137	0.009987558209	0.01353945758	0.02255898367	1	0.1398241318	-0.0007712271031	0.4911936711	54	1
8	33.69829719	637.4203644	557.3269861	7738.431319	170.4726276	272.0333242	1324.910785	2815	10869.54255	122.8781753	1386.81376	112.5991556	94.45985298	159.8037612	474.2902845	4273.182787	0.07180522146	0.0210209891	0.03386385964	0.009191627256	0.01577507348	0.01248504601	1	0.05754531476	0.01213098963	0.08843692302	31	1
8	35.83208764	236.3922308	2094.459795	6811.120711	1548.428907	-70.56246266	1523.336993	3029.5	699.9148936	844.0191512	2859.164555	637.9515624	183.5933753	187.1486145	1205.715802	612.3178888	0.2980064387	0.2265833046	-0.01150424757	0.03954037536	0.0431879781	0.04716832453	1	0.2368989414	0.4324232452	-0.008768044227	78	1
8	36.62916373	517.3814165	37.481242	11312.51056	3532.433032	117.3339772	1453.801611	5122	1486.130952	76.67391811	1675.843486	535.0432344	75.27667469	201.6924594	721.8996818	505.0542087	0.003565451216	0.31432859	0.01120068131	0.006990955926	0.01893272726	0.006849114025	1	0.004681994925	0.6142716565	0.002122771711	25	0.7108651422
8	36.80158646	553.150044	-6.203859293	10674.97024	1664.271498	260.528685	1452.623288	4311	2576.063158	55.69120686	1714.646804	270.5575526	83.28088189	172.353367	655.1440757	1017.767141	-0.0006861579848	0.1581306312	0.02478662932	0.005377153073	0.01544903764	0.007374455516	1	0.0005941212327	0.2937443854	0.04354870496	17	0.9999999947
8	37.77450745	336.0925	-24.81599565	9017.212157	1321.599842	1129.726785	2071.362518	3673.5	703.0319149	63.91368306	2732.149692	439.9515043	344.4764146	232.5721031	1087.488261	524.3954933	-0.002194982343	0.1520276866	0.1224158162	0.00823100653	0.02666684382	0.02087292272	1	0.005619665552	0.2852157356	0.3847029131	19	1
8	41.50433383	377.2236392	3666.520889	12552.89345	646.0271477	-115.7851623	1716.514442	4784.5	4767.44086	885.2031081	2833.647582	181.8516408	213.4222976	200.6922365	1015.633475	2614.204852	0.2918067098	0.05166238196	-0.008742699532	0.01978267427	0.01578458332	0.01962943956	1	0.2303729025	0.07296595733	-0.006312917212	72	1
8	46.63985689	309.6495628	3162.37113	11324.22097	155.6171016	2374.206288	2211.522761	4323	3712.8	689.9915739	2522.163532	123.2838551	556.6240574	273.4064542	895.9256546	2161.683517	0.2743576678	0.0128918058	0.202179219	0.02063672326	0.01242912068	0.03997626816	1	0.2296682789	0.001970485777	0.7264524237	71	1
8	48.3797714	271.4422912	5315.723868	11153.39318	1155.163734	-230.727384	1796.133978	4529	7971.319149	1257.711321	2730.266847	265.3884039	290.0983946	185.1287938	1030.54584	4568.179448	0.4630687842	0.1071542939	-0.01783171112	0.02723490574	0.01902993157	0.03010264263	1	0.3667823744	0.1863530139	0.005239184114	85	1
8	50.72314433	717.5018947	4281.043922	6573.415043	1001.169252	-349.4140273	1139.649746	2707.5	11550.51042	900.4223137	1345.633831	200.3638281	238.8776217	138.581229	527.1559587	4962.027255	0.6644242753	0.1595785433	-0.05262737592	0.03375843264	0.02026970785	0.04012490216	1	0.525478678	0.2923219081	-0.06598477229	93	1
8	52.39026746	356.6423381	2221.880323	13709.058	2129.020967	14.72907437	1668.773611	5615	4182.263158	397.706812	2412.466903	371.4433584	136.3240749	219.8578325	924.8896113	1473.720117	0.1587045457	0.1541260709	0.001020082374	0.01249973935	0.01576783359	0.01068465821	1	0.1260005031	0.2842436759	-0.001094588652	61	1
8	52.22105425	617.0630168	6.434832228	9584.13391	1422.674637	82.35193674	1372.725385	3878.5	4499.37234	49.90895532	1643.042753	259.9517724	66.50167277	206.8274284	638.2842464	1824.344672	0.0006408329363	0.1544161515	0.00902228908	0.005936228054	0.01725787927	0.007446681029	1	0.0005982684525	0.2854579643	-0.01142846951	17	0.9028059142
8	57.49182536	506.777343	1026.301882	12019.90953	192.8710077	80.33896271	1625.702046	4366	12455.19355	197.6176452	1946.219387	117.9213324	103.9388522	205.3524677	678.3935153	3852.806434	0.08432393123	0.01611039511	0.006719449393	0.009019889777	0.01102015383	0.009158850548	1	0.06572013258	0.0008973508928	-0.003695976739	30	0.9999999898
8	58.60975626	562.1572777	505.9057524	9835.900594	87.65535521	1996.735636	2065.604902	3631	6420.191489	124.9215107	1681.85355	110.1005913	385.8656876	198.3625113	571.6222211	3055.507727	0.05212541479	0.008520132337	0.2002950588	0.009496651344	0.01244149689	0.0231925817	1	0.05246260225	-0.006687528158	0.6657926155	33	1
8	61.0807916	462.3542879	-74.32418845	11445.27904	3507.637553	1214.546227	1776.610985	5206	4506.410526	81.98070367	2138.355391	647.8954507	262.6090581	186.9964145	932.2948762	2357.974061	-0.006475061274	0.2995943009	0.1060032968	0.007867473448	0.0217456938	0.01241810217	1	0.002641639831	0.5878990612	0.3310317749	27	1
8	64.65720947	274.4422204	3536.994183	12461.54404	2615.148714	-146.3828913	1492.634934	5329.5	4452.478723	919.7042977	3207.216344	666.6752985	202.3853299	179.7319221	1311.275028	2685.830272	0.2778248708	0.2106770404	-0.01119569994	0.02181549599	0.02179924274	0.01901750929	1	0.2206807802	0.3997745685	-0.01310382942	78	1
8	74.40248093	365.37366	1044.001878	16333.72603	242.4131517	602.7783578	1927.389792	5920	13325.18947	225.1594069	2760.302316	169.0183283	172.9879618	207.6701357	986.0559063	4684.528059	0.06453693004	0.01453356506	0.03767973594	0.007021085528	0.01186717776	0.00920167653	1	0.05193542218	-0.001034917566	0.09981795006	31	1
8	77.47790609	591.589428	3241.555644	11979.37659	130.9328088	2372.614475	2060.484417	4519.5	4525.9375	533.3662491	1918.545403	130.9450483	487.3184407	206.7912406	692.5621541	1541.269523	0.2694459421	0.01146888441	0.1933823685	0.0150902157	0.01173036049	0.02801886933	1	0.2251743409	-0.001307321645	0.6944236943	71	1
8	80.39180525	134.503279	-14.73087477	10240.57801	157.3835663	263.2708115	1565.547756	3740.5	6730.606383	43.1284372	2131.068171	124.8916716	96.70374066	226.2330538	732.7621766	3867.474709	-0.001413910602	0.01618127975	0.02768935679	0.004656738227	0.01385425578	0.008483775301	1	-0.00123091814	0.002062036488	0.04890134012	2	0.9997977161
8	86.75987606	237.4086236	2.363814501	12262.92681	1154.800259	352.6315974	1762.882676	4770.5	1585.521277	49.85294111	2455.295134	256.4155503	106.9587004	247.1837299	909.7390754	728.2225042	0.0002139873352	0.09632407407	0.02852938101	0.004351823411	0.01506793935	0.007541064938	1	0.0009286918437	0.1668418739	0.05485108009	12	0.9929224527
8	86.5179804	496.6606111	12018.98156	11776.11149	1188.246889	-771.7156111	1713.436967	4908	1860.489362	2606.534021	2608.617069	283.4221018	532.1721215	278.2743409	1037.393518	1002.479053	1.006911839	0.09982512781	-0.05952825558	0.0368969791	0.0139647545	0.05128400889	1	0.7972721942	0.168577943	-0.008987447317	96	0.9999999872
8	89.78468048	378.1432647	14844.16349	14737.50663	1467.93224	-983.9021206	1700.116819	6087	3573.831579	2803.295346	2784.633521	294.1052854	549.0998608	260.4869306	1105.539008	1668.238839	1.002937987	0.1015106942	-0.06237403352	0.03603034899	0.0139691686	0.04250197987	1	0.7939401324	0.1719331865	-0.01985739729	96	0.9999999985
8	91.30717951	532.4162605	-12.93430944	12499.91946	3895.286691	139.5358761	1619.84488	5590	3601.168421	72.4258163	2245.432644	655.4256099	83.40172821	211.2798718	949.4827106	1134.017952	-0.00108558927	0.312183956	0.01122093363	0.006123830907	0.0215622432	0.007237633207	1	0.0009564325041	0.609872301	0.0009951679956	24	0.8873407594
8	93.34058144	276.4073231	-92.88179898	11794.89888	525.4879754	1443.49606	2293.686213	4422.5	3257.052083	57.19930441	2412.950367	164.288966	308.3746202	273.580844	856.7203037	1331.108057	-0.007530191016	0.04557312918	0.1190615386	0.005305961458	0.01558130588	0.01465809261	1	7.919553513e-05	0.06625061934	0.3681949283	9	1
8	94.2331036	516.4199636	658.0296675	13078.16647	1269.903601	2530.335729	1956.05355	5115.5	5018.840426	191.3537191	2476.864514	235.3086804	520.8765863	189.9480695	899.1412499	1550.395082	0.05241278676	0.09756188644	0.1913533983	0.009988382643	0.01418227018	0.01769463409	1	0.05301395861	0.1759860069	0.6374697787	41	1
8	94.53230964	566.9655744	9.993810957	10794.47089	455.1828001	625.0502329	1851.977865	4022.5	1576.827957	52.10420583	2295.852117	168.1008412	155.7281885	224.1388125	831.0196025	936.5606207	0.001099705951	0.04466844628	0.05784284413	0.006047778575	0.01550818846	0.01123409228	1	0.003001417735	0.06185791031	0.1559831191	8	1
8	97.32790494	68.54573525	20.90067901	7788.497088	102.7355811	435.2768465	1341.280585	2871	1952.159574	44.27509119	1714.934144	100.7366457	117.8438043	197.9955007	591.8645276	756.9630224	0.002602178138	0.01246350898	0.05385699826	0.006656589289	0.01420376696	0.01133800842	1	0.003616644927	-0.004511905845	0.141345885	3	1
8	99.50214343	688.6519931	2603.571318	9199.8209	1986.885306	-133.5249642	1169.129163	4024	7225.521277	506.4622787	1757.659044	392.7704546	141.8135076	168.7851401	742.8775598	2666.500339	0.2796300234	0.2172117837	-0.0145675086	0.0154894144	0.01689149642	0.01690775269	1	0.2219675747	0.413065995	-0.0242545702	78	1
8	100.6384503	346.6228211	1194.639331	17680.16029	4184.391696	56.73807421	1484.277449	7549.5	13894.13542	233.977627	2401.349283	639.4277001	112.484327	234.2461586	1066.088746	3770.529902	0.06824028308	0.2372671397	0.003460045221	0.007990872244	0.01508780763	0.006604570966	1	0.0549286808	0.4554211488	-0.01179215245	45	1
8	103.5690582	129.8188401	2029.454803	13283.56561	1930.053266	-12.79550831	1530.994103	5370	3358.21875	346.0054	2195.532353	330.0492516	128.8576903	238.7188569	827.5085567	1200.950485	0.1532843404	0.1476529207	-0.0009110082583	0.01021543327	0.01720631537	0.01081986499	1	0.1214928123	0.270867429	-0.009380077254	61	1
8	104.3799442	255.6321365	-11.04054524	12255.34912	818.1608617	176.947681	1785.347707	4665	3738.677083	52.12688957	2204.218241	182.8523744	83.84438304	283.4412976	788.4711486	1404.832273	-0.0009048952746	0.06742643165	0.01410296055	0.004419694531	0.01365435183	0.007103862485	1	-0.001183564878	0.1068463075	0.003141840609	6	0.9999927958
8	104.6340337	661.4710867	2634.760805	9006.223065	484.8410786	551.6565057	1629.863124	3457	6682.782609	620.9977179	2346.54157	137.2246885	244.5460303	167.1069266	846.9312238	4070.17657	0.2844242755	0.05335524179	0.05750317813	0.0178283765	0.01496441928	0.02905845553	1	0.2287762611	0.07918333666	0.2238233179	73	0.999999999
8	108.2374373	298.1681255	2225.026452	14263.44668	1314.503038	2052.691111	2548.531875	5638	3008.452632	463.3457026	2485.733196	245.8182849	475.0514971	245.2580948	918.656394	1537.963912	0.1623106167	0.09455884369	0.1422305666	0.01240853314	0.01628091072	0.02349544601	1	0.1373687877	0.1675919736	0.4920987602	60	1
8	112.7227937	604.5140588	1761.969486	10708.70946	3281.030195	569.5454351	1953.444894	4960	1780.473684	371.0633657	2273.488573	697.283767	172.6255578	210.1106652	1005.168371	815.2564776	0.1603242375	0.2986368718	0.05169383589	0.0140989431	0.01906131698	0.01638228392	1	0.1320132597	0.5833928841	0.1813799092	67	1
8	115.1476428	242.4158938	983.07636	14727.52503	4548.13137	1313.464416	1945.168468	6790	4087.55914	236.9320234	2303.859868	693.0525948	268.5808464	241.2656859	999.9911468	1466.555536	0.06525813633	0.3113812846	0.08607912604	0.01046227616	0.02018633431	0.01158588062	1	0.05862297266	0.6111790069	0.2790834843	50	1
8	115.2542347	571.8454685	2014.617484	12432.28791	1928.755311	38.50788401	1763.556144	5123	3686.166667	463.2844529	2808.941402	430.4515369	141.8281831	208.7897198	1109.150378	1648.23992	0.1598823681	0.1538918025	0.002985825895	0.0108166125	0.01503284228	0.01327134227	1	0.1270630756	0.2838407684	0.006064004535	61	1
8	115.6748736	681.4070702	-70.58875678	9785.758864	933.279995	1041.138562	1680.349999	3876.5	8397.6875	57.5635551	1523.085294	191.0589422	188.3911637	195.2365982	579.3641551	2234.29748	-0.007867000711	0.09769452014	0.1071433218	0.005934728595	0.01466609233	0.01271831346	1	-0.0004309706293	0.1729062995	0.3280977067	14	1
8	116.4970188	550.5874869	4309.766943	14115.86612	697.5539444	888.6131721	1831.495952	5305.5	5888.3125	805.6830119	2756.764771	169.493547	305.4647068	193.318006	990.4580484	2945.618524	0.3008677612	0.05144289901	0.05976685412	0.01580880508	0.01229011208	0.0208805886	1	0.2420024071	0.07531518319	0.2356740343	73	1
8	117.5347704	439.25502	915.1209059	17297.98988	382.4356591	3485.501809	2261.717514	6352.5	15516.92473	195.1897787	2505.606446	166.9810803	567.5544327	263.548902	906.4032458	4908.445973	0.05275438644	0.02257538457	0.2055402155	0.008259282364	0.01028719154	0.01811414218	1	0.05344337155	0.02242015194	0.6847627315	33	1
8	118.4620145	647.9655844	3754.876334	7298.869014	-115.4838539	192.8069852	2875.532565	2975.5	3474.282609	848.3508584	2113.198427	471.4844575	792.7178732	3361.284088	660.7889683	2778.496033	0.500674133	-0.01242221939	0.02416823776	0.1099023661	0.1207581785	0.2045547953	0	NaN	NaN	NaN	NaN	NaN
8	120.6401056	142.4651842	-16.03002358	12365.54628	743.8392982	124.8735583	1522.576062	4627.5	4198.483871	50.29009383	2145.245328	167.1268979	68.75105274	237.9564013	756.0238887	1710.954194	-0.001325462279	0.06152270398	0.01044527648	0.00455185889	0.01448234837	0.005458496744	1	-0.001813798331	0.0945604801	-0.009955344599	6	0.9999796195
8	120.3861028	184.6202847	-130.8508273	12977.84861	4166.507127	1404.598172	1692.943973	5974	4684.40625	95.76950918	2481.577066	716.2473031	284.6552321	198.209941	1051.895542	1931.163677	-0.009927477224	0.3102069906	0.1064909762	0.008413796549	0.02248832066	0.01202598027	1	2.978778471e-05	0.6097417628	0.3322472667	27	1
8	121.2617985	501.3946545	882.7904351	14362.52721	2366.870448	469.3174067	1719.32434	5765	13387.48387	249.5965925	2763.612736	410.7414162	141.0146319	220.4809345	1062.527907	5141.690063	0.06326777946	0.1660118385	0.03231082767	0.008391710417	0.01610092957	0.00859458946	1	0.05210691804	0.3101381312	0.08565958289	43	1
8	124.9669859	119.1289083	-60.65021775	11393.10416	2315.371505	1203.155843	1638.504146	4778	606.6	74.2442726	1960.631693	476.2508628	248.7424465	312.701729	812.5454508	236.5407796	-0.005426584517	0.2056162028	0.1059762998	0.007041773828	0.02071324389	0.01414571992	1	0.002526925916	0.3947067466	0.3281258156	23	1
8	125.8151199	296.4977479	1032.924433	17033.8428	419.8343627	1605.109553	2173.724299	6248	18800.21111	175.6608152	2211.347248	179.0893742	287.9337857	244.3028757	804.9900841	5250.148487	0.06208574174	0.02561424154	0.09590590313	0.006461569311	0.01111166796	0.0116452768	1	0.05384533852	0.02414207889	0.3033865565	32	0.999999967
8	127.7924502	226.9302095	562.9562296	7731.962932	2264.828676	407.1421207	1913.412645	3481	549.7317073	325.6740941	3999.268273	1289.978813	224.2897606	394.2626702	1782.577347	723.3876588	0.06818769624	0.2912150834	0.04442996726	0.02407452419	0.06248308355	0.04007850046	1	0.0580703408	0.5680057803	0.1333570094	49	0.9999999999
8	130.0538761	244.9757145	549.5600452	6891.002336	2133.31098	315.5589814	2138.707815	3283.5	793.25	275.4623584	3444.329476	1136.277457	181.7044316	369.6828963	1561.188558	628.6701573	0.07815149603	0.3089588484	0.04571717817	0.02720805558	0.06737908307	0.02988343653	1	0.06626990574	0.6045160707	0.1408589437	49	1
8	130.3750055	263.4731219	-329.0070764	16739.67799	1658.765561	3727.495996	2171.531299	6457	3387.83871	94.80366396	2409.442131	306.9809176	539.8347346	509.87251	957.8023779	1209.751747	-0.01987103669	0.1002910976	0.2231138904	0.006307131316	0.01131922791	0.01822561281	1	-0.002497081772	0.1830344659	0.7311872465	15	1
8	134.5091978	308.6217461	825.1204707	14903.18306	1414.220268	3069.46116	2385.336442	5859.5	2582.613636	179.822598	2465.878024	269.8030533	568.17868	253.9201512	909.9946331	1702.022066	0.05513725053	0.09777669152	0.2019079603	0.008365692371	0.01474757369	0.02647508541	1	0.05586646463	0.1768565807	0.6750806807	41	1
8	135.3643852	216.3327342	-230.7150649	15029.74459	1471.606241	3405.603749	2274.861122	5917	2894.961538	89.27734897	2198.403873	228.5688941	597.4576027	219.5929563	810.3751508	916.2477468	-0.01592838987	0.0978964872	0.2226179911	0.006641153102	0.01306848861	0.0195771477	1	0.0005877010542	0.1780843056	0.7303300328	15	1
8	135.5019583	538.2886698	980.2952199	14722.38129	378.5838736	539.7001591	1961.286143	5506	18768.03125	261.1901537	2900.362661	159.7015708	151.7996538	252.2229198	987.9306294	7416.933088	0.06397679543	0.02662112232	0.03672348715	0.007794171323	0.01516812518	0.009968025295	1	0.05154955712	0.02377498731	0.09672933442	31	1
8	137.3363405	90.36945604	2887.773529	9988.812646	2248.518669	-102.5821176	1565.141702	4362	3911.547368	654.9802779	2051.849529	473.3699478	162.0764624	225.8389264	855.15894	2036.218187	0.295916291	0.2296911855	-0.01071609883	0.0178800369	0.02158243416	0.01912102127	1	0.2353159657	0.4388482947	-0.006415147474	78	1
8	137.876278	443.9153083	-125.926111	14950.65531	754.8238646	1762.895852	2302.0576	5600	3645.041237	62.16896749	2558.939235	170.3166209	322.1821771	229.8878055	921.6099052	1506.489019	-0.008621952532	0.05196608607	0.120745534	0.004759154394	0.009833570507	0.01136367855	1	-0.0006175654527	0.07946375786	0.3740328641	9	1
8	138.3843233	161.9991016	863.5579244	14887.32209	1520.566988	1308.076953	1886.304636	5848	16280.18478	175.1497541	2001.89197	239.3718329	243.5101361	394.3025354	735.9360164	3728.509633	0.05942864867	0.1012102095	0.08807321924	0.007670221018	0.01454223389	0.01182734873	1	0.05198677245	0.1792263057	0.277792246	40	1
8	138.4007635	394.0784525	965.9574351	14705.84968	3508.02013	549.758226	1988.239053	6364	18738.26882	277.9365261	3086.706076	701.1508756	155.8193087	203.9404919	1272.621246	7804.282052	0.06419716103	0.2445682761	0.03712726795	0.009627260661	0.01984804847	0.01080594227	1	0.05395020673	0.4718216994	0.1053062421	46	0.9999753277
8	140.4901605	286.6411963	877.0721322	12975.07102	4237.208698	1240.977278	2261.112453	5972	2518.5	238.0232687	2719.858321	876.3488106	309.1164248	262.3769165	1204.851122	1331.670854	0.0680215311	0.318504404	0.09532209561	0.01129699865	0.02401650214	0.01623778411	1	0.06149170696	0.6261968916	0.3123383984	50	1
8	140.5104544	369.3105022	5301.383902	17311.08882	297.3601286	-86.63836607	2101.026315	6244	1494.138298	1085.352288	3304.03691	207.1152088	264.9967394	201.7656478	1230.50973	933.8207053	0.3119634992	0.0177389085	-0.004909519423	0.01602328212	0.01283712922	0.01854982242	1	0.2463353459	0.003350776514	0.01088802911	69	1
8	141.3661846	43.2958588	639.3012855	9172.043674	1402.26367	14.6693809	1213.060651	3688.5	5096.408602	146.3987375	1498.296636	253.4970416	79.95250184	197.6784473	579.5911718	1920.28195	0.07191389793	0.1593041987	0.00161857221	0.009432515733	0.02001958115	0.009402484134	1	0.0569499769	0.2950715326	-0.01988967058	42	1
8	146.3114656	68.4823472	30.28942558	8058.261728	366.8921084	445.8279255	1764.865028	3016.5	1402.968421	53.22459894	1862.941278	151.0167673	131.6660097	264.7281875	674.9520986	1035.702963	0.003695041978	0.04957272008	0.05723259435	0.007580122396	0.0200501204	0.01390120138	1	0.005079151708	0.07190971177	0.1546368609	8	1
8	146.071015	142.2153157	918.5140826	14254.45035	1413.346899	65.24106282	1713.940397	5447	12894.44944	201.0416149	2209.231147	231.502565	107.3498586	220.014629	793.2415132	3730.456699	0.06353560171	0.09850924603	0.004421860859	0.009077045587	0.01643676488	0.007863316412	1	0.04984261268	0.1702268924	-0.01409389564	38	0.9999999894
8	150.6159192	217.2457485	4764.238988	15919.14447	314.8335496	-111.5180497	1726.626777	5775	4670.955056	991.7033108	3088.810412	165.9174748	252.6839632	185.5747906	1136.010627	2417.017922	0.3045932427	0.02167851307	-0.007181424338	0.01612201544	0.01045262617	0.01950877561	1	0.2403572666	0.01136941578	0.001276168491	69	1
8	153.4735693	422.0833084	-37.04755554	10423.09691	1244.693283	751.3239863	2242.980442	4240	4909.526882	57.39961396	2454.071553	271.7927279	164.5238846	206.0956078	925.4087588	2339.542215	-0.003673617785	0.1144890608	0.067136985	0.005843483533	0.01628815732	0.01147385829	1	0.0005019773936	0.205777924	0.1896338302	13	0.9999999994
8	155.1264252	668.0759146	-150.0927264	10461.82592	929.7748041	2323.231105	2131.118747	4109	1419.113636	65.50051591	1713.268186	180.3536714	407.081463	216.4296699	642.5437431	554.4404331	-0.01479340971	0.09233415363	0.2225252496	0.006513623833	0.01430337217	0.0217219825	1	0.001429779043	0.1666440165	0.7300993511	15	1
8	156.2497969	524.717427	5000.234608	15687.76974	257.6080797	-73.85675652	1979.258806	5721	4006.484211	974.3593104	2977.335811	159.7512675	199.5754295	192.4524224	1081.93237	1339.591783	0.3170965921	0.01704676801	-0.004135837259	0.01337567897	0.01044386898	0.01517370747	1	0.2504674539	0.001950383289	0.01481896407	69	1
8	156.1016573	654.0899641	592.7782877	9244.794198	1430.433486	850.2046034	1860.443331	3825	6726.103448	177.9667483	2368.485377	386.0355469	251.541476	188.0054515	938.2203587	3796.004892	0.06373566391	0.1640624556	0.08974710393	0.01024485561	0.01812731575	0.01925465863	1	0.05615994205	0.3084916263	0.2867466313	44	1
8	157.8849367	133.2762644	28.15143207	10325.25906	2241.61602	180.868571	1863.819306	4438	3411.307692	66.85370173	2359.304646	570.4762393	90.12639591	248.6027816	981.1181382	3800.403008	0.003013937669	0.2175132907	0.01894511778	0.008718916509	0.02628168134	0.009859939439	1	0.003764653193	0.415569423	0.02593742379	21	0.6559196628
8	157.6896287	203.4859381	-29.80902315	14815.1122	202.3039252	862.3274445	1997.462974	5374.5	2344.706522	47.49981379	2547.659727	170.2238825	176.254733	218.9963121	891.9756898	1101.402189	-0.001986022766	0.01357218607	0.0590208658	0.003464743124	0.01250513161	0.008831857696	1	0.0003053129129	-0.002012100725	0.1583432242	3	1
8	157.2307829	239.4102993	2302.872313	14306.5527	1393.726541	2064.726961	2337.096004	5652	2632.189474	588.4139867	3316.962238	401.5039161	596.9609535	268.490175	1289.290392	1290.634532	0.1595831998	0.1023939969	0.1430595762	0.01652061282	0.01604780428	0.02598672482	1	0.1353284651	0.1837376468	0.4945942691	60	1
8	157.393068	330.4236739	-8.692125548	17133.54877	2646.988538	292.4316367	1913.636216	6987	3451.505376	72.48792907	2974.670677	578.6114536	100.0885546	293.9012231	1221.009934	1808.924107	-0.0005583135204	0.1595538525	0.01763266709	0.004738466788	0.01616862205	0.006487211453	1	0.0002494810598	0.2963756885	0.01858602315	17	0.6906048123
8	160.8389831	437.9620083	-162.5341428	16360.43139	3834.820395	1848.198837	1909.742226	7132	2250.947368	78.74633874	2830.445936	702.7386865	359.9959307	220.6318028	1220.158668	855.8425532	-0.009642317937	0.2380776109	0.1166815716	0.005282482853	0.01524752617	0.01313602519	1	0.0001856357394	0.461885035	0.3656322509	23	0.9999999993
8	166.2775949	512.2884928	-41.50834535	13775.48793	3375.829719	792.3108007	1970.082905	5960	3360.157895	78.31983956	2705.038679	612.0345127	174.7812652	272.6362443	1110.955251	1285.53448	-0.003180629121	0.2474211351	0.05963464673	0.006414423142	0.0193424672	0.009728576722	1	0.001752709218	0.4787349014	0.1678306091	22	0.9999999945
8	167.176242	65.81611359	-75.16248216	10574.98106	1062.602333	1163.27525	1758.785293	4135	5217.765957	52.74657524	1611.776886	184.3627155	195.206815	220.8465857	606.9419889	1866.861102	-0.007364037143	0.1040301363	0.109986773	0.005422116466	0.01457738622	0.01212032244	1	0.0002168097658	0.186046323	0.3383790153	14	1
8	169.6419704	126.5918399	-20.20070963	12970.14202	2929.145943	320.9953206	1558.214486	5496.5	3767.265823	79.02420381	2444.053851	513.5989239	106.9990503	236.0789883	992.9078665	2901.036838	-0.001772897694	0.2212051047	0.02497018387	0.006799487757	0.01689062845	0.007593116505	1	0.0003766209572	0.4234151157	0.04598518381	21	0.9995329474
8	171.9870826	492.3514281	-185.0770126	17449.12205	4144.850804	1994.825016	1837.322973	7498	3976.505376	81.2636206	2399.796171	623.077419	309.7846861	221.7668691	1036.573365	1434.982303	-0.01072169639	0.2391946516	0.1132155055	0.004960646141	0.01564031267	0.009580560521	1	-0.0008862532543	0.4640407733	0.3532749488	23	0.9999999992
8	172.6995274	788.4767711	46.66566395	7372.040835	671.1887371	50.78335158	1127.307718	2805.5	2690.389474	35.50606145	1087.486245	144.3305782	59.62591826	166.6194826	414.5577108	977.2733921	0.006764332464	0.09544142753	0.007420397494	0.005134222138	0.01423200465	0.008679963761	1	0.004778277154	0.1641474978	-0.01747351536	11	1
8	174.4347497	631.6902226	2428.189437	14696.38394	1454.141592	-21.75420801	1538.094246	5689	2502.478723	452.5549567	2499.99304	258.9219468	139.0035432	175.1376716	931.7802216	894.2682445	0.1688293288	0.1019215588	-0.00137754688	0.0125527497	0.01170822211	0.01008003533	1	0.1333851651	0.1768105933	-0.008733121975	58	1
8	175.6515827	358.5025281	-164.03657	19150.43319	4554.424014	2230.330627	2021.599507	8367	1916.861702	96.29688707	2922.05423	786.6195917	381.4329868	320.80014	1262.584713	708.4308057	-0.008519373645	0.2339091578	0.1160238973	0.005280177457	0.01559289306	0.01204826715	0	NaN	NaN	NaN	NaN	NaN
8	177.1851146	694.4028068	3266.760409	10697.49218	2214.938278	-135.070219	1798.08686	4608	2079.010753	613.9930439	2001.561549	443.1417185	180.9646129	289.2849514	827.9480822	947.0395577	0.3001390806	0.2133799246	-0.01361547648	0.0173121825	0.01740948758	0.01759977883	1	0.2383286756	0.4051905582	-0.01607099209	78	1
8	178.5706981	655.4395024	7695.586827	11071.12557	1747.833769	-473.2147602	1860.99171	4708	11273.28125	1581.28129	2192.094842	349.4844017	318.692828	417.6483521	888.1936822	5588.369296	0.7124463237	0.1623734634	-0.04425836774	0.02840973283	0.01617425411	0.03341187923	1	0.5643025173	0.2983237141	-0.02494854539	93	1
8	179.4290347	111.3215534	-50.28895976	13418.36065	2033.296542	718.7405109	1930.602022	5398.5	3126.957447	65.04945348	2075.447635	302.281131	159.936707	322.7283247	791.5293278	1544.079417	-0.003845085525	0.1508972846	0.05540874878	0.005155983949	0.01542263481	0.008609017396	1	-2.277745538e-05	0.2801398047	0.149729079	18	0.999980749
8	179.4640665	138.0075569	926.1186745	13836.9375	248.9378346	521.6477164	2007.14836	5068	12295.58621	196.5514336	2223.70502	155.8987681	144.5507604	247.233206	762.9895898	4333.87894	0.06761785889	0.01726099028	0.03877040912	0.008213955208	0.01284866856	0.009363336823	1	0.05448760762	0.004611021672	0.104472031	31	1
8	179.6673758	381.6018908	3125.613285	18761.8578	3145.091286	168.9838969	2026.197575	7751	3717.854167	516.0165242	3137.00431	649.3651747	162.5468474	240.9919692	1343.768412	1230.783884	0.1634463251	0.1635741133	0.008743005622	0.01225681817	0.01364874809	0.009335755209	0	NaN	NaN	NaN	NaN	NaN
8	181.1639024	155.4666854	1230.365175	14787.32905	320.2295887	100.7382163	1904.232157	5422	13962.89583	262.0654612	2383.085077	135.825737	123.5776671	264.1954289	829.3364202	4830.098477	0.08387437134	0.02086254176	0.006318417305	0.008088593611	0.01075830001	0.008830718886	1	0.06538410826	0.01065059565	-0.005053710602	30	0.9999999976
8	185.2897094	70.51343946	5.281392237	12836.32242	3996.686301	104.4776265	1326.696528	5741	2679.117021	77.11202861	1956.925133	610.3563475	77.82772661	226.7002753	843.5409957	656.2667281	0.000464476672	0.3062488309	0.008288637688	0.006578234403	0.0173828282	0.006777367292	1	0.001942505319	0.5975481547	-0.009085901718	24	0.9462558445
8	186.8062897	227.1792649	-152.8077342	16685.4929	305.705488	1901.273014	2189.041374	5955	7440.287234	62.70528301	2607.405034	171.3427523	358.6113717	200.51615	946.9337873	2431.962801	-0.009520458821	0.01821147382	0.1189815375	0.004315300305	0.01157790645	0.01060246558	1	-0.001787573663	0.01000404646	0.366539368	4	1
8	189.4651101	85.6730446	-31.81702209	13085.38566	143.9794959	698.0300442	1662.437273	4727.5	2450.702128	49.05704909	2041.752666	145.9675549	134.0647959	202.4156318	706.6571691	686.7312606	-0.00277082958	0.01185981179	0.05391204622	0.003994787396	0.0124151302	0.008298941989	1	-0.0006662794854	-0.005740831316	0.1402151647	3	1
8	191.4673904	268.3249072	-36.02929744	16368.77703	210.7119755	962.8234705	2174.467543	5854	3649.93617	47.07463095	2526.971196	150.8846737	189.3680627	247.3071023	887.19677	1930.809919	-0.002276769265	0.01414676133	0.0603493487	0.002980711894	0.01013529691	0.008657296164	1	0.0001650674579	-0.0007757993899	0.162941347	3	1
8	191.7810245	359.7789152	-37.40086543	17421.26604	965.2231171	1044.785685	2225.452855	6490	3720.536082	64.99063489	2457.915894	226.1257297	183.637439	214.6017941	927.0921042	957.2607845	-0.002092191757	0.05889090495	0.06101494368	0.003910903862	0.0113193403	0.008422405283	1	0.0008064549346	0.09123105855	0.1667755301	8	0.9999999999
8	191.2675154	719.4939919	2254.87483	7416.036918	1523.832718	-77.49879437	1669.477592	3192	1170.989474	678.0501775	2215.292625	458.72619	150.3195029	209.7014564	916.9672631	919.4830821	0.3009117889	0.2063690137	-0.009994177509	0.02168493821	0.02220206544	0.02383671082	1	0.2391067882	0.3909258277	-0.003437034671	78	1
8	193.7287241	28.53809707	-118.5251752	8989.75925	443.7953044	1983.093437	1754.452316	3443	1990.591398	66.93958634	1370.786467	120.7802825	295.5491877	228.9338226	500.2641559	636.832263	-0.012186572	0.04870235159	0.2173937951	0.007649242162	0.01303376651	0.02160551474	1	0.00273569807	0.07673505154	0.7113474657	10	1
8	194.6627075	115.5905813	-20.51459609	14268.39971	241.9809158	389.7731327	1927.712283	5091.5	9636	47.4016663	2364.148263	152.8642753	104.0287219	233.6101174	811.6140885	2905.175239	-0.001507532946	0.01639540221	0.02774808754	0.003774223102	0.01204467175	0.006054605427	1	-0.001299558065	0.002504790669	0.04909117701	2	0.9998448209
8	197.8088602	529.7313316	55.31204065	15545.65347	3801.805797	167.8956124	1943.440728	6738	4835.404255	80.42028389	2466.076238	643.0165055	94.22789011	240.0065855	1043.389852	4307.845829	0.004082325368	0.2448016374	0.01140797354	0.005477502411	0.01739567689	0.006336073077	1	0.004405586974	0.4713537797	0.0007055532998	20	0.9999538405
8	199.6710359	147.408383	1038.464031	16437.27948	1855.67894	100.030315	1750.154571	6399.5	21126.78125	218.4678612	2577.302697	340.3363171	117.2322636	234.3435573	1000.11805	6815.531945	0.06224481466	0.1147381191	0.005881265791	0.006758841893	0.0136850456	0.007568416467	1	0.04907207558	0.203650697	-0.008769478445	38	0.9999773118
8	200.4148934	442.643014	7407.601213	15470.51304	4973.875445	-254.7581925	2200.35149	7246	7491.978723	1490.122467	3044.219778	1025.81359	324.334569	240.8760364	1422.508406	3414.712365	0.476439303	0.3312053744	-0.01517205898	0.01953053256	0.01835487946	0.02505140486	1	0.3798659348	0.6470161901	0.02510191482	89	1
8	201.6123648	280.4818289	1145.203317	17713.69888	1942.972258	648.1406845	1737.711577	6934	13078.29348	274.610331	3323.251879	456.113842	168.3401559	228.8366046	1325.389343	5736.384722	0.06397077534	0.1113064658	0.03508109393	0.008252100845	0.0134380557	0.008482372711	1	0.05229343547	0.1977937858	0.09374191435	39	1
8	203.3520337	210.6541688	6364.06609	13234.42619	1431.791582	-174.755482	2128.089591	5445	8935.673684	1834.580693	3679.421539	423.7061618	334.8122649	230.571534	1446.152355	5611.089158	0.472605134	0.107026698	-0.01330265676	0.02678253628	0.02053278569	0.03051837386	1	0.374669926	0.1862595105	0.02340140613	85	1
8	204.4662431	371.6005894	8226.160599	17584.43764	4200.563626	-343.3072621	1759.966572	7764	5991.297872	1677.582252	3263.74694	863.4958781	327.3764265	212.6530193	1481.962349	2806.939039	0.4809415816	0.2439304374	-0.01771913484	0.02036739283	0.01584303342	0.0216872472	1	0.3824079698	0.4674935234	0.01443194137	88	1
8	205.2585925	543.6337202	10644.42116	15742.10184	2577.764531	-576.5630669	1897.907508	6767.5	19538.93407	2372.865222	3274.282488	581.2702738	393.7459763	232.2594167	1375.994337	9484.516604	0.6843210576	0.1686729745	-0.03570834081	0.02472551987	0.01493196641	0.03053160326	1	0.5425110089	0.3116764923	-0.001640727241	93	1
8	208.0662378	229.2547138	95.49717911	12381.34118	1174.309511	242.9135666	2063.140819	4845	1446.484211	72.20619841	3431.157676	347.3326375	94.15568203	330.9970343	1263.327066	986.1723217	0.007504208833	0.09143914138	0.02129919593	0.00687045477	0.02148379736	0.01011000849	1	0.006221363436	0.1564893777	0.03115368739	11	0.9999962023
8	208.2513471	325.3208971	2914.463356	16729.00128	1577.767245	162.3883737	2501.007967	6562.5	1686.956522	573.2414494	2866.470557	392.4045935	174.9744522	314.7059001	1151.991994	1246.462131	0.1756963086	0.09904104022	0.009228004619	0.01131907609	0.01445813334	0.01136686423	1	0.1395098383	0.1713126834	0.02996041033	58	1
8	209.4799454	110.6539245	2262.911376	13543.11036	4216.540717	15.15738978	1731.873461	6209	6521.075269	394.0376617	2220.664231	694.5033406	152.223141	218.9861339	969.9823493	2625.992592	0.1653909955	0.3082070425	0.001179815467	0.01091597105	0.02063462031	0.01238627353	1	0.1328921951	0.6009798341	0.006113516224	66	1
8	212.2537664	597.7115906	17.51847896	13185.76275	4300.592881	200.1512658	1940.898665	6015	1904.652632	80.16751098	2467.024729	826.1784083	85.92488742	243.2633988	1096.550384	893.3889312	0.001558249003	0.3331428874	0.01543862837	0.006378897356	0.01819721605	0.008600804251	1	0.003545805617	0.6531258347	0.01708309163	25	0.619157634
8	217.5721709	248.6437435	15.85888664	15843.17987	3729.236096	480.5365283	2076.295368	6755	1713.925532	89.11278769	2991.416164	762.5872958	130.452627	249.1822632	1273.762614	665.8603334	0.001013844624	0.2364777481	0.03030573807	0.005932799279	0.01541716932	0.007317255364	1	0.003094474002	0.4550251401	0.0658349823	21	0.9990554341
8	217.638789	742.9981389	603.5312772	8924.888497	1367.561857	28.57810945	1459.545287	3667.5	8133.76087	135.2095646	1613.327058	250.2571736	79.14343012	168.844234	628.2412283	3503.449102	0.07042789305	0.1527547026	0.003617727894	0.01042326111	0.01633131379	0.009339248869	1	0.0558288568	0.281692755	-0.01346650126	42	1
8	221.5974602	125.6024455	8527.698735	12119.87833	1330.739613	-436.0904099	1659.812451	5058.5	6233.861702	2237.578817	3263.888225	360.1414267	409.7962141	201.3750651	1273.870283	3515.135995	0.6825272595	0.1044971254	-0.03402964855	0.03516141574	0.01835510405	0.04104058976	1	0.5405425935	0.1798235193	0.001706124486	92	0.9999999999
8	224.9306712	230.6289944	13488.25944	13059.00001	778.922764	-487.5371906	2093.036139	5208	6237.4	3299.147581	3205.920094	264.691528	593.8481666	491.7711922	1250.18229	3145.150302	1.035740467	0.06219164008	-0.03541677718	0.04193433551	0.01571651415	0.0491949852	1	0.8214118761	0.09215409594	0.08117422339	95	1
8	226.6298133	727.4753181	2926.415944	9762.87215	905.1477381	595.3843581	1754.603473	3936	5023.634409	564.404553	1894.162994	216.2684822	221.240334	208.5014509	740.6745802	2212.370423	0.2955891878	0.09173911004	0.05831370668	0.01967745745	0.01497570301	0.02113749251	1	0.2381102375	0.1581013647	0.2306215632	75	0.999999998
8	227.3389764	514.5966522	-12.33013646	15404.41314	1576.667435	435.2610119	1919.467942	5939	2130.375	59.54053844	3263.872917	381.724486	121.9838832	228.4626993	1249.703539	874.5530738	-0.0007183785959	0.1059708867	0.02834018284	0.004001982143	0.01382915329	0.006230042873	1	0.0002710757095	0.1866665987	0.05427733432	12	0.9998078779
8	228.4883264	795.273777	2155.476294	7452.825427	1600.673138	-188.500759	1087.945277	3195	6028.52381	415.5238893	1504.340949	332.7244159	120.1203413	153.462901	627.1644187	2207.935095	0.29916188	0.2192917567	-0.02628633483	0.01831318854	0.0188087223	0.01690295784	1	0.2367936071	0.4168242034	-0.06046547978	78	1
8	231.2763423	436.4625564	4706.795416	15504.83126	848.933422	1156.433818	2225.331452	5904	9612.193548	1182.823841	3672.242417	265.2090416	408.2015989	253.0076272	1371.133172	4659.266347	0.3059996656	0.05865526534	0.06991095354	0.01519397695	0.01443774124	0.02575116446	1	0.2468169524	0.0905492546	0.2726606674	73	0.9999999994
8	234.5506979	312.2233317	9929.140292	13605.73225	2164.197828	-381.7554714	2310.402767	5873	4738.152174	2642.424991	3655.723191	582.4535746	484.9087306	355.4766347	1485.584248	3009.579329	0.7187179998	0.1586145011	-0.02704525669	0.02875641253	0.02405875237	0.04685953122	1	0.57036973	0.2912927793	0.0366995112	93	1
8	235.5573933	372.2817368	-249.8403035	15343.77053	211.9520012	3598.798037	2478.485673	5642.5	1802.319149	84.81569491	3071.277615	144.670928	766.7364104	301.8462336	1117.585371	873.5156037	-0.01607228452	0.01380665704	0.2391579424	0.005707710344	0.01027647539	0.02254011209	1	0.0006900801206	0.005902526568	0.785444591	5	1
8	236.1862734	485.1627383	-290.191215	15502.72862	1551.208565	3647.851902	2429.92007	6049	3042.505263	87.37066598	2770.296509	324.6111906	719.9915767	245.0049607	1062.504176	1157.404928	-0.01911328958	0.1009314457	0.2347618112	0.005929042585	0.01292273331	0.02019736152	1	-0.001136624367	0.1848283735	0.7721617771	15	1
8	236.3717239	590.4944674	10315.23978	14251.93407	1458.029432	-515.6420568	1904.877789	5889	6462.923913	2044.403813	2909.429837	305.6633779	397.2077954	214.4181657	1129.075398	3175.859061	0.715884837	0.1042049857	-0.03338120443	0.0269137186	0.01537374933	0.03219702078	1	0.5671555617	0.1791886576	0.01206012498	92	0.9999999997
8	236.8161051	230.5072983	14220.89756	14030.55938	807.5457628	-207.3545759	2176.786544	5723.5	11841.375	3468.653529	3378.878967	483.4927064	678.7459219	2594.463267	1259.498778	2863.365738	1.027812355	0.06140727093	-0.01709672349	0.0370615228	0.03986365456	0.06735732335	1	0.8162682215	0.09130945751	0.1433483878	95	1
8	238.6069087	392.0073871	3219.891349	18727.89352	4598.842754	1026.348516	2129.223622	8334	4494.869565	511.4055826	2633.149628	780.8058609	244.1680791	245.1481155	1219.411848	1727.366923	0.1683290733	0.2414324181	0.05482539893	0.01050141223	0.01539237522	0.0119192807	0	NaN	NaN	NaN	NaN	NaN
8	240.6293572	245.5900279	3096.521231	18277.71104	1945.763606	2779.166813	2689.47995	7227.5	3337.182796	624.4505907	3775.973932	511.486576	612.1868589	298.3992005	1528.149832	1729.312567	0.1649364315	0.101406336	0.1510542379	0.01289893987	0.01429118849	0.02217436487	1	0.140098128	0.182026267	0.5238436821	60	1
8	242.6078514	186.6725771	7.900582193	15482.27769	958.3194933	231.3762272	1922.883848	5807	3480.28125	54.79959914	2549.549317	262.1197553	88.49646541	260.9533946	980.4917557	1374.18906	0.0004853503037	0.06483036449	0.01569362095	0.003784736866	0.01237060635	0.005752296182	1	2.407404895e-07	0.1015724768	0.008962069417	6	0.9998594854
8	242.8171629	535.6711511	5.08732317	11562.53681	804.9449259	140.5729459	2038.945	4419	4003.631579	112.4114638	2567.647642	220.6245101	127.465079	1179.679464	938.1750459	1674.688685	0.0005657058018	0.06864361659	0.01206993293	0.01293763294	0.01544083562	0.01439666665	1	-0.0001307011109	0.109262173	-0.003577581103	6	0.9999992981
8	244.5184387	675.6270959	-24.81120219	12099.99056	1184.052101	351.9369116	1688.703092	4711	1517.967391	55.04577944	2710.289799	270.94881	107.2795562	218.606187	1004.725305	693.9094765	-0.002169514271	0.09706761156	0.02886343225	0.004801477794	0.01328166704	0.006882682037	1	-0.0009410912131	0.1683884447	0.05546624368	12	0.9959738516
8	249.6558024	19.58819372	-12.53777932	9891.789804	162.2278156	514.9827016	1378.67057	3541.5	1904.893617	41.83600908	1919.711729	140.5821463	132.0009908	179.0237913	661.1528866	888.1647681	-0.001477441579	0.01716585084	0.05253704414	0.004457536848	0.01531198778	0.009581969348	1	0.0003290538838	0.005107807461	0.1358893413	3	1
8	252.7471055	408.8178719	5581.8742	18347.947	1136.532353	1404.607003	2186.839906	7157	8523.468085	1166.284289	3469.973768	307.0323006	401.3797481	229.1581084	1342.990398	3475.759061	0.3068973875	0.06124741916	0.07236474169	0.01345950972	0.01218401909	0.01988695826	1	0.2477163421	0.09597715803	0.2815517466	73	0.9999999838
8	254.4957176	353.292901	30.4434793	14562.47723	2309.961888	305.8442325	2330.640878	5927	3805.242105	72.61130211	2888.995931	491.5924552	112.0840721	310.5406214	1145.585975	2235.796886	0.001976701728	0.1572445229	0.02160029673	0.005475315628	0.01733456374	0.007866159903	1	0.002501275439	0.2917869432	0.03301318478	17	0.9998572738
8	255.8001665	235.1206683	14.19147923	14505.13621	2533.912383	203.7711224	2200.552119	6035	7120.364583	73.64592644	2824.796163	503.1871799	88.20427788	221.4278262	1144.579867	2074.403717	0.001094307426	0.1785831382	0.01444113017	0.005589578	0.01681717002	0.005967263767	1	0.001552444658	0.3353596391	0.008436867135	16	0.9997592637
8	256.6526624	84.4916767	2220.631856	13393.86483	2947.05214	92.47219736	1942.686909	5811.5	2223.956989	422.2874781	2238.760358	471.8077093	157.0865839	241.9112157	902.6645685	986.1409406	0.1695003893	0.2140600443	0.006663214888	0.01232032496	0.01666758076	0.01271260948	1	0.1355692121	0.4076612955	0.02323210733	64	1
8	260.5030649	456.3273456	-107.8348125	19539.85263	6670.485695	490.5339703	1557.244204	9067	8978.085106	96.78949934	2871.780066	955.6966472	128.3270885	271.8778571	1249.879691	2325.689611	-0.005432401593	0.3319607327	0.02586175067	0.005268321147	0.01552051045	0.005445464094	0	NaN	NaN	NaN	NaN	NaN
8	261.1781279	735.6467054	2868.636191	10117.24299	2129.549636	-149.643139	1373.605365	4335	5832.136842	747.0047073	2378.516099	497.6893748	162.6412666	186.3920337	977.1392088	3164.052867	0.2856267086	0.2129476612	-0.01403337486	0.01798422711	0.01867827656	0.01870362707	1	0.2267361865	0.4043113064	-0.02106908506	78	1
8	265.3678542	591.3384473	-174.2183079	17360.22065	2727.863287	1975.436403	1958.541165	6997	5128.705263	68.15417681	2514.459652	450.8105565	305.7766855	191.278317	1025.367347	1573.940649	-0.01028204454	0.1590239471	0.1134961424	0.00434613294	0.01164356572	0.009933260268	1	-0.001326850601	0.2992458612	0.3517484792	19	1
8	267.5138171	338.6208131	1390.899802	15372.07976	356.5412833	155.6079007	2188.740675	5659	13952.64516	300.5362706	2929.538694	172.1043373	110.411888	220.6266329	1050.386339	4841.863728	0.08948087578	0.02222351256	0.01058938868	0.007891711371	0.01315515646	0.00765947942	1	0.07013936296	0.01361368699	0.01130020192	30	0.9999999471
8	268.5992659	211.990882	1101.356077	17715.35704	1122.770828	1741.916726	2081.392168	6703	8812.934783	207.4003371	2571.565823	267.0449677	323.6838889	205.4001648	1002.590512	2354.242282	0.06201774508	0.06382169729	0.0995346232	0.007894159017	0.01103025392	0.01244643463	1	0.05441043884	0.1028338706	0.3173176689	36	0.9999992495
8	270.529479	383.9945172	5306.151004	17297.84701	1729.497973	-31.82983772	2081.813263	6802.5	3827.4	1008.007857	2887.847479	409.0541007	234.521548	239.7457388	1170.865253	1508.729042	0.3101232477	0.1058822288	-0.002031032204	0.01813492928	0.01424645229	0.01621739499	1	0.2459441122	0.1846673257	0.02339224295	74	1
8	270.4745579	439.287268	5289.856417	17451.62394	4117.291901	1224.218076	2213.208837	7652	9779.715789	994.1036405	3222.031375	780.7209921	332.3158436	220.6527296	1413.145913	4114.362086	0.2974026511	0.2381166814	0.06771173359	0.01337577039	0.01625953016	0.01848391235	1	0.241637279	0.4593905331	0.2687316409	79	1
8	272.1644555	247.0322961	3322.116269	10928.22743	451.4808991	990.5012592	2512.327775	4266	1387.873684	1363.000108	4575.178561	257.208631	472.3714399	400.2862543	1699.442733	1302.071837	0.3020248522	0.04212678362	0.08045555849	0.03020128502	0.02718499146	0.05104431925	1	0.2441629324	0.05701275568	0.3080649898	73	1
8	272.095552	407.6803903	7301.294916	15386.90825	825.3030968	1612.960799	2305.156496	5966	6076.610526	1838.734273	3666.373302	244.8096454	549.212694	263.6447434	1386.49301	3715.585894	0.4766182731	0.06018483947	0.09626722312	0.02197264363	0.01288318921	0.0353778321	1	0.3844526598	0.09446540392	0.4063609616	84	0.9999999999
8	272.4377817	552.6977905	7597.561452	15421.45075	895.5082605	1487.519814	2261.147921	6085	7417.776596	1535.453069	3006.886849	273.8927461	461.7922934	957.8945099	1160.886973	3076.885753	0.4855753332	0.05980469447	0.09246901316	0.01993967339	0.01554067783	0.03009511227	1	0.3913397457	0.09351139757	0.3952274895	84	1
8	273.7122331	472.441423	1056.296047	17174.90246	1026.873601	1687.023196	2074.886347	6511	6748.659574	226.4210246	2893.544219	279.2655096	344.0262449	192.5625595	1117.390068	2778.34236	0.06113177395	0.06340422795	0.09979817334	0.007105608166	0.01105181655	0.01312850776	1	0.05371739968	0.1019881417	0.3180115503	36	0.9999997377
8	274.9611677	785.4467588	3891.012651	8469.195518	817.8697104	580.6270987	1636.159505	3423.5	5918.641304	618.9865816	1353.361644	138.7316064	254.9438507	314.4737987	502.5454469	2380.203494	0.4659303059	0.09658901544	0.06918580526	0.02224568752	0.01692200367	0.02956734662	1	0.3745609204	0.1682068952	0.3101655126	86	1
8	277.6606486	352.4701211	1292.107334	21575.32733	2480.374129	2092.31645	2167.181032	8546	15103.79787	295.5905812	3515.754688	442.7994737	394.3272668	323.0945774	1358.782331	4898.187452	0.06048599363	0.1117120941	0.09637006371	0.007382570054	0.01213557129	0.01173711987	0	NaN	NaN	NaN	NaN	NaN
8	285.314842	735.6319286	2.454540154	9755.1532	1490.5442	246.4752986	1555.011911	3957	2347.276596	55.22697917	1788.207798	306.6687682	90.06825157	200.3233127	717.6625543	814.0162663	0.0003172522365	0.151589955	0.02542695045	0.006055624454	0.01716571779	0.008653341672	1	0.001368735977	0.2803233155	0.04582003108	17	0.9999999986
8	286.5391671	226.6441253	53.18060007	9884.629908	45.98970008	228.3869895	2137.898852	3702	785.8064516	43.89991663	3504.872752	144.5673954	102.0598233	284.7227319	1222.732899	598.6521683	0.005253280602	0.005994281951	0.02360070895	0.006487336856	0.02108572092	0.01165314911	1	0.003714294676	-0.01905951823	0.03587574085	1	0.9943287337
8	291.3084647	324.4986004	2774.82984	15479.12714	799.9211179	996.2839283	2501.192855	5847	2381.925532	613.8082588	3417.264109	297.3033901	319.6756164	344.6537637	1324.073142	1256.902399	0.1751096043	0.053350591	0.06232253999	0.01236530087	0.01394281094	0.01815853094	1	0.1420016942	0.07957176512	0.2141677399	56	0.9999999999
8	291.2694017	539.2372281	2638.32516	16240.57389	2603.068457	47.11007621	1936.453561	6583	2765	622.5952293	3433.830073	619.6967508	149.4493716	199.1261316	1394.73797	1604.707621	0.1631500224	0.1629892071	0.003185628279	0.01065672505	0.01530420346	0.009921812857	1	0.1297708995	0.3025444013	0.007852996286	61	1
8	292.6591475	558.2730848	-34.01980574	15611.29758	4971.476211	378.5866097	1909.051355	7088.5	5239.51087	81.23359929	2959.192053	1022.331464	119.4176106	215.2793109	1329.571136	2230.044318	-0.002079403675	0.3299058392	0.0269003935	0.00545368493	0.01957059691	0.007533919745	1	0.001353575417	0.6469494206	0.05621305426	25	1
8	293.7802381	525.4220239	-88.56303128	13762.04357	164.7801905	1706.737621	2432.310953	5015.5	5678.774648	54.43905169	2886.196297	143.0854843	369.3430793	206.6118353	1003.0464	3068.465374	-0.00623527526	0.01157669432	0.1238324528	0.004395096586	0.01262640989	0.01229293973	1	0.001075094607	-0.003441509948	0.3840990961	4	1
8	298.5078355	116.223863	-177.4500912	14835.24624	4557.404464	1577.480314	1728.726205	6658.5	7536.913978	95.79563283	2653.129929	799.8507894	325.7154334	209.460142	1144.938864	3259.212447	-0.01266358357	0.30630773	0.1053559219	0.007821701263	0.01988971658	0.01020293795	1	-0.002262379345	0.601684445	0.3274832824	27	1
8	299.8045706	297.4772485	17319.04391	16674.46632	1094.262271	-531.5671471	2155.390954	6775	7111.146067	3101.645945	3063.216983	302.0392786	649.2718438	399.2125593	1261.740851	3819.184972	1.022570536	0.06773648063	-0.02900794426	0.03079261141	0.01353158411	0.04746061398	1	0.8113889124	0.1038401299	0.1005916177	95	1
8	300.4526212	55.83157953	-129.6989653	13586.67169	168.3904689	1500.664297	1833.572098	4868	8739.917526	56.78475099	2014.2049	127.2471914	248.5480631	216.9650673	684.1241698	2283.978955	-0.009888604511	0.01259070857	0.1117102166	0.004462755045	0.0111133129	0.01145703994	1	-0.002605975711	-0.001848780984	0.340815766	4	1
8	300.560034	265.7276989	1186.647202	16879.45033	4036.079237	140.9794649	1879.079882	7260.5	10348.85106	242.5788892	2911.752506	847.5736952	130.6589808	205.5059577	1318.738117	3573.328026	0.07095723026	0.2431088542	0.009011713543	0.007520239388	0.01747764275	0.008384792889	1	0.05750969562	0.4676531758	0.00848948152	45	0.9999999995
8	300.2717885	490.4552375	-22.51507081	19788.72915	3286.019203	239.5746073	1753.68476	8084.5	7605.612903	72.47479617	2971.883479	518.6667285	94.15614105	238.6222101	1204.862593	1831.245478	-0.001004402686	0.1652546415	0.0120455316	0.003865861691	0.0135113495	0.004840861276	0	NaN	NaN	NaN	NaN	NaN
8	301.6713106	358.2693749	-185.1984482	17940.12616	316.8989839	2164.901987	2395.322492	6545	7201.505376	61.95043426	3636.457323	202.4940164	470.8654283	252.9702768	1322.427064	3146.533177	-0.01073000779	0.01868271155	0.1243809476	0.004198766562	0.01219855274	0.01179278015	1	-0.002398578303	0.01119698649	0.3851601468	4	1
8	305.2761274	583.2584045	9686.984504	13923.97464	2254.928388	-473.9909714	1997.941934	5881.5	11469.06757	2199.158216	3036.985846	478.4705088	413.705777	238.6602889	1219.925744	4990.733757	0.7098711273	0.1650565038	-0.03256732895	0.03407924545	0.01530466549	0.03458216935	1	0.5630311906	0.3043246176	0.0154348416	93	1
8	306.3386871	411.7009683	47.23804094	12358.23103	1165.651087	484.3759035	2519.765013	4824	1677.365591	60.98933388	3089.652394	355.4315093	112.8006315	274.0131092	1171.128601	1167.399719	0.003531526981	0.08977544033	0.04209732588	0.005631974972	0.01815258003	0.01028213521	1	0.004379543104	0.1539317738	0.1029326131	13	0.9991468132
8	306.6333066	522.5263573	-49.6764214	13389.53026	102.8603521	1668.564915	2587.2562	4859	4008.030303	90.13056375	2862.205655	146.4055175	341.7442942	255.2817763	1017.592809	3144.759274	-0.003781655617	0.007258250302	0.1265488672	0.008141360686	0.01245225026	0.01507294228	1	0.003161172298	-0.01221165855	0.3940614896	4	1
8	306.4365633	596.1365363	8885.449984	12184.11109	1971.513692	-443.6355334	2252.253081	5208	6468.060976	2194.305767	3105.763281	456.463285	348.7153337	355.3186506	1260.407773	4468.896385	0.72389274	0.160187744	-0.03353258847	0.0297643063	0.01838263841	0.0343714905	1	0.5740901306	0.2942506642	0.01529962363	93	1
8	307.5975022	388.5247646	1616.251885	18519.67516	530.4352037	202.2784533	2070.81119	6916	20133.60638	296.954563	2951.485791	187.8874331	111.0346842	214.0004922	1078.446392	6205.230248	0.08422841981	0.02823552123	0.01037971577	0.006801624782	0.01026504849	0.005966863519	1	0.06600217501	0.02597345811	0.009487987975	30	0.9999999674
8	310.7871579	287.4065812	15.65103582	17402.2416	4179.376048	244.4363228	1839.654449	7560	5122.477778	96.33796648	2760.912481	802.5389563	95.20506122	261.9236405	1232.863866	2201.802991	0.0008876064586	0.245160079	0.01394199278	0.005944224742	0.0175249099	0.005565568589	1	0.002027384684	0.4722006562	0.008811597314	20	0.9978172119
8	312.6112449	570.6002543	3130.709051	18186.36871	1949.114911	63.38638923	1838.938932	7176.5	6905.681818	567.2448586	3023.926268	398.1389072	191.5301322	215.4217902	1199.18154	2486.546682	0.1702376561	0.1047736044	0.003336233411	0.009854702611	0.01123239771	0.01105130243	1	0.1348395334	0.1828647453	0.008200700527	58	1
8	314.5733089	613.8724175	-20.73699796	10004.55642	417.2996509	1274.827611	2455.618757	3736	1607.585106	64.3399379	2910.039935	182.2053748	358.7898652	365.627352	1063.558742	1188.275188	-0.002411202143	0.0442555863	0.1278019754	0.007243952439	0.01583699819	0.02240623912	1	0.004706963265	0.06389219927	0.3999870874	9	1
8	315.397275	485.8341703	3268.954263	18197.44253	951.9693324	133.5110414	2310.890174	6883	2766.789474	600.0802056	3029.841552	256.6232961	178.3191451	281.4579343	1156.540644	1255.418883	0.1802336108	0.05208313418	0.007614805382	0.01043654551	0.01108203511	0.01127410792	1	0.1425467322	0.07470743397	0.02388293886	55	1
8	317.5123454	173.2489494	-40.50621053	16720.18182	1116.804023	233.6466426	1701.392788	6265	5188.548387	65.3982384	2735.353015	284.3585054	98.26199443	202.3431443	1049.393701	1805.414161	-0.002788415919	0.06941134364	0.01481696541	0.004178699657	0.01217618648	0.005300111603	1	-0.002618039168	0.1109594612	0.005248721695	6	0.9999952548
8	317.4895414	741.6672744	2.629580964	10384.08068	981.7543216	243.2457668	1575.931766	4044	3258.595745	48.88305359	1678.275472	196.1442671	86.09586911	183.7934158	632.2077188	748.8063378	0.000241935788	0.09705649465	0.02405931988	0.004948586739	0.01439794609	0.007327748812	1	0.000670392577	0.1681636481	0.03923575156	12	0.7038573214
8	318.6148836	516.6563595	2739.899079	15490.56421	1417.450114	129.2411694	2026.512094	6223	1347	718.3076761	3892.660708	483.6800938	178.3229451	282.7312678	1519.440258	840.0750115	0.1779807216	0.09525733307	0.00795782541	0.01133777178	0.01728583939	0.01534345556	1	0.1412097038	0.1634781734	0.02594541058	58	1
8	320.5375632	635.2639472	1026.676151	15474.97514	4997.551779	460.8718924	1779.77504	7033.5	8150.258065	216.1037269	2606.799389	854.9622598	145.4715743	241.0199258	1164.726072	2580.357364	0.06831206635	0.325287053	0.03254194394	0.008351235958	0.01471299764	0.008509546723	1	0.05774739764	0.6375579494	0.09288854094	49	0.9999994057
8	321.9310875	407.393089	-37.56804056	19493.87096	1110.15189	629.4231143	2099.952869	7419.5	6346.322581	59.31781381	2869.774522	288.2415945	132.3343442	244.0137761	1107.383501	2299.628553	-0.002037137664	0.05722247566	0.0327058855	0.003149157947	0.01139626695	0.005013554177	0	NaN	NaN	NaN	NaN	NaN
8	323.6047236	239.3347995	3020.519979	18561.89404	3171.340103	2735.494347	2069.600384	7898	6468.84375	515.9527071	2893.879717	585.3555611	526.3359243	255.1915503	1248.010787	2505.899449	0.160416541	0.1672934992	0.1449130392	0.01234005022	0.01469404198	0.01874875958	1	0.1367665749	0.3172252132	0.5034011483	63	1
8	324.1815906	373.5851479	-103.3342016	19082.13455	6531.404553	1098.798748	2194.166352	8976	23170.59036	120.0022517	2403.250791	946.257206	187.2943877	245.8762921	1130.775793	6365.149534	-0.00583816553	0.3385660598	0.05726311666	0.006944336015	0.01915541424	0.006750937623	0	NaN	NaN	NaN	NaN	NaN
8	326.7018166	339.1285789	885.0432387	15579.10873	159.0932932	3332.68871	2958.716215	5689	9157.463158	210.0981518	2999.418835	193.615055	773.6368719	285.1567026	1055.265153	6412.546437	0.05776269969	0.009773236132	0.2165687459	0.007627288352	0.01579551126	0.0298962786	0	NaN	NaN	NaN	NaN	NaN
8	333.2679814	67.20301059	-39.13178367	9571.236427	386.5304857	1139.954564	2146.752921	3591.5	1540.557895	52.24830811	2146.475054	154.3911919	277.6558914	214.3393493	775.0480631	957.43949	-0.004501426642	0.0411695593	0.1176577468	0.006282846642	0.0173836508	0.01564995277	1	0.00235718316	0.05713501278	0.3638726478	9	1
8	333.8067218	494.3779608	4590.778356	16195.37873	225.1726324	3510.834568	2544.783698	6025	5286.978723	983.4109843	3145.029009	172.3035765	771.3280147	325.2174721	1157.387717	2589.487997	0.2840639333	0.01302345947	0.2118036021	0.01595916311	0.01210320816	0.03017151166	1	0.2380220419	0.002619116708	0.7624988825	71	1
8	335.5954011	366.4263422	7463.144267	15415.82988	1464.386582	-111.4250577	2103.228279	5955	6337.303797	2037.742956	3924.104279	465.5573147	336.3409116	247.2407553	1528.210495	4997.615879	0.4748758114	0.0999112599	-0.006063761784	0.04633655984	0.02627290446	0.03042704167	1	0.3768733732	0.1719259152	0.04905764508	85	1
8	338.4329933	526.6867737	996.3656591	18651.77175	2021.629845	3855.170395	2227.016659	7444	7852.56383	173.5915991	2481.924134	359.4079974	555.6257666	309.1710184	1015.403384	1811.219814	0.05435892087	0.1085532745	0.20281731	0.006669606132	0.01184960589	0.01518860597	0	NaN	NaN	NaN	NaN	NaN
8	345.3184334	152.4896937	2818.736743	17121.63793	2714.082045	2429.655068	2116.987932	7040	6902.659574	499.7699341	2521.001437	521.5097434	462.1424666	229.9173409	1070.675843	2615.305231	0.1650999661	0.1615944651	0.1414251115	0.01158598732	0.01536155996	0.01748690441	1	0.1402154115	0.3053578212	0.4921432477	63	1
8	345.4958594	275.3044491	1135.411001	18590.31337	4588.608492	1744.155138	1697.323548	8060.5	5888.138298	231.4463541	2740.170389	793.4188266	317.9139449	287.8710604	1242.144138	1840.448032	0.06047155816	0.2481269795	0.09464697394	0.008295704751	0.01700309131	0.01131585079	1	0.0547234614	0.4815091763	0.3058474955	47	1
8	345.4517663	617.635665	-30.52723528	15874.6978	2494.910133	208.1935789	1793.190302	6432.5	6552.180851	62.95636284	2384.776434	453.0889952	89.08900336	204.038931	973.6626485	2119.599993	-0.002261238067	0.1636531812	0.01281510592	0.004266055844	0.01377647158	0.005437525238	1	-0.00137612269	0.3046076379	0.001444244402	16	0.9617007072
8	346.3770704	343.4706912	-10.73512136	14774.88116	3717.017072	416.0961865	2009.254334	6414	2609.478261	73.21011254	3026.762794	766.6847215	126.8788578	283.7243166	1292.4676	1161.499537	-0.0005894916927	0.2517825268	0.02968492045	0.005284892561	0.01791814384	0.006794693569	1	0.001931617322	0.4864643354	0.0637722693	21	0.9997031143
8	351.636823	308.4798603	8282.278738	17438.43148	1758.959078	1727.704227	2382.32027	6966.5	6033.98913	1539.091535	2883.849673	395.1803188	485.393135	240.9405092	1187.032416	2714.726224	0.4892057916	0.1052921946	0.09802271648	0.01917585096	0.01202215856	0.02725593511	1	0.3950486614	0.187241052	0.4170312727	86	1
8	351.3980089	372.6353128	879.0529591	16812.67284	353.9536079	3679.923013	2667.424008	6245	16022.72632	221.1669547	2878.973768	156.6214788	674.4211123	513.0389565	1063.589321	5964.602654	0.05368995765	0.02078782922	0.219284518	0.008087031083	0.01010457632	0.01798165438	1	0.05505603974	0.01930893098	0.7330389094	33	1
8	352.4405512	230.2491118	2890.405617	17506.2001	2794.105357	134.6328924	2255.072575	7254	4407.860215	540.4282675	2717.352399	520.3422216	169.688883	308.4567372	1122.68782	3145.698881	0.1664609991	0.1678911622	0.007724578966	0.01116870157	0.01528207904	0.01086796335	1	0.1327504251	0.312801853	0.02470341658	61	1
8	353.3208939	247.3163206	2949.402029	16710.29798	884.0846635	41.77453223	1914.177482	6227.5	4839.641304	712.7325189	3617.036805	299.7787144	166.5818674	233.5812623	1372.424495	2484.029643	0.178874968	0.05606130879	0.002658033774	0.01224600488	0.01492120268	0.01207226221	1	0.1411852086	0.08268397549	0.006333482887	55	1
8	353.6946983	542.4954714	1390.856931	17078.30781	402.5137898	141.875655	1962.242748	6283.5	22249.59574	292.9556753	2660.136432	165.180071	144.1377252	205.7301281	970.0142481	6889.455039	0.08479479598	0.02537448514	0.007757310242	0.008154007229	0.01006982564	0.008972044692	1	0.06625557658	0.01998320809	0.0003531942474	30	0.9999999976
8	357.66175	517.3103351	3731.049363	11881.76436	2728.87495	102.3041923	2576.714861	5265.5	1956.685393	951.0592602	3186.056128	692.0873824	196.2047947	282.3636968	1317.201189	1117.322048	0.3096620814	0.2278368131	0.008232389255	0.0171609551	0.0213024428	0.02197679753	1	0.2474684011	0.4357902877	0.06318268369	78	1
8	358.8190481	201.7834495	-28.98795889	17195.79706	1155.677876	211.2449448	1637.504825	6494	5271.736842	59.67162497	2601.217539	294.7862608	85.52086597	213.854315	1024.826826	1587.663339	-0.001694977515	0.06852307736	0.01239456097	0.003738853151	0.01202909469	0.004706218296	1	-0.001911967161	0.109031863	-0.002993788759	6	0.9999989103
8	359.0659785	582.9565144	-200.2235888	13458.43722	1196.174885	3124.451819	2468.137264	5204	2079.053763	65.7841347	2527.017422	263.9183082	575.5965666	246.3395471	943.1096197	1070.745691	-0.01513902778	0.09023010754	0.2304885181	0.004673942051	0.01371766957	0.0187858518	1	0.001646195708	0.1626468279	0.7578196965	15	1
8	359.3234997	653.2672612	686.7426923	13789.04775	1393.855777	2741.98197	1959.132641	5365	5265.173913	175.7129005	2672.306251	262.2925216	545.1960848	266.7274181	986.4782287	2272.737124	0.04967678603	0.1011127903	0.1981026687	0.008454510677	0.01403903917	0.01958267697	1	0.05130494366	0.1835680618	0.660545398	41	1
8	361.7630676	436.6918493	-26.13926297	17910.13598	4241.060272	204.2974046	1802.515624	7718	4634.827957	82.55090422	3141.642839	823.3750148	91.96878296	296.088686	1371.843661	1797.571965	-0.001513517103	0.2373320019	0.01193087379	0.004959689619	0.01516921768	0.005177190654	1	-9.399657254e-05	0.456030298	0.0009343413713	20	0.9992405175
8	365.5216969	7.26969753	-53.56865127	8437.333914	819.2420009	894.9113621	1595.555555	3372	5637.632184	59.69729411	1761.71473	201.0134015	215.8723923	183.7733757	660.2668351	2852.518582	-0.006010807659	0.09919513518	0.1059259289	0.008179225337	0.02004512918	0.01533711405	1	0.0009844747519	0.1759376402	0.3243359571	14	1
8	365.4498101	773.6142532	577.2377174	9057.33925	1466.202958	726.9650196	1561.753093	3788.5	19231.21505	121.820143	1361.532304	219.3712413	159.0257254	187.4243539	534.0186973	4843.507741	0.06220458528	0.162983665	0.08051650442	0.00954388652	0.01623292853	0.0140498153	1	0.05433471022	0.3058972283	0.2540312083	44	1
8	367.6537457	123.3949795	2148.898865	13004.65051	1941.387741	62.13128376	1889.147642	5145.5	1364	522.6262771	2925.15439	477.1301317	147.2550316	260.3889348	1137.521516	743.5249713	0.1685438377	0.1541770306	0.005152979701	0.01461263708	0.02289464297	0.01289553887	1	0.1341056739	0.2845003833	0.01576034452	61	1
8	368.2470927	528.4909443	6138.513311	12356.77232	1857.484829	-183.7022563	2238.98601	5257	4666.494505	1694.879158	3454.361296	530.2498568	310.3525766	242.2126918	1371.313569	3322.300871	0.4903848652	0.1513782091	-0.01465908445	0.02585906966	0.01730384672	0.03248138781	1	0.3891941858	0.2773439346	0.02441462086	87	0.9999999996
8	377.647411	172.2983224	2685.871357	15291.57699	3453.293235	107.2195606	2004.172081	6700	2265.129032	628.6388462	3251.465193	802.5494651	153.9994282	275.9173909	1419.5636	1348.349742	0.1742143363	0.2322788026	0.007842560263	0.01417546701	0.02096518258	0.01125819449	1	0.1395843528	0.4451531838	0.02909816798	64	1
8	378.1231063	429.0042198	2892.027023	18207.47539	5841.131867	979.4273846	2114.826792	8499	5712.557895	491.244355	2688.403251	961.9684203	245.2036546	211.8986352	1256.688926	1881.401451	0.1648082976	0.3248717971	0.0538150627	0.009712607528	0.02028515262	0.01281796131	1	0.1359868198	0.6374026283	0.1907484548	67	1
8	380.0477933	386.4542383	2342.337155	14045.21066	2135.917607	236.9858218	2553.257636	5800	1390.25641	716.4358244	4073.592224	722.5174122	166.2361764	285.8527999	1659.013286	847.7680312	0.1713637629	0.1566448759	0.01696325255	0.0145363206	0.02085809592	0.01765426764	1	0.1371378528	0.2900539541	0.05786312036	61	1
8	382.641375	460.4400606	2980.088057	17154.18369	265.8606772	948.2170914	2106.461439	6197	4834.56383	703.3069384	3601.239938	186.0697897	278.4955612	241.107986	1317.580209	2314.421433	0.1729885	0.01630222485	0.05652548882	0.0126171521	0.01119013071	0.01551333721	1	0.1395646725	0.003177539686	0.1921537367	53	0.9999999993
8	382.5325979	639.2588449	801.1515972	13343.23168	758.6393417	1299.76551	1811.391826	5030.5	4992.397849	194.0805149	2840.826201	184.9835806	280.4502275	207.1164541	1015.747942	2638.19038	0.06026642251	0.05959580992	0.09484162266	0.007130270156	0.01314594587	0.01194052414	1	0.05267030167	0.09395701543	0.3003285359	36	0.9999999929
8	384.2518627	569.5331313	4640.745107	15213.87064	815.7232322	1052.579512	2234.269319	5872.5	5980.129032	910.9202484	2998.283325	219.467742	351.6207759	225.3088206	1116.112308	2714.528877	0.3056170797	0.05739184639	0.0680699606	0.01516707305	0.01238987535	0.02168815964	1	0.2463808255	0.08787706566	0.2660828197	73	0.9999999999
8	385.6224722	10.70037005	611.0571222	8478.517308	929.9007497	34.24252872	1509.708354	3392	11137.63441	134.5596104	1515.815913	178.921222	94.39184903	221.8547872	560.1281275	3150.243661	0.07253378759	0.1068464355	0.004349401208	0.01053829596	0.01833380727	0.01202898367	1	0.05709042606	0.1873460926	-0.01189221713	38	0.9999991523
8	385.5006419	359.7530623	952.2094542	16396.45323	1654.935005	1678.886275	2518.116513	6366	17718.52128	235.1018726	3075.288668	429.6568309	361.0545443	325.7144239	1207.832009	7478.944658	0.05876753451	0.1076270096	0.1050992925	0.007806245241	0.01451620258	0.01400438787	1	0.05262163783	0.193118507	0.3374354351	40	1
8	386.7048283	278.5024408	5279.081904	17153.57868	1838.596414	1295.820319	2091.456174	6915.5	9360.87234	1092.052887	3236.46808	506.4145292	338.7292275	1269.304241	1310.459839	4228.83211	0.3060528954	0.1070821219	0.07091998215	0.01439869423	0.01882620975	0.02285072635	1	0.2474129844	0.1901409687	0.2777852007	75	0.9999999999
8	388.9938405	49.04917095	811.8117743	12046.63541	3667.847002	358.6476836	1482.434457	5450	2596.944444	188.1950215	2185.494279	675.5307372	124.7251667	229.8699073	942.8100289	1584.117805	0.06942408769	0.3104193113	0.03048667182	0.009898176064	0.02273515931	0.009843858392	1	0.05835087091	0.6069080267	0.08547951216	49	0.9999897406
8	388.6953116	396.3162865	60.79324191	11123.97812	1660.796283	789.7923754	2599.374518	4633.5	1074.822785	62.39751974	3277.684246	547.1074153	238.8893268	322.7941802	1308.422374	715.3151315	0.005760125556	0.1550358859	0.07246448869	0.007838297052	0.02254733367	0.01405990473	1	0.008769627676	0.2893312018	0.2118927995	18	0.9999988617
8	392.4715793	233.6939395	1454.305707	16949.02093	376.6727812	149.2621467	1908.127569	6148.5	18950.02083	281.6291185	2515.910786	187.3849827	128.2473493	205.5523254	934.1461846	5354.362682	0.08790534196	0.02419873819	0.009959594418	0.008012727564	0.0105950719	0.00761722959	1	0.06886358163	0.01765111122	0.008777962351	30	0.9999999826
8	395.5704744	685.6747102	-213.9059975	11447.55793	1087.312831	2560.40271	1933.995077	4479	3185.765957	71.98106164	2253.982546	238.5155261	472.2338543	207.8967983	852.4355604	1242.786017	-0.0189274598	0.09490976827	0.2223734031	0.006015269414	0.01397942788	0.01681015097	1	-0.001847384676	0.1719399801	0.7286488029	15	1
8	400.5055762	144.3190259	14539.05728	13995.52014	925.414693	-832.4965456	1914.891308	5674	10242.88764	2815.061089	2527.47809	194.5141817	476.916749	269.5293445	970.1915188	4015.091758	1.028881371	0.06537258117	-0.05828696588	0.05037035979	0.01422654085	0.03807101544	1	0.814506446	0.09776526772	-0.000435992705	95	1
8	402.5998609	16.3565588	1703.65663	10953.42181	1028.143485	1458.461148	1614.436354	4286.5	3189.094737	274.0616053	1681.235022	212.2426878	307.8629068	214.8289232	645.1035088	1324.483898	0.1554342833	0.09383767763	0.131082328	0.01197802843	0.0161308539	0.02203546165	1	0.131165363	0.1656636604	0.4513859591	60	1
8	407.3107888	157.6015093	2728.083181	17340.50614	969.8505864	2513.079228	2162.22728	6659	3936.752809	481.3139286	2700.565234	273.2093956	480.9346955	244.3196666	1069.223932	1394.831159	0.1615056188	0.05680682911	0.1460786284	0.01068049536	0.01206789599	0.01907015316	1	0.1365944588	0.09014545134	0.5041407407	57	1
8	410.0452106	102.0316109	2068.822478	12758.04453	3772.21118	623.902729	2004.751177	5736	2620.322222	425.3506974	2486.693861	687.9581032	198.2352715	279.1082795	1066.72271	1393.27026	0.1633856576	0.2944337204	0.05034122181	0.01200486573	0.02390115664	0.01510434365	1	0.1343225814	0.5746913193	0.1772512217	67	1
8	410.4915204	404.4917755	6236.681623	13401.76982	577.4560366	1360.323156	2443.544804	5241.5	5205.108108	1385.393051	2880.761439	187.3164939	374.3238747	290.8188699	1056.546695	3915.410343	0.4798026701	0.04455166094	0.09992739242	0.02539631101	0.01477552265	0.03077142761	1	0.3870675372	0.06247320427	0.4194348567	84	0.9999999999
8	410.8310852	506.5278732	-61.90378054	16258.64227	236.368563	953.1419216	2058.772769	5929	2617.895833	56.1400537	2678.695259	172.1704894	193.4544335	223.8223271	971.7176484	1133.745692	-0.003621266452	0.01470108983	0.06083708323	0.003458460386	0.01082791029	0.007295300295	1	-0.0008690071035	0.0003862373187	0.1643403601	3	1
8	411.4870426	294.0886918	4046.965126	13808.62363	2020.287271	1027.38605	2144.452778	5687	1896.688172	1251.347329	4153.123094	666.7776463	421.1055916	278.7926868	1669.848384	1470.077201	0.2979314986	0.1484925356	0.0711208212	0.02123253842	0.0270210195	0.03441269024	1	0.2413738837	0.2752908041	0.2778685425	77	1
8	412.3602696	78.31976582	4047.417347	13611.33056	2774.539328	-137.7280281	1761.260695	5719.5	1569.851064	1051.048174	3367.541765	687.0707761	214.7086143	264.114099	1378.422217	1006.242098	0.2948232823	0.2120736058	-0.008993236588	0.01935193123	0.02286881382	0.01919871897	1	0.2343784487	0.4027049539	-0.001224773999	78	1
8	415.929509	134.2560936	-119.0229511	7773.250766	102.7964126	1880.618455	2861.412664	3100	857.0212766	105.8469359	2833.850177	292.5912145	734.6676435	1683.808733	1084.082845	692.4561549	-0.01593257298	0.01923308721	0.2468065557	0.01645647607	0.04716550227	0.05959661069	0	NaN	NaN	NaN	NaN	NaN
8	416.590845	637.8333185	850.9707018	13682.14897	3079.674767	1206.604985	1582.759885	5868	2014.659341	191.0402924	2791.873732	608.5551247	265.6008738	379.2280352	1137.20794	1175.12132	0.06399997879	0.2253439731	0.08601338145	0.009574329106	0.01958491412	0.01432629103	1	0.05674831672	0.4343130648	0.2757412754	47	1
8	418.0872495	277.7335304	7812.65064	16419.61506	202.1308582	1638.779002	2348.571895	6040	5813.510638	1350.615691	2669.431432	187.6769904	485.622436	252.196023	1018.652884	2697.191605	0.4842541123	0.01409987579	0.09857656007	0.02424093634	0.01168098361	0.02771808301	1	0.390219479	-0.0001897289537	0.4147933652	82	0.9999999973
8	417.8366348	572.3238414	2283.414942	14498.327	4430.064263	710.9552532	2025.761847	6634	2482.526316	547.5797347	3043.462585	890.1560037	191.0175392	216.7530689	1317.859468	1359.554134	0.1666551138	0.3088415496	0.0512206943	0.01268543321	0.01996114326	0.01236853814	1	0.1371292062	0.6043394513	0.1815928592	67	1
8	418.4032474	321.4501631	1059.997124	15181.87052	788.9882142	634.380572	2006.993628	5715	3905.819277	254.4729536	3299.256895	270.7508854	174.4631089	245.7797816	1231.816504	2748.902043	0.06986193549	0.05250936894	0.04209299176	0.008371023098	0.01610119332	0.01061609318	1	0.05684503135	0.07720307128	0.1177960737	35	1
8	418.8159783	396.2411464	6303.671256	13195.91327	564.1568281	1366.516408	2404.785116	5167	6137.8	1462.070731	3363.667473	229.51264	436.3775269	269.6077368	1256.274688	3176.769691	0.4701098446	0.0439376863	0.100895895	0.02896926172	0.01471411767	0.0403403524	1	0.3794019916	0.06126860764	0.4204528958	84	0.9999999988
8	420.666226	609.3095682	-58.37307187	15233.93455	2429.274549	375.1493336	1573.485004	6080	2802.271739	63.11437928	2924.064981	467.577769	112.4738992	195.5962126	1154.55443	1200.939459	-0.003501198319	0.1636891163	0.02586246329	0.004781651407	0.01388846566	0.006689910014	1	-0.001523077671	0.3052202572	0.04681260988	17	0.9999998865
8	422.1753632	409.4116775	8030.542589	17010.77674	873.3389718	1639.174713	2419.492528	6474	6082.211268	1461.636779	2902.766867	228.3590722	489.2318036	267.940685	1113.553117	3201.132558	0.4841361407	0.05509695297	0.09273312599	0.01940119878	0.01155749425	0.02578269425	1	0.3901627329	0.08384725855	0.3956491447	84	1
8	423.4602466	346.7236525	1051.401943	16806.59996	969.2311483	1648.253289	2097.957483	6331	7783.365591	241.9265655	2852.44834	279.0071651	336.6077685	222.7015242	1103.424897	2639.563307	0.0622037958	0.05952501021	0.1026896363	0.00766995712	0.01220398549	0.01160740067	1	0.05471854269	0.09413062685	0.3282657439	36	0.9999999932
8	425.207215	431.9447318	2781.317427	16209.07051	2410.482404	288.5409479	2979.049415	6597	1626.884211	468.0238859	2591.888646	483.6200651	187.5213792	317.3700058	1069.741081	585.3357077	0.1697951429	0.1537690718	0.01932708329	0.01256436544	0.01365242872	0.01293289386	0	NaN	NaN	NaN	NaN	NaN
8	427.4476699	212.3296761	1254.052373	16525.80806	993.8986102	174.1676373	1834.74711	6324	9137.057471	220.4584241	2441.367043	223.9060475	112.7208814	243.9125278	923.1649906	3742.711526	0.07665198173	0.06145351241	0.01054712902	0.007941521123	0.01073283518	0.007148415129	1	0.06031239807	0.09427988987	0.009319298932	34	0.9999999993
8	430.7204471	642.4759452	6175.06018	12958.7458	2772.846294	-289.3970545	1985.142598	5534.5	2801.655556	1532.405494	3130.770003	671.9517367	287.6267542	277.3287745	1301.208048	1807.350032	0.4806484646	0.2233068613	-0.02171717283	0.02080141614	0.01732350766	0.02622218303	1	0.3817088205	0.4249341092	-0.0003058269258	88	1
8	431.2553985	97.41020038	-0.2175939209	10154.60839	492.8881845	598.9798844	1916.800968	3828.5	2994.275	49.60711463	2175.513214	182.2001637	149.9153665	273.2254156	806.3749821	3126.72212	-2.20314054e-05	0.04747656147	0.06118035049	0.00589751817	0.01797649539	0.01144771232	1	0.002351122217	0.0677697904	0.1674844132	8	1
8	432.1661397	750.4891554	467.5637941	8718.185019	72.13435057	1673.672957	1881.350523	3207	4994.010638	108.4576949	1188.159883	97.96210696	265.5875647	234.5531393	425.1477943	1696.98025	0.05636207302	0.008430263145	0.1928117595	0.008623158849	0.01203339538	0.01688937493	1	0.05535474516	-0.007187713842	0.6406247938	33	1
8	432.3441119	318.3174722	3161.926974	18734.35211	4586.174182	947.7059118	1860.519802	8367.5	6600.578313	566.1150292	2987.9199	829.854221	266.8821019	230.6222673	1349.430266	2563.912969	0.1658776924	0.2373216687	0.04984596291	0.01179776421	0.01765112046	0.01167392572	0	NaN	NaN	NaN	NaN	NaN
8	435.4501035	145.6625713	-77.71191453	14220.91651	4770.564106	791.3091521	1987.23101	6622	15516.08511	85.08402806	1918.851992	625.5343405	152.1047391	273.6792794	839.3287396	4466.539619	-0.005915344615	0.3325867234	0.05706792152	0.006108467361	0.01911160965	0.008545228829	1	0.000268087914	0.653707913	0.1609614418	26	0.9999942285
8	439.5171372	87.15438377	-30.57606039	14706.65197	660.0291252	401.2141516	1607.362207	5423	7270.4625	49.68334686	2221.304349	161.6647216	100.1013341	200.3224733	759.7972366	1900.373481	-0.002143310614	0.04654048166	0.02839189444	0.003697356865	0.0131761141	0.006711685584	1	-0.001460410387	0.06450118732	0.05217377927	7	0.9999879554
8	439.3289975	505.6434038	2432.660617	15182.53525	767.7052306	2249.660077	2414.004907	5799.5	4814.287234	540.1437875	3388.599821	242.0365553	525.8765022	259.8902244	1251.183529	2256.564091	0.1587826382	0.05164588729	0.1468874395	0.01134951439	0.01434701944	0.0218113401	1	0.1344252387	0.07957441928	0.5061426536	57	1
8	439.2559039	713.3668558	1731.131149	10488.69621	923.1792542	-3.618000784	1765.222252	4116.5	3147.44086	376.8228328	2235.238337	216.9357853	119.2849434	209.7732999	838.3178279	1755.987759	0.165221628	0.09214626887	-0.0003531009221	0.01163562499	0.01391248681	0.01278972851	1	0.1304784693	0.1567644027	-0.006341651661	58	1
8	440.442687	205.2687207	5760.108154	11850.11186	593.0571468	1256.224332	2195.224276	4621	3843.551724	1356.696605	2776.553606	204.979409	430.0738978	248.1708433	1036.267377	2654.950807	0.4920178038	0.05035222232	0.09872153641	0.0280749709	0.01815360701	0.03894525851	1	0.3967795095	0.07432541484	0.4183672529	84	1
8	439.8580804	397.6461477	5241.514372	16958.87524	3959.664961	-88.66191163	1710.236312	7449	3733.702128	1443.180184	4379.885892	1107.426884	318.8354168	251.6665279	1911.652904	2249.570515	0.306015493	0.2357179682	-0.004939720489	0.01666747353	0.02182858969	0.02475238441	1	0.2437943591	0.4514565083	0.01645027456	78	1
8	441.9024201	545.4282135	-62.49266269	14005.10268	3136.439175	1579.99225	2034.265963	5963.5	1770.204301	82.5279977	2130.323384	491.2631846	260.7716631	251.6333341	867.142862	1218.768548	-0.004247121896	0.2209694137	0.1121928421	0.006217872231	0.01715874056	0.01064599045	1	0.004021912587	0.426521555	0.350671867	23	0.9999999999
8	443.48373	280.3444971	-81.56924131	18264.92808	406.3752626	489.8683592	1957.067329	6651.5	15992.56383	51.58020322	2861.822303	186.0202255	114.7244601	196.1462627	1055.28931	5220.128014	-0.004887178976	0.02346144332	0.02850610632	0.003242997122	0.00936597933	0.005243876783	1	-0.003871809147	0.01706768567	0.05115485835	2	0.9999994741
8	445.2810532	32.48847103	647.8688209	9723.082073	2122.891457	320.9426479	1439.219648	4218	12328.73684	184.8959768	1972.787138	444.9273466	127.2086314	271.5960631	806.6144947	6349.883038	0.06848131412	0.2214119387	0.03218003773	0.01274618684	0.02390029973	0.01266268614	1	0.05681081527	0.4240083317	0.08827413253	46	0.999995998
8	445.3786989	123.6316681	663.2880879	12285.04243	178.7984384	2606.525825	2324.574771	4543	9678.9375	150.3141289	1763.536372	131.260284	453.4379317	295.8288947	633.6428216	3627.274171	0.05407613928	0.01410532598	0.2085526273	0.009411464577	0.01137439182	0.02012215105	1	0.05460493125	0.005129834892	0.6953510939	33	1
8	446.4530079	436.2944055	821.6242941	15146.85634	280.4229888	3272.095755	2545.711884	5633	19297.07368	199.8736845	2741.83902	154.6223582	612.3770436	259.0314825	965.3938317	8447.829418	0.05293020087	0.01924491296	0.2114825219	0.007640383671	0.01240724177	0.01918282413	1	0.05393262291	0.01581776868	0.7054958626	33	1
8	452.4578859	388.642097	-87.89121989	17788.7902	1119.304289	1042.314572	1927.647684	6706.5	6407.634409	59.85892165	2506.561908	272.2496072	178.3758663	217.4533025	979.06798	1987.067633	-0.004672396141	0.06259437126	0.05912772946	0.003644013124	0.01110604542	0.006261400692	1	-0.001333255186	0.09877133368	0.1596647066	8	0.9999999997
8	452.6457538	411.3776607	10901.02341	15690.97227	2507.221265	-407.0315761	2193.619399	6524.5	10664.18947	2222.622898	3071.167662	551.1527197	418.7757304	253.2879825	1299.351122	5339.019534	0.7079010392	0.1632667952	-0.02391089738	0.02248682758	0.01647119347	0.03412499453	1	0.5620013056	0.3010050785	0.04519747474	93	1
8	451.9538179	480.5103148	1359.097842	15200.42442	254.1339684	142.8448286	2118.491053	5553.5	14707.78495	235.7094771	2181.30814	136.0246643	120.3532901	213.4949905	757.3398399	6102.347422	0.08898586516	0.01755605149	0.009891365097	0.008291906737	0.009786684198	0.008084963608	1	0.06965295503	0.003991064727	0.008584619438	30	0.9999999191
8	454.3629395	646.5926244	1076.6174	16857.94617	2696.422555	601.3106663	1836.947203	6781	11232.20213	128.7198526	1273.907651	297.3185978	122.6561602	194.5642557	559.0170756	2292.568882	0.06512644305	0.161511196	0.0364027758	0.006753914018	0.01106876075	0.006985093098	1	0.05380579839	0.3010510869	0.1002862841	43	1
8	454.6542728	678.2851809	-18.41642	11372.78157	731.6503894	140.5492144	1665.1178	4305.5	3925.580645	45.78088144	1939.374347	159.904208	78.59748447	170.1277382	705.9833343	1721.921407	-0.00167860901	0.06393993589	0.01262089192	0.004326676222	0.01281682129	0.006599345661	1	-0.001930591259	0.09961964801	-0.002347135565	6	0.9999690562
8	455.603584	343.6375909	-5.657226782	17069.99179	2744.11744	234.8419042	1981.195203	6979	8614.305263	72.45857471	2475.317082	494.8602027	87.47510361	216.5818362	1026.564736	2233.915526	-0.0003719608895	0.1655535134	0.01379366673	0.004456642934	0.01410751106	0.005321125628	1	0.0002111720499	0.3085509036	0.005389788136	16	0.9714008551
8	455.6979785	506.6141961	-103.2177467	14363.15638	4888.180785	751.707579	1974.306488	6655	18947.17021	90.48128147	2562.559743	841.5559487	152.3209012	253.0481116	1128.387515	7535.268093	-0.007683792736	0.3348317177	0.0527955818	0.006899637696	0.01902632736	0.007801179641	1	-0.001393302763	0.6581504746	0.1456516416	26	0.9999638574
8	458.540833	607.6813613	862.4839128	14007.45599	320.312645	525.1247032	1932.618215	5150	23570.45745	235.8920137	2690.902489	138.4898558	125.9506851	195.0998537	915.7626505	7850.47487	0.06283004039	0.02378438109	0.03791884221	0.008459299908	0.01216146118	0.008028168353	1	0.05068438078	0.01799479019	0.1005424969	31	1
8	461.76835	528.1663962	6905.302542	14378.73208	787.845795	1298.931712	2219.839991	5659.5	10319.47368	1300.441277	2837.424436	181.461033	378.8777767	221.7321677	1034.673889	4863.294606	0.4788201067	0.0583935675	0.08615556124	0.01985228825	0.01287912206	0.02753534042	1	0.3855372878	0.09036331809	0.3714441727	84	1
8	463.0552216	299.0821477	2739.883563	16285.93838	1476.874464	2509.182297	2667.966476	6337	3002.631579	418.5452769	2225.14476	306.8791323	420.4827943	1618.858328	876.8760085	1311.690967	0.1679440937	0.09757823783	0.155160058	0.01507308415	0.01568429054	0.01801242812	1	0.1427200318	0.1743202314	0.5388196703	60	1
8	463.6727867	629.5623121	781.5946625	11933.00117	127.2212278	1192.036353	2143.835092	4355.5	7120.670213	183.3966597	2149.332597	129.690036	223.7095485	224.5681393	739.6365493	2688.498419	0.06566498316	0.01157861739	0.09796929412	0.008810553238	0.01177986786	0.01454626389	1	0.05668802403	-0.004632431675	0.3110193675	32	1
8	464.3884931	492.6968625	941.2654953	15291.93533	752.3204972	1506.201254	2132.259882	5688	5190.574468	215.1250809	2554.627855	206.2328553	280.148071	250.4566569	929.7706812	3044.701272	0.06568955733	0.05093855431	0.1008628436	0.00793259244	0.01224920558	0.01190312376	1	0.0572911404	0.07639809938	0.3224373118	36	0.9999999997
8	472.3954116	659.9381388	-14.53786333	10831.78236	1111.122699	308.4293479	1807.628927	4286	2295.032258	53.46187442	2034.166734	220.9574259	102.0609533	171.8899257	756.4751708	915.0135002	-0.001231346513	0.1056028164	0.02796614123	0.005264227223	0.01478461676	0.008683830121	1	-0.0001653865731	0.1858955203	0.05283164873	12	0.9997559468
8	473.5192304	193.5792159	953.8534827	13458.79011	1331.828665	163.5881676	1888.335653	5274.5	6196.302083	205.6087289	2330.124068	235.8403575	102.6473041	218.5395081	848.3431382	2330.207315	0.07065176747	0.09871721648	0.01228771994	0.008933086679	0.01507340008	0.007920816133	1	0.05602047468	0.1709648342	0.01517144783	38	0.9999999959
8	473.5354975	344.2703878	2707.092122	16264.81841	2520.997814	254.7841262	2569.679707	6643	2349.666667	522.9570618	2718.836198	497.816998	151.6873922	250.3323214	1113.776262	737.8406411	0.1691831181	0.1584075068	0.01621350903	0.01191977278	0.01565634814	0.01066406469	1	0.1353701409	0.2936505248	0.05476727792	61	1
8	474.9521915	452.9192094	2936.33844	17798.32337	2855.016053	114.6547409	1926.378542	7350	3699.978947	542.461397	2938.600273	536.1306377	171.9504661	210.558551	1216.110242	1483.244955	0.1666323972	0.1608585543	0.0068434011	0.01185205527	0.01314369749	0.01042461498	1	0.1327592454	0.2983084867	0.02143130008	61	1
8	475.4887278	772.9572562	7492.67426	7592.477849	732.5626239	-658.7372879	1296.28467	3133.5	2834	1298.594065	1317.708556	152.6036972	289.5523654	197.8278766	516.8002711	1256.690478	0.9777483194	0.1006055948	-0.08519663961	0.03991810029	0.01484000184	0.04064263583	1	0.7723935829	0.1691802141	-0.1058820841	96	0.9999999996
8	481.6919706	60.54212645	5232.887895	7627.130865	700.3340073	-296.1853202	1567.963757	3042	1655.271739	1733.314872	2456.324984	267.1213752	293.0265153	207.1778697	960.6564853	1668.438443	0.687162232	0.09509752764	-0.03495509988	0.0462460169	0.02753567503	0.05739838521	1	0.5440805627	0.1604543895	-0.0007151367966	92	0.9999995025
8	483.4939677	645.3450242	-99.22257356	12204.94341	164.6850567	1399.453552	2035.392708	4487	6037.723404	48.39255541	2128.103771	137.1113984	266.1712666	189.0231802	734.41954	2913.332443	-0.008528937139	0.0137602077	0.1141618681	0.004053814701	0.01222840021	0.01360602623	1	-0.001353071817	0.0006536614535	0.3497650411	4	1
8	484.4415737	45.30976958	-15.45340727	10682.19077	195.0803977	592.588896	1525.809769	3856	2823.815217	46.91684478	1601.182187	112.7693676	122.1539442	216.2446572	554.0488426	1271.408278	-0.001711562111	0.01660698869	0.05657605288	0.004502574263	0.01178440744	0.007408593214	1	0.0003970906949	0.004125467386	0.1499515469	3	1
8	487.3393555	127.4465421	-206.7178009	12410.11525	1166.471133	2815.678305	2095.823388	4846	1683.585106	75.05230704	2448.589298	268.1186342	576.0424658	239.4622263	932.8501329	771.0479311	-0.01777735489	0.09717868714	0.2257872028	0.006738279579	0.0147457892	0.02429524827	1	-0.0006883544147	0.176742427	0.7409507853	15	1
8	487.2647948	501.3978741	1279.839505	18307.17973	4307.123575	695.1306344	2041.359204	8064	14574.69892	315.8700109	3570.716625	945.8285466	212.038176	222.7622932	1562.310917	7269.896444	0.07070410117	0.2360771527	0.03858576439	0.008142625028	0.01706022998	0.009907774664	1	0.05914220611	0.4544147074	0.1117130697	46	0.9999961858
8	488.7208629	400.07834	-37.10998418	14344.46689	2338.858562	873.627437	1982.607164	5885	2909.589474	75.45524161	2630.94587	418.3639462	161.1297326	220.7548296	1013.283622	1357.501338	-0.002822261342	0.1646853879	0.06221710168	0.00579303452	0.01656187058	0.008810196481	1	0.001369755595	0.3087618666	0.1742575068	18	0.9999905648
8	489.5518441	155.5106481	711.2474617	9588.496245	2271.605854	84.50529439	1649.18586	4132	1953.791667	197.4082139	2462.525489	607.1780319	101.3054436	245.4018541	1037.630868	1564.700489	0.07647900946	0.2321102856	0.0109956565	0.01381466386	0.02769138034	0.01195670553	1	0.06192541991	0.4451150746	0.01641462501	45	0.9999997067
8	489.4454902	539.5965766	690.530993	13205.29779	238.0086924	2767.681952	2297.237929	4861	17624.78495	209.6259648	2663.409539	146.731426	548.443294	220.5760777	932.4311668	8516.816535	0.05151877987	0.01857535227	0.2036052844	0.008840057426	0.01309197552	0.01605642232	1	0.05229402633	0.01412004705	0.67755983	33	1
8	490.4286785	576.3645388	4011.814446	14010.97624	170.6334859	2936.726037	2414.193313	5300	5932.840426	682.4952282	2344.272515	138.1931467	519.7035694	266.1893562	825.1451068	2321.136662	0.2862354201	0.01274670852	0.2073372577	0.01435851966	0.01095350149	0.02377199831	1	0.2394614385	0.001862587463	0.7473837475	71	1
8	491.4933404	253.621731	9682.35882	13531.24925	2213.711542	-412.4886285	1994.737283	5787.5	10863.47826	1943.685598	2715.443098	421.2192094	363.4075982	223.6778488	1080.258558	5796.67746	0.7160205569	0.1680112018	-0.03024798848	0.02797301097	0.01800352135	0.0320275274	1	0.5681093235	0.310482669	0.02514142859	93	1
8	496.2840337	422.6282175	-87.97480855	14603.97914	2170.827279	1647.082715	2140.488235	5937.5	2367.83871	75.18948938	2586.038735	424.6376593	323.6233684	217.4299204	1005.277801	1212.692049	-0.006530041498	0.1539567506	0.1160868214	0.005719771733	0.01505412241	0.01203433374	1	0.001777923023	0.2889289705	0.3615613891	19	1
8	496.9938462	786.1622048	58.17696249	6403.493866	989.7276599	165.245568	1307.4249	2628.5	879.84375	50.36196754	1540.338279	268.1905406	68.23840691	159.675889	601.78006	515.5059105	0.008740511302	0.1525920118	0.02554261329	0.009324473243	0.02073549442	0.01061581957	1	0.00809664395	0.282372586	0.04830137615	17	1
8	498.8700909	608.5110069	3336.572434	11238.78527	2526.867761	-106.89267	1708.642017	4897	4643.511628	896.7337581	2755.793532	582.9544378	188.0047294	177.8116168	1133.700944	2931.053991	0.3056894632	0.2288366907	-0.009351999913	0.01871017656	0.02150488177	0.01975943509	1	0.2431809648	0.4371299471	0.0007029198956	78	1
8	500.4274285	364.7050941	2513.830372	15502.18844	1473.278848	880.760124	2149.761687	6114	4189.666667	515.2780858	3264.217281	382.0852781	249.6924478	222.2425161	1277.622068	2133.706289	0.1639326576	0.09844928899	0.05943277333	0.01221183446	0.01423694595	0.01520076208	1	0.133366528	0.1721820542	0.2028123425	59	1
8	500.232948	563.4719057	-11.51166524	12962.74165	634.726498	406.2171122	1974.077114	4875.5	7057.731183	48.44151829	2685.276937	162.3470192	103.3051169	197.2856532	952.1622988	2554.503751	-0.0009178174032	0.05036809774	0.03157776151	0.004352900259	0.01290103181	0.006716891021	1	-0.0002402782445	0.07249831344	0.063747099	7	0.9999998311
8	502.1728704	486.2154408	5691.900169	11944.98915	563.2979581	-174.5175854	2065.732418	4542	2482.34375	1645.909073	3541.825512	183.5756586	280.6136521	266.6341733	1297.56582	2009.717895	0.4787249324	0.0474359962	-0.01258374684	0.02818843974	0.01576367969	0.03280153906	1	0.3789902734	0.06377822169	0.02545858242	83	0.9999999982
8	507.4681485	130.6787526	24.6579247	8929.841033	2936.46714	139.0713731	1698.980541	4109.5	1195.8	77.9753724	2165.514867	741.1027459	79.98855662	266.8448942	976.7043911	796.9402204	0.003024430331	0.3242396573	0.01661543659	0.009767958076	0.03242597824	0.0115049608	1	0.004699806112	0.6348693135	0.0212674298	25	0.9954226706
8	507.4972378	596.6371047	-50.61196216	11595.27234	1959.249581	692.0128354	1850.566607	4742	4661.130952	70.98127982	2186.45449	382.2526163	155.4026456	199.0394116	859.3752677	1728.774521	-0.004690644518	0.1676555337	0.06082893358	0.006363545912	0.01797489063	0.00875490956	1	-0.0001781372143	0.3148138849	0.1690422255	18	0.9999853083
8	510.7652567	313.875089	2163.923666	12883.36223	5454.841875	75.13565907	1947.412951	6393	6048.447917	467.9691985	2743.623536	1117.803091	169.6826831	234.9654068	1286.851152	3215.545169	0.1649703979	0.4186760015	0.005768051925	0.01532380706	0.02825688543	0.01592803274	1	0.1339673264	0.8282585517	0.02567495231	68	1
8	512.3278214	286.5287836	-20.1555871	15927.19103	297.4272726	169.7791694	1672.033192	5703.5	3929.680851	43.40481094	2484.341276	167.7991499	86.13448383	210.0818539	912.5296068	1566.342292	-0.001226625824	0.01763003961	0.01116175868	0.002866657914	0.01038853112	0.005080308379	1	-0.002131782837	0.004360304767	-0.00885546795	1	0.9999999996
8	513.4607562	194.6581057	5612.497822	11826.85378	608.2173194	1151.028178	2055.052946	4596	3429.117021	1359.402825	2810.717017	198.5549513	395.0406027	249.4137977	1047.115318	2547.586405	0.4785324191	0.0522964815	0.0905983742	0.02954009259	0.01706476617	0.03498073282	1	0.3855327826	0.0780128405	0.3867260923	84	1
8	518.1589015	740.7932655	697.5356271	8231.89056	123.2768962	37.66320105	1482.875512	3022	11900.72632	145.0830843	1221.588261	98.83873211	73.49763724	157.7661476	415.5343722	3616.820711	0.08284736205	0.01489507389	0.004483978328	0.01026893332	0.01294584727	0.009231086389	1	0.06438756312	-0.001690184666	-0.01191844199	30	0.9999999967
8	519.6342586	377.8142549	921.0708184	16970.48814	981.7926302	3599.000279	2417.667066	6525.5	11600.41304	167.4342505	2261.308937	226.219327	488.403822	230.7740329	902.416513	3089.530229	0.05447319452	0.05819231878	0.2107947962	0.007159246652	0.0097003527	0.01500408327	1	0.05551051782	0.09585023551	0.7047336812	37	1
8	519.5151598	443.6317659	2061.067166	12122.72579	1864.681354	182.2373912	2298.360128	5066.5	1483.311828	505.5857532	3145.120781	514.0214976	158.5010843	259.9806105	1244.757429	899.6533629	0.1700312024	0.153624089	0.01434965161	0.0126094869	0.02009908854	0.01752603406	1	0.1358774315	0.2837391402	0.04829317583	61	1
8	522.5069319	24.29000837	-86.91585133	8500.891123	818.031301	1798.012538	1345.80637	3286	1538.242105	57.78368159	1362.727907	162.9774592	339.4737343	183.1398569	515.991555	748.9128108	-0.010956992	0.09613979913	0.2089894558	0.007093671399	0.01811079429	0.02188430545	1	0.003652485831	0.1739036437	0.6837766993	15	1
8	522.7531108	595.7926561	-35.60468349	12111.86118	644.9986125	363.0544271	1778.122693	4564	7894.747253	54.19933893	2151.770622	153.3073397	103.1463364	214.5240311	756.2265672	3000.624756	-0.002985879058	0.05414140544	0.03119069326	0.004805731813	0.01330230287	0.007816614946	1	-0.001874650703	0.08024290723	0.0620135959	7	0.9999999101
8	523.6614149	773.5923203	1040.165687	6352.322367	1952.704043	-56.96460592	1114.24169	2904.5	4309.875	223.6742896	1246.92845	372.9075694	98.77120657	157.6469619	543.9275243	2047.440761	0.1662646625	0.3034447789	-0.009601104029	0.0162083343	0.02801913942	0.0173129971	1	0.1328456562	0.5907452373	-0.03156498133	66	1
8	524.464191	392.3317851	2457.140447	14564.93956	3209.031969	732.9268749	1997.075346	6248.5	3992.741935	526.9140011	2947.634205	678.6122082	261.0006031	213.8745511	1237.281778	2274.306052	0.1658560724	0.225294631	0.05109135165	0.01311902588	0.01873604567	0.01677288833	1	0.1356413339	0.4325895161	0.1782206901	65	1
8	524.5236318	696.2969161	-4.378630066	9212.566198	899.5485098	229.084749	1587.763279	3567	2951.747368	45.76203614	1691.892826	186.7473728	88.55110521	158.1942612	635.5502236	963.473525	-0.0004930522869	0.1009333036	0.02711028969	0.005478048982	0.01432945513	0.008334167701	1	0.0003205237782	0.1762599362	0.04986282189	12	0.9961335309
8	531.1960538	202.0456996	1778.804066	10274.44979	905.3542303	113.9713902	2239.443917	4071	1616.670886	408.0740509	2293.872116	263.6438032	131.9148736	342.7960628	879.6016747	1538.281348	0.1748162951	0.09146582414	0.0141474816	0.01353556002	0.02320021149	0.01652204018	1	0.1390492512	0.1559443195	0.04671879531	58	1
8	532.2174849	78.41797263	1634.642908	10424.63351	1504.808497	4.569175627	1498.030667	4173.5	2530.956989	392.6516985	2303.335029	328.977862	122.0693359	213.8446228	890.9290643	1475.615354	0.1598506343	0.1468249889	0.0004834127136	0.01360023971	0.02219624957	0.01321815625	1	0.1268052894	0.2692107954	-0.002933125751	61	1
8	535.2253514	512.9331987	-91.77869636	9553.359588	391.2918843	2245.660343	2409.9944	3638	1108.989362	68.5079263	2684.598356	171.97815	634.4475434	424.9695294	984.6351419	778.7755829	-0.01067289246	0.04408734483	0.2373119756	0.007073002629	0.01775199395	0.03097734893	1	0.00517809595	0.06806428435	0.7812813393	10	1
8	539.4980218	605.1288243	728.4814496	11706.79101	1873.687877	401.6350837	1720.673069	4834	14603.47826	191.1352838	2142.952035	333.8648653	125.3324084	169.3320096	823.1815171	6226.422652	0.06241496275	0.1621904039	0.03501720651	0.008103624543	0.01842007979	0.009933984292	1	0.05156330842	0.3023953085	0.09480079273	43	1
8	540.5259847	758.6041491	378.8807728	7022.276683	90.2143695	1310.025834	1455.655372	2605.5	13086.5	88.13604753	1149.747455	80.189079	227.3796347	166.0484466	400.8899855	3739.459715	0.05525541194	0.01393690655	0.1861882937	0.009323087255	0.01310524824	0.0210498458	1	0.0541020179	0.003861884975	0.6173526181	33	1
8	541.8637437	208.328925	2223.562526	13001.67325	1244.516105	120.7919827	1978.84188	5151	3320.974684	432.8313816	2568.277309	259.1127365	140.820521	244.0384617	947.2180829	1924.068979	0.1691968955	0.09740341394	0.009377228487	0.01167936428	0.01561679561	0.01123149092	1	0.1343252031	0.1679642577	0.02885228204	58	1
8	541.5201445	287.8597191	-132.5813885	14119.72453	157.3245538	1688.399545	2116.899982	5217.5	8254.483871	54.289626	2558.507287	143.5567818	309.9481482	223.6010564	878.1457795	3794.351166	-0.009885239754	0.01158897132	0.1201237283	0.004227497733	0.01196696752	0.01236030202	1	-0.002071417391	-0.003562095609	0.3702326803	4	1
8	542.2520874	532.3338248	543.1439706	10287.18945	99.16224329	2014.271746	2102.915369	3783.5	4723.268817	158.8110873	2631.640161	131.2562218	537.8741284	289.4849222	937.2674396	4134.95929	0.05519120368	0.00967864607	0.1975223357	0.008765882336	0.01728846052	0.02638996246	1	0.05473802223	-0.004425602941	0.65686927	33	1
8	546.0180523	734.9407101	2010.299152	6976.108781	1507.326901	-83.94226224	1387.597714	3043	4120.777778	439.5176311	1447.992113	319.602397	139.574557	200.9417099	612.7253572	2483.202209	0.2934072553	0.212825359	-0.0138834531	0.02064046166	0.02057385545	0.02238958166	1	0.2329429431	0.4040518336	-0.01866045527	78	1
8	547.4882903	68.72648177	-101.3759466	8444.858751	54.02664953	1826.245401	1825.926436	3107.5	1269.479167	62.52584963	1538.667809	124.3459708	336.4377528	231.1559183	545.3525702	612.5348365	-0.01308114009	0.006829246203	0.2139053204	0.007570850697	0.01662707385	0.02006212101	1	0.001375823455	-0.009484631935	0.6975540957	5	1
8	548.7604505	241.420628	-9.855899743	15069.85418	2322.992458	153.8864863	1582.750552	6090	6630.595745	77.64927449	3271.454679	546.3219697	89.6869402	213.5600878	1300.322517	3578.511033	-0.0008305276763	0.1609982967	0.01124059743	0.005985091382	0.01831077586	0.006182768119	1	-0.0003645697034	0.299082678	-0.003806277688	16	0.8862929846
8	549.4676045	21.6204507	3536.526366	7728.712074	2325.359233	-246.1481167	1102.059684	3563	9476.206522	669.9939968	1450.537282	401.1634531	178.4911378	416.9143256	627.4779016	5507.457986	0.4502300812	0.297954187	-0.03295071452	0.02798121793	0.02876988568	0.02424105392	1	0.3575057142	0.5779791381	-0.04457067081	89	1
8	549.6100881	262.2782236	1642.785776	10406.78001	904.8789647	1604.065238	2275.04699	4149.5	966.4301075	495.2505985	3111.077908	310.8068846	451.3220227	311.1047417	1196.895197	839.592906	0.1621891579	0.08911440127	0.1454182924	0.01792129116	0.02243848924	0.03517432934	1	0.1374224421	0.1565312146	0.5030492778	60	1
8	552.1718463	513.40991	-23.40513632	12023.11589	1244.687528	344.2979135	1736.868719	4730	2468.726316	60.82912172	2413.202334	273.0545181	119.2595048	200.2206155	909.5972913	1219.728819	-0.002259079982	0.1040282984	0.02955629784	0.005286964449	0.01580807272	0.007861262169	1	-0.0008975766672	0.1827260714	0.05809674341	12	0.9998928426
8	552.6370904	553.8558929	-9.63910315	10840.27545	664.5386985	164.98737	1859.705058	4070.5	3544.623656	45.53009261	1923.806077	175.36449	80.04682727	234.1534974	705.5865414	1647.70724	-0.001125511309	0.06498064821	0.01483965248	0.004869823679	0.01408381843	0.007261802374	1	-0.001336538912	0.1018492438	0.005587073133	6	0.9999223216
8	554.5753484	718.8573818	530.8045944	9018.051376	494.8432447	727.2876582	1441.607993	3383	6937.479167	121.2676264	1318.603342	123.0613671	130.1902406	198.6809676	474.7930253	1910.735152	0.0610616486	0.05691647173	0.08479412943	0.008542405694	0.01384673915	0.01261884053	1	0.0526295361	0.08803455567	0.2652660787	36	0.9999999866
8	556.7582837	157.4920676	1679.730883	9536.41667	847.8873843	149.6239763	2184.885132	3729.5	916.0609756	354.2690186	1946.812082	237.9251885	126.4060873	264.5645356	754.8304625	851.5045413	0.1755594352	0.09144848383	0.01567697855	0.01366236413	0.0185087146	0.01738761652	1	0.1397396228	0.1559702047	0.05225205431	58	1
8	556.6070122	395.6125662	-53.40800329	16623.13946	884.3784466	903.385401	1845.22851	6140	3744.073684	55.71295793	2333.88954	254.8402035	166.6299122	208.4888595	902.2293357	1201.985877	-0.003513616945	0.05461371733	0.05754698168	0.00360028668	0.0130886592	0.006918618431	1	-0.0005924737089	0.08229851433	0.154152621	8	1
8	556.4129807	619.3853164	817.5858177	9493.140712	182.4697954	105.87594	1924.490507	3550.5	9560.073171	169.7830198	1406.824189	116.7317574	93.87682882	187.2816875	505.6309387	4571.516181	0.08756881436	0.0191911314	0.01076925018	0.009784938255	0.01310573221	0.009847714825	1	0.06859711866	0.007390959861	0.01136688155	30	0.9999998762
8	566.5972927	240.6121016	12737.05649	12879.8778	337.9555631	-630.020023	1798.814199	5106	13142.75789	2443.186914	2499.532828	147.8774547	487.3583475	271.9491844	920.4699583	7089.800667	0.9968939396	0.02753240716	-0.04867366916	0.03763024898	0.01348012998	0.04379804257	1	0.7892612885	0.02043157378	0.02421636633	94	0.9999993461
8	568.3017872	319.4711957	2180.466458	13380.04361	599.6572666	1987.364233	2291.706994	5106.5	2061.260417	348.7717701	2213.053164	171.6970724	360.9328272	255.8853971	812.6675945	909.6076453	0.1634690733	0.04734185494	0.1487915065	0.01264796351	0.01167380548	0.01768649892	1	0.1382378926	0.07079641284	0.513803927	57	1
8	569.422774	152.6712526	1850.359162	10764.24055	1079.101648	99.50207642	1814.210335	4225	2948.646341	384.0764803	2175.977031	271.3930906	138.2185772	227.2374248	848.7746191	1575.099357	0.1734936284	0.1011801318	0.009136596018	0.01264363914	0.01687421183	0.01500390029	1	0.1377707794	0.1757102482	0.02917579115	58	1
8	569.5013436	614.5258862	627.8573629	8980.552109	500.1525096	62.63367893	1630.644005	3435	6612.433735	192.7613156	2073.398169	161.8432175	89.54905186	168.9917127	762.9411102	4281.45462	0.07328371269	0.05867815614	0.008116933213	0.009796406518	0.01600696305	0.01056332438	1	0.05744453095	0.08848086629	-9.463154168e-05	34	0.9999999999
8	570.8259903	401.7293067	2076.106184	12007.90806	3822.810774	47.51108104	1884.754485	5477	3425.074468	394.1872266	2234.592617	733.012352	139.4438163	195.9656988	995.5741712	1746.400348	0.1704714572	0.3238386997	0.004417934973	0.01298449196	0.01957995907	0.01298937863	1	0.1373058369	0.6332374423	0.0191901815	66	0.9999999978
8	574.3077549	493.4617273	7.214318501	10714.73816	1755.021664	170.7323955	1904.955617	4439.5	3571.421053	58.66524374	2058.621116	335.7083936	84.46515254	207.6555278	809.9120027	1651.296406	0.0006543452377	0.1631574004	0.01616190165	0.00531720354	0.01820659053	0.007955283422	1	0.001157154837	0.3037207531	0.01384988226	16	0.8232499378
8	575.7075707	215.5204862	6681.364911	9133.399324	855.4104605	-336.0477678	1809.197208	3830	1876.663158	1925.730353	2635.259006	287.680342	344.3691369	320.8086015	1036.050619	1440.854021	0.7199598671	0.0952934638	-0.03489908619	0.04180391513	0.02453595358	0.0480336298	1	0.5702142169	0.1607995217	0.007445311024	92	0.9999985879
8	575.3005869	541.5573588	837.0708058	11542.21028	1959.867031	24.22924252	1634.669631	4848	10018.92553	175.1625536	2114.659142	333.1028875	100.037414	167.1534533	810.7251092	2520.106493	0.07272195504	0.1711387974	0.002214966915	0.008494236464	0.01856082051	0.008707158093	1	0.05775154132	0.3194227752	-0.01722003473	42	1
8	575.0632671	594.309016	2547.06012	8577.372622	404.5459996	-10.82365891	1779.12789	3237	2056.512195	738.6663734	2271.507149	141.5549658	155.4303648	190.5418934	825.008553	2095.433361	0.3023789029	0.04840863446	-0.001462361471	0.02714896755	0.020792037	0.02240858977	1	0.239231344	0.0665573073	0.02162863525	72	0.9999999716
8	578.6334959	178.3220423	3676.561177	12419.20598	695.4702527	784.0145762	1660.380883	4753.5	8621.368421	707.9554076	2429.213001	160.2704328	261.4654632	232.2980938	859.7910085	4911.511916	0.2932584787	0.05747268243	0.0625871878	0.02156297304	0.01520014182	0.02154599946	1	0.2361830329	0.08784038971	0.2438960998	73	0.9999999938
8	583.4602909	375.3572444	6054.336095	12893.70287	724.9177356	1211.75092	2091.906121	5047	10951.1828	1082.384658	2365.42767	161.1167791	366.6113243	241.7126525	858.1084405	5649.515766	0.4742743694	0.05677711861	0.08864955597	0.02109470876	0.01388683287	0.02900829061	1	0.3820602987	0.0871512674	0.3790178863	84	1
8	584.0097488	634.8215833	-2.688296034	9639.116795	2233.866986	216.7999541	1491.187038	4137	2115.6	59.38466006	1714.712835	390.0543823	94.59398639	137.0070402	699.2307492	911.3901983	-0.0003881185	0.2337119473	0.02333081403	0.006465873245	0.0200874915	0.008334647286	1	0.001500386562	0.449055295	0.04099111492	21	0.996006896
8	584.2628689	60.51973753	1264.431455	7825.327818	340.6421048	1011.790397	1533.302405	2979	1926.659574	220.313713	1316.552695	126.8613635	234.3635575	200.9034649	477.8477619	925.7658794	0.1584519009	0.04568631607	0.1302241916	0.01469007966	0.01596160893	0.01974623019	1	0.1330282059	0.06663886797	0.4475436712	57	1
8	584.6547739	420.2577252	2384.598691	14681.38349	2220.509347	49.71819684	1780.675726	6026.5	4145.064516	443.9065574	2705.968507	409.5042997	144.7319937	215.315084	1050.08784	1784.268927	0.1635845483	0.15709264	0.00298869863	0.01268954421	0.0163939712	0.0110717309	1	0.1300448801	0.2904140301	0.00707677592	61	1
8	586.3167793	331.5337687	-41.86225852	11898.26274	2881.432614	729.0414098	1999.349548	5210	3236.8	68.76612529	2073.653177	502.2143953	154.6630604	238.4650185	864.9005608	1964.300306	-0.003573378855	0.2400236951	0.06280273787	0.006398823869	0.01940617389	0.008828117816	1	0.001569270516	0.4636590847	0.1785828631	22	0.9999999973
8	586.0006854	587.1409033	4.237659639	8439.484216	1428.158357	137.235194	1843.535762	3570	5382.463415	54.58957377	2009.106057	341.3557171	82.66634949	193.0114719	795.0956762	2204.879119	0.0003963988362	0.1686990441	0.01633025025	0.007057568239	0.01677799865	0.009620884424	1	0.001018423058	0.315120016	0.01455733031	16	0.9612412214
8	594.5037404	572.2952673	-74.14326004	11257.11209	569.5609868	1309.288742	2069.819571	4206.5	3838.042105	54.06040722	1546.349864	146.5524533	193.2772938	245.0465411	564.8383104	1383.188061	-0.007402618647	0.05059828597	0.1201643819	0.005038860581	0.01299356252	0.01032479212	1	0.0003025726647	0.0766258681	0.3722499655	9	1
8	596.3743914	36.67199551	1993.97348	6614.975299	1482.204882	-140.0724366	1052.37573	2876	3313.177083	357.3332925	1184.140239	300.4420421	114.9967499	162.5213341	507.2019114	1814.952817	0.3015698306	0.2195516799	-0.02037777715	0.02438150492	0.02466206602	0.01918496857	1	0.2390951314	0.4175970699	-0.03919174066	78	1
8	599.3039904	616.6189058	-22.47276435	10911.63507	2462.594278	274.1122657	1435.126176	4629.5	1943.462366	64.19445039	1635.495566	407.4345667	86.35603711	135.1845281	686.534668	859.6798894	-0.002013464796	0.2232141218	0.02566928036	0.006000144793	0.02003140706	0.00683890302	1	0.0002502800802	0.4275742055	0.04843931457	21	0.9997963154
8	600.6756438	215.4611606	-182.0103909	12517.53538	568.2575279	2906.566845	2058.843318	4772	2268.568421	66.26060451	1822.225389	147.0847914	450.3544783	273.8210048	649.8367173	955.9680473	-0.01483323091	0.04579474415	0.2278444712	0.005173525707	0.01181401939	0.01961149557	1	0.001271129281	0.07119247814	0.7471896397	10	1
8	608.7751665	592.2027817	1593.892161	9243.175016	127.5659583	45.01655558	1733.319	3430	2938.378947	360.4329769	1813.371909	109.613637	116.6266961	184.1362918	652.8949828	1587.200735	0.1816192798	0.01475101316	0.005100846874	0.01361122957	0.01262620483	0.01342385499	1	0.1431119921	-0.002141517953	0.01420196437	52	0.9999999998
8	617.3915316	397.5789983	790.1152828	12358.04823	3983.149068	378.454009	1534.389667	5685.5	4017.483871	210.9181539	2712.924874	875.4279953	136.4325246	207.7789969	1197.966027	1967.526607	0.06684855397	0.3133648333	0.03157044583	0.009189609113	0.02125219854	0.01036921044	1	0.05639862043	0.6130123603	0.08874407917	49	0.9999983758
8	618.539314	302.6643389	49.03086289	6816.384759	1490.926154	286.3154433	1703.184782	3016	523.9263158	73.74610451	2866.156127	638.2104013	118.9814499	395.5620971	1186.089065	502.5734252	0.007793203389	0.2092199936	0.04078606906	0.02208034169	0.04587645678	0.03484529502	1	0.008895311631	0.3994103436	0.1032736969	22	0.9989896273
8	620.6122728	439.63691	34.0359657	8353.707879	1213.594982	207.3745695	2050.828495	3388	2380.578947	54.22409611	2346.207147	417.3679219	105.1972102	543.7925701	917.3256863	1982.84178	0.004357812797	0.1506197317	0.02489177651	0.01117091674	0.03592345341	0.0177439413	1	0.004543363335	0.2782994513	0.04489557506	17	0.9999999985
8	622.0034052	249.8401695	3192.02484	10586.06925	598.5829302	707.2114351	1802.918636	4129.5	7761.083333	689.2110112	2214.385233	225.2149314	267.5827902	2131.275923	830.1950686	4118.281184	0.2991008173	0.0551946097	0.06567322992	0.0195077774	0.02101536665	0.02560806264	1	0.2410131146	0.08327360387	0.256041056	73	0.9999999999
8	622.6513741	193.6928948	569.6570362	10693.41857	526.0797868	2200.771975	2027.028822	4048	6158.344086	116.9303368	1356.811747	138.491656	279.7750865	230.3545321	500.2707822	2118.641589	0.05231575031	0.05037892084	0.2099237195	0.009732982599	0.01294558951	0.01594333685	1	0.05365685034	0.07975648394	0.70090638	37	1
8	624.3646739	632.4070077	-2.756771287	10262.92612	1028.650801	221.5427643	1359.211006	3918	2390.425532	45.61401276	1809.012886	218.8763088	86.70488634	147.6389037	677.2550266	966.4083988	-0.0002316419383	0.1010411246	0.022552284	0.004697262865	0.01587072871	0.007065518901	1	0.0002362432831	0.1762936881	0.03397594247	12	0.5400056425
8	629.6095006	86.67057127	2292.206552	7950.769882	1158.697455	456.9595825	1204.893209	3353	4584.125	406.808826	1449.87124	246.9211737	168.3737468	179.1641966	576.7864207	2182.917426	0.2818460674	0.143521605	0.05519461879	0.02141926032	0.01915549491	0.02396210289	1	0.227483409	0.2644466911	0.218058893	77	1
8	629.6899794	335.5719554	-92.10537146	11667.09957	125.6911323	1386.484692	2120.989255	4252	7326.010638	54.82477201	1793.623064	128.7847747	212.5766973	199.7169873	635.1600434	2841.79158	-0.008354252248	0.01156959701	0.121705952	0.004893840544	0.01165892386	0.01090519391	1	-0.0007500350979	-0.003539663802	0.3761415885	4	1
8	629.4975445	589.5859866	2920.251386	10092.94927	2281.563272	-102.6557994	1345.67438	4382.5	6706.5	555.972746	1897.724705	403.016875	150.012133	144.9596496	783.7497548	3101.055423	0.2897918534	0.2294439513	-0.01063524415	0.01791524128	0.01678029013	0.01664723226	1	0.2304396777	0.4383545793	-0.007626237099	78	1
8	630.1843649	356.0762558	-105.9507859	11950.63088	175.9337118	1358.85446	1872.722487	4350	5894.242105	47.72142053	2282.464328	135.8635209	287.4063623	228.1967816	811.1510993	3090.450269	-0.009249410154	0.01597604146	0.1177297705	0.004509366286	0.01327365575	0.01117181168	1	-0.001674836504	0.005356737912	0.3621508025	4	1
8	631.2948316	149.8229475	-10.78744063	9650.182784	1513.331527	212.4488025	1368.478192	3872	2484.723404	56.37417266	1571.9654	284.0112456	76.79704151	185.2874025	627.5734644	1107.08693	-0.001242684444	0.1616534213	0.02323162374	0.005940148491	0.01793612077	0.007087827597	1	8.614115933e-05	0.3009232079	0.03808580009	17	0.999998981
8	633.3493947	174.3803446	-46.14597729	9402.511317	3169.759485	490.8848691	1581.954958	4410	12480.54737	68.98076554	1419.537458	459.0782297	102.2287291	202.1317324	629.5625315	5385.422113	-0.004906920188	0.3304628604	0.05305687349	0.008201257724	0.02353576141	0.009889605899	1	0.0007916288584	0.6491751516	0.1470974612	26	0.9999341115
8	635.8201893	231.6207162	1885.459033	10755.97501	2488.5094	58.27015976	1755.98931	4690	4117.105263	306.0051831	1642.359655	366.9605179	119.3470604	212.7501507	676.1087636	1504.726189	0.1762575034	0.2299673448	0.005766881057	0.01207188973	0.01819819273	0.0115874122	1	0.1410549968	0.4403124739	0.02225326962	64	1
8	636.0123093	310.0825619	740.6364517	11490.04872	3544.617714	1048.342476	1931.50259	5272	5137.5	170.5918994	1779.237406	508.1375756	195.5032822	248.1054083	755.2268286	2501.082509	0.06617769466	0.3137217752	0.09257400664	0.0103593203	0.02114542316	0.01139338341	1	0.05979753975	0.616255692	0.3021161894	50	1
8	641.5616322	202.8091839	-1.793846299	9658.220142	3099.947019	245.5685435	1501.060326	4408	3874.084211	71.53643235	1648.740548	544.1977548	86.73553409	212.413651	739.946964	2004.226532	-0.000242780889	0.3239363328	0.02629587444	0.007578044284	0.0227961283	0.009454187833	1	0.002717537138	0.634649787	0.05434802335	25	1
8	642.5193626	462.7435843	762.8448887	8829.365603	109.6050551	106.2646361	1762.398758	3332.5	6133.075269	199.3940919	2150.615709	108.6220259	95.84342696	639.6950929	741.7844934	4214.957074	0.08361071724	0.01332197257	0.01259619527	0.01270703106	0.01594470076	0.01316008225	1	0.06550238995	-0.004591821261	0.01660965121	30	0.999992834
8	653.333624	400.5151613	854.5436459	10322.96229	240.0920429	63.47007114	1656.551056	3849.5	13543.62766	200.3379345	1942.865997	133.1503713	100.8432819	149.887755	691.523587	7043.737433	0.08207234393	0.02410508137	0.006279596102	0.009400633081	0.01348517213	0.01025410615	1	0.06397874871	0.01731793081	-0.005521052464	30	0.9999999979
8	655.1069986	253.3827147	2722.739485	9133.034521	520.2624242	575.4081014	1650.367695	3486	6443.393617	711.6442045	2191.76617	170.4043262	230.5740744	199.4735608	808.7172186	4913.286786	0.3002160384	0.05596674528	0.06046908504	0.02307584723	0.01897835975	0.02560086636	1	0.2415740977	0.084644848	0.2381214154	73	1
8	656.4907511	432.3870644	-22.77275986	11722.72662	1200.98111	315.1759489	1567.671448	4508.5	2680.333333	52.03087588	2041.346073	236.1678397	86.61566146	166.8491147	768.3992579	1197.897881	-0.002041023921	0.104093377	0.02725869389	0.00456795852	0.01367651449	0.007033641242	1	-0.0008712148449	0.1827649809	0.05010975565	12	0.9993626058
8	657.7818214	484.6722463	3101.313218	10638.37823	2414.828844	631.9937677	1638.252659	4646	8690.236559	493.7297236	1807.888005	433.4669071	200.0560682	194.7654037	774.8570923	3660.950923	0.289375539	0.2285621613	0.06037622706	0.01853121553	0.02185438735	0.01829574809	1	0.2346735741	0.4394625094	0.2407966792	79	1
8	658.6855903	554.449336	691.7034936	10487.43836	4193.108507	44.91829292	1329.303418	5073.5	2825.712766	155.8287214	1650.604418	649.7918364	103.3200441	162.35463	755.3470791	1119.301718	0.0684158768	0.4023416219	0.004836388786	0.009406899631	0.02269536548	0.009815582623	1	0.05682282913	0.794818419	-0.001546842513	51	0.9999999998
8	664.4947603	340.6408961	10201.64416	9878.128062	1070.93771	-601.6901119	1619.404053	4184	1837.776596	2043.733591	2075.496251	245.9912319	383.9221337	256.388437	835.9266075	1523.847177	1.019443529	0.1082652843	-0.05465190728	0.03839766429	0.01822182939	0.04464657494	1	0.8076547898	0.1861058369	0.0113966601	96	1
8	669.331061	512.3167536	-19.68801304	9000.861764	519.7343244	495.3597131	1576.735413	3498.5	2980.922222	42.71481088	1786.865623	139.0107505	140.2893337	142.0855327	639.4878824	1285.731657	-0.00223233278	0.0580678336	0.05429572197	0.00523012053	0.01465564131	0.01043391379	1	0.0002536657158	0.08926305892	0.1431962118	8	0.9999999999
8	675.3434659	133.6665206	1859.197291	6315.323247	1424.777684	-111.083397	1152.23872	2767	2825.252747	449.6092173	1360.746267	322.1055675	122.2788792	151.8649705	566.3814032	1803.625242	0.3001996186	0.2274026568	-0.01692987785	0.02342321367	0.02967689229	0.02252546433	1	0.2383048836	0.4338804744	-0.02719982721	78	1
8	675.5775993	266.4814294	1773.07002	11116.08832	1711.027589	38.41880445	1484.050668	4546	2062.229167	334.9326205	1892.619493	336.6647215	115.2271647	201.9662253	754.6572442	1017.379084	0.1575156319	0.1554051821	0.003640523468	0.01336921699	0.02022575592	0.01169966681	1	0.1252350719	0.2869830453	0.007830669609	61	1
8	676.6306456	156.2971836	7069.32289	6816.873699	763.837443	-479.7096524	1274.679218	2864	2999.408602	1498.685078	1436.507072	175.4460701	282.2837483	215.1071713	558.1078498	1956.643134	1.013301924	0.1148166289	-0.07155756069	0.05430492573	0.02336459984	0.04772531117	1	0.8017391784	0.1988894321	-0.04905258366	96	1
8	678.2207245	524.5170221	-26.22801793	7524.488747	82.4113569	865.1126563	1736.64834	2833	4493.769231	48.15068551	1578.005815	111.9177413	208.6232798	198.5353426	581.8076641	2613.693279	-0.003640569941	0.01160805171	0.1164853797	0.006834582709	0.01630915912	0.01290180911	1	0.002669182759	-0.003683889241	0.3590136426	4	1
8	680.4669544	457.6837112	-0.1058285538	8594.777654	438.403464	483.4487141	1618.921446	3254	2451.136842	47.35794219	1557.070334	135.5596288	123.1256739	192.8191671	569.8089442	1373.680114	8.291416973e-06	0.05171738782	0.05829087159	0.005772262757	0.01469880506	0.00953057621	1	0.00223193292	0.07636872489	0.1575164333	8	1
8	687.3829372	252.3086352	22.34253785	8545.265894	850.1702914	123.6570899	1521.605199	3300.5	1819.27957	76.55883907	1557.339869	199.4846685	97.92923722	767.1325466	584.9309289	909.1995448	0.00259343496	0.1002772851	0.0149720142	0.0115108274	0.01986423594	0.01474254953	1	0.00199081008	0.1744066256	0.008104214685	11	0.999999967
8	697.4840618	240.7167217	13.48404174	8058.744894	1279.808842	213.8613592	1429.803543	3322.5	3103.258065	52.76610054	1511.694001	272.6411564	80.87898936	163.0005421	597.3594848	943.0389464	0.001655494908	0.1562865268	0.0266721031	0.006891424952	0.02068188805	0.008793102448	1	0.002562439359	0.2900267356	0.05065621297	17	0.9999999981
8	699.4259548	519.1485999	1160.919448	7337.153469	3050.170775	-26.11736244	1475.257063	3650	3732.604167	275.796	1603.765525	655.3279578	106.8881996	173.5083003	760.820999	2352.737078	0.1675452348	0.4275086996	-0.003901423097	0.01521736371	0.03368285759	0.01682522862	1	0.1354847864	0.8460134927	-0.007257011201	68	1
8	702.421668	580.6801598	1203.012052	7767.361546	1726.163354	292.2656829	1307.826897	3404.5	4101.925532	194.1880585	1196.092577	288.8749611	125.55539	156.4809437	507.2174931	1514.466273	0.1581360986	0.226171775	0.04012725255	0.01532785764	0.01997843629	0.01520619205	1	0.1287938163	0.4339559372	0.1379998514	65	1
8	703.3274744	443.4729565	7908.593271	7600.938647	837.3706977	-599.5028684	1545.537992	3230.5	1654.170213	1932.483262	1888.978546	236.2835223	361.7938442	267.3515656	771.4871311	1135.416968	1.028010982	0.1065032378	-0.06821321233	0.05118637358	0.02008039622	0.05912693297	1	0.8135886301	0.1819103507	-0.03404898611	96	1
9	7.713382611	675.4785243	41.88447488	6699.049762	2056.817433	19.03302722	966.2822257	3035	2526.274725	54.38785096	919.8684782	279.2409529	54.97641586	138.9630318	396.9591895	643.5743256	0.006705798999	0.3096391906	0.003206720322	0.00800299096	0.02150910846	0.008546345656	0	NaN	NaN	NaN	NaN	NaN
9	25.48889425	370.2917483	-11.16058957	10681.47151	1067.163472	281.1550905	1600.472056	4167.5	1868.978947	52.2066715	2174.652559	226.3515068	88.62261911	190.2846508	798.7574396	718.6897354	-0.0009834247366	0.1007395461	0.02741050942	0.005546126127	0.01626089585	0.007996476779	1	-5.274425924e-05	0.1758748728	0.05078833934	12	0.9973385082
9	27.14371501	437.4369512	-24.77000896	12516.02631	1245.789663	350.7552096	1500.340792	4794	2557.125	48.15239536	1953.741702	232.5495908	94.67789562	188.4751844	718.8140538	734.3925703	-0.001897046798	0.1035767361	0.02742061717	0.004180576478	0.01440126192	0.006628599061	1	-0.0007512982612	0.1817093251	0.05069459578	12	0.9992965164
9	29.18615409	524.6317737	-38.84481532	11798.50778	1205.366159	645.2714404	1417.557223	4637.5	5364.989362	54.95699443	1858.346973	205.567303	130.5708746	169.1973966	682.5739337	1117.574895	-0.003466840909	0.1024087508	0.05319863215	0.004690542489	0.01382070829	0.00728276766	1	-0.0003530721108	0.1803711268	0.1405032061	13	1
9	30.77951732	556.4025445	7.313325939	9084.147034	99.70046504	491.4635817	1630.774386	3334.5	1517.136842	42.69729973	1811.04642	114.2700876	127.3796284	179.797427	640.6355877	688.3870078	0.0008599475532	0.01134655979	0.05785913314	0.004969363713	0.01339949347	0.01222386443	1	0.002475247098	-0.006640255971	0.154894892	3	1
9	34.45859802	539.9878967	3524.991492	11965.31375	136.5956697	736.5616021	1798.635085	4384.5	4026.544444	548.3685953	1727.027102	125.9524953	242.284314	201.8153158	620.6434916	1189.677278	0.2958276763	0.01188154938	0.06120241359	0.01710977104	0.01135162947	0.02298390755	1	0.2376805519	-0.005942216096	0.2381852052	70	1
9	40.52674998	151.6955418	1662.430201	10229.44576	600.2134211	450.8529888	1410.192206	3900	3294.708333	272.057085	1625.430468	161.9950162	178.0902422	175.8110451	605.2501571	1226.573824	0.1638869167	0.05815295824	0.04350143222	0.01434073322	0.01385085708	0.01778636915	1	0.1318972268	0.08869054375	0.1457241396	56	0.9999999964
9	43.71983602	45.6246619	28.02588283	7275.277639	2219.255647	23.68339825	869.4332125	3226	1880.946237	63.58288593	1174.072791	377.0370345	62.22606729	177.7682066	511.6423114	679.6253342	0.003897221168	0.3003636322	0.002905807132	0.009424347457	0.02387280573	0.009367735464	0	NaN	NaN	NaN	NaN	NaN
9	43.36342828	575.9683568	1509.960853	8813.407998	441.9052371	432.7431888	1781.473163	3380	2243.744681	315.292555	1829.10846	129.0825403	183.7897773	228.4540327	671.673741	1263.236779	0.1687258101	0.05108707017	0.04975717707	0.01359834746	0.01328013924	0.020294437	1	0.1360837971	0.07441368791	0.1685639461	56	1
9	49.8236008	359.4139848	-115.4617597	12451.43636	1240.791132	1423.2555	1867.570511	4873	5795.135417	58.24453387	2013.528128	224.17753	225.5797919	207.086629	742.8682542	1830.213681	-0.009084948196	0.1002426967	0.1137649592	0.004810821222	0.01432747178	0.01261557199	1	-0.0009489756217	0.1784190407	0.3510622156	14	1
9	54.9459081	402.9431409	-15.80997768	13977.25434	5810.914115	106.7832075	1494.805321	6732	10482	85.04486573	1841.500888	685.305303	85.30412983	241.9236001	813.2096514	2812.449428	-0.001032735005	0.4164146962	0.008419648958	0.006223028679	0.02005279292	0.006036858468	1	0.001869771759	0.8240225032	-0.005396658284	28	0.9991168534
9	60.24506676	527.4371361	3493.004469	11623.86042	2542.661332	-123.1187203	1666.913833	5063	2867.537634	713.7939562	2149.869923	453.4835762	164.0560874	208.8780501	883.0831982	1161.597144	0.298528607	0.2164319913	-0.01101779585	0.01919912743	0.01797828874	0.01564871369	1	0.2372438339	0.4115743987	-0.007269846986	78	1
9	64.25101799	109.094437	1745.770534	11069.6792	1723.039857	-45.72453888	1075.256484	4483	2451.191489	343.8819131	1854.200574	283.6329828	134.967836	189.1810304	714.4669878	1100.709656	0.1576210021	0.1534620447	-0.00409689371	0.01326260602	0.01619585413	0.01313987288	1	0.1248009759	0.2826702286	-0.01928948216	61	1
9	65.47778826	79.68533921	-0.03491145321	8051.443878	1881.76856	381.280614	1113.617189	3381	2648.291667	54.92452598	1261.756066	321.0936791	95.93231867	192.6120079	515.8643974	890.4735336	8.694568691e-06	0.2350491822	0.0486123116	0.007089062553	0.02270338576	0.01043861427	1	0.003458593078	0.4528430271	0.1296207312	22	0.9999927413
9	73.66698054	506.4184695	998.0481322	11349.44494	199.2615233	77.34077852	1795.483623	4179.5	10700.2	201.3050552	2162.312732	131.6370463	112.1848095	197.5844613	737.2719974	4613.367687	0.08627357941	0.01842853709	0.006934062544	0.008487249224	0.01335222549	0.01058507043	1	0.06731052495	0.005667979171	-0.002396106141	30	0.9999999949
9	74.84249822	464.766145	12504.93721	12059.08793	621.4294745	-616.966757	1906.287267	4889	5075.347368	2233.424222	2349.807487	158.7530444	510.7397954	255.7212674	885.1023451	2109.282513	1.017390336	0.05482556314	-0.04943816261	0.04566989821	0.01299508414	0.04983334649	1	0.8058157785	0.07646878057	0.02740412731	95	0.9999999999
9	79.50819274	418.8373511	2055.843681	13217.32006	2062.905518	-1.09795802	1716.566788	5498	3229.585106	470.2031378	2896.673256	438.9941108	170.2980237	212.2908427	1132.701575	1657.672902	0.158193299	0.1524219113	-9.091553407e-05	0.01157803721	0.01813827488	0.01491857397	1	0.1255044572	0.2806957146	-0.005162921385	61	1
9	83.26889359	622.552661	1591.216326	9268.054342	819.9572085	24.7757466	1658.043206	3616	1409.414894	347.7969398	2097.906329	208.6010612	123.797451	230.2677741	790.5438812	771.4320075	0.1701082996	0.08713594355	0.003223778134	0.014711361	0.01607198465	0.01572876838	1	0.1345512741	0.1466028977	0.007200303224	58	0.9999999987
9	88.04648034	480.8318089	1020.237981	13643.21753	752.0614362	88.90614339	1743.359837	5150	8594.645833	227.686048	2296.83717	162.6926399	117.3565745	384.6626941	813.8625158	3058.356346	0.07575322258	0.05495151053	0.007008030575	0.009131852179	0.01173104187	0.008869149351	1	0.0593028178	0.0807699498	-0.003498361485	34	0.9999999999
9	88.14193247	332.6197217	28.71200276	12395.16623	1062.519649	325.2443676	2451.622943	4870	1357.148936	66.3394455	2317.896075	232.4269092	94.75373957	330.319072	872.9102803	602.1811244	0.002134717514	0.08597761204	0.0261645865	0.005690640192	0.01362621692	0.008440870717	1	0.002202099629	0.145472069	0.04670239148	11	0.5920430037
9	98.34445707	157.3718513	662.0910367	11966.01102	1907.703249	1053.778415	1908.499894	4915	14446.76842	168.9203166	1741.269489	260.3254458	209.955038	211.936386	649.9833915	4780.671057	0.05647991149	0.1629843101	0.08869700128	0.009942527659	0.01767582812	0.011993444	1	0.05030115939	0.3062453849	0.2812753826	44	1
9	101.9002977	77.24721525	-35.57443443	10516.90487	3336.492805	481.4386264	1117.767567	4741	9942.378947	77.8065687	1414.637432	451.2607968	106.1270948	189.2584753	615.8673903	3804.393345	-0.003590198917	0.3216321329	0.04626629076	0.008213888744	0.0220925354	0.008815736422	1	0.001314047392	0.6307403428	0.1233606235	26	0.9879423605
9	101.6511455	178.4829394	784.4195014	12885.92975	270.7329474	1136.175569	1815.876036	4774.5	11838.02128	193.33058	2501.46793	156.7074069	255.039785	227.996874	860.7082966	5128.600356	0.05939499476	0.02029330874	0.08688881246	0.008639307611	0.01452072259	0.0139244931	1	0.05106721353	0.01283807537	0.2709986787	32	1
9	105.6660857	268.5245897	-193.5877531	13181.42826	1117.082509	3051.982896	2529.987807	5148	2909.336957	96.4261397	2520.522598	230.4650889	555.7555661	392.9324118	923.9943643	1160.736989	-0.01528743008	0.08821367422	0.2317838019	0.007665786133	0.01444821244	0.02492331841	1	0.001591066134	0.1585552086	0.7622516279	15	1
9	105.3029966	289.2682493	4690.256243	15495.22673	265.0329056	1032.079373	2249.969024	5718.5	3216.880435	857.2612413	2673.090118	170.4283544	372.8599115	226.9645084	982.5213099	1271.769252	0.3010913481	0.01666453001	0.06438266611	0.01589128588	0.01211144213	0.02175905846	1	0.2421269564	0.004011225168	0.2507498612	70	0.9999999993
9	108.7633699	251.5568025	883.0374948	12856.45969	2141.807275	48.34989078	1629.94535	5264.5	7327.296703	223.9985368	2723.949066	445.7504178	102.1343199	236.2159177	1062.404999	2761.226871	0.06896472036	0.1628988864	0.003953647166	0.008598001661	0.01765713074	0.008703313076	1	0.05478722189	0.3025624798	-0.01231481201	42	1
9	109.7081942	96.63070169	-20.7382246	11476.2133	190.162692	571.8537288	1438.602957	4176.5	2363.688172	43.24840887	1976.420027	132.262862	121.243036	229.5430239	693.0991697	820.6115294	-0.001678936743	0.01613734888	0.04984831659	0.004098564378	0.01241404711	0.008648305025	1	-1.504743357e-05	0.002883345445	0.1263958761	3	1
9	109.4868984	523.716791	2092.746471	11791.20115	1129.276654	87.67368451	1982.82423	4700	2333.789474	459.7751128	2653.093042	279.683582	156.3145434	246.3415858	1007.024716	920.6411722	0.1755618448	0.09287573166	0.006442314411	0.01354495021	0.01563707853	0.01563090194	1	0.1391610606	0.15852446	0.01997624403	58	1
9	111.523845	433.2999733	2310.685248	14206.14773	2250.927952	26.2120289	1717.85899	5827	4634.336842	574.7030834	3283.697655	550.1384396	170.3101639	187.0990097	1311.09694	2036.22432	0.1619075241	0.1611660266	0.001654109789	0.01103926341	0.01755347053	0.01429894042	1	0.1286640157	0.2987358163	0.002131453948	61	1
9	113.3070811	225.3390231	-212.1184909	13136.6534	142.3929017	2992.737906	2368.359737	4784.5	1012.130435	69.77228428	2049.658203	154.5300635	551.1443722	240.4727439	713.6955849	358.4392669	-0.01615498681	0.01106355236	0.2282696512	0.005714526953	0.01302817762	0.02029741523	1	-0.000104888916	-0.0001839840568	0.747224092	5	1
9	116.1313462	145.4518059	-5.148160066	13950.82023	2069.906185	148.339663	1576.403268	5645	4042.202128	68.11633739	2165.948266	288.9643165	78.96744285	218.310848	804.0046315	1350.927229	-0.0003506324089	0.1466025959	0.0113105085	0.005193586184	0.01665504298	0.005683776446	1	-0.000123012561	0.2694916611	-0.003914768943	16	0.7678365091
9	116.4831435	634.3376784	-9.437864465	10287.29752	1598.652847	276.7554122	1602.780392	4220	1008.925532	54.61258012	1933.825578	329.4860516	103.0451449	255.4509984	778.8191836	378.5980431	-0.0009854344556	0.1546832596	0.02869312448	0.00566353559	0.01526036622	0.00911085298	1	0.0005725705343	0.2868188526	0.05703704777	17	0.9999997896
9	117.1066768	278.8572682	2214.238367	13374.30381	1983.286972	929.0854383	2778.171308	5542	2683.904255	446.4499542	2429.747367	355.4271952	200.7324792	238.0661626	931.1076553	914.0492454	0.1669190032	0.149885499	0.06802160637	0.01265642215	0.01455338315	0.01696350333	1	0.1368178553	0.2782663533	0.2352773948	62	1
9	117.4961695	699.4505122	2197.769892	7408.362577	1651.128206	395.3900355	1547.49166	3217.5	5380.645833	453.2682662	1545.322312	332.0425094	181.1881164	173.8479254	638.1377992	3697.003156	0.2913896438	0.2182864432	0.05206485171	0.02136703591	0.01732355088	0.02506930109	1	0.2356390126	0.4179934495	0.2118588711	79	1
9	119.6347882	724.621266	576.1297677	7900.355238	462.0730506	23.29475409	1162.523536	2979	11041	120.8644963	1450.651378	128.5784851	73.72247158	222.7704449	528.9698454	3803.565546	0.07389137315	0.05835207741	0.00294515834	0.009678288174	0.01406720433	0.009771282113	1	0.05759217274	0.08759678748	-0.01805995286	34	1
9	134.3125356	226.4909842	-42.04074604	16538.92942	2663.375558	183.6854769	1607.366562	6752	5675.808511	74.41851921	2488.595083	465.2611887	94.03717143	232.3575217	1003.175412	1536.139711	-0.002638970249	0.1645429447	0.0110400248	0.004818071059	0.01441834794	0.005538098145	1	-0.001782411361	0.3063644133	-0.004831478923	16	0.9502970456
9	137.0057359	692.8025312	1714.070001	10733.03362	988.6396133	468.0138486	1582.440133	4260.5	3919.421053	289.1819519	1775.075417	192.8121667	160.2483436	175.8586535	672.4248172	1440.347975	0.158962	0.09205219232	0.04399158725	0.01394890259	0.01403561073	0.01428493916	1	0.1283474351	0.1584058193	0.1473506916	59	1
9	146.3108154	132.9659107	3400.42804	11512.78616	1684.571514	808.5687679	2003.169535	4755	3299.321429	685.5808221	2325.048647	369.2074603	223.5807552	423.3810372	924.3284271	2069.347294	0.2972327322	0.145523449	0.06930820765	0.02077292174	0.01741377406	0.0233950949	1	0.2406704912	0.2691140463	0.2712576654	77	0.9999999999
9	146.8706375	145.0076125	5151.133177	10670.24962	1090.421469	-205.0169426	1923.836977	4376	7774.818182	1160.08752	2307.491615	273.2975381	284.4484962	219.1587071	894.2396019	5393.830147	0.4759267235	0.1028884767	-0.01953593526	0.02618311889	0.01919657493	0.03221115096	1	0.3768727607	0.1774902625	0.00225477632	85	1
9	150.1328419	428.9260208	-221.7731394	17186.29665	5613.024532	1921.902921	1800.002862	7828	9104.072917	114.3051845	3398.649073	1145.182173	403.2052883	199.4267356	1541.64571	3780.232706	-0.01313349469	0.3277793976	0.1120195601	0.008048523396	0.01978168358	0.01350020771	1	-0.00199082144	0.6460982666	0.3513936492	27	1
9	152.6171197	478.5176741	15049.32104	14664.14906	939.7455796	-738.1781089	1834.86721	5925.5	8722.946237	3099.750172	3035.70966	234.9464533	631.6534102	333.2147391	1174.612603	4030.961031	1.030423177	0.06901098746	-0.04750067784	0.03694824512	0.01274722285	0.05110226707	1	0.8164662655	0.1056853743	0.03781072086	95	0.9999999999
9	155.6160001	100.6274494	2.090215158	12898.24675	3986.063824	95.02653685	1359.256961	5794	2706.489583	82.43822191	1982.326918	637.4084318	84.29373065	242.9795876	851.9730941	855.7967663	0.0001998202531	0.3049061195	0.006811193424	0.006828973274	0.02050873702	0.006867727198	1	0.001622945522	0.5947276984	-0.01436523734	24	0.9495584818
9	155.7140526	123.7813783	3187.116	10903.8446	1620.614208	758.3791841	2217.852022	4598.5	3530.753623	689.795317	2376.650653	407.5034549	288.7842383	287.9417327	966.7938605	1616.751722	0.2931756558	0.1443051343	0.06719754017	0.01977378078	0.02033794237	0.02902557652	1	0.2372901832	0.2665302057	0.2628458044	77	0.9999999999
9	157.5388131	715.6114199	-145.9898927	10000.13869	862.6717484	2155.244524	1817.976764	3961.5	1895.107527	66.01746975	1485.657897	177.3415572	334.3918064	193.889819	558.9876036	541.1053394	-0.01456206714	0.08614673091	0.2144154436	0.006407281984	0.01343886619	0.01796526947	1	0.001029224779	0.1535907476	0.7015678763	15	1
9	158.8570252	136.3094355	3722.192987	12949.10725	2029.782385	795.1231666	1800.437553	5335.5	5179.698413	776.0579444	2747.121767	391.1969185	303.7313493	227.3296362	1054.717479	2567.326183	0.2875059269	0.154942863	0.05797986769	0.01856756682	0.02046992446	0.02381162924	1	0.2322869691	0.288029368	0.2295536591	77	1
9	160.3419311	552.3190401	1302.082587	15554.19652	386.9379731	116.4744613	1693.840926	5701.5	15082.80435	252.7447284	2435.33197	146.4021995	110.8368031	356.2787593	838.054989	5136.61058	0.08501918155	0.02481008877	0.007830834138	0.008573130412	0.01155782282	0.007274004189	1	0.06643337374	0.0188256004	0.0006465732333	30	0.9999999972
9	164.3227115	452.6356021	11229.10906	15774.68393	1054.408376	-522.5409048	2038.04228	6184	27362.70526	2393.76617	3145.297843	238.8587995	449.5033393	266.027947	1193.429022	10156.84543	0.71124137	0.0708306064	-0.0311315302	0.03181787995	0.01347809372	0.0339007576	1	0.5632645406	0.110682465	0.01771891521	91	0.9999823666
9	169.4003866	589.3660074	2247.696694	13178.78068	3024.901203	621.0494155	1742.990136	5792.5	2980.884211	539.7208748	2926.950272	665.9870245	210.7935666	217.681047	1221.736807	1459.494053	0.1685253296	0.2291466455	0.04612725568	0.01240212578	0.01615839722	0.01748125882	1	0.1374868716	0.4402990483	0.161618809	65	1
9	170.4698585	679.8344425	-1.456620941	10130.96397	2298.132459	308.8536552	1752.292148	4336	1207.697917	70.86989467	1949.201043	410.933269	96.05227761	265.5473619	806.6806183	451.7553162	-0.0001273383855	0.2240301181	0.03132212869	0.007329640446	0.01772560095	0.008973508771	1	0.002125234159	0.4294806223	0.06870955158	21	0.9994870455
9	173.560241	349.6873803	-295.3947882	15733.95658	818.3016887	3671.676481	2456.196035	5882.5	2317.914894	102.2457836	3035.930329	250.6036909	744.8086677	290.2492311	1155.554291	916.6164365	-0.01832027084	0.05414497179	0.2385447324	0.005905239105	0.01205561413	0.02426810195	1	-0.0007332553961	0.08880425665	0.7840687626	10	1
9	184.5336951	294.3470593	5335.647234	18049.55818	4254.791737	-124.5389553	1577.374883	7852	7016.095745	1058.509399	3434.129805	873.7482415	251.7469325	209.9573042	1513.507852	3127.00398	0.2959042292	0.2371408839	-0.006191022965	0.01819717936	0.01630768719	0.01669190935	1	0.2356730225	0.454348606	0.009663524031	78	1
9	186.6378742	712.1267589	1743.224063	11057.62933	1632.43733	-8.41350697	1582.394951	4483	3470.157895	304.7638019	1837.365017	299.4830914	118.0517529	174.911814	730.2913035	1476.125919	0.1632907072	0.1492414023	-0.0007765344871	0.01166493311	0.01425578899	0.01127724318	1	0.1294890237	0.2741200832	-0.006429635287	61	1
9	188.4752473	206.6379837	2418.043796	14157.94068	4573.548177	83.63657102	2050.704267	6516	1880.48913	511.2378511	2817.318299	896.5297606	157.1585759	227.7167783	1264.906572	769.6091129	0.1713285022	0.3221402394	0.006027683381	0.0144993122	0.0195406695	0.01245819397	1	0.1380751575	0.6298105674	0.02497712904	66	0.9999999992
9	188.5508751	237.6822216	1122.147004	16686.87644	4047.787644	96.2424237	1745.244222	7225	14525.74468	224.2369483	2467.677366	695.0399569	106.3094868	228.1004938	1085.682783	3910.556531	0.0677210945	0.2476554162	0.005797414086	0.008916096606	0.01504238943	0.006902048622	1	0.05477045918	0.4768732212	-0.00339802514	45	0.999999996
9	190.3273481	182.3099556	2632.99656	16181.76444	2534.001033	25.1875477	1886.851691	6599	2434.01087	516.9656078	2824.561358	516.6966084	169.9730543	249.9397292	1133.899459	935.566403	0.1655234274	0.1638725128	0.001463591935	0.01222079069	0.01715144482	0.01120161589	1	0.1315596422	0.3042850536	0.002430262589	61	1
9	193.6686002	441.4420598	13890.28819	13460.68479	638.4051422	-344.3206634	2726.184072	5411	5178.382979	3580.796157	3437.475259	273.9755501	799.850645	1529.392744	1352.768487	3482.882075	1.058746674	0.04614615534	-0.02352906839	0.04215891877	0.02105476857	0.08156320947	1	0.8403435425	0.05961639092	0.1278420616	95	0.9999999902
9	193.4938495	697.2385154	780.0674633	12751.48081	1235.658579	432.356121	1540.11193	4918.5	10759.23404	155.3614963	1972.649519	211.4127407	123.3829725	188.1469484	721.5594756	2568.061783	0.06045413757	0.09979881649	0.03400720315	0.007663147945	0.01354843074	0.009072869987	1	0.04930663343	0.1740999655	0.08875441568	39	0.9999999999
9	204.6034751	241.5947427	1127.580859	17494.12243	474.2198311	713.408505	2210.813039	6440.5	21129.64894	222.0063579	2362.116564	179.1647712	163.3958023	208.3161009	883.4762025	5443.415011	0.06447493061	0.02837643333	0.04156491108	0.006414175834	0.01008164156	0.008699206116	1	0.05227598205	0.02758151153	0.1138533048	31	0.9999999968
9	204.528609	740.1627643	-3.740030552	8708.634547	830.8178243	426.869416	1504.626372	3438.5	3090.273684	49.74600508	1882.288335	194.6659307	122.4921536	200.2502962	699.0633363	1586.599136	-0.0004865224369	0.09733150296	0.05228847057	0.00594732784	0.01590607242	0.01039332757	1	0.001911322817	0.1698910367	0.1378749863	13	1
9	206.6574259	296.658325	2685.905905	16692.56276	2657.991966	198.2696079	2260.858193	6830	1600.010753	603.2617541	3578.610747	678.2036826	193.1016874	236.4311612	1498.248267	738.5104499	0.1661471897	0.1635000167	0.01182441607	0.01262624073	0.01761960298	0.01346132688	1	0.1327202289	0.3039441956	0.03883417516	61	1
9	207.2035633	319.4329272	2.264973547	17696.3581	2945.973137	285.7968442	2157.179685	7311	4663.361702	72.35576599	2433.28386	504.0118611	100.1167518	217.5364637	1028.482128	1839.441651	0.0001320249156	0.1664439446	0.01630123985	0.004352302253	0.01438846972	0.005562496932	1	0.0007831881764	0.3104835342	0.0143180727	16	0.9235524233
9	207.4818721	682.7056321	2031.546684	12491.74555	2799.745811	579.80122	1822.432804	5403.5	2317.568421	395.6763233	2201.427999	491.9182384	191.7709709	255.5793921	907.4249259	1014.255189	0.1640390799	0.2202932798	0.04649151839	0.01252567758	0.01573409914	0.01505149045	1	0.1338470584	0.4221225032	0.1615164268	65	1
9	208.4495648	26.74193908	620.9419205	9087.788834	958.8000008	83.03624852	1504.357391	3603.5	7621.591398	140.9313429	1658.133852	202.6273013	81.23808479	215.2169512	619.9061079	2855.749701	0.0678662038	0.102224898	0.01005537225	0.009413339146	0.01850272615	0.009347339317	1	0.0536929577	0.1780888219	0.006796380803	38	0.9999999765
9	210.7172123	341.4477948	1109.934364	16169.17458	4034.279458	88.68305138	1747.717048	7068.5	13001.69149	300.6183478	3310.131511	879.6459976	127.5957409	265.0265271	1452.035148	5509.671883	0.06944897943	0.2499717291	0.005641352958	0.009256950251	0.01915018932	0.009128580366	1	0.05616028827	0.4816252535	-0.003449448186	45	0.9999999975
9	211.6668995	367.4059883	1099.104402	18910.22399	1259.614494	1963.146545	1948.962165	7228	9041.90625	212.9413711	2877.455184	309.6095999	346.0357449	206.5162485	1122.772193	2716.535286	0.05844262499	0.06931885459	0.1021776719	0.006391857919	0.01148688557	0.01220595425	0	NaN	NaN	NaN	NaN	NaN
9	212.4086049	115.4792514	11.5262261	13718.5164	2075.478486	193.5983232	1801.389512	5520.5	3395.010417	71.64928845	2134.441403	349.8591324	87.52503274	222.0195597	812.6924541	1513.428596	0.0009252444034	0.1500343048	0.01410390832	0.005288091453	0.01753674236	0.006416235196	1	0.00110798059	0.2766586975	0.006284155321	16	0.6213935996
9	212.5083177	492.5759093	-98.31175093	14525.95363	6446.5301	359.7465649	1748.106362	7132	9118.614583	99.94300319	2594.564378	1139.571386	110.7984674	204.5797172	1262.203155	4253.309316	-0.007181416783	0.4401482889	0.02429831247	0.007225856428	0.02063464374	0.007152582885	1	-0.001766193645	0.8734754126	0.04946382332	29	1
9	215.3603269	711.6345804	1510.205257	9446.66872	1337.081728	97.2981896	2016.212985	3876	1293.84375	357.4332448	2084.684012	331.2334153	127.6024751	417.6493962	824.1055155	650.0997709	0.1658235032	0.1474712271	0.01047219153	0.01462227664	0.01858997039	0.01668683586	1	0.1322135271	0.2709390575	0.03349970079	61	1
9	224.7473523	324.1425632	12073.34711	17498.28641	3092.17325	-485.047738	2014.815236	7554	19434.92632	2542.445796	3428.974732	636.9758374	486.6519753	255.3632391	1474.254781	8914.742736	0.6908718513	0.1740973212	-0.02613296127	0.02578521446	0.01458359671	0.03457345302	1	0.5484012279	0.3232089817	0.03364123328	93	1
9	234.7165236	160.4714638	2748.014889	16565.65168	3821.947613	802.8972513	1823.771772	7095	4450.638298	511.5896561	2532.550305	738.719358	233.6731426	239.924859	1146.552574	1486.070671	0.169168084	0.2413692296	0.04951631996	0.01236324561	0.01901559124	0.01341711815	1	0.1383405626	0.4655629975	0.1740358302	65	0.9999999912
9	235.5495751	292.2704898	1437.880182	19322.26291	8248.308743	157.0855305	1809.833394	9566.5	3221.457447	312.3978948	3021.939761	1289.91324	146.3849408	278.2133023	1402.848316	1310.663123	0.07351168815	0.4240885419	0.008457518449	0.008502246747	0.02085173568	0.007834774808	0	NaN	NaN	NaN	NaN	NaN
9	239.3761656	223.4656583	-70.39361163	15567.20208	317.2748927	491.918064	2035.658647	5697	8263.706522	52.73244818	3333.515707	164.0966459	126.134946	240.9995254	1211.765256	3719.938008	-0.004229025372	0.02161214134	0.03173772697	0.004212181784	0.01073632492	0.006880587801	1	-0.003157977907	0.0133977796	0.0625654655	2	0.9999899
9	245.8662567	25.47232627	-9.016705613	9804.617754	2127.437531	324.6900026	1751.898851	4192	1545.516129	65.406695	1314.848293	317.6277824	83.42726343	255.3654001	547.6812705	1283.246279	-0.0008575933713	0.2245039094	0.03368923302	0.007034117801	0.02027818206	0.00834346441	1	0.001700745974	0.430553253	0.076833103	21	0.9968988547
9	245.6896797	192.4948342	-201.3320404	17956.76699	1063.531024	2126.151187	2006.41905	6805.5	6207.808511	69.68342983	2695.846499	260.580984	345.1897567	195.0514066	1034.444875	1684.720674	-0.01124569635	0.06058741469	0.1175909857	0.004121671895	0.0110900729	0.01001641243	1	-0.002823979531	0.09706157398	0.3626360193	9	1
9	246.5109444	533.989493	-41.22215534	15251.99145	5236.365227	446.1985077	1842.941734	7243	6181	75.72244393	2331.390355	770.9784275	108.8443131	212.1525862	1031.528247	2337.06498	-0.002738042498	0.3335646646	0.02980459538	0.005416129268	0.01835366619	0.00648746234	1	0.001052875847	0.6545914291	0.06633782492	25	1
9	248.2831767	94.39101212	-70.41093404	14022.95099	1334.012488	741.3130918	1837.614521	5418.5	3421.182796	60.64924583	2408.489127	224.7173091	163.6490128	237.6209342	862.3126582	1224.31515	-0.005307649605	0.09758076097	0.05523301723	0.004854573038	0.01575000494	0.00801501384	1	-0.001737205447	0.1705333193	0.1470197562	13	1
9	250.8306578	607.4459358	1289.866497	16039.78028	377.5954844	147.9285996	1890.788134	5788	16112.26042	244.8637313	2292.283022	142.536463	100.8730349	202.317498	822.7362154	5531.787657	0.08187877822	0.02448622077	0.009070884456	0.00729879507	0.009326574923	0.006964156434	1	0.06400820172	0.01821655912	0.004214417337	30	0.9999999529
9	258.4464818	543.6614042	4824.986233	15804.7591	1643.71558	1136.969552	2102.541005	6247	10346.21978	969.2520956	3069.585455	374.3759126	331.4174834	224.5610257	1199.474249	4147.845271	0.3014581196	0.1078500268	0.07135794832	0.01431881023	0.01367357344	0.0201786239	1	0.243788541	0.1917459461	0.2782283377	75	0.999999999
9	259.9708231	291.3424038	-326.8487126	16851.02033	1693.894351	4036.431472	2474.2286	6652.5	3094.382979	81.41981684	2768.929373	353.7971603	694.2667952	305.0277306	1082.281901	1291.037685	-0.01910052994	0.1024649843	0.240167598	0.00552338792	0.012525001	0.01827123312	1	-0.0007627537027	0.1882030964	0.7911361111	15	1
9	260.7007846	12.44534523	1346.385822	8343.289741	1772.428168	467.408784	1842.997438	3656	1350.52439	284.9022762	1746.971682	381.0509768	167.0921699	295.677933	705.5117117	909.7498669	0.1637884081	0.2148710566	0.05464174879	0.01624716558	0.0286728989	0.02151327253	1	0.134117677	0.4113117044	0.1898059603	65	1
9	262.9938959	689.7568097	-202.549957	11732.44935	140.6145492	2699.354902	2156.073993	4370	1583.736842	60.64509339	1809.228331	125.1085642	397.3093192	231.2517931	640.1599581	443.9443422	-0.01703538292	0.01252883499	0.2261818256	0.004867816794	0.01087006425	0.01401289397	1	-0.000925961774	0.002743936344	0.7397505169	5	1
9	266.7341936	530.5440128	10052.15566	14102.08064	951.867001	-470.1270811	2168.706577	5642	18847.31522	2463.2995	3251.769844	242.8347551	372.0761561	277.7055991	1230.835383	8876.049466	0.7205290338	0.06821775315	-0.03079073908	0.02647114497	0.01523403198	0.02933201617	1	0.5706591002	0.1053082988	0.02108005772	91	0.9999994612
9	269.5450351	675.1179755	-48.03905779	13123.38967	656.5352009	768.0567399	2017.298772	4968	1937.255319	55.1403803	1924.445547	143.04853	128.7373882	212.3983166	675.4062105	515.5579697	-0.003911247982	0.05118495596	0.05858065719	0.004403441126	0.01156624692	0.007984148226	1	-0.0008772528639	0.07529329344	0.1575623298	8	1
9	270.4353279	21.68914136	1549.616853	9908.861194	2152.597202	446.7276944	1560.766668	4195	1679.841463	322.7597813	1997.024143	479.9727854	180.0182201	221.2617475	838.0915935	933.6539194	0.1613292231	0.2173865357	0.04492052089	0.01220017734	0.02374146263	0.01826295506	1	0.1315577346	0.4160875126	0.1552653127	65	1
9	270.3775259	63.85547362	-11.64652279	11975.23349	3723.023395	80.73347093	1426.956985	5486	3059.765957	78.38679696	2333.347593	705.8514692	80.70763908	254.4709083	1000.255362	1079.343921	-0.0009570678757	0.3148247623	0.006524333739	0.007134549377	0.02230054482	0.007083482077	1	0.0007829164842	0.6151076149	-0.01532642565	24	0.9179662337
9	273.6768831	81.38178658	-25.13069244	14364.47941	1308.301056	366.0558329	1655.179176	5417	2587.729167	58.79968398	2477.606305	251.5395299	98.41750575	258.3457357	896.7442119	839.4344397	-0.001745889618	0.09793056427	0.02632486746	0.0043692295	0.01475057905	0.006365418495	1	-0.0007584359969	0.1700572477	0.04671175864	12	0.9835534229
9	286.6589009	48.47455977	-68.02681412	11456.70052	1942.606824	642.02262	1673.044692	4745	3430.634409	65.15074038	1781.136843	310.146013	121.5529638	230.3972263	710.3992772	1360.504932	-0.005497451826	0.168962811	0.05731688142	0.006224091543	0.01599845858	0.008543664578	1	-0.001033926657	0.3173583003	0.1565963066	18	0.9999382417
9	287.5936161	789.6592165	30.9182857	7281.178155	449.8831615	62.49918234	1320.884224	2737	4901.770833	38.2069304	1214.362845	132.334579	68.65884273	333.4752365	453.9389363	1399.627007	0.004205552042	0.06620802952	0.008471280292	0.005551575198	0.01577862274	0.009290071719	1	0.002512569186	0.1041007522	-0.01536978784	6	0.9999929656
9	291.7939699	622.158929	2676.655031	16355.4511	897.7153224	862.3137273	2090.651155	6105	4274.778947	488.902455	2632.591691	238.4547234	234.2830145	201.4172747	987.6576567	1781.691691	0.1698548464	0.05902747017	0.0534981941	0.01049469262	0.01274236517	0.01295207277	1	0.1373043472	0.09088840177	0.1821911568	56	0.9999999748
9	292.2691156	233.5391185	2807.731234	17318.75092	1842.755115	2673.442692	2401.783162	6974.5	5870.827957	554.1436499	2949.490463	409.2459256	557.5335064	302.6079943	1213.114047	1885.528456	0.1640215677	0.1053169929	0.1531932495	0.01304976313	0.01378460801	0.02027506171	1	0.1395465567	0.1901549667	0.5312361968	60	1
9	293.5412132	156.4652976	1101.103539	12232.03961	219.9090651	144.7390654	2137.74854	4564.5	9820.84507	257.2427596	2296.69916	155.2204441	104.8770256	224.7486844	806.4320019	3781.975714	0.09031030827	0.01823771555	0.01100600409	0.009226893634	0.01375572532	0.009484499545	1	0.07078674717	0.005435761416	0.01282965302	30	0.999999778
9	298.2894916	169.1410557	1125.323718	13718.55357	264.7103235	194.3610716	2267.865209	5050	8640.571429	284.3148745	2711.0656	153.9999938	122.487336	261.4830885	944.1142264	4880.809522	0.08314619363	0.01883210809	0.01429249473	0.009058561711	0.01337898238	0.009102266821	1	0.06529719979	0.006805874679	0.02261404561	30	0.9999654154
9	298.3551582	505.968227	1074.199571	16573.22655	1815.45891	134.0571216	1939.639142	6555	14460.7234	244.5883346	2768.498584	366.4350608	113.4180773	211.7367965	1084.318694	4468.111156	0.06549676428	0.1121045173	0.008167638926	0.007451275098	0.01282775046	0.007132556291	1	0.05178343625	0.1983249103	-6.363392977e-05	38	0.9999931806
9	300.2905231	770.2348623	2546.156589	8471.326542	783.06949	-110.4643763	1573.632669	3320	2556.414894	511.184465	1717.304929	186.9775967	147.9150971	183.5430587	650.2070469	1186.496708	0.2994714569	0.09678547329	-0.0111962473	0.01543461405	0.01617202775	0.02099019525	1	0.2367762222	0.1656098854	-0.01156893868	74	1
9	301.5019531	53.72863146	-30.43591762	9658.004649	3120.529256	539.238512	1763.309098	4458.5	5380.244444	89.48674076	1916.910258	657.232535	129.4950879	257.3350149	860.0292619	2318.354775	-0.003140377221	0.3172560321	0.05618807198	0.01090694706	0.02946043761	0.0122254833	1	0.00226738642	0.6221516033	0.1580549931	26	0.9999607155
9	301.6334192	68.63205037	-21.89390041	12692.54078	786.4333368	129.1975731	1616.155276	4787	4146.274725	48.83694561	2123.054812	176.9622211	77.36661288	240.6970011	748.3201119	1437.705866	-0.001761612469	0.06251616434	0.01031012886	0.004196322484	0.01509320826	0.006552012944	1	-0.002159937146	0.09659796112	-0.01050180249	6	0.9999873546
9	302.3457251	90.32176977	1128.520541	12929.43516	164.5985994	79.71635645	1899.253412	4720	7417.129032	219.3642182	2175.770317	146.5603637	104.0043453	211.8389146	749.8760057	3012.422603	0.08691985482	0.01171311157	0.006648299191	0.008536629878	0.01278742705	0.008651566454	1	0.06773920993	-0.008149746109	-0.003458595193	30	0.9999999766
9	305.5123545	410.6849027	2610.925017	16221.29767	1557.174163	2659.68946	2648.541391	6437	2676.680851	566.3038258	3208.402808	414.3490551	561.0924983	296.1965978	1295.030841	1125.408917	0.1633539518	0.09931016334	0.1619205995	0.01090288372	0.01376100996	0.02241637037	1	0.1395162974	0.1781668941	0.5614255119	60	1
9	307.0778888	157.2395604	1263.655535	14400.69744	255.4832352	171.8283184	2190.188838	5299	11086.79221	272.2393022	2617.129403	154.5555468	120.0431603	215.8412939	906.1954864	4643.887971	0.08842789085	0.01781912651	0.01159610375	0.00890318513	0.01238543988	0.008057570261	1	0.06932091867	0.004602979334	0.01442470176	30	0.9999996436
9	309.1401955	614.5052135	965.2443095	15142.57491	888.7826899	550.7082562	1873.525737	5674	10957.33696	246.4122249	2740.123351	208.3416308	145.4463848	201.9450174	986.1597952	3711.946127	0.06446802008	0.05958133474	0.03747166966	0.008011578576	0.01400616746	0.00887414543	1	0.05232165385	0.09156063981	0.1005425636	35	1
9	314.331667	109.6429601	1081.753392	17323.7521	1753.637631	78.91320014	1584.365416	6674	14441.19149	198.5595287	2589.857992	344.7380179	102.1127868	239.065546	1031.159392	5169.471942	0.06264028163	0.1060506491	0.004701407454	0.007534915845	0.01071304062	0.006147804549	1	0.04922346117	0.1857427662	-0.01308664835	38	0.9999996982
9	314.4012464	555.2856758	915.6844213	14928.82974	222.0508571	1493.854933	2279.84162	5409.5	9029.829787	214.8380262	2856.648363	148.9586636	344.9010554	287.6933463	1006.42931	5325.070697	0.06323562096	0.01447503371	0.1003638778	0.00788710711	0.0115268827	0.01445258662	1	0.05493616519	0.001424586881	0.3189058649	32	1
9	317.6634782	365.5024537	943.2178296	17252.30368	341.5212746	3897.742103	2588.550073	6340	13055.55319	206.6100648	2593.344376	179.1308577	621.9281141	305.6101758	979.2882677	4647.238018	0.05627817532	0.01906725251	0.2208592155	0.007242724897	0.01049145708	0.01893168051	1	0.0572020091	0.01583198589	0.7391225017	33	1
9	323.5032159	30.75687415	21.89323362	8976.073993	3049.722535	120.1714456	1737.516955	4265	1883.148936	63.96104535	1833.15724	612.3095335	77.75843649	254.6508968	825.1645775	690.3498094	0.00232914139	0.3344236895	0.01398606291	0.008084886887	0.02900333386	0.009161454751	1	0.004079284388	0.6556976235	0.01222768856	24	0.7126495276
9	323.4842976	751.6583385	1825.165762	10920.08197	2400.808918	-12.79874921	1429.625827	4699	4613.776596	341.0574058	1887.798331	411.4704702	126.0221804	390.4796956	776.6348133	1495.045971	0.1625925942	0.220167313	-0.001152234265	0.01320077862	0.01626522065	0.01257273835	1	0.1296243156	0.4199071827	-0.005600210223	64	1
9	325.4356914	192.6775775	-297.3946827	14950.33033	212.8526853	3647.351744	2287.910225	5493.5	2056.085106	97.41939117	2954.038973	152.9741732	717.2096022	273.2033452	1082.673371	899.1673168	-0.01970975657	0.01548966309	0.237459828	0.006390487077	0.01079965965	0.02216668604	1	-0.002300101807	0.009299081612	0.7786732018	5	1
9	325.8463205	425.0201227	50.29067176	7812.095632	1117.294001	278.161937	2405.094711	3264	1332.452632	49.88301127	3590.492859	572.0202637	129.1344104	459.9436008	1432.526071	2016.591694	0.007182930174	0.145678921	0.03680608717	0.008324529135	0.03201576589	0.0190477714	1	0.007511627288	0.2686274335	0.08712206738	17	0.999998794
9	332.3539834	315.3397437	-47.64251888	19608.2346	410.797117	235.0475453	1728.032966	7141	3578.252632	46.66074685	3227.894727	210.9345804	95.00637653	213.9600874	1193.313935	1449.623113	-0.002372557887	0.02179300229	0.01225411975	0.002683722525	0.01022776258	0.004352648674	0	NaN	NaN	NaN	NaN	NaN
9	335.0037528	571.2815237	-85.29344202	15811.82796	2367.823199	1849.788304	2229.403006	6373	1627	102.2192744	2718.236008	498.0020059	362.6679189	480.1282099	1102.977496	928.9401488	-0.005603570259	0.1573501179	0.1180698938	0.007540045075	0.01676147157	0.01348791879	1	0.002677977104	0.2959845084	0.3688379937	19	1
9	337.4470026	295.6630471	1148.210341	20133.36428	3554.09282	1928.319646	2132.716802	8404	24850	241.4336892	2773.357169	559.3123224	300.5504914	211.0811367	1153.14492	5546.095583	0.05684603865	0.1770755531	0.09490043282	0.007606346745	0.01203834172	0.01017331601	0	NaN	NaN	NaN	NaN	NaN
9	339.2911727	629.4493773	4225.222437	14101.3812	1469.926628	-103.6781102	1734.92065	5728.5	7095.255319	1024.558229	3409.46809	363.7319614	212.7513789	164.8544945	1305.500061	3830.953061	0.305151497	0.1053039888	-0.007590711863	0.01426876674	0.01493778435	0.01780110698	1	0.241619412	0.1832591322	0.002707175161	74	1
9	340.0412456	239.024806	-69.70543373	17120.26453	327.6178671	526.3846241	2060.935764	6169.5	7135.274725	47.65119243	3470.436997	173.211171	138.4495527	281.4075262	1241.828111	3199.704389	-0.003843185027	0.01975171841	0.03274041361	0.003732220211	0.01075339795	0.006546105506	1	-0.002804780307	0.009613860827	0.06610797305	2	0.9999874049
9	340.1955677	716.1280019	850.5618202	13486.60692	3916.733111	365.4581923	1470.798079	6039	4852.294737	190.6746008	2170.782043	626.5467267	123.957474	184.1717003	922.0325182	1360.410098	0.06467450114	0.2955949045	0.02837438565	0.008701680158	0.0179462876	0.008828019325	1	0.05428148862	0.5763555576	0.07645008095	49	0.9999711321
9	341.4555396	144.6005101	-149.8885183	14836.42906	4958.276022	813.1501981	1851.675153	6823.5	10750.35106	95.79127161	2780.996312	898.6854999	154.2826663	236.6569928	1227.191779	4826.720647	-0.009940008822	0.3351086497	0.05564286083	0.008240890793	0.02434141714	0.008761583856	1	-0.003004494285	0.6588409581	0.1550792089	26	0.9999959557
9	341.8741478	440.2616412	5463.667313	17566.88828	4242.33738	-49.80209487	1967.389915	7817	5134.210526	1020.78181	3002.225504	842.5965084	247.4653432	224.4373438	1360.779431	2635.610272	0.3083613244	0.240958024	-0.002765897945	0.01433562896	0.01632827261	0.01605356971	1	0.2458560601	0.4623135033	0.02479917607	78	1
9	344.4487906	731.9468331	9.760872664	9963.62425	903.0764509	263.9837464	1697.368351	3889	1282.086957	50.43062237	1436.20656	191.9208731	79.54339615	198.2929122	558.9703613	653.6660042	0.0009926660466	0.09226022471	0.02632500162	0.00530661487	0.01346564359	0.00828781132	1	0.001366015366	0.15839582	0.04719172507	12	0.8409168756
9	347.4647067	562.5789177	5783.215245	18142.64018	337.2687173	-58.60815488	2010.711288	6749.5	3428.580645	1057.660392	3110.562178	209.4081843	226.3811195	208.9552849	1177.13753	1055.96268	0.3159661032	0.01842081531	-0.003002306841	0.01537112256	0.01094154423	0.01353906231	1	0.2496537401	0.004823665609	0.01855704553	69	1
9	352.869458	396.7179401	-47.13060132	17395.39169	1765.476337	515.2475399	1876.719614	6817	3019.085106	71.19816744	3039.594771	446.8438111	134.7978581	231.1785313	1226.802191	1179.401422	-0.002709373378	0.1056803895	0.03053275758	0.004285162873	0.01343821896	0.005902818228	1	-0.001176729001	0.186163222	0.06145916263	12	0.9999721551
9	357.4887611	204.4950662	1460.302606	17251.36375	469.801487	141.1897361	1873.666832	6350	18460.13684	291.3461984	2410.119848	183.2877953	142.1366863	196.9361641	895.7229146	6301.334426	0.08387784588	0.02857108266	0.008143991543	0.007900337564	0.01016903411	0.008434279454	1	0.06558225602	0.02657197874	0.001588442173	30	0.9999999968
9	359.7249051	342.319867	2582.560581	14494.4572	3057.617784	980.9602427	2928.106642	6262	693.0107527	688.805141	3897.33758	938.3372367	304.8634861	767.6389787	1693.593811	364.1006936	0.1753833738	0.2232045092	0.06849757968	0.01484293969	0.02256409838	0.02686392222	0	NaN	NaN	NaN	NaN	NaN
9	360.5279253	311.1857493	-301.7948625	15419.12438	1363.436772	3824.22675	3196.95453	6042.5	2775.157895	88.41469323	3039.561186	308.8562234	761.7703122	755.7363119	1123.547165	1483.1382	-0.0197352692	0.0950539711	0.2485934553	0.007951394693	0.01659652501	0.02578100965	0	NaN	NaN	NaN	NaN	NaN
9	361.531489	589.1570948	-264.8281185	15633.46686	202.6074302	3663.378132	2336.293678	5676	4770.789474	68.29517724	2308.276312	135.9229736	571.3369444	230.871012	792.7739118	1289.277291	-0.0174408996	0.01321650256	0.233331604	0.004497925187	0.009773970018	0.01557747531	1	-0.0007814984123	0.004452289672	0.7647000445	5	1
9	363.3664331	16.49630048	4555.385349	9665.13612	133.3074623	852.4147462	1719.950108	3738	1045.271739	1331.339576	2760.106355	130.3531271	422.6487293	297.2961935	1008.831717	804.8703684	0.4529510807	0.01364967172	0.07768086428	0.03374230577	0.017253443	0.0529403898	1	0.3639314677	-0.001917174192	0.3340447021	82	1
9	363.8118377	232.7230624	-160.9903772	17212.39608	4000.337859	1962.182993	1979.865832	7350	2303.947368	88.8894541	3019.589408	788.8889325	354.9921089	228.527019	1328.904134	1061.761136	-0.009802224022	0.2376245776	0.1146485705	0.006002440361	0.01516474452	0.01246640723	1	-7.728650241e-05	0.460870441	0.3584628086	23	0.9999999994
9	365.3511802	190.8593243	-88.85469711	21211.24733	524.5835834	605.7023327	1804.215296	7758.5	11859.6413	53.67518068	3234.523589	246.3306311	122.8861683	255.7179675	1226.368715	4100.317489	-0.004243401613	0.02610745992	0.02888161003	0.002811902148	0.01117237087	0.004437670882	0	NaN	NaN	NaN	NaN	NaN
9	366.4960177	460.5599909	-83.32402502	16360.74446	315.1323713	526.54533	2295.221798	6014	10843.16667	58.72211233	3491.081986	171.2128824	126.8348267	516.9523133	1257.285343	5379.15266	-0.005102706869	0.01881932997	0.03179310825	0.004544745531	0.01078906796	0.006373648152	1	-0.003878603695	0.007660515759	0.06245620977	2	0.999998804
9	370.5481809	431.2490118	5254.303612	17177.60774	3876.883419	-46.52989752	2079.030724	7489.5	5937.043011	997.8317904	3187.292099	802.8794329	199.640318	217.1117868	1392.326044	3028.228083	0.3097630669	0.2347991242	-0.002675404631	0.0132980508	0.01700211703	0.01303016422	1	0.2469164373	0.449653909	0.02525511356	78	1
9	371.6643931	576.2914422	4647.770319	15481.40677	3390.37438	-131.4107989	1758.393128	6663	7494.580645	995.9854495	3382.083354	777.7580495	210.3803685	190.6221049	1429.912552	3881.185065	0.2987631425	0.2266129596	-0.008634922188	0.01431432878	0.01832731299	0.0175950944	1	0.2376869023	0.4326008044	0.001459675247	78	1
9	372.8673716	525.9959024	16818.37707	16701.60334	1110.448602	-726.1972589	1759.045187	6749	12218.36842	3207.845774	3167.81814	273.7547811	590.0685154	332.5810573	1252.642204	5326.242031	1.016785517	0.07057275154	-0.04036995644	0.0338361341	0.01258086281	0.04324044936	1	0.8060770013	0.1092139986	0.05951142211	95	0.999999999
9	374.270998	178.403066	969.4375783	15996.37719	875.5525648	1593.266296	2130.553482	5999	6755.901099	229.3293193	2762.773331	247.8069157	347.6287815	272.2178259	1036.13404	2653.636235	0.06058311305	0.05797075583	0.09820163375	0.00938982768	0.0132249495	0.01430277667	1	0.05312264148	0.09075399557	0.3121129956	36	0.9999999989
9	374.9582746	293.385497	2529.526763	14735.61001	1326.05781	2342.405286	2855.912326	5780.5	1677.840426	431.00335	2574.818418	296.0139718	452.4194179	266.4618506	981.2598877	1088.186884	0.1663487662	0.09091630155	0.1542224631	0.01255641582	0.0138781829	0.02251248462	0	NaN	NaN	NaN	NaN	NaN
9	378.598641	255.8282412	-105.3848496	18375.24081	4483.565251	1080.70273	1864.615724	8032	4216.473684	88.98216108	2467.881884	763.9393987	186.584487	224.7936876	1115.582043	1237.137076	-0.005347031057	0.2446761507	0.05990551501	0.005015215474	0.01733528905	0.006473732705	1	1.6608193e-05	0.4731071783	0.1681634913	22	0.9999999984
9	383.6870249	346.3886663	-133.0946638	16939.97096	179.6561034	928.8313022	2567.609796	6103.5	2066.789474	53.95299655	3105.963788	186.0265749	201.88709	303.0271959	1143.468392	933.3436791	-0.008243013912	0.00914007877	0.05523125102	0.003477053846	0.01239982801	0.0061564455	1	-0.004968128216	-0.01126749722	0.1434161208	3	1
9	390.4700817	632.2302104	-145.1168034	11040.42122	455.3826031	2643.012265	2313.895042	4189	1426.72043	65.30098178	2350.458626	153.5682066	528.2319054	297.8183557	864.2974631	940.6266917	-0.01483852434	0.04663351279	0.2353759058	0.005664967764	0.01433632421	0.02396539806	1	0.001760538754	0.07322640888	0.7735770705	10	1
9	391.1645184	493.1525885	2517.171621	15964.10296	2449.28344	110.8031278	2121.192881	6429	3267.572917	614.1999667	3506.744505	608.1579515	164.5005186	243.3706063	1438.383989	1721.604898	0.1658177527	0.1623353198	0.007741720997	0.01181373191	0.01561769336	0.01185004197	1	0.1321830319	0.3013826764	0.02442609043	61	1
9	393.5706154	543.6368837	1423.191574	16915.49235	315.0539328	163.1283887	2022.479709	6190	12229.58511	269.8021511	2560.212785	170.9054497	101.9313957	213.7352859	936.015198	3382.701228	0.08613176152	0.01983817786	0.01029140207	0.007341920175	0.01014158266	0.006421340871	1	0.06742804431	0.008704061774	0.009366751873	30	0.9999999179
9	396.3190083	265.6677076	-121.1770126	16688.82283	2727.915317	983.0589362	1909.830405	6818.5	4373.086957	77.40094991	2996.332279	639.9361339	224.0201835	209.7233308	1279.103353	1625.782602	-0.007268151921	0.1723691233	0.05985756784	0.005089676858	0.01661268894	0.007498128382	1	-0.002246509127	0.3244683075	0.1651706413	18	0.9999793173
9	397.5860961	666.3227983	-61.802352	14870.14575	1411.113593	832.2619386	1751.187622	5693.5	3124.357895	51.72008933	2425.345482	264.122387	142.790381	180.0603401	885.2846308	1218.837063	-0.004174671632	0.09767780927	0.05532294441	0.003666076703	0.01275568204	0.007607222159	1	-0.0008278521338	0.1707344465	0.1476125883	13	1
9	398.4464533	286.358528	2893.000968	17323.99542	2726.0564	116.0436467	2130.634404	7130	3876.580645	535.0415894	2911.896993	570.9061795	160.5165249	216.1679062	1222.845951	1714.743715	0.1684771504	0.1635514279	0.006159309769	0.0116753879	0.01677471546	0.01023243232	1	0.1342119616	0.3038126836	0.01957231948	61	1
9	398.822104	305.1940264	7946.635644	16568.61239	268.3451218	1742.827169	2465.394556	6242	3639.202128	1451.220508	2703.147205	229.0833987	469.6453494	1657.685068	1012.087714	1798.5347	0.4818055545	0.01706922802	0.1036123829	0.02327734941	0.01517459937	0.02896337679	1	0.3886232086	0.006125860397	0.4319223882	82	0.9999999592
9	402.8363934	712.9574165	-15.48174858	8252.070219	1379.959895	112.8178062	1798.56081	3428	6915.147368	51.70062215	1737.183404	297.8612995	77.79466708	186.3575897	696.12963	2576.359868	-0.001758293576	0.173504929	0.01426608992	0.006568819875	0.01969111202	0.009400901796	1	-0.0007825803145	0.3249184621	0.006966374537	16	0.9976034166
9	407.3085161	524.6333911	-72.67948956	13708.7025	246.1107229	396.7123533	2076.78558	4976	12862.56383	58.16057537	3020.841419	149.356328	121.4820714	274.0529713	1031.256694	5841.007443	-0.005689029447	0.01850264212	0.03092660962	0.005083354669	0.01297013207	0.006675058589	1	-0.004404708459	0.006974948647	0.05927071514	2	0.9999996317
9	408.4709744	147.6551331	1039.467388	17245.72487	2916.446895	586.4315139	1665.011886	7111	18738.62766	222.7904235	2364.841779	488.9311882	162.4493771	238.5765088	990.7645295	4581.81039	0.06264841048	0.1719223772	0.03478281467	0.007244703612	0.01445274967	0.008439785405	1	0.05183237976	0.3223911074	0.09435451161	43	1
9	409.2489614	442.4257825	-20.84769305	14826.53253	3504.354062	458.8745953	1932.280782	6383.5	1480.691489	78.27818328	2655.530027	638.8174633	124.1139316	232.8749279	1113.72695	625.4502383	-0.001337250425	0.2336378869	0.03050299329	0.00565106438	0.01558526504	0.006839387452	1	0.001205538803	0.4491996908	0.0658622968	21	0.9996240378
9	412.5302398	403.6969372	-33.34252303	18583.17598	4522.050855	543.209943	1853.029843	8076.5	2782.708333	85.0852158	2563.767746	715.7504498	132.7961146	226.3209075	1155.088792	624.6523061	-0.001879116702	0.2400801865	0.03056808492	0.004818317294	0.01477864799	0.006054685601	1	0.0008430596636	0.4624466911	0.06616881936	21	0.9995470231
9	417.2282985	621.87287	921.7498109	13111.90723	1263.048562	128.8781083	2164.569646	5175	8816.71875	232.3201477	2352.534059	330.3370339	149.4350714	1662.086409	841.3248939	3601.714699	0.06969973423	0.09759551802	0.01039674691	0.01149495198	0.0240099519	0.01337396225	1	0.05512891078	0.1685829637	0.008285113915	38	0.9999999981
9	422.8535316	708.5431779	946.4352088	11440.69006	235.061762	58.12496948	1621.993792	4254	14873.95789	187.9205859	1789.679395	125.1674061	105.4017011	181.5799125	608.6276783	4962.613233	0.08346094604	0.020258523	0.005297149829	0.009343000419	0.01192027645	0.009412914244	1	0.06498287209	0.0093676871	-0.008748345519	30	0.9999999987
9	425.4058142	773.914094	377.0292675	7448.226147	117.7418269	1447.986297	1663.519228	2785	9757.688172	95.45991753	1247.657559	97.77447303	269.1137946	178.7534649	437.2753928	3556.697959	0.04997396181	0.015842309	0.1946642628	0.009814030999	0.01455152747	0.01981327497	1	0.05045981181	0.008136960126	0.6458006801	33	1
9	428.6167306	145.6274738	4422.50848	14638.17232	856.4719964	1016.053538	2008.260739	5633	8372.1875	861.9344006	2749.558627	214.5441563	313.0649905	254.9674582	1037.335198	3446.930446	0.3076695478	0.05907113379	0.06824013384	0.01760946609	0.01196344252	0.02241771809	1	0.2480438201	0.09133239547	0.2672312494	73	0.9999999998
9	429.643177	174.3809481	-154.5810618	12128.98159	1340.026411	1552.173186	2132.444074	4788	8636.473684	77.55022091	2846.329333	307.9575612	330.4031587	476.0421921	1063.294333	3436.265594	-0.01268921524	0.1103665466	0.1246200713	0.007381355356	0.01694440779	0.01562857523	1	-0.00301887759	0.1996834078	0.3885127611	14	1
9	433.9095147	404.9821875	2856.342281	16375.76025	1630.612667	124.3114196	2247.538489	6330	3781.097561	559.5621706	2869.276871	388.8944218	163.0067893	262.7656541	1142.246152	1990.780488	0.1769161941	0.1009157432	0.007802640713	0.01090660156	0.01419427901	0.01090371465	1	0.1404087499	0.1751056425	0.02532853588	58	1
9	436.5239373	305.5916674	-41.76599994	16279.3962	298.1890503	202.2729668	1645.346698	5816.5	3095.221053	53.78003886	3129.562701	186.8631184	87.98245159	287.4865854	1156.69256	1683.474821	-0.00287142293	0.01974162163	0.01269606175	0.003514550974	0.01103411674	0.005052510098	1	-0.003321958804	0.008767144661	-0.003815342068	1	0.9999997968
9	439.3103092	579.3371856	880.7019398	15179.24587	1554.75419	1432.117752	2145.549192	6027	19539.57609	184.081912	2254.621163	253.3765582	259.9957527	193.8963596	828.8321285	6043.245681	0.05887382717	0.1040699379	0.09548825341	0.007190781258	0.0140054326	0.01076624244	1	0.05205129633	0.1854109097	0.3037048478	40	1
9	441.0691516	393.1990437	2933.793089	17149.00699	1668.923367	133.5694019	2044.232561	6693	5296.795181	582.7243432	3119.585888	436.1523758	172.6376507	560.0041373	1258.664016	1003.147215	0.1699359155	0.09820950717	0.008868613715	0.01064647695	0.01553626828	0.0109148048	1	0.1348893089	0.1695990666	0.02727765317	58	1
9	443.7092821	137.2323761	793.8926703	16241.16026	850.100748	3310.212671	2025.543731	6062	7596.010638	168.9419206	2084.960615	212.7568937	508.4039058	230.9790511	771.8037432	2659.514041	0.05078104901	0.05788324773	0.2045479944	0.007927587947	0.01217965925	0.01874328124	1	0.05216366115	0.09496477615	0.6819628284	37	1
9	450.6268747	167.4836048	-32.82129616	16180.18734	2625.962257	211.0262845	1692.621148	6472.5	5767.771739	79.90866438	2389.424195	456.8090664	90.86560604	205.6655292	980.7958028	1918.671702	-0.002299553401	0.1666112883	0.01273738087	0.005331594727	0.01449859693	0.005792634157	1	-0.001381806049	0.3106854459	0.001259399125	16	0.9800681295
9	453.0225438	192.4624027	2529.919935	14543.92221	113.0656619	2256.760985	2852.353	5479.5	2439.423913	423.7751277	2207.154445	162.2847579	422.2270601	275.3818454	755.5664516	1269.395861	0.1732832341	0.007260354786	0.1544717442	0.01070748569	0.01209691404	0.01974420672	0	NaN	NaN	NaN	NaN	NaN
9	455.8224799	152.390547	-13.59533149	13002.06277	245.6830138	203.0134979	1836.040217	4707	3279.053191	41.15727692	2220.521405	141.6174937	89.05096826	220.1965327	766.6476495	1304.751559	-0.001009794187	0.01912709224	0.0168891492	0.003342961794	0.01227034491	0.006431802944	1	-0.001574990185	0.007672874725	0.0112928615	1	0.9997272514
9	455.7149567	311.8589709	1079.899425	16717.35481	981.9610881	645.9868218	1858.140586	6228	11585.21277	255.9281965	3078.718469	257.0908007	179.5216769	196.0361101	1164.685057	4797.781456	0.06512118102	0.0622065473	0.03896509745	0.007250970814	0.0123433303	0.009234235476	1	0.05296468385	0.09701746052	0.1060139501	35	0.9999999997
9	456.49866	515.3247645	-30.85353775	17010.82328	3992.836486	419.133725	1750.258773	7214.5	2282.531915	74.63251628	2425.993007	617.9336161	115.1227734	244.2640605	1056.547799	632.3823653	-0.00177436958	0.2383849393	0.0261472265	0.004668652833	0.01481622443	0.006197570272	1	0.0006246160737	0.45877983	0.05066514509	21	0.9998989779
9	459.7439764	404.2330636	2854.182441	16170.31688	1543.898752	145.4627339	2420.5243	6259	3034.263158	506.3834985	2477.527755	305.1086359	160.9698258	282.7811457	974.8982533	1283.329556	0.178593738	0.1000095009	0.009581795801	0.01221823582	0.01234023638	0.01064633157	1	0.1418506231	0.1733127834	0.03193336676	58	1
9	464.4947648	461.7043895	7577.746404	15556.83701	1592.855559	-214.76106	2116.137023	6275	13512.45263	1437.113626	2864.831196	353.1926754	302.0897536	211.1509469	1144.364011	5610.72596	0.4870588325	0.1050958244	-0.01269022806	0.01757642496	0.01285465598	0.02286606096	1	0.3862043604	0.1822890048	0.02898905999	85	1
9	466.6844182	344.6622286	2686.898602	15409.9353	195.3391502	118.572688	2070.731293	5589.5	5193.108696	656.5340041	3250.384222	179.0498025	152.5830626	224.3972909	1183.006448	2410.735451	0.1811252293	0.01369087647	0.007626519936	0.0126119631	0.01256237009	0.01163118294	1	0.1428704125	-0.004216070353	0.02288780523	52	0.9999999999
9	469.1198491	227.2805299	2429.737348	15105.29195	2276.42786	168.0064402	2116.819052	6279	1115.666667	488.9885525	2887.895438	477.4650297	208.8150477	1326.523924	1157.701403	612.0317069	0.1642589352	0.1565124727	0.01116520595	0.01388502038	0.01775906318	0.01508427197	1	0.131102991	0.2895563582	0.03584070226	61	1
9	478.4234607	159.666015	785.9586279	15206.43507	1592.407878	3185.247626	2082.718053	5990	6237.234043	164.7459729	2050.757151	265.3309507	434.8309445	520.2717565	772.003859	1866.194422	0.05265266123	0.1050719269	0.2084423225	0.007942365579	0.01358232414	0.01880245234	1	0.05438167154	0.1921265023	0.6975872376	41	1
9	480.327067	219.3327062	2928.220177	17323.65137	2646.164913	161.3486609	2158.003932	7093	841.0606061	625.9856643	3402.084534	695.5020409	170.469249	198.4963043	1447.595414	510.586326	0.1680941426	0.1616074593	0.009588657454	0.01007783716	0.01763334633	0.01127728473	1	0.134108139	0.2999582064	0.03141929109	61	1
9	480.7809993	232.2241683	1839.017001	10693.30544	1497.813522	201.2415159	2256.502898	4339	615.8695652	460.7477571	2802.929904	450.2561964	160.8022417	304.8537185	1117.270554	580.0803928	0.1731790191	0.1485710645	0.01899844383	0.01527266975	0.01808055008	0.01775829327	1	0.1386336066	0.2735371125	0.06516370853	61	1
9	487.437102	184.6860316	1233.888624	14512.51238	347.3382633	91.38747287	1817.789724	5387.5	15630.2766	231.6391653	2374.462796	138.5083911	120.8558358	195.1728271	835.7122179	5568.105933	0.08426977685	0.02492682453	0.006764964208	0.008307742468	0.01025697182	0.008661957126	1	0.06576888049	0.01902311571	-0.003262186664	30	0.9999999988
9	489.6185219	340.3484484	4435.208618	14818.65851	811.4040231	1010.460448	2154.108403	5664.5	8422.736842	1079.249223	3344.75958	245.8405555	353.4041029	240.1957284	1262.467132	4476.141562	0.3050539097	0.05831715816	0.06955344707	0.01760601599	0.01518701671	0.02215699658	1	0.2460370793	0.0898412419	0.2711688239	73	0.9999999994
9	490.2447268	251.4902474	15441.57169	15374.33786	1592.104	-701.9993753	1536.598321	6339	3263.414894	3056.287929	3138.3788	378.403883	566.7139862	305.3377925	1282.915012	1760.220486	0.9961898405	0.1066564481	-0.04340755588	0.04157182617	0.01497762959	0.0453623917	1	0.7898379674	0.1833034309	0.04505913084	96	1
9	491.1178743	52.6773344	-31.02874277	10308.94256	1659.591023	556.6140994	1559.540145	4261	3283.768421	58.3948955	1374.040429	245.4803231	111.3127	203.2086833	550.944907	881.5151421	-0.003221033502	0.160512685	0.05382514396	0.0060376136	0.0175268136	0.008916290685	1	0.0004693763857	0.2998397756	0.1446512871	18	0.9996357217
9	493.2658225	679.3737673	9551.823914	8953.976595	962.6922526	-690.8489331	1653.091608	3802	2191.548387	2346.340344	2304.895805	271.1232148	392.1255928	246.2939281	931.0907983	1346.248689	1.034587456	0.1075861873	-0.07570789264	0.04057225553	0.01722699552	0.05445712889	1	0.8183558762	0.1838163645	-0.05865065061	96	1
9	498.324657	230.3721232	20.48080591	16415.75584	5068.049088	285.281961	1864.330927	7404.5	1475.4	103.6703569	2755.374209	927.2900739	104.0959631	271.0730071	1242.089788	624.1196932	0.001359557595	0.317712227	0.01857290163	0.007216641873	0.02230143925	0.008022731406	1	0.003433728847	0.6215345088	0.02750199393	25	0.9999913147
9	498.5571127	529.5564978	36.59919359	10617.20255	1543.434113	211.9344707	2146.849547	4336	2607.135417	58.7474608	2319.086319	388.2438329	90.87738178	293.1839643	933.8583337	2139.193083	0.003252982989	0.1501417895	0.02136407533	0.006095217502	0.01748669841	0.00879047464	1	0.003431134847	0.2771739207	0.03226433035	17	0.9999562321
9	501.3768753	655.6013373	-128.7800107	12108.89548	203.6703471	1415.100559	1903.12484	4482	11198.42708	51.30028762	2029.961844	128.4386876	247.7690124	190.8363199	708.446914	3387.912746	-0.01105043296	0.01746907538	0.1158856357	0.004619398649	0.01112871072	0.01202641727	1	-0.003213343726	0.008353409186	0.3553077135	4	1
9	504.2794875	177.4115922	-20.77008077	14680.16809	3537.303468	127.2870874	1456.248297	6286	4359.531915	79.45293525	2296.789263	522.8966857	85.56512344	228.9856383	921.872596	1298.599193	-0.001556898059	0.2464915348	0.008399664784	0.005982901678	0.01961294348	0.006420460232	1	-0.0002636111421	0.4747142878	-0.01113722677	20	0.9999926546
9	504.2936217	556.4742715	725.5040336	13155.43674	3077.904311	461.4769106	1822.91635	5681	29417.11579	241.8823789	3002.113339	652.3093208	133.9914904	191.6981973	1213.865136	14910.42995	0.05668057927	0.2326594644	0.03683982705	0.01052252728	0.01953960552	0.01027468778	1	0.04782348383	0.447342865	0.1020878258	46	0.9999819442
9	505.6322476	279.1323859	2601.797829	16942.73871	879.3772307	2425.30403	2186.511633	6359	3109.180851	459.0061076	2550.751622	263.3567207	420.3606013	245.988119	984.0226699	1447.666019	0.1596566199	0.05560393679	0.1463236397	0.01154374653	0.01322812502	0.01862603702	1	0.1351251093	0.08768613898	0.5045104414	57	1
9	506.4313909	308.2595601	-72.8864402	18358.8187	436.1503114	500.5035138	1803.829271	6660	10328.50526	56.19222894	2749.339169	203.1283379	116.7025331	229.7548924	990.6794432	3344.903322	-0.004045289512	0.02329958174	0.02853761593	0.003263307114	0.01154282313	0.005180064777	1	-0.003200725578	0.01673470602	0.05146414265	2	0.9999992578
9	507.4792373	255.3402858	-229.7030092	15260.99044	1460.452446	3543.869173	2289.842145	5928	2831.93617	88.79172553	2284.828573	290.8130813	517.6695996	224.4954015	868.1856405	873.3473463	-0.01609055734	0.09535529865	0.2299588159	0.005611676569	0.01312597822	0.01517549181	1	0.0009057550947	0.1731625612	0.7559019671	15	1
9	508.5784038	386.4036045	-55.87808334	15784.38712	810.4848376	492.151384	1901.397941	5741.5	6745.54023	56.0080963	3002.986877	240.8302884	114.6473139	235.0682443	1104.251736	3153.842322	-0.003976322199	0.05341886012	0.03216581043	0.004140615269	0.01451503576	0.006371738512	1	-0.002608157132	0.07879948767	0.06516278605	7	0.9999999952
9	511.3641629	409.5384815	697.1519911	10484.00002	3298.494651	74.42612203	2001.32315	4804	4052.978723	225.6294348	2601.516322	861.269898	128.5265576	1061.641332	1154.709032	2941.150525	0.07016862868	0.3151826687	0.007711996764	0.01144258318	0.02841301804	0.01439297674	1	0.05752495883	0.6157621745	0.006100175982	48	0.9999979309
9	519.6902905	112.5995516	-135.1263991	13465.76393	2053.504665	1452.801594	1691.935062	5432	3441.457447	75.87978769	2023.628148	346.3239297	222.0073368	310.8389955	781.8299763	1197.861631	-0.01045661907	0.1525113481	0.1107433543	0.006357565793	0.01705668342	0.01065476844	1	-0.001708966926	0.2857451446	0.3418584139	19	1
9	523.6345526	386.6448404	-77.78533379	15612.41083	2413.484853	859.3990513	1848.907078	6365	4242.611111	70.05340485	2838.784034	514.2414407	168.7724756	203.9518156	1166.03167	1573.26752	-0.005599734839	0.1621700708	0.05802776409	0.004745873386	0.01352780338	0.007981425052	1	-0.001138154651	0.3034239891	0.1588381028	18	0.9999808131
9	524.1700887	364.4732856	726.005122	14289.67752	152.6699743	2968.402493	2282.019432	5202	8637.802083	206.8899537	2877.308291	166.2376164	619.7923965	262.0871176	992.1342371	4487.83735	0.05075818981	0.01189190273	0.2034162454	0.009081105978	0.01390102102	0.02007559423	1	0.05160849256	0.0003746031208	0.6764955752	33	1
9	526.5825121	211.4185857	-14.12054733	15280.03056	3571.397408	153.2678461	1535.407883	6496	4037.456522	79.58443434	2285.894748	575.947145	81.37048738	230.8462023	963.2594104	1367.057339	-0.0009887782823	0.2401612692	0.01051932055	0.005471418141	0.01700549816	0.005592201752	1	0.0002616511639	0.4617873786	-0.003786722333	20	0.9998725828
9	530.3424904	254.4719525	1068.749789	16250.98516	5308.76763	56.63998219	1334.961256	7459.5	8131.776596	204.7248117	2342.616937	888.9548107	122.539921	232.4115869	1102.905825	2777.1607	0.06689280069	0.3285674502	0.003970178338	0.0090685842	0.02033191519	0.007943951922	1	0.05480929741	0.6431291899	-0.007355040153	48	0.9999997579
9	530.385281	341.3193412	6097.448365	12232.05701	165.7183598	-110.4164125	2212.388698	4643.5	4970.568421	1522.392057	3075.703971	137.5615229	286.93901	265.7608483	1085.233188	2796.287907	0.4852920008	0.01454951512	-0.008991502797	0.02545015867	0.0149416582	0.02919544054	1	0.3841214774	-0.003690295236	0.03855263845	81	1
9	531.9092508	649.3114514	-156.068639	9646.686873	488.8148126	2208.531226	2162.597052	3724.5	1016.716049	63.40173277	1608.019446	150.4602648	343.9438893	343.7585331	598.0016087	656.1979929	-0.01550634774	0.05151289569	0.2325690403	0.006275120818	0.01493891093	0.01907939963	1	0.001096939694	0.08314268707	0.7637496861	10	1
9	537.238479	237.2645654	-13.2216439	15611.47176	3565.543807	425.9434311	1717.23976	6657	2574.347368	81.04214929	2096.69793	499.3027487	122.9390182	256.8421443	857.5726295	917.7924575	-0.0007809961416	0.2349633984	0.02870494032	0.005877621939	0.01764615175	0.007811690367	1	0.001546222574	0.4518495746	0.05974700532	21	0.9998606459
9	541.1541086	185.412127	2083.520882	13142.83798	1272.893252	1874.676129	2244.228976	5232	3949.819149	360.2562577	2155.534417	242.8156916	376.6781557	244.458635	821.63515	1640.776835	0.1607906945	0.1006356734	0.1453656155	0.01008316979	0.01389888465	0.01949307321	1	0.1364212196	0.1802157016	0.502901438	60	1
9	541.8385249	640.1436826	-146.1744159	10369.03221	462.3554573	2310.571446	2120.300088	3928	1309.5	73.54622414	2070.161191	151.3427558	477.4704778	293.8412204	739.5442598	795.6498897	-0.01480966341	0.04627869072	0.2247052843	0.006831981997	0.01471942832	0.01822448736	1	0.001092565691	0.07205819922	0.736223437	10	1
9	549.3391929	347.843592	1054.310952	14546.49912	855.8663827	141.3144828	1941.843213	5491	12865.87368	231.4747988	2530.850287	179.8889395	110.1709224	306.059647	907.2317562	6023.742915	0.07372453705	0.05802430724	0.01037241175	0.008464246282	0.01342331018	0.008874516269	1	0.05793440852	0.08722869444	0.007885572604	34	0.9999999999
9	549.3712436	711.668452	-80.35313695	8238.081491	1862.908992	857.8590831	1419.01045	3550	3796.78125	54.19756282	1396.549675	297.5864251	163.6310293	165.1846986	566.485103	1150.332558	-0.01027244116	0.2269381316	0.1019131428	0.006787489405	0.02026834043	0.01009611795	1	-0.001380105189	0.4383796873	0.313423842	23	0.9999999999
9	552.6328589	231.4464906	-83.56206315	14698.56655	2433.33197	819.5818945	1759.097578	5928	5765.446809	67.79988323	2101.383581	310.9647879	140.5397351	226.9299878	790.7477292	1778.668486	-0.005733183209	0.1642791949	0.05628930111	0.005145406144	0.01522005307	0.007733944344	1	-0.001335173644	0.3076884438	0.1527896017	18	0.9999418045
9	552.5964853	307.9905734	-36.64548954	17193.11897	5607.14143	193.3071345	1489.958561	7872	3242.054348	92.94653404	2012.145046	801.0619713	89.02091413	201.4561278	977.5255327	908.8992904	-0.002033238157	0.3281078388	0.01171248506	0.005920598687	0.01994832613	0.005712111973	1	0.0003938297112	0.6426287186	0.003005235959	24	0.9368882646
9	556.6673097	204.6314415	-100.8915511	11459.31284	1158.153274	1351.213984	2096.363739	4591.5	5006.989474	69.69907858	2123.124712	250.4688369	256.4346875	244.2816468	816.8011649	2605.693065	-0.008915075783	0.1055816611	0.1205559924	0.006784428123	0.01679069703	0.01418294022	1	-0.0003223097245	0.1896731885	0.3750474237	14	1
9	557.6720264	169.4455084	3372.088997	11708.33215	201.6355876	2488.070857	2089.139694	4407.5	5279.87234	642.3008633	2233.479299	131.5452006	492.6327999	281.6627549	784.9588522	2659.606828	0.2859471522	0.01827948647	0.2092562006	0.0187436973	0.01285029296	0.03249852401	1	0.2394112324	0.01331566156	0.7542109388	71	1
9	567.0283654	539.4764207	1914.32044	11775.74173	3620.113184	567.5960838	1902.919513	5404	2446.655914	389.4008263	2256.711043	713.0967413	165.2192771	213.5960837	1003.752055	1302.702504	0.1619997139	0.3098749208	0.04877640745	0.01231794051	0.02127923772	0.01567105864	1	0.1332734751	0.6063717419	0.1719415518	67	1
9	567.6446455	612.493222	-102.3202303	9979.988783	1562.21281	1158.957579	1769.351347	4137	2955.691489	54.33970484	1857.181523	288.8198829	214.2714512	187.8509698	729.2054876	1237.210946	-0.01024113064	0.1627306616	0.117426511	0.005606539167	0.01713820416	0.01283928412	1	-0.001003667803	0.3070272298	0.3656363159	19	1
9	569.7181274	79.24756413	-28.64214309	10067.25554	152.7231033	528.9270504	1382.263037	3677	2669.673684	36.19588153	1551.577462	115.9939465	110.8061873	194.2701029	543.8655463	1078.755552	-0.002977342785	0.01450859606	0.05097192403	0.003855051235	0.01255554097	0.007943436802	1	-0.0009934690547	-0.0004162819499	0.1299605211	3	1
9	572.4202963	193.7351761	1950.465634	12394.80673	1996.040128	66.23944653	1683.346228	5080.5	4043.106383	420.7989517	2663.689111	439.9836349	134.9651314	186.416093	1064.002047	1964.365609	0.1580207206	0.1552443657	0.005388116059	0.01212937128	0.0179437809	0.01230421729	1	0.1257484028	0.2867233917	0.01406486057	61	1
9	575.3537537	157.4965108	-10.8111448	11221.70222	1147.129954	350.6432706	1693.950164	4398	1995.842697	58.74884054	1700.539395	221.3020821	86.96015448	202.9967275	652.3322878	866.2958226	-0.001004443978	0.1053026683	0.03126880161	0.005165441688	0.01284532184	0.007841346609	1	0.0002250979224	0.1854138946	0.06443680736	12	0.9999683264
9	575.5344581	452.7646995	18.57098765	13214.66129	747.6101348	170.7535018	1664.764472	4966	3641.325581	78.36123181	2306.589868	196.9701553	72.36165194	246.7626323	814.9105426	1594.350397	0.001360218743	0.05918510573	0.01320425058	0.00697971839	0.01412864032	0.006074939026	1	0.0004798782317	0.08986365054	0.0002769443378	6	0.9995195795
9	576.3580591	688.5943581	-19.78578582	8089.570014	171.1509806	189.5977116	1519.901502	3020	7279.265957	40.8705435	1713.13084	107.8726085	83.37519244	172.8591242	597.5401868	3697.307294	-0.002612662423	0.02276299414	0.02473052237	0.005378614116	0.01451669943	0.009495926994	1	-0.002310091715	0.01547249242	0.038468749	2	0.9999205358
9	577.7199351	736.8333076	484.4164183	7351.457801	184.4200556	233.1664034	1293.576675	2717	22964.51042	113.1324422	1044.394286	96.15045533	88.86501496	549.5132775	357.8044587	5386.000289	0.06753401131	0.02664385451	0.03231481953	0.01106510703	0.0146934275	0.01127441141	1	0.05409962489	0.02363393929	0.08216208098	31	1
9	580.3710385	143.3132586	20.00402081	10243.04371	1037.960904	297.5869923	1690.291514	4067	2340.426966	56.79242167	1798.385913	213.5015077	95.37703927	273.9385494	683.7696928	1540.06649	0.002376083404	0.1016863924	0.02911871826	0.006220843612	0.01573986747	0.008300970685	1	0.002743184608	0.1778853868	0.05761341028	12	0.997040257
9	582.0869141	430.754653	1078.277676	14881.9043	6169.556427	75.86276224	1675.5526	7195	4102.12766	193.7756971	2045.93317	819.8081436	131.4326343	201.2591371	933.8744922	1090.367899	0.07295430015	0.4079288792	0.005055059548	0.008553224129	0.01917086203	0.009323449182	1	0.06050880279	0.8063047505	0.0005020182618	51	0.9999999966
9	582.1328461	603.1554448	2.478611901	9675.449984	55.32851223	643.3255909	2061.951835	3551	897.7604167	42.57122983	2112.133339	103.7765684	156.3872553	191.2259883	746.2758483	456.7916891	0.0002281030801	0.006648950789	0.06571398454	0.004836096973	0.01179380133	0.01157514874	1	0.00243048987	-0.01597292548	0.1820816985	3	1
9	585.5636465	462.7809346	6310.073095	13590.96884	680.6158932	-180.566924	1814.969635	5176	5643.627907	1159.960265	2459.614296	181.0607626	248.4787173	245.2311775	880.9220952	2226.069943	0.4712572095	0.05168657255	-0.01328038418	0.02220617254	0.01505262079	0.02037604215	1	0.373039162	0.07250107078	0.02134693238	83	1
9	586.5627734	539.2394096	-24.95968736	11065.0004	578.8110304	308.9691561	1820.599034	4163	5374.752688	50.88089303	2358.781507	162.4964507	96.84932911	174.7437882	827.2618991	2573.38299	-0.002257638598	0.05454000135	0.02892760852	0.004963311195	0.01561899425	0.006708434365	1	-0.001436264218	0.08096790977	0.05428210269	7	0.9999933718
9	591.5617906	277.4932848	991.5793577	11159.35656	191.3181584	102.4402066	1829.015009	4157	9901.822917	247.9644046	2228.181628	137.5881877	97.13850417	220.1622997	754.2790979	5418.374147	0.08517378056	0.01759824381	0.009879986082	0.01147734128	0.01434693693	0.008983920324	1	0.06661576996	0.004084299388	0.007621205468	30	0.9999998914
9	594.6654347	366.4605071	905.570437	15084.57041	1518.279329	500.3999802	1657.750448	5866.5	16765.95789	186.9602003	2237.904272	266.7394365	119.9908225	207.0521673	843.0804118	4435.148315	0.06187788594	0.1020249921	0.03484459363	0.006232169535	0.01270297374	0.007249956032	1	0.0505172608	0.1787081086	0.09210351273	39	1
9	596.4342445	108.3092114	1659.072442	9763.113394	530.632151	-3.56165126	1502.78603	3712.5	2868.595745	313.6094249	1678.534147	167.817274	130.1021789	187.5807394	628.2825334	1113.043511	0.1707437115	0.05483688102	-0.0003670430155	0.01375202971	0.0154854421	0.01422548122	1	0.1345002593	0.08005741742	-0.006267728234	55	1
9	596.3347679	404.4823585	-9.460202544	12165.70888	2830.789336	327.6465522	1793.009377	5281.5	1933.861702	71.78479503	2198.942661	508.9457352	107.20611	246.5185634	894.4063546	767.9746664	-0.0007916973335	0.2317458947	0.02750264769	0.005949288739	0.01767543525	0.00785434605	1	0.00142778311	0.4451859869	0.05543120684	21	0.9999299444
9	597.4535773	232.6843291	4831.579054	9720.456613	2311.70196	-196.0081548	1805.159002	4344.5	2788.630435	1241.049899	2606.891192	637.9877271	257.9327105	436.0447876	1111.001489	2420.872614	0.4835411244	0.2233239193	-0.01714215703	0.02696855467	0.02848542587	0.03322501101	1	0.3843081307	0.4251520028	0.01640996651	88	1
9	601.660171	201.702217	-57.31487791	13296.37762	1305.195615	710.0557826	1583.166341	5080.5	4077.021505	57.49258484	2252.387198	264.4087073	144.7776565	210.1377953	847.4302573	1631.280359	-0.004364391724	0.09881470067	0.05565225111	0.004771228721	0.01402781671	0.009272952693	1	-0.0009463070252	0.1730854234	0.1487562754	13	1
9	605.5174773	219.779647	5610.272261	12035.09071	2738.609577	-214.931228	1565.225821	5256.5	7478.010989	892.4423574	1957.374792	457.9254238	204.0402458	213.5732289	812.948512	2978.770367	0.4676447724	0.2331793704	-0.01742175026	0.02242328381	0.01982566539	0.01993491625	1	0.3717258134	0.4454292596	0.01189577615	88	1
9	608.6886406	573.3297147	-93.65512028	10276.30272	553.3523023	1138.863642	1775.300804	3834.5	4580.119565	49.171496	1920.380283	149.3142573	222.636928	191.1015587	677.3039999	2092.886171	-0.009443198429	0.05737237307	0.1115903557	0.005383106551	0.01623052992	0.01293718096	1	-0.001807019739	0.09020243486	0.3419652261	9	1
9	609.2450625	650.4780916	2248.274312	7588.118736	789.3783071	465.8248459	1607.725964	3087	7737.688172	455.4395461	1595.399785	181.4780949	197.8480878	406.7970736	604.6751338	4101.04779	0.2920622632	0.1105216271	0.05800437041	0.02024360257	0.01965854927	0.02541154645	1	0.2354701196	0.1967060155	0.2292958067	75	0.9999999894
9	612.5221851	336.3826727	11254.71613	10989.83678	1220.618699	-661.5924641	1508.112785	4625	2367.483871	2700.233802	2789.475512	305.2110421	473.3204851	250.6381846	1112.503001	1681.388819	1.016895722	0.1111524132	-0.05063510006	0.04514985532	0.01761683435	0.05262376071	1	0.8059129797	0.1922106826	0.02493218419	96	1
9	613.4685284	427.3292028	2142.247043	12362.5685	613.1730813	669.8037638	2162.963728	4758.5	4097.757895	372.7207894	2044.918993	159.0491497	176.3848235	244.2721902	741.7726757	1515.515836	0.1698047683	0.0478220561	0.0544413798	0.01217003228	0.01311368742	0.01403365301	1	0.1372121488	0.06789248299	0.185114766	56	1
9	617.1771668	408.3286049	1095.119195	12608.02297	276.7974335	77.35374922	1757.647672	4650	14210.16667	203.2371401	1789.60601	122.8440577	100.9594381	157.8076214	620.9218434	4773.872921	0.08763610523	0.02248950475	0.006098058184	0.008935676878	0.01117872797	0.008037759056	1	0.06838309525	0.01397918055	-0.004859184933	30	0.9999999992
9	626.2545641	309.4571489	861.5616825	12846.74335	2876.853502	470.2779643	1646.131288	5486	12412.04301	209.5828628	2274.762314	509.3096051	154.9386307	189.2304746	912.8727148	7037.797582	0.06835521365	0.2258116653	0.03714707988	0.01088351069	0.01964906857	0.01107347165	1	0.05707472031	0.4332572454	0.105772594	46	0.9999845785
9	626.6646604	588.5279244	810.2163294	9439.544922	173.8395248	72.35816687	1701.211718	3468	12801.11702	168.6338681	1384.302895	119.5442382	93.46993856	152.5218849	474.3674052	4715.150518	0.0860269345	0.01900011459	0.008489598183	0.01083666381	0.01395800558	0.01037657487	1	0.06722000894	0.006907373399	0.00300734439	30	0.9999999824
9	630.3089431	399.4703336	-40.13314333	11646.61259	3830.149014	271.7856835	1552.71324	5353	6803.5	70.31287935	2074.180287	655.5806891	91.20020091	193.7071005	909.4088033	3096.940178	-0.003536995346	0.3244239612	0.0248234246	0.00651371862	0.02079781195	0.007665719679	1	3.285220355e-06	0.6355976745	0.04841079053	25	1
9	632.3587794	516.4053938	2994.723966	9862.780751	973.0821437	646.2615324	1848.340377	3983	4635.962963	571.1298811	1886.138276	212.2055464	235.2034153	206.9297162	707.0537232	3379.51729	0.3036861937	0.1007656355	0.06175199704	0.0187131023	0.01885529979	0.02464387847	1	0.2448732429	0.1767836244	0.2449153137	75	1
9	637.4836398	576.2835259	-144.4291499	9138.711254	485.5949786	2098.467479	1986.789198	3508.5	3309.810526	53.65657666	1275.461793	115.6779273	305.9627069	184.2314718	466.3243629	2304.362986	-0.01661062006	0.05474704541	0.2275455876	0.005751474874	0.01369196761	0.01643822129	1	-7.374367595e-05	0.08958654162	0.7460042824	10	1
9	645.3710236	214.6662066	4040.285977	8605.122198	1346.988958	-139.9882872	1650.060128	3649	3321.315789	887.8943076	1934.362302	358.434874	184.0872758	327.2210437	792.5909606	2433.337902	0.4682787001	0.1552238437	-0.01737884291	0.03012488165	0.02501379114	0.02663224783	1	0.3714470219	0.2851779236	0.009656616329	87	1
9	645.3800582	514.6948653	2712.656123	9404.498362	907.4897203	650.3298824	1850.628129	3745.5	3915	563.752367	1838.075673	218.3785255	222.4027959	210.8844714	714.6611325	2447.753116	0.294380237	0.09837162303	0.06659872555	0.02184956826	0.01662250104	0.02137834551	1	0.2377477631	0.1720785901	0.259543628	75	1
9	649.4866371	394.9795151	1984.985847	12644.20721	2859.00313	613.2308633	1687.702628	5464.5	4858.808511	314.1013385	1822.786962	408.3494801	183.582398	209.1135513	736.2513724	1653.802626	0.1595126556	0.2290270058	0.04707292949	0.01303011177	0.01720962324	0.01418142214	1	0.1303666824	0.4401084662	0.1627381018	65	1
9	654.6842432	183.4818743	1641.979726	10132.56736	1581.998607	32.8923284	1465.492412	4121	2776.494737	309.9218	1632.434192	277.5563301	133.3749639	199.6778538	634.9143332	1242.952669	0.1586044896	0.1573559909	0.003448113566	0.0148178271	0.01844469796	0.01360630819	1	0.1261097937	0.2909833901	0.007485042347	61	1
9	659.296589	484.6384501	-118.2454034	9431.302212	412.1954374	2134.937044	2071.679617	3564	1186.159574	60.78533939	1666.435785	145.636956	366.802758	340.507254	631.0732571	623.1258059	-0.01326957027	0.04373456824	0.2271946372	0.006898225224	0.01369122886	0.01945597812	1	0.002454163108	0.0669278289	0.7452273022	10	1
9	661.7496312	201.9937801	20.97200734	9438.601324	942.2753118	332.410567	1708.239892	3690	2463.052632	112.0063259	1552.241011	306.967641	261.0681123	1157.379421	560.46733	1285.694442	0.002265354354	0.09466685575	0.03318116015	0.01691632976	0.02807812522	0.04149876988	1	0.002845841972	0.1636226785	0.07157680775	12	0.9974071562
9	664.6560152	97.63952961	40.45464303	7138.381946	1072.709518	64.35634452	1099.481074	2901	3361.926316	48.61500774	1051.63155	183.0123965	61.96252039	149.0633218	404.5070434	1230.064375	0.005782825624	0.1520470061	0.009149944632	0.007148783002	0.01972569892	0.008608021146	1	0.004678929429	0.2805835989	-0.009811291701	17	0.9999966018
9	664.6934841	431.4402981	1628.18603	10100.55293	1594.682419	492.8125544	1820.715584	4117.5	3900.148936	305.9094181	1700.288316	279.8966513	134.3511759	190.2232957	674.9233817	1648.696011	0.1649942102	0.1621844438	0.05120830213	0.01266478911	0.0158700595	0.01343247645	1	0.1343254881	0.3028612882	0.1763620593	62	1
9	668.4314451	692.6693297	30.61924276	6431.965186	977.7883405	117.6134419	1044.635957	2645.5	1887.074468	37.66339895	850.973765	158.8457814	60.83569644	124.9797564	330.7136285	436.8050976	0.004711750727	0.1550385983	0.01861689715	0.00613910416	0.0187849302	0.009083306782	1	0.004465694562	0.2871245878	0.02316242535	17	0.9976927462
9	671.5987513	155.0471505	513.0763708	7615.364855	889.4480598	23.85703326	1318.333897	3010.5	13532.09677	122.9063511	1338.649153	174.6914836	84.74025428	206.3075812	500.0070749	6196.4135	0.06640380371	0.1153249377	0.002997055201	0.01305947823	0.01893296226	0.01146269525	1	0.05220543765	0.2047308152	-0.01783644673	38	0.9998965835
9	675.6241227	373.5230043	1705.604411	10195.83859	114.7315592	1461.119431	2015.759576	3875	1846.537634	286.1886092	1645.947199	117.0250414	295.4870322	221.2843326	576.6787701	879.8129935	0.1696742773	0.01123598638	0.1456824763	0.01399968131	0.01275413595	0.01919824057	1	0.1426166499	-0.003565029579	0.5032495097	54	1
9	678.2398703	183.5572697	-14.98011716	7634.002074	2483.751787	176.4529132	1334.37982	3557	6580.912088	59.38287876	1271.063053	432.8314776	73.04205191	178.7396376	563.468144	2801.89059	-0.002102786044	0.3290279737	0.02400326325	0.007978981913	0.02498239744	0.009262144722	1	0.001139461694	0.6450257251	0.04603827417	25	1
9	684.2886162	599.603692	-2.41072298	7334.10207	495.1940384	51.18448112	1288.542278	2781	4207.172043	37.55361012	1276.703384	138.5796699	56.21310761	124.6272153	480.0758326	1523.737629	-0.0003226956051	0.06809167302	0.006839427452	0.005325929956	0.01531337116	0.007899295883	1	-0.001180951691	0.1079141073	-0.02211884187	6	0.9999999313
9	689.6254092	238.486607	1746.527948	10262.78428	564.3419975	7.848525796	1534.905769	3907	2991.336957	322.4831469	1738.359719	159.195417	127.0760558	276.8322391	649.0589338	1466.505709	0.1708563622	0.05284817523	0.0006629935255	0.01331391836	0.01289353687	0.0134391599	1	0.1346362892	0.07601141356	-0.002699962799	55	1
9	694.2793117	293.5027668	463.9335773	8767.669466	140.509505	1900.428102	1882.874147	3207	11656.39583	110.2111132	1513.464397	124.2410263	333.5549563	219.4147708	542.6878336	3395.209667	0.05192488784	0.01586835386	0.2189166184	0.009929202065	0.01451984419	0.02190728893	1	0.05357656887	0.009184142629	0.7311624312	33	1
9	698.1345581	364.0367542	1631.728052	9507.182247	1394.439866	211.6980451	2408.159168	4024	2097.873684	277.6959267	1653.943483	271.3799002	119.1669874	236.2069248	661.6946703	981.5840784	0.1719708605	0.1493092849	0.02436861334	0.01294261272	0.01780230254	0.0137599226	1	0.1380245198	0.2752776799	0.08369118702	61	0.9999999999
9	704.7277503	329.4015607	-138.3712474	8804.27616	442.1427512	1986.748194	1863.3584	3358	2495.333333	53.97533369	1377.640924	121.4238747	311.1870507	241.6430321	490.6041354	894.1288247	-0.01611572957	0.05252122784	0.2284989389	0.006365532419	0.01554047603	0.01798462768	1	0.0003594632315	0.08504925893	0.7493886469	10	1
9	709.6543202	219.2689235	5.854040131	6818.476701	2290.487546	54.19945044	1228.512232	3114.5	4109.282609	55.56297771	1412.133417	458.9200566	59.59794296	160.1094883	619.9557193	1643.115911	0.001255562772	0.338068823	0.007964580601	0.008897670939	0.03359819051	0.009037116963	1	0.002872908314	0.6629452378	-0.008990140093	24	0.5675830344
9	711.7240614	439.4923627	1252.432356	7672.236403	1245.905055	-1.303410294	1514.394841	3195	3200.645833	290.4822764	1709.072384	289.1681822	101.6235401	196.8285605	687.0395933	2134.70921	0.1668196204	0.1636484243	-0.0001694269975	0.01538012278	0.02077429405	0.01444183733	1	0.1324847901	0.3037548825	-0.002978395265	61	1
9	716.3159244	344.1172287	2540.213922	8222.777908	471.1931029	493.7869062	1589.690087	3184	5822.305263	545.2619377	1573.617967	152.8386941	186.7702627	196.6145162	582.2135541	3319.203689	0.3067850168	0.06049292602	0.06052034076	0.02249972292	0.01759011871	0.02214109867	1	0.2468562118	0.09393934556	0.2400423709	73	0.9999999999
9	722.518564	251.711012	-19.96041547	6819.613035	2301.737352	364.5525512	1544.663634	3213	12930.35789	58.57928393	1258.213196	429.2801253	126.4507872	260.0648585	567.0933038	5711.248924	-0.003120091527	0.3321906415	0.05419407988	0.009027542915	0.02511660745	0.0142799993	1	0.002305787172	0.6527704173	0.1515678053	26	0.9998940873
9	726.2858462	277.4756145	-24.08403758	8139.372611	1311.32281	429.2381231	1406.828353	3333.5	3535.294737	50.53516775	1154.26605	213.0586274	108.9169548	193.6553978	463.3513045	1169.97944	-0.003201836297	0.1665536389	0.05410538106	0.006381616148	0.01741313836	0.01154870254	1	0.0005636753688	0.3122695565	0.1458338997	18	0.999462153
9	729.1615262	168.5794208	444.6926543	6732.14896	1048.814013	-8.227419741	1001.551159	2713	12120.35417	83.94416042	921.0829451	176.7227612	55.1035303	126.0791707	369.3926249	3145.914744	0.06799837607	0.1579683236	-0.001292387566	0.009938163394	0.01898273962	0.008753495193	1	0.0536296979	0.2922128601	-0.03107218451	42	1
9	729.5059087	395.3250968	-61.62220866	7137.092722	2273.461043	768.0863034	1534.224668	3287	5347.212766	65.62191675	1308.561995	426.4733813	167.3856682	166.1289914	577.2252881	3171.259561	-0.009683679057	0.3152720079	0.1063621357	0.009434387949	0.02958758252	0.01476091381	1	0.0002668146402	0.6201480953	0.3320206942	27	1
10	170.8731259	449.0614263	22.77564195	10273.99325	3282.133129	238.1410191	2017.793676	4815	709.9270833	67.07612394	3578.31841	1167.218669	94.99432231	276.1069807	1576.530125	637.8425353	0.002820623238	0.323224466	0.02253870238	0.008248798436	0.02627177059	0.01243888294	1	0.004908768517	0.6330263263	0.04191733633	25	0.9999999999
10	172.5609714	184.7146905	4345.776825	14011.52055	3364.623279	-129.3932665	1698.431979	6261	3678.893617	880.6398187	2811.727102	691.2776491	246.9202626	223.2250114	1192.27991	1649.764281	0.3071128804	0.2338602481	-0.008224383878	0.01705551369	0.02011745008	0.02105171165	1	0.2444382498	0.4475005578	0.005159036891	78	1
10	192.6892144	156.5346116	979.9257243	11000.12858	253.7157111	142.7724653	2059.21933	4077	9405.531915	240.245206	2283.612179	150.1332521	120.7337711	224.9452658	793.0029814	4097.284395	0.08952174994	0.02294787255	0.0123651548	0.01059935517	0.01583272243	0.012817709	1	0.07029362603	0.01517568363	0.01754924577	30	0.9999997316
10	245.3081044	5.852248673	5978.3318	9508.400498	1471.274919	-361.8002406	1213.670442	4020.5	7306.246575	1261.115677	1850.814393	283.7513051	286.3527027	182.1720884	744.1008839	4057.009006	0.6509367395	0.1557351358	-0.0386344397	0.03728697418	0.02106024893	0.03586494691	1	0.5155965245	0.2850210931	-0.0204050145	93	1
10	259.5570793	385.583801	-53.49380854	19471.41756	6708.535931	242.8618545	1735.161787	9083.5	1928.247312	92.50584003	2633.124992	905.8540148	95.44632059	243.4253794	1178.494145	647.3593293	-0.002788925333	0.3313057417	0.01275603892	0.004882013311	0.01718302943	0.005007486901	0	NaN	NaN	NaN	NaN	NaN
10	273.7430706	370.4987655	-92.16271937	17868.58175	6097.253898	187.8332529	1580.693398	8306	3494.489362	84.52684273	3161.076902	1179.644689	96.21437571	243.5396442	1475.75046	1236.234316	-0.005206687542	0.3425571152	0.01054400207	0.00476516024	0.0175976659	0.005742422888	1	-0.002063761307	0.6722896226	-0.001383283115	24	0.8721934807
10	303.7533886	591.4644135	6712.429857	13671.56858	168.0489802	-50.25755075	2250.881253	5209.5	2368.655914	1591.586549	3441.213052	137.3605597	331.1122896	293.2177707	1223.690518	1624.363564	0.4868294717	0.0123999685	-0.004351929754	0.02270352521	0.01221304207	0.03205216424	1	0.3856234809	-0.007921124603	0.05509488983	81	1
10	329.6304331	85.12161726	5560.649772	11832.41095	617.2597844	-266.0608797	1841.071863	4473.5	5681.869565	1308.481238	2628.743386	184.9950846	283.9359422	259.4637668	958.6583206	3504.466554	0.4703847738	0.05272594873	-0.02311457425	0.02271965555	0.01874378775	0.02903474231	1	0.3717211247	0.07423493232	-0.01325225012	83	0.9999999999
10	343.086776	78.70161013	6551.968366	13819.93485	719.9667964	-290.8199842	1648.981182	5347	6624.956522	1189.828142	2522.561153	182.4158191	286.5846405	435.0181465	906.8237624	2335.446381	0.46272599	0.05157744673	-0.02043865307	0.02269829147	0.01452785626	0.02440434969	1	0.3657805839	0.07199800374	-0.005781843532	83	0.9999999995
10	368.6439503	116.5495416	-11.61948624	13804.8149	1338.105043	423.8203933	1921.983825	5328	987.2234043	60.88098905	2243.556165	241.4939824	108.1800974	251.205435	822.7479884	387.9631441	-0.001119057322	0.09720594222	0.0317992785	0.004671834711	0.01303436056	0.007241067299	1	8.626836158e-05	0.1687916047	0.06600161935	12	0.9991170061
10	398.5698745	379.6095121	1363.092538	20878.9902	2508.022143	789.6666369	1994.809105	8346.5	19200.02174	238.3167605	2775.841479	402.8129711	195.8757629	235.2258952	1107.831896	3597.073132	0.06408426612	0.1177179038	0.03877318585	0.007247389437	0.01188122163	0.007996407636	0	NaN	NaN	NaN	NaN	NaN
10	399.5025346	565.6542887	735.9474504	13626.37474	169.9508241	3102.886052	2540.363239	5002.5	12375.7234	158.4649634	2149.953467	133.8574671	439.8309321	211.3994975	741.623687	3558.920026	0.0546227121	0.01349319462	0.2235773154	0.008741285124	0.0108399326	0.02234186427	1	0.05600204632	0.004488272397	0.7480528075	33	1
10	411.3676397	442.5191202	-96.51355162	18048.12287	3121.402566	1047.472161	2154.654121	7460	4141.569892	69.77870895	2339.262273	481.3761502	170.3018152	237.1074663	989.0144327	1347.990803	-0.005562041661	0.1730154862	0.05904796423	0.004406084511	0.01282020976	0.007402657004	1	-0.0009329766903	0.3257606173	0.1627719416	18	0.9999610642
10	419.2998016	470.5294211	-27.98516685	18224.44886	3038.009427	271.6373654	1949.799853	7507.5	3240.395833	76.9782133	2586.166516	548.2135031	98.05044926	201.5694836	1103.07374	1442.319407	-0.001735321415	0.1643291295	0.01591880422	0.004487057183	0.01383636606	0.005179089494	1	-0.0007503981418	0.3061238307	0.01245739661	16	0.8774891104
10	419.4396962	503.2957928	-101.7049846	14498.39393	4931.027782	850.877565	2163.420881	6706.5	10994.32258	78.75659953	2449.214969	771.1311372	174.1883631	281.2450829	1065.074256	4053.895666	-0.007430461677	0.3480477048	0.05991105472	0.006409191338	0.01844703009	0.008297524663	1	-0.0005997709441	0.6856104811	0.1710496701	26	0.9999945972
10	440.9921838	151.5992746	-35.96635118	12820.46206	2087.053639	164.0519318	1857.650902	5271	3889.217391	70.19236145	2223.748169	366.9398463	83.74482857	312.1531721	863.0054536	1697.447436	-0.003222112442	0.1659618231	0.01398953013	0.006053092941	0.01724662479	0.006662944841	1	-0.002042649601	0.309403523	0.005397105992	16	0.9545457042
10	477.7958485	697.4097913	668.3029218	11261.17002	2578.764876	956.9391974	1523.984798	4849	4288.565217	135.8403368	1534.085511	388.0352169	187.8327258	265.8874004	643.5143681	1040.117135	0.06161844785	0.2340894919	0.08480981388	0.008866995833	0.01733121456	0.01332407809	1	0.05486179252	0.4522459543	0.2712360298	47	1
10	482.4398566	712.601661	567.0957987	9875.555718	2193.403035	836.8779191	1587.169285	4186	2213.054348	149.8265307	1861.37928	425.156039	182.172122	210.8997003	782.3122841	1051.344533	0.05809470731	0.2217342859	0.08624336708	0.01009249882	0.01948151668	0.01381590721	1	0.05202230588	0.4269129393	0.2749956547	47	1
10	489.5174139	616.7773379	714.9998485	9309.261264	1595.465203	79.96558574	1852.402889	3969.5	1543.354839	186.1359471	2168.743243	384.9974367	105.6068396	203.3861267	878.4388378	1011.397748	0.0789894501	0.1664934907	0.009313186714	0.01136248356	0.01961686916	0.01317135246	1	0.06315489448	0.3101538996	0.008994185221	42	1
10	507.3968209	136.3154632	-125.0107558	12124.2256	190.7136448	1450.240309	2100.534986	4474	6723.12766	51.311171	1968.469243	138.4179207	283.4145159	207.3932941	679.8165159	2703.154033	-0.01090910273	0.015794247	0.1213152686	0.004624319459	0.01284617448	0.01116523853	1	-0.002767884237	0.005133488387	0.3742920418	4	1
10	512.3191457	669.4301586	-36.01261478	9971.43248	3298.792052	518.1356968	1716.062556	4592	1996.93617	76.3955037	1415.018827	468.5608677	118.7769278	431.4670876	629.9041759	795.3985923	-0.003300348729	0.3272592746	0.05319025159	0.00799535524	0.02161633892	0.01059429858	1	0.002047763671	0.6425921384	0.1478496144	26	0.9998978305
10	518.0785123	507.2087443	2121.708121	13330.42896	651.8963519	2017.677123	2219.635654	5045	1662.797872	472.3761802	2814.774837	216.5794629	466.9442082	1042.980591	1028.343109	928.8223157	0.1595348512	0.04999423133	0.147357069	0.01196088171	0.01562138841	0.02313993519	1	0.1350380729	0.07619707148	0.5079150739	57	1
10	538.3513862	238.4105967	4900.071259	15567.4935	223.5629659	5.145853394	1963.736903	5575	2015.531915	784.3791643	2417.838825	178.0967986	205.2275984	278.7851887	895.1326313	916.4559684	0.3092406369	0.01511867398	0.0003626569782	0.01353273037	0.01151802059	0.01477452118	1	0.2444793788	-0.001813839289	0.02859542408	69	1
10	545.7383944	356.4438863	3864.960948	12582.69986	139.9175916	929.3550219	2300.36488	4749.5	3238.446809	873.4612304	2912.359379	131.8405973	328.2472958	286.2401259	1029.182815	1647.059737	0.3113090603	0.01071104501	0.07351314792	0.01711508996	0.01307295485	0.02604514935	1	0.2507949456	-0.007870510251	0.2849931586	70	1
10	561.6578864	680.4233738	479.3737342	9010.435018	496.259866	1852.743758	1889.706757	3449.5	7373.294737	159.1892977	1275.221928	169.4330592	266.732716	1615.807154	442.4749289	2016.724941	0.05550586878	0.05593907202	0.2054185114	0.02022760764	0.02450693057	0.03478559441	1	0.05596412536	0.09099532192	0.6860927937	37	1
10	569.4624754	248.2643444	998.6408009	14825.52468	6169.021081	59.64319171	1436.484454	7153.5	5927.849462	246.3167413	2454.767249	964.4173888	110.56155	199.1952749	1108.996323	2186.53825	0.06889174367	0.4251970905	0.004283623119	0.01180966009	0.0248093413	0.008097669305	1	0.0573969293	0.8417784453	-0.002620537397	51	1
10	577.3415156	450.6002258	1034.10889	14881.27448	6271.030588	47.31470464	1437.697907	7281	5470.242105	180.1358055	2152.835794	900.3515549	106.6924978	249.7294469	1015.632185	1394.071259	0.06909625615	0.4260285134	0.00331510026	0.008308616461	0.02093696877	0.007588741372	1	0.05750585144	0.8434473906	-0.005933792087	51	1
10	578.6694959	150.5969646	-17.29078179	7820.182336	1445.030946	114.4949229	1749.49821	3318.5	4936.291667	54.59342565	1758.629555	303.183178	74.02694591	187.2883851	689.3273829	2151.553089	-0.002142490324	0.1777369559	0.01502873497	0.007767542412	0.02459621145	0.009515750393	1	-0.0009968191613	0.3336502336	0.009680607973	16	0.9993434198
10	580.3627247	411.6662661	-128.761807	11816.8784	132.5226189	1549.879623	2220.069414	4289.5	8497.263158	52.44474495	1968.254618	133.3165947	238.7452238	201.3842594	689.7582308	2652.140686	-0.01075624064	0.009764810751	0.1317200886	0.004891960386	0.01210825654	0.01337497582	1	-0.002036682098	-0.00683358207	0.4105511414	4	1
10	581.4269561	378.2209876	2112.114063	12180.94172	543.5960481	29.99585312	1970.36511	4620.5	1425.763441	538.4161953	3016.710492	247.4627608	158.8385396	964.9882866	1086.115593	596.7631057	0.1738596656	0.04674099283	0.002150398773	0.01171929952	0.02126993079	0.01515180082	1	0.1370630505	0.06351264456	0.003035702255	55	1
10	582.5075074	588.3482096	3457.106572	11345.48325	2675.707775	-114.4011118	1601.529493	4969	5363.106383	596.2546257	1904.150131	476.5517602	177.0243993	180.7108805	816.6591145	2477.503137	0.3034561561	0.2338501957	-0.009746264078	0.01790185498	0.01776157983	0.01769029338	1	0.2414270005	0.4474240009	-0.001055405995	78	1
10	584.2611039	12.44953652	457.7089136	6887.246876	386.4565213	184.6422099	1060.984007	2599.5	6520.010753	89.1274811	955.2500801	114.6526098	76.96012696	145.3004326	325.6362942	2562.883013	0.06795478061	0.05632301524	0.02769191962	0.008586592937	0.01960317422	0.01066365544	1	0.05443649116	0.08445406633	0.06705143889	35	0.9999996507
10	588.2681111	503.4607067	-123.1085698	11492.97688	2825.025464	1328.294059	1689.485128	5110.5	2380.935484	61.44159667	2037.109394	508.7695112	255.4555736	170.9918345	853.0497666	1002.427519	-0.01124520234	0.2401172792	0.1129760299	0.006054508034	0.01871576779	0.01236124942	1	-0.001309418939	0.4659285145	0.3523398176	23	0.9999999992
10	592.6889662	225.5895608	-106.0803863	11433.67123	2776.25022	1304.152759	1759.47263	5046	2545.610526	73.28221908	1852.395036	483.086156	236.8832974	219.2507244	784.8946413	1189.131663	-0.009746558842	0.2380879187	0.1145545311	0.006822905485	0.01892599716	0.01348803941	1	-3.432388279e-05	0.4618189555	0.3581622763	23	0.9999999991
10	608.694364	659.2723049	4246.028146	8805.130991	198.4208499	-173.8497396	1682.599782	3360	5083.606383	759.1002555	1645.469019	110.568603	205.0397171	198.5429045	610.1547116	2679.360729	0.4821697677	0.02277920007	-0.01937732253	0.02149202186	0.01319409542	0.02598407764	1	0.3810481654	0.0128060009	0.001711336083	81	0.9999999999
10	619.6711096	352.6440241	12147.12654	11857.51546	1285.815598	-749.194987	1594.460861	4935.5	3619.117021	2480.895517	2497.057658	265.7494357	509.6624719	743.9829793	978.4398938	1774.198355	1.02977424	0.1091563488	-0.05863915759	0.03994897312	0.01745131299	0.04901247546	1	0.8156368361	0.1877547519	-2.371395892e-05	96	1
10	619.5887939	571.4567761	2591.855618	8419.400897	2012.592201	5.601263378	1795.720491	3792	1641.755319	596.6232147	1952.657564	456.3844128	152.9343611	181.3738617	827.2873362	946.6806491	0.308288452	0.2347528421	0.0006361062964	0.02110987686	0.02015600416	0.0220650763	1	0.2459545482	0.4496976259	0.03648667745	78	1
10	623.6892069	291.5411228	11406.95356	11056.83844	1189.017054	-660.8835069	1580.242871	4632	3130.819149	2400.960171	2339.739314	259.0746677	471.6264075	254.5119881	934.1027962	1987.879521	1.033805973	0.1119467554	-0.05811254289	0.04204677212	0.01601379326	0.0493084245	1	0.8189107749	0.1935052299	0.002888819872	96	1
10	631.6096214	55.35600201	427.9608811	6719.364053	695.9582319	570.0010634	1178.320881	2667	8046.284211	98.16212509	919.6004263	131.5769182	115.3064484	298.4457303	340.4063785	2628.620691	0.06415403812	0.1025980702	0.08409547373	0.01198758526	0.01867053705	0.01441041825	1	0.05550899321	0.181907114	0.2650612758	40	1
10	653.2793132	660.4344309	394.9119132	7160.471345	392.6097402	1438.964639	1577.983334	2734	8058.989362	79.91553922	865.4015946	121.7593189	204.9697829	175.9739504	310.0647451	2166.5262	0.05648295738	0.05621797403	0.1999764585	0.00964230965	0.01779596485	0.01622144309	1	0.05639476357	0.09134310384	0.667290826	37	1
10	674.3536151	116.4876275	1139.419318	7354.847464	403.2677371	931.9881601	1235.785488	2797	3780.212766	191.784125	1253.620271	130.245713	208.5760657	166.5997005	450.6008303	1788.808607	0.1563090594	0.05550661205	0.1283347925	0.01534613532	0.01871834342	0.0205185085	1	0.1312984967	0.08675252364	0.4407308723	57	1
10	678.6180204	368.5869908	3864.817236	12478.40744	185.7729483	-72.74345757	1698.240803	4616.5	2027.231579	861.2961606	2797.533457	154.6989704	199.4710236	228.0431612	999.387137	1034.379909	0.3049952067	0.01438742065	-0.005983456958	0.01605285401	0.014036909	0.01933393398	1	0.2406810933	-0.003570244193	0.005328939523	69	1
10	695.6514395	342.4817852	-100.1932756	9736.635416	1074.746918	1077.112148	1617.678654	3895.5	7985.37234	51.32864691	1485.089191	191.2005565	175.7767403	168.367058	567.3027577	2976.51551	-0.01075922284	0.1130493199	0.112283438	0.005889084982	0.0156263714	0.01262671467	1	-0.002248996516	0.2046875565	0.3458881777	14	0.9999999977
10	714.0304872	371.3249551	-90.67411918	9014.268936	177.2923597	1031.191692	1681.512029	3363	8383.705263	44.45889117	1450.09966	109.0294256	177.5833858	151.8237881	501.7814468	3160.188554	-0.009880115744	0.01974664613	0.1150120918	0.005254389151	0.01369778895	0.01043096599	1	-0.002314308147	0.01299731757	0.3526084221	4	1
10	728.4585469	469.3032544	-19.52751746	7359.049391	1753.463489	179.0845283	1358.329771	3178	2001.115789	80.24755042	1028.486978	255.2391344	79.14574395	578.7021446	417.6565237	751.0645758	-0.00283980478	0.238244773	0.02330940958	0.01072378264	0.02238084056	0.01004766631	1	-0.0004083794748	0.4583769544	0.04046919519	21	0.9975505662
10	739.9940706	379.3345632	624.1912739	8522.455279	1976.323372	11.49189771	1344.679659	3676	3835.369565	115.0695367	820.625923	248.4588718	88.38955352	195.4236133	342.9930485	2269.19701	0.07372286764	0.2343416821	0.001247005281	0.01204547677	0.01991490694	0.01065820993	1	0.05912427541	0.449306314	-0.01830333016	45	1
10	755.2597056	260.5764238	2056.663774	6780.482994	695.9484068	-88.02711138	1114.201896	2725.5	3202.56383	391.2965917	1318.513974	165.768988	116.5599512	165.9737885	507.4364554	1662.920656	0.2975970301	0.1038889552	-0.01288475659	0.02160282806	0.01897174994	0.01854449593	1	0.2352458726	0.180146399	-0.017702091	74	1
11	70.56940956	168.2951562	1930.872578	12351.45046	1856.869765	536.3084563	1649.239941	4996	3487.144578	340.6004902	1958.878104	292.075804	186.1494964	209.1450982	753.5548524	1534.412759	0.1540467133	0.1460248637	0.04405892389	0.01144535692	0.01626423527	0.01456075878	1	0.1249806187	0.2693683388	0.148154501	62	1
11	71.25587143	410.5131625	2202.682458	14009.96057	2021.723944	725.1587533	2311.68738	5641	2540.744681	432.0274662	2305.984958	357.1033843	211.7636534	248.8277012	903.872699	1082.709971	0.1586968164	0.1472706802	0.05613274783	0.01270988867	0.01587920506	0.01384578518	1	0.1294754468	0.2724172956	0.191583959	62	1
11	78.65563743	156.6223838	1421.768771	8848.621593	1325.936881	522.8809649	2011.421634	3650.5	1910.976471	341.6366843	2096.280357	320.6965999	192.3345831	277.6277659	823.0454189	1299.095317	0.1577901434	0.1487264688	0.05909857978	0.01855993654	0.02092171524	0.02318199691	1	0.1289588936	0.2755335435	0.2017923928	62	1
11	111.3393859	384.4750514	2520.280844	15094.60975	2403.293924	802.2247602	2291.674394	6244.5	4851.308511	420.6366738	2390.917792	411.9109586	221.0625149	233.3565162	953.4898227	2076.744004	0.1639805842	0.1617241213	0.05281334735	0.01002341584	0.01469724416	0.01412077135	1	0.133616738	0.3019828596	0.1817190384	62	1
11	112.9182294	313.8425355	1155.323343	17460.32823	7201.069827	55.34487576	1428.360694	8449	4250.645833	235.6075354	2564.709649	1200.103728	99.79279995	262.3179055	1309.011425	1484.183603	0.06652798433	0.4168430548	0.003268594878	0.007418361479	0.02132922542	0.006124327076	1	0.05536417375	0.8245677714	-0.007019392112	51	1
11	132.6509667	45.33406541	703.6103146	9930.797598	1560.292627	-25.93406817	984.1701642	4071.5	5914.129032	162.7834741	1516.331802	259.6324442	87.04681004	168.6370816	587.7592024	2218.160917	0.07097409523	0.161668763	-0.002624519674	0.009870718156	0.01896335988	0.00898504102	1	0.05595181293	0.2997595804	-0.03489213544	42	1
11	158.555137	159.7951059	1054.751359	17055.09712	2723.405184	19.42665261	1367.707521	6782	7996.819149	201.0623115	2233.629178	459.724383	99.69955468	232.8951616	920.6816264	2436.276138	0.06475611111	0.1643178664	0.001171301403	0.006864575793	0.01515164263	0.006353071313	1	0.0512695379	0.3053727435	-0.02302839651	42	1
11	166.645941	222.6856155	941.4722942	15067.58685	1505.325057	1377.308812	2225.83733	5837	8801.223404	203.0417654	2324.916203	284.5141197	246.74706	228.4731151	881.9549905	4554.265223	0.06431028188	0.1019041252	0.09451088435	0.0078831876	0.01418016961	0.01409136861	1	0.05629740664	0.1809085576	0.3015323257	40	1
11	168.3504147	281.9399329	-33.30967911	15673.3405	3651.794986	488.3351535	2357.376956	6733	1380.747368	85.89980465	1927.842486	507.2095899	135.8714772	865.2350812	817.1150322	426.7040922	-0.002313231229	0.2329759325	0.03241379943	0.00567477266	0.01909640144	0.007982478987	1	0.0005444407107	0.4479192743	0.07229204949	21	0.9987250426
11	239.901483	359.712449	1148.734047	17902.64527	2038.373916	111.8159824	1892.825689	7136	16756.75532	281.7488966	3112.441774	391.8872976	109.422356	258.3722643	1224.960562	7053.525809	0.06402535308	0.1138949682	0.006313679599	0.007571689542	0.01109944079	0.006614788074	1	0.05050988048	0.2019319704	-0.006851431243	38	0.9999818916
11	303.2828282	179.4189798	-48.93295043	17291.32581	2890.327212	209.6979545	1941.432216	7021.5	5564.744681	69.36348862	2420.663071	510.7435953	96.88170093	269.3176425	1022.985549	2163.245655	-0.002899048908	0.1683504103	0.01189563267	0.004471750156	0.01556492335	0.006178451806	1	-0.001896067466	0.3142270163	-0.001775593799	16	0.9836869599
11	308.6336288	108.950511	1207.54997	14626.16414	263.7998241	80.97385811	1925.554315	5332	12383.11702	221.1212375	2133.104339	161.8023042	120.3183455	265.3885767	690.4933403	3651.146339	0.08479725208	0.0193076956	0.005439675381	0.007942220101	0.01383587346	0.008613736144	1	0.06604702092	0.007416503875	-0.007956259464	30	0.9999999986
11	322.696456	204.5855126	1140.022709	17201.92174	2830.229006	95.23689742	1636.794097	6981.5	7532.152941	230.9306631	3101.615157	632.3708895	112.3522922	246.4962103	1309.020089	3595.079824	0.06667561673	0.1691067677	0.005736843843	0.007534544572	0.01586056887	0.00747039223	1	0.05314112739	0.3154014292	-0.006426214257	42	1
11	330.2218129	244.4897173	-36.31725572	15533.49027	5260.360983	261.8872849	2239.720807	7114.5	2247.946237	96.57544929	2465.699513	886.4362391	104.8700895	269.7149821	1130.382765	810.0356321	-0.002456471333	0.3452025087	0.01777600338	0.006862058761	0.02123986824	0.007231233398	1	0.0006197506909	0.6780200544	0.02468361138	25	0.9049308442
11	332.5232397	194.3368419	1152.870827	16069.3251	2527.499156	81.86538342	1885.376892	6497	4720.588235	218.5814572	2479.643334	465.2093259	137.4912154	264.9722595	999.6804761	2660.097122	0.07253877288	0.1667597535	0.005318488586	0.006946840818	0.01556944255	0.009302395959	1	0.0577613497	0.3105487895	-0.006544466113	42	1
11	339.1709108	101.4234663	-39.4094817	14999.00181	4606.98978	126.0573096	1396.405559	6691	3749.947917	86.63622098	2517.603895	823.109507	86.18761909	265.8563125	1106.937236	1789.355164	-0.003095533128	0.3104994723	0.008747063533	0.006533004662	0.02296361307	0.006393818171	1	-0.0008211383192	0.6063114881	-0.008206459302	24	0.971539823
11	342.4020546	85.67131884	6658.446136	14501.66868	1463.706005	-286.0539962	1822.230808	5806	17982.01042	1330.124332	2897.119525	314.9990562	273.5296728	435.9997828	1111.779823	5633.25121	0.4527084045	0.1020595712	-0.01909412803	0.02142062915	0.01564027825	0.02212111419	1	0.358396102	0.1758469038	-0.001859540469	85	1
11	354.2853013	112.7182476	-227.2319462	23364.39656	1382.885049	2598.324729	1997.377727	8800	2541.389474	66.16658694	1058.326836	202.95656	166.7570496	267.0115543	406.9706145	1240.034868	-0.009725410957	0.05971173499	0.1104866745	0.002771502797	0.008554109121	0.005435587322	0	NaN	NaN	NaN	NaN	NaN
11	361.6368769	534.0557616	-69.59756335	17256.1071	4167.574661	985.578568	2138.668722	7462.5	2832.595745	80.16330114	2383.940147	705.477429	172.0555497	232.7821885	1074.200155	1586.520792	-0.004206836325	0.2432889521	0.05869547169	0.005193869037	0.01557155111	0.007623612903	1	0.0008329925824	0.4702036972	0.1641595271	22	0.9999999993
11	378.4431588	435.7967736	-52.20228227	19772.6846	3330.381855	256.0545789	1903.237364	8234	6805.797872	79.14933439	2869.049659	568.2929917	104.1317455	201.8740877	1213.633551	1861.228093	-0.002663876092	0.1654018055	0.01329825604	0.004108752304	0.01259819505	0.005016433144	0	NaN	NaN	NaN	NaN	NaN
11	389.3202049	318.528107	1268.240872	18560.65855	4832.855019	108.166024	1810.768495	8275.5	16241.42105	246.0435963	2616.247837	805.1585417	122.0460037	243.4296746	1197.63976	4029.856033	0.0680789387	0.2528922639	0.005473930716	0.007729408138	0.01609400935	0.006792624498	1	0.05508753541	0.4876245711	-0.004272604255	45	0.9999998867
11	401.5194785	93.72969458	-27.35754924	12830.84387	1253.050076	348.5106743	1723.062895	4930	2850.510638	59.70391487	2254.608896	263.8477774	102.0161772	238.1982909	849.6361346	1066.10765	-0.002231126264	0.09606062958	0.02683649843	0.004862309715	0.01342953226	0.006439383895	1	-0.001130906457	0.1662351769	0.04832381666	12	0.9768947709
11	404.6166608	706.4277985	763.0763237	12685.00916	3589.527916	1023.762157	1737.707621	5672.5	2938.787234	178.389341	2172.382672	615.6644215	212.8030367	232.6905815	922.9429864	2021.299698	0.06205786496	0.289101025	0.08146776745	0.008940129402	0.01766009098	0.01204996168	1	0.05555162854	0.5651940701	0.2614395491	50	0.9999999999
11	422.7075292	367.4567045	-254.8826562	19949.82973	4741.856187	2237.669534	1840.548119	8597.5	4538.157895	100.6859645	2747.542385	741.3599121	350.3435274	254.0088307	1209.751844	1264.544391	-0.01316715107	0.2399414985	0.111780094	0.005108289515	0.01660415967	0.009314172441	0	NaN	NaN	NaN	NaN	NaN
11	453.4516781	538.6528569	-109.2523515	15355.12486	3767.81615	850.3290401	1832.257091	6587.5	4799.787234	75.92946893	2341.703066	646.4280404	159.2115901	185.1585374	1035.375329	1533.019109	-0.007433065503	0.2471679058	0.05494523667	0.005368163486	0.0148761931	0.006415334788	1	-0.001939612131	0.4780292961	0.1503767755	22	0.999999999
11	465.5582371	262.0242979	-82.6823437	16186.74474	794.9555104	947.9939097	2175.870679	5999.5	3165.5	59.9037224	2262.326983	249.9204446	185.5045276	229.1719299	881.1602604	1261.611968	-0.005405042941	0.05401839368	0.06008726785	0.003956357723	0.01179615767	0.007655055485	1	-0.001941634121	0.08118262597	0.1625657157	8	1
11	466.3469593	703.193805	-6.347878548	10958.23844	1008.209122	118.6874408	1607.406088	4170	1604.337079	48.93854578	1707.873097	195.3417846	75.49071196	172.9349803	635.5161952	809.4348329	-0.0007243568939	0.0976375478	0.01200729353	0.004742260749	0.01404229058	0.007224500192	1	-0.000869909515	0.1688643208	-0.00316397517	11	0.999999993
11	469.3976844	76.37836652	795.7743431	12122.9008	1834.425166	52.2556619	1554.580994	4923	3691.8125	154.4082428	1807.277728	293.1188099	99.96757293	265.1289452	700.1010021	1733.683498	0.06660808873	0.1503951089	0.004486421037	0.008168675372	0.01630443684	0.008499219572	1	0.05281798073	0.2768848771	-0.01142973423	42	0.9999999994
11	476.3185147	692.3834718	-10.82794051	9990.500307	960.2935601	129.8931603	1728.638415	3884	2262.404494	53.06583697	2046.544732	236.4184462	80.60192856	255.4727406	787.9189421	1141.370615	-0.001076729834	0.09791729745	0.01357345372	0.005372502627	0.01267808468	0.008426484785	1	-0.001046913348	0.1695044393	0.002241489013	11	0.9999996907
11	487.1253699	652.4749616	-17.19379094	12625.82333	1193.326919	145.5289265	1714.282468	4886.5	2623.612903	54.4004872	1933.860062	225.2288424	81.1721362	186.7563421	715.9732591	932.9272542	-0.001553131352	0.09693581396	0.01133502907	0.004485943446	0.01279047951	0.006372340856	1	-0.001580535183	0.1673956505	-0.005741005699	11	0.9999999958
11	534.53644	649.2886615	-41.58092323	12329.71533	1193.164421	101.3578004	1445.596468	4708.5	3778.673684	47.87594441	2007.127755	219.8117615	70.27831985	215.2550396	746.1961559	1290.810956	-0.003327230582	0.1002003109	0.008102178189	0.004091381558	0.01292055646	0.005492184225	1	-0.003169178759	0.1739767398	-0.01738052306	11	1
11	538.3827816	527.7374226	-73.69294595	13363.08753	204.0688641	371.3181472	2041.979979	4828	16209.31183	48.66092406	2242.064255	126.682887	99.2250798	201.7732824	764.9172124	4442.690161	-0.005468486436	0.01701978677	0.02833833434	0.00435595242	0.01061940442	0.006813626012	1	-0.004410708659	0.003819838486	0.05021643123	2	0.999990744
11	561.6919358	321.3448064	-36.52377616	14340.9081	4610.764994	130.7574818	1581.752052	6554	2962.301075	83.91810807	2392.478905	723.8095612	88.31562346	431.2672152	1016.028741	1561.006168	-0.002380479278	0.3300044636	0.009610504974	0.006566118012	0.02055069576	0.006624469786	1	9.324910687e-07	0.6464417858	-0.00437444617	24	0.9593147033
11	563.5862699	614.630629	-60.14245704	10112.83678	2463.650286	556.7402468	1658.976298	4420	3702.337079	64.06871514	1750.060446	442.1819162	128.9132671	154.9601588	738.1746816	1620.653382	-0.006828460348	0.2442106043	0.05476161367	0.006800913324	0.02164720027	0.009693482941	1	-0.001499624379	0.4719413628	0.1497842869	22	0.999999999
11	571.3464109	598.5396351	-76.11702112	12662.26988	2972.671026	639.0995563	1486.952049	5378.5	4847.311828	75.81724292	1808.108574	429.8576792	122.360452	185.3435669	758.1974961	1219.249537	-0.006365823795	0.2337479836	0.05133261148	0.006137848781	0.01472343502	0.007781359754	1	-0.001457526092	0.4502916798	0.137553103	22	0.9999998877
11	578.1247355	612.7493919	0.0362600517	9712.706644	2233.712335	529.7615081	1746.868669	4221	2135.561798	77.55828063	1491.194147	394.3305548	125.3591656	673.6263649	644.7243321	1594.708751	4.091289229e-06	0.235463011	0.05560341113	0.008147348963	0.01787053433	0.0111984266	1	0.003909457178	0.4539811971	0.1541031984	22	0.9999999998
11	594.4633704	531.6216424	605.200657	13684.62363	251.4501609	2616.946838	1915.68377	5030.5	18967.48913	139.1639898	2022.508689	135.0777639	429.5550227	194.2273809	684.2847713	5704.815201	0.04694905533	0.01914977516	0.1941827517	0.007314082199	0.01118833021	0.01495024191	1	0.04805238959	0.01492179664	0.6434892447	33	1
11	621.5921851	613.3247659	620.0231328	9962.334187	1136.066724	37.49959755	1446.609558	3958.5	16255.875	156.396112	1704.991794	189.3675125	85.3696366	139.036706	623.3118406	5977.888806	0.06489229732	0.1148553018	0.003718445014	0.008511633149	0.01697114813	0.009159790212	1	0.05104303597	0.2037978173	-0.01569352692	38	0.9999461306
11	625.6606655	638.4978837	-56.77136562	8295.912849	1889.765285	876.8931873	1595.616333	3577.5	1213.925532	62.51748713	1233.906005	296.1796864	155.5189697	160.3869837	514.3280955	527.7975589	-0.007090811299	0.2322328068	0.1094518652	0.007594955412	0.01890985243	0.01275714993	1	0.001693580025	0.4495680285	0.3407554206	23	0.9999999987
11	651.5400307	330.2807551	943.7210107	11557.98136	244.7235041	83.44714804	1699.902811	4234	17657.56989	205.6717538	1783.413113	132.6022695	89.27472614	181.9417714	617.6258172	6284.435258	0.08257362425	0.02291663982	0.007339681739	0.009414230131	0.01295127985	0.007997790273	1	0.06443438882	0.01491754263	-0.001727705834	30	0.9999999934
11	676.7570499	563.7665615	8056.05468	8061.888968	934.4215278	-604.4760661	1359.370171	3372	4065.515789	1595.710618	1663.365326	186.321952	292.7577628	216.6872738	664.688768	1123.199797	0.9865567327	0.113212519	-0.07314443517	0.03986444819	0.01616981225	0.03599197701	1	0.7803143485	0.1955755298	-0.06114869267	96	1
11	677.3747098	522.689927	-88.03502137	9545.55642	996.2019506	1003.645018	1642.083974	3768.5	8960.680851	54.23024341	1413.886329	195.3762971	167.7926373	177.2212327	553.5614149	2269.442185	-0.009354865815	0.1044384205	0.1075284665	0.006098277607	0.01505290465	0.009781968758	1	-0.001523414439	0.1867881848	0.3293047745	14	1
11	694.584891	411.5502208	9224.871688	9049.140993	1001.424579	-635.3870111	1451.696852	3789	2217.819149	1951.446486	1971.912962	237.3174688	509.3220961	267.2260211	787.1435731	1488.299585	1.016558325	0.1066507256	-0.06111099644	0.04273168491	0.02257593535	0.06760416801	1	0.8049239313	0.1825265034	-0.01196402953	96	1
11	726.4585527	284.3566142	-64.55220298	7692.384987	2530.677566	378.5400482	1428.814693	3624	21933.29032	59.90116834	1232.230919	391.0009886	97.67621742	193.3977157	535.7802857	7553.81868	-0.008376242658	0.3320556291	0.05120067049	0.008961978112	0.02578829018	0.01127382234	1	-0.002075691887	0.6523793994	0.1398105896	26	0.9999459197
11	762.492113	476.2990781	1.723237386	6066.882437	1870.495936	280.7269283	1162.150268	2709.5	8970.115789	53.61749169	904.2243408	287.8103921	85.22140543	156.4115932	389.7385387	3108.088435	0.000292244446	0.3174239944	0.04683257945	0.009282499585	0.03008321132	0.01192154247	1	0.004400995452	0.6221059267	0.1261474847	26	0.9225501746
11	764.5736876	202.4882502	-49.04681303	6845.060719	65.35575032	1343.991671	1261.80892	2479	1482.833333	62.49216369	680.1065877	91.49194897	162.1860391	567.3263351	237.9902774	793.0022455	-0.007158321816	0.01026722188	0.1955692124	0.009116822242	0.01361584315	0.01410038257	1	0.004947712077	-0.003182011047	0.6349237445	5	1
12	5.02687004	488.0543932	-45.58834551	9718.605776	3049.594265	489.6193217	1619.301359	4405	7465.184615	69.48933373	1365.982757	401.864424	108.295636	203.455179	586.9833111	3200.765152	-0.004862496678	0.3138509132	0.05211143941	0.007492428011	0.01956253225	0.008966136045	1	0.0005985007777	0.6149872793	0.1432571188	26	0.9998722625
12	6.623424099	214.4891232	-116.3394221	11125.21853	75.6014538	2301.030216	1801.700468	3971	1311.8875	51.39743603	1050.23152	126.7330819	288.7415071	191.9073331	377.7532575	622.0008343	-0.01092610488	0.006940706019	0.2072186884	0.004864253575	0.01178305551	0.01463996262	1	0.002663003482	-0.009534386195	0.6746762346	5	1
12	20.62338612	595.3256467	18.03817998	8366.095615	1276.979551	67.3627024	1298.085897	3409	5875.458333	48.28485226	1408.654384	236.352986	56.49575301	166.9681867	544.8005494	2170.201712	0.002243280484	0.1566049087	0.008980040072	0.005929938068	0.01752977165	0.007014998215	1	0.001894213057	0.2899526912	-0.01111612735	17	0.9887892498
12	24.27772746	667.5379805	31.02866376	8103.770024	743.7431316	16.63239988	983.1496981	3111	2874.580645	42.06868819	1320.582655	161.5599472	55.95096429	153.3869793	494.9245071	822.1429491	0.004093545991	0.09593160406	0.001970752458	0.005737278305	0.01452157266	0.007313174559	1	0.002304496951	0.1649359495	-0.03718028282	11	1
12	30.6494083	565.3070341	-69.02467792	9983.279971	3191.814184	463.486936	1512.778029	4557	19372.45161	73.59859643	1481.987897	465.4199047	126.4547482	175.7556345	628.4692586	5925.065062	-0.006893804649	0.3265160625	0.04909063919	0.008140890995	0.02092778594	0.0107348483	1	-0.001086534329	0.6409023299	0.1326040867	26	0.9997439607
12	36.45278571	599.6074126	671.9373412	9907.317872	2229.751515	7.909386801	1260.036133	4220.5	12104.69892	125.1192564	1515.132483	349.48851	79.66083611	171.777021	615.675673	3073.504482	0.06942883522	0.2307359503	0.0007224767282	0.00789263172	0.01747924377	0.008625581667	1	0.05563328524	0.44188035	-0.02129880468	45	1
12	46.38237476	585.8096568	-83.94659211	9468.456124	2104.323001	1032.224812	1513.812463	4043	2375.521277	63.20058954	1879.746389	425.9748977	234.2273301	239.7327057	781.628197	1230.630555	-0.009358958239	0.2233738302	0.1056945561	0.006615825709	0.01775505765	0.01394426285	1	-0.000444754699	0.4312064237	0.3267648249	23	1
12	49.47856541	483.6256591	-62.17334819	13623.26311	2009.78818	699.3249863	1670.061577	5367	4104.88172	62.40100347	2268.469567	347.0310238	151.0131481	207.9220984	865.7806515	1406.609645	-0.004499978988	0.1486963879	0.0511663924	0.004818083358	0.01361757758	0.008431711101	1	-0.0008399880242	0.275442216	0.1346493788	18	0.9998524264
[truncated: 2,943 more rows]
