# Supplementary material for: Phosphatase specificity principles uncovered by MRBLE:Dephos and global substrate identification
Source: Mol Syst Biol. 2023 Nov 2;19(12):e11782. doi: 10.15252/msb.202311782 (PMC10698503; doi:10.15252/msb.202311782)
Supplement: Supplementary file 4 — Source Data for Figure 1 [file MSB-19-e11782-s002.zip › Figure 1/1D/Complete MRBLE-Dephos data with scripts/ToRegeneratePlots/PP1_1/20200911_PP1_15.csv]

1	141.1560096	13.83272301	940.0900848	5882.144033	613.3089234	-30.72777326	995.1434082	2353	5185.229167	223.696465	1246.229649	162.2122999	92.51486026	127.4356065	473.9972693	3126.339815	0.1610218785	0.1010009263	-0.005071068065	0.01640340757	0.02160666909	0.01755236219	1	0.126164747	0.1702606994	-0.03282810104	58	1
1	147.8524609	686.4051618	-13.05358303	9259.483389	1990.959054	290.372967	1653.426259	3938.5	321.0638298	63.26981899	2110.439198	505.5288506	85.44744607	190.190526	873.8004935	231.3676406	-0.001559331839	0.2191629527	0.03263973397	0.007795076748	0.02291620534	0.01027495108	1	0.002739726819	0.413554433	0.06438337586	21	0.9971596317
1	164.3573594	400.467588	2422.939554	14280.07409	683.1528294	855.5713408	2360.879353	5407	2057.473118	555.497411	3329.051694	229.675241	256.4369209	280.053734	1209.22824	1264.273658	0.1700074625	0.04720780924	0.06055741731	0.01324880083	0.0163261106	0.01891799232	1	0.1373172822	0.06330139854	0.192741868	56	1
1	170.5757226	222.7895332	-57.02943348	8671.894928	1382.32119	1126.372343	2185.680428	3686	1213.204301	70.86133963	2438.346159	424.4186992	303.3023346	237.3387323	990.7323493	1099.555756	-0.00721342334	0.1562300764	0.1324659289	0.008839910939	0.0227830894	0.02388050364	1	0.00477704701	0.2894742412	0.4038210584	19	1
1	174.602561	160.3294831	5207.986336	10814.27016	235.5582457	-223.842931	1882.38764	4101.5	5860.197917	1295.102164	2545.38282	135.9340811	273.3656746	229.4784788	928.9265073	3726.765618	0.4838942655	0.0227251332	-0.01880770405	0.02579743498	0.01563965215	0.03050177734	1	0.3784830757	0.008957717587	-0.01035456994	81	0.9999999997
1	230.441621	9.736826089	1209.959268	7373.019754	2216.911286	-9.551206374	1174.586947	3356.5	5867.255319	209.0895487	1290.07032	399.3344841	98.46186876	171.2199688	559.6137123	2712.42268	0.1578429159	0.2985944283	-0.001395405167	0.01514132352	0.02371991072	0.01435732178	1	0.1272059011	0.5737323687	-0.01401196512	66	0.9999999993
1	251.8729113	580.510006	4100.11961	8929.437259	391.7445396	-11.2569678	2029.542765	3556.5	914.7391304	1887.31885	4103.808376	250.6192325	290.1693227	289.2375236	1547.56695	904.2072585	0.4715773092	0.04534396042	-0.001587287099	0.04431128755	0.02648350221	0.05158239086	1	0.3704434568	0.05591113239	0.04682625717	83	0.9998492996
1	356.3845647	90.33374126	3424.783458	11491.42717	2678.681182	-106.9563904	1459.094212	5055	6222.729167	906.8855911	2875.323838	593.0738547	201.5242363	209.9471443	1190.142069	3875.650371	0.2919508944	0.2240353289	-0.01085059928	0.02193653086	0.02360584554	0.02116086483	1	0.2310294443	0.4207502598	-0.01902605416	78	1
1	467.7776744	71.53599119	1416.24349	8683.247164	335.1513834	499.0593671	1891.811552	3318.5	1232.108696	385.3475814	2209.894021	154.5788535	178.083255	259.9025206	814.1990332	1123.097918	0.166735887	0.03903419596	0.05630429543	0.01519705539	0.01882924666	0.02262870059	1	0.1342804901	0.04644248882	0.1771132596	56	0.9999818831
1	607.3443808	369.5447365	20.37553484	9207.154679	45.55549941	199.6480121	1938.690819	3405	1099.010526	44.88485066	2979.307174	135.9806991	88.40485381	237.6538236	1054.88717	1085.744665	0.003069300545	0.005149015172	0.02356835455	0.006173388188	0.02242987959	0.01192591406	1	0.002162657761	-0.02367202775	0.02678428781	1	0.990367534
2	283.1609493	702.8370942	1322.792989	7312.939263	567.9856428	365.9237823	2057.423879	2917	701.0421053	508.7716595	3039.68656	284.0088044	175.1469723	393.6531315	1154.670114	767.7598931	0.1743329289	0.08161658621	0.05332999914	0.01706483873	0.02686392686	0.02352223203	1	0.1407525998	0.1332043403	0.1700875358	59	0.9999407388
2	364.371663	294.9691295	-7.345136578	4023.026275	331.7368941	383.4770381	2095.679089	1677	351.0212766	37.59442132	3322.912379	331.7784976	276.5622469	469.0468761	1276.478712	479.5855733	-0.002705771689	0.08818500205	0.08335656887	0.02253113717	0.05729147394	0.05334553799	0	NaN	NaN	NaN	NaN	NaN
2	482.7218814	458.5815778	1344.822812	8066.139183	276.22429	1346.84264	2432.458352	3162.5	693.2553191	647.1518919	3877.623703	196.6107786	630.5939135	482.678079	1443.692232	833.2560945	0.1646116207	0.03250695101	0.1668646253	0.01944547277	0.02847567117	0.04990406399	1	0.1408461117	0.03794803299	0.5561847976	57	0.9996578652
2	533.8751084	560.7331351	5201.894304	11212.52937	534.2609436	1159.172637	2133.258886	4372	4377.768421	1457.965811	3212.89995	199.3482815	422.2758974	274.9664103	1185.631957	3206.470464	0.4727201248	0.04923454383	0.1044711614	0.02411708385	0.01746895676	0.0366493568	1	0.3794183316	0.06847436141	0.4115302726	84	0.9999999951
2	620.6720221	120.6227763	15.57171854	5465.206999	315.8958409	94.28106317	1498.344274	2105	2308.583333	39.15847307	1278.780195	121.6980622	59.62124481	249.9167168	458.1690635	1853.183268	0.002825740978	0.05855442868	0.01652903171	0.008014168125	0.0205880516	0.01135121761	1	0.002323020724	0.08502584565	0.004415261927	7	0.9932922432
2	724.4254949	104.3306617	662.87126	4386.57527	254.4500421	164.7015688	1062.179266	1699.5	4907.308511	162.5007544	1008.235801	99.56802367	97.9917332	140.9084635	357.0489469	3245.03891	0.1577882789	0.06005820622	0.04005566557	0.0195777243	0.02576184654	0.02260341494	0	NaN	NaN	NaN	NaN	NaN
2	729.1108387	420.3790742	-8.009783579	7667.07243	730.3064742	415.3656861	1440.817485	2980	1561.882979	39.95526872	1586.234172	199.3494019	117.001658	162.3763454	605.3792265	988.3519122	-0.001153667907	0.0967485121	0.05689208276	0.005732752292	0.02002224267	0.01138256845	1	0.002864742432	0.1647545704	0.1435048226	13	0.9999997603
3	30.69255353	376.5633914	1780.425147	9781.254477	480.4747995	-0.643755316	1779.842431	3735.5	1213.574468	359.9903302	2026.159559	185.7938112	122.2389029	274.0318532	754.6762839	579.4345128	0.1803676229	0.04532492437	-5.308864502e-05	0.01349633994	0.01585467323	0.01332842424	1	0.1408801623	0.05678477161	-0.0131986923	55	0.9999999976
3	55.57325861	75.31121101	5623.524206	5778.653322	642.5623079	-542.1961146	999.8742006	2450.5	2046.617021	1220.977828	1259.430512	165.0025325	265.890639	142.2980797	501.2027701	1283.464985	0.9802530735	0.1124328983	-0.08780691457	0.0440131806	0.02493829608	0.05340600922	1	0.766238677	0.1876069515	-0.1329413341	96	1
3	107.3414765	313.5111312	3296.471169	10534.62318	624.6416181	699.3549754	2006.127631	4203.5	8658.712766	898.8916822	2880.739693	180.9153973	295.3439657	241.3000335	1043.951397	5837.587093	0.3027990498	0.06196364288	0.06220625524	0.01926530752	0.01866131225	0.02814723888	1	0.2424195815	0.09310541187	0.228695323	73	0.9999999668
3	126.7016146	92.64014804	1233.464114	7791.422285	756.604524	327.7521151	1216.582633	3074.5	2773.106383	285.1178582	1735.06396	207.6885996	139.7168588	194.7923975	656.5016875	1557.442061	0.1611009561	0.1001582965	0.03944543779	0.01715837653	0.01775870907	0.01797348865	1	0.1295748831	0.1704821304	0.120074846	59	1
3	164.2148697	30.37490955	5796.406287	5888.368274	662.5420146	-524.4279859	1111.75921	2496.5	2013.287234	1436.80781	1475.883307	172.564189	258.5814294	136.9647522	581.5583787	1501.404716	0.9838921139	0.1175013623	-0.08545367538	0.04566471247	0.0284779937	0.06043980403	1	0.7693704181	0.1980441069	-0.1238649292	96	1
3	194.4181698	120.2231457	679.4967977	11489.69114	256.4282182	1031.275825	1803.32541	4245	9597.688172	201.8297125	2312.731251	126.8113041	267.7259062	207.5999388	804.3189666	4875.508948	0.05892506558	0.0227035561	0.08964403127	0.01074754122	0.01430869444	0.01316159114	1	0.0514968057	0.01487762889	0.2668920197	32	1
3	200.157036	631.1781346	2853.903329	9078.085475	431.4383623	641.3139275	2074.567259	3591	2231.484211	976.2914437	3163.18773	196.7592994	279.2268961	257.8508411	1176.782469	2359.501394	0.3114398297	0.05145637062	0.06785661186	0.02123297554	0.01989671361	0.03588257506	1	0.2494873787	0.0718806783	0.2496746949	73	0.9999999999
3	245.0175707	83.12351573	3112.033613	11579.54503	121.2017666	2326.142008	2133.339133	4274	4297.084211	589.6949547	2001.247508	156.9511012	482.8213922	238.202556	712.7274473	1989.826763	0.2693426264	0.009624516735	0.1958348572	0.02007572268	0.01589473371	0.02919607396	1	0.2252570257	-0.007797221107	0.6783809494	71	1
3	271.4804414	384.4266431	1675.762469	9783.786657	1393.585679	201.5542265	2533.663803	4015.5	848.1770833	627.2697727	3542.178221	558.2371844	158.1884778	422.7110874	1440.057823	933.4271205	0.1745803832	0.1420474954	0.02185174478	0.0168936537	0.02773565218	0.02157417502	1	0.1395709901	0.2551744443	0.06412606082	61	1
3	310.8536088	461.1030574	2690.277509	9259.397606	1956.734251	70.09937751	2408.948422	4154	1295.030612	1092.715271	3588.802269	767.4684425	204.6602759	406.7416058	1524.765342	1536.122213	0.3067187008	0.2154903332	0.007419274983	0.02247042248	0.02916004761	0.03463183749	1	0.2439151241	0.404063262	0.04674382861	78	1
3	372.0908304	147.0894763	-183.0732443	10485.07376	460.6232033	2492.741597	2260.2067	3929	2024.15625	83.19557128	2860.437049	181.7650224	616.2125311	262.064498	1040.358865	1534.176922	-0.01710637666	0.04591627774	0.2325149193	0.009632972888	0.01760727464	0.03363884732	1	0.002703659448	0.06870830496	0.741418356	10	1
3	405.4595899	178.273239	-91.84984017	11502.24069	74.64411329	1468.105972	2243.387685	4091.5	3723.978495	59.91653741	2916.41611	147.6580053	357.8139443	262.694913	1024.916123	3442.211502	-0.008148116696	0.007659344003	0.1250218946	0.005512428358	0.01591112166	0.01892433912	1	0.00101834941	-0.01409094128	0.372850797	4	1
3	405.3849784	528.627169	2702.125244	16673.12361	5321.939548	92.40406779	2126.415738	7717	12558.82292	587.3202384	3230.995514	1106.504876	165.9212135	314.2598044	1504.604271	5932.261947	0.1636971023	0.3257654173	0.005879500749	0.0119548274	0.01662689338	0.01094980217	1	0.1328222791	0.6294905402	0.0132392464	66	0.9999999489
3	413.5548179	15.4246295	1301.613912	7710.692111	713.4435409	26.15397651	1351.804432	3044	3449.291667	230.4607617	1322.470499	184.5833612	97.62366918	222.4681662	516.5844116	1612.877128	0.1686659723	0.0909933147	0.003141711289	0.01262633857	0.01712515268	0.0139786368	1	0.1326482272	0.1501704587	-0.003252799363	58	0.9999999997
3	424.7242347	236.3124854	2281.849185	14777.29239	764.7830336	2213.76341	2211.644844	5574	5336.430108	566.0445307	3244.586839	241.212178	516.029659	222.9366054	1188.448162	3196.080437	0.1561031475	0.05371252285	0.147341434	0.01228666178	0.01678207111	0.02308823158	1	0.133012136	0.08040331375	0.4879555095	57	0.9999999999
3	427.7511643	335.4595294	2308.745346	13885.88503	687.8138246	2171.324779	2477.305128	5235.5	2780.602151	605.7122078	3451.964595	232.083222	547.3231432	314.0890301	1269.036399	1834.977977	0.1639554558	0.05038522954	0.1570993863	0.01334294378	0.01587004537	0.0283090056	1	0.1398871039	0.07401485506	0.52311856	57	0.9999999999
3	455.3787558	513.3884466	938.0466819	15086.76256	2568.545609	140.5000918	1860.705021	6241	11374.57292	272.0315521	3301.940731	527.1449426	115.2130837	244.4468996	1311.819727	6322.32033	0.06058850414	0.1659641904	0.01020730513	0.009220153355	0.01272567286	0.008736928371	1	0.04918146734	0.3038132281	-0.0005961335093	42	0.9999992359
3	460.727934	611.4935787	2181.00863	13736.15754	729.0887835	2041.556845	2130.582058	5196.5	6297.083333	489.7066272	3133.540794	219.1399126	450.1515087	245.1239179	1160.807057	3750.536424	0.1575069499	0.05464016218	0.1462894025	0.01108039239	0.01255774773	0.01951608969	1	0.1340552337	0.08224673124	0.4846889348	57	0.9999999997
3	466.0546047	572.9554505	14738.67227	14129.36977	318.7600888	-849.6832061	2264.020601	5502	16077.40217	2767.808732	2696.096584	135.4687824	505.682563	244.9276574	969.1554066	8852.941399	1.051592426	0.023288413	-0.05660655696	0.0318165015	0.0128519047	0.04137649525	1	0.8233849394	0.006810448829	-0.01288654662	94	0.9999999911
3	505.3386264	568.1281421	3579.597518	11997.43385	2025.388694	826.9017523	2117.399643	5091.5	14443.35789	898.280916	2797.872383	399.0175056	285.0059435	199.9375912	1090.867784	9901.260241	0.2936035794	0.1707632853	0.06996786652	0.01738483929	0.02016977894	0.02201787441	1	0.2375541923	0.3155382892	0.2570956938	77	1
3	515.9252452	334.8009988	-101.9562934	8164.928162	698.7369428	1941.219376	2054.930426	3222	849.9368421	83.00352151	3842.099256	367.3911096	866.6378691	324.2346729	1454.87008	1294.612049	-0.01235622727	0.08671078014	0.2392084152	0.01495544974	0.03612427579	0.05215146536	1	0.007630886756	0.1522508666	0.7669008143	15	1
3	528.5713939	182.2053973	3267.419413	11172.85523	3418.291696	-68.79546431	1700.918306	5127	3090.776596	919.3285758	2944.405911	923.5273933	153.9344021	257.1863785	1303.927051	2618.684333	0.2941913373	0.3111346664	-0.007276413762	0.02742794695	0.03707942691	0.01848692953	1	0.2345081962	0.598675465	-0.003203508474	80	1
3	537.2360191	113.6925078	2538.660956	8458.066964	1896.593794	-32.40112051	1588.206112	3687	3315	647.6232006	2064.098287	496.1773345	151.0767005	190.4168706	885.9899483	2640.535025	0.2992404267	0.2241855082	-0.004692001124	0.02483090794	0.02721771605	0.02224311947	1	0.237246302	0.4213042187	0.003768479978	78	1
3	538.4783804	523.6678619	831.2431494	13139.78083	3132.682507	499.0018573	1916.656764	5738	18649.11702	244.0925184	2942.370567	617.8721124	144.5232676	195.9483536	1177.717514	9677.08616	0.06271292347	0.2394506441	0.0387794508	0.0102054937	0.0203556579	0.009845765711	1	0.05423112089	0.4550441763	0.1005930778	46	1
3	573.4838712	404.2604797	-66.97526871	10958.00132	961.2636172	1394.945472	2339.572813	4346	2959.210526	68.17388959	3088.639412	344.4001519	377.2976688	311.0546668	1175.005872	2534.830406	-0.006566515828	0.09178295475	0.1264283928	0.00713511828	0.01800965597	0.02005523472	1	0.003764514755	0.1576679701	0.380975633	14	1
3	594.4812977	433.300282	-20.4303783	11607.22874	3811.248344	167.2919852	1803.427798	5352.5	2405.968421	76.6923628	2103.221217	690.9731684	95.23107063	256.856851	928.3791506	1527.371992	-0.001735513251	0.3299034168	0.01539872216	0.007429816815	0.02306497036	0.009187397748	1	0.003131930409	0.6388320183	0.008989564467	24	0.99999575
3	606.0922598	151.6216269	2525.108247	8462.112574	460.7822854	-38.38748491	1540.061219	3250	3530.978723	665.0529782	2116.148275	173.7440863	153.6630528	219.1896685	809.4556065	2542.574294	0.3006948071	0.05482709635	-0.003850918932	0.02351634733	0.01763952389	0.02185981428	1	0.2356534342	0.07566433846	0.001067127871	72	0.9999999999
3	629.2604537	225.4527073	-18.74186023	8469.745158	2767.858818	233.8982008	1520.516455	3960	2671.870968	65.27987957	1883.685073	610.201177	93.52293775	280.7455144	838.7879881	1938.552689	-0.002292950261	0.3231230795	0.02949690881	0.008428516124	0.03042190353	0.01088300094	1	0.00364467959	0.6256093684	0.0570551204	25	0.9998947802
3	633.5717988	496.1646175	1845.988868	12512.50856	3805.480766	576.7584401	1673.578999	5709	7277.947917	464.6467762	2627.418079	716.8056996	195.0103262	202.6770828	1115.16348	4429.230301	0.1502327272	0.3112056723	0.04955265135	0.01345489684	0.0206542725	0.01431454502	1	0.1252598602	0.601716926	0.1597293714	67	1
3	637.6855316	562.4146137	-145.3631586	10845.16145	242.9040054	1265.663541	1846.79342	3930	10575.49474	37.88344212	1983.43324	114.8792385	241.7694124	192.4713584	696.3027715	5103.364166	-0.01367586369	0.0210499653	0.1180883128	0.004224801084	0.01216648606	0.01126072835	1	-0.003643354818	0.01295390355	0.3482622599	4	1
3	657.8129144	321.1774353	3733.908107	12595.37973	219.538621	917.0134221	1849.925593	4722	10293.79787	611.2315442	1970.560878	147.4852844	246.5219333	194.8029153	677.9960893	4481.523367	0.295806648	0.01860897882	0.07333566162	0.01440916049	0.0131231404	0.01790272476	1	0.2370274139	0.005121214026	0.2638425248	70	0.9999999659
3	665.1714092	357.0896908	1734.73381	10123.56801	433.7558153	41.46930455	1681.178536	3827	435.2268041	441.6412258	2343.722548	182.6226592	133.0107231	505.0882003	856.6973179	373.6193056	0.1726144302	0.04396615961	0.004526961251	0.01381043709	0.0171268783	0.016561183	1	0.135088548	0.05423370338	0.00074795674	55	0.9999999995
3	686.3655454	396.4696683	792.6511969	11479.32148	4838.644637	52.38598991	1451.856392	5597	5607.784946	192.2742419	1891.200927	774.3645938	104.3013158	187.4030788	884.3215292	2465.668566	0.06902204387	0.4170162347	0.005113413412	0.01006298308	0.02474463003	0.009632062738	1	0.05960415098	0.8159813226	-0.007432196195	51	1
3	694.3504718	443.0990305	591.2357256	6835.847772	85.50989016	96.72249659	1698.111589	2533	4749.810526	195.0114592	1900.083541	117.1872418	86.83507625	160.595698	672.1439072	4471.582038	0.08739010811	0.0121184719	0.01349291055	0.01292075498	0.02054927595	0.01423346163	1	0.06802149685	-0.01013114796	0.01132470423	30	0.9999999995
3	704.280556	581.4436104	1293.224914	7749.070652	380.8855844	5.780792029	1453.682698	2922.5	466.0531915	369.5737919	2165.350364	155.2822515	105.9869311	175.2160555	785.3882333	598.017412	0.1695505405	0.0482166388	0.0008311201994	0.01288201113	0.02178109534	0.01727399044	1	0.132463304	0.06275693558	-0.01248578097	55	1
3	717.8540869	502.9138635	-64.05090652	8602.241618	880.6738159	469.145223	1458.513362	3403	5203.234694	48.93379885	1547.438504	170.4634209	110.5087194	169.4082394	574.8301498	2345.534823	-0.007251537813	0.1070074119	0.05379282012	0.006423386248	0.01749359787	0.009851186782	1	-0.002008908832	0.1855762372	0.1318499723	13	0.9999999169
4	66.57611004	312.8749194	1628.360394	10504.05416	1581.261109	75.17218852	1809.080487	4300	4215.680851	407.2850961	2319.991976	360.8181087	122.7705599	232.1078999	915.2398026	2543.242762	0.1587968451	0.1575088428	0.00654986635	0.01304529847	0.01952433933	0.01399145912	1	0.1262228176	0.2861105932	0.008565153815	61	1
4	69.50784799	223.2375746	-148.3976281	8583.978865	108.8806492	1869.194678	1906.522182	3192	1540.606383	55.27198445	1697.745642	117.5523196	419.7830453	202.8276763	602.0102643	827.026117	-0.01882377712	0.01373625335	0.2212558859	0.007146407645	0.01531726188	0.0253333515	1	-3.379323033e-05	0.002540568364	0.7012341731	5	1
4	90.84597259	81.6201503	1319.465513	8031.344494	487.1145944	-50.9268844	1082.593858	3112	5141.258065	234.6070964	1395.324261	130.873282	98.06350875	169.7828194	515.903981	2204.185494	0.1663438379	0.06131739657	-0.007371576215	0.01501469583	0.01675199286	0.01294948917	1	0.1295315845	0.08914805841	-0.04092344769	55	1
4	105.5734443	421.1285377	862.7000819	13607.66351	2274.410342	478.6656457	1775.003427	5587	10863.81053	209.5702862	2446.391501	366.5250156	142.2359666	228.5022368	931.3048257	5297.948741	0.06475624477	0.1651620696	0.03483519034	0.009163348153	0.01636421969	0.00926412201	1	0.05431511499	0.3032380535	0.08490736223	43	0.9999999988
4	111.4239568	103.6571467	411.427039	7883.219839	161.7590975	1476.548111	1436.017431	2938	10426.01053	108.4869249	1287.729417	114.7289536	287.4241744	151.8484567	446.8014008	3797.520923	0.05103433501	0.021285374	0.1879592182	0.0107864037	0.01585791846	0.0219406467	1	0.05267424851	0.01629381569	0.6027869112	33	0.9999999999
4	130.4807338	77.48699272	9.050690227	7350.075879	158.7494067	379.7660795	1172.99223	2720.5	2502.135417	44.438973	1343.695288	106.6412275	106.1786093	146.719579	478.4004474	1316.408412	0.001518052215	0.02185137584	0.05049731554	0.006176906468	0.01551759658	0.01124871801	1	0.003249231839	0.01159763057	0.1195212289	3	0.9989169067
4	135.4331776	133.2231855	1736.183518	10044.25362	136.4208362	44.07486307	1741.819693	3663	3144.784946	352.3664232	1740.641939	134.3221579	120.2819666	259.6987692	607.5901314	1563.525579	0.1748407621	0.01290443206	0.004573731149	0.01420769229	0.01654921756	0.01336455922	1	0.1363338233	-0.009169875441	0.0003226454538	52	0.9999989852
4	147.2093059	89.94968944	-30.29047419	6877.985574	1073.397448	733.5093685	1419.401816	2856	2217.536842	61.93397574	1811.984912	337.7648318	205.6627084	329.0868134	732.8320659	1873.30096	-0.005099163929	0.1585741606	0.1080122633	0.01073685049	0.03024189582	0.02319632858	1	0.004636731866	0.2931860283	0.3203784114	19	1
4	150.7250801	117.5341222	2691.750399	9617.965049	149.0731948	1898.021028	1751.732059	3698	4895.634409	554.9379896	2002.551023	133.8031396	431.9170784	213.7682687	729.1555441	2663.503976	0.2700557533	0.01638800164	0.1891899166	0.02256174882	0.01499111388	0.0350091751	1	0.2254296316	0.005715642925	0.6559516899	71	1
4	151.4928425	370.4981624	1092.696321	13207.00446	368.3406006	133.3355825	2015.435479	4994.5	14157.38542	273.0963597	2763.457989	153.3301494	113.9950806	226.3198331	935.6127443	7410.260101	0.08015541715	0.02769847165	0.009773882306	0.008953101362	0.01441765099	0.008956882288	1	0.06229250807	0.02152752592	-0.002528048432	30	1
4	162.6925441	598.1710229	-32.64192906	11875.65273	132.0739027	705.399642	2030.192618	4340.5	1315.684211	49.04993047	2431.286563	130.3791988	159.981403	190.751268	861.9389104	674.6926055	-0.00281389642	0.0111003526	0.06088371179	0.004514155824	0.01151738264	0.01003171104	1	0.0004389723258	-0.009880391116	0.1538517188	3	0.9999999888
4	171.7202184	229.9040222	2674.443166	8877.290461	68.22996487	722.594096	2467.140511	3397	2401.978723	760.8002582	2502.58806	154.2590899	297.4814379	333.7322689	918.8706413	2282.472933	0.3035368743	0.006940898857	0.07551486353	0.02305969062	0.02308774193	0.04670964849	1	0.2430957083	-0.01862155483	0.2726537296	70	1
4	176.3629576	100.5223292	710.803379	11392.0961	1830.497617	63.00134104	1279.337506	4663	9252.73913	141.1733229	1686.555346	300.5137611	86.75127187	191.6431284	652.0569955	3021.19249	0.06289682166	0.1588603208	0.005338756876	0.008206957048	0.02048806063	0.008230062733	1	0.05051680386	0.2890946967	-0.01705025711	42	0.9999999995
4	186.985325	514.5458626	4922.378402	16073.28592	2617.126575	-85.89226338	2062.929716	6706	11135.42529	915.9832997	2795.735531	472.7882862	209.9728635	231.3667326	1132.358839	4333.743198	0.3034281511	0.1671656614	-0.00671879267	0.01422562132	0.01770559403	0.01383376215	1	0.2394522562	0.3048221759	-0.00424661076	76	1
4	189.3670821	220.514494	2549.268793	15784.65416	5132.834834	824.7921869	1933.281013	7324	7399.483871	461.4501187	2764.730489	939.7446754	253.8666779	436.1178799	1264.553237	3671.375949	0.1568283747	0.322412895	0.0514645117	0.01276645595	0.02406594955	0.01906735922	1	0.1307917814	0.6246558812	0.1681670171	67	1
4	201.1766412	517.7320712	4589.73608	15426.84229	2583.102307	-85.61908716	1930.680882	6459	12523.56667	1037.657473	3388.597827	574.5933045	184.7774389	227.8650094	1367.786996	6215.654651	0.2988681056	0.169355243	-0.005146608179	0.01462023547	0.01619423809	0.0137333735	1	0.2360106913	0.3093730742	0.0002079111892	76	0.9999999998
4	211.2239256	270.5120777	5322.015564	17988.11386	4459.853134	-147.8542033	1614.377161	7936	6415.021505	1387.238934	4307.788027	1157.097635	262.8712479	248.3838158	1883.374577	3451.546714	0.2981035209	0.2462274012	-0.008306071018	0.01843462961	0.02018998159	0.01758054704	1	0.2364415657	0.4661389394	-0.008130762529	78	1
4	234.6270891	96.30037366	616.6630845	11627.4659	601.7117782	2327.314796	1961.123599	4450	7761.193548	142.7735026	1671.54358	141.9194001	353.152591	219.7219661	602.7340135	2850.787245	0.05325570355	0.05350562868	0.2021093494	0.008835122062	0.01355474225	0.01681903089	1	0.05602817441	0.08266829307	0.6530164486	37	1
4	235.5416041	155.5787619	-197.8833869	13919.78881	816.606922	1648.335388	1989.756168	5345	9686.104167	55.26190705	2118.937738	174.9146486	277.5119976	190.9508708	747.8612366	3440.650576	-0.01383640695	0.06145179014	0.1161164468	0.00495453792	0.01311570739	0.01192811805	1	-0.003250095444	0.09533131402	0.3428643304	9	1
4	238.6145725	121.3669101	3237.230612	10627.11946	2396.767681	-67.82846274	1771.869144	4663	2329.239583	758.1978127	2555.585705	601.9506998	176.1314592	249.7440289	1074.643396	1480.502139	0.2969733098	0.2265589543	-0.005348936382	0.02151056947	0.02573916163	0.01999121224	1	0.2354478927	0.4261265195	0.001086490518	78	1
4	245.8026938	81.77714592	3342.811308	11919.88905	2581.033843	-105.4064011	1367.1418	5173	4991.294737	599.1264289	2203.615032	481.708352	174.71492	205.1978603	912.7985418	2256.47399	0.2767890836	0.2172687266	-0.009747467388	0.01601362491	0.01783624549	0.01643237605	1	0.2190425265	0.407031289	-0.01887271906	78	1
4	248.9633539	395.0183775	936.5132281	17306.44876	1036.459115	1725.996608	2153.143468	6594	11992.03333	212.7068478	2904.419777	249.3367727	336.6325827	223.8335028	1099.040336	4814.158548	0.05662524637	0.06243598172	0.09982041211	0.006699377291	0.01279359486	0.01179673042	1	0.05110911334	0.09642478988	0.3027203943	36	1
4	250.5190145	537.3043698	-161.0325104	15443.29552	1538.621305	1906.567029	2441.269748	6005	4130.652632	64.15884851	2528.572001	307.5578232	320.5962661	248.5131628	961.9621266	2217.701665	-0.0111162923	0.1021607865	0.1243257615	0.004678532658	0.01186302849	0.01017741742	1	0.0001890846239	0.1787713568	0.3730954859	14	1
4	262.6828119	352.2769407	-77.95421661	16311.51369	366.9959142	190.9127442	1849.152033	5876	5135.462366	50.46623251	3150.347801	185.0406284	81.03029248	204.2907902	1132.571137	2365.860389	-0.004773650883	0.02401583347	0.01292913884	0.003835628632	0.01300577118	0.00478542581	1	-0.004514247598	0.01439522383	-0.01086093654	1	0.9997738282
4	273.5963965	109.4530283	-127.3332082	13990.53159	347.0551701	364.961464	1771.190321	5072.5	19542.28723	54.4919255	2358.669741	138.2050203	97.78557511	400.8273294	791.9996964	6504.511375	-0.00924820733	0.02407290263	0.02624989841	0.005726539489	0.01180460569	0.005975406523	1	-0.007036479958	0.0151056655	0.03389472957	2	0.999673337
4	273.3263029	577.4739769	1075.820057	17588.94497	1163.45167	696.6563644	1792.895398	6660	9165.340426	255.8546685	3383.389629	277.8151975	197.5380739	197.218497	1261.553853	4658.959773	0.0611761277	0.06559562686	0.03978618685	0.006840050304	0.01168832617	0.008684685506	1	0.0502171697	0.1002423207	0.09763298474	35	1
4	274.4696144	305.2981648	8209.000233	17116.51021	2065.431923	-220.6936123	2148.135536	7034	27233.66316	1637.387996	3233.417046	392.9654248	331.603558	738.8928887	1292.614159	11682.97989	0.482464795	0.1216667459	-0.01257920471	0.01936289735	0.01613299303	0.02203291745	1	0.3794638186	0.2111802536	0.01417642522	85	0.9999999998
4	297.5524756	744.5288103	2859.630755	10115.69878	77.45459415	2021.389178	2229.201105	3870	2500.625	532.9286597	1922.443047	124.6008293	444.9456221	260.0599365	700.4746427	1682.884024	0.2805222029	0.007845573308	0.1981852374	0.0156341767	0.01322511725	0.02724870679	1	0.2342224691	-0.01135812214	0.6888990371	71	1
4	307.1288479	329.6046884	-132.6841153	18607.31701	466.0402038	582.2331688	2164.685535	7035	15243.01053	58.43585657	3043.846908	192.3911103	120.6093765	216.8013144	1120.702279	4487.145485	-0.007407581661	0.02596871284	0.03140482766	0.003872964546	0.009667313366	0.004950434732	0	NaN	NaN	NaN	NaN	NaN
4	307.5506926	125.2762299	-85.07519448	14339.42212	1446.143666	791.6504525	1782.039914	5564	5097.771739	66.67487073	2230.604824	231.5444958	142.3753532	264.1427496	807.5504575	1996.15024	-0.006452913988	0.1030828733	0.05592718728	0.004846680886	0.01444128725	0.006934944346	1	-0.001282814747	0.1776567485	0.1392235061	13	0.9999999872
4	313.3170579	219.386713	4322.522347	14572.47911	948.6881887	1007.112731	2204.568942	5685.5	16350.02105	1058.299793	3246.039793	221.0594173	375.2294686	203.8689212	1188.460045	9025.704732	0.2955627397	0.06497181168	0.06909973701	0.0194300812	0.01850418487	0.02475513367	1	0.2372826248	0.09956695616	0.2508570881	73	0.9999988928
4	322.4651902	129.0882597	3661.914689	12078.96835	685.1552565	877.5869278	2264.418643	4702	9758.340659	771.2514488	2402.287952	161.1722388	272.6573376	205.1775514	877.4525683	5501.725784	0.3006265876	0.05662022983	0.06947921498	0.01806803192	0.014468868	0.02146417326	1	0.2411669217	0.08252264127	0.2530042371	73	0.9999999985
4	334.5274451	74.28343966	3369.352322	12137.75353	639.8439039	757.9600535	1657.952704	4666	9745.659574	693.824374	2390.662334	160.8612518	274.5618155	203.8163795	862.544348	4819.008316	0.2781474652	0.05498102426	0.06288891842	0.01845467328	0.01489645602	0.02200887403	1	0.2229126939	0.07895475374	0.225269025	73	0.9999980721
4	340.4245368	102.5958445	-49.81017275	12819.73323	1295.64086	371.7764445	1607.865144	4925	4178.304348	58.64956249	2120.889812	252.2708345	95.81425435	298.3978199	791.2500212	1437.594968	-0.003800981504	0.1018218687	0.02962223856	0.005252019848	0.01455605538	0.006670788464	1	-0.001198542257	0.1739279952	0.04941629341	12	0.9996288616
4	351.1383222	351.7185402	6736.640326	13441.5819	178.2295214	-92.11225924	2484.523154	5108	6227.489362	1801.134339	3659.833928	149.3659714	350.8453096	257.255291	1334.49436	4936.225099	0.4950083956	0.01269833914	-0.00809879295	0.01878991223	0.01310654768	0.03570749269	1	0.3878915753	-0.0110728863	0.0285723422	81	1
4	352.1169278	468.6130098	-88.01226245	14769.74448	206.6781297	919.8537443	2279.694171	5378	3643.829787	54.96500312	3287.635089	153.684571	239.5912493	249.1437208	1177.08817	2267.630077	-0.00603079005	0.01497260653	0.06402274022	0.00405199406	0.01179720713	0.007929401069	1	-0.001797064648	-0.001830605254	0.1640483083	3	0.9999997534
4	361.8488422	31.793191	1436.467103	8560.594843	497.9489366	3.406669184	1302.008622	3254	3821.989247	316.9166178	1746.229887	146.38067	110.0058206	198.497636	626.2700119	2066.680322	0.1715255155	0.05855857618	0.0004079383699	0.01318131462	0.01699462025	0.0146192253	1	0.1341602161	0.08384136043	-0.01313529321	55	1
4	364.510461	147.6171158	-95.2504505	16030.23753	1658.202037	958.7570196	1870.179088	6275	2864.290323	65.76325458	2486.776838	333.8043269	155.9549697	322.5044609	979.8599947	1022.258514	-0.006091345531	0.1055880483	0.06203571816	0.004312263255	0.01350772855	0.007499869386	1	-0.0004948815039	0.183035351	0.160374961	13	1
4	369.6763414	62.67689329	6594.806228	9780.513746	248.4127078	-357.7371993	1651.560046	3767	9856.956044	1374.882998	1938.845317	131.8215281	310.0484411	217.9912101	726.1582565	4426.612936	0.6895125403	0.02570445481	-0.03500696042	0.03714171988	0.01434945157	0.03629397681	1	0.5394814617	0.01373516173	-0.01979190819	90	1
4	369.5200047	446.6197087	-148.3987126	18612.97471	2055.128302	1107.189763	2023.105093	7336	7349.623656	67.29091139	2828.088183	403.0944612	179.4486559	225.5689184	1142.119419	2135.3274	-0.007492969514	0.1095525279	0.06054576452	0.004004034161	0.01164027599	0.006166148862	0	NaN	NaN	NaN	NaN	NaN
4	371.2793555	19.49804117	1352.339195	8703.471712	2674.918265	351.0671491	1108.490309	3977	6211.712766	264.5439059	1437.124812	436.1767429	121.495534	203.0574699	621.1211011	2574.334112	0.1584866152	0.3033498847	0.03987256719	0.01514624617	0.02899184705	0.01365048062	1	0.1309087085	0.5852365647	0.1280544045	67	1
4	376.5031885	178.3371478	-210.3478632	14958.33998	343.4819359	1850.458376	2189.020946	5488	16080.28723	52.61481382	2457.411136	138.5138958	309.4670025	220.5963633	852.7704957	5781.303975	-0.01443882758	0.02269515853	0.1224576048	0.004545702949	0.01175782127	0.011805162	1	-0.003887923311	0.0165046339	0.363157228	4	1
4	387.2581571	345.0483056	-79.66506473	15608.44386	2501.028202	320.5706211	2335.025268	6493	3701.947368	82.59167172	2707.707682	514.4739334	89.51963579	244.7278966	1113.376125	1811.506005	-0.004876793833	0.1696477483	0.02161567296	0.006264664435	0.01738323245	0.005973804255	1	-0.001528916428	0.312019278	0.0240419555	16	0.8806013212
4	387.4741603	591.281143	-26.66326303	16625.40172	3763.082637	258.382187	1886.830412	7021.5	4115.031915	82.30417694	2707.694753	711.4650076	92.0873393	246.9689598	1178.040606	2593.386628	-0.001536858189	0.2380068245	0.01575492056	0.005439057875	0.01520776419	0.006572952246	1	0.001794306267	0.4512796171	0.007047222738	20	0.8434143789
4	389.6985502	187.4515499	773.9069824	15212.23723	1663.38203	1475.326976	1978.764465	6067	19638.6087	208.419059	2728.846642	294.9418418	297.8402864	259.2076302	1024.079909	8639.03002	0.05134500564	0.1121956744	0.0983303529	0.00793339477	0.01468710695	0.01297291338	1	0.0476557254	0.1979381412	0.2981564703	40	1
4	390.4649413	73.31099125	691.4377566	12006.07411	2673.266094	1013.712673	1403.005352	5113	5643.87234	152.5726017	1895.216619	412.6513579	203.4411476	201.1403509	767.4272299	2280.620337	0.05791241103	0.2247232316	0.0840115451	0.009518466701	0.01845984431	0.01321009985	1	0.05361689272	0.4269711747	0.2543749215	47	1
4	395.2656092	53.51394444	878.5201592	10597.12948	259.321845	53.58935866	1309.461674	3893.5	8804.231579	194.6670239	1717.532534	119.3679776	95.32985288	191.8078769	603.8384696	3776.061971	0.08469896181	0.02484088851	0.005332265635	0.01058717249	0.01257235274	0.009273530542	1	0.06549331253	0.01548809118	-0.01686613589	30	1
4	395.7094469	439.3022282	5012.18187	16653.79087	1065.660679	1330.739213	2171.782086	6547.5	16399.43011	1201.468247	3747.739855	241.7584739	366.2456206	233.5029078	1396.147242	9011.856022	0.3004495344	0.06635173333	0.07613860334	0.01526824993	0.01369782077	0.02136060426	1	0.2416912599	0.1026762734	0.2761795783	73	0.9999635604
4	403.5733524	84.5549679	1085.745756	6436.540748	1918.094529	85.60000776	1733.930282	2911.5	1884.4	449.5863523	2692.534902	823.7627499	125.8568667	280.7684925	1200.291127	1576.802592	0.1677166712	0.3008920112	0.01673171105	0.03001583628	0.05872186844	0.0308867248	1	0.1364003145	0.5791838151	0.05054899901	66	0.9999999933
4	404.4812225	191.500228	651.8117984	14456.88162	949.8596685	3153.728253	2079.559932	5621.5	16348.73913	194.9042443	2561.948966	167.0777583	569.1437171	198.1132953	920.8549319	7896.035402	0.04574054267	0.06541916486	0.2106012516	0.009189183382	0.01199275243	0.02113941507	1	0.05093940736	0.1073768364	0.6809173919	37	1
4	414.7201649	95.49606063	5570.21719	12332.7906	692.503551	1139.617098	1756.271857	4836	8368.610526	1178.213927	2580.09873	176.9736714	358.8733502	226.0069368	924.6199859	4072.910163	0.4509759928	0.05697480719	0.08675093218	0.02074076398	0.01785726859	0.03402513205	1	0.3610585677	0.08356307358	0.3460560991	84	0.9999986298
4	416.3224359	181.4954902	2403.186064	15349.9364	2459.766142	913.4852686	2251.503488	6398	13690.48913	445.5958354	2331.905502	406.5996472	236.1599914	273.2508281	939.255259	4916.584174	0.1574968873	0.1659337885	0.05993871096	0.01198926049	0.01619067566	0.01343454927	1	0.1293687152	0.3056387521	0.1919592366	62	1
4	423.4597051	136.629937	1112.506733	13969.00429	414.1334708	100.304752	1681.847323	5144	21674.69892	209.2495341	2184.767066	143.3996556	106.0422178	191.6522124	733.1747924	7464.152963	0.07841047595	0.02932419153	0.0075081794	0.007816026571	0.01338082664	0.007969067383	1	0.06077207647	0.02475198489	-0.01064521238	30	1
4	428.4274141	257.7053761	-182.9621901	15259.70691	3543.631835	1814.782188	1834.803288	6585	4781.387097	90.71621859	2751.848372	738.7807696	335.5691956	245.6224656	1191.87267	1906.468731	-0.01316540817	0.2409035966	0.117558196	0.0064684233	0.01828882149	0.01166957815	1	0.0003585426761	0.4616659084	0.3542363939	23	1
4	430.4611396	459.732999	-229.3998309	16969.47543	343.7426076	2101.937115	2270.778306	6152.5	14609.32258	54.72647823	3274.150307	187.8622545	383.7167356	221.3085354	1201.634507	6072.648395	-0.01457012155	0.02057328448	0.1243751443	0.004746031521	0.01129094778	0.01023267973	1	-0.003881794716	0.01225775298	0.3696404293	4	1
4	443.6961744	423.5423705	1136.724695	15995.48169	6615.507876	229.6289609	1822.833171	7693	1403.042105	267.3681657	3392.228674	1464.104979	127.3986595	265.821488	1657.398065	893.911235	0.07309869821	0.4116889779	0.01387946342	0.008967045155	0.02340030351	0.009794014189	1	0.06339322693	0.8054785017	0.02340722324	51	1
4	451.6651357	694.9995957	873.5604006	14006.2316	799.1807315	479.0227603	1611.147036	5389	9992.478261	201.4166184	2542.108946	169.2774376	130.2869635	187.9534105	906.27972	4234.968688	0.06198954455	0.0581851151	0.03482327875	0.006882206864	0.0112979644	0.008880119429	1	0.05036126736	0.08489813654	0.08050883879	35	0.9999999991
4	456.4751329	498.5966387	1092.063666	15731.88155	1028.753419	141.8342804	1765.297119	6010	13075.49474	266.8783902	3049.801757	238.0333736	116.87519	191.5545669	1140.154162	6988.996762	0.06893955323	0.06858937217	0.009582229536	0.007876398378	0.01161693443	0.007990493856	1	0.05410890011	0.1050129167	-0.004272636143	34	0.9999999602
4	466.6696514	148.4768287	-130.6618385	11990.87425	1285.442968	1435.703951	2049.533629	4739.5	7634.712766	63.55900608	1693.252239	215.5872357	229.3176055	198.0317696	634.7219903	3158.455171	-0.01115332919	0.1062920999	0.1216049299	0.005701497474	0.01620696161	0.01137836713	1	2.279403159e-05	0.187085098	0.3638854256	14	1
4	468.4753898	559.732399	997.9361727	16480.3489	952.3630261	612.393418	1843.255576	6190.5	13250.07527	225.9475875	2992.530111	257.3121911	172.8665465	193.5701773	1122.525085	5559.479525	0.06130492204	0.0610441458	0.03919232974	0.006354401612	0.0116230383	0.008634449608	1	0.05019856216	0.0909261559	0.09546295036	35	1
4	475.3414105	111.0413087	-51.18599371	10181.15879	1040.971167	295.8831717	1570.481855	3975	3492.851064	55.17369844	1978.188203	257.8056836	96.29220122	284.2277994	757.4581316	1708.463945	-0.005230398643	0.1078462968	0.02989224933	0.005972985371	0.01940199344	0.007814598778	1	-0.002205817085	0.1862402001	0.05023374778	12	0.9999568781
4	479.5911062	574.538618	658.7883769	13567.57444	826.7088338	2944.648951	2143.060561	5197	11233.06383	182.0831096	2606.284306	193.8014466	545.4184052	214.1927352	940.9869747	5426.837822	0.04865813138	0.06102730819	0.2153736095	0.007953480554	0.01372090535	0.02070989274	1	0.05352821704	0.09861241854	0.6978112337	37	1
4	486.2845887	179.4639624	2737.773226	16264.68819	927.5984282	93.68968903	1728.991754	6080	8024.849462	478.2338203	2654.182114	246.6989638	142.3723058	199.4526912	1004.331468	3087.176031	0.1693329218	0.05951858205	0.006383691539	0.01197144753	0.01267114807	0.009823023707	1	0.1328980615	0.08606779037	0.006933400606	55	0.9999999999
4	493.0454094	502.8746922	4040.101112	13665.18009	766.9131198	-14.87985361	1847.984859	5248	8042.452632	1196.481198	3662.971598	252.9347967	213.1012801	189.7547211	1367.867266	5247.355536	0.3005051797	0.05716134118	-0.001362108422	0.02003583238	0.016040448	0.02017993511	1	0.2357304591	0.0805377918	0.009655247113	72	0.9999999999
4	497.8871238	157.2957114	3611.571303	11915.94686	1937.140482	870.3247202	2089.542356	5019	8532.915789	684.4127933	2046.932816	314.0786179	244.2500008	353.6083714	804.3925903	3702.800997	0.2961246879	0.162178962	0.07384401672	0.0183002444	0.01956658715	0.0211129196	1	0.2396932178	0.2981788186	0.2706756905	77	1
4	504.3948093	325.6004852	2419.343482	14698.79888	919.0359385	906.7131448	2189.43003	5753	10670.90426	594.314368	3328.988762	244.9186363	263.0142952	196.4698206	1236.51706	5394.169164	0.1622184332	0.06434269477	0.05882451607	0.01157237811	0.01499957569	0.01939180309	1	0.1313268068	0.09822193468	0.18564151	56	0.9999978215
4	507.172119	144.7888208	-178.5686795	13093.49365	4321.497741	1417.005486	1671.624826	6074	13519.17204	82.49119	1817.496391	539.4729776	217.293571	187.6283171	784.9452264	3254.758261	-0.01327835345	0.3290519611	0.1096987663	0.006939409828	0.02005101981	0.01033838098	1	0.00113510542	0.6412404228	0.3302933316	27	1
4	510.388614	33.20865769	506.3964748	7871.706075	2388.963274	197.0294305	1017.775388	3581	1950.301075	133.8665648	1612.441943	455.5166386	98.98076485	173.6114522	694.6823346	1189.64779	0.06713472215	0.3020110578	0.02619984658	0.01167479295	0.02920096493	0.01087758044	1	0.05780424587	0.5821728655	0.06055901501	49	0.9999999953
4	516.2609937	192.4240108	2232.545329	12577.35413	664.7317931	64.95044009	1780.43884	4792	3909.12766	504.6933578	2618.672542	189.9372905	142.1593877	225.532759	954.2614572	2422.657269	0.1752525865	0.05486117496	0.006529437122	0.0127019306	0.01459012627	0.01232215348	1	0.1375008469	0.07655086508	0.008598622273	55	1
4	519.6286941	308.2248058	2378.91611	13367.83214	1264.261423	131.4011018	2116.96505	5367.5	3808.968085	559.8766404	3159.002347	300.0351104	138.0546659	300.1795647	1173.568145	2379.419254	0.1709830511	0.1002376433	0.01112178622	0.01173286157	0.0168213893	0.01105285263	1	0.1352313711	0.1693800906	0.02500132191	58	1
4	522.3774832	142.4924674	1772.705641	11359.58189	2727.754092	597.3247966	1663.540546	4990	7057.122222	416.1252588	2370.319621	522.8182821	199.5001555	218.2527344	976.1381966	4258.37658	0.1559624407	0.2337062539	0.05140241816	0.01441420438	0.0229594746	0.01658992372	1	0.1286357263	0.4435992413	0.1646605806	65	1
4	528.4601004	285.3105478	-110.9547405	15197.76149	828.2593372	831.4367118	1718.077575	5614	7654.340426	53.3571074	2716.398051	209.8109958	179.7895626	203.5374031	977.1332063	3278.011548	-0.007480733393	0.05774169941	0.05644996246	0.003845702813	0.01355593947	0.006537660718	1	-0.002804535846	0.08513803238	0.1392047847	8	0.9999999904
4	539.9188631	302.1408169	6688.959424	13909.15512	2266.980432	-109.1060835	1962.471375	5869	15413.67708	1111.946382	2291.745056	390.0016697	240.1546195	231.4369193	920.2698444	7194.327933	0.4842661728	0.1640719118	-0.008136164826	0.01957153105	0.0148168371	0.02032744843	1	0.3819220482	0.2979207035	0.03132364729	87	1
4	544.3509297	503.6709629	-165.66528	13558.53506	716.7453747	1644.624552	2092.80296	5178	6211.892473	55.20708971	2865.285865	175.693675	337.6637931	191.7218412	1012.671315	2847.243783	-0.01195809706	0.05350976257	0.1206099978	0.004829432534	0.0130462181	0.01296908812	1	-0.001560793136	0.0793116075	0.3584434174	9	1
4	557.3594399	744.2267634	1075.97085	6903.748246	941.7203353	385.6197606	1939.547328	2894.5	2939.755319	325.4031959	1939.037817	305.8787325	139.3743947	288.4596503	764.3144785	2835.963145	0.1581287858	0.1417354504	0.05676515526	0.01727235103	0.02392926816	0.02270008808	1	0.1292268773	0.2561080097	0.1803543483	62	0.9999999999
4	567.1203069	151.8114281	947.4731848	10897.23139	306.3206181	89.05676054	1531.794253	4109	15011.90526	198.6067807	1588.837465	138.2558734	89.14773901	195.3514134	569.1114247	5320.006707	0.08516455909	0.02845301962	0.008233203463	0.01020190576	0.0135860585	0.00873046385	1	0.06613939274	0.02298587143	-0.00667079908	30	1
4	576.6531098	313.6572238	890.2645865	13440.63112	228.4194256	570.5423018	1955.678688	4919.5	14173.52128	217.0752829	2503.171188	151.5225323	144.4447363	183.8489479	854.0343846	6457.839423	0.06431621363	0.01819923969	0.04317093074	0.008794286137	0.01324758057	0.01015478418	1	0.05216480475	0.003641489372	0.1083078728	31	1
4	583.712909	83.86399657	1116.796	8011.977186	3065.483475	15.2133183	1246.994528	3864	18411.08511	271.8653344	1525.666559	561.3463761	112.5116979	205.2321944	690.9282189	10124.14983	0.1464170479	0.3842550432	0.002221993429	0.01805668187	0.02793480838	0.01525242835	1	0.1198853987	0.748762608	-0.001155468545	68	1
4	583.483109	154.3370701	2891.326284	9722.054971	626.5188064	694.4935849	1745.530358	3781	10683.65957	602.0224753	1880.562805	149.7024039	203.2136835	197.2733531	697.5215765	5623.972274	0.2917640238	0.06439249955	0.06924630255	0.01866903296	0.01613573066	0.02035939441	1	0.2342880332	0.0984019622	0.2504885657	73	0.9999996279
4	583.9398376	471.7715833	-16.16018377	11487.64997	1741.070569	361.873154	1919.546389	4718	1349.212766	81.10035893	2045.702103	416.8978999	99.45277086	930.8722867	818.8970896	873.5469025	-0.001540637358	0.1552047564	0.03376230636	0.00761667076	0.02253561234	0.009591425936	1	0.001780516439	0.2830601952	0.06600922073	17	0.9996296472
4	585.662969	252.4495912	-25.60624128	11751.75794	1126.761214	213.5904724	1771.866661	4529	4687.191489	57.83547312	2063.067507	208.8722187	81.34986746	276.0249444	756.2344537	2415.430237	-0.002420688274	0.09863051443	0.01935405497	0.005210123249	0.01542609136	0.006994328647	1	-0.0009381382977	0.1669623775	0.01434297253	11	0.9970831697
4	586.4970856	294.8541563	1878.101774	12074.51564	638.6549978	1816.725892	2010.348183	4656	4605.989362	427.0198841	2629.347919	189.6670905	389.2783245	194.8770374	964.8454089	2991.943737	0.1560169784	0.05085750023	0.1477852267	0.01457331519	0.01443479777	0.0229365533	1	0.132930427	0.07459561891	0.4893608805	57	1
4	601.6355447	278.5980926	3078.081873	10825.40458	147.2772615	2474.507922	2435.751188	4129.5	6411.347368	656.9718347	2161.080851	119.2293182	498.0665973	310.2596556	782.9307388	4084.074303	0.2817146925	0.01308579797	0.2213358279	0.01932290447	0.01272640065	0.0331757303	1	0.2369979803	0.000343761099	0.7688719981	71	1
4	608.5776747	88.80555704	1341.958192	8182.164319	456.4437224	13.33445193	1167.12317	3126	4479.391304	215.0599971	1374.958798	142.0919071	92.85897902	166.1670466	509.8496158	1689.052644	0.1660962042	0.05708420672	0.001861400888	0.01140289785	0.01636775954	0.01213509519	1	0.1299634396	0.08091122526	-0.009411487923	55	1
4	612.0122195	553.31395	3005.541292	10535.67289	1098.523226	763.4356415	1917.105021	4228	10309.53763	731.4645081	2334.768702	233.7437093	261.7556206	194.8378069	887.9218066	7058.728512	0.2893909608	0.1074737675	0.07171194293	0.02035348078	0.01967559154	0.02254027168	1	0.2333157223	0.1864482633	0.2599310379	75	0.9999999998
4	618.7682332	100.2646327	19.1103995	7514.404336	129.2668026	380.2071034	1204.825556	2757	2494.044944	36.52160042	1170.884686	99.94759923	92.93409929	155.1486592	407.3910182	1158.040654	0.002747956043	0.01799278241	0.05268754318	0.005010481487	0.01433548935	0.01087584414	1	0.004320789052	0.003813924593	0.1271856482	3	0.9999512445
4	621.7336508	277.2198198	-116.3134182	11649.1022	619.4778402	1365.983428	1927.105673	4402	5693.478723	53.20100027	2021.363103	158.711457	242.2342385	234.1271453	712.4992266	2897.821227	-0.01041646987	0.05412010778	0.1197118087	0.004940473746	0.0159892667	0.0121031899	1	-0.0004026269655	0.08051371497	0.3557251108	9	1
4	622.4409451	578.4515734	7425.914233	10782.41116	1055.250892	-289.4173224	1650.930826	4381.5	5230.885417	1888.093316	2751.032085	275.1070432	303.5218767	225.2732405	1058.674902	4477.93777	0.6828409016	0.1017905988	-0.02532468607	0.02799188773	0.02038743981	0.03657134991	1	0.5362101544	0.1694739441	0.01462899321	92	0.999999854
4	623.4978598	226.6179427	2936.857049	10239.79719	162.5869148	2267.71426	2096.60693	3949	8574.73913	469.9878589	1588.449854	132.9829672	401.3006118	240.6265489	582.6478753	3863.22485	0.2828569524	0.01633701895	0.2198937285	0.01877264058	0.01346110176	0.0234793815	1	0.2378438046	0.006913518078	0.7642880685	71	1
4	626.2494382	640.5627368	6770.016377	9588.097535	274.8485414	-304.9186524	1710.887471	3776	16006.21505	1374.067746	1998.503561	129.1291308	245.2179901	196.805049	741.3542883	7513.843509	0.7044094776	0.03150508341	-0.03014348427	0.02976513996	0.01405676632	0.02941486714	1	0.5516940573	0.02574350747	0.0004569807402	90	0.9999998708
4	627.820896	87.99860357	483.5377534	8290.312728	801.4617428	249.5714331	996.9867451	3189.5	10175.72527	105.4432496	1177.479792	134.830924	76.89238466	151.664253	432.26944	3230.537307	0.06049351136	0.09739636321	0.02994098076	0.009138500382	0.01577379842	0.009466867977	1	0.04946172501	0.1647224401	0.06477251259	39	0.9999945501
4	629.2913115	322.4616504	696.2799115	9852.519022	701.418913	120.3121539	1719.815914	3833	9442.473684	195.8326231	2120.001941	162.977448	104.2397948	218.9828935	776.1018227	5526.010956	0.07067182788	0.06938326133	0.01227503584	0.01079477572	0.01589640412	0.01069093647	1	0.05569164755	0.106745713	0.005393321901	34	0.9999996953
4	642.3491853	100.4080075	1200.059081	7400.893016	437.3011109	326.1915693	1185.259142	2852	7880.148936	224.0018176	1198.104851	112.4135331	115.2089192	183.0684895	421.8490307	3510.745744	0.161790527	0.06097454086	0.04509913238	0.01479864811	0.01830755268	0.0156524432	1	0.1298970718	0.090749926	0.138281065	56	0.999999991
4	662.7010436	229.6744014	1627.990829	10174.93877	1567.952343	594.2395786	1779.528997	4183	3668.076087	280.256283	1734.877231	285.3358812	158.4040705	190.391113	691.2110679	2436.851613	0.1598867633	0.1546004008	0.05822719992	0.01298805937	0.01698230039	0.01663039868	1	0.1309367717	0.2824249319	0.1862200958	62	1
4	662.5270138	506.5842587	-56.59677245	10859.40381	207.3086066	645.5202668	1591.031279	4029	3299.729167	40.30479083	2240.558392	123.2213179	138.1423925	170.7185906	786.7474748	1810.380271	-0.005564982881	0.01867766889	0.05767603837	0.003987431985	0.01304270854	0.008211467002	1	-0.001847626805	0.0054535303	0.1424812016	3	0.9999987439
4	665.5262489	88.75529879	-0.6836118882	6448.839428	1955.309132	105.7921796	965.1562414	2907.5	6459.827957	48.14449991	1019.801156	364.1884949	64.07828017	161.6340381	452.4814372	2396.453587	-0.0001377710253	0.3029888223	0.0169907952	0.007985143696	0.025864613	0.009762526112	0	NaN	NaN	NaN	NaN	NaN
4	678.0169736	228.1203772	-55.38993705	9750.904787	1016.57022	535.032981	1430.470315	3867	5264.042105	49.12056111	1533.003381	173.3078454	110.0110045	174.6313694	571.5096638	2004.193205	-0.005652874043	0.1053288101	0.05646454728	0.005384500371	0.01651347733	0.008875188434	1	-0.0005740611068	0.1822619755	0.1413271883	13	0.9999999946
4	678.6132048	292.5155288	-110.7022568	10048.99394	1615.357706	1162.670684	1683.685386	4160.5	3605.064516	96.48491228	1823.11396	340.8533487	239.1409867	913.7855069	746.4594786	1933.269852	-0.01170317982	0.1606146591	0.1160305477	0.009757281839	0.01682951294	0.01568875583	1	6.739197844e-05	0.2977197105	0.3465118508	19	1
4	679.1746289	531.7862587	1542.841384	8984.802139	164.4224659	1314.07241	1928.960523	3402	6030.326316	308.6745341	1693.545902	114.5493905	299.5212467	220.2149619	627.2627762	3084.029653	0.1683767861	0.01933583058	0.1437709881	0.01399062812	0.01266494937	0.02355389134	1	0.1418537504	0.0100467264	0.4772419966	54	0.999999996
4	684.1876633	134.4222712	380.5619531	6346.864141	1056.718885	197.3867064	1083.592769	2664	11588.57895	115.9199085	1209.049354	187.2742098	83.7895251	165.0952666	463.4602772	5982.683637	0.06454306663	0.1717826947	0.03113159086	0.01202251104	0.02458124178	0.01290226225	1	0.05397689252	0.3165903031	0.07236895489	43	0.9999997906
4	690.2532093	176.3021415	6561.409488	6550.304067	198.8101553	-352.2267332	1388.717329	2635	7264.12766	1436.384039	1444.41332	107.9945085	267.9482955	229.0338619	539.3855471	5120.102276	1.003129194	0.03105401908	-0.05380420466	0.04994153958	0.01984722314	0.05054462579	1	0.7855018664	0.02292353562	-0.0138554432	94	0.9999989439
4	697.5210561	406.6392558	-49.83017055	8674.859603	602.6228688	125.8341844	1572.278856	3331	7641.456522	40.97238948	1793.777095	174.7044764	62.48083646	144.5004161	669.4204177	3892.767417	-0.006414995915	0.07021518337	0.01494400036	0.005433464389	0.01676291651	0.007129514703	1	-0.004891874261	0.1087839631	-0.002693899641	6	0.9443821459
4	703.3444293	137.3069093	352.7195175	5917.171732	1369.155584	461.8933503	958.373864	2548.5	5471.247312	111.8030106	1072.398824	230.1841384	119.3327195	146.3391935	421.6072367	2912.808049	0.06078944234	0.2314898623	0.0778856354	0.0135860825	0.0282413739	0.01541423827	0	NaN	NaN	NaN	NaN	NaN
4	714.6722775	277.4740177	408.6431403	7534.795382	134.9296661	1558.444268	1760.852007	2879.5	9895.117021	121.5014409	1320.486902	118.4286551	296.0280873	209.4907004	469.1338243	4789.685831	0.05487954822	0.01876657956	0.2031507466	0.01182225963	0.01762269579	0.02284137285	1	0.05681250258	0.011804173	0.655744136	33	0.9999999966
4	726.7023075	232.4503681	9.924923314	7453.272799	157.9654833	73.12046161	1276.151653	2745	4627.2	32.85979756	1049.020957	95.05294307	62.18299138	139.7351833	362.6187138	1658.225074	0.00141135492	0.02225611329	0.009746019461	0.004744865485	0.0148190927	0.008518497444	1	9.43974403e-05	0.01064672537	-0.02046967469	1	0.9999865858
4	742.6128063	315.4013596	1263.130206	8295.364278	1747.744341	410.9387185	1384.610476	3551	1949.368421	256.1867399	1566.616992	326.6953831	143.5765219	216.1692752	628.290379	1238.933816	0.1557090629	0.2133595034	0.0491819549	0.01445960167	0.0236467795	0.01770115456	1	0.1279313965	0.4019739964	0.1562656363	65	0.9999999998
4	746.6378029	280.3469407	-85.79517161	5944.342219	554.3614175	1337.92025	1652.009639	2365	1992.084211	52.56470627	1173.247698	144.1598601	272.0455049	212.2872949	446.5222565	1247.398422	-0.01446074966	0.09769722901	0.2271690572	0.01034627854	0.0217587563	0.023942734	1	0.005243734528	0.1741560063	0.72545744	15	1
4	756.280924	346.4845468	1149.068678	6681.628935	71.72957677	53.92203536	1667.717397	2465	5497.157895	215.0364578	1256.59188	112.923567	96.31494609	191.4382345	444.0573882	3051.627293	0.1735710264	0.01317786633	0.008579267327	0.01385588546	0.01828708734	0.01602305288	1	0.1356393841	-0.008433394063	0.01380655897	52	0.9999946597
4	759.4067835	305.5828665	441.7153141	6628.392719	698.9167925	250.9282624	1344.676064	2676	7422.51087	103.1943091	1203.317485	160.649731	92.7504365	226.6806583	449.9477861	4225.344609	0.06531000131	0.1028346235	0.03841213251	0.01192575772	0.02200853643	0.01386605812	1	0.05399025037	0.1761777812	0.09514093328	39	0.999999987
4	766.3676655	396.9789314	425.9370717	7272.98254	407.072942	249.7910535	1362.46167	2784.5	11974.45161	119.7987291	1360.526111	126.1726856	93.47848815	148.812372	482.8375443	6192.07119	0.06004666815	0.06302317723	0.0359095987	0.01002741896	0.0192096168	0.01188949934	1	0.04899103023	0.09482597892	0.08397375114	35	0.9999999999
4	772.4627784	356.2264402	6315.772619	6580.085495	427.552631	-361.4161381	1259.337502	2646.5	11284.78495	1320.623346	1331.03282	112.5023183	269.5752446	204.452137	509.7085467	6675.701518	0.9630185364	0.06625644597	-0.05147986424	0.04566342405	0.01805954354	0.04651495486	1	0.7546245945	0.09499198769	-0.01363501154	95	0.999993082
4	772.3238684	458.437739	6.218106115	6557.09943	2009.574702	69.48586618	1269.85316	2969	1159.276596	58.08204601	976.8324486	311.6690842	62.12094237	145.462935	434.9518402	595.8100189	0.001013568328	0.3053501589	0.009992410519	0.009143936068	0.02057659157	0.009857313624	1	0.004485443232	0.5884733336	-0.009822553357	24	0.9999998969
5	41.33408139	528.4477984	6636.14591	9698.154637	1523.572428	-422.280698	1737.823472	4161	11997.75532	1644.538707	2368.946247	364.8917901	301.0473936	192.7621613	947.7871118	7255.768296	0.6805532308	0.1588415785	-0.04081232045	0.03424317679	0.0176380092	0.03704245579	1	0.5341806771	0.2852501464	-0.03709103598	93	1
5	63.3122304	553.3063002	-210.4639702	12083.52131	85.97150935	2583.626803	2103.010942	4384.5	3597.301075	59.61712102	1768.847744	129.4214643	441.3568493	196.7693432	611.7015536	1419.188828	-0.01826442194	0.008115605212	0.2165576839	0.005548381529	0.01192674984	0.01637056928	1	-4.045757831e-05	-0.009138096696	0.6850248595	5	1
5	64.50936854	262.5703923	3264.391928	11000.11079	1033.350682	690.0138268	1954.482913	4323	7793.5625	608.9310379	1951.980553	196.4686008	267.3561882	229.9192872	733.2636362	4048.185054	0.2915932301	0.09325475769	0.06077484221	0.0182989891	0.01565225303	0.02439414606	1	0.2339913642	0.1569428704	0.2223590274	75	0.999992984
5	64.45758545	288.2750766	-84.3839282	13657.98746	676.4310694	688.3556938	1713.657557	5017	7146.204301	56.6701282	2240.533399	145.8732095	158.3905651	210.10383	759.6056367	2752.232491	-0.006016829913	0.04899041585	0.05158118699	0.004997385074	0.01354540777	0.007880197072	1	-0.00216248128	0.06705945606	0.1225029956	8	0.9627091725
5	65.73171745	164.56868	-35.84857752	8649.506452	418.8684497	921.3685868	1341.835262	3232.5	2373.821053	47.67276926	1992.867098	142.9321954	214.2876696	180.4411733	706.5365173	1454.888787	-0.00431605818	0.0497962184	0.1039078692	0.005650326955	0.01590128734	0.01947292387	1	0.003143776534	0.07098137392	0.3026551788	9	1
5	66.44925134	116.3640213	3.525672734	7700.840098	1239.616549	139.1410472	1011.405625	3087	2251.446809	51.10256052	1131.042213	203.4207325	65.2929	175.799864	435.8349993	721.148466	0.0004950745889	0.1618377214	0.01857796494	0.006919374739	0.02190344679	0.008397760849	1	0.002349229863	0.2959303843	0.01453901847	16	0.9980143935
5	70.53327682	581.655941	837.5508739	9233.797256	75.60176941	135.1016446	1887.585265	3417.5	7106.744681	201.2452326	1793.029355	103.9890297	96.39074358	193.6696795	629.3900459	3999.956578	0.0894637484	0.008299670757	0.01394811636	0.01037136114	0.01231410339	0.01109574935	1	0.06962815062	-0.01791175565	0.01321987634	30	0.9999999993
5	77.62700614	233.983106	766.1589676	11882.36117	235.9031449	417.9852192	1746.732759	4377.5	17542.05376	162.4978052	1729.619583	128.0764715	118.0316477	203.9991267	574.3419614	4871.600285	0.06394687753	0.02082148146	0.03615531472	0.008178135175	0.01282302912	0.009404961055	1	0.05138712183	0.008688763746	0.08421795686	31	1
5	77.35653085	277.3096393	-94.02270244	13099.47169	676.9312017	704.6196989	1806.748916	4851.5	8186.042553	49.74128019	2115.175067	147.2652878	150.6435295	201.1913887	745.2422982	2567.110618	-0.007320374901	0.05234800951	0.05356912159	0.004475168556	0.01284244452	0.008479820839	1	-0.002984894215	0.07400302523	0.1291565922	8	0.9996973289
5	94.29257861	182.5533748	-46.20982698	10131.76945	3227.17226	245.5943068	1393.032897	4593.5	4584.87234	74.41644723	1650.396045	479.1980994	95.31017737	204.9293229	699.9336199	1824.938887	-0.004675478952	0.3100534681	0.02368475948	0.007808475016	0.02203546827	0.009054134938	1	0.001110306813	0.5986868084	0.03609953361	25	0.9995580252
5	95.88348879	44.74596012	-0.4914047385	6704.882365	1061.797325	285.9713417	1004.685468	2690	2494.252632	43.23727363	994.7956841	174.6435582	78.43256474	157.4682773	377.2709513	951.9018697	-9.495374037e-05	0.1572573034	0.04366813986	0.006846401666	0.02126508398	0.01096566088	1	0.003702763017	0.2876774186	0.1004317139	18	0.9965534658
5	96.59662177	315.3214714	-198.6680107	11623.18584	1216.104546	1402.792399	2229.219645	4553	11883.98958	61.1673608	2476.366202	249.3227736	285.1220857	217.4050955	906.7602689	3943.88464	-0.01679220727	0.1026544428	0.1182785184	0.007795011321	0.01713467898	0.01458688929	1	-0.004736036628	0.1795316825	0.3510677511	14	1
5	105.3025565	294.5564931	915.9642042	13694.72058	3201.400826	129.5382467	1996.718141	5940	14880.34043	205.851272	2034.784836	471.5433456	184.9066672	870.7737613	793.4286961	4549.550552	0.06751694999	0.2329866128	0.01058238691	0.009044636431	0.01617959681	0.01819035591	1	0.05578374974	0.4406069111	0.004587198083	45	0.9999807366
5	108.4698586	654.6053274	2971.679594	10244.34723	520.7059442	639.0108095	1910.955763	3949	9659.37234	775.8620989	2423.04904	148.8872687	259.2624842	569.8845259	885.2982809	5456.338731	0.2910451164	0.05350099833	0.06149991748	0.02076526007	0.01547485214	0.02580460429	1	0.2329557577	0.07583588741	0.2233379649	73	0.9999999396
5	110.1322986	620.3333634	3062.647284	10251.48363	21.09578737	692.184175	2195.707703	3798	2320.852632	680.4396551	2232.415463	121.9975442	261.5483142	200.888746	797.8073585	1538.738638	0.297872275	0.002203981664	0.0674686635	0.01953622021	0.01338737717	0.02567025653	1	0.2379419743	-0.02862440933	0.2435793631	70	1
5	111.3622799	587.646505	5726.681842	12118.4194	1847.185504	-254.5353524	2034.123768	4968	10620.13684	1142.606308	2356.452419	326.2228229	216.0485066	174.1384285	923.9832115	5335.520708	0.4791105407	0.1514027009	-0.02190777861	0.0226209164	0.01532645831	0.02011098324	1	0.3766060718	0.2714763	-0.01758057135	87	0.9999999315
5	114.4540182	564.6105307	6188.352227	13195.99145	1281.636271	1149.813765	2238.136688	5299	11581.16129	1147.383574	2443.070301	211.2777702	391.7987605	202.2323153	884.972472	5330.848781	0.470277556	0.1011620814	0.08501051523	0.02270667464	0.01347966179	0.02990684398	1	0.3768818482	0.173620433	0.3459491876	86	1
5	122.3237399	403.6379581	-183.2870013	13233.9307	2160.717139	1592.614506	2157.5718	5425	5232.06383	70.33694994	2567.824642	436.2751124	319.7559588	242.9817643	998.0322431	2570.20533	-0.01458367038	0.1640415114	0.1224007204	0.006242379779	0.0152467672	0.01279210976	1	-0.001666691179	0.3050003458	0.3678673209	19	1
5	136.7211617	602.5203914	-23.06533159	12232.77178	1196.638072	209.1810301	1922.276473	4791.5	3547.768421	47.21002262	2293.003768	239.7641132	88.64622516	233.3970988	842.8252008	2018.646178	-0.0018109539	0.09663211224	0.01808980198	0.004019910546	0.01423250659	0.007672574427	1	-0.0005857890497	0.16282659	0.01006714896	11	0.999604898
5	153.4715925	171.0007051	2196.025937	13127.60881	172.3953328	1852.297597	2265.317309	4801.5	8169.311111	365.051043	1901.775668	145.8638396	345.6749654	235.8177092	670.2145746	2705.875354	0.165933642	0.01439028055	0.1412312678	0.01219989394	0.0125175707	0.0194702757	1	0.1396531722	-0.0001511587432	0.467797462	54	1
5	157.7848085	409.4916754	2592.875957	14592.58658	830.3398814	62.08282403	2116.912639	5420	5948.32967	590.1337565	3097.266917	217.9070975	167.7096666	177.4930771	1128.207183	2283.520567	0.1763844943	0.05581932443	0.004437580104	0.01181215745	0.01265330953	0.013365621	1	0.1382514811	0.07841199481	0.001700338541	55	1
5	169.9474856	418.8350356	-50.22379234	14132.39323	4724.140019	240.7346901	2189.634345	6488	3971.021277	76.50078335	2345.958846	714.0361826	96.5732154	244.9644957	991.6068934	1644.630664	-0.003475433231	0.3354351839	0.01752661089	0.006163007638	0.02348295647	0.007726779475	1	0.002011904699	0.650220598	0.01610201733	24	0.9998458423
5	170.6882996	115.6720066	-161.649037	11832.87809	1811.433924	1271.980774	1599.72873	4822	9866.902174	68.6651427	1769.34782	292.8146363	199.7287269	234.3452607	675.39516	2723.927836	-0.01459490487	0.1544839289	0.1100277175	0.005987121321	0.01589562047	0.01117132184	1	-0.002768124276	0.2849530536	0.3250295138	19	1
5	192.4921556	46.37271057	542.2109197	8816.345565	1470.35763	719.3611922	1225.935065	3669	9942.01087	125.8395487	1241.727126	217.4175135	147.3492211	164.0358822	487.635328	3475.935467	0.06204236014	0.167223004	0.08154543583	0.01140171083	0.01701945653	0.01356078859	1	0.0557361517	0.3094896486	0.2448210334	44	1
5	207.6523544	702.8424797	-126.038444	8580.389786	304.5133895	1928.504788	2199.035996	3275.5	1426.094737	77.03366857	2403.089426	152.8257757	516.1601712	248.1448935	876.9597774	1496.954817	-0.01490992637	0.03522390576	0.2293758121	0.009326361519	0.01724269788	0.0379535503	1	0.004021964346	0.04674114174	0.7307544324	10	0.9999971383
5	210.3294954	547.4969802	4226.031231	14318.52389	2428.25975	1068.811323	2516.200942	6115.5	23772.27778	988.4686481	3045.355595	483.110567	334.615197	325.2318013	1204.952184	11605.41958	0.2867148356	0.1699902318	0.07345254148	0.01943540303	0.01817337596	0.02377622486	1	0.2323713512	0.3141324152	0.2674940051	77	1
5	215.4760981	137.3485254	-108.5059716	11949.94531	1271.673696	671.9261908	1659.723832	4688.5	4733.276596	61.16308419	2525.666474	268.9804656	169.0274689	212.2849195	936.2244943	1931.891994	-0.009402909681	0.1037490173	0.05570762445	0.005954881239	0.01690498838	0.0101688739	1	-0.003615047722	0.1790153848	0.1378311371	13	0.999999997
5	221.4586472	312.6961282	-80.87645893	18760.59797	4630.14905	245.7906199	1841.386678	8146.5	8896.052632	80.89881661	2684.375061	772.0068449	90.89777511	297.7029893	1192.1011	2453.780186	-0.004013695297	0.243722458	0.01405132133	0.004511708319	0.01600235473	0.004988053506	0	NaN	NaN	NaN	NaN	NaN
5	225.3353896	546.4862831	1005.420885	15152.99282	307.7251847	695.1529473	2487.372758	5523.5	19335.66667	246.963752	2753.135714	156.0610081	177.7287844	207.7745451	961.6355974	7725.290312	0.06564170295	0.02087042307	0.04710478152	0.008038613372	0.01236938184	0.01164447048	1	0.0535515127	0.00926128187	0.1222112067	31	0.9999999999
5	248.0951047	482.0969701	-285.9118567	15033.0129	81.27028711	3648.882439	2805.650772	5469	1568.302083	72.86546244	2680.630588	134.1983853	640.6012852	301.0277134	930.8583411	675.1015069	-0.02004968899	0.005268093077	0.2439917738	0.005030750223	0.009790760871	0.02303210683	1	0.0005760725761	-0.01374838332	0.7787614733	5	1
5	253.8204651	337.7757373	2911.666498	17649.98692	1724.495529	1053.367031	2316.417444	7066	3403.694737	456.137602	2746.8101	410.6777002	221.2956774	234.8189766	1126.0801	1492.824939	0.1645193902	0.0996328511	0.05849175773	0.009935930108	0.01224787799	0.01115280645	1	0.1337006297	0.170230413	0.186247266	59	0.9999999995
5	255.5798329	434.5620862	-278.8538783	15835.60157	18.05719606	3952.987367	3043.687844	5737	1393.741935	77.45530498	2346.145053	164.5155156	611.1635569	601.2377435	841.2325637	628.8412896	-0.01815679944	0.001210730573	0.2476013662	0.004666737392	0.01071284605	0.02149752191	0	NaN	NaN	NaN	NaN	NaN
5	281.6200538	52.51173498	-25.21750179	9356.862864	481.1871893	496.3468257	1566.77751	3520	4771.043011	48.866707	1350.946846	149.3899327	109.822157	218.5281061	487.5031956	1845.740425	-0.002689587164	0.05217349479	0.05315633627	0.005493186579	0.01631056379	0.008918642316	1	0.0006333752276	0.07361537907	0.1287708767	8	0.9999844288
5	304.5920539	405.4867854	-172.5234567	18385.15296	4784.849244	1164.145305	2192.543269	8210.5	11034.69792	87.17786103	2376.870596	756.9325671	196.0577163	217.9252324	1096.07597	3457.765945	-0.009461108288	0.2572086774	0.06431882637	0.005172058864	0.01607947139	0.00778522985	1	-0.0004703814849	0.4926129974	0.1727588036	22	0.999998184
5	314.8251423	422.1590497	1161.328973	18442.38894	924.5517898	1893.575126	2239.819501	6967	1757.189474	217.7224796	3180.163649	291.7811038	364.1284993	350.4097592	1196.005224	1016.450178	0.06382510727	0.04950981401	0.1023446775	0.007624940708	0.01246574961	0.01310441777	0	NaN	NaN	NaN	NaN	NaN
5	314.5386175	455.8334583	-68.53185649	17161.38064	240.9422653	300.329408	2298.799346	6211	6036.835052	54.06529219	2349.208354	143.4598987	85.49660669	238.4311303	869.531392	2131.267779	-0.003981291035	0.01417743942	0.01706910924	0.003377012829	0.00846792758	0.00492531534	1	-0.003739533055	-0.005507366741	0.0031938585	1	0.9999863408
5	319.15005	129.9874641	-73.9718165	14886.80374	4753.403688	127.6795803	1484.591411	6675	5775.052083	80.31530143	2065.926375	647.82553	87.00855717	223.1280805	885.3136535	1934.758537	-0.005000797699	0.3198761615	0.0092498563	0.005939994856	0.01692555676	0.005941234499	1	-7.374328658e-05	0.6181069971	-0.01321429081	24	0.9999991092
5	328.6740455	433.3342657	5862.268355	19497.40095	2078.319333	-6.372257304	2047.521748	7860.5	13630.42857	1184.047733	3709.467267	419.7819446	267.010214	259.7459856	1431.896452	6179.806049	0.3011460202	0.1055959841	-0.0002817297352	0.01408416738	0.01246122316	0.01624798809	0	NaN	NaN	NaN	NaN	NaN
5	339.2548634	512.472848	-62.87162076	18008.63597	1837.695406	305.5243734	2223.274431	7071.5	5190.585106	66.49134776	2438.70265	340.1596812	94.13564867	241.0795158	969.7676212	1950.456425	-0.003689474654	0.1022578303	0.01725780961	0.003858432871	0.0113042567	0.005597260495	1	-0.002037093669	0.1742782416	0.006984585414	11	0.9986270965
5	345.4904048	365.6491595	1101.065277	18566.0933	4732.410079	1860.670233	1894.917088	8198.5	10135.6383	222.1279095	2464.616447	758.710292	300.4482074	215.9568843	1128.986517	2479.930162	0.06036765479	0.2509165166	0.09807381904	0.007616073798	0.01732916556	0.01113703466	0	NaN	NaN	NaN	NaN	NaN
5	359.3314535	376.6161051	1238.084774	18646.66785	2136.920646	192.6309376	2006.238598	7490	13512.74737	273.5876597	3207.277679	474.9434754	129.6540105	242.2078703	1282.910458	5953.573161	0.06532253454	0.112369302	0.01029904912	0.007305636779	0.01416566008	0.007241001516	0	NaN	NaN	NaN	NaN	NaN
5	366.7828644	363.1906785	7701.088778	15996.72607	407.25069	-87.44127057	2463.76585	6024	18436.7766	1761.596522	3411.679186	170.92696	342.5352996	240.1068234	1260.312283	8617.545554	0.4933880517	0.02611619158	-0.005478580732	0.02141231721	0.01339539729	0.02590811545	1	0.38703358	0.01643286908	0.03767824455	81	0.9999995457
5	368.5715324	346.7988143	-140.2107951	17521.3482	7910.326049	223.8972593	1821.975199	8764	18834.82979	101.4317564	2417.567044	1216.380852	107.5698718	257.1252549	1228.313035	4976.645151	-0.008668943688	0.4582910514	0.01293589071	0.006185761448	0.02216021595	0.006602687993	1	-0.0003972365314	0.9007928614	0.003460369419	28	0.9994690835
5	374.5051405	613.2962849	-80.58167381	17391.97136	1660.906451	276.9735802	2039.549327	6694.5	6540.242105	64.04808026	2277.381385	355.3377557	89.57015257	199.1312195	909.3937383	1954.255742	-0.004635481069	0.1028647914	0.01642316359	0.003864882816	0.01302777868	0.005375629672	1	-0.002836196611	0.1754834366	0.003926661027	11	0.9992942262
5	389.6519219	446.3862115	917.3502036	18441.45897	2031.890974	4032.383294	2484.707909	7359	8839.915789	159.2141301	2154.416195	311.089668	503.8236412	225.9452276	858.4631916	3012.371207	0.05131250212	0.1108689036	0.2206428467	0.006713548484	0.01193873189	0.01504297432	0	NaN	NaN	NaN	NaN	NaN
5	411.5719921	713.978594	-38.7065954	12303.86093	48.75562823	756.4701601	2127.77745	4412	2464.706522	44.66161096	1693.167172	129.2628098	130.2028362	199.610393	599.0469943	959.0066236	-0.003133785856	0.003675882715	0.06450849999	0.003625784795	0.01039787865	0.008289432409	1	0.0003375032802	-0.02487523331	0.1659718031	3	0.9999999564
5	418.6517999	468.4408781	1079.680299	18114.90588	1098.096335	1930.45029	2129.26793	6904	11642.48421	194.9071722	2497.34508	265.3249713	310.500451	282.7574232	971.9898601	3961.82267	0.05960045857	0.0613273985	0.1046454747	0.006331129667	0.01118036253	0.01061721486	1	0.0538017005	0.09436389363	0.3199228993	36	1
5	430.3027298	691.6947115	-46.4704423	14009.34422	159.1973085	177.5254265	1865.602629	5041	3920.752688	54.72633928	2001.64782	132.9458317	80.03747416	285.1282054	675.0192078	1201.930238	-0.003474028175	0.01048668721	0.01304810016	0.004082189147	0.01020989737	0.00559899611	1	-0.003704197531	-0.01321729338	-0.01063354906	1	0.9999999871
5	480.6619915	729.7491513	3523.049747	12184.18065	124.5749331	799.808833	2052.049085	4541.5	13437.48387	528.4472714	1657.830862	126.7019643	200.1128219	215.6174099	590.3196263	3965.654315	0.2910236427	0.01007066351	0.06472951202	0.0151155942	0.01146078353	0.01776453235	1	0.232463787	-0.01266754068	0.2329095917	70	1
5	496.9425589	567.4387387	-127.7651701	15962.86621	3774.340475	911.9217733	2086.668075	6852	12034.06452	77.25549083	1669.390645	380.6425559	132.7342445	230.1825251	660.1435504	2909.458648	-0.008949536824	0.2418003304	0.0586787624	0.005245030811	0.01651290105	0.007730570368	1	-0.0007478788694	0.4609160165	0.1529615351	22	0.9997497987
5	515.9769524	721.5790602	-140.284888	12517.10731	2633.690234	1323.323808	1676.688836	5242.5	5656.677419	67.087122	1424.409425	314.5656006	165.0952228	194.7619156	574.6024861	1138.885641	-0.01221366642	0.2146846337	0.1071031198	0.005607546022	0.0144638648	0.009818003891	1	-0.0001143536995	0.4076924276	0.3176205315	23	1
6	8.597014226	119.504607	429.9128899	7268.335465	777.8146532	181.782042	851.2697669	2857	10334.66667	97.15840913	1103.746659	152.6773188	91.42326015	127.0749247	408.4670023	3163.141106	0.06019427073	0.1072372369	0.0246458489	0.009681174325	0.01935572339	0.01198704792	0	NaN	NaN	NaN	NaN	NaN
6	19.19452526	311.5364716	674.8816494	11684.50254	1292.407417	1009.024239	1564.260664	4659	18912.2043	155.2823063	1559.681574	220.8258428	180.1924217	210.9003674	588.0485481	4857.164756	0.05619918393	0.1117890505	0.08526819057	0.009334781503	0.01414595169	0.01195681631	1	0.05049110974	0.1965244099	0.2543619945	40	1
6	22.49626862	567.2694821	-195.9170853	9864.17231	569.5068625	2230.341669	1734.511538	3771	5823.210526	58.11529083	1456.698846	137.7029362	360.1130237	189.7140937	539.5643503	2078.185644	-0.01930792633	0.05892456291	0.2205289806	0.006232406544	0.01279439129	0.01934954673	1	0.0002774835523	0.09474276516	0.7002073554	10	1
6	26.81365308	424.3412145	-53.9872787	11900.82689	673.1017245	676.5447669	1771.959199	4495	5613.456522	48.26763537	1463.958928	146.5375019	131.5454319	215.3406973	534.7315421	2024.42183	-0.004587628613	0.05869847116	0.05762585456	0.0043768013	0.01276738172	0.008546055725	1	-0.0004180899499	0.08713375457	0.1439260956	8	1
6	31.7428378	376.1228491	4372.353896	9364.093326	2085.820877	-191.3603267	1705.427199	4146	2478.355263	944.797461	2064.143353	461.6109502	217.0914508	196.5959135	873.8908241	2652.222614	0.467327072	0.2220998326	-0.01817185822	0.03445426736	0.02211868323	0.03003544107	1	0.368764781	0.4159712329	-0.004919884259	88	1
6	32.33487393	302.3159005	-55.54863399	11602.49725	248.1827692	641.4350681	1572.620038	4203	5183.543478	42.28581533	2153.092629	131.3359706	144.5311491	200.483748	735.6669474	3975.563111	-0.00517396916	0.02174738932	0.05639837106	0.004512466923	0.01388475744	0.008459128135	1	-0.001584902067	0.01166218487	0.1382873148	3	0.9999734743
6	32.68657046	364.7195678	4126.411341	8459.035395	1866.202957	-170.9980149	1532.778635	3730	3857.736111	1009.310364	2207.606499	565.049077	240.2165579	302.6317707	957.6572012	2445.830997	0.4801168201	0.2263949146	-0.01770367975	0.03432387263	0.0223118098	0.03659848097	1	0.3789585858	0.4247210767	-0.0002939529766	88	1
6	33.3326425	410.4088165	3428.066175	11624.9334	728.9190022	745.8973316	1696.911967	4529	12831.01064	718.2627333	2231.855723	162.9095953	278.6820844	190.8467026	811.0189264	4352.707733	0.2930000917	0.06240249069	0.06162349921	0.01780886482	0.01438160159	0.02350347594	1	0.2346543411	0.09400416785	0.2245117846	73	0.9999999886
6	34.31761731	189.5824966	-82.74927623	9002.419444	230.8143564	944.4613577	1297.708528	3292.5	11253.59574	42.52383505	1446.17773	122.2235479	180.5455213	154.1493877	517.4454073	3787.254535	-0.009500067226	0.02636347762	0.1053075548	0.00494305531	0.01451196675	0.01317380248	1	-0.001227075899	0.02322961249	0.30548214	4	1
6	43.99430472	370.5504813	5713.913476	12429.83838	2842.511481	-213.9612569	1509.876856	5477	9285.275362	1054.753278	2391.152971	527.4328358	240.9233994	195.6462311	994.9887816	4568.943509	0.4539625019	0.228250271	-0.01651145419	0.023075979	0.01714218432	0.02190873103	1	0.3584512621	0.4286359298	-0.00199808124	88	1
6	51.69419095	128.4388578	462.1192517	7640.60755	839.708066	222.1855566	995.00282	3056.5	8352.085106	124.8528627	1558.517655	178.0028281	87.36943899	161.0417363	573.3238093	3696.560574	0.06117461908	0.1071413803	0.02859438543	0.009767996532	0.0206617106	0.01183276361	1	0.05005854247	0.1845519925	0.06064010442	39	0.9999889301
6	60.78303161	533.1106731	643.9459436	11247.80692	1187.266695	1030.984659	1811.177535	4558	16842.01053	203.671324	2075.394279	187.2392534	221.9722943	161.9909167	745.7441843	6890.654511	0.05607834891	0.1080223468	0.09149379942	0.01114950436	0.01704630488	0.0151056313	1	0.05080358866	0.189108177	0.2755883407	40	1
6	69.49598629	251.2278485	-66.29913258	10953.28774	608.5892209	593.0106775	1585.731978	4142	6086.351064	65.56339501	2320.00845	164.1034344	147.185945	575.0812792	819.3091843	2984.022106	-0.005969788739	0.05961663673	0.05497014881	0.006753608312	0.01697437641	0.009742188106	1	-0.001693557893	0.08889598295	0.1345258911	8	0.9999999977
6	70.67222205	316.2780434	686.6984584	13104.27452	2928.648479	1085.77454	1410.720858	5684.5	6606.554348	197.616194	2773.13417	587.0473113	242.8626774	172.5953318	1124.962654	3270.379369	0.05248548821	0.225306218	0.08123268018	0.009887514542	0.01888491856	0.01492537375	1	0.04913644717	0.4280556524	0.2436330484	47	1
6	88.54389122	704.2683761	1406.108048	9171.551653	2802.071867	363.3691673	1359.122281	4198	6214.182796	232.9044232	1527.295597	436.0761769	139.2481174	205.8687113	654.0367207	2537.873943	0.1578824491	0.3074802076	0.04155278407	0.01306669997	0.02225965498	0.01466952526	1	0.1306274536	0.5937418766	0.133834796	67	1
6	89.55467431	230.321477	1690.212062	10943.46483	1593.298238	1562.296426	2082.188023	4520.5	2841.329787	317.4897325	1941.643077	327.2442523	338.1086783	186.1273074	773.2970336	1644.367463	0.1561953722	0.1495505342	0.1392034462	0.01315245416	0.01657343852	0.02206331849	1	0.1340567718	0.2756601894	0.4633702395	63	1
6	89.67779925	353.486116	2124.347567	13141.75614	2197.166919	726.298103	2112.211439	5576.5	12944.95789	392.8826711	2270.440288	329.136376	192.6017682	210.6772952	872.9185767	4785.575158	0.1622011034	0.1669016717	0.05457627179	0.01196707699	0.01673484021	0.01403529297	1	0.1326900298	0.3073667342	0.1746277833	62	1
6	92.60912395	36.32643938	-11.04067321	7280.605542	719.9883729	297.0697135	871.8510159	2774	4857.239583	40.4509945	1121.105411	144.2771444	84.7614273	134.0322051	418.4108005	1852.633691	-0.001681201844	0.1017619053	0.04098286232	0.00598621191	0.01603078257	0.009719230734	0	NaN	NaN	NaN	NaN	NaN
6	104.3099376	611.4847574	841.2155405	14134.23005	1494.237642	448.2021667	1501.449099	5528	16474.22105	169.8835685	2192.175129	197.025271	133.2864345	183.0836768	775.4543855	4257.942511	0.058804083	0.1055298312	0.03123845032	0.007711485505	0.01374028306	0.008678693774	1	0.04836187934	0.181384909	0.06913467921	39	0.99999993
6	115.3323789	690.2862006	2923.048161	9870.979375	161.6236516	-93.57723316	1599.137493	3632.5	4453.73913	652.6019583	2175.916836	135.7041274	160.410418	170.2104762	774.2346906	2514.708704	0.2974358006	0.01693077567	-0.01047538529	0.01630663702	0.01588309052	0.01887270502	1	0.2319554679	-0.001964151208	-0.02374262463	69	1
6	120.6550009	316.1023883	1182.432801	14630.34073	445.1063216	129.1614471	1856.227885	5430	18819.69474	242.4554025	2252.50499	151.4151737	109.6039334	209.6954589	766.6542953	6691.278646	0.08144201858	0.0297196352	0.009818622004	0.007024227515	0.01304068265	0.007453941785	1	0.06334409413	0.02565107719	-0.002015278896	30	1
6	123.6242027	637.2421967	-15.43212089	10740.6914	184.4974844	114.6895542	1577.273408	3920	2762.925532	37.68193386	2245.755689	114.8460398	65.62096103	176.3715475	776.8116933	1456.465971	-0.001659669862	0.01835151196	0.01074558426	0.003953513583	0.01226019781	0.006105704408	1	-0.00231688956	0.002729673473	-0.01786114464	1	0.9999987126
6	131.9375571	615.1167403	2267.685632	13366.1819	3093.629452	617.9034361	1867.049883	5914	5955.385417	422.2924263	2247.185209	540.8934643	193.456806	725.3916346	925.3604439	2412.039209	0.1698488583	0.235500135	0.04624361723	0.01313348088	0.01703890678	0.01381580895	1	0.1392281496	0.4469953619	0.1501162923	65	0.9999999999
6	133.6184332	737.4487417	622.2018653	9573.467443	969.348349	339.4381267	1333.023209	3769.5	8209.73913	127.5460165	1300.136935	169.4000181	109.1450502	246.5406444	493.4914535	2380.184151	0.06491595062	0.1032346585	0.03494583384	0.009990020287	0.01319402519	0.01082525184	1	0.0534243206	0.1768442468	0.08315978415	39	0.9999994506
6	137.9457551	313.955565	2644.445122	16084.75067	5226.9111	29.19142354	1967.245292	7462	15974.94565	420.8097757	2315.31941	822.8235278	170.9225206	234.2843549	1083.468277	5230.293624	0.1647901089	0.3303669907	0.002035164882	0.01177851929	0.01803513159	0.01122437611	1	0.1334702023	0.6387118335	0.0004397413876	66	0.99999966
6	138.553334	439.6931591	1227.408733	14365.4928	388.1416127	140.0181535	1926.045607	5325.5	16560.02128	297.101465	2782.047753	146.8431794	118.7306366	210.4776859	984.2617045	6943.800879	0.08500063016	0.02761891297	0.00858196418	0.008481918717	0.01132300528	0.009395014779	1	0.06602263076	0.02129908826	-0.005538697864	30	1
6	147.2478423	656.535655	3812.8924	12436.50729	247.565272	-104.4062276	1811.479524	4689.5	7645.795699	728.0322661	2365.198081	131.7185952	200.8411824	181.6608404	838.5094122	3000.522949	0.3069454102	0.02024553886	-0.008947327538	0.01683183754	0.01268458169	0.01844307869	1	0.2396260181	0.004840543098	-0.01624570885	69	1
6	159.3083868	511.6338129	1162.779185	17406.09054	2920.259736	83.48347066	1598.106939	7234	12801.3617	237.7184644	2656.08257	527.8026832	98.65375376	204.0104788	1103.972849	4110.273253	0.06708028064	0.1727000973	0.00498355747	0.00683095077	0.0126689202	0.005927785012	1	0.0540185956	0.3173150076	-0.01684887071	42	1
6	160.4836615	571.3538518	-91.822279	14120.4752	3398.233251	381.5145711	1721.597854	6125.5	3706.967742	68.46985947	2454.922652	545.5817714	95.53075387	176.5120705	1001.331565	1584.643201	-0.007259393203	0.2393974855	0.02709612693	0.005249265321	0.01857363953	0.005838023909	1	-0.001839627062	0.454629301	0.04476987415	21	0.9999120768
6	173.445231	697.6430175	1862.188617	11023.01232	1098.917496	67.33615464	1738.017789	4464	5740.808511	441.7500233	2473.770082	249.1723088	129.5126251	201.7805804	933.6312672	2755.782313	0.1630477961	0.09822955441	0.005198410241	0.01158019499	0.0158443613	0.0127739205	1	0.1284922362	0.1650461426	0.002805089605	58	1
6	185.3052162	326.466357	-130.27323	16213.81078	2917.374506	961.4496853	2104.394684	6778.5	5102.221053	75.54172058	2425.340614	466.6970857	188.7544002	255.4383487	1006.648839	1593.131742	-0.008396975913	0.1795518698	0.05968068643	0.005187523383	0.01352619791	0.006888151887	1	-0.001266834496	0.3339046566	0.1543523838	18	0.9999999996
6	185.5430306	584.2231863	14717.94538	14206.84368	500.609902	-729.9798296	2033.788785	5612	21101.07609	3004.526782	3072.497271	157.2784655	518.3132493	307.0621957	1135.089899	11283.80462	1.0374232	0.03746314912	-0.04620035438	0.03385483199	0.01469870749	0.04438729206	1	0.8132300624	0.03623707	0.02017707695	94	0.9990988635
6	191.6608317	715.4134868	3611.104943	12241.36454	148.6156756	-90.54717347	1798.296011	4465	2943.052632	648.6912315	2224.017053	129.37009	188.910977	165.6227878	790.7347338	1226.223153	0.3005001172	0.01288188797	-0.006995110575	0.013545829	0.01136550424	0.01780688481	1	0.234568107	-0.01008532396	-0.0112422211	69	1
6	201.8217263	62.38297942	553.987659	10259.63918	1164.228408	880.6780731	1281.122614	4124	18426.29474	141.8741334	1526.272529	197.23253	178.8647453	186.2335615	570.2566064	5904.545083	0.05352414237	0.1143752607	0.08405010409	0.009861011945	0.01772922972	0.01363727518	1	0.04833211375	0.2017576876	0.249668414	40	1
6	222.922419	691.1541711	1127.023596	13324.17745	347.4198237	87.96978414	1837.70189	4909	21440.28125	231.5570284	2131.099185	137.1153555	101.4220934	175.3497603	711.4741965	6872.635035	0.08435231276	0.02764079464	0.006971377017	0.008744190633	0.01216498292	0.008404007697	1	0.06539003577	0.0212753892	-0.01121568086	30	1
6	223.5536511	489.7992085	8185.377989	17514.25726	1159.149934	1819.134776	2133.93729	6979	14903.7234	1543.946882	3150.76475	309.3001601	503.4416825	401.9715586	1242.064466	5939.650003	0.4793694826	0.06930866901	0.09817046613	0.01859855046	0.01285307329	0.02910425118	1	0.3845192114	0.1091529482	0.3920795154	84	0.9967379598
6	232.6244471	128.860531	-191.4680044	13768.09684	287.913029	1616.694424	1975.181275	5066.5	13157.48936	50.19416134	2144.049376	142.289934	239.6053859	291.2840498	731.5958632	3794.331034	-0.01406172468	0.02125154054	0.1179124981	0.004338467722	0.01254956455	0.01091886206	1	-0.003957625798	0.01335878518	0.3475788599	4	1
6	233.9753293	151.3443133	3707.181263	12888.56413	283.2387747	2826.019068	2474.45429	4904.5	8322.44086	551.7460731	1867.78536	132.807344	513.0604224	237.3767113	659.0406497	3730.387451	0.2867350204	0.02139111258	0.2192001122	0.01638714264	0.01288678345	0.02672333373	1	0.2409337436	0.01718776414	0.7629515857	71	1
6	242.3105221	683.4963722	2822.008821	17081.6938	157.0328417	2398.775899	2614.586526	6291.5	6189.808511	256.8476665	1072.310495	246.3137983	274.8123312	1191.005133	405.5332909	1602.429072	0.1696787363	0.009745671843	0.1418429403	0.00957127509	0.01493384236	0.01315248914	1	0.1425762577	-0.009615326623	0.4705760181	54	1
6	243.3123247	370.5294414	5172.513017	17429.21645	3041.752954	1451.623533	2326.829545	7477.5	15829.57292	981.553341	3034.135661	622.2738019	391.8928206	241.2474853	1306.530894	5913.923638	0.2954546528	0.1707916408	0.07877685634	0.01449774217	0.01637450682	0.01957666135	1	0.2396798355	0.315974982	0.2877706975	77	1
6	252.6771164	261.8216555	-225.0878632	16756.27441	4074.382571	1979.315104	1907.752517	7312	4721.431579	89.53284247	2770.105515	837.7541125	346.2004248	326.0839583	1257.070265	1679.510476	-0.01412934006	0.2456154717	0.1180177582	0.005581580987	0.01855901469	0.01067780268	1	-0.0002890141812	0.4713060164	0.355763475	23	1
6	257.605447	133.3439611	956.4099795	14809.83486	4787.800577	480.5535588	1445.605407	6760.5	6308.210526	227.0434212	2551.722443	786.0662595	140.1029222	233.9472678	1123.321102	2735.090939	0.06262809275	0.3246020712	0.03034430763	0.01052731982	0.02104699403	0.008906186377	1	0.0549367725	0.6284765415	0.07457403887	49	0.9999999999
6	291.6592292	579.2857987	1174.142942	14496.21638	480.467109	127.9936313	2025.721557	5368	17932.74194	319.2843267	3092.95794	184.9014854	112.254154	219.6414659	1069.250577	9709.144917	0.08137388174	0.0346277341	0.01011194457	0.008640322225	0.01684875892	0.008589590429	1	0.06339375064	0.03568184035	-0.0008515247721	30	0.9999999567
6	297.3848982	63.36685971	-58.366633	11628.17447	1839.081411	142.5433293	1423.544347	4819	6424.96875	58.11853423	1922.026966	299.2332932	72.56489777	240.074273	737.0672602	2371.461297	-0.004931497374	0.1619689155	0.01263488562	0.005368408747	0.01946204305	0.006176345313	1	-0.002377366993	0.2959547184	-0.007087668337	16	0.9999522531
6	299.4162356	545.9996122	-83.87016132	17281.66107	4386.079471	485.6784067	1939.450806	7546	4658.351648	79.45758262	2188.941373	564.8527768	116.2332354	246.3237004	951.4865993	1151.584603	-0.004806688485	0.2511611729	0.02926811391	0.00508784205	0.01473152603	0.005941506948	1	0.0004535853751	0.4787274146	0.05319157787	21	0.9999980318
6	301.2570928	489.4074829	753.9520139	16499.69711	1037.564876	3695.06183	2511.416737	6321	15467.38298	209.8876368	3145.639979	261.4434767	733.0546473	303.6338608	1172.158139	6776.56193	0.04590851365	0.06673066277	0.2216786573	0.00856428149	0.01440973354	0.02011980172	1	0.05193012001	0.1105363335	0.7190518736	37	1
6	310.3435436	336.2963445	-129.0670399	17219.32695	5877.478619	186.7330927	1621.521008	8009	6901.043011	86.00842857	3029.212333	1087.0872	90.05421979	239.9442779	1402.384933	2975.093948	-0.007935545867	0.3506128494	0.01203975978	0.006029656054	0.02028942745	0.005539047933	1	-0.001668916622	0.6809729221	-0.003215171967	24	0.9999999521
6	331.3606407	436.6022473	5841.480753	18897.01561	401.6773405	1509.951035	2494.181155	7180	16529.26316	1054.633856	3327.7869	176.5257117	377.1262922	252.3053517	1208.708514	6127.820093	0.3056921277	0.02131916044	0.077260273	0.01365642142	0.009333407174	0.01871424428	0	NaN	NaN	NaN	NaN	NaN
6	345.9376994	384.0173766	1032.618796	17407.48662	1080.1104	1789.522144	2123.416422	6716	10600.42391	255.1548116	2821.933999	255.5960162	328.9559732	241.6788806	1082.075766	4111.267402	0.05960233255	0.0674869017	0.1040391757	0.008564340584	0.01107067926	0.01236293139	1	0.05385935402	0.1069094212	0.3180558599	36	1
6	358.8531649	31.9130304	580.9049975	10309.14415	636.8113768	900.9036615	1232.054319	3929	6912.765306	123.0220695	1486.896725	155.7473533	171.5589633	174.7835839	545.1765997	2703.914859	0.05705773504	0.06176265159	0.08685648708	0.008194163122	0.01447035512	0.01337465149	1	0.05046008801	0.09448381631	0.2582626275	36	1
6	368.0092301	512.5971668	-279.6248443	18868.67192	3246.691087	2319.800277	2241.841898	7888.5	10632.63043	84.89118521	2264.38076	494.1282469	284.1921957	239.0597491	983.7481887	2647.383484	-0.01506415707	0.1725144114	0.1222500335	0.005186167295	0.01293016722	0.009059282516	0	NaN	NaN	NaN	NaN	NaN
6	383.2713341	194.386544	992.6524633	17562.72359	1986.129625	636.363769	1749.685695	6922	13662.21505	204.5246271	2395.464834	338.1447745	171.7085598	222.7693016	975.0019519	3655.947596	0.05826782532	0.1159478384	0.03785574355	0.0080721259	0.01149373688	0.007492703089	1	0.04861109594	0.2029389502	0.09210886648	39	0.9999999965
6	402.1579459	230.4344207	-306.7202843	14995.30424	1476.10372	3756.633908	2448.554975	5960	3048.773196	82.38243452	2079.785433	226.2446674	526.7061758	273.7396857	771.4700851	1032.662785	-0.02084102665	0.1002161154	0.2438924122	0.005931857271	0.01185419099	0.01607790336	1	0.001516151322	0.180045122	0.7815597649	15	1
6	405.3245474	674.4660944	9601.02053	14160.02846	2320.802905	-512.2775616	1814.513929	5976.5	19530.63158	1936.887175	2861.789177	409.0880053	360.9944554	222.0122755	1137.048616	9819.612127	0.6999132194	0.1662599355	-0.03634079538	0.02749306469	0.0160250987	0.02891449128	1	0.5499104885	0.300530335	-0.01713129364	93	1
6	407.594605	618.590611	-89.96902025	15023.34339	787.0466283	957.0665136	2371.299932	5709	6248.301075	57.61668572	2371.71249	190.637279	159.3325911	210.2595916	868.3184594	2265.360456	-0.00579649831	0.05624661653	0.06584619171	0.004096592036	0.01059667269	0.007195479942	1	-0.0007913510679	0.08249137715	0.1718063322	8	1
6	442.6797903	709.6064334	-83.07268639	13221.79756	2191.579182	342.2297353	1608.353978	5380.5	4725.510417	53.5515074	1953.413977	303.6112928	83.8407219	208.7217065	743.0610194	1294.804809	-0.006390623056	0.1676524048	0.02603295153	0.004694049325	0.01540364713	0.006344012411	1	-0.002422336521	0.308143692	0.03880621808	17	0.9822553837
6	445.6937963	271.4809447	2744.436602	16692.87505	1537.144512	1093.042868	2420.954465	6591	6791.052632	469.3297614	2640.750359	466.9355538	399.0821847	1288.578427	1048.426411	4160.174849	0.1692057152	0.09910690501	0.06377233933	0.01264469252	0.02089582476	0.0399929199	1	0.1377868256	0.1693736181	0.2054184994	59	0.9999999996
6	445.4825081	571.7007703	-198.1469481	16108.90271	2633.624803	2048.509412	2450.514682	6625	9364.063158	87.3446638	2278.867897	422.0641999	348.0347796	804.3659628	928.9861797	2597.220539	-0.01294960888	0.16612585	0.1286423862	0.006201588087	0.01368598994	0.01867063572	1	0.0001279525579	0.3095221033	0.3897467089	19	1
6	447.3296442	773.4632667	-142.6081106	10075.60559	210.3758198	1166.600242	1788.243997	3779.5	13532.2	48.41236848	1535.545267	124.3635309	188.096007	181.6733006	533.8025259	4194.596959	-0.01408736851	0.02077061096	0.1148279387	0.004995955811	0.01412880086	0.01100310044	1	-0.004218746357	0.01224271993	0.3369608156	4	1
6	455.7403274	299.8069924	1139.179911	18221.11508	6162.274709	1816.688329	1909.551785	8595	7187	270.8888127	2574.133592	973.0020406	264.3798451	1610.206947	1235.761061	2507.151991	0.06339990593	0.3280104993	0.09775398897	0.01356904322	0.02114350944	0.01426806411	1	0.06069244764	0.6383711217	0.3064191134	50	1
6	456.5791867	73.29619013	703.2329283	12173.50058	1285.33498	77.86324091	1361.689667	4825.5	17788.38298	171.4314621	1950.501231	193.034793	90.56712135	222.7727752	690.1892813	6710.605018	0.05803974846	0.1075259054	0.006997756872	0.008909036492	0.01772232569	0.008232557649	1	0.04596152186	0.1844040302	-0.01423399504	38	0.9997259685
6	480.2453578	198.0982694	-80.14011977	15346.57362	1517.378376	224.0099336	1633.785696	5987	4855.515789	61.32727797	2732.198105	310.2341397	85.18939338	214.3074514	1029.585385	2410.294543	-0.00519784439	0.1018987829	0.0151577879	0.004655723856	0.01428345852	0.004972540442	1	-0.003391283017	0.1734581911	-0.0005797568061	11	0.9998456359
6	505.5684664	262.7054764	2592.162912	16732.57349	810.3900444	2663.561952	2505.608021	6440	4508.451613	448.8735902	3044.777558	346.6940243	510.9629505	924.3825602	1167.465083	2170.153784	0.1551439495	0.05014756036	0.1599687572	0.0102994061	0.02070703002	0.02167028001	1	0.1331501654	0.07368048522	0.5309908826	57	1
6	534.9675422	554.441124	4030.09485	13214.25922	2958.973837	40.68010442	2195.454269	5731.5	1874.804348	705.3838905	2305.425039	558.6973255	216.7887038	223.641483	962.6116479	984.9366046	0.308215726	0.2294232396	0.003403145315	0.01687446759	0.01751621153	0.01814244703	1	0.2450231915	0.4323217915	0.03377079041	78	1
6	545.439289	98.6355585	1619.057672	10116.37708	994.4567481	532.5077376	1636.9862	4031	5068.414894	306.5720581	1799.878101	212.9364918	155.875567	193.9319207	678.0322085	2214.017899	0.1590960961	0.09917603701	0.05237740053	0.01334002963	0.01717759303	0.01397480153	1	0.1289539504	0.1690471017	0.1640124306	59	0.9999999986
6	545.3729087	306.8475026	835.931348	13987.13218	4496.98712	1297.547909	1782.506747	6502.5	6825.408602	206.487546	2786.991148	848.0490806	281.6538572	197.5502017	1226.425914	3444.262328	0.06163344475	0.3157530141	0.08992917909	0.00947182732	0.02154708769	0.01418429656	1	0.0585054261	0.6130165997	0.2787165219	50	1
6	562.6180408	95.09904167	1446.560554	9409.030115	916.5220973	475.6054631	1551.00677	3744	3703.308511	282.0525756	1631.054584	203.8876109	146.1783192	211.8754644	608.1871044	1905.528533	0.1589341236	0.09998846912	0.05035437919	0.01163748659	0.0194220228	0.01582402055	1	0.1286868794	0.1706175713	0.1570553971	59	0.9999999995
7	7.402317316	295.3831279	1341.447367	8177.156165	764.5469325	21.39509827	1474.103662	3249	2998.88764	332.1746915	1819.355423	199.5739405	117.8997632	208.0901855	691.975382	2050.302508	0.165350342	0.09337508786	0.003032038993	0.01449302221	0.01924969776	0.01562907511	1	0.130064314	0.1550366683	-0.004289738962	58	1
7	25.74701048	362.4205378	3252.466064	10741.51721	669.3941252	632.7849854	1775.127167	4230	9676.489362	667.8500705	2249.861745	150.8329048	249.1920748	194.8592229	826.888526	4752.591281	0.297734894	0.06304337192	0.05714712938	0.02110270847	0.01320118516	0.02449456066	1	0.2380612788	0.09510327202	0.2102194227	73	0.9999999894
7	28.33546685	223.767214	1.717943648	10579.44616	285.606179	71.97211378	1068.441946	3867	5428.322581	37.43439276	1352.633579	126.2203022	58.40718867	177.8986345	484.2981573	1555.485875	0.0001578783607	0.02792507454	0.007088626914	0.003575248435	0.01174925496	0.005625893436	1	-0.001001062441	0.02210521211	-0.02968085008	1	0.9999665362
7	31.69285624	248.861155	2367.644668	8178.977553	902.6055964	441.406692	1647.456876	3377	12356.23158	576.658284	1943.063914	195.0402591	227.5296011	187.2232029	734.54089	7019.547076	0.2890255885	0.1125950341	0.05212985298	0.0178726544	0.02074731074	0.03002755892	1	0.2316335612	0.1960481407	0.192763348	75	0.9999997477
7	34.53949018	292.3594099	590.6564763	9318.96932	894.2179548	318.7177034	1606.810529	3695	4091.425532	247.842556	1978.910884	579.8657342	162.5968616	3220.347855	701.3296713	3126.21003	0.06284667682	0.09579242255	0.03464125622	0.02423655983	0.08006522369	0.02120350989	1	0.05164607685	0.1616468485	0.08138959351	39	0.9999996096
7	36.2954862	117.2840378	1168.09767	7129.949807	422.4443765	287.1764679	1192.949061	2764.5	6900.595745	245.5024723	1334.263578	118.7202828	136.0165053	140.5073745	473.0096281	3146.829725	0.1590236781	0.06099505049	0.03936760584	0.01543112968	0.01934231464	0.01873046908	1	0.127282358	0.09054984891	0.1179735535	56	0.9999999987
7	39.57703008	314.0897645	1572.228124	9691.477798	998.3139795	457.0643494	1722.480627	3831	3407.096774	374.9080287	2304.774703	249.7770086	169.5258608	172.3656127	874.1124626	2265.275499	0.156753539	0.1035643137	0.04570972243	0.01421064865	0.01690785417	0.01741596076	1	0.1266754849	0.177719881	0.1407369515	59	0.9999999997
7	50.26512295	360.554164	-49.52747429	12374.23477	3744.190305	110.7134712	1424.84304	5598.5	5212.93617	80.71597322	2388.947002	729.4887624	80.55040403	233.4053672	1041.238826	2192.256165	-0.004261373903	0.3114202381	0.009227875732	0.007530119861	0.02165327202	0.00655954178	1	0.0003678103435	0.6008447617	-0.01341941227	24	0.9999953536
7	64.45686988	542.5797796	-195.2662488	9772.978057	507.1597671	2073.146408	1941.31341	3708.5	3522.895833	65.57054714	2472.465212	162.7365761	515.282005	203.6009998	895.0425965	2377.279522	-0.02049820801	0.05232966242	0.2128639047	0.007787581802	0.01683965764	0.02635812549	1	-0.001349304072	0.08095126728	0.673380465	10	1
7	96.36082507	154.4463631	-35.52579164	9600.855828	956.3774955	472.2373257	1318.276154	3784.5	3670.462366	53.90434404	2081.882708	226.1043477	132.8228301	178.368768	776.4286241	2032.255732	-0.003577143515	0.1009311796	0.04867383504	0.006071931513	0.01899688535	0.009510146867	1	0.000401959564	0.172940296	0.1148777945	13	0.9968101833
7	97.20886071	434.7666114	2158.894223	13051.229	1144.643411	670.1249682	2164.036398	5132	1333.378947	406.7959012	2423.953796	290.1442126	192.8734281	237.062693	918.4773406	893.2310127	0.1636321377	0.08656417226	0.05107535759	0.01248705977	0.01578113136	0.01739609069	1	0.1322244589	0.1432354473	0.1601163607	59	0.9999992026
7	100.6134163	562.4839169	-42.17088528	12518.4584	1261.746607	321.5299456	1592.247992	4820	3670.376344	58.90902001	2553.198787	277.1437861	93.81953071	182.598808	959.8005354	1697.103216	-0.004096128266	0.1001823729	0.02688961632	0.005186245542	0.01396239237	0.006768074214	1	-0.001664822699	0.1704633472	0.03990625477	12	0.9637955703
7	112.4997587	73.65946894	1092.797015	7185.730307	2195.475143	-23.15809936	1137.615548	3289	8263.255319	237.7806034	1504.100297	480.5299681	92.9176774	189.0995256	658.8288985	4477.161944	0.1567045394	0.3116147259	-0.002823283864	0.0151515982	0.03366949887	0.0137765574	1	0.1264157593	0.6002487355	-0.01871711975	66	0.9999999392
7	147.7817143	193.4897702	508.38463	7719.862444	1847.139399	715.9645143	1697.353081	3343	1442.376344	189.0529629	2809.685112	666.3184719	259.6087833	195.8955668	1185.422299	1481.880429	0.06373493494	0.2328571275	0.09007526582	0.01783226578	0.03239338026	0.02510204675	1	0.05880170518	0.4438205783	0.2767935349	47	1
7	152.3349115	90.03823964	518.1818141	8350.450621	422.5426349	720.0378004	1355.862265	3133	3230.904255	124.231216	1705.611065	137.4897783	204.936555	177.533246	611.4619741	2415.002955	0.06266497513	0.05289026787	0.08780237024	0.01036494239	0.01585992826	0.01766278568	1	0.05480711322	0.0763996336	0.2624590277	36	1
7	163.1318999	168.5539341	-91.91556221	11783.68613	5036.981181	110.898678	1729.089782	5717	15204.65263	85.77877917	2095.492231	838.9895219	76.42829358	282.5189666	949.6968697	5660.146451	-0.008392058283	0.4349886625	0.01005533509	0.008550063242	0.02526184689	0.007334238304	1	-0.0007821181822	0.8531046235	-0.007186360519	28	0.9965391361
7	176.6116759	196.3941374	2402.201375	14069.4115	304.670879	78.7133084	1887.579827	5149	7535.52439	484.6389973	2793.732639	149.7255226	142.6042705	180.498066	974.55044	3270.294521	0.1706662235	0.02095099622	0.005657756824	0.01082436976	0.01250784776	0.01062611233	1	0.1332563992	0.007313123518	0.003391389273	52	0.9999971355
7	177.5673304	221.6699879	4068.205272	13884.61419	2232.19138	989.6529955	2107.698458	5867	10941.91489	774.3441388	2668.340256	426.2020452	303.2035064	227.7034331	1056.884989	4578.523591	0.294072195	0.1611216364	0.06745079393	0.01549648904	0.01618676734	0.02409767574	1	0.2375741103	0.2957478714	0.2482177622	77	1
7	179.7294348	159.2471785	2979.334012	9733.11919	974.2247315	-78.94958927	1774.078753	3839	2793.810526	787.6775251	2561.591236	291.2807574	204.4700284	226.9143375	998.8268488	2203.384487	0.3006267018	0.1028261213	-0.007509678671	0.01894199433	0.02011644382	0.02694639009	1	0.2361179719	0.1734743246	-0.009839162652	74	1
7	185.8163935	453.6445904	-130.9409893	18883.02063	6391.205513	200.8826486	1628.649008	8734	6565.87234	94.04336434	2620.779932	879.3612283	90.95260832	233.9349301	1173.757316	1810.625118	-0.006911657309	0.3342189211	0.01075018237	0.005128008062	0.01714302116	0.004745937252	0	NaN	NaN	NaN	NaN	NaN
7	186.3181619	52.58696187	2398.429393	8673.823091	549.7138019	441.5664488	1296.081547	3363.5	12528.72632	556.2315294	1827.485431	137.9517423	205.3888222	181.6822557	653.8987802	6010.700365	0.2795339076	0.06496277923	0.04846093048	0.02049924814	0.01630546348	0.02475283083	1	0.2230818754	0.09869492949	0.1763683179	73	0.9999999997
7	189.4922823	200.6401342	2343.852456	13443.83391	190.0521216	73.47714765	2085.778844	4921.5	4437.5375	515.1246067	2836.235461	164.4254208	157.8935409	243.5045612	1005.448179	1944.851906	0.175733871	0.01436502409	0.005712728889	0.01169920144	0.01434850629	0.01354457208	1	0.1371484142	-0.006141622617	0.004486391029	52	0.9999992766
7	204.3414773	62.30700316	2361.043283	8077.761904	468.2040938	435.5715098	1434.875335	3143.5	5530.741935	549.1896632	1759.717794	145.3456007	212.2727728	186.7300574	643.1026743	3194.294264	0.2905249438	0.0595091227	0.05443074633	0.02255390148	0.01924470663	0.02609277107	1	0.2321111128	0.08779208675	0.1991485531	73	0.9999999998
7	204.9959344	135.5766549	5963.232981	13187.42685	2119.267257	-321.9292136	1675.737285	5548.5	15850.61111	1151.146505	2490.715938	390.8505657	266.7369476	206.147972	977.1174138	7338.124958	0.4635581391	0.1613353027	-0.0224273845	0.01934841831	0.01927405491	0.02299131703	1	0.3644649788	0.2917719307	-0.02250554386	87	1
7	210.0503856	399.5530654	-276.9217533	15631.42725	752.827585	3769.37037	2821.244077	5988	2824.217391	78.74922835	2462.213649	213.706377	608.0486233	292.0497548	928.5952128	1426.823028	-0.01808627832	0.04815446242	0.2425128995	0.005682691458	0.01248751442	0.01881063568	1	0.002722863795	0.07371548978	0.775620001	10	1
7	224.3942799	480.5646402	-128.0526134	16417.2491	781.0340946	2048.078261	2782.099706	6109	2868.826087	80.48999006	3479.575136	283.6727695	455.3402239	343.1290066	1324.13859	1859.535654	-0.007726245673	0.0485313547	0.1255901713	0.004988880584	0.01294964194	0.01496175949	1	0.002070567458	0.06935524508	0.3763252974	9	1
7	225.2075001	540.4885679	1052.706341	16627.19474	5147.477667	1515.40688	2087.137774	7565.5	2808.075269	266.3639146	2975.031229	999.6764837	327.9512629	234.2306405	1366.833258	1570.050029	0.06568393078	0.3238731447	0.09362108275	0.009318351619	0.01684425581	0.01316777266	1	0.06211328323	0.6297396091	0.2925901168	50	1
7	226.9520904	67.16774179	598.7817914	11429.90626	1823.659996	965.1622959	1435.119746	4657	21348.72917	138.6989199	1729.169091	266.2264327	184.5317501	196.1976471	666.9842519	6623.259772	0.0527745869	0.161344134	0.08311637708	0.008940853169	0.01685069347	0.01266888539	1	0.04844791906	0.2975858897	0.2479338572	44	1
7	226.4210116	114.7177785	-90.58016504	13403.95399	2125.023592	710.1491889	1569.394993	5482	5728.989362	65.80573475	2106.53797	347.0409712	140.6545112	243.3807734	810.227174	1422.694978	-0.0069533025	0.159165162	0.05193552961	0.005511632134	0.01681009239	0.008421923034	1	-0.001050554901	0.2919519765	0.127359173	18	1
7	236.4999319	559.6299897	-93.62030047	18863.9389	3251.668124	489.8113353	1659.418254	7780	5112.521739	75.48292157	2596.181639	518.6980481	98.32437831	237.3395796	1075.031199	1269.395664	-0.004899992506	0.1718583464	0.02680117297	0.004328750416	0.01254761845	0.004771530049	0	NaN	NaN	NaN	NaN	NaN
7	248.7361808	532.4001393	5055.166099	16981.3724	3919.76764	1172.718012	2233.621085	7421	14482.98925	1003.134783	3071.498092	787.6980165	331.9738859	229.828141	1369.972103	6160.1502	0.2990212187	0.2401165054	0.06980335739	0.01484918779	0.01704750938	0.02006790142	1	0.2429627274	0.4570701463	0.260168203	79	1
7	255.3776474	772.2751971	-47.91758325	10289.20287	2362.019057	258.059978	1473.136427	4408	2437.247312	53.06109747	1915.759443	421.2714858	75.40991383	173.4239883	774.1305364	1192.21157	-0.004998640224	0.232613215	0.02567894089	0.005648938633	0.01807529891	0.007083804536	1	-0.0002758809075	0.4407137583	0.04017171564	21	0.9999406423
7	258.754856	719.3628863	712.1957015	12784.71319	1326.524814	400.6562014	1638.642741	5080	18150.56989	252.3988025	2658.614763	274.6695386	159.3102454	1559.391603	963.6080817	8021.609974	0.05695388732	0.1073283601	0.03239887145	0.01632615533	0.01710643898	0.0163771422	1	0.0470200212	0.1851118145	0.07276872369	39	0.999999997
7	277.0298175	570.8384624	2725.609409	17100.71544	845.2031306	2633.359694	2742.097722	6507.5	4199.789474	471.3332089	2714.784752	257.9375646	452.0830313	301.9871834	1051.857299	1571.159809	0.1626850095	0.05224930656	0.1521918288	0.01046980476	0.01212895018	0.0160754368	1	0.1385453522	0.07760921889	0.5060413156	57	0.9999999998
7	278.6834453	692.6507515	2375.670845	14383.89734	3279.651132	669.8494063	1907.534168	6219.5	8487.397849	457.0857337	2762.001739	618.4783882	179.5030256	202.5301429	1151.351207	3220.452106	0.1602792063	0.229095307	0.04839000136	0.01171064233	0.0167735926	0.01412110315	1	0.1317365722	0.4340440598	0.1551197073	65	1
7	282.3802031	147.0956312	-164.9126148	13129.7388	2148.602518	1559.284605	1965.390276	5413	4670.297872	79.20405334	2421.686623	371.0495306	306.7166689	388.3322551	931.2240012	2427.769102	-0.01280813091	0.1664332675	0.1168666645	0.007592718343	0.01914428103	0.01220671519	1	-0.0006446313876	0.3096355709	0.3493394455	19	1
7	292.3233832	593.4038986	875.8355028	13151.40429	4075.075818	1309.237166	2248.431404	5884	2502.208333	238.5857485	3483.911234	1030.2883	340.9632593	252.7992336	1524.440033	1760.655332	0.06671350282	0.3084259295	0.09736749892	0.009500554158	0.02139131513	0.01370643362	1	0.06295252356	0.5983711699	0.3051502907	50	1
7	299.6243359	294.2876475	-3.724601659	13378.22734	1222.775662	263.9886148	1997.884928	5129	2295.16129	55.17056913	3158.255513	348.8528114	87.82496227	207.3828747	1186.948774	1686.144498	-0.0002483571124	0.09492294321	0.02152487191	0.004559566043	0.01652181458	0.008135740102	1	0.0008777511508	0.1594833353	0.02215730049	11	0.9891739949
7	300.8493923	627.0335239	4564.429356	15780.42752	3585.146486	986.6499079	2104.958341	6851	16586.66316	792.4951821	2643.080566	634.3346317	301.8078785	207.7000631	1122.947692	6794.267823	0.2963644711	0.2371614636	0.06660245349	0.01680528742	0.01866283912	0.01857529651	1	0.2405766985	0.4509068111	0.2484741412	79	1
7	326.342393	12.67573095	1407.74942	7924.486306	122.7098968	-8.870776672	1349.412672	2933.5	4385.902174	240.1682846	1346.454285	111.8766288	112.2513	199.0069711	485.0093168	1657.94117	0.1778193498	0.01556774481	-0.001430825252	0.01259061981	0.01528465016	0.01493612253	1	0.1382736993	-0.004004397656	-0.01954217275	52	0.9999998862
7	335.3521173	715.0113011	-69.20618688	13089.0561	4120.947605	321.0656113	1751.134232	5921.5	7484.731183	81.96805596	1958.530135	597.1775529	110.3968118	338.1289108	850.6206275	2587.271654	-0.005653269648	0.3159460232	0.0263233482	0.006989106823	0.0168044017	0.008504188769	1	0.000635915447	0.6108318422	0.04514973304	25	0.999951747
7	337.135183	67.86295367	5908.977176	8432.929793	1372.586489	-253.4108292	1671.014846	3647	10057.19277	1576.995761	2179.818303	330.8626175	287.4434068	210.8241131	882.2326539	4068.036473	0.6839787938	0.1580710439	-0.03186943636	0.04169611739	0.02335390858	0.03626279491	1	0.5375450165	0.2840575163	-0.005630985506	93	1
7	336.934576	80.41829878	7286.913013	10912.71636	1718.624417	-376.7264645	1745.282125	4636.5	11595.05797	1350.581407	2030.745505	309.7688118	271.2548827	203.6994741	809.4944674	6509.97322	0.6791209575	0.1565770622	-0.03481176181	0.028997252	0.0231238678	0.02869215627	1	0.5334666882	0.2808939755	-0.01687930748	93	1
7	339.4997283	475.2605783	912.4830203	16322.12299	2845.424795	1577.253978	2155.878784	6820	22431.29787	292.705864	3266.264878	611.2351471	358.3300382	1418.450991	1310.432183	9764.597699	0.05726510659	0.1820335578	0.09782397842	0.01343629901	0.01893893369	0.01649568969	1	0.05344276142	0.3404428608	0.300184261	44	1
7	349.6466847	85.25326863	6611.973397	9633.388813	1578.483868	-369.2915199	1777.63056	4123	13311.34568	1575.677601	2287.124319	346.2829812	307.6758493	221.5497819	915.2182818	7902.868498	0.6837785673	0.1667809778	-0.03448753809	0.03150244064	0.03029582691	0.03726387493	1	0.537333567	0.3017214959	-0.01436480246	93	1
7	351.5324109	716.6812089	-53.54772273	11645.45009	1735.489235	660.0731422	1919.847767	4799.5	2182.978947	67.83535292	2453.243054	369.1391786	147.7851332	268.9908534	956.663173	1181.91192	-0.004850585653	0.1498893078	0.05870153792	0.006461283847	0.01402572584	0.01026605603	1	0.0009652663713	0.2733082953	0.1507478924	18	0.9999999996
7	352.64169	643.5802523	2223.506351	12808.27117	78.77687367	1900.152052	2624.245864	4836	4023.840426	440.0217313	2380.850838	134.1152849	360.075855	261.6194843	847.2871712	1748.504032	0.1745616761	0.005730594661	0.148362873	0.01256180489	0.01148024236	0.0210543937	1	0.1468533588	-0.01754019992	0.4939266261	54	1
7	370.4046996	442.5809714	1156.712753	19218.38984	4762.697631	717.6069776	1868.504678	8480.5	32666.17391	268.0887439	2882.015118	767.7243674	181.9703356	245.894359	1251.055592	10091.48578	0.06126130979	0.2456686937	0.03765257061	0.008044151352	0.01555038062	0.007789090247	0	NaN	NaN	NaN	NaN	NaN
7	370.4900343	576.675178	-70.17240723	20121.67721	2120.583486	287.4982455	1916.823498	7868	7521.578947	64.15278599	2210.754318	336.5255689	84.10746613	227.8861131	894.0946676	1184.444026	-0.003490643229	0.1054796258	0.01372909465	0.003282122714	0.01020839003	0.004504160727	0	NaN	NaN	NaN	NaN	NaN
7	373.6632263	328.6054487	2996.993049	18499.67672	1071.917557	2863.555301	2535.358031	7134	8608.208333	536.8307422	2839.445864	275.369128	478.347009	241.8858583	1127.010767	2959.825357	0.161717909	0.05874754261	0.149583298	0.01157381555	0.01016289081	0.01957883626	0	NaN	NaN	NaN	NaN	NaN
7	377.6254827	746.4334276	-193.3133915	9739.558656	518.8473571	2215.154125	2019.69727	3757	5153.139785	53.91657203	1964.613387	157.5059378	440.1926884	209.6566414	713.1019268	2501.116027	-0.02038143435	0.0540188638	0.2212400012	0.006126339174	0.01666885443	0.01761874117	1	-0.0005967112795	0.08476401819	0.7022376374	10	1
7	382.3597939	476.4806178	961.4637281	16433.77117	2948.016571	1517.476097	2139.070551	6820.5	26778.04301	229.8355172	3062.532159	576.7126307	323.9015934	211.067425	1265.083752	10768.42473	0.05676991802	0.1820389658	0.09345303932	0.007416637569	0.01523853747	0.01309398326	1	0.05272221619	0.3402647044	0.2850591994	44	1
7	383.2319753	697.0783081	-228.276182	11404.03418	620.4457725	2678.510055	2253.982331	4414	4551.287234	62.0554244	2034.801326	156.7955513	480.2080678	245.3147148	735.8469353	2139.266207	-0.02172479576	0.05574221117	0.2343768656	0.005773298515	0.0135695566	0.01815237822	1	-0.0006356556661	0.08885833764	0.7471219022	10	1
7	391.5329095	723.6511002	-26.63298846	12627.1407	3915.554302	155.2395226	1804.371127	5726	3241.340426	67.38079045	1879.320331	590.2104355	81.24843696	201.7162304	832.2649968	913.7952825	-0.002519959633	0.3112027193	0.01229459699	0.005437065666	0.01689541583	0.006455136511	1	0.001969260613	0.6005294848	-0.002502337046	24	0.9999505341
7	392.6971386	335.4709628	1139.401468	17197.15182	5550.723619	1656.97087	2159.951502	7950	4615.8125	314.845507	3587.56538	1241.440991	348.1393714	224.9720543	1681.027428	2472.935815	0.06806833811	0.3238650583	0.09537171019	0.009355034042	0.02297001188	0.01609894736	1	0.06412594647	0.6297925317	0.2991378831	50	1
7	392.5623141	554.2772643	-166.0089359	16124.73494	5498.303393	425.9294286	1853.749719	7456.5	11640.8617	87.50157532	2592.770387	859.7814907	105.9208678	215.8873559	1171.680002	4486.139065	-0.01069589845	0.3469099471	0.02778213631	0.00703028476	0.02036237295	0.00734897811	1	-0.002718515248	0.6741096375	0.05011177203	25	0.9999811667
7	395.5684535	581.6821403	3126.08368	16963.03265	343.3483707	67.45937936	2185.704689	6310.5	11859.48936	625.5988395	2958.914106	175.0537527	164.6044884	260.0527483	1085.665667	3957.509502	0.1836227181	0.02039054092	0.004177581254	0.01002881549	0.0108926294	0.01111254161	1	0.14335421	0.006067017707	0.001192462598	52	0.9999998448
7	396.6329359	127.6372827	-71.17455843	11686.50805	830.9416878	174.0593672	1751.109008	4577	9303.1875	49.82934148	1963.289934	176.4754714	73.44362487	225.0375689	716.333674	3506.019147	-0.006412415949	0.07240057621	0.01554523786	0.004915202272	0.01477393971	0.006089482339	1	-0.004808260542	0.1132707171	-0.0005517169742	6	0.943858974
7	405.4909415	100.6294942	-234.8659757	11413.90213	601.2698144	2594.83721	2042.831981	4396	5309.706522	66.49247828	1708.070586	153.7784968	415.3764109	221.4747275	633.7311773	1924.926244	-0.02019017646	0.05287121506	0.2260962604	0.00610960078	0.01353915732	0.01696096473	1	-9.813649704e-05	0.08263283079	0.7189217276	10	1
7	415.2905968	643.4550882	834.0926545	13549.61175	1443.636722	508.3783298	1937.444858	5415	13619.83158	201.8361457	2628.266481	269.2258278	154.8972204	180.8981638	968.0414058	5204.179159	0.06248455053	0.1084045588	0.03824119724	0.007545360684	0.01478149006	0.009882644379	1	0.05184109342	0.1875471569	0.0941148407	39	0.9999999997
7	417.6083755	449.0221309	1088.848666	18129.81004	2084.315901	1805.41589	2251.256371	7270	24108.52688	235.5581987	2351.674936	379.1096913	274.4882816	221.374827	972.8142956	7052.402626	0.05967413882	0.1173218726	0.1000665454	0.008721075052	0.01263761097	0.009859469625	1	0.05444092971	0.2084526061	0.3061669306	40	1
7	441.1315133	167.600912	880.0814394	15573.19549	1690.389465	1419.977925	1910.032134	6202.5	18208.04211	172.849837	2181.685254	249.5312451	220.9879721	186.5979629	821.6419744	4852.710024	0.05726099235	0.1125420473	0.09293669003	0.007409417055	0.01433217046	0.01073307615	1	0.05192012475	0.1983926969	0.2809677507	40	1
7	454.4176779	145.6218575	905.2891957	15209.86323	1622.564708	511.3940055	1574.492553	5922.5	11186.70526	176.7889256	2226.741463	286.2966861	136.1201719	227.8759437	853.6071431	3972.395011	0.06084136294	0.105728753	0.03474797	0.008366209163	0.01261499332	0.007103162465	1	0.0502370126	0.1819380695	0.08165365823	39	0.9999999937
7	467.0448141	671.1211074	818.8868494	11257.75075	744.5191621	82.04299591	1875.349525	4374	13637.52632	202.1712353	2019.106667	159.2246497	95.52285485	199.2511536	716.1258168	6028.001408	0.07121245416	0.06901363947	0.007064964909	0.009830658347	0.01367477861	0.008934542537	1	0.0557184797	0.105762489	-0.01239502018	34	0.9999999989
7	477.2650084	162.4931649	-60.51426595	13363.75053	2284.154279	370.0538217	1650.172772	5556.5	3526.368421	75.25762383	2254.695599	365.3226205	106.0412606	228.334246	875.4619254	1129.761677	-0.004707151689	0.1708823055	0.0288711853	0.006031025314	0.01561696049	0.006713058874	1	-0.0008267740658	0.3148550422	0.04904588103	17	0.99581312
7	481.5011662	214.2798404	752.7070554	15199.71174	348.2154156	3124.767945	2176.787637	5621.5	20513.85417	181.8588655	2416.251765	132.5978286	547.076823	220.6361957	849.7637151	7542.303913	0.04866699003	0.0239079605	0.2071684246	0.007355546074	0.01022810192	0.01889002427	1	0.05230112754	0.02249135525	0.6683315531	33	0.9999999988
7	488.3055667	33.6632581	1439.132256	8260.683224	838.4485816	-8.515122206	1171.101185	3268.5	6859.413043	274.3936512	1374.930006	180.7387963	100.290806	157.5623298	522.8555288	2741.837517	0.1704429414	0.1032527227	-0.0009997989293	0.01377872726	0.01786035611	0.0131117349	1	0.1339399177	0.1750069801	-0.0166522168	58	1
7	492.441772	425.6731553	-348.760912	16921.55256	877.283617	3985.316661	2404.123524	6473	8069.574468	91.28708231	2364.811508	216.7411494	600.5741595	242.3186819	912.3800207	2451.752296	-0.02134735996	0.05360989641	0.2335087187	0.00519035312	0.01027208311	0.01617752859	1	-0.000438826009	0.08446717539	0.7441499433	10	1
7	495.1283152	258.3954883	4719.267244	15700.9923	338.1844684	1083.196205	2156.315595	5902	16402.86316	802.4229981	2571.958017	167.1939208	321.8682135	217.6170228	938.4985593	5610.922414	0.2986486276	0.02265784188	0.06771406082	0.01715354676	0.01178785543	0.0168710995	1	0.2389114013	0.01313179545	0.2453109376	70	0.999997898
7	495.3906779	645.5993653	-69.40758933	10948.42663	800.1432982	143.2924697	1743.270344	4245.5	7476.631579	46.78558331	2294.467296	168.7276933	70.152527	175.0331801	824.7925447	3534.946935	-0.006285384984	0.07166652116	0.01325478295	0.005198140485	0.01494481077	0.006339897686	1	-0.004893187938	0.1116721956	-0.008416614899	6	0.9276235359
7	496.3031881	616.4881519	-102.6252706	15007.84998	2483.794638	844.6664046	1883.51801	6128.5	4672.894737	61.26912996	2219.312307	393.0808445	162.9944478	208.8188885	879.9035753	1462.189072	-0.006572658997	0.1682512709	0.05610080991	0.004335019971	0.01175636002	0.00818186641	1	-0.0002853868813	0.3106779168	0.1420697257	18	0.9999999999
7	505.6316542	219.5156538	-128.2541147	16383.00161	391.8725714	449.4028911	1762.865512	5971	18842.52688	55.96155318	2308.035398	176.7926449	98.71651284	203.3026296	829.5685964	5897.295225	-0.008000159709	0.02427089432	0.0275420839	0.004065580684	0.01139924811	0.005442899934	1	-0.005951278946	0.01556251332	0.0386201508	2	0.9999696147
7	519.3669847	594.4791798	-59.04535231	14722.64069	4850.476642	143.9929554	1671.603121	6804.5	6967.376344	86.39247252	2117.831589	657.1402246	96.03440066	228.4632627	910.5448665	2142.593907	-0.004073291173	0.3306250276	0.01063625924	0.006466620324	0.01812093503	0.006866306561	1	0.0009404130771	0.6401039559	-0.007868505301	24	0.9999999592
7	536.7757285	176.2249257	2974.788417	18546.26022	1993.162446	929.6859966	1749.231067	7453	5970.884211	251.3016073	1150.785534	262.1777535	167.7932545	199.9308386	510.6905163	834.3684561	0.1593161458	0.1084985857	0.0500961979	0.008956437826	0.01126658417	0.008742105596	0	NaN	NaN	NaN	NaN	NaN
7	543.3369774	773.3225731	-40.07853537	7875.214882	2510.400438	59.96854718	1305.158805	3607	5153.717391	61.5699924	1436.795662	440.8336458	73.109006	295.08788	617.6803802	2161.595053	-0.005428342481	0.314776061	0.008257724051	0.008508485134	0.02695374207	0.01011758282	1	-0.0005702965824	0.6076553069	-0.01689631142	24	0.9999980667
7	544.4780146	737.3163172	-20.45237276	9366.215884	910.9111327	242.7461267	1532.942104	3662.5	3586.59375	45.60232011	1399.552802	185.7094296	81.42630659	185.1485853	538.2270759	1119.36649	-0.002223585982	0.09964943429	0.02647856874	0.00535723281	0.01627350921	0.008087792742	1	-0.0002277999969	0.1693522177	0.03889554034	12	0.9586097745
7	546.3093829	38.35463564	-3.724779249	7384.794248	2321.59161	37.03856307	975.0461382	3413.5	5147.085106	61.47848864	1134.915325	361.687224	60.19509281	208.0692506	498.3366458	2059.130251	-0.0004754810565	0.318000384	0.004847078952	0.008729182449	0.02241411612	0.008516982116	1	0.003131869868	0.6140732432	-0.02738875223	24	1
7	561.3048654	362.4343545	2389.653039	15708.73548	6536.326109	15.21161779	1734.807395	7769.5	19303.67021	517.3181616	2637.859014	1155.953363	166.3886012	238.2692382	1280.432483	8110.508885	0.1574722535	0.4223430691	0.000998007807	0.01351068747	0.02481080797	0.01106089791	1	0.1291427626	0.8264174442	-0.001550488481	68	1
7	569.945974	713.0203032	-171.7949826	9620.270051	146.2914139	2075.034074	1787.61463	3621	2818.455556	51.46053298	1402.490221	105.5197655	307.1850707	177.8989193	489.7707853	753.0175873	-0.01794545509	0.01610555881	0.2143130077	0.005302285751	0.01172862824	0.01449079412	1	0.0001738652723	0.007071131622	0.6776650227	5	1
7	588.7487207	734.0644028	-31.90733248	8631.502947	140.8987497	431.1477265	1471.595315	3148	3726.663158	36.31137832	1471.240598	108.5633936	102.365308	156.9756283	535.2774072	1666.875531	-0.004029421233	0.01647155317	0.05111620908	0.004553230176	0.01326457573	0.008827472862	1	-0.001168411958	0.0006601372966	0.1202153492	3	0.9996857348
7	594.7784708	452.4603316	1069.647756	13254.17933	265.5286159	89.23500581	1765.249159	4871	15091.47826	234.4885336	2308.31007	130.5091504	110.235597	240.7463832	792.9023234	5742.45015	0.08385801982	0.02140255549	0.007191646805	0.00844769657	0.01141191285	0.008947661859	1	0.06491355365	0.008553749708	-0.01078781528	30	1
7	603.2759343	563.3007155	-101.5719513	10896.08884	1657.935416	1231.140275	1705.015646	4492.5	3291.62766	52.75211896	1761.285327	290.7266556	221.5010291	188.7444265	685.7546383	2471.509934	-0.009338468573	0.1587550221	0.1128409185	0.004967321354	0.01881510763	0.01079201836	1	0.001660802095	0.2937780839	0.3360206842	19	1
7	611.7839484	282.132813	2339.542683	13489.9402	153.8652509	89.45086017	1891.428247	5029	4899.6875	447.0922376	2289.800539	154.5161666	133.4935671	195.1981358	780.6874839	2170.568508	0.1770347186	0.01247365229	0.006443477467	0.01214894716	0.01323449103	0.01058140731	1	0.1381982752	-0.00997395112	0.007222117012	52	0.9999989981
7	618.0994817	723.133822	-123.2156315	7140.796148	351.7449882	1465.555357	1752.220786	2732	5467.762887	45.16895904	1364.054442	104.4248288	304.7082972	236.8531701	479.2736214	2843.983905	-0.01806460493	0.05180605258	0.214526736	0.006120517259	0.01772208721	0.01904558181	1	0.0006869964554	0.07994799876	0.6796196713	10	1
7	628.4853547	195.3509687	-70.3588464	9710.057827	1612.459179	543.1835902	1539.874004	4025	3548.397849	48.60547084	1815.665492	294.5965232	121.5690394	193.112292	714.7609463	2011.193022	-0.007370011822	0.1649119608	0.05755076927	0.005588984255	0.01603929206	0.008634755056	1	-0.0008600455192	0.3039277051	0.1467549111	18	0.9999999996
7	647.0319324	127.8205715	603.6288525	7168.906716	225.4299617	29.47444312	1187.203635	2714	14931.14894	127.8110834	1044.346413	110.9909453	81.06299197	227.2800898	376.3962135	5469.481916	0.08525999837	0.03086150195	0.004258513187	0.01154917825	0.01656780225	0.01187933007	1	0.06595438156	0.02772812412	-0.02021836089	30	1
7	650.298349	693.4724773	-123.7659035	7658.082044	77.83561182	1646.978892	1652.40233	2814	2408.53125	47.43639806	1112.355857	104.52665	256.5735183	186.2696305	407.1642713	860.8300273	-0.01698203932	0.01127934362	0.2138170632	0.006062574132	0.01401725176	0.01589712935	1	0.0008163748823	-0.002803937854	0.6760088578	5	1
7	663.6760704	729.6000208	-3.581572751	6625.51994	1059.923771	34.14112118	1119.865685	2740.5	8106.291667	44.81517758	1092.779764	173.2411043	56.09362184	118.1981411	413.97494	2131.564194	-0.0005836401871	0.16260051	0.005432368665	0.007258718847	0.02341643499	0.009005027197	1	0.0005183628265	0.296917094	-0.03083145789	16	0.9999999997
7	666.8902326	523.2364707	-56.87906837	9534.116082	3234.050857	104.9705313	1542.152761	4476	4425.708333	61.39229121	1568.163123	510.1535648	79.32299998	154.7695661	694.8988946	2188.111418	-0.006182961129	0.3416991628	0.01103633593	0.007619687185	0.02391670929	0.008609907504	1	-0.0005099692247	0.6627306135	-0.006580384955	24	0.9999999766
7	669.4615014	441.6716107	1768.797673	10410.54601	3294.38816	48.91084298	1727.132557	4834	5283.021053	295.2832123	1811.913503	558.4388413	132.4166417	189.0096572	796.2377953	3261.105951	0.1684939899	0.3242319017	0.004377348243	0.01304638377	0.02365252904	0.01363775045	1	0.1364667915	0.626281085	0.009101308965	66	0.9999999976
7	686.7421803	218.344135	815.0494432	11927.51122	2030.557915	37.35641973	1258.253929	4906.5	11709.16129	101.6672575	626.9404537	186.2581253	89.90499929	165.6113333	236.8035959	1835.637825	0.06809342466	0.1662546924	0.003154849925	0.007709286137	0.01620743306	0.007446031996	1	0.0545728779	0.3040767879	-0.02312850709	42	1
7	700.3328289	622.4703538	-99.08274749	6877.134226	1178.335115	755.9062103	1450.210658	2900.5	7913.319149	45.01176676	1400.544518	214.9863525	149.274481	149.2578662	544.0167833	3774.099927	-0.01411020892	0.1692886166	0.1087144142	0.007342500082	0.02031658396	0.01369901197	1	-0.002239948997	0.3151117694	0.3211441859	19	1
7	706.8101908	397.3582776	768.4133721	9258.918227	207.487896	63.06624198	1483.697246	3426.5	8695.755319	154.8265731	1574.51272	107.5776435	78.67481678	140.6574857	552.2271848	4797.548215	0.08362036146	0.02273412792	0.006311768568	0.009242809909	0.01343185645	0.009051198894	1	0.06468170813	0.01123389737	-0.01381697439	30	1
7	708.4970245	457.2755101	-43.97497637	9665.722164	170.6673151	527.4454456	1602.172482	3609	2576.979167	39.80944713	1618.464598	120.1545145	113.6913948	144.2508259	576.4076303	1122.299706	-0.004764655532	0.01861383967	0.05561478795	0.004422424216	0.01320355429	0.008977897179	1	-0.001373118105	0.005231027872	0.1355780027	3	0.9999989856
7	759.6311457	299.9746183	427.9997273	7149.035518	747.0675144	606.6260937	1381.317828	2834.5	18751.61702	92.03666832	866.8442136	137.9274593	113.2042397	185.2237016	325.7125056	5283.385136	0.06154162299	0.105335249	0.08605763999	0.01048396873	0.01757137244	0.01257963771	1	0.05465750733	0.1833706685	0.2580461639	40	1
8	9.339611681	255.2999066	44.51465485	6957.445069	86.99427681	81.31422941	1230.725696	2524.5	1324.655914	32.09177068	1706.00419	95.64727388	63.65666544	177.9273731	599.0789724	1106.516503	0.007108782848	0.01351413885	0.01128529892	0.004887501385	0.01516562002	0.01009001354	1	0.004559524072	-0.00714566461	-0.01421017452	1	0.9999947338
8	13.96613084	297.7666939	407.3471206	6143.505017	551.896855	201.4172988	1705.166365	2426	1651.094737	161.4367939	2261.377201	247.0072218	112.311663	303.707296	857.3808238	1537.965284	0.07015826942	0.09267265384	0.0359139118	0.01680593984	0.02657878973	0.0207446421	1	0.05745723724	0.1553134574	0.08729157473	39	0.9991169595
8	101.6274611	726.5844035	506.4597096	7735.171428	1145.143	42.08725944	1376.88293	3179	3624.138298	132.9428373	1580.975504	236.8687445	88.92411589	487.9367368	623.8801518	1713.013113	0.06852041297	0.1509554684	0.005041438491	0.009312272327	0.0209432721	0.01202444261	1	0.05479885952	0.2729310449	-0.01708679977	42	0.9999999997
8	103.3190618	464.565136	1741.797526	10514.89871	1622.501778	674.5976344	2308.658258	4445	4793.553191	452.1087634	2676.730692	420.9065601	208.6504786	264.2747803	1054.805982	3139.717776	0.1634148836	0.1471220009	0.06394025988	0.01342844424	0.01902600371	0.01914168478	1	0.1340270567	0.2673999186	0.2063743216	62	1
8	105.3284548	636.4521777	1854.201114	11947.25174	1720.270295	570.1994791	1890.885065	4870	5516.159574	359.1449701	2087.530757	306.7977016	189.4096178	218.5214986	798.0287229	2632.455983	0.1540835585	0.1447226754	0.04890254308	0.01192828162	0.01522699117	0.01479420829	1	0.1254920766	0.2618739735	0.152543544	62	1
8	106.2416951	362.388441	2061.390897	12054.29668	2670.518207	717.4610322	2138.868144	5246	1214.863158	499.8659481	2901.120927	620.453828	237.3906332	242.0415349	1183.718533	770.2341535	0.1670633008	0.2237065979	0.05722571869	0.01494051195	0.0211649146	0.01766216325	1	0.1376652664	0.4234109872	0.186803343	65	1
8	113.280115	739.4122717	1331.807167	8286.675982	1200.984715	391.7635121	1517.872968	3413.5	5541.085106	258.4369259	1604.433984	247.2569816	136.4562701	176.4399459	623.4610179	2454.525466	0.1594839679	0.1553829961	0.04791052991	0.01527473456	0.01911266445	0.01621580936	1	0.1298529639	0.2835734857	0.150719255	62	1
8	127.2106188	694.1988975	616.7942574	9998.041295	1006.819411	39.24307513	1483.427449	3949	13252.59375	157.6619238	1990.432332	197.8057503	85.33430312	180.9564417	731.2102048	5567.138557	0.06273563714	0.1039901199	0.004672166311	0.007949989622	0.01602432794	0.00978621333	1	0.04943104856	0.1770721823	-0.0212930461	38	0.9999996635
8	128.635413	366.4679265	3646.109828	12329.31302	2068.919263	861.7761752	2256.933557	5282.5	12504.90323	929.6116249	2853.703625	415.5802405	339.5427554	237.8763024	1111.70298	7984.800087	0.2969891267	0.1694531403	0.06668723591	0.01784884716	0.01952081897	0.02730979264	1	0.2399549659	0.312711281	0.2465400223	77	1
8	131.6155571	445.4372271	8864.802032	12577.95401	370.3822391	-389.0362775	2035.353838	4923	15469.48913	2401.842787	3467.606483	164.5268846	382.7050785	206.7215477	1227.03075	9886.998521	0.7033424467	0.0286300896	-0.02977299992	0.0327624316	0.0188913671	0.03604987431	1	0.5508328702	0.01989470094	0.001389912843	90	0.9999999956
8	217.5620349	480.5989356	-221.2533497	13840.90391	286.6127181	1697.37553	2300.703899	5127	10454.0122	98.44858391	3615.148728	168.3315572	454.4669341	227.327825	1258.109177	7452.35426	-0.01599673231	0.02265561773	0.1237597055	0.00882837705	0.01456555872	0.01425479735	1	-0.005018977055	0.01648524139	0.3672792667	4	1
8	226.5926691	469.4936673	4877.122293	15728.18474	160.7932668	1272.804904	2780.509507	5772	9119.988235	959.1329903	2994.68793	171.1747771	396.9541412	282.3305667	1101.698339	4748.389102	0.3115188526	0.01013698399	0.07803092582	0.01503422525	0.01223451259	0.02398221759	1	0.2496340522	-0.0120115645	0.2831977836	70	0.9999999997
8	231.5345912	63.62522998	3588.152022	7643.975936	143.0172326	-133.0344831	1676.535369	2870.5	6036.869565	878.9431542	1789.278735	129.6525399	189.062359	196.2360011	652.5945278	3729.126337	0.4646430039	0.01793288112	-0.0158969138	0.0326160927	0.02009372062	0.02915719616	1	0.3634399731	-0.0006407536439	-0.004839861399	81	1
8	231.6816649	246.4812928	2458.560047	13710.70661	646.1349781	158.3734689	2214.676409	5144	2569.02381	582.8138258	3147.544112	228.2862411	158.2377377	271.3123512	1142.730051	1812.56159	0.1763776095	0.04541798388	0.01074373298	0.01249095235	0.01488392766	0.01464760383	1	0.1385500896	0.05745718701	0.02299712138	55	1
8	238.6075609	30.82877714	22.13952286	7859.782546	780.6569289	197.1601404	1251.230413	3002.5	1581.053191	51.09648665	1573.664675	193.1990609	79.68143958	251.7482544	584.3961253	875.9698817	0.003098310543	0.09904020006	0.02622613477	0.00699549025	0.02003681267	0.009023973846	1	0.003940464138	0.1680822655	0.039200405	12	0.9925010959
8	241.0691544	253.9170975	2017.614489	11421.12479	406.9452444	115.0324595	2604.749828	4342	1947.243902	603.7758511	3729.240176	209.948582	142.404832	1115.541808	1362.233629	2065.413692	0.1721918738	0.03835002581	0.009757157929	0.01425954996	0.02098827215	0.01663706752	1	0.1350572734	0.04300011717	0.01842279053	55	0.999999858
8	253.9105187	262.3342908	-5.374543878	8022.728169	1816.579221	236.9402945	2247.221325	3542	3178.408602	63.55074424	3149.615434	743.8904652	108.5025345	323.6226512	1324.449261	3383.085806	-0.0006131428619	0.229465694	0.03191027235	0.01070018868	0.03003422092	0.01788141629	1	0.003601451285	0.4345484852	0.06244974839	21	0.9989706228
8	276.8475679	21.57138455	8308.738897	8860.92434	244.1444794	-529.7794779	1234.249767	3429	11528.39583	1684.856408	1815.279555	116.9645827	360.7133525	195.2699174	666.7276505	6666.862508	0.935441493	0.02759977727	-0.05503496105	0.04574428809	0.01488987387	0.04645981282	1	0.7319660466	0.01601605296	-0.03338053753	94	0.999999997
8	277.4122197	279.196689	794.974077	15343.50198	710.0808016	3272.184317	2576.103233	5858	5491.62766	203.5462837	2844.112749	217.4593061	632.1979584	266.8117809	1052.786978	2973.840998	0.05179768312	0.04848644704	0.215246766	0.009767222912	0.01278761747	0.018833833	1	0.05578722751	0.07300099719	0.6976413492	37	0.9999999805
8	281.4214982	144.2211991	9540.949042	13548.91919	342.1714336	-506.5460587	1942.57822	5223.5	16930.3871	1980.729954	2806.609219	158.9866685	385.8658942	217.8535125	976.2814134	8563.045703	0.6983432441	0.02515868929	-0.03738045161	0.02972534414	0.0166589943	0.03496737003	1	0.5462580199	0.01249205804	-0.02598394395	90	1
8	285.3771945	622.2798751	3754.491353	11922.10947	539.8171326	-41.43776881	2204.073641	4544	3148.483871	1113.510089	3513.206348	186.0339297	209.0230893	287.2168521	1283.822819	2871.32609	0.3080677054	0.04677887129	-0.003355429459	0.01431514073	0.01452671208	0.02409518797	1	0.2413726753	0.05923755087	0.004141104592	72	0.9999991373
8	293.7474666	668.0932715	2763.134387	16153.71844	1599.467582	48.46842977	2043.568702	6278	8522.255319	473.7293479	2558.222853	336.7532728	157.0165875	236.6132853	997.6369804	3238.347013	0.1696814245	0.1053010458	0.00297150556	0.01018743886	0.012701227	0.01151013618	1	0.1336731091	0.1793631648	-0.003109931852	58	1
8	296.6214262	102.396239	642.4706542	10576.25103	1050.792328	992.1286388	1945.898165	4202	8477.760417	172.9200832	2045.657904	205.4712225	210.6336456	382.7597241	762.7093384	4575.906437	0.05937924159	0.09769786404	0.09286656099	0.0113806525	0.02136197457	0.01368890698	1	0.05333978276	0.1680854735	0.28068322	40	1
8	299.7209623	468.5168607	901.8185179	14810.87743	2510.163192	1506.088139	2483.30503	6245	14090.89474	262.3227189	3220.559781	584.957463	359.2787364	245.6418893	1307.959434	7299.801541	0.05876350782	0.1726324935	0.101909015	0.009116542278	0.01479115573	0.01563033755	1	0.05477742598	0.321428445	0.3142239427	44	1
8	305.4024739	593.6749276	-83.06380723	14399.45569	957.6852741	183.4020383	1932.266364	5483	6540.614583	56.91738593	3244.785371	238.9999087	80.63948991	221.7534425	1191.327749	3685.71811	-0.006017661685	0.0676250072	0.01315617924	0.004624136018	0.01210177925	0.005380776084	1	-0.004756380028	0.1034181056	-0.00883648268	6	0.9449296055
8	317.9935146	165.0652295	388.929361	6736.211358	593.6527318	1383.363126	2124.594156	2746.5	1268.565217	175.2714626	2646.263486	274.8380127	549.1353171	339.0867747	1022.043265	1382.169431	0.05892371525	0.09364770603	0.2140060099	0.02031484301	0.03271152363	0.04429975714	1	0.0620614484	0.1651034734	0.6965548387	41	1
8	317.4629515	262.6601128	-182.4482448	11894.74417	1055.884095	2851.78322	2447.902648	4762.5	1582.723404	103.6227725	3122.134949	325.9329429	700.6935298	345.4022505	1193.233335	1699.413513	-0.01600882242	0.09101019039	0.2337459271	0.009704719268	0.01919963731	0.0316890779	1	0.004408726762	0.16079863	0.7474683374	15	1
8	326.3443839	614.5331204	2281.848934	13758.34778	2017.597253	866.0657525	2798.161439	5684.5	4477.510638	459.3708747	2649.788238	413.9719819	238.7825817	431.055711	1044.727643	2825.712976	0.1669735479	0.1472718558	0.06476405643	0.01130718225	0.01623230185	0.01617347925	1	0.1368984873	0.2677313786	0.2100072208	62	1
8	327.3824234	740.3040408	-76.87140154	11473.02732	2645.968667	667.7875239	1982.707155	4941	9281.215054	93.6829739	1787.804643	401.3253833	131.3976091	483.6953235	732.5070644	3355.968408	-0.007690000479	0.2284780554	0.05924690424	0.008551498512	0.01696768563	0.00950423081	1	6.789965783e-05	0.4337454449	0.1547301013	22	0.99358855
8	343.1628055	128.4158153	5900.176751	12573.13885	4092.514524	-249.6520113	1936.651347	5867	12079.96875	1134.433155	2339.137776	688.1091786	243.0854966	228.5688827	1022.615038	6637.131721	0.4677251192	0.3216035183	-0.0200996722	0.02775031407	0.02602738215	0.02218469457	1	0.3705802688	0.618979966	-0.007976511582	89	1
8	348.2996818	473.4909617	938.9192548	14585.00637	1451.699966	561.9191336	1968.709313	5583	6288.347368	232.3602141	3196.232126	384.1031711	173.9719852	220.5754142	1228.181173	3489.60518	0.06529025468	0.1012763914	0.04070713907	0.008510553864	0.01714251722	0.01079186551	1	0.05412219209	0.1730974717	0.1029654396	39	0.999999999
8	354.7290021	278.5270401	7267.824269	15294.0947	163.2484141	1642.309928	2566.777184	5765.5	4254.591398	1483.041672	2996.778154	193.5335656	447.2194192	384.6847248	1123.934831	1956.081127	0.4822095799	0.01106410176	0.1065773611	0.02087290028	0.01304083392	0.03204894969	1	0.3864299226	-0.009369870525	0.4195592976	82	1
8	355.5484499	30.63532704	2283.468796	8108.982706	1831.196044	454.28857	1566.287591	3560	8944.950617	516.2953483	1671.027396	379.5533464	210.6774699	280.2740167	704.1477301	5650.148469	0.2853132117	0.2240706741	0.0558242487	0.02111621302	0.02291617827	0.02801380767	1	0.2308298775	0.4237496086	0.2085156831	79	1
8	359.6138692	339.5389088	3948.630712	13037.46354	49.20938572	1012.929081	2673.056872	4805	4726.347826	1034.55938	3337.131165	143.5786762	321.3442576	526.3504296	1198.112009	4124.124273	0.3049163761	0.004066283956	0.0723281843	0.0182508359	0.01335256664	0.028968866	1	0.2438954992	-0.02463183282	0.2619163367	70	1
8	362.6343681	168.9734623	6857.022995	14813.40014	841.6977035	1388.309119	2179.609894	5728.5	14944	1252.542055	2587.021884	192.8564016	414.994312	231.3793419	946.434268	6266.67816	0.4722035759	0.05812578558	0.09180458687	0.02340758034	0.01392718806	0.02945854675	1	0.3782015758	0.08607107089	0.3682152575	84	0.9999994472
8	362.4818452	511.8486382	830.2365649	9174.743476	-4.719998225	190.5848022	2291.262913	3369	2680.212766	345.2292384	3701.983064	149.4593281	114.5237593	506.3443528	1310.260001	3064.169609	0.08936275989	-0.001127653467	0.02162902699	0.0147445005	0.02477688024	0.01963374009	1	0.06997247875	-0.03681829671	0.03925189395	30	0.9999967966
8	363.2877628	19.73613735	2086.162532	7082.453578	1477.565433	460.7248049	1505.87832	3078	5044.878049	437.1478282	1423.29879	322.8145582	187.6733803	165.2379081	582.4600253	3088.863479	0.2939346036	0.2089715005	0.06197032448	0.02392980466	0.02654366346	0.0296677596	1	0.2378438062	0.3931741602	0.2310330891	79	0.9999999987
8	367.3900555	192.4777862	2406.545339	13577.55014	93.85716893	109.8255157	2300.752597	4976	4231.075269	537.6309039	2834.506963	153.9376254	173.6189868	294.9522878	986.9480887	2078.469505	0.1790137655	0.006798878863	0.007939807492	0.01317860493	0.0139087466	0.01598599762	1	0.1397782216	-0.02149704592	0.01260751317	52	0.9999936517
8	373.4812069	100.6328208	1005.053681	10814.98642	131.3837813	174.4838865	1936.718972	3968	7211.537634	212.2512453	2273.738672	147.0972669	90.53032938	194.8905069	801.959665	4295.531555	0.08901571833	0.01100274933	0.01564941457	0.008543302821	0.01516307324	0.008838846702	1	0.06944800731	-0.01231908286	0.01905782966	30	0.9999999975
8	379.4251834	226.5495777	5006.953315	16539.2387	1008.882588	1196.739926	2175.77758	6233	12525.11458	919.7636679	3036.844886	289.5038049	373.5573443	236.5092878	1172.456488	5881.877419	0.303383399	0.05939641035	0.07269433983	0.01424793414	0.01636119988	0.02091074261	1	0.2436299847	0.08832123788	0.2647633354	73	0.9999999496
8	382.2219614	5.720191613	5.064106601	7495.377568	3102.384352	134.6432648	968.1733099	3639	6065.333333	67.57086204	1302.022257	497.303409	68.71484376	180.1889008	590.623694	3426.377042	0.0005960176821	0.4129217399	0.0186962364	0.009714367018	0.027268354	0.008930161541	0	NaN	NaN	NaN	NaN	NaN
8	390.403684	306.1817962	-39.5861132	16377.50265	234.6716583	277.0575193	2140.618758	5918	4848.975309	56.23824982	3155.366279	194.8916494	138.9976553	514.8371724	1152.681443	4397.676429	-0.002535923124	0.01523971757	0.01746151811	0.004246891817	0.01205986779	0.007159470529	1	-0.002552345112	-0.003326265385	0.004902974527	1	0.999900247
8	394.4951289	293.4548786	-27.44085605	16105.33105	233.3362313	268.1021927	2103.542643	5821	6178.13253	52.47247531	2485.391186	156.402067	86.42945663	220.6297691	898.2581542	4419.209434	-0.002054751464	0.01587980136	0.01672605537	0.003452412823	0.01001669257	0.005498708363	1	-0.002217785864	-0.002053283084	0.002506901008	1	0.9999164344
8	402.7626083	103.3961048	2974.558281	9867.467999	2052.377567	-23.38963089	1796.53855	4177.5	2960.484211	767.401541	2482.763372	564.6067828	199.6355968	218.3718487	1044.18567	2270.930931	0.2995481937	0.2102882112	-0.002732957731	0.02209726688	0.02620569374	0.02589905413	1	0.2374069313	0.3930234129	0.01008131555	78	1
8	402.7469235	560.5497993	-40.77205329	13918.59607	2136.808261	406.1457716	1876.671079	5680	2169.978495	84.22599983	2935.658831	481.4547868	114.4873656	616.8834816	1136.288669	1021.868153	-0.00279766036	0.1551999425	0.0293426853	0.0106008511	0.01769728505	0.0123849028	1	0.0004552623171	0.2828612638	0.05054576252	17	0.9999578989
8	403.6195845	263.6368498	958.9503666	13342.75657	5464.744378	122.221275	1696.117592	6484.5	2112.072917	287.5338965	3546.200738	1526.429121	123.535793	254.6735232	1690.83695	2012.287942	0.07321714612	0.4104534652	0.01017800426	0.01233302299	0.03293088727	0.01057281147	1	0.06318667557	0.8027949559	0.01067606824	51	1
8	404.531323	150.2787751	2494.672123	14711.47819	1534.294874	114.5574778	2040.400641	5738	8716.806452	488.3210235	2454.549048	238.8163121	141.0186826	253.3099195	889.2337959	3526.469531	0.1705239351	0.1032788058	0.007159342195	0.01113784798	0.0162058009	0.01084483934	1	0.1346203766	0.1754158321	0.011393588	58	1
8	407.6980589	363.3991646	5256.730202	17514.25525	1065.638306	1304.060986	2493.054286	6833.5	22173.61702	1125.681868	3258.152706	241.4421695	335.0429282	559.6347655	1251.38222	10410.61563	0.3094373587	0.0623640931	0.07468380548	0.02098172928	0.01430710735	0.01884278515	1	0.2486041413	0.09444767456	0.27305825	73	0.9999976774
8	410.704164	26.5197287	498.3932734	8495.175847	1850.023418	697.6380154	1127.760043	3610.5	4339.957895	142.6829774	1702.618805	376.9452625	174.3830666	175.6801316	690.3293768	2146.415106	0.06094681826	0.2222457697	0.08427231942	0.01256576938	0.02100408721	0.0149156151	1	0.0559888302	0.4219170644	0.2558645001	47	0.9999999994
8	417.0694066	70.36800454	2.448864798	9032.72317	1330.148273	198.337737	1795.630571	3703	2946.621053	58.46891451	1603.596416	266.2738468	87.62942643	265.1636517	632.0630053	1814.352409	0.0002323494481	0.1503629638	0.02429093447	0.007005503162	0.01969309392	0.009210102136	1	0.002383491944	0.2727595293	0.03370334651	17	0.9950486517
8	416.3443946	730.8444783	6939.242318	10065.8492	255.8942457	-418.7071415	1946.080622	3938	15117.15789	1814.172752	2605.020141	123.7829299	312.6973297	210.0115656	951.6508936	9508.454695	0.6898528127	0.02716150622	-0.04288793085	0.02869149816	0.01559215633	0.03565411366	1	0.5391788152	0.0163643995	-0.04673592498	90	1
8	436.5089004	771.2044702	648.4552248	10831.03239	984.5961657	898.0192081	1733.100626	4220	6903.451613	194.2359778	2691.997528	266.8983261	252.0068276	212.6035092	994.5877399	4978.801221	0.06160984467	0.09886244414	0.08460161008	0.008593827588	0.01817015744	0.015919324	1	0.05449421331	0.1700955212	0.2528338538	40	1
8	438.003601	155.9925377	6088.095573	12382.24897	1349.734651	-210.4540877	2356.402853	5076	23122.76667	1128.277083	2080.878967	227.6410407	245.1883851	232.3902855	793.914645	9813.572836	0.4912604921	0.1119466344	-0.01716355461	0.02459923656	0.01813763475	0.02265458043	1	0.3858939443	0.1911153473	6.171009118e-05	85	1
8	440.3461479	484.2609573	4616.147228	15014.71819	3377.478046	1169.648865	2588.315522	6594	8977.924731	889.9195255	2901.310205	664.1686973	353.5813748	278.4893861	1244.308966	4784.210392	0.3042477525	0.2301354927	0.07363360132	0.01505838851	0.0159263097	0.02032461741	1	0.2472089514	0.4368500773	0.2741483208	79	1
8	444.2182906	256.7292147	749.3745669	14205.27925	107.9573452	3021.212639	2511.031515	5216	10161.7234	171.8584272	2403.471013	153.0098201	520.3796788	271.6605496	864.8613419	5449.715073	0.05345866949	0.008237182867	0.2086723731	0.007647130116	0.01161571716	0.02141475251	1	0.05593452141	-0.009442116585	0.6740245469	33	1
8	446.4344469	442.8457677	12518.18423	12016.0217	259.0145592	-751.1519779	2244.268873	4822	12521.67708	3307.052054	3186.546962	130.5111473	536.1691545	259.0736007	1176.667369	9160.094869	1.049919582	0.02508513462	-0.05767923187	0.03900087066	0.01322619997	0.05755104858	1	0.8220142947	0.01043575722	-0.0168835078	94	0.9999999484
8	451.6754847	336.560911	2681.652214	16329.44519	5051.252498	820.2391655	1977.601272	7477.5	10640.56383	618.329013	3307.42237	1123.797697	225.4083139	244.228541	1529.878804	5906.412017	0.1613550339	0.3222722182	0.05141440686	0.01402008253	0.01954402008	0.01403824124	1	0.1343558725	0.6243534208	0.1690049475	67	1
8	461.5810271	257.529093	1081.230174	15875.28153	1718.876062	159.7043752	2010.251326	6246	13451.5	228.5168113	2372.728997	340.4397225	122.4267211	223.3046733	940.0108876	4982.629551	0.06732042311	0.1105506143	0.009721075739	0.008348373809	0.01426626529	0.008000428427	1	0.05353696981	0.1906694978	-0.002692809391	38	0.9999999709
8	468.4364732	219.6988742	-120.6638149	13428.93028	708.8828017	821.4155717	1991.357397	5068.5	7448.946809	124.3087689	2810.218482	211.3526439	218.9853384	1315.715191	1004.462837	3645.557123	-0.009145838346	0.05463185429	0.06127702072	0.009402396107	0.0158609709	0.01213357487	1	-0.00380477185	0.07900598195	0.1553037907	8	0.9999999981
8	469.3142701	300.5182835	-75.82097568	15700.55763	1552.979559	229.5285097	1848.875531	5998	6643.536842	60.99336659	3002.627144	364.1462927	88.45502699	326.8625893	1170.986061	2840.742283	-0.005074587758	0.101914056	0.01587379879	0.004788552384	0.01370098764	0.006067981406	1	-0.003239746554	0.1735202344	0.001907917786	11	0.9997196064
8	477.0461764	152.9421906	2491.269352	15041.39125	788.5179736	37.39861534	1777.145686	5642	5722.258065	483.8708503	2543.326784	204.8890421	125.1111505	185.7639504	930.9065453	2297.911627	0.1715699436	0.05408633545	0.002426675056	0.01210151894	0.01247667189	0.009422039475	1	0.1342736731	0.07480112039	-0.006347189214	55	1
8	483.3367922	42.59022867	1278.010079	7377.03291	725.7740047	45.7474204	1535.563023	2926	2960.145833	228.1572888	1291.940129	163.4799396	90.86447386	173.2499325	486.7309574	1464.661879	0.1746467164	0.1002573568	0.005871032539	0.01481019129	0.02019358736	0.01316353434	1	0.1377247356	0.1691806848	0.007787075328	58	1
8	486.3386598	327.688926	2491.863059	15027.83808	1298.180318	905.247415	2313.942745	5902.5	1539.413043	444.2624828	2678.547893	316.3711802	243.3892285	410.0739279	1025.456439	956.1882218	0.16788549	0.08948469664	0.05964300683	0.0135315377	0.01507006201	0.01589057253	1	0.1362744442	0.1495577574	0.1906020284	59	0.9999999994
8	490.3353246	102.2863536	1595.724871	9599.391409	833.6695182	92.99204008	1934.804359	3825.5	2693.860215	425.2012735	2385.983058	283.8712406	180.7658923	1592.811765	915.2854746	2026.513726	0.1707510649	0.08966045936	0.009784800958	0.01441926249	0.02303173637	0.02075899811	1	0.1347723495	0.1477336828	0.01998723212	58	1
8	507.1645911	202.6884377	2264.134391	14243.37685	2149.307075	143.6250228	1977.699603	5768	2895.042105	475.7123138	2872.72946	503.4095455	149.0311548	290.2764303	1131.997815	1451.422281	0.1628741497	0.1470267324	0.009583069686	0.01229928736	0.01708939141	0.01245365539	1	0.1294941533	0.2648363242	0.01953224594	61	1
8	511.2816086	713.4883265	-178.1670912	10495.20652	90.77817756	2369.361114	2096.241069	3827	2378.789474	88.46546253	1470.86197	133.4188292	363.6155292	673.6774439	524.3058376	767.8137226	-0.01794228428	0.008539530074	0.226197667	0.007959069101	0.01332198056	0.01594710701	1	0.0009486062561	-0.007853337087	0.7182253392	5	1
8	511.3427287	741.2536865	3768.150559	8189.824323	152.364765	-183.6986547	1784.483084	3072	10633.77419	1025.620333	2151.604998	114.3021002	203.8280487	196.4292381	757.5329683	7351.470317	0.4631594828	0.01884569816	-0.02401867667	0.02339862886	0.01837856872	0.02986379216	1	0.361671697	0.0008724576669	-0.03303894182	81	1
8	521.6917264	145.8679184	696.4168145	10810.83222	1751.223657	437.3553702	1797.874098	4484	11216.47368	142.3123248	1551.284509	268.2900303	120.9054634	219.6610251	610.7457118	6465.613326	0.0662465026	0.1657646574	0.04145444421	0.008703410108	0.01637515212	0.01121845047	1	0.05600032586	0.3047523398	0.1079997604	43	1
8	521.2975866	210.6068544	800.9897409	12570.14051	147.3445317	1279.936768	2056.722618	4540.5	6926.531915	181.6338608	2456.039311	149.5871431	267.4387531	249.9675086	833.6627812	3421.813996	0.06472420364	0.01307955726	0.09979263075	0.008964351718	0.01462360995	0.01371543779	1	0.056677694	-0.004339846003	0.3027166139	32	1
8	522.5151731	85.62017436	1365.808584	8399.601271	689.9379862	403.1318778	1662.600342	3300.5	1657.784946	330.2852646	1895.836655	196.2862932	158.3343681	236.6689333	719.7328523	1277.31573	0.1639001152	0.08731265772	0.04685749721	0.01528089053	0.01805754661	0.01993676181	1	0.1321296877	0.144578424	0.1457142008	59	0.9999977769
8	522.62696	329.4518436	2134.040177	13003.88862	3111.837809	683.3182976	2101.254878	5692.5	6302.591398	497.3447087	2758.112605	605.2754591	214.5277147	250.1516958	1133.631657	3947.668173	0.1657194962	0.236369919	0.05115800812	0.01086581045	0.01979200101	0.01489961443	1	0.1363568107	0.4489969766	0.1661017867	65	1
8	525.3409304	34.62038539	15.61544281	7175.698901	1192.680414	147.0022184	1061.230335	2902	2871.389474	42.93426908	1287.650091	228.6474482	57.6397972	167.2325155	514.0078518	1181.491244	0.002299782181	0.1598439908	0.01963098411	0.006267946876	0.01976884039	0.007957972028	1	0.003819130522	0.2919017267	0.01849114548	16	0.9960963346
8	540.4924032	15.32742799	28.84107095	5832.230719	1749.311602	61.12532776	1095.467098	2630	1759.231579	64.48882086	1105.885617	369.797498	69.76175749	490.0310862	479.517795	1004.830445	0.005150320793	0.3009153069	0.01050995115	0.01277462453	0.03191530274	0.01314556946	1	0.007713795546	0.5794320511	-0.007272196776	24	0.9999999912
8	545.7819562	173.486234	-57.52225335	11361.54413	1775.98393	675.2401243	1840.560093	4621	2013.021505	63.9907127	2115.419755	349.121276	126.7595931	534.0026173	829.2004452	1061.912088	-0.005365051084	0.1552764738	0.06139877758	0.006370564917	0.01695208226	0.01020573636	1	0.0008523656115	0.2844230074	0.1600857881	18	0.999999996
8	545.4368241	195.2689444	545.7192863	11308.25632	225.0854363	2349.109496	2137.635207	4230	15835.03191	176.5949624	2221.387123	135.4657034	503.4035443	207.7253089	774.2847836	8214.675025	0.04878572783	0.02112435108	0.2068789377	0.01032839672	0.0151747384	0.02059939195	1	0.05232683755	0.01679684377	0.6672665393	33	1
8	553.6975083	357.0567406	-54.36515438	7805.7634	599.1861052	987.172469	2203.607343	3172	871.5052632	90.12860661	3421.816384	393.5819488	418.3381885	1324.035763	1315.272525	895.1073022	-0.008599144739	0.08280502802	0.1245522072	0.01351870268	0.04174017736	0.0310653654	1	0.001871070307	0.1392674699	0.3737615196	14	0.9999999992
8	557.0721234	213.0827819	790.5906514	13262.98673	2119.237391	466.8533315	1704.694078	5405	15544.81053	214.7528824	2491.027592	339.0367853	126.9399841	216.3533651	927.7455046	7822.892542	0.06057226891	0.1643949933	0.03795493037	0.009246761119	0.02029410395	0.009278826789	1	0.05123808104	0.3018206095	0.09465878313	43	1
8	563.5035414	95.85305695	-39.01943718	8036.121107	2542.395872	426.1536296	1617.264879	3685	10307.40426	60.53611771	1091.929085	374.3815428	85.20562486	237.0933091	501.5592927	3958.917943	-0.005046786998	0.321433278	0.05520374838	0.008115057883	0.02205696422	0.01086713791	1	0.003386021749	0.6232895307	0.1446818862	26	1
8	568.2847374	143.0354017	-23.77111458	10637.40163	204.8686204	129.5726321	1574.602733	3935	3676.715789	39.17292886	1727.23061	127.0940101	62.64803334	194.5778365	603.2076566	1786.761016	-0.002252498576	0.01955715738	0.01293537044	0.004031939024	0.01285008832	0.005787819657	1	-0.002599135338	0.00528770587	-0.01043000965	1	0.9999820309
8	573.4403694	48.24752508	385.49617	6664.116901	678.7214178	199.6188494	1113.159908	2537.5	9519.467391	102.5298954	1308.105524	146.4196205	88.46777023	161.5158816	480.5062395	5086.381437	0.06131666273	0.1068283917	0.02952903201	0.008822106728	0.02183955826	0.01238009423	1	0.05023597304	0.1839535118	0.06387153935	39	0.9999955903
8	576.5290887	789.5621889	-21.19521721	6278.189409	973.9252429	680.9498764	1347.841183	2589.5	4254.385417	47.14238998	966.2235031	162.1491504	117.4935765	170.3281738	369.7446068	1532.160404	-0.003350510937	0.1612621925	0.1120254787	0.007974016883	0.01932811564	0.01251017398	1	0.006363463778	0.2988424422	0.3346498329	19	1
8	583.6654316	352.6223646	-46.89214628	9325.991821	384.4549444	1195.802612	2172.042457	3535	2435.536842	61.35513164	2906.9567	208.5483919	326.2166311	319.7481722	1071.992844	2471.251939	-0.006216804193	0.04190526021	0.1291058624	0.007068143616	0.02069523897	0.02171188612	1	0.003416879993	0.05597987285	0.3885086912	9	1
8	591.2604726	86.46601402	594.242121	8698.898489	1313.622986	20.46789989	1135.913776	3531	9712.236559	122.9977673	1279.413286	204.3768935	78.39577883	153.3179976	493.3245553	3105.815049	0.06895079942	0.1520724752	0.002326051181	0.01015263303	0.02011968542	0.009742907129	1	0.05495174258	0.2750912562	-0.02627866	42	1
8	591.6827037	238.4900666	697.5836622	10661.55962	191.4389324	465.3245748	2042.366864	3974.5	16050.47872	197.9700495	2164.969439	136.3668245	130.1377757	250.6992012	755.6959559	8890.427216	0.06395559814	0.01753203595	0.04481005919	0.009655682129	0.01512697795	0.01148600456	1	0.05199312131	0.002352215458	0.1138341306	31	1
8	599.6395746	375.8811721	5450.803352	11255.53618	1834.983426	-169.3655814	1996.949984	4839	17949.72917	1213.358296	2574.276071	408.880313	270.5171191	648.0372116	1018.872819	11749.86797	0.4793380506	0.164427371	-0.01418403771	0.02293453312	0.02392319636	0.02604058939	1	0.3775843804	0.2983967605	0.009456589356	87	1
8	604.3485722	157.6838322	-65.9438715	8577.997288	1325.830414	966.7992776	1701.971315	3514	3419.322581	62.12475317	1500.323127	266.4319029	189.4053804	265.361937	611.842911	2181.687262	-0.008087980347	0.1558500965	0.115505452	0.007801672334	0.01671041113	0.01387401974	1	0.002800198574	0.287961507	0.3453522811	19	1
8	604.960617	578.0442285	-174.4105097	9560.426918	776.7182402	2195.542775	2153.558366	3868	1147.511111	118.9713228	1879.512812	321.1431897	456.2429608	1834.319944	709.9919895	978.0776404	-0.0183764562	0.09090490674	0.2299996838	0.01232075134	0.0294550001	0.01954794521	1	0.002256715011	0.1604272263	0.7340654106	15	1
8	609.3114525	696.4659334	2226.275024	7625.936288	1627.619176	439.4168877	1741.058483	3355	7119.094737	531.0651039	1775.732586	380.5799269	185.5021243	192.9938299	749.8352049	3378.109102	0.2929624778	0.2194915077	0.05961508808	0.01852594978	0.02157567832	0.02284411307	1	0.2370733685	0.4145463315	0.2230923794	79	1
8	610.3091089	125.5036021	508.5908354	6814.664474	429.0714316	59.33118531	1485.576858	2619	7463.840426	138.0155382	1479.382302	130.1118232	77.27365051	181.1417478	536.7193842	4524.418904	0.07416392303	0.06613043066	0.008870314153	0.01129448552	0.01888073653	0.01173195066	1	0.05813492707	0.09994782635	-0.005632581983	34	0.9999999973
8	628.7841217	433.5630208	-63.89503218	10281.06399	76.92138186	1260.60642	1997.582521	3718	3770.468085	43.60453713	2176.233663	122.2643416	250.1425772	194.8743639	774.2459709	2475.357008	-0.006544369436	0.007245869559	0.1214824829	0.004316577779	0.01401496134	0.01316159446	1	0.002009107348	-0.01509389489	0.3610380246	4	1
8	633.0428646	572.9474415	766.8586351	11358.41093	1792.078827	50.15706909	1614.397156	4694	4477.304348	164.7241218	1655.32213	260.8966914	101.9627554	180.7238525	623.8775723	1547.946351	0.0712669579	0.1620198784	0.004377231093	0.008953623646	0.01685278471	0.009583497137	1	0.05709807157	0.2954773345	-0.01836599816	42	1
8	635.8383411	138.2167201	-26.21263512	7290.510619	2367.095831	75.09809138	1299.941571	3341	5430.784091	57.95919183	1300.854496	421.8483836	65.60240397	178.6152744	562.7351908	2016.799305	-0.004007785266	0.3302429376	0.01094592189	0.008914693812	0.02710571969	0.009601468669	1	0.001009137618	0.6393373989	-0.006803471741	24	0.9999999287
8	635.7464225	456.6286892	1897.740976	10571.674	48.29539487	84.60693888	1962.477069	3827.5	3640.849462	415.4053953	2164.736706	120.0737404	140.8327382	232.5035339	791.7163719	2170.334541	0.1806791647	0.005243778812	0.008130623622	0.01192733839	0.01185774234	0.01573840575	1	0.1410803995	-0.02466762728	0.01358205219	52	0.999990107
8	636.679626	152.7427413	1401.329237	7975.135299	137.61824	37.33695049	1545.882997	2986.5	5134.630952	308.4900761	1722.137529	116.5982435	98.66207698	220.6316863	607.0362012	2204.136783	0.1755113976	0.0172199817	0.005463589206	0.01292825823	0.01660273357	0.01520506113	1	0.1370013934	-0.0003246747611	0.003680449878	52	0.9999995915
8	651.1209572	292.5520937	682.2592383	11061.63569	3481.278451	991.9308992	1707.063145	5124	6997.521277	154.1077808	1728.743198	534.0280659	202.8206421	213.4279834	753.0755291	2770.885467	0.0635531634	0.3156162401	0.09100825226	0.01017640893	0.02130059981	0.01268946631	1	0.06009874317	0.6127789224	0.2828488054	50	1
8	654.35093	263.9830564	-44.17296623	9053.474014	956.367809	280.7382561	1644.779879	3647.5	3366.666667	43.15016126	1727.277867	198.2787552	91.54629807	176.3973828	644.3970471	1796.132508	-0.004625853004	0.1070714506	0.03092468671	0.00511557744	0.0155072148	0.00940129843	1	-0.001663868945	0.1847019578	0.05388866098	12	0.9999902904
8	663.7561679	413.5523954	2865.674209	9538.521243	112.7021858	704.4622275	1988.298737	3599	6179.870968	694.4732547	2189.526425	117.8266079	228.1588943	231.5462784	786.706695	3843.476159	0.3056460347	0.01340984791	0.07073758492	0.01812308259	0.0142876653	0.02442878862	1	0.2445055374	-0.005632457131	0.2569426333	70	0.999999999
8	663.5479945	452.4674312	2695.602331	9619.13776	1536.532725	602.651574	1751.598979	4036.5	12294.42857	663.9324409	2090.997904	329.0428664	217.4536031	179.3673874	830.9982452	9085.91412	0.2864354798	0.1647074889	0.06359843818	0.018744137	0.02064413031	0.02267277066	1	0.23131943	0.3029210059	0.233397869	77	1
8	665.0698834	609.6199589	2173.665436	7202.482387	364.6342669	452.1227324	1708.596641	2825.5	5944.468085	530.6156667	1768.656744	145.2750698	180.9148422	266.4747846	657.6730052	3724.906533	0.3045318791	0.05466419299	0.05908481895	0.01768872836	0.0168090948	0.02396131344	1	0.2434297247	0.07806555635	0.2181066798	73	0.9999999999
8	668.4061687	539.611523	683.1082856	10633.94729	1816.866847	58.34847351	1443.605243	4400.5	10866.04211	142.3571148	1480.861572	266.0380489	92.99520414	151.575631	585.7232095	3196.773619	0.06403974259	0.1691444356	0.005401281064	0.009340484044	0.01553128166	0.009377056224	1	0.0515931914	0.310084701	-0.01621994521	42	1
8	673.4943626	442.6067377	569.4483709	9519.788302	2234.986836	827.9120833	1485.535957	4160	4715.607595	128.3577546	1938.464591	484.4755564	199.7984627	186.0691893	831.6591595	2924.445248	0.06202261698	0.2360634366	0.08749704071	0.009396070165	0.01977024605	0.01538692333	1	0.05730956742	0.4502574053	0.2676653869	47	1
8	677.7901446	160.8268406	25.20715364	6562.459908	109.7265163	64.73711691	1247.483572	2372	3230.393617	36.97394454	970.2283944	85.4344502	52.84335012	243.2893086	342.8599182	1424.335523	0.003836289466	0.01640596577	0.01034686067	0.005738772303	0.01421727274	0.008535445438	1	0.001955491188	-0.001274670418	-0.01806644278	1	0.9999976062
8	688.1590642	438.6155628	733.7432756	10818.45122	1805.037585	44.81523038	1541.68889	4481.5	9364.5	143.8679934	1399.513433	264.7836395	84.79849962	154.0774403	556.1985226	2507.648956	0.067287872	0.1693465589	0.004292900083	0.008637920761	0.01637011758	0.007988760139	1	0.05407465581	0.3104394768	-0.01929189696	42	1
8	697.7890812	501.0535083	2407.424972	7833.070766	127.3567792	522.5676675	1767.642204	2964	6144.284211	527.5649607	1694.879875	103.136664	186.8902998	186.4629739	604.2757674	3138.007633	0.3003482555	0.01533361066	0.06645045862	0.01912408307	0.0158112017	0.0261475485	1	0.2400352445	-0.001877517191	0.2410956634	70	0.9999999985
8	721.2035549	496.8502644	579.9842324	7265.673609	183.4651596	64.43052459	1513.704382	2686	15566.45263	138.6112681	1412.287284	105.3819778	79.66177942	139.2051802	501.3671723	7448.432874	0.07985395582	0.02702620751	0.008678227838	0.009804247798	0.01701178208	0.01098091354	1	0.06196087581	0.02010847776	-0.006382711333	30	1
8	734.3452187	155.513248	947.8156288	5817.036145	590.2946412	-27.14871179	1055.83909	2262	6941.202128	183.4834978	1026.181682	128.8190432	75.13722069	130.2833919	381.0339622	2953.623103	0.1606452398	0.1021778196	-0.004104197842	0.01643472837	0.02030013243	0.01354275666	1	0.1259601857	0.1727060831	-0.02955022582	58	1
8	740.4835417	283.7295131	983.0552712	5719.463487	574.5459459	28.92934081	1498.571808	2314.5	3300.442105	225.3835086	1201.558387	146.4275885	94.46540047	209.3485225	453.5628799	2226.880366	0.1724756027	0.1007293964	0.005576677259	0.01664563311	0.02193776912	0.01853481331	1	0.1359979504	0.1701376167	0.006305651309	58	1
8	759.1516854	350.9247375	1958.949565	6548.051843	357.2822707	369.0088066	1478.700019	2532	9785.791667	373.5346503	1271.43351	111.6892738	173.8710141	175.8061518	455.1676132	4924.504483	0.2989212425	0.0560985809	0.05611235082	0.02412011748	0.01951335811	0.02584184201	1	0.2388038564	0.08087989355	0.2066883298	73	0.9999999998
8	783.4280543	349.3205223	-4.686434414	5679.553829	1754.587577	30.73605487	1061.721582	2587	4539.393617	54.11426068	1084.782896	335.525262	55.56766443	135.6996359	453.6184048	2224.139612	-0.000990267654	0.3164404267	0.004827063051	0.01053841798	0.02842061372	0.0107543505	1	0.002698520412	0.6108898831	-0.02762742863	24	1
9	62.80698193	526.7154254	1998.449123	6579.364625	1363.299919	15.66086865	1897.218992	2907	1246.073684	740.4968478	2412.457803	515.2552583	137.6941632	233.4429886	1016.019707	1296.288698	0.3104009672	0.2089862795	0.001633627953	0.02687727335	0.02905652505	0.02520421459	1	0.2462747756	0.3905250091	0.02746847924	78	1
9	114.1120761	616.2121782	1339.810247	4297.292144	333.4049712	369.8697981	1933.72747	1848	1472.578947	663.5626727	2171.366486	189.681958	202.0020117	274.6092007	824.8538491	2069.182805	0.306012644	0.07891873644	0.08442952614	0.03431756185	0.0383190282	0.05103557111	0	NaN	NaN	NaN	NaN	NaN
9	194.3899068	345.3775718	450.1516433	6804.054733	1693.310364	324.1495935	2015.589095	3049	5018.177083	263.7289371	3400.215381	775.1913217	176.3763157	301.781024	1422.867462	6177.449409	0.06976898805	0.2331159241	0.04942520043	0.01803229327	0.03934295001	0.03093093465	1	0.0604953464	0.4425583819	0.1385221243	46	1
9	220.4567945	178.6260967	2675.660586	8689.600904	863.990655	674.764292	2088.016792	3487	2962.505376	882.2009059	2899.254367	336.4547484	315.1038654	265.1298677	1144.892378	2820.684239	0.3072372434	0.0988152341	0.07268888978	0.02496085832	0.0229823639	0.04125697488	1	0.2473216399	0.1687663806	0.2669858191	75	0.9999999999
9	294.0722341	664.7219158	490.5011104	7867.522333	772.7687484	329.786011	1941.765167	3091	3660.578947	212.3524584	2918.51779	320.2051976	135.0194385	285.0249802	1109.527118	3821.604354	0.06559498593	0.09898292649	0.04133617912	0.01129160846	0.0210551423	0.01728249464	1	0.05437207345	0.1684428995	0.105114402	39	0.9999999988
9	303.7911308	530.9858946	2110.033375	6936.601588	1512.466377	48.01896933	2157.578019	3082	988.8526316	1114.109706	3752.677218	822.169183	188.6372472	339.6713329	1574.235886	1476.160034	0.3111682105	0.2162673852	0.007544484508	0.03396779586	0.04370732534	0.04779741476	1	0.2474467974	0.4056418202	0.04819872849	78	1
9	334.3833563	78.343547	2975.174522	10874.07624	93.80357208	2184.162618	2065.891837	3994	5395.705263	522.6742587	1802.627494	128.2161208	480.5324637	225.8271439	658.8794677	2991.815555	0.2765029928	0.008336534637	0.1979120178	0.0191760793	0.01349882896	0.03061947449	1	0.2310399885	-0.01035628138	0.6870765	71	1
9	346.9044166	131.7524213	3.603679164	7836.170851	398.4726798	197.3019083	1940.83627	3014	2304.446809	41.20690655	2427.926609	176.3783295	82.22157693	270.0251823	883.8489273	2241.477813	0.0004306883047	0.0527621842	0.02659606332	0.007305655098	0.02141261172	0.01175128292	1	0.001098370319	0.07364948475	0.03825625286	7	0.9999999402
9	371.9603067	14.7395206	358.8724596	5220.689249	253.0793239	488.8445177	1281.486239	2044	1794.052632	103.2093677	1412.703556	118.2252675	151.5533972	146.2022792	521.2428482	1521.813038	0.0690666098	0.04768556333	0.09261551723	0.01357739728	0.02200546901	0.02101287086	1	0.06013343579	0.06596779887	0.2802457671	36	1
9	380.6034683	749.6650272	3568.771621	7458.635404	639.0358202	581.1202351	1918.53152	3044.5	2421.46875	1340.21451	2819.18233	284.494159	274.8318292	271.9308317	1102.416155	2735.091831	0.4759095663	0.08493770971	0.08182757134	0.0279300589	0.02031835562	0.04335464235	1	0.380814916	0.1403501845	0.3357117351	86	0.9998839109
9	402.9907403	659.6153646	1760.379657	9972.519673	405.0991075	133.1719446	2193.657129	3720.5	1349.11828	480.9104371	2738.326519	179.7202562	132.2709934	244.5631895	1005.67087	1279.960197	0.1849702066	0.0408912503	0.01243432966	0.01356999654	0.0189303455	0.01732705183	1	0.1453798572	0.04826659069	0.03057280539	55	1
9	410.6025141	139.95194	831.6698683	4879.024165	661.5192376	732.9666471	1983.557859	2048.5	546.516129	447.4075325	2480.808518	401.9881334	370.4723836	313.4119654	1009.272948	789.0159476	0.1760022883	0.1502250247	0.1544094193	0.03019840821	0.05014546606	0.06100133484	0	NaN	NaN	NaN	NaN	NaN
9	436.7456664	684.1906391	-4.593744503	6500.644959	1386.782529	161.4419661	2033.444248	2849	2857.840426	53.98664201	2146.44854	480.4753587	80.97806168	309.4890718	897.2985433	2949.615405	-0.0008099750929	0.2240348107	0.02748510582	0.01035423557	0.02611890797	0.01575939015	1	0.003022137217	0.4232712473	0.04701539364	21	0.999768852
9	463.652898	48.81576779	3073.831128	6740.383818	379.0221484	537.6558793	1515.280319	2666	5831.319149	836.8127643	1786.01543	152.4240094	212.6354246	207.4740492	680.8047789	4019.59355	0.4614623316	0.05803990044	0.07772956604	0.03322388207	0.02137933861	0.03731425998	1	0.3686655784	0.08531309961	0.3174560426	84	0.9999997027
9	502.7880127	484.066705	769.5811444	8447.791602	12.78935472	177.0063397	2244.307166	3145	3583.284211	264.5129649	2628.128338	118.1928519	97.5199392	231.2719765	930.9326091	3177.832503	0.09135989089	0.001978853087	0.02186521405	0.01114071297	0.01938346479	0.0152652869	1	0.07161688727	-0.03047319806	0.0406195169	30	0.9999983829
9	538.7249254	134.3525864	7737.931376	7267.546938	177.6658415	-536.0480884	1685.601317	2869	5330.195652	2256.980543	2177.579906	130.9699781	367.4696062	257.498072	819.9901866	4318.758186	1.039539763	0.02527499395	-0.06104410793	0.06613175185	0.02566940013	0.06125673369	1	0.8135767088	0.01070665859	-0.03076259463	94	0.9999999365
9	579.7036684	344.8762328	3164.976802	10131.95584	23.70231108	694.8460477	2353.39454	3841	4838.431579	795.5338381	2423.519017	136.0956811	276.3012686	286.2987602	897.589187	4023.87055	0.3123757006	0.002400395303	0.0714958732	0.02329082345	0.01688340314	0.02730322326	1	0.2496882843	-0.02808998748	0.2606716515	70	1
9	582.2578813	109.5272771	2135.856989	7352.166012	812.6641486	438.3010497	1491.671304	3031	11137.37234	566.0024377	1861.63472	213.061206	194.8424271	182.0908924	713.2177373	8118.006677	0.2875899401	0.1106108163	0.06054015421	0.0201756947	0.02480140754	0.02690660071	1	0.2311035247	0.1923691862	0.2212616025	75	0.999999991
9	596.2992622	380.6564289	1933.645711	11748.6527	3850.178802	29.81527206	1786.579315	5526	14407.77419	449.2852265	2502.511169	781.79487	130.878005	202.0558576	1096.211807	8345.212326	0.1614683157	0.3328137643	0.002382532291	0.01307775876	0.02259713914	0.01302543368	1	0.1309170183	0.6437306647	0.0009736268453	66	0.9999939239
9	635.5478516	195.8364986	-13.38855023	7386.873249	1744.343844	113.7961728	1490.954677	3157	5441.639175	57.02384505	1467.569057	379.3035783	63.87288411	182.1461934	618.3217169	3641.55871	-0.001836739188	0.2431259755	0.01585078889	0.008058970931	0.02386164182	0.009155427656	1	0.001649767403	0.4617332136	0.007488131625	20	0.9082610063
9	679.5031417	279.2928413	5663.454316	8201.002354	915.0204509	-260.0808644	1547.508565	3344	8996.389474	1539.368818	2112.723682	235.9968487	263.91279	169.7087463	831.1153374	6612.938091	0.6984572543	0.1126350345	-0.03473590657	0.04833624727	0.02083549463	0.03844351223	1	0.5479956793	0.1911523917	-0.01381833515	92	1
10	255.4683638	639.5860942	-23.21197894	2947.112533	49.45100871	448.3308957	2193.569417	1203	387.90625	52.82704539	2687.135947	148.7378792	351.855089	670.3357932	983.1729449	452.8738195	-0.00698797141	0.02579761675	0.1452450264	0.03973611107	0.05798578257	0.056070547	0	NaN	NaN	NaN	NaN	NaN
10	311.3644119	782.299637	3.716097982	4049.040253	946.5163325	272.3503355	1690.010611	1782	1526.531915	51.70313146	1774.864841	422.6585293	133.0815518	205.1237123	747.8724999	1830.863882	0.0009528128144	0.2367691519	0.07158436797	0.01564715348	0.03777876731	0.02921039721	0	NaN	NaN	NaN	NaN	NaN
10	498.1906371	378.3139231	4030.350158	8415.678477	2581.098879	-29.97669094	1971.431058	4052	2519.729167	1624.60962	3548.655365	1093.579528	247.8120036	250.8879437	1602.166736	3094.792147	0.4721172091	0.3033085662	-0.004704612099	0.04016092824	0.03949754066	0.04034701658	1	0.3749040684	0.5822973731	0.04525132216	89	1
10	534.9574679	180.018939	-4.024337143	6246.155664	260.5253879	252.8520478	1819.161822	2412	1324.522222	44.30992122	2723.576102	153.111052	113.7145155	272.7559065	982.8957742	1627.716159	-0.0006580260378	0.04128022391	0.04195852017	0.009915975731	0.03343715047	0.01789761752	1	0.001209742732	0.05088717631	0.09038121601	7	0.9998307802
10	597.5187332	190.44135	2480.545902	8603.75409	386.8815078	612.8712842	1861.439177	3266	3396.729167	698.535248	2399.579428	155.4072311	229.5712022	191.3897907	880.7319669	3217.621997	0.3012510819	0.04538712311	0.07467084074	0.02714312528	0.01961738941	0.02937573683	1	0.2418655694	0.05981969873	0.2705851161	73	0.9999975072
10	626.4261437	388.4021012	3997.791075	8260.729884	386.1355985	843.2336882	1844.949487	3153.5	2962.847826	1297.880793	2688.737455	192.4691921	348.8939669	265.4396244	1023.409329	3143.700898	0.4838011182	0.04498785012	0.1002199474	0.03100447016	0.02170911541	0.04452955503	1	0.3877666452	0.05958897648	0.3992635008	84	0.9999999627
10	632.3450496	353.7668496	1266.759458	6923.703373	258.8913935	97.28378331	1844.247777	2703	1144.150538	361.9275293	2054.931868	140.8516102	114.5873281	228.8911256	748.5989554	1192.245707	0.1795532644	0.03858597149	0.01340737384	0.01549070685	0.02027405911	0.0212267122	1	0.1411428025	0.04361952283	0.0326201141	55	0.9999999987
10	648.3943054	325.9254668	3.725803765	7788.109603	280.7809331	493.5349843	1941.20982	2932	2428.731183	56.51065569	1998.689507	170.4860251	135.5374331	623.4648936	725.2294592	2315.310605	0.0005580348072	0.03789446998	0.0672607492	0.008202048774	0.02278114885	0.01404481494	1	0.004023538606	0.04507660748	0.177449012	8	0.9999999652
10	672.6774124	373.4366723	3659.583772	7617.734367	357.7859093	751.7591722	1826.898688	2929	2652.840426	1091.607059	2242.595648	150.3894875	288.4083317	240.618801	847.8964377	2060.031435	0.4823568563	0.04979353936	0.09886399373	0.02762589854	0.02009521044	0.03840907345	1	0.3866047014	0.06934277927	0.3944498454	84	0.9999999974
10	675.8039693	616.2278627	1839.347568	6216.089597	290.9239381	385.8133412	1623.009529	2391	2498.617021	563.2331447	1842.897872	135.7034626	186.489379	238.8502684	682.3658107	2142.897988	0.2981546632	0.05049700296	0.06328333918	0.02087867799	0.02177989662	0.03269595864	1	0.2386480509	0.0697616608	0.2309531755	73	0.9999999245
10	690.3933993	309.5898943	7819.184244	7563.011304	164.0268163	-401.5434543	1572.641846	2950.5	7394.808511	2208.377185	2193.303716	102.1528868	342.8878056	210.9565486	821.7446289	6731.911677	1.018324102	0.02140949492	-0.04958926325	0.04317160528	0.01616147079	0.05338470531	1	0.7976448279	0.003378096343	0.003692952368	94	0.9999999996
10	692.3168889	388.6196679	3766.404705	7893.796539	407.3193914	744.6646149	1749.128131	3113	5553.147368	887.6840879	1926.426373	152.8301803	305.7441433	194.6327875	721.0159006	3426.27846	0.4760945239	0.05444050152	0.08877677287	0.02839626369	0.01870474742	0.03623237442	1	0.380980737	0.07840579682	0.3585583573	84	0.999999959
10	713.2139941	253.7147989	1644.498245	5521.10756	218.3792815	23.42460934	1587.397966	2053	1867.531915	542.8355132	1702.882536	119.3691209	109.7342895	179.2245242	617.4168069	1928.075004	0.3075929615	0.03994259074	0.004992731215	0.02022759151	0.02418850365	0.02388613536	1	0.2415154991	0.04564969727	0.0324718492	72	0.999994156
10	742.8128675	194.3998	1905.345106	3970.552202	841.8526056	-103.9188666	1066.477545	1747.5	1421.322581	532.8725897	1109.699634	262.3294514	120.3362792	163.3041935	463.5582847	1420.427884	0.4637653398	0.222047974	-0.02600666676	0.03581621222	0.03710035712	0.03480730668	0	NaN	NaN	NaN	NaN	NaN
10	742.8122791	521.4584181	550.3587953	3331.39244	101.4860488	182.8175953	1653.252497	1334	1064.074468	271.9197414	1582.853311	98.76532408	113.1636202	443.4803654	586.4901666	1349.125294	0.1704793956	0.03259065202	0.05785883726	0.02466338879	0.03234123208	0.0419204422	0	NaN	NaN	NaN	NaN	NaN
10	756.0664371	296.8825649	4330.122842	4342.789378	227.615963	-289.2362921	1509.268156	1771	4012.160494	1279.769368	1255.11692	106.3973978	221.320765	298.2563036	476.664924	4326.947808	1.012262986	0.05412055746	-0.06695005928	0.0736407339	0.0270237021	0.06566946834	0	NaN	NaN	NaN	NaN	NaN
10	761.941086	237.5062975	33.14329582	3116.810509	700.1461517	42.83704972	1171.224179	1409	2288.602151	41.914245	1081.856769	250.8100752	49.64092718	164.0310893	443.873542	2219.824284	0.01017763544	0.2238409878	0.01442558373	0.01603295003	0.04204129484	0.01684049447	0	NaN	NaN	NaN	NaN	NaN
10	767.6187663	290.5836633	2382.473681	5526.194769	312.5786501	442.3728041	1212.43888	2112	8790.4625	588.7348031	1355.82343	122.8386986	206.8375747	183.4141686	493.4136178	5116.476232	0.4460266182	0.05659199843	0.0795327486	0.02685415768	0.02636910805	0.037390163	1	0.3566035399	0.08248129434	0.3201384553	84	0.9999992237
10	794.5914884	359.4571146	28.57067091	4878.266966	296.8772338	25.47527657	1067.811208	1839.5	5565.727273	30.25114915	940.234786	97.05684787	46.89402671	107.1510192	350.2871339	3443.632304	0.006157310618	0.06394290153	0.005024851171	0.006687263691	0.01961049932	0.009714617216	0	NaN	NaN	NaN	NaN	NaN
11	27.43966553	205.6410183	2807.465921	5839.796818	1319.376066	-227.3540935	1265.132774	2550	1336.053191	747.6073425	1518.708155	345.7219804	161.4897373	166.4642628	637.4492866	1253.396292	0.4778218627	0.2283551148	-0.03671206538	0.03345853926	0.02795064094	0.02983317388	1	0.3757455468	0.427899621	-0.06603404171	88	1
11	40.54400952	308.09506	7079.042101	6920.72847	410.0299736	-552.5893437	1847.104391	2874	3927.384615	2110.583338	2023.938269	153.1516507	385.7322904	217.6953476	786.1981837	4103.723441	1.040085971	0.05940313043	-0.07714336396	0.06831106261	0.02158928791	0.07074898513	1	0.8133566902	0.07966083413	-0.08474896034	95	0.9999999977
11	46.46680872	248.7189843	20.06362007	5401.622014	1285.734455	144.4787791	1720.813238	2381	2128.247312	56.06799028	1811.578392	421.1690357	75.26694134	277.502949	743.1618915	1994.952635	0.004718268597	0.2336587561	0.02903604869	0.0118815714	0.03502803437	0.0146355919	1	0.007658726866	0.4429659814	0.05391864135	21	0.9999516928
11	51.90953231	301.7365744	4466.915637	9482.465222	558.5326449	768.4705888	1921.082788	3731	9141.658228	1026.855556	2163.222776	169.5798147	334.7711038	196.4870676	820.2701483	5042.700383	0.4642056861	0.05869955352	0.07741776117	0.02469940007	0.01602949189	0.04033963263	1	0.3708166518	0.08663793281	0.3170231426	84	0.9999996349
11	62.10035467	554.0659217	514.1944786	5797.308678	16.39279942	98.45237219	1796.405989	2147	2690.852632	173.4289475	1875.754469	85.91146754	89.18466643	218.5971748	658.7358042	2699.856686	0.08856030854	0.003413844137	0.01623701514	0.01304701587	0.024098871	0.01920426201	1	0.06900757383	-0.0277816183	0.02070901272	30	0.9999999846
11	76.25293272	709.5290705	2348.856367	4886.332252	1133.901284	-133.1280642	1258.965041	2227.5	1678.956989	805.9476472	1736.779253	399.9956578	131.436845	145.8860423	735.5931602	1797.111389	0.4837518231	0.2285638229	-0.02963888302	0.03363392131	0.03511036876	0.03212855273	0	NaN	NaN	NaN	NaN	NaN
11	78.67653544	370.4974513	-31.26951982	10559.05116	662.5445235	130.2950921	1741.626111	3989.5	6581.06383	46.2642964	2126.025319	179.5296304	71.14013505	166.217295	766.253364	3425.527278	-0.003203200191	0.0638317696	0.01288112592	0.004620089919	0.01420127705	0.006457882217	1	-0.002620159314	0.09565567452	-0.009282760086	6	0.8728816518
11	80.36775131	79.52742066	1676.41755	5629.492854	530.3587713	-127.5659723	1132.54254	2233	2223.741935	429.7848633	1387.081184	177.1697246	117.8636895	167.6236225	526.8131159	1745.913557	0.3053867752	0.1026603999	-0.0241000787	0.0271329365	0.02840641753	0.02414503245	1	0.238616684	0.1723986862	-0.06576585514	74	1
11	86.26604129	571.6880928	490.4778865	6461.622475	870.7984091	100.8330884	1846.315066	2658.5	1925.290323	177.8770543	2238.816395	364.1026912	84.40328616	180.2503769	900.6871964	1788.903329	0.07443557132	0.1396499776	0.01677297021	0.01148505405	0.02445305139	0.01468086158	1	0.06016295623	0.2503502282	0.0241424533	42	0.9998025073
11	100.6932814	388.7628301	919.2592307	5216.997571	1661.629784	103.7394575	2058.633051	2444	1328.688172	446.6537362	2480.335682	787.1511078	114.4881023	313.4558628	1115.676534	1728.9166	0.1774212434	0.3112269851	0.01949158324	0.0317214717	0.05726070182	0.03118719033	1	0.1444338633	0.6003704073	0.0625661767	66	1
11	107.3431999	118.3554259	6307.259745	6206.328012	659.8224302	-425.6620042	1387.303856	2585	789.3157895	1636.12293	1602.070562	190.7862332	295.5561938	177.0146496	640.2974348	541.2732087	1.018040929	0.1130406695	-0.06868098195	0.05955225354	0.02619160676	0.05847622112	1	0.7974965639	0.1895718824	-0.05874963308	96	1
11	112.3112995	524.253018	2058.602094	7106.282901	7.632577769	1478.278435	2401.277745	2744	2262.23913	679.745607	2207.005779	105.1701477	527.5956805	291.8287918	798.2222667	2064.805807	0.2948657642	0.0009611815174	0.2103718346	0.02461026453	0.01845690904	0.05152897699	1	0.2463416472	-0.02491979363	0.7337356912	71	1
11	113.2989326	421.4284116	6571.828884	13335.87855	742.0391438	1113.11909	2255.190438	5250	9278.494624	1361.764135	2698.441396	143.2370671	409.8923209	235.9373219	969.5544542	4427.333876	0.4862372266	0.05509879502	0.07850412396	0.01982636318	0.0134281573	0.03303719846	1	0.3882154938	0.07927194096	0.3255688708	84	0.9999999627
11	125.4953456	59.36960618	1028.699205	5678.020119	1251.965697	13.40808525	1387.986895	2452	2358.369565	228.4440642	1173.022908	292.736458	84.6364848	173.9611912	487.4004781	1707.978142	0.1798506124	0.222431076	0.002275346388	0.01793009125	0.03303896353	0.01787732142	1	0.1435799408	0.4183738419	0.0008708276699	64	1
11	128.5644021	645.8091426	1080.713132	6011.781903	-4.227864253	102.8385522	1944.2283	2173.5	1472.863158	419.4744313	2289.378	127.8125268	117.9413528	794.5855352	818.649369	1646.289882	0.1841851639	-0.000910067261	0.01781812172	0.02410527024	0.02998094146	0.02939477765	1	0.1444752976	-0.03681572991	0.04742982737	52	0.9978561769
11	135.2271109	499.3131825	400.3595336	6774.220053	690.7591754	1445.553788	2126.60416	2731	912.6344086	173.7905446	2765.088153	316.7749181	610.1665888	275.4005331	1074.854807	957.6398727	0.06121263179	0.1004319535	0.2098288223	0.01268717959	0.02160297048	0.0367375239	1	0.06366358804	0.1787617675	0.6829563805	41	1
11	141.6862	347.4675439	3620.274437	11935.90983	728.4301285	822.9410673	2245.49237	4656.5	12034.95789	1008.726597	3116.999908	178.5102508	323.0882281	262.9476433	1137.272735	7501.707359	0.3041555364	0.0603226236	0.06836882232	0.01722753293	0.01778631084	0.03084297121	1	0.2439276596	0.09002081016	0.2501106225	73	0.9999999537
11	154.5341268	140.2059046	6522.287286	6187.260282	585.2182085	-423.2131442	1666.164172	2586.5	494.9354839	2411.219343	2421.588606	250.3432921	385.6675344	200.1970248	960.8184815	457.1917067	1.016007351	0.09584921621	-0.06305488035	0.06730035467	0.0352332406	0.08126235719	1	0.7960329535	0.1547342059	-0.04048046714	96	0.9999789268
11	154.3558779	400.3896315	2041.988121	6600.525188	334.6678054	564.4293901	2202.368887	2633	1693.736842	919.8767773	3080.244962	200.1810859	285.6911118	307.8266011	1164.933717	1965.75346	0.3056313381	0.04866173408	0.08067817479	0.02807425894	0.02910167295	0.05192181187	1	0.2458281607	0.06675269112	0.292316899	73	0.9999999957
11	165.1216128	549.2534956	25.30866778	7089.655806	610.105139	186.6115996	1988.924809	2773	1184.043478	45.67728427	2942.987812	320.3871438	87.04234676	281.7770822	1127.324654	914.1870335	0.00394652787	0.09064282278	0.02866054266	0.01010960005	0.02793269382	0.01400353288	1	0.004654290042	0.1510463427	0.04745944178	12	0.9922637323
11	166.2552581	593.6190755	37.44579913	10241.91099	3303.538985	210.7918138	1970.331563	4668	2031.086022	70.07541284	2425.717569	824.6280615	105.6691107	231.9338842	1081.674716	1479.033598	0.003408137741	0.3272960691	0.02238199966	0.007897641154	0.0257034525	0.01107961993	1	0.007672948738	0.6337998701	0.03403940189	24	0.9988230536
11	167.0279791	410.3738507	3196.711516	10032.05283	1568.213196	788.940257	2536.789499	4261	3140.680851	983.8535812	3021.908016	484.70171	308.6888949	299.7232832	1227.912741	2827.626613	0.3141651257	0.151012328	0.07495419513	0.02237752069	0.02631815742	0.0339023478	1	0.2538208103	0.2753829744	0.2781440354	77	1
11	174.7776477	560.6557095	3018.697302	9669.947543	367.2691558	807.1408235	2763.445	3757	2342.472527	982.9002119	3122.729533	190.6901336	309.8012435	348.4014351	1181.438423	2061.661549	0.3218494373	0.04041749674	0.08428467066	0.02172690905	0.01697916686	0.04080074121	1	0.2587553517	0.05003582743	0.3080536146	73	0.9999999863
11	194.1680881	330.4270876	1653.777028	9789.824244	904.9023908	1579.293085	2701.10658	3986	3060.947917	482.0165587	2682.280296	304.1992938	486.3394065	440.0164575	1045.089859	2457.303282	0.1682685279	0.09186437521	0.1556894866	0.01655877445	0.01965138539	0.03021241326	1	0.1438690016	0.158602672	0.5206916893	60	1
11	206.4788159	538.5911638	13322.23112	12522.03651	226.4823904	-835.7995915	2221.237664	4912.5	7450.125	3377.336768	3270.568406	166.5617709	542.852749	345.1288295	1198.101987	4820.10442	1.067742575	0.01727571094	-0.05724195616	0.03405379779	0.01839462425	0.05046080523	1	0.8359751455	-0.005536502776	-0.01165806052	94	1
11	218.4708716	455.5514297	39.56389582	4497.507094	1521.898401	212.2535842	2146.308929	2209.5	1157.979167	60.06209606	3410.78284	1100.213786	132.1449762	399.1816308	1523.59289	1322.570082	0.008368627286	0.3123167738	0.04046281646	0.02723022748	0.05412013599	0.04210360876	0	NaN	NaN	NaN	NaN	NaN
11	226.3285255	196.4513091	-112.3689417	10251.35968	1104.326168	1282.761743	2312.291532	4135.5	4876.202128	65.10149845	2156.912189	240.992003	289.2376454	348.9010779	821.4172732	2936.858294	-0.01112039361	0.1074778237	0.1256672365	0.007533747737	0.01811080025	0.01651618811	1	0.0003751681087	0.1896823194	0.3778882986	14	1
11	228.3025946	352.2739542	473.3015087	7501.464952	709.4807875	867.8710112	2390.153685	3050	2694.329787	225.7148932	3344.334702	371.6208557	372.8869144	327.8675719	1293.545692	3012.863809	0.06562615404	0.0952456308	0.1153737314	0.01368858115	0.02692420056	0.02630158753	1	0.05992582252	0.1640437749	0.3593105782	40	1
11	233.4751968	54.69054047	1214.493428	7344.04226	686.4712074	314.3777319	1399.57861	2854.5	1065.041667	328.5246251	1869.390054	213.9694607	129.6102702	161.9805934	707.9067796	820.9416918	0.1668064	0.09720233914	0.04356776551	0.01759341705	0.02208642254	0.02044090996	1	0.1343371723	0.164612038	0.1354110766	59	0.9999999999
11	233.0502931	561.7461805	-16.45163734	10062.93409	1582.538594	731.6979594	2397.655169	4163	1718.978947	59.92614509	2561.614758	427.1937465	186.0926705	310.7777087	1033.596987	1250.434443	-0.002040496621	0.1579349433	0.07444753868	0.006791705822	0.02221167385	0.01288468042	1	0.004503860874	0.2904085798	0.2057467134	18	0.9999758527
11	238.7441331	796.2792862	3034.260239	6394.766716	349.5201109	469.5133362	1706.090588	2561	7331.958904	771.8397896	1667.915057	127.9367733	211.121771	200.5541638	626.9164091	3181.891438	0.4748466994	0.05615900024	0.07276577693	0.02815383762	0.01800751685	0.03962186751	1	0.3788159284	0.08121869811	0.3033406743	84	0.9999999615
11	248.7470614	415.2209799	10398.82073	9553.825063	953.2352942	-587.0879898	1900.706816	4006	366.3191489	3794.698267	3591.209997	374.2281177	559.2536612	340.7087102	1434.394982	267.48105	1.063918909	0.09799629448	-0.0556917944	0.05591910513	0.02417888062	0.07320512115	1	0.8344126616	0.1592985535	-0.004370578974	96	0.9999998456
11	263.839846	19.0880166	2183.998282	7727.542881	807.8405801	-82.48540104	1140.037588	3119	6387.752688	497.169418	1742.591088	194.1069209	141.475237	174.9738432	660.1759089	3859.559982	0.2805494534	0.1045405063	-0.009290268388	0.01869180191	0.0222589347	0.02012128005	1	0.2201768406	0.1769541442	-0.02039728211	74	1
11	278.462311	17.29848728	20.45974421	7599.965718	164.7995291	74.53122007	1132.782699	2752.5	3217.611111	35.64756902	1388.458736	116.3871817	60.06406168	162.414248	477.9596691	1812.334628	0.002624250123	0.02135800646	0.01020703305	0.004807457638	0.01764370651	0.008065934805	1	0.001070962435	0.008830211268	-0.01864551168	1	0.9999848269
11	284.3232357	296.4662568	6281.683918	12704.90625	643.9096753	1364.797211	2425.142267	4916.5	4153.115789	1905.212149	3951.393257	249.2027372	527.5515386	315.4639996	1485.220672	3036.188648	0.4780848621	0.04814289054	0.09836246091	0.02789585808	0.01868841118	0.0481514733	1	0.3831701561	0.06596422066	0.3917115539	84	0.9999999981
11	294.30652	241.614202	6812.876278	14233.01364	405.0222183	-168.542982	2184.666545	5452	18827.40426	1689.128993	3307.887207	156.4116889	299.5115741	245.2021745	1198.255799	9748.947088	0.4799880823	0.02711686524	-0.01201736965	0.02243086427	0.01424371032	0.025294189	1	0.3759877236	0.01822904276	0.01224789038	81	0.9999998541
11	296.6224686	431.0834708	7116.17664	15234.50834	3566.252325	-229.6469442	2086.798877	6787	13233.65263	1927.103496	3823.638475	923.8992205	341.0668903	235.7381549	1649.742434	8565.225683	0.4807126546	0.243467118	-0.01531966143	0.02072852501	0.02322797876	0.03013876575	1	0.3798911594	0.459668881	0.008625192233	88	1
11	296.3616518	480.3274218	-52.64333573	13904.77179	2232.785048	832.0442681	2161.914052	5615	2265.863158	74.68323696	3364.738343	548.8863916	204.894955	264.3445068	1306.026255	1494.23316	-0.004019783598	0.1611855154	0.06119346889	0.006477905766	0.01821541642	0.01036578597	1	0.001995696943	0.2964709133	0.1598886167	18	0.9999999985
11	297.6268352	121.5416643	2019.609707	11974.84388	677.641106	69.97594778	1824.90772	4647	5815.204301	471.5344193	2683.550657	182.3092859	139.0768571	202.0295826	974.5313252	3223.80575	0.1697387235	0.05780429742	0.005393689526	0.01345417283	0.01382463165	0.01286688241	1	0.1331149814	0.08252445988	0.003563832412	55	1
11	301.588737	69.64930551	3930.271819	8743.357995	144.8854045	-149.9272231	1680.172652	3238	4073.946809	1148.193261	2527.434593	157.0556156	235.8690583	214.2848243	925.4452182	3095.572281	0.4531655853	0.01508758351	-0.01570352645	0.03048783544	0.02293934059	0.0350015878	1	0.3543551683	-0.006406443542	-0.006848411676	81	1
11	308.8136845	109.8327325	9834.497807	9492.997063	1086.194922	-600.8156123	1749.674549	4044	1747.105263	2491.225065	2445.512862	296.3949327	441.2057149	234.4871911	991.4625589	1266.704121	1.053992041	0.1113746699	-0.06057423135	0.04969179716	0.01978854331	0.05107556906	1	0.8264360355	0.1864206352	-0.02290019971	96	1
11	314.4532457	676.7836673	1989.679596	10657.982	972.9812572	129.7541913	2443.36276	4294	2856.804348	474.0718636	2596.402087	345.967791	150.6772404	808.3216612	978.1430524	2051.582553	0.1839435952	0.09196917704	0.01239168488	0.01342903227	0.02990829355	0.01859960962	1	0.1454124568	0.1525213255	0.03198055524	58	1
11	320.2094713	454.4262338	4919.860116	16073.36144	873.07724	1175.97651	2460.906937	6194.5	11926.80645	1155.14698	3604.179358	287.9334278	393.9905555	232.3580837	1380.488417	6014.171563	0.3062781013	0.05927470617	0.07414627511	0.01437137455	0.0145926025	0.02144644256	1	0.2460206838	0.08812775003	0.2703955388	73	0.9999999106
11	326.6584812	219.597888	-237.0993396	13287.00719	276.3952504	1719.041972	2435.836425	4973	19319.58947	51.54792874	2696.429167	146.8636142	332.3681159	222.0620319	912.1778988	7697.971492	-0.01755710549	0.02073961724	0.1282256194	0.005442130664	0.01430813875	0.01462590102	1	-0.005944120502	0.01277385624	0.3822029279	4	1
11	332.7208559	153.753358	3448.638508	11514.58621	720.403231	857.5468615	2178.172311	4559	9211.052632	851.0144118	2778.059637	230.3170013	295.2802304	285.2441344	1045.290754	5483.839041	0.3018587658	0.06060121509	0.07710181292	0.01875569718	0.01986197295	0.02710715965	1	0.2427802763	0.09097698145	0.2796032916	73	0.9999997104
11	339.5572461	319.3120512	2834.130329	15528.68968	722.9079911	162.5526245	2341.363255	5831.5	3495.606383	660.0802923	3257.469962	249.3158105	172.7073116	236.843372	1215.407521	2188.862498	0.1844307488	0.04885030429	0.01041234609	0.01212231054	0.01463217168	0.01325474142	1	0.1449334408	0.06442495578	0.02378436667	55	1
11	341.6406926	48.63114294	2530.612586	8704.152017	1381.510656	593.057203	1741.891093	3774	6261.5	472.3435571	1534.721651	276.8411627	194.7123071	194.4423444	629.396498	3226.358335	0.2946105026	0.1593055725	0.06584467146	0.01793392606	0.0181317569	0.02224883106	1	0.2378473265	0.2919695463	0.2427579683	77	1
11	347.8194243	121.1652052	9938.562978	9452.136196	183.3984141	-626.9781101	1952.683196	3721	5773.536842	2841.360881	2791.057298	158.8772742	511.5485834	260.488078	1058.002797	5103.292452	1.026831716	0.02073222427	-0.06179053072	0.05304158599	0.02335583774	0.07939664015	1	0.8034222307	0.001438894532	-0.03633463209	94	0.9999999993
11	351.974283	153.301871	671.3061176	7503.141546	87.10452521	155.3852654	2011.890592	2770.5	3951.659574	213.2549667	2320.918413	123.3846331	92.12137379	243.8582264	829.2880898	3332.922421	0.08974982334	0.01222732442	0.02323383005	0.01237992225	0.02632326574	0.01932861515	1	0.0706200172	-0.009490987268	0.04531775449	30	0.9999944591
11	355.7267339	540.4798766	2821.69129	16570.00408	783.5067626	2716.757988	2886.746477	6350.5	4351.06383	560.746221	3189.942397	306.47616	454.2833741	807.7975626	1222.664062	1784.021112	0.1672424539	0.04692868707	0.1616174294	0.01080006966	0.0157709479	0.01920833096	1	0.1427635468	0.06714731452	0.5392543314	57	1
11	368.523791	758.3430081	2894.851739	9157.975866	412.1638515	-57.22762001	1870.476029	3513	3517.021277	725.8045835	2286.012527	148.22742	142.6254771	194.6738948	846.8047879	2375.472793	0.3084971169	0.0457642936	-0.006410837348	0.02030511488	0.01328923967	0.01648455434	1	0.2414638274	0.05703222264	-0.006293415807	72	0.9999784213
11	371.6944655	17.05563719	954.1999506	5324.321358	1032.508467	50.15226582	1420.847208	2277	2732.073684	277.9799645	1589.900746	363.0155721	100.8154238	230.7442375	655.5718725	2750.936634	0.179585548	0.2094745821	0.008906804996	0.02246172521	0.03826487901	0.02236349319	1	0.1436571909	0.3922187253	0.02313788581	64	0.9999999993
11	373.305251	119.4878076	3993.288597	13284.34202	1387.689863	-62.21064216	1633.686633	5298	10728.98947	834.2238438	2546.559846	271.5721341	187.6425337	211.4792886	949.907609	4795.776554	0.2956274797	0.1046586898	-0.004948222586	0.01701900269	0.01573358551	0.01590073682	1	0.2323988219	0.1773409555	-0.002097426003	74	1
11	374.5981714	66.33658555	1587.078287	10125.93467	2216.719911	468.4202521	1516.918159	4346.5	7218.833333	365.131058	2059.23529	484.7538476	168.6757396	195.6815146	863.9285822	3929.10598	0.155614629	0.226225162	0.0466909465	0.01587750133	0.02213777805	0.01656025275	1	0.1278817752	0.4281253361	0.148137288	65	1
11	376.0487185	244.9298657	4124.157065	13224.63216	1378.109419	8.259881535	2061.064768	5269	8151.648936	985.6502417	3024.240451	317.7206285	206.9079569	226.0189026	1155.422477	4800.848242	0.3100005058	0.1059067627	0.0005321072301	0.01815103306	0.01629612049	0.01915661347	1	0.2441694276	0.1800856417	0.01999384701	74	0.9999999993
11	378.613134	141.5376021	3468.189455	10914.74567	181.2319071	845.60938	2398.758403	4188	6853.652174	829.8659601	2562.148557	131.8832344	299.494986	270.6679918	948.2869442	4160.499958	0.3124489676	0.01721850262	0.07707465985	0.01949045673	0.01230236871	0.02873644096	1	0.2504126494	0.002397902316	0.2803689426	70	0.9999991939
11	379.7307722	167.5964776	-10.8003711	6122.271545	1522.106653	527.7015906	2225.892766	2842.5	2747.107527	70.4055161	2875.020349	742.4498058	219.6902368	305.700901	1234.153679	2984.434002	-0.00192799902	0.2422389051	0.08392860471	0.01782526797	0.03766483145	0.02590016026	1	0.006704081393	0.4628920274	0.2412846748	22	0.9999284748
11	384.4979032	33.60284997	2516.472343	8422.301262	547.5750005	511.1459194	1498.523702	3340.5	12769.78723	549.5145902	1662.37525	142.8564137	216.4557572	180.5329391	617.9715095	5174.386972	0.2977889868	0.0668166666	0.06079970479	0.01852804131	0.01769654238	0.02578093625	1	0.2384422315	0.1029639749	0.2229100061	73	0.9999990313
11	385.4339025	49.32397931	-10.52304909	8660.018461	585.8313932	131.8550176	1604.152901	3252	6006.946809	44.54257575	1391.887052	137.6998482	67.85969545	217.0155206	512.0608047	2303.40527	-0.001089501937	0.06926961291	0.01619525515	0.005712830497	0.01587117655	0.00834709529	1	-0.0006127875085	0.106893096	0.002765207966	6	0.7724026638
11	389.6857104	86.42103407	2472.745552	7975.339166	340.0194801	-32.35175297	1776.797822	3089	2207.244681	774.5872287	2457.446877	163.6304211	162.8316275	224.2431387	913.19915	1980.205158	0.3035088126	0.04273720833	-0.003760649828	0.0241163705	0.02052608469	0.02644210846	1	0.237679545	0.0509837991	0.001585789049	72	0.9998587557
11	396.1222651	314.9025059	-178.3916657	12598.06851	38.08179868	3058.249554	2617.916698	4643	1113.864583	86.90645016	2844.172508	140.476445	691.4069044	290.0643889	1010.228674	655.9000665	-0.0152092852	0.003250814043	0.2441751685	0.006433260412	0.01357975264	0.02292891247	1	0.004374184628	-0.01787184713	0.7804062646	5	1
11	401.562598	192.5007023	17.62183911	5572.353398	1311.165659	196.032217	2005.890842	2553	1464.6875	54.62531275	2685.773613	664.8730193	104.3691261	303.3637936	1145.623413	1935.665828	0.003575072665	0.22931516	0.03618884646	0.01576380051	0.04530474546	0.02074486421	1	0.007225331768	0.4344156777	0.0780805061	21	0.9885595742
11	410.2907313	33.20313242	554.4691503	8719.076275	488.7326311	792.2407749	1328.161621	3333	3741	135.2441581	1592.806557	154.7823803	195.392357	204.6788308	567.5389932	1948.497828	0.06321388866	0.05536377655	0.08908599242	0.0091317023	0.0206318911	0.01488090755	1	0.05537792389	0.08150262704	0.2670777716	36	1
11	412.4811311	625.7616587	2460.321127	14775.60588	1510.853737	21.63219029	1854.114154	5909	7898.591398	693.6017297	3923.373967	464.0615687	167.405217	198.7287186	1513.332223	4692.690547	0.1684449873	0.1055526532	0.001701710729	0.01157964893	0.01476176733	0.01237123562	1	0.1326061986	0.1798249227	-0.007740130855	58	1
11	415.459827	730.5725822	1670.378091	9477.612709	400.4215627	18.66991324	1876.192005	3594	1485.822917	402.0113689	2231.339696	164.23827	126.8577007	262.8490917	825.5599802	864.7850721	0.1805192782	0.04120169732	0.00225715237	0.01371729781	0.01686151618	0.01511276213	1	0.1411059807	0.04846929507	-0.005373032882	55	0.9999994862
11	420.5913421	407.6022786	2907.722697	15464.04297	696.0941014	169.7557872	2363.927052	5744	3439.170213	544.161923	2924.365442	275.6786107	165.9776628	235.8944561	1108.777174	1703.281606	0.1827523182	0.0473991777	0.0111800462	0.009943275994	0.01443386275	0.01234245322	1	0.1436436051	0.06150146095	0.0259943957	55	1
11	426.510762	346.6225067	2708.830256	16233.80513	1446.518566	1065.696111	2750.274098	6336	3754.032609	522.5469592	2686.828249	374.264023	240.4828567	278.1071206	1086.010315	1475.279273	0.1708402447	0.094678429	0.06759194013	0.01086805916	0.01481789994	0.01485509989	1	0.139291124	0.16049663	0.2187506474	59	0.999999998
11	428.5940166	292.682451	2466.516968	14315.84883	650.3179707	156.5543739	2052.29556	5392.5	2699.536842	609.4271144	3441.938512	254.5321919	153.858278	212.5939599	1293.168422	1652.199886	0.1760099813	0.04768580969	0.01194464014	0.0121206292	0.01558248064	0.0151972925	1	0.1383883672	0.0621394212	0.02711904814	55	1
11	439.6238059	711.402953	-40.8464234	10419.95056	144.6234933	121.15267	1723.232094	3804	3850.631579	43.34885034	2067.364123	126.1806722	72.18988619	160.8890671	730.0016366	2030.363095	-0.003808884624	0.01425008473	0.01204027548	0.004892043882	0.0126511273	0.006568085707	1	-0.003982110764	-0.005578918947	-0.01403904262	1	0.9999999274
11	441.1792123	171.7941333	2277.611187	13528.71486	4312.766741	-0.3275170291	1497.071702	6174	7133.138298	453.1538917	2593.858809	810.5317147	144.5237173	256.6441932	1135.062526	3636.192001	0.16375702	0.3164060668	-2.166817944e-05	0.0122363965	0.02057727843	0.01155291585	1	0.1322689736	0.6101299073	-0.007344865856	66	0.9999999949
11	448.2953081	62.07325125	1848.178046	6768.182473	35.5126778	1319.921323	1927.395426	2565.5	2628.715789	481.9799161	1709.077808	100.8876329	434.6550923	252.1872837	609.4967329	2428.617257	0.2704196042	0.004876280277	0.1932291779	0.02569564051	0.02295814841	0.04005774709	1	0.2258310741	-0.01760547351	0.6695060107	71	1
11	450.0545901	502.99784	2188.597851	13479.32023	568.3524946	2043.799537	2377.062956	5119	2332.777778	581.1199608	3593.863834	209.1572136	556.3185011	278.5327345	1294.58024	1544.125161	0.1636393069	0.04348743019	0.1565034162	0.01424758408	0.01820699921	0.03003860377	1	0.1394785678	0.05991089068	0.5207595341	57	0.9999999982
11	455.3372426	353.4531373	4667.89313	15468.65381	301.2964614	1184.614324	2301.611991	5794	11065.60638	1034.462149	3170.615369	165.0333452	365.8420148	280.4315231	1139.947607	6590.471131	0.3050330388	0.01870687853	0.07471906367	0.01691625201	0.01324560186	0.0232629794	1	0.2444104138	0.005354578829	0.2706666622	70	0.9999996198
11	463.5144052	13.81544805	4472.031841	7004.477176	1059.914464	-270.0250177	1136.600107	2925	8621.635417	1083.459494	1570.488897	279.3766938	203.4309122	231.0456148	652.5611885	5317.626717	0.6595500752	0.1533797822	-0.0413844086	0.03623175269	0.02565487222	0.03359291514	1	0.5174817482	0.2741382745	-0.04395624621	93	1
11	464.4289396	49.50511061	-70.64603299	7949.956314	850.8922604	909.5640284	1535.880231	3195	6041.375	45.03639049	1504.828049	165.2131025	173.9579507	213.4769148	560.9537084	3038.523371	-0.008768774859	0.1064163604	0.1129823232	0.006342193455	0.01612029195	0.01388142373	1	0.001254417209	0.186955735	0.3348056828	14	1
11	468.5138283	103.3213558	1672.698682	10087.17521	3147.799548	4.848992475	1536.299698	4670.5	7840.2	397.0406214	2063.250293	638.3520787	129.9393079	224.6806197	899.8844144	4159.880465	0.164183163	0.3118243387	0.000540982442	0.01623475613	0.02845888762	0.01390531939	1	0.1325717211	0.6008015822	-0.005476670273	66	0.9999999992
11	470.3845085	304.3311891	-24.87766763	15298.714	1449.461267	270.2668647	2083.242901	5923	5192.28125	62.10151704	2371.40658	271.2907558	90.65135026	223.369578	892.7041451	1939.359963	-0.001707071836	0.09611476265	0.01769643687	0.0043085843	0.01222576668	0.006655899094	1	-0.0005421259694	0.1617531857	0.008721154192	11	0.9997809419
11	471.4729759	166.7117484	539.4592499	10023.16637	441.2987073	2222.684582	2276.854037	3876	4848.531915	129.8247743	1963.593919	189.0501496	437.0656798	682.4735772	759.6924962	3033.594315	0.05461494804	0.04710549484	0.2169468912	0.01249390922	0.01858073857	0.02632923441	1	0.05811474879	0.07024834557	0.7040647328	37	0.9999999978
11	474.2792879	445.4336675	7802.888999	7034.618454	660.697813	-345.9700723	2015.012192	2958	300.3510638	3348.32782	3146.494786	325.6249813	422.2633142	271.2802706	1276.797341	259.1609998	1.092010603	0.09439684711	-0.04104393073	0.06706003163	0.02868471678	0.09998775224	1	0.857615317	0.1525091074	0.05211788116	96	0.999997186
11	479.3473075	252.2876183	1017.785674	14896.44239	4714.894217	562.5291139	1800.996611	6745.5	2912.88172	301.5546442	3042.831317	968.1457798	186.9125735	267.639686	1351.6847	1700.287334	0.06922981829	0.3162759387	0.03878275731	0.01090507605	0.02683541493	0.009934103252	1	0.06064300657	0.6118311861	0.1047495463	49	1
11	491.5666952	201.2478033	9294.745756	12931.37016	343.7482016	-348.6959475	1900.750951	4999.5	16563.5	1985.719192	2668.974628	144.9778072	355.0850606	202.6662561	953.5456165	8958.958092	0.7135268904	0.02755663383	-0.02784333395	0.03100659917	0.01490268867	0.03243223201	1	0.5589933539	0.01775829012	0.01026436303	90	0.9999999862
11	493.5486764	680.700432	3159.789031	10067.69646	2377.11456	-117.3932069	1719.163947	4482.5	6656.231579	726.0533454	2288.559493	525.8584903	159.8286034	195.315767	966.5443323	3594.669918	0.3052491038	0.2377688229	-0.0108324514	0.0162224672	0.01723885313	0.01722403096	1	0.241746529	0.4487434574	-0.01550224361	78	1
11	496.5802903	236.6266627	3141.396362	10824.87279	58.4583388	2384.159298	2399.304863	4007	3199.351064	889.9701742	3102.3345	163.0565958	736.4887702	328.9519194	1128.404996	2780.413324	0.2813667428	0.006331231692	0.2220722188	0.02216798138	0.01949011173	0.04727142437	1	0.2366673485	-0.01340965313	0.7710875198	71	1
11	497.2548426	159.2060329	2394.635965	7966.727326	422.2440117	552.3255385	2015.712046	3122	3944.536842	970.0910134	3052.1254	177.6791838	289.4786307	413.0216181	1137.180864	4542.289501	0.307424948	0.05482124313	0.07329051712	0.03047462901	0.02420652751	0.0391866587	1	0.246786865	0.07899726831	0.2675575615	73	0.9999999982
11	503.6584242	97.33318865	2743.825055	9385.276696	2138.034472	-64.26409809	1471.888253	4078	6369.076923	705.6682001	2355.933011	520.4242311	158.9815645	197.7503202	978.8327456	4041.162069	0.2880153962	0.2230742505	-0.006624143844	0.01901438958	0.02637745202	0.01841657705	1	0.2282287497	0.4189843903	-0.005424118995	78	1
11	508.6844785	411.4021123	678.2612395	12413.4692	530.9009491	2735.956222	2442.190549	4789	5833.494737	186.5622578	2846.588495	181.0441739	625.8780581	272.8800694	1028.793485	4719.928382	0.05631263835	0.04491689967	0.2156990902	0.01009877465	0.014210324	0.02676099109	1	0.05932326948	0.06572191936	0.700082716	37	0.9999999958
11	513.5056138	175.6111122	3220.883237	10931.58237	690.3347253	804.8675297	1910.695381	4284.5	9730.236559	854.467944	2726.681506	191.4519412	291.9903755	196.4389389	1008.600065	6986.274359	0.2949380765	0.06134123761	0.07177395632	0.01920994767	0.01810478078	0.02439853874	1	0.2369317976	0.09227514733	0.2597761636	73	0.9999999311
11	515.7600747	35.18257386	2247.959951	7539.492046	178.9421952	439.7557924	1415.678437	2834	8255.37931	375.424884	1179.736206	98.6082483	172.5458696	205.598638	410.6032098	3771.497492	0.2994689193	0.023863622	0.06301867709	0.01974549909	0.01534984987	0.02312434719	1	0.2392237527	0.01538571219	0.2294082941	70	0.9999945184
11	517.4950425	218.2752914	-240.4455506	12630.27428	1253.528322	2881.681196	2087.323924	4939	4230.270833	77.24113961	2530.217182	247.5991024	581.1594991	203.0061349	931.4579761	2122.897099	-0.02015378198	0.1018023533	0.2313586562	0.006332316334	0.01536715135	0.01796069071	1	0.001137941881	0.182734106	0.7387156921	15	1
11	521.8484657	100.5715139	545.8262098	7329.731098	2311.548171	53.17031738	1408.04172	3426.5	2711.78125	175.8737714	2153.092827	692.4749993	81.51406064	169.3498525	957.7916796	2606.308061	0.07457361084	0.3058684009	0.007363133416	0.0142923936	0.03596274361	0.01575731989	1	0.06231271825	0.5892028341	-0.002342602512	48	0.9999967499
11	522.3052958	298.1151475	4056.046597	13614.4913	721.5191264	1037.097788	2502.443022	5278	15782.67368	796.4384021	2345.323938	189.3203155	296.4289686	245.0107651	845.2592345	7574.890498	0.303852394	0.05454587474	0.07749260621	0.01564754635	0.01613101232	0.018990792	1	0.2442819375	0.07862886418	0.2811811319	73	0.9999999979
11	523.9968921	23.44665091	2069.50083	6904.207645	146.4742909	395.8546223	1249.997225	2603	9047.648649	452.5507542	1351.390484	104.1275731	156.8447074	145.5326047	472.4719235	2381.517989	0.2958757767	0.02071980587	0.05669049941	0.021996753	0.0172802814	0.02230211664	1	0.2358598988	0.008703402505	0.206755464	70	0.9999999443
11	532.4815677	12.17517178	2744.615187	6004.489693	1313.230911	-171.7011148	1125.562503	2666	7615.885057	599.0057907	1215.277669	273.9229996	144.0315098	141.8331789	500.555178	3595.81913	0.4551379763	0.2206582106	-0.03004798658	0.02913989193	0.02741337236	0.02614514921	1	0.3582304643	0.4125462138	-0.04849787738	88	1
11	532.6838956	207.9990514	1112.861795	6782.744514	2104.033969	126.7772743	2007.977778	3184	1772.173913	486.8363861	2826.510977	862.7764623	129.8702986	268.9632569	1265.51928	1823.277875	0.1683537306	0.3015159233	0.01769140498	0.02318572355	0.04576342153	0.0248346566	1	0.1369855674	0.5804972691	0.05401019381	66	0.9999999915
11	535.1890412	320.8001719	-15.01178434	9932.441631	1624.702578	663.3075068	2112.785839	4142	1776.287234	58.99203605	2759.09586	481.9460281	181.2418585	194.3704562	1111.874422	1401.945742	-0.001416305879	0.1577532168	0.07037661047	0.006991888101	0.02653027852	0.01337317814	1	0.004685734815	0.2898583028	0.191896639	18	0.9999993672
11	538.390242	78.56078978	2482.174116	8449.419976	471.4151576	475.6449841	1586.389823	3360.5	9539.45122	456.2058257	1538.342962	126.4283485	208.4745586	173.7270513	555.6067706	4989.943546	0.2882937431	0.05388349226	0.06120390479	0.01719414207	0.01679626284	0.02328538802	1	0.2307697108	0.07661166314	0.2217176152	73	0.9999998751
11	539.6659875	140.3378118	734.4453222	9673.207198	578.2621657	125.3392298	1670.325646	3723	6173.142857	175.0827042	1951.42974	137.4479141	102.8666579	200.6079869	694.0298029	3207.352472	0.07561286076	0.06375584138	0.01313350303	0.01028388402	0.01594324837	0.01209168649	1	0.05956034506	0.0952828498	0.009253435706	34	0.9999996644
11	541.2887559	28.34645636	481.4535575	6630.962485	416.317273	219.3039018	1103.663248	2557.5	7398.408602	121.721268	1316.885541	135.15375	101.3697494	417.7843546	466.426263	3046.011049	0.07219558095	0.06434377792	0.03535979755	0.01214368161	0.02196352966	0.01460765944	1	0.05855329264	0.09746216166	0.08485531139	35	0.9999999885
11	542.6951187	559.2445469	11788.29468	11008.98181	208.1915486	-611.9525478	2049.663247	4377	8153.623656	2760.1951	2663.23186	139.1996592	439.7082827	269.4449262	987.7393821	5448.766735	1.044156305	0.02064781911	-0.05448557077	0.03989989197	0.01591137759	0.04777188394	1	0.8176364833	0.001534908462	-0.007360494737	94	0.9999999995
11	543.7622777	158.4848502	808.6401915	10885.29788	735.4747543	133.069679	1680.243882	4246	11337.93258	180.6152112	1765.420404	166.1520478	95.39032342	200.6363503	638.2785759	4914.998767	0.07241069058	0.06745276765	0.01268329114	0.0089517521	0.01566324848	0.009487697405	1	0.05706197264	0.1028181971	0.007118124014	34	0.9999997012
11	543.4774519	223.2620339	2318.599785	13166.55126	232.0286763	98.21433775	2015.915022	4840	11163.03191	442.9770735	2239.338475	149.489124	153.7575374	211.1808188	766.0543059	4890.699348	0.1782240959	0.01813471982	0.007891877894	0.01126279056	0.0135831584	0.0120531851	1	0.139339432	0.00164039929	0.0126618371	52	0.9999995244
11	545.7310486	259.4671703	2319.252079	12959.07353	678.6434619	136.4292774	1925.365803	4961.5	6858.301075	551.9928037	2893.557476	197.651077	151.0124198	300.5907232	1025.376387	3647.812214	0.1710820182	0.04852127212	0.01077602139	0.01442811745	0.01755734017	0.01359756892	1	0.1344272331	0.06380799986	0.02202908291	55	1
11	546.4773171	110.2397385	-48.67016451	8353.703487	1252.030616	1044.836824	1848.893806	3436.5	3017.258065	55.64626057	1640.185131	263.3320772	215.5092416	254.8939315	640.0563447	1672.443291	-0.005914042783	0.155567554	0.1250954734	0.007511633638	0.02245975838	0.01336952286	1	0.005234320789	0.2877967614	0.3787716668	19	1
11	549.180962	56.26516932	1074.945189	6889.754405	386.4441805	929.4106511	1294.04276	2686	3538.553191	254.9285664	1483.843743	115.2455315	250.5373962	162.5913106	530.0599892	2226.04923	0.1540653358	0.05635247946	0.1324819911	0.01558871716	0.01968290281	0.0230946601	1	0.1303264739	0.08514949221	0.4365484854	57	0.9999999993
11	552.4003829	80.38814522	2384.514804	8128.67367	517.1207966	495.7346543	1439.241054	3220	13851.84524	497.3283937	1541.50505	138.3591876	168.5064374	181.457347	550.6078476	7125.173815	0.2908514722	0.06252660475	0.062186739	0.02114062951	0.02053634852	0.01966761742	1	0.2330043002	0.09428829717	0.2259690972	73	0.9999999892
11	555.3652171	370.3069942	-84.38994423	8808.504054	-20.69859579	2127.634409	2485.189535	3285.5	768.6808511	65.20812909	2478.441838	137.6303476	619.239988	308.8728648	884.2908611	559.6326217	-0.01023703156	-0.002021688604	0.2494487778	0.007619557001	0.0209781654	0.02621529295	1	0.008606795815	-0.02841782961	0.799451836	5	1
11	557.4274466	152.5914718	1573.739344	9570.420133	973.9134433	106.621936	1860.589256	3812	6055.840909	352.7212555	1915.327901	221.176853	121.8834756	214.0213475	735.8669753	3418.547086	0.1691074393	0.1054401154	0.01141966268	0.01536933027	0.01711720798	0.01370707396	1	0.133860678	0.180017137	0.02578573544	58	0.9999999977
11	559.7129918	422.5271367	8950.244398	12139.72992	779.3340694	-312.3131615	2239.769661	4967.5	24620.43617	1782.06853	2396.033812	171.1818851	380.5729169	242.5577168	901.0477278	11215.59942	0.7290205777	0.06259420298	-0.02227169604	0.02875269159	0.015627045	0.03666622605	1	0.572214059	0.08947042503	0.03410099589	91	0.9999999578
11	563.0065025	445.793188	2424.865419	13125.01175	79.08988338	119.3550205	2055.062759	4870	2888.094737	518.7502846	2767.421964	143.6455275	149.3462885	243.3961927	972.0949582	2059.969965	0.1844276572	0.006568924487	0.009045715934	0.01109836731	0.01222857902	0.01286166773	1	0.1441278981	-0.02193388639	0.01761217509	52	0.9999962049
11	565.2574682	327.6177323	-21.4353823	11306.40471	88.29249111	692.2682313	2046.749375	4106.5	2665.16129	48.18966736	2493.267005	137.9997795	167.0413478	230.612435	871.8253664	1399.476908	-0.002056879511	0.007593881934	0.06379382537	0.00478365765	0.01365725908	0.009834094288	1	0.001197752633	-0.01691261999	0.1638952258	3	0.9999999983
11	569.5509661	201.6460442	3266.854708	10724.1834	227.4871754	889.0421344	1994.214791	4079.5	9636.797872	617.6508048	2008.415144	125.9576698	264.6234729	234.8368944	719.219069	4837.142317	0.3032420138	0.02030562444	0.07979791866	0.01711372831	0.01362802401	0.0242276548	1	0.2434078219	0.008844438754	0.2877668549	70	0.9999976389
11	571.6574256	236.2916029	-38.95506064	12546.47771	2067.102991	381.6131762	1681.727725	5110.5	4082.741935	53.94897981	1875.488525	260.2523249	89.45160245	190.4674211	709.9529006	1488.850665	-0.002915743052	0.1667226353	0.03043977953	0.004565243736	0.01477296612	0.007172440006	1	0.000635718157	0.3064280753	0.05469036421	17	0.9994772435
11	574.859928	281.2996386	2117.984368	12309.5241	582.4267447	151.100572	2017.648918	4645	3561.978947	427.3493687	2485.925094	183.8499075	130.9443307	212.2154655	906.6698808	2028.599228	0.1741954477	0.04850642237	0.01315461446	0.01388222511	0.01502479185	0.01119058941	1	0.1370621902	0.06387238918	0.03089714068	55	1
11	575.4421159	169.3370796	10835.0718	10951.44445	381.1483503	-442.406099	1727.104762	4346	22192.69149	2285.650974	2262.108535	141.0283009	430.510336	252.8987564	828.7296862	12433.99912	0.9745087699	0.03657511097	-0.03915298301	0.03902228738	0.01660906333	0.04702888829	1	0.764126562	0.03491456736	0.0302473375	94	0.9999885568
11	578.52758	147.2081671	2434.115536	8721.951875	1399.377005	595.3122574	1645.61205	3652	10732.11957	665.787391	2181.59552	329.1569497	218.3011277	204.1280763	861.4065157	7742.388487	0.2861865685	0.1674606631	0.06840702411	0.02261695737	0.02442554282	0.02533201887	1	0.2315318126	0.3087508693	0.2499557835	77	1
11	580.5515792	319.0886734	-66.52951973	7895.850027	-22.22955449	1881.355167	2425.272498	2904	1206.345238	63.89664178	2159.008926	121.7332159	549.3135236	323.0785282	772.7251484	1267.715139	-0.008834120444	-0.002376429253	0.2404230771	0.009068837461	0.01763245459	0.02895212136	1	0.009025821846	-0.02953959732	0.7687506259	5	1
11	583.330715	627.4384153	-66.14264747	8934.822871	1382.321821	1039.22323	1789.182372	3631	3877.56383	59.89599872	1714.448578	302.9999666	206.6846157	169.9121002	695.1548136	2026.498583	-0.007366717484	0.1564848148	0.114568195	0.006603606654	0.01705279128	0.01434600176	1	0.003308791659	0.2892140399	0.3423166874	19	1
11	584.6975576	358.3945375	1773.860697	10737.36804	2332.2149	620.2395352	2072.033343	4639	2599.904255	525.0081257	3012.109348	664.1298391	222.909125	271.7536085	1257.212406	2951.784851	0.1712454881	0.2172054541	0.05819867401	0.01418109095	0.02307461003	0.01946215324	1	0.1409296403	0.4101719893	0.1908560546	65	1
11	584.2607805	579.3414761	-42.87270175	10815.19759	163.2195128	631.9515645	1766.190913	3923	3069.11828	47.31138011	2524.242021	115.2401302	176.9627422	216.5670504	895.8995081	1638.625789	-0.004357579898	0.01619837137	0.06002455599	0.0048031956	0.0126880181	0.01012361389	1	-0.0007590306209	0.0004920324985	0.1507324896	3	0.9999996081
11	585.349511	118.6849666	582.9027991	8636.871531	2723.779789	256.5862575	1314.117299	3929.5	5377.311828	148.1642889	1802.89703	605.7146161	100.7000266	196.5349582	809.5757615	2684.19215	0.07050215937	0.3093233632	0.03113478703	0.0111920721	0.02525183033	0.01076352944	1	0.06095387537	0.5973032438	0.07852108107	49	0.9999999983
11	585.8292894	243.7393163	-1.416131482	11155.98693	3754.548223	148.2012961	1661.438906	5200	3941.684211	74.31910374	1740.064067	610.5520588	88.30005773	238.0751555	780.6735145	1628.361638	-0.000130462032	0.3311846761	0.01375604051	0.006730424257	0.02107406819	0.007954386213	1	0.004295004204	0.6413708539	0.003751577598	24	0.9999999783
11	593.137756	313.0195301	1981.745545	12303.73155	1989.924778	693.60572	1978.131487	5126	12301.88235	466.4664386	2451.509827	362.1346961	223.0624649	204.1034078	948.5686891	6336.794038	0.1569135914	0.161188663	0.05573725744	0.01533536354	0.01823638327	0.01625319661	1	0.1285128406	0.2957720726	0.1772306436	62	1
11	594.4170801	467.3216015	3516.994548	11354.94477	144.6258449	897.0657475	2282.498451	4344	7818.148936	754.8651194	2493.643404	152.1414587	263.6538192	256.7626248	857.8734593	3961.41533	0.2993465779	0.01256351781	0.07414127552	0.01554768929	0.01640866813	0.02031340143	1	0.2397801418	-0.00719313696	0.267192331	70	0.9999999998
11	595.2842965	133.1446573	5655.947606	8177.248293	232.6086242	-223.8436133	1550.002077	3158	8005.659574	1378.582644	1976.198032	126.1324649	264.9671973	209.1030488	720.6516115	5835.057664	0.6867780738	0.02729054901	-0.02800231476	0.0400763972	0.01962465948	0.0367271508	1	0.5378799907	0.01728592884	0.003711417093	90	1
11	597.3010103	380.6918138	1251.965757	7495.532043	2354.947971	153.680754	2132.437802	3567.5	2313.591398	502.6192102	2770.733145	895.459086	140.6577235	329.5241474	1266.072993	2390.100217	0.1725629436	0.3104572474	0.02394459141	0.01809033558	0.03914808094	0.0243687791	1	0.1409256252	0.5990076377	0.07674609921	66	0.999999954
11	599.8628444	547.346997	4844.794448	10102.31047	3300.165685	-203.1126463	1829.728462	4809	15246.13684	1163.1278	2289.312585	712.5912246	222.172868	172.0341227	1028.713246	9735.17443	0.4778462123	0.3324589327	-0.02100097199	0.02409871992	0.02598374077	0.02583019819	1	0.3786744676	0.6410679272	-0.008423924235	89	1
11	600.8692846	529.6960059	911.2824591	12982.73504	5357.713933	71.638802	1525.653128	6199	2965.557895	182.7742587	2265.132419	891.1395802	96.92794417	216.6020206	1048.543691	1547.678589	0.07307377781	0.41113416	0.006007851013	0.008104450294	0.0193841861	0.008417387096	1	0.06276995399	0.8040028422	-0.003656816361	51	1
11	602.4154047	182.5879711	9706.449874	9631.190533	988.2314048	-365.7990441	1484.178597	4015	1625.795181	2177.618818	2212.805385	256.117517	355.4950928	429.045653	882.5521926	1060.1419	0.9932302455	0.1024573803	-0.03809932455	0.03959861962	0.01885806772	0.04390210647	1	0.7800624481	0.1693764703	0.04036595764	96	0.9999946967
11	606.2775191	634.4847174	2633.184681	8725.86631	917.0011093	584.0382231	1879.955432	3566	10177.65263	587.9614653	1881.511596	201.8021266	206.0082867	193.5985336	716.4799918	5243.134627	0.3036053322	0.1075259084	0.06747566534	0.01919648212	0.01820223393	0.02182926393	1	0.2442076385	0.186328653	0.2485683115	75	0.9999999948
11	611.4791875	229.510565	1820.524058	10940.99096	3550.162108	73.22138475	1767.347879	5131	7542.447917	317.8961309	1724.904019	578.0334613	147.0041173	268.6933056	756.5877745	4030.200452	0.1644310545	0.3206886031	0.006961905327	0.01392412391	0.02008266578	0.01370868034	1	0.133398852	0.6191734845	0.01694452237	66	0.9999999962
11	614.8383946	189.7619759	-137.2761265	8844.966402	504.5409396	2076.519586	1912.146611	3409	4498.034884	65.98624114	1509.712717	158.5887786	353.5265566	239.3545308	562.5406902	2081.104958	-0.01428953612	0.05598138145	0.2338187482	0.007275296219	0.01798940212	0.01893819426	1	0.005190390654	0.0893005697	0.7468802328	10	1
11	614.6598132	737.9419286	24.60283948	6377.960309	50.80793079	187.1185125	1553.626772	2359.5	7170.157895	36.60052363	1252.630746	96.35092015	60.33949308	131.9181275	440.4348531	4625.233262	0.003909787694	0.008169513117	0.02920650895	0.00601934047	0.01744263055	0.01029966329	1	0.003301326399	-0.01726352069	0.04644537959	2	0.9954679599
11	615.2827836	81.32664526	6760.96006	7029.664129	480.5261261	-420.8525923	1137.862793	2841.5	9966.793103	1288.998749	1387.76631	144.0610774	268.1815369	177.5728515	528.5431345	5511.455154	0.9489487759	0.06821245204	-0.05562996333	0.03901162436	0.02097398069	0.04559106063	1	0.7432466686	0.09884418583	-0.03097699575	95	0.999994197
11	615.4613597	346.5949082	1347.216356	8397.048247	688.222256	1344.902642	2198.113562	3321	2336.691358	488.4212052	2898.816144	314.8920117	465.8393092	690.2866048	1124.195739	3564.995125	0.1623491006	0.08362064145	0.1570055204	0.02222868243	0.0266360215	0.04556726148	1	0.1391632333	0.1418512211	0.5235970437	60	0.9999999967
11	616.4337725	139.6908134	-73.60516309	8471.614079	884.6158032	959.5851122	1587.265998	3334.5	7976.648936	48.36811881	1572.273842	182.120297	196.8102035	200.1632855	583.3866536	3871.141413	-0.008987186179	0.1071440144	0.113850362	0.006528833303	0.01944473876	0.01500681965	1	0.001159751002	0.1884794202	0.3377638539	14	1
11	616.7281121	403.4121046	7612.954307	11090.03251	760.7721139	-269.0476192	1869.871687	4398	25268.50538	1966.773067	2748.789357	169.3055163	341.2142026	189.0910471	1013.929716	18254.63568	0.683282775	0.06890129128	-0.02461495237	0.03378601729	0.01866899555	0.03723019474	1	0.5360678284	0.1023742427	0.01601701586	91	0.9999994165
11	619.2466078	170.4529924	-3.364248203	8359.296231	603.0907238	101.4051658	1445.070474	3165.5	4686.290323	43.77547137	1721.826456	154.6026886	56.17561256	185.7849687	635.315423	2738.818238	-0.0003962469299	0.07399600035	0.01297081125	0.005645891689	0.0163626078	0.006558268877	1	-0.0002312728251	0.1163973399	-0.007990232607	7	0.5206732591
11	620.272068	662.4163443	5006.390103	7149.656557	1168.349484	-279.8254378	1670.969444	3178.5	12056.375	1284.599867	1807.178512	296.8697047	228.1728448	214.1915618	738.4244004	7460.664745	0.7069858467	0.1749785072	-0.04070657754	0.03076137762	0.02299071569	0.03642016051	1	0.5553033474	0.3181146041	-0.03023740884	93	1
11	621.1891732	56.82925048	1074.015841	6691.050468	2002.744169	-37.29529565	996.4715689	3094	10689.10526	171.4629652	1040.02273	325.4835962	76.1155442	146.1291314	466.2755651	3864.555537	0.1620628011	0.3006046778	-0.005661631611	0.0149171744	0.024684653	0.0121517729	1	0.1302452575	0.5776371095	-0.02765009657	66	0.9999999996
11	622.8869539	285.0610491	1421.202815	7884.029768	1059.323374	595.0239891	2219.75754	3259	3862.927711	498.0909825	2296.64233	356.8935856	175.0807725	634.4035844	921.3308037	2720.514423	0.1694643324	0.1365514065	0.07481823113	0.08295625041	0.02550275099	0.02708433648	1	0.1394447765	0.2462814598	0.2447273697	62	1
11	623.7896672	219.3613288	585.2538314	10510.94401	2528.667735	932.2896657	1469.046705	4592	8058.510638	166.1395009	1904.610501	419.6978111	196.4821999	183.5335033	778.7168924	3262.014111	0.0563861583	0.2339714303	0.0887265389	0.009720950366	0.02443538259	0.01298365765	1	0.05292227557	0.4460574638	0.2705518491	47	1
11	626.4960182	296.3075254	9329.043266	9363.077701	510.3757313	-402.4541407	1736.922753	3767	4043.382716	2513.959145	2487.089567	194.7565646	416.4158542	243.2033819	963.7697257	3182.171387	0.9869793358	0.05797658007	-0.03931760135	0.04947023132	0.0227695241	0.05534250922	1	0.7743040088	0.07855306942	0.03322565468	95	0.9987512689
11	627.4723755	72.67913214	5.708765963	6063.550524	1300.760481	610.0434303	1128.119266	2569	3836.677778	89.07857051	1127.274526	259.6695649	165.1890021	801.010209	469.3802127	2525.714307	0.001154349808	0.2223884367	0.1022254006	0.01480506967	0.02354240323	0.01903710327	1	0.01018825904	0.4231648756	0.3041319917	23	1
11	627.2281006	350.1151595	777.2165289	9427.173256	127.2564127	131.4723817	1822.356553	3452	5840.433735	241.5845845	2368.699332	123.1529998	104.194956	213.2024142	838.1898083	5327.042446	0.08731411791	0.01327244446	0.01475891347	0.009938384257	0.01537748449	0.01243766323	1	0.0680762688	-0.007720373757	0.0156967132	30	0.9999999984
11	629.6143078	671.3750514	5122.077463	7337.702935	1270.626138	-312.0530746	1649.732483	3234	15448.49383	1208.465239	1778.357397	268.0042867	246.3508425	217.0409688	712.9808274	9214.435292	0.6879712809	0.1743612159	-0.03767703406	0.03466611305	0.0232891137	0.0364891833	1	0.5405250059	0.3170420112	-0.0241158572	93	1
11	630.4697564	572.1957094	2661.30688	9419.630611	547.2233382	633.0238546	1898.041676	3644	10561.34409	726.0968663	2303.389985	149.6888364	239.3778465	222.5728776	847.9110652	7206.281723	0.2888672108	0.059387207	0.06525277835	0.01902736231	0.01823697292	0.02241651224	1	0.231618869	0.08802005004	0.2359463923	73	0.9999999987
11	632.8536357	254.6586925	-144.0855968	10717.52947	552.3217411	1281.230798	1892.579501	4166	9859.043011	59.41678459	2258.361839	264.1651487	277.2879298	1036.683413	809.8984309	4869.237082	-0.01295195076	0.05038509008	0.1157759522	0.006783238324	0.02650321876	0.01292642268	1	-0.002761424133	0.07272598835	0.3415064209	9	1
11	641.6509531	175.4368781	5321.338618	7764.989798	1310.200909	-191.3256494	1467.173256	3370	9578.231707	1193.777489	1693.841959	273.6747145	204.6354313	263.2895058	682.0339	6812.372755	0.6787177997	0.1680829606	-0.0262540029	0.02993280989	0.02284603277	0.028726784	1	0.5339854262	0.304752723	0.01282824832	93	1
11	643.3243922	532.6091721	17.13783832	8931.604456	83.2858025	137.2989785	1644.695232	3267	2801.135417	37.97323545	1803.373942	117.1731219	65.11397103	184.7890302	645.9682467	1786.826606	0.002206663483	0.01003093614	0.01594899367	0.004950513552	0.01424425303	0.007607331503	1	0.0009877183435	-0.01403748955	0.0005888378981	1	0.9999914823
11	645.4659012	263.2930975	-34.18556317	10166.07672	1657.389601	141.0068981	1562.624396	4225	7246.752688	60.06681702	1785.34339	290.0575801	66.22395387	200.4937066	684.7790961	3713.888202	-0.004041138546	0.163122986	0.01453754949	0.006286066775	0.01961120512	0.00668113458	1	-0.001512349926	0.2983906536	-0.0003120467972	16	0.9998013408
11	646.517862	33.23753249	319.8199333	4628.899794	1475.842027	-40.42132571	870.1518534	2106.5	7001.741935	98.08358089	887.5039462	291.5819681	62.42124131	157.4036123	392.7503333	3846.472062	0.07294590655	0.3235342928	-0.009936672023	0.01683271446	0.03387434799	0.01391659272	0	NaN	NaN	NaN	NaN	NaN
11	650.5072996	158.4926182	-47.00859778	7640.91712	868.4693278	906.9288041	1543.469318	3079.5	7147.125	54.37478438	1093.862064	147.3229452	161.9655311	200.5127039	419.7637212	2242.66537	-0.006180071601	0.1124307235	0.1162422931	0.007034565861	0.01576449287	0.01352023607	1	0.003641881795	0.1993661323	0.3467942581	14	1
11	653.0557027	183.2062618	3472.29395	7477.040728	1742.880206	-98.55959081	1440.612726	3355	8410	702.9967081	1560.435395	373.4668073	162.4894087	179.6282788	669.5362069	5998.633787	0.4503906537	0.2355316995	-0.01227243383	0.02591557428	0.02159717122	0.02405370701	1	0.3560747709	0.4436930842	0.0120165051	88	1
11	656.2321757	510.1731995	3007.453356	10478.93048	1612.181436	745.497988	1953.524935	4383	10442.96842	564.8426474	1783.086512	309.5208632	227.2767914	218.1840448	719.7816814	5458.190709	0.2901739008	0.1610483943	0.07027974247	0.01512957031	0.01897677452	0.01883408302	1	0.2347119211	0.2957330793	0.2570586054	77	1
11	657.7293667	378.613385	-32.36696675	10308.30928	1036.86333	630.5433909	1820.752798	4006	3276.451613	56.72225587	1894.290253	231.3891225	127.6435131	410.1553308	721.8966504	1697.113217	-0.003522015774	0.09928427583	0.06434368104	0.005905890367	0.01847166412	0.009989830703	1	0.001601503845	0.1702621095	0.1686587018	13	1
11	660.3480521	226.3328415	-98.4883391	9342.760431	197.8418333	1056.369951	1690.306205	3434	11293.45882	46.14035475	1829.699649	130.4898914	231.7549323	182.9740069	645.2007521	5936.864808	-0.0110947827	0.0218841526	0.1165554329	0.005980131125	0.01654454254	0.01315090357	1	-0.001709589221	0.01458218894	0.3436046674	4	1
11	660.6970017	305.3472286	4803.78679	10446.34495	2378.602081	-187.9487055	1931.298936	4608	19856.23656	1049.217305	2025.670988	451.1832002	296.5680773	439.3854812	851.1888342	10903.59896	0.4594534423	0.2335237654	-0.01925301249	0.02318465853	0.02256061959	0.02985638851	1	0.3626622623	0.4392639867	-0.009999967107	88	1
11	662.5947287	483.7359253	10522.37855	10684.23684	724.3658095	-506.6248408	1572.991605	4350.5	15017.05319	2225.996368	2235.624672	172.0510866	393.3914276	389.3836248	857.4738279	7272.909982	0.9974275632	0.06962348867	-0.04326174275	0.03749951094	0.01600649648	0.04237026871	1	0.7824395385	0.1021228661	0.02242705014	95	0.9999999854
11	664.0309842	174.4650227	3581.500304	7656.645474	1790.49766	-110.0112204	1369.874916	3394.5	9414.597561	614.0819391	1371.874182	305.3110744	151.2689645	214.5768594	570.1424879	4234.094344	0.4504844398	0.2364869182	-0.01267432492	0.02340684839	0.02452437694	0.02236633683	1	0.3561342035	0.445624952	0.01069040435	88	1
11	666.3392594	213.2476621	407.355301	7884.010246	380.6063093	1620.677166	1847.05156	3050	7564.305882	108.1163372	1427.618665	142.7872595	358.4052343	387.3675189	520.6042852	4226.516228	0.05436527207	0.04947399779	0.2065970516	0.01104519386	0.02008836975	0.02251894283	1	0.05717545453	0.07463195621	0.66853969	37	0.9999999998
11	670.3658245	264.3621428	574.505178	8342.842921	819.0808177	118.9791853	1624.663906	3318	5692.96875	130.8341849	1515.919062	202.6690318	88.24013883	263.8636739	584.7234483	3858.922752	0.06861237017	0.09797006924	0.01391581252	0.009444292089	0.01762409375	0.01186087925	1	0.05466445556	0.1651709236	0.01156632719	38	0.9999985628
11	671.8843798	422.115096	1279.730383	7143.959584	1629.849866	129.3352271	1921.140875	3118	2274.947917	428.3072142	2342.975111	535.8687893	109.2429249	237.0448194	989.8731275	2410.718069	0.1803369414	0.222690681	0.01999183768	0.01598324465	0.02848938149	0.0218343042	1	0.1453056902	0.4196749823	0.06184526965	64	1
11	675.520546	118.747362	5661.274731	5855.943757	173.1089365	-339.8640896	1233.849844	2303.5	11234.07527	1218.408543	1230.363477	94.53267783	235.1587411	198.952363	461.2538978	6883.057407	0.9755600286	0.03116772445	-0.05508428264	0.04763513833	0.01801168001	0.04392823285	1	0.7636631147	0.02317983953	-0.02443003786	94	0.9999996843
11	679.4973377	443.6662521	4590.507178	9998.8656	1017.970702	921.4321589	1923.401169	4050	12369.33333	788.8136118	1628.70598	198.7787463	268.1520308	204.3493573	630.2316554	5172.533086	0.4641414948	0.1058298932	0.09227300444	0.02012104137	0.01556806714	0.02679610797	1	0.3726680032	0.1834823235	0.369683172	86	1
11	682.6047577	176.3704249	37.31410724	7116.345153	2232.223162	143.3880971	1205.327413	3264.5	6587.16092	88.06708703	1339.512452	396.4931877	72.8977627	167.0052707	579.6617643	3568.068847	0.004914603547	0.315179586	0.02127218389	0.01522923987	0.02565315055	0.009929029844	1	0.008576729091	0.609016505	0.03014165701	24	0.9974683058
11	684.7304165	354.4259924	-33.25239245	10160.08039	1030.179704	163.2520314	1517.677878	3948	5370.935484	50.60759969	2104.28562	209.4665824	71.76526124	182.867532	765.4293038	2771.909046	-0.003210963367	0.1010854273	0.01602233692	0.005686836996	0.01797208817	0.007122839282	1	-0.001772394369	0.1718300124	0.002807056413	11	0.9996878656
11	686.138323	303.9220318	4007.051247	8608.864373	510.1268075	792.9988735	1771.164027	3413	8572.21875	998.4553808	2094.031011	167.5668748	286.2955583	237.6500159	787.0282372	5709.343019	0.4667258919	0.05901295638	0.09237088975	0.02755589734	0.01914749877	0.03284132425	1	0.3739387441	0.08792245241	0.3689633153	84	0.9999984964
11	689.7385943	255.1805866	7.803422519	7489.433557	2442.551848	239.0257149	1483.30079	3445	4634.138298	66.31432853	1813.548839	565.0390465	95.98418464	169.1231502	793.6909655	3345.298449	0.0009537154535	0.3269978043	0.03401811459	0.009666439798	0.02874783562	0.01434154022	1	0.006610908487	0.6337057111	0.07344883188	25	0.9999578611
11	690.4523784	227.2269048	466.6385461	7893.073175	1338.754431	265.2520875	1422.027535	3371.5	19840.52174	126.2589298	1509.321447	241.73399	97.3942851	171.6505238	590.7635434	8955.697492	0.06043366146	0.172882159	0.03437242568	0.01040592219	0.02213653841	0.01262632843	1	0.05099871517	0.3189876634	0.0826182657	43	1
11	693.1638206	341.8425604	774.1345499	9993.501286	247.7923775	106.450825	1719.105048	3697	14911.47312	189.2927015	2023.591814	113.935951	91.63160877	196.7011303	685.5131881	5391.739764	0.07774758557	0.02351644339	0.01026891193	0.008533499163	0.01452188195	0.009710468228	1	0.06036159263	0.01302029597	-0.001513594408	30	0.9999999972
11	693.230151	391.7176763	2480.787986	8865.947171	1447.538346	612.0542722	1823.419666	3752	22394.09574	642.4264578	2098.544318	314.1188269	214.1313781	206.1941863	822.2537215	13211.12301	0.2847465861	0.1650093285	0.07129464517	0.0213517426	0.0252275742	0.02451638846	1	0.2305735739	0.3038776452	0.2594662845	77	1
11	693.7960541	446.3841031	2510.018685	8662.697063	1375.140471	-25.72462537	1571.89566	3675.5	3671.211765	600.4366151	2019.070384	314.8160676	159.9401439	175.8023196	806.4516387	2458.674101	0.2996131496	0.1548712455	-0.003521268404	0.0187710833	0.02255924778	0.02064192811	1	0.2364812917	0.279878948	0.005452019986	76	1
11	696.4645157	173.2784577	6109.000155	6007.654971	643.2565366	-357.9691502	1117.508451	2489	2360.738095	1519.714414	1488.240989	204.5108633	285.2168263	1514.47986	589.6630356	1597.557738	0.9997960277	0.1087853958	-0.05670805397	0.05171194305	0.03043045405	0.0569055714	1	0.7839404107	0.1814617322	-0.02186198552	96	0.9999999996
11	700.8205486	267.7747097	3948.39705	8636.293973	1434.050776	-141.7260002	1528.446186	3662	19707.67368	744.8657354	1506.901833	262.2099156	198.5389834	190.3204956	621.2713286	11228.24205	0.4652750449	0.167938984	-0.01526999283	0.02344739482	0.01841624044	0.02517264459	1	0.3664689251	0.3055576798	0.002695831188	87	1
11	713.4806247	186.2500968	13.51654954	5260.688248	1193.380044	566.1456624	1223.349624	2283	1382.595238	49.49791585	1170.596342	287.1403076	143.5447677	131.9678482	486.8132068	1154.885183	0.003088466186	0.2307570016	0.1093133082	0.009792573666	0.02571603821	0.01624678177	1	0.01238748826	0.440549214	0.3292050471	23	0.9999999996
11	719.5862865	535.8419277	1146.972782	7073.743421	702.1100741	51.64676598	1579.768502	2780	7047.106383	238.5201778	1333.492758	174.3265606	92.56018891	156.6815001	514.304753	3275.398524	0.1697128117	0.1019240617	0.00731835183	0.01436631114	0.01999866489	0.01442184675	1	0.1339702209	0.1726599951	0.01171059148	58	1
11	721.2665742	452.4891449	8514.370906	8517.196783	877.3523946	-505.6466237	1448.346741	3555.5	1921.505263	1816.13363	1756.164258	192.2540777	281.3046707	201.4249666	701.1003476	1138.4316	1.011397751	0.1061090763	-0.05667043122	0.03977017912	0.01795211438	0.04118009669	1	0.7930492987	0.1759671304	-0.01922494089	96	0.9999999973
11	722.3581254	391.4343593	-80.02110354	7627.483946	2448.340367	874.6833123	1710.989007	3510	5169.478723	58.8985099	1319.05469	420.3515359	178.0522173	196.8608413	594.1480086	2742.267137	-0.01118628657	0.3262333831	0.1182018048	0.008422992557	0.02492214407	0.01308186369	1	0.003380590879	0.635852282	0.359871966	27	1
11	723.524726	471.2792105	-7.460206022	5957.619838	1306.708531	364.8773578	1631.180627	2558	3241.204301	60.73369295	1616.2895	371.4364056	110.3567467	523.7409557	666.4051728	3060.789343	-0.001176901114	0.2259543342	0.06335878605	0.01598117453	0.03338324113	0.01833565867	1	0.005473557709	0.4287547759	0.1702266408	22	0.9990043237
11	726.2990272	218.6326242	358.5721024	6187.371484	1056.630231	541.5884725	1248.04206	2620.5	14895.90426	101.0981277	1194.07396	203.6088362	118.5438488	162.7544604	472.8459724	8089.945731	0.05775218359	0.1700369477	0.08644922952	0.01172088129	0.02090622444	0.01279708542	1	0.05276935965	0.3154594338	0.2608019887	44	1
11	727.6409717	184.5309537	-11.90443629	5929.950755	1379.8923	293.272477	1112.722336	2598	9066.02381	49.88611753	1054.008893	249.0583406	75.23242717	133.7445141	427.4444733	4227.430893	-0.001930638735	0.2326559678	0.04955117456	0.008781301929	0.02562620272	0.01066491879	1	0.003947317491	0.4418332662	0.1228624758	22	0.8920006389
11	728.4890331	248.779057	-56.3413066	6172.758857	60.47166674	1390.808836	1554.145653	2291.5	1997.408602	47.58443468	1006.037849	104.3363422	242.9666766	209.9494289	360.936063	828.670822	-0.008711840404	0.01136425311	0.22961409	0.007899029878	0.01745907001	0.02141554797	1	0.008533467	-0.001965679866	0.7321290954	5	1
11	728.3439764	310.5805548	366.0538587	5982.307082	952.1149358	532.4066884	1648.722861	2514	6486.884211	118.452273	1430.826979	275.3332552	155.0729479	421.1733155	576.4996403	5435.330671	0.06233172278	0.1639599701	0.09496829291	0.01223193027	0.02926874836	0.01820298846	1	0.056924002	0.3034141481	0.2908795704	44	1
11	730.0237395	415.8240853	1432.75108	8121.877773	368.1252439	127.1402026	2011.503405	3102	3285.905263	245.0468284	1269.585447	126.0747537	110.8784095	165.9674843	463.0030174	1167.631883	0.1779845065	0.04502810541	0.01676368108	0.01379535092	0.01622080964	0.01403745142	1	0.1402656085	0.05691930377	0.04402237853	55	1
11	738.1721733	499.0711252	2246.894142	7546.451383	1795.478939	-54.50506557	1509.544533	3365	10194.75789	880.9654537	3060.436061	685.595373	177.5860328	266.7590976	1284.932787	5969.686407	0.2918144088	0.2257472505	-0.005565397837	0.01847624033	0.0286727867	0.02288325529	1	0.2313492536	0.4244753147	-0.0008421290896	78	1
11	748.7677659	347.1648117	530.4332765	7220.005072	438.0960704	71.31105548	1425.732534	2779	9670.378947	128.5039347	1146.212235	129.1455783	78.48455722	158.1840886	420.859404	4761.332437	0.07490573457	0.0617227241	0.01059989567	0.01090908263	0.0188354264	0.01132746529	1	0.05877764701	0.09102466895	0.0003208910521	34	0.999999973
11	749.4199666	421.2495981	2122.026874	7386.428389	1154.586534	460.7290666	1531.272814	3091.5	13738.37234	400.4327813	1321.649971	223.4085934	168.1174422	178.770573	527.5826476	6186.169113	0.2884594319	0.1611095227	0.06614513836	0.01759033564	0.02054157625	0.02054141308	1	0.2330484916	0.2956824998	0.2424739197	77	1
11	751.4848543	331.3386795	-82.68278738	7194.445977	2209.035213	754.1625134	1331.135912	3244	7244.829787	60.12084467	1314.985669	397.8951621	160.5875723	173.8045523	560.0925059	2659.892251	-0.01189294897	0.3087720142	0.1067816597	0.008928538563	0.02837505742	0.01486227704	1	0.001671791021	0.5997163872	0.3198751875	27	1
11	753.5668062	197.3508513	1481.428185	5144.087222	795.4466353	-76.38736058	1072.434971	2145	4817.265957	378.6868417	1295.782969	198.8694345	112.2634699	164.2694726	499.7087896	3398.405401	0.2860594141	0.1554753136	-0.01751290286	0.02342736232	0.02915290177	0.0247904799	1	0.2247447836	0.2805410228	-0.04562726756	76	1
11	758.193601	257.1697307	546.5680155	6638.998633	169.3180876	20.61196518	1111.629453	2461	17456.76842	103.6296948	983.2296223	92.07221516	75.27087816	140.1515588	341.0558047	6546.44674	0.0828972826	0.02613603255	0.002928074084	0.009309946095	0.01513465685	0.01157959397	1	0.06391220103	0.01803194653	-0.02548328014	30	1
11	763.6498601	483.691588	3059.483879	6678.672378	79.41908193	-120.7214227	1531.735064	2518	8029.860215	609.7090741	1322.477006	130.9593279	170.6482917	636.112274	478.9403862	4129.889267	0.4619639744	0.01238864893	-0.01647903092	0.02499780457	0.0211534925	0.02995471692	1	0.361191271	-0.01197452773	-0.007633813673	81	1
11	767.0745673	468.2143895	1796.704467	6024.213021	1324.405376	-74.15549886	1239.802961	2583	6786.074468	407.3174874	1419.992649	309.5148839	125.7539388	168.0476063	590.8312324	3639.764429	0.2920099964	0.2193568474	-0.01422920618	0.02441023113	0.02230947822	0.02402000206	1	0.2307434741	0.4110536275	-0.03078179563	78	1
11	767.4538173	285.2357388	1045.807682	6106.068231	258.0838923	14.24557481	1261.217828	2307.5	2901.494624	199.1944281	1052.440976	99.64439847	81.64339724	238.7713513	366.6158381	1452.628791	0.1740535484	0.04502236885	0.002397628194	0.01592750053	0.01627281429	0.01549782684	1	0.136080274	0.05629245345	-0.006206749916	55	0.9999999996
11	782.7067939	497.5047658	5319.024405	5433.191744	152.9125091	-341.5199637	1225.485986	2155	17284.22105	1082.576245	1076.019073	99.02841505	227.3839345	184.8631199	390.3328707	8270.61958	0.9649871585	0.02816371917	-0.06322502623	0.04280358098	0.02298224096	0.04451080533	1	0.754659744	0.01672410789	-0.05486914237	94	0.9999999701
11	783.2477785	351.4580168	40.64061207	5317.752169	240.5393789	321.983387	1411.932796	1993.5	4187.193548	37.49700045	783.0989245	87.21615953	84.54709393	129.4927633	276.0094314	1566.098019	0.00806976157	0.04484784517	0.06116663547	0.00744113563	0.01753459999	0.01338664468	1	0.00960298092	0.05898133342	0.1584428463	8	1
11	787.3451991	526.3197736	457.2345575	5317.476192	165.5095495	19.01257415	1106.341638	2010	13777.26882	175.8551883	994.9801402	112.8251855	220.7421117	1621.491274	326.6889245	7441.172258	0.0853431236	0.03171120807	0.004171594257	0.06391550934	0.03939995483	0.1099908625	1	0.0660274447	0.0294584014	-0.0204686055	30	1
11	789.535874	425.23979	1612.692782	5596.866791	314.9116969	294.9939879	1182.169994	2190.5	8796.666667	361.5061046	1304.426818	101.8621395	144.0239774	157.6210067	460.6824261	5719.408386	0.2848235761	0.05828787952	0.05282743303	0.0203751277	0.02182442512	0.02569222934	1	0.2274731179	0.08524607282	0.1923201453	73	0.9999999942
12	11.83498757	363.4437937	8.983302537	9005.955844	422.5319114	623.0271934	2129.012328	3444.5	4119.989691	47.94935345	1309.870811	127.219568	115.9026976	248.2614185	470.7602411	1439.65559	0.0009950686155	0.04930465194	0.06856763313	0.005767057742	0.01425193858	0.0113425004	1	0.00465579825	0.06842131426	0.1824347796	8	1
12	11.6473886	509.420446	9044.683469	9096.775612	310.8374648	-614.3948476	1827.82252	3668.5	16974.78723	1862.188161	1795.987617	113.9063576	376.5208608	198.6612392	635.7008086	8229.554182	1.013536364	0.03334172243	-0.06445565956	0.03981257711	0.01772325551	0.04749130392	1	0.7929435765	0.02709812996	-0.04802991016	94	0.9999591424
12	13.58594125	616.8417762	40.62737021	7323.917464	338.7550831	393.4326899	1472.732209	2761.5	3125.138298	46.03737194	1182.865479	116.0149245	101.2597165	179.6011994	439.3437929	1668.400165	0.005820404711	0.04534691947	0.05560866818	0.006644966394	0.01566144773	0.01145633978	1	0.00741744464	0.05976410713	0.138864262	8	0.9999993079
12	16.18412967	537.8233097	805.2945445	9129.806312	249.0408537	48.49897771	1561.805488	3429	15184.01064	173.0964909	1604.591609	112.4950878	98.52152705	186.5493965	578.7733174	7227.873368	0.0866382028	0.02822154972	0.005318929904	0.009800521918	0.01355108153	0.01075625285	1	0.06707775806	0.02238204412	-0.01635902855	30	1
12	16.65174974	243.2860773	3581.501839	7610.760227	885.7000252	-256.9955274	1541.329809	3189.5	15491.4086	935.01772	1819.597015	194.3118285	201.6015538	166.7987849	687.4413798	9850.556531	0.4733752537	0.1132951666	-0.03140774871	0.0275357329	0.02515495646	0.03195846581	1	0.3707344049	0.1932984876	-0.05283031258	85	1
12	18.41927975	437.0950473	3013.578261	10034.32535	610.3588467	560.9793134	1796.85112	4001	9353.247312	666.3559391	2194.939927	154.5615474	247.5010425	175.4805642	794.9534753	5513.333618	0.2988849036	0.06264470387	0.05457967852	0.01777492282	0.01659365985	0.02434794786	1	0.2387678149	0.09417424756	0.2016441272	73	0.9999999962
12	24.55455006	314.2137381	-44.07261841	10386.69276	635.4308476	298.3703051	1587.73152	3882.5	8292.968085	38.19417592	2107.89864	163.1327031	86.56899643	198.9044192	748.1806559	4329.369013	-0.004774947996	0.06036540269	0.0298039736	0.004106784208	0.01626558352	0.007711181334	1	-0.002639238062	0.08932320856	0.04837388366	7	0.999998155
12	25.58316511	160.5792954	1273.909314	8019.109676	1816.356788	302.0996329	1091.544329	3509	4688.554348	245.7603802	1258.753688	274.6113367	134.5592244	150.137726	500.3203825	1994.523383	0.1631421329	0.2235799453	0.03755727762	0.01508988559	0.02289659864	0.01748911888	1	0.1330852359	0.422306054	0.1183584277	65	0.9999999998
12	25.47631576	489.584422	-35.67012572	9573.072556	3141.34016	261.5738714	1593.251605	4431	7792.052083	65.33364728	1781.379878	579.5878013	84.73889064	187.6104534	782.2687286	3437.706651	-0.004127933722	0.3343421009	0.02772701297	0.007206846038	0.02318830368	0.00868420283	1	0.002249474554	0.6484363107	0.05095601398	25	0.998153917
12	28.31899563	179.5145681	-57.8379689	7353.931134	1225.708671	756.4043063	1265.386344	3051	7734.863158	53.26053746	1350.024598	214.0852221	150.352329	287.8994007	506.9754291	2541.066222	-0.008646337742	0.1678166411	0.1032332949	0.00787090044	0.02429220638	0.01414477788	1	0.001631159846	0.3118524476	0.3034901563	19	0.9999999988
12	29.31078441	628.2904147	-42.43379308	7412.667952	782.5374863	814.0805849	1614.685817	2931.5	6476.11828	70.18284637	1430.256302	186.0352632	182.2083675	410.2706482	539.8125592	3376.879212	-0.005858860428	0.1105425622	0.1106335872	0.0100742355	0.01926342567	0.0161018641	1	0.003440419523	0.1952667146	0.3275343538	14	1
12	30.56343897	368.2899461	1947.893475	11385.98948	241.0767491	1646.271005	2099.06746	4305	7440.333333	404.2965879	2022.351141	130.3313614	331.966454	225.5417902	731.1262087	3164.215345	0.1682037886	0.02037078873	0.1396525035	0.012686384	0.01267837897	0.02209600048	1	0.1414234262	0.01198002844	0.4630923273	54	0.9999999911
12	35.61557435	427.3231622	-1.808977455	9829.752426	3280.476998	169.0662399	1802.34017	4588.5	3960.791667	74.18464923	1792.966228	570.8356115	86.74542049	249.3113844	790.5858502	1789.4843	-0.0001919711709	0.3354271088	0.01676284128	0.008524890772	0.02400011592	0.009675736655	1	0.004543780414	0.6501612714	0.01421438803	24	0.9999993876
12	35.74002275	469.5283382	7616.669079	10835.52609	283.08275	-454.381903	1899.736922	4202	16647.92473	1493.310381	2141.193413	121.8396022	347.5866128	189.1949219	777.7071117	7346.231016	0.710353371	0.02736303786	-0.04103623052	0.02507740085	0.01342661281	0.03623386803	1	0.5554908984	0.01679697189	-0.03577169344	90	0.9999999992
12	39.06596114	593.0686095	1438.154187	8611.758984	884.6959022	30.821804	1743.960656	3441	6191.351064	308.9104561	1710.617969	188.9253811	98.90193572	200.92521	634.1503455	3593.263478	0.1717696943	0.1034920211	0.004432810713	0.0144017591	0.01821040781	0.01241037624	1	0.1354005467	0.1757284882	0.002314694008	58	1
12	43.78993326	659.3254494	442.5218269	7155.306495	786.2327477	651.6227973	1457.531098	2896	10130.72632	127.6141284	1586.821025	181.5992247	151.8596044	204.5241517	587.9038424	6365.118731	0.06294627292	0.1092894483	0.09156448972	0.0104106114	0.01893129554	0.01716163863	1	0.05624667489	0.1916775604	0.277415337	40	1
12	47.83754667	554.1049161	2675.405219	9259.735473	2100.052699	-95.66248233	1687.306459	4047	5596.752577	667.7747009	2137.247355	497.204124	165.039978	187.6853374	901.5753566	2995.388299	0.2976329431	0.2289914597	-0.01196292502	0.01856138748	0.01907449984	0.02045552701	1	0.2355089527	0.4308010573	-0.02139974686	78	1
12	48.49949138	446.4060494	6600.290512	9056.248589	616.5364117	-375.1169909	2093.818976	3712	16715.60714	1631.693941	2186.956638	153.5953391	288.7139902	195.8081453	818.6066775	11380.37152	0.7215606479	0.06902561103	-0.03885897486	0.04529593336	0.01973080314	0.03615656713	1	0.5651842217	0.1018956074	-0.02432444002	91	0.9999999836
12	53.43714666	268.0873941	2217.586728	7560.158086	1083.796938	491.3360857	1913.25304	3151	2784.053763	648.8663665	2204.377122	339.1086169	219.5794248	231.5816835	892.3639834	2377.265338	0.2916051201	0.1434733101	0.06348504154	0.02022645944	0.02461670865	0.03775764315	1	0.2350366948	0.2595606082	0.2334256526	77	0.9999981717
12	54.65825197	536.3179428	1926.159422	12504.66101	3809.698163	548.9750708	1661.372103	5679.5	8594.521739	338.7788925	2077.236279	596.7781611	179.9948604	203.3843954	881.4479426	3348.357394	0.1544260386	0.2985501697	0.044037472	0.01171650601	0.01798125761	0.0146474577	1	0.1279411731	0.5756334487	0.1412827642	67	1
12	58.81937929	412.8010905	4150.236018	13346.22811	234.0031704	-55.34372339	1862.707139	5051	8489.457447	654.3638824	2244.826257	120.2784523	190.7606697	183.8729979	782.6646636	2729.861971	0.3034492375	0.01772685844	-0.004311784036	0.01575125954	0.00979950794	0.01558536463	1	0.2371769314	-8.793472893e-05	-0.001194462738	69	1
12	58.84711042	603.7911759	2620.992833	8994.786366	482.2927519	577.1538326	1985.595106	3452	9771.547368	556.4425027	1814.257041	131.3684548	189.6474355	216.6977363	665.0397884	5188.848308	0.2966922449	0.05392553244	0.06657747089	0.02029953418	0.01549975864	0.02221924507	1	0.2378001469	0.07690744426	0.2420604285	73	0.9999999976
12	59.6403136	191.5085873	1657.705167	10276.73682	2287.274173	-19.60893704	1478.625894	4444	8915.223404	308.6680844	1695.026268	366.7969877	129.3241946	436.4956461	688.8306069	3969.884279	0.1611964686	0.2230632747	-0.00185033093	0.01227878171	0.01614607484	0.01365320562	1	0.1285662148	0.4195384336	-0.01746141338	64	1
12	59.56826619	455.1185297	3683.034282	12461.92017	1227.240761	-121.356767	1822.342044	4924	8364.320988	667.460242	2459.96285	237.2695165	176.2898406	189.1506728	903.035721	4158.285322	0.2916478771	0.100617181	-0.008680282641	0.01758471662	0.01425935448	0.01615779246	1	0.2289113536	0.1689407406	-0.01595057766	74	1
12	60.7133338	582.4845113	-83.70113545	9422.882818	534.15656	1089.270384	1918.070945	3660.5	7272	47.34324048	1809.307334	145.6777229	216.830778	192.0203261	663.3509707	3106.436205	-0.009166666339	0.05340300828	0.1148194814	0.00506870579	0.01411402228	0.01331260066	1	0.0002017803975	0.0788330636	0.339175092	9	1
12	60.95061585	121.8264947	1895.941537	6390.645419	170.0129901	371.86598	1428.319508	2446	8205.463158	418.8410835	1354.664979	98.74064082	174.9877774	181.5049118	483.7888386	4450.01152	0.2991896632	0.02662071597	0.06063616819	0.02192883766	0.01933865198	0.02927227456	1	0.2388692232	0.0209100344	0.2212580573	70	0.9999279286
12	64.44807809	484.689222	3574.936508	11985.73592	710.0944886	778.2401824	2110.842007	4761	16843.89362	688.5179745	2233.61079	155.3243007	256.0222822	213.7825553	790.519865	6943.867505	0.2938640668	0.05900803389	0.06238163569	0.01765668301	0.01413911508	0.02174477462	1	0.2353368252	0.08710640098	0.2271911233	73	0.9999999992
12	65.39174685	241.6798401	27.43409666	10306.75877	3294.223356	161.6817777	1741.693727	4705	2775.927083	83.76540968	1715.90447	549.1391234	84.0423027	267.9427003	750.8886997	929.0991363	0.002853122527	0.3207073769	0.0166424944	0.008954401452	0.02358585583	0.009332597411	1	0.006692714073	0.6201031803	0.01396952091	24	0.9999969824
12	65.59783867	284.2555276	6581.969557	9710.762897	675.303047	-371.0970746	1881.271444	3841.5	15545.06383	1806.502628	2428.409327	181.9730258	333.4352592	189.7666981	898.7622191	9608.46819	0.6940550641	0.06907260743	-0.04410773202	0.0397739414	0.02619861021	0.03898972952	1	0.5430948137	0.1018424805	-0.0485195627	91	0.9999997203
12	67.47006511	334.2529636	691.134396	11744.98792	678.0082009	1104.228351	1897.190353	4489.5	8243.150538	171.4731615	2222.585852	159.6206309	258.9717442	230.185471	797.6396173	3711.676912	0.05763485146	0.05920011592	0.09076062173	0.008746530125	0.01454179527	0.01554550211	1	0.05116766972	0.08942209992	0.2717132468	36	1
12	72.71098418	150.5046144	1466.112016	8896.663508	2019.701043	10.49822242	1371.816259	3870.5	9594.547368	261.5569088	1425.975793	339.9469005	106.1909228	236.5961335	603.0456307	3447.681684	0.1677550109	0.2214263732	0.001215172338	0.01515221523	0.02230671786	0.0128918147	1	0.1339433754	0.4163120572	-0.005518024622	64	1
12	74.36084605	371.0949894	12.09791418	8788.197171	1302.243893	513.0583312	1728.51481	3604	1466.078652	56.81817739	2613.99638	447.0251631	164.0659061	184.648043	1049.335261	2478.110448	0.001523148715	0.1495018207	0.05934093324	0.008363654546	0.02181946075	0.01478765241	1	0.006034139556	0.2725267862	0.154359787	18	0.9999999999
12	75.27584078	424.0988341	608.3486348	11585.59527	197.0691082	2303.19044	2323.113512	4330	13639.7957	157.8451306	2059.67526	123.4916689	466.6472806	210.6966464	715.2978045	6445.266925	0.05154903723	0.01685038269	0.2003101438	0.009138698272	0.01274428481	0.02258452862	1	0.05393947744	0.007778863175	0.6451729352	33	1
12	76.3120168	262.5199168	-53.60258207	12208.03177	3852.405979	138.4680814	1411.188085	5566	4808.302083	78.28235292	2262.456194	679.0658217	71.62980061	254.3215385	973.2967738	2143.515883	-0.004199594009	0.3177454137	0.01182903441	0.007524283835	0.02579493161	0.006726402707	1	0.0007176693509	0.6138681531	-0.004249581947	24	0.9999690647
12	77.63171464	170.5930168	4216.994108	9573.030183	2194.528901	-234.5565616	1378.478006	4280	13363.41304	879.304495	1930.776159	431.3960048	203.1424146	163.5800603	799.2372278	6325.587638	0.4416955066	0.2252697677	-0.02292274605	0.02895507949	0.02455473241	0.0223696679	1	0.3482427153	0.4223085143	-0.02687553256	88	1
12	77.24752079	385.4208358	3285.897316	11700.72824	602.1324657	811.696841	2330.749098	4608	11142.34667	931.8565744	2944.10628	162.5449511	287.1293339	227.073385	1058.918109	6476.872816	0.2818607482	0.05238075274	0.0693378263	0.02438822155	0.01396984526	0.02410604034	1	0.226285336	0.07391789621	0.2481628311	73	0.9999943188
12	79.83548086	99.55780241	1189.483211	7130.917008	1646.111158	-5.823970528	1272.451368	3092	5084.443299	232.1088305	1171.10787	302.2274272	96.20054403	197.1196928	498.6901671	2645.137784	0.1765308724	0.2379893059	-0.0007689570961	0.01693897392	0.02185320161	0.01467900712	1	0.1409892897	0.4500061415	-0.009787199017	64	1
12	80.10283078	295.9279677	5646.802005	12059.59675	3742.898668	-317.0142117	1818.574818	5611	10421.56842	1093.938635	2345.122627	669.9522194	248.4144986	193.5831286	1009.874047	5272.140644	0.4635590431	0.3108633287	-0.02637367068	0.0254290639	0.02145216824	0.02370981633	1	0.3666428843	0.5967969545	-0.03083707836	89	1
12	82.71531663	510.4655003	-9.429953274	11298.21437	2537.374446	439.4387914	2192.85116	5000.5	3493.531915	63.85944017	2120.090482	478.7902031	97.64504658	271.9428812	863.3722769	1707.811054	-0.0008882722549	0.2208923807	0.03976114914	0.005800124489	0.01842823986	0.009416743281	1	0.003835405443	0.4173929585	0.08905639116	21	0.949430234
12	85.61349677	194.3036217	1608.967815	9100.940782	477.4818572	51.90498147	1734.353354	3521.5	2500.191489	410.0871781	2228.388716	177.2036673	125.353269	263.3821459	815.5106013	1350.375617	0.1719530685	0.05149328552	0.006279039079	0.01222413203	0.02127575389	0.01601433674	1	0.1348238379	0.06967542763	0.00688103515	55	1
12	87.28445221	127.4705085	3254.235134	7221.023942	1706.453001	-195.2658054	1254.860631	3211	5874.457447	762.0340413	1663.840601	401.1231069	165.7726213	169.1257483	700.8006633	3751.290831	0.4418942038	0.2334550655	-0.02910945989	0.02674313448	0.02609719279	0.02596289726	1	0.3480677267	0.4387448763	-0.0477964514	88	1
12	87.33154241	394.5733022	-61.26043334	13313.55911	115.6782646	1571.924289	2446.849623	4788	7027.419753	66.2706286	2476.284175	156.1151382	342.0965269	332.7010871	862.0218597	2595.842536	-0.004599399882	0.009170754779	0.1188298704	0.005614655704	0.01372276366	0.01713563668	1	0.003374664902	-0.01128640746	0.3524296158	4	1
12	87.47360619	410.731248	11760.14551	11942.96959	378.9944276	-736.9088089	2110.236251	4657.5	17022.70968	3100.906467	3091.711771	132.6561087	554.1095191	265.5361089	1160.524707	10245.10302	0.9987353026	0.03268964483	-0.06052291772	0.04139103723	0.01403171521	0.05341603842	1	0.7815560813	0.02598169287	-0.03786233733	94	0.9999939259
12	87.69142359	554.4350661	-62.23039759	10444.93048	3416.428211	570.2751858	1789.497199	4783.5	3685.12766	71.1008959	2166.973372	698.8436867	132.6001122	227.083607	958.0172998	1988.890204	-0.006224074125	0.3294181347	0.05527068107	0.00736188182	0.02157646926	0.009635216525	1	0.002594719514	0.6395935182	0.1449267852	26	1
12	89.32882367	146.3825753	676.7587975	7949.118354	155.0699413	58.10509398	1339.519314	2935	6344.697917	167.8787887	1547.78276	101.9682451	79.67441805	164.3885997	545.6637456	3077.48689	0.08765530404	0.01879862795	0.006961738361	0.01116847023	0.0146151376	0.01112261928	1	0.0678480289	0.003217898587	-0.01081710485	30	1
12	91.44814161	177.1543912	-29.20234597	10485.59822	1640.17898	581.6429277	1541.431355	4266	3038.852632	68.19072648	1799.793199	298.2796217	123.874584	207.9834992	693.1517039	1541.507034	-0.00255535223	0.1570825845	0.05723352711	0.007060934549	0.02046341725	0.00895419608	1	0.002783745644	0.2879195853	0.1464711903	18	0.9999999999
12	92.50419885	28.30003693	387.8628439	6209.388379	1438.650023	462.1904696	902.2406585	2688	6068.37234	109.1021276	1006.518384	217.7835161	115.6683877	164.4890033	392.0942517	2237.737529	0.06197700154	0.2303777583	0.07266934066	0.01396050501	0.02513183649	0.01629088824	0	NaN	NaN	NaN	NaN	NaN
12	94.33510489	348.4748227	-8.339961301	12590.41982	2025.334144	359.1050897	1837.579172	5226	2567.702128	63.67307924	2252.139768	369.9195089	107.451696	241.0041009	868.6639064	929.1104409	-0.0006707978242	0.163899797	0.03003029936	0.005333526233	0.01472319691	0.007449222689	1	0.002328669989	0.3006420879	0.05368853484	17	0.9990058715
12	94.43358306	476.1322503	832.9305308	12921.98128	3989.806169	443.8775558	1763.768287	5830	6094.892473	200.6090743	2514.963702	741.0109182	135.9819512	426.6127372	1068.04689	2941.043095	0.0639262598	0.3103091113	0.03354263993	0.008313359648	0.018370946	0.01083841094	1	0.05596557302	0.5994393343	0.08535208684	49	1
12	94.58968689	491.393572	1177.736487	13751.00092	299.1508039	111.8442194	1873.908512	5066.5	11342.64835	225.8908914	2225.453093	150.6523655	109.7192232	185.2604743	760.2110491	3819.563871	0.08417631871	0.02203911831	0.008428957167	0.00756379509	0.0124422699	0.008682399082	1	0.06526857213	0.009906058229	-0.006444034894	30	1
12	94.32666033	601.6097209	-103.4040069	10420.93826	2413.433941	1198.421056	1903.091981	4443	2594.59375	69.53271341	1998.893409	457.7518872	251.187432	194.7385231	826.0646055	1271.59053	-0.01065038013	0.2294211408	0.1139030999	0.006825660277	0.01949010065	0.01324610988	1	0.001876067675	0.4380626996	0.3418438722	23	1
12	96.45583484	58.28229891	10.44784484	5923.189718	1897.554635	566.0954375	1150.17591	2740	1743.191489	63.75519737	1043.234008	335.9426632	136.9826001	136.034898	444.3137734	1099.459528	0.001696583435	0.317732137	0.09701156638	0.01216624035	0.03193342377	0.0166479541	1	0.01180045799	0.6175390541	0.2896748502	27	0.9999990438
12	100.4513486	511.8473679	2226.098148	14640.18818	673.2646265	2055.891664	2340.476886	5563	8831.515464	405.7507401	2519.586757	182.3683175	409.3202193	224.542991	918.42147	5232.773916	0.1528233591	0.04732455938	0.1421627846	0.01178250939	0.01237927474	0.0187989817	1	0.1299285327	0.06714869813	0.4692082453	57	0.9999999987
12	102.5907462	272.7258601	1836.655528	10733.2825	950.8626623	146.723772	2350.978468	4231.5	2706.634409	436.7140612	2553.457141	286.9802658	147.9849665	245.0508306	987.1633677	1503.394795	0.1781900875	0.09138948458	0.0152489255	0.01312030608	0.01684781009	0.01914300406	1	0.1410808025	0.1514794538	0.04048491796	58	1
12	105.2719082	295.4726315	-172.5139782	11883.98606	1252.989191	1394.202836	2433.453275	4793.5	10613.73118	87.53072228	2235.404274	304.8780228	304.6427935	849.0242102	834.8220992	4746.581475	-0.01472357392	0.1041025088	0.1134163397	0.009777861326	0.01955389899	0.01579721129	1	-0.003447695638	0.1822692224	0.3348805295	14	1
12	108.6927031	378.5056875	2746.329183	15748.66311	3605.067498	21.80090728	1923.753855	6753	7052.534091	446.0845093	2442.119027	638.6766029	171.5558942	292.7427553	1051.672726	4446.722634	0.1730309976	0.2340102594	0.001374927525	0.01114419169	0.01549029607	0.01216685831	1	0.1383249485	0.441988295	-0.003346675015	64	1
12	109.7711468	356.4321507	809.6768131	13144.68494	3260.350095	1199.063681	1820.224762	5790	7015.111111	213.5588842	2403.403754	569.0386654	258.2321973	278.1336727	988.2553573	2454.689628	0.06011419539	0.2428259505	0.0918820429	0.01033892122	0.01932487777	0.01284866518	1	0.05624746509	0.4642569554	0.2825362631	47	1
12	109.7470208	705.4506879	1626.521451	9602.526048	478.6026958	12.58849898	1714.715137	3614.5	4521.569892	326.529153	1800.501349	132.944536	135.5917318	237.1346972	655.6177494	1672.787503	0.1746956165	0.04995873733	0.001576687743	0.01235367015	0.01265916513	0.01494177189	1	0.1366063966	0.06633025751	-0.00871027276	55	1
12	110.5052191	636.6822906	-68.84896288	13322.61383	2094.897419	713.6610272	1682.38321	5418	4979.946809	67.39689989	2124.624958	353.2811182	136.7401465	212.1873642	844.2245775	1368.918853	-0.005425512397	0.157235009	0.05477711199	0.005424129254	0.01337595307	0.00821981681	1	0.0003370571162	0.288131895	0.1373951644	18	1
12	111.4262656	169.8944593	-6.866682427	7856.701701	2339.827805	948.6699583	1804.159125	3606.5	3143.012195	94.26903792	1976.684402	656.6146993	231.5091262	260.4593331	882.3506803	2549.808124	-0.0008453028637	0.2927843291	0.1180702215	0.01360103376	0.03410378863	0.0200564278	1	0.01097295404	0.5675446623	0.3605700538	27	1
12	114.3509501	778.3429444	1681.475712	6005.171956	1290.431711	322.5781741	1411.892466	2613.5	9476.1875	373.5746351	1283.09293	271.7160301	146.3988276	182.459224	523.9616733	5522.676548	0.2835453681	0.2219027677	0.05213909811	0.01898506324	0.02426114901	0.02438438621	1	0.2291213939	0.4191691708	0.1953850355	79	1
12	115.5122855	228.1953487	-20.6038443	11850.42648	1192.433346	188.3878229	1788.255923	4604	5213.086022	46.93069908	2250.786538	258.1128221	68.73438538	238.0006018	838.3222007	1701.551291	-0.001755427176	0.1036267692	0.01650606362	0.0043026871	0.01652781755	0.006238164033	1	-0.0005458070994	0.1770339393	0.004883801466	11	0.9979309586
12	115.2664046	244.4355235	2420.5598	13713.7504	734.9472636	54.43956186	1979.731197	5185	2925.074468	424.502244	2425.46516	164.3831329	137.1317463	190.6986897	863.2091227	1185.657136	0.1749263006	0.05342812943	0.003937209909	0.01049687222	0.01262617698	0.01087678705	1	0.1370240264	0.07351381009	-0.0004289275218	55	1
12	116.4086985	182.304808	-72.75832634	9961.60795	3140.977356	1138.943243	1842.279041	4547	2246.819277	82.02848226	1808.098711	571.7704564	235.3411883	235.6998977	796.6688124	1487.471206	-0.007417398989	0.3174678148	0.1157171626	0.009211711664	0.02628329832	0.01597983218	1	0.006020404437	0.6178418373	0.3518760176	27	1
12	117.4833894	53.30930091	337.8581082	6651.402462	448.2164641	1190.651563	1303.256086	2564.5	9573.978947	91.50762358	1333.99644	133.2174005	292.2210162	164.1665171	480.206176	4508.944175	0.05089524695	0.06788101953	0.1801892912	0.01082932608	0.02169816923	0.02636754208	1	0.05274911138	0.1110603097	0.577693776	37	1
12	118.7426605	367.7564495	2130.743189	12450.31562	3077.291129	78.15483728	2154.140295	5544	8575.304878	506.045021	2621.901022	627.5631273	158.1131009	228.9491616	1084.677643	4137.877164	0.1720034515	0.239823274	0.006932281683	0.01432788036	0.01857771611	0.01410289147	1	0.1380304119	0.4540984236	0.01571557879	64	1
12	119.3589381	346.7722957	771.1120049	11951.33099	2717.434382	1144.813998	2077.816886	5213	2942.91358	203.3210886	2547.858377	635.0546131	279.8855627	308.8630194	1064.337871	1896.428968	0.06733753393	0.2350313778	0.09526132701	0.00913177033	0.02135787685	0.01569743844	1	0.06207071945	0.4484740972	0.2954914315	47	1
12	119.3370928	616.530069	-36.19516879	11552.19686	1142.701964	166.0771838	1711.791707	4506.5	5098.351064	48.03921827	2431.507503	236.4501514	72.0045111	182.4467075	905.0137181	2173.240313	-0.003018689661	0.09904187437	0.01458005838	0.004482696895	0.01256743989	0.006353293043	1	-0.001763490072	0.1675955169	-0.002175466021	11	0.9999593985
12	121.5256646	282.2698891	825.7752915	14286.1969	846.5716892	1321.561892	2058.916036	5380.5	6648.150538	228.3942143	2743.330921	197.6520656	304.2540706	227.1083328	1000.109639	3298.548637	0.05906487987	0.06096285646	0.09430476573	0.008706225767	0.01275918052	0.01423087499	1	0.0525923613	0.09317039707	0.2842696367	36	1
12	121.788721	767.4429296	1784.557198	5888.007845	1335.094539	320.7356665	1496.938628	2609	5330.468354	386.1042944	1254.676267	279.2146135	132.5699343	170.4725417	513.8620927	2598.076877	0.3054743626	0.2248998917	0.06039575049	0.02351320001	0.02369643394	0.02480539317	1	0.2470900474	0.4255829377	0.2287682879	79	1
12	123.2859388	119.3678645	29.01220538	8675.719903	537.962855	126.1049913	1506.271602	3326.5	5669.774194	47.51192626	1321.824179	119.889627	69.01408515	274.4991606	473.8389269	2402.933647	0.003555288997	0.06532031293	0.0156894218	0.005625627292	0.01566940395	0.007868580813	1	0.002947014087	0.09879675085	0.001931138368	7	0.9833676754
12	125.2800221	23.44738634	1810.836175	6408.602902	183.7526232	308.0041033	1232.905951	2433	10142.90426	330.3773875	1094.333878	108.9569434	167.7686281	145.6489042	374.7576128	4421.790493	0.2808852728	0.02785103181	0.04848687614	0.01959849002	0.02063209798	0.02474286593	1	0.2235353381	0.02294447024	0.1754639336	70	0.9999971194
12	127.123408	217.5987541	-40.11208536	12117.97227	887.7059476	161.2331835	1588.226663	4637.5	8270.666667	59.55117324	2162.647416	200.4696615	71.76948705	181.5464268	791.8577181	2942.799541	-0.003187125286	0.07692267817	0.01386649537	0.005214365886	0.01443717896	0.00583683025	1	-0.002316370253	0.1224180615	-0.005437067747	6	0.8701742038
12	132.6798923	536.4799773	657.0223341	9774.701679	133.6752606	419.2372831	2035.323984	3541	5412.831579	197.7950027	2735.91128	141.659278	133.5133087	203.2702854	968.5009111	3572.85767	0.07018600473	0.01291406116	0.04289660663	0.009919179951	0.01772761102	0.01600339937	1	0.05668614068	-0.007174937193	0.1084970369	31	1
12	132.5313317	740.5199884	7762.295966	7903.335089	777.2006239	-534.5026868	1475.688809	3279	3001.282609	1622.440333	1620.53907	199.9667922	313.254244	248.0408149	657.272181	2178.691745	0.9909936776	0.1047090351	-0.06400463389	0.04140219307	0.01806064053	0.04335702383	1	0.7763794567	0.1728489243	-0.04904186079	96	0.9999999862
12	133.5463002	650.2427168	-12.27190751	10149.9631	3285.869416	188.1026763	1821.288631	4635	2351.315217	69.13605282	1715.280702	559.0736526	79.00406588	236.7794993	755.3770652	1214.94219	-0.001388721251	0.3283140694	0.01885056996	0.007213702616	0.02014043267	0.009023346708	1	0.003639808498	0.6357375898	0.02086892961	24	0.9990831914
12	138.3564755	245.8476362	2246.898836	12590.2822	685.1130613	67.34489702	1967.88987	4845.5	3168.319149	480.1274083	2691.064902	198.6896994	142.1986993	238.8446402	977.0980087	1648.042653	0.1746788995	0.05551609122	0.004691347989	0.01279061844	0.01559931278	0.01300551934	1	0.1369204122	0.07780909491	0.002179016312	55	1
12	140.623547	753.3021285	-14.97676846	7870.735746	3313.865754	158.2870311	1233.893435	3812	8424.865169	74.23068559	1400.753227	581.8852592	80.18111664	170.0534032	637.5654164	3354.325343	-0.002091262653	0.4284307035	0.02288428177	0.009381640932	0.02349830563	0.01024058835	1	0.005047593447	0.8402605932	0.03806484687	29	0.999802242
12	141.0075854	224.4313032	-54.29668697	14409.50471	1019.60079	188.599985	1686.264066	5504	8707.146067	57.96847864	2494.379135	217.2700625	82.96577211	230.3492631	887.8786032	3604.624604	-0.003976723745	0.06954815266	0.01301093285	0.004512582769	0.01584324212	0.005883125827	1	-0.003125813769	0.1073311188	-0.008810606207	6	0.896379662
12	143.6036523	178.6002657	705.4386745	11155.59852	793.264652	431.048246	1757.637794	4313	14001.05319	197.9043981	2249.127874	167.6444171	117.0519498	213.370621	806.8898263	6603.745518	0.06195302368	0.07070852115	0.03899909933	0.008500543186	0.01693441161	0.01065853191	1	0.05085511032	0.1106415112	0.09528214477	35	0.9999999976
12	143.3320003	418.6026253	-80.00491577	13353.22348	3394.920058	210.7578892	2003.921816	5900.5	11721.64583	82.19459224	2387.076491	561.2931853	65.89173937	212.9146949	970.667656	4361.377824	-0.006242087432	0.2505491961	0.01523945375	0.006524051334	0.01748400054	0.006251363254	1	-0.00174804329	0.4768706542	0.004659765466	20	0.9767128614
12	145.7615034	335.0655905	4413.947668	15401.35393	324.7706194	3274.269794	2667.693088	5842	14943.10526	771.9021206	2499.578468	158.3094056	578.0785279	315.2059348	905.8123275	3896.57609	0.2891628867	0.02227458643	0.2103881619	0.01482078308	0.01208810955	0.02643235456	1	0.2421977962	0.01859962494	0.7332576802	71	1
12	146.6981921	136.4978441	6900.310383	9947.817178	1535.968153	-357.7443359	1719.791224	4206	7348.888889	1288.089991	1860.048187	310.3756335	292.4127375	216.2466829	763.0747598	5017.485087	0.6818645686	0.1551839056	-0.03654827964	0.03180688739	0.0180381183	0.03317444435	1	0.5354763941	0.2779667432	-0.02227776898	93	1
12	148.8990592	595.9722503	647.3225167	9639.186702	469.6678065	406.9579941	1981.871198	3642	2409.905263	226.5666209	3014.478395	213.0748505	139.3475234	204.3993588	1099.092723	1852.726284	0.07119762087	0.05154007406	0.04412926522	0.01145650266	0.0208055373	0.01568269371	1	0.05821648687	0.07171427456	0.1143074624	35	1
12	150.6433615	265.3085429	8351.068435	11626.22031	821.2531174	-410.7778943	2074.375074	4682.5	13876.47872	2095.81054	2849.596382	208.2623745	368.1848952	234.4801648	1056.405813	8628.916901	0.7167786237	0.07180190016	-0.03430323371	0.04239339015	0.02130250775	0.03769444078	1	0.5618025994	0.1077747853	-0.009650645088	91	0.9999996893
12	150.7195845	564.4699988	939.3126579	13111.27526	254.0353801	573.921281	2165.884576	4883	13921.82418	180.1470087	2176.817997	145.9594723	153.6170972	241.1707722	760.4127777	6175.673328	0.07121721738	0.01981012352	0.04427542053	0.009210399512	0.01269451436	0.01206039463	1	0.0577177405	0.006957548194	0.1137054081	31	0.9999999992
12	151.7267669	478.3838626	3986.52801	12778.45412	3086.339988	-80.07450135	2055.308849	5612.5	5666.075269	971.2256676	2953.436856	703.7923221	215.6931178	209.4659029	1243.774763	3495.455339	0.3128843828	0.2476476149	-0.005420919989	0.01647031076	0.02133407659	0.02082944532	1	0.2483407056	0.4691206076	0.005143502402	78	1
12	154.7988972	459.1680331	961.5499322	14984.3056	426.1335489	622.064966	2324.360994	5588	23558.69474	228.4821656	2553.561354	137.0578294	137.2544316	203.2704296	858.1233828	8633.408455	0.06478614811	0.02877152679	0.04312619121	0.007623348247	0.01295804025	0.008646933785	1	0.05270707391	0.02521694952	0.1086289048	31	0.9999992008
12	156.3071684	167.8691818	5576.557268	11509.6428	275.281896	-173.5740943	2062.820835	4412.5	9285.8	988.8305179	1992.092182	139.6386227	269.0279052	198.9631718	739.4635443	3197.125187	0.4819007877	0.02443740057	-0.01462399895	0.02440913156	0.01322861284	0.02606155693	1	0.377255089	0.01264082984	0.003629346066	81	0.9999999961
12	156.6628246	284.2059011	3624.110355	12109.20416	1936.11402	850.2643166	2258.87044	5183.5	7724.494737	994.4264207	3225.000336	484.6029858	347.6435509	241.1482358	1269.597112	5327.304793	0.2980724657	0.1675185459	0.07063366322	0.02177732579	0.02230702514	0.02696638579	1	0.2410753968	0.3089316111	0.2602713585	77	1
12	160.4707676	130.7830281	5116.813982	10997.59703	263.9278208	-156.3614619	1856.332417	4175	12084.90541	945.1035502	1945.091391	135.6336748	229.8370363	197.0653185	709.707023	4581.215105	0.4592786031	0.02381227782	-0.01432911704	0.02549657835	0.01361919515	0.02366427938	1	0.359424756	0.01144345924	-0.0004518572281	81	0.9999999999
12	161.4014212	106.5545545	517.1254151	10474.41706	242.612161	2036.729092	1864.809979	3953.5	16139.66667	150.4576671	1694.551279	129.0130854	376.048924	173.6560545	599.6630796	6173.68481	0.04933309932	0.02327642559	0.1929962503	0.01055476818	0.01468026287	0.02081848291	1	0.05174580971	0.02058231412	0.6197772795	33	0.9999999998
12	161.7351423	549.4553168	-14.93503253	13003.49684	1356.640205	241.3172065	2011.583143	5168	3611.247312	64.26601665	2870.131109	321.4973212	87.74472088	406.4226084	1061.672699	1824.657816	-0.001207226404	0.1031524368	0.01805504165	0.007117495998	0.01577706976	0.0087686076	1	-4.316798188e-06	0.1761317584	0.01031090209	11	0.9917123132
12	164.6265454	571.3108864	6644.078175	14116.65738	897.2534805	1246.911754	2296.264143	5477	18494.8913	1335.539945	2728.272649	165.5103907	376.3784114	278.7237514	989.9717638	8021.542319	0.473085763	0.06404436621	0.0863692387	0.01810368081	0.013894051	0.03088341581	1	0.3785848782	0.09791169016	0.3499493495	84	0.9999756939
12	167.0115021	181.2891382	4.014809112	11847.45633	258.5457579	209.6951019	1866.365956	4294.5	4933.533333	52.47260262	1709.897509	131.4701288	79.64718924	203.9512171	615.0405308	2778.7867	0.0003360097658	0.02202896929	0.01865768566	0.00464749302	0.01232244715	0.007158209016	1	-8.451897115e-05	0.01057490129	0.009892943666	1	0.9418848395
12	168.3316081	327.2220986	9.429748351	11892.34138	99.1994527	812.1647823	2309.63365	4414	1885.709677	53.45752603	2682.807264	148.9452547	190.8221487	295.4909041	945.9511054	1378.736966	0.000714042127	0.008923989679	0.06815064269	0.005054132498	0.01542877699	0.01206380792	1	0.003734223195	-0.01401580646	0.1795286943	3	0.9999999718
12	169.4843542	774.3196126	505.5347667	7781.662784	1852.386979	642.3692894	1263.507222	3460	4843.115789	138.4030127	1620.602778	375.1003766	172.426769	170.8904614	676.9733531	2087.227882	0.06285379958	0.2363723739	0.08440354472	0.01227081495	0.01919611323	0.01512531056	1	0.05773663118	0.4507506357	0.2572363549	47	0.9999999981
12	170.6583759	120.1536973	-41.07654209	10809.11486	1042.011213	602.4804425	1662.770823	4187	6107.875	47.17029827	2138.514933	226.8732775	154.5988176	205.8695849	787.2033734	3676.173757	-0.003829926336	0.09732556499	0.05855198687	0.00465882957	0.01787878103	0.009684156885	1	0.0008888630515	0.1660125411	0.148626706	13	0.9999999953
12	172.6184878	487.270401	2311.274108	12902.30433	2098.013767	958.2310543	3082.265377	5508	5455.505376	474.4521066	2612.572976	396.7465724	238.3587369	286.9654872	1004.897314	2650.138252	0.1707268217	0.1610092162	0.07377511842	0.01277290951	0.02201279816	0.01765716999	0	NaN	NaN	NaN	NaN	NaN
12	174.9774174	65.6310051	669.5660474	10458.52513	598.7014864	346.5886664	1245.229386	3985.5	6154.430108	131.822522	1681.736923	150.1871474	111.6210126	201.676627	615.2306727	2679.117734	0.06618100248	0.05615139442	0.03426451117	0.008190615791	0.01273501307	0.01043861531	1	0.05359123449	0.08071063012	0.07945821564	35	0.9999999903
12	174.5216266	133.0059113	-30.46437653	11121.13499	1074.457361	668.7484665	1850.996257	4350	2596.654545	66.71702496	2218.535027	257.5989506	181.4634334	512.2878229	825.0523813	1681.65264	-0.002468569848	0.09515429207	0.06099111187	0.007494019047	0.01504431208	0.02216602339	1	0.002110824476	0.1616832477	0.1572345113	13	0.9999999995
12	174.8430518	718.977748	1517.47417	9808.804025	1521.267193	481.8773131	1969.168587	4027	11465.33684	349.76007	2061.479118	319.234354	163.2771128	202.6287793	814.7606403	5552.394152	0.1566785249	0.1581937697	0.05168476203	0.01420619127	0.01667163967	0.01483912315	1	0.1279718376	0.2894832249	0.163152947	62	1
12	176.2686251	253.4417134	-159.4920928	14367.23375	3735.291115	879.9985666	2029.164419	6368	12772.76596	148.2608846	2189.408115	488.8590889	186.0479605	1382.558451	876.089008	3899.790938	-0.01053632937	0.256901635	0.06074093718	0.01093737528	0.01982162954	0.01118060659	1	-0.00159368589	0.4918333799	0.1602169077	22	0.9999886807
12	178.9207823	172.9215124	-131.3908399	12583.11752	2987.865002	1433.905616	1816.919244	5489	5356.794521	78.91762272	2115.848079	508.651971	280.8244075	221.8911623	858.6414183	1892.336335	-0.0119952736	0.2396845895	0.1117585843	0.006713699554	0.01792274121	0.01197683023	1	0.0008232917225	0.45892149	0.3345344463	23	1
12	179.3223137	186.648783	-5.914568138	12394.89478	292.6149796	202.7714487	1903.362708	4579	3386.797101	49.87263215	2363.024699	136.3834705	95.061727	390.4021673	821.2826119	2563.445244	-0.0004944354817	0.02275401749	0.01646023122	0.004586070703	0.01359192659	0.007237475726	1	-0.0008934374377	0.01196134763	0.002183794588	1	0.9926281837
12	180.2316126	110.0531184	-42.05970846	10928.84401	1084.601729	596.2839144	1564.529966	4259	4203.708333	53.15670727	2045.719257	208.2853084	126.6367359	232.2298535	754.7097879	1233.440424	-0.003830811942	0.0975566423	0.05384078818	0.005325319589	0.01614807152	0.008996894214	1	0.0005362180564	0.1662787161	0.1324515644	13	0.9999963504
12	180.8495113	315.2731625	37.67467115	9850.698322	3175.815711	341.9659104	2586.193219	4683.5	1948.463158	68.61122467	2902.224353	963.0350323	112.9307712	380.5814876	1291.262897	1464.06398	0.003269433316	0.3203952841	0.04070998971	0.008432269804	0.03580479333	0.01322913832	1	0.008833379523	0.6205146394	0.09672405512	25	0.9817428584
12	183.6507164	693.5717016	5132.909946	10907.19733	222.4368222	-203.3888859	2144.702653	4129	14262.55319	1070.647759	2142.52168	125.9903598	222.7251456	270.4682427	767.0123712	5958.683723	0.4747495559	0.01945217234	-0.0191634143	0.0215163067	0.01365427606	0.02185143549	1	0.3711895475	0.002288415551	-0.01374118272	81	1
12	184.4198942	123.5611714	-30.77812656	11584.0138	1178.707357	651.4747827	1764.294767	4475.5	2328.474576	59.2010104	1995.460018	254.8530706	136.7831028	226.5650291	758.7792343	1531.946276	-0.002832159895	0.09918104534	0.05735503672	0.005382684767	0.01822228696	0.008757150998	1	0.001616132938	0.1697446055	0.1448037082	13	0.9999999708
12	184.5698236	274.6717341	-77.2421003	13089.93543	3189.718642	852.906001	2311.508781	5734	7150.797872	80.58467123	2589.310863	669.0214673	180.0456463	478.1289165	1069.747864	4194.153856	-0.005755451111	0.2469184929	0.06663572439	0.007365536658	0.01785488643	0.01070536208	1	0.002456918131	0.471700301	0.1811887548	22	0.999996956
12	184.5206742	450.3526283	7275.328296	14638.97428	314.9680244	-208.5506765	2365.618743	5529	13840.52688	1370.340378	2692.31074	143.3777369	274.1358219	210.185415	952.504812	5832.477068	0.4897174295	0.02168811352	-0.01203395447	0.01753422647	0.01265361253	0.02103164069	1	0.3835702016	0.007119607295	0.01418275536	81	0.9999999996
12	190.852215	164.1597789	20.19022137	10973.46205	3550.988796	192.2252935	1941.45563	5069	3075.505495	75.83470258	2093.995354	637.5735652	87.60733873	266.2004094	909.9204438	1547.601968	0.002170693336	0.3232189439	0.01809432171	0.007537359149	0.02158827176	0.008300999871	1	0.006305689512	0.6252947649	0.01889129231	24	0.9999738512
12	190.4867051	476.2986187	1118.572093	13849.64054	460.7069526	159.7793717	2042.385626	5190	16511.49474	304.6668421	2893.741897	143.5248435	109.7085709	203.0985106	984.296605	8036.601775	0.08107441031	0.03300303836	0.01239986946	0.009373699466	0.01448638057	0.008811216637	1	0.06330343673	0.03246637724	0.006883614871	30	0.9999999814
12	191.4941331	80.20749841	1235.31521	7338.682791	1090.479308	49.86055151	1584.791524	3029	1701.494624	396.481926	2265.292366	321.8740727	110.5772487	242.3253925	877.7149505	1484.655711	0.1608202996	0.1470810654	0.006736755032	0.01946495752	0.03106827117	0.01823479398	1	0.127660226	0.264829047	0.009296515185	61	1
12	197.4393399	639.6984066	-20.95591389	11792.52441	1240.37677	399.1470619	2015.150221	4653.5	3004.670213	57.64682867	2188.011441	254.0840831	106.797746	225.5940464	826.5286906	1186.303388	-0.001830652061	0.1040662639	0.03493273931	0.005472408885	0.01455611457	0.007570339771	1	0.0007936495101	0.1787348516	0.06817810848	12	0.9999984794
12	197.5529365	674.2225399	1764.826244	11288.18078	1150.500174	1531.411527	2219.437753	4564.5	8236.771739	409.313145	2533.267021	250.029047	386.832358	245.0238501	949.1476471	4799.176944	0.1543455119	0.1068649179	0.1446967606	0.01301712744	0.01785338451	0.02040171952	1	0.1323060167	0.1887808219	0.480333828	60	1
12	199.4340105	206.757044	-141.6925433	12611.27219	4462.033103	703.9516991	1904.486414	6022	17104.32258	91.03113312	2389.249221	819.4239562	146.0734832	251.8092704	1042.425832	6182.755809	-0.01152599407	0.3484552798	0.05536446381	0.008311207759	0.02217104726	0.00945776668	1	-0.001264724668	0.6784691455	0.1447252144	26	1
12	204.7140071	32.5054718	1403.356913	8224.966897	1871.723529	-12.4327111	1198.33594	3555	6523.905263	271.3672704	1243.104347	320.4547679	203.6960386	2054.080675	524.9719087	2448.156463	0.1719490955	0.2245191942	-0.001535527201	0.02314755655	0.02729327772	0.0261250791	1	0.1370947498	0.4224925744	-0.01391827065	64	1
12	205.3048959	437.4409835	-62.92754286	13784.09111	6224.220128	433.5392786	2056.479244	6887.5	4621.765957	91.85406418	2353.998386	1101.817911	118.6534145	229.4345565	1143.30748	1831.970168	-0.004509139896	0.4564847157	0.03138776172	0.007091616208	0.02016078159	0.008148637464	1	0.00424713921	0.8978986785	0.06771233102	29	1
12	206.4021511	150.554563	677.2406483	13099.81423	317.0280851	2685.453031	2103.216397	4821	14662.68817	185.2695705	2445.157816	110.7927162	512.0364293	246.3180889	833.3753705	8177.589178	0.04951195743	0.02394168874	0.196575946	0.008311129512	0.01143967596	0.02240470979	1	0.05216821343	0.02209576687	0.6321369149	33	0.9999999991
12	208.8248553	259.7425616	1.284117344	11968.86958	2922.517579	393.6182596	2069.837893	5352	2770.031915	79.13500001	2881.48227	742.8208192	111.3434396	370.916011	1215.547878	1559.377043	9.270026162e-05	0.2331244363	0.03265298213	0.007605317051	0.02417009653	0.009678011349	1	0.004274805319	0.4420465763	0.06528704539	21	0.9992334504
12	209.5177493	234.6979786	3571.117586	12300.963	73.44582606	2845.555239	3045.664735	4636	4186.621053	852.4974086	2953.422524	177.0654185	642.478374	788.4282867	1072.761716	3089.721134	0.2912622158	0.006464928103	0.2225204945	0.02542969494	0.01842792685	0.0482399924	0	NaN	NaN	NaN	NaN	NaN
12	209.6978124	504.5963024	2860.785277	17490.42888	4258.397632	932.0600485	2112.557482	7739	9956.340426	454.6490444	2762.554985	758.760539	215.4463522	260.9611851	1231.042877	3148.255214	0.166779063	0.2432334446	0.05537596074	0.01024094654	0.01686604403	0.01165637014	1	0.1376246359	0.4631867949	0.1810678494	65	1
12	210.5123931	562.2633208	922.0823251	14667.45254	5125.475665	79.35160814	1620.264846	6835	12216.94737	219.8605566	2793.536235	910.450474	117.2612376	220.7051323	1234.468803	5318.273525	0.0639388378	0.3543737664	0.005094030925	0.009461085378	0.01956315107	0.008782629143	1	0.05455658461	0.6881375871	-0.01082694754	48	0.9999785349
12	213.133299	217.7712623	2235.199141	13953.08666	1348.261038	799.1741061	2474.623699	5464	3638.360825	545.4765067	3078.96646	378.1110794	218.1750556	496.0193544	1181.693373	1746.260828	0.1637940771	0.09823515626	0.05812115614	0.01411024416	0.01473920907	0.01678560761	1	0.1330774479	0.167363563	0.1847627891	59	0.9999999992
12	213.610235	579.5173817	-124.8691938	13795.29978	2454.572398	845.7800907	2009.09352	5761	5505.064516	71.57453228	2617.597831	429.0799817	173.9565994	225.2372436	1019.7394	2202.641694	-0.009263222681	0.1754335996	0.06212720246	0.005871476283	0.01529913021	0.008801578522	1	-0.001833468528	0.3256081965	0.1624180911	18	0.9999999951
12	216.6585803	356.7523738	3133.143555	19212.56559	3108.301613	2835.289984	2757.046932	8079.5	3655.354839	753.8149333	4450.092038	926.286775	687.5901767	1050.771456	1857.401702	2272.865155	0.165888412	0.1620914779	0.1536585109	0.01051359758	0.02705654895	0.02595406814	0	NaN	NaN	NaN	NaN	NaN
12	217.4985548	734.1597575	1843.154852	10784.14123	510.236332	4.363146608	1779.056383	4135.5	4176.148936	443.3650344	2536.738429	183.1800785	122.6655611	160.3755552	923.1431483	2281.330497	0.1716374714	0.05176805706	0.0005350268178	0.01137039587	0.01490302785	0.01342085298	1	0.1341457073	0.06998665464	-0.01291086899	55	1
12	218.2406511	412.0802586	660.161989	9991.193412	440.7538043	1157.841735	2359.951763	3871	1805.621053	290.9136938	4205.598325	249.2714204	415.498379	342.0654232	1540.211754	1956.98652	0.0671481372	0.04776590723	0.1115272162	0.01202666114	0.02084546744	0.0255177501	1	0.06004979373	0.06696216507	0.3447802989	36	1
12	221.3781133	130.6621619	799.962739	12487.23499	3921.20385	1124.895878	1985.603968	5664	7651.694737	163.4459986	1791.687184	557.0340552	203.5517021	204.8627409	767.506315	2748.219439	0.06519041367	0.3142448713	0.09031864589	0.01002374236	0.02167991019	0.01252750333	1	0.06131527506	0.6099450326	0.2807991913	50	1
12	222.5870905	270.3360928	-27.62857712	16063.96655	871.4980035	563.1037593	2275.743149	6060	7219.077778	56.5043537	2228.233169	209.0264849	104.0457296	261.8595422	803.8894714	2639.267477	-0.001622164038	0.05411603969	0.03632097937	0.003739191662	0.01312614332	0.006435090781	1	0.0002360725533	0.07684289814	0.07124845128	7	0.9996981518
12	228.6074637	390.3290286	-310.6639601	16038.91597	907.4073812	3949.982301	2622.636097	5997	7086.904255	92.86320785	2820.964276	234.7422433	721.2900591	261.7824949	1059.539476	2881.158493	-0.01970284211	0.0596357476	0.2461426256	0.005443011459	0.01241966252	0.01888912432	1	0.001912027744	0.09731259378	0.7881267871	10	1
12	231.276764	236.5133121	-271.8461965	14345.53724	776.3476351	3526.089458	2698.259916	5547	6091.515789	77.86564689	2316.501245	168.0161584	575.4815692	313.7785934	820.1562521	1902.298821	-0.01838534085	0.05479677449	0.2430345984	0.005880370519	0.01306890054	0.01895233578	1	0.002636341074	0.08729653391	0.7775770376	10	1
12	231.4535723	641.2277346	2274.932685	12948.67986	255.1407477	95.89605033	2118.09955	4789.5	9876.173913	555.260511	2929.981905	142.5993208	134.7219413	234.235241	996.7387526	5452.303698	0.1790507821	0.02100841542	0.006957546063	0.01118325926	0.01468804109	0.01172320255	1	0.1399684567	0.007462662545	0.009738148306	52	0.9999978917
12	233.3290467	425.3283931	5851.717551	18520.37169	325.8228095	17.19714004	2784.087507	6918	5521.208791	1123.059307	3429.491942	218.5831043	291.1955285	359.7627945	1256.650865	2599.711247	0.3141935546	0.01661684155	0.0008889920923	0.01402224204	0.01237388831	0.01802241213	0	NaN	NaN	NaN	NaN	NaN
12	234.9606725	329.106922	-97.39182614	16099.90787	1165.275221	271.9539	2100.466486	6199	11514.12632	63.56541409	2578.14973	266.8859311	94.10835608	210.7435653	970.0938372	4305.403624	-0.006380669612	0.07701357613	0.0173662544	0.004314475794	0.01375865675	0.006070225158	1	-0.004569344892	0.1227655009	0.005871767806	6	0.9519906574
12	236.4514997	29.65843219	3557.871216	7808.121086	477.7708768	639.9712881	1466.417694	3054	6237.925532	681.8067177	1418.202614	156.0062472	233.2375731	323.2431073	530.1436638	3050.971396	0.4613671245	0.05969286187	0.07957271396	0.02292890245	0.02128962368	0.03073499304	1	0.3687570376	0.08876757211	0.3238236741	84	0.9999989682
12	237.646236	270.8558876	935.8895822	14513.52685	3489.958291	1445.54357	2124.256038	6342	5671.722222	215.6874468	2656.320923	661.8031875	277.3295431	222.1283497	1123.209694	2674.217706	0.06512412969	0.2413674575	0.09863192419	0.009336696403	0.01635612771	0.01307915004	1	0.06068441255	0.4615599091	0.3067945361	47	0.9999999999
12	239.501083	728.6488494	592.2017982	10312.39233	1708.850571	937.6811788	1999.665065	4336.5	18477.87234	158.1154389	2016.786393	300.6316888	199.6927334	181.7868672	776.7669892	7757.34318	0.05655603439	0.1640924854	0.09146317082	0.008369144512	0.01854298794	0.01535056467	1	0.05210618195	0.3035485207	0.2775490598	44	1
12	241.7071998	790.4457288	1428.583262	7912.303289	734.7310666	43.94309258	1972.342944	3165	3353.797872	246.1235221	1446.444355	175.7160376	111.5572239	219.3728092	552.9227209	1516.454776	0.1801478946	0.09365592677	0.006014901533	0.01283653442	0.01680525333	0.01607845696	1	0.1419651362	0.1556970062	0.009284104047	58	1
12	242.4896098	351.706038	-302.0726977	15016.2828	805.4647685	3679.275604	2829.899176	5710.5	7708.168421	74.73403314	2540.891756	194.7766983	618.2188041	257.6722778	938.3137257	2532.564967	-0.02076265784	0.05618584307	0.2451158274	0.005783701425	0.0118653701	0.0204679977	1	0.0009414970975	0.09022939281	0.7842415725	10	1
12	243.852704	392.9908483	3060.662406	17524.08136	1000.350311	179.7653707	2565.89754	6551	4715.797872	520.4842203	2668.212237	257.8559607	179.1835622	262.9728912	1021.839516	2003.673275	0.182699444	0.05795746054	0.01106995092	0.009174709261	0.01268663037	0.0110340174	1	0.1437683646	0.08304700507	0.02597321801	55	1
12	244.924086	476.723118	-66.38146986	12600.85992	2895.55658	1484.927383	2143.86513	5459	2386.431579	90.65205657	2930.030461	707.1634163	353.4084472	612.2722685	1222.018609	1962.333048	-0.006248601513	0.229480949	0.1187625785	0.008266406995	0.01902561643	0.0151805781	1	0.005715736215	0.4383839306	0.3595252756	23	1
12	246.7867697	152.4135734	-97.46471007	13113.63469	2211.325884	815.321993	1935.510832	5424	3781.311828	72.97125995	2472.08809	419.2761007	176.6768428	327.8577322	959.3628478	1610.771892	-0.00735320176	0.1690850739	0.06181635841	0.006299996447	0.01960799275	0.00816854056	1	-0.0004555870969	0.3126313093	0.1615568113	18	0.9999999956
12	247.5463511	641.3514276	3551.415283	11370.36584	184.4641859	893.296783	2519.855316	4346	9482.337349	849.2474735	2718.083629	128.6965604	277.6842241	263.9637251	970.594265	3557.005432	0.3118772721	0.0158974475	0.07470985406	0.0159177654	0.01375661023	0.0242743791	1	0.2497613007	-0.0003999411631	0.2720714751	70	0.999999886
12	248.9200166	652.1301039	2891.180712	8961.051665	67.85706544	802.9544468	2548.827422	3430	4720.988372	902.9756289	2992.753269	117.922885	338.9444697	327.6457897	1078.266995	5956.372738	0.3108942035	0.006487368525	0.08211046398	0.02066203697	0.01621538993	0.03359760177	1	0.2493890451	-0.01928094711	0.2969434816	70	1
12	250.4519748	602.715663	-71.72420973	16317.18067	347.9861358	218.2670439	1881.212921	5916	5808.510638	47.00531341	2737.805917	148.6420613	94.8892003	201.0237321	982.3438437	1850.608907	-0.004375959871	0.02254972566	0.01366123247	0.003427567811	0.008903847814	0.005199833523	1	-0.004169570503	0.01143356995	-0.008308236997	1	0.9998288711
12	251.5117456	455.4503202	1467.992614	17087.95769	481.5775514	160.0952382	2199.040772	6293.5	23024.44792	290.9389825	2422.906916	160.1472415	119.4549215	226.8071022	858.4334037	7700.405695	0.08601634644	0.02713983267	0.009492715572	0.008501996526	0.01124333255	0.007322399743	1	0.06688457834	0.02035802378	-0.002199253039	30	1
12	252.1865518	187.5002359	-11.31643466	12749.91651	2873.341998	421.6049976	2198.690719	5590	1893.819149	202.7322375	3712.997227	994.4938082	192.600344	2682.054672	1513.363306	1307.527906	-0.0009026404649	0.2247756492	0.03363858824	0.02690774982	0.04277087919	0.01866371536	1	0.003426002255	0.4250519952	0.06815777299	21	0.9960082514
12	252.6250958	434.9857437	-70.29832163	16979.78291	5776.221392	247.6725259	1964.84179	7945	5405.494624	87.42232515	2635.378556	1044.970197	100.8918237	244.8612696	1269.624091	1929.736255	-0.004336457287	0.3439931087	0.01572234535	0.005563890508	0.01839889447	0.006176086582	1	0.001338221592	0.6676117296	0.01001026323	24	0.9999988773
12	257.0691237	115.7391627	29.40876648	7807.024271	810.4374207	300.9176909	1930.092632	3154.5	1772.839506	52.13427002	2093.388967	286.604941	90.45912462	250.6288094	796.7015722	2073.455362	0.00414368674	0.09509415483	0.0409386605	0.008383022034	0.03863190621	0.01163030966	1	0.005810671532	0.1606667431	0.08983461718	12	0.9998358393
12	257.6932502	258.4393865	2493.975771	14803.6122	752.1794589	974.3792181	2605.937227	5579.5	6909.425532	559.8422098	3047.309713	247.6256801	282.6418677	270.5617274	1147.336933	2897.706236	0.167221949	0.05325346251	0.06466324026	0.01211826608	0.01437280816	0.01672954089	1	0.1355304631	0.07582815699	0.2064320577	56	1
12	258.8492576	40.44771331	7643.623585	7491.328382	806.0642154	-548.7514775	1367.230885	3121	965.1797753	1628.974717	1591.552782	198.027433	339.6433905	211.2534823	637.9623937	714.8692118	0.9953621495	0.10790568	-0.06242739504	0.05822615329	0.02141728228	0.05162339705	1	0.7799969193	0.1794296041	-0.04253286636	96	0.9999999994
12	260.5773842	241.5317972	15881.66363	15155.56196	1020.610012	-662.6428086	2077.707196	6203.5	7911	3125.983072	3144.724327	281.0075046	632.164534	306.8625076	1245.681365	4393.31207	1.02098307	0.07003709646	-0.04045621051	0.03319347258	0.01645095083	0.05126584691	1	0.8012366189	0.1030210302	0.03736008567	95	0.9999999871
12	260.6682928	286.347597	-66.02346097	17820.34554	3091.510876	1070.291352	2006.827145	7368	6197.1	130.3681325	2456.253479	530.2066695	166.8468945	247.5961656	1054.979649	1844.45025	-0.003825480759	0.1761544156	0.06245542227	0.008383166869	0.01362576881	0.006847587515	1	0.0024920292	0.3270779576	0.1647899476	18	0.9999999993
12	262.5468978	364.6928536	8214.005787	17080.88729	4205.576868	-207.2036496	2021.265924	7790	17125.1383	1587.561113	3157.818386	885.6638725	344.8843347	257.7096956	1453.357061	6774.761299	0.4845706102	0.249146648	-0.0119409971	0.01592496522	0.01806178251	0.02328356322	1	0.3832831117	0.4713973518	0.02129437526	88	1
12	263.1089141	511.5497615	955.6474576	13544.76296	3068.5571	131.4163206	1906.100384	5811.5	7238.808511	203.7054623	2220.166702	537.8297865	111.957459	252.8393237	907.2755302	4302.656552	0.07316045962	0.2319478175	0.01040012433	0.007973000983	0.01903180948	0.009309121221	1	0.06020386043	0.4384623213	0.00519020662	45	0.9999995568
12	265.6793288	675.2956505	2409.322606	14413.8	3384.786578	733.9187236	2072.820955	6269	7022.423913	464.0719292	2546.828521	565.1051993	196.0763067	211.7520082	1058.509004	2892.202952	0.1681067542	0.235733994	0.05219496029	0.01164686958	0.01631213351	0.01358175984	1	0.1383074354	0.4477373028	0.1701767766	65	1
12	267.6139371	68.35183755	10.05106173	9619.963183	93.65222272	599.5636584	1923.370684	3502	2422.652632	44.87090663	1858.73965	124.557268	139.0335746	271.3711223	652.9625245	1112.85435	0.001254756848	0.008965315417	0.06292860193	0.004891584054	0.01424786426	0.01094745513	1	0.003767023774	-0.01416078002	0.1617136121	3	0.999999989
12	270.4624243	118.6886183	-118.8471841	13415.39113	4481.09632	349.0922057	1719.915325	6167.5	12576.65	82.86156966	2025.177573	633.2084162	98.39190643	282.8274057	855.4103454	2913.184882	-0.009140662013	0.3297253358	0.02766540256	0.006849471954	0.02453194969	0.006769053291	1	-0.001785170342	0.6390250392	0.04945915303	25	0.9999721726
12	270.6515726	719.45771	560.3117484	11851.55377	249.525665	2399.240798	2140.538339	4387.5	14641.15957	175.031465	2252.601131	129.0848822	467.3065058	194.8403045	773.6536915	5621.682173	0.04792267158	0.02200950388	0.2028922748	0.009639024841	0.01284369623	0.01964392423	1	0.05135973471	0.01843213558	0.6534097223	33	1
12	272.2813328	35.60059017	31.33391422	7983.525635	217.0196599	71.59229083	1269.384992	2938	3962.581395	42.04713844	1553.298639	121.5158341	68.23643155	196.6037288	548.7102446	1796.878767	0.003984909458	0.02749462632	0.009685525361	0.005672194221	0.01686226353	0.008798951585	1	0.002206322477	0.02132878497	-0.01991742823	1	0.9998627726
12	272.8384045	164.3939321	-52.42792685	12214.44459	1236.436106	769.6298574	1990.482817	4826	3646.159574	64.04877395	2568.135066	297.8059713	156.666627	258.5237807	970.874765	2074.610243	-0.004854245772	0.1045362485	0.06302363901	0.005704749218	0.01472194728	0.01086501517	1	0.0005380196379	0.1809280487	0.1640091137	13	1
12	272.2325968	294.0079629	10453.13736	14180.34579	826.217103	-267.0917278	2612.35329	5770	9986.724638	2636.51698	3299.054743	241.7068545	530.8230597	300.5404471	1260.442321	6336.735996	0.7139193187	0.05990577016	-0.01579963041	0.05467604996	0.01530607818	0.05161425166	1	0.5607478477	0.08430926563	0.052852722	91	0.9999997054
12	273.5007404	401.3200033	-115.21716	17600.67774	5851.026009	245.0542201	1794.324885	8044.5	6174.074468	86.52575522	3142.032548	1179.633099	97.33196813	259.2540087	1493.021156	2507.61507	-0.00652892396	0.3427880236	0.01446005935	0.005160451012	0.01701305756	0.005051033374	1	-0.0005062613751	0.6651033801	0.005140608826	24	0.9999931771
12	283.3916932	14.1523202	536.441639	7840.019766	2437.685335	20.09996377	994.2750073	3540	6557.164835	152.2072685	1430.656894	471.1796211	93.12742802	212.5465321	628.5075261	2309.087849	0.0682404844	0.3162814728	0.00233459121	0.01358490999	0.02615093589	0.01301876023	1	0.05711037903	0.6102557172	-0.02067191044	48	0.9999999007
12	282.7450953	285.4708058	2508.176197	15050.24708	2356.225972	946.3036446	2884.078276	6266	15128.32836	513.5343302	2814.020206	472.2522376	257.782503	336.7222284	1129.595432	11155.72354	0.1670354206	0.1638860506	0.0643282004	0.01274902936	0.01827217633	0.01324271688	1	0.1371893943	0.3016229208	0.2091043446	62	1
12	282.875778	313.4932849	19.16506221	6386.656478	2099.988361	939.8432431	2443.64493	3187	1184.086957	78.2224271	3867.837918	1257.776263	524.1260434	523.4438493	1762.003982	956.3036974	0.00350030814	0.3150343636	0.1413148638	0.02228408389	0.05789216438	0.04788382793	1	0.01652402405	0.613959701	0.4421673099	27	1
12	283.6673468	782.5503986	-33.18485387	9305.141123	1524.803196	247.9980416	1493.850613	3882	3512.276596	50.96366805	1697.541315	295.7923689	82.38835403	152.5346201	669.7398176	1187.378756	-0.003967864578	0.1662838008	0.02817961219	0.005568001508	0.01563019174	0.007967121449	1	-0.0003720398094	0.3054368644	0.04667543151	17	0.9969087053
12	287.4285649	67.23994823	10337.06271	10818.9099	741.2689426	-526.4721141	1605.744112	4417	10292.12766	2204.174294	2269.195751	166.0713378	396.448807	231.7349532	856.2512328	5773.135342	0.9398131988	0.07129922565	-0.04704909992	0.04816260772	0.01726831432	0.04845033922	1	0.7367404744	0.1055452758	-0.003442159947	95	0.9999960424
12	288.6860162	28.18325398	771.2785152	8596.513287	192.2871244	66.18640843	1261.575347	3169	5849.913978	145.6726276	1312.199445	122.3972386	83.94946617	193.5912846	445.6121488	3189.433375	0.08859315245	0.02161750669	0.007628907203	0.009737984348	0.01637494786	0.0103085101	1	0.06868475973	0.00899780129	-0.008216612947	30	1
12	289.3197094	297.5732595	2790.578384	16989.97039	2889.099175	1109.855989	2637.863247	7142	15099.4625	505.595017	2556.159794	533.0214762	269.5509026	307.4467653	1090.975178	7733.641885	0.1649443508	0.1739480233	0.0636986242	0.01159877111	0.01421805643	0.01406886026	1	0.1356591719	0.3221387231	0.206824407	62	0.9999999809
12	295.5168203	446.7863402	3031.317312	17325.64914	1049.177598	144.1770584	2259.958452	6547	9148.559524	650.7209442	3323.719696	300.8832799	171.6656934	196.9585097	1283.522549	2969.292534	0.1775299075	0.06105576823	0.008498897537	0.01082140636	0.01301388037	0.01111018366	1	0.1395482515	0.08927374504	0.01609076347	55	0.9999999998
12	296.344293	252.5087854	3608.745936	11766.89087	1760.061452	907.6525715	2590.770002	4954.5	6450.16129	1020.452637	3281.809933	539.2126488	392.7361003	443.7532638	1303.458927	4668.507217	0.2985499144	0.14929061	0.07992100859	0.02190943665	0.02460999453	0.03590651199	1	0.2418515733	0.2721307902	0.2916437402	77	0.9999999999
12	296.3806804	563.2817337	2995.619347	16605.37827	230.684777	115.5719818	2718.251399	6088.5	6315	611.5460796	3097.512197	167.6851521	187.8777143	337.5345538	1101.318258	3462.30456	0.1871794143	0.01501868474	0.007512696208	0.01006507242	0.01088456622	0.01270988351	1	0.1463223302	-0.004762186727	0.0132584227	52	0.9999999543
12	298.4346397	268.6732809	1101.375753	15315.61729	1123.277983	205.9660778	2063.330306	5920.5	14796.61702	267.0455097	2725.160023	223.9993461	105.0311816	198.0950346	1014.803004	6486.849395	0.07383741337	0.07384474869	0.01252125334	0.007876288208	0.01230287804	0.007942363576	1	0.05828081022	0.1158534667	0.007104723912	34	0.9999798573
12	299.1295624	763.3152864	-11.10158728	9558.397005	3034.400906	133.7649816	1814.537839	4437.5	2561.905263	86.02467162	1983.152906	612.2310797	87.37390317	688.6432578	853.1344373	1225.061962	-0.00117194929	0.3227029108	0.01574601992	0.009425578152	0.0208549828	0.009612658181	1	0.003483450262	0.6241487933	0.01005734529	24	0.9999562326
12	300.0898786	374.7251021	-221.623877	16840.59343	2922.37048	2153.342533	2312.756747	7004	8099.634409	78.55603431	2761.915438	559.1912896	353.334332	224.4171127	1155.388912	3001.270075	-0.01374865381	0.1752355525	0.1255697033	0.004974548732	0.01647719319	0.01067223503	1	-0.000583499436	0.3279839513	0.3793311015	19	1
12	300.4754958	116.9771345	818.8717597	14874.17694	2437.155288	1335.953802	1877.294959	6133.5	17967.65591	172.3732241	1862.466005	311.924782	210.6139592	209.5438028	708.0614863	5265.197567	0.05589722927	0.1630896479	0.08977683609	0.007624397662	0.01635460881	0.01115569407	1	0.05144263246	0.3014300253	0.2715737328	44	1
12	302.3330346	173.5847087	910.5648758	14544.92572	486.0610614	624.3551371	2085.669821	5457	27755.55789	256.4761824	2686.78297	163.7871494	166.3452721	215.2984135	923.2510036	9907.680293	0.06163874607	0.03348758616	0.04252045941	0.009320687081	0.01485054927	0.009873681651	1	0.05025702332	0.03482547675	0.1060072642	31	0.9999775427
12	302.6072549	458.9719724	3069.898163	17107.81141	795.1311528	143.7521114	2407.18088	6346	2398.258824	542.8541172	3037.872804	257.305214	173.1521566	302.4714017	1145.436087	1940.586897	0.1813369753	0.04951294467	0.008919471352	0.01091795652	0.01226869899	0.01299095274	1	0.1423915957	0.06572132469	0.01798579838	55	1
12	303.4700909	235.5323295	3802.677451	13021.58183	164.0667099	3022.502943	2859.698995	4985.5	6808.5	765.5453131	2539.75297	144.9728285	654.6510335	357.3578061	916.0109359	4739.523345	0.2895611283	0.0134358524	0.2289749363	0.0170685973	0.01376380643	0.03436589331	1	0.2437691822	0.00136863237	0.7968839501	71	1
12	313.9395484	501.0404227	3093.61932	17057.25802	219.4584893	194.5371982	2643.566711	6274	7737.88172	525.8276653	2614.77395	180.2374693	174.6672734	308.6547507	961.0730412	4070.897825	0.1812059078	0.01350522347	0.01176110045	0.009978038964	0.01116941666	0.01206703631	1	0.1419067598	-0.007648633254	0.02645949775	52	0.9999975112
12	314.6600544	671.4996055	1974.211632	12596.12982	5567.871332	75.7177012	2226.926442	6343	22615.26596	475.6474689	2609.856214	965.7367936	143.2865486	231.5747109	1180.138718	10939.39181	0.1538167345	0.4310404556	0.005694109872	0.0128208962	0.02608112079	0.01260488893	1	0.1267582358	0.8443848456	0.01406488459	68	1
12	315.5877541	215.2703002	2627.154232	14833.63923	792.1341005	133.4850742	2184.43255	5587.5	4865.337349	574.8517763	3084.823437	268.0486161	164.5603469	924.3449033	1132.176029	2441.674732	0.1743544928	0.05686034934	0.009259574207	0.01214475142	0.01828291093	0.01344101105	1	0.1370317776	0.08075299853	0.01784514454	55	1
12	315.1192077	309.3009659	6219.935118	13460.59492	651.5852623	1458.280179	2583.276098	5198	8561.140845	1685.012064	3537.933234	245.775736	420.6954767	802.4905053	1327.160724	5989.943926	0.4818319378	0.04978563532	0.1067062887	0.0273890344	0.02195519905	0.04297554255	1	0.3867827841	0.06967020182	0.4212702371	84	0.9999999978
12	317.9068279	153.047317	-54.90422899	10029.59805	514.0409348	1305.055041	2254.748774	3820	4201.141176	66.06087016	2104.421674	176.7842785	258.0484746	249.7704432	780.3575748	3034.350123	-0.005637531727	0.05449322332	0.1291275546	0.00689240816	0.01777796437	0.01745102868	1	0.004083767687	0.08167204827	0.3891528502	9	1
12	320.6460094	85.54196183	-7.985810002	12106.08034	1811.588813	333.4957943	1666.721944	4852.5	2661.234043	59.16044237	1692.991517	324.0905181	94.44989919	342.6190996	662.270896	752.6611488	-0.0007172561318	0.149794126	0.02659283356	0.005069324301	0.01822981576	0.008012335181	1	0.001798946661	0.2717016432	0.04137760292	17	0.9997981931
12	322.374815	124.4984859	-85.93946768	13540.66871	833.6659824	787.6025923	1813.615869	5022	7842.565217	49.72059828	2363.613443	194.6195781	149.90494	204.2238227	847.6249174	2810.859863	-0.007052299267	0.06269953418	0.05896614048	0.004323736031	0.01558450165	0.006655432199	1	-0.00219454602	0.09536581486	0.1481171475	8	1
12	324.3098701	317.2951485	7188.115816	15212.53447	905.0803322	1674.501374	2404.794599	6016	15823.20755	1737.750793	3285.181781	247.7583524	483.2204173	304.8399184	1247.135686	9862.931485	0.4767273541	0.06188616885	0.1095610464	0.03365959944	0.01603603379	0.0345103768	1	0.3831726538	0.09450756383	0.4303545574	84	0.9999912666
12	324.3256567	407.4264123	-351.9031897	17069.12088	1690.068877	4095.339903	2425.294697	6663.5	5180.06383	92.82328793	2995.635332	375.1500248	797.6629287	242.6559839	1187.857508	2317.814793	-0.02161196491	0.1049499435	0.2393597144	0.005593861249	0.01249267206	0.0166707542	1	0.0006441768011	0.1895117467	0.7659824209	15	1
12	325.4561345	7.293022785	1343.308337	8361.141992	148.1883968	1119.298752	1466.811483	3154.5	5072.842697	266.1590743	1447.072665	110.6457071	270.8371859	201.1068278	508.0808305	2390.25504	0.1602612938	0.0185874344	0.1292264668	0.01495246769	0.01553979525	0.02342776005	1	0.1343422778	0.007908422864	0.4254356371	54	0.9999999978
12	326.3603834	330.5885199	7.120516615	15738.70959	2566.760742	295.76921	2282.386235	6413.5	6389.707317	77.74203724	2740.817929	538.6426476	104.8067509	242.2333279	1143.785421	3467.012136	0.0004667264594	0.1709860547	0.01939105769	0.005476859457	0.01481209935	0.006225532713	1	0.00253970941	0.3146383153	0.0176452434	16	0.9998704591
12	327.1381967	305.3275916	8297.467727	17400.70965	1081.196143	1798.106971	2457.719806	6890.5	16087.44262	1568.175888	2966.815296	329.0367307	478.0856576	501.0198532	1187.291097	3013.974367	0.4753986876	0.06441371305	0.09877549389	0.02099326	0.01515391548	0.02299741866	1	0.3813520825	0.09919991879	0.3930964643	84	0.9999399122
12	327.2422191	707.4454826	-80.76383269	12212.34977	2025.856765	182.8763123	1823.874559	4996.5	8224.01087	64.92544197	2629.126049	369.7344703	85.04799029	200.3985265	998.2918512	3358.693799	-0.006662390686	0.1615712781	0.01589381128	0.006359172603	0.01813621134	0.00736385277	1	-0.003503013699	0.2952902721	0.003704786802	16	0.9956914391
12	328.4460914	354.2643058	-321.1129723	16090.21862	909.3583175	3855.972824	2716.419246	6091.5	6645.191489	88.24793105	2822.4149	251.8565242	749.4401656	254.2075356	1084.921772	2928.076951	-0.0208948582	0.05928779537	0.2459791625	0.005883283782	0.01315400871	0.01683431144	1	0.0009537735628	0.09659873103	0.7872858631	10	1
12	329.3208011	161.6513723	640.0510594	13027.94326	280.1837221	2804.919606	2531.08765	4902	12812.27381	164.4800807	2261.743351	147.4239434	528.9245463	259.4980193	804.5251302	5945.439373	0.04954996061	0.02202433441	0.2161511067	0.008514149681	0.0127361939	0.01979551517	1	0.05364468895	0.01903594653	0.6993193304	33	0.9999999989
12	329.2979834	218.270493	2480.68797	14451.57601	760.6472166	124.8294609	2074.352785	5452	2653.830986	617.7672544	3324.745288	231.9883933	171.9461634	241.9357596	1218.847955	2592.182158	0.1734762001	0.05378104212	0.00995011509	0.01077066142	0.01521148239	0.01363901409	1	0.1363402368	0.07450058484	0.01991265476	55	1
12	331.9295276	795.9852563	562.6970343	9089.698003	923.1760908	275.6086656	1623.792183	3575	13542.01333	139.0273024	1613.847444	203.8197459	103.1397082	179.4545153	625.8431247	3884.391258	0.06293450038	0.1037056455	0.03159393998	0.01000254066	0.01677064181	0.01163415802	1	0.05161621313	0.1776651293	0.07121817281	39	0.9999968687
12	332.5520649	207.0270512	2315.715696	13371.62584	589.2788338	151.7038227	2201.753347	5122	2899.987342	655.7719184	3422.959781	236.0645492	150.3905411	409.1056107	1260.17571	1353.931725	0.176612282	0.04723632466	0.01252874919	0.01293900957	0.01502110564	0.01688858908	1	0.1389000745	0.06124571711	0.02924481216	55	1
12	332.6420783	563.3141731	1018.745724	16209.54816	1826.515927	150.4634246	1928.387012	6290.5	16067.37234	273.2203471	2914.336189	322.7112989	101.5206529	197.4753763	1100.619485	6530.337311	0.06433571236	0.1138067005	0.009341088524	0.008076187226	0.01489632502	0.006702531427	1	0.05120811464	0.1973074912	-0.004553541251	38	0.9999992407
12	335.6627178	315.9113152	8030.222491	17393.5996	1190.131351	1648.382599	2368.442559	6866	13991.78667	2402.334042	4891.984864	364.7879284	637.6901575	295.4795752	1887.288635	10674.12582	0.4707281431	0.07028015666	0.08881837183	0.02312824584	0.01521120741	0.03662383357	1	0.377013582	0.1107530351	0.3580513763	84	0.9946270787
12	337.6848376	758.4830072	-214.9123669	11041.70553	553.1794804	2476.587057	2137.01606	4195	6534.989474	59.68336431	1726.682617	139.564124	381.2368976	239.7679934	632.2462136	2054.641396	-0.01980800523	0.05065606357	0.2232222416	0.004922493147	0.01253919814	0.01786092389	1	-5.041895057e-05	0.07798509586	0.7090577462	10	1
12	343.4966948	298.4351269	-180.539284	13652.33628	71.74772543	3294.03182	2656.486331	4996	1447.104167	83.23003371	2571.303028	149.3928093	646.3509414	347.6811372	908.180321	667.5049928	-0.01365994502	0.005816954149	0.2403627621	0.006109507701	0.01254341223	0.02216654758	1	0.005350738687	-0.01280494778	0.767747647	5	1
12	344.662987	112.0291734	3656.998531	12786.31379	2058.730969	874.4042327	2003.762842	5453	16974.82979	665.0793442	2070.052782	327.6967321	217.6893383	209.9614977	823.4905331	7304.159233	0.2899069295	0.1590093746	0.06544845573	0.01823100659	0.01712768725	0.01855454926	1	0.2341027662	0.291361363	0.2403319927	77	1
12	344.1054331	154.0017526	2170.493493	13366.884	770.3812056	740.3588824	2140.638421	5000	9783.095745	514.2687935	2741.004708	189.5436569	210.7007415	259.5465906	971.912424	4967.282319	0.1656757446	0.05759662865	0.05273391752	0.0114176655	0.01639596577	0.01612254651	1	0.133482	0.08417707074	0.1652597554	56	0.999999998
12	344.5079479	236.2370098	2575.538765	15709.11815	5138.953271	182.0431711	2246.465187	7297.5	8070.892473	535.4361261	2787.025528	949.2721141	206.3060435	294.1613466	1275.113105	3586.033416	0.1660671439	0.3321498238	0.01085545479	0.0131961327	0.02061020158	0.01617454017	1	0.1351729939	0.6427316973	0.03108614477	66	0.9999999319
12	345.6462272	420.3430428	-377.7854249	16345.44288	1505.848462	3896.469025	2682.957802	6387	5654.894737	122.9222216	2968.662793	476.7306723	731.0368233	1943.155203	1148.338237	2535.245649	-0.02322327527	0.1026648181	0.2432837522	0.00889016252	0.02325356589	0.01650227588	1	-0.0003681717823	0.1850234665	0.7790204158	15	1
12	348.7028077	195.4595618	-252.4280488	13552.00911	183.1656917	3301.611765	2407.092729	5022.5	2472.6	79.70419424	2448.58837	156.0700546	603.1025447	298.1121828	860.8608618	875.977635	-0.01858265342	0.01389185421	0.2397573452	0.005956173494	0.01326631725	0.02160222924	1	0.001556117372	0.003664376444	0.7648463756	5	1
12	355.2437893	34.44440388	-14.39334846	8929.787914	2914.301282	81.16013488	1213.727658	4111.5	5136.053763	78.8817063	1729.885844	552.4888345	78.22244186	412.4352331	746.9830141	2520.735009	-0.001475463151	0.3286424435	0.01034242125	0.01004874135	0.02859036873	0.009322174834	1	0.002934327636	0.6360370049	-0.008364625654	24	0.9999999988
12	356.6401508	476.3659628	-103.3366946	20468.35438	1256.733797	606.4139664	2101.948692	7833	13678.53125	53.66962566	3603.600727	319.4372087	128.3819467	277.2594856	1364.638499	5440.759461	-0.005176371862	0.05922023092	0.02963411025	0.003154257904	0.01112336224	0.004864638469	0	NaN	NaN	NaN	NaN	NaN
12	357.3358519	218.3057766	-202.6314738	14781.98198	1632.838031	1773.58201	2293.406545	5825	11240.73626	90.11784269	2916.115194	334.6492674	381.0819124	974.7948461	1096.035345	5722.650293	-0.01387841593	0.1146044389	0.1199983246	0.009244337518	0.01751860537	0.01645079239	1	-0.002110225303	0.203989005	0.3580461014	14	1
12	358.2214236	775.7718908	654.6460828	9314.746433	2712.748299	313.017714	1661.481578	4204	2219.526316	193.5749672	2223.458503	710.0607595	116.4847118	188.0696408	990.7375133	2342.635322	0.07417085114	0.295046687	0.03386494126	0.01094881886	0.02357487266	0.01485882096	1	0.06381723757	0.5682719705	0.08822301429	49	1
12	359.3202901	79.38692936	-66.66462627	10581.41151	3333.610306	548.8988993	1605.880794	4824.5	9085.795181	69.15383047	2208.664477	658.1971744	123.9772467	254.8512738	949.5001789	3871.624934	-0.006468986501	0.3160675126	0.05481522667	0.00812523542	0.02749035374	0.01072003541	1	0.002146162961	0.6123248138	0.142840974	26	1
12	359.029657	377.5418411	10285.23294	14296.78609	795.4067314	-150.8152818	2366.070995	5735.5	15356.22892	2671.297582	3574.10855	238.0912271	404.7605251	473.3848745	1369.111848	10732.0248	0.7241649444	0.05858232851	-0.008619766095	0.03545621806	0.01827161521	0.03534735486	1	0.5693489228	0.0818914188	0.07976664208	91	0.999999921
12	359.0495421	459.8709947	1393.35397	15588.02965	203.8335608	215.6268842	2462.688973	5660	10117.17857	279.8045252	2882.455835	175.4561362	111.8308908	299.1200893	1040.695143	4113.02592	0.09071137561	0.01281948628	0.01415908481	0.007626327314	0.01149829358	0.008965176479	1	0.07070291167	-0.008680918299	0.01438219562	30	0.9999999998
12	360.6371758	248.645426	-104.8720476	14690.15985	5024.007723	467.9821814	2048.889645	6845.5	8982.821053	82.97720877	2594.9716	887.3392308	111.7817254	237.8419278	1163.651503	3331.497625	-0.006813451436	0.3389787488	0.03180424325	0.007084073329	0.01932529908	0.007636843473	1	0.0005160397087	0.6580856534	0.06452118441	25	0.9999673248
12	360.349027	711.4550992	3692.98142	12194.8051	604.4891909	798.9281448	2277.606997	4771.5	13231.7234	774.6305314	2427.029214	151.1046124	231.775148	210.2992604	848.3452489	6031.491086	0.3032012851	0.05170650399	0.06226416123	0.01602888926	0.01511669966	0.01961211703	1	0.242571409	0.07217123298	0.2286260833	73	0.9999999979
12	361.483208	92.98020925	-54.78862793	11194.76478	3661.655154	594.6290847	1807.687114	5088	11220.2375	78.57584324	1691.199127	561.7390317	123.1744052	220.5912624	741.2879862	4935.680319	-0.005196556747	0.3263956112	0.0565949634	0.007585123173	0.02371099166	0.009098116521	1	0.003455100268	0.6334791099	0.1496005033	26	1
12	361.6869598	287.7406889	-98.29400711	16476.34292	3786.710187	1901.203276	2288.095269	7097	2370.543478	90.58294612	2382.878712	668.2594739	312.5557565	271.9655478	1051.563645	1077.958351	-0.006641005161	0.2350884445	0.1208424757	0.005861706268	0.01579275572	0.01258351858	1	0.005656134194	0.4499210716	0.3667776592	23	1
12	362.5175574	492.497414	919.2897489	12574.71289	1194.043538	220.9553635	2277.000681	4915	4936.385417	255.0441769	3070.806196	302.8056074	99.27994194	235.0809279	1124.795062	4302.083763	0.07324662936	0.0940734061	0.01688130224	0.008618694917	0.01559024611	0.01041474623	1	0.05847896301	0.1573334415	0.02265576536	38	0.9999999746
12	362.4320492	597.7088711	2498.281232	13915.14429	201.5263717	145.1298442	2450.954376	5197.5	8752.086022	619.604425	3029.416806	142.1108128	143.6445897	349.3321887	1066.966751	3924.536856	0.178996805	0.01515233326	0.01041289525	0.01327514882	0.01191564513	0.0116545504	1	0.1400898811	-0.004339152814	0.021390622	52	0.9999982242
12	366.6116031	205.5975293	-137.4063941	17503.40382	3090.782771	1045.238582	1789.861657	7237	6969.159574	70.44943854	2337.80808	532.4071747	175.9079778	234.4106592	1017.456076	2510.803544	-0.007907572259	0.177600619	0.06010852781	0.004527836207	0.01439520832	0.007010212948	1	-0.0008808298269	0.3299392562	0.1558635887	18	0.9999999995
12	370.3870516	456.5568052	1128.052108	12815.90838	151.6124156	231.5023624	2398.195514	4751	10946.90123	274.206666	2852.235147	156.0358724	116.6586541	500.0914198	1000.817817	9756.978906	0.08777174218	0.01089558062	0.01859418216	0.009936360804	0.01285983472	0.01031192329	1	0.06868747935	-0.01240577753	0.02889047148	30	0.9999998862
12	370.5011821	676.5682578	1019.131403	12027.94663	229.5754153	111.9416818	1999.084126	4449	11818.71875	264.3130331	2291.674474	125.8871471	98.27295068	208.5081509	787.930547	6678.673453	0.08748085165	0.02017349653	0.009969024858	0.009343553959	0.01273734744	0.009153777484	1	0.06796029476	0.006155766589	-0.0004781288142	30	1
12	372.2924332	382.6452274	934.5738081	16966.0331	1955.563277	1703.275624	2236.876602	6768.5	22647.94048	278.87363	3117.590735	421.0543904	365.0874235	211.695103	1237.957532	10966.51722	0.05544073738	0.1170417929	0.1030975259	0.01061841391	0.01485533731	0.01100479739	1	0.05132627219	0.2080254283	0.3156193929	40	1
12	373.2676137	419.4217488	-206.0138544	17183.27909	1008.328858	2067.566601	2246.527221	6515	9784.978947	63.18832026	3030.534304	248.0466723	406.0939993	230.0019496	1124.443214	4267.754021	-0.01231570345	0.05955684723	0.1212990163	0.003903560177	0.01190056015	0.01007067459	1	-0.001690707466	0.09168521834	0.3609412777	9	1
12	378.6932939	138.2852387	2964.356765	9649.513639	486.1717664	690.7063095	2130.684155	3698	3264.258065	956.8946248	3077.32657	206.7559258	316.0247515	302.9871578	1151.12239	2855.790726	0.305854353	0.04990249504	0.06942449531	0.0216736244	0.02141273428	0.03816748924	1	0.2451747581	0.06879370936	0.2537537447	73	0.9999999973
12	378.9963033	42.9721018	1448.470403	8598.25724	462.3273901	445.0529099	1697.27002	3287	5550.444444	278.3749838	1428.480619	161.221647	160.1500234	261.4278471	542.0193974	3421.419986	0.1710406434	0.05625017179	0.05451666819	0.01431574447	0.01894786241	0.01909161147	1	0.137825666	0.08149103257	0.172539387	56	0.9999999963
12	379.5711409	267.1010559	1014.755625	15673.17748	308.1306828	726.184613	2526.665633	5778	18749.68817	230.0339338	2607.933952	170.3764323	189.8966435	317.7170027	898.0910303	7887.982134	0.06722696949	0.01904532468	0.04789095378	0.007134780798	0.01454467066	0.01074952747	1	0.05483097906	0.005565813381	0.1252034005	31	1
12	384.3991154	487.4793872	3216.246433	17736.46098	359.6901532	149.546048	2337.79031	6571	11254.78723	651.6244748	3265.080115	192.4533527	184.1514149	226.0924776	1209.355424	4659.657292	0.178107834	0.01964805064	0.008297833005	0.01024343055	0.01094359583	0.0115346865	1	0.1393034425	0.004747255887	0.01408309768	52	0.9999988101
12	385.2752492	182.4227844	761.5142092	14829.56509	295.2779009	3257.918342	2489.440474	5527	17049.37895	188.0430166	2087.089632	138.473295	522.8496722	260.099609	723.0227412	5813.149672	0.05153454302	0.02013515108	0.2189290538	0.008890463784	0.0115495959	0.01647977796	1	0.05538844851	0.01529538526	0.7092405858	33	0.9999999985
12	387.4144784	761.6680875	-14.00963181	9095.466693	885.9716438	294.7341697	1797.756088	3568	2434.105263	54.5559688	1833.932926	212.0014421	107.8299236	254.3147606	703.2671565	1164.54097	-0.001406410083	0.1015391378	0.03288537407	0.006167186618	0.01749611077	0.01017611908	1	0.0009318099645	0.1734862858	0.06115222458	12	0.9999989996
12	388.6740967	159.6577881	4616.209181	15804.2807	1675.438841	-80.59371707	1685.594648	6208	13029.37363	944.5257684	2875.899153	376.7037201	236.3208296	215.3417937	1146.25197	5671.715677	0.2975248294	0.1088549908	-0.00471707897	0.01591484539	0.01352195643	0.01795968681	1	0.2339821913	0.1859104704	-0.0007314277827	74	0.9999999981
12	388.4866664	688.618971	2381.116273	13196.08206	104.9137759	170.1389272	2470.734358	4857	8414.387097	416.3810399	2242.312533	152.6970515	142.2283068	232.0632626	775.006415	2842.100735	0.179195888	0.008822688389	0.01236218119	0.01157824811	0.01277268959	0.0115289532	1	0.1402893244	-0.01717396242	0.02790994943	52	0.9999847238
12	389.8805828	372.5779039	1013.471703	16767.54985	1751.129418	722.9891606	1996.347545	6615.5	11314.67021	214.6646384	2449.038766	349.903004	143.4286832	307.862134	986.7036645	3600.750762	0.06252131776	0.1090813331	0.04546236842	0.007027595329	0.0130941096	0.008273116895	1	0.05242661001	0.1892433354	0.1189515248	39	1
12	390.4534835	318.295432	1089.751671	15646.25914	5249.743951	170.4121538	1801.683148	7290.5	9070.273684	243.9725259	2627.399825	928.5723136	126.9712027	335.9000051	1208.674427	2852.894478	0.0689406073	0.3394435446	0.01052529875	0.009340224451	0.02005914092	0.008788745697	1	0.05866451257	0.657886316	0.008429405976	48	0.9999999306
12	391.824668	56.4112423	2752.45996	9920.177958	199.5932841	1980.309964	1899.384088	3698	8268.864583	566.8051984	1812.674012	131.2434378	446.4606776	245.0959523	660.8077482	4502.082053	0.2767179043	0.02035471368	0.1923625458	0.02210085528	0.01573596786	0.03274872153	1	0.2309893577	0.0139310042	0.6684820517	71	1
12	394.2606054	623.5249616	2714.643709	16470.51692	1655.036415	868.6324807	2196.019522	6432.5	6157.468085	523.6600096	2837.318103	348.3748649	229.9109704	221.5849428	1122.172002	2330.769321	0.1673217567	0.1045594987	0.05401418427	0.0104452094	0.01213742587	0.01278725281	1	0.1356542968	0.1800826242	0.1716672081	59	1
12	396.4392095	104.1514237	-128.6868353	10917.1365	113.082087	2502.788471	2015.708449	4033	1319.416667	67.53570101	2499.015567	152.2652833	590.4560094	252.5352233	887.7761971	810.3083191	-0.01216180969	0.01127278699	0.2260562145	0.006865651294	0.01706619561	0.02316076869	1	0.005542264242	-0.00229752287	0.7191310183	5	1
12	396.8314456	469.1621725	-12.03387789	13778.78396	825.5813791	251.2985776	2165.144444	5116	5430	48.88511443	2982.9813	216.3098104	86.65783384	255.3323144	1071.920918	2856.982405	-0.000877946266	0.06140153165	0.0197545633	0.004066022784	0.01369056155	0.006483054273	1	-0.0003073906825	0.09098841306	0.01476402916	7	0.8981113295
12	404.535005	387.6757812	3137.049651	18340.60425	1042.495689	1131.272962	2459.459637	7091.5	7159.989474	521.9481771	2885.15545	295.1803293	267.2191556	304.9808736	1146.619891	2451.369619	0.1693098999	0.05779962349	0.06218948484	0.009640202336	0.0119320794	0.01321540826	1	0.1370656886	0.08499323664	0.1985616585	56	0.9999999893
12	404.3770611	417.1651933	2031.510005	11318.7144	450.9068162	849.8466436	3011.206	4377	3460.290323	718.5118174	3940.03657	334.0295528	291.33372	1578.217046	1454.457785	2706.617228	0.1707435609	0.0428855495	0.07579727585	0.01427349047	0.03316439752	0.02371015531	1	0.1389771548	0.05514189304	0.2451049852	56	0.9999999997
12	407.2737904	291.440661	-194.22793	14573.6369	312.7949225	1848.232873	2391.124887	5499.5	14394.52128	53.23505011	2855.965687	148.0147292	380.8404199	232.077024	997.1204037	6712.731521	-0.01431724718	0.0223394768	0.1257857514	0.00517742218	0.01308534735	0.0113078024	1	-0.003546591011	0.01592346222	0.3746042805	4	1
12	409.7023556	55.45873779	-17.61376775	9318.464851	1552.847447	512.5738385	1428.198384	3890.5	5108.273684	53.06690407	1776.525083	308.369482	110.3389707	189.4568657	708.1683269	2324.943831	-0.002007993633	0.1669921998	0.05662033226	0.006015418017	0.01868931885	0.008972742558	1	0.003333182621	0.3081174688	0.1448337817	18	1
12	409.7035917	191.4270808	7346.655591	15750.68578	482.5597232	-149.3642864	1933.165347	5981.5	18153.54839	1485.451592	2960.124621	184.9232706	312.301055	243.378182	1087.585018	8453.973547	0.4793969707	0.03319404567	-0.009002496855	0.02046776901	0.0139518479	0.02278892184	1	0.3758497801	0.03076619819	0.02268377955	81	0.999493518
12	409.1405579	688.2036914	-146.1608141	10546.58563	930.040908	2321.032744	2247.3473	4146	2934.242105	227.0242187	3637.216767	368.729333	842.5637633	554.1210105	1366.202386	2064.879465	-0.01488594889	0.08965372162	0.2230140935	0.0259853819	0.02227572665	0.03220807018	1	0.00446146283	0.1575586678	0.7108087581	15	1
12	409.7533163	761.4505756	549.1144245	10176.59226	562.9422686	878.3502295	1709.955465	3860.5	8824.043011	144.4433753	2137.209354	153.5446146	202.7265641	173.4322875	771.3311775	4187.179291	0.0545750488	0.0563206224	0.08848447228	0.007568191103	0.01416924291	0.01307644444	1	0.04853483337	0.08345446618	0.2631079934	36	1
12	410.9235182	500.1371818	7923.519675	16607.54942	316.5774536	1733.155194	2513.887564	6300	10065.65625	1505.537301	2964.315073	184.9645957	478.6515414	301.7225046	1120.807445	5006.070872	0.4800811088	0.021341597	0.0989363927	0.01725814519	0.01158446234	0.02919994956	1	0.3843442958	0.01128014458	0.3931942992	82	0.9999999846
12	410.135569	570.9988859	-101.7525349	14113.13212	3281.115333	1664.303542	2147.894572	6074	2612.157895	79.31807872	2426.976571	543.2094144	282.9206943	226.2888158	995.4068898	1585.418431	-0.007197557644	0.2302139662	0.1181289883	0.006064018968	0.01653585576	0.01125979166	1	0.00493157643	0.4398551921	0.3571617222	23	1
12	411.431048	484.6209949	-126.6352313	16687.23556	2925.619241	1024.305479	2128.046866	6936	7804.521277	76.90105484	2468.814029	493.0824292	178.2396371	277.7200005	1025.083611	2218.300341	-0.007740134441	0.1759209439	0.06251524294	0.005179321973	0.01485809835	0.007039566648	1	-0.0005948290999	0.3266154016	0.1641095425	18	0.9999999969
12	413.4935265	663.2037781	4016.004876	13434.11951	3247.271488	925.3712646	2301.524612	6049	21960.95699	827.2914836	2680.103645	579.9125251	271.8470288	357.1229904	1100.042007	10124.69801	0.2977172002	0.2415135252	0.0653901442	0.01638185679	0.0192327719	0.02055098036	1	0.2416240966	0.4597328714	0.244765192	79	1
12	415.3119049	105.3980167	7855.653126	11141.08236	1791.573028	-377.5121547	1815.076451	4768	9804.863014	1442.286115	2082.439498	346.6850813	293.7837275	238.0220919	845.7990179	5538.144691	0.7009675938	0.1649664741	-0.03326501786	0.02995895726	0.0220458569	0.03053985328	1	0.5509529397	0.2980213743	-0.006374744633	93	1
12	415.9686335	9.622327566	-49.74863447	7163.632668	357.7112584	1550.140426	1549.171181	2743.5	3464.712766	54.34109528	951.6217956	123.6223496	234.1093238	222.9683989	348.9283649	1059.294974	-0.006929303366	0.05025606046	0.2171727616	0.008432838071	0.01842255503	0.01873469762	1	0.009643635976	0.07686742604	0.6911513749	10	1
12	416.6088722	147.2958802	-156.3023017	13164.46541	3204.343587	1547.71909	1812.254792	5690	4052.404255	69.25552104	2441.936106	539.712375	291.9235693	254.5250036	992.6335064	1983.382791	-0.01096720809	0.2432390579	0.1167696131	0.006686939391	0.01992524539	0.01126044703	1	0.002071385466	0.4663919721	0.352102068	23	1
12	417.0853066	92.72879186	7179.331338	10618.47443	1661.120204	-286.5580045	1586.399923	4573.5	13783.09722	1540.159964	2262.318916	365.5354317	299.1874925	207.5508125	914.1166337	5618.867687	0.6752061179	0.1590736633	-0.02718206997	0.03053605868	0.02090139529	0.03062954698	1	0.5309965229	0.2863338388	0.008538206457	93	1
12	418.6490985	433.7907724	4726.461912	15686.03667	1090.546852	1213.1521	2167.113344	6147	19663.13483	1212.350436	3520.750708	283.5302413	333.3240503	232.532515	1335.126859	9980.364488	0.3000342627	0.06818706701	0.07508225314	0.01902640822	0.01745227873	0.02270148937	1	0.2413143422	0.1063774521	0.2725220112	73	0.9998459914
12	419.412331	76.02735786	-10.82861543	10436.02693	3258.924517	146.8509983	1511.838883	4766	5305.301075	75.52744076	1727.58748	535.7889379	82.02853033	253.7047871	752.8030582	2433.941386	-0.0009146983371	0.3173831681	0.01483219192	0.007759660279	0.02277824163	0.007978326283	1	0.003529276899	0.6132502248	0.006790170434	24	0.999955057
12	424.8356744	39.04066649	-27.13806474	6965.457838	80.23338537	1557.487126	1744.433228	2592	1959.902174	66.64125453	1315.210873	89.90643486	329.1508997	260.7928092	485.6979927	1992.494433	-0.004247187016	0.01236996276	0.2232476071	0.01178390222	0.01442675236	0.02397694503	1	0.01159064166	-0.0002035857039	0.7112963491	5	0.99999998
12	424.4453381	682.6750487	-154.0689733	12568.37148	680.0393541	1523.094546	2070.451342	4796.5	7953.031915	53.12992613	2466.930403	190.1717535	294.2175048	188.3099706	889.2234405	3260.102289	-0.01228709338	0.05826993725	0.1174833939	0.004736879995	0.01373629883	0.0110123205	1	-0.001977586447	0.08889204899	0.3477960321	9	1
12	426.3833121	100.6528601	7782.515189	11424.914	1770.882805	-396.4188362	1647.865268	4803	9881.76	1685.114795	2543.273255	412.8830706	346.1259431	247.1775365	1033.527538	4316.366925	0.6890224619	0.1530987557	-0.03242954325	0.03128598478	0.02337974682	0.03654379742	1	0.5413983825	0.2738696557	-0.006597788409	93	1
12	426.6283572	446.2460594	-149.4142903	17211.41598	899.272957	2120.244496	2666.871246	6457.5	8116.329545	69.87458598	3018.955571	261.6506544	376.3735696	426.75903	1123.611765	3050.895281	-0.008780648845	0.05269217834	0.1285451112	0.004572431769	0.01220182958	0.009656704764	1	0.001530974911	0.07797971389	0.38638449	9	1
12	426.5012582	572.701607	-149.6051986	9723.046947	66.87351212	2332.594529	2327.374745	3671.5	1755.37234	81.71394907	2645.163108	134.4655194	621.4288466	268.3039913	953.5701854	959.3361166	-0.01503659043	0.006902595654	0.2356464539	0.007276738183	0.01413313156	0.02530733197	1	0.003926783747	-0.01079077572	0.7512763394	5	1
12	432.7368325	123.8662177	-153.3614304	13895.32234	4508.305365	1513.607369	1801.837455	6294	11909.25263	89.6308746	1791.298278	571.7431729	203.9166627	232.3554949	779.6620572	3394.816994	-0.01112314508	0.3212988918	0.1106738685	0.007011803518	0.01981694556	0.0092371655	1	0.002780227384	0.6254521369	0.3338551976	27	1
12	432.477363	226.4747895	2984.708228	17357.20554	988.2778167	122.4698049	2022.837027	6631	6640.361702	503.8682705	2539.637725	255.2292757	158.3741915	314.7342842	986.4881167	2290.262425	0.1736404921	0.05875925733	0.007468942786	0.01103819336	0.01120881489	0.009924973302	1	0.1363648528	0.08455277956	0.0116005547	55	1
12	432.5597085	787.592938	2759.686136	9102.603893	476.4212815	486.9073554	1820.619794	3514	8078.655914	659.664312	2081.362261	153.3797277	191.465169	223.8532445	771.1328596	5133.289691	0.292352224	0.05634991689	0.05225203233	0.01923247102	0.01624977374	0.02287184794	1	0.2333354759	0.08124359968	0.1919639886	73	0.9999999977
12	433.408178	51.73685315	8974.679311	9478.615182	616.2868286	-533.809603	1527.33751	3822	8409.358696	1883.640132	1899.622776	172.3447874	378.4484649	243.649879	747.3017735	4708.474085	0.972521264	0.06554643939	-0.0594817274	0.04556584285	0.01479288869	0.04780849401	1	0.7615034301	0.0931662314	-0.03901562112	95	0.999998618
12	433.7955742	293.5726486	4632.960784	15787.17897	210.3007518	3489.133695	2873.430082	5902	9741.258824	758.9426298	2397.478128	167.9082368	567.1459035	312.4620898	904.2284898	4812.031566	0.2934193431	0.01330132041	0.2185533658	0.01753951522	0.01213232253	0.02289633041	1	0.2460229556	0.0006283175127	0.7619461277	71	1
12	435.7382644	27.45521705	548.7558562	7777.213917	1262.98825	44.69476473	1130.940931	3218.5	4432.315217	144.8750544	1491.341421	243.0271475	79.48741318	179.888113	572.5052515	2128.977203	0.07238257059	0.162940357	0.005459113341	0.01076175766	0.02191794458	0.01046603074	1	0.05807489869	0.2974000409	-0.01436742467	42	1
12	437.2951644	182.4613113	2398.080765	14190.1894	1453.4652	150.8680867	2111.917125	5596	9892.821053	468.6598489	2508.549001	275.2307616	137.7638049	220.3860493	940.4152773	3294.929276	0.1713689592	0.1023893983	0.01026273752	0.01144302134	0.01616556572	0.01048356831	1	0.135506486	0.173733386	0.02221218021	58	1
12	439.5891308	240.1783137	3019.164276	17016.88601	939.5407036	143.375065	2249.240349	6376	6371.317073	454.3235469	2414.5527	259.8134745	173.8091743	376.519904	916.8944671	3567.103092	0.1834698355	0.05523012322	0.009702693689	0.01175641808	0.01485510127	0.01118734051	1	0.1442275803	0.0774184512	0.02135413041	55	1
12	440.5876777	438.5536469	-90.03544539	15529.64879	3788.972111	226.283756	2036.444642	6706	12670.24468	89.46234302	2847.728712	689.5343166	94.77865291	230.2244905	1195.340583	5468.623486	-0.005810309467	0.2477732018	0.01528667998	0.006757885434	0.01792925473	0.006903419232	1	-0.001449883273	0.471205462	0.004821820184	20	0.9680726915
12	444.1793062	614.7376623	-77.17279124	13851.83121	1001.963757	217.9236786	1963.385523	5331	11457.38298	46.90638839	2198.919615	181.364928	89.16969512	194.3092207	775.961492	3675.843328	-0.005819909109	0.07253547814	0.01581791364	0.003850038077	0.01300683706	0.005888561961	1	-0.004318122308	0.1135562333	0.0005224902756	6	0.946308697
12	447.6494141	296.4791963	4203.500666	14468.9281	254.5743151	3272.129889	2645.187371	5459	12834.48235	911.0248102	2863.429825	202.6671471	669.6175514	1419.644414	1017.497305	7071.488552	0.2863580728	0.01864125207	0.2222429507	0.01720961962	0.01767836889	0.03334689121	1	0.2408207065	0.01170891069	0.7732231817	71	1
12	449.872348	128.7761361	3390.921401	11125.21834	1215.764013	-60.19705926	1697.308683	4514	10920.35417	821.0949911	2669.569908	297.344807	178.176694	222.437321	999.1439735	6541.783341	0.298556934	0.1110955296	-0.00479238166	0.01988113042	0.02202450593	0.01959189287	1	0.2348276204	0.1904772854	-0.00068040378	74	0.9999999825
12	451.4533663	175.6430258	-42.25960339	12222.1568	181.6679381	767.9099464	1953.149491	4516.5	4503.659574	46.00358871	2478.781919	135.0958318	157.9587455	254.7383125	863.5623688	2508.573606	-0.00365506396	0.01507441793	0.06156834947	0.004107336454	0.01378144969	0.01082777349	1	-0.000106975987	-0.001736744362	0.1561536868	3	0.9999997145
12	451.2785738	247.5621067	6589.000279	14637.06238	4610.131191	-158.6557879	1787.8158	6802	16806.67073	1578.125704	3268.552559	1057.00388	271.9295174	430.974765	1484.117381	11077.78722	0.4553831672	0.3209790891	-0.01209426681	0.02276161899	0.02485066481	0.02243948892	1	0.3614402979	0.6180904445	0.01673304333	89	1
12	451.279488	400.3861276	-195.0057863	14544.53327	33.93656972	3560.590055	2821.281061	5379.5	1452.903226	80.56193294	2447.493801	177.4993959	656.3919389	359.1348347	869.3832245	696.9476941	-0.01324937644	0.002516316876	0.2392880303	0.005330270096	0.01345554786	0.02233892468	1	0.005538760136	-0.01958984397	0.7640326806	5	1
12	455.3654764	280.6875449	1211.962819	18458.55806	1243.96383	734.7122511	1965.572277	7054	12847.52128	289.2025111	3350.217935	318.4728324	201.3365873	210.6228614	1295.43746	5932.243358	0.06580225855	0.0662329989	0.04144118652	0.0070846378	0.01264680922	0.008380042709	0	NaN	NaN	NaN	NaN	NaN
12	455.6186508	785.3429068	-156.1211772	8417.631342	434.0802022	1788.523949	1768.376549	3217.5	5372.2	56.55229727	1575.651459	134.7078694	370.819081	199.0360334	585.7397849	2272.903039	-0.01853800538	0.0557659152	0.2165424482	0.006460916592	0.013971741	0.01752770949	1	0.0005313907897	0.08811964191	0.6865758573	10	1
12	459.4659133	427.7125094	1380.635249	16750.63695	426.8652617	176.0762766	2090.012705	6220.5	29126.48936	253.190755	2463.109048	163.8067023	127.1205842	250.0598756	871.602686	8167.277194	0.08387482123	0.02661797037	0.01037380432	0.007361759441	0.01164283631	0.008127530244	1	0.06525344231	0.01933751219	0.0003288973038	30	1
12	461.3715336	65.17070869	745.3899467	11315.10694	4388.549032	57.15547785	1202.327592	5370	7709.095745	146.8192614	1688.217036	685.9288174	94.56183154	225.6771432	781.1402099	2189.15695	0.06878191017	0.4037095688	0.004666905942	0.009899643962	0.02226533756	0.008918061398	1	0.05916076665	0.7888027123	-0.009484667541	51	1
12	462.4204401	602.2513211	-241.7957161	12345.17494	641.0528322	3036.573783	2511.942404	4786.5	5804.042553	63.71500733	2327.921324	160.4793309	536.5722604	256.6864104	840.0661452	2715.483061	-0.02047026538	0.05613349158	0.2424794492	0.005778822064	0.01467645153	0.0177263835	1	0.00097215304	0.09000670869	0.7752493167	10	1
12	464.60476	80.62246036	1957.715306	11997.77463	204.7870467	620.1431871	1685.617826	4371.5	5248	345.5576185	2087.00009	144.8785074	170.7614253	228.4698491	734.5057747	2093.074126	0.1592742882	0.01581374554	0.05133191729	0.01125873482	0.01380283559	0.01439174693	1	0.1276356092	-0.001147268672	0.1575488578	53	1
12	466.1122076	106.9705612	1592.116353	10586.08525	4405.334296	26.30463748	1694.446304	5230	16018.33684	357.4594884	2046.052089	824.6990623	128.0950084	223.7998008	950.1903636	8341.659575	0.1544098719	0.4219840346	0.003196930178	0.01319698822	0.02783734431	0.01351508844	1	0.1268875547	0.8257894249	0.005303650276	68	1
12	467.1355341	347.9691491	6966.370635	15240.28988	4999.509671	-110.1377326	1948.91203	7214	24372.10714	1643.27235	3364.200784	1180.364803	288.6827831	274.3001329	1578.288639	14949.89731	0.4559512817	0.3339461807	-0.00662216403	0.02273520251	0.02110776606	0.02271145303	1	0.3625162552	0.6447941922	0.03611016195	89	1
12	469.5153449	46.69202514	3595.636343	7907.96805	434.2959778	667.5502343	1522.745628	3077	5727.452632	719.3234479	1543.528503	135.9738145	233.9323528	231.8765382	572.840394	2886.726939	0.4569941185	0.05540789453	0.08289341368	0.02900048824	0.01816987559	0.03133290751	1	0.365487857	0.08017918031	0.3341001114	84	0.9999998227
12	469.4251915	333.3387735	-91.14705821	18043.17994	1890.026132	1098.590981	2005.901081	7126	8423.888889	69.89954347	2693.042021	384.6420031	203.265308	242.781787	1073.564618	5843.284311	-0.004908196779	0.1085849422	0.06232077239	0.004081781755	0.01365946869	0.006808918486	1	0.0005094101112	0.1891612173	0.1617241049	13	1
12	470.9527296	552.8273091	-99.41461369	13963.5838	2343.562291	848.5090866	1964.350054	5738	4835.789474	65.34717665	2603.542656	397.1449635	171.6120253	210.4554073	995.4436019	1902.169036	-0.007583690614	0.169566053	0.0606492999	0.00519600927	0.01712047306	0.008823852767	1	-0.0007175449722	0.3135627908	0.1575130769	18	0.9999999979
12	471.4653588	469.6884622	-133.472994	17587.78988	1070.304778	1041.726268	2135.695108	6678.5	11220.15789	53.41893488	2519.438055	238.9053348	176.6472567	203.586685	974.3652942	3239.744833	-0.00799493277	0.06171897777	0.06069517171	0.0031927015	0.009309255026	0.006857317835	1	-0.002823668519	0.09344257724	0.1538107767	8	1
12	474.4621171	149.3306564	-133.9084251	13802.35679	4636.073798	753.9971183	1706.526085	6367	17522.17895	84.70828325	2004.126282	607.9525202	129.3004017	217.9621506	862.2791585	5666.65108	-0.009488212079	0.3359180839	0.0551856428	0.007311090728	0.01982703014	0.007871641113	1	0.0001214488758	0.6528661374	0.1441298787	26	1
12	478.256818	379.4570839	2683.526379	16113.83759	1624.115531	986.3841723	2335.137056	6388.5	6640.645161	529.3877852	2748.590043	390.9827624	266.3549188	263.1301009	1095.595795	2463.141184	0.1688941291	0.1031187846	0.06064331542	0.01043832763	0.01556269058	0.01412639002	1	0.1373711942	0.1774265809	0.1947405631	59	1
12	479.5577256	447.3567032	4769.550597	16432.54455	286.5327774	3636.422474	2773.550466	6236	13331.21277	819.0748185	2522.365107	165.3815768	615.9853575	269.5623174	937.587945	4818.092102	0.2856374347	0.01827191243	0.2199971498	0.01521515269	0.01080791262	0.02004049875	1	0.2400766268	0.01085920766	0.7653343501	71	1
12	480.8441719	177.8434432	3682.266484	12606.5602	768.444313	884.9307777	1992.918372	4970	14691.13684	858.8593871	2743.392548	186.7488058	285.9940073	265.2478354	1010.734297	6773.981751	0.294039188	0.0628464738	0.06944748644	0.01704074585	0.01197020452	0.02254847172	1	0.2360720696	0.09524858374	0.2516357551	73	0.9999998614
12	480.4758613	493.2385773	-72.59831322	15085.15243	210.0411566	882.7634301	2128.604249	5447.5	4947.731183	52.87417135	2603.85686	152.7348511	169.7652085	221.8127311	895.8455108	2144.717748	-0.004981993414	0.01463337739	0.06193905959	0.003941758457	0.01215097322	0.007262848743	1	-0.001132839379	-0.002616917889	0.1571141513	3	0.9999998766
12	481.3341913	8.621809002	1301.357292	7676.955856	130.8645262	4.522894667	1186.057098	2815.5	6574.40625	231.1049915	1202.17024	118.287775	102.3067102	167.4180812	427.9274276	2524.920545	0.1754982853	0.01875184947	0.0006072221732	0.01535955983	0.01728884398	0.01436005598	1	0.1366496751	0.002590208525	-0.01295064452	52	0.9999999164
12	482.4590336	61.63511699	626.2421726	10537.9894	1052.678792	339.1766506	1384.952191	4133.5	14936.1383	121.9554322	1384.078815	190.1957794	100.5768297	192.9994341	530.7254747	4837.99024	0.06085428273	0.1043820998	0.0339760932	0.008344585714	0.01456157313	0.00929373525	1	0.05016662163	0.1791557544	0.07895810471	39	0.9999999792
12	481.91051	348.0645517	986.3553328	15145.32128	221.1969113	688.1907231	2219.566933	5494	11299.72308	211.788704	2672.807896	161.04214	163.1910107	321.1221931	911.673237	6514.367881	0.0665684469	0.0151645016	0.0463144516	0.007921205863	0.01472320453	0.01001811976	1	0.05412830602	-0.002422062268	0.1195048697	31	1
12	485.6488429	298.0145169	1028.673971	16483.21829	497.4549531	707.4469659	2114.961317	6126	28109.5914	277.0148927	2798.768767	178.5276655	160.3654155	230.8553593	1013.847533	11241.28501	0.0602127966	0.03057898989	0.04401719688	0.009511414293	0.01241744103	0.009655393614	1	0.04919724901	0.02895824744	0.1107272377	31	0.999999775
12	485.419477	763.4528233	17.20604476	8712.674888	2712.686399	133.1981344	1695.813343	3980	2794.802083	71.40755114	1306.89492	388.4302764	90.55843574	192.7839146	567.6999967	1945.178886	0.001859456807	0.3099973595	0.01499416311	0.008383211615	0.0196836988	0.01110694301	1	0.005607240811	0.5981742829	0.007710531991	24	0.9999776261
12	489.3365251	195.008211	-60.90980545	14888.90223	3529.440917	433.9792289	1713.160756	6446.5	5029.715909	86.69529827	2026.251185	517.4894152	105.5568065	212.7740355	860.5967769	1302.86166	-0.004633838479	0.2388792011	0.02946059221	0.005944825696	0.01601252321	0.006390248163	1	0.0004011397431	0.4536669457	0.05346242523	21	0.9998852445
12	489.8518172	572.5316581	14845.80846	14746.94064	455.1868299	-733.8264469	2109.325697	5840	24737.97917	2903.957544	2836.823076	149.5129288	477.6179647	250.3228394	1047.529294	11144.42205	1.013067097	0.03141992267	-0.04629211998	0.02917841953	0.01318579328	0.035846679	1	0.7939132911	0.02396914322	0.01418967812	94	0.9999986415
12	491.6093205	337.8601748	1174.776503	13594.77797	68.61591098	330.1875473	2547.730457	5007.5	6544.835616	287.5544923	3218.035844	156.385866	112.0456336	243.4375565	1122.537766	3792.11816	0.08965008442	0.005193061019	0.02590413966	0.008694652384	0.0139500654	0.01126806551	1	0.0706265629	-0.02373165832	0.05422218859	30	0.9996526101
12	493.6278744	137.3365472	3725.304364	12251.14438	225.3408743	-45.25279378	1831.370146	4593.5	3358.536842	713.5561863	2214.351406	153.7149428	194.0023634	226.3822014	787.0207707	1143.705743	0.3066714107	0.01907341018	-0.003741353682	0.01642658644	0.01445612171	0.01762221062	1	0.2397836455	0.002675993726	0.001534480677	69	0.9999999998
12	494.2724098	349.713758	715.3468031	10610.0825	134.2202366	545.9289707	2221.539427	3966	5367.956522	227.2674633	2998.241954	138.4626648	179.3738396	217.0108426	1056.303585	5899.588152	0.06917550929	0.01344863661	0.05188356951	0.01035246861	0.01656850391	0.01744040584	1	0.05657666681	-0.005688943071	0.1391594513	31	1
12	495.6883694	97.63796868	625.2318917	10975.39604	1755.856964	971.7129689	1745.813501	4578	21122.17021	184.6329174	1626.332301	286.4061476	198.9265141	1605.204588	632.659016	6604.73319	0.05969703889	0.162661699	0.09006009947	0.01532918581	0.01960457841	0.0186037416	1	0.05445387217	0.3005578723	0.2733837783	44	1
12	496.3051512	239.2841364	-98.796692	15194.86817	2502.945897	877.5802099	1838.105492	6209.5	5448.191489	70.1920645	2363.713778	391.5045334	170.8486993	264.1565229	925.6724583	2140.686581	-0.006596484136	0.1705572337	0.05965571514	0.005408854382	0.01452793418	0.006796438961	1	2.446460595e-06	0.3155396593	0.154356079	18	0.9999999994
12	497.4097534	74.26285628	21.6187381	13000.91228	1158.848251	149.4775808	1366.960476	4929	2763.93617	57.06925568	2644.610067	270.2953705	74.54816859	231.1864802	953.850562	1465.235999	0.001906336839	0.08751805214	0.01200499346	0.004819886887	0.01929999346	0.006558384618	1	0.001735690298	0.1439479827	-0.01031915131	11	0.9999878688
12	497.3373185	207.5110319	-26.99587462	11177.70282	508.9350609	719.5093203	2250.432977	4236	3852.932584	147.1772471	2638.690352	445.5673524	180.7348648	2786.433031	920.227764	2178.75398	-0.002305930957	0.04504310272	0.06815614784	0.01990485772	0.05395445674	0.01290442109	1	0.001950662953	0.05971483353	0.1801323037	8	1
12	498.1335808	676.7916644	3553.119555	11638.96112	630.0938291	818.3727039	2126.265372	4522	8334.463158	700.821757	2140.198428	177.1983849	255.8902262	211.0190174	798.958119	3020.323552	0.3065936854	0.05502430512	0.06841525	0.01588754939	0.01412444142	0.02012462897	1	0.2457664432	0.07920151758	0.2506316795	73	0.9999999994
12	504.7201212	463.5224756	-108.7560985	17811.75537	6119.251986	466.4562672	1888.969941	8282	9977.547368	84.74801173	2980.770905	1069.629194	117.0313784	260.0486501	1393.558982	3512.359369	-0.005892445069	0.344111532	0.0276342349	0.005739584852	0.01709577052	0.007088968178	1	0.001012505109	0.6683774786	0.0505829836	25	0.9954995731
12	509.7261936	385.4756049	6886.511421	14302.5355	1445.395904	-104.1290856	2287.702805	5674.5	12007.19737	1329.42665	2647.516758	274.1338502	270.5897121	217.9896443	1004.426239	7890.878738	0.4930386357	0.1023817104	-0.006678785114	0.02278055444	0.01435678357	0.02195729318	1	0.3879298142	0.1720447858	0.03614153865	85	1
12	511.7546244	374.5770045	4762.188767	9672.944195	905.2573838	87.49373855	2439.164671	3989	11823.53247	1429.097802	2856.157781	340.8362443	250.0246323	322.7706165	1140.3231	8272.405538	0.4925263823	0.09214214882	0.008519748324	0.02480173631	0.02674905213	0.03745257448	1	0.3885040319	0.1518094765	0.08787607923	85	1
12	516.306251	193.6042758	1802.667077	11050.24944	1756.154842	141.5086943	1929.840864	4625	2723.670213	440.1946539	2701.9907	446.1464391	131.2675597	197.7878816	1066.007199	2276.954967	0.1616755691	0.1576733478	0.01370296805	0.01356726641	0.01978662979	0.01518383213	1	0.1290361825	0.2867499733	0.03378733846	61	0.9999999986
12	517.3895771	217.5675766	2400.262314	14989.13087	2272.548564	109.4070986	1733.411835	6054	2975.521739	475.1109837	2847.90295	501.6107113	141.8228004	212.0906104	1139.17128	1391.709965	0.1602997618	0.1579599135	0.008250555823	0.01167051638	0.02005930008	0.01048459818	1	0.1275440734	0.2871010694	0.01475977789	61	1
12	517.7527169	585.098029	-160.1709875	12819.83427	1352.245361	1486.296168	2174.441638	5092	8247.305263	56.09814196	2167.661656	225.3511619	267.589532	277.8617315	801.464438	4083.257521	-0.01330451089	0.110207109	0.1196061339	0.005005177015	0.0167941571	0.01087831826	1	-0.001759990534	0.1949949764	0.3566739803	14	1
12	518.6622139	538.3075433	3997.305182	13503.86492	324.265481	1057.59948	2202.988032	5080.5	15288.47826	929.2179833	3073.632763	136.0689037	318.0535929	206.8190819	1080.0451	8249.005638	0.2922818726	0.02413300114	0.07715882727	0.01539262639	0.01317776342	0.02082817154	1	0.2346275545	0.01657310616	0.276377805	70	0.9999951055
12	522.7761916	99.48533008	1695.901637	10999.52325	552.406974	1505.414453	1954.842135	4233	5119.215054	310.2698585	1816.150488	181.3572522	305.6698586	494.8043874	669.5570484	2134.380889	0.1546300659	0.04987627421	0.1398822813	0.01399878216	0.01541139771	0.0181225762	1	0.131223518	0.07225221906	0.461868933	57	1
12	522.2371721	379.7060735	7807.74033	16428.65948	1780.413693	-93.51148001	2039.371398	6614	28076.42857	1382.126826	2620.215722	317.6621543	295.3547589	228.567383	1044.712586	10816.93626	0.473926974	0.111261645	-0.005580423349	0.02210076702	0.01355883	0.02071452812	1	0.3730862687	0.1902727499	0.03593947852	85	1
12	524.4038388	730.1139021	-127.6032964	11238.60588	3358.635805	1158.941619	1491.707945	4992	6902.978723	73.0913985	1963.159943	571.1978643	216.2725127	194.6632648	831.878188	3400.988395	-0.01178815891	0.3071049761	0.1059562133	0.006770419442	0.01764564945	0.01138583567	1	0.001664509849	0.5962775411	0.3170050281	27	1
12	526.6780531	257.4685475	2278.177788	14560.96813	2314.426673	918.3001637	2244.606478	5934	11332.57895	430.39437	2498.480706	391.0173719	230.9451321	417.1301409	974.5117352	4343.25003	0.1574909015	0.1606381592	0.06133338788	0.01177668998	0.01581690935	0.01514419711	1	0.129381654	0.2948908474	0.19656362	62	1
12	528.4168801	164.6877098	738.2626226	11303.54807	2809.685811	94.02508477	1523.528812	4983	13455.8	218.89905	2271.401402	502.8567746	94.31084762	210.6207504	933.6068929	6082.328524	0.06707959461	0.2417556423	0.008352383542	0.0113588022	0.01906540081	0.009028155406	1	0.05541556109	0.4584091237	-0.002864600945	45	0.9999968406
12	528.5518005	697.2235391	-121.5832593	10050.45784	577.9487569	1111.917278	1851.174391	3822.5	7141.413043	46.06729794	2086.514337	144.6057965	238.2229494	181.6899314	742.5399963	3314.724055	-0.0129621284	0.06049529596	0.1147740286	0.005503936778	0.01573908349	0.01186218698	1	-0.002677754193	0.09331795627	0.3384157234	9	1
12	532.4816255	231.2852462	711.4951684	13327.26866	295.3580149	2838.671807	2231.558259	4977.5	17085.2	161.1829038	2181.860467	148.0766735	485.657406	241.0585815	742.0052968	6506.713892	0.05271162673	0.02152557272	0.2095676066	0.007651397246	0.01345521033	0.0164199593	1	0.05563289724	0.0177216282	0.6773964164	33	0.9999999886
12	533.709805	518.4031247	-212.8823939	16013.1027	927.0589174	1843.573931	2071.700892	5953.5	11905.35106	61.84391946	2530.383306	198.2495134	312.007024	273.4583137	903.7908315	3877.615545	-0.0139072742	0.06187486692	0.1196124417	0.004623363313	0.01218720579	0.00917302885	1	-0.003034981385	0.0963475221	0.3548719996	9	1
12	536.1354089	108.3827168	-127.8345641	11113.27719	2484.213563	1212.81029	1568.441803	4811	7315.073684	73.12285855	1592.231748	337.6065353	212.5413461	328.8726862	641.7877691	3353.677804	-0.01127090847	0.2254156153	0.1080896912	0.007571502543	0.02183263326	0.01206385731	1	0.0008813417576	0.4296354004	0.3215956862	23	1
12	538.3370438	53.61900807	31.97935036	7390.137322	2330.662393	77.0341839	1189.01003	3397	3639.736842	63.36602964	1097.357499	374.0238473	77.71814864	191.8833371	480.3881249	1305.780815	0.00439338288	0.31790873	0.01060490167	0.008671993101	0.02648260044	0.01087349101	1	0.007405263696	0.6141231528	-0.006522090235	24	0.9999999999
12	541.3710225	467.4722259	2027.45532	12568.65925	2044.71666	748.2101994	2436.838351	5258	9066.096774	402.4844005	2442.503087	370.2595381	225.131549	409.0683481	948.667405	4066.902563	0.1610776019	0.1632030138	0.05890757823	0.01294686071	0.01552671764	0.01709646212	1	0.1320697756	0.3000096816	0.1891247433	62	1
12	546.5866579	143.0095808	-183.8130459	11924.73199	649.5763877	2728.333091	1981.058024	4575	4948.285714	64.58689118	1553.126701	160.4781142	373.7180675	201.4422249	574.2181107	1779.385838	-0.01587785197	0.05501646223	0.2310489271	0.005416514556	0.01342585081	0.01769940064	1	0.003712537402	0.08721491221	0.7369760314	10	1
12	547.6817022	315.4370003	-209.7960837	15819.7241	1719.440139	1854.55543	2009.687074	6205	11852.73404	70.99674625	2204.198598	248.1583985	271.7543749	203.5807279	827.4588753	4386.984264	-0.01354886781	0.112516134	0.1195474389	0.00547643354	0.01394742981	0.01046660918	1	-0.001918926466	0.1997060073	0.3564982394	14	1
12	548.4420999	603.208676	3577.353553	11936.41064	614.9589749	844.1251557	2276.127708	4607	9235.43617	720.9516953	2310.255709	171.6932236	255.9982603	236.4234269	851.6220694	4276.514759	0.2996814847	0.05361916651	0.07185792595	0.01670505405	0.01392949961	0.019837115	1	0.2405514666	0.07650375007	0.2608583823	73	0.9999999993
12	550.3537161	189.3349953	-55.81439051	12195.54992	1357.689113	379.0167823	1585.91231	4771	3557	55.60467916	2855.825602	284.005608	109.6987105	206.7219032	1050.661463	1955.449255	-0.004323868478	0.108597671	0.03061694355	0.005392399896	0.01753253632	0.007277151011	1	-0.001423667334	0.1878027817	0.05295258912	12	0.999992436
12	551.5419033	759.2123124	2463.537501	8892.472324	1909.91011	-59.99468264	1423.201635	3782	5061.698925	514.0001135	1708.972616	369.7284354	135.1464297	158.9467179	700.9881518	1964.579061	0.2795820145	0.215531682	-0.007356212933	0.01773128652	0.02106021966	0.01602313046	1	0.2213971523	0.4035820414	-0.01009319592	78	1
12	551.9177032	390.7222927	964.3246282	13091.36908	5515.341443	144.4109253	1714.697653	6482	2780.265957	224.1037382	2600.523285	1083.911703	92.40772907	218.3464864	1216.19493	1675.2281	0.07423297338	0.4201403109	0.01056096617	0.009161877829	0.02872448483	0.008039353238	1	0.06417713494	0.822580237	0.01255772462	51	1
12	553.3960537	210.6158079	-38.60392032	12846.21729	211.955779	438.4913379	2004.43232	4773	11953.48958	52.97704385	2163.393653	142.4233029	98.62718039	214.8630501	763.7378556	4689.300154	-0.003108250399	0.01685252956	0.03387084156	0.004467969053	0.01217287166	0.007150384942	1	-0.001737876431	0.0006829286426	0.06119718702	2	0.9999998846
12	554.5579294	53.98401276	13.69226657	8319.489501	829.0059533	426.2246024	1108.531704	3217.5	5206.703297	41.83882829	1160.810527	136.0846914	90.99582757	159.7673799	428.1880135	1673.555984	0.001668421495	0.102206015	0.05164433354	0.005178401056	0.0160188924	0.009263661991	1	0.004784591861	0.1756566468	0.1263021708	13	0.9987666838
12	554.3409582	84.97568281	3.429656179	8820.391068	564.7617117	100.1845202	1366.009087	3350	8598.849462	44.23679425	1287.47029	126.0936667	66.84213177	182.5619256	458.5881464	3091.061999	0.0004409685841	0.06357601013	0.01136542923	0.005255973619	0.01486176804	0.007677390831	1	0.0001353252918	0.09505696503	-0.01368104282	7	0.8351397591
12	557.2940022	290.0830441	1763.936649	11722.1842	1779.215114	854.2433212	2644.885432	4951	9733.189474	406.4757321	2725.667332	449.6766314	235.9334195	427.693262	1099.14115	10906.93168	0.1557279433	0.1553577172	0.07270157604	0.02278318335	0.01837941154	0.01991910811	1	0.1287622708	0.2846140237	0.2350337035	62	1
12	560.5485765	480.9420347	11.494964	10702.51049	2249.529545	371.262936	1959.325744	4502	2430.731343	64.67579667	2626.281355	591.6671182	106.9558768	319.5661646	1074.324032	2486.319177	0.001284341532	0.221746077	0.03675354069	0.006592087918	0.01783155033	0.009604710248	1	0.005335967601	0.418997931	0.07924218717	21	0.9789283353
12	562.1335067	358.0800172	-46.10950541	13284.71287	855.8713241	267.9069916	2066.202945	5079.5	7631.086957	49.85780422	2362.68665	187.6232745	96.98370618	243.2012216	852.8579596	4037.305446	-0.003681006415	0.06684747722	0.02138201556	0.00417102768	0.01328663112	0.00681457492	1	-0.002305133135	0.1021830864	0.01991610494	7	0.6210843949
12	561.6214266	468.3220432	-54.64701274	13695.86613	3305.074336	389.0368314	1830.366229	5871.5	6750.585714	74.34463293	2376.826599	524.5343709	101.5188022	212.9003704	960.5808254	1362.306468	-0.003693389352	0.2393902174	0.02986243855	0.006079794455	0.01861607867	0.007113112743	1	0.001181682604	0.4547247608	0.05507148905	21	0.9999119123
12	563.2847082	321.5189101	-137.4191067	13440.4415	3310.582779	784.5800747	1804.564301	5848	12733.28421	82.88073118	2324.263267	532.7496773	150.5991001	408.734258	946.3228668	4449.90372	-0.0103016715	0.2424825956	0.05876296963	0.007447877064	0.01771924906	0.009072094623	1	-0.001796662813	0.4623161663	0.1529714508	22	0.9998507085
12	563.1822687	633.1043627	2119.108189	13032.97237	289.1353862	1878.350128	2056.051164	4953	10811.67742	372.5858299	2132.401594	134.7918119	364.6709642	226.0689276	737.6099406	3662.376593	0.1623036748	0.02164037149	0.1420557593	0.009949761964	0.01236932874	0.01507100433	1	0.1369724715	0.01469328227	0.4700689806	54	0.9999997073
12	564.5356393	417.3021818	684.5836031	14542.44658	1524.800587	3027.927205	1987.713995	5851.5	9645.178947	177.7353435	2640.117152	264.6162094	526.0314062	228.0041512	982.9377759	4306.460745	0.04722920375	0.1077257865	0.2052002309	0.007852529389	0.01408787886	0.01744043115	1	0.05240597846	0.1934877234	0.6641766058	41	1
12	566.8408128	718.4691255	-17.52968297	8714.942816	1384.717684	284.2695525	1603.128141	3588	1187.2	55.20510327	1511.655871	265.5009773	88.434982	149.6276589	608.8495498	566.1047493	-0.001781028787	0.1605633292	0.03265878896	0.006269276668	0.01828937667	0.009927486477	1	0.001596287604	0.2939499859	0.06235193022	17	0.999915784
12	567.4296884	344.3581518	-50.53041906	11802.65068	807.3195141	218.1842116	1882.950807	4534	9273.438202	47.88977622	2163.089975	175.1893062	80.36147165	197.4873441	783.0812955	3284.427205	-0.004167772285	0.06971570766	0.018214054	0.004586669678	0.01447199748	0.007011176248	1	-0.002880801568	0.107900592	0.009025185431	6	0.8942468426
12	568.4945415	601.2429008	2141.983714	13068.2098	1298.624759	710.3735536	1964.562753	5107.5	4696.255319	386.2546429	2243.45094	256.1505566	207.1227296	194.5827553	839.8954013	2133.0587	0.1632014733	0.1037353577	0.05461453091	0.01038469344	0.01475525441	0.01250666842	1	0.1324362979	0.178438642	0.1727767743	59	0.9999999999
12	569.5755045	25.37640124	1096.606934	6459.47711	640.9679855	5.716409567	1191.601234	2528.5	3837.863158	181.9677068	961.7092584	134.3371534	94.65814097	162.3218032	358.8252876	1768.884103	0.1726349845	0.09942112243	0.0009879412431	0.01414438873	0.02074223351	0.01596280254	1	0.1357554757	0.167266744	-0.009466672623	58	1
12	569.1751545	187.5427947	-1.05045281	10815.75618	3634.157214	153.1765863	1662.343015	5030	4264.458333	69.66227999	1768.059952	582.4459882	101.0831371	281.3984992	775.181667	1608.102752	-0.000112211833	0.3383986248	0.01410918665	0.006992540275	0.02615932714	0.01044642808	1	0.004455482045	0.6561103758	0.005220751213	24	0.9999999979
12	572.3135245	477.3399291	-36.45559993	13044.13014	2979.411777	357.0508506	1616.91899	5588	2643.257143	71.28049841	2722.390219	595.4075435	100.0990661	169.7188578	1098.732514	2027.383254	-0.003169566961	0.2313796793	0.02871503954	0.00596887131	0.02023374463	0.006944382077	1	0.001375575478	0.4383231302	0.05096776175	21	0.9997855269
12	572.5835089	645.4873783	1740.213305	10395.50564	583.0482597	640.4475417	2178.173475	4082.5	7625.159574	323.4428482	1872.374133	141.8474597	173.1218246	204.4784945	692.2297692	3177.741889	0.1676418761	0.05814051699	0.05950178944	0.01052094906	0.01277130652	0.01610013338	1	0.1355527867	0.08557664731	0.1889673066	56	0.9999999912
12	573.3644909	166.6724731	2687.792361	9907.445527	245.442236	2139.996478	1993.522451	3799.5	9033.652632	570.0207973	1963.716689	137.9781956	466.2471028	238.399963	736.5192193	4789.665832	0.2775605677	0.02531711783	0.2136478175	0.01885460993	0.01462689566	0.03201616877	1	0.2333434982	0.02498549882	0.7419594805	71	1
12	574.698084	108.480099	26.04212945	6709.191703	635.3003105	207.3267591	1549.620351	2646.5	1304.989474	40.82854862	1630.614488	191.0536885	86.71834888	218.9538749	607.8641292	817.8827557	0.003915256175	0.09245159711	0.03203471508	0.006715562429	0.02230897393	0.01267967586	1	0.004914371822	0.1548854282	0.05910593694	12	0.9999870122
12	574.8531692	460.0494009	2376.654141	15713.15141	4813.569128	771.7614951	1916.859075	7253	12592.05263	403.5560317	2295.799278	732.6802225	209.2746345	647.3744987	1023.150433	4590.156397	0.1518969799	0.3061293839	0.04955255983	0.01076291196	0.01850917795	0.01283432577	1	0.1264884295	0.5913510305	0.1599248702	67	1
12	575.7851102	137.2588425	1512.882871	9699.536553	1655.768606	60.71152299	1509.134461	4013.5	7274.726027	354.0469653	2054.256451	332.3975881	112.4405332	218.5122798	804.5268094	2962.122162	0.1571575086	0.1708307742	0.006683850494	0.01478473221	0.02228472748	0.01301131599	1	0.1251605045	0.3133121887	0.00912322775	61	0.9999999844
12	579.5258241	53.70655087	2904.91158	6647.944197	138.3157593	-93.53647452	1261.204641	2545	7596.926316	554.986013	1150.645146	101.2262684	148.7439776	181.9051341	415.1798341	4127.382714	0.4480012337	0.02156942624	-0.01504275823	0.02329547968	0.01661910127	0.02400465846	1	0.3504392084	0.006867264058	-0.005510158756	81	1
12	579.0619131	148.7895569	1370.900572	8442.888123	1256.526306	120.717396	1801.832469	3483	3119.013889	415.9477859	2238.900212	365.6381846	124.2198278	226.4995541	888.4228709	3555.830766	0.1630969569	0.1604628175	0.01357371233	0.0140453653	0.02411800908	0.0174266058	1	0.1301936539	0.2924337112	0.03375949432	61	0.9999999995
12	586.077782	34.56677542	1004.106372	6391.988945	1917.706879	-20.50690494	1048.888928	2957	6703.021505	180.6462912	1011.984695	310.9139035	87.71708655	152.4311487	435.5756661	2926.748556	0.1633010504	0.3029320898	-0.003391832385	0.01588946093	0.02923901354	0.01490799502	1	0.1314318053	0.5824829185	-0.01949436728	66	0.9999999997
12	587.2948678	224.3386902	2194.209587	12886.43277	188.6807846	135.7383858	1933.02597	4771	7701.944444	408.1695844	2155.887211	130.5603171	137.9368803	215.3753955	750.0099576	2976.502428	0.17040058	0.01485761083	0.01109877812	0.01088162031	0.01144658897	0.01123523411	1	0.1333569032	-0.004885827289	0.02180891748	52	0.9999386317
12	589.5253468	139.6937021	1404.133574	8641.444481	1429.091131	102.8227514	1775.468138	3645	4237.851351	315.8975388	1807.457362	339.3854733	112.2083708	214.8147587	738.2528473	2025.842045	0.1639638894	0.1614519885	0.01131432241	0.01553218337	0.02029143772	0.01461626217	1	0.1307231626	0.2943516206	0.02622740506	61	1
12	589.9105648	211.523234	1683.831301	9536.4236	90.56428695	155.801034	2003.671719	3518.5	5562.161765	397.8705432	2172.926537	140.4622202	126.6140165	232.4415749	757.6835946	3367.765013	0.1775420973	0.008797665173	0.01643505562	0.01469594774	0.01849940439	0.01550706421	1	0.1392921233	-0.01704260158	0.04152863204	52	0.9997022074
12	594.1340907	261.1679507	5870.68571	12707.90397	214.4130691	1340.830957	2090.834869	4769	4253.465753	1063.538355	2364.81342	140.3873416	342.3550002	238.2240024	843.9865479	1751.536485	0.458944195	0.01737066718	0.1013867783	0.02225466493	0.01271362233	0.02632573749	1	0.3677927956	0.003343444828	0.3967334101	82	1
12	597.5812701	491.6830464	1075.307683	12876.09189	303.9195424	113.3740937	1880.862858	4805.5	21548.15957	227.6970425	2117.600023	137.1738966	111.0058934	202.6686328	718.1292394	6434.54092	0.08316827071	0.02426996762	0.009638793373	0.008125389303	0.01286236771	0.009306305809	1	0.06460180897	0.0145150698	-0.002436321765	30	1
12	598.5075469	272.3059856	4279.514485	9284.513714	124.6812329	1026.41864	1961.814894	3511	3011.958904	1321.925	2862.06038	120.4773824	406.2241757	283.6451238	1031.764849	3783.604416	0.4489255565	0.01429477168	0.09818489324	0.03093068293	0.01608326899	0.0520820899	1	0.3595983243	-0.003045227474	0.3833810922	82	1
12	599.0873652	233.0148778	2055.302663	11642.28994	124.6129274	152.7997732	2026.370612	4331	6264.988235	363.9277043	1872.103235	121.9520083	136.4362671	202.5311598	651.0503208	3675.751357	0.181865773	0.01130802477	0.0132258971	0.0133477918	0.01260595963	0.01279570581	1	0.1425014442	-0.01207130009	0.03156228286	52	0.9999926154
12	600.362064	320.6103363	-212.6763242	12883.41058	191.5448884	2939.046477	2137.115339	4681	3613.105263	66.34941233	1903.660856	141.3776222	454.1731408	226.8279868	663.0776765	1163.394158	-0.01726431733	0.01464609116	0.2370606938	0.005214035545	0.01262148273	0.01677215396	1	0.002404741445	0.005082387873	0.7559052938	5	1
12	601.520305	218.6221281	2245.205755	12963.0348	239.0160375	107.6041892	1794.492112	4827.5	12420.90541	420.635315	2125.839258	152.126636	130.4740404	194.7263454	748.7213126	2456.620801	0.1708035447	0.01932039006	0.008835543652	0.01285595715	0.01311897591	0.01053652033	1	0.1335776874	0.004123138644	0.0142809438	52	0.9999860158
12	602.4941709	636.6552279	2302.599248	15101.50249	4738.501469	704.3269611	1545.068583	6818	11429.45745	230.1595103	1464.373414	428.7645999	157.3314767	199.5089207	621.3888282	2298.452451	0.1547774923	0.3150939581	0.04776543317	0.0109213585	0.01674656848	0.01076559514	1	0.1287737445	0.609562045	0.1547451122	67	1
12	602.61602	666.5256564	2680.819978	8793.635476	539.516293	575.9470685	1856.188587	3503	10415.15054	585.0098787	1729.332052	158.1018052	186.4628998	184.980776	661.9798207	5608.902824	0.3022220289	0.0652310589	0.06482415901	0.02167281284	0.01512450894	0.02209467092	1	0.2422162626	0.09989028784	0.2376726191	73	0.9999987815
12	607.4151949	265.2817391	4717.728463	10191.27492	127.1092847	964.1202214	2085.416643	3890.5	4682.16	1113.594963	2379.189397	119.8168986	340.3804348	276.6296158	864.3034513	2756.529036	0.4531005146	0.01253865101	0.0951998679	0.02828735877	0.01428794154	0.03141787322	1	0.3626366515	-0.006771902923	0.3740022472	82	1
12	608.0948285	200.2783222	3042.157959	10558.86376	595.6922833	747.9081134	1924.778382	4151.5	15511.53488	637.1213664	2172.075624	238.3588951	251.5837269	1022.652501	780.7748775	9582.725952	0.2822500066	0.0569673253	0.06832060786	0.02042518727	0.02461976179	0.02263828937	1	0.2265914535	0.08323391606	0.2449161868	73	0.9999999541
12	608.2855687	419.4865281	780.0203398	12972.24613	2152.509522	484.4359332	1796.305884	5478.5	14214.6	200.8920712	2574.700529	420.9372772	151.9582863	185.2145702	998.9205512	7165.391616	0.06060635326	0.1694954109	0.03921322326	0.009421718943	0.01943978206	0.009629843951	1	0.05144441439	0.3122856976	0.09916685868	43	1
12	610.5203751	337.1747313	-254.6953454	12997.91941	1267.966633	3097.725824	2206.732625	5157	4133.864583	57.78003267	1822.567951	171.4723997	435.4829074	201.3730274	669.1210215	1574.021565	-0.01952164829	0.1001916227	0.2360573955	0.004932901761	0.01204169289	0.01411993048	1	0.00196467718	0.179649586	0.7549413739	15	1
12	614.338595	98.37639087	11.68645381	7176.813932	1122.140003	173.7000092	1101.65258	2909	2519.094737	52.40161781	1266.249191	199.4113592	67.37522934	174.1651662	484.2655486	1321.888938	0.001688206411	0.1581581178	0.02606836006	0.00751594616	0.02091207821	0.009053323386	1	0.003794995962	0.2887432753	0.04040757558	17	0.9632779494
12	614.2248134	146.6508902	640.5688128	9357.346393	1020.817737	117.7455988	1569.823335	3692	11373.2234	126.9039876	1553.150037	228.3308917	92.7706324	284.7728562	609.7726261	4742.622101	0.06850616951	0.1083095851	0.01273192137	0.009116262034	0.01510314601	0.01006262363	1	0.05466244594	0.1862232717	0.007837050276	38	0.9999998337
12	622.5885164	201.1950031	764.8187448	9105.451594	259.3641766	101.7115127	1647.643112	3389	14109.18391	209.7044759	1919.134875	122.2793014	87.68034471	172.3495719	673.1820625	8148.537702	0.0803879578	0.02866439677	0.01239952161	0.01197690682	0.01756618663	0.009994568595	1	0.06269018186	0.02361288498	0.006576933964	30	0.9999999993
12	623.6979486	317.4805456	5.498569089	7416.622073	1126.324998	514.3821189	1967.58069	3038	1710.778947	56.01535007	2327.721699	400.0673947	165.2051009	264.4587125	939.6421765	1632.526056	0.0007819991582	0.1549625683	0.07174522215	0.009630170389	0.03390959123	0.01734758903	1	0.006476708768	0.2842157014	0.1969932404	18	0.999999087
12	629.478808	457.6040265	-41.87303257	11341.8325	3834.743554	132.9110378	1612.26149	5352.5	6269.031915	75.11973583	2096.053697	639.6349568	84.59292772	179.739751	894.2502735	2795.606216	-0.003724873753	0.3309852135	0.01083966296	0.006985980739	0.02183569495	0.007937664377	1	0.001236534576	0.64084698	-0.007079107004	24	0.9999999706
12	630.506244	226.7047578	-172.0283704	11850.75012	541.6735248	2799.078313	2333.662222	4599	4436.431579	97.03119392	1970.610776	159.2406952	428.0347985	324.0547142	704.5568388	2495.311091	-0.01339388992	0.04412720795	0.2317249423	0.009183067668	0.01396232907	0.02955180072	1	0.005542448873	0.06501145498	0.7394746793	10	1
12	630.4651744	250.2161999	-102.8210806	9599.285851	2286.999715	1133.473943	1837.174939	4220.5	2869.5	69.1737623	1672.155018	368.4997923	239.2843901	285.0809273	695.3157834	1337.030567	-0.0108401141	0.2381870334	0.114854001	0.007741695454	0.02166975837	0.01477067653	1	0.001943337296	0.4559965216	0.3453739241	23	1
12	631.8585453	123.0078289	479.3786522	7167.668765	224.6885842	245.9431955	1353.757494	2723	17816.15625	117.768541	1270.168385	123.2662085	97.60676006	152.7485116	430.4624949	8301.67316	0.06613555014	0.03223124346	0.03664292587	0.01104552286	0.01986955521	0.01164135569	1	0.05333903428	0.03199179567	0.08678224729	31	0.9999307191
12	633.6952297	419.4750034	678.3738575	12023.16257	738.1424767	1120.079903	1663.63836	4565	7361.302083	174.7111532	2645.565291	209.273509	263.3520559	181.6906172	972.3068139	3976.346716	0.05653674692	0.06118928303	0.09363656263	0.00672254467	0.01690315005	0.01399628871	1	0.05055169559	0.09361074762	0.2814154111	36	1
12	644.4183987	306.4086066	-177.9541605	9533.366418	852.9521072	2263.912676	2540.06509	3876.5	1928.130435	226.0245726	2151.708319	734.4971608	530.7471597	4255.023824	746.020202	1200.242651	-0.0182658826	0.08890578576	0.2367587175	0.07505392733	0.1952648713	0.03035543346	1	0.002821249047	0.1566413459	0.7572377133	15	1
12	645.4177717	582.2327146	-24.42964853	9120.506799	3963.013272	247.6153972	1503.6599	4466.5	4969.133333	78.70891259	1578.972059	712.7999415	85.70435945	137.9637014	764.6824536	2415.082562	-0.002929390677	0.4433377626	0.0291131368	0.009832207142	0.02630116651	0.0109583225	1	0.005103698911	0.8709610379	0.05979388647	29	1
12	649.1724234	528.7835953	9385.441571	9458.030343	224.8204501	-426.4773643	1831.46012	3720	7627.987805	1997.684585	2054.299799	98.34984171	331.3986452	233.5840561	770.1919999	6017.810722	1.010519621	0.02616695175	-0.04436316059	0.04294466017	0.01187869418	0.04464710443	1	0.7919627939	0.01333898891	0.02006097112	94	0.9999999864
12	650.5224158	187.9144975	595.6303781	9782.780714	162.7460349	940.0428337	1613.325858	3560.5	9529.096774	191.9924537	2423.539056	131.0419821	256.3195625	189.2419131	854.4733585	8162.669199	0.06434448086	0.01808009437	0.09642135386	0.008878669397	0.01755769862	0.01815468575	1	0.05620639448	0.005720668219	0.2912257977	32	1
12	652.1424029	562.7909945	-40.8092412	9400.452296	1634.636509	534.1835932	1648.412457	3953	4921.634409	55.99115698	1692.388681	282.6502218	111.8584981	165.7125186	663.6537267	1486.72985	-0.004909495675	0.1754680935	0.0588263488	0.006641045936	0.02005357308	0.00879210272	1	0.001351645424	0.3255219969	0.1520570112	18	0.9999999999
12	652.9647475	707.3568874	383.5647174	7607.511723	147.4732162	1436.496752	1510.568745	2816	9148.914894	79.62996076	1048.397943	97.18519471	216.7235663	169.9459562	370.5111898	3628.461689	0.05065618561	0.0197095675	0.1890075727	0.009020791793	0.01349761496	0.01750776118	1	0.05242908251	0.01312430521	0.6062481808	33	1
12	653.081617	291.0413471	1371.182491	8039.940507	1712.718655	141.0790055	1979.992024	3452	2134.957447	421.8137711	2314.316348	537.1560999	116.0752371	235.8824622	979.2589691	2057.158192	0.1726771685	0.2159766222	0.01827728079	0.01980746057	0.03087549605	0.01754391953	1	0.1390237637	0.4059185832	0.05400373778	64	0.9999999625
12	654.4381948	247.6931128	-129.6441026	8295.585237	420.5403672	2054.70076	2237.740744	3235.5	3971.446809	65.98465824	1476.503035	141.4390418	360.0127322	234.5723437	560.7348282	1809.01023	-0.0155867081	0.05263502874	0.2472723897	0.007606697789	0.01641998291	0.02415974832	1	0.005127877046	0.0830609591	0.7926858754	10	1
12	655.1086149	663.2072782	1399.467311	8680.639994	888.3681157	441.0154535	1633.63648	3491	4461.957895	249.0652922	1409.840047	168.9744481	144.6129261	161.6879917	543.3403915	1739.732597	0.1580613253	0.1041697273	0.05322113221	0.01545630188	0.01506085109	0.01555194825	1	0.1282841984	0.1792793749	0.1668530997	59	0.999999996
12	659.1495921	576.6730397	1539.376098	9526.398263	160.7500672	1384.075734	1947.525326	3573	6813.068182	346.3535852	1919.643262	126.6865368	302.7965407	188.8782169	684.2825122	3024.651338	0.1624101837	0.01811995801	0.1468663367	0.01283720778	0.01424265811	0.01987312737	1	0.1373614771	0.00771737016	0.4864942581	54	0.9999999907
12	660.6536487	207.4776302	1396.092692	8589.168477	193.5046449	1267.236662	1698.970711	3219.5	7252.893617	297.222336	1815.293881	133.2134986	294.1580787	242.1141335	652.0044841	3966.031644	0.1618359421	0.02072075965	0.1449720777	0.01367325756	0.01665471782	0.02475875757	1	0.1368085743	0.01294483973	0.4799495636	54	0.9999998135
12	660.608338	521.6094241	10574.64794	10613.41751	365.6936897	-508.2064071	1664.447104	4236	19903.15789	2099.27471	2166.25874	128.1277241	380.507869	237.2719466	804.7942065	8866.55639	0.9901579064	0.03464200177	-0.04746073553	0.03523273113	0.01396028794	0.04091750416	1	0.7758097612	0.03056118505	0.00515139717	94	0.9999928436
12	663.5653588	507.0492002	3327.411567	11106.45748	1199.444175	-21.62319099	1662.463489	4411	16455.49383	608.8389929	1890.207984	217.0446201	188.9619167	164.35349	716.2155592	5478.607789	0.2963298098	0.1109084345	-0.002134856661	0.0162878629	0.01524784355	0.01871692059	1	0.2332686631	0.1902177825	0.007942325687	74	0.9999999185
12	670.3879595	494.2298354	3315.624992	11528.37883	1226.848657	-81.23579354	1523.16057	4658	15424.04819	691.0122929	2283.333125	245.1868268	153.9393758	157.4140929	857.7638804	5318.133551	0.2858176403	0.1088453995	-0.007631708914	0.02041754597	0.01537056747	0.01513464082	1	0.2245284002	0.1857977702	-0.01336850183	74	0.9999999986
12	670.021283	588.9032612	1238.565764	7406.837783	-4.114813452	1126.07713	2214.645118	2839	4461.326316	282.6885227	1600.031979	159.348463	276.8002692	948.5000491	572.767723	3400.808741	0.1689983866	-0.0008444657449	0.1493053758	0.01727872572	0.02398380497	0.02996908996	1	0.1424278932	-0.03090309713	0.4956870454	54	1
12	675.8551341	301.2180875	1377.99235	8595.560531	414.2183155	521.4872517	1989.988935	3302	5194	331.003429	1951.720076	141.894164	167.2488037	388.8070762	699.2380236	4077.686416	0.1626851789	0.04926478263	0.06331769061	0.01390192834	0.02035619422	0.01993156974	1	0.1317846481	0.06764147199	0.2006535127	56	0.9999999998
12	675.5662325	392.751295	2786.937585	9489.749641	125.1605713	774.9294065	2086.559057	3668	6454.893617	585.2319475	1983.203291	139.6304663	187.3698283	225.1921099	735.2049489	3612.860254	0.2986988772	0.01406496531	0.0783824996	0.01821527944	0.01683207353	0.02581502465	1	0.2396144314	-0.003941721863	0.2816682068	70	0.9999999988
12	676.2455984	335.4758593	1781.739501	10703.89349	101.8516584	1573.507118	2054.046021	4002.5	2969.215054	356.7650821	2023.537408	145.2975054	355.3786708	258.8088048	713.7218252	1938.60528	0.1638172272	0.01108908953	0.144497746	0.01158025268	0.01567448237	0.02031867753	1	0.138175969	-0.00674051163	0.4784279834	54	1
12	679.6922335	140.2821236	1872.72719	6565.679172	433.6364007	376.5106018	1254.973283	2551	15537.59574	400.3002334	1248.927382	104.5964813	151.8550996	153.8657504	441.7005607	8561.745156	0.2864211539	0.06863298381	0.06031719098	0.01818106977	0.02188901525	0.02301214373	1	0.2294699818	0.1066831695	0.218767154	73	0.9999991744
12	679.9803312	637.3378314	3748.848355	8026.724757	910.4959739	-162.5583174	1564.062477	3271	15500.37634	689.8557497	1454.310508	166.4536711	174.583114	165.2972688	557.3525975	7196.300787	0.4648146649	0.1141430764	-0.02038071033	0.02444186768	0.01855424059	0.02413555227	1	0.3648293723	0.1955349173	-0.01684213357	85	1
12	681.7396852	433.5205537	1772.185457	10086.45052	406.4932602	873.5411163	2938.583713	3961.5	9502.010638	325.6630201	1567.409827	171.0333782	382.1122951	1096.673622	617.7615205	3832.994535	0.174025078	0.04343793813	0.09163470805	0.0135539479	0.01971650643	0.03032280757	1	0.1427704331	0.05695055638	0.3002617981	56	1
12	682.4154792	485.9256303	1659.260926	9746.713948	460.17367	52.63050341	1625.758963	3771	4037.289157	332.8246911	1809.451457	180.6845419	107.7447909	156.5288475	671.8096768	4221.612617	0.1717169888	0.04946802806	0.005949462844	0.01270165726	0.01708921187	0.01214000658	1	0.1345792271	0.06552804728	0.00562525139	55	1
12	684.5898457	500.5821232	1713.416476	10624.25659	2497.508212	529.5177694	1555.001415	4598	9601.511364	283.8182437	1654.507931	387.6459167	139.3039169	191.4045194	680.7586638	3794.826817	0.1580798187	0.2351483191	0.04904012158	0.01194136525	0.02005352489	0.01163764866	1	0.1301511947	0.4464334205	0.1570711994	65	1
12	685.3397381	668.5166554	-13.58118548	6860.591572	733.7862953	152.2956457	1221.439725	2673	3720.095745	33.16595847	1218.758013	158.3007572	60.03107064	130.8249234	459.9561839	1934.537949	-0.001808571444	0.1072763194	0.02221133735	0.005131217824	0.01724564925	0.008125196665	1	-9.646938666e-05	0.184731908	0.02459705725	12	0.7687536969
12	693.5253986	410.9928798	707.9940985	10979.84748	643.1620935	427.3797532	1675.809294	4171	10974.86667	150.879512	1520.182576	158.4067079	122.0570403	178.6133552	569.0151658	3336.836661	0.0657723726	0.06131863371	0.04005783067	0.008858627227	0.01260473534	0.009603378702	1	0.05379197039	0.09151118048	0.0994472243	35	1
12	697.3086298	258.6675282	-29.13567351	9031.465466	1471.410608	245.9546962	1321.243975	3704	4351.543478	52.65363196	1618.229264	299.8530685	73.25232612	175.5349925	639.7051652	1831.09795	-0.003474328361	0.1630181824	0.02698203555	0.00626612274	0.02137512247	0.007335757308	1	-0.0001272783744	0.2987178457	0.04255831772	17	0.9950133376
12	698.31644	447.6206482	-29.29723925	10627.79451	1686.676958	273.8116127	1438.877663	4317	1878.863158	63.35550756	1591.246128	318.277883	87.09968399	340.8836654	645.4088803	871.0085327	-0.002851564336	0.1594777375	0.02578237103	0.006485868161	0.01557824991	0.007647561354	1	0.0002146988222	0.2914374204	0.03845340605	17	0.9925252837
12	703.6543335	577.4766352	1430.87131	8198.576299	191.5658475	23.96560061	1603.831479	3074.5	9791.053191	240.3537254	1372.2319	101.7674225	91.49213894	157.0083471	490.5309041	3089.991827	0.1747759846	0.02431081526	0.00301623372	0.01291345621	0.01443291916	0.01220058774	1	0.1363539314	0.0140436088	-0.004643413757	52	0.9999857115
12	703.1041513	593.3358703	-16.78598722	7119.741115	721.2869037	373.3485638	1427.996884	2781	3355.308511	44.28726011	1315.212085	153.3304623	109.3061917	149.2524674	489.8745144	1847.101542	-0.002464914774	0.1038879208	0.05388455883	0.006298259474	0.01807520469	0.01122461228	1	0.001721619126	0.1791992403	0.1331293596	13	0.999997438
12	705.0849216	227.7609609	-17.259168	7898.624869	812.3356532	202.3172145	1336.784307	3128	3471.789474	46.58388706	1516.102634	163.725944	75.54419455	228.819888	561.6200986	1572.739282	-0.002346931739	0.1050416743	0.02701242624	0.006609999311	0.01797846182	0.00913855596	1	-0.0001955086315	0.1803817977	0.04089006922	12	0.9977048655
12	712.5861619	126.5872125	-22.54403911	6041.543798	940.5187301	614.0987343	1066.121204	2459	7673.141304	45.68987608	877.0357013	168.5480388	123.5228048	134.4046389	336.4624646	2678.404333	-0.00366645699	0.1566627862	0.1007001952	0.007865381626	0.02478730231	0.01427816972	1	0.005182897371	0.2889617135	0.2955158459	19	0.9999999699
12	712.32127	180.6130976	27.24734675	6730.173948	403.0020154	177.6657604	1185.386156	2562.5	8322.364583	39.10450363	899.5112965	113.9365658	63.60077269	136.0787181	323.2929316	2778.585517	0.004062140283	0.05986799798	0.02664244569	0.006015332361	0.01801523784	0.008884962517	1	0.004083646571	0.08814442498	0.03947805467	7	0.9999991929
12	715.1284494	334.3009986	741.3804285	8720.174354	233.8763083	77.20675262	1593.882639	3195	16100.70526	142.7173884	1337.957435	116.8843937	84.23894466	143.7839719	471.4657417	6009.627225	0.08567167862	0.02781632411	0.009340376344	0.01108323763	0.01590739421	0.0100791675	1	0.06661243092	0.02173314676	-0.002776186978	30	1
12	726.1211454	198.3041496	943.3987727	5795.373565	1241.186389	262.2214719	1207.211407	2507	2451.147368	199.8291871	1166.087004	239.4268496	120.8606113	213.3361085	468.9348781	1401.776077	0.1658143167	0.2186992895	0.04649559426	0.01574930951	0.02776299265	0.01905045736	1	0.1357869992	0.4127263682	0.1494902802	65	1
12	727.5670864	389.5640067	7652.09254	7566.609537	827.1761841	-449.6663885	1604.060411	3206	1091.916667	1504.199198	1523.558261	190.8930819	304.636374	271.4121791	617.6975995	719.2850202	1.027032649	0.1097162686	-0.05962254489	0.04293570923	0.01907922863	0.0450837488	1	0.8052174162	0.1831555105	-0.02573384769	96	1
12	727.4968795	481.6256298	1481.225893	9045.21322	530.8021238	452.7059651	1601.809369	3504.5	8036.086957	253.126256	1503.910065	143.0239096	145.6071935	167.9022784	543.3440725	3300.770368	0.1615338946	0.06104851913	0.05083463794	0.01364044522	0.01629141809	0.01563553283	1	0.1301290122	0.09115181227	0.1579276284	56	0.9999999776
12	731.7176791	579.0600788	970.8503275	6002.527932	1861.627217	-29.58853238	1474.398203	2803	6416.778947	215.374463	1147.413973	380.6057171	104.4538123	590.8666107	507.5385111	3590.063465	0.1650109038	0.3151656578	-0.004857540935	0.01804159932	0.0333594564	0.0203437076	1	0.1328721998	0.6073835949	-0.02371832979	66	0.999999994
12	734.2351885	320.0935266	1252.890676	7352.62682	128.2806764	382.4134898	1585.967979	2725	2583.526316	262.9258671	1506.917933	115.195135	139.3361408	225.7516055	547.0064672	1595.113168	0.168680385	0.01771239194	0.0547688612	0.01466728543	0.0179980462	0.01553474734	1	0.1353452284	0.00285058645	0.1715301353	53	0.9999999979
12	737.4449481	265.693966	2166.003626	7533.641412	1162.006496	445.1240714	1305.053874	3154.5	12841.48936	408.2143006	1282.725067	241.7514959	164.651963	182.5945535	519.6203945	6094.75392	0.2876503545	0.157787182	0.06084552695	0.01765887613	0.02098213057	0.02155211809	1	0.2319551649	0.2886725844	0.2239722242	77	1
12	746.8087772	401.1480747	1187.523374	7611.426085	701.615107	1057.128026	1723.009722	3075	5308.936842	231.3635922	1210.135603	174.1128592	216.1851163	545.1281653	471.6341236	2438.642327	0.1570568526	0.09533712855	0.1391860814	0.01563243158	0.0185120407	0.02100870124	1	0.1338374978	0.1650035855	0.4616097923	60	1
12	748.5134544	165.6835004	-8.512407	5665.32075	1227.616326	563.6205435	1045.271573	2414	2159.297872	43.23092316	740.3998789	185.1935612	104.929582	156.2600558	299.7182579	710.0312401	-0.001653934513	0.2234101102	0.0998603508	0.008055968942	0.02429022424	0.01540678831	1	0.007811660969	0.4251551884	0.2954140476	23	0.9999999999
12	753.3617098	351.5937642	1335.79274	8645.296684	807.0074924	396.963552	1414.680888	3388.5	5806.255319	235.2565279	1467.354598	180.3916011	125.5565785	156.1285591	560.5336049	2203.474329	0.1536133563	0.09530745927	0.04676645219	0.01144443844	0.01585264392	0.01228794192	1	0.1241419249	0.1609222707	0.1433742904	59	0.9999999822
12	771.6319781	318.6385605	1101.003936	7068.909458	1486.371676	281.7561804	1158.535007	3063	6911.71875	194.7189859	1141.242052	254.9671883	106.5263336	242.5752484	476.4323572	2728.405286	0.1566582727	0.2138847649	0.0443581272	0.01569161378	0.02143178425	0.01476264974	1	0.1283244619	0.4028329509	0.1399269182	65	0.9999999997
12	780.4101241	463.6623462	1793.417242	6435.590372	98.71737179	1191.854157	1420.521089	2457	10347.54167	301.3222403	1005.055498	94.86365734	223.2943533	168.8562412	360.6715803	3639.836509	0.2727173223	0.01591207426	0.1810484953	0.0187171863	0.0164381123	0.02096208703	1	0.22690614	0.004381436536	0.6285659674	71	1
12	790.0902324	326.3663543	-12.5448555	6114.864562	1889.123726	263.7883025	1040.305238	2815.5	15176.96842	69.00999883	911.6809201	280.944679	85.51344062	487.7799402	385.2785115	6219.253859	-0.00193210256	0.3118490794	0.04461642107	0.01134186907	0.02767800211	0.01173084148	1	0.004884426541	0.6032567164	0.1086778485	26	0.9999952087
13	9.226362927	74.28520819	12.97308469	6079.418872	1939.300136	-2.285254439	812.1869794	2758	4005.755319	47.08871718	877.3899321	277.4968484	52.40074281	141.4307102	381.4892991	1365.219323	0.002249883385	0.3212849663	-0.0005211233791	0.008042157389	0.02535432485	0.009074219112	0	NaN	NaN	NaN	NaN	NaN
13	9.619506988	338.478464	-116.9253928	10492.43668	3431.672949	531.1575132	1521.266557	4777	14967.76344	74.83353473	1682.142667	519.2223846	110.5251827	214.8122306	726.3465639	5741.847647	-0.01155914107	0.3232266855	0.0511612657	0.008185514864	0.02368833533	0.009696347248	1	-0.002025896925	0.626792603	0.1293983869	26	1
13	14.48683909	274.7467564	-93.15990973	9151.188036	2103.759374	944.6885968	1524.760443	3982.5	3960.284091	64.48903597	1596.757678	383.5035519	179.3723126	178.4752345	666.8012425	1415.391623	-0.01027795302	0.2331562327	0.1064434857	0.007439170332	0.01825596856	0.0124586106	1	0.001668310319	0.4453598607	0.3164340116	23	1
13	24.62982632	285.4753164	-108.5228471	9833.194159	2330.589496	1112.929082	1574.488824	4254	3352.022989	75.82563691	1810.180724	422.7091816	223.2710935	195.6099875	754.6162165	1631.483246	-0.01137281929	0.238043252	0.1114924792	0.008157884381	0.0189529926	0.01370352436	1	0.001266960198	0.4555579923	0.3337025972	23	1
13	28.70695847	218.460057	2839.477202	9574.262551	2201.505651	-202.505697	1171.226113	4173.5	7116.768421	574.8235452	1766.119533	401.5899112	179.9985449	184.8489995	736.2270313	3390.880173	0.2952713103	0.2275256549	-0.02136004369	0.0204161544	0.02121605448	0.01928981282	1	0.2329124203	0.4274062624	-0.05425967315	78	1
13	28.66335716	504.2136037	1479.058001	8812.284523	443.828127	492.4527842	2041.041505	3418.5	5972.494118	363.8035325	1975.951146	153.2663135	181.3625038	238.4132047	710.4992281	4206.831597	0.1696020721	0.05369280771	0.05108952587	0.01340391758	0.01734823117	0.02331851336	1	0.1363899184	0.07612598098	0.1603552232	56	0.9999999999
13	30.51676005	391.3165082	741.1233159	12308.42528	289.4754729	1118.696949	1786.383319	4593	15897.64211	184.2540925	1975.620194	135.1124651	219.9540305	165.4130677	684.2621324	5713.4052	0.06126018284	0.02494863399	0.08910742386	0.009064530825	0.01217585892	0.01387810877	1	0.05333516797	0.01942980572	0.2656507739	32	1
13	30.75151546	575.5812052	1383.613156	9252.802523	2890.702371	-14.44465543	1569.421706	4236	11944.65957	352.1604071	2036.844352	666.8641797	120.7883923	200.9342238	890.6646827	6270.631901	0.1583895651	0.3142371779	-0.001713505761	0.01420422158	0.02444212214	0.01455401518	1	0.1278719659	0.6056448518	-0.01443559259	66	0.9999999485
13	32.69788644	490.6662193	1690.560265	10752.72417	629.270941	523.5993131	1835.063438	4146	9527.866667	408.4126746	2378.308222	179.7024251	183.8384103	186.5906448	887.5271489	3001.732254	0.161220652	0.0604225529	0.04643906732	0.01338182039	0.01313665524	0.01508029353	1	0.1295396574	0.08968337423	0.1427366956	56	0.9999999944
13	35.04030486	300.943167	-228.1371976	11466.38098	611.4830972	2573.390153	2083.350046	4391	5227.282609	70.489505	1582.512185	145.9241267	377.8334782	295.8646939	553.3265458	1731.440094	-0.02061070514	0.05622360646	0.218446902	0.007157259393	0.01451035037	0.0204080773	1	-0.0009519666221	0.08914290035	0.6926689297	10	1
13	43.51859114	230.6686465	659.9254924	10895.06615	1160.461702	357.773176	1517.615315	4252	10884.17021	135.0452472	1568.880737	185.7014148	104.8938122	188.4002518	589.2849388	2912.331869	0.06276390265	0.1065254554	0.03430979702	0.008142215287	0.01413131611	0.009867088137	1	0.05173343028	0.1835395019	0.08060742935	39	0.9999999359
13	46.69792886	493.3904049	644.5063065	10957.305	1165.674902	349.5795422	1716.970991	4326.5	12705.06977	189.9872942	2261.290968	225.1570222	104.0538688	201.090733	832.6535075	5851.025788	0.06064369764	0.1094461306	0.03124235614	0.009860316154	0.01526483473	0.00943145872	1	0.04987791762	0.189373178	0.06969738614	39	0.9999997909
13	48.33473668	318.3022293	693.1775066	11804.81172	1824.365086	353.5673066	1570.979548	4845.5	11916.77174	214.1234494	2353.996651	363.3149199	133.8295095	959.2812958	901.4174071	5446.682446	0.05997005607	0.157787126	0.03137245474	0.01034693466	0.02381091441	0.01079455145	1	0.05015664602	0.288048154	0.0716820379	43	0.9999999999
13	62.47257603	523.2608813	714.8383502	12159.99699	1229.895757	362.7285956	1567.328649	4727.5	12708.7957	197.3498809	2483.158438	216.2784991	130.2390598	167.7894139	891.9839271	5746.415941	0.05825025483	0.1021340225	0.03018806675	0.009491924395	0.01616160174	0.009415911236	1	0.04778953852	0.1744096234	0.06528378962	39	0.9999997314
13	70.66945848	146.1713433	2391.740731	8166.197941	782.900991	-56.83918023	1363.935871	3253	3561.242105	531.688259	1706.674806	174.9444812	159.8096483	227.804617	641.4522898	2148.243507	0.2986277876	0.1017181823	-0.00644378865	0.02308638984	0.02029785454	0.0244052056	1	0.2346035679	0.1712652354	-0.006664716917	74	1
13	70.5985554	171.3682221	4450.096479	10165.62302	228.3608178	804.1984872	1486.026382	3892	7473.884211	839.6004645	1939.787143	122.128359	320.7995129	184.1938851	688.1621826	3631.750647	0.4273290255	0.02143606587	0.07873235871	0.02388673119	0.01340203353	0.03125970251	1	0.3412142422	0.0107449661	0.3119686019	82	1
13	70.43031489	599.6211461	725.2563384	10731.99553	170.8871061	404.3382759	1750.735235	4009.5	13030.3617	174.9444798	2025.627165	124.9392583	111.5538532	182.8671654	692.0798387	6426.867679	0.06493102648	0.01605622975	0.0388897704	0.008604530207	0.01379311713	0.009669499227	1	0.0522909404	-0.0009210456989	0.09366502827	31	1
13	81.12367334	215.3970224	-44.16813147	12277.73818	196.1781888	645.8806034	1603.631022	4505	3834.631579	42.00338739	2169.625672	135.6600357	141.877186	175.413396	753.2712181	1457.438726	-0.003676815493	0.01567879704	0.05338502035	0.003866715838	0.01299366605	0.007626456701	1	-0.0007321005982	-0.0008600060329	0.1280601044	3	0.9999874819
13	85.97319987	462.9465256	3976.156825	13017.90852	1134.495308	-77.74426321	2096.107102	5094	5670.595238	764.1934483	2468.707583	234.7992147	170.0598059	576.4685608	910.5314937	2584.093191	0.3043197592	0.0884146946	-0.006729533214	0.01423153795	0.01380028281	0.0153953424	1	0.2388510637	0.1440828983	-0.006834773894	74	0.9999999999
13	91.35958954	251.370326	3314.472974	11654.24132	170.9706839	2306.557571	2272.970751	4427.5	5611.014085	694.0339396	2405.417645	152.4534274	565.6640437	267.6029245	842.8823716	3339.053007	0.2798520037	0.01542321157	0.1955947037	0.01972710996	0.01471166199	0.0342271084	1	0.2336236878	0.003997329921	0.6801149834	71	1
13	93.2946898	238.3490326	2874.476846	9883.629889	57.0132298	1981.787321	2393.902432	3744	4813.656716	545.6531899	1851.717349	122.2557383	438.7030534	319.6802161	663.0799133	1875.135062	0.2854888743	0.005211874511	0.2005211893	0.02132438552	0.01440116967	0.02517896817	1	0.2382725182	-0.0166462275	0.6979446609	71	1
13	96.63008828	325.4806744	4443.917641	14680.7547	276.1365505	938.8846981	2222.874368	5516	11736.05376	801.494665	2458.750208	159.6924175	306.4769704	204.4393153	881.6706322	4213.276793	0.3007232062	0.01853419316	0.0629219938	0.01433202839	0.01197525622	0.02080915695	1	0.2401174949	0.004500117159	0.2291712342	70	0.9999999711
13	99.11846363	457.2042365	4604.923294	15479.19877	1472.656032	-197.2652335	1793.107861	6102	8962.844444	918.0391527	2819.586869	317.2055067	198.7767083	220.7268478	1068.971846	4004.892844	0.301117571	0.1023123735	-0.01289384565	0.01482814524	0.01315223266	0.01396060079	1	0.2360900275	0.172189481	-0.02824171791	74	1
13	103.0886721	306.8225818	595.6174354	9077.1252	449.849384	900.6280971	2220.565614	3492	4805.192771	178.6866453	2545.259564	178.9460001	260.4396768	253.8060986	938.2508281	3936.162104	0.06377532085	0.04842995097	0.09929009909	0.01104897863	0.01809443832	0.0246080222	1	0.05647652524	0.06779361306	0.3020126307	36	1
13	104.0429923	246.5231778	3363.895235	12070.10223	179.9682846	2401.267375	2290.244203	4568	7095.279412	642.5499692	2276.903594	144.2504672	512.1238902	276.8493545	815.4350481	3612.45883	0.2769948956	0.01670201333	0.1933283884	0.01706565985	0.01405451626	0.03091904486	1	0.2312202944	0.006516907441	0.6717342291	71	1
13	105.7243697	168.3190646	1455.182178	9628.069878	917.5479924	1273.638433	1994.494692	3853.5	3775.408602	374.5742847	2177.04784	262.417991	334.3763562	417.9232312	829.7939093	2328.596336	0.1555482288	0.09696076418	0.1350106656	0.01440289804	0.02173803875	0.02745291205	1	0.1323592025	0.1681398146	0.4469856586	60	1
13	110.6472034	110.61372	21.70330808	9192.44178	913.3366851	91.17359518	1150.013727	3587.5	3961.273684	52.87331484	1840.748315	199.2469883	62.44455162	193.3146431	672.4937272	1745.323091	0.002158983414	0.09871558188	0.01037727953	0.005803659	0.01884164375	0.007199691171	1	0.001997392936	0.1667311983	-0.0154625293	11	0.9999948529
13	111.5448152	297.6162566	756.4998432	13380.45519	835.4372212	1246.304273	2003.210843	5161	12150.24051	182.7259964	2534.33211	169.0774351	259.3577787	249.6559457	902.8048862	2866.369674	0.05647843254	0.0638291301	0.09097906666	0.007471420605	0.01133602552	0.01446354014	1	0.05034871731	0.09888312601	0.2723660338	36	1
13	120.5003872	401.6850227	2558.741871	15627.28483	5126.620776	751.8572611	1846.036375	7323.5	12622.51064	484.1818703	2502.172207	834.5194647	213.9945527	233.8863973	1164.191969	4090.525459	0.1614976738	0.3266247018	0.04868053563	0.01321870602	0.01505860874	0.01355129174	1	0.1343339704	0.6331174954	0.1597981092	67	1
13	136.7135224	122.6756299	1852.819429	12007.95504	1838.468656	7.180384025	1505.724177	4965.5	6584.152174	353.1038513	2367.044676	382.4176774	130.9245934	224.2718352	908.4957769	2384.135114	0.1548438223	0.150620959	0.0005050729064	0.01145359339	0.01956218551	0.01237939083	1	0.122534547	0.2717997844	-0.01332573985	61	1
13	156.6319009	167.4660755	-99.15402124	13452.83021	346.6903558	362.0499448	1711.988685	4952.5	14300.65591	45.20170815	2317.735913	147.7689739	93.97881464	210.0813061	764.2398465	5324.088909	-0.00736765329	0.02620104365	0.02712508931	0.004004045972	0.01340828756	0.005584331347	1	-0.005451956566	0.01948205958	0.03739701925	2	0.9999888497
13	157.130553	284.4962643	-162.6265393	15914.00526	4000.842226	894.2248248	1983.154271	6844.5	13772.76087	81.71016456	2153.535725	574.4146555	153.3339615	188.9063374	923.7599695	3055.683652	-0.01056190762	0.2521307352	0.056857347	0.005886123309	0.0136947925	0.007740645618	1	-0.001986108163	0.4819263371	0.1467043281	22	0.9998612515
13	158.7735725	651.7401921	610.8731182	12681.93898	706.3619251	2574.867223	2243.857159	4915	16647.26596	163.4487118	2046.29034	141.0205684	423.8239397	218.9932353	722.5073124	3949.881145	0.04935845023	0.05678150599	0.202605792	0.009172945368	0.01243216268	0.01653030971	1	0.05304610364	0.08938755538	0.6539623456	37	1
13	159.2396172	258.4673805	-57.53820585	14776.72511	1553.217487	226.9271332	1731.033101	5720.5	4691.655914	52.05464207	3027.525394	311.3353376	85.63068187	227.7040378	1119.630749	1999.37192	-0.003842953931	0.1049580884	0.01539015919	0.004301409156	0.01590604188	0.005704961714	1	-0.002254482969	0.1797086475	0.000629108478	11	0.9991534039
13	166.2854662	193.3089599	-60.26339367	12879.71032	854.1363825	199.6587288	1684.794695	4884	6353.107527	48.21493228	2619.768702	192.0279157	79.4284069	208.8702441	931.368523	2931.484149	-0.004660116537	0.07134823096	0.01655195859	0.004572748033	0.01599636939	0.006074360129	1	-0.003367607661	0.1111616256	0.003262511093	6	0.9395768835
13	167.6986408	368.6588192	-114.5405137	14576.78888	2525.475833	848.0226813	2059.822157	6066	5726.602151	70.68977716	2682.79612	431.4571549	147.4083865	209.8374631	1039.40553	2271.516306	-0.00826114146	0.1743024191	0.060697651	0.006108717519	0.01455057471	0.008716499054	1	-0.001169800171	0.3232341205	0.1576927331	18	0.9999999985
13	167.9178144	312.4182299	1127.555712	15098.58034	6166.769032	104.9037167	1853.478628	7355	2020.417722	227.2803055	2821.659565	1166.454956	139.1793814	352.1087674	1339.821992	973.1318013	0.07488808573	0.4210273094	0.006934499471	0.00860369417	0.02353790513	0.01015825708	1	0.06443465203	0.824230597	0.000278649424	51	1
13	168.2027437	721.1711807	-180.5070479	16386.53936	2411.104481	1708.062081	1644.36161	6566	11971.06316	73.01595492	1133.502368	223.570025	162.2960966	199.8293273	432.1545801	1487.510106	-0.01107783036	0.1480501815	0.1054260611	0.004609069777	0.01218534475	0.007810071237	1	-0.0004481863678	0.2716104186	0.3097866017	19	0.9999999999
13	170.4472745	107.742189	1497.653473	9508.990403	3681.803461	19.50208808	1545.229954	4521	6729.344086	369.015657	2229.999781	861.4808595	123.0777014	256.8288079	1003.053773	3706.613849	0.1565510036	0.393467369	0.002568750034	0.01728948611	0.03423775194	0.01380742909	1	0.1280567919	0.7675513055	0.002629687639	68	1
13	179.5479543	272.9431948	2726.422525	15946.57256	884.3397569	883.7828649	2432.689642	6114	7936.326087	460.6938511	2382.782807	222.3287045	226.3652634	243.9492636	901.7346049	2630.470447	0.1725447414	0.05916725739	0.05585216904	0.01089549085	0.0119866641	0.01190256937	1	0.1391610969	0.08749888654	0.1775660001	56	0.999999827
13	180.8775501	308.9314453	1086.081402	15150.67028	6368.111821	147.1502637	1849.824834	7395	2784.780488	270.7039124	3266.078023	1394.652908	128.5797211	343.1853237	1555.860993	1316.134764	0.07292157406	0.4227783952	0.01002552315	0.01021988769	0.02326739529	0.01018310176	1	0.06314606111	0.8279452063	0.01051659595	51	1
13	190.6032833	122.3407118	-19.72341814	12434.36557	1244.234692	374.0489901	1662.787253	4769	2624.189474	52.73877687	1836.206028	236.9288345	96.31219717	233.0244302	689.2794849	990.8093113	-0.001500550402	0.1023128016	0.02990784346	0.004427131032	0.0155354563	0.007130228424	1	0.0006455160347	0.1749358	0.05093029664	12	0.9999249076
13	190.7554218	209.1412418	3666.95737	12749.51127	186.0279854	2630.538177	2449.219234	4856	6158.302083	752.4392533	2449.219004	136.4215996	580.1777122	297.576298	879.586079	2422.91172	0.286977982	0.01523357025	0.2093195648	0.01568769312	0.01188222752	0.02861341016	1	0.2402772994	0.004188158307	0.728851165	71	1
13	196.944216	75.64743408	-23.89769761	11668.45292	1820.058605	263.6181165	1201.18837	4751	5141.684211	64.00336183	1732.150379	301.0747383	76.85308673	188.3562691	668.1464575	1261.676352	-0.002012507891	0.1546083463	0.02255805493	0.005763912467	0.01730627515	0.006562142429	1	0.0005523746309	0.2813555925	0.02739586493	17	0.9329539989
13	199.4905756	782.3500925	1542.386317	8801.127222	884.3361275	2.961905807	1629.884296	3451	7692.478723	286.9222202	1465.733422	159.9119457	121.5868573	189.2391824	550.8163392	2656.269163	0.1732510325	0.1043449491	0.0004060571722	0.01211212606	0.01657717325	0.01511572584	1	0.136278921	0.177289451	-0.01115530668	58	1
13	200.6490369	47.61171485	1287.439561	8050.924149	465.5460608	376.7948433	1354.545946	3055	6688.578947	298.9736463	1644.619501	150.4862187	162.7941274	166.045526	607.5192025	2939.575127	0.1625654175	0.06080624032	0.04607052444	0.01680333208	0.01815963309	0.01979530465	1	0.1305788024	0.09044652877	0.141785671	56	0.999999989
13	203.5731653	506.3765762	-346.6537584	16233.53991	921.0718093	3838.544754	2480.855061	6139	6602.542553	74.28566301	2393.759803	202.0994565	586.9218041	246.6785829	881.3461295	2258.132208	-0.02198724378	0.05826466522	0.2388725636	0.005043168185	0.01171669465	0.01786575574	1	-0.0004613969004	0.09420367826	0.7625939479	10	1
13	206.9896494	530.3902294	-111.2689293	18429.47254	3222.870481	510.3100434	1739.201132	7670	3672.451613	69.80645823	2473.42203	548.6378125	122.7888145	278.8906379	1070.953152	1024.832452	-0.006059897784	0.1742235507	0.02890916299	0.003891093884	0.01361478636	0.005240790957	0	NaN	NaN	NaN	NaN	NaN
13	208.6004318	106.4578327	2622.989695	8859.976334	1238.997975	751.68675	2552.652987	3711.5	4002.861702	740.7832559	2567.767385	402.2507978	261.0238329	305.8837059	1045.695305	3342.486502	0.2996080037	0.1390450402	0.080973567	0.02653178607	0.02667967129	0.03288257625	1	0.2425959807	0.2512617008	0.2951385998	77	0.9999967528
13	218.4034898	60.40435624	36.23933377	7415.621937	2246.417565	207.7463171	1454.579929	3370	2798.925532	70.02492446	1662.563344	542.9216421	79.14029311	200.6370388	723.0048482	1469.965732	0.005505372507	0.3114485943	0.02974467255	0.01053550035	0.02998341123	0.00979575425	1	0.009620721251	0.6017690912	0.05924685999	25	0.9971362544
13	224.4931812	222.9802192	-202.52489	18098.18731	1046.586839	2144.331277	2182.794435	6833	6377.734043	67.42944163	2271.110766	258.7253176	327.425837	217.7379923	894.519836	2116.047889	-0.01182587046	0.05975716041	0.1178995092	0.003785403776	0.0115517966	0.01007742825	1	-0.001557775087	0.09194438432	0.349380763	9	1
13	225.4795864	264.3358312	-101.1780346	16263.18343	2613.11628	510.2644112	1936.661177	6665	4662.457447	75.3802655	2640.043631	573.5437439	129.7730939	477.4900199	1098.426752	2427.030455	-0.005993326093	0.1687362293	0.03248514567	0.005114565956	0.0188069858	0.00921632057	1	-0.001603800079	0.3106361035	0.06109651565	17	0.9996929085
13	232.6419063	83.70911849	5014.682016	10999.46292	1127.101754	-178.211142	1690.476566	4428.5	16917.59783	977.9432927	2084.971002	224.2586664	252.8240603	197.1976728	792.4909324	7242.130128	0.4492675449	0.1017518297	-0.0175825307	0.02325671597	0.01638563589	0.02633429121	1	0.3525734552	0.1704107006	-0.01114918336	85	1
13	233.2874346	610.3272162	4846.977327	15855.81966	1601.566181	-177.2775538	1860.606594	6283	13338.63043	1016.85861	3259.537606	400.0389892	204.577594	195.5114109	1266.336419	5896.94966	0.308009959	0.1097343324	-0.01104787202	0.01301737618	0.01478757948	0.01502267797	1	0.2417883552	0.1873987135	-0.02009609855	74	0.9999999999
13	234.0090992	731.3645191	2044.671996	12215.81821	1152.938911	32.42471921	1886.155921	4800	9253.021505	330.8557333	1956.89125	197.4406112	113.741594	229.4538192	735.4111324	3310.949949	0.1670559244	0.09826523067	0.002639102138	0.01151312546	0.0117176842	0.009942347487	1	0.1314607927	0.1649957012	-0.005086221587	58	1
13	237.6272819	312.9975821	-39.31576068	11159.47337	1749.539236	787.0142701	2350.906027	4670	2376.602564	66.27023745	2901.224021	492.4984759	161.5800687	286.8424833	1142.847424	2008.647942	-0.0038251923	0.1591195973	0.06910792716	0.006298036602	0.01850043387	0.01465517631	1	0.00271264375	0.2925988435	0.1870463195	18	0.9999993872
13	245.3349739	302.4933641	-125.3764799	15087.69063	2566.432565	913.8978536	2164.237517	6196	5533.925	68.2624326	2852.488557	544.7584237	205.5200667	243.5786649	1165.883024	1347.860853	-0.008619097011	0.1750923576	0.06377004301	0.005436965717	0.01457430217	0.008923405731	1	-0.001207030441	0.3249814777	0.168193768	18	0.9999999882
13	247.6649704	102.5938952	34.12181619	8317.91065	2414.71158	194.9662316	1824.57821	3783	1370.5	80.91207574	2244.976512	727.9909753	85.25673094	261.8816337	1009.017366	823.2079228	0.003826500106	0.2959689784	0.02411331731	0.01188080385	0.03400720963	0.0131925966	1	0.007615085481	0.5699333856	0.03898588067	25	0.9621938928
13	250.2575543	148.1735001	40.49857704	11905.47686	1109.958298	211.7812461	1797.31741	4688	2361.505263	54.53618675	2591.618357	296.2583271	82.67890571	240.6336988	969.2264196	975.76269	0.00351115546	0.09789848553	0.01916375468	0.005055082931	0.01810601552	0.008594000482	1	0.003713854305	0.1654427315	0.01499373794	11	0.9874231517
13	251.8452434	168.8857413	2264.118318	13712.5183	1279.236493	87.52531646	2462.77798	5522	6942.470588	511.7813169	2519.849009	401.4770955	175.665885	1824.264563	907.5056337	2781.673647	0.1710036887	0.0974856327	0.005841499659	0.01448468309	0.02531853514	0.01437014604	1	0.134803346	0.1635326925	0.006771968646	58	1
13	257.4636422	786.6776036	-46.64323535	9554.762202	3101.018136	79.57097022	1399.874777	4449.5	6705.294737	67.68676469	1527.424768	456.1116963	72.27138199	205.7433348	664.2715098	1633.68765	-0.004775052319	0.3192283747	0.007846385487	0.007333618443	0.01943312025	0.007617843015	1	-1.240435868e-05	0.6167229532	-0.01800724199	24	0.9999999157
13	258.4833696	117.2926235	-235.4553186	13133.44326	1236.678213	2946.358066	2245.531711	5120	3267.484211	67.03216933	1895.637627	217.7664328	446.4867032	215.8137139	686.2419094	1155.334803	-0.01774417392	0.09455109226	0.2216908635	0.00621135358	0.01535350593	0.01716485976	1	0.002188306516	0.1675051316	0.7057936768	15	1
13	260.6245332	177.4336304	1583.985193	9663.589486	790.3671661	163.4511831	2980.938241	3881.5	2529.925926	589.426438	3092.422963	789.5783323	249.4259572	4145.606311	1110.406471	2140.955148	0.1688118077	0.07873701917	0.01858736215	0.03629310303	0.1941599538	0.05499778439	1	0.133726761	0.1258277216	0.04940769197	58	0.9999970376
13	263.2960642	86.52860157	5217.400681	11311.17427	1190.449249	-226.9327851	1790.043629	4668	19371.27368	941.0278355	2015.402134	229.4614131	233.3964939	192.2799935	762.0466699	7806.867633	0.4547264384	0.1039117529	-0.0187214598	0.02064701796	0.01845570005	0.02279593251	1	0.356828664	0.1747537309	-0.01376198031	85	1
13	263.3869229	487.2426907	1379.012033	15950.12301	261.759882	183.6329212	2281.356034	5758	9208.210526	303.1343224	3098.810731	177.8301017	128.4058861	358.5927071	1092.024911	4522.862575	0.08921377107	0.01720603337	0.01196941143	0.006807108775	0.01311374446	0.008399547821	1	0.0694289986	0.0001811794294	0.006678101207	30	1
13	264.6788246	158.6193276	8594.001255	13023.32426	2234.741825	-413.2978567	1842.466556	5580.5	20630.49474	2094.203854	3177.345846	473.761418	416.1492975	202.0514637	1271.338235	10992.34487	0.6780621368	0.1743171058	-0.03178876831	0.03663008279	0.02070501638	0.03910817356	1	0.5331535332	0.317237561	-0.006112947271	93	1
13	272.0225248	38.92215924	511.1535746	9499.30497	900.5058756	1747.401	1431.112512	3702	3320.05	122.1683189	1558.119797	191.6839803	307.033008	198.648881	597.4211633	1937.787236	0.05560494309	0.09974268116	0.1864068056	0.01053927223	0.01529651015	0.02095335399	1	0.05746061956	0.176349678	0.6012200921	41	1
13	273.7165559	25.35741673	467.1675557	8784.714236	926.1876538	1641.812235	1246.142955	3480	5589.146667	140.2552575	1566.325432	173.0296801	312.6169441	160.8834608	590.6462694	1422.441323	0.05335786862	0.1071538459	0.1843169473	0.01183290272	0.01733321271	0.01933173048	1	0.05565320046	0.191391761	0.5937964848	41	1
13	273.3762276	251.2993139	2774.612964	17970.35055	7792.290322	35.97588805	1918.258717	8952	17095.92473	527.841393	2481.529702	1095.640449	161.6745573	253.6515063	1195.571342	7671.943703	0.1589976091	0.4337416267	0.002109993394	0.01313664296	0.01885933804	0.009570735849	1	0.1306184778	0.8497267643	0.003009415891	68	1
13	274.4261903	65.42532657	5657.36909	8507.839761	878.930826	-326.611493	1533.83129	3483.5	3998.414634	1691.122384	2424.656945	263.3573776	305.0392138	207.1312162	958.7915699	3367.650388	0.6766851324	0.1014064981	-0.03675905271	0.04493236399	0.02375456053	0.04607510706	1	0.5304852245	0.1682091478	-0.02604182247	92	0.999998962
13	281.6061343	49.16676463	508.2057182	9705.053896	1058.995305	1872.889132	1592.294496	3890.5	6523.614286	135.4478474	1660.377293	213.5374261	371.1975793	239.1754005	633.5476459	2659.977903	0.05305224154	0.1069528321	0.191165329	0.01106012862	0.01876027877	0.02155845497	1	0.05592598655	0.1912810482	0.6172451967	41	1
13	285.5335363	34.75672601	532.9779133	9523.136983	955.8419527	1832.333791	1570.566588	3727	4783.538462	122.1795866	1346.475589	205.3856332	297.4884403	237.576484	527.6515811	1993.435152	0.05718475097	0.1013300358	0.1930418352	0.0106709267	0.01592994497	0.02295456248	1	0.05923395168	0.1798743702	0.6244211616	41	1
13	286.2925701	62.64013171	6236.855355	9294.809626	874.1833738	-312.3227443	1567.668924	3754	2246.985915	1590.257866	2267.277781	252.1586473	323.8127953	210.0436588	889.1201245	1611.318276	0.6708648871	0.09544697628	-0.03182636271	0.0415539827	0.02181015154	0.04508865239	1	0.5261686092	0.1562773805	-0.01061117914	92	0.9997713092
[truncated: 4,815 more rows]
