# Supplementary material for: Phosphatase specificity principles uncovered by MRBLE:Dephos and global substrate identification
Source: Mol Syst Biol. 2023 Nov 2;19(12):e11782. doi: 10.15252/msb.202311782 (PMC10698503; doi:10.15252/msb.202311782)
Supplement: Supplementary file 4 — Source Data for Figure 1 [file MSB-19-e11782-s002.zip › Figure 1/1D/Complete MRBLE-Dephos data with scripts/ToRegeneratePlots/PP1_1/20200911_PP1_60.csv]

1	110.7073933	198.340483	-36.51659228	7748.54024	1120.552003	404.29733	2513.864176	3246.5	522.9139785	68.73635664	2441.695642	404.0417279	147.2512509	684.7347068	962.3815251	481.9073214	-0.004243440663	0.1462743485	0.0549806211	0.009634897988	0.02568983388	0.01563806652	1	0.00119969741	0.2647825789	0.1645605609	18	1
1	169.9772807	103.2887789	11.64654264	7861.457016	43.70010574	377.2957105	1685.51639	2860.5	761.393617	35.3825207	1873.564766	116.4798094	115.6457761	207.063478	634.578277	777.6688935	0.001920137395	0.005512974537	0.04929473596	0.00496406979	0.01890850174	0.01094763869	1	0.003144380257	-0.02606778338	0.1416883672	3	0.9999999873
1	224.9103795	299.0962547	4070.423473	13281.43654	1245.140342	973.6943434	2406.715128	5302.5	2123.041667	1127.429613	3734.720552	425.6388003	399.8067851	378.7458616	1435.926996	1606.886548	0.3055336691	0.09498812463	0.07074032135	0.0222156849	0.02104192496	0.03023834476	1	0.2485630641	0.1565397821	0.2890872444	75	0.9999999799
1	270.262376	67.4335323	8837.807834	8980.494556	308.2248934	-532.0523134	1791.135383	3670.5	10005.52632	2347.200077	2338.849194	141.2079748	385.5620863	206.2966593	870.7827616	6816.418111	0.9843490927	0.03343011678	-0.05339161867	0.05032069825	0.0216895822	0.05250046887	1	0.7792951655	0.02199447137	0.01086038685	94	1
1	333.7568584	139.3800028	13048.04425	12725.96896	888.3422226	-778.1039824	1581.751621	5172.5	6012.276596	3720.92613	3640.821406	232.375825	543.5206168	207.711041	1377.221933	4345.657292	1.015379427	0.06809653951	-0.05391397893	0.05611464123	0.0187277985	0.0487250731	1	0.8046278288	0.09332826649	0.01728292985	95	0.9999999768
1	339.3847527	80.6529729	8098.965769	12095.99857	718.205646	-462.3114639	1799.800737	4722	12084.78947	1793.71651	2618.568524	184.0970981	337.8919947	385.3073684	970.4369407	7022.9798	0.6894529218	0.060695906	-0.0365324666	0.02979256855	0.01489380763	0.03277486909	1	0.5458826361	0.08098263473	0.002621178717	91	0.9999939622
1	348.2305685	281.4757908	7123.253329	15367.52317	394.7532226	1645.145022	2001.373328	5886	6718.505376	1860.890758	3860.664374	212.9591824	549.9495165	212.5620238	1438.574191	4271.418784	0.4650627227	0.02596122573	0.0995808321	0.02227600178	0.01525750951	0.03234962158	1	0.3767809438	0.0130859892	0.4240538267	82	0.9999999952
1	398.5052938	107.2207744	2166.917695	12580.54669	1193.412905	-22.69863291	1768.03136	4961.5	2702.72043	568.7312506	3258.211001	305.4474534	150.7051152	259.294589	1198.689362	1961.852825	0.1688824287	0.09481785224	-0.002010460806	0.01365960009	0.01981262228	0.01330479508	1	0.1339620941	0.1562483057	0.004216116366	58	1
1	401.7087868	549.3328035	3544.709983	11581.8406	1719.838127	35.48046914	2597.525931	4793.5	415.6630435	1012.139219	3264.97031	494.529377	185.2879991	257.3943225	1302.179423	272.5617292	0.3084876932	0.1484764651	0.002812912975	0.01706020722	0.02107748853	0.01904206656	1	0.246645571	0.2659909348	0.05484196593	76	1
1	470.7044779	104.4422455	-35.90590146	9552.848525	3115.230952	484.5950081	1628.164071	4395	1398.297872	72.78475938	1835.318287	591.0675676	123.0019607	255.2001365	817.47232	1115.131921	-0.003880782263	0.3250998881	0.05064162123	0.008526869102	0.0239612689	0.01070476773	1	0.004372401933	0.6340468154	0.1552241521	26	0.9999910438
1	523.7690961	20.45700097	2909.584912	6377.893913	366.4879406	464.1817028	1234.00226	2498	5183.771739	535.5264015	1165.914484	113.0361996	196.0743249	146.2907939	434.4335645	2772.688353	0.4571389864	0.06137045621	0.07223938506	0.02370897689	0.01970813522	0.03112100779	1	0.3689907571	0.08588203123	0.3281135726	84	1
2	242.6136803	631.4582986	-6.279659484	1697.156744	406.4461354	117.0645079	1732.168379	863	195.9565217	34.20798954	2006.850248	474.6571887	148.336029	339.7105591	856.9440482	221.2683674	-0.002196532725	0.2528600088	0.06331707284	0.03401479792	0.1027398382	0.09614687067	0	NaN	NaN	NaN	NaN	NaN
2	434.0226519	143.3691722	-6.062786613	7218.441296	3135.862889	200.8265283	1736.595927	3586.5	1070.021505	73.85390881	2343.223614	1030.410155	102.3358618	201.627294	1137.798757	1647.244154	-0.001087928118	0.4373659458	0.02919861649	0.01395797148	0.04266205708	0.01481604253	1	0.006967223552	0.8655743911	0.08474437245	29	1
2	581.5992343	155.238239	232.6784323	4222.060736	20.31467138	94.20332725	1875.754392	1669	2724.589474	181.7303236	1975.41298	285.0877117	198.1945157	1947.940051	693.8693927	3671.363595	0.06300621865	0.004933041632	0.02546062383	0.03321169144	0.08754960352	0.05211123577	0	NaN	NaN	NaN	NaN	NaN
2	593.1817905	395.6698622	1132.250337	3902.977708	4.397597646	884.031136	2128.909955	1586	704.6736842	702.6791611	2527.219319	97.4595709	524.9712316	488.3434947	918.1262149	1224.724211	0.2781003179	0.0007279280108	0.2019419198	0.03345565945	0.04090596198	0.08300236959	0	NaN	NaN	NaN	NaN	NaN
3	81.21475628	182.6263793	-34.4207184	11632.72334	4637.723948	194.9661878	1205.680435	5455.5	7000.722222	79.94108525	1806.592706	739.6582962	84.56693504	223.3929333	828.7917327	2162.148983	-0.00335341212	0.4100777971	0.01780009081	0.007457787602	0.0251065461	0.007117319126	1	0.003790644056	0.80906756	0.04364684597	29	0.9999999977
3	88.79305401	195.5654677	1729.06377	11289.51803	3402.060609	-72.92333406	1442.417262	5117	7666.333333	426.871665	2314.460315	671.3389744	130.2349602	214.0475514	1000.83093	3997.356882	0.1570413021	0.304483758	-0.00678534199	0.01577957034	0.02257690531	0.01293437929	1	0.1279226924	0.5893016927	-0.008463824622	66	1
3	90.51727949	145.777365	850.8227843	10492.38227	146.4949674	-6.179752414	1552.588007	3747	8256.483871	190.1649507	2037.750516	147.2205049	99.35972114	247.4143436	714.0510673	3712.886173	0.08384725976	0.01428734657	-0.0005349763797	0.008110624483	0.0154200575	0.01009311238	1	0.06480451432	-0.009350425294	-0.01277000925	30	1
3	91.88213974	311.1200536	7.951271602	6704.297474	339.1443386	82.48617369	2135.405905	2578	1975.21875	42.56210902	2301.282844	148.3147825	77.21323276	342.9070408	836.1171982	1920.268168	0.001460508556	0.0492126002	0.01479789587	0.00754170285	0.02011172837	0.01345475767	1	0.0009050246179	0.06368426421	0.02280302486	7	0.9999704565
3	210.4455955	437.1823826	900.6655291	12547.94289	1891.5408	44.33041828	2102.812323	5005.5	1729.572917	266.9743569	3140.276425	480.8080858	99.47338916	233.5768273	1216.162798	1089.130911	0.07494992458	0.1521813898	0.003484015283	0.01066059144	0.01736220393	0.009360087819	1	0.06049936014	0.2755761079	0.003575296014	42	1
3	216.5038907	120.2902505	2824.312153	9384.886467	2793.276075	-161.332509	1719.923918	4252.5	1636.863158	746.2140301	2490.715442	766.8929356	165.7072442	637.0964423	1100.937036	1238.593056	0.2957561167	0.3026313145	-0.01713059136	0.02700557053	0.03719684167	0.01994559965	1	0.2377278113	0.5841818118	-0.01265135346	80	1
3	243.5734867	148.1298265	-16.57356329	6811.465111	305.4529766	364.5199921	2171.474279	2553.5	1049.505263	47.26448008	2970.934688	194.397314	190.7028564	362.2288952	1080.526863	1272.276556	-0.002794166958	0.04782487538	0.05697602596	0.008143902969	0.03340646682	0.01716309283	1	0.0007378453073	0.06147085751	0.168709594	8	1
3	308.3511475	78.46240068	1593.935678	10356.26251	467.628628	1348.086478	1952.543214	3875	1974.074468	388.098704	2366.689012	189.9565668	405.0706991	256.7005137	860.5478661	1137.323279	0.1548803107	0.04905267665	0.134696911	0.01398899005	0.0187682878	0.02422124842	1	0.1325086308	0.06384608593	0.4757641259	57	0.9999957775
3	343.7076191	345.1215251	3476.689386	11651.66273	2538.767905	959.1265341	3103.810613	5187	5483.767442	1247.321231	3900.942824	866.8290469	345.844372	1069.707567	1709.784027	4190.800453	0.3028653364	0.215371614	0.08427337758	0.02191785808	0.02654768485	0.02615154931	0	NaN	NaN	NaN	NaN	NaN
3	353.4997288	349.0797316	4346.064339	13923.54374	3362.33767	942.5839979	2280.200895	6168.5	11384.51807	1048.326258	3216.872787	721.539889	336.1400521	378.2773948	1333.756595	7343.190372	0.305618606	0.2375310641	0.06412799848	0.01460231345	0.0213203489	0.01932732165	1	0.2506861326	0.4508380807	0.2706121851	79	1
3	354.8243963	127.3018066	3403.98914	11271.58576	2712.038436	643.3002437	2104.549944	4986	7659.4375	774.640928	2407.613206	570.4040493	274.3002536	609.4346244	997.6120186	5180.654632	0.2981781871	0.2349616786	0.05658795465	0.01729705379	0.02316843278	0.02300414711	1	0.2441243707	0.4454823643	0.2425526806	79	1
3	372.474413	379.4354145	1012.041061	15362.46175	2477.150205	1475.209418	2255.48211	6305.5	4049.90625	197.0992179	2498.327747	473.4464571	287.1306137	238.0950338	1020.586881	3040.907943	0.06552728681	0.1635826868	0.09406003533	0.008766592624	0.01542937676	0.01204658633	1	0.06017113046	0.300527319	0.3172966744	44	1
3	375.2190309	635.0559801	4562.717846	9367.997334	77.00532995	-222.4016352	2304.899671	3499	3529.031579	1456.946091	2958.232585	119.6291472	229.3598198	268.3763785	1071.690686	3148.211023	0.4900749414	0.008667333322	-0.02469207309	0.02427162878	0.01565694933	0.0276200698	1	0.3868395798	-0.02465712105	-0.003653714985	81	1
3	410.2116876	265.1197366	2889.755044	16943.96338	1537.835217	28.85243055	2391.141487	6522	1831.505263	556.8023301	2861.709799	348.9916274	182.4388385	264.5445917	1128.976078	891.4732114	0.1756870417	0.09499993602	0.002199917561	0.01155428901	0.01343887193	0.01153726487	1	0.1397171308	0.1566299749	0.02045428386	58	1
3	420.598579	51.28706454	764.9781554	9096.429856	128.0271498	26.79013131	1539.353682	3318.5	5028.510638	179.1900221	1682.716302	104.3816063	94.74353821	212.1180638	589.1054319	3027.263063	0.08234980208	0.014390071	0.00294265863	0.01053373519	0.01365987972	0.01064216095	1	0.06388009086	-0.009075008645	-0.0009967040868	30	1
3	420.8232787	174.9732422	1238.216672	6944.689802	589.3560524	78.46856704	2386.542876	2843	813.9473684	502.4250977	2852.944858	271.7405832	110.6607372	389.0911124	1080.510459	733.5995976	0.1719008481	0.08314970324	0.009840506561	0.01850379307	0.02878667885	0.02038577034	1	0.1370730654	0.1322986016	0.04582225924	58	0.9999999934
3	438.4929522	169.5831493	1077.305477	13103.24516	302.6380832	69.45940632	1783.593257	4824.5	11981.13542	242.8719528	2757.135845	150.5775433	98.76451829	210.0190162	930.4286015	6438.063657	0.080934234	0.0247068389	0.00542630571	0.006639642505	0.01420906879	0.007880526506	1	0.06312816005	0.01228037768	0.007658134212	30	1
3	447.5683506	18.95362555	1462.389681	9032.912343	2596.444129	-62.28481799	1130.448669	4077.5	2070.204301	310.6459483	1655.174998	467.9823446	107.9382916	189.8093859	700.7986532	1227.201948	0.1620609954	0.2938966084	-0.007415174628	0.01553089166	0.02367183932	0.01238878109	1	0.1316872272	0.5673853448	-0.009840339701	66	1
3	468.3864171	299.6329018	-58.31115581	14724.81918	4878.390079	103.987381	1767.05611	6741	5167	83.93468279	2655.287615	901.99227	91.49247874	209.6717418	1209.714219	2220.285534	-0.003641483184	0.3304840268	0.007157990109	0.006246659563	0.01905951136	0.006249258831	1	0.001308287079	0.644528024	0.003973399629	24	0.9911298284
3	534.1830357	177.5924083	5176.610056	10574.09787	128.3967991	-170.8506477	2069.858269	4031.5	4482.684211	1125.592822	2325.492309	127.8252019	178.9296194	185.1820324	843.9750213	3568.039229	0.4818637886	0.0114495394	-0.015852829	0.02245441203	0.01303592776	0.01881182757	1	0.381021967	-0.01871392567	0.02533794178	81	1
3	565.6819166	64.65659834	653.4562302	8288.229144	164.4712583	3.779030285	1114.544645	3038.5	13213.35484	141.6767552	1422.201567	111.2851753	86.08003493	144.1681293	492.819793	4976.858942	0.0799908616	0.02017716668	0.0005749400884	0.009389244777	0.01446040544	0.01058940249	1	0.06192027741	0.00286191441	-0.00960309947	30	1
3	566.2209992	316.7558283	3340.528956	11480.47762	2575.20561	-78.20290994	1792.288366	4989	3826.557895	827.0352531	2807.456803	642.9758868	166.3196145	209.3565048	1187.061407	2722.749352	0.2975052189	0.226652918	-0.006744990266	0.01825609323	0.02090822834	0.01622547331	1	0.238556201	0.4274002959	0.02150995889	78	1
3	576.9473132	604.1290192	-9.322025829	8788.610019	2918.170142	54.77141734	1680.960389	4018.5	737.5104167	85.80102153	1987.847939	658.7990136	101.2194402	562.1313333	878.5140395	494.8904184	-0.001440013238	0.3269015481	0.006096531365	0.01420358489	0.02386736388	0.01772502658	1	0.002917844787	0.6370954073	0.0006680835327	24	0.9850002598
3	591.6811777	46.63868847	991.9243853	6145.746029	1338.282976	-60.4829594	1099.330251	2605.5	6737.351064	246.9185604	1467.670811	322.1805643	94.27311345	176.98061	613.1136833	4214.516775	0.1624779018	0.2245764933	-0.01102172195	0.02037454303	0.02364086351	0.01591556071	1	0.1304943401	0.4241613441	-0.02451573567	64	1
3	593.3499191	183.2506	1898.169603	12299.2395	1955.94454	-56.70306558	1530.038511	4996	6069.483871	398.7639033	2264.510433	368.8625135	131.9306259	184.9689761	893.8415844	2818.391947	0.1563119127	0.1625492097	-0.00398689911	0.01477105998	0.01659471485	0.01173275796	1	0.1250025842	0.2962093719	-0.00340346789	61	1
3	604.1385781	35.55258951	33.95896597	5221.460686	539.5305088	62.25253548	1059.681977	2051	1875.157895	41.91486088	1035.888031	141.4575734	58.00663961	160.037508	389.5548448	969.9333199	0.007392443347	0.1037352489	0.01244378454	0.008550233043	0.01946490543	0.01213494245	1	0.006435864613	0.1762072843	0.01770338537	11	0.9999999986
3	604.8537868	396.7896145	1934.614877	12095.35844	3857.497132	-30.99788546	1687.961241	5551	9352.157895	455.1652332	2565.236588	772.4209099	137.2581836	185.7066102	1128.791585	4545.859957	0.1609799544	0.3188621887	-0.002850424024	0.01257877719	0.0201719385	0.01289435936	1	0.1316261278	0.6190228372	0.006607613189	66	1
3	607.6438896	89.62817931	536.3802516	8110.45957	1293.067921	204.2719948	1134.58247	3317	17245.24211	116.528683	1129.200736	202.9071791	87.82902385	174.3196009	445.6298994	4830.810706	0.06619850775	0.1618248658	0.02586801796	0.01028596459	0.01830299789	0.0110417803	1	0.05541838589	0.2958927681	0.07984499503	43	1
3	637.318904	94.523229	-35.71926564	6165.240844	156.3583409	646.5801213	1201.055525	2267	10818.53125	37.52999368	1204.63964	98.46078225	135.2039723	148.1892741	414.7406523	4856.153006	-0.006029563344	0.02632802293	0.09929339162	0.006882995236	0.01829781123	0.01307076123	1	0.00103249477	0.01771944616	0.3146952293	4	0.9999996518
3	660.3216572	105.4642231	1716.722131	6112.516311	140.0707291	297.6214023	1158.277312	2245	5420.652632	376.247571	1311.160863	91.77783396	134.9940124	137.6795703	468.2159944	3209.784495	0.2757443346	0.02395842218	0.04810446032	0.01825466195	0.01768388599	0.02027724263	1	0.2217807352	0.009755083058	0.2011193183	70	0.9999996575
3	685.7598276	258.1872544	2250.516054	7848.178876	467.6340588	488.3359124	1537.990126	2994	8274.012195	572.6204055	1939.416973	154.4448006	166.8632742	198.3651754	730.3679234	4229.104068	0.2865321452	0.05974685432	0.06205479001	0.01874941876	0.01590432461	0.02250633909	1	0.2321041977	0.08378483629	0.2533373491	73	0.9999999907
3	685.1595227	270.4947559	2209.827595	7021.703767	331.3552139	416.9827891	1880.930272	2776	3471.95122	470.4891978	1703.337228	149.710058	198.0432127	309.8692139	622.0365418	3630.908032	0.2984529562	0.04849234581	0.06086956353	0.02516747452	0.0197247851	0.02549269908	1	0.2413180923	0.06042520967	0.2515923562	73	0.9999950672
3	728.68467	539.1304799	2120.111496	7311.167374	437.284958	350.6327897	1327.624172	2809	9583.957895	420.5335942	1396.458801	120.2696169	147.3424989	136.2513554	513.3653839	5007.316666	0.2855624614	0.06010217365	0.05082672875	0.01717048388	0.01884244884	0.01966889252	1	0.2304716973	0.08436225035	0.2140121218	73	0.999999994
3	731.4686629	181.2561772	336.2542359	5119.351884	152.5590097	419.831626	1113.729064	1956	10365.1828	90.12723106	1008.392745	85.56372853	111.664751	130.6115635	351.799571	5412.38584	0.06412073385	0.02957055302	0.07664601297	0.01087061677	0.01943041591	0.01573583026	1	0.05529545019	0.02350686168	0.2520424989	32	1
3	734.564184	573.8184858	3572.693986	5461.303271	519.6856014	-318.3420265	1120.353391	2187	2970.947917	941.4385984	1405.382341	172.6289757	183.5502155	161.3501067	556.8260891	1957.356614	0.6744311005	0.09948162115	-0.05805316468	0.03113421829	0.02149537464	0.03829735518	1	0.5329406137	0.1608958745	-0.07456751426	92	0.9999956704
4	7.603762765	585.1453919	5002.740059	7462.288229	716.4816475	-423.0682445	1328.100447	3067.5	2741.314607	1348.039998	2080.826407	216.3398032	247.2391091	153.6890717	812.2116169	2024.250673	0.6724608019	0.1002732833	-0.05757877945	0.03666533009	0.01961717198	0.03606750385	1	0.5314199595	0.1625540797	-0.07334300085	92	0.9999967174
4	54.57889681	348.6926791	-86.91359913	11084.05085	559.3854388	1189.915935	2132.05728	4225.5	3710.702128	59.89793231	2192.706142	171.2951845	239.0597773	239.1971293	803.8863161	1576.128071	-0.008804049356	0.04869839209	0.1095356931	0.005576341154	0.01451944876	0.01481469172	1	1.168478005e-05	0.0640941019	0.3504489887	9	0.9999999999
4	67.39517266	387.7834453	4737.614032	10268.82493	48.15954689	-269.0948273	2323.127473	3852	1924.861702	1222.723292	2550.913603	143.1578406	250.6793976	563.5192094	917.6676326	1404.453673	0.4700872255	0.004935360113	-0.03181720689	0.02690779368	0.01656349075	0.0305783854	1	0.3702814306	-0.03230452468	-0.03319123804	81	1
4	76.47158084	162.623884	-30.53437035	10177.05886	161.326595	487.2459595	1561.439896	3702	3597.641304	47.93695544	1755.728648	125.0358552	123.4735789	212.5259064	629.3555793	1320.628735	-0.00283680911	0.01643547945	0.04746983955	0.004868023996	0.01293643999	0.008962442801	1	-0.0005937773955	-0.003496931618	0.1345848403	3	0.9999997368
4	77.7969862	483.1772443	1084.423228	13488.01483	292.4662598	44.60203555	1713.28282	4948	13932.26596	215.8198487	2348.508757	137.7064898	98.45734285	170.6294682	795.6236444	5193.767562	0.08047930077	0.02421868278	0.00318725372	0.00712474758	0.01209435099	0.007762694881	1	0.06258393755	0.01124314178	-0.0002619074624	30	1
4	95.56391544	506.6141406	3368.267069	11777.81559	3613.077747	-194.9221669	1580.996385	5423	4446.76087	913.1326416	3120.453686	899.0860405	194.1665693	169.3915098	1348.351547	3100.53164	0.290154669	0.3052397384	-0.01622598949	0.01850003979	0.02175752749	0.01917780894	1	0.2333768869	0.5896284068	-0.01070560053	80	1
4	98.35084972	315.1466213	-63.30739566	8290.62341	1252.978651	937.6649817	2090.565811	3373	877.8	76.55570736	2916.177759	485.5197385	330.0345535	277.4671741	1158.249226	992.2985631	-0.008186198169	0.1558235724	0.1147297295	0.01086404363	0.0309253856	0.01951253878	1	0.002832533289	0.2854121295	0.3720965352	19	1
4	127.6583566	520.4550282	-15.29181007	10063.31361	477.5094445	543.7200694	2149.29324	3881	905.9684211	56.79373861	2571.858946	171.4546171	163.7638414	340.8187832	946.7956312	737.8900837	-0.001425175775	0.04601216585	0.05452603479	0.005951564255	0.01483157976	0.01008525148	1	0.001608250103	0.05767989235	0.1604321224	8	1
4	138.6173311	372.1459493	-179.7346777	15349.06617	905.9439654	1791.031574	2260.300015	5696.5	6400.095745	60.38416869	2440.997471	196.7797793	289.5048387	251.9087868	904.5852914	2734.033993	-0.0119752347	0.05959789517	0.1156373485	0.004426654344	0.01094878215	0.01102815193	1	-0.001851113813	0.08672045932	0.3713220303	9	1
4	161.3625095	432.5104523	973.4080497	13661.53834	3369.605795	17.60515259	1735.868105	5913.5	2701.957447	227.7260799	2948.547537	699.4685849	109.796706	211.3375528	1216.910662	1898.182532	0.07037411102	0.2379111808	0.001463399196	0.007168113538	0.01880809095	0.008918863504	1	0.05823672168	0.4526430831	-0.001785882812	45	1
4	175.7287752	567.3488855	-42.40088389	12118.61071	182.9067485	660.3987715	2073.210761	4491	1131.565217	55.39223876	3510.695319	120.5335995	184.046954	226.6943866	1237.746361	878.2800538	-0.003349331351	0.01500699907	0.05578040754	0.004551886085	0.01175593557	0.008678059901	1	-0.0003876532435	-0.00632127376	0.163371701	3	1
4	195.2964568	86.4668279	1817.622076	10986.57114	580.6289911	-63.212718	1502.201807	4101	3461.652632	426.1167182	2516.006895	169.2408603	119.5418152	219.718618	917.6269693	1844.082346	0.1636934296	0.05278042851	-0.005099541325	0.01229995264	0.0141004919	0.01359879446	1	0.1288288928	0.06942535995	-0.009077323626	55	1
4	202.0320059	342.8004048	-112.8910346	11873.46529	3951.913197	1409.786411	2721.547428	5529	3233.663158	93.16238861	2995.938422	970.5112727	354.5373578	480.2692105	1319.742276	2129.787816	-0.009097887027	0.3245558882	0.1221633833	0.009447242906	0.02817908641	0.02096061832	1	0.00571469605	0.6340135862	0.4031561204	27	1
4	216.9748995	257.8103146	12326.92991	11852.89366	260.2662993	-838.4340439	2196.718705	4660	4709.284211	3294.71765	3242.945924	166.288586	562.1589115	243.2127018	1221.86178	3017.462777	1.042487048	0.0228180243	-0.06344439147	0.04632076708	0.01677812202	0.05717078139	1	0.8246988633	-0.0005488809347	-0.01112297741	94	1
4	229.3498846	151.3381507	4633.082449	15243.85063	348.188224	-188.1056629	1981.027929	5623.5	5551.989474	864.6048631	2559.011646	184.4113428	206.6315757	230.2076127	938.293351	2076.515184	0.3096357046	0.02394908893	-0.01276945219	0.01498485652	0.01313532499	0.01546059943	1	0.2441192213	0.008565254687	-0.003141826814	69	0.9999368192
4	261.6258509	278.816732	600.0631921	11532.93581	566.1415037	2464.039808	2446.723296	4330	2698.861702	211.0180872	3416.27632	228.6867275	675.4641876	300.5678054	1250.256842	2379.971589	0.051204854	0.04778540395	0.2080275767	0.01195914322	0.016728025	0.03973682219	1	0.05544912032	0.06315650505	0.7073253317	37	0.9999999992
4	280.6245273	81.64938748	5808.672062	13149.17348	723.4501433	1111.051143	1796.076184	5071	4966.031579	1217.681035	2836.144084	210.1620267	384.2708301	208.7864342	1049.347128	2738.356264	0.44759021	0.05370788625	0.07977580749	0.02329532121	0.01612419534	0.03230489232	1	0.3618179082	0.07024543127	0.3519264374	84	0.9999995932
4	280.4676357	202.6997919	-16.99683987	11384.64097	570.6667956	651.4444043	2365.399537	4324.5	2075.136842	53.38816878	2981.07473	220.9425252	186.0021308	260.9319259	1103.109025	1262.448909	-0.0018147796	0.04862402476	0.05888100542	0.005523333866	0.01659167727	0.01039659131	1	0.001680205771	0.06314118032	0.175596427	8	1
4	288.7983326	498.5435553	1017.532002	15309.2633	2389.80588	499.5054296	2172.870909	6246	4097.677419	246.7532681	3275.026735	593.2684696	147.0165007	297.0584896	1339.403424	2798.932293	0.06729362568	0.1642836811	0.03407823792	0.00866668746	0.01833988466	0.008663603179	1	0.05696894439	0.3010821985	0.1087759099	43	1
4	306.4799519	393.1022398	2753.396133	16739.65094	5524.860835	-4.349491856	1860.894146	7871	10025.64516	638.588536	3439.022891	1200.124906	167.5045408	276.5257302	1596.99477	5207.884872	0.1646644873	0.3423953742	-0.0002833187394	0.01114202204	0.02480005798	0.01194961458	1	0.1351861852	0.667633482	0.01714731685	66	0.99999991
4	308.4149602	733.0107487	2.980703895	6679.084159	1055.632966	338.9411046	1868.344706	2786	928.2527473	50.48874443	1901.787825	303.7940262	129.9735102	185.7434696	752.3643313	822.6634062	0.0004246141533	0.1535719167	0.05207937597	0.008237944178	0.01932639319	0.01367232837	1	0.004830516137	0.2797734108	0.1557601799	18	1
4	320.1364685	369.7346534	-124.0753923	14685.49681	1387.348898	1645.579453	2458.556972	5640	3826.136842	78.05852672	3102.843012	353.0705155	371.6636971	252.8695366	1185.628106	2481.489132	-0.008922696241	0.09802429601	0.1155724338	0.005561018549	0.01594467597	0.01099814597	1	0.001269993575	0.1660569227	0.3730219087	14	1
4	321.0486569	77.84856292	3186.57819	11800.46732	1877.982816	722.8681465	1639.681218	4858	13740.30208	730.3949257	2618.991615	373.2921766	268.8747855	225.9022793	1017.577446	6852.648756	0.2690366335	0.1574585708	0.06065580893	0.0172055493	0.02079782403	0.02253832356	1	0.2198006203	0.2857137564	0.2475512511	77	1
4	325.3714766	18.61081167	770.9299011	9812.809215	276.6939061	-1.119166534	1288.852806	3602	13776.66667	152.5830961	1455.388353	134.2795559	84.14799041	158.6843807	519.5831182	5027.870265	0.0817686541	0.02994504369	-0.0001160421805	0.009281245891	0.01479677519	0.009011723257	1	0.06346071309	0.02301087945	-0.01129011993	30	1
4	327.7098676	188.3258065	-7.811330506	10949.02797	1705.391025	163.4009196	2221.962649	4462.5	1871.184783	55.29891892	3131.068445	504.5764021	102.5529707	348.8936298	1231.710387	1517.504907	-0.0006964169913	0.1546799581	0.01492876255	0.005724178415	0.0200615914	0.01067620795	1	0.001092654148	0.2815270808	0.02612167937	16	0.9751179576
4	331.607372	579.8601452	2247.70331	12839.97916	78.11703911	40.70412716	2252.048264	4781	952.3473684	619.3929834	3411.515477	145.2968707	141.4257674	214.5656598	1196.715785	708.0924746	0.1775630676	0.006106983227	0.003911467164	0.01147121069	0.01277179701	0.01322821466	1	0.1397457336	-0.0269522097	0.02401702113	52	1
4	355.5367826	637.649775	711.1698329	14153.57523	1580.830377	2924.326222	1866.240317	5578.5	10383.14894	172.2345933	2588.746583	296.2162251	518.9777265	199.1458756	969.3418588	4363.285393	0.05014691861	0.1118915627	0.2017517881	0.007731852733	0.01369636327	0.01884571585	1	0.05527515002	0.19547262	0.6872616293	41	1
4	364.9829722	180.8094121	12720.39896	12277.00995	859.0027712	-809.915045	1825.51948	5008.5	9826.484211	3076.426739	2887.301926	197.4280628	519.8875814	237.4640451	1105.761039	6100.267524	1.037951381	0.07456797604	-0.06079639743	0.04031246652	0.01742228398	0.04747000608	1	0.8222166579	0.1064071153	-0.001293795601	95	0.9999896116
4	369.5976087	404.9833387	1321.465158	19845.42985	3504.967584	130.9709026	1939.429773	8278	9801.655914	216.5597905	2610.082577	540.7452874	134.9031122	247.1174618	1117.860885	2650.805027	0.06774605423	0.1737795955	0.006083595421	0.006811813705	0.01186514021	0.006963883163	0	NaN	NaN	NaN	NaN	NaN
4	416.2916599	509.4183448	7529.047965	10506.01653	1740.262614	-466.8899631	1984.869946	4465	4198.989362	2443.397647	3369.421283	559.3628256	361.1086526	272.699268	1397.540532	3491.775731	0.725168338	0.1662873277	-0.0440740834	0.03032311396	0.02705299976	0.04240664608	1	0.5756872285	0.2986573971	-0.01207160802	93	1
4	417.6201759	547.4475372	3828.340857	12964.81648	215.1804116	2778.843339	2542.673002	4960	2798.608696	842.6546561	2892.54577	139.9169678	646.4513731	311.330902	1030.553855	1661.688966	0.2923464459	0.01722363215	0.2113394726	0.01391308757	0.01277271615	0.02717774125	1	0.2474837145	-0.00190077425	0.773360786	71	1
4	426.0889416	96.69049552	-57.46217216	13449.98419	192.26763	663.5697133	1605.073189	4880	2535.757895	42.04810493	2561.3064	152.0314383	156.8736742	201.0918508	886.8181147	1150.190379	-0.004115693775	0.01351500476	0.04983579687	0.003516397051	0.01310311338	0.007590102293	1	-0.001483965264	-0.0094834474	0.1424395604	3	0.9999997049
4	443.5237853	683.4989155	1658.006011	9518.987068	3106.973196	-17.86283086	1793.053973	4423	2708.197917	509.3515267	2830.216309	855.0120369	127.5712281	260.1514523	1249.595109	1873.374381	0.1693503704	0.3266294398	-0.002349166154	0.01353048848	0.02529848363	0.01369852161	1	0.1384805967	0.6350030421	0.01052665266	66	1
4	445.638851	446.6111821	-5.182095133	10843.58433	2512.357837	336.622336	2290.639827	4762	1302.6	69.44291766	3373.79218	767.1957296	117.7587734	355.887707	1393.054251	1093.790398	-0.000448555098	0.2284951987	0.03025728381	0.00760071842	0.02558757553	0.008839354561	1	0.00380020264	0.4342010997	0.08192720673	21	0.9997169334
4	451.4142982	6.793016967	449.2677186	7470.425936	1699.155881	168.3480659	1107.979059	3293	15763.51852	153.3036841	1564.040732	332.0914849	154.0855284	679.071017	620.9624978	8094.842395	0.06320507334	0.2285432085	0.02328327127	0.01508727575	0.02383463935	0.02717170323	1	0.05403222714	0.4336738525	0.07227716654	46	1
4	453.5986548	171.7378323	3069.856973	10268.35685	1000.423628	-86.93072164	1936.717863	4079	2199.382979	951.5574994	3171.559854	370.4371049	202.7344896	307.421054	1241.85626	1780.538834	0.3005472662	0.1010384994	-0.007860925388	0.02435253863	0.02344691436	0.02576646824	1	0.2386360516	0.1679257723	0.01432173527	74	0.9999999998
4	456.3728486	262.3143457	1979.700774	12167.00741	575.4711739	632.2076222	2531.558356	4635.5	1661.168421	435.1294727	2511.502856	208.3550479	215.3606843	319.0210687	929.5033084	1401.384837	0.1684488712	0.04894737866	0.05550611892	0.0118803572	0.01835881328	0.01862184658	1	0.137224437	0.06235722386	0.2030172011	56	1
4	464.6078387	404.4489547	1154.730656	13405.66341	246.0163319	82.25246438	2301.736021	5013	12452.08602	257.4603758	2786.67329	135.4146412	107.3805991	218.7833115	980.8657774	5962.149092	0.08566774555	0.016907494	0.006811123912	0.007991167365	0.01122958952	0.00818170808	1	0.0668699043	-0.003846421493	0.0133227042	30	1
4	471.4581996	18.48736631	-4.232229504	8149.249988	514.6589402	371.559558	1201.956756	3071	4227.166667	44.26464508	1196.54522	121.9554128	108.9539671	170.7723904	433.8258162	1957.59778	-0.0005125206293	0.06206042646	0.04541068248	0.005577632975	0.01451903672	0.01044978695	1	0.001922307037	0.09068358022	0.1293994173	8	0.9999999998
4	479.2493807	240.7470476	6805.101856	14334.53925	752.9358052	1280.338296	2097.770572	5527	4840.783133	1268.996182	2745.655464	182.645387	410.634537	258.9793205	1002.112286	2620.464277	0.4727241871	0.05358244162	0.08630835199	0.02081743828	0.01343009577	0.02808393355	1	0.3823655105	0.06987499424	0.3804606297	84	0.9999999999
4	484.4873992	426.9734451	4589.28311	15009.40272	3306.717205	-131.1194116	2215.342892	6437.5	679.212766	905.1074924	2727.993898	676.5246633	223.6508087	315.1074085	1190.950407	325.9164703	0.3058261869	0.2280401695	-0.009482534261	0.01602305903	0.01661607656	0.01640973941	1	0.2450067673	0.4301567826	0.01393191304	78	1
4	487.3879965	229.434502	7602.002728	10566.90111	632.5442594	-369.7548771	2108.733394	4269	10592.9875	1971.280777	2788.745104	227.3422787	343.461781	235.1361386	1092.41056	8482.151682	0.7171044591	0.06038105567	-0.03362537957	0.03238886103	0.01572517226	0.04014296717	1	0.568155319	0.08014719042	0.01909902068	91	0.9999999638
4	501.474867	398.5919535	-38.61324961	13660.89075	1334.272527	345.9926533	1980.028515	5309	3623.073684	49.68853218	2145.018773	232.081911	102.6334681	220.6981658	796.5727214	1356.699611	-0.003074669392	0.09985340848	0.02566655761	0.003840674035	0.01294395053	0.006665107637	1	-0.0009630733876	0.1684699072	0.06123407782	12	0.9999775722
4	513.3521153	720.0853344	-37.75752282	9215.953954	158.1506786	436.0879156	1473.626621	3345	1931.715789	61.10340728	1956.159319	116.1743972	131.5517883	544.9549981	689.7672541	1117.047101	-0.004059911199	0.01746830989	0.04770256636	0.008204953748	0.01433313854	0.01190672465	1	-0.001532771973	-0.001350331281	0.1351470894	3	0.9999992658
4	525.406398	540.2354763	-29.14622388	12030.6297	766.1855857	90.11136592	1915.214966	4530.5	4990.884211	53.86734264	2271.504531	161.3769489	78.08458936	246.6221152	822.0745325	2561.364359	-0.002517622104	0.06704407409	0.007064001325	0.004731824856	0.01174162676	0.006543671307	1	-0.002543126355	0.1004313581	-0.004485579804	6	0.9999781103
4	550.6494119	192.4554024	5457.006429	11582.58774	679.6904757	-214.8298431	1802.779222	4459	5701.680851	1135.964501	2237.862503	191.6428854	240.8254066	228.9143783	845.9217179	3214.823543	0.4754145376	0.0580204771	-0.0194318679	0.02143635089	0.01565248148	0.02333735587	1	0.3764403339	0.07747035945	0.0128698225	83	0.9999999655
4	563.2666926	112.4818462	2693.667557	8948.486935	487.2466105	520.2432463	1737.686036	3467.5	3087.221053	593.0807385	1833.259507	149.6458077	222.728271	246.3007138	684.3615558	2405.962218	0.3016043189	0.05711626039	0.05759971148	0.0198789451	0.0163836638	0.023824264	1	0.2437346846	0.07816245687	0.2412012612	73	0.9999999999
4	578.2574823	105.5030382	4005.483844	8554.210543	508.895977	-216.6718717	1470.878451	3358	7612.138298	792.4119946	1649.797327	142.7523725	177.467754	307.1478529	618.4556956	3790.733809	0.4613179295	0.0604960616	-0.02352936054	0.0256339368	0.01517020671	0.02351596624	1	0.3649258873	0.08263932087	-0.004567893672	83	0.9999999061
4	590.4988877	191.3268554	3181.256235	10372.69341	1187.017152	682.575023	1774.333041	4198.5	13011.92553	637.0314044	2013.300057	218.7972075	240.5548338	177.9461557	774.9074149	6748.93903	0.2979517551	0.1120698927	0.06459997956	0.02090683893	0.01619673718	0.02176285113	1	0.24234996	0.1917915161	0.2664969731	75	0.9999999985
4	594.4525402	229.6338919	-31.79628267	10324.03989	595.6906262	286.2829249	1929.063628	3953.5	4645.691489	41.69342993	2158.310521	146.1867708	101.1052618	265.0671216	772.3467094	2363.317133	-0.003248693889	0.05801126435	0.02832676637	0.004422319007	0.01396659372	0.007700433136	1	-0.001649752731	0.08209315947	0.06912840994	7	0.9999999277
4	595.4184959	156.2905991	3040.733654	10800.36767	1180.091064	652.4158051	1573.072735	4316	13174.71111	644.7667556	1979.143046	231.108974	207.7660603	196.4426107	752.4457452	6679.017514	0.2836092429	0.1143482344	0.0621281008	0.02026532739	0.0170934868	0.01705667107	1	0.230761144	0.1965789394	0.2546593103	75	0.9999999926
4	606.434423	212.6998586	818.6775875	10315.89693	266.1114775	28.09866368	1610.008081	3832	13123.03191	189.8017475	1980.286636	106.1973969	77.7695544	196.2785701	692.4885613	6451.098175	0.07978373153	0.02752472775	0.002990641784	0.007951093329	0.01281129899	0.008466152716	1	0.06207350271	0.01807401027	-0.001001529842	30	1
4	609.7712035	151.1664655	558.6637065	8916.767075	1530.888156	764.1200502	1514.537839	3699	10668.53261	114.1664832	1344.868553	269.3129741	152.8888557	233.7531805	553.0441493	5535.035518	0.06331019386	0.1745824977	0.08503664954	0.008102712768	0.01715939016	0.01363302894	1	0.05790521235	0.3231315013	0.2857035949	44	1
4	610.257267	693.2586616	1973.620183	6567.064432	707.2679069	-156.431072	1477.509782	2709	6262.157895	454.8400374	1568.168624	188.1700253	111.6026817	137.4984906	602.6988021	4211.39196	0.2957768201	0.1104210032	-0.02284603419	0.0180098663	0.01659034924	0.02005831008	1	0.2338449828	0.1871234386	-0.03867816263	74	1
4	611.66029	356.467822	-93.93271678	13784.69672	5788.425453	267.5242681	1290.293788	6658	8813.095745	80.257663	2127.431391	796.1734294	98.03602631	189.5082959	948.8523975	3123.974733	-0.006717097045	0.416751706	0.01926007771	0.006748397458	0.02341719797	0.007219311511	1	0.001340478489	0.8229003567	0.04817155701	29	1
4	617.6459353	307.3144432	764.6325743	11632.06995	3925.080694	10.70437631	1476.181179	5385	5587.021277	174.184612	2154.603351	672.4972499	96.54772104	195.2389743	950.0734199	2833.838295	0.06538837245	0.3358850018	0.0009128910688	0.009340281054	0.02203039434	0.009012874516	1	0.05598078498	0.6550227201	-0.001730218906	48	1
4	622.6524462	650.5996405	2219.52986	7571.186448	1808.057883	-109.0378364	1427.805492	3378	4002.568421	549.6140497	1834.304805	417.893245	128.1060791	153.8601013	777.4597317	2155.99009	0.2911885467	0.239668084	-0.01422822299	0.02024678451	0.01971246003	0.01862375291	1	0.2331755341	0.4542231371	-0.005596797017	78	1
4	625.5536758	385.6537767	-130.3286521	11951.98777	692.170311	1399.331229	1957.330832	4524	6127.787234	50.14838904	1848.805221	148.5851952	224.5711564	221.1109922	676.5691229	1937.062141	-0.01043520916	0.05628849416	0.1140243929	0.004194501699	0.01164821534	0.01151345452	1	-0.0008067068955	0.0798492058	0.3659520891	9	1
4	635.515538	222.7613581	703.840905	8594.037417	199.4431149	33.35419981	1671.346321	3184.5	8039.193548	185.071675	1767.46926	126.932505	87.1000729	168.1265532	634.894563	4337.227396	0.08414761752	0.02311247347	0.004258762209	0.009231984263	0.01568733989	0.01078484873	1	0.0655723961	0.008943949857	0.004279362985	30	1
4	638.4861166	556.4722328	1715.536983	10232.79642	2360.717213	479.0284767	1875.29347	4515	1505.864583	312.3169197	1722.932569	388.7017072	137.0245368	169.9647438	722.8114903	718.9882163	0.1649283064	0.2328292906	0.04598077339	0.01320761804	0.01734927975	0.01181910781	1	0.1369911754	0.4420204909	0.174881662	65	1
4	640.1011728	155.5977693	-48.15610686	10077.00856	1033.831963	497.5281707	1282.333799	3974	5837.574468	46.6917482	1462.643907	191.0616002	109.335219	198.5918385	555.4568365	1998.897989	-0.005115937458	0.1066122769	0.04981561386	0.004726231745	0.01476475909	0.008656325818	1	-0.0006080315819	0.182799528	0.1451041413	13	1
4	639.531859	458.6911526	-113.320639	11416.11682	3802.850163	181.5572328	1590.714987	5353.5	10990.3125	88.60485555	2154.379534	680.0019919	133.0972752	949.6711365	958.4865253	4112.201908	-0.009691765754	0.3230925758	0.01707184357	0.008457500824	0.01837426779	0.01159236121	1	-0.00288610081	0.6294573684	0.0368815773	25	0.9999999919
4	641.6767217	313.6714504	-3.579327612	9783.938651	3118.316298	80.19381492	1558.247658	4493	1147.5375	67.7939655	1902.209888	628.4853681	80.95850134	251.0230207	843.2812882	599.8969098	-0.0003584654689	0.3169139833	0.008590668545	0.007376817044	0.02637242446	0.008766194034	1	0.003792996166	0.6164955721	0.009287238271	24	0.7208134644
4	651.3995765	303.3873213	-57.35901863	12442.71441	1196.570117	630.3091384	1562.765531	4786	3009.404762	42.29809795	2057.342333	209.1138321	132.9158008	188.5978586	763.018682	1404.510189	-0.004773486395	0.09824475156	0.05334699045	0.003616714066	0.01251334211	0.007900350467	1	-0.0002132615396	0.165566858	0.1572181436	13	1
4	653.4600745	521.812235	-124.9272816	11809.0468	2728.803393	1239.777155	1421.315356	5030	5777.829787	69.19380395	1481.938785	359.2268715	207.442042	170.1917599	623.4835745	1240.660617	-0.01114542317	0.2380522185	0.1066654532	0.006099895736	0.01697258932	0.01104230492	1	0.001330383117	0.4551463284	0.3459423527	23	1
4	655.5993336	445.3721617	-65.69093525	9974.90889	4360.909027	203.3161166	1386.929637	4895	3665.041667	76.9230066	1845.418254	836.8902878	105.3050372	194.2393868	885.9993476	2023.271321	-0.006573655817	0.4350343094	0.02063314863	0.008401753548	0.02629748448	0.01020037409	1	0.00188971571	0.8606785855	0.05356997955	29	1
4	663.6770325	631.6658303	-15.87242759	7263.77716	157.7725943	312.5356607	1385.680866	2648.5	2183.793478	42.88948196	1599.346516	102.1438798	102.6881446	154.2726437	569.8805742	1110.062908	-0.002323807118	0.02175176896	0.04463667762	0.006435412922	0.01649214855	0.01043761468	1	-0.0003073423561	0.007437158922	0.1250027116	3	0.9999994665
4	668.3219421	174.3535166	-83.73237153	9029.370781	563.0212627	922.0677096	1293.801603	3382.5	8311.106383	42.82140498	1420.376547	160.6222825	181.3055598	155.3275876	511.985859	2885.915212	-0.009663123698	0.06209510167	0.1031893169	0.0051976156	0.01820344666	0.01184212603	1	-0.0009216231679	0.09167664649	0.3285701307	9	1
4	670.6684512	294.5538058	609.9698328	10381.51969	239.9174457	901.5729341	1622.776023	3824	9475.787234	146.5599005	1911.354443	112.9737492	193.6798452	181.109874	693.0504731	4361.762211	0.05833177476	0.02428278407	0.08952972233	0.008325275079	0.01186043334	0.0132323981	1	0.05157626964	0.01282230548	0.2954234221	32	1
4	672.6800845	574.4711762	-26.72648037	8606.977499	2045.202194	186.7059985	1537.069117	3703	2561.610526	59.37520275	1082.227093	279.4795901	89.14237259	186.2036254	450.6514215	840.6984342	-0.003155398198	0.2403528307	0.02257756712	0.007078280535	0.01946852863	0.01042506842	1	0.001262681218	0.458600661	0.05492952091	21	0.9999373421
4	673.7027484	126.638079	1736.996252	6303.84873	1425.17967	-99.84150042	1029.419684	2727	5346.021277	455.9581377	1544.455859	328.1636159	110.242462	122.7280491	632.7606388	3665.632575	0.2819324912	0.2254870013	-0.01609522416	0.0203954677	0.02932955415	0.01994981601	1	0.2253940073	0.4249836559	-0.01468146716	78	1
4	681.5009898	624.7063481	-32.24093603	7098.06906	1165.374591	307.1903357	1234.308626	2901.5	4185.202128	46.65415106	1315.714698	233.728533	84.39099259	149.692945	533.2604464	1729.547536	-0.004894088585	0.1727480641	0.04448292278	0.00705352881	0.02004382261	0.009643501269	1	0.0003479457187	0.319310731	0.1286848021	18	1
4	683.4420869	186.6457668	-51.70913625	7652.465576	484.3022028	779.3880729	1331.900913	2910.5	7887.489362	71.67355832	1174.552144	141.434604	159.9352162	583.2655104	431.2878174	2565.150836	-0.006708694538	0.06188165085	0.1039188568	0.01114610731	0.01783831732	0.01655194512	1	0.001487159174	0.09122215279	0.3317843492	9	1
4	686.3034537	170.4893462	429.1169022	8234.062931	913.1245136	663.0959873	1105.211832	3243.5	15154.33684	110.6997046	1233.006172	159.0319885	133.7155937	168.2937989	466.600842	3854.609696	0.05494837412	0.1134307046	0.08313405302	0.009239440197	0.01846121965	0.01173940242	1	0.04998893856	0.1968749017	0.2752047007	40	1
4	689.5739307	281.3542811	1326.700516	8274.861853	1885.195752	331.3882737	1570.935538	3614.5	1953.595745	287.016391	1741.701322	402.6749179	158.991843	193.8839259	737.2340977	1108.541251	0.1576464018	0.2329818382	0.04184557561	0.01253545052	0.02173730634	0.01685420482	1	0.1308672782	0.4423349724	0.158806252	65	1
4	696.9747544	373.4628462	-40.62561479	11210.63702	1196.649616	252.2164317	1395.323626	4375.5	3812.717391	55.91683565	1578.434557	200.2143829	85.10070752	167.1784473	590.4951885	1322.678263	-0.003665387295	0.1050479433	0.02269381673	0.005071234209	0.01589801369	0.007269758016	1	-0.001569891319	0.1791595829	0.05090794441	12	0.9989512029
4	703.4764356	319.3451804	-83.88234885	9886.577693	2353.505505	487.3318352	1361.971033	4287	7779.797872	58.14122294	1440.970761	354.9254489	110.3862839	161.908653	606.5501649	2325.542719	-0.008981565896	0.2418781452	0.05213726669	0.006018633531	0.01910096414	0.008748966963	1	-0.001078136415	0.4622317582	0.1566104662	22	1
4	709.1271656	256.046653	428.1414699	7344.786965	2264.860164	575.5118003	1560.222001	3410	3583.8	113.8369809	1348.616456	411.4637905	163.9208762	206.3103416	592.9212856	1887.015163	0.06070144309	0.3103323907	0.08249450404	0.01080479573	0.02384422505	0.0149015904	1	0.05807135802	0.603481819	0.2805711939	50	1
4	724.6154404	169.9690033	1966.813611	6840.814977	175.7382949	-146.670665	1139.434916	2543.5	6754.56383	346.6913632	1081.992997	104.3653717	128.9593283	152.0537791	387.9248894	2671.213363	0.2883951565	0.02449336301	-0.02031372597	0.01961655865	0.01662000765	0.02032751464	1	0.226606482	0.009753822549	-0.03429145138	69	0.999996343
4	741.3531305	311.5991791	-61.13381027	8201.011854	498.6379137	816.8969478	1296.650129	3151	7780.631579	47.0424253	1225.030107	127.396528	160.2908886	289.5379384	450.1802228	2623.589927	-0.007124664702	0.06019649413	0.1023574075	0.005743434253	0.01459442192	0.01156935649	1	0.001004704877	0.08772233722	0.3261956089	9	1
4	755.9297001	484.7856737	3143.445872	7127.887419	726.9146222	-195.6483909	1185.253585	2849	14038.01064	568.5203915	1349.845949	158.9391447	137.1869202	140.5810153	508.480496	5785.366195	0.4384321925	0.1025181283	-0.02756876353	0.02373450166	0.01866401577	0.02028102547	1	0.3471175306	0.1695573988	-0.02256559716	85	1
4	761.3535578	555.1281992	14.83597426	7088.879699	157.9758707	92.28148653	1089.748554	2546.5	9133.319149	27.1595848	1215.938464	93.3656774	58.47046156	125.4833911	415.9301611	3335.107908	0.002171672111	0.02238904011	0.01422218188	0.003869788369	0.01454591061	0.007696351025	1	0.0009451719835	0.008270921399	0.02010680967	2	0.9995623161
4	776.3364062	361.4199419	1105.051472	7141.250398	637.8768158	223.1734456	1131.46646	2725.5	3293.115789	205.5201844	1202.664447	148.4649406	97.76891093	147.0227967	442.617086	1469.047222	0.1528495798	0.09135752599	0.03246431589	0.01300834145	0.0196128484	0.01312706814	1	0.1237698059	0.1497385335	0.1205122593	59	1
5	8.935087851	496.3184167	5004.532139	10818.92887	1150.33257	-311.0568452	1633.812045	4367	12985.29474	917.0300913	2051.460668	219.8615693	229.942348	174.465266	782.955308	6082.957611	0.4593834603	0.1078287393	-0.02982575347	0.02026226242	0.01626676855	0.022488357	1	0.36374939	0.1803198605	-0.02543921372	85	1
5	14.29892619	566.4381581	-34.56357407	10956.14926	249.5461592	217.6385886	1448.088761	3983.5	9379.042553	45.18960328	2022.013248	132.1311658	83.53421412	170.8345755	694.8845028	3355.747126	-0.003625241136	0.02353427856	0.01976429364	0.004136268545	0.0133482851	0.006705078626	1	-0.003230506685	0.01076509946	0.03811598226	2	0.9999922951
5	29.25366298	373.0280635	2131.173953	13049.76851	1265.290063	525.1549264	1758.012552	5095.5	3341.326316	401.2700944	2129.065612	230.250068	205.4450488	203.4955933	788.5350421	1456.329892	0.1628024121	0.09900178146	0.04028288288	0.01103867016	0.01215247439	0.01562625966	1	0.1324482043	0.1655588315	0.1502815876	59	1
5	31.43902957	262.218551	2791.275491	9923.654776	195.6918645	1896.511573	2020.178304	3713.5	1631.297872	670.9443517	2256.448334	129.0690372	521.5275983	209.8722072	817.4188106	988.9927517	0.2817663006	0.01997526392	0.188379449	0.02012637758	0.01485131141	0.03740518169	1	0.2373249033	0.003533134242	0.6910322658	71	1
5	35.22496798	126.8428765	512.2161618	7389.814985	1149.287457	-31.42983071	1164.770415	3021	4248.677083	121.2888127	1277.720191	206.5146834	69.36842688	183.8361329	498.1059632	1976.330403	0.06947466672	0.1589757507	-0.004788576017	0.0102757926	0.01965799818	0.009913820298	1	0.05561699872	0.2895325482	-0.02628579229	42	1
5	38.89542109	91.04179535	1261.868472	7391.754606	376.8846663	-74.59427889	1182.558678	2756	1601.810526	210.2649162	1079.142368	115.4999224	89.7297571	191.6288454	401.6050814	660.4618838	0.1738984785	0.05241093276	-0.01065098357	0.01270936219	0.01661741305	0.01288778943	1	0.136533644	0.0684968897	-0.02608025618	55	1
5	39.47732394	427.333877	-39.24099068	11319.59912	168.2252839	572.4681867	1839.061474	4114.5	1956.010638	45.33670815	2429.794967	126.0487035	153.4157233	241.9947523	858.5891192	991.768492	-0.00353073931	0.01509271429	0.05351924383	0.004276035767	0.01209621451	0.01009946325	1	-0.0007050957448	-0.00617586223	0.15545583	3	0.9999999999
5	39.48995779	598.6136715	-18.89121147	10226.62631	189.6520145	230.630026	1564.598869	3725.5	5809.032258	43.05748411	1672.803928	121.2875963	88.1074116	169.568216	596.4309086	2237.310461	-0.001737232671	0.01902455799	0.02262700659	0.00431698275	0.01276685997	0.007228082662	1	-0.00158515646	0.001477483444	0.048379064	2	0.9999999961
5	50.85907871	678.9926312	3757.809332	8155.358226	509.9669886	511.2532495	1368.097157	3140	6851.166667	719.5639115	1520.192065	132.8662419	219.7467551	173.319012	569.7420752	3116.696333	0.4612563407	0.06348084944	0.06152888192	0.02057651916	0.01530443493	0.02952144675	1	0.371487044	0.09004990259	0.2918173896	84	1
5	52.16449704	166.6801219	508.58536	9318.22055	1530.802181	749.1892277	1475.39412	3764	9479.526316	152.7015185	1855.858724	298.9602746	182.0808549	162.8491195	736.2793796	5227.747763	0.05709097408	0.1671781307	0.07836180688	0.01070829852	0.01983852277	0.01460944308	1	0.05229714036	0.3077926446	0.2607849956	44	1
5	57.84883913	211.4965061	-53.17518153	10855.21276	3562.771941	189.9386297	1471.080126	4990	8951.755319	66.07511384	1739.799743	549.3088762	82.77249791	223.9900318	766.4473428	3224.999837	-0.005316324281	0.3249079915	0.01833871625	0.006327356074	0.02103256082	0.007438491182	1	0.0007339781517	0.6331892841	0.04235912201	25	0.9999999736
5	62.41428113	622.3100153	-29.69033128	9231.837567	186.1492903	191.5171786	1638.735001	3363	9519.915789	39.58005948	1863.685393	113.0711639	89.82327887	195.2624195	643.9283053	4927.256933	-0.003175546228	0.02060091968	0.02107220333	0.004584130135	0.01480561934	0.009100518003	1	-0.002823806959	0.004722242938	0.04268217173	2	0.999998741
5	73.81899898	302.4292235	1556.372294	9987.047443	3857.041018	3.5333487	2052.810918	4823	2379.354167	446.0695214	2998.750267	1240.464795	139.5743922	251.4329292	1421.043031	1815.719611	0.1568006781	0.4000758162	0.000283931219	0.01935353336	0.0326003413	0.01780990171	1	0.1299958537	0.7868347409	0.01915140633	68	1
5	77.60284065	390.4125748	-163.3217889	10682.83305	931.5883546	2457.007773	2471.59359	4171.5	893.3617021	79.16599099	2528.358766	248.7144691	558.566799	247.9152519	955.1521889	499.8576109	-0.01553534564	0.08887594694	0.2241975452	0.007365513206	0.01626320079	0.0228054722	1	0.004204446504	0.148807835	0.7496100794	15	1
5	89.24296673	259.6700409	-4.016940332	10217.76606	131.9408997	250.3269639	1975.002585	3632	3828.967742	42.02931724	2525.476969	158.6629438	94.93707923	246.3142941	894.349168	3066.178791	-0.0004641287102	0.01279601292	0.02634975928	0.004903069034	0.01978529719	0.009395227481	1	-0.0003948757364	-0.011342385	0.06144194195	2	0.9999999994
5	129.4606468	339.3181397	-179.9513109	14078.92544	822.4819418	1630.557871	2207.434021	5273.5	6471.595745	61.83874421	2716.460291	180.8680744	323.967237	244.1779381	979.2050731	3074.355491	-0.01259364118	0.06051948695	0.1142993495	0.005297868832	0.01188485451	0.01078172371	1	-0.002430894815	0.08860933551	0.3665481423	9	1
5	131.5055417	188.6721915	786.705458	12072.45408	1942.558677	-13.70863458	1780.590511	4898.5	4062.595745	206.0265797	2398.659741	367.3220283	105.7035671	229.3221758	923.557723	1885.63251	0.06649232446	0.1661650153	-0.001002237688	0.008683323522	0.01587695866	0.009170745828	1	0.0536595802	0.3044606411	-0.01355299021	42	1
5	132.7106228	413.4415578	-237.282141	16257.26456	5216.5466	1751.809373	1796.541063	7364	9350.606383	97.6105306	2687.799531	923.9328991	303.1108875	226.8666719	1222.303961	3641.406432	-0.01428210822	0.3316668873	0.1083658824	0.006641388634	0.0190667704	0.009752918248	1	0.0006442787912	0.6485406824	0.3541257832	27	1
5	144.3059727	75.31433171	-4.313098313	8873.038337	492.8376577	158.8196529	1346.412745	3299	6185.655914	46.22776171	1793.268624	126.5939877	77.94967219	183.421633	625.6364915	3393.012297	-0.0004483970477	0.05911251717	0.01844799203	0.005844934805	0.01884350926	0.008711574949	1	-0.0001579688149	0.08419986703	0.03539448126	7	0.9996940607
5	158.5083574	256.7626609	1981.030215	11578.19171	1064.80574	525.1801187	2151.709359	4567	773.0322581	571.1446951	3574.692827	373.2272626	215.3110012	297.3643323	1351.687593	569.3598704	0.1648434276	0.09214020773	0.04620011396	0.0148217046	0.02015675428	0.02114483632	1	0.1344087208	0.1514573706	0.171145522	59	1
5	159.3000954	452.2958849	-177.9385735	14441.22774	278.984186	1688.614415	2300.224949	5301.5	6386.83871	54.76568884	3121.341097	152.5814457	382.7810609	268.5669163	1105.131808	3318.79304	-0.01284300683	0.02047655995	0.1169659825	0.004682290163	0.01195996647	0.0100299786	1	-0.003144792948	0.005949249368	0.3745048242	4	1
5	170.0576747	563.7123364	4484.907817	14539.62375	3322.972716	-208.4729834	1811.836302	6227	1199.631579	943.967884	3000.006583	734.0929631	210.8723374	251.7898533	1281.569605	931.1987247	0.3160306469	0.2318394185	-0.0147972448	0.01669791818	0.0158540176	0.01717396207	1	0.2528043123	0.4378415476	-0.002113721829	78	1
5	172.7642599	317.3756423	2448.956311	15504.92211	898.4086517	2246.913265	2318.59539	5850	3992.957447	565.0427294	3196.532757	257.1970206	519.8029934	240.5400848	1213.769717	2065.983033	0.1602860818	0.06256982507	0.143118101	0.0123799441	0.01289604285	0.02065101312	1	0.1377125261	0.09184202376	0.5067737657	57	1
5	177.1286172	618.7610954	4966.541135	10331.05431	476.8334489	863.6106162	2398.196584	4045	2415.178947	1384.796832	2900.54478	197.9540542	375.3711097	341.8311101	1102.476948	2024.284696	0.4712267878	0.04885208681	0.08238056969	0.02640887144	0.01836245213	0.04315485408	1	0.3807833298	0.06006014625	0.3662829035	84	0.9999999364
5	188.7190987	309.5417996	1171.888586	18082.17333	6444.371934	33.62648949	1518.655437	8490	12632.3617	244.3816224	2830.981092	1079.2631	133.4033256	243.83477	1333.590068	3636.516985	0.06414475065	0.3488473343	0.001713726071	0.007446742951	0.01931228939	0.007749872311	1	0.05528388435	0.6818159676	0.001186274977	48	1
5	195.2759579	615.4045363	-17.95794514	14742.33772	1511.42689	140.3887452	1929.113253	5739	3127.924731	55.44781588	2354.99034	249.010051	76.10118773	229.4593842	871.9300889	1122.025878	-0.001360383648	0.1028328659	0.00961833379	0.003938028271	0.01336597675	0.005399502843	1	-0.0007792317074	0.1743742982	0.005818575556	11	0.9999996574
5	198.2892523	23.48859236	26.01814611	7859.895137	184.5648913	7.525700053	1150.889319	2843	3116.431579	30.08760656	1456.717098	92.39079452	65.19298532	178.8368494	502.8040989	1731.500466	0.003215509934	0.02421539662	0.0008742713485	0.004239253546	0.0136342641	0.008565539336	1	0.0007816783172	0.01183886182	-0.02609297667	1	0.9996176081
5	198.4417282	515.2861091	6345.48519	13051.3014	423.6791922	-278.6888436	2149.836421	5012.5	13275.97872	1733.438236	3527.309914	153.9239342	284.1471993	210.9389051	1261.910432	8489.521117	0.4757261422	0.03137273615	-0.02003119602	0.02266362023	0.01619703709	0.02604080446	1	0.3761631453	0.02242308338	0.0100050323	81	1
5	199.5647285	85.87721802	7145.126576	7666.409683	692.7567489	-609.9878007	1629.614493	3138.5	376.0744681	2486.119852	2432.567007	284.6496121	403.2503668	198.28068	979.3826647	303.409062	0.9782931159	0.09619934267	-0.07216617019	0.05665276901	0.02741386784	0.07177515135	1	0.7741473634	0.1514075412	-0.05393566116	96	0.9999999383
5	201.2750946	405.6145624	6820.366895	14487.1214	2525.78675	-349.9131041	2114.265919	6204	16606.30108	1824.769485	3556.463929	582.940191	292.6971745	212.3110172	1433.580185	10976.76404	0.4886886534	0.1821810303	-0.02413874804	0.02293564084	0.02079031628	0.0226498763	1	0.3888988941	0.3337225423	0.003481024053	87	0.9999999999
5	212.4774278	145.4312292	5754.079301	12147.5509	704.1643707	994.7981913	2333.208983	4717	4124.164835	1261.638803	2386.327498	215.0119184	380.6505705	347.0922065	915.8748782	2095.40841	0.4789299718	0.05983217948	0.07789258575	0.03139202789	0.01646619772	0.0333504334	1	0.3867788562	0.0826083109	0.3527705192	84	1
5	225.3325295	370.4456023	15097.20886	14627.4563	343.763657	-784.0980925	2420.313779	5676	7079.478723	3369.730264	3354.304636	192.6441306	594.1455342	297.2030415	1296.367188	4442.969248	1.024656422	0.02454849708	-0.05510477917	0.03938313678	0.01480428301	0.04981212674	1	0.8111515306	0.003294069353	0.01388185157	94	1
5	227.0402071	147.100546	-59.32565522	13543.53101	2244.233643	142.7298306	1843.718839	5548	6748.922222	61.86776213	2542.346022	383.5929077	80.66619365	241.0196874	966.324445	2858.625757	-0.004381565723	0.1667791158	0.01099740665	0.005119174843	0.01715996577	0.00693620133	1	-0.001931860298	0.3064884155	0.0119642298	16	0.9999721605
5	229.1372843	164.6007498	864.077844	10295.30313	183.2908022	70.662098	2224.205256	3794.5	5082.7875	274.4606619	2643.728228	162.4873398	94.44090509	316.3466649	940.9179544	3337.570483	0.08370375882	0.01786151482	0.007423128086	0.017207201	0.02061322477	0.01134875848	1	0.06536781414	-0.001850931512	0.01503324251	30	1
5	239.2205747	51.89542813	7239.776684	10608.51211	1148.648309	-508.4963519	1463.779056	4285	8421.641304	1403.537529	1937.658849	231.5299345	292.0803106	197.547203	757.5633032	3884.627519	0.6858990927	0.1131760785	-0.04341193237	0.03385817173	0.01747909735	0.03009372702	1	0.5434622556	0.1892991631	-0.02048987817	92	0.9999999976
5	240.6055753	170.1659266	-49.81088701	15667.01645	285.6981124	415.1649034	2060.972807	5620	4470.275	55.49797304	2728.237907	181.5364135	110.1349495	241.6103105	978.6878049	2707.677733	-0.003396160627	0.01975772892	0.02710999518	0.003817917309	0.01248760948	0.00592685343	1	-0.002549524398	0.003071021496	0.06363750006	2	0.9999999913
5	243.5845308	231.3043802	1260.554338	14289.71469	170.0891837	138.9615328	2543.555366	5157	4509.446809	285.5999564	3188.678786	174.3056526	151.4221733	784.0390735	1134.974493	2923.369549	0.09041022697	0.01172389318	0.01001220968	0.008670815458	0.01530671588	0.01145036749	1	0.07080587623	-0.01454436701	0.02539969798	30	1
5	247.3352839	39.12945241	836.8355588	9751.571091	290.6462967	6.510700667	1438.530417	3593.5	13065.45652	158.3928867	1449.40876	123.7815731	89.69847271	185.645459	511.9849887	4411.072102	0.08553765458	0.03280300714	0.000710324029	0.008542819532	0.01396113726	0.009759785088	1	0.0665819127	0.02889452716	-0.007453401232	30	1
5	262.5008855	5.657276509	-9.798618481	8863.627694	2781.006061	149.3696066	1025.325141	3998	4920.666667	62.38630554	1497.396038	432.6650874	84.5575618	182.3116468	626.253929	2828.537292	-0.00124129938	0.3091995255	0.0179464926	0.007749229837	0.02249828893	0.009844701455	1	0.003671225023	0.6007070735	0.04142991486	25	0.9999999999
5	268.57105	276.5909295	11724.4559	16690.59139	2972.668032	-594.8010721	2157.284527	7143.5	18718.34783	2429.282765	3339.206307	621.5385317	398.2548666	650.7881868	1437.945872	10295.90808	0.7052538836	0.1813980986	-0.03401219059	0.03112270334	0.01469862641	0.0275524071	1	0.560851414	0.3301772384	0.01887964592	93	1
5	272.2015128	372.0953245	7523.489231	16038.84629	1641.663854	1390.076907	2203.741258	6477	8373.8	1788.185809	3639.919764	440.03985	530.7838916	259.5768481	1462.94836	5689.373911	0.4737290976	0.1111993413	0.08925939792	0.01854440768	0.01491535376	0.03085360951	1	0.3844312831	0.1889068793	0.3928069004	86	1
5	278.2573448	154.5650897	936.8074069	14994.29634	2569.820033	54.35252413	1783.754703	6221	11513.93684	224.0276228	2967.605041	515.2006201	104.5234845	264.4079895	1194.1754	4778.872369	0.06114478285	0.1711648716	0.003912408344	0.008288251121	0.01645629811	0.00761870704	1	0.04986330628	0.3149029231	0.002496511154	42	0.9999999954
5	283.7624759	552.1405471	8871.103645	12280.14176	229.1065292	-399.773928	2209.795957	4709	4716.971429	2599.963605	3352.274285	137.3865563	429.4152533	266.0797641	1225.956969	3147.557783	0.7145045614	0.01826896041	-0.03175028491	0.05408941012	0.01324805217	0.03908635168	1	0.5654684394	-0.006778607327	0.02369173124	90	0.9999999999
5	284.3171189	105.1748378	-1.190398801	9945.279495	2938.570818	243.875803	1978.451743	4485.5	1598.894737	81.75879574	3056.145189	878.3051593	142.8679375	857.4302844	1296.955636	1383.458713	-0.0001279817926	0.2991857709	0.02353549269	0.0118722072	0.03441757584	0.01905605624	1	0.004809806208	0.580098206	0.06083664435	25	1
5	288.2459998	564.3773259	-89.46162913	14570.36321	148.8139929	1626.310689	2407.609761	5204	3293.506329	117.4631046	2894.466641	160.5339646	342.7484872	263.3358041	982.591512	1885.395707	-0.006551161775	0.01120742371	0.1146772885	0.0103365596	0.01405162539	0.009903444852	1	0.001530229098	-0.01327975764	0.3676842066	4	1
5	289.9380516	539.8030492	2476.729881	15325.89016	1520.790734	2163.372664	2391.741778	5924	4454.321429	497.4302983	2857.797905	344.9409843	438.6757539	287.8831995	1118.588053	1920.925167	0.1654758876	0.1020283833	0.142543058	0.01118074967	0.01466571385	0.01956108043	1	0.1425175222	0.173285142	0.5072211123	60	1
5	296.6686585	193.2924421	-95.35400553	15376.24906	3649.452089	840.8600807	1961.758751	6553.5	3191.771739	96.20605349	3138.927433	872.6616208	213.248042	247.0368783	1373.944178	1595.178326	-0.006837488486	0.2451060824	0.05491714816	0.006973035416	0.02128704703	0.00854668653	1	0.0009043010703	0.4689215077	0.1668903367	22	1
5	299.7989271	353.7586464	-300.1990895	16421.49126	197.1857634	3911.979861	2568.006872	5923	1542.294737	90.75628642	3230.270502	171.9795682	745.8720811	312.848915	1189.396557	752.6567536	-0.01826982744	0.01423476531	0.2387313122	0.005616028469	0.01077528155	0.01693170972	1	0.001800644852	-0.005114240776	0.7972329177	5	1
5	306.4849932	403.7159557	-300.8093842	16355.12243	253.5485031	3836.16215	2488.338337	5925.5	2518.526316	79.42068959	2921.187396	169.1115584	690.5668265	268.8100727	1104.440564	951.3055849	-0.0196395128	0.01562883907	0.2393845143	0.003787318224	0.01013573562	0.01695162167	1	0.0007836507647	-0.002214195232	0.7992376977	5	1
5	306.4879942	555.345496	2485.304741	14912.75324	1493.937822	2163.73097	2431.680891	5911	2562.88172	531.1525646	3017.215493	340.8075261	491.9150073	292.7007889	1177.807951	1278.74195	0.1652953317	0.1026650592	0.1436235924	0.009911536425	0.01568708363	0.01798502824	1	0.1424682627	0.1746173872	0.5109639471	60	1
5	319.569836	248.2297014	4765.901748	15891.83516	926.6585844	-96.37241055	2225.771578	6013.5	6416.336957	1181.056099	3490.953062	305.9344366	218.0679551	273.9351074	1358.633867	3568.462951	0.304784031	0.06299170601	-0.006648384579	0.01962375127	0.01652238227	0.01539703868	1	0.2414240266	0.0893300847	0.01830857079	72	0.9999999937
5	320.3460625	56.2321768	8536.64959	8494.433275	516.4212643	-676.0911777	1804.348894	3433	3864.4	2285.728948	2175.629982	208.597162	479.3423518	691.294211	831.9368099	3053.404592	0.9976181346	0.05889574328	-0.06985504603	0.05570038341	0.02613587019	0.06822897056	1	0.7890674554	0.07423859593	-0.04262732281	95	0.9999827997
5	325.9574952	162.4161449	846.4540913	11822.16049	5016.354897	83.37211453	1921.122185	5801	1043.182796	250.6777287	2767.998815	1207.827319	122.9125598	381.3110719	1330.842531	651.8472071	0.07131914754	0.4234706513	0.007609585955	0.01290094314	0.03171881444	0.01141527832	1	0.06280332617	0.8359637401	0.02575178219	51	1
5	327.5414068	43.97387392	822.3802277	9259.886306	262.5551561	-12.01236765	1548.650639	3441	10089.5119	171.3105677	1744.426877	129.6986056	83.02078699	214.4237438	611.8536554	3693.284715	0.08855232947	0.02984487944	-0.001127115738	0.009576220846	0.01693741346	0.009508870298	1	0.06879148474	0.02273333	-0.01325493151	30	1
5	329.5163855	432.6037531	-65.2291959	15263.57056	197.8110913	850.9364135	2274.339079	5500.5	2420.595745	48.201014	3384.634021	165.9690942	206.5280562	254.6317107	1205.002521	1304.246079	-0.004224340008	0.01296567311	0.05732909961	0.003394667368	0.01161139199	0.007200104492	1	-0.001002895876	-0.01050736612	0.1685003452	3	1
5	334.7079775	125.2999009	2349.443422	14067.33621	1387.104392	15.53273442	1986.940762	5529	3659.397849	564.6869535	3382.290358	380.4903692	149.2512397	262.0847461	1289.210101	2048.56549	0.1612716733	0.1031743358	0.001198359439	0.01297227137	0.01747031002	0.01198286463	1	0.1282896415	0.173616736	0.01390957155	58	0.9999999999
5	353.7075877	83.46757559	577.5398834	11058.53443	635.9331247	2143.982842	1952.656666	4265.5	7739.294737	174.4705243	2219.973629	163.112331	429.9133283	269.1721902	789.9377845	3472.702035	0.05179966751	0.05508360307	0.195066102	0.01177506908	0.01743667813	0.02297518777	1	0.05505574686	0.07803487181	0.6625426885	37	1
5	352.9504224	117.4568934	1791.343553	11137.76452	2347.950183	519.5833499	2308.997503	4777	1141.782609	404.2054414	2258.277859	514.4500843	193.1474781	305.4480078	942.2513464	830.8369119	0.1663465741	0.2168962029	0.04988919322	0.01556466285	0.02058111885	0.01739871508	1	0.1381369165	0.4091592248	0.1883156408	65	1
5	356.4335296	146.9288354	6569.399682	13708.17627	196.9515727	-338.0135162	2484.571769	5254	2836.849462	1204.565289	2294.209143	152.5510993	279.8941946	299.100955	834.1903989	1255.982821	0.4861131598	0.01464050482	-0.02313547885	0.02141548226	0.01280654927	0.02222522198	1	0.3839072226	-0.01226522569	0.001047630262	81	1
5	380.1238972	121.0763933	3758.538712	12334.27318	666.7007268	819.1575332	2063.871116	4755.5	5459.515464	909.7567319	3022.512237	231.9117887	274.8760267	373.0796591	1116.526629	2924.988693	0.3036264932	0.05184554966	0.06536526062	0.01853523204	0.01656496357	0.02179917292	1	0.2458512754	0.06737384754	0.2685502306	73	0.9999999489
5	383.5299773	43.25977797	686.7619154	10371.40158	239.4792399	332.984354	1543.141507	3814.5	8001.698925	186.3416677	2220.489667	130.7548417	117.5989525	196.3428009	769.6423447	4195.777414	0.06568142811	0.02306285535	0.032814697	0.01028733065	0.01698727967	0.01107601531	1	0.05304445992	0.009411727758	0.09950580658	31	1
5	398.3414619	442.7949599	8310.978665	17197.98355	971.5317132	1604.992837	2322.695033	6635.5	10784.75789	1592.445012	3082.882999	278.0775139	486.8848613	265.3642467	1211.168583	5045.019353	0.4921464873	0.06000253231	0.08947886824	0.02156154506	0.01280109492	0.02432848956	1	0.3982162337	0.08302095006	0.3961776013	84	1
5	419.6642112	223.6469539	-167.1116255	13845.55526	194.7096637	1690.498286	2546.747799	5189.5	8351.526316	54.31622935	2960.685636	159.2880961	340.6023594	228.9259212	1038.861399	4486.2792	-0.0123278212	0.01382232661	0.1227713657	0.004699056581	0.01282976343	0.01150069471	1	-0.002406135472	-0.007713059137	0.3946347361	4	1
5	427.6514012	341.5149454	982.6413993	17053.64577	989.8182992	1695.238108	2405.202292	6520.5	9653.956989	188.9728916	2500.186317	270.9211248	293.37956	256.2603835	984.9343084	3159.595144	0.05995608263	0.06054372295	0.1007983923	0.006322141127	0.01235842782	0.01102645062	1	0.05439291448	0.08786413867	0.336206863	36	1
5	431.3603335	29.6016575	2142.178332	7411.378267	1732.963956	353.0201916	1477.084847	3311.5	8472.505263	550.3374803	1728.649213	408.8143931	167.2037412	208.9903404	727.092199	5961.167462	0.2924720099	0.2362270581	0.04813158694	0.02007141018	0.0294377275	0.02449509561	1	0.2389441743	0.4480189369	0.2118221901	79	1
5	436.4626793	420.6793496	15448.70047	14934.36793	296.3534115	-769.7734546	2296.753231	5791.5	5608.726316	3511.380809	3568.752372	194.252367	581.7984222	295.863465	1376.560356	3862.705023	1.028079982	0.01912748536	-0.04548836033	0.0392788931	0.01305510305	0.04737255041	1	0.814525802	-0.007789397759	0.04799599719	94	1
5	438.247252	75.0681924	708.3691009	11160.37926	1741.450698	28.18847051	1495.7044	4555	7032.978723	173.6939379	1881.633218	300.8776631	90.89445316	217.4575596	734.998908	3703.156994	0.06453376348	0.1572851261	0.002436581179	0.008694990528	0.01865902105	0.009047660492	1	0.05220275891	0.286187376	-0.00230705435	42	1
5	438.3963362	174.7113685	-53.79379127	14898.26339	268.4166684	157.1136981	1823.645496	5370	4253.817204	47.87728593	2694.663342	168.2645112	78.02765696	235.146278	970.7796036	1965.504355	-0.004107442588	0.0188225229	0.01167430558	0.003617602432	0.01189303887	0.005294322256	1	-0.004323489647	0.0009193535968	0.009673142564	1	0.9987132085
5	454.5082456	170.0000598	-40.12587791	15043.95457	238.8911283	182.6066001	2166.711287	5412.5	3762.98913	49.51974269	2163.584634	156.3037958	80.21594173	246.4172065	748.3288193	1293.548229	-0.002765291121	0.0170345447	0.01214486509	0.003598265435	0.01170261638	0.005677584092	1	-0.003248920972	-0.00277754539	0.01156416019	1	0.995431481
5	464.4969105	620.2295185	3977.684378	7783.577679	88.89563828	-187.7998507	2259.323737	2926	3355.585106	1554.105019	3024.250196	124.6154101	230.6946902	303.2912607	1104.429607	4650.206813	0.4987083076	0.01227886548	-0.02458607045	0.02334373838	0.0205924729	0.04010211719	1	0.3937985232	-0.01726773151	-0.001183429568	81	1
5	474.3355094	127.4858907	571.1194164	11623.58221	319.8696074	2439.893653	2042.623016	4336.5	16644.98936	173.690992	2126.838517	133.3721382	473.8247212	206.825244	748.3127449	6895.731751	0.04759997378	0.02690049825	0.2035208897	0.01028957657	0.01302021323	0.02177156758	1	0.05185073798	0.01998632948	0.6901316699	33	1
5	475.466088	253.695841	-41.70130956	15266.26921	3612.288031	215.0685137	2337.736068	6586	3917.284211	82.26773348	2320.484843	578.610004	104.3291195	230.0658678	976.8158427	1879.575295	-0.002394463168	0.2330268855	0.01403672347	0.005777964178	0.01788489753	0.006563928384	1	0.001079401586	0.4433389536	0.02511881544	20	0.9494585233
5	476.1544941	284.5246532	939.1576603	13951.72058	4465.660929	69.726894	1952.394896	6210	4287.105263	224.1162283	2818.286976	935.7208276	88.09961209	255.443966	1252.149787	2059.745731	0.06933679074	0.3209866428	0.005038262551	0.008311762002	0.02073538242	0.007036515027	1	0.05917986189	0.6242808305	0.01307450539	48	0.999952653
5	477.4152163	169.7183142	960.6262911	13557.454	846.1700499	104.0436647	1937.043322	5083.5	10346.44681	242.9162393	3175.739048	227.2308428	101.6694968	226.0274526	1158.616652	5546.755597	0.07117172311	0.06235501271	0.006839473241	0.008587924498	0.01497686795	0.00859626495	1	0.05612819609	0.09013675294	0.01153425225	34	0.9999999495
5	479.7142503	468.4138674	2865.32144	9641.678687	43.97298941	2034.422821	2802.350855	3620	2540.819149	891.1734611	3031.324235	158.8324681	637.0745201	567.1279428	1117.592606	2488.000095	0.2895515579	0.004404989918	0.1998016568	0.02228104229	0.02141782546	0.04008855579	0	NaN	NaN	NaN	NaN	NaN
5	486.6503592	147.3181288	-48.1012564	11607.50302	211.2015734	123.8889674	1982.565968	4291	2763.817204	41.78733064	2287.377738	146.6529845	82.64718856	333.0610165	827.5025523	1620.638776	-0.004399803389	0.01817432123	0.01120532956	0.003920347328	0.01373828793	0.007417356763	1	-0.004604484655	-0.000423845384	0.007951544437	1	0.99954459
5	493.6847911	97.52159556	-55.60557653	13460.79159	2065.572571	274.4588593	1375.736762	5434	3369.333333	135.4771306	1820.525628	290.5005947	165.8459924	1415.597347	705.6860211	1028.573603	-0.003903200368	0.1540936769	0.02109982118	0.0102952787	0.01577831571	0.01239541259	1	-0.0009998706208	0.2804330049	0.0468624996	17	0.9120420126
5	500.3074468	114.6219147	-64.97360291	10754.52269	1120.098789	553.7437495	1792.788381	4254.5	3361.382979	56.08712544	2008.984142	245.3337979	132.1487515	222.2807547	768.9863444	1774.661822	-0.006330604812	0.1056888701	0.05283175453	0.005520977505	0.01561872587	0.00832023965	1	-0.001360946134	0.1809465751	0.1553021812	13	1
5	506.3897804	41.52095942	1258.67436	7683.438551	3284.830345	-65.60558047	1304.230312	3860	4557.731183	258.5218593	1373.258308	547.7630594	109.4532302	188.1384701	649.8536528	2316.357861	0.1622669301	0.4156829856	-0.009557951286	0.02044550539	0.03320528954	0.01484770664	1	0.1338778191	0.8188792929	-0.0133787501	68	1
5	506.7024963	260.6480585	7.0357313	9170.271959	1884.606458	294.414579	2814.934921	4006	2093.354839	89.3866832	2655.453848	681.7618921	179.2590406	1124.329653	1097.60476	1375.49944	0.0006280236273	0.2131355592	0.03296815823	0.01367767802	0.03664330161	0.02468771715	0	NaN	NaN	NaN	NaN	NaN
5	515.7308115	104.4734378	-28.63111618	11024.39367	3475.429576	88.11384835	1676.251283	4987	2782.107527	80.37552487	1546.806813	524.4030719	83.36371051	214.4985604	690.1925548	1059.573073	-0.003018337306	0.3175923373	0.008401954587	0.007974178283	0.02246957467	0.008122444745	1	0.001669200747	0.61791573	0.008039577997	24	0.8580537316
5	519.1506986	277.3285854	1103.154453	12748.97756	165.1798126	150.8729858	2667.522396	4715	9077.557895	263.0657137	2524.771863	146.3993916	123.5501866	281.4454937	888.6928495	6171.789117	0.08663626327	0.01325717946	0.01228360208	0.009218382791	0.01219162692	0.00997814885	1	0.06799852289	-0.01131330535	0.03249287898	30	1
5	524.5177507	590.6440635	739.3170477	12076.71878	1193.57529	1071.242693	2002.492696	4790.5	3473.204301	136.8295555	1856.571363	219.0390955	209.5458262	319.7758484	701.3780098	1602.386071	0.06047197863	0.1009558288	0.0903854287	0.008339097656	0.0131301039	0.01208548636	1	0.05472892212	0.171171066	0.3013385436	40	1
5	527.2517687	130.5212091	-56.36531794	13297.63652	4319.40388	115.3016848	1634.72175	6078.5	2854.537634	76.57715277	1832.171676	602.1705224	85.96909098	181.4841076	811.8898336	1199.262596	-0.004328426365	0.3235049093	0.009264140124	0.006079660689	0.01867674614	0.006723130817	1	0.0007971577257	0.6301504594	0.01092997701	24	0.8712379411
5	537.6240688	220.4591256	-73.63400452	13528.6217	4365.714672	371.2900052	2228.693182	6278	11680.55914	87.2162268	2178.609298	668.0278142	109.1286677	223.5548167	946.9895118	3871.132585	-0.005836588946	0.3210061843	0.02848881788	0.007235973769	0.02120504873	0.008713268428	1	0.001031217505	0.6252837483	0.07747353264	25	1
5	538.0971846	197.6880653	727.6150595	8240.303888	75.99969764	124.6972447	2380.338338	3118	4669.694737	231.7527065	2253.854683	114.6474517	105.6407851	263.48928	808.3840577	4218.161584	0.08801484758	0.009566690285	0.01497876661	0.01053770991	0.01434787356	0.01493714461	1	0.06923939424	-0.01890720954	0.04208120223	30	1
5	537.9730935	555.0380998	2236.619105	13121.68177	656.1446221	-7.10105509	1934.780637	4890	3790.711111	536.3342126	2974.322962	176.715916	127.0233	213.009571	1069.457424	2162.466643	0.1702188387	0.05144328179	-0.0006839340962	0.01265391351	0.01240365739	0.01077011552	1	0.134349724	0.0666746471	0.007763156049	55	1
5	546.5293629	250.3170756	770.4015706	13673.32945	1349.038626	1396.807029	2666.269598	5406.5	10423.28421	154.3159673	1880.127588	242.8416077	222.3135515	225.5054755	707.8693805	3884.077835	0.05756801091	0.1004335277	0.1009152972	0.008267971756	0.0140939733	0.0110944846	1	0.05321505915	0.1702704632	0.3373351799	40	1
5	572.6409494	144.4870779	-37.15439245	9904.122748	151.9629237	575.4909754	1765.527113	3627.5	2327.606383	44.78658254	2176.285478	130.1678525	130.3557103	211.5168535	764.6970659	1348.979592	-0.004260453858	0.0162945928	0.0580637429	0.004673249188	0.01434221996	0.0102709571	1	-0.0009151677101	-0.003621048856	0.1711572223	3	1
5	578.3009542	17.95931626	1030.641838	6826.593103	689.502724	787.3088032	1168.870259	2669	3933.4	172.559437	1064.255215	130.3645915	178.2874135	152.6061383	397.3867153	1632.939996	0.1498203428	0.1021482579	0.1128464968	0.01445229054	0.01923163782	0.01761776324	1	0.1277440512	0.1732268041	0.4001741968	60	1
5	593.4566707	107.8506488	-8.011623623	7674.794364	78.93593534	374.9552197	1542.260545	2752	1712.747368	36.35687821	1527.549181	107.6239493	111.7712684	169.0354525	536.1497916	975.5266005	-0.001045455373	0.01034554552	0.04965251197	0.005182402651	0.01652437576	0.01242473545	1	0.000893627841	-0.01605734538	0.1424064076	3	0.9999999802
5	605.4529528	441.5829006	3842.324112	12989.33038	705.336223	879.0386632	1907.486781	5015.5	5875.094737	803.2657604	2722.043411	154.8738926	278.8593888	235.053629	989.3271943	3355.782447	0.2895945429	0.0536656154	0.06358366661	0.01586866895	0.01220296982	0.0179688959	1	0.2345551195	0.07122233773	0.2591740528	73	0.9999988441
5	640.5333301	133.8209102	-47.65353229	6879.354458	2104.728121	702.9698743	1504.739634	3106	5307.063158	57.45382866	1219.546775	388.7698577	138.6465367	263.61108	542.1441564	2849.686499	-0.006698653077	0.3170893222	0.107338432	0.00888716896	0.02874071774	0.01743896661	1	0.006351157717	0.6183559376	0.351826822	27	1
5	642.7908499	228.8093364	-32.32196885	10574.32288	3403.380952	155.4740797	2145.428266	4865	4942.968421	66.67723777	1422.803662	479.6728692	81.49508539	194.0773728	631.8370785	1784.216655	-0.003072653425	0.3200326628	0.01513747888	0.006549796217	0.01905901025	0.008619645029	1	0.002188988724	0.6230548458	0.03156831917	25	0.9999305678
5	647.6306397	309.2568104	-35.78403676	9637.930566	511.5767439	211.0122293	2568.171	3759	4938.391304	45.60982734	2080.190409	157.8326952	91.70566913	205.0731628	757.3585445	3051.704874	-0.003979032096	0.05445156418	0.02226164229	0.005199174509	0.01407362891	0.01029381779	1	-0.002763830039	0.074658464	0.04771888931	7	0.9999999675
5	653.4819593	367.3379175	782.1727949	12677.55037	1258.848018	488.476892	2309.468139	5037.5	17910.8617	170.8109803	1727.376151	178.9521408	134.3119339	279.0459452	650.3147246	4874.007207	0.0619484518	0.09940167662	0.03829221663	0.008655817204	0.01199897793	0.01073205465	1	0.05186304273	0.1671862657	0.120159535	39	1
5	665.638678	429.465556	-106.8923479	11994.30138	2896.298142	649.5580389	1793.088069	5178.5	7950.44086	57.1609939	1650.52755	373.0821333	115.5832984	186.4728642	662.9500668	2355.434283	-0.009389054365	0.2333645215	0.05438619562	0.005104866414	0.01830988092	0.007996502895	1	-0.001382985994	0.4446847467	0.1640798344	22	1
5	668.98396	135.3643153	-17.47962642	6860.733437	1504.203418	321.4140383	1259.28087	2945	3370.516129	56.60806207	1319.775391	287.4496572	101.0317202	163.2956413	529.6435505	2051.702568	-0.002533535909	0.2263220002	0.05127356762	0.008956794586	0.02733834874	0.01234869007	1	0.003718165462	0.4300376892	0.1545895839	22	1
5	671.259283	234.4617721	-7.285041602	9452.731837	110.2353451	175.8349103	2161.730351	3481.5	5136.075269	36.85623336	1499.64063	112.4313295	84.06481872	199.2049714	532.9644662	1556.081326	-0.0008085598115	0.01200688153	0.017662762	0.004353124099	0.01218844632	0.009879181704	1	-0.001353408878	-0.01309655993	0.03107601351	2	0.9929561803
5	688.4096913	315.7092914	1567.037683	9144.32947	394.6471635	584.8452252	2812.511762	3638	4873.723404	275.3172524	1511.67254	153.6578752	148.5198824	235.8678218	581.184799	1787.352324	0.1671243927	0.04396767835	0.06437090374	0.01197875214	0.01493722897	0.01758026758	0	NaN	NaN	NaN	NaN	NaN
5	695.290693	440.4515584	834.5723774	10118.5111	243.9828729	86.99543304	1730.717538	3720.5	14692.95789	171.2702905	1591.578463	118.0841958	89.66422666	178.2729975	579.8835174	5237.724989	0.08071261566	0.02581379565	0.008429901229	0.008987606438	0.01193243674	0.009459204941	1	0.0632028485	0.01461239873	0.01810557461	30	1
6	20.8829517	133.396929	1987.467083	7105.113543	1577.940782	351.947766	1490.742548	3022	9054.191489	349.9684852	1183.720662	251.528876	172.5707045	185.8712253	481.4759776	4555.133277	0.2814886559	0.2244282607	0.05019290435	0.01834099183	0.02199190519	0.02502450757	1	0.2301306684	0.4237713724	0.2161005305	79	1
6	47.29093817	236.3487082	-175.3807696	9372.567113	416.5477594	2158.725454	2808.482995	3621	3591.473118	65.01864291	1806.053327	137.4247197	438.898988	211.3379676	648.3571084	1795.525681	-0.01935570515	0.04687450408	0.2312014543	0.007857248381	0.01346593423	0.02308868865	0	NaN	NaN	NaN	NaN	NaN
6	59.71954888	92.87769795	519.2493771	7501.882771	2295.06234	138.1515673	1157.6427	3277	1427.095745	124.6099041	1358.720353	423.1807522	91.96093194	187.5247764	584.8341458	746.5078278	0.07176073585	0.3114472759	0.02007345177	0.0140905417	0.02769462202	0.0128535362	1	0.06210045059	0.6047792529	0.06570408139	49	1
6	60.26532299	126.4362505	4173.871084	9273.384905	997.3080023	641.2180879	1380.597866	3656.5	10544.93617	744.8228694	1559.242118	163.2204874	267.390032	169.0208681	574.0128544	4699.168283	0.4433248977	0.1114960023	0.06656901062	0.02255076464	0.01875094858	0.02857592129	1	0.3584378479	0.1894377316	0.3067792055	86	1
6	67.69672248	225.4585626	-139.28826	12781.6995	526.9188499	1452.123404	2566.827638	4800.5	7660.589474	52.6751129	1922.570951	134.0266856	204.5579794	203.7844684	680.3302445	2595.281559	-0.01126621188	0.04212065393	0.1149237261	0.004842261872	0.01034563606	0.01189639991	1	-0.001655119633	0.05060819113	0.368442576	9	0.9999246783
6	91.59896791	39.46564755	50.76324305	5649.60767	507.0674619	81.13934024	1200.170695	2165	632.0212766	38.63878312	1382.861777	160.895678	64.87747674	199.570199	508.09037	445.9333568	0.009714931154	0.09258676229	0.01498140526	0.008691170565	0.02770552179	0.01208284477	1	0.008283223952	0.1532001975	0.02672250668	11	0.9999993146
6	112.5217276	6.36470256	12.42771747	6764.024227	169.2726872	90.63098741	1039.292939	2446.5	6983.592105	36.80954656	1014.313922	99.92887107	62.04921255	143.6217927	358.6988902	2786.158388	0.001902504427	0.02584670047	0.0126845182	0.005358843804	0.01613465483	0.009088251714	1	0.0006741813031	0.01539177344	0.01479848751	2	0.9986956486
6	131.8280092	120.5618751	-47.85577051	10599.99905	3298.11231	216.6344826	1554.311528	4743	4043.09375	69.38090672	1739.002282	555.536021	81.94215073	246.5912408	765.3397925	1946.303558	-0.004510577838	0.3149463064	0.02175922162	0.007058344136	0.02015520484	0.008108531048	1	0.001461029626	0.6126587354	0.05414270345	25	1
6	132.8272336	19.14153583	2039.765301	7503.819647	1574.897309	311.602931	1155.532491	3159	7264.473684	370.9416308	1302.785382	280.8176979	159.5485013	158.5406019	521.8836272	3688.011443	0.2739251697	0.218526219	0.04165727065	0.02049401127	0.02517012053	0.02194626791	1	0.2233340371	0.4115191115	0.1844383926	79	1
6	146.7030724	165.8522068	6016.461729	8421.331619	440.2203683	-387.7961975	2351.749496	3328	4808.294737	2019.768403	2799.131532	201.9849112	369.8465181	233.7674849	1072.190784	4395.441492	0.7257491632	0.05272124268	-0.04729501591	0.04623743346	0.0237640056	0.05578015948	1	0.573858609	0.06405590385	-0.02677514481	91	0.9999994132
6	148.8600501	193.7041612	9179.68456	12800.72051	257.3197521	-494.2235139	2449.255826	4973	11208.44211	1756.951999	2547.052025	153.3949643	360.8914321	214.9646855	933.1763819	5204.008679	0.7102076632	0.02121429019	-0.03590825412	0.02611519422	0.01334807835	0.03114486851	1	0.5617738181	-0.0007210748619	0.008312604917	90	0.9999999993
6	155.8998389	115.2510836	-61.51470607	12216.20084	3898.423542	245.3722436	1671.077538	5515	7241.663158	70.34056365	1644.083163	526.5872166	90.18874459	248.2269744	707.4990935	2513.393343	-0.005232038536	0.3218590703	0.02160296768	0.006351446492	0.0224763134	0.007866641997	1	0.0009979572467	0.6269394127	0.05365258164	25	1
6	158.6560978	52.36708557	2810.618035	10107.58901	196.7984839	1919.052793	1678.996368	3729.5	4342.2	459.6616031	1485.170282	117.1299829	318.9384372	196.2677432	525.590442	1873.517659	0.2811793984	0.0214165106	0.1900723156	0.01914226971	0.01306923491	0.01977683656	1	0.2370132296	0.006539383667	0.6968403379	71	1
6	185.3391327	168.5858641	931.0310342	15735.39641	928.4957022	526.8433008	2016.21277	5828	11579.85263	157.9405387	2364.401456	206.6437187	146.506048	205.4314211	873.7756845	3567.596473	0.05923466965	0.06177467433	0.03358526547	0.006294486829	0.01117300684	0.0087482493	1	0.04865867388	0.08942814368	0.1019400237	35	0.9999997431
6	272.5058582	56.34984653	-177.5292381	10410.80897	527.1029976	2330.191971	2002.827908	3995	2656.095745	51.40045233	1412.685959	139.7772519	351.8008359	198.8019239	519.6383614	1053.582155	-0.01694454586	0.05214895674	0.2222629649	0.005023516618	0.01284072229	0.01958309723	1	0.002270482551	0.07293837207	0.7413770191	10	1
6	322.2527417	225.3140189	5085.269855	16897.96287	890.0845295	1300.9512	3117.022869	6443	9418.48913	1025.030012	3074.594836	276.2581105	388.6851573	227.7334648	1179.576146	4863.947378	0.3041461579	0.05673730618	0.0770819287	0.01580721742	0.01298617631	0.01916616135	0	NaN	NaN	NaN	NaN	NaN
6	350.5238678	14.84557609	-40.12626958	9539.973965	1412.133277	989.7615667	1445.009272	3852	2067.305263	56.44101907	1104.288132	244.6861768	144.2386314	181.8569427	448.1316778	816.9185104	-0.003963698383	0.1500342436	0.1059838875	0.006314713218	0.01896157871	0.01014078209	1	0.005421970997	0.2732925038	0.3424169372	19	1
6	361.8662466	37.37035439	1833.083325	6467.86592	29.15710457	1216.700308	2109.192021	2477	1608.542553	580.6691403	1887.955144	112.9750587	472.174483	301.5707753	689.7045246	1587.742021	0.2879084524	0.004312727141	0.19763048	0.03282043731	0.02401234629	0.06638170417	1	0.2426550055	-0.02873003262	0.72417277	71	1
6	369.630755	163.4840717	797.5100325	14703.89047	734.819037	3123.090226	2439.254361	5506	5540.591398	167.285475	2173.065326	177.9936922	483.8513348	228.8349409	785.7214918	2601.835783	0.0550176051	0.0533789442	0.2113590085	0.008253635735	0.01066147913	0.0180500237	1	0.05884753914	0.07472629849	0.7199857516	37	1
6	557.6869724	185.4647947	963.3441324	12343.62718	665.182918	87.14933349	2210.954205	4605	6704.589474	195.2760562	2303.054574	177.1653157	110.6404996	242.9465821	824.8691899	3717.776038	0.07721665751	0.05571318137	0.007431794768	0.007809396268	0.01387850388	0.01047572034	1	0.06087564341	0.07637817551	0.01477666418	34	0.9997455175
6	590.6207323	35.61245985	-6.934634027	5918.436472	2468.492581	68.77148019	945.3238364	2868	5052.78125	59.24383931	997.7485014	397.2772533	64.39522815	171.2817899	468.1478197	2368.881154	-0.001255881069	0.4235830009	0.01239986829	0.01124523527	0.0313158316	0.01141506351	0	NaN	NaN	NaN	NaN	NaN
7	46.72796211	321.4653997	5.704610213	6237.780062	1455.896414	366.0317145	2084.495961	2762	1515.935484	58.96651332	2234.832549	530.2479526	150.6723709	301.2951347	939.217422	1511.256696	0.0008392134465	0.2267226028	0.0576979458	0.01110499566	0.0365151531	0.01989523396	1	0.006910617364	0.4309313551	0.1777578255	22	1
7	210.3744113	118.2804408	3398.380746	7393.023982	706.4671212	-158.1489953	1992.147957	3006	2850.290323	1316.815895	2833.498912	298.7265085	262.8466999	1067.33174	1095.985926	2905.958199	0.4682069177	0.09990113464	-0.0235212682	0.04311847315	0.03357377529	0.05119102675	1	0.3711301016	0.1639665194	-0.001699995194	85	1
7	272.8000193	258.2805186	1294.976503	7317.702311	636.7585824	146.1672697	2836.682832	3042	601.2105263	651.2142189	3749.728079	400.6146577	157.0072892	627.9542211	1472.064228	689.8025757	0.1785658604	0.08904587652	0.01872445841	0.0225274659	0.04309817517	0.02940620377	0	NaN	NaN	NaN	NaN	NaN
7	375.8781397	762.3914173	18.78055234	5751.338001	495.9731164	41.13481536	1641.650922	2297	338.5106383	40.56935881	3686.452015	339.4010783	75.50723101	205.7201382	1376.733325	425.7131586	0.003811704563	0.0938177484	0.007096961167	0.01127627858	0.04086397096	0.02653618969	1	0.002989332175	0.1556757349	-0.002062085092	11	0.9999999991
8	8.680840675	169.3698838	666.5752308	8007.47673	185.5130721	-14.25582434	1112.824647	2907	9710.757895	154.6641464	1354.759475	101.3792478	71.8109422	137.7540925	469.1505722	4053.059193	0.08340644592	0.02344935325	-0.001684184965	0.01064077042	0.01457394498	0.009672397352	1	0.06452921408	0.009558791033	-0.01658294156	30	1
8	104.239681	247.763075	587.4783098	9543.143495	908.8969325	817.7291838	2006.39602	3735	3421.905263	184.4339602	2632.960508	303.6331044	261.1286917	214.4719222	1014.819802	2820.192543	0.0596396735	0.09820788346	0.08922484149	0.01167781418	0.02255161267	0.0212370382	1	0.05392618333	0.1654855581	0.2970166047	40	1
8	112.2271364	653.4929986	0.8200260005	7661.854842	29.17024191	168.1480671	1884.020599	2812	2237.344086	36.02899233	2766.901903	112.142046	97.25632546	270.0667501	972.9091652	2569.026476	0.0001201884973	0.004039043446	0.02472661274	0.006765052656	0.01920728534	0.0113406554	1	-0.0002115340348	-0.02945685162	0.05564315561	2	0.9999999997
8	131.5689863	104.7272646	-45.35165203	8827.104605	362.7437143	967.7297906	1951.464926	3285.5	3065.691489	60.6393282	1660.000532	140.7751431	202.2387761	323.9838476	589.6506617	1685.570878	-0.00488726099	0.04009485701	0.1092754503	0.007068510014	0.01625923215	0.01592659265	1	0.002960750614	0.04628903545	0.3501694223	9	0.9999998995
8	133.6462281	750.4646288	2022.643468	4462.332973	218.5643073	312.1036557	1522.620493	1790	2033.553191	881.2001194	1902.051873	120.8262158	219.4668566	179.2884819	714.7860964	2748.862723	0.4653301748	0.05088421426	0.06796065785	0.05447682884	0.02236911429	0.05901911794	0	NaN	NaN	NaN	NaN	NaN
8	152.1618588	447.7603358	1788.764152	10579.21619	958.0406808	32.27791342	2526.185211	4168	1636.052632	513.2526397	2738.690074	268.2278507	123.5832354	298.7087667	1044.700551	1259.440347	0.1723719548	0.09391520322	0.002640433421	0.01633360781	0.01680551964	0.01445831726	1	0.1370875269	0.154423417	0.02119169994	58	1
8	168.712653	157.2728982	1721.915653	10350.61422	69.69379824	435.4914649	2165.592765	3806	922.1473684	513.3785044	2992.047395	141.586405	220.2685484	306.2919387	1060.328847	749.0898729	0.1707175489	0.006232184877	0.0433295345	0.01265921464	0.01790394627	0.02078781288	1	0.1373266245	-0.02606002704	0.1597609743	53	1
8	188.3771598	37.50228068	11.71674608	4416.36994	467.4407651	500.518907	1558.044045	1800	1280.402174	52.50479902	1917.770081	209.224286	233.439246	207.5980591	722.2624261	1488.15598	0.002681998538	0.1018372203	0.1082956926	0.02039388484	0.04819595508	0.03471826598	0	NaN	NaN	NaN	NaN	NaN
8	317.0475844	487.0471167	4822.600309	10008.7424	50.93273164	909.5446666	2246.509031	3733	1840.26087	1780.885777	3748.749415	137.1018342	488.2118974	302.2505977	1348.042911	1365.801338	0.4744211984	0.00560933831	0.09338193826	0.02736718547	0.01831420755	0.05941924579	1	0.383401001	-0.0291148882	0.4039643186	82	1
8	445.3697845	57.5006064	1008.255808	6237.881638	918.8582272	13.53936686	1824.751437	2609	525.923913	427.6877267	2580.58553	390.6571041	110.3664329	329.7565575	1025.083216	720.9110572	0.1646193688	0.144042917	0.00152177518	0.02024884531	0.03825397382	0.02466377847	1	0.1317200398	0.2580003223	0.0171078934	61	1
8	517.4705529	658.8174755	20.09395743	3285.069652	1469.122032	91.69635826	2321.292797	1868	1165.063158	59.69803101	2073.908091	891.3187916	109.1764564	547.0563682	1012.440457	1754.8773	0.006864290406	0.4190363837	0.0276652798	0.05927887767	0.06510802289	0.06306489864	0	NaN	NaN	NaN	NaN	NaN
9	7.997376726	612.2911706	555.1401731	8350.576477	491.1016825	214.3635293	1305.203913	3164	5759.139785	130.9029625	1561.374094	136.4230348	104.0490482	228.7550944	568.0932535	2979.549136	0.0678430626	0.06093277344	0.02728103613	0.009736194195	0.01588945183	0.01163331291	1	0.05502343916	0.08752613607	0.08193238559	35	0.9999999993
9	10.49324867	233.3920446	12.32211247	10367.16229	182.7181514	528.402709	1709.626734	3715.5	1066.12766	46.50504173	2127.344424	117.2303156	135.3651307	228.965268	762.4737302	545.8320714	0.001318595646	0.0179165384	0.05131340489	0.00486176458	0.01231332907	0.009153609284	1	0.003043408347	-0.0004160232207	0.1489771498	3	1
9	10.31818554	292.4610842	-44.41744212	11476.9989	244.9003888	558.1073426	1454.826384	4164	3460.670213	46.97620113	2142.110481	121.2434277	128.3605855	190.7568081	748.0131606	908.0217702	-0.003750398566	0.02121486738	0.04907011038	0.004271359733	0.01204697582	0.008525106686	1	-0.001113078343	0.006404960064	0.1401015141	3	0.9999999957
9	10.45425305	387.3337868	4084.046882	13721.74608	299.4668473	-217.331424	1569.339893	5002	6998.021277	704.2831649	2376.350225	143.0332306	200.2222109	238.0317229	821.7206298	2500.091435	0.2967118295	0.0232458214	-0.01732197813	0.01477234649	0.01222721958	0.01545800777	1	0.2334478428	0.007152568398	-0.02199614098	69	0.9999899344
9	11.49413178	426.301136	-178.2166592	11173.42661	1135.513045	2443.574557	1869.762224	4357.5	3565.861702	69.90257699	1546.455679	189.6000142	371.1610955	203.6249153	578.8488646	1210.561619	-0.0160783786	0.09950419992	0.2178409427	0.006507832869	0.01349703282	0.01563517996	1	0.003472600285	0.1706698966	0.7276801284	15	1
9	13.50846053	321.5929505	1765.806891	10651.21321	195.6557846	456.7680322	1810.298334	3968	2599.59375	411.6504359	2263.738107	138.4276454	183.3722749	224.8777035	810.7314923	1475.700024	0.1667192461	0.01886996909	0.04200061183	0.0114993296	0.01388610443	0.01617146399	1	0.1342626417	5.442812765e-05	0.1546143404	53	0.9999999994
9	17.67140598	259.5122635	1848.71383	10975.40181	184.6878534	436.5712036	1753.324598	4051.5	2533.446809	320.0041555	1847.388995	140.1771218	149.4782378	194.9416803	671.2922454	891.9249404	0.1685878499	0.01698206135	0.03852005146	0.01132197694	0.0130591385	0.01297167559	1	0.1354507338	-0.003911051077	0.1428593672	53	1
9	20.35312725	403.172337	1915.363111	11122.27285	3531.566	-45.09307431	1726.911789	5147	3360.989474	448.7509291	2425.517959	732.1752958	126.6885567	507.2092506	1044.751471	2118.661332	0.1678513904	0.3125218466	-0.004798222185	0.01218945838	0.02593865335	0.01225595642	1	0.1368423992	0.6058429259	0.001201127037	66	1
9	26.35504562	478.484215	684.9987599	13404.03301	1431.456978	2556.455939	1637.248169	5267.5	7367.043011	159.8998186	1870.090444	221.2983589	377.5164998	168.9057359	691.813537	2042.980883	0.05098377669	0.1086836905	0.1875387799	0.008853852242	0.01501759392	0.01690378862	1	0.0547892996	0.1886323376	0.6378402899	41	1
9	30.58610894	289.6203626	-5.572546633	11117.35632	1798.472714	250.0186116	1620.051915	4542	576.1789474	57.89201738	1731.29425	316.0175551	82.49873929	222.8071451	698.1713997	155.2341388	-0.0004755898959	0.1591170225	0.02203754856	0.005414392151	0.01641170745	0.007080163794	1	0.001896593378	0.2907932877	0.0510775812	17	0.975040527
9	32.33385911	103.6449108	4.21540276	8153.72956	1768.728044	337.0395665	1065.303948	3403	5284.510638	55.411751	1094.515213	282.0140769	93.2401133	160.5031619	465.5659805	1479.367823	0.0005393611803	0.2233580991	0.04187161587	0.007078966487	0.01975904642	0.009638177057	1	0.005390972995	0.4237533174	0.1224499295	22	0.9999999927
9	36.58628792	675.7533608	714.7566649	8291.523495	239.3359784	-27.30154424	1280.4184	3078	13894.6383	136.9349557	1345.431054	90.95848757	83.36955569	159.2606609	477.3610242	4785.576171	0.08313404355	0.02961539279	-0.003421031318	0.009623235646	0.01178984873	0.01073378286	1	0.06428902644	0.02227040446	-0.02249961295	30	1
9	37.30658813	124.3351528	11.46251877	9215.467223	923.054066	155.5244445	1071.975528	3586	2431.097826	50.19467578	1442.015899	176.9663279	68.51485791	173.7690788	537.8795853	959.9219641	0.001143551726	0.1053039641	0.01712031201	0.005777175016	0.01708548734	0.007188647386	1	0.001840596173	0.1795671219	0.03260676928	11	0.9725425152
9	41.4720282	225.6575543	40.60791617	9389.215191	619.118655	68.06414472	1708.624794	3588.5	3734.382979	47.97916437	1826.075071	175.7673868	70.7363287	240.8560835	672.4495941	1714.36137	0.00479154393	0.06619638995	0.007259597298	0.005463016493	0.01640522985	0.008173066663	1	0.003286327752	0.09862328766	-0.002149825817	6	0.9999992032
9	47.45222638	434.6312902	-24.41540548	11738.12497	3855.822345	233.22828	1652.080019	5391	4149.255319	83.05135292	1982.838777	691.7540111	91.1011677	187.597837	888.8951056	2172.823716	-0.002137800981	0.3276834483	0.02013164683	0.00728641416	0.01927912832	0.007412051217	1	0.003457247349	0.638921547	0.0494244535	25	0.9999999997
9	48.27751638	241.4707158	9881.656769	9945.870192	709.6627859	-654.7685157	1571.720586	4054.5	6541.806452	2081.996928	2150.183456	168.4757827	383.8223156	182.8238647	821.5728817	3375.167955	0.9781798866	0.07174723272	-0.06113435864	0.04804869778	0.01747951663	0.04694090714	1	0.7744674129	0.101068751	-0.01631062975	95	0.9999990757
9	50.22188001	570.6899791	790.0002895	12629.4158	710.5408875	382.7000724	1602.604413	4736.5	6151.010753	139.7984692	1715.13777	156.5861216	110.3570683	195.905657	631.1133575	2247.381982	0.06481694478	0.05632791172	0.03158420477	0.007309862707	0.01187615462	0.007677789695	1	0.05285871286	0.07810359197	0.09607989834	35	0.9999999907
9	53.60683391	101.447891	-13.26200351	8882.086617	2773.690004	134.6279357	1012.837934	4018	7913.860215	62.66502448	1183.848876	382.9459308	72.00497124	170.6304152	512.0441113	2322.006257	-0.001619597355	0.3156465168	0.01444645105	0.007311629835	0.02483651135	0.008110837812	1	0.003215720151	0.6139739932	0.02935565786	25	0.999920809
9	55.77290495	359.2617067	648.4516534	9571.993525	1409.133537	23.62483826	1717.418287	3903	3585.622222	195.9281694	2779.537289	431.0324069	95.7522819	222.1453992	1086.341673	2604.798293	0.06717394369	0.1478989883	0.002762848809	0.0102885621	0.02085606797	0.01239784791	1	0.05416475744	0.2667850931	-0.0008620766771	42	1
9	56.12998063	374.0589055	7.671154292	12503.53841	3881.867363	81.47821605	1589.294538	5614	2453.076923	74.36697613	2200.848967	676.1568628	88.45977895	187.7813942	960.3509118	1085.999415	0.0005968693677	0.3139625722	0.007337253505	0.006852485135	0.01634396161	0.007526103992	1	0.004405223077	0.6103737605	0.005046673766	24	0.7646483103
9	57.72307398	387.7175886	34.22038342	11853.31288	3600.784432	122.0517746	1900.029403	5268	2001.362319	88.6012704	2326.79253	721.2728058	91.31890102	302.7488711	1003.272498	1416.070536	0.002972207788	0.3034783311	0.01036184479	0.008032382485	0.02141114371	0.008697254785	1	0.006344225126	0.5887452445	0.01579549265	25	0.9984738848
9	59.29746707	119.5224327	0.4925946529	8740.618455	937.0212489	402.5081618	1258.971923	3414	3175.263158	44.58417133	1283.957698	172.5068443	103.7405331	180.1074909	498.6405383	1260.580702	7.820349183e-05	0.1071921602	0.04674280674	0.005450594429	0.01651337187	0.009450247276	1	0.003308274323	0.1839093908	0.1356131893	13	1
9	68.58829812	379.5157353	17.52712892	13770.82857	4085.396917	146.252932	1931.16691	6157	1761.328358	86.79877454	2483.708295	699.8096956	107.0693213	325.6368171	1064.096683	899.2625664	0.001280113827	0.297231287	0.01111047545	0.007139329934	0.02153503989	0.008230732787	1	0.004939940956	0.5758680409	0.01781518019	25	0.9997195409
9	69.62952429	98.68412797	18.4016001	8821.164727	612.6272092	19.1014452	1086.657694	3383.5	7075.06383	40.02329127	1468.975747	152.7551348	60.06263857	194.7252648	533.4687625	2308.96148	0.00205272403	0.07249688592	0.002274900406	0.004780600801	0.0161266741	0.007059093473	1	0.0008310440321	0.1115853502	-0.01994362414	6	0.9999226112
9	71.99030553	668.6140817	1655.252441	10838.03843	1676.491211	-63.11056511	1392.141263	4463.5	4115.806452	266.7635186	1733.572815	284.8152637	105.7836306	185.2552265	687.233444	1548.929723	0.1542280661	0.1530419499	-0.005679996218	0.010894091	0.0153604991	0.01026882163	1	0.1230389635	0.2765662723	-0.01008360393	61	1
9	74.30473933	280.1481395	2285.614876	14687.55705	3187.802101	586.9451969	1653.363591	6201	4322.842105	449.1402355	2574.985855	540.1955967	197.4195082	216.7456528	1052.266438	1880.292589	0.1546803465	0.2182134762	0.04020708587	0.01274822183	0.01854894674	0.01227573349	1	0.1281095643	0.4118341146	0.1519458453	65	1
9	76.71742481	398.4537394	-39.41416097	13770.4136	873.670692	109.5580646	1739.560266	5241.5	5917.234043	54.6829879	2782.885764	206.8643863	85.67080586	235.3796773	1005.339309	2800.808556	-0.003036323586	0.06541204338	0.008099824575	0.004618131509	0.01264203482	0.006613279324	1	-0.002906354631	0.09708014378	-0.001048538921	6	0.9998889741
9	79.52404988	196.8259559	-55.45328888	12696.66559	5106.196132	239.7216812	1314.642984	6064	7032.239583	79.21210845	1708.694306	664.1235279	90.53031514	397.2763889	794.0826904	1806.650887	-0.004552546837	0.4047795295	0.01998398408	0.00684661127	0.01847768193	0.007936663808	1	0.002907241121	0.798166834	0.05080995437	29	1
9	84.46550731	622.3041215	1026.238812	17173.57606	1663.253474	464.0613638	1394.943914	6549.5	18987.87368	126.1739985	1027.727001	167.8704751	108.1507137	164.4284558	394.0356197	3531.627382	0.06005306479	0.09802985341	0.02677424439	0.005692006472	0.00998708053	0.006244048755	1	0.0494387949	0.1641999685	0.07955643609	39	1
9	87.35378223	122.3551521	733.6688711	11359.60503	1814.73896	-22.11115258	1103.32686	4654.5	8472.242105	135.2896925	1584.487578	279.9069411	83.98330148	182.7860656	623.6466191	2906.777765	0.06508668403	0.1586241927	-0.002094314119	0.007237467442	0.01629126644	0.007730182791	1	0.05231859615	0.2888820657	-0.01792080192	42	1
9	89.55510916	382.8183723	1097.721123	17112.39053	5244.228135	469.7676764	1487.548948	7658	7913.739583	224.2781986	2438.824461	844.2053795	143.0986111	228.4093033	1140.5763	2317.967268	0.06575374132	0.3142920999	0.02809545743	0.007766419663	0.01803235054	0.008071888485	1	0.05797895766	0.6108216523	0.09235788331	49	1
9	90.48093796	463.2560272	-113.5609089	16880.19336	1649.514663	846.0996136	1563.823632	6453	5904.956989	55.1583696	2552.990175	304.4685885	164.0851081	194.9626113	979.8161288	1823.92723	-0.006956206769	0.1009178533	0.05094009043	0.003519880424	0.0117557442	0.005949472788	1	-0.002091581467	0.1710703829	0.1484166198	13	1
9	93.43391574	188.6585236	-181.5392041	10606.07391	603.4142448	2250.769462	1808.186314	3975.5	4136.905263	73.44892055	2080.951974	163.2990007	456.8202762	220.8056996	760.7945907	1830.231226	-0.01681962465	0.05633440026	0.210079306	0.006862634875	0.01488694657	0.02276505242	1	0.001506276625	0.08140318354	0.6990967056	10	1
9	98.34106945	139.6353401	1710.005502	11264.01656	1066.115539	1430.906107	1803.249136	4428	4663.673684	331.9565637	1850.680302	211.1836258	313.3877511	226.7023853	699.1660929	1803.438969	0.1491458772	0.09751655866	0.1269908624	0.01572594436	0.01576987098	0.01965446183	1	0.1282130601	0.1638735726	0.4491440962	60	1
9	100.6496084	606.6447466	-37.09479036	14223.76291	4334.934217	66.35534987	1383.141591	6331.5	4488.810526	77.86328666	2190.310125	652.2360296	71.94599697	203.0942413	946.6273292	1258.030513	-0.002599792151	0.3039577043	0.005162203983	0.005901875207	0.01615523551	0.005235970183	1	0.001507940825	0.5897050526	-0.003584203454	24	0.8819514839
9	101.7284766	232.5191426	-66.78005118	15404.88407	791.4136751	740.6989044	1736.848778	5711.5	5162.542553	60.76058629	2417.452823	177.4884166	137.0299788	206.7808384	865.0400469	1459.77231	-0.004403752376	0.05403285168	0.05075839835	0.004295880644	0.01084039383	0.007221273099	1	-0.000913488923	0.07421448265	0.1468776434	8	0.9999999916
9	103.7774211	278.4648756	3520.477386	12034.47154	1246.310623	715.2622741	2015.441136	4874	8115.315217	973.3876835	3176.927804	333.0088297	287.2584966	208.9389798	1208.459141	4730.047438	0.293554067	0.1025886119	0.05866549605	0.01918853398	0.01842244634	0.02767504654	1	0.2382143975	0.1721590203	0.2445103246	75	1
9	105.5252607	70.61585227	-121.7225808	9364.829628	951.6095657	1883.708939	1264.349133	3670	3335.258065	60.28277547	1225.207605	181.8327212	284.8164799	125.8410775	472.3325767	1237.000351	-0.01280242221	0.1031955957	0.2034211161	0.007026845747	0.016631569	0.01359780153	1	0.00504032962	0.1780556461	0.6783191416	15	1
9	110.4223002	345.2918921	1160.553843	17039.50133	7159.843426	9.436889248	1566.850451	8289.5	4851.223404	224.1151801	2480.761546	1146.44733	110.1820993	214.0246875	1263.254047	1858.064545	0.06895014477	0.4300887407	0.0006063101754	0.008236128191	0.02122308109	0.007031646981	1	0.06049311684	0.8495491275	0.001021355963	51	1
9	118.4988179	94.24081334	-77.27366307	10040.49874	631.3904469	990.9864264	1319.362874	3713.5	6790.62766	50.83993156	1902.563876	149.1935722	221.1706306	160.6268834	681.4145935	2868.785326	-0.0082837763	0.0656241982	0.1020287511	0.005767858926	0.01587949352	0.01172481929	1	0.0001525590987	0.09893698077	0.3249569423	9	0.9999999999
9	119.0427433	468.1116705	2588.259988	16660.63017	909.4583049	2283.643089	2131.321182	6228	4565.052632	456.5093106	2622.403376	228.7994087	422.2573199	266.218235	1009.343583	2090.618026	0.1588302696	0.05559308616	0.1390596691	0.01006871823	0.01048924838	0.0171912571	1	0.1361130203	0.07738543317	0.4920789391	57	1
9	121.4970854	67.65255208	2608.873209	9021.657063	1441.906823	-170.9717744	1145.295134	3729.5	6932.329787	515.8371212	1698.488381	291.7653452	139.3659926	172.2795362	683.5409146	3196.88118	0.2891414395	0.1624169634	-0.01860288438	0.02028879095	0.02094256388	0.0165075259	1	0.2298154785	0.2946281721	-0.02376735888	76	1
9	121.8045989	152.6621716	668.955056	12634.83832	2128.647462	1032.18784	1720.597207	5293.5	23118.61053	155.6459058	1863.164747	308.0234417	181.2885713	253.1691467	704.1027642	6829.530675	0.05438906725	0.1713791974	0.08316197137	0.009137572147	0.01822697026	0.01145673593	1	0.05058776818	0.3165617088	0.2770188507	44	1
9	124.6400692	109.4374246	1737.488219	10806.87786	1032.487107	-12.86627317	1700.811515	4264.5	3755.351064	328.4051772	1816.282032	196.6823971	119.2735049	245.3393774	684.6913554	1619.399575	0.1642467519	0.09796181746	-0.001050951448	0.01125959911	0.01622492739	0.01179987568	1	0.1303953168	0.1627938108	0.006592361859	58	1
9	133.3298142	753.3925366	523.0672766	8184.100326	856.3646052	635.9269834	1257.542849	3256.5	4205.697917	115.2719439	1359.049594	181.7818674	145.7018815	160.0376191	517.073766	2509.897855	0.06592919899	0.1053599327	0.07772094035	0.009883774257	0.01863166971	0.01381100558	1	0.05818451207	0.1800365194	0.2586168315	40	1
9	135.1636337	308.2073123	771.5263632	14568.51695	1595.651182	2953.62108	2026.871092	5747	5861.967742	182.2882119	2629.77495	316.1115261	610.4705114	226.8854735	1009.697062	2050.212086	0.05203228932	0.1109261572	0.2008869518	0.008694234925	0.01340145502	0.01982774485	1	0.05669484377	0.1934505623	0.684651891	41	1
9	134.4793749	340.6122791	5207.158312	17051.3243	1745.629327	1130.621153	2140.374767	6768.5	4922.27957	970.4091744	2849.274634	370.7246514	361.2063421	246.0894099	1147.314631	2471.643035	0.3058176762	0.1069454358	0.06469554267	0.01695020849	0.01212294307	0.02016128596	1	0.2485387994	0.1811445196	0.2684761249	75	1
9	137.4066018	293.0312837	1087.53072	17243.5161	537.3369053	576.1942252	1876.026963	6277	22401.84615	239.383613	2553.553332	179.8728642	151.040113	195.201352	946.8378285	6098.158057	0.06218695206	0.03347250471	0.03413509832	0.007776878635	0.01073459572	0.00824308984	1	0.0505464422	0.03095903214	0.1036331545	31	0.9999999935
9	143.4919563	184.687351	2516.63899	14999.77721	185.1788113	631.8220158	2029.018319	5404.5	850.106383	493.4840465	2791.67251	174.1413727	229.9655692	217.4142605	980.3577952	388.3022453	0.1693894895	0.01199341052	0.04324233614	0.01042322369	0.01293800998	0.01688510853	1	0.1363643437	-0.01415162964	0.1593351958	53	1
9	143.5549344	380.6209706	83.0071209	10069.97125	3299.789516	155.1093251	2408.482813	4656	3080.725	221.9928305	2946.242079	992.0506585	111.6891341	337.7108787	1316.92081	3959.596172	0.008464176846	0.32131549	0.01779100772	0.03090411261	0.03441556256	0.01272119187	1	0.01161813879	0.6256481206	0.04350677297	25	1
9	150.4846244	369.4028426	7812.596361	17016.13261	2808.141367	-333.5942651	1999.849994	7079	11006.20732	1633.674713	3032.056627	567.3775203	314.2532217	217.6797497	1274.643461	4793.11791	0.4781078456	0.1733008952	-0.01782196207	0.02138825502	0.0184405658	0.02207391637	1	0.3807869962	0.3155619295	0.02276904445	87	1
9	152.2971257	19.50132412	-97.30151461	8124.159662	490.8954354	1666.411328	1205.035206	3075	3091.053191	53.3860252	1223.531992	143.8410118	279.5227324	152.571576	435.6586697	1142.152885	-0.01205170156	0.05702368999	0.2000129816	0.007155604219	0.01907645388	0.01809108456	1	0.004545526007	0.08264010567	0.6651489454	10	0.9999999995
9	152.1328708	417.5305722	4505.155926	15115.95229	2603.843991	959.8097331	2267.76026	6411	20020.69892	939.3935835	2926.423967	475.2511454	298.6306281	192.4490677	1167.337529	8419.886058	0.2998485445	0.1757076985	0.06506572653	0.0152375947	0.01783754013	0.01794202159	1	0.2450438452	0.323214719	0.2705825088	77	1
9	153.7567413	81.51698768	612.2378625	10200.67409	1692.417871	829.5975611	1629.371712	4284.5	11975.80645	135.9613496	1482.228046	261.9700536	155.0674374	203.1962667	583.3336266	3927.215465	0.05963970474	0.1668628948	0.08274234166	0.009332125703	0.01668731298	0.01338001119	1	0.05466194552	0.3071847378	0.276621059	44	1
9	153.2282635	163.2370821	1751.625301	10782.5868	1604.264216	526.3190439	2507.095833	4491.5	1927.073684	449.54068	2536.380424	375.8339147	212.6134473	328.7810824	1001.597012	1199.813356	0.16456391	0.1572103366	0.0491688794	0.01360832284	0.02462840459	0.01567000421	1	0.1355855464	0.2858933473	0.1834954248	62	1
9	156.5320292	540.2603281	-54.45211873	14594.518	336.2363788	102.9079398	1685.926343	5295.5	4775.913978	48.36278602	2732.433018	132.3014465	76.29077028	201.0833063	956.2281742	2251.59272	-0.003773327629	0.02423819169	0.007116287333	0.003825186904	0.0100573517	0.005393749443	1	-0.004310900261	0.01203490891	-0.005955590058	1	0.9998311957
9	158.2445027	282.5101654	-91.21617999	15635.74852	1713.820518	812.2448457	2005.621355	6178	5686.531915	58.58023904	2327.89531	282.9109643	157.5778637	259.5063883	895.8269475	1569.16188	-0.006431079141	0.1101799746	0.053582569	0.003937425775	0.01228117791	0.0068135972	1	-0.001302390727	0.1902339349	0.1580375996	13	1
9	163.1467226	103.6243059	-155.2172428	10551.48396	508.7052618	2243.358371	2245.268723	3955	1756.430108	89.45716039	1724.740984	190.6348996	396.8481193	369.2988106	644.1475623	1319.074737	-0.01450457053	0.04765764729	0.2121940162	0.0101270771	0.01816720159	0.02397721248	1	0.00335958591	0.06349486946	0.7067196085	10	1
9	163.2771965	237.0501844	8772.005587	12584.41318	961.0210604	-499.7864105	2136.481395	5049	21644.55789	2248.419799	3091.075823	178.2581286	368.0328185	210.5020193	1127.355069	13767.5711	0.7021609255	0.07807533418	-0.03660661827	0.03594717596	0.02316036682	0.03661585694	1	0.5563252843	0.1167708442	0.005839691278	91	0.9985109657
9	166.6195685	320.3483007	1346.748391	16294.0274	483.8744839	96.63379691	1995.44078	5981.5	15479.71579	259.2264933	2370.751076	171.7121508	112.2444869	235.663138	859.6605273	5821.659655	0.08472761049	0.02928028383	0.006550141254	0.007498111011	0.01182450328	0.007226223773	1	0.06632260099	0.0217111873	0.01259134378	30	1
9	173.2875777	297.2250229	-127.8359378	17306.67718	3015.522601	901.2776839	1932.585888	7080	5177.478723	80.0742148	2418.933984	534.5616942	176.2172438	230.896184	1029.7186	1556.142361	-0.007841009077	0.1802562597	0.05229223615	0.004888689681	0.01503042042	0.00679324444	1	-0.001265377993	0.334956135	0.1554501328	18	1
9	174.6625094	737.9721735	1442.253095	9487.220015	1407.601105	1232.555295	1960.52284	3927.5	1723.776596	272.7097549	1500.60733	237.9571303	222.4068911	606.2098744	591.0013854	586.4978097	0.1564311492	0.1508141141	0.1336295797	0.01415337851	0.01598135827	0.01942039962	1	0.1354944436	0.2739869313	0.4756436999	63	1
9	175.5358104	554.3239913	-40.6081742	14129.41332	301.3418144	123.4527562	1748.538165	5146.5	3355.357895	45.21023842	2843.412896	131.2621111	83.08191145	179.0442512	979.5248951	1705.067066	-0.002851587537	0.02199436217	0.008550955993	0.003662340972	0.01140226136	0.00591061089	1	-0.00350552873	0.007414114775	-0.0008172813189	1	0.9995647002
9	195.3477836	520.1615687	1823.15699	10441.16976	1632.226659	626.5092371	2785.374407	4480	1916.305263	705.3292469	3887.579291	602.8586832	279.3022539	500.5284091	1562.383882	2036.08405	0.1718444179	0.156267907	0.05831873018	0.01611116406	0.02597016903	0.02472789862	1	0.1420806618	0.2840209557	0.2170141369	62	1
9	197.2879212	460.6911899	2894.299252	10029.05499	2096.113898	633.4648057	2785.016528	4535	4664.217949	1028.78707	3223.826932	941.8546766	432.7823594	3206.863092	1370.700897	2958.94142	0.2935815683	0.2161477823	0.06533242903	0.03787728062	0.08072592303	0.06449231553	1	0.2407937096	0.406791684	0.271357884	79	1
9	199.6969993	358.4958232	8526.161022	18059.78304	3260.701158	-288.3772224	2042.0419	7820	19314.17021	1601.26157	3161.55883	623.8385709	336.2179655	405.2290808	1348.355269	8419.538455	0.4782413439	0.1795270088	-0.01544586414	0.01800738644	0.01398251901	0.0209897076	1	0.3811886663	0.3284544994	0.03127529373	87	1
9	200.8366398	568.3769809	-128.2388862	17055.01953	4354.819034	923.1747341	1938.992059	7453.5	7543.322581	81.05616609	1998.221415	589.6924495	154.5979544	213.6143467	886.7367114	2109.142393	-0.007738881672	0.2585598468	0.05576441965	0.00496958985	0.01622221388	0.00700502544	1	0.0004927771578	0.4967275771	0.170062971	22	1
9	204.354526	155.1882003	818.0475267	9366.44202	164.476585	65.13551751	2116.078548	3490	3166.478723	270.4627813	2752.967521	139.4313241	112.4062108	438.1142658	964.1430115	2406.400657	0.08728057247	0.01639020469	0.007536043406	0.01134096607	0.02176357602	0.01410012934	1	0.06820283042	-0.00491745453	0.01620253156	30	1
9	207.3601825	49.6042699	-31.90034593	11082.18185	670.1924785	532.7042554	1436.056575	4186.5	4574.431579	55.32147695	1590.936426	139.2279324	119.0568251	209.6284326	579.6442685	1422.863397	-0.002931408246	0.06113408698	0.04859938706	0.005192861401	0.01190593335	0.00825448912	1	0.0002221817896	0.08883701583	0.1399214823	8	0.9999999998
9	207.775389	467.412967	1382.981025	16191.71172	393.9773032	111.7339519	2264.066299	6002	9876.810127	275.6908295	2816.11231	152.0795179	112.8751276	219.9638747	1020.722639	4449.154988	0.08670310091	0.02553989149	0.007053781661	0.00719452163	0.009793782685	0.007147201719	1	0.06786972373	0.01397720942	0.01468111117	30	1
9	213.1220317	505.184232	3416.254161	11158.75678	1081.039941	-32.53337449	2461.488244	4539	1563.747368	1158.722478	3762.953575	358.8191244	198.800348	328.5184965	1436.498807	1170.07833	0.3064126415	0.09414824024	-0.002322832835	0.01882160962	0.01784153063	0.02114820434	1	0.2436170524	0.153728016	0.03474375601	74	0.9999997228
9	219.3494368	652.3645744	808.90063	14705.75015	761.3895926	3114.997915	2447.983349	5649	3177.589474	185.5040793	2282.297577	186.0115541	490.5449481	267.6614883	816.6205457	1905.503002	0.05567599977	0.05201807395	0.2105534815	0.008127260226	0.01253736206	0.01571149582	1	0.05928607914	0.07189845653	0.7172877748	37	1
9	219.159641	36.28721544	-13.41886039	9682.389197	227.8653591	442.9731293	1318.85464	3504	2784.255319	42.47188238	1472.03053	122.0957912	125.4080718	211.6799313	523.8869748	1002.815359	-0.001350118355	0.02247065233	0.04691918639	0.004743242522	0.01362569441	0.009857849139	1	0.0006581298614	0.008947282556	0.1332008185	3	0.9999999986
9	219.5264178	194.6905437	-65.99300772	14448.41726	3547.851148	111.5652552	1744.995972	6145	6754.447917	80.729854	2663.343749	615.7002205	95.37501493	250.440728	1097.297889	2569.322368	-0.004793575652	0.2485839564	0.008090802954	0.006578824573	0.01779882381	0.007308117924	1	-0.001012463473	0.4754018697	0.004349500378	20	0.9999999764
9	219.6089688	368.3377132	1374.63235	20122.10368	6937.70674	629.5797005	1821.884687	9336.5	3309.768421	299.6594524	2958.322736	1022.542103	151.1036809	227.2149696	1324.886933	1218.901183	0.06839047342	0.3361556442	0.03148571422	0.008402365342	0.01759494835	0.006831169694	0	NaN	NaN	NaN	NaN	NaN
9	226.2344919	486.8573343	998.0805911	17022.07562	1008.344167	1663.91886	2273.039678	6399	7262.333333	209.9959474	2311.149785	233.881186	296.2093902	355.7816334	892.2142239	1995.224223	0.06111728903	0.06183611271	0.09743055126	0.006905764226	0.01105927511	0.01166217599	1	0.05508271929	0.09047444716	0.3247831117	36	1
9	230.6848665	87.29093635	-54.13981934	9738.189591	1388.843888	1068.603874	1977.364192	3950	1299.130435	76.23910866	2403.261072	354.7168871	278.0933377	370.7349718	931.3994114	890.8454956	-0.005601670716	0.1441907103	0.1093359263	0.009171483987	0.02464259771	0.01538577396	1	0.004268793359	0.2612863535	0.3535310207	19	0.9999999996
9	230.127996	437.7706927	2865.450255	8593.898038	384.4582207	672.8293381	2442.518585	3377	1789.208333	1258.09779	4211.502724	235.2198724	357.1010886	396.6467719	1562.477701	1944.433328	0.3087724738	0.04727614474	0.07245910762	0.02300116324	0.0264702522	0.04223683471	1	0.2504201885	0.05799808932	0.2943002223	73	0.9999963351
9	234.9969929	376.882465	7.933985147	12336.59527	1234.262986	339.1618531	2364.070246	4821	891.5957447	57.75436933	3102.310316	338.1838485	122.6045758	345.7295079	1190.166507	526.5524781	0.0006451150255	0.09970517336	0.02689099358	0.005041195571	0.01511272423	0.008315482315	1	0.002095461301	0.1681510476	0.06635042762	12	0.9999824785
9	239.1079993	707.0773279	1355.00231	7856.864965	1650.077483	347.2576419	2012.445414	3511	1196.25	489.6612373	3019.562442	641.1446804	170.3293056	248.0106816	1258.462642	1519.974023	0.1692882077	0.2080889406	0.03979149129	0.01610745812	0.02488881585	0.02150851337	1	0.1395462507	0.3907973745	0.1535360117	65	1
9	240.5651325	586.1955523	-252.7577368	17691.08651	2055.161202	2059.226235	2271.657403	6976	19703.44211	66.87289722	2365.013112	353.5562162	293.7449579	206.0010352	945.0099726	3976.475569	-0.01547965536	0.1197588245	0.1147996778	0.004280728391	0.01281863282	0.008854550177	1	-0.003628152661	0.2109882232	0.3695138355	14	1
9	241.6074865	449.1461159	8332.30632	11540.19114	1156.546406	-454.3662369	2216.997796	4764	2646.617021	2682.968897	3753.015517	380.431184	393.0695285	317.8598511	1473.269295	2437.630888	0.7205411634	0.1020473225	-0.03655571859	0.03810515472	0.02166478286	0.04698093148	1	0.5714202529	0.1661298681	0.01100861493	92	0.9999999896
9	242.9617421	278.166634	-365.2761579	18525.37215	2112.190653	4287.709778	2188.201583	7402	5908.073684	100.9483627	2317.067308	360.5602841	566.7431546	209.2710724	951.7276478	1640.616207	-0.01944270114	0.1127720503	0.2310096729	0.005386535192	0.0121866145	0.01391041114	1	0.002043130787	0.1982927108	0.7732026565	15	1
9	245.3949606	296.1210338	1218.307247	19978.67307	3742.551124	688.0568993	1729.253993	8477	23305.65957	231.6746601	2477.678029	514.4225186	166.2444862	214.6879194	1038.489598	5538.358158	0.06125910706	0.1870006068	0.03424040266	0.006603260843	0.01373552249	0.00681851438	0	NaN	NaN	NaN	NaN	NaN
9	248.7302218	779.1783083	-72.42109926	9395.915311	1475.846203	955.8902026	1689.442765	3832.5	2453.351064	56.39078897	1147.582881	222.9370839	137.8183199	177.6450821	472.1035755	970.5202984	-0.007848994674	0.1633706593	0.1065998737	0.006280244601	0.01544933471	0.01216762678	1	0.002610611418	0.3008774014	0.3440937309	19	1
9	249.1701038	255.6369751	8639.678341	11925.57832	1244.801519	-479.5529222	2123.109357	4936	5130.947368	2686.88671	3674.262297	414.4963378	447.4337532	280.0514242	1463.733573	4893.25947	0.7188672129	0.1056925336	-0.03411501385	0.03548916571	0.01949197559	0.04789444616	1	0.5703388788	0.1737078988	0.01924194662	92	0.9999999995
9	253.6762052	552.4373628	836.2336307	17165.90296	1075.716042	3606.502744	2313.014293	6471.5	10443.45745	161.0172039	2113.890862	237.2975267	518.1586	214.3136373	832.6265385	2789.935555	0.05081403878	0.0652755654	0.2111676038	0.006096057838	0.0118968071	0.01581939669	1	0.05569418927	0.09932836775	0.718730892	37	1
9	257.4245325	536.5746265	-143.0179285	16249.7635	3842.976425	838.4702153	1799.563107	6966	6519.913043	78.64468331	2670.625852	706.4756831	168.6887582	247.3932781	1146.348371	2621.826013	-0.008464752627	0.2498172993	0.05384309401	0.005592896941	0.01877763556	0.007494161043	1	-0.0003915836348	0.4786493213	0.1629245304	22	1
9	258.5266263	116.345713	-76.62742578	10715.1423	1669.013434	1231.388836	1952.487111	4352	1712.989362	75.46150443	2839.911959	488.9429004	343.7737437	223.4512332	1131.864705	1041.796179	-0.006596030747	0.1594887022	0.1079289786	0.007492334701	0.02115821538	0.01713547	1	0.00364254493	0.2928690865	0.3488883257	19	1
9	262.3368367	424.6883628	-40.40611115	15843.95163	3849.449025	176.5369263	2284.089961	6792.5	5433.391304	79.17106647	2422.575671	654.0796793	94.91699239	296.3522369	1072.604757	1970.724143	-0.002652970168	0.2510495617	0.01177392982	0.005121899566	0.01689280082	0.006001024825	1	0.001023112025	0.4805304201	0.01775079121	20	0.9999960989
9	271.4852679	198.3700773	1150.763618	17994.7687	6147.176834	551.9544126	1654.952362	8524	5567.891304	242.7743407	2771.755083	1052.947936	162.1441825	259.7201229	1332.361347	2098.546553	0.06556166204	0.333067469	0.03206478555	0.007971257696	0.01846454815	0.007626657911	1	0.05846958627	0.6496583784	0.1067390014	49	1
9	274.1056446	283.7710092	-76.30652345	8091.629047	426.039078	469.6836014	2637.747006	3170	1922.03125	60.92701339	3226.709603	273.7304509	236.8061394	947.7942298	1177.261255	1605.337829	-0.00951287404	0.05396813421	0.05582496328	0.01506225187	0.04538140513	0.02866709432	1	-0.004599029643	0.07419709405	0.1633499092	8	0.9999999998
9	276.3747649	690.7940435	779.0450443	13245.34216	754.7555011	1170.633714	1875.934366	4989	7128.698925	172.3897896	2293.824311	166.3818958	251.0315904	206.3368584	807.8353239	2581.449124	0.06106040895	0.06008734417	0.08928715341	0.006941302446	0.01258533407	0.01076510868	1	0.05437816454	0.08674391271	0.2963464223	36	1
9	282.2932569	603.653815	1086.821138	17994.40946	504.3766256	666.2995104	2195.269128	6663	21478.53763	219.8170364	2430.243984	186.3752745	156.08451	195.3377628	902.1104182	5469.285971	0.06216427133	0.02845146448	0.03771591493	0.006859003913	0.01089133928	0.007450399553	1	0.05071402128	0.02064163366	0.115941969	31	1
9	284.7375973	434.4758162	-42.597813	15689.90336	296.0343151	132.6164221	1950.617023	5610	4723.021277	44.17808839	3146.515847	170.9976237	81.4147672	225.8879508	1137.481424	2229.497976	-0.002822132454	0.01986236144	0.009710088699	0.003317576863	0.01182479359	0.00527116562	1	-0.003431051069	0.003027596522	0.003159487351	1	0.9993770651
9	287.231847	112.7811851	942.5382914	16397.22965	1049.857992	505.3520787	1561.612031	6177	14742.26042	183.1993271	2354.393743	239.9492519	134.3175507	215.10524	894.7196373	4275.857398	0.05978317936	0.06524152507	0.03159702702	0.007210096957	0.01235282419	0.007547948159	1	0.04900527838	0.09655464397	0.09525049241	35	0.9999999977
9	297.6022486	20.45119571	1636.543136	10149.26091	3251.058743	-67.33748136	1383.724385	4674	6157.16129	289.5953402	1568.46561	468.0687469	120.1016085	196.8200228	674.4909318	2436.800487	0.1592519837	0.3133818249	-0.006834136626	0.01344668504	0.02121743697	0.01271060818	1	0.1298422409	0.6076600658	-0.007841875344	66	1
9	298.4430345	237.5107045	4708.671782	14952.43122	269.4164973	-94.49494979	2373.486164	5535	1230.916667	1243.796707	3968.336576	197.3219769	254.9812241	336.6974958	1476.653751	786.5298022	0.3059770178	0.01715422881	-0.005784477708	0.02030605826	0.01496931666	0.0207050036	1	0.2416172857	-0.005335841008	0.02013262054	69	0.9999998408
9	298.3816993	415.0210046	536.1924183	6980.197543	1958.661258	200.5625164	1831.663277	3117	480.8172043	352.7677676	4885.356161	1528.700306	173.4399339	322.7794509	2171.334017	524.9302427	0.07399098042	0.3135593656	0.03200790645	0.02678756435	0.0461945019	0.0264826313	1	0.06483719823	0.6092977731	0.1078586225	49	1
9	301.1402708	357.4246987	944.966829	12648.64268	681.9916676	1254.133701	2466.624144	4834	6025.231707	402.4187454	4359.188831	276.308558	443.5985294	360.6822944	1601.183602	10575.87009	0.07274065181	0.05330965629	0.1008035914	0.03076634467	0.02480796057	0.02133242849	1	0.06445983249	0.07281830175	0.3389355143	36	1
9	310.2828946	372.3227103	26.13179993	14458.52648	2090.713099	381.7499531	2123.405742	5723.5	1630.577778	88.59374279	4137.966225	720.5911773	136.0563924	292.662421	1677.201529	1706.829329	0.001701198166	0.1546628777	0.02829043483	0.008022127331	0.01961010533	0.007610839063	1	0.004034593628	0.2816677187	0.07321869144	17	0.9990102809
9	311.8566206	192.8033607	10213.92979	10058.88607	636.825164	-723.2008797	2030.857356	4125	3199.547368	3669.684043	3532.52424	282.9541907	573.3218014	273.866024	1400.989419	2630.958808	1.034268261	0.06278127897	-0.0671608288	0.06545079847	0.02257592538	0.07584940365	1	0.818576392	0.08200103132	-0.02468723358	95	0.9999999278
9	313.3308651	398.3287535	2987.196511	18305.89507	2037.657755	2795.368043	2484.061578	7343.5	7137.461538	515.6821113	2662.844825	377.4742962	530.368596	220.605035	1089.61386	2622.644629	0.1647622684	0.1155920524	0.1524569596	0.0117250821	0.01151716171	0.01577911199	1	0.1429566259	0.2014494201	0.5420244747	60	1
9	314.3629585	93.49390684	3934.85718	13621.54956	748.0150941	796.1131625	1793.689752	5222	6987.37234	823.3363422	2784.105998	210.4887252	266.4551087	231.6513878	1027.395334	3707.273893	0.2860570925	0.05535090951	0.05945313843	0.01590996641	0.0155074849	0.02076111538	1	0.2314456583	0.07467164847	0.2440250903	73	0.9999994424
9	314.4506842	357.6616814	8520.661763	17467.70857	2117.723462	-216.4229303	2386.059051	7193.5	43764.03846	1603.243769	3189.651076	406.6422602	332.9495322	241.7575122	1287.821996	15704.8558	0.4741750497	0.1234960382	-0.01065497583	0.01732151781	0.01259139844	0.02112113348	1	0.3773065133	0.2128366389	0.0452446908	85	0.9999999929
9	322.3491143	505.4473451	-91.45601641	17157.18613	295.2474623	933.7771779	2163.903933	6215.5	4361.606383	53.72363982	2546.288188	190.2689825	179.1655111	192.2979148	951.5538275	1645.91859	-0.005848089756	0.01994595494	0.05565503801	0.003150325049	0.01080769172	0.005676861621	1	-0.002301396866	0.003897962355	0.1625174588	3	1
9	329.5388171	188.7004088	4641.351259	15341.87603	1614.368769	1075.770389	2452.33715	6262.5	8192.863158	854.1334516	2649.755656	332.1395451	276.8281921	369.7002495	1051.501329	2866.484145	0.303220572	0.107102632	0.07087649951	0.01571284164	0.01481077078	0.01994976276	1	0.2469466831	0.1815810809	0.2894153536	75	1
9	333.5810104	240.9751937	973.223338	15997.90229	3870.478892	595.4071314	1925.768297	6927.5	23944.86022	260.2255917	2850.961854	700.9037135	165.3209841	253.1803782	1218.274605	9262.0672	0.06212690643	0.2495482225	0.03638359997	0.01006863509	0.01580963403	0.009365262139	1	0.05456010101	0.4772565021	0.1183337316	46	1
9	336.6152506	313.2404243	3977.302925	12510.57214	619.4707667	851.2328265	2432.679406	4826	4153.789474	1240.429952	4070.089873	246.6905759	351.9326238	318.621019	1503.535358	3666.22313	0.3083643146	0.04978843182	0.06403050604	0.01803627338	0.02087093658	0.0300445843	1	0.2494901534	0.06306668654	0.264924912	73	0.9999999821
9	339.2973334	97.51235098	884.1488497	12893.31627	1984.482684	17.24598096	1600.268062	5229	3691.031579	154.4938666	1835.246934	314.4937744	103.5717923	274.3359887	710.0618832	1238.614183	0.07108786294	0.1531877489	0.001326713779	0.007582372227	0.0149964811	0.008397376172	1	0.05727088165	0.2776547738	-0.004796134175	42	1
9	344.174351	377.9365742	1203.726311	18014.55781	4602.940504	70.42675864	1730.232207	7873	17345.4	281.3681774	3257.816345	882.2587623	112.4123695	223.0602639	1435.805305	7139.418882	0.06703208301	0.255357217	0.004486276844	0.007738589954	0.01514600509	0.006813817798	1	0.05611814365	0.4887464053	0.008531286771	45	1
9	345.5774429	113.3548049	4872.733175	10267.7067	682.0567498	853.1611356	2014.22766	4070	6511.042553	1337.665908	2794.219487	202.6923975	379.2370551	236.4463145	1040.911107	4401.319184	0.4738560765	0.06594330457	0.07714426083	0.02541940456	0.02293144252	0.03809427129	1	0.3827843132	0.09526053132	0.3491911356	84	1
9	347.7661197	461.6403007	-54.59566801	10913.83645	3503.066374	1326.63849	2347.512489	5082	1931.308511	85.92967341	3716.657885	1219.526943	403.5665541	352.3725587	1665.873272	1940.522067	-0.005457233793	0.3216142114	0.1196519225	0.008429017233	0.02929039551	0.02133916652	1	0.008371874994	0.6278713395	0.3951511286	27	1
9	360.512249	378.2320892	3247.4878	19624.76689	3390.453916	-6.451684048	1917.83219	8294	8639.032258	638.3654201	3320.330589	584.6683065	167.981948	213.4345836	1361.038957	3452.071128	0.1683901065	0.1743877111	-0.0003169205106	0.009005013085	0.01444512587	0.009378117771	0	NaN	NaN	NaN	NaN	NaN
9	363.6866387	344.8237498	2030.861346	11977.28244	3764.209627	592.4198166	2410.008055	5561.5	1616.635417	688.0281523	4179.177452	1327.019683	274.8487765	391.4630584	1879.701929	1486.912018	0.1680534505	0.310992561	0.04802625641	0.0214817935	0.03170803439	0.02562052103	1	0.1410479228	0.6034563444	0.1852154608	67	1
9	367.3579431	260.9547607	1447.312372	17360.22578	481.3231642	98.50444286	2005.860791	6461.5	16502.44681	276.4018661	2394.682223	166.0066378	127.5831757	238.8361243	906.1379393	5621.358156	0.08606907147	0.02859373149	0.005608640889	0.008444115624	0.009155195255	0.00753556749	1	0.06730759263	0.02026840591	0.009598304019	30	1
9	373.8072121	228.2441505	2142.690452	12030.22138	120.0598776	593.7767192	2425.107709	4478	1092.989362	629.8587595	3601.58031	146.5448886	237.7301014	342.2804584	1275.022044	875.3571621	0.1728395616	0.009809480675	0.05109861711	0.01448713725	0.01726470357	0.01610557133	1	0.1396823343	-0.01857550156	0.1874270126	53	1
9	374.5267119	162.6437719	1068.850002	15091.69939	1005.865484	56.57249089	1874.670095	5736.5	12791.87234	221.5974942	2381.208387	223.43569	104.9868922	246.3692127	890.2556897	4413.960239	0.07151805112	0.07014048353	0.003921837261	0.008158791098	0.01276998776	0.007124501514	1	0.05631961636	0.1061706123	0.001698151923	34	0.9999999999
9	377.3175652	373.2915697	1148.386796	18365.68484	4538.134575	663.6904142	1730.99127	8009.5	22698.70652	331.0862833	3501.050039	851.0495931	181.5029121	270.2450932	1502.525725	12837.242	0.06213651603	0.2468450155	0.03694951475	0.009871309556	0.01647816395	0.00833229115	1	0.05456274446	0.4716817407	0.1202212406	46	1
9	379.2577586	665.4494926	4290.381278	14054.97319	823.9072738	791.4197166	1929.894021	5351	11001.09677	845.9885341	2728.34997	156.9795255	263.5785786	171.7721188	966.5379603	4982.807341	0.3031518975	0.05928118225	0.05470976602	0.01547246278	0.01338662776	0.01808148786	1	0.2447851901	0.08257863324	0.2315589504	73	1
9	384.2682605	629.9159045	834.6170468	9162.904934	102.9113001	74.72269751	2323.215563	3403	3495.968085	274.4924147	2917.191684	109.3094226	99.93847588	255.2311443	1037.950575	3094.342755	0.09148849373	0.01282954991	0.01001144257	0.01174014667	0.01502472577	0.01400522345	1	0.07168571508	-0.01226973178	0.02568028086	30	1
9	395.4889171	143.666832	1170.11068	14019.47071	384.7782058	74.85973036	1907.534062	5142.5	17631.88298	241.4710849	2279.495074	146.0471883	126.0312964	230.9710695	787.3147929	5588.049041	0.08640140652	0.0268020284	0.006125798589	0.009292799884	0.0126396132	0.009441345546	1	0.06758027876	0.01657281349	0.01141923422	30	1
9	403.2988357	267.032646	4541.698832	9537.863875	1625.921018	-191.0860443	2037.493995	4091	3792.578313	1629.896302	3202.568122	535.6196922	255.5820773	271.7293802	1313.6544	4904.467854	0.4849750802	0.1690069274	-0.02110367013	0.04534570557	0.03353731672	0.03792158086	1	0.3859339185	0.3065889234	0.01278002729	87	1
9	406.5762365	19.65305082	-17.03723608	10460.43378	603.2147238	225.7018828	1253.551468	3913	7140.489362	46.7415073	1496.187805	144.3101863	76.81180361	185.0318631	534.3873082	2369.970086	-0.001763366568	0.05801127921	0.02167720402	0.004939357149	0.01478288503	0.006938211085	1	-0.0009776579695	0.08198358333	0.04630602824	7	0.9999996137
9	410.5231815	256.6899282	1035.817586	15550.93555	4859.505175	501.6614619	1866.959722	6999.5	3404.130952	252.9307655	3075.226903	1109.867742	150.5019945	231.6411804	1443.498015	1903.02872	0.06906432388	0.3269692881	0.03349630177	0.008205541394	0.02077405769	0.00987870814	1	0.0612638434	0.6370558374	0.1123372834	49	1
9	414.4082584	608.5916848	2786.178778	15418.91426	1529.691198	-5.762574545	2443.537745	6094.5	4656.880435	430.8853087	2257.895598	290.2774839	140.6956993	213.7761471	879.6275602	1925.944597	0.1765320424	0.09962676486	-0.000320371417	0.01176660759	0.01363331584	0.009688963321	1	0.1402800713	0.1661419602	0.01201647687	58	1
9	430.3462935	510.5951679	832.5370751	15865.6732	316.8910986	3343.158457	2373.050259	5893.5	14030.49474	170.0407977	1946.969382	145.6132672	470.3108099	241.3819889	694.1244435	3486.105789	0.05447457997	0.02025707721	0.211547303	0.007370863483	0.009654519713	0.01320414846	1	0.0578329289	0.006326496605	0.7194618954	33	1
9	439.3831832	165.9507258	-121.5586728	15224.07454	2586.286164	809.8161874	1691.445389	6204.5	7581.095745	69.89793459	2089.399138	376.7737387	147.8613025	221.150857	812.7203735	2312.420996	-0.008484427852	0.1738032369	0.05384054168	0.005128272469	0.0180867738	0.0075694673	1	-0.001775326772	0.3216565935	0.1604902001	18	1
9	442.4108894	84.70339499	-70.69586459	10642.59448	1687.094277	531.2109208	1549.141347	4362.5	4260.659574	57.14029301	2047.912807	371.6946286	134.578847	209.1249574	826.9343084	2001.595651	-0.006990333199	0.1600252987	0.05200342183	0.006084728535	0.01742768785	0.008952312854	1	-0.0009732113294	0.2931616269	0.1539954018	18	1
9	453.2071295	463.5650764	4926.630324	10091.60673	992.2659581	-210.9391925	2481.040852	4080	3797.170213	1687.19599	3343.616662	395.8532054	284.0263265	689.9015734	1326.619365	3453.630945	0.4964332825	0.09653667112	-0.02000176608	0.02693281152	0.02368368989	0.04169711039	1	0.3938535842	0.1568369019	0.0169463308	85	1
9	457.4077313	280.3861369	1106.265877	16027.52674	5211.731505	597.4715455	2346.99792	7390.5	1531.715789	200.9859758	2149.418748	783.0825927	180.145819	238.4867205	1006.311219	629.8715111	0.070654072	0.3253481297	0.03843057145	0.00877546886	0.01686841333	0.0103388578	1	0.06288296903	0.6337667987	0.129840115	49	1
9	462.7273394	218.4648771	-116.1290626	15338.85542	5172.241983	335.0633867	1595.40843	6998	14612.32258	84.61196933	2389.434768	774.2619214	92.56881613	223.2379361	1037.59264	4984.432738	-0.007945495422	0.3412740115	0.02305229124	0.006522148427	0.02118462933	0.006889356196	1	-0.0007051509776	0.6670809209	0.05869550268	25	1
9	466.6300522	369.8041351	1295.113662	18694.97105	8223.805551	-5.813464515	1520.405439	9324	11501.3617	240.7417115	2114.184654	1012.453697	144.5220166	249.3273908	1053.767882	2687.210517	0.06988689258	0.4354795165	-0.0002873759404	0.00897812104	0.01703321078	0.008198703449	0	NaN	NaN	NaN	NaN	NaN
9	489.3152798	112.611096	821.6770435	13248.60838	358.3259958	1188.239206	1653.693478	4902	18084.98947	159.2158314	1733.007996	128.1574008	215.7079913	179.3220752	596.1852712	4754.616656	0.06170180399	0.02839229275	0.08842911973	0.007581992298	0.01102845313	0.01112029709	1	0.05425324268	0.02126585465	0.2924955354	32	1
9	507.354966	21.83370958	-93.40074903	7889.460323	487.1224096	1644.637113	1289.662605	3009.5	3945.521277	55.96912486	1095.218701	130.5334997	256.1051305	168.673552	405.6278179	1339.572021	-0.01330014272	0.06351503809	0.2110538964	0.007199736837	0.0159290389	0.01880210727	1	0.004517676737	0.09621873372	0.7035300412	10	0.9999979388
9	515.9339394	481.0465618	1023.421355	15812.76465	5324.275553	-5.663254976	1426.447516	7304	10949.94624	183.2993952	1922.405444	651.2043396	110.7819577	214.6300434	865.4479184	3004.574474	0.06502974614	0.3387480868	-0.0003301956625	0.008228615245	0.01658641358	0.007417109734	1	0.05565045178	0.6609206381	-0.006051883417	48	1
9	527.6752248	224.4995718	-56.51566125	16192.74864	2645.03642	346.689098	1529.996171	6573.5	5142.414894	63.50954559	1950.448298	365.7001477	97.71165325	205.5306258	791.7700049	1334.893741	-0.003818975745	0.1656443877	0.02347492793	0.004179082159	0.01189108485	0.005337334653	1	-0.000541761769	0.3043229276	0.05552354024	17	0.9965723894
9	537.3682887	436.3986888	3086.786681	10290.21453	529.4922819	694.291066	2102.108569	4070.5	3473.333333	1072.649482	3419.489634	195.0975406	310.5329082	347.0454563	1271.480142	3073.871465	0.3131807794	0.05197833256	0.06159660914	0.02067292519	0.01959415744	0.02960820597	1	0.2531834542	0.06751420634	0.2576240303	73	1
9	619.6002277	243.9646609	492.4630528	10214.81277	670.0275402	2088.050966	1865.038368	4016	14493.67021	115.4243021	1550.262496	148.0583388	333.1526512	180.5344993	561.2424353	5504.483702	0.04954028136	0.06491617623	0.2050820991	0.008796071977	0.01741350948	0.01599684276	1	0.05420271049	0.09850749448	0.6972272919	37	1
10	5.272022343	401.7648969	1824.620734	12129.76478	1837.082188	486.0545601	1863.91563	4971	8219.7	313.7208895	1816.404225	287.4215842	180.9057973	210.39977	708.636106	3313.733537	0.1513941446	0.1542598607	0.04273515479	0.01121416053	0.01686072228	0.01311573549	1	0.1245326043	0.2798139496	0.1579597329	62	1
10	5.626764121	439.2508	-34.62145148	11804.71309	2707.458595	89.75515717	1508.961601	5017	6461.338028	73.95089605	1838.392898	391.7947126	81.80470873	228.8152777	716.3893031	2321.842138	-0.003240941795	0.230618888	0.007197949523	0.00672533992	0.02072249556	0.007228303953	1	-0.0001662176452	0.4382725127	0.001024212106	20	0.9999998833
10	13.65999718	125.7179279	3157.014225	7305.111918	1569.075633	-242.5613192	1150.813298	3153.5	3422.483871	603.4023388	1295.622613	298.3503306	174.1613753	389.274546	554.0680219	1987.003926	0.4383351642	0.2126203407	-0.0347856933	0.02740842786	0.02268799372	0.02485295654	1	0.3484650999	0.3968480781	-0.04422187158	88	1
10	13.51859481	375.187527	-53.95202177	10078.38948	1511.617421	1055.99652	1724.802373	4065.5	1119.010526	68.22967102	1989.633023	342.7506232	234.9939872	206.811762	784.7179443	647.5612268	-0.005984027746	0.1517956846	0.1069223899	0.007433543759	0.02043574003	0.01429169409	1	0.003914640059	0.2769608145	0.3452776013	19	1
10	19.53121097	144.6996612	400.4162972	7143.420738	411.987775	1328.073432	1341.692533	2706.5	3708.2	90.47471453	1361.56781	123.1459243	276.5583633	170.5933412	487.7271218	2115.045488	0.05622144013	0.0588159108	0.1883831876	0.01171828753	0.01841023658	0.02375698791	1	0.05813447688	0.08560897551	0.6403984833	37	1
10	21.67235853	326.3719493	18.50366063	11238.29682	1148.558236	255.1029793	1663.351936	4390	1782.791667	50.73839665	1758.173353	201.2011135	96.37951328	183.2139148	658.0931191	631.6851634	0.00173237255	0.1016349076	0.02231575617	0.004626647044	0.01366640675	0.007949994001	1	0.002644684886	0.1720606007	0.05072394158	12	0.9823926842
10	26.685312	446.4865076	-102.3552737	11757.09477	240.1627754	1311.03693	1883.554413	4342	7188.968085	53.04958307	2030.854549	131.1732487	224.9344648	193.8518135	706.4065018	2916.695915	-0.008977353966	0.01970000548	0.1123456276	0.004690915782	0.01217149498	0.01050183949	1	-0.0004317588723	0.004245923675	0.359274114	4	1
10	29.05586382	214.9624122	-24.57384731	9458.509301	4141.884777	47.28513715	1331.69178	4674	9748.032967	80.13322733	1569.931025	679.4616738	85.86035098	210.0519787	735.2027162	3754.256513	-0.002427073725	0.4368725615	0.00443199075	0.008748245465	0.0253507318	0.009255320919	1	0.00398117934	0.8642037568	-0.001855101312	28	0.99999999
10	28.85115046	343.5580214	3151.128301	10728.33449	689.3244718	578.4653954	1675.655425	4102	8552.645833	804.88756	2590.731963	187.5555159	251.5572244	630.9696787	940.4510404	5204.402608	0.2937334616	0.0632275008	0.05355849561	0.01626682623	0.01781377556	0.02599848401	1	0.2372555211	0.09078973291	0.2255075341	73	0.9999999996
10	29.50226601	478.5074098	17.05493213	9298.800393	875.0093193	239.0956466	1967.12689	3588	1560.65625	48.79993061	2162.253257	239.1354327	86.1765533	228.1839328	815.3314122	1052.297085	0.001815637703	0.09436870865	0.02690826311	0.005740149242	0.01826754732	0.009766922861	1	0.002934347416	0.1571201882	0.06650989422	12	0.9999923073
10	30.75141573	376.8687434	9.230067625	7984.16944	1166.637965	926.0585753	2084.886866	3305	2026.292683	99.14216405	2154.406729	360.5923335	251.2773887	235.6128302	855.4311675	1392.873187	0.001149194271	0.1502936163	0.119926615	0.01800809084	0.02116992198	0.01858104227	1	0.0105793207	0.2739902483	0.3921715029	19	1
10	30.5829595	599.4456943	11.10299368	8184.132254	2514.659681	191.3052087	1505.657888	3713.5	2831.365591	61.57814435	1731.875268	571.5387895	105.8540742	180.3172203	775.1457829	2121.076366	0.001455940718	0.3085903065	0.02286878359	0.009075922166	0.02633049572	0.01467548992	1	0.006190948244	0.5994987094	0.05917801143	25	1
10	42.40441777	383.196336	2963.177294	9875.160694	961.3585746	583.9748071	1931.097092	4018	3220.851852	698.0077185	2388.010322	257.8001331	261.3962005	190.2476635	918.9903562	2609.221312	0.28988328	0.1000414118	0.05855331287	0.01883578271	0.01784073912	0.02802768033	1	0.2352321745	0.1669268457	0.2431939861	75	0.9999999998
10	45.4102388	169.905147	3597.70668	7881.972897	823.6518775	-232.5155321	1474.13435	3182.5	5987.494624	772.9584662	1581.636759	172.6516176	176.0517646	198.8231885	589.4182538	4358.290657	0.4524323893	0.1046581947	-0.02897477469	0.03137359656	0.01983926954	0.02685285156	1	0.358213911	0.1738414059	-0.0241747734	85	1
10	45.31960996	594.5301204	517.2564642	10431.66315	670.8272683	2081.723305	1713.126092	4000.5	11698.70213	125.1427099	1462.698583	134.5905021	326.8884183	197.8016274	534.2114408	3251.596696	0.0493747322	0.06254203418	0.1953741221	0.009220148683	0.01322499888	0.01772800333	1	0.05327962733	0.09346335192	0.6632954024	37	1
10	47.45542518	122.700096	-19.06870317	8719.367087	2050.334207	405.7674256	1149.420308	3771	5592.410526	57.65614816	1345.988905	335.6366457	93.61360687	175.129433	575.2031967	1656.74817	-0.002327781423	0.2370697624	0.04679862132	0.007248571874	0.02399557292	0.009580924414	1	0.003730730479	0.4521679615	0.1393905263	22	1
10	50.49619846	196.6155018	523.658628	9685.022972	195.2396056	1838.567369	1702.982317	3637	5421.612903	160.2924524	2057.995393	118.6429694	427.8726524	157.4196816	739.9674916	3196.35568	0.05293794431	0.02092969153	0.1885674549	0.01188810908	0.01399995825	0.02513181488	1	0.05484808348	0.00739180629	0.6390784506	33	1
10	50.77163626	337.4543361	35.34967784	10105.51907	3160.099448	107.9155785	1874.773535	4563	1357.521739	69.23020513	2407.666434	756.2695219	93.51689462	189.0585345	1062.853081	741.9154817	0.003828637055	0.3125039238	0.01141188243	0.007559836515	0.02004019434	0.009804551621	1	0.007270647964	0.6073942434	0.01993780832	25	0.9995521066
10	52.71358063	363.4332964	-41.8918932	12478.14396	2895.274971	88.19876834	1634.826443	5302	6794.404255	65.03321116	2344.427194	513.433657	90.35328321	228.7732234	951.3426892	2758.645625	-0.003460251572	0.231413357	0.006747726745	0.005810246806	0.01801136608	0.007990995989	1	-0.0003615426981	0.4399085536	-0.0005693072073	20	0.9999999588
10	54.51998409	261.5839542	-9.390509124	11193.2636	611.4564204	297.6208689	1767.023497	4288	4750.447917	48.49407308	2092.623455	149.6279039	95.92742624	261.5695455	753.6637487	2350.68982	-0.000920850014	0.05237378701	0.02611361034	0.004495756877	0.0128294669	0.007583690567	1	-6.515772611e-05	0.07039842112	0.06177472485	7	0.9999999972
10	56.52125018	310.5956955	619.3202377	12592.69239	216.5552021	2503.311291	2068.871356	4591.5	10080.8	138.4937283	1923.999366	124.4735391	397.5085033	269.839415	671.4378313	2985.649188	0.05017995909	0.01666601232	0.1954080387	0.007468715181	0.01089401902	0.01817369404	1	0.05309894564	-0.001291140799	0.6621377152	33	1
10	63.27108201	48.79814914	21.0230237	7153.84754	2139.770113	84.98800986	940.8525063	3203	6975.010526	60.46918744	983.9582615	282.9384392	72.54172004	141.0898777	411.6179594	2008.95961	0.00283421791	0.3006055913	0.01135312607	0.008692940409	0.02343248382	0.009791876629	0	NaN	NaN	NaN	NaN	NaN
10	63.62537831	563.4518357	-3.157320627	12254.8497	1223.372527	273.0607149	1590.217605	4769.5	3305.83871	52.29772467	1986.515324	235.1874022	91.44344864	212.1540578	739.478493	1161.207161	-0.0002376027118	0.1002797212	0.0225274332	0.00440666617	0.01349972296	0.006669935526	1	0.001065406272	0.1692810414	0.05096499969	12	0.9977940595
10	64.33751184	112.5669022	1217.383644	7573.162274	397.0080423	287.9403628	1531.771926	2847	2824.223404	278.0776713	1596.558226	136.3021054	158.7068557	226.0844505	574.5591677	1561.005818	0.1631413573	0.05280134288	0.04194463973	0.01491460513	0.01906561574	0.02099374625	1	0.132015268	0.0701619944	0.1546769639	56	0.9999999997
10	65.16253136	218.0458218	1.863603589	9818.884165	894.3802861	469.4135307	1657.027418	3744	2528.84375	54.09641293	2052.664616	233.2870395	132.4160163	213.038186	767.5902236	1768.404141	0.0002170764229	0.09784515147	0.04952158171	0.006550702661	0.01636812574	0.01084906132	1	0.00346503635	0.1646444368	0.1450274431	13	1
10	68.59024101	475.3400002	754.2300593	13412.10349	2908.432427	1108.321913	1571.611159	5567	3374	177.0767777	2425.188767	503.6183564	251.3938074	198.8344394	980.4651327	1577.681517	0.05778101294	0.2233168431	0.08553385294	0.009166031309	0.01817066284	0.01295503908	1	0.05441054702	0.4238360135	0.287715809	47	1
10	69.54550544	382.7116132	-77.25409773	13747.48472	3041.778913	1484.815091	2212.246544	5858.5	994.1382979	82.03379278	2306.929263	528.4757234	246.7002734	256.9151789	940.7605008	356.6328373	-0.00520783162	0.2174371738	0.1078788225	0.00632944318	0.01588834167	0.01119537927	1	0.005788644082	0.4125386662	0.3508784987	23	1
10	70.32798356	421.4504902	-161.0145006	18107.9816	1801.951821	1941.958384	2044.499549	7062.5	8110.06383	66.9286124	1507.268285	215.8812071	205.4100683	230.0604354	595.7978638	866.6174611	-0.008975052498	0.1004152792	0.1073048399	0.00393420298	0.01055692256	0.007064034582	1	0.0006339672778	0.1708744166	0.3442854608	14	1
10	71.53316918	236.6785684	1906.401835	11657.26449	2481.509277	-17.43640023	1776.47884	4972.5	3262.789474	475.4897085	2740.00426	581.8921034	121.3350586	265.7057068	1117.681442	1826.299729	0.1618084577	0.2130186239	-0.001639878281	0.01289912977	0.02369989333	0.01209628116	1	0.1304756085	0.4004336199	0.007644263325	64	1
10	77.80883976	302.4566325	591.4863807	10125.52323	454.3823442	1979.592731	2230.852793	3838.5	1827.368421	175.8211154	2915.324242	196.4160397	552.8393952	314.5609684	1083.319949	1192.397094	0.05921939976	0.04721931082	0.1966750292	0.01406652268	0.01599549174	0.03264350144	1	0.06095606827	0.06175509289	0.6696038161	37	1
10	77.41107504	619.5521386	668.6908228	10864.58112	1802.821023	904.8414342	1667.601078	4429.5	6425.053191	141.3030749	1775.53848	299.6765115	198.189506	191.5808944	696.2328138	2866.194988	0.06090936206	0.162454061	0.08402228119	0.008332378424	0.01482807042	0.01195562314	1	0.05569392247	0.2980874002	0.2812314441	44	1
10	78.35665618	557.2870013	-46.29287223	12173.1033	2855.447674	608.9404771	1611.542015	5264	6653.72093	78.18156044	2342.965326	478.7791617	125.6142573	259.8580218	934.5079224	2829.139481	-0.004244939227	0.2294219705	0.05236990229	0.007116195721	0.01713413827	0.008155524546	1	0.0024934799	0.4364702491	0.1581137587	22	1
10	81.56819826	401.3260956	-35.81316921	15683.23852	2438.944287	363.28858	1731.2345	6221	3604.840426	60.92794752	2431.721103	434.7970291	112.683283	201.5067532	974.2182393	1246.017193	-0.002320123921	0.1565810668	0.02326473727	0.004214049312	0.01388725581	0.006317809925	1	0.0004743952722	0.2855889075	0.05484747286	17	0.9914016893
10	84.43325206	469.2927553	665.0522267	13486.01056	752.1315385	2590.982482	1906.751861	4992	8850.16129	195.5289818	2534.43519	161.7686494	530.0981703	171.8436381	895.5844979	4420.855237	0.05066958312	0.05797948077	0.1920438312	0.008621375647	0.01401823289	0.01867436747	1	0.05397356034	0.08398081763	0.6518467326	37	1
10	85.41214339	226.2491266	5390.307844	11425.02841	239.921864	-308.5351021	1929.426902	4315.5	7027.691489	1312.581858	2704.590821	158.3114843	253.0083882	209.8226636	962.6433537	3660.890405	0.4612935576	0.02118442945	-0.02622552025	0.0245567511	0.01805626487	0.02739017994	1	0.3639912171	0.001409204375	-0.01521770517	81	1
10	91.83143317	551.1666405	3339.602103	11365.85337	645.3022911	660.616152	1951.90473	4457	5898.722892	889.5179445	2769.531665	170.7665979	274.4862039	196.8620228	997.861163	3406.754372	0.2883208111	0.05551340759	0.05406870815	0.0223035263	0.01751499021	0.0202209479	1	0.2328390253	0.07490976593	0.2257940899	73	0.9999998412
10	93.11649757	182.4837367	1797.198476	11961.13255	1144.068106	518.5419694	1592.359557	4738	3201.304348	436.4468457	2760.865193	261.6723997	198.9554848	197.8134025	1010.120309	1593.92266	0.1504959704	0.09581352547	0.04330786675	0.01261247227	0.01833884212	0.01499803869	1	0.1228086597	0.1591197415	0.1578867759	59	1
10	93.59295734	316.4318423	927.7795226	12492.75488	880.9844861	79.69426293	1849.482482	4788	14214.64368	208.6582683	2552.975981	161.3075035	100.5243854	216.3893814	888.519076	5070.537376	0.07334283159	0.07207436058	0.006713654814	0.01040817254	0.0142764434	0.008974928957	1	0.05802502339	0.1101905266	0.01190493855	34	1
10	95.57579594	331.0149968	13447.02178	13701.11026	890.0551746	-909.2787627	2031.848335	5496	9739.465116	2768.797596	2596.955796	197.6135767	553.5202198	245.5674544	997.1435017	4756.23417	0.9946971098	0.06687837547	-0.06363511037	0.04062692631	0.0143047375	0.04604128763	1	0.7873608085	0.09084037278	-0.0213775972	95	0.9999999646
10	98.35612586	156.6433308	-17.28864284	13094.09646	1278.800923	274.6588801	1447.848665	4985	4015.510417	49.28988788	2039.910863	242.6426601	83.96821729	258.1570654	759.7527679	1154.2486	-0.001318008294	0.09528534384	0.02174481291	0.004028173641	0.01288266153	0.006142616859	1	5.34989384e-05	0.1589635259	0.04783110902	12	0.9973821922
10	98.60580978	486.4545115	-194.2285006	13211.86041	660.190558	2971.999276	2333.808025	4899.5	1954.064516	71.59041406	2317.224537	175.2524933	524.0092381	246.6543822	850.0323056	952.5753058	-0.01437796495	0.05216094366	0.2247064029	0.005300826579	0.01168978302	0.02029012145	1	0.004506095202	0.07297776993	0.7504796426	10	1
10	99.4830008	62.35138328	728.3697724	8706.486254	248.540111	-16.29415111	1157.66422	3208	10155.73118	149.4871916	1434.119222	127.2418053	77.93597691	167.7667703	505.5630266	3635.822759	0.08277355306	0.02831270901	-0.002012166751	0.01015533563	0.01604193018	0.009891011423	1	0.06408666555	0.01960355424	-0.01771618148	30	1
10	101.4595028	111.7373817	1558.675815	10029.28503	993.8426966	352.5225484	1567.714658	3937	3014.569892	306.3360143	1778.579226	192.9026432	147.6179887	215.2305555	678.9479919	1003.949098	0.1574786366	0.09900145958	0.03755895845	0.01335154544	0.01496964223	0.01415068616	1	0.1279921027	0.1655621277	0.1395679895	59	1
10	104.8336037	544.824527	-79.9980521	12744.41883	2999.01248	646.6982959	1808.775207	5476.5	7326.595506	68.67031606	2347.497321	533.9176662	125.4166408	235.0889756	961.0475434	2551.860675	-0.00636254141	0.2333866605	0.05178927558	0.005873109801	0.01790518622	0.007912692839	1	0.0008311137509	0.444667515	0.1557302583	22	1
10	106.4701801	278.3212235	1145.396795	13835.51527	399.6439576	57.2915451	1923.416161	5116	18187.45263	265.0012511	2321.110838	138.1576915	112.6374615	238.9074815	777.0903248	6852.399103	0.08265055433	0.02905985244	0.004332585615	0.00811484201	0.01348161105	0.008282989191	1	0.06449108342	0.02124056209	0.004381562861	30	1
10	107.5659839	258.6025732	855.9889133	12644.32485	5149.898098	32.94759889	1676.905779	6082	1681.98913	243.6156507	3023.238313	1263.111987	105.8252125	297.3198805	1420.74796	1029.54512	0.07424198325	0.4024627753	0.003058164721	0.01194621878	0.03160587869	0.009500940319	1	0.06440564605	0.7924851722	0.009899990785	51	0.9999999851
10	111.6651429	668.2444044	9206.991866	9492.66931	604.5548162	-669.3226586	1487.432733	3785	7209.053763	2433.298393	2533.917295	152.4551796	377.3260051	168.4294115	951.1931365	5317.578469	0.9529286209	0.0656618222	-0.06510490514	0.04608031029	0.01833799278	0.04244430543	1	0.7539119881	0.08865030909	-0.03614476697	95	0.9999999624
10	117.5219258	492.6233207	7780.98231	11327.53974	2032.18174	-484.3573742	2040.3556	4871.5	13880.15385	2021.294694	2761.849844	431.0941683	353.4166037	196.459007	1124.387876	7692.890448	0.6881711592	0.1719221964	-0.04128215169	0.03992546426	0.02004262868	0.03283964541	1	0.5464956981	0.3106407744	-0.01067706637	93	1
10	118.7140332	341.3962136	1094.57198	15406.77426	1065.562622	79.95183882	1826.395098	5842	12200.02151	258.3863411	2810.098525	239.1207728	108.5460048	214.3945047	1030.030024	5818.973475	0.07153591594	0.07049390193	0.005823149426	0.007612019988	0.01474245688	0.007472431657	1	0.056486784	0.1069282267	0.008336827668	34	1
10	118.5625684	417.4838873	-65.57287521	15607.98332	2579.450634	853.2855479	2102.49228	6305.5	2112.208333	65.10562447	2287.977395	409.6977913	165.4315658	261.5194634	920.6987463	632.3257974	-0.004259856384	0.1670466607	0.05650395609	0.004279348407	0.01228795791	0.0085479069	1	0.001677820758	0.3077063532	0.1705249551	18	1
10	118.8143321	629.8384687	6456.019622	9371.378812	974.8682859	-453.2041115	1724.676141	3877	3078.839506	1928.446602	2825.020218	308.6364452	366.5825788	226.7334393	1115.108816	2867.365784	0.6853206516	0.0993496627	-0.04513064004	0.02919047845	0.01715908932	0.04496919234	1	0.5426196171	0.1607228793	-0.02705048728	92	0.9999890104
10	120.471335	544.4549625	1096.752843	13280.09548	406.9047829	50.88802758	1747.851497	4921.5	13315.66667	267.6011513	2572.958981	124.5397267	106.8294644	297.6159513	873.1945593	7148.815529	0.0822404235	0.03069992131	0.004006568046	0.008557614602	0.01231281939	0.008523756736	1	0.06416835417	0.02462642209	0.003203753065	30	1
10	122.6803721	437.4827599	4715.735323	15918.80289	1016.952195	996.5864222	2022.225163	6117	14103.54737	948.8576254	2977.746806	224.177735	309.3151331	225.880221	1101.76565	5940.628136	0.2949358037	0.06503731078	0.06141770881	0.01502266008	0.01378262009	0.02037244511	1	0.2388528639	0.09463274108	0.2532196964	73	0.9999999962
10	122.1585786	617.7421543	7524.1886	10731.53898	1100.185225	-490.2614516	1827.237828	4355	7339.085366	1817.32027	2579.808697	252.99094	324.0836235	195.1686805	998.8858707	3486.04706	0.6948498318	0.1025396073	-0.04746708398	0.02806633059	0.01656926898	0.03376797406	1	0.5500971841	0.1671984143	-0.03289593531	92	0.9999999126
10	126.3376025	315.3036719	1033.038811	15859.02737	6462.129064	26.02441821	1429.93699	7609.5	7373.23913	284.9704991	3012.12657	1327.796079	116.4157399	256.1591874	1470.187425	3707.684664	0.06578270416	0.4247212398	0.001564127737	0.01101896124	0.02374546544	0.007625871977	1	0.05794408045	0.8385036708	0.003458382508	51	1
10	127.8682768	195.0328046	1040.470235	12590.79811	342.4407463	45.4122687	1838.471366	4606	14172.8	233.9231944	2263.103388	118.5346793	103.4831772	200.1935088	778.708683	5885.690392	0.08231316367	0.02862673614	0.003398136111	0.0083176531	0.0117253304	0.008891824138	1	0.06414216376	0.02033513652	0.001034957487	30	1
10	128.6640474	458.375142	2297.059037	14743.68051	6249.796066	-19.92439112	1863.796393	7181	13734.49474	548.1811443	3216.997207	1336.775839	145.7225378	276.0697966	1521.613342	7382.024355	0.1563604202	0.4294860524	-0.001275570799	0.01149595151	0.02604614512	0.01062011856	1	0.1300537318	0.8475568819	0.01455419563	68	1
10	129.5060933	501.9809736	1149.068389	17473.92819	2891.310481	57.23632904	1615.316078	7147.5	12482.98913	191.475535	2062.353565	469.3577435	111.832073	216.4646704	886.6512461	3225.669688	0.06513632016	0.1699812481	0.003207210531	0.006884867018	0.01314379221	0.006645586722	1	0.05297121107	0.3124151672	0.000920428969	42	0.9999999998
10	132.0451443	754.0695083	-93.3379653	8117.480617	444.5551143	1684.172587	1459.95011	3076	3856.989362	47.03771659	1199.812958	115.1532494	269.4435934	167.5335167	427.8724937	1271.150681	-0.0117486145	0.05581340926	0.2072706778	0.005788428926	0.01464768042	0.01676203751	1	0.005324929917	0.08024427872	0.6904626477	10	0.9999999992
10	132.2870165	80.04690102	559.3706663	9514.936136	537.9098445	767.7775595	1262.606484	3537	3485.042105	141.4679639	1991.049315	156.1943829	195.2844367	162.2571999	716.5990814	2230.810853	0.06001236301	0.06087803953	0.0817217128	0.00914330269	0.01714689753	0.01506060024	1	0.05297332546	0.08827479376	0.269775946	36	1
10	133.7385589	9.165412683	16.2292805	7150.453781	2852.199243	72.18562457	892.5479408	3370	3085.270833	61.43613351	1133.93519	446.6158952	69.47190303	176.0881791	503.5399388	1246.45295	0.002383451446	0.4088802925	0.01037543004	0.008804247091	0.0258156161	0.009729921623	0	NaN	NaN	NaN	NaN	NaN
10	135.5426433	284.7060109	2772.648575	17230.92659	2845.268329	-1.997119788	1897.564119	6932	6248.768421	517.5330168	2883.042648	550.1999653	163.8711428	264.2970422	1206.997533	1964.965732	0.1610849617	0.165650311	-0.0001917005838	0.01085805511	0.01379655673	0.01047094233	1	0.1291578134	0.3026303797	0.01101403038	61	1
10	135.7300496	674.4369556	41.91311651	7231.13672	2341.003822	73.37358756	1690.912972	3408	1493.840426	89.39967608	2411.069571	784.8374912	105.737221	865.6933652	1067.891448	1309.722775	0.006493794206	0.3098458014	0.01169190326	0.02688312269	0.02694103653	0.03230425727	1	0.009370071634	0.6018865371	0.02144170408	25	0.9999975887
10	136.4127537	180.6498196	979.7027642	16705.83979	1749.314884	496.23786	1556.45686	6450	14833.80851	207.6312395	2630.569543	364.416507	139.8196138	213.969398	1035.090352	4419.89843	0.05968647655	0.1109441697	0.03064829065	0.007326151265	0.01501197511	0.007525842929	1	0.04967742619	0.1909318265	0.09337882752	39	1
10	138.2815544	37.55010959	24.71320371	8389.68834	1875.042231	134.819554	1163.432325	3573	2318.93617	55.19349559	1236.154209	288.7277982	75.49531497	173.726355	500.7018231	809.2675277	0.002840976306	0.2214110714	0.01695894212	0.007058505804	0.01990259766	0.008574558595	1	0.005271304024	0.4193483288	0.03613290679	21	0.997083253
10	140.0438554	219.165619	2582.009273	16766.25272	1608.858915	767.7023478	2026.176894	6454	4259.875	497.0373952	2704.808936	357.320922	219.6896212	220.9866815	1073.03752	1490.148119	0.1589194532	0.1027919817	0.04686267457	0.01152764959	0.01348649814	0.01222725832	1	0.1299266369	0.1735151154	0.172430086	59	1
10	139.7280637	364.4181707	987.5877551	15279.60151	4842.100955	1340.788361	1949.752647	6953.5	5186.642105	231.2304846	2939.571038	975.9787641	296.0990754	219.6989848	1325.524174	2485.885218	0.06462882283	0.3206759695	0.08991022429	0.009353120279	0.02063490792	0.01140354872	1	0.06196150821	0.6249207944	0.3076370743	50	1
10	143.246072	347.4495724	1058.957029	17533.96924	1115.770331	1600.512478	1987.412442	6525	8237.978495	219.0387552	2562.899193	263.1708333	309.4916144	233.0338409	1003.193174	2391.271292	0.06092747581	0.06661988217	0.09389422029	0.006550560682	0.0122001198	0.009461631003	1	0.05474481916	0.1003042088	0.3125728267	36	1
10	143.8298295	450.1878226	5110.228798	17396.87669	337.6891348	1235.31919	2549.590857	6379	4825.557895	822.3898075	2582.708119	172.4095073	331.8871765	241.0206227	954.1382319	1974.727079	0.3037497843	0.02088643051	0.07046789858	0.01500443733	0.01050413763	0.0190593308	1	0.2457858362	0.003507272722	0.2853678786	70	0.9999999129
10	145.1627143	468.5666039	5169.076289	17388.50485	4042.247945	-182.2737487	1820.185847	7471	6461.520833	940.9670776	3163.88085	834.7522884	218.6797854	238.1989645	1413.367018	2810.75222	0.2984068365	0.2351676302	-0.0114695975	0.01346849367	0.01530529251	0.01373352517	1	0.2390643434	0.4449092331	0.005530151723	78	1
10	145.4588793	619.2655703	2069.648912	13008.4053	4047.312615	13.39417718	1901.306196	5881	6722.956522	459.137127	2814.623391	805.5225809	151.2844136	240.3250139	1211.559574	3626.959075	0.1618770282	0.3122587774	0.001016786928	0.01087748071	0.02083328216	0.01271554051	1	0.1325208848	0.6054339652	0.02007527836	66	1
10	146.4902037	115.2975464	3767.082017	12860.72703	182.443204	-139.085603	1738.134212	4779	2224.631579	703.2538405	2345.583257	151.8794751	189.36385	258.5277325	812.7215299	777.9282778	0.2889326963	0.01343655666	-0.009859499402	0.01615893336	0.01401564075	0.01609337596	1	0.2276420935	-0.01293328713	0.001897853594	69	0.9999999996
10	148.479727	301.4062126	-17.35482888	12925.67312	663.4030668	357.6795633	2152.444482	4941	5101.547368	47.59234364	3110.483119	183.7118485	100.1383304	277.00128	1098.144466	3741.94324	-0.001459997514	0.05406737792	0.02899062912	0.004063839799	0.01537863441	0.008708199456	1	-0.0002429241908	0.07394278727	0.07172686882	7	0.9999997336
10	152.5575403	65.76989242	-57.33507992	11414.59697	1765.284086	1074.394363	1200.937025	4497	3830.336957	69.77533616	2586.785376	386.1303338	267.9393257	210.7098236	988.9495675	1883.754302	-0.004818993754	0.1543077248	0.09638271023	0.007606384205	0.02318514738	0.01215663851	1	0.004076616144	0.2819850305	0.3089101369	19	1
10	156.3470357	131.2854032	751.8920887	12596.93612	1272.085187	360.4071228	1607.416767	4916.5	8503.290323	197.5567333	2401.059008	242.5097398	128.7551159	239.4315674	869.4732867	4069.055385	0.06153158008	0.1011211611	0.02880479143	0.008214154531	0.01923726373	0.009185589749	1	0.05083017484	0.1706020441	0.08706850912	39	1
10	156.5527614	630.6535705	-167.1477215	12720.35787	159.4913444	2759.479279	2098.015391	4639.5	810.516129	67.13240502	2240.703033	134.1240881	469.6146193	273.087522	808.1349393	277.1339581	-0.01280830739	0.01215337281	0.2167905505	0.005006767173	0.01126224435	0.01897256524	1	0.004427913714	-0.00977924182	0.7219913082	5	1
10	160.0093582	579.0010239	-78.52327555	15986.13389	2648.190963	817.7815927	1710.302672	6470	5859.303371	65.87158491	2347.488844	382.957848	153.3581433	177.9417041	929.5389257	1548.716612	-0.004940100025	0.1679142551	0.05315973651	0.004607113814	0.01242549458	0.006978288048	1	0.0008931020636	0.3094548393	0.1587463585	18	1
10	160.6378839	49.1681425	18.73654039	8952.231081	2791.158875	31.32089181	1135.126265	4061	3785.765957	66.3284642	1557.739917	460.5188516	73.32841008	191.6178677	661.0930197	1588.787557	0.00214834338	0.3155001777	0.00378608499	0.007969637193	0.02439785306	0.009000242184	1	0.005396577896	0.6134846174	-0.006918121433	24	0.789571831
10	160.4756928	241.6360199	-165.6557248	16479.67007	2681.95944	1797.482381	2042.823949	6613	7359.141304	88.96155143	2276.491052	421.0098644	314.1023686	233.2666778	921.38545	1947.943783	-0.01034277779	0.1661023835	0.1119531483	0.005965743693	0.01528578816	0.01020444318	1	0.001083429242	0.3066181983	0.3622554514	19	1
10	161.2666412	594.3767048	4100.402585	13602.77048	771.7903846	862.131391	2109.143703	5200.5	5383.326087	870.7336726	2843.600925	168.2193281	307.6323674	231.8506116	1017.291412	2900.106994	0.3010730668	0.05876160309	0.06131610766	0.01768064927	0.01443923905	0.0202010579	1	0.243627049	0.08161940175	0.2540776955	73	0.9999999999
10	161.6999194	733.4392235	678.7891008	10728.01923	1690.631587	-12.27388393	1358.07294	4321.5	10503.5	137.2936949	1612.77586	228.5958886	86.62555888	222.0012621	616.1712879	2779.721347	0.0655958131	0.1567782377	-0.001242238316	0.007812386436	0.01274965218	0.008524727592	1	0.05275712964	0.2850778742	-0.0148942273	42	1
10	162.244401	82.69382845	-21.38041518	10907.11636	579.5511756	528.1622629	1614.088219	4079	5483.11828	46.21459731	1687.093737	156.966798	114.672497	230.8061396	608.0912215	1685.790466	-0.001840334876	0.05505831895	0.04808147819	0.004495092112	0.01448638409	0.008059574186	1	0.0009431439949	0.0762720809	0.1381748078	8	0.9999999889
10	162.5428147	395.7090684	-99.10729223	15869.99631	4975.639233	1819.454699	2306.690932	7206.5	2869.484211	100.3979114	2621.97894	970.9027174	320.9805607	716.1949167	1197.515351	1132.00091	-0.006128933358	0.3217206694	0.1179364394	0.006457814352	0.02058389504	0.01427870392	1	0.007705822754	0.6280716203	0.3890240368	27	1
10	166.1756312	287.5784164	864.6946884	17357.98347	1061.322123	3685.321542	2301.975237	6545	8089.333333	174.6667021	2285.768251	265.5999269	577.1170888	225.7851983	915.7056151	2509.657157	0.05053393972	0.061376656	0.2133820229	0.007225292738	0.01161392044	0.01615489054	1	0.05557132319	0.09131063231	0.7262563187	37	1
10	170.5377635	344.6016611	-92.04730804	16376.24846	2818.87282	885.2535317	2043.240188	6712.5	4649.098901	80.27825539	2692.031119	507.0905932	180.8962004	222.1151671	1114.967746	1531.476195	-0.006467956563	0.1740870005	0.05733826576	0.005312657251	0.01421956897	0.007136125557	1	0.0001076888631	0.3222772646	0.1731475883	18	1
10	177.7066885	357.8331928	-6.351269069	16530.92554	1696.416607	468.5221902	2155.511719	6425	2598.176471	74.97161761	2907.708885	390.3051387	117.4057357	229.2241162	1149.201446	1029.069172	-0.0004304423949	0.1091162651	0.0289884416	0.005018904527	0.01373189623	0.006210980758	1	0.00156864864	0.1876274732	0.07370929441	12	0.9999890872
10	178.171635	405.1895816	3154.080856	17649.45827	349.2644048	64.52328972	2243.248663	6438	5608.315789	592.7233799	3072.809322	174.2145965	175.0246707	263.9847461	1150.600349	2763.934011	0.1744951648	0.02064842782	0.003980153872	0.0101650779	0.009650288007	0.01011031217	1	0.1375658057	0.003106703296	0.02401368056	52	0.9999923328
10	178.5841231	651.6066783	-59.43457402	13701.32746	302.9815895	745.2851481	1735.019801	4990	5357.489362	61.89725857	2249.470029	130.641296	144.7989245	369.2780608	755.0671324	1500.529747	-0.004586741278	0.02128665561	0.05326486196	0.004757139186	0.01042642675	0.00749752037	1	-0.001455489969	0.006621539669	0.1545240247	3	1
10	182.3425746	622.3114727	1943.185407	11324.49588	1827.793019	631.2719739	2406.378936	4722	4339.075269	434.6100992	2498.898575	380.3690503	214.6422817	296.5531086	985.4953595	2389.963067	0.165750993	0.1661569567	0.0551768487	0.01469749945	0.01607231044	0.01576631433	1	0.1371564439	0.3044491212	0.2049824764	62	1
10	187.3413555	236.6050412	6241.350505	13645.91407	1517.836281	1245.941551	2162.149653	5524	10455.27368	1446.929678	3044.061707	313.1283748	429.79899	228.529791	1162.694691	5395.338659	0.463007347	0.1104138656	0.08462432824	0.02143291508	0.01956904659	0.03289157208	1	0.3755084287	0.1873050608	0.3741689946	86	1
10	189.8657049	337.2254042	6717.047715	13717.74695	175.8987218	-210.8856584	2599.852824	5127	4607.721649	1748.748142	3521.488048	152.4116986	342.4540093	303.7601248	1271.289088	3317.892352	0.4819143456	0.0138585172	-0.01534764483	0.02427474513	0.01451987273	0.03145602951	1	0.3811445804	-0.01373165057	0.02718612628	81	1
10	189.1748597	735.4076973	4202.08933	9185.881879	129.2462482	732.7630498	1883.455177	3440	4086.589474	829.6360162	1750.407817	105.7669122	250.6990939	204.4880553	632.9982824	1835.970747	0.4507934411	0.0148643723	0.08510145218	0.02455486184	0.01395091935	0.02474133787	1	0.3640842741	-0.009926990899	0.369978338	82	1
10	190.2506557	640.4044837	4183.685148	14040.65235	823.3930013	847.2908295	2049.534774	5376.5	8573.106383	854.5589314	2775.777917	160.5357247	291.491492	198.375471	999.797858	3672.088774	0.2995729183	0.06234265453	0.06125655682	0.01615952656	0.0133233186	0.01804998114	1	0.2424904132	0.08902687867	0.2536392068	73	0.9999999996
10	191.3781881	362.6169586	2642.512313	15950.54537	1469.915598	761.0603454	2318.014191	6188	1623.022472	518.0159657	3027.406465	369.2583973	210.375314	241.3153593	1184.854419	671.9437202	0.1680357182	0.09688281039	0.0472413852	0.01009329677	0.01350982444	0.01240555893	1	0.1371204284	0.1612412857	0.1756582299	59	1
10	191.5081711	518.6105026	-308.0131351	16879.00204	996.4791632	4000.089659	2290.169183	6383.5	5302.182796	80.28900414	2356.102167	210.8825415	593.092271	243.2904821	887.2092487	1665.779847	-0.01868979824	0.06181232198	0.2366170224	0.004809046532	0.01019372894	0.01486018273	1	0.002158855076	0.09312081727	0.7912863415	10	0.999999999
10	192.1117719	24.36254668	598.3404369	9628.969611	578.4300266	747.6252641	1170.041757	3607.5	4802.021053	119.1790898	1468.742294	149.6982248	160.6993702	182.0457192	539.8205491	1848.665108	0.06134630906	0.06054628185	0.07728953214	0.008666270537	0.01558296441	0.01186540017	1	0.05368963471	0.08751372053	0.2546325281	36	1
10	192.4770545	417.3110501	2653.734401	15710.7082	1590.2894	2288.226861	2717.010322	6213	2759.541667	482.0046083	2764.180772	352.3918234	476.3678834	296.2558297	1093.227904	1235.887492	0.1696827518	0.1039387968	0.146556698	0.01170942635	0.0138501192	0.01902201145	1	0.1462165868	0.1772548687	0.5222313967	60	1
10	193.3177349	82.437646	800.7493143	12153.13841	1807.697855	21.73725313	1473.182616	4846.5	1543.659574	153.8364486	1935.408449	291.3491782	108.9481105	269.3251558	726.4342216	540.6898134	0.06865312457	0.1468915313	0.00208986736	0.007982157584	0.0174134566	0.009334115299	1	0.05527451517	0.2646823408	-0.002898257642	42	1
10	193.1387016	449.9185987	985.4509868	16176.51212	1769.797841	560.1697799	2133.602964	6417	14436.69072	207.8333384	2736.340045	329.5005319	175.1970019	566.6620827	1055.496348	5208.468038	0.062026584	0.1122597344	0.03725220285	0.007036273623	0.01289256508	0.009077193077	1	0.0520765691	0.1937263101	0.1169640777	39	1
10	196.5209962	379.6233251	-179.9306861	16800.54211	1018.382901	1906.607293	2275.413629	6308	6447.752688	64.50304071	3245.301135	261.4571958	398.0002823	232.1895408	1227.428038	2892.593043	-0.01053111274	0.06168822209	0.1163376322	0.004579586742	0.01245432149	0.01129522893	1	-0.0006077186893	0.09103599949	0.3741602773	9	1
10	197.1675821	46.12120998	3891.86569	8514.929795	249.1349448	-274.9355605	1406.118434	3215	5633.114583	999.7764085	2016.95646	121.9283409	206.4920102	205.5092476	706.524666	3848.420001	0.4553010447	0.02901986432	-0.03238550671	0.03044672143	0.02333790695	0.02809278302	1	0.3588778848	0.01755098503	-0.03780526685	81	1
10	199.8179264	696.3001648	692.9664003	11887.18945	2729.14638	999.4166627	1454.12708	5125	6961.308511	167.3326005	2300.760524	497.3632997	229.3237843	195.963761	929.4908462	3217.21709	0.0574121974	0.2342808981	0.08281685606	0.008302668146	0.01433058006	0.01276577096	1	0.0541042482	0.4464434732	0.2785153667	47	1
10	199.1561908	768.7743844	-16.90108678	8883.858855	2819.840583	164.2863578	1334.582639	4101	7965.21875	60.01808182	1597.742832	488.1061037	77.19716394	177.4263658	699.211296	2825.341895	-0.002237076655	0.322405998	0.01844109907	0.007152074055	0.02134041431	0.008179011278	1	0.003152787898	0.627998021	0.04334443624	25	0.99999999
10	200.9503621	159.3860084	782.5003403	13393.27156	284.0466518	2682.850553	2322.153907	4955	10349.84043	137.1473757	2003.765086	132.6145228	438.0846881	257.4333065	692.9269722	4002.730502	0.05697707636	0.02143710608	0.2040772757	0.006666991277	0.01250590875	0.01661616049	1	0.05927428537	0.008633626758	0.694052954	33	0.9999999996
10	204.4578603	190.8133507	-41.06197925	14489.60271	282.3649592	777.4701707	1836.380034	5301	3795.0625	60.23750734	2857.26995	157.9188581	180.6086095	245.6903949	995.7595631	1506.98013	-0.003044907932	0.01902472575	0.05270410862	0.004309278872	0.01274876729	0.009021628402	1	-0.0003096850139	0.00192903529	0.1528532553	3	1
10	204.8272276	569.4515413	4665.535402	15928.83476	5100.539946	-176.2266556	1711.965864	7314	7723.322917	830.8009438	2673.36904	945.3814466	201.4762124	210.2259933	1247.307142	3035.342795	0.2922810923	0.3281630854	-0.01104426433	0.01356976047	0.01906715543	0.01338393308	1	0.2358847997	0.6370306643	0.008564408361	80	1
10	206.0608795	212.7184827	4167.367935	14518.10024	956.6853307	994.4772919	2008.12611	5518	10968.23158	1083.16178	3438.191199	224.7000831	360.8674044	193.5510828	1252.801906	6141.210411	0.2934618568	0.06751262206	0.06555720684	0.0207950849	0.01692093211	0.0238723739	1	0.2380409048	0.09981779123	0.2673796036	73	0.9999999684
10	206.609921	256.4607887	1321.646724	18382.72753	3017.657091	97.75741988	1618.535785	7558	6369.137931	234.4965287	3049.570023	599.4768214	119.9529182	236.2731028	1278.936336	2982.341495	0.07134051941	0.1630651544	0.005486117853	0.009714527904	0.01385199116	0.007281824971	1	0.05797075683	0.2981135379	0.01006604403	42	0.9999999999
10	209.6212825	524.833362	-335.2098152	17577.6551	1057.270938	4087.924409	2212.166359	6588.5	5071.202128	89.97460906	2488.853985	237.8525858	583.5521466	225.5854307	952.7863879	1536.675189	-0.01938785823	0.06114209926	0.233512469	0.004377953951	0.01055502696	0.01572126326	1	0.00135072807	0.0916968853	0.780289558	10	1
10	211.7527025	597.1739065	4218.125125	13987.94131	1353.632077	878.8376493	2494.850496	5458	5188.284211	887.6526315	2990.932756	335.922605	297.6079489	492.8298003	1130.357939	3459.024871	0.305279027	0.100423186	0.06562150219	0.01846665855	0.01573100918	0.02148676065	1	0.2480631943	0.1676920264	0.2713701167	75	1
10	214.3945031	169.5618075	12759.6928	12372.97103	1426.529192	-860.7484536	1876.035577	5211	2561.913978	2556.65178	2446.929652	290.3497373	465.1467887	225.5798096	975.951453	1361.927747	1.027565376	0.1181799908	-0.06378861919	0.03471554379	0.01596511488	0.04295862181	1	0.8144871449	0.1965213154	-0.0127175478	96	1
10	214.0457165	392.3504422	698.5655601	9132.023548	1520.534526	114.2662007	2176.032123	3808	2414.031915	320.7212509	4241.706976	686.2101193	114.5206711	379.1826807	1688.065142	3171.344196	0.07554754661	0.1576952526	0.01242609369	0.01168822583	0.03334993261	0.01421196283	1	0.06176451567	0.2870899831	0.03503852933	42	0.9999996201
10	214.5477842	621.7157545	-20.39985968	14494.1631	4608.331389	118.8024838	1615.702651	6592.5	1886.361702	78.1229208	3096.5238	1025.989924	87.87656992	278.6051897	1382.295529	766.5270352	-0.001615964994	0.3176945937	0.00788877839	0.005770714352	0.02131586058	0.007201932301	1	0.002749984971	0.6181078561	0.006577759689	24	0.9000684814
10	215.3026661	12.30243882	-77.01057564	8173.908583	131.843176	1606.247492	1325.174669	2903.5	1034.956989	60.44160801	1717.939017	121.6202076	378.454599	218.2447761	599.2068142	544.4513975	-0.00911982977	0.01506357294	0.195084429	0.008292638224	0.01732264015	0.02374735754	1	0.005748952049	-0.004117000821	0.6473181858	5	1
10	215.5371419	417.6978391	-268.084962	16354.4602	269.0804691	3756.140705	2451.636913	5860.5	2646.768421	83.48464005	2909.561298	157.4002008	667.540386	266.108106	1046.332647	913.7002448	-0.01662269711	0.01619225584	0.232722592	0.005083014271	0.0107116277	0.02007796654	1	0.00268641264	-0.001172964893	0.7767425026	5	1
10	216.2539712	267.4571444	13536.72004	13472.34905	897.1935882	-761.9128878	2052.658344	5431	10540.91954	3556.585698	3432.025814	237.4482117	560.8831989	285.1607475	1311.81456	6448.484605	1.002372874	0.06882657995	-0.05278800184	0.03910086919	0.02087552802	0.05032698167	1	0.7943540181	0.09495964444	0.01823657758	95	0.999999959
10	216.499285	559.1148729	-65.93295461	15178.58734	882.4448035	798.4914748	1963.305191	5628	6676.391304	58.23647331	3037.305055	211.4554569	189.5646063	187.0703559	1096.184641	2728.314603	-0.004975255393	0.06155901003	0.05175326944	0.004028770318	0.01270390727	0.00727632443	1	-0.001157187972	0.089777633	0.1504515512	8	1
10	216.1755357	716.7973931	3284.038633	11171.90769	608.9084864	618.3474017	1826.119852	4321	10072.64894	719.0587964	2487.024302	153.7919062	248.4237507	353.8644582	898.5369699	4728.386184	0.281616273	0.05718317299	0.05352808355	0.01564278351	0.0128272038	0.01966568972	1	0.2274800064	0.07840565934	0.2224216814	73	0.9999996429
10	219.2415975	48.5242279	2402.241089	8423.026272	1419.270808	482.8796746	1613.890906	3589	11996.92473	587.5236443	1944.912188	298.2987042	206.4096987	216.6252471	763.8037296	6972.837516	0.2803509392	0.1675624045	0.05647468409	0.02352631368	0.02604173298	0.02492213492	1	0.228684184	0.3064269225	0.2359106115	77	1
10	221.5531005	238.4288338	-49.86439107	14967.83714	1520.734697	834.3379297	2093.101077	5777.5	2577.03125	68.32944032	2894.993007	356.9244499	188.8101711	260.699929	1131.768582	1474.753656	-0.003247220411	0.1032875899	0.05399106243	0.004976689231	0.0144408907	0.008366752724	1	0.001144446573	0.1759787594	0.1599735028	13	1
10	221.4574779	663.6956796	-101.0096294	15193.32706	2481.081523	765.6413197	1649.889759	6152	4429.378947	66.66948501	2302.911489	375.6752769	144.0395933	216.4933015	899.7877101	1102.33083	-0.00695927847	0.1660234797	0.05150698999	0.004818089602	0.01439067036	0.006847280454	1	-0.0008787735981	0.3055422244	0.1524642333	18	1
10	223.1461572	445.4148798	-345.4451169	18713.84556	382.3926526	4356.341374	2349.958988	6866	3486.894737	81.80828438	2821.553153	176.90852	720.1940821	255.4156999	1048.7695	1114.427937	-0.01892492697	0.02057783225	0.2306631295	0.003928289115	0.009512775771	0.01458557118	0	NaN	NaN	NaN	NaN	NaN
10	223.6434508	188.6166556	2530.53058	15532.09669	5021.723631	-23.36533318	1825.584396	7058	6943.526316	629.5567874	3457.444129	1255.673111	156.6229185	264.2457106	1610.555953	3616.352611	0.1629207305	0.3322601591	-0.001439011507	0.0140420236	0.02785344691	0.01173095288	1	0.1335239378	0.6466985265	0.01239748833	66	0.9999999996
10	224.5707569	103.5314669	-69.10658238	12246.93022	585.3431214	1357.962761	2047.461301	4542	4267.15625	55.46581946	2178.739157	150.4608673	247.8804698	265.5193056	776.443596	2083.563508	-0.005971413807	0.04767781814	0.1090742776	0.004552782752	0.01223893246	0.01242011077	1	0.002217000488	0.06195620943	0.3494607358	9	1
10	226.4080676	378.6842616	8173.108252	17506.38237	1863.304168	1612.093309	2107.602408	7028	6583.084211	1573.61748	3432.403567	491.0837708	551.5949773	216.6606969	1432.944074	3127.633868	0.4675134201	0.106885087	0.09076281647	0.02109848837	0.01409885179	0.02869793988	1	0.3795120492	0.1800698028	0.3964768885	86	1
10	230.7520995	541.4363348	2893.698003	17010.10682	3987.08435	55.38126244	2364.992732	7278.5	5369.182796	543.7991123	2806.805711	688.6734174	168.3143231	252.1108807	1198.1187	2050.198532	0.1743740976	0.2432772798	0.003464027854	0.009541920847	0.01613046076	0.01087600698	1	0.1414356105	0.4628984671	0.02927821552	64	1
10	232.6630186	172.2532815	1950.514333	11635.23705	3875.929449	-2.255836453	2096.257506	5513	4406.516129	520.7101022	2805.341289	858.7116211	129.8326086	334.4351901	1221.49701	2349.263056	0.1695076097	0.3261241801	-0.0002596112569	0.01552372912	0.02791834911	0.01255052416	1	0.138757985	0.6339888259	0.01782579483	66	1
10	233.2515248	483.4772604	-24.54899529	17635.47322	4137.273152	418.8809221	1919.153015	7569	1864.322581	75.92493198	2705.345483	715.4712552	119.6335759	337.4344701	1171.39525	699.1423342	-0.001331749281	0.2439694836	0.02378207305	0.004796331977	0.01617300569	0.006044931971	1	0.002875111685	0.4660728001	0.05966016592	21	0.9999853639
10	236.3213518	520.5143936	2804.915942	16464.41442	7070.459061	0.6894255896	2254.964331	8150	4980.831579	562.4991277	2827.001023	1266.348984	141.9639252	424.1636126	1410.707391	2188.362492	0.1691789012	0.4354986106	1.784382088e-06	0.01292163778	0.01825263075	0.009016194986	1	0.1404841288	0.8598878248	0.02214414521	68	1
10	236.308663	643.2546762	1009.349429	14118.72497	2222.07584	13.03109536	1891.28919	5749	3396.826087	190.089046	2432.004574	349.7083808	101.0838114	233.4163122	917.0008521	1436.122356	0.07096256908	0.1587592729	0.001058870435	0.007052499011	0.01564992727	0.007672425026	1	0.05725056194	0.2891588261	-0.005580558215	42	1
10	242.7217642	263.755284	14911.2834	14759.95149	1062.039666	-595.9393872	1884.209503	5973	10216.34737	3495.80452	3436.708514	301.5285767	627.8522292	271.6447223	1362.713494	5078.223887	1.01255612	0.07527248758	-0.03846477819	0.03626685085	0.01597341409	0.05174902292	1	0.8036960252	0.108398332	0.07068002198	95	0.9999983281
10	243.4693877	210.1103022	-39.26566584	18234.22634	2052.046543	456.0781036	1903.531577	7200	2746.247312	84.79359966	2634.335159	357.0441147	124.0545317	612.9759479	1053.831614	818.8108511	-0.002066585389	0.1112582042	0.02456104114	0.004753337113	0.01186589086	0.006481783894	1	-3.903807082e-05	0.1919998916	0.05797807899	12	0.9997515179
10	244.8809753	303.0761719	767.2729344	14742.58743	688.5169072	3000.542792	2691.817218	5561	6250.011494	188.7242842	2962.486392	274.1130261	696.847351	309.7378859	1097.275374	4254.302672	0.05169186433	0.04782752971	0.2075063959	0.00924373332	0.01740295448	0.0230914857	1	0.05579813281	0.0632318648	0.7056231459	37	0.9999999998
10	246.495451	589.032457	3292.715878	10952.68872	2521.266536	-170.6237513	1999.111847	4742	2161.808511	1009.972436	3285.390226	733.9168056	177.5402424	247.3333066	1358.607509	1875.44685	0.3059202269	0.2345551809	-0.01430963676	0.02152421682	0.01971826054	0.02040288396	1	0.2448269187	0.4435408618	-0.002654401397	78	1
10	247.1501675	284.3759542	5780.754501	19542.47673	1305.337602	1358.170658	1980.412707	7597	11124.56989	1148.944723	3457.760067	278.2779328	397.9896089	222.5847298	1336.935697	4684.870481	0.2989266146	0.06815346633	0.06736427249	0.01348620367	0.01140036734	0.01831991415	0	NaN	NaN	NaN	NaN	NaN
10	252.6451426	450.3747451	2437.268274	14638.46965	2246.171696	998.7615701	3495.592617	6017	3697.747368	613.8125675	3278.074698	560.2931219	251.8326696	414.5467757	1349.841914	2148.411719	0.1712531091	0.1559128703	0.06562833921	0.01362173841	0.01391375396	0.01791367996	0	NaN	NaN	NaN	NaN	NaN
10	256.635988	311.3451488	1046.795557	17990.81523	3034.563782	640.8393315	1845.741028	7322.5	16612.01163	285.9565731	3523.283811	636.7239774	181.9675014	233.5271309	1432.597079	8327.435735	0.05970398388	0.1738990324	0.0360873273	0.0086591251	0.01590048682	0.009237188332	1	0.05124350528	0.3210328429	0.1143349958	43	1
10	259.1023065	141.2437818	-65.60440197	15939.58064	2598.719796	361.0463385	1643.32846	6429.5	5031.811111	71.91812813	2397.689861	435.1769145	90.10764179	219.582172	965.4928117	976.7697496	-0.004421938938	0.1668877229	0.02396172078	0.004944257164	0.01660869975	0.005908531318	1	-0.0009627749174	0.306902899	0.05712019984	17	0.9979587337
10	259.9733507	673.7970708	1472.413655	9242.378182	3726.675705	48.43675449	2190.959886	4518.5	3682.897436	506.3131654	2914.784363	1213.669418	114.1146537	242.5793457	1399.448302	3067.316093	0.163731516	0.4059773286	0.005842990857	0.01625767867	0.02883791305	0.01518795273	1	0.136058445	0.7990475318	0.04029895865	68	1
10	261.3062941	175.4885686	-93.79902933	16634.44718	1799.780429	856.6030265	1902.068821	6434	6388.202128	66.91958778	2388.35384	336.5212575	174.1878441	250.7177595	944.0981054	1909.62691	-0.005732514707	0.1106907373	0.05408999192	0.004498228005	0.01284653454	0.00697745379	1	-0.0006969261624	0.1912904967	0.1599821942	13	1
10	267.7460352	661.4602855	11.11803962	8824.513856	103.1453815	510.4026974	1949.732972	3191.5	1157.218391	48.53938627	3619.254872	147.6268724	195.6950261	249.240683	1271.985568	812.2149937	0.001657503013	0.01251031099	0.05805450615	0.009048602458	0.02417757551	0.01514515501	1	0.003736055919	-0.01148565439	0.172365876	3	1
10	270.6867961	677.5229898	1774.440496	10702.58701	4557.026697	41.87848196	2322.616227	5415	6366.788235	455.0947046	2538.123041	1009.352062	141.9783854	252.4250614	1183.017488	3870.790614	0.162630785	0.4198412316	0.00391551581	0.01394781171	0.0248899765	0.01430236005	1	0.1352814274	0.8276616758	0.03377283975	68	1
10	271.1637432	284.7469372	-163.2114412	17080.05654	967.9571576	1998.404589	2390.289108	6381.5	6310.842105	88.65484455	3133.362924	277.312017	412.040788	680.8856179	1185.037495	2460.907454	-0.009984902701	0.05913441879	0.1197992703	0.005909951161	0.01367175539	0.01251455052	1	4.880583618e-05	0.08580778739	0.3862633711	9	1
10	272.7981034	519.2076356	1204.428594	18911.33235	6511.295196	28.89367248	1410.37515	8719	13063	266.0575253	2665.912885	955.3928968	120.164581	241.0185519	1237.444979	3942.070247	0.0646462529	0.3417456315	0.001757848273	0.007593811254	0.01476241633	0.006655270132	0	NaN	NaN	NaN	NaN	NaN
10	273.3621346	145.2883229	-56.0693436	15896.9072	2550.474738	393.3605094	1682.970824	6387.5	3183.402299	74.19122602	2739.069951	526.7464022	106.4109778	251.4031739	1122.175396	1174.431307	-0.003823781765	0.1669499903	0.02590058147	0.005164963714	0.01636845845	0.00612488166	1	-0.0003351236328	0.3070549656	0.06401389408	17	0.9993571652
10	275.5668594	556.7549014	4929.998543	16665.19882	1087.249987	1034.356561	2101.56256	6441	11358.26596	1125.848056	3540.447048	252.8266909	320.2985627	184.3580851	1328.804665	5811.993166	0.2969883885	0.06721382233	0.06230646717	0.01519267568	0.01170315169	0.01966671372	1	0.2405976347	0.09912402789	0.2568572178	73	0.9999999217
10	277.6073703	222.3113512	-39.64980918	17522.44738	1927.680641	450.3096705	2059.787154	6795.5	3549.62766	67.77483553	2474.951597	373.2425413	101.6881793	256.4285109	1009.859025	1186.355221	-0.002337776908	0.114260374	0.0275191482	0.00411308885	0.01418268234	0.005347995125	1	2.670938557e-05	0.1982458636	0.06831601365	12	0.9999884205
10	278.5096886	411.6714596	1389.441997	15962.95169	458.7655178	139.8698374	2328.513071	5922	18165.85263	301.6153641	2776.813042	168.1055957	111.2587815	246.238444	1026.545898	6794.041305	0.08570388964	0.02945432423	0.00931332812	0.007832034339	0.01130955118	0.007201657036	1	0.06731738718	0.02210305699	0.02244715913	30	1
10	281.0782528	176.3207048	2.560545861	14598.07264	258.5289357	799.0347692	1972.370669	5195	2580.414634	179.6194781	3133.426711	157.1089821	169.6816255	261.3470244	1094.730063	1461.111313	0.000154780916	0.01852423236	0.05472801049	0.01717821097	0.01332047559	0.007331794408	1	0.002389319489	0.0008986427106	0.1606237218	3	1
10	283.8054904	127.5679299	4402.996276	15277.60026	918.9286726	968.5987031	2044.812231	5792	9521.526316	835.2374866	2689.821006	238.2289711	302.0831756	252.4665128	1020.26784	4078.757035	0.2926534016	0.06081577031	0.06206210591	0.01676430061	0.0143889467	0.02051599679	1	0.2370061766	0.08594217255	0.254804997	73	0.9999999994
10	283.7078194	316.3985955	878.6989064	16492.79501	1784.416482	3492.797778	2220.200339	6386	7833.741573	211.2679425	2951.657208	415.0707765	727.5335613	254.7866497	1191.225508	2664.766374	0.05319382909	0.1150950683	0.2154760397	0.009086134045	0.01545922215	0.02064920537	1	0.05882085566	0.2022647384	0.7358736356	41	1
10	288.3435299	111.6081252	-36.26556394	14258.34226	782.0072925	333.452119	1766.336235	5290.5	8140.094737	49.51875149	2638.461512	181.3381096	103.3041653	229.3124944	937.1718081	3111.40294	-0.002686013844	0.05560135999	0.02443705435	0.003707723688	0.01295934853	0.006269426979	1	-0.001544168816	0.07705435842	0.05563110146	7	0.9999999996
10	288.5698714	345.1743813	4538.596207	15452.80079	2566.050701	1074.17771	2444.347698	6406	10959.62651	1075.380794	3270.404565	566.4953998	411.221728	346.1168186	1368.075382	4168.452953	0.2983496782	0.1704772077	0.06940690095	0.0181582208	0.01854886313	0.02591418385	1	0.2440888929	0.3124880323	0.2851938167	77	1
10	288.6003138	546.5676357	1377.613093	19771.41523	8407.602432	13.73219671	1543.573781	9605.5	4129.065217	273.3728179	3086.373487	1257.47018	141.9943745	291.4722584	1425.64664	1323.939599	0.07086031808	0.4130672917	0.0006738375665	0.006859651685	0.01777984326	0.0072901341	0	NaN	NaN	NaN	NaN	NaN
10	288.6562226	578.3464259	1033.14907	17658.35468	2024.986898	1703.306262	2107.910886	6961	18344.98936	184.312091	2203.232461	317.8840349	258.5471392	196.3490073	877.7553726	5981.76464	0.05895330512	0.1166320623	0.09857698058	0.007624505604	0.01214286454	0.01066033255	1	0.05443118291	0.2036798609	0.3300241082	40	1
10	289.3256244	287.4519476	-190.6638658	17717.21915	6071.183263	920.7078114	1897.375814	8110	16478.48913	83.39641529	2908.680509	1090.816523	185.9375127	250.3901429	1386.765562	6585.913331	-0.01083201689	0.3443021779	0.05357007543	0.005377911883	0.02027533405	0.00743834929	1	-0.0006004754007	0.6738056958	0.1644380733	26	0.9999961414
10	291.5667291	329.0096931	2599.229181	14756.61788	694.5654379	30.88712326	2378.945111	5567	1634.152941	593.932845	3244.608371	245.6412926	166.1203489	402.5222812	1220.617458	700.9959667	0.1760988032	0.04919964167	0.002032755435	0.01246557173	0.01390731111	0.01369520339	1	0.1392084926	0.06203217941	0.01850802921	55	0.9999999995
10	291.0427811	358.7351217	2945.47168	17314.42465	7567.300462	35.79520273	2066.864637	8744	12409.47826	556.189593	3118.118334	1501.41168	158.9109049	243.4658634	1524.670197	5601.119803	0.1689605343	0.4291158124	0.002052842098	0.01633907713	0.02636145945	0.00982031007	1	0.1403532096	0.8467371801	0.02903558787	68	1
10	291.5384867	698.3119673	8269.778703	11584.92407	1132.307525	-588.6571643	1995.83242	4713	5938.340426	1943.614198	2807.005298	283.3862976	318.0235952	477.6934612	1067.079033	3364.260805	0.6976047481	0.0980562521	-0.04868838932	0.02498561374	0.01657005074	0.03214717131	1	0.5521196259	0.1578983062	-0.03665946237	92	0.9999969521
10	292.6486825	238.2951908	-140.2234778	17286.89963	7418.990163	392.5758154	1535.175277	8431.5	9325.989247	102.6359001	2906.257699	1333.194698	122.9370645	286.3453247	1436.522762	3860.003164	-0.007784600301	0.440624962	0.02405500791	0.006927375647	0.02676684878	0.006875135827	1	0.001288263414	0.8722851164	0.06538967694	29	1
10	293.3437487	170.2352441	9459.837659	13396.53671	443.9005597	-555.1929545	2053.02963	5141.5	12586.9875	2529.031274	3411.642785	154.3551711	372.6281228	252.0424884	1241.556241	7522.080679	0.7009109645	0.03341427529	-0.0393123668	0.03463216461	0.01815459446	0.03513623106	1	0.5543161103	0.02450243969	-0.005295824724	90	0.9999911133
10	293.2779482	682.4405082	-50.49921688	14248.95573	317.6547952	340.3065869	1942.82597	5259.5	12464.87234	48.89077328	2275.453168	146.7819209	93.97514737	194.4546573	781.3116559	3334.968973	-0.003788045339	0.02245557174	0.02391636138	0.003653580711	0.0114952664	0.006049341132	1	-0.003059711822	0.008599373783	0.05250809965	2	0.9999999996
10	298.6606768	420.5630176	-112.3063063	17634.17582	8089.75518	419.5732868	1738.636514	8710	8870.87234	88.33835616	2444.472378	1154.811263	111.8967475	235.55973	1227.407526	2550.532937	-0.006673651465	0.4507615886	0.02449990777	0.005317459858	0.01975938611	0.005858256791	1	0.002391032258	0.8932177908	0.0675179002	29	1
10	299.380169	275.6109212	-96.51678754	18968.40947	2199.774676	1083.142996	2028.774191	7636.5	6363.39759	74.45711568	2661.077028	382.2598065	186.8525759	257.6945506	1082.809365	3709.321619	-0.005206107074	0.1115703467	0.05637998676	0.003997924514	0.01123437213	0.006563768815	0	NaN	NaN	NaN	NaN	NaN
10	300.1807567	603.9036979	-89.21116864	12579.92066	1237.46237	1424.467873	2361.407211	4888	4752.894737	61.23672826	3035.819281	302.3146019	335.6500699	387.76187	1143.012527	2996.397683	-0.007543397461	0.1019163152	0.1129307556	0.005489995391	0.01454098407	0.01548558974	1	0.002236498773	0.1740451177	0.3642607429	14	1
10	304.6800106	358.6766639	7933.58425	16524.76336	2698.259081	-139.8953705	2198.06622	6865	16983.5	1755.476475	3453.067616	581.0268011	277.3124967	234.1934866	1427.95615	4656.533717	0.4766616223	0.1733304398	-0.009808601563	0.02240936096	0.01782586832	0.01882586931	1	0.3802517479	0.3157522039	0.05035221805	87	1
10	308.6348322	105.5235124	11871.21828	11769.77624	798.2914758	-731.8521559	1882.45163	4796	8564.934783	2291.21548	2204.39321	182.0821227	446.353139	224.5314293	842.1891516	3982.949906	1.006861445	0.06763468703	-0.05879625724	0.03794240333	0.01555975082	0.04149464629	1	0.79744942	0.09237306036	-0.001698882243	95	0.9999999711
10	307.8394967	243.210539	1154.672499	18695.79976	2159.76877	691.9591536	1910.529758	7461	17829.90526	231.7254059	2426.365338	369.9444659	179.4378294	187.1051537	991.085672	4509.073583	0.06428437539	0.1182378844	0.03675735181	0.006810233449	0.01121040757	0.008325295184	0	NaN	NaN	NaN	NaN	NaN
10	310.3099361	284.7026606	909.8411805	12642.07462	5119.166164	73.86227274	1776.443311	6123.5	1582.036585	293.3570467	3958.219632	1726.506374	120.7844996	310.7006649	1899.411252	943.5024772	0.07195138718	0.4086998644	0.006262599336	0.01547782294	0.03462754023	0.0106889309	1	0.06293795995	0.8054325057	0.02073450646	51	0.9999999928
10	311.3215883	369.1367459	7264.535386	15152.33305	2488.713028	-130.9297506	2272.597847	6415	11897.64789	1552.988657	3054.9403	536.8221805	278.964676	220.3182796	1272.796203	7703.062979	0.4800453403	0.171759191	-0.01057336303	0.01933511458	0.01727566461	0.02099346496	1	0.3828633028	0.3124680143	0.04841647657	87	1
10	315.3556734	47.43423447	8833.921008	9078.717544	695.7431045	-610.8179393	1507.528254	3717.5	8476.62766	2377.400501	2354.680793	165.5764651	394.9014004	201.9676479	898.4283944	5637.992041	0.981939541	0.07573572963	-0.06246914685	0.05789664759	0.02181653583	0.05103014593	1	0.777434913	0.1092557345	-0.01996853867	95	0.9999624769
10	316.1778501	123.4514814	-10.78427693	12041.66013	167.4855027	667.5988357	1996.510627	4313	3736.71875	50.51427882	2885.177933	146.4234725	189.6682794	269.3831865	1006.905423	3943.519117	-0.0008070990819	0.0136911212	0.05607661487	0.004633864867	0.01424577392	0.009183363174	1	0.001639129292	-0.009055575184	0.164946454	3	1
10	318.3715869	357.2345042	5710.37724	18324.44176	4552.666242	-118.9679838	1921.89915	8194.5	10662.84286	1185.993907	3650.283974	893.6277999	240.077044	253.7670214	1571.928273	4048.461721	0.3047020946	0.2447795093	-0.00708870526	0.01288812123	0.01821337295	0.01418811013	1	0.2445959603	0.464773076	0.02254546377	78	1
10	319.2710039	221.4919222	1064.239581	16594.73659	5263.655791	1482.053699	2202.548955	7568.5	3810.6	224.1080563	2391.694203	872.1572806	295.3668303	245.1885848	1141.419513	1232.801087	0.06788564686	0.3293557024	0.09193380368	0.009332188657	0.01859790909	0.0106479352	1	0.06487125348	0.6428499697	0.3157119346	50	1
10	320.2015857	603.0916044	2780.638918	16825.7385	3887.481948	782.8372089	1963.851184	7198	6293.178947	515.1822115	2766.30874	703.5238423	242.0239739	223.9561104	1215.833542	2623.217133	0.1672560113	0.2347883769	0.04443354338	0.01014504419	0.01505319119	0.0130295579	1	0.1387636895	0.4460247888	0.1700896666	65	1
10	321.654929	546.7304575	4492.513725	14743.22544	215.4772901	-17.46185538	2380.116489	5442	1848.146341	1077.880463	3387.140138	204.4253064	199.2799167	292.3015055	1238.855092	1132.380832	0.3087334043	0.01530573584	-0.001045980475	0.02062142496	0.01715765591	0.01703277831	1	0.244147715	-0.009106872557	0.03721460014	69	0.999999976
10	323.2992799	89.51310931	669.0173066	10729.92295	2291.435398	872.2319381	1552.415703	4552	2197.894737	182.2695066	2670.359146	612.8728922	275.9154297	192.5892644	1110.583019	1379.03684	0.06283516924	0.2164621673	0.08285407174	0.009759388687	0.02492501028	0.01554665617	1	0.05811171695	0.4095980911	0.2793250021	47	1
10	325.8865728	466.344603	-10.67702666	16221.63395	2573.805042	412.6041583	2162.778344	6411	1613.946809	67.053059	3039.938814	547.8330421	123.0621249	266.7764134	1239.246894	964.2626395	-0.0005727543689	0.1647161857	0.02720528836	0.004357054642	0.0141887877	0.006884148054	1	0.002318198968	0.302433788	0.06923561793	17	0.9990974038
10	328.0469564	27.22452547	1599.533681	9534.317873	517.7576654	-67.38143518	1601.41402	3615	1509.729167	354.6810507	1914.174407	168.041794	126.4482819	236.9478991	710.1669729	732.1589629	0.1708891514	0.05502895652	-0.007460209658	0.01283000887	0.01768035834	0.01519539694	1	0.1344265366	0.0739754392	-0.01557392424	55	1
10	328.1736143	383.1366951	1223.088881	18231.65212	3042.211305	114.5677025	1794.405966	7522	11846.07368	293.1896742	3434.816416	617.735742	116.3587332	249.2292454	1412.657366	5460.859583	0.06579042068	0.1724557145	0.00684218569	0.007485416325	0.0137038673	0.006709120369	1	0.05381763052	0.3175735568	0.01381231114	42	0.9999999314
10	329.0085151	648.6292943	2427.081906	14532.18523	234.985665	2002.888651	2341.806364	5285.5	7836.304348	422.4418748	2498.512276	141.3724597	397.7879746	229.9308676	888.640915	3063.035856	0.1685795548	0.01648475223	0.1403076342	0.009936607859	0.01061952884	0.01644392141	1	0.1432812893	-0.003447552896	0.4974234557	54	1
10	329.4376637	283.2718097	1050.471953	19127.60356	568.2545812	4161.557045	2297.663592	7208.5	18642.91489	225.0576661	2776.25799	198.4886936	663.2938716	211.4759285	1030.6842	6280.122754	0.05321257421	0.03017888689	0.2135386891	0.007309017628	0.0104083003	0.01301763002	0	NaN	NaN	NaN	NaN	NaN
10	331.0472046	238.9245759	1055.215589	16432.56764	5531.253691	38.12023968	1510.173225	7484	10114.01064	248.0034105	2757.503809	1004.729168	112.9599338	255.6540928	1290.277393	4022.252735	0.06534085312	0.3470560837	0.002371045035	0.009845317005	0.02265068915	0.0075130722	1	0.05625630468	0.6781162478	0.00369417698	48	1
10	331.8374352	199.7601604	7601.828196	9756.180847	-466.6195268	604.4258793	13540.86528	4613	1502.553191	1653.064808	2225.164085	232.8998735	364.9150296	2160.721475	976.7453563	788.0659409	0.7667382557	-0.04299113424	0.05992644856	0.03820829784	0.03368462243	0.04470569598	0	NaN	NaN	NaN	NaN	NaN
10	332.7935764	763.2841026	1334.510219	8337.906482	291.1735687	387.5927849	2193.40985	3216.5	1883.642105	372.2659725	2306.063863	157.4307466	143.9508926	259.1177614	856.6336881	1302.276247	0.1626867508	0.03895039226	0.04747835722	0.01618811586	0.01792760647	0.01943666218	1	0.1318299965	0.04164021961	0.1734082243	56	0.9999997921
10	334.6978562	485.2325888	2328.928738	14020.30533	2112.057088	723.3885131	2697.92303	5714.5	2975.580645	589.9668811	3492.262567	531.7237939	223.6523806	309.3162495	1374.737535	2699.411729	0.1659252083	0.1537229349	0.05206602934	0.01176098618	0.01963921515	0.0161652206	1	0.1368318551	0.2787219826	0.1937898653	62	1
10	334.3713911	540.3417454	-151.584168	17755.10742	5694.50637	1906.252083	1905.903667	8152.5	3320.8	98.68522538	2682.554139	955.1292975	332.0844509	297.1345663	1261.490581	1232.164798	-0.00881725846	0.326472381	0.112551192	0.005856446429	0.01706195	0.009196323203	1	0.005232066855	0.6378286765	0.3697971918	27	1
10	336.7569615	150.3483335	-60.06110959	14927.39062	3427.798533	165.6486074	1866.19689	6412.5	6164.473118	77.25548384	3003.193894	694.8461289	84.67085209	276.4949647	1241.388062	2970.023699	-0.004329347924	0.2397595063	0.01184355062	0.005880760263	0.02268588938	0.006566018765	1	-0.0005117252683	0.4572277455	0.01724812027	20	0.9997906808
10	336.3804031	691.6546785	664.6415012	12608.89699	1245.782709	2444.511775	2022.985509	4950	1366.621053	150.8467115	2203.173324	255.7561269	486.2326326	257.0760243	831.4189191	629.6430968	0.05217781081	0.09839586676	0.1925423524	0.008154531096	0.01541758416	0.01772605465	1	0.05594220004	0.1674481941	0.6552174941	41	1
10	339.5211368	9.652473003	12.95298908	9383.209255	1484.882146	163.777521	1062.198836	3781	2528.765957	58.80145727	1570.904356	272.3405343	75.11801817	189.8748752	622.0444741	1053.92713	0.001389121903	0.1534231563	0.01875579303	0.006752948684	0.01811032961	0.008363042138	1	0.003028418525	0.2789702553	0.03989304574	17	0.5949567858
10	339.6167504	213.5168409	2368.341105	13666.90461	3360.385413	44.36852209	2393.561765	6064.5	6560.282609	548.1127943	2900.931652	683.3579902	169.6493793	288.9791841	1205.519612	2910.907843	0.169625832	0.2412286535	0.003361455487	0.01216384617	0.02084063867	0.01377266107	1	0.1376037266	0.4587050188	0.02776337482	64	1
10	340.5008674	614.3716361	-136.1994454	16289.02707	874.935499	1883.479354	2372.593101	6041	4354.826087	57.71358882	2439.770249	260.7946658	313.7369224	253.3989529	949.5492029	1840.386878	-0.00889489743	0.05571286476	0.1156901748	0.003745141218	0.0125789114	0.01017274385	1	0.0005398576323	0.07867205702	0.3720909156	9	1
10	341.6571569	71.52327031	19.46432868	10692.31553	3406.950661	81.44302471	1865.345465	4935	2182.425532	73.09238891	1910.057274	634.6652077	83.96756087	246.1760916	853.3805121	865.679626	0.001665303713	0.3147786364	0.007673039202	0.007095131782	0.02065180365	0.008272399299	1	0.005297951249	0.6120553059	0.006488169382	24	0.5402553048
10	348.4184932	557.7130115	2625.649069	15314.7182	1523.782969	33.88436448	2217.632916	6021	5905.851064	572.0429657	3185.440625	383.1354093	152.8356842	238.4758538	1268.899795	2624.76995	0.1725886527	0.1014458035	0.002543829263	0.01191201218	0.01305495021	0.01141901922	1	0.1373884251	0.1699732664	0.02114485977	58	1
10	349.5928184	48.59563141	-16.16463465	11411.14616	3735.333327	60.57910765	1322.942969	5216	5492.106383	84.23855103	1729.447458	568.7387809	77.58920778	219.1712732	754.8625652	1778.756461	-0.001377477767	0.3269238623	0.005472598882	0.007669166906	0.02277153767	0.007194670321	1	0.002920028488	0.6371318416	-0.001490318456	24	0.9856825508
10	348.9181952	112.4019816	-58.2385604	16625.33289	5135.476278	128.4738993	1386.167285	7422	6116.483146	95.1926795	2004.226725	758.6259238	81.71091798	220.2384921	931.006757	1909.249353	-0.003551425933	0.3214429372	0.007807338209	0.006124705408	0.02165543054	0.005209210177	1	0.001267476524	0.6258641085	0.00596820818	24	0.9516987194
10	352.3198228	589.2058756	3965.397692	8270.574995	-271.6099933	1239.230155	5754.677404	3299	3032.177083	1905.325246	4112.57183	304.9656378	551.5695744	2810.151604	1484.036857	2904.701398	0.48642786	-0.03397946914	0.1210982921	0.03124855636	0.05006906235	0.0504628237	0	NaN	NaN	NaN	NaN	NaN
10	354.507885	220.5361843	798.2208264	11538.50817	3563.175884	413.840094	2067.733508	5265.5	1623.916667	271.5345937	3227.716928	1065.767446	200.5856012	963.1266405	1449.431644	1365.153708	0.07080973239	0.3110670972	0.03582024091	0.01468796512	0.03542709335	0.01483978331	1	0.06254892394	0.6042324861	0.1203278879	49	1
10	356.3221878	145.4557625	6061.297333	12531.57018	2251.596576	-241.3156508	1915.784278	5361	15045.65957	1534.236515	2990.919842	464.4225886	283.9509558	214.3718629	1175.182437	10059.2899	0.479221914	0.1753733174	-0.01748130985	0.02386268322	0.0236047622	0.02601538013	1	0.3817391041	0.3198379429	0.02427800315	87	1
10	358.6290207	16.33865011	605.9687808	9883.976172	2217.361801	773.3125526	1125.781064	4218	6853.863158	141.0148995	1566.39098	349.5896119	174.497039	170.3735683	632.1393056	2496.987873	0.06068737583	0.2255206815	0.07683862943	0.009819507848	0.02147321545	0.01416982537	1	0.05609799963	0.4282363634	0.2581643499	47	1
10	358.595342	506.8492453	-93.79550518	16436.94634	4048.356829	877.0786897	1975.435483	6941	8842.755319	71.6313399	2815.387889	761.3054102	169.2337727	276.3188277	1236.000888	3291.178671	-0.00589459804	0.2506202083	0.0554890875	0.004897649681	0.01590808412	0.007751329688	1	0.001799642106	0.4803105142	0.1692752298	22	1
10	360.5574926	525.2013742	7105.068676	14826.32414	3621.399745	-326.2333381	1750.13263	6463	9404.380952	1720.540277	3614.443337	822.7884714	266.5430221	186.1950907	1544.065594	6574.021089	0.4672094678	0.2441533522	-0.02199398515	0.02083548346	0.020841252	0.01933479927	1	0.3730480676	0.4619231203	0.007985093521	88	1
10	363.6999871	112.2789998	1858.876217	11362.8553	1606.600363	60.8172015	2422.241876	4703.5	2041.701299	527.6922425	2813.775368	442.6839324	159.9825831	305.179822	1118.691897	1860.970496	0.1613360037	0.1476050955	0.006532037068	0.01791849609	0.02185528189	0.01677241352	1	0.1295516077	0.265457748	0.03391952795	61	1
10	364.3490509	240.5154709	-14.39268017	15396.58614	3603.495146	400.2061344	2065.337272	6571	2399.231707	106.0853334	2551.690299	692.7318466	121.8262928	318.1627929	1116.928962	947.8773205	-0.0007853693431	0.2405455508	0.02700016913	0.007809850183	0.01829969527	0.008543763064	1	0.003497340944	0.4590439303	0.07088719685	21	0.9999997216
10	367.6777126	386.3257903	-75.36097498	8622.723515	347.7331025	2174.359433	2721.028798	3296.5	1661.450549	89.48339495	3267.96569	190.2192129	792.976432	446.2494627	1190.834044	1401.873859	-0.009624426146	0.04143709392	0.2462605387	0.01121034584	0.02527820106	0.04040161271	1	0.009765904121	0.05110613701	0.8263164466	10	1
10	367.7379252	793.415299	2042.011155	7064.833359	1637.221708	322.2366135	1628.926915	3100.5	9993.585106	534.3899009	1676.528998	362.7710406	149.1292516	182.2130759	693.4280773	6501.569477	0.2931084269	0.2360081596	0.04782527902	0.02227904304	0.02333604771	0.02263916687	1	0.2394242164	0.4475571156	0.2108945804	79	1
10	369.5029031	206.3602437	-183.2533058	12949.07712	574.0546234	3284.110826	3006.555854	4934	3453.042553	77.09779127	2271.360293	178.3752092	559.0263885	300.9221138	825.1625161	2210.375728	-0.01414900439	0.04697498565	0.2418337592	0.006259988807	0.01386285657	0.02053583911	0	NaN	NaN	NaN	NaN	NaN
10	370.4506836	100.5665099	3947.787468	13185.60689	190.5113359	817.4571953	2197.374347	4899	4442.939759	589.7419412	1991.277616	148.2273223	232.1040131	257.4393685	715.5173691	1747.068774	0.2981157019	0.01446354845	0.06084343119	0.01658009386	0.01238739505	0.01693959396	1	0.2404347517	-0.009852522337	0.2503399849	70	0.9999999996
10	373.1265909	354.5522408	4559.064234	15026.78218	960.0400787	-86.85052074	2099.714234	5784	7617.678161	1213.572558	3721.818139	311.9451527	213.5922422	224.9654486	1420.374213	4976.320036	0.3115917363	0.06647958282	-0.006166416162	0.01851465804	0.01879244666	0.0175381523	1	0.2469536185	0.09648462956	0.02166464174	72	0.9999992958
10	373.2942058	437.4781913	1265.391776	19908.17132	4919.202132	721.8569635	1758.465551	8746.5	23881.05263	242.1578465	2946.296042	758.7416253	183.2993775	288.6860521	1255.077418	7608.872499	0.06359675324	0.2400329267	0.03685301064	0.007158331603	0.01415468315	0.007180817153	0	NaN	NaN	NaN	NaN	NaN
10	373.3985523	519.3401461	2523.562229	15522.75294	3582.009667	743.1962599	2039.353012	6691.5	6696.458824	617.4126604	3424.650332	843.4975313	234.8456321	230.9844191	1498.712265	3536.125851	0.1663682932	0.2360360676	0.04765745561	0.01153704061	0.0177965255	0.0148022956	1	0.1383266266	0.4486561821	0.1811558448	65	1
10	376.1094053	305.1352719	-4.265150744	15425.68526	2401.983928	398.137864	2068.659887	6247	1349.84375	75.48923377	2995.284804	488.6493048	124.6248733	319.9082024	1168.557026	705.4662113	-0.0004080217144	0.1635490932	0.02777658653	0.005426477701	0.0171593158	0.006766268392	1	0.002472622128	0.3000303855	0.0712264869	17	0.9992494563
10	375.2228678	645.3728321	6040.79213	12731.7575	783.65046	-308.9390964	1985.292123	4907	9738.243902	1535.836406	3198.973126	193.6592642	232.1071762	315.4080866	1162.658563	6513.185484	0.4789994796	0.06491556758	-0.02162394469	0.02037551453	0.01478511922	0.02213568615	1	0.3792547081	0.09164925455	0.006277887922	83	0.9999999979
10	377.8527647	236.7570362	4045.846094	13149.16102	707.884214	954.068072	2340.512076	5117	3729.964706	1025.191137	3168.26888	216.6313357	348.9393975	279.0943686	1184.175648	1950.214606	0.3038350081	0.05345014369	0.0735015913	0.01645442327	0.01611829151	0.02439522385	1	0.2466736316	0.07080526404	0.2969925912	73	0.9999999426
10	379.2241411	465.7753299	-103.0215464	18033.93438	3063.614536	1009.932294	2197.670083	7455.5	7833.989474	75.29017158	2350.399368	486.5827617	182.9374675	235.5228373	998.4907524	1961.403186	-0.005664758411	0.1707037298	0.05669515633	0.004122889537	0.01291890714	0.006287312493	1	0.0006378480383	0.3152737178	0.1709843009	18	1
10	379.439386	695.6270371	-141.933453	12783.75898	226.1765797	1463.023983	2179.928277	4728	10444.91398	50.74988288	1995.045442	134.4360123	241.085216	224.8582567	693.8124217	2909.845172	-0.01145667254	0.01813189073	0.1146840379	0.004340306242	0.01135926898	0.009861380831	1	-0.002257174578	0.00106193874	0.3667997982	4	1
10	380.2330411	83.44699695	854.6887725	12319.66402	1838.71926	23.24803878	1572.798037	4977	6082.288889	148.8789134	1705.76538	256.0256809	103.7469164	258.6355944	647.571097	3464.811301	0.06969875886	0.1526585609	0.001911807161	0.008082125129	0.01701723299	0.00908783764	1	0.05619854096	0.2765818439	-0.003094333792	42	1
10	387.6336843	354.3078132	-60.11680568	17177.25656	5897.572227	183.0697113	1886.545796	8039.5	5186.747126	86.82432143	2801.496632	1006.648476	94.84171058	247.6797226	1310.532331	1941.544591	-0.003390805407	0.3485948753	0.010892644	0.005412046087	0.01903352514	0.005815503222	1	0.002122001693	0.6819852237	0.01761770597	24	0.9940150021
10	387.5829672	420.3319966	1230.617084	19452.98847	3465.133183	706.5814852	1742.684795	8077	25828.27368	258.0870641	2910.185461	502.2448587	169.0849352	198.4918254	1183.133516	8128.351548	0.06176633985	0.1763067094	0.03687409552	0.007335924275	0.01163861169	0.008450689603	0	NaN	NaN	NaN	NaN	NaN
10	388.3883846	96.63540604	629.2139264	13132.20685	795.5048713	2586.018189	1791.4683	4962	13176.28723	143.240704	2256.250689	175.2796767	444.8197125	209.9169047	821.2751237	5244.916295	0.04681710426	0.06245751216	0.1952669157	0.008228674561	0.01249666698	0.01856583003	1	0.05122993451	0.0933082833	0.6623309012	37	1
10	388.7756062	641.4783488	3883.365005	13095.5694	788.9045235	799.3819342	2127.68458	4931.5	14844.16049	841.2027127	2821.29772	189.5423478	275.2320612	251.6080639	1010.372114	7322.292929	0.2997015936	0.06495603717	0.06053358261	0.01634546801	0.01600943522	0.02143455981	1	0.2425843397	0.09441268584	0.2512335239	73	0.9999999909
10	390.0103917	322.3049122	1138.968952	17327.9114	1868.553074	648.2180181	1906.552424	6821.5	9327.913978	247.9960713	2832.916622	414.1103923	157.5324504	215.4598101	1132.189941	3670.524979	0.06560599018	0.1140737383	0.03837759619	0.006670306901	0.01447449688	0.008013040223	1	0.05505081664	0.1974597947	0.1217656094	39	1
10	391.4497624	36.27752018	4539.11868	9778.571065	1063.391313	734.2649588	1571.74724	3910.5	9372.978723	889.7975299	1803.964648	209.6482697	265.7129202	436.0582826	684.5763253	4506.102316	0.4570289071	0.1140803134	0.07307028411	0.02710983067	0.02177674996	0.02769199912	1	0.3699155091	0.1947574732	0.3326614416	86	1
10	395.3337971	251.4866672	-67.47058829	17787.87665	3104.096273	449.3207734	1777.798404	7242.5	6261.978723	81.73147195	2257.331585	511.1801931	106.363302	246.5961674	976.777247	1319.292104	-0.003599196112	0.1760511983	0.02540295509	0.004993468507	0.01532228673	0.005731504682	1	-3.058376311e-05	0.3258426747	0.06262190965	17	0.9995190939
10	395.5217733	450.6380398	-152.992616	16097.43604	5507.178563	846.6971479	2041.580248	7432.5	20027.79348	86.60276185	2787.508769	1006.607899	165.239436	206.3280388	1296.546564	8149.728278	-0.009543155599	0.3471081802	0.05289077255	0.006505889343	0.01794526282	0.006779613657	1	0.0004256225557	0.6795804066	0.1624575426	26	0.9999962135
10	395.3327123	487.3844433	-192.2848779	17625.17409	2971.608995	2082.086622	2175.878314	7238	8230.333333	68.59228872	2618.048448	462.1357052	330.0427479	186.0802094	1068.373725	2546.648979	-0.01098606399	0.1671762625	0.117749907	0.004586924862	0.01419661936	0.009205969223	1	0.001036515584	0.3089262781	0.3823349542	19	1
10	395.7186337	763.4438777	-8.344007929	8287.249832	119.700158	407.7081404	1605.297089	3075	3219.351064	37.07616309	1829.384278	115.2302285	119.648662	185.1653903	656.4105738	1548.740242	-0.001047874828	0.01561370849	0.04894139087	0.004746469294	0.01438290318	0.009973861305	1	0.0009316818548	-0.005187331825	0.1400964089	3	0.9999999983
10	397.5119411	166.3463586	7390.873942	16240.13046	515.22251	-258.9693248	1847.344562	6063	17317.74074	1513.246124	2908.294593	213.8271769	291.0935068	199.0222896	1089.342164	6507.806614	0.459405603	0.03256437667	-0.01506957383	0.02243279937	0.01514134433	0.02011588546	1	0.363550142	0.02509127287	0.02357268972	81	1
10	398.3759959	471.6060853	-63.02293472	16172.92741	928.1460703	467.8763125	2353.656525	6090.5	9556.125	55.01924311	2795.974088	218.7404807	122.8867516	247.4981234	1039.000519	3209.656346	-0.003874720191	0.0598569589	0.02980819541	0.00378226042	0.01225238783	0.006514571516	1	-0.002001651389	0.08593194648	0.07420381022	7	0.9999991199
10	399.8398583	179.4888178	876.3772967	11640.94427	3640.734611	402.5973169	2160.276129	5341.5	1269.573171	282.5809168	3642.001094	1172.434381	177.8955348	298.9910862	1630.457509	2608.698739	0.07054743948	0.3106117832	0.03694862171	0.02397726779	0.03340944092	0.01436052785	1	0.06241851089	0.603310804	0.1241838173	49	1
10	400.5770451	731.344924	3292.625346	11405.62752	549.0914081	632.6688658	2144.926537	4344.5	6828.2	654.1101136	2293.590165	156.7644022	231.6650686	195.3588124	845.3054306	2375.599606	0.2881158038	0.0479404401	0.05514616029	0.01494528443	0.01310201529	0.01762389877	1	0.2326222959	0.05928668183	0.2292591001	73	0.9998179525
10	403.5148789	745.9827178	-43.37413925	10726.23264	1623.524017	489.9361271	1548.093145	4298	4989.662921	57.92523369	1857.2161	290.8747991	121.3029223	156.6902966	733.7501028	1726.770646	-0.004484951339	0.1534723814	0.04656579013	0.005993664044	0.01554224377	0.00827974439	1	0.0004879578209	0.2795275381	0.1354207892	18	1
10	404.5167227	274.2326893	730.1901891	11403.75351	2714.898515	1100.001879	2073.009332	4946	2318.741935	241.2594184	2907.538436	657.9535983	317.4371506	272.2216419	1208.442162	1819.013701	0.06460816483	0.2344665487	0.09887417117	0.01298592164	0.02265564583	0.01761311315	1	0.06108468547	0.4470027665	0.3361130358	47	1
10	406.3528254	41.37212826	2768.646743	9135.231408	501.6068712	-131.0604858	1626.372194	3530	3927.589474	625.5172122	1899.773087	152.5407997	157.3556112	233.7229596	701.9471988	2243.229874	0.3032868109	0.05713657312	-0.01495998451	0.02165079366	0.0178891409	0.01939407149	1	0.2394838297	0.0771280216	-0.01117617138	72	0.9999999999
10	406.619479	66.58779247	934.5854338	10649.844	192.7574187	53.38066613	1769.622601	3871.5	9129.042105	173.6004736	1766.934867	113.7304453	96.20113923	203.5423817	626.0202841	3622.656196	0.08747902678	0.01785552914	0.00544752315	0.008185335197	0.01144332466	0.009591478897	1	0.06822649139	-0.00192331833	0.009019392903	30	1
10	409.1761043	523.5837518	1040.895804	18666.13795	3421.218078	1765.032799	1922.83644	7846	31258.01042	205.3766208	2478.01854	489.1949087	282.4118719	232.2265881	1044.819612	6194.076184	0.05726028319	0.1812839388	0.09547981809	0.007459486499	0.01234002746	0.008962960974	0	NaN	NaN	NaN	NaN	NaN
10	410.6524011	456.2720133	1150.426703	17844.17638	530.4020096	686.1846365	2178.994099	6672	22128.57609	281.8056754	3447.523288	186.4543355	193.8503411	352.6446972	1245.088176	9912.281764	0.06365376155	0.02967529057	0.03912516148	0.007481242276	0.01166073557	0.008527505141	1	0.05203265785	0.0231775862	0.1212327613	31	0.9999999999
10	412.1922735	335.739251	753.245915	12378.97475	1998.977159	1130.703746	2240.408564	5167	5784.6	236.6503594	3210.887959	552.8308472	347.2390484	434.7488203	1289.393991	4929.47612	0.06356488085	0.1656229091	0.09575860714	0.01034570273	0.01945795803	0.01909938409	1	0.0587736032	0.3047820535	0.3228272794	44	1
10	414.8361788	158.5376507	-152.2329472	13415.33591	311.9917057	1591.086131	2094.988749	5067	11727.7732	58.306084	2495.501991	159.3669169	293.4634593	216.0443882	863.3938039	5322.576231	-0.01102305098	0.02345738053	0.118793388	0.005034333251	0.01444431407	0.01207325025	1	-0.001498734498	0.01211734744	0.3813842694	4	0.9999999916
10	414.4925942	411.6868204	1415.052335	15830.3871	285.8186873	115.2758242	2297.376318	5792.5	11598.02128	271.124714	2657.215038	167.6101001	115.1620155	311.9256677	966.5014746	4091.116321	0.09011749643	0.0172981766	0.007690694757	0.007880547855	0.01068368547	0.007244730102	1	0.07049375861	-0.00306330954	0.01742278346	30	1
10	414.718953	697.7648338	719.7272217	11529.14422	579.5343022	1031.663744	1985.672422	4308	1812.574468	146.9724241	1901.550672	172.610334	192.7959897	205.9265325	702.7975974	702.249496	0.06405762132	0.05024850291	0.09035109596	0.007746960148	0.01257419385	0.0122808143	1	0.05667364021	0.06641451674	0.3004288383	36	0.9999999725
10	415.008797	220.4069318	4425.742363	14717.21116	303.1370577	1049.960779	2196.447802	5496	6750.902174	837.7514164	2597.026418	148.941946	304.9865072	270.6258141	927.3940608	3168.593226	0.3012846155	0.01960355278	0.07147023453	0.01656944535	0.01276257338	0.01882662141	1	0.2438738498	0.0008927102149	0.288251624	70	0.9999999893
10	415.999133	365.8400281	7269.49398	14787.68271	180.067408	-246.9117209	2508.895003	5493	5969.045455	1588.213702	3094.725676	202.8248313	300.5768438	1014.24502	1145.618813	3005.829145	0.4910642866	0.01224279209	-0.01750524765	0.02369952169	0.01609936434	0.02347713153	1	0.3882469833	-0.01717558677	0.02172338833	81	1
10	417.3418061	351.3256355	-6.644713665	16215.22377	201.5111493	930.5030254	2341.984022	5789.5	2371.845238	49.65960935	2759.677969	158.0930331	202.8408658	316.2905757	992.0927769	1247.010386	-0.0005717847605	0.0139963329	0.05989760954	0.003395724811	0.01070269945	0.007860759318	1	0.00212683784	-0.008371202722	0.1783209204	3	1
10	421.5922148	435.3633738	5327.767641	17215.965	4045.133307	-179.3486581	1891.356363	7531.5	7813.265957	1018.318731	3231.774983	814.2851152	210.2976471	298.725316	1424.356181	3682.939611	0.3094066139	0.2397400638	-0.009836630877	0.01366292351	0.01449223301	0.01362833954	1	0.2480456792	0.4542860546	0.01389465475	78	1
10	421.7249538	480.4317011	-197.7464818	16918.95805	2679.221357	1892.542992	1887.35774	6764.5	7936.329787	80.13492479	3467.922759	648.3521335	389.5869293	171.8662716	1431.023989	3257.648668	-0.01173224962	0.1661126871	0.1132129722	0.005307464229	0.01557139971	0.01042446419	1	7.251369763e-05	0.3066693708	0.3663248045	19	1
10	421.3885198	513.3704015	5023.315289	16860.68603	264.7021949	1234.96032	2496.100824	6262	7560.21875	833.1087597	2482.825457	176.7778564	319.4951821	280.5261197	938.2398355	5875.825074	0.3010225287	0.01697127264	0.07214112103	0.01604720059	0.01110852788	0.01671066607	1	0.243669162	-0.00453179011	0.2904445654	70	0.9999999994
10	426.7008772	24.4681815	1578.93786	9553.764142	165.4175384	385.5386538	1527.947294	3475	2598.231579	317.01448	1667.491323	116.3724997	155.4620251	202.6430921	606.3990385	996.3543061	0.1672038732	0.01669586772	0.04121179223	0.01324879892	0.01286458142	0.01681723641	1	0.1345492425	-0.004451315001	0.1519086914	53	1
10	428.4380719	291.1600528	-102.8286098	18240.24917	3238.660014	1023.635263	1989.694995	7705	4975.319588	80.16780899	2486.953995	567.7383581	178.4030395	241.0919156	1079.242153	1402.233951	-0.005987093618	0.1775143414	0.05645991697	0.004507664072	0.01532466122	0.006230769512	1	0.0004851827518	0.3293389747	0.1703075902	18	1
10	430.8936631	370.4712765	1285.919778	15238.67482	324.5388184	140.1766199	2179.670132	5538	10821.92473	320.7441355	2867.098919	180.4177702	136.3514398	907.7748514	1011.688522	4939.871285	0.08884837903	0.02110692041	0.009481001562	0.01104244732	0.01516984419	0.01155672495	1	0.06968807846	0.004839609023	0.02348875842	30	1
10	434.4739073	225.3197405	-46.24360507	15673.56615	3713.550788	388.7097432	1983.315901	6740.5	3998.021053	76.41025762	2261.317181	605.2165807	110.205548	273.5433446	967.1724892	1106.723043	-0.003407663773	0.2401425144	0.02556773204	0.005189306053	0.01749254284	0.006830939064	1	0.001288186841	0.4582121563	0.06528117235	21	0.9999988851
10	434.6592863	314.6022374	-28.31724549	14588.64503	870.2058116	160.675321	2474.105182	5520	6150.568421	57.3282611	2607.333384	184.0981824	100.9824453	664.2653176	964.7326474	2496.40097	-0.00190839427	0.06057271699	0.01148094747	0.004261662954	0.01248088053	0.007656692734	1	-0.001833197329	0.08712564017	0.01083510408	6	0.9574634861
10	436.4412187	389.3206915	1227.82769	17643.90316	2990.797122	97.69416085	1926.157543	7171.5	9496.404255	248.840637	2531.798105	529.2768027	114.8116805	196.2670296	1096.159104	2732.463555	0.07045685732	0.1740860641	0.006217273676	0.007704456321	0.01478091646	0.006937447506	1	0.05752064568	0.320893154	0.01276078063	42	0.9999999988
10	436.6052968	415.3560445	-189.4026726	17624.92746	1078.497644	2105.024148	2285.656238	6655	9525.305263	73.88911054	2508.523968	224.0770796	328.9128465	225.6753116	969.6978405	2949.363513	-0.01092132235	0.06176370809	0.1209247594	0.004321036677	0.009784235876	0.008932631966	1	-0.0005639921876	0.09126228737	0.3900523919	9	1
10	438.1395483	58.94323744	1621.917714	9736.33089	3832.339921	-5.064746771	1546.647433	4755	6822.797619	319.0574306	1870.026429	773.9012973	130.2797088	207.0303189	882.248464	4234.462964	0.1655881652	0.3913159776	-0.0005096476169	0.02022867629	0.02198189167	0.01531141141	1	0.1367857582	0.7686589317	0.01812940473	68	0.9999999994
10	437.722391	446.468139	919.2483587	15128.82711	1770.669575	1426.64806	2287.38722	6113.5	16508.01075	243.9510072	2815.864759	329.914288	308.1575511	240.4309982	1066.126269	6886.459446	0.06161548275	0.1157933111	0.09746801108	0.00875336603	0.01545159723	0.01252426748	1	0.05645390138	0.2019094108	0.3267466491	40	1
10	442.6441274	466.3807964	2895.901479	16592.57233	216.5814716	864.7548449	2499.965071	6052	2543.863158	471.1713205	2512.302172	175.2508388	206.9975571	235.9616324	930.7692777	936.5807392	0.1717762654	0.01310054121	0.05158742913	0.01046601908	0.01073440352	0.01209219694	1	0.1389311735	-0.01176251484	0.1889900285	53	1
10	444.7747954	238.8738816	677.2120385	13925.52935	803.9001329	3000.305677	2177.399295	5291	10190.36458	174.837711	2725.654135	202.1811301	567.7931212	256.1167783	992.6819053	4500.934748	0.05164376022	0.06015246162	0.2143078654	0.008350683252	0.01299867913	0.02102451262	1	0.05650582962	0.08878670405	0.7296978466	37	1
10	445.5599679	38.65821264	2575.875521	8678.376812	1441.856023	474.0570035	1436.129486	3678	5323.702128	636.7269634	2074.874606	333.9237292	212.7918744	164.1910624	834.0231473	3413.720031	0.2878095714	0.1629524287	0.05227330001	0.023738461	0.02222277211	0.02413535305	1	0.2342262138	0.2967829227	0.222843839	77	1
10	445.1370709	516.5818974	-75.25769092	18554.84613	4497.975926	439.1825217	1761.368293	8004.5	5270.410526	79.68287661	2312.272353	645.2037456	124.8951735	203.9597507	1031.145192	1236.855523	-0.004337704373	0.2427901923	0.02365962189	0.004468912627	0.01468346496	0.00609210124	0	NaN	NaN	NaN	NaN	NaN
10	446.625271	69.76869215	7316.659751	10672.08565	1100.219976	-396.0519877	1561.530859	4315.5	7549.1	1325.53533	1896.067238	205.2126473	253.3237002	202.9032394	727.9836696	3590.963425	0.6763732064	0.1035849875	-0.03758728374	0.03218761452	0.01551866201	0.02537762034	1	0.536141011	0.1696543082	-0.002696212357	92	0.9999901072
10	450.32136	302.0318363	1157.310611	17778.61046	986.8224011	661.115798	1964.064833	6637	7812.936842	210.7081039	2619.911582	261.2444513	153.5059609	251.7731188	1036.096832	4079.241223	0.06570310324	0.05889886479	0.03815858318	0.007138070714	0.01060818764	0.007648892109	1	0.05411853173	0.08350238877	0.1192677851	35	1
10	452.8004305	423.5424172	1161.631692	13448.1396	384.5806835	108.2741036	2283.526623	5068	19436.07527	298.4716591	2597.898499	146.4129354	113.5660096	228.1672867	894.2319222	8948.205924	0.0850811436	0.02787422132	0.008604811305	0.01003191367	0.01391450912	0.009101349256	1	0.06673765022	0.01883440348	0.01978542894	30	1
10	453.3855721	322.7795973	-185.1760116	16656.47899	2756.609442	1955.965797	1977.734435	6816	5419.531915	79.86679746	2941.057244	607.3748553	322.2066887	229.1690944	1230.767826	2473.163169	-0.0115525883	0.1704285021	0.118339107	0.005146177567	0.0172716628	0.0111618922	1	0.0006886089006	0.3156564658	0.3843607163	19	1
10	453.16832	406.1786363	5177.7114	16995.67785	1841.819283	-70.11871083	1976.776087	6731	9595.463158	1010.47746	3062.272995	400.3497172	232.1383735	250.2251382	1261.362181	4004.971152	0.3040889758	0.1092489886	-0.0048635047	0.01535885278	0.01225230618	0.01505977724	1	0.2418396384	0.1848977264	0.02583960744	74	1
10	455.9939415	557.3527138	8720.904301	12212.03271	2059.092716	-477.3392438	2108.098774	5193.5	12363.42391	2075.951065	2808.418776	414.5318704	337.4689019	251.5742424	1123.539663	8100.914645	0.705971311	0.1712562436	-0.03649333012	0.02951030287	0.01861780916	0.0318307336	1	0.5610498638	0.3091888889	0.01007851481	93	1
10	456.6017039	456.418949	1083.969442	15373.60097	246.3182152	540.064728	2383.718541	5578	7781.449438	232.614567	2769.575224	175.09022	158.1531841	323.3499518	983.8709384	4339.578355	0.07123087124	0.01711097498	0.03737917817	0.007679445354	0.01424555492	0.009038445653	1	0.05771531683	-0.002859637273	0.1164934156	31	1
10	457.6638568	97.12042972	1780.138327	11035.01588	2463.948295	506.1184419	1789.620455	4833	2400.252632	361.6425378	2008.908384	444.3801187	164.460695	225.5604145	834.4667946	1312.871297	0.1622734159	0.2208606776	0.04571416292	0.01310418223	0.02134194049	0.01537688196	1	0.1346377694	0.4173195181	0.172961008	65	1
10	458.9323367	216.1794966	2431.188334	14047.29894	575.8871674	129.7676001	2853.470948	5268	1508.136364	507.490851	2838.303911	190.9921662	141.907485	272.9639322	1031.629811	811.2534956	0.1775727727	0.03986964265	0.01070266963	0.01066726014	0.01319464284	0.01195812903	0	NaN	NaN	NaN	NaN	NaN
10	458.7286591	378.508952	4953.570889	17221.18459	285.9899336	3823.429912	2706.305754	6446	5968.578947	772.1474623	2580.456975	212.426236	606.6515244	278.7296001	1004.873448	1935.715496	0.2929623953	0.01940952579	0.2272899427	0.01503760932	0.01212876546	0.02797739815	1	0.2492438314	0.002842278794	0.8291363077	71	1
10	459.5214087	54.73352088	26.70061414	8564.503582	1884.238271	223.8740473	1693.703424	3685	1790.935484	69.83395443	1823.354419	431.8487193	89.67965508	250.1379636	748.6457034	1046.050292	0.003064137379	0.2183797657	0.02501096584	0.009140507138	0.02587945872	0.009808203524	1	0.006015421203	0.4132038048	0.06413730414	21	0.9999995706
10	460.2091245	76.58939601	-23.16120471	11283.16602	1108.543928	563.4744754	1448.09032	4439	5149.879121	59.12624627	1955.323178	225.4645024	127.7663907	184.8717373	725.0220213	1892.590458	-0.002164325887	0.1002434891	0.05075099785	0.005547632078	0.01806942619	0.008202618594	1	0.001703606914	0.1696353726	0.1488387427	13	1
10	460.4716081	732.6042971	810.117604	11618.27767	4705.028967	-23.20264892	1443.040141	5589.5	3782.361702	159.9068064	1647.400931	623.8158451	95.2985491	174.6464032	737.1846535	1147.441304	0.07145184981	0.3984661761	-0.002052388403	0.009670673233	0.02344916965	0.008620329922	1	0.06171444073	0.784179087	-0.008671981916	51	0.9999999903
10	463.1415612	202.3668722	-58.87865702	14813.04944	4886.370014	126.7136973	1550.716112	6676	6187.211765	81.71333253	2623.941418	847.4861168	82.7954357	235.4249363	1171.384787	2059.034153	-0.004139090162	0.3330559668	0.008607566122	0.006179017213	0.02070605278	0.006067256493	1	0.001069426129	0.6498652113	0.008990509279	24	0.9872192329
10	462.0654027	512.7179625	-168.5116553	17041.92503	2738.751056	1992.291719	2036.328868	6919	8186.87234	89.53886761	2293.60134	462.2659157	310.2254682	209.9692239	967.5613724	2475.08154	-0.01028633346	0.1703155325	0.1171643578	0.005361392303	0.01253048868	0.007836525973	1	0.001605959657	0.3153955163	0.3805561107	19	1
10	462.453831	590.6624434	2448.694865	14565.34041	1464.609697	690.021067	2200.670634	5731.5	4612.978723	436.2983711	2447.497604	291.317986	207.0808024	253.342642	948.1890968	1692.946677	0.1654137211	0.1020261771	0.04716778592	0.01194949089	0.0115001561	0.01283314514	1	0.1351160613	0.1718844674	0.1749624924	59	1
10	463.7288697	485.5081786	4031.290212	13564.5641	1281.233697	-89.4553541	2306.153072	5443	3185.294737	1099.654726	3478.882458	348.0735775	217.7631372	267.9522019	1335.171104	1996.448447	0.3056079022	0.09590574927	-0.006032622179	0.01517772978	0.01323415993	0.01815026321	1	0.2427208732	0.1573101265	0.02169138342	74	0.9999999694
10	469.6675636	464.2941057	-68.80437668	16030.64757	5245.642982	361.988788	1830.794953	7311	10448.20225	72.21585578	2507.426198	857.8202968	111.2159641	230.114564	1142.794108	3957.264546	-0.004371454177	0.3367767698	0.02398958369	0.005109905016	0.02201807887	0.007443561478	1	0.002136748907	0.6577769958	0.06263953992	25	1
10	471.2933399	318.5146819	-123.348867	17205.09882	3000.353004	960.29443	1890.106019	6994	7148.852632	71.07460498	2346.272094	517.3085702	161.5034739	218.1895399	1000.422041	2100.307404	-0.007407855295	0.178311043	0.05774388838	0.004192973562	0.01578703638	0.007206410496	1	-0.0005346764859	0.3310149169	0.1744789099	18	1
10	472.3393457	678.3073987	-147.9379288	12888.21328	745.3519876	1401.910364	1846.598134	4910	8495.641304	56.536545	2142.415611	150.213364	240.6062328	203.9715258	748.5775406	2718.06894	-0.01203067442	0.06085130468	0.1094547658	0.004550936525	0.01297987924	0.01058962126	1	-0.002349350271	0.08921906445	0.3498118782	9	1
10	473.069923	157.8377699	38.42425281	9813.766403	3088.541794	162.668985	2028.568498	4572	1541.375	74.07248297	2471.435556	820.9518723	80.48867321	239.8951748	1107.574767	1025.405165	0.00473118879	0.3167774285	0.01650291152	0.009949995884	0.03251711269	0.01026970358	1	0.008459837309	0.6162874863	0.03801637219	25	0.9999999986
10	474.8677169	435.2357148	-54.59708962	14845.09339	1005.471074	121.8981536	1893.610527	5578	8595.178947	57.15959629	2837.021008	213.4266869	71.59079322	202.3138435	1043.463017	4121.039775	-0.004226586775	0.06923650983	0.008737673673	0.004154339425	0.01185698431	0.004975938914	1	-0.003737694682	0.104998009	0.00102143555	6	0.9999643777
10	476.3011861	14.45443499	573.3748242	9225.956184	550.5424826	254.6456618	1105.789066	3502	8267.852632	110.8544506	1318.391571	130.5203703	88.42610092	190.6710202	471.9474435	2509.320396	0.06397462944	0.06151582391	0.02848882499	0.008331598791	0.015001474	0.008877660514	1	0.05204165374	0.08877986629	0.08526845874	35	0.9999999998
10	475.9993932	518.9781226	-135.5799357	11429.73978	546.9012229	2726.362134	2737.102582	4311	2940.683544	92.48730496	2528.610425	190.6361209	601.516815	297.2063091	935.8628909	2105.350148	-0.01174117521	0.04825838759	0.2368246834	0.008191095132	0.01512134112	0.02473103567	1	0.00747303222	0.06507350566	0.7931765144	10	1
10	481.4828009	116.3285907	-25.93169221	13500.42176	2117.835593	304.4323049	1531.377644	5396.5	3237.170213	60.66604151	1931.700521	309.8944101	89.86398359	222.4848844	729.7844328	1080.503294	-0.001906178162	0.1557123769	0.02331084127	0.004710631038	0.01609827892	0.006077109111	1	0.0007924713373	0.2837920564	0.05507563518	17	0.9917816924
10	481.8376078	85.14912141	2643.628241	9392.743541	472.8299925	541.9748367	1776.708252	3552	3812.541667	696.2141184	2228.152604	149.4846465	218.1513425	195.262827	826.2963104	2446.826133	0.2886459293	0.04986156562	0.05521398613	0.01953043757	0.017296215	0.02357642367	1	0.2330849108	0.06325103476	0.2296785079	73	0.9999733922
10	486.4475352	509.7619114	2530.100365	14461.1557	796.1447253	47.23899915	2053.228007	5585	4868.863636	503.7548049	3010.086912	243.2172596	152.320269	208.4153522	1120.997301	1857.173426	0.1671510103	0.05680121864	0.003361405408	0.01145752971	0.01471585956	0.01102254857	1	0.132311134	0.07782497119	0.02132021134	55	1
10	487.2361571	332.5653294	2425.742938	13657.68303	117.2470584	673.9592494	2562.310437	5054	2186.597826	546.8915278	3156.144826	171.6343105	227.8531752	661.6511313	1135.044486	1118.287418	0.175800266	0.007751185954	0.04998520822	0.01118335464	0.01403759729	0.01452518421	1	0.1419208635	-0.02286721482	0.1841639207	53	1
10	488.3773927	664.3919513	-76.71926617	12173.54248	1269.575442	656.6499692	1779.08414	4780	6226.177083	59.11145435	2129.950942	243.0403983	135.9643782	197.9107521	803.5597321	2191.104965	-0.006630600447	0.106751576	0.05515304234	0.004814495584	0.01417151664	0.008996848847	1	-0.001402160489	0.1831778584	0.1633533315	13	1
10	491.3891222	156.898309	2580.027432	15298.03051	1445.027713	20.0236269	2077.527097	5907.5	2813.893617	630.0842823	3246.775435	428.0800524	163.9866382	271.5099949	1278.395517	1481.634287	0.1727146455	0.09861475154	0.001127501749	0.01306589363	0.01709421368	0.01231614162	1	0.137328795	0.1641044793	0.01614983532	58	1
10	492.4879477	185.6336441	734.4338721	14316.89718	308.2190398	2933.04558	1952.836568	5282	14688.37634	186.2534398	2319.955392	154.882802	505.4144724	233.3147649	794.1974528	5367.774879	0.05042419329	0.02205887564	0.2042285943	0.009126666241	0.01305194195	0.01556110103	1	0.05407070203	0.009973963843	0.6930924719	33	1
10	492.9843641	572.506082	-69.39023364	13131.70437	4228.699018	1461.462287	2125.750156	5961	2336.075269	89.45012458	2160.691911	672.0212116	249.3961753	180.758299	919.8310643	1273.684831	-0.005499581438	0.3203704206	0.1135627649	0.007086550724	0.02105370203	0.01113103268	1	0.00784634552	0.6252137037	0.3738899076	27	1
10	493.2840698	447.5056347	-157.4641247	16417.98085	2649.045088	1884.142822	2141.8592	6714	5693.114583	71.58578292	2252.492817	445.336133	317.9438481	225.1507956	927.0223344	1660.23607	-0.009573096183	0.1670291766	0.1160128446	0.004633630138	0.01469568044	0.01065762279	1	0.002026922535	0.3085854251	0.3766041668	19	1
10	496.2835922	94.5311183	9.793611773	11976.48443	1128.141626	94.89293994	1605.074233	4677	3374.638298	52.38597791	1807.276547	231.2193498	98.54763051	748.1694211	657.198532	1043.483731	0.0008099670145	0.09326646395	0.008048567507	0.004511191612	0.0134604262	0.009079817455	1	0.0006586447414	0.1545758182	0.0005448102709	11	0.9999999809
10	496.8170897	519.2800701	2602.16013	15435.72838	725.5075519	5.635457845	2245.379289	5776	1527.075	520.3624404	2783.270193	220.2100109	160.804059	206.488212	1026.913989	819.4556973	0.1710045401	0.04893221991	0.0004051631132	0.01064264715	0.01101678962	0.01166158827	1	0.1350151475	0.0614979945	0.01165784548	55	0.9999999991
10	500.150161	504.6965561	-125.4514825	14503.92568	2245.495331	1711.838544	2357.718005	5870	3247.116279	71.98747854	2366.566007	359.0948811	284.5905857	227.4327723	913.9651811	1007.249527	-0.008876317813	0.1598799553	0.1181372684	0.004873243447	0.01417668776	0.008844087759	1	0.002617766822	0.2938454136	0.3839372924	19	1
10	509.139502	47.17677168	2265.813052	7795.55529	2437.702077	-146.2980647	1302.394824	3592	2846.694737	471.2303902	1564.665505	481.3522655	127.3214522	170.9389071	685.0794586	1471.729234	0.2930124528	0.3108916652	-0.01815146011	0.02092040953	0.02434885294	0.01838468583	1	0.2356094761	0.6012496728	-0.0165756663	80	1
10	509.7250202	242.0772212	24.93665706	11736.11023	2702.116982	122.7078414	2194.089966	5006	5650.189873	74.06415095	2305.513637	587.8753174	84.50785005	413.0558473	953.7626285	3567.51839	0.002140515561	0.237948878	0.01147661292	0.007556998777	0.02070808654	0.008516044424	1	0.004587629628	0.4534295692	0.01740052246	20	0.9999912006
10	511.1516562	728.1540898	549.0972331	9325.010629	250.7346949	281.8239791	1618.964329	3467	18034.92632	145.077396	1628.540776	110.1617618	92.25046389	159.1451448	577.6002686	7070.639339	0.06135126375	0.02845248002	0.03205165501	0.009262620657	0.01410574541	0.01060585183	1	0.04962898279	0.0205674826	0.09602326301	31	1
10	514.5730868	781.6052827	1203.171856	7566.173836	780.493091	935.4105782	1481.91842	2999	5015.228261	208.0242142	1268.647891	151.5409732	196.192263	174.9762063	475.0147291	1838.535921	0.1581460899	0.1048461595	0.1248831125	0.0146097956	0.01530072754	0.01791595313	1	0.1353608547	0.1789065002	0.4441054729	60	1
10	515.9194994	253.9120619	2075.037548	12042.35735	612.1487286	54.86387186	2043.906976	4629	2574.95	549.0928272	3066.476051	214.221264	132.1589778	241.9713522	1124.288982	2120.238994	0.1746908966	0.04780606854	0.003862781555	0.01305800439	0.01631426448	0.01344558275	1	0.1382015646	0.05919240847	0.02451475697	55	0.9999999943
10	517.2363635	150.6834454	8163.794062	11733.53012	2046.452163	-385.9293567	1657.484653	5033	15999.86957	1622.812746	2374.492898	353.6525405	330.7722693	214.0433678	960.1618287	7686.876037	0.6870747253	0.169864179	-0.03066569472	0.03386857222	0.0181029495	0.03003677155	1	0.5464025242	0.3065548168	0.02598809587	93	1
10	520.4674188	496.6509523	-137.7714906	14013.56252	762.86851	1611.881874	2046.870495	5306	5103.840426	62.18914511	2753.336364	192.5518611	314.4788074	249.1553146	994.5103571	2406.184171	-0.01000875733	0.05711044404	0.1139941891	0.005029004343	0.01359922989	0.0101606201	1	-0.0004541156892	0.08154283508	0.3659711502	9	1
10	521.7891924	122.8121652	2247.070452	13763.46555	243.4296115	630.2934258	1800.829991	5091	2970.463158	399.1074661	2242.70933	147.6496309	180.1679996	240.3609886	797.8537647	1166.642781	0.1646177905	0.01849881788	0.04490467396	0.01339573457	0.01189225862	0.01300155033	1	0.1328037426	-0.0006522812049	0.164235543	53	0.999999997
10	521.5273483	430.7554685	2694.115622	15205.94718	300.2387052	-3.640865649	1938.950368	5544.5	9733.150538	559.6805199	3091.816216	159.452982	157.2724197	200.8791837	1121.069521	4288.715314	0.1778742346	0.02163944341	-0.0002249965906	0.009591365822	0.01102597054	0.01171328303	1	0.1399545641	0.005064051285	0.01017371641	52	0.99999575
10	523.6491948	17.52154358	2.441154336	7301.921958	2314.650177	98.89806988	998.4899715	3319	7785.43617	60.85259931	1105.058678	355.3837902	68.75142026	201.5614977	482.2405463	3117.230541	0.0003005348543	0.3110484994	0.0142982751	0.008841644039	0.02609225282	0.00972096152	1	0.004653013508	0.6044596619	0.02913474397	25	0.9999870852
10	523.9726324	540.1060205	1036.652888	16265.59877	5065.282835	466.9097814	1625.441736	7311	8063.652632	194.7327562	2365.558981	755.3867428	156.73512	201.4347319	1070.032504	2879.028145	0.06441377338	0.3214362237	0.029408314	0.008344904298	0.01949692631	0.00925179584	1	0.05713998456	0.6256067674	0.09685056556	49	1
10	525.5840934	160.7454392	7348.851901	10399.61863	1823.818002	-392.1356476	1695.330452	4423	11377.14545	1649.211824	2309.098542	387.8078175	336.1149481	197.5527361	944.8642918	8012.621722	0.7046282635	0.1785728233	-0.03720642884	0.03282557379	0.01901357663	0.03328296097	1	0.5600553706	0.3243005379	0.007518470456	93	1
10	530.4551572	148.9726059	6966.549814	9654.503168	1591.79779	-394.700296	1875.020731	4123	14497.37736	1424.029624	1920.147665	322.8259147	290.0465629	487.610318	793.6202141	3848.607601	0.7171683852	0.1692249833	-0.03896632796	0.03164239644	0.01855884295	0.0346708523	1	0.5697532263	0.3048652629	0.003974767147	93	1
10	534.6736589	394.6238864	-6.203810968	14051.17605	1403.648974	394.8112317	2260.427156	5492	2283.458333	62.28405101	2048.118592	240.7918995	92.40259053	263.0225969	779.0142641	734.282047	-0.0004661005646	0.1031388766	0.02759883718	0.004574704839	0.01247184411	0.007041218621	1	0.001325531605	0.1752622383	0.06866997006	12	0.9999914858
10	539.7084157	136.5295774	-19.01285691	10941.65989	1191.976435	247.180359	1486.605027	4330	4211.860215	51.37729913	2257.687118	262.6590364	95.95539721	197.167827	847.5701626	1646.062499	-0.001665155111	0.1067964563	0.02337533758	0.005084974817	0.0158156727	0.006701494809	1	0.0001094479875	0.1827643153	0.05379787014	12	0.999136688
10	539.0530588	158.5061372	7374.10351	10416.99269	1799.893294	-438.3992196	1827.56522	4533	9811.059701	1385.409116	1902.966016	325.3988036	302.5633634	253.5782871	789.8251606	6190.223396	0.6964166174	0.1740311628	-0.03992842458	0.03747187934	0.01946174483	0.03269663916	1	0.5532143951	0.3149483611	-0.003997361527	93	1
10	542.4659345	269.1634955	5645.065005	12101.93757	343.8289381	-172.0240702	1889.971194	4615	11790.84444	1468.16189	3021.894628	157.0517635	269.2270607	218.8669777	1059.609553	8351.375126	0.4703695527	0.0287044053	-0.01484120336	0.02276022599	0.02013561781	0.02717363245	1	0.3722428926	0.01703226316	0.02676741708	81	1
10	546.5544443	496.3536601	1021.209442	16437.62	3686.518247	507.7539889	1511.758878	6986	16894.47872	244.0492119	2576.568972	646.4023643	156.6823673	233.9907392	1118.270941	7011.170431	0.06356391965	0.2340119055	0.03342875998	0.009022795348	0.01659172693	0.008844066315	1	0.05519889044	0.4451140353	0.1078761705	46	1
10	548.6545757	407.4779959	4103.101276	13914.05478	1527.084218	981.4506604	2117.764376	5599	16167.7766	830.8389704	2735.993019	262.7879981	305.8520214	206.9368603	1023.904521	7736.947877	0.2953293571	0.1085978509	0.06718970431	0.01320827751	0.01518624595	0.02024723233	1	0.2403955387	0.1846801839	0.2748045724	75	1
10	550.4013823	256.8071453	9375.49336	13262.61909	907.456227	-428.4306169	1844.275714	5277	25978.11494	1867.472248	2573.118021	171.5987198	359.5591885	188.3923741	957.11573	10115.60551	0.7035605513	0.06795759619	-0.03232670601	0.0255823107	0.01322877952	0.03119455809	1	0.5575894386	0.0959256907	0.02074870167	91	0.9999998341
10	550.2759377	335.453453	-172.8280218	15741.63913	880.2885852	1785.999675	2131.897142	5913.5	9330.319149	58.27579308	2277.696027	172.8633322	297.7721445	230.9713744	826.5158259	3110.176654	-0.0113901677	0.05723350381	0.11457797	0.004271454479	0.01135472259	0.009367480422	1	-0.001508684179	0.08181691855	0.3676909213	9	1
10	551.1974145	293.0117261	4216.747656	13768.03606	260.226088	-65.21641194	1780.028582	5165	5496.621053	924.9286793	2898.62091	155.6046409	188.1328884	223.8096531	1017.591746	2730.098756	0.3031758342	0.0181457871	-0.004185415239	0.0171074826	0.01386472639	0.01607327493	1	0.2395242268	-0.003241474859	0.02509023157	69	0.9999997085
10	551.4950372	657.5998164	5177.942467	10560.90758	188.6312603	-299.0895887	1911.487833	3997	4223.884211	911.0445131	1979.286862	118.7756731	198.2844247	226.2410672	714.482752	1855.164997	0.4742664015	0.01687667295	-0.02746800568	0.01928972356	0.01175880885	0.02069544799	1	0.3741647815	-0.007612706519	-0.01669891341	81	1
10	557.9371268	108.0448772	-29.78505918	10259.86621	203.842654	542.2213861	1521.929817	3781	3015.096774	44.3117767	1717.431279	123.6985855	123.2463522	182.4188642	621.450608	1218.088221	-0.002696505407	0.01897772241	0.05309629733	0.004809355825	0.01298610015	0.009082552233	1	-2.421410762e-06	0.0018348321	0.1542981119	3	1
10	557.4806925	380.6810578	-20.65292007	11505.17346	1083.849902	609.4973597	1897.513108	4458	2050.736842	63.92070316	2515.384585	276.0193461	156.1885349	222.0400723	951.9749494	1505.789022	-0.00210366583	0.09575604103	0.05465767607	0.00598154832	0.01676294197	0.00913873214	1	0.001972377111	0.1604240944	0.1623188769	13	1
10	557.5270472	640.2860678	5314.693309	11045.30259	1266.89149	-276.8218702	1739.658577	4480.5	12269.57447	974.5883364	2125.799412	213.0364316	208.2335226	184.800716	812.4225732	5300.283641	0.4765616747	0.1156387744	-0.02353846317	0.02104895962	0.01488366673	0.02147520101	1	0.3780755422	0.1964006108	0.0006632299658	85	1
10	558.9394279	519.2841803	-133.344406	11939.65427	253.7318278	1383.162985	2150.913545	4424.5	11496.36842	54.3718298	2163.256706	126.340282	278.4892985	196.6699306	753.1473761	5191.318926	-0.01138762453	0.02085930815	0.1141172767	0.004876022322	0.01246009348	0.0103762504	1	-0.002196712016	0.006686042084	0.3649282059	4	1
10	561.6724217	581.0699384	1.128677698	10976.58877	3606.471252	88.26003599	1757.544229	5065	1909.911111	75.99850307	1913.471591	648.2715169	83.73984509	187.6825368	861.0215923	728.5930669	9.713226631e-05	0.330736645	0.008668113654	0.007124525345	0.01914390404	0.007766044546	1	0.004411075974	0.6450410803	0.01010205386	24	0.9181262473
10	565.4716889	304.3255111	4199.275805	14078.42555	932.0268082	954.1306699	1864.965174	5468.5	17540.65957	853.0084364	2746.95662	168.6576819	320.880971	215.2754544	987.0016142	8064.312461	0.2923664917	0.06356504832	0.06495369019	0.01786840876	0.01392368373	0.02017108426	1	0.2370497089	0.09166499903	0.2648995265	73	0.9999999997
10	570.7748868	529.5447293	-56.10072637	13914.79877	4543.541011	89.3893519	1529.636989	6309	6276.565217	69.04473988	2128.812595	671.6447981	78.62979497	188.5227095	916.9962888	1853.988592	-0.004190171372	0.3236632514	0.006746330903	0.005273355626	0.01801462561	0.006057211102	1	0.0007161952206	0.630439477	0.002195916857	24	0.9793377055
10	571.5279128	592.1219236	1993.155449	11701.799	138.287214	533.136096	2150.587771	4312.5	1905.397727	448.9906743	2512.218451	140.5913264	180.6359781	245.5806879	893.0552975	949.8252536	0.1700666867	0.01258596596	0.04911285089	0.0123282956	0.01424612137	0.01412997235	1	0.1373676427	-0.01284742967	0.1799600629	53	1
10	573.9006365	273.7393091	-18.83856388	14137.34228	3383.477226	138.5459274	1677.910889	6021	7350.457447	63.38482778	1952.071772	455.4109668	77.96875848	217.8788898	782.9525772	1963.141649	-0.001416181847	0.2401752241	0.01002971683	0.005065466366	0.01487453873	0.005772392445	1	0.001679416696	0.4580357781	0.01161292267	20	0.9999969638
10	573.4816363	291.0013439	3829.618138	13748.30488	217.3240135	2876.547184	2368.107948	5120.5	6465.241758	628.3634301	1890.018328	139.1678498	472.0546729	289.128788	673.6935767	4816.601894	0.2860417093	0.01641301762	0.2104182013	0.01684874741	0.01174393104	0.02412967373	1	0.2423695932	-0.003536509401	0.7686753505	71	1
10	579.3482222	486.4147897	966.7744352	10740.98704	223.2664872	63.04050243	1888.558426	3992	9759.031915	221.1297948	2159.158673	112.1312849	95.90484693	184.3966905	742.3183335	6024.831715	0.08847936567	0.02148563754	0.005768305942	0.008332267354	0.01228729894	0.009386638863	1	0.06911438966	0.005570450932	0.01048258299	30	1
10	581.6290451	34.63498229	-17.67483628	7045.124969	440.2770481	686.2048655	1103.946196	2668.5	7053.375	45.7781494	1089.414026	113.9738767	127.5089517	143.9809715	391.408555	2631.358261	-0.002552051255	0.06116380729	0.09817019896	0.006932088188	0.01745414271	0.01100528079	1	0.004346364047	0.08962116446	0.3126919515	9	1
10	582.5848275	541.60494	-56.78694872	14558.09112	754.4602644	358.8180218	1913.958909	5465	11250.18085	54.79119372	2355.717991	168.5728887	91.62412241	224.5029895	814.8822964	3305.243208	-0.003818215456	0.05296348114	0.02420697705	0.004223505851	0.01350948521	0.005310488385	1	-0.002512391108	0.07161226834	0.0544851556	7	0.9999999955
10	583.4670798	677.3504937	1334.828489	8361.365029	939.7420501	1079.988224	1731.129351	3390.5	7610.37234	316.5139474	1774.566458	199.225933	267.5314145	200.2407136	685.6774692	3764.115758	0.1599227022	0.1077869184	0.1293679607	0.01337309757	0.0182022916	0.01895651342	1	0.1371764667	0.1850311295	0.4602309981	60	1
10	589.3201444	373.5736963	2208.632969	13822.20263	4230.548227	7.161134026	2077.205161	6322.5	6024.829787	376.8585375	2311.337915	667.9595372	153.724387	221.6640021	982.1124561	2464.821046	0.163819276	0.3132367448	0.0004458702377	0.01183970735	0.01926791756	0.01191020232	1	0.1340435693	0.6074294168	0.01856439988	66	1
10	591.0042539	631.1447144	-45.06368425	11466.72612	652.8493497	584.7874198	1832.828646	4352	5310.552083	42.64827479	1689.659867	141.7328649	121.3039994	175.9865431	604.9049861	1787.533972	-0.004027184147	0.05803246986	0.05142301402	0.003684736822	0.01198080846	0.007260047108	1	-0.000489943475	0.08248157793	0.1494068689	8	0.9999999999
10	591.4476505	111.6830258	2517.033565	8890.979535	1431.495684	-138.8337129	1418.927295	3713	5553.808511	530.6953555	1615.3841	253.8784315	158.4819172	184.8862933	635.9622901	2398.45853	0.2939175656	0.1581885878	-0.01728342701	0.01782772063	0.01974538032	0.0180625835	1	0.2336504317	0.2858752353	-0.01820694441	76	1
10	593.4766947	467.7202756	1894.338128	11924.25531	1897.274099	13.04302527	1938.570018	4943	4439.414894	423.2651539	2568.645881	421.092503	133.8882658	239.7794779	1023.454855	2689.993458	0.1598222976	0.158884683	0.001125157505	0.01292655538	0.01487412115	0.01279482725	1	0.1281305021	0.2886869217	0.01509543396	61	1
10	594.2862877	289.1063086	-66.20839766	12828.95503	4130.395077	304.6774017	1520.147239	5855	9211.610526	74.02865456	2299.949739	709.8315246	100.7848596	297.6008435	972.423725	4296.171206	-0.005019728152	0.3283095068	0.02442464578	0.006386033642	0.02471865807	0.008031988646	1	0.00150086953	0.6403011553	0.06373630446	25	1
10	598.936278	553.8052078	9.014531308	10894.14568	2555.267458	80.7157553	1805.123948	4740	4124.768421	72.25220548	1650.093167	363.2269059	75.85165065	228.9810645	685.7386198	1835.507684	0.0007624532018	0.2339719993	0.007407831177	0.006674298286	0.01782049378	0.007164272532	1	0.003103319305	0.4451678377	0.00278306699	20	0.9999999796
10	601.330321	400.5189596	-164.0297088	14704.08548	2369.840364	1594.209529	1768.251589	5966	9047.776596	66.62151033	2111.927899	342.02223	261.6063688	184.1038155	806.8449044	2404.145498	-0.01127824287	0.1612004676	0.1056536617	0.004995268868	0.01425794322	0.009815509951	1	-0.0002364710372	0.2964096644	0.3399395838	19	1
10	604.5919981	443.4695219	1755.902323	9551.628796	462.764771	22.04902769	1959.347791	3713	1272.768421	477.8208185	2898.442597	222.312079	128.5832181	221.7777599	1070.177768	1130.443308	0.1769120501	0.04995349103	0.001938935245	0.01521512091	0.02046693062	0.01545213776	1	0.1398634538	0.06358104239	0.01839228833	55	0.9999999998
10	611.3076031	415.4315918	-16.43341423	16447.8343	1600.602747	155.8012701	1791.338453	6321	5856.882979	55.80697467	1207.955751	195.727558	79.65719212	176.8293697	467.6253447	1109.216907	-0.0009455255451	0.09767721648	0.009598154303	0.003458550709	0.01071697732	0.004865853526	1	-0.0005426800804	0.1637225544	0.005679514054	11	0.9999996784
10	612.2781432	690.2455858	1311.347437	7853.542695	108.7751983	272.4479673	1606.485605	2895	881.1578947	272.985968	1479.695552	99.72505146	134.8574259	171.5591383	520.9390647	469.1849954	0.1691390853	0.01401228535	0.03926177281	0.01337728962	0.01390068133	0.01568890846	1	0.1358941211	-0.01003824769	0.1454754113	53	1
10	615.5669349	349.4808474	1518.430033	9377.404872	1357.960655	19.67149746	2054.758925	3793	1337.5	442.8115599	2556.637181	419.2052289	142.4083087	608.6352339	1026.554415	1273.846235	0.1622456082	0.1480130359	0.002367755725	0.01502789072	0.02332754837	0.01628882859	1	0.1299634326	0.2662318011	0.01963529335	61	1
10	617.5102616	217.2945091	495.8330455	8456.60401	1911.299005	692.0516202	1535.830335	3586	2372.631579	161.6929946	2043.280409	483.4024455	232.3148797	195.6884481	862.5177059	2131.684386	0.06184799956	0.2335556372	0.08684936242	0.01354297845	0.02644697868	0.01895546468	1	0.0579399348	0.4449680972	0.2935600957	47	1
10	626.2387033	195.4017378	1562.554035	9970.678937	2247.741005	429.04412	1496.242989	4267	3477.547368	366.0772552	2110.87386	440.8292628	164.3210244	196.8193024	860.2127795	2160.461612	0.156226982	0.2281748916	0.04321390385	0.01409993516	0.01904154858	0.0152491891	1	0.1297541554	0.4324388498	0.1630932751	65	1
10	633.3974909	230.4696288	1539.653493	9191.594232	957.3937005	2.515162691	1637.793208	3571	4882.638298	343.9489569	2097.718394	236.3633539	120.4249831	186.9607561	795.7727609	2905.803814	0.1659366335	0.1054855066	0.0002415074249	0.01347982184	0.0221704656	0.01490585576	1	0.1319781432	0.1783375935	0.01172305575	58	0.9999999999
10	636.6782135	160.5503354	1487.271512	8791.798017	914.1370016	-12.48380299	1598.266248	3514	5559.914894	244.927226	1370.03312	162.5771114	104.1593068	222.9345418	513.6025218	2268.455572	0.1688777603	0.1056085078	-0.001399037565	0.01281914188	0.01646508769	0.01305788515	1	0.1341996763	0.1785433818	0.006688627351	58	1
10	637.5191352	590.2233774	587.4478796	8022.386164	540.06158	56.01926761	1735.955261	3108	10519.88172	145.9769659	1507.892221	130.7251848	89.15233276	194.8346465	549.4610665	5261.154855	0.07323091855	0.06696818902	0.007624173618	0.01072164732	0.01639328835	0.01181451605	1	0.0579140655	0.09965893762	0.01488840693	34	0.9999999996
10	638.8185478	330.7854634	4309.00076	9108.011739	266.3129767	-183.9213455	1836.987457	3471	9626.705263	1135.208505	2269.133093	118.402581	217.4306019	201.0400611	833.619866	6277.242237	0.4679569622	0.02989436698	-0.02054158535	0.02536559274	0.01527065508	0.02666788558	1	0.3699006721	0.01942630426	0.006392779626	81	1
10	651.1100251	403.3592027	-56.07270492	12797.69573	2030.565789	130.4550274	1624.604683	5169	7680.178947	64.92781723	1882.425395	294.2763006	80.83708941	181.455083	730.4664528	2618.865553	-0.004561582621	0.1644146089	0.01033627632	0.005424807991	0.01554626149	0.006435000674	1	-0.002168948631	0.3015967694	0.009544435162	16	0.999985973
10	653.4791551	538.2925318	650.6824774	10433.04384	179.066317	909.3200513	1532.333972	3806	5419.652632	132.2434402	1726.037962	118.8494242	184.5725347	161.5395899	617.6381441	2904.618372	0.06234751049	0.01827248697	0.08723800633	0.007482693503	0.01179664065	0.01114244391	1	0.05449432577	0.0003425249614	0.2881724747	32	1
10	656.262889	100.4949628	-33.74875219	6931.384879	2119.822903	621.3640763	1000.876098	3142.5	7074.893617	60.71737684	1556.940858	470.336098	174.734691	157.6015025	674.5015724	4440.043755	-0.004961130447	0.2917494493	0.09137347576	0.01097500343	0.02916499314	0.0126686874	1	0.006050351967	0.5657730674	0.2958048113	27	1
10	656.3514218	580.3686265	-71.42542178	9144.440581	2268.809078	483.0345646	1542.608925	3952	6958.378947	63.86328825	1325.995114	357.8188285	118.5439963	174.3309797	567.1731483	2355.944695	-0.007901845799	0.2485527967	0.05321639521	0.007323967123	0.0203053315	0.01010844014	1	-1.368387544e-05	0.4760239139	0.1608306133	22	1
10	658.8247091	263.738499	727.5857758	8864.174388	288.5073235	44.85039939	1632.065782	3332	17307.73404	190.9233399	1776.59143	116.5501217	94.97843023	183.6714689	612.2108199	7955.742526	0.0824462563	0.03388111033	0.004708538443	0.01061597531	0.01724887378	0.01188823468	1	0.06444387678	0.03120515802	0.005797764507	30	1
10	661.3681968	344.6077843	3326.607701	10986.48617	231.0393666	-107.6970318	1660.650849	4128.5	5257.4375	834.2061605	2812.2211	139.6640105	163.4115489	168.133097	993.5914	2673.80909	0.2941701229	0.02157925948	-0.01086681124	0.01765063018	0.01451144122	0.01719447029	1	0.2318882293	0.003826056896	-0.0001470286072	69	0.9999983866
10	663.3413429	291.4585091	-36.05518711	10410.58961	724.2054403	74.78247603	1554.956761	3909	8280.073684	47.67079152	1737.742727	151.4246705	62.14343823	176.0755487	630.9808924	3168.90695	-0.004057307202	0.07095156215	0.007140741475	0.004788694689	0.01444018076	0.00620175425	1	-0.003694915834	0.1085153504	-0.00444799087	6	0.9999944148
10	663.5393648	413.9111432	18.75374764	7922.358471	1251.40987	99.50597224	1841.367457	3269	4285.827957	57.61447719	1753.033766	287.0160679	72.65412652	185.5371321	693.2830766	2841.828134	0.002284063273	0.1587771991	0.01387964628	0.007945588641	0.01967248429	0.009465875282	1	0.003462679444	0.2899492557	0.02328314603	16	0.9999416794
10	663.2456893	432.424767	1690.724802	11123.97996	611.268059	1497.608237	1857.269545	4249	5233.744681	296.9475884	1859.449755	150.6919799	295.0871304	205.9311729	683.1997026	1881.052605	0.1547991328	0.05592314378	0.136556199	0.01136759983	0.0137098596	0.01549431155	1	0.1327108375	0.07806364809	0.4824411815	57	0.9999999982
10	665.5771992	611.7904305	462.4939394	8123.221225	920.0872407	239.8493413	1380.007813	3168	11146.50562	127.9340286	1579.832585	179.8584893	84.13078237	146.5198269	600.6020184	4426.351525	0.05731118142	0.113472896	0.03012701368	0.009099004195	0.01550248361	0.009554158014	1	0.04778826486	0.196166369	0.09109706278	39	1
10	666.8355883	130.2501938	513.9736968	7959.278539	1318.394375	207.7010964	1042.929044	3234	14253.24211	122.5507284	1065.004386	169.3510744	82.74971705	142.254319	406.7329868	5224.143046	0.06576843829	0.1676809763	0.02571591112	0.01230039896	0.01810523965	0.01077521643	1	0.05516902625	0.3079887857	0.07940269825	43	1
10	668.4725928	657.3326218	-26.44950957	7200.270355	1246.234328	320.3689988	1255.600309	2964	3290.319149	49.4815022	1035.502575	204.5532885	93.57746903	157.934489	424.8300688	947.0498756	-0.003635337129	0.1747570308	0.04653093592	0.007261238298	0.01815296335	0.01113692329	1	0.001545916731	0.3234794992	0.1361726945	18	1
10	669.5321121	565.6332499	401.3050719	7764.143312	196.8839656	1551.390486	1748.329703	2946	9257.795699	115.8323592	1418.857437	96.40256021	296.7835048	174.7819433	495.8901377	4015.0653	0.05212752168	0.02445894971	0.200672656	0.01099523894	0.01500665306	0.01862784007	1	0.05519832481	0.01486476789	0.6811734611	33	1
10	671.6497612	466.436915	-37.11352128	12213.14669	1990.301054	265.2648255	1425.490301	4903.5	5396.074468	57.42290304	1512.437902	231.9108601	72.38307169	140.3873294	567.8872988	1275.319224	-0.003254964009	0.1646742477	0.0219778987	0.004866402971	0.01554116143	0.005769673035	1	-0.0002247717	0.3022927174	0.05040741515	17	0.9868945485
10	672.0309955	598.1243738	-20.98696728	7884.169789	2591.074429	154.9890967	1420.677545	3653	5344.516484	65.86279915	1220.595748	384.547747	81.97439966	146.920714	530.1151662	2850.307073	-0.002557251955	0.331662116	0.02101052419	0.009104355401	0.0225378758	0.01038150665	1	0.003262044305	0.647155067	0.05251628813	25	0.9999999999
10	674.1328456	277.7868271	-28.80063343	10220.1439	1695.847102	210.525009	1354.497507	4207	5566.125	57.61949294	1703.555752	292.8444366	83.85171349	167.2986026	667.2028991	1968.016454	-0.002920121666	0.1637039789	0.02038426565	0.005679067107	0.01551289286	0.007932457192	1	-9.801097934e-05	0.300262714	0.04490204443	17	0.9380758237
10	675.416924	530.3154548	-100.1359266	9445.578595	1072.972272	1010.131248	1699.109416	3758	12275.24211	51.59216851	1307.543601	175.3651978	165.6236063	169.7366624	501.4619313	3466.965062	-0.0106483383	0.1136636499	0.1077099815	0.005576952263	0.0161623711	0.01062463067	1	-0.0004309781144	0.1982561671	0.345733809	14	1
10	677.2717458	493.5079063	-28.82009842	9337.938624	681.9272074	67.35261326	1530.133925	3582.5	9492.34375	40.35829777	1599.106251	163.443831	64.7413621	138.4617868	605.4297416	3105.025003	-0.003317662588	0.07494352084	0.007674769734	0.004535103976	0.01385898746	0.006496192587	1	-0.002991992548	0.1167617237	-0.002290395372	6	0.9999949845
10	682.65901	241.4949837	1434.880617	9188.526206	978.5842315	1185.43988	1638.588391	3599.5	5675.225806	279.0677855	1587.79104	168.01945	251.6532907	223.2383722	592.7553568	2472.173059	0.15896498	0.1063260459	0.1367225463	0.01348371902	0.01602309038	0.01859891481	1	0.136953236	0.1821295553	0.485584205	60	1
10	688.5596375	289.3793814	-24.26658608	10295.06626	2415.691011	231.5032527	1381.538315	4353.5	3669.182796	61.46538202	1383.825941	343.992393	84.82287299	171.366074	573.8034984	1038.628432	-0.002638645531	0.2356546729	0.02231941322	0.006567745472	0.02170197256	0.008114242907	1	0.001570390318	0.4488894568	0.05399947422	21	0.9999687853
10	693.2496171	306.4857197	-15.42933805	7828.580645	1334.537457	424.325418	1633.051339	3281	2567.817204	52.63613299	1328.681868	238.6589417	109.8652906	182.2256867	530.9738485	1081.735139	-0.002080755885	0.1741435438	0.05379115176	0.007061477121	0.0195422661	0.01140251471	1	0.003334418376	0.3223059672	0.1618020719	18	1
10	700.3214605	510.4775659	-75.6681611	8820.066514	550.9596398	939.0014707	1549.538496	3357	9867.255319	48.33650632	1280.648248	130.5895729	175.789583	165.8897597	468.1960566	3030.858397	-0.008907046213	0.06439161756	0.1091186671	0.005969535044	0.01455070163	0.01130128463	1	0.0001797866422	0.09650027046	0.3494723672	9	1
10	702.3674122	480.2659777	8.438232587	8222.208892	841.4509322	106.3090238	1498.088565	3215.5	1963.706522	43.74876665	1799.170181	202.7929407	76.90020048	167.3022656	683.1907873	1044.789474	0.0009664676518	0.09911891589	0.01391487277	0.006089687014	0.01920197142	0.009467158435	1	0.001340973651	0.1667475793	0.021202752	11	0.9993980805
10	706.4826833	563.2454879	5097.643847	7396.987504	229.5689532	-388.3376868	1429.701886	2905.5	10726.25806	1017.502325	1498.011391	93.47358143	203.7105998	175.0142316	553.6138889	5321.336735	0.6802488042	0.03116749644	-0.05159857973	0.02932685323	0.01543963205	0.03099601264	1	0.5368489318	0.01985240631	-0.05292005664	90	0.9999997816
10	710.5799949	198.1273452	501.5578386	7641.482227	2406.488547	163.4117337	1010.708223	3481	4319.831579	125.3909504	1201.263671	397.4293278	98.73545073	163.2849111	530.7852369	2088.626397	0.06540687599	0.3162480233	0.02227144445	0.01329818472	0.02245740186	0.01267692752	1	0.05728856781	0.6147788196	0.07205216059	49	1
10	710.9203746	462.0032933	2639.206631	9348.844786	1468.21641	509.9154348	1564.816816	3872	8814.648936	543.5807146	1821.435696	316.3127597	194.60265	200.0942355	744.3338068	4629.716568	0.2872538061	0.1637576142	0.0564341249	0.01852231809	0.02051762488	0.02052308898	1	0.2341181667	0.2985113896	0.2372360652	77	1
10	713.5413292	256.7930752	465.4601911	7259.370024	1233.960589	0.08269010719	1302.028733	3032	7859.645161	108.9672026	1327.307938	232.262627	75.70215427	187.8802661	527.2836473	3397.614427	0.06735535098	0.1699835567	1.353561246e-05	0.009653537693	0.01806778188	0.01112168993	1	0.05449492408	0.3123548916	-0.00969435374	42	1
10	716.4298599	400.7072101	-41.31110678	8779.293417	1499.304826	442.9864834	1498.592798	3627.5	5655.83871	55.50387534	1186.739984	224.3373878	101.3606188	148.4175588	479.4359963	1362.002069	-0.00507323833	0.1728545001	0.05104191972	0.006547405128	0.01590307339	0.009792809482	1	0.0007125640705	0.3196280771	0.1514955553	18	1
10	725.3660106	488.7962695	-18.20493312	8033.183342	1951.506229	162.7088117	1355.71459	3564	2870.457447	55.20376726	1067.202478	248.2764562	78.05367743	139.6238967	434.4064908	719.9770406	-0.002436818848	0.2356698284	0.02014762772	0.007019968145	0.01824994411	0.00949991654	1	0.001564227238	0.4488872928	0.04648086763	21	0.9991828943
10	734.6144803	472.3285727	2311.375253	7609.234533	180.7471752	-128.7553583	1497.837573	2861.5	4926.34375	397.9910393	1366.88579	114.0050136	116.7106602	157.4298186	484.0915877	2142.615897	0.3001941612	0.02515912	-0.0169600692	0.01597956316	0.0158927055	0.01654718585	1	0.2362876007	0.01108074706	-0.01987341161	69	0.9999297868
10	748.4234605	287.2177193	9.56888488	6852.148683	410.253252	128.003012	1286.438009	2610.5	8536.182796	40.19989497	1058.891947	113.5842913	57.50398005	168.5496538	376.415109	3126.523229	0.001312533505	0.06217496512	0.01928539374	0.005994547773	0.01805110954	0.007963073691	1	0.001366168483	0.0905225402	0.03881422341	7	0.9991977186
10	762.6490334	323.4558351	473.8903321	7204.763576	1152.350168	-19.1333225	1047.094435	2965	13461.93617	113.1089307	1092.682278	172.772784	71.10047108	137.0469802	423.6492821	4770.970278	0.06618079233	0.1605890317	-0.002422197275	0.010000885	0.02046232902	0.009951360285	1	0.05320131544	0.2929262608	-0.01874873558	42	1
11	22.44264279	334.3286016	-55.05331352	10615.23892	3544.950055	488.763288	1619.826491	4844	9103.085106	72.57401598	1965.131748	611.6230281	128.8784911	245.4980825	847.1397094	4072.448957	-0.004900512347	0.3342482158	0.04816419695	0.007694057532	0.02487159821	0.009455670598	1	0.003532741411	0.6529130988	0.1466507097	26	0.9999690171
11	29.31423745	380.3950584	789.7628714	11783.40949	3720.438067	294.6792802	1490.080098	5290	2558.851064	172.7213068	2335.713009	723.1358116	124.4305278	198.1807457	1022.067147	1080.216754	0.06713435844	0.3135160674	0.02560249594	0.008455098198	0.02043640173	0.01052648196	1	0.05887397749	0.6091710249	0.08396641331	49	1
11	30.2299945	173.5683335	2437.48504	8268.31701	488.4968287	409.6741947	1448.181742	3202.5	3350.913043	494.5396837	1575.108099	126.2846327	184.4336464	162.5399202	571.8422742	1634.232606	0.2976299391	0.05733287265	0.04817399904	0.02093876306	0.01721682444	0.02128091309	1	0.2398421393	0.07850453806	0.20745899	73	1
11	39.42898912	254.5383031	-62.16574152	8824.131012	973.3522855	1006.575229	1811.053798	3535	3023.958333	58.60204161	1928.865361	209.3176642	229.1884037	217.6755307	722.0983405	1403.852938	-0.006576087696	0.1067493093	0.108634594	0.007166591805	0.01707441808	0.0159154368	1	0.002763810151	0.1839558863	0.3496713016	14	1
11	39.53438013	431.7695345	-16.70480656	12901.13132	4002.97705	253.629493	1508.354312	5761	4294.903226	71.66832682	2242.39134	701.1788333	92.43109383	233.6276365	972.358638	1828.386323	-0.001392811889	0.309937777	0.01936414331	0.006121989868	0.02207095076	0.006714012646	1	0.003672943775	0.6022538015	0.04635702625	25	1
11	43.72472269	513.5034104	-106.4809663	11866.7601	638.1606025	1266.231229	1768.891261	4462.5	5868.854167	55.59820966	2406.4358	161.7727996	242.2863834	170.3503296	856.2960096	2709.387233	-0.00878558077	0.05302426366	0.1066989559	0.00529126234	0.01408535849	0.0127896396	1	-0.0001144071072	0.07298668996	0.3407091012	9	1
11	53.25879078	274.751682	10352.35758	10820.45865	357.2216141	-669.3857269	1644.213765	4266	10865.92632	2589.261538	2753.906404	139.4099292	473.7872719	178.2775	1005.972812	7103.621486	0.9609726065	0.0317008368	-0.05971948666	0.03504362415	0.01725610739	0.05479159709	1	0.7601317012	0.01852284278	-0.01661558578	94	1
11	56.3551479	142.3373826	700.4188554	10243.47479	4147.241712	-11.1077604	959.3840514	4922	5376.347368	156.8676416	1714.755501	669.9996951	85.72944985	216.4148857	779.1125723	2261.745554	0.06688837511	0.39879422	-0.001021024318	0.01045347988	0.03034118267	0.008850778904	0	NaN	NaN	NaN	NaN	NaN
11	56.62785355	579.4639814	2886.474467	10101.62668	2229.71953	-193.2200413	1526.356617	4310.5	4313.150538	696.1289453	2319.444599	493.4870673	166.9631673	181.7711774	961.1840928	2694.443421	0.2875234393	0.2222198114	-0.0178902505	0.01664510308	0.01814466637	0.01822874914	1	0.2296560664	0.4181635504	-0.01975245149	78	1
11	60.67384793	658.5236421	17.13744604	8655.84428	2658.348306	9.266654168	1748.498489	3979	1118.734043	131.9160674	1805.037907	680.3302033	245.6266427	2116.152414	790.1217568	558.4266719	0.001919639538	0.3120164181	0.0009962996795	0.02348264007	0.04364684116	0.04704007901	1	0.004936433552	0.6062505938	-0.01680003193	24	0.6485024042
11	64.61611574	101.483751	2307.825579	8040.612749	1825.43726	-185.2995048	1098.1727	3465.5	2056.053763	470.9557194	1614.34592	359.1753378	134.1461978	194.7944952	663.6808753	1195.78661	0.2883003486	0.2299418674	-0.02195291152	0.02719503689	0.0239805304	0.01890498742	1	0.2301015054	0.4340461246	-0.03348027018	78	1
11	71.63282549	509.5691212	2204.306488	13903.48242	644.5081868	630.7600806	2029.600341	5233.5	5603.265957	431.7954394	2663.418112	145.2659956	204.3242128	226.4101132	925.7939339	1955.24829	0.1607343452	0.05138068236	0.0466547593	0.009713930359	0.01273254891	0.01295320963	1	0.1304329949	0.06731668329	0.1704859381	56	1
11	73.63622406	200.4316924	1622.865227	10889.75466	4477.515725	-62.72539808	1434.221199	5281.5	8121.180851	392.5155654	2426.10119	892.432791	141.0767706	248.2746564	1100.131675	4505.067142	0.1463630973	0.3983526255	-0.005392758419	0.01278657383	0.02640395419	0.0130899688	1	0.1212024815	0.783278654	-0.003079526438	68	1
11	76.73041426	372.4386717	3799.246937	12607.72784	160.6649716	824.7391316	2290.440632	4755	5319.638298	865.0362536	2790.028097	142.6729459	295.0420473	288.8418179	985.6810534	3072.039583	0.2968158368	0.01301416286	0.06415679934	0.01609340573	0.01289917635	0.02444254072	1	0.2396273318	-0.01278673201	0.2615370805	70	1
11	80.41905813	130.6521913	468.1007083	9173.424017	516.8278855	1686.762062	1413.121753	3480	4879.478723	122.6285183	1674.290057	153.3118622	366.3395493	178.4945024	618.479394	2768.90606	0.05085885626	0.0567997237	0.1846092314	0.009388604058	0.01569446321	0.02429218145	1	0.05353020771	0.08143382202	0.6259539211	37	1
11	84.6243706	290.5802443	1016.916113	12346.35107	306.3768918	61.36713052	1790.15964	4596.5	12803.8	243.0360461	2607.650951	141.8343347	101.4298924	230.1565851	905.4147116	6630.553354	0.08182911855	0.02334666403	0.005032278388	0.007335369423	0.01388990306	0.008789087064	1	0.06378705145	0.00945804987	0.006448059478	30	1
11	85.52761254	72.27805433	26.88608413	8616.397369	888.2163705	132.0538887	1069.50914	3317	3163.204301	46.02513397	1394.768617	154.8315211	65.72987437	160.0868206	507.811196	1201.211305	0.003404007269	0.103215186	0.01593745835	0.005653637535	0.0186733351	0.007806009638	1	0.003514720749	0.1752172016	0.02893970891	11	0.9994203309
11	86.01976528	407.9639065	84.15180623	11434.64614	1895.129192	981.4163249	6876.400978	5154	3375	113.8236058	1704.085231	582.5891045	557.9678762	3861.232446	759.7797899	2613.348922	0.007797590402	0.1720693487	0.09030500236	0.00984405404	0.0504360185	0.04903084586	0	NaN	NaN	NaN	NaN	NaN
11	93.97917493	446.5616057	5717.922608	12763.39207	184.6595214	-268.0982697	1930.579568	4651	3988.108696	1584.824784	3526.399858	144.538122	269.8124773	213.6556129	1260.60288	2976.604336	0.4604037142	0.0155842046	-0.01930431542	0.02185943728	0.01479841158	0.02528009022	1	0.363714232	-0.01004833441	0.008509582882	81	1
11	95.58863712	185.7168132	1536.458272	9181.477122	78.63097666	1235.318845	2231.536659	3507.5	1991.638298	339.3743166	2097.012192	122.1599742	343.1862591	288.4860394	757.0120052	1226.231388	0.1667117259	0.008606749938	0.1335643764	0.01467790872	0.01545437792	0.02778011992	1	0.1411299948	-0.01980145648	0.4732524286	54	1
11	98.54744195	405.614552	-15.9497779	9101.780986	2005.688202	528.2616967	2146.635853	3884	3460.56962	68.43786017	2316.918748	554.9518694	147.0046171	206.4753954	965.7512655	3316.977028	-0.001518321234	0.2224050576	0.05902680536	0.008763389468	0.02470366669	0.01113089	1	0.005055039036	0.4220531486	0.1817071424	22	1
11	99.54816043	318.7035047	6781.754982	14433.21785	1488.699574	-356.3624152	2033.303022	5791.5	11500.86316	1349.613698	2903.233905	328.2421565	304.0278971	186.2686482	1115.519326	4446.315416	0.4813979542	0.1057449565	-0.02356615207	0.02097902849	0.01523629189	0.02434149682	1	0.3817526818	0.175926538	0.00136420025	85	1
11	102.4904687	361.5101376	2415.65745	14064.36644	727.3683964	690.8827018	2388.851758	5361.5	3619.041667	465.3685909	2647.990233	206.1552307	210.6464004	232.6613399	966.9592417	1751.497831	0.1710958362	0.05149708684	0.0464957045	0.009561767752	0.0121194663	0.01475182283	1	0.1386869274	0.06746942427	0.1723191037	56	0.9999999999
11	103.5422903	115.2341721	488.5911054	9936.942874	571.3104313	1825.553548	1544.843033	3754.5	8134.365591	160.5675127	1976.082196	143.3636288	381.1164064	228.0361167	694.7607077	4285.315822	0.05107168765	0.05998505477	0.1805201798	0.01139194285	0.01647599096	0.0206849246	1	0.0534420791	0.08795089747	0.6118599238	37	1
11	103.5551266	284.5435992	-85.86510762	12173.61982	1947.465943	1393.96803	2274.324052	4987.5	2005.635417	84.62755171	2399.223833	412.5585335	291.5321907	225.0875927	948.220056	702.4172567	-0.007561763625	0.1578799365	0.1148200424	0.007098617936	0.02102980824	0.0136614821	1	0.003374533981	0.289655345	0.3726202797	19	1
11	103.8287211	424.7027302	4881.441771	16844.28296	328.736225	1057.525171	2079.596078	6243	8902.915789	813.1990295	2550.540991	205.6072236	297.2757527	217.2237499	966.6996851	3134.310758	0.2960291101	0.02063767612	0.05963965101	0.01373455134	0.01182381867	0.01685173531	1	0.2387888423	0.002898543999	0.2458632003	70	0.9999998392
11	106.9108619	525.3633996	2517.02809	14575.00781	761.628291	-54.1279571	1725.14853	5474	3783.884211	526.0787229	2966.13654	215.8443375	142.9619204	199.9520279	1080.953152	2156.382535	0.1705159685	0.05309716467	-0.003809163113	0.01122889999	0.0123237112	0.01011959983	1	0.1343755666	0.07004222172	-0.003002702017	55	1
11	110.3440984	247.7135017	-53.60157907	13707.81105	1310.045917	684.4578042	1954.340603	5220	3251.55914	69.11992552	2598.011896	281.9309307	157.0598401	346.896242	952.4213597	1638.422534	-0.004218797099	0.09863084099	0.05294602209	0.005286043276	0.01654571567	0.008573782562	1	0.0002051861252	0.1663538134	0.1559612472	13	1
11	114.7714713	618.3033612	941.9225385	11100.66535	235.020025	22.42198596	1751.364545	4053.5	8031.215054	231.5040764	2260.735662	134.4652922	90.9516642	200.1047322	782.5540452	4538.962106	0.08603121705	0.02298961173	0.002180506399	0.008318535485	0.01384443749	0.009535581026	1	0.06691230421	0.00864425475	-0.002530953044	30	1
11	117.7266669	432.4489275	2376.289053	13960.01058	1374.630144	-5.326553889	2096.176484	5452	6112.12766	548.8109798	3062.431618	309.3736606	137.7329738	213.0184331	1144.808816	3109.448017	0.1685715013	0.09988111977	-0.0004980048621	0.01131743254	0.01531652019	0.01119226175	1	0.1339218025	0.166730248	0.009574558924	58	1
11	123.301569	53.54242773	-4.180033519	7778.910077	1308.216817	357.8725713	1059.280266	3182	3859.084211	48.88025528	1456.33169	271.8518	107.3860642	180.2419114	584.7901096	1613.016631	-0.0006005634988	0.16542286	0.04414164051	0.007074113952	0.02125991862	0.01099652267	1	0.003614244962	0.3041415287	0.128250307	18	1
11	128.0179854	157.0416712	51.62733804	10301.79102	3127.091177	108.7286812	1799.718861	4601	1775.766667	80.86729266	2527.917771	821.690907	81.04643859	362.7403161	1119.216889	1043.816668	0.004578452379	0.3057455002	0.01135971581	0.009909126906	0.03441628312	0.008546657931	1	0.007743046948	0.5934290417	0.01971332539	25	0.9999483001
11	127.882339	334.411289	740.4141548	11467.54352	614.763031	1053.708103	2244.382366	4415	2535.893617	196.5414804	2781.579146	205.6957382	286.9486638	271.7461081	1013.518643	1617.65029	0.06355796058	0.05570920041	0.09376094306	0.009187405389	0.01726494805	0.01672277296	1	0.05663622781	0.07774661542	0.3123661739	36	1
11	134.4444798	588.5530849	1156.872919	16682.73402	3762.012554	514.9934706	1871.349546	7071.5	7828.28125	273.4458723	3830.773068	972.1598419	178.5505224	233.5294386	1664.139521	4878.307488	0.06801334366	0.2287931977	0.03151804222	0.006808341233	0.01655402542	0.0101952519	1	0.05850645989	0.4342711417	0.1020774237	46	1
11	134.5907973	634.0960887	-72.40240618	10398.90766	485.6947048	1127.579542	2006.649771	3936	2824.290323	62.15812331	2454.302201	179.0047672	275.0187553	222.0765491	900.0762436	2068.930902	-0.006942848833	0.04883053463	0.1092113599	0.006008339687	0.01452862814	0.01194359326	1	0.001473514776	0.06434693863	0.3497515137	9	1
11	136.47821	503.6260727	-39.11782724	16114.43908	896.8118027	393.6184819	1954.75958	6038.5	5728.419355	56.97312623	2514.879056	213.0683028	95.64244025	262.7234761	920.0045024	2076.022023	-0.0025219612	0.05657118644	0.02472139292	0.003850054178	0.01255153602	0.00608509469	1	-0.001373954488	0.07906016637	0.0566902338	7	0.9999999994
11	141.5129423	272.6629827	-39.90635784	12667.96653	922.630232	141.9455919	1957.683026	4839.5	6781.56383	51.42235742	2743.699605	206.6690731	84.32891452	263.4599193	995.967067	3218.394088	-0.003249970652	0.07145995431	0.01106564335	0.004475621532	0.0145791332	0.007081452509	1	-0.002739309192	0.1096161643	0.009426498754	6	0.9998905584
11	145.2647072	530.315579	2212.286986	13600.283	3001.624691	605.4860297	2032.359314	5831.5	2063.301075	515.87533	2863.295974	616.7993146	198.7451047	287.1451734	1170.506771	1137.679243	0.1661868359	0.2288140775	0.04593942637	0.01226773111	0.01891876652	0.0131456135	1	0.137919511	0.4337168465	0.1748992595	65	1
11	148.5965197	184.3974047	6226.920667	12693.93242	2190.76218	-300.1931644	1943.698932	5442	11916.62766	1205.492038	2385.073938	377.1183415	259.9637122	216.4446852	954.981097	5789.050894	0.4746591039	0.1690847006	-0.02307680714	0.0287063624	0.01669615138	0.02194490021	1	0.3775554254	0.3068056226	0.003535925547	87	1
11	153.3802543	447.3766501	881.7376625	12843.38819	730.0006623	457.2204005	2040.992148	4869	3540.125	249.6300775	3301.611667	218.9723316	159.674257	261.2436401	1196.343766	2726.183939	0.06528678742	0.05653253819	0.03496920532	0.009806034601	0.01588005148	0.01144690343	1	0.0534980582	0.07857190825	0.1079863055	35	0.9999999992
11	155.155775	628.273018	-31.39927227	7825.211311	2401.764313	838.2998075	1839.719701	3588	2088.802083	72.84913918	2588.569043	820.8576343	266.9087034	383.1260327	1147.390118	1793.657302	-0.005262408617	0.3088117483	0.1090796902	0.01102493944	0.02516325326	0.01710397404	1	0.007481943887	0.601273823	0.3579593412	27	1
11	156.4972451	316.6711374	-60.2378911	16108.76514	1553.984038	883.4063076	1967.592505	6136.5	3981.861702	69.09341348	3189.129471	423.1789212	183.2822343	219.0764752	1253.422048	2035.070613	-0.003830102999	0.1025916742	0.05581436298	0.004591458741	0.01336790331	0.008427075791	1	0.0008075753377	0.1745729761	0.1661688075	13	1
11	162.5470382	79.85226355	2920.465857	10820.88031	169.8414452	2112.780109	1921.397478	4061	3504.802083	440.2215322	1592.642273	131.7633549	409.3054797	245.2024658	579.8560609	1744.631444	0.265892648	0.01563486374	0.1951005412	0.01726637771	0.01345157055	0.02733845034	1	0.225104405	-0.005201989295	0.710655735	71	1
11	165.0428039	64.054389	724.0618756	11629.71045	1275.446095	326.2215619	1173.964192	4579	17643.97826	143.7047778	1602.995302	186.6606811	97.43909652	157.8485505	599.9762241	4782.094725	0.06120048179	0.109445846	0.02738182725	0.008333545581	0.0125244945	0.007783681127	1	0.05060621196	0.1877770162	0.08230050781	39	1
11	164.4215184	348.6821518	4210.086689	14336.46715	276.6667849	2952.43712	2591.973398	5312.5	6178.574468	883.7912129	3008.148031	159.8169556	727.0675688	288.6378681	1097.861082	3203.879871	0.2902040785	0.02202486371	0.2072058322	0.01445072112	0.01233635867	0.03335562991	1	0.2455427716	0.007972387429	0.7586211406	71	1
11	171.2308695	322.8636085	-114.8343722	13379.58414	194.841316	1616.720502	2584.50348	4890	5126.309278	60.92000738	3318.389692	173.7625362	371.2197817	469.6095059	1169.970549	2983.168909	-0.009455542547	0.01457155524	0.1195742677	0.004803331515	0.01537434426	0.0133069212	1	-0.0003482295137	-0.006236141377	0.3841820886	4	1
11	178.4397408	476.559816	6804.444033	14070.15642	289.4535091	-291.4598514	2119.373774	5291.5	5403.635417	1709.360603	3395.510024	174.2494598	299.5396218	318.5511749	1240.617568	3336.4258	0.4812063505	0.02079024772	-0.02002449162	0.02043626167	0.01393132661	0.0235852572	1	0.3803441271	0.0005218903683	0.01095200817	81	1
11	181.5790897	179.462272	12934.48281	12799.26189	935.2546252	-921.5858229	1873.149732	5210	8534.166667	2671.498912	2667.652685	213.2536849	480.0930405	211.8119087	1028.135791	4365.5774	1.025311006	0.0709183773	-0.06794869303	0.03448945162	0.01615040267	0.04256277554	1	0.8115179756	0.09886892717	-0.02923314946	95	0.9999992029
11	181.7545233	683.1729113	-10.33329371	9377.269267	77.33057009	530.1679987	1967.512235	3377	1380.210526	45.73598813	2456.912156	119.0976849	147.6561283	222.0760584	862.4074214	906.019279	-0.001442326272	0.008855988563	0.05550370467	0.005861889258	0.01449818245	0.01170996128	1	0.001001317207	-0.01904479625	0.1626505778	3	1
11	182.7167625	344.4584893	-35.06651038	18048.40626	6185.250161	175.6029989	1888.520255	8352.5	3213.93617	88.61128119	2701.598137	984.2968546	106.954416	290.5433131	1275.7148	1154.290014	-0.002082895627	0.3381139105	0.009949832889	0.005101409204	0.0165087348	0.005992932685	1	0.002903884611	0.6603141694	0.01430044745	24	0.9769336492
11	184.5835513	535.3468484	946.8181202	15113.71182	2556.225878	87.41214594	1623.781985	6106.5	16671.05319	235.7636826	3129.738463	492.0816732	98.85599731	194.6702336	1223.204571	6836.956443	0.0618307082	0.1711035063	0.005353932808	0.006695490067	0.01715712941	0.00721114773	1	0.05052039849	0.3147916439	0.007673963755	42	0.9999999595
11	187.7763971	268.71996	8.770598309	14105.71978	1474.184173	836.4561538	1950.100357	5460	3393.111111	238.5565346	2815.754902	326.0133234	181.1435475	260.2089691	1064.675335	2105.306195	0.000651612968	0.1033558073	0.05871200373	0.02006092634	0.01544138925	0.01163418637	1	0.00461920389	0.1761566686	0.1773181751	13	1
11	188.8273403	148.8921483	1120.203048	12539.37519	255.953298	63.02423726	1978.24989	4584	7331.810526	246.4485769	2371.487813	152.9110016	120.7388622	314.041644	828.4567516	2851.702602	0.09009121949	0.01950893616	0.005134954322	0.008434847214	0.0141251748	0.01032708389	1	0.07031557791	0.001465392919	0.00858410546	30	1
11	189.9248529	399.1515917	1029.613147	17359.6867	3009.651483	1600.528904	2441.791999	7139	15941.84211	198.1890293	2190.999257	432.4888869	273.6898039	493.3917708	927.1635363	5557.500882	0.06190453948	0.1818655965	0.09357687234	0.008237162064	0.01565055489	0.01244838022	1	0.05757345908	0.3383100185	0.3153624633	44	1
11	195.4728774	290.2160869	-85.96528423	15922.52721	942.6263661	843.4322715	1979.139048	5949	5906.065217	52.9356026	3031.79501	241.6400612	207.2169699	240.5985477	1118.55305	2539.970277	-0.005673796174	0.06307867746	0.05352832144	0.0041558374	0.01401201512	0.007821199215	1	-0.001550155948	0.09294796881	0.1565227364	8	1
11	195.769456	384.6253019	-45.02637169	17065.4547	1808.020424	485.9683574	2281.189901	6644	4508.311828	64.13782491	3060.366375	417.1837412	129.9375255	286.4806371	1213.642321	4602.893187	-0.002877078978	0.1080501165	0.02927166504	0.003857887435	0.01454628743	0.005954880694	1	-0.0003800884137	0.1854498411	0.0740991431	12	0.999996777
11	196.542987	68.79675231	629.6836621	10870.19209	2479.895778	835.2543939	1252.572679	4683	6124.236559	146.7973132	1949.009461	476.0571849	188.2662484	190.2639355	823.6583978	2773.594083	0.05896137077	0.2302954132	0.07824046335	0.01024885112	0.01753347481	0.01242251346	1	0.05491535382	0.4381324242	0.2628027249	47	1
11	196.6791016	313.6465193	1013.183346	16203.84036	5238.12548	1428.859841	1837.305551	7446	6821.255319	220.8057836	2961.828551	1118.505942	273.7322505	214.7825046	1418.393853	3231.724577	0.06411524789	0.3338288311	0.09055991181	0.008448861185	0.0215729031	0.01275219343	1	0.06183865455	0.6520993178	0.3102010451	50	1
11	200.8433108	123.564294	-165.2978416	11155.79305	197.2246439	2482.331238	2170.506027	4230	1696.213483	64.76170673	1996.821889	146.2439682	502.8434628	224.8758178	709.2148971	989.0093812	-0.014035581	0.01850014424	0.2175682016	0.00589678428	0.01529980995	0.02050759748	1	0.003623219603	0.003350325397	0.7246201068	5	1
11	200.0109298	273.0485316	7720.390375	16578.46191	1050.718932	1459.613629	2098.286485	6493	5670.974026	2391.741627	4763.590448	362.9215882	626.3043611	274.9044758	1842.792083	3986.472085	0.4636629997	0.06533611353	0.08300058549	0.03059450427	0.01746698525	0.03939768628	1	0.3750950368	0.09417620333	0.3672277887	84	1
11	201.3920549	108.4021205	-102.1441604	12008.16241	1899.230586	1308.389431	1751.290923	4929.5	6437.433333	67.62485027	2310.243204	346.2132717	266.5408459	237.869392	892.5743243	2262.339761	-0.008807907521	0.15575561	0.1090368253	0.006615206657	0.01708294906	0.01209317096	1	0.001896620849	0.2851935224	0.3521198546	19	1
11	201.6208152	361.4789683	8141.5629	16475.2419	2815.924665	-317.078309	2316.912739	6980.5	11301.91398	1456.533017	2867.873091	579.3911664	271.9388099	213.4969555	1240.666729	5548.71374	0.4866892115	0.1772581069	-0.01786106593	0.02146680198	0.01393011618	0.01891503539	1	0.3876995006	0.3236635588	0.02473289182	87	1
11	205.7590289	52.44385406	30.2401809	9057.861182	468.8941955	435.0036978	1639.051142	3327	3221.271739	46.55948497	1439.553339	153.6514007	114.0101934	232.4247081	538.9802882	1571.396006	0.003225217851	0.05295576353	0.05002746206	0.005822709289	0.01704985776	0.009847262167	1	0.005095485797	0.07191641929	0.1460520395	8	1
11	206.1556899	721.14607	-55.87921031	10854.78158	440.0045469	1068.364963	1782.864802	4014	2686.768421	52.30732004	2197.772315	167.5698408	231.5043551	272.4750435	788.6638164	2097.580402	-0.00571864129	0.04192589192	0.1005703688	0.004986581913	0.01546403992	0.01232312705	1	0.001659592691	0.04995007068	0.3197119275	9	0.9999937276
11	211.6534871	154.4951549	9776.05108	14135.40338	1009.314013	-442.717699	1869.230555	5628.5	20940.44681	2001.795159	2956.387666	205.8184776	396.1905299	195.9124135	1091.269397	9720.21408	0.6909638001	0.07341116122	-0.03220724579	0.0249606897	0.017150006	0.03208026347	1	0.5476498896	0.1072945125	0.01844080621	91	0.9999872996
11	211.2670361	754.3074437	2616.763757	9527.831353	940.9850246	-148.8638645	1481.963019	3727.5	4919.351064	658.0842481	2265.4735	224.9628286	148.917976	156.9214183	854.1195672	2888.35116	0.2759261853	0.0979007869	-0.01677982481	0.01758262128	0.01572164283	0.01730082981	1	0.2182548563	0.1615175984	-0.02251137702	74	1
11	212.250677	133.5206329	-13.42660036	10344.44373	4612.954558	75.13572898	2077.045782	5142	4468.133333	89.85526131	2368.487107	1013.78853	98.73642537	437.3780732	1110.77255	2323.005242	-0.001064170502	0.429773651	0.007848147997	0.01005545714	0.02990235965	0.01037092792	1	0.005203786603	0.849581082	0.0101326746	28	0.999919918
11	214.328085	578.3904879	2355.247568	14659.97543	4518.183174	650.3401738	1937.754315	6704.5	6310.1875	582.1340275	3213.148684	1014.274453	223.580093	249.7899864	1453.570408	3418.031087	0.1585937014	0.3168287683	0.04547268945	0.01296595725	0.01766573479	0.014320876	1	0.1334112178	0.615550462	0.1743297644	67	1
11	216.2837107	266.291122	-12.52328994	15132.0462	1508.119395	380.7449436	2110.837339	5814	2451.515789	57.1448407	3044.252527	354.532119	106.219985	292.6671759	1165.547036	1150.276228	-0.0007555262865	0.1038814163	0.02625964561	0.004358449488	0.01392427151	0.005688321822	1	0.001004824525	0.1767785887	0.06396190293	12	0.9999663037
11	218.1340635	171.6990381	7025.994276	15663.50516	299.503776	1437.507802	2093.428825	5818	5339.210526	1289.996848	2650.229035	193.5783585	406.3668142	240.8919623	970.9514469	2311.185612	0.4566146177	0.02144511336	0.08871041156	0.02186695339	0.01348124663	0.02624050267	1	0.3691237263	0.003669203226	0.3840989927	82	1
11	220.8955039	115.8760629	2638.527441	15658.18951	849.3372103	-34.92084907	1715.673501	5699	5805.189474	480.0355164	2546.005554	211.3596247	139.7017551	583.4453912	947.9826135	2158.304044	0.1698062449	0.05556447867	-0.002172454225	0.01317514797	0.01273620557	0.009457892626	1	0.1339800682	0.07516781087	0.002614166843	55	1
11	229.1657867	189.6405218	7244.044932	15653.18567	269.0006801	1364.040747	2289.353981	5902	2207.012658	2166.628145	4439.017623	263.6587298	494.1038164	425.621217	1713.15082	1469.778795	0.4676510616	0.01788556037	0.08813076564	0.02554020833	0.01884721978	0.03168221574	1	0.377817418	-0.003781777714	0.3845052011	82	1
11	229.7100722	537.2702714	2614.696618	15217.23271	191.0650538	786.1832276	2348.899999	5492	1587.115789	599.7875425	3313.238967	161.2520793	249.0940596	244.1828632	1211.339089	851.2411947	0.1757342744	0.01376533221	0.05137251863	0.009871645526	0.01096041489	0.01550884829	1	0.1420833916	-0.01042526004	0.1891730412	53	1
11	230.1913502	594.1463739	6399.738317	13991.29567	1567.167047	-281.62028	1958.771467	5661	17275.93333	1647.343169	3338.233786	342.3973701	273.2936369	179.026008	1287.959918	10399.06643	0.4695433915	0.1183522913	-0.01982259613	0.02218818259	0.01724556034	0.02164432642	1	0.3728131735	0.2021170921	0.01207957897	85	0.9999999998
11	231.8463943	335.5873822	1087.563518	17027.081	1829.946543	594.7892257	2114.238337	6616	12504.44681	247.9904011	2821.856344	395.6018391	168.7477186	234.4547994	1144.746463	5356.177253	0.0650347	0.1095547924	0.03594120223	0.007794624133	0.0133603851	0.009119352092	1	0.05432604558	0.1880957838	0.1130029777	39	1
11	234.58898	433.0122616	-57.36708617	17013.65461	1662.495043	911.6558039	2391.686558	6543.5	2924.55914	55.60358888	2793.366833	421.7502452	210.6659678	544.4634463	1107.408473	1567.411744	-0.00385734447	0.1038928706	0.05663184186	0.003359326983	0.01526305064	0.007297796454	1	0.0008722767865	0.1772725493	0.1690517078	13	1
11	235.4152162	35.061752	2265.791569	7564.490973	1216.036384	423.5345405	1616.031783	3164	3707.290323	522.883196	1597.919658	236.6108649	190.824447	256.967369	619.8307615	2607.803826	0.2940962113	0.1555730701	0.05483729123	0.02370835952	0.02146370691	0.0238583003	1	0.2393051513	0.2815280018	0.2329867676	77	1
11	235.451037	59.38667613	6.841128606	10832.68995	2562.251442	86.67701907	1727.677664	4704.5	3983.569892	70.76006042	1448.502146	367.9330658	77.98622268	257.3747089	608.158102	1380.495582	0.0006570741914	0.2344204017	0.008564279507	0.006642712092	0.01968888783	0.007364869399	1	0.003116483028	0.4461117315	0.006801648857	20	0.9999997459
11	235.9894892	116.1003239	-45.35629629	13231.02172	702.3634817	653.8122291	1876.527183	4872	4979.580645	51.57166008	2515.469653	176.6111341	151.1341912	242.3995226	891.6327991	2821.006201	-0.003584732771	0.05385513228	0.05145643195	0.004534923779	0.01571146322	0.008125206723	1	-0.0002096481177	0.0738509123	0.1494920215	8	0.9999999992
11	236.5102035	250.6344827	1117.204997	18248.26423	2134.739884	643.3373906	1718.429452	7227.5	12173.64516	237.2534527	2900.606874	394.1685859	166.8651009	232.9185278	1145.210826	5189.477415	0.06184788385	0.1144981568	0.03380685249	0.006910687194	0.01417160913	0.008092942929	1	0.05170874272	0.1983003734	0.1049922196	39	1
11	236.6072647	405.5621182	5252.07764	16535.61758	1665.473612	-79.08708774	2268.463216	6504	6029.16129	1200.565337	3711.548754	474.1698216	237.6586222	199.40115	1476.321875	1627.65067	0.3086527631	0.1067334839	-0.004563106858	0.01770559363	0.01425838984	0.0169864893	1	0.2454575049	0.1796692308	0.02785578603	74	1
11	237.3161704	228.4513766	-25.02235885	14241.89586	1386.296704	902.4053858	2334.491581	5500	5404.397849	85.63982485	2928.800686	430.9673021	277.6385764	1613.198446	1052.121548	2246.02037	-0.001722355541	0.09768286745	0.06109969467	0.008206716496	0.02701798273	0.0301764966	1	0.002807746507	0.1644947878	0.1849090337	13	1
11	240.4361022	196.6433406	7797.962384	17036.49505	363.5243174	1649.036592	2182.592009	6391	3633.126582	1395.220474	3026.734928	199.8988405	485.3038659	245.6441919	1160.07737	1515.401955	0.4509095178	0.02127901253	0.09324438478	0.02154679607	0.01187948452	0.02626545166	1	0.3649199681	0.003439535928	0.3985756239	82	1
11	243.6707064	587.6556446	2474.225545	14894.58178	4726.957243	-24.83000711	1818.646812	6773	5700.895349	555.2419779	3168.979819	1053.289631	149.956143	211.5410378	1451.824367	3091.344893	0.1677082531	0.3198919518	-0.001700827976	0.01078397441	0.01858793629	0.01168257374	1	0.1370996165	0.6211110376	0.01219284335	66	1
11	248.7875898	516.7051291	4190.236955	13747.67741	2038.731619	-121.4162863	2102.314944	5640	2887.857143	1020.007676	3352.903744	564.871912	216.4590266	233.5227996	1356.047587	2484.417874	0.3055584077	0.1491618162	-0.009678388401	0.01399996724	0.0155229284	0.0166734145	1	0.2433586993	0.2672476097	0.01067591091	76	1
11	250.8613385	221.2345044	-34.0416072	14840.97746	1392.267052	810.8862451	2118.040898	5658.5	5593.305263	206.4774025	3095.621873	487.899113	415.2587898	2240.932329	1139.741179	4263.575705	-0.002445147573	0.09599870061	0.05303368526	0.02191069383	0.03056311642	0.05014110053	1	0.001579202814	0.1609042941	0.1565908031	13	1
11	253.1268888	382.0178655	-95.63356541	17828.77651	1349.163203	211.6930804	1972.714542	6864	9212.536842	59.34427189	2746.560854	306.6778863	93.02491929	255.7566687	1080.633209	3258.606104	-0.005285445634	0.07526695844	0.01211191403	0.003725212369	0.01241211197	0.005026245659	1	-0.004213603419	0.1175109066	0.01272424231	6	0.999894427
11	256.4532081	485.616967	2384.985328	14765.30971	1560.44708	2183.324341	2339.664288	5860	5006.847826	560.9933501	3250.486772	350.5520866	520.4211105	256.456157	1245.235738	2849.256186	0.1628509722	0.1069063849	0.1468255286	0.01132510714	0.01498296036	0.02026651859	1	0.1408418324	0.1834440739	0.5216908265	60	1
11	257.3412635	258.6634629	10904.40134	16210.75686	2742.120755	-446.1972331	2165.146692	6954.5	21677.67033	2137.255838	3083.471901	548.9805805	374.9825039	270.6458135	1293.974882	9502.627708	0.6868548341	0.1750059869	-0.0251959146	0.02436542492	0.01440860937	0.02718067252	1	0.5467412979	0.317256169	0.04515550658	93	1
11	261.2483399	522.0978589	4752.488106	15911.86147	1724.387311	-99.10131355	1799.547963	6346	8010.535714	1043.132152	3332.539385	401.2701925	204.1871948	199.736703	1301.380128	4778.682977	0.3012128278	0.114080988	-0.006353928846	0.01436292329	0.01351136082	0.01422247557	1	0.2395177496	0.1948791831	0.02013991304	74	0.9999999995
11	261.2329235	568.7437762	771.8758594	13686.30736	234.4443989	2880.940197	2427.046661	5071	9821.494737	168.5631372	2545.985663	142.5701562	568.3302837	263.7381465	883.2504447	4112.0133	0.05647007727	0.01694212397	0.2112393723	0.008652024003	0.01202647876	0.01978304845	1	0.0593411058	-0.0005408652841	0.7187426684	33	1
11	262.9494823	417.06739	2855.140391	18043.78668	989.9263468	2555.788619	2295.207427	6925	2821.569892	640.6322845	3997.840024	317.2146535	643.1570935	246.7664393	1515.953335	2097.565584	0.1585965324	0.0554710429	0.1419331846	0.01080845358	0.01345689513	0.02082772561	1	0.1361459004	0.07717737917	0.5020313101	57	0.9999999997
11	270.5123804	326.3202855	5630.610334	19000.27453	4579.422451	1409.268157	2330.375669	8435	11559.37634	1035.210039	3305.006307	822.3491878	393.435883	241.7571164	1471.220091	4849.42443	0.2958324841	0.2399915767	0.07090536012	0.01481112819	0.01545454515	0.0200893894	0	NaN	NaN	NaN	NaN	NaN
11	271.6416325	397.6447843	-162.4702899	14631.15151	1580.827173	1777.621129	2491.585248	5785	7258.157895	58.13914035	3221.567151	403.4751661	387.5357885	266.6349077	1269.490381	4064.538995	-0.01136465854	0.1089132053	0.1207056512	0.003979299986	0.01138492551	0.01355425052	1	-8.603369664e-05	0.1886412131	0.390688762	14	1
11	273.0242669	226.980797	1283.234425	14798.35642	359.7947307	85.09490464	2236.654215	5455	12001.78889	315.787174	2658.681996	146.8142695	101.216183	244.6074564	938.3787993	4449.215165	0.08859730187	0.02370143797	0.006382622141	0.01058944683	0.01225250018	0.007129551122	1	0.06929567927	0.01015479738	0.01272028147	30	1
11	274.3354209	11.19837084	617.3619642	8536.406785	3338.984799	-16.28761513	1145.288952	4064	1457.747368	157.0258903	1753.891454	675.9603486	87.7690673	263.889815	788.9691103	784.701542	0.07350387168	0.3908429072	-0.002610527245	0.01134831463	0.0296056538	0.01105354458	1	0.06317088647	0.7684095741	-0.01038703013	51	0.9999995318
11	274.5592546	248.3496442	1041.666538	16236.84982	1659.159076	661.8895185	2483.869149	6335	8015.380952	199.6181561	2655.154368	322.2869858	159.1911117	219.8778934	1022.960842	4057.167431	0.06638870645	0.1047887504	0.04160382365	0.006313177515	0.01359465251	0.009147427086	1	0.05575670118	0.1783241826	0.1328886685	39	0.9999999999
11	274.8012836	366.194256	-23.21381576	14964.46483	742.2370118	822.5341245	2383.907317	5577	3813.231579	58.62190587	3112.40697	220.7042301	188.7597728	310.3069268	1135.358448	2292.208094	-0.001816255496	0.05257143877	0.05582012702	0.0043572491	0.01409020808	0.008617325201	1	0.00151411881	0.071249017	0.1650590917	8	1
11	276.2665642	61.49121639	7394.740903	10787.82376	285.2523486	-450.2951023	1762.292396	4170.5	8802.6	1575.017936	2178.433808	151.8489924	282.9359963	208.2215195	792.8010882	4166.523048	0.6794399519	0.02704937544	-0.04122008524	0.03792362061	0.0168777995	0.0280234274	1	0.5369297128	0.01150583613	-0.01708330396	90	0.9999999985
11	278.727935	181.0304304	-214.9889425	14444.07827	756.5619055	3293.087285	2325.472932	5495	3700.287234	73.32240071	2842.172076	170.4004484	639.1394748	264.8726816	1010.875046	1860.719503	-0.01540450686	0.05401574609	0.2248269188	0.005675892556	0.01423558412	0.02039460213	1	0.003730014308	0.07681873781	0.7507223943	10	1
11	280.4849791	205.3511914	-93.01847695	15434.7033	2642.731828	862.5532549	1888.185879	6317	4561.225806	77.18498008	2896.692987	544.1577671	192.7965019	236.684511	1190.558009	1989.552501	-0.00630314941	0.1747167922	0.05624224002	0.005344601395	0.01514469429	0.006996289239	1	0.0001659831287	0.3235605748	0.1693875006	18	1
11	281.2870649	463.442932	4736.243983	16665.8869	182.7933374	3556.439935	2891.907522	6118.5	2978.06383	882.5638989	2936.418003	166.132968	747.5939607	301.3011424	1085.784802	1525.618759	0.2863318235	0.01168728291	0.2118208043	0.01523093147	0.01146839412	0.02683124083	0	NaN	NaN	NaN	NaN	NaN
11	282.1753463	139.363324	7.295660341	10298.55256	487.9474717	619.6635372	2325.205549	3908	2514.957895	54.06044828	2576.018927	180.7120118	164.6559065	309.3282855	912.1980995	1379.563429	0.000709545342	0.04696408451	0.05856935295	0.006351940788	0.02121617241	0.009823679971	1	0.003639658674	0.05968752857	0.1750385946	8	1
11	282.5445125	668.6449792	9311.672629	13672.27352	2241.197453	-642.3130707	1928.326617	5744.5	15348.32258	2009.901895	2956.854194	458.1130353	356.7270133	214.8612385	1194.125873	7089.840601	0.6850539593	0.1640374579	-0.0434136009	0.02520585176	0.01466032744	0.02850914669	1	0.5437033048	0.2943507819	-0.01907025829	93	1
11	283.8334679	285.5100804	-18.727063	16192.41721	164.5763811	926.0459637	2399.666818	5758	1491.06383	53.04122188	2833.510865	164.2995425	208.4446827	271.1852405	1019.590521	521.1469528	-0.001197168231	0.009906407383	0.05871774162	0.003454216286	0.01125656369	0.00806645102	1	0.001463500415	-0.01683030671	0.1739366763	3	1
11	283.2685322	506.4867814	2505.549379	14790.63493	3516.702006	732.7144657	2189.19367	6505.5	4718.578947	564.7439216	3105.137414	763.6859439	266.5364671	277.7114233	1328.308885	2594.91182	0.1693169485	0.2395127759	0.04770770084	0.01198815899	0.01872914484	0.01545193242	1	0.1407448451	0.4558131233	0.1821199052	65	1
11	284.2247431	100.5229301	7703.544516	11320.45254	1159.686736	-418.5369075	1715.172212	4529	5515.775	2087.323596	2923.699252	281.8148321	348.347803	640.1555043	1130.039353	3142.254572	0.6790034344	0.09990604344	-0.04039342077	0.04983800996	0.0191986779	0.03232659089	1	0.5379563153	0.1619933807	-0.01198363912	92	0.9999450343
11	285.5809202	322.7112057	2831.903485	17274.80103	4017.813146	868.3421167	1995.554332	7481	6465.51087	639.2500282	3639.367222	956.9698413	255.783879	249.1976358	1627.277461	3235.908492	0.1677021247	0.2400528288	0.05095602109	0.01162575861	0.01536405787	0.01460739634	1	0.1397170062	0.4569893691	0.1930813111	65	1
11	288.5585151	247.6682515	1070.952638	17466.17629	1969.378761	621.1717378	1923.423852	6825	12102.86747	262.7111188	3506.47204	460.8187145	175.7956164	271.0220713	1391.488635	5501.182919	0.06288452911	0.1130965087	0.03666878734	0.007621626116	0.01459501774	0.008357105073	1	0.0527309333	0.1954389016	0.1151557318	39	1
11	290.6807142	22.52002217	651.848131	10831.20696	662.7377205	854.7643388	1275.909108	4065.5	8541.305263	123.9239654	1599.851475	161.9367711	180.8287438	178.9712165	582.0626756	2820.548472	0.05936245258	0.06204405161	0.08010924863	0.00800294316	0.01490837663	0.01261269974	1	0.0523516592	0.09066471477	0.2640464828	36	1
11	293.5320453	368.6438214	24.67426736	17691.9547	1947.175578	458.4041012	2134.890075	6989	2587.202381	153.0924521	3276.266263	463.5282528	130.5840461	281.5558349	1325.483528	1221.47931	0.001419489571	0.1112538292	0.02604149836	0.01121986825	0.01356636604	0.00562702041	1	0.002855418754	0.1919838221	0.06393711058	12	0.9964113878
11	293.3671249	781.5915206	786.0818501	9261.60463	244.460614	1.613957258	1541.665025	3459.5	17795.29787	152.9706576	1415.412037	105.5175437	85.43043109	192.9396188	494.5183596	5388.308253	0.08378177429	0.02666104285	0.0001903182798	0.008899094417	0.01290964289	0.009458676237	1	0.06503085417	0.01621629419	-0.009864395	30	1
11	295.2854352	108.6698909	-88.60582154	12568.82311	178.2611274	1396.544235	2046.108526	4634.5	5513.696203	65.10661404	2470.827683	151.4842185	291.5633817	220.3680076	859.9051783	2392.563014	-0.007308541063	0.01398763101	0.1094629502	0.005966718644	0.01336208151	0.01176847735	1	0.0005742508072	-0.007607876783	0.3494341326	4	1
11	298.7207298	355.4820184	16737.64169	16612.44436	1174.710738	-546.9726599	1823.104985	6594	12098.94118	4493.7174	4533.256616	397.5050608	699.7297255	280.3910441	1824.106389	6795.457759	0.9811292591	0.07296497672	-0.02842244042	0.03488213852	0.01411717003	0.05399576895	1	0.7793632226	0.1040384993	0.09836012668	95	0.9999998909
11	298.6458029	655.5198141	16.82996928	12032.16972	1832.605406	263.7303553	2048.630808	4901	943.6344086	60.1663071	3238.726017	504.1257058	117.5107236	326.5267843	1252.083859	596.9216281	0.0016941428	0.1499397765	0.02404749661	0.005873317722	0.01791113001	0.007901840778	1	0.003616915825	0.2718509615	0.05828617106	17	0.9955788596
11	303.4772116	269.6166782	-135.6144274	18025.64136	1008.205756	2108.157646	2563.819921	6793	3728.3	81.24151973	3093.723094	316.6905341	361.6419899	308.9795981	1215.544689	2088.288424	-0.007836793896	0.05608783435	0.1172645394	0.004707143186	0.01313309677	0.01007532508	1	0.001511882511	0.07946082596	0.3778306347	9	1
11	305.307243	522.4803197	3006.667065	19296.9736	3237.376141	-13.72092736	1854.286282	7939	6189.642105	615.5725732	3889.525426	707.1738579	167.2316589	295.8395205	1617.962742	2759.253807	0.1590494559	0.16645222	-0.0008565617612	0.01204614188	0.01421412219	0.009937943906	0	NaN	NaN	NaN	NaN	NaN
11	310.4812928	50.25600516	602.3051064	10119.94462	1039.284781	322.5679652	1651.728539	3936	12384.72727	163.2796464	2041.253852	225.0751946	124.041418	227.9219281	778.1832407	5781.260443	0.05993473317	0.1061717024	0.03387536875	0.009441637429	0.01640184109	0.01166390324	1	0.05003830465	0.1811203975	0.1045256197	39	1
11	311.2457779	208.4203661	6602.760568	14583.50719	292.5842969	1324.051191	2177.85595	5416	2072.765957	2014.274711	4310.166198	227.3845121	606.5771075	318.635818	1622.479463	1478.414622	0.457298844	0.02299935477	0.09000947574	0.02232399825	0.0175419006	0.04347588343	1	0.3697975545	0.006892585944	0.3888312415	82	1
11	314.9742786	178.6303187	-65.17855271	15675.03085	314.5594479	804.499916	1893.355595	5563	3514.414894	53.99017294	2944.701139	171.6350166	188.8147549	227.6200656	1068.275803	1517.406236	-0.00431813689	0.01994939174	0.05503393634	0.003888440847	0.01188203133	0.007881003324	1	-0.001128954666	0.003883363985	0.1607058782	3	1
11	316.9892981	587.4469215	5060.192262	16390.02803	279.2406899	1067.879978	2634.354703	6022.5	7388.466667	779.5875942	2258.627166	160.6353944	279.5777176	245.8507275	845.7512362	2614.450148	0.3088362119	0.01640952161	0.06680883879	0.01287181875	0.01039761705	0.01641658915	1	0.2494800463	-0.005834422184	0.2736488599	70	0.9999999847
11	317.2877867	63.57124228	-173.9741494	11312.64878	589.7274645	2383.651848	1806.06062	4294	3982.011364	67.75227138	2006.262512	162.6810514	460.5910965	219.4742911	731.8371611	1778.293192	-0.01576426489	0.05333185122	0.2109938	0.006071234377	0.01436537676	0.0182587841	1	0.002364470547	0.07520667815	0.7024295352	10	1
11	317.1521417	271.1111744	-95.36338267	15301.43334	710.2791082	1800.86822	2659.320647	5686	3660.647059	72.57749057	3197.514788	251.1681271	391.0452829	275.1429899	1180.522739	2367.86041	-0.006634071345	0.04862085642	0.1205205487	0.005458350618	0.01551654868	0.01264447715	1	0.002587765163	0.06407695059	0.3892119576	9	1
11	318.3646653	100.9661948	-127.1021499	12962.92446	2031.300116	1381.652566	1754.687657	5278	5115.797872	69.6023723	2212.817949	347.6437344	264.494264	227.2134054	860.9035944	2235.297323	-0.0105787848	0.1547766504	0.1072524362	0.005920962973	0.01726318591	0.01242376312	1	0.0003290452168	0.28316012	0.3454653045	19	1
11	318.3995505	762.2067504	8601.468827	8607.182032	246.2421597	-652.3941407	1769.618473	3429	11648.97872	2246.739334	2330.186575	126.3067615	314.0592704	235.2778925	851.1401021	7728.883271	0.9897665028	0.03148446449	-0.07034772518	0.04264042209	0.01795527875	0.04294619159	1	0.7822739294	0.01768317261	-0.04702276543	94	1
11	318.8318814	388.2461985	-96.0461807	18103.3955	2013.589817	1014.142872	2064.109505	7099	6931.214286	66.88751453	3072.497791	437.1605527	212.1918918	226.7923483	1247.439817	3031.409581	-0.005516499466	0.1112236444	0.05726705993	0.004001756047	0.01299318865	0.006570665614	1	-0.0002701487935	0.1924358612	0.1711163239	13	1
11	322.6308835	22.48990263	2904.202595	10126.55451	3087.217737	-174.0784093	1152.863182	4633	7677.032609	574.8133469	1927.242754	551.4129888	158.4153255	174.0803553	830.3782457	3981.815438	0.2799003583	0.2939654293	-0.01725411905	0.0181964641	0.02560826639	0.01605997151	1	0.2249161432	0.56641283	-0.01700508261	80	1
11	323.484187	256.4464185	-17.13318127	17974.65737	427.4615775	184.0036525	1869.721071	6591	4328.914894	59.59885571	2814.264718	184.9667816	79.47278196	257.1033641	1059.684604	1918.811436	-0.001066479017	0.02427653112	0.01021008511	0.00350751236	0.01006991457	0.004484939877	1	-0.001912807097	0.01213710119	0.005445698281	1	0.9418536608
11	325.3213254	373.7421078	-44.94172896	15764.84149	2457.823506	915.3373002	2756.933866	6375	3103.912088	78.70618674	2643.381455	500.7934478	202.1301667	285.0734915	1103.652422	1452.939661	-0.002879256974	0.1649154121	0.06068272996	0.00537385886	0.01377151177	0.008423747255	1	0.003062718922	0.3033544781	0.1853316239	18	1
11	330.1991136	629.4846066	33.45966416	11390.74613	3701.970921	124.5613337	2249.36413	5293.5	2165.763441	75.26610889	2739.392467	901.72204	97.02880208	235.2229494	1206.56808	1201.29997	0.003314090758	0.3236268024	0.011816785	0.006900542031	0.02086401715	0.008973167358	1	0.007091621714	0.6303766396	0.0215841844	25	0.9970960069
11	331.7188513	195.535193	-231.9995354	17911.59305	510.9773961	2132.899342	2065.659817	6671	19043.08602	62.76029569	2740.390816	188.6583035	325.7559906	192.8717652	1018.637011	5463.238772	-0.01307829103	0.0294358147	0.1182247644	0.003683815894	0.009865644318	0.01080561344	1	-0.003074199924	0.02447328808	0.3791210621	4	0.9999979281
11	332.0975302	391.7413393	-21.80689329	16363.65803	1543.866959	924.3028635	2332.182321	6216	3791.821429	74.47163627	3251.7695	439.2231028	203.2248879	280.2041503	1283.83892	2624.293301	-0.001522746241	0.09990896954	0.06041576154	0.004791464583	0.01615468278	0.009100180331	1	0.002954288852	0.1690807268	0.1826433355	13	1
11	333.3125168	75.44415637	-115.8208202	13541.91849	2086.041706	1404.112128	1649.159223	5501	6881.148936	63.32687787	1949.522256	287.8289002	228.7996147	182.7596856	746.0018124	2070.801346	-0.009249652271	0.1537319231	0.1041224118	0.004960374721	0.01575837953	0.01016994983	1	0.001129060072	0.280945649	0.3348341949	19	1
11	333.5853844	244.5791831	5174.986792	17140.26128	382.7896081	1180.455586	2513.043549	6334.5	8962.788889	917.4669906	2933.649136	195.2602464	318.4321881	255.3039331	1118.353622	3109.000889	0.3043003582	0.02216680027	0.06991922829	0.01546825085	0.01152760881	0.01630600813	1	0.2462057085	0.006139068181	0.28362399	70	0.9999995495
11	336.757956	485.3048379	4525.597982	14739.42299	1431.608274	-130.7058491	2266.295316	5800	3966.569892	1018.5084	3240.791739	369.5720611	205.7323678	269.6789813	1271.787823	2381.107252	0.3072991142	0.09858966833	-0.009273007545	0.01240935759	0.0135825415	0.01556912019	1	0.2438682638	0.16279188	0.01087786901	74	0.9999999989
11	340.6553781	40.49152665	628.8140735	9633.009741	274.4309725	322.9498513	1739.352223	3579	12828.72043	157.5912543	1704.204026	128.4784152	96.84717613	218.7423935	608.6686243	5497.694838	0.0647789628	0.02731240881	0.03393359748	0.009412032367	0.01584283148	0.00971495843	1	0.0524873915	0.01821220468	0.1033312888	31	0.9999999999
11	341.8187021	362.0280514	1391.547177	20709.55902	3644.745178	107.7750868	1776.690614	8505	14736.61053	249.7030153	2776.33858	545.8894493	122.6115707	227.9646698	1161.884508	3562.343289	0.06735182096	0.1724576024	0.005352753535	0.006429526033	0.01308783982	0.005927281287	0	NaN	NaN	NaN	NaN	NaN
11	343.632728	504.5401998	-104.6971393	22792.79471	7752.855173	479.8344583	1787.383282	10441.5	14027.35484	97.55386084	1735.060668	550.5270901	108.1956626	231.472703	674.7722518	2974.381677	-0.004458618516	0.3421385681	0.02184233535	0.004495178883	0.01441977041	0.00500450697	0	NaN	NaN	NaN	NaN	NaN
11	345.6917024	290.5135874	1042.133817	18500.61775	2075.51336	3939.297136	2302.113875	7430.5	3956.6	188.7607905	2516.085532	405.1828869	546.8969399	287.8790676	1057.017853	1513.819668	0.05491238909	0.1098760802	0.2102536975	0.006894415175	0.0126928912	0.01391500126	1	0.05969507186	0.1913952647	0.7179104786	41	1
11	346.4843445	147.6961797	-274.0061874	15010.22561	1501.751431	3267.387367	1898.42436	5746.5	5809.147368	93.66599766	2643.433997	311.6659191	598.3897701	227.7183087	1004.963996	2076.197521	-0.01761722983	0.1015502963	0.2240163812	0.006365390914	0.01592732372	0.01937846782	1	0.002758088259	0.1749988314	0.7489037298	15	1
11	347.3521087	173.100592	4916.270468	16312.74189	379.3793141	-158.1865887	1820.622187	5914.5	6708.989474	1031.225205	3100.522426	192.8783724	213.1167537	206.6716325	1159.627984	3479.03857	0.3065786588	0.02399341975	-0.0103751295	0.01328987943	0.01199230234	0.01429641529	1	0.2418663485	0.008717052162	0.004497085155	69	0.9999237249
11	347.8424168	307.3014704	12.41966622	17103.23371	5308.822374	201.2602673	1821.423692	7689	2184.542169	82.2408449	3254.749828	1183.620301	103.390637	229.3332452	1519.433488	1257.520725	0.000651888907	0.3143792431	0.01244802028	0.005510386613	0.02543064825	0.006873610918	1	0.004850557995	0.6113087029	0.02287619717	25	0.9979516711
11	352.9866847	392.6593023	5892.364425	12396.33384	2810.08548	-153.8880452	1914.302817	5533	4710.45679	1713.399061	3663.376811	843.7661171	277.0674535	222.0171783	1558.441445	3552.591195	0.4726183206	0.2201812212	-0.01167352764	0.02805813346	0.01884691304	0.02683759144	1	0.3777262124	0.412519738	0.04441766295	88	0.9999999962
11	354.5143987	531.7134918	2331.637447	13969.38268	3138.660146	729.1208023	2602.267532	5973.5	2938.305263	570.8354622	2937.840105	694.674173	229.6071647	297.7841651	1259.896027	1421.468525	0.1729493409	0.2350011856	0.05405301097	0.01251846059	0.01819756935	0.01537324506	1	0.1440498941	0.4465582758	0.2049159925	65	1
11	355.5041021	473.3194321	1247.112352	14311.78857	218.5872638	108.1643532	2201.348746	5192.5	9762.022472	279.7441571	3103.47385	149.6041493	114.6379337	224.0099674	1064.32407	6159.369299	0.08626845247	0.01545173952	0.008393172192	0.008691603469	0.01429400199	0.008975437328	1	0.06744476852	-0.006834791476	0.01892566586	30	1
11	357.6163195	316.4478935	-59.34098077	18371.40729	1069.134474	1026.05205	2201.043567	6872	3131.65	67.60979242	3064.427245	312.150044	204.5961775	219.8375106	1202.027832	1147.937249	-0.003368378199	0.05913817909	0.05575828046	0.003856994656	0.01222781155	0.007100937866	1	0.0003895792265	0.08482327126	0.1646957387	8	1
11	360.2565761	198.1627346	2416.798097	14365.6673	783.0842874	657.7643584	2311.839662	5510	4621.875	625.4476013	3428.287049	237.1682737	250.4570512	282.9031054	1267.44709	2832.614895	0.1679049287	0.055595031	0.04704499252	0.01120858387	0.01621663595	0.0155280712	1	0.1362580119	0.07596728795	0.1736290577	56	0.9999999958
11	361.983682	563.1006536	-51.73086984	15974.39293	5216.941454	122.4872205	1729.179241	7288	5485.355556	83.95421541	2858.110391	1024.41723	89.84339934	239.4877333	1321.232123	2719.994218	-0.003783285612	0.3384340447	0.00822042963	0.006003907855	0.01989354831	0.005908444892	1	0.001420143452	0.6609640273	0.00789503178	24	0.9952536342
11	363.4929215	398.7018526	8707.83272	18265.82338	4383.025681	-345.4433945	1841.000494	8208.5	8988.650602	1811.93085	3596.90211	913.2195846	340.0718195	222.927628	1585.306531	4067.625557	0.4793379454	0.2394091147	-0.01817850631	0.01992378507	0.01676646935	0.02055767529	1	0.382930214	0.4520807604	0.02391540468	88	1
11	369.5794542	478.2678992	1142.935115	16291.51167	2564.331907	77.01552883	2046.435129	6615	3698.922222	253.5229448	3014.515834	608.18541	119.3306261	222.9603128	1265.640418	1995.423146	0.07242621783	0.163670041	0.004291779574	0.006955333274	0.01731546497	0.007668820885	1	0.0587555074	0.2993363865	0.006174526516	42	1
11	371.8315183	593.2779833	2906.074252	9443.258627	446.8966116	558.6744342	2124.593787	3613	2061.260417	1116.338586	3572.917004	216.6675347	283.0942305	308.9423018	1323.73296	1637.484664	0.3118905924	0.0498218956	0.05542094488	0.01921707329	0.0221405341	0.03656329472	1	0.2516395843	0.06298068148	0.2357453429	73	1
11	375.5789041	63.60947049	2216.82579	13615.59435	222.2696708	545.9960129	1642.134396	5022.5	4601.408602	425.7333145	2489.042341	157.0194288	186.0242041	224.6272669	852.5307657	1807.839289	0.1613376973	0.01599143561	0.0414762526	0.01306110504	0.01297509364	0.01303137006	1	0.1298782185	-0.005853999061	0.1514580753	53	0.9999999999
11	375.4577254	154.6086914	2301.055617	13948.24731	710.5832226	1934.282646	2436.152123	5291	1375.741935	471.0404994	2726.528632	219.6177458	435.1756704	300.5788089	1001.836531	582.6727194	0.1643062007	0.05089267092	0.1388443058	0.01242013475	0.01642111662	0.02217896242	1	0.1403793193	0.06762934739	0.4924386812	57	1
11	375.8826449	558.2198963	945.8674561	16043.45977	1650.355429	1511.799482	2476.146643	6310	15488.27778	240.2788824	3285.503628	394.7357555	315.2764743	259.6668106	1274.736756	8470.765031	0.05891145428	0.1118439972	0.09575721386	0.007603393333	0.01433825992	0.01244326819	1	0.05409428672	0.1937500598	0.3200391995	40	1
11	376.8265211	718.497868	1719.39298	10457.4924	1506.61199	473.2350891	2179.863327	4302	2430.840426	365.3916441	2404.94056	351.0808835	150.8987664	196.546924	945.8190184	1161.090869	0.1622644307	0.143551673	0.04641901525	0.01179935191	0.01474532546	0.0142168588	1	0.1332937793	0.2576625998	0.1729521726	62	0.9999999999
11	378.4546211	219.2636105	-45.92537333	15960.02621	3746.91726	155.2911183	1814.341712	6766	7373.311828	81.5220598	2651.806659	687.9887557	105.7666739	255.4837054	1137.073996	3147.222381	-0.003221456881	0.244536083	0.009847079695	0.005988506041	0.01894713767	0.006849371233	1	0.0003039631415	0.4670545124	0.01070030199	20	0.999998718
11	381.5185097	140.2753435	-124.6986705	16037.35123	2403.428041	1763.347212	1810.451993	6418.5	1909.670213	86.28373167	2355.898667	479.9462073	319.7251665	220.1331698	986.9130247	1110.803375	-0.008067251345	0.1566924621	0.1096246028	0.005500981777	0.01590345223	0.01012845244	1	0.002549518226	0.2871309223	0.3543676208	19	1
11	381.1841098	358.7775634	1201.631	18607.95928	6040.297673	591.4706854	1640.080015	8645	7658.473684	300.7488628	3426.269592	1178.126782	180.0855707	260.1562617	1562.707598	3027.477258	0.06556718574	0.3252317602	0.03172536566	0.008569877415	0.01855085607	0.008833047208	0	NaN	NaN	NaN	NaN	NaN
11	382.3211759	83.62203548	2329.001515	13367.24389	627.766305	-54.16081134	1802.067629	5004	3407.789474	445.9546766	2365.205951	182.032741	139.2282446	244.4524841	847.8619822	1358.634013	0.1721817861	0.04734493811	-0.004346823821	0.01188323959	0.01455902976	0.01105726228	1	0.1355592317	0.05814047818	-0.004675665847	55	0.9999999982
11	382.5322782	242.9559669	8879.935434	12777.3042	996.3309405	-346.8239237	2324.590055	5197	29758.34483	2159.69538	2753.881534	155.8930801	355.2005684	217.2578434	1002.179288	16044.2205	0.7002157915	0.08342862936	-0.02872662256	0.03600457565	0.02054684426	0.03035183966	1	0.555477635	0.1279584877	0.03301306609	91	0.9427608351
11	383.436201	194.2386567	7876.173311	16957.69429	491.5901174	-266.836172	1827.40243	6355	13367.25806	1645.57571	3262.854129	194.1064208	306.4419969	237.4330484	1207.717246	5954.501171	0.4709580285	0.03143372897	-0.01765638106	0.01910496262	0.01261166791	0.02106616957	1	0.3725443583	0.02262310053	0.01718290877	81	1
11	385.2284394	659.2900674	1599.246774	10066.3601	942.6671615	1353.98861	2407.625296	3963	2162.978723	548.1668364	3546.796914	343.1062939	594.1844799	346.5079994	1346.620816	1688.848408	0.1627972883	0.09632177374	0.1312980056	0.01706983491	0.02057055639	0.03700418568	1	0.1394116355	0.1613566004	0.4672505189	60	1
11	388.2513245	388.386043	-34.52348922	17011.6971	211.6940122	1054.973183	2535.474234	6209	1785.585106	55.24055094	3038.572613	180.2559319	228.9981949	273.1250846	1098.211964	910.2865838	-0.00209301853	0.01435569453	0.06300030505	0.003806953721	0.01147570667	0.006960982977	1	0.001159167653	-0.007571044452	0.1887908102	3	1
11	389.3225147	34.49106939	863.9074639	10253.41398	283.9173421	18.88488878	1454.505414	3771	11389.93617	154.9134927	1590.531525	120.4305586	83.66579517	218.9199822	558.6825305	4324.134767	0.08546504136	0.0278167879	0.001807749853	0.007947520294	0.01285530232	0.008705530369	1	0.0665188654	0.0186130906	-0.003805972741	30	1
11	391.8598471	254.2004246	3106.37892	18472.88047	1919.756161	977.387737	2299.949907	7304	5618.863636	570.2561043	2916.444461	463.6450142	256.1432591	253.2615206	1223.552895	2198.78041	0.1675483063	0.1081401553	0.05202147409	0.01150635649	0.0139631455	0.01198076208	1	0.1373027174	0.1845652416	0.1925562979	59	0.999999998
11	393.6197063	721.3298116	826.650251	10422.62372	250.0762595	3.222506719	1691.488673	3818	12880.61458	219.4483973	2148.458868	118.0400765	85.99007742	142.0232401	742.953307	6410.002615	0.08053478299	0.02464999678	0.0003050816214	0.008944599682	0.01361364799	0.008864666997	1	0.06241378307	0.01209127818	-0.01027559003	30	1
11	396.30523	287.1640617	-11.74242292	14131.85463	855.9361199	170.8991332	2096.899156	5346	5507.684211	51.35493153	3034.466455	233.8136501	93.07042853	247.4895196	1104.308621	2805.852426	-0.0008119125282	0.06374415476	0.01212441759	0.003917109383	0.01343788737	0.007170475537	1	-0.0008519974927	0.09367604429	0.01342989928	6	0.9875250294
11	396.3335488	365.7903505	4556.695125	15793.04214	925.0406348	-74.75608495	2193.968729	5874	7887	1263.350647	3848.450758	301.3370787	232.169673	231.8612537	1494.518783	4971.205706	0.2954104129	0.06120836491	-0.004375258799	0.01791695957	0.01274825059	0.01823534956	1	0.2340909633	0.08575741828	0.02401403002	72	0.9999999995
11	396.3884034	607.3033914	795.4580341	12157.65346	2642.68301	394.1998182	1853.800624	5229.5	8111.191489	240.5271906	2975.133539	662.1061987	155.0477812	463.6833538	1206.824496	5913.503834	0.06541602775	0.2186872401	0.03492868121	0.009263388766	0.01838676223	0.0120215566	1	0.05651594667	0.4134705096	0.1130392078	46	1
11	402.2087439	82.37562551	-84.89574263	13248.77506	634.8296681	1349.435542	1820.420971	4882.5	3449.652174	64.25777796	2011.158729	171.8734531	236.9427366	354.0164063	731.8689378	1707.38463	-0.006644545906	0.05002053656	0.1047238127	0.005188165992	0.01350546115	0.0103607386	1	0.001386933601	0.06673649495	0.3342254522	9	1
11	403.2958994	207.5217327	10875.35117	15484.28276	1768.485128	-538.5488319	1799.430113	6282	13365.66316	2167.727266	2985.656285	394.1230153	389.1849892	221.8297436	1224.918135	6581.888637	0.700706086	0.1169540251	-0.03543317898	0.02811489032	0.01419137445	0.02818362369	1	0.5559550008	0.1970966869	0.01083097176	92	0.999999985
11	403.4858247	326.5863765	1344.684112	19255.08938	6500.059345	21.24508472	1440.051705	8936	13688.29167	300.9963965	2740.277774	966.6503741	117.0094872	230.3869301	1235.39177	4454.686195	0.06949431166	0.3370042762	0.001072734353	0.008804415576	0.01657587375	0.00640345291	0	NaN	NaN	NaN	NaN	NaN
11	404.4030465	127.3089175	3342.353899	10490.82074	2313.815483	-134.7834492	1978.84119	4571	2552.886076	669.4219	2187.529243	520.933458	193.993521	470.8489772	915.4848445	2264.369868	0.3063487837	0.2197484537	-0.01237747456	0.03040688238	0.02227143572	0.02068118954	1	0.2450512202	0.4129850954	0.003703392766	78	1
11	406.5588864	259.2196444	1066.075384	17374.32402	4122.191843	1564.140885	1749.065239	7486	6986.333333	222.5179311	2454.43131	705.0565506	287.1858523	520.1313996	1093.664254	2615.975952	0.06314260266	0.2443906608	0.09005480587	0.008558835751	0.01572656073	0.00985199384	1	0.05941454149	0.4673820914	0.3053692926	47	1
11	407.6021811	15.36386072	7717.764668	8132.837593	570.7253036	-580.8445918	1237.522281	3251.5	8479.431579	1552.891899	1655.083207	148.6672503	318.0207579	169.1705977	627.3446119	4496.792788	0.9450976822	0.06939472198	-0.06909816516	0.04168294383	0.0189469465	0.04248430626	1	0.7474255618	0.0963659401	-0.05173800076	95	0.999999676
11	409.4448814	487.6699038	-84.6050381	18174.47107	1078.018816	499.7975576	2111.700401	6895	12009.5	51.64785054	2802.520682	244.810855	121.5690511	239.4540893	1089.288723	3789.783839	-0.004647927331	0.05971346308	0.02724547482	0.003097284784	0.009033158411	0.005835296158	1	-0.002818469547	0.08560442387	0.06509401556	7	0.9999999925
11	411.6670915	550.5215878	6486.744372	13745.55958	2374.766319	-326.3685547	1924.959314	5818	18105.30851	1703.56765	3407.574512	583.6529014	298.0090614	191.7657684	1397.808773	10984.62204	0.4741689183	0.175182624	-0.02130763594	0.02208435541	0.01870810362	0.02582530483	1	0.3774105681	0.319429689	0.009780363598	87	1
11	412.3162208	70.53165749	796.8138545	13717.33166	1374.811387	387.286845	1418.787803	5264	16865.6129	164.057469	2015.016465	210.9274927	115.6068838	203.6277861	725.2678903	3888.477502	0.05769265577	0.1017433831	0.02887399391	0.006804139737	0.01382441957	0.008045779483	1	0.04778486395	0.1719197597	0.08644629873	39	1
11	416.4886307	439.3144538	9947.045002	14252.47328	2495.270824	-445.614244	2049.180245	6239.5	19936.76596	2592.20924	3571.834014	591.726631	441.2920624	251.6586862	1484.044027	13311.47628	0.6938310108	0.1778017214	-0.02925743976	0.02672099412	0.0191032092	0.03597968468	1	0.5520425766	0.3229133027	0.03270081506	93	1
11	416.8655561	122.4134807	12264.87906	12120.90925	849.7212763	-881.6932028	1747.320545	4903.5	11026.875	2981.637289	3021.623655	196.3447612	493.5819319	213.1334959	1122.657784	6558.355271	0.9788075401	0.0669778563	-0.06910930381	0.05120346794	0.01766725073	0.04549875113	1	0.7742674569	0.09109654357	-0.04409923883	95	0.9999999326
11	419.430562	770.2061748	509.5687823	8406.715351	1967.490497	264.9512092	1506.989518	3671.5	22512.39362	165.7665957	1976.850019	417.1361299	101.8447823	179.1329024	799.2589296	10593.76915	0.05869635467	0.2392081971	0.02982314315	0.01093111092	0.0229145069	0.01179967534	1	0.05113220038	0.4558332976	0.09436160393	46	1
11	421.209526	510.2575287	4522.340486	14788.85952	752.9822613	974.2158246	2409.62715	5585.5	4240.863158	919.3769743	2978.555328	222.5706161	331.4235343	241.5271698	1111.059982	2743.09898	0.3112908715	0.05143605161	0.06627307289	0.01526001936	0.01400103287	0.01978544814	1	0.252026824	0.06647827229	0.2734626912	73	0.9999999987
11	423.503991	185.8248504	2312.530277	14178.80371	2141.664284	122.2826089	2619.757091	5883	2008.542553	438.9861552	2570.019161	420.4353968	151.6890369	300.9613692	1020.550687	829.4783523	0.1647768962	0.1535044789	0.008986767717	0.01212447898	0.01510059159	0.01204543471	1	0.1325913647	0.2776494282	0.04345011745	61	1
11	428.863879	67.82329369	1758.44664	10050.21334	62.86873105	-5.578561204	2092.6996	3675	2202.926316	362.2857664	2098.139961	130.8237131	142.0886236	294.3700462	758.3487319	1546.201304	0.1739701135	0.005974448763	-0.0004969874333	0.01143421719	0.01420083862	0.01562620108	1	0.136537869	-0.02726089712	0.007829226301	52	1
11	433.7287515	694.4118707	13.34881184	8855.569178	819.92556	226.6639618	1910.494368	3441	931.7978723	53.78106504	2223.001492	227.3189926	93.80647438	215.158313	822.9541688	506.2554411	0.001439807626	0.09501217159	0.02540484448	0.006897889159	0.01893611891	0.0111376542	1	0.002530284094	0.1584302209	0.06120670275	12	0.9999579044
11	434.5578458	155.5455766	-108.1028371	13313.03409	1395.141964	1535.838666	2217.878164	5246.5	3898.239583	72.34989415	2019.835451	227.3368096	232.1485155	432.5196755	759.3848329	2282.021789	-0.008209683422	0.1061992217	0.1149663928	0.005904617503	0.01317256786	0.0106465747	1	0.001939067082	0.1829259581	0.3713351128	14	1
11	434.7307228	221.3826022	4363.980123	15247.95219	929.9098623	1038.884774	1966.072524	5852	9627.204301	1097.254221	3386.325999	266.1827212	317.1975956	275.8973905	1287.694184	5115.732122	0.2928670981	0.06466738104	0.06472524283	0.01662966497	0.01515544857	0.02309816685	1	0.2374512083	0.09393419296	0.264253985	73	0.999999999
11	437.6261958	202.3613833	-13.66431359	14296.22397	1446.14391	341.6489624	1916.491147	5523	3224.989583	66.2163084	2618.411186	255.2131758	113.7953877	258.6849339	956.6226844	1447.114235	-0.0008828429846	0.1033061406	0.02556280027	0.004824743949	0.01296302778	0.006607956692	1	0.000839212452	0.1755813086	0.06148680028	12	0.9999383436
11	439.651481	357.8844013	7565.199252	16149.52018	409.4579138	-244.6987954	2139.05368	5881	11540.11579	1636.644242	3364.610513	190.5878951	271.7131374	236.7804651	1272.70559	6210.243953	0.4801776514	0.02529922732	-0.01575695774	0.01825056242	0.01282208013	0.02043724794	1	0.3799337526	0.009905310358	0.02572512678	81	1
11	439.3364765	590.3492335	2805.717631	16667.41267	279.8843908	739.8646063	2114.241148	6040	6194.913978	508.089295	2793.16386	163.0018215	206.5593761	185.5812388	1017.760903	2316.081697	0.1711361296	0.01770163303	0.04628338849	0.009307402945	0.01037249241	0.01043936836	1	0.1380945579	-0.002332216218	0.1705124346	53	0.9999999998
11	445.036887	439.5056879	4404.047214	14839.09598	717.5815688	987.020326	2281.415461	5604	3946.946809	1007.200121	3307.557085	239.2490065	310.047816	283.0800454	1258.545484	3285.012369	0.2975138204	0.05016761897	0.06551378105	0.01689049209	0.01311674675	0.02244167355	1	0.2409571959	0.06396091641	0.2676080244	73	0.9999962807
11	445.0826679	471.3091657	9974.101539	14179.22969	422.036102	-459.0172215	2176.664593	5521.5	12857.7125	2481.052468	3240.417279	171.4799411	379.314087	237.4565795	1180.569554	8753.007103	0.7086824207	0.03123213721	-0.0315722773	0.03129056977	0.01620125122	0.02925318033	1	0.561071818	0.02004497415	0.0233853717	90	0.9999978658
11	446.7183845	116.461782	664.3856414	12116.00597	734.6521633	2429.956834	1848.52948	4599.5	10050.76344	173.2600935	2312.791093	184.719558	455.6698629	206.0080063	838.3996075	4401.879022	0.05277293346	0.06110195326	0.2000688405	0.009626654672	0.01544745464	0.02012216006	1	0.05632592864	0.09052989188	0.6803855253	37	1
11	446.670607	188.303063	-108.5344681	14325.77083	1520.66673	1632.442859	2111.946076	5602	6533.684783	66.04440937	2331.812517	276.5014172	285.7459023	216.9993847	872.5547482	2707.464415	-0.007525516711	0.1083145259	0.1140674422	0.004883314331	0.01339178594	0.01014607559	1	0.002453513779	0.187275925	0.368428329	14	1
11	447.5062141	66.29866631	5007.110949	10863.84222	629.8222748	-283.5244733	1569.975219	4171.5	6812.010526	1066.362502	2214.928197	170.5279066	206.891244	252.4121923	823.3048965	3585.235357	0.4599450336	0.05831777619	-0.02531979465	0.02318205872	0.01565783979	0.02104853625	1	0.3636536853	0.07812556857	-0.01119014749	83	0.9999991852
11	448.3113891	767.4291271	-46.96183984	9600.765082	538.4785672	474.1975825	1534.994028	3583.5	6454.978723	37.32221057	1546.678673	127.9305026	100.9675622	170.6732917	543.5340519	1438.510572	-0.004617650871	0.05679507157	0.04978883929	0.004064711472	0.01380087292	0.007554855097	1	-0.001109121019	0.07990689607	0.1435389058	8	0.9999999871
11	449.163539	341.1362162	16123.80461	15919.99983	534.5758269	-769.1242929	2260.473736	6234	18597.85417	3096.856793	3007.026973	179.8417776	487.0359871	260.398245	1149.922956	9728.383729	1.02169776	0.03471508085	-0.05153474269	0.02821121693	0.01415907296	0.0379667391	1	0.8092499017	0.02436789654	0.02596142561	94	1
11	450.6026698	270.4605994	-126.4621556	17442.63854	5738.510623	395.0768353	1608.817823	7932.5	14256.88298	88.77987347	2718.184108	952.2490104	111.9020543	246.156691	1263.600642	5232.530026	-0.007810882431	0.3366150485	0.02438853814	0.005936739962	0.01963014197	0.00571507104	1	-0.0005786211769	0.6574771614	0.06323296798	25	1
11	452.7552117	490.2851275	7194.343552	15212.24197	2522.200884	-234.4945009	2049.149342	6347	12670.74737	1687.372798	3317.855271	578.7283834	310.4994092	297.6820455	1398.395518	8914.49998	0.4757265129	0.1685081516	-0.01602179803	0.01862904236	0.01633067962	0.02406397055	1	0.3789402157	0.3057093868	0.02833956404	87	1
11	455.3196073	361.8352134	-51.61538523	18699.07731	2050.201951	484.4304163	1942.089433	7457	5031.915789	75.15321288	2675.682136	408.1707057	119.0365854	238.8990216	1094.055518	1262.577317	-0.002921549061	0.1069398289	0.025922319	0.004124949666	0.0126068959	0.005272591857	0	NaN	NaN	NaN	NaN	NaN
11	456.533102	465.6402221	-5.939331843	10383.24015	1569.233927	1287.53796	2523.778182	4393	3683.217949	209.8622974	2986.598376	457.4868757	362.2205605	339.1468274	1171.821045	4248.097709	-0.0005928844311	0.1457900222	0.1174312267	0.02748330881	0.02194884224	0.01687725203	1	0.008916483118	0.2646667228	0.382934525	19	1
11	459.7311281	377.0872498	-57.39544196	17267.45634	1771.857686	451.4047144	1808.59568	6671	4180.297872	66.28220408	2837.103039	398.601585	117.5428845	192.991418	1150.182884	1759.600363	-0.003120202601	0.1075490406	0.0261419346	0.004029583419	0.01296431589	0.00539242848	1	-0.0008242651029	0.1843711348	0.06312469383	12	0.9999832283
11	459.4855891	515.5889944	6147.807062	12641.93773	699.4836943	1114.506721	2137.886419	4929.5	3388.677083	1619.895248	3517.931257	209.5757382	409.2942825	297.2016565	1312.933379	2541.53715	0.4747135787	0.05461005965	0.08064554579	0.02169801602	0.01439247937	0.03338418545	1	0.3835341898	0.07189803848	0.3612243406	84	1
11	460.808548	83.46736606	-2.053985165	9222.310822	2112.572812	420.5458569	1608.511987	3997	4065.893617	64.32732833	1705.448222	411.0110328	109.9949459	238.0176409	714.4162858	2897.669176	-0.0001888751432	0.2214453152	0.04881550116	0.007903000349	0.02410829843	0.009939142191	1	0.005310985018	0.4199105005	0.1464108402	22	1
11	464.6061635	207.3705035	2543.564652	14879.45781	1495.786185	27.80467924	2283.994245	5852	3211.947917	484.7172249	2689.695388	312.7452927	144.150489	263.4182658	1049.382142	1299.236742	0.1674283691	0.1009346613	0.002262515106	0.01047407266	0.0129748385	0.01005801262	1	0.1332418134	0.1689559804	0.01896155013	58	1
11	469.6462333	433.4518169	1134.436996	15272.49216	986.9369181	96.78525308	2085.051543	5803.5	16744.24468	240.8705973	2618.154898	210.4419183	107.9006644	214.1174385	969.0764207	6502.535996	0.07527452223	0.06641662987	0.005962977348	0.008699088547	0.01240696613	0.007324693057	1	0.05940602343	0.09847863744	0.009554091168	34	0.999999997
11	471.4686068	133.3445724	-92.53792976	11317.59486	1159.354618	1285.276143	2110.454356	4459.5	6671.891566	68.23817704	2064.198645	228.6115071	244.3977417	247.0579802	773.339897	2746.076918	-0.008010037235	0.1046898295	0.1182355126	0.006786602891	0.01703156653	0.01212349586	1	0.002323133849	0.1798548174	0.3827211004	14	1
11	471.4686545	238.331825	-30.22059213	15782.20897	1594.582659	395.2920141	1952.894705	6066	3693.851064	59.17892683	2336.991648	311.6512188	103.0618287	241.1622703	918.7477895	1175.426959	-0.001982233717	0.1045335559	0.02619704323	0.003996565008	0.01217299364	0.005960420048	1	3.333902911e-05	0.1781346483	0.06348240518	12	0.9999800565
11	471.4622804	723.4562495	1662.503707	10271.72096	901.7895283	-35.24264763	1929.462905	4005	2088.084337	364.1799699	2008.22694	204.1857372	112.7770843	236.4718863	762.3127299	1539.208398	0.164392288	0.08989789305	-0.003544871336	0.01462000559	0.01451837351	0.01250482709	1	0.1301740454	0.1461015622	-0.00231866835	58	0.9999999904
11	472.4862033	146.6748435	-127.9075467	12236.35247	1365.965989	1341.376898	1936.704532	4881.5	6857.47619	58.08018416	2419.277629	262.8585117	276.7943871	283.5890237	904.9262279	3672.016597	-0.01114307427	0.1094888568	0.1108513889	0.005062425444	0.01488510454	0.01205032634	1	-0.0006585430639	0.1896839876	0.3564302817	14	1
11	472.83787	391.4201272	819.3803767	15229.09523	809.6722473	3154.414907	2617.208471	5746	7481.930233	203.674585	2781.125342	194.8746836	600.6575392	566.6588344	1023.135146	3422.766414	0.05301694741	0.05456032647	0.2149766661	0.008170090484	0.01261335497	0.01790308017	1	0.05755197794	0.07723567651	0.7321654303	37	1
11	474.464715	305.2819512	1017.069129	18148.81986	3108.591741	1686.92352	1763.918075	7459	21407.97849	224.871251	2607.030678	509.5390695	300.873537	219.041635	1088.737297	7221.33388	0.05646024822	0.1739134549	0.09305358822	0.008235546059	0.01393430423	0.009816093649	1	0.05304777834	0.3219235336	0.3120339248	44	1
11	475.6566014	710.8215394	-111.8908728	10637.74333	1712.15411	1106.662214	1651.677942	4338	6258.902439	111.3483102	1855.895496	304.8063964	257.188677	872.2984256	736.242626	2088.878792	-0.01095210788	0.1629973249	0.1064663323	0.01000570666	0.01650838515	0.01429198704	1	0.0001186243964	0.3001299517	0.34290281	19	1
11	477.4346639	372.6522659	-208.1529595	14710.57421	110.7485349	3328.571281	2431.133758	5340	1309.968421	82.30659361	2708.230704	152.7446812	638.5136026	262.6973564	962.3362592	767.448861	-0.01409059991	0.007828429629	0.2257602233	0.004932604309	0.01166053191	0.01717096272	1	0.004018770793	-0.01856969527	0.7528048685	5	1
11	479.4310333	78.70567753	1675.746078	10194.63567	2921.115014	398.4257468	1827.547141	4605.5	1815.387097	296.6677849	1798.45206	569.0660106	156.8748337	230.8059569	809.6369825	1061.005758	0.1625337967	0.2860717666	0.04013599059	0.01284937319	0.02261169774	0.01634934082	1	0.1355889167	0.5519170176	0.1556659371	67	0.9999999997
11	479.3297814	321.6433848	-61.00208587	15713.95924	1075.12076	151.900497	1820.638114	5931	8491.12766	59.93576618	2865.903107	269.4938041	80.29268921	207.3366311	1088.931492	3692.528595	-0.004217179181	0.07236337617	0.01009989708	0.004247508181	0.01295805288	0.005061718075	1	-0.003568919577	0.1114758378	0.005868554139	6	0.9999648054
11	480.6595905	177.2516849	2124.045629	13231.30418	2112.982373	34.82203536	1872.948872	5551	3447.849462	543.1613322	3097.843514	425.7993408	143.8085715	274.3231897	1188.024182	1985.684577	0.1574417859	0.1557123869	0.002370796225	0.01031859154	0.02000161664	0.01199903924	1	0.1262707913	0.2821729838	0.01878603572	61	1
11	482.6706351	401.4527701	837.2835663	15452.38631	775.9372404	3057.512332	2245.432741	5789	4865.988095	202.274993	2848.328235	218.0757664	625.2005898	262.3143522	1066.536426	3173.735405	0.0542004973	0.05202236152	0.2059898833	0.007828230737	0.01173071315	0.02172902977	1	0.05775755072	0.07185263738	0.7010509809	37	1
11	484.2649275	508.1633847	13962.12968	13996.39064	1002.434094	-826.5372793	1759.496608	5688	14809.21111	3366.71143	3362.418775	206.5197814	503.0154407	260.4317006	1256.539743	8507.816666	0.988584925	0.07470832146	-0.05828151171	0.03046178897	0.02008049614	0.04171410688	1	0.7830394345	0.1071404023	-0.0038847471	95	0.9999915073
11	485.2504034	53.46541144	2626.948257	9270.850189	936.6790414	468.325102	1515.957635	3707.5	9026.641304	563.8764566	1753.572552	201.5746397	208.3742604	205.2494079	665.2021615	4649.353219	0.2825201721	0.1022029812	0.04995601127	0.02013458973	0.01820641556	0.02097750392	1	0.2287357096	0.1713259144	0.2116199314	75	1
11	485.5507015	628.7246813	10958.70701	10504.50709	641.3088243	-730.9274861	1929.325863	4282.5	7123.297872	2675.385036	2579.701269	191.1799013	449.9469577	243.8436941	1016.042526	4516.164323	1.033423632	0.06429445529	-0.06763789795	0.0396291492	0.01398601418	0.04755721091	1	0.8178931894	0.08512618521	-0.02649523095	95	0.9999999834
11	485.9942928	744.5091855	-21.04420992	10000.948	1529.662226	38.00498576	1563.838314	4053	9588.586957	50.60788552	1329.112341	215.167578	67.42973638	169.0153127	511.7773773	2607.153954	-0.002065564698	0.1579860619	0.00429107823	0.005137066603	0.01405659681	0.006909877963	1	-0.0007598431472	0.2882107246	-0.0111448566	16	1
11	488.4974145	125.4505994	1612.994505	9927.594579	1567.608366	554.3320211	2615.369718	4146.5	3335.708333	355.3813285	1904.319818	322.2025185	190.9448871	341.626295	750.5936753	1974.335048	0.1653317044	0.1585658092	0.05521425727	0.01714721311	0.02259457511	0.017508	1	0.1366883114	0.2887750247	0.2047745742	62	1
11	491.1887	419.1808763	2754.235075	16207.40637	822.9286487	9.261838289	2072.485728	6120	4274.882979	573.4824416	3386.785199	268.2433703	177.0649541	217.4557788	1280.112794	2288.73192	0.1699902462	0.05622897239	0.0005171679322	0.0120212132	0.01220498474	0.01248896485	1	0.1343461059	0.07657806861	0.01204708239	55	1
11	497.6906598	514.2551801	35.05698688	12170.3812	3650.882419	125.6855984	1912.63813	5416.5	2422.465116	82.86267768	3062.602212	939.2630211	86.89957816	222.7397859	1323.712536	1555.157285	0.003484648886	0.3121165152	0.01033474661	0.008326049499	0.02274571727	0.009351725558	1	0.006906290053	0.6065811834	0.01609408646	25	0.9957892587
11	498.4780502	142.2543913	2468.899331	14671.09002	804.617962	-19.76044181	1674.432771	5470.5	5194.139785	480.5469428	2544.872536	175.6746302	119.2453917	184.8458409	902.7032401	2457.950638	0.1686665265	0.05594919195	-0.001244538476	0.01101853848	0.01383092634	0.008895708162	1	0.1331495033	0.07598533947	0.005596679297	55	1
11	500.4748923	233.48201	2539.781895	15299.40384	842.1736695	824.7209092	2210.084212	5816.5	8316.083333	427.0262702	2315.104345	207.4539463	195.7828997	216.5928833	862.9098634	2939.894791	0.164283681	0.05749581669	0.0519982211	0.01114126517	0.01302734026	0.01215809345	1	0.1337857992	0.07999536473	0.1901113759	56	0.9999999896
11	501.2111489	290.5039961	-22.09179595	13838.38511	2217.152948	321.9239458	1841.547335	5673	2583.473118	66.28137477	2783.289883	453.0929877	114.04573	255.5948349	1095.084632	1229.724303	-0.001874601187	0.1597070872	0.02413986274	0.005058378703	0.01317057117	0.006787509743	1	0.0009534439368	0.2920542644	0.05809805882	17	0.9961609092
11	505.7871935	45.67986092	1434.701068	8783.692176	879.2494512	352.2158813	1464.704271	3509	1563.876404	249.8952426	1420.286674	195.595239	136.6566381	173.8294728	557.3340095	636.9773405	0.1656723172	0.1021162595	0.04077119628	0.01563589948	0.01541126535	0.01569563964	1	0.1348308628	0.1719747173	0.1527420272	59	1
11	509.2715021	325.6014392	5361.823757	17139.24246	363.1826751	-160.163594	1852.712347	6319	4896.430108	1022.611434	2904.050829	178.4848425	208.0701064	190.0740394	1087.33725	1819.356697	0.309868582	0.02082752269	-0.008968877494	0.0164906391	0.01069580938	0.01349892838	1	0.2445417482	0.002171978226	0.01005180824	69	0.9999946699
11	511.5176904	31.94265584	1354.06053	8130.207353	1780.116718	376.9689274	1582.076595	3534	1490.579545	281.5448895	1562.567614	349.225156	119.881625	203.03495	652.8147726	576.8149711	0.1652211423	0.2203333585	0.04469534721	0.01543534345	0.02006088929	0.01562298502	1	0.1369007888	0.4161912413	0.1700732094	65	1
11	511.3800559	115.2693766	4864.907893	10810.45479	305.4602504	-245.8143311	1917.923478	4144	8010.182796	1164.622199	2521.543207	153.014389	197.6030009	238.1330057	913.9039469	4689.715093	0.4491821406	0.02823884481	-0.02303717229	0.02298526055	0.01901666425	0.02095506754	1	0.3547041268	0.01612522551	-0.006672356401	81	1
11	513.3269154	206.4564904	2418.919638	14945.10121	3374.421631	670.2506389	1925.976403	6309	5556.680851	392.0834182	2319.018124	488.0793315	178.1058731	238.4958621	942.0049072	2214.613499	0.1631582355	0.2273192241	0.04327275284	0.01005215051	0.01825180432	0.01121678622	1	0.1352715102	0.4306154014	0.1648654761	65	1
11	513.7029711	732.6629073	530.0683766	8537.290823	1887.731291	219.2576289	1442.183214	3666	12604.72043	153.3833275	1828.375848	397.7504431	92.3316379	144.4120375	755.4274052	6727.758955	0.06289438225	0.2251740906	0.0284730542	0.01043568501	0.01925001598	0.01080153369	1	0.05412384578	0.4267941243	0.09017724856	46	1
11	514.4008384	480.2667499	899.9458806	13677.85763	2186.897421	44.43858557	1731.312999	5514.5	5959.344086	222.2509485	2561.547226	416.5971845	107.8092676	216.6635205	1010.031092	2907.40601	0.06740262608	0.1628615532	0.003505272454	0.008342620285	0.01494430102	0.008948052755	1	0.05467362553	0.2976964652	0.002253327756	42	1
11	515.3336402	574.4373392	853.537639	14317.49071	424.4187286	487.3686214	1845.829092	5274	23597.03191	233.2962294	2810.654442	136.6966383	144.360141	184.5161274	950.1484907	9891.538007	0.06007293573	0.03039216857	0.03344724615	0.007468564018	0.01276292658	0.008547757953	1	0.0487518973	0.02460451235	0.1006525825	31	1
11	515.1602166	597.7794019	2318.92431	13602.28472	702.0937729	-30.0367476	1845.61226	5111	4580.635417	508.870189	2898.289804	182.2787552	142.4818291	246.0614541	1050.049439	2245.311298	0.1724780725	0.05413656451	-0.0020143536	0.01281659253	0.01142998112	0.01179472694	1	0.1360975513	0.07219902964	0.003734062231	55	1
11	516.3625763	249.5628475	2179.190432	13604.50294	2190.011036	749.0309688	2698.996883	5692	6450.1625	387.7305383	2164.449979	310.5798258	186.6116328	274.9774555	840.3636931	2159.865927	0.1640912874	0.1605316442	0.05406438073	0.01178551089	0.01554410296	0.01208058036	1	0.1356457204	0.2928284681	0.2005461909	62	1
11	523.4570469	70.01329274	4019.355341	9053.608396	1969.848329	-272.7983499	1441.650206	3992.5	3904.435294	711.6788366	1350.058803	328.3744894	181.2250663	215.0475653	586.4382476	1674.444118	0.4542116252	0.2199910443	-0.03073618216	0.02855982541	0.01866846863	0.01978990296	1	0.3615726011	0.411999424	-0.02622828115	88	1
11	523.6312048	348.6409399	-31.51237747	12175.73026	1151.034205	675.0105641	2088.621188	4740.5	3515.54878	65.90998849	2479.446352	318.6423373	170.4678242	299.5219612	948.26075	2216.356576	-0.002245883764	0.09541922296	0.05621615572	0.005752339469	0.0180344039	0.008782416437	1	0.001973018963	0.1597524526	0.1677044716	13	1
11	524.7659099	258.6519432	1702.013812	10652.68607	1546.662849	491.8419958	2641.621582	4397	2613.860759	522.5683441	2884.560652	466.0275451	228.4374482	852.9343914	1145.18991	2279.140334	0.1631919259	0.1455587472	0.04627154798	0.01541662387	0.02022089045	0.02413108825	1	0.1340582788	0.261798038	0.172715744	62	1
11	526.3157793	335.3164385	-72.14110776	16438.71034	296.9591256	887.4508396	1983.471107	5868	3969.683544	55.39966156	2919.259898	172.2447028	188.8513306	236.6931029	1066.889564	1142.391638	-0.00489595817	0.01896225911	0.05620072498	0.003540691566	0.01095715498	0.006437013594	1	-0.001517635578	0.001866470927	0.1646060822	3	1
11	533.3373862	396.4598813	1059.644294	13413.97163	329.8139237	92.77231554	2069.685298	4954.5	18460.48421	291.0281054	2489.285973	126.6132712	110.3901288	202.8880757	864.2820327	8942.300938	0.08097273831	0.02547266493	0.006826155236	0.009962041641	0.01233431775	0.008769910496	1	0.06328055608	0.01388222994	0.01256782356	30	1
11	534.8126606	79.1881105	31.51432014	8910.896494	823.2528815	54.49066556	1500.374887	3482	1522.272727	49.73629836	1813.885749	170.8719351	66.38153288	207.3746329	662.8857352	961.2224344	0.00373257219	0.09291766212	0.006172584982	0.0057736306	0.01741284997	0.007573003716	1	0.002838767157	0.1538038904	-0.005329062614	11	0.9999999998
11	534.1048443	208.5945519	2189.047338	12973.73774	1256.532981	34.0337437	2120.587022	5183.5	2843.648936	430.4879224	2387.499805	268.8665061	129.3336792	240.0451387	895.3310967	1123.333008	0.1691967643	0.09859311555	0.002524669593	0.01237867787	0.01488181724	0.01149555713	1	0.134630319	0.1641092284	0.02020700104	58	1
11	534.6299907	512.4142512	863.2866006	14549.91222	772.2012195	1318.590313	1832.741565	5451.5	3889.765957	185.2531331	2427.531026	185.9466217	246.2808501	314.8487041	869.9197903	1896.210162	0.06074699555	0.05501052761	0.09072502825	0.007516664012	0.01192535125	0.01033027281	1	0.05414767295	0.076282333	0.3011215424	36	0.9999999998
11	538.2922063	41.62763084	1252.74327	7977.613801	811.3245781	992.3088014	1347.514994	3119	4201.806452	242.6326926	1353.40818	168.2603853	223.1620487	157.6489731	524.4697114	1805.781147	0.1579532028	0.1051072446	0.1238735296	0.01594439356	0.01682516495	0.01767802932	1	0.1351338883	0.1794325275	0.4405524871	60	1
11	538.3651462	550.8314795	2094.230491	12871.51713	1301.851628	-21.4182951	2006.027238	5031	6977.095745	479.680855	2921.567768	241.8624386	146.0810641	273.0153507	1067.945541	2981.586613	0.1665661711	0.1036070818	-0.001799161844	0.0136649293	0.01678518494	0.01317770383	1	0.1322891453	0.17442299	0.004699281149	58	1
11	542.5695905	437.5160484	1241.937617	14076.36097	157.8036175	76.44315844	2236.106533	5113.5	6055.791667	374.4669009	3901.344068	179.0422708	117.152446	264.7140516	1382.610662	4395.6023	0.08843000687	0.01260743823	0.006010660841	0.008033768579	0.01556749095	0.01040190914	1	0.06893394272	-0.01276185654	0.0110327284	30	1
11	549.4776196	73.65679537	931.9734217	10185.04135	157.958656	25.33646887	1496.217753	3856	5844.91954	230.8230697	2575.672063	144.5594008	87.43470266	246.4062079	916.1351511	4527.420132	0.0855907712	0.01503202338	0.002502446524	0.01009357594	0.01653563463	0.00959671728	1	0.06644263565	-0.007782316113	-0.001764213681	30	1
11	549.6104586	457.4344727	-94.85846745	15978.27252	1616.858784	827.1858648	1777.15598	6114	6282.478261	55.66895599	2273.504428	288.2304909	155.1112324	190.5637721	880.289438	1777.163733	-0.006388417749	0.1052265382	0.05300750438	0.003696502672	0.01092056324	0.007302096449	1	-0.001401828638	0.1799947647	0.1558863904	13	1
11	550.4580626	149.3166098	781.2678594	11909.95232	318.4123274	417.0036404	1736.807405	4381	17155.2766	134.7591603	1937.833133	142.1135883	128.3747944	189.5622925	673.9042932	5536.499642	0.06583107328	0.02676962802	0.03478823418	0.006520565589	0.01407830654	0.00930014501	1	0.05338264278	0.01709504158	0.1065331944	31	0.9999999999
11	552.207262	59.09476236	-87.31939808	8289.892424	454.5377397	1683.978166	1363.692278	3095	4987.247191	51.50157254	1085.105923	116.4062087	278.739425	160.0463186	391.1050363	1293.066372	-0.01040051923	0.05712109721	0.2024535029	0.0065237838	0.01524430412	0.01834168692	1	0.006052349079	0.08286342011	0.6740335524	10	0.9999999806
11	556.1534262	303.3184747	2323.381036	13868.45933	1277.37819	-10.06440984	2427.85354	5348.5	2844.610526	425.7738634	2296.60714	268.0441131	157.9772432	705.49914	871.7285705	1226.433198	0.1712345441	0.09710089164	-0.0007803760323	0.01070185494	0.01584764983	0.01257370001	1	0.1359739916	0.160962137	0.009114960465	58	1
11	557.7794718	337.8259126	-207.8726383	13657.31106	1217.423042	3054.860652	2350.903409	5350	1449.947368	75.51702151	2193.04124	235.0434838	458.0518192	312.3652941	807.0550177	722.4053552	-0.01599389411	0.09471292869	0.2270453156	0.005359601679	0.01321567319	0.01613903596	1	0.004163268774	0.1609085091	0.7596108359	15	1
11	561.2713202	374.4296242	-41.88051377	13774.86446	910.026503	123.3971377	1809.189858	5142.5	8703.873684	56.12083249	2341.179275	161.4693035	85.40361245	203.0968249	835.9732381	3199.610496	-0.002986962893	0.06607837331	0.008845793012	0.004556248261	0.01291982268	0.006348738963	1	-0.002797493493	0.09846684089	0.001582653483	6	0.9998501606
11	563.0948012	260.5225325	6476.820665	14678.19122	255.5099399	1198.183072	1930.656561	5463	6481.72043	1205.907412	2685.657263	156.8765543	377.1846029	234.4401411	974.2060126	2159.978836	0.4483429463	0.01742129871	0.08775409926	0.02077391207	0.01267135772	0.02299061405	1	0.3623802991	-0.004587109415	0.3787366865	82	1
11	563.5860397	404.6111377	-26.2710949	11770.66737	772.3814166	125.2130836	1911.223671	4432	6045.905263	48.64184355	2341.690915	177.4931054	77.79956805	232.3028067	847.5283042	3218.91408	-0.002321643979	0.06621649348	0.01121919948	0.004605880987	0.01549852684	0.006919968673	1	-0.002081414308	0.09878137751	0.01000797391	6	0.9986652512
11	571.4127092	354.2071894	2288.74752	14114.37703	1283.896506	629.9177083	2257.707303	5589	2369.086022	443.3450013	2692.95889	280.2714107	238.8133514	322.5576256	1025.640186	928.067003	0.1641833229	0.09126500954	0.04575752957	0.01179809329	0.01421502269	0.01502244723	1	0.133832371	0.1496487681	0.169424036	59	1
11	573.3381799	103.2631011	1350.697839	8188.055161	803.9187912	-17.21884535	1632.405024	3223	3887.946237	320.6090408	1857.325521	215.5934365	102.531178	210.2423536	708.4109761	2297.004033	0.1665403187	0.1015818663	-0.003322116558	0.01441346666	0.02232576743	0.01351082395	1	0.1321146885	0.1702181972	-0.0006764498212	58	1
11	573.4990475	234.6756169	947.7949224	13951.97034	738.5841967	448.9610564	1697.114727	5185.5	5512.882979	179.7901816	2125.284457	174.9058289	117.4987315	235.8854077	760.6877644	2050.550825	0.06782983208	0.05276363603	0.03274029831	0.007222795262	0.01298785949	0.007620811019	1	0.05528670305	0.07073435991	0.1006867663	35	0.9999999982
11	574.7517656	421.3752341	36.75012813	12534.42134	1164.719714	126.8221765	1943.951764	4857	1501.924731	59.27019852	3160.727655	320.4825336	82.52245185	219.0416023	1182.908552	1064.833833	0.00283199069	0.09087900164	0.009760077792	0.005276860254	0.01577104372	0.006658533155	1	0.002360333591	0.1496533689	0.006896042053	11	0.9999993326
11	576.1607168	337.7427462	-179.9466865	11146.02179	989.6485193	2444.407737	2283.615209	4505	2802	104.5541157	2471.059651	254.5285413	562.000439	877.6209756	935.8540974	1721.222491	-0.01675118898	0.09138422334	0.2260316508	0.01003315496	0.01610188531	0.02388877831	1	0.003421231146	0.1540250835	0.7557994671	15	1
11	582.6960543	606.3835681	5010.159911	10882.25056	1267.973224	-233.1126651	1815.68868	4482	23715.30851	1063.177291	2147.561934	208.9245501	211.5612748	168.6084142	804.8085875	11368.61406	0.4568835727	0.1168964965	-0.02112968631	0.02127916471	0.01869496527	0.01943747865	1	0.3625890277	0.1991955509	0.004567669245	85	1
11	584.4427672	530.7484862	-6.751838093	14531.65642	229.7632152	111.8475968	1636.507035	5208.5	3282.483871	42.48225297	2416.091481	129.8557401	78.85575652	166.3290024	841.5270387	1178.626555	-0.0005199061129	0.0164674524	0.007659510166	0.003129261023	0.01013703135	0.005555955376	1	-0.001814001592	-0.004032944001	-0.003562322554	1	0.9997879151
11	591.3888414	432.2246823	2158.981584	13296.40248	1269.276263	600.4268003	2091.46314	5261	2807.382979	411.3847705	2466.974965	226.120059	195.538114	237.1923967	902.8189311	1479.86252	0.161900231	0.09593559511	0.04615371699	0.01097911849	0.01472890964	0.01213344537	1	0.1321260123	0.1593195965	0.1704277263	59	1
11	599.752838	328.1527151	1984.232528	12514.29453	1224.139094	1684.658678	2252.235809	4966	3011.916667	389.8762641	2165.71453	230.2716241	373.5225674	245.7725105	814.6388221	1832.052037	0.1610775239	0.1003760924	0.1394607476	0.01225038929	0.01576112094	0.02055252384	1	0.1387421564	0.1698637345	0.4954193274	60	1
11	600.4380136	735.2420613	501.1610468	8193.267062	466.2577041	224.0758807	1164.296268	3057	11006.32258	103.7839995	1295.477391	119.5793669	104.2506778	149.6345688	462.1094631	3500.922879	0.06308750511	0.05903341679	0.02835118415	0.008448963794	0.01371781699	0.01119412421	1	0.05127882271	0.0836582091	0.08450584811	35	0.9999999798
11	603.4227842	393.3445834	-28.91927226	11397.11843	257.2184231	105.0607913	1716.751167	4208	4292.989474	49.99939941	2279.152403	135.3933273	71.87372672	173.4406455	791.5620725	2108.773534	-0.002722151551	0.0222675472	0.009299308789	0.00475951135	0.01280713225	0.006076248622	1	-0.003339692041	0.00798821986	0.001828116477	1	0.9987838029
11	603.3410651	465.6757675	2019.447737	13063.13685	5575.466308	-52.03823481	1641.457575	6469	13346.95652	349.431671	2040.090204	866.1573499	148.2841142	185.9620365	968.1835618	4317.800549	0.1547546359	0.4240922831	-0.003526171154	0.01253191241	0.01939392168	0.01222291694	1	0.1285024503	0.8363973278	0.006172950517	68	1
11	603.4765847	532.6419075	6.336189581	10823.91849	2404.313958	262.8005145	1654.72219	4660	1473.430108	63.67575978	2228.738391	536.652092	83.39478664	190.7772451	937.9103238	1244.499073	0.000587573574	0.225162506	0.02485721836	0.006774978755	0.01888055239	0.007820950054	1	0.004150370478	0.4272304352	0.06324803284	21	0.9999998111
11	604.4773861	208.6060155	588.0247324	11080.99845	197.876593	2226.497431	1925.371018	4058	8288.914894	131.4595926	1750.788584	140.9087874	378.5372211	207.6118718	629.8101132	3076.952027	0.0545965749	0.01962072549	0.1997401184	0.007728794878	0.01363302107	0.01697056822	1	0.05700864192	0.004838327353	0.678338809	33	1
11	604.495287	261.2425631	-59.41122725	11662.88894	718.8042492	620.8336822	1656.2612	4403	5753.882979	48.01442753	2345.926242	158.4657448	146.5838086	209.3535284	842.3301261	2997.863332	-0.005610417512	0.0610775914	0.0539105724	0.004406318561	0.0142064341	0.008173811633	1	-0.001506150396	0.0888201747	0.1578051741	8	1
11	605.4624573	125.7563636	1187.589164	7684.716201	2320.109106	266.4763949	1384.747741	3506	3765.075269	288.8284787	1735.296036	552.1196056	127.0334202	181.041639	785.1489407	2751.396326	0.1571970353	0.2992579935	0.03835929075	0.01709379559	0.02699287475	0.01781989391	1	0.1314327617	0.5791686459	0.1486690214	67	1
11	607.1785529	422.1611269	-209.634165	13539.66655	208.2041883	2976.359159	1975.16525	5000	2852.968421	63.05786806	2028.784376	137.077855	481.1980389	223.3944396	698.6234113	883.6137773	-0.01557990139	0.01583062015	0.2186845512	0.004961682535	0.01082430294	0.01411553128	1	0.002429517954	-0.002134011191	0.7280686919	5	1
11	610.4300364	709.2170269	-9.492888037	8169.096908	803.5564206	372.5661999	1512.414134	3184.5	6440.956989	55.14722342	1267.29992	157.4450826	104.8002207	283.3778543	483.6497006	2098.846127	-0.001132586307	0.1045100352	0.04784609001	0.007251470981	0.01513208968	0.009887849664	1	0.002379355418	0.1783960909	0.1390925804	13	1
11	616.673621	496.5183737	-137.9715809	13637.05006	796.0228517	1512.36713	1673.436579	5141.5	9188.787234	52.67261273	2206.121353	166.3556161	271.4968894	178.5411415	773.6954679	3008.790386	-0.01064169309	0.06029796207	0.1088639543	0.004372686675	0.01380065579	0.01064966493	1	-0.001297028118	0.08805614681	0.3480556535	9	1
11	621.3056809	195.4546754	1731.301213	11649.44059	1827.832113	1456.6417	1493.891561	4712	5590.202128	519.1725696	3363.237356	496.038717	467.0576198	203.2566823	1317.629435	3946.921026	0.1478282475	0.1540882592	0.1260682632	0.01493315837	0.02296631024	0.02224817366	1	0.128109024	0.2807091993	0.4474287822	63	1
11	623.3224936	286.4585549	1877.173313	11664.38134	1877.180549	573.2954821	2025.619125	4854	5786.042553	328.9877928	1911.36546	308.6697953	189.1396212	223.4183118	763.2429754	2373.986267	0.1629495924	0.1615607136	0.04780826002	0.01168714998	0.0155298341	0.01393526065	1	0.134271405	0.2948716107	0.1785228411	62	1
11	629.6175527	342.7401225	4106.672868	8830.810369	540.7853499	825.9658469	1910.618187	3473	4168.892473	1214.400258	2701.73212	171.7195237	364.2908183	258.0782185	1022.001935	2743.658219	0.4523244325	0.05898639211	0.08921611779	0.02769778958	0.01769673759	0.03962798882	1	0.3664164958	0.08124644587	0.3860693632	84	0.9999999997
11	629.4648206	358.2576227	-42.3840314	10429.33094	1759.257467	573.8206076	1789.225446	4257.5	2942.247312	66.23445011	1966.229599	330.0055774	152.9382984	192.3724916	780.1758317	1577.756564	-0.004351119747	0.1686526968	0.05372440887	0.006798887286	0.01675342992	0.01044294901	1	0.001419674705	0.3109833704	0.160872427	18	1
11	630.9770047	560.4713441	2828.506537	10235.21009	2316.257381	546.7926388	1675.459799	4459	14158.72043	599.6597642	1960.886677	463.8395898	195.3872914	169.159493	841.123295	7935.732312	0.2754864056	0.2355092195	0.05661972368	0.01816632778	0.02042058164	0.01816822321	1	0.2260382044	0.4468005722	0.2374608234	79	1
11	636.430803	431.0980001	-31.39734648	11384.10396	1192.531453	294.7649384	1791.856413	4531.5	3653.11828	52.17992586	1788.933599	207.2464254	90.3838174	159.7925539	663.2836037	1100.466757	-0.002663632648	0.1056378651	0.02485232973	0.004609367953	0.01480079631	0.006764138247	1	-0.0005939129972	0.1804013136	0.0586764553	12	0.9999190736
11	639.4532667	191.6505489	-20.99503532	7936.376231	1827.449916	852.1163054	1591.420175	3454.5	821.9361702	72.34410598	1596.201745	421.9250693	197.7323382	184.1420122	696.7198858	378.0050295	-0.003242708111	0.2325491944	0.1068890437	0.009676623779	0.02386673772	0.01356228421	1	0.007551625173	0.4437190438	0.3483639013	23	1
11	639.8187178	379.1002916	-155.1083052	9331.913851	419.1439117	2021.726585	2262.68184	3597	2277.957895	119.8181288	1908.932489	274.6676923	505.9916675	1948.095583	688.7768084	1649.621768	-0.01684128494	0.04442045701	0.2199397133	0.01574161685	0.03253546348	0.03179253701	1	0.002034684958	0.05694172785	0.7330614779	10	0.9999999982
11	642.2065419	294.222181	-130.3676699	9455.376986	910.7022631	2081.209981	1987.896679	3725	1730.907216	61.57977972	1737.750618	217.6601262	417.4190096	219.0264183	691.885507	1125.947296	-0.01376810917	0.09740051047	0.22124725	0.006288275778	0.01412289714	0.02195686815	1	0.005539934561	0.1663559708	0.7400106105	15	1
11	654.4204955	563.1385207	2301.511003	7958.361243	1770.766066	457.8612042	2254.578928	3562	10817.93684	506.3032777	1677.869173	419.4631076	235.1115504	1140.156721	710.1524357	6201.717572	0.286250004	0.2265688934	0.05739503975	0.01964722338	0.03131627364	0.03204022156	1	0.2345218997	0.4282586978	0.2423529729	79	1
11	659.7784331	138.1197558	6.426678407	7734.094886	1264.017161	135.7787057	1088.077014	3152	4311.905263	45.44630528	1331.22248	225.1801145	74.07334483	144.4394081	522.2887181	1603.314692	0.0007780930065	0.1620430718	0.01880581329	0.006441812003	0.02174956269	0.00941319134	1	0.002700044186	0.2967788464	0.04020126305	16	0.8141331427
11	659.6469408	155.3543507	2498.085196	8690.906825	236.4740917	473.7349574	1410.245962	3238	6230.547368	389.1008193	1407.765021	116.9814859	177.1680095	181.1971951	490.8248945	2786.318645	0.2844359905	0.02600404133	0.05599725763	0.01527106281	0.01579824786	0.01904713221	1	0.2293582228	0.0140239177	0.2306788067	70	0.9999959969
11	663.2259262	416.8188428	1593.486202	10145.28229	2326.864165	434.2728391	1611.702591	4383	4024.340909	314.5472268	1843.66874	410.9299079	154.6517323	167.8019961	761.7295224	2381.12742	0.1606942765	0.2306526298	0.04302775615	0.01558175384	0.01898895205	0.01435613846	1	0.1333474091	0.4375166349	0.1635513784	65	1
11	665.8389646	380.4805393	-19.53810435	10524.61172	3401.913268	83.62932527	1521.573582	4761	3531.255319	72.96579083	1928.037769	596.1635114	84.85661552	167.1447516	844.4539443	1605.775068	-0.001831575975	0.3245652404	0.007856158962	0.007744489709	0.02352017302	0.008590962199	1	0.002699139515	0.6322991923	0.00663334765	24	0.9644863011
11	668.6970824	265.6472603	568.9120382	9230.828406	1542.71752	21.49704112	1452.850679	3830.5	12546.36559	164.1758415	1803.342874	285.7418801	83.10334285	166.0383465	707.5351713	6622.338827	0.0629946414	0.1689363199	0.002297417612	0.0109988995	0.02133498964	0.009832386514	1	0.05117412195	0.3102613802	-0.002774823362	42	0.9999999999
11	670.669267	404.4679591	1588.77558	9765.441351	510.2535044	450.1697998	2017.326639	3704	3468.94186	346.9166142	2000.686184	162.5457587	144.6420516	232.08749	745.6855417	2156.687309	0.1687970849	0.05061890442	0.04780991807	0.01234310848	0.01587685258	0.01404558545	1	0.1369389949	0.06569388067	0.1763404606	56	1
11	674.3688352	468.372328	600.4809486	9003.487657	597.4274849	53.48074979	1643.621748	3435	9410.5	174.687078	1939.090106	158.512891	84.50290033	161.7838531	727.4956799	5333.635764	0.06997498182	0.06585074265	0.005838234034	0.01034599632	0.01602387121	0.01069722233	1	0.05515942742	0.09735172561	0.007882425587	34	0.9999999985
11	678.2613685	307.5116869	-144.6219065	14757.35336	4677.087818	1508.982725	1382.173768	6698.5	14300.85106	75.20289346	1032.330962	336.8219574	148.5750032	173.813653	446.8301942	2103.582351	-0.01003664684	0.3132259641	0.1025923619	0.005305966072	0.01676238901	0.007061398437	1	0.003253484195	0.6103348867	0.3344027583	27	1
11	680.602027	392.580608	604.6220108	11306.15704	1264.321353	1025.110249	1625.234105	4492.5	16533.31111	125.6036626	1533.829665	176.7408878	180.1758955	180.6231513	570.0838698	4005.971657	0.05578069487	0.1134183653	0.09152138104	0.007927891121	0.01364328699	0.01073502759	1	0.05129908004	0.1969653819	0.3046134248	40	1
11	683.5714688	325.015792	-87.83726879	10519.17503	222.2394634	1138.765549	1677.864916	3860	6587.021978	41.8725294	1627.672093	123.7588468	210.4419365	141.8567512	572.8403455	2862.005835	-0.008772091122	0.02098036337	0.1082103046	0.00392987263	0.01336616944	0.01038669197	1	-0.0005637702484	0.006828017494	0.3449565172	4	0.9999999999
11	684.6894984	497.4184817	1452.420462	8405.334479	939.2897013	-15.92094026	1635.690902	3394.5	5920.757895	316.0802596	1766.070871	198.2163786	105.6912399	180.8429111	686.2028402	3160.264935	0.1671285757	0.1120183212	-0.00170486764	0.01284183119	0.0171716437	0.01367388326	1	0.1328963336	0.191791583	0.005425016751	58	0.9999999375
11	687.4908205	245.330716	11.76439498	7694.196485	2600.278829	55.36240089	1424.213211	3548	1853.159574	91.41378831	1607.197344	526.2567569	95.17383791	703.1865505	720.8816866	1042.386976	0.001567300382	0.3244332824	0.007176677909	0.01165999185	0.03079015864	0.0124134107	1	0.0053552577	0.631988713	0.005044010355	24	0.8094434479
11	698.572016	340.1403943	588.067	9959.174784	614.5296635	868.8444401	1584.019212	3786	7679.0625	117.1065875	1496.10685	144.4011029	150.9912365	178.1639414	551.6986539	2355.971695	0.05933729437	0.06205424712	0.08725283225	0.008313857007	0.01550395544	0.01238883903	1	0.05288242786	0.09079058616	0.2889260299	36	1
11	699.9236253	370.9044233	620.5338833	9820.598034	3987.701847	-1.184518602	1241.901317	4746	6042.760417	149.2817218	1961.822343	792.8305947	87.99310842	170.6811424	918.191926	2969.639226	0.06448530786	0.4113006318	-0.0001169113905	0.009958123781	0.02416045319	0.009496239952	1	0.05653822511	0.8107719804	-0.003123468993	51	1
11	703.1902109	272.5177011	2460.773591	8484.923054	163.0767534	-121.6799204	1500.392509	3146.5	3217.606383	555.8727403	1808.002822	111.6641947	133.0708163	171.4142641	650.676726	2019.277254	0.2975720803	0.02049583508	-0.01497439158	0.01755824798	0.01441382296	0.01761380791	1	0.2342654343	0.001500276684	-0.01370790485	69	0.999998537
11	708.8264833	482.4238465	-63.40647961	9201.501229	2199.093026	460.075842	1405.979134	3923	7205.020833	58.4531266	1428.907168	330.6237324	118.8517827	147.0628485	586.360407	2471.355494	-0.007874408629	0.2431212684	0.05035313894	0.006685866282	0.02041604572	0.01014657933	1	-0.0003102487464	0.4647639521	0.1506896523	22	1
11	748.3453769	392.5982743	494.9912933	7232.664675	2347.717224	-27.80138783	1154.682153	3278.5	4483.336842	135.2463213	1674.201288	534.2325119	71.58908945	149.872164	745.0733011	2623.524337	0.06865281918	0.3185058115	-0.004666530669	0.01213309987	0.02731108848	0.01066948516	1	0.05784162196	0.6190206577	-0.02096894784	48	1
12	46.60971919	261.4252106	689.8352367	10539.4807	4360.964176	8.821396451	1556.437062	5133	2100.580645	187.0313429	2237.574078	891.7967789	101.8591232	253.1368568	1035.726967	1321.762668	0.06597076318	0.4115036569	0.0009594644727	0.01321819748	0.02611136275	0.009558840883	1	0.05780961572	0.8111948178	0.0009743136408	51	1
12	63.49194252	405.5879595	2222.75094	13566.90142	2878.660668	564.9661665	1962.25133	5764	787.5625	436.8231886	2678.326267	551.6406382	196.5567599	207.4889069	1068.426372	405.7633952	0.1562504879	0.2071367515	0.04277333474	0.01144777667	0.01603890072	0.01327090296	1	0.1293603667	0.3889818546	0.1608939116	65	0.999999973
12	90.80037791	584.292897	868.6575509	13475.56833	1209.59427	378.849979	1809.551651	5195.5	4775.652632	153.0396081	2075.940155	215.9412896	136.93455	251.1902022	762.4448554	2060.68226	0.06656671397	0.09310294625	0.03004711255	0.00708073233	0.01412850448	0.009439147633	1	0.05479756382	0.1540186389	0.09229909769	39	1
12	97.29653008	545.316732	1883.021334	11580.80581	2503.837301	548.101298	2228.548361	4997.5	977.5108696	448.9289477	2652.326407	544.0292394	204.1509787	249.4253308	1076.299507	728.3920345	0.165621922	0.2172717147	0.04554219259	0.0106558291	0.01888014329	0.01459489302	1	0.1372306261	0.4098770874	0.1730179216	65	1
12	116.7898794	81.43642464	1473.078598	8754.259621	475.1179108	-54.71805383	1317.838772	3311.5	1777.989362	363.9317384	2064.281103	136.8253234	106.3940362	207.927635	745.4370866	1163.372725	0.1678325741	0.05415269241	-0.006240601373	0.01590734594	0.0152296664	0.01453172057	1	0.1320669207	0.07220871393	-0.01205639673	55	1
12	116.8834208	654.2294461	1124.514241	7209.993281	1365.869113	187.5737628	2936.051065	3276	1326.583333	383.2179694	2200.105969	530.2539113	209.1595736	1810.509674	929.6591761	1282.751259	0.161163276	0.1981990806	0.02750881954	0.0186231603	0.04421945916	0.03173537354	0	NaN	NaN	NaN	NaN	NaN
12	122.5621863	505.2633628	6060.705758	12583.34763	1359.63416	1061.086298	2029.533344	5147	8928.723404	1431.313528	2939.080622	285.3330807	364.4887702	201.1557184	1116.291234	5369.487848	0.476011923	0.1110295355	0.0815511552	0.02621334956	0.01580127008	0.02841083207	1	0.3856547824	0.1884244989	0.3664746019	86	1
12	127.7909139	104.7239105	1589.25086	10408.69928	959.8494104	446.4286753	1519.751605	4028	3432.094737	366.3851035	2268.327614	225.694166	143.4338932	288.2196301	841.9725571	1931.128377	0.1541557858	0.09495912452	0.04356848954	0.01584248192	0.01756996712	0.01243820009	1	0.1257323632	0.1573288086	0.1596093519	59	1
12	140.3119718	287.6287926	10006.89122	14244.52326	791.0789847	-534.2313523	2138.827133	5513	8042.87234	2077.818139	2857.507201	205.86491	392.9205294	228.149096	1064.638762	4183.136433	0.7178144882	0.05787322835	-0.03824353509	0.0283005216	0.0147059598	0.03129564418	1	0.5683205124	0.07489426719	0.003094922148	91	0.999999778
12	178.5512575	47.11260287	2539.105652	8736.393966	904.7043846	-166.3144876	1257.931353	3496	4603.276596	581.1712077	1943.333244	224.629735	143.3655497	174.4901431	749.2188763	2724.377164	0.2866584214	0.1076256186	-0.01904161303	0.01857233549	0.01974080232	0.01866629424	1	0.2268153027	0.1814809067	-0.02761188562	74	1
12	191.3164587	488.6348751	2532.207837	15401.52062	3423.122505	698.0709667	2116.193071	6614.5	4564.297872	580.5755792	3225.334514	813.7089738	229.3507141	279.2563242	1406.610522	2436.977305	0.1638469509	0.2365328109	0.04616275685	0.01143310931	0.01813566034	0.0135097182	1	0.1362093817	0.4496809919	0.175384808	65	1
12	195.2287911	241.4990981	11445.20874	15970.0722	925.5744161	-532.2218502	2154.865888	6146	12725.69643	2037.176456	2760.456272	234.95042	359.9685467	197.7048305	1074.359645	4260.96587	0.7194173553	0.06010899159	-0.0338321422	0.0242053983	0.0114266121	0.02283607323	1	0.5699792007	0.07956321515	0.01890214182	91	0.9999999727
12	201.5139629	230.0534472	9706.22801	13838.17801	759.8004227	-428.1214101	2155.242154	5519	10011.22727	2108.705009	3057.65074	229.1616662	358.6281465	222.6676997	1149.723078	3455.870607	0.7098574432	0.05866932116	-0.02848958079	0.02764980058	0.01402051179	0.03013076962	1	0.5627403397	0.0767468181	0.03526821514	91	0.9999986712
12	202.8183892	251.960135	10111.04128	14271.64922	822.3934048	-425.8488203	2173.277713	5598.5	9029.1	2280.51875	3114.657487	216.5117682	459.0426451	244.8763494	1173.648467	5538.975176	0.7157996747	0.06198646318	-0.02985238369	0.0253834225	0.01358532379	0.03729194995	1	0.5674343753	0.08352885659	0.03199340924	91	0.9999999874
12	208.3826697	113.4682979	526.1202628	10164.87782	530.7901886	2065.581011	2259.299011	3932.5	5360.946237	208.6388194	2197.197325	176.5052843	458.129739	1035.085927	795.2809576	3519.029082	0.05228532835	0.05187610122	0.1923399072	0.02269303095	0.01473161149	0.03826700389	1	0.0551752371	0.07136645442	0.6530554277	37	1
12	207.9493492	240.9576141	10142.91384	14727.94446	843.3294119	-485.2297208	2354.552113	5683	7670.444444	2860.165096	3929.416013	304.2763055	484.1191466	288.1644246	1526.036636	4215.004164	0.7094389411	0.05867572719	-0.03264117432	0.03169203501	0.01714979989	0.03964525227	1	0.5620866485	0.07670270155	0.0207098765	91	0.9999987822
12	213.9226276	50.01815024	1458.190182	8690.231662	134.1807078	338.8548016	1654.647227	3176	1128.516129	320.2054366	1973.955721	129.4821045	169.155785	226.2729414	711.7987307	663.2214958	0.166825973	0.01677045121	0.04075052228	0.0177168202	0.01678757676	0.01921025336	1	0.1342136235	-0.004300918792	0.1502172799	53	1
12	227.6067469	545.5891481	2867.455618	16577.11195	1637.464202	42.52510473	2409.090712	6454.5	6616.861702	521.4088787	2891.392969	379.9986209	167.3981437	217.3218257	1144.043058	2510.807387	0.1719063224	0.1034086794	0.003122113946	0.008903577837	0.01310924888	0.01077079947	1	0.136924111	0.174041308	0.02306489413	58	1
12	237.6821056	146.4113814	-187.0667414	13261.16414	4392.052471	1487.849054	1718.183763	6061	10181.42105	95.86324136	2612.27762	795.6358561	285.9859603	236.1594258	1124.417673	4535.12707	-0.01329027368	0.3307679756	0.1110507327	0.008493835299	0.02439279713	0.01096744691	1	0.00162612567	0.6467152947	0.3636781162	27	1
12	264.7020448	262.4713448	16739.52945	15892.92301	1779.886263	-636.2349317	1701.413794	6616.5	3176.947917	3135.594182	2982.803707	431.997981	566.1975448	356.5516576	1277.500327	1812.244351	1.044960126	0.1146551278	-0.03612913935	0.02746897634	0.01473727639	0.04203105531	1	0.8304294703	0.1895031308	0.08752473879	96	1
12	267.2953499	134.9748184	4182.712913	13809.80822	2249.713961	-163.2712849	1844.864609	5665.5	7123.478723	781.2384235	2676.021064	406.6076685	180.7805177	211.3076683	1061.921156	3357.717078	0.2982518076	0.1625833272	-0.01120292253	0.01619768447	0.01545397082	0.01494483837	1	0.2376551157	0.2950050902	0.004111782655	76	1
12	272.9113381	65.79111689	-24.31193271	11644.89999	167.5310595	590.7534235	1649.299717	4250	1487.787234	44.83152025	1974.139145	136.8442922	124.8644185	217.9024013	677.1572308	595.5877349	-0.002312583513	0.0129761622	0.05158138967	0.004165337283	0.01342821038	0.007877798243	1	7.90156781e-05	-0.01058561564	0.1489180372	3	0.9999999991
12	278.7457592	567.079439	4750.039733	16131.03731	1486.419453	1125.138455	2562.284778	6411	3057.329787	941.5737995	2976.929336	383.5256926	315.5610237	248.7089234	1180.872395	1607.556774	0.3018976475	0.09599078842	0.06868782515	0.01271964892	0.01359077226	0.01859225049	1	0.2455228825	0.158610489	0.2811327885	75	0.9999999902
12	282.5532051	692.1417718	11055.16944	10529.46676	1098.653796	-805.5287476	1953.096615	4283.5	730.4791667	2773.96916	2695.186173	285.0621958	432.3637183	256.6958777	1079.936434	424.6855426	1.067635659	0.107197477	-0.07251350349	0.04623839573	0.01585841246	0.04272238157	1	0.8455761547	0.173381185	-0.03424319246	96	1
12	283.9476465	95.1122133	-76.39573832	13285.32863	2005.348776	648.7609868	1726.735251	5384	2915.333333	84.92613163	2505.385305	379.8308132	161.0290213	596.8744263	952.989474	1557.998883	-0.005745104192	0.1537816467	0.05030138855	0.009214059762	0.01703541137	0.01136659555	1	-0.0002235951838	0.2802313493	0.1481538891	18	1
12	287.3035533	446.4211752	-37.7876962	15790.82748	3765.170373	386.7118138	2138.399734	6761	1668	84.5731877	2993.727617	772.7864368	126.2712652	286.5354844	1304.695686	712.7473726	-0.002432190285	0.2423655012	0.02571860702	0.005797449887	0.01743169103	0.007050991398	1	0.00211783516	0.4627974953	0.06610194629	21	0.9999992722
12	299.2798916	199.2816409	986.9312271	14470.40111	3555.803647	65.11733169	1834.453563	6254.5	8894.8	245.927025	2824.356654	634.785151	112.0100402	275.8708947	1162.736988	4363.554462	0.06734064555	0.2450301183	0.005706916237	0.009873270392	0.02101626106	0.0083879652	1	0.05627250373	0.4674330443	0.01252552276	45	0.9999999994
12	300.3345152	556.6168494	-310.4284769	16908.3983	270.7409394	3834.132944	2380.205324	6114.5	3437.9375	69.37915087	2572.689192	153.447043	633.5380158	215.5534008	940.084825	1112.904468	-0.01853921749	0.01662196114	0.2341141313	0.004199260719	0.009758104524	0.01519554643	1	0.001272834804	-0.0002493265124	0.781162809	5	1
12	305.5141877	164.340067	848.265918	12951.15759	694.7531057	1204.920916	2061.852584	4921.5	3347.925532	232.480344	3430.091954	228.221326	342.7192025	254.4654183	1245.786276	2441.148581	0.06305598499	0.05318067009	0.09285704658	0.007994915931	0.01531185362	0.0152908281	1	0.0561206875	0.07251530642	0.3090214054	36	0.9999999998
12	305.6613662	394.4787944	11177.40776	15282.55482	2583.093728	-475.7201942	2337.051815	6495	11478.71277	2387.929867	3295.153643	606.2528519	458.9419602	227.2997887	1392.835557	5811.184688	0.729580235	0.1735343481	-0.02892089504	0.02789654138	0.01794127162	0.03686027528	1	0.5805045267	0.3138103225	0.04196094399	93	1
12	313.9916682	211.3333973	6.952735412	14599.18562	1455.087666	398.806054	2268.017456	5684	841.0430108	89.99044131	2814.286787	329.2388374	139.8069675	784.2969314	1067.743365	482.3616701	0.0004929209183	0.1006556139	0.02881488381	0.006664279039	0.01433291995	0.009298626764	1	0.002139477315	0.1701434313	0.07304764926	12	0.9999964781
12	319.5751371	38.67031685	-27.67603538	9177.704206	186.7796305	427.7245721	1525.49431	3344.5	2476.553191	44.02151571	1914.903097	110.1795485	119.7519825	229.0697991	681.9837492	1328.287244	-0.003024684889	0.0197731383	0.04788688455	0.005175836525	0.01361298973	0.009887999006	1	-0.0006514154795	0.003404033969	0.1361007162	3	0.9999999786
12	323.2280343	167.5826467	1143.170892	13803.58743	352.9505462	74.07071447	1961.290986	5026.5	11727.31579	306.2959207	2995.729734	166.6360071	117.7267224	267.2761534	1039.302201	6126.955973	0.08502297191	0.02529036024	0.00575096779	0.008858782291	0.015070779	0.008470351124	1	0.06642477422	0.01345660967	0.009748257666	30	1
12	329.6463536	9.527758828	2502.272805	8821.242593	501.2655367	476.7567148	1306.716205	3395.5	5145.648936	543.6045053	1895.030436	146.0625939	220.2731409	174.1823927	694.0106366	2935.711145	0.2854681912	0.05526267297	0.0539239863	0.01968347174	0.01643434555	0.02277845212	1	0.2305481706	0.07441329654	0.224625749	73	0.9999994234
12	331.6729475	249.4036131	2788.832426	15384.87591	185.8344192	26.32145667	2330.180278	5594.5	3140.40625	589.2803657	3052.178687	183.82216	157.6981876	316.0646477	1113.34216	1412.69001	0.1835037122	0.01217537725	0.00191826359	0.01101862344	0.01369800679	0.01162659051	1	0.1444394182	-0.01449719212	0.01863344223	52	0.9999999997
12	336.4562937	630.3418804	-77.29309783	16143.56442	1647.600977	150.3216799	1887.967553	6222	6954.989474	59.54241822	2465.789323	313.9180947	88.49566296	195.9987702	969.0878852	2041.180267	-0.004654917848	0.1051404613	0.009685523179	0.004079503749	0.0115954953	0.005529237864	1	-0.003360176276	0.1791683245	0.005368258838	11	0.9999997173
12	339.3881465	45.38095102	1447.932345	9052.194548	564.3947142	413.6965283	1744.362383	3514	5272.260417	313.9624068	1844.398171	161.1917159	160.1437226	245.6319379	674.8002249	3221.892034	0.1626182408	0.06212188435	0.04529505438	0.01450787181	0.0195850964	0.01792120594	1	0.1320240235	0.08946520297	0.1665247972	56	0.9999958809
12	348.2645969	665.4100218	1102.707397	12243.31743	233.7999466	49.90621392	2135.836985	4523	8589.638298	217.0189171	2086.488293	133.5455554	113.9565628	193.0676748	721.8089401	3499.83128	0.0923984887	0.02073611987	0.004385411864	0.007358835253	0.01159070513	0.009789800766	1	0.07212011099	0.003969932133	0.006542881463	30	1
12	352.5047458	395.2560154	2704.95301	15152.7962	1427.534652	77.48719192	2631.122403	5895.5	5350.06383	683.3945153	3501.579208	399.2908598	147.1750731	292.3953915	1368.969609	3252.738039	0.1774090784	0.09965147819	0.005017671902	0.01147505502	0.01491154293	0.0112931786	1	0.1413914946	0.1662639451	0.0308143404	58	1
12	353.7251928	320.5250234	17158.19421	16733.63094	1795.259435	-546.8934401	1723.384888	6976	1084.688172	3439.128885	3700.195045	506.0436145	594.8386207	302.1546831	1567.734307	711.4382398	1.019583438	0.1080538288	-0.03452531629	0.04175925918	0.01561665053	0.04326018578	1	0.8101944187	0.1761018791	0.08706389829	96	1
12	359.1311488	156.4568625	7450.704627	15298.23241	301.2126941	-338.1588537	2145.338536	5667	6912	1557.574788	2985.293833	189.0801752	313.5112086	235.4436336	1117.522875	3204.084903	0.4854420759	0.02229961532	-0.02191095182	0.02067586157	0.01307034717	0.02385601609	1	0.3836041951	0.00357669565	0.005402882343	81	1
12	369.7752246	580.2194923	4212.335405	13506.01646	627.0685685	903.6707782	2601.972216	5152	4043.635417	943.0476066	2786.508003	183.993899	266.8763641	271.5276169	1024.686623	2359.869355	0.3145582425	0.0496716244	0.066770434	0.01734910322	0.01252724454	0.01902102119	1	0.2546393954	0.062814549	0.2758906965	73	0.9999999989
12	372.3410288	299.4885394	13868.32102	12943.72313	1395.843645	-630.6783701	2086.034599	5479	892.5125	3197.093803	3155.795775	380.8307572	528.7715067	867.1381808	1240.336148	662.4958179	1.073994222	0.1041798544	-0.04626218009	0.04850707057	0.02142786467	0.0467989895	1	0.8526168422	0.167480889	0.05857113121	96	1
12	378.6268251	144.4722592	-58.80165573	12517.17255	265.8153642	671.7389117	1808.092344	4582	3313.978261	43.68144481	2830.744854	169.3958052	169.5791218	230.57126	987.2587829	1579.060181	-0.004998061046	0.02145782905	0.05323940275	0.003737384285	0.01482498016	0.008794128891	1	-0.001782431867	0.006978081442	0.1543461688	3	1
12	384.0960748	294.2755676	14343.45208	13682.15433	1472.865848	-842.9654963	2073.354493	5693.5	1206.683544	3120.04984	3132.419724	328.1576877	526.0669523	244.1529903	1243.572343	834.3314773	1.041932094	0.1053095216	-0.05740282702	0.0365836362	0.01726566628	0.0491872096	1	0.8262063614	0.1699149446	0.01242264429	96	1
12	390.4644271	13.31252614	-48.73488057	8483.057932	455.2319123	895.2189028	1318.936721	3225.5	4309.531915	52.07996576	1731.810247	146.9924999	195.8737431	167.9172686	621.5135013	2434.913179	-0.005005282551	0.05730072071	0.1032216677	0.006594891871	0.01811265236	0.01182541258	1	0.002709588973	0.0817368576	0.3296016124	9	1
12	390.7009127	171.4337553	13904.5189	13242.07348	360.7958268	-871.0968388	1917.998769	5242.5	9717.787234	3044.156851	2853.585822	143.5505573	520.1249518	251.3095255	1069.271698	4895.811888	1.045600125	0.02818469345	-0.06095030956	0.03911518727	0.01311685214	0.04526174932	1	0.8274706094	0.01054585366	-0.001547681803	94	1
12	393.7653244	413.1844442	5452.816178	10911.62778	1079.975482	-130.098587	2339.603704	4453.5	4576.202128	2093.480658	4498.572368	435.4554642	312.2864313	338.1435855	1740.151469	4938.21559	0.4863452092	0.09374626403	-0.01050224404	0.02564790356	0.02552329641	0.04141746873	1	0.3864895994	0.1512960332	0.04762885661	85	1
12	397.8010473	604.7337764	8989.701313	12845.28767	858.425033	-406.9980559	2175.865008	5142.5	21700.82105	2282.532363	3211.27763	189.8277621	396.6934845	253.2994309	1208.531229	12485.36961	0.6981315939	0.07045511924	-0.02942362155	0.02170080613	0.01378868365	0.03555707591	1	0.5535281426	0.1011710848	0.02969241006	91	0.9999988945
12	399.4535782	210.616885	1006.500792	16921.35684	1995.009409	1604.12771	1897.813618	6668	17160.83696	187.4026537	2221.525678	354.4805106	304.3133806	203.3829896	899.087696	5756.566212	0.05970734553	0.1179151911	0.09506398474	0.006951306845	0.01328300404	0.01087251111	1	0.05478488538	0.2062722706	0.3180007449	40	1
12	400.6586956	154.5474496	1140.056128	12542.75465	263.044817	62.52791158	1891.877832	4631	10504.62766	259.8656282	2564.141737	127.6946642	110.6169585	284.893944	887.9909087	5576.473871	0.09014410802	0.02116736032	0.005372159134	0.008594331045	0.01239935243	0.00933113671	1	0.07040588809	0.004893596254	0.009475403811	30	1
12	404.5265066	236.706363	9554.1221	13445.8521	823.0199599	-463.0855561	2289.824291	5387	12909.55789	2108.027367	3014.771843	215.6186507	403.7581194	342.3269219	1125.369513	7281.725033	0.7265002488	0.06259122073	-0.03340132993	0.02983099114	0.01647035489	0.0361223841	1	0.5757062369	0.08463776688	0.02211128345	91	0.9999999991
12	408.3651731	782.2887311	1450.67579	8817.635596	2697.639699	-82.14938813	1449.885494	4009	2623.612903	331.4427189	1858.74251	548.2260427	104.4784156	162.7151216	806.9200219	1453.950174	0.1674385166	0.3080709509	-0.01051482605	0.01421273083	0.02588644448	0.01269773871	1	0.1359923528	0.5965701212	-0.01894966126	66	1
12	410.7433206	303.4338026	16579.114	16117.40406	1773.621285	-695.5569821	1634.646647	6740	3874.8	3335.771909	3340.731038	453.7375191	577.0541248	281.9115419	1404.926452	2140.376317	1.028130646	0.1143205772	-0.04042357412	0.0320179996	0.01507269043	0.04350259468	1	0.8166695968	0.1888879081	0.06868280428	96	1
12	424.6337821	30.43598627	-80.39291601	9627.342486	1556.414936	1001.232069	1419.250102	3970.5	4323	57.24115483	1428.321841	247.7538222	180.280048	201.7627814	571.8474726	1874.269481	-0.008054709082	0.1614103402	0.1062604025	0.006247256794	0.01930291334	0.01191466572	1	0.002385095103	0.2968254515	0.342801412	19	1
12	431.3724509	52.1890556	4688.34666	10320.4945	242.5448892	-264.1782183	1582.211353	3909	6193.287234	961.8056508	1950.589333	102.3361284	198.6577955	214.5621199	729.2679031	3044.118382	0.4546315818	0.02450901932	-0.02509240957	0.0246066373	0.01041676907	0.02113203026	1	0.3588249401	0.008346987571	-0.01269708382	81	1
12	432.6087303	290.3988343	6413.344381	13206.07698	765.8094162	1353.466474	2178.848105	5186.5	8125.694737	1570.378425	3271.695469	199.1319103	441.5831881	263.2952205	1204.753918	4816.100504	0.4810340599	0.05639794684	0.09500473897	0.02328623572	0.01571457072	0.03355136709	1	0.3897142935	0.07574879669	0.4127561556	84	1
12	436.7270987	420.4675609	7367.048985	15100.38873	3596.651927	-258.4431958	1870.949183	6614.5	11536.52688	1707.760676	3646.992465	863.709477	285.6663161	240.5558361	1589.99203	7220.078356	0.4713738312	0.2383096118	-0.01662899661	0.01947659905	0.01666645032	0.02121247602	1	0.3766778669	0.4498982285	0.02744613125	88	1
12	439.5193804	313.7023756	915.5702676	16107.59759	2804.166012	1484.197911	2067.451462	6595.5	21396.68421	248.3246694	3217.858048	622.7907314	308.703791	237.5866342	1340.840385	10031.26535	0.05493115988	0.1749149163	0.09642648625	0.008947138735	0.01797274306	0.01259366079	1	0.05210622603	0.3240538504	0.3234637207	44	1
12	440.7705031	160.8289147	2174.741044	11986.75762	1220.869493	72.21116748	2184.863725	4868	2336.021053	504.2683021	2791.196303	335.0770358	152.5739912	285.8746733	1072.441329	1400.10954	0.1776760639	0.1018229682	0.005672623731	0.01205312293	0.01578765601	0.01394345718	1	0.1416939977	0.170756144	0.03322647075	58	1
12	442.3397783	102.8490864	1770.506975	9619.946107	2182.114989	-7.153697418	2077.671779	4213.5	2784.263158	370.6150959	1995.611024	513.4828923	123.110359	352.2938513	859.9799413	1397.447957	0.1809157892	0.2289609657	-0.0008611399498	0.01669268204	0.02191260654	0.01437781948	1	0.1460621039	0.4332135777	0.01526017611	64	1
12	447.3536896	37.6303712	-74.1186827	9463.450529	1551.429039	1013.487498	1430.691787	3914.5	4601.589474	60.14189553	1357.464919	250.2995965	164.3614237	181.9304095	548.0063868	1817.866323	-0.007855163965	0.1621081999	0.1053605891	0.006566350001	0.01806971649	0.01043606202	1	0.002487445162	0.2982519304	0.3397349981	19	1
12	447.2848505	62.4703675	630.3725668	10302.99834	950.5017342	292.4745844	1475.134233	3950	4192.882979	154.7573359	1884.391445	213.8306098	115.4514539	222.0584868	708.8551386	2063.799684	0.06394742039	0.09719059196	0.02846368857	0.008552413797	0.01653283515	0.01157168983	1	0.05265997325	0.1624592945	0.08631081386	39	1
12	452.2339149	83.1419385	-0.6855625035	10217.5352	611.7492706	94.69535836	1668.791599	3857	4482.114583	48.85356835	1782.268759	136.8659268	67.51402559	215.3960155	639.9493181	2496.657689	-8.741153382e-05	0.06053771229	0.009299101295	0.005312595541	0.01470317848	0.006947842746	1	-0.0005496351239	0.08700639621	0.00365232	6	0.9959573658
12	456.2126265	141.8300147	-108.8226623	9930.366279	482.4298763	2292.01648	2356.229698	3868	2133.73913	117.6116232	2199.565716	175.9196807	492.8150468	304.8449911	810.1519431	1147.751293	-0.01119462323	0.04920119831	0.2317763801	0.01398109603	0.01663963878	0.02418534279	1	0.007536775994	0.06694227859	0.7757462666	10	1
12	467.7901711	307.1817092	2204.673381	12708.00575	83.94435455	1915.904552	2799.074335	4679	2012.494737	526.9090938	2972.560385	142.5240484	469.1680468	308.4550663	1042.475114	1303.67891	0.1731266374	0.006868064864	0.1473481029	0.01325724151	0.01347435292	0.02608033079	0	NaN	NaN	NaN	NaN	NaN
12	467.9428328	333.1425189	668.4898448	9373.138555	125.5912593	403.9999977	2305.614122	3517	6838.760417	229.057315	3299.181812	127.772922	165.9684366	257.5576456	1166.381524	6726.618132	0.07149369002	0.01352929069	0.04422610961	0.00977855919	0.01956950777	0.01531866654	1	0.05838826775	-0.01015883888	0.1402914115	31	1
12	469.0505257	149.3081125	6367.299533	13994.96883	372.354747	1273.395457	1791.014638	5267	4462.302632	1232.657289	2618.752282	152.9523303	389.3100138	215.6835945	938.7019396	2656.486948	0.4549648835	0.02623118088	0.08742569177	0.02284917898	0.01305291334	0.0260973262	1	0.367795028	0.01354870712	0.3793965376	82	0.9999999969
12	470.2331998	221.7181203	-15.70240673	15911.98595	747.1821384	414.7934953	2071.943787	5877	3217.319149	111.8189631	3349.892521	276.4837973	154.7654424	1264.464966	1257.909277	2096.714764	-0.001037912037	0.0487076953	0.02728786481	0.006765444468	0.01416374346	0.007838904409	1	-0.0001339788453	0.06284495264	0.06572160837	7	0.9999999923
12	475.4804724	46.73565804	5029.1807	7316.860027	839.1376353	-399.2442293	1418.168151	3073.5	7451.765957	1297.989432	1874.30983	215.8443006	238.4040418	197.0518951	744.369229	5150.215718	0.6915243184	0.1151693253	-0.05136449989	0.03419264535	0.02117377674	0.03541495252	1	0.5473716704	0.193253057	-0.04683552628	92	0.9999999931
12	475.524411	115.2675274	5788.547827	13055.15087	285.2381278	1089.733417	1681.276435	4859.5	4403.032258	1097.723105	2509.011209	145.1021563	369.3610318	201.8467807	901.1813358	2176.392525	0.4460376901	0.0208867335	0.08519957082	0.02290405937	0.01383195975	0.02484597961	1	0.3604071254	0.002551678832	0.3694179387	82	1
12	479.8224708	142.0331688	69.30236235	7911.00076	2527.756973	123.9070201	1993.28092	3732	1378.670886	210.2065757	2628.670016	865.5685471	86.70400111	280.7208039	1179.944689	1338.521627	0.007824123407	0.3198584167	0.01565886228	0.03947351078	0.03854672593	0.01411781895	1	0.01091707376	0.6226128574	0.0358857024	25	0.9999999999
12	482.3382147	98.44976764	3087.784773	10481.87583	536.9288968	634.6158473	1843.550584	4049	3670.457447	660.9513331	2174.82359	167.083124	239.9143912	270.6099955	796.0245438	2063.885711	0.2957020593	0.05401593075	0.05916999705	0.01781331326	0.01657119708	0.02119403064	1	0.2390924246	0.07183091291	0.2452149429	73	0.9999999395
12	482.0988439	557.9223594	2610.90905	15733.41905	3538.174982	722.7395212	2001.618139	6831	5938.875	446.73409	2462.957709	620.4341181	238.7753413	254.102373	1077.38668	1979.705785	0.1653732037	0.2319543291	0.04410424406	0.009367262542	0.01425911407	0.01324358318	1	0.1371856219	0.4401822779	0.1684191609	65	1
12	486.5525372	27.39210739	3766.925469	8022.784821	955.8195805	-281.5658855	1203.269263	3310	13836.05376	802.1607365	1604.663718	207.1919055	173.9439925	161.0029679	634.2309222	7224.363582	0.4609267486	0.1191231433	-0.03212767384	0.02497343344	0.02063486911	0.02264184125	1	0.3650060834	0.2035999235	-0.03274334048	85	0.9999999947
12	488.5001047	329.255774	-103.4129854	13555.89246	649.2289042	1637.606508	2521.698338	5151.5	3946.606383	63.11015135	2847.23455	165.5361423	335.3272334	233.7292929	995.1691785	2044.211377	-0.007733439857	0.04709261694	0.1203412591	0.005638487935	0.01325214685	0.01289273612	1	0.001669612398	0.06092708674	0.3882858261	9	1
12	491.7241478	162.6616261	12883.29829	12954.43693	867.0129026	-819.3468289	1681.812745	5195	9350.880435	2837.428983	2832.050922	223.4092223	493.8146449	218.9488683	1097.282394	4761.879151	1.001834893	0.0678876569	-0.05580153655	0.03739899521	0.01502770143	0.04162305362	1	0.793675747	0.09298077646	0.00758512854	95	0.9999999679
12	493.5278381	420.6524564	4114.121354	13237.91063	775.5794692	857.7538069	2300.762026	5199.5	9726.946809	934.9036311	3047.722386	192.2066624	267.9363843	249.2132168	1102.008112	5776.707295	0.3081245513	0.05853374305	0.06460099914	0.0153972315	0.01559662086	0.01982742466	1	0.2495002686	0.08113882277	0.2671356196	73	1
12	495.1974426	313.0897527	939.2892479	13000.40379	1975.866916	41.92936457	1944.967883	5276	2952.457447	252.8408604	3073.419486	451.0523793	114.7457615	216.4201858	1189.506379	2222.286886	0.07413069769	0.151467408	0.003070253107	0.008417570494	0.01785495402	0.01012402704	1	0.05980122065	0.2741022003	0.001922743909	42	1
12	499.7236121	64.8170584	-3.260699098	9061.819046	170.8682828	194.8730571	1516.654179	3311	7368.968085	36.33755628	1791.291508	118.626897	71.17993779	216.6908093	623.9058276	4001.167812	-0.0004364764572	0.01952503145	0.02062311511	0.004348401392	0.01574364181	0.007533530566	1	-0.0006931624125	0.002471060321	0.04171357584	2	0.999999941
12	499.8489625	296.830898	4379.782656	14496.46398	1423.523996	1031.159698	2218.203811	5834	10671.90625	959.7216602	3038.944363	322.9902639	281.8558172	243.4457704	1170.902702	5711.724741	0.2995456741	0.1018517381	0.06999330781	0.01449959395	0.01463977575	0.02019942059	1	0.2438530972	0.1707536749	0.2853261171	75	1
12	503.9492329	604.0423703	11168.6832	10460.62106	303.3219987	-700.3011319	2055.884519	4177	11920.59341	2504.502949	2316.658699	111.9290369	393.1609235	222.7822931	866.4877737	7218.502409	1.056628427	0.02938163775	-0.06322750809	0.03146386928	0.01345998284	0.04407969855	1	0.836112546	0.01289373866	-0.006905364862	94	1
12	507.6180423	569.5592642	741.1234806	12476.47589	728.8686623	1155.378602	2004.191049	4720.5	5083.236559	174.203244	2407.251459	170.4731281	259.6882817	190.2762717	873.6343938	2191.874388	0.06037810393	0.0588007158	0.09385414041	0.007191154911	0.01281298932	0.01178829927	1	0.05416285877	0.08415911858	0.3120578037	36	1
12	508.7139968	426.4224002	702.2712438	12003.22864	561.0916844	2570.316522	2802.410521	4570.5	5899.755319	184.0618896	2702.249963	165.3892511	575.2463788	359.6870386	970.7576257	3488.646682	0.05794246943	0.0472796501	0.2130719271	0.008007227002	0.01430032159	0.02154854301	0	NaN	NaN	NaN	NaN	NaN
12	509.3589527	203.6953746	-8.380619423	14377.98019	4472.411242	101.8161835	1667.391051	6446.5	1534.042553	82.63431323	2333.299851	748.2408966	99.01313345	313.344703	1017.062404	628.2122255	-0.0005313581357	0.314261483	0.007519281277	0.006080790856	0.01945088204	0.007066096388	1	0.003524783646	0.6110030631	0.005430761043	24	0.8397509707
12	510.1717928	769.733281	4304.193572	6237.060311	431.4123413	-339.9204739	1541.83005	2507	18941.85263	1098.757613	1625.637122	111.9936299	215.583391	185.3773285	600.8913919	11613.05104	0.6828462004	0.06786379196	-0.05342389519	0.03871502778	0.02154587841	0.03587407313	1	0.5394401974	0.09559363049	-0.05751241805	91	0.9999992374
12	512.658366	477.5219496	2125.125093	11915.29736	1191.762017	22.73314504	2463.555114	4699	2442.191489	501.3547958	2739.286021	271.5839285	150.2939138	299.797674	1038.912303	1465.79009	0.1746882114	0.09470297532	0.002471265093	0.0108874138	0.01553712409	0.01482098774	1	0.1389360582	0.1560288582	0.02116030951	58	1
12	520.3058328	441.4721088	-44.5438279	13284.24091	118.3644254	713.6104484	2114.086851	4837	2209.677083	43.87379875	3079.78505	145.3412684	192.6391298	224.9481296	1069.827459	1286.143591	-0.003678931377	0.009173780216	0.05623789147	0.003495044934	0.01183671671	0.008301825343	1	-0.0007202379488	-0.01835928422	0.1647037697	3	1
12	520.5693632	662.6419205	-133.5808441	10753.30789	1197.454284	1191.985424	1666.045499	4270.5	6919.446809	49.47237966	1972.703406	243.7388665	218.3023189	174.5786468	742.5371052	2954.876002	-0.01326777078	0.11471717	0.1079614555	0.005271861055	0.01734552817	0.01057571933	1	-0.002481837839	0.2004572734	0.3460408151	14	1
12	525.5120276	272.4137027	1171.322767	13612.00177	264.0665893	66.6032435	1962.129564	5040.5	14567.125	228.5099464	2255.684826	136.0145745	117.3381073	193.3796365	769.0070931	5942.706274	0.08393671602	0.01936052253	0.004825793437	0.007739159129	0.01126564983	0.009175519184	1	0.0653803789	0.001205036154	0.006086634683	30	1
12	527.631078	364.5951562	2055.72312	12106.03967	173.4363573	1738.554387	2205.664675	4502	4582.819149	478.1060201	2756.479077	125.2080277	428.5520842	257.6778392	991.8474646	3362.978956	0.1679481204	0.01427612288	0.143887397	0.01007581104	0.01160506605	0.02341203486	1	0.1430138672	-0.007951443318	0.5096781332	54	1
12	529.0666056	187.4744346	-26.57529553	11458.33065	630.0983297	325.9821513	2015.837763	4457	4465.924731	48.84512168	2447.231155	176.5526341	103.0733986	232.2093031	869.7974574	2338.443691	-0.002464907666	0.05524960764	0.02872746306	0.004476757201	0.01548612913	0.008068472767	1	-0.001043430303	0.07638888521	0.07061660219	7	0.9999998938
12	530.7011088	153.8084708	15.06847717	6161.036135	1415.065359	392.6886701	2050.215314	2741	2862.368421	51.94113439	2145.745047	522.8821235	165.0611435	253.4791129	909.9658464	2981.890633	0.002712919873	0.2308596008	0.0619417454	0.01112773342	0.03630258126	0.01834575818	1	0.008806614798	0.4395222636	0.1931040802	22	1
12	535.6206487	83.28884511	2643.426831	9188.237571	556.7720967	474.0376829	1570.678134	3507	8372.27957	581.8028175	1795.297184	156.8370082	184.1847772	246.8417887	662.738908	4612.005358	0.2844709381	0.06169416167	0.05399345795	0.01927290532	0.02044414925	0.01970634988	1	0.2298738715	0.08770556667	0.2248431825	73	0.999999997
12	536.4168282	397.585905	2844.204207	15429.41478	145.0675162	22.03370579	2225.880604	5599	2672.3625	561.5743994	2707.606122	145.2962531	161.3595268	301.6937914	968.7690377	1858.719181	0.1836585471	0.009910624327	0.001403612242	0.01337192822	0.01033497114	0.01216913868	1	0.1444824864	-0.019183428	0.01680411953	52	1
12	539.5915229	382.9582037	9492.888817	13214.00805	794.5073502	-462.8832568	2271.079698	5233.5	19192.55556	1816.501093	2438.479976	166.2953114	327.9093134	254.9636799	907.324303	8055.87272	0.7251007403	0.06395625679	-0.03390316331	0.02824542618	0.0138706131	0.02733866038	1	0.5745759002	0.08746117231	0.02008465756	91	0.9999999978
12	546.4938989	192.9363338	689.1495841	10787.9034	1767.389371	342.4983622	1665.829594	4364	6929.835443	154.0615536	2017.595126	356.5135161	102.7054261	146.5922615	799.6881808	5140.645137	0.0659215287	0.1663653968	0.03260848181	0.009277549716	0.01780684701	0.008969955298	1	0.05579875621	0.3053713725	0.1034066103	43	1
12	550.7195951	398.1341635	-90.84525426	12748.49597	181.0640276	1440.101232	2115.277747	4610	5718.604651	58.7844736	2862.089789	132.0519349	314.9863697	214.9853857	996.508943	3813.528014	-0.007125224728	0.01409199444	0.1142736259	0.005179415775	0.01328956041	0.01238114911	1	0.001093160544	-0.007323398231	0.3662378413	4	1
12	551.3605575	226.3371585	6472.098443	13880.53063	825.8142985	1259.415209	1769.14385	5409.5	6742.778947	1363.279694	2897.411355	246.7874474	431.7792686	203.8371465	1095.739033	3904.758481	0.4633897976	0.06207519536	0.08434442256	0.02257229205	0.01520087016	0.02782493914	1	0.3749220447	0.08746331444	0.3717424071	84	1
12	554.4436521	130.7178193	647.354501	10409.93027	1608.574207	64.42050927	1521.043754	4271	6445.787234	165.7733281	1990.659913	339.9339569	111.254767	209.2776436	791.1780681	3040.785785	0.06409391465	0.1601949904	0.006211658948	0.009153875356	0.01650547766	0.0111919806	1	0.05219530275	0.2922560607	0.01083509895	42	0.9999999791
12	558.2082564	34.72177299	9.211738666	6751.265699	361.4997178	689.9931964	1310.192224	2552	1741.473684	46.48091437	1221.408536	127.2734124	146.0570598	199.1608297	455.973703	908.8449513	0.001425761202	0.05526437861	0.1018542093	0.007331171587	0.01736206382	0.01419198298	1	0.007696797023	0.07745818001	0.3262525351	9	1
12	558.4930494	197.7339429	710.4398609	12009.29746	1939.899499	381.4144472	1651.934715	4906	11931.35211	184.7626402	2397.571	394.6052861	130.0928969	527.1298394	927.0882275	7238.081121	0.06146509171	0.1611700567	0.03204419693	0.007972437229	0.0176683998	0.01075876482	1	0.05210741388	0.2946698095	0.1002502867	43	1
12	562.1242693	98.22311256	-30.860508	9046.219596	1437.134194	436.7410543	1713.636369	3726	2635.083333	57.69201701	1225.394211	250.2254998	112.0665526	354.6357367	499.6571091	1210.040318	-0.003496899127	0.1649519777	0.04869716667	0.006600437407	0.0175298274	0.00973657145	1	0.001646872558	0.3032595737	0.1434384337	18	1
12	565.6231083	385.4806559	3797.57092	12825.78557	3077.524646	852.7559072	2082.988827	5654.5	14371.93548	820.8462384	2469.975587	566.7429171	287.2636464	221.1163874	1037.881457	6804.672328	0.2958171049	0.2374752879	0.06295601243	0.01646219897	0.01564687826	0.0202441183	1	0.2427773258	0.4507864528	0.2642730258	79	1
12	569.7546975	189.3389407	579.2603233	10002.07437	1637.809316	878.7812592	1917.00715	4152	10905.92771	155.1952193	1881.688972	367.9015254	226.8639371	566.075251	767.7706348	7408.690633	0.05805574359	0.1701607688	0.08843568434	0.01043907155	0.02383768953	0.01602833659	1	0.05389681871	0.3140922975	0.2961947469	44	1
12	571.1178207	466.7147586	-4.851302537	12213.18386	1169.123431	281.0541672	1913.619123	4717	1599.873418	58.93523202	2540.107824	268.1610046	111.4818327	234.1020224	946.8337876	1075.486585	-0.0004802599708	0.09839576303	0.02423147707	0.005445589701	0.01413170014	0.007934274117	1	0.0009693200885	0.1654170294	0.05678529566	12	0.9998413172
12	575.2842465	299.677959	-151.1318319	10961.31405	497.5176174	2479.42078	2370.737518	4160.5	1792.065217	72.0168218	1973.795584	188.3347579	477.4188879	364.1625293	746.9442591	771.0114494	-0.01371118895	0.04611670437	0.2281450816	0.006418717597	0.01547290852	0.01821457731	1	0.005194201197	0.06053938478	0.7624193269	10	1
12	580.2537022	258.410772	6012.400537	12669.85523	3005.757722	-301.8009878	1535.595208	5692	9516.180851	1221.218711	2635.974606	574.6759964	247.035604	196.8328887	1085.206737	4789.476614	0.471070634	0.2343602864	-0.02374349883	0.01991419865	0.0190208656	0.02207682347	1	0.3758165672	0.4416399503	0.002466902135	88	1
12	581.6016338	459.2935287	-5.915179776	10307.97353	1025.487078	245.6645927	1927.390789	4008.5	1539.43038	52.93985132	2356.158799	270.8049295	113.8487716	227.3501865	900.3018316	864.6265339	-0.0006049879534	0.1020740945	0.02475291286	0.005595943584	0.01813449665	0.009233017751	1	0.0009762244069	0.1730225993	0.058690198	12	0.9998482622
12	583.2154475	154.1559174	-12.5921608	10019.03464	1088.364593	222.0781283	1528.771971	3870	3094.375	54.52203952	1776.586027	217.7058548	90.8335831	209.8285997	678.0041952	1476.315843	-0.001423296285	0.1095445739	0.02340354234	0.005936627496	0.01718572554	0.00882021235	1	0.0003539750884	0.18843846	0.05403928206	12	0.9986367988
12	586.559352	556.5964293	29.51471514	10619.53698	3323.415987	75.45852059	1835.879422	4856.5	1047.204301	71.31606403	1890.70449	597.1228676	87.67509685	194.6683988	839.8812454	654.0780029	0.003099231922	0.3187110707	0.007409017684	0.007711869959	0.02097037776	0.008955791131	1	0.00649203251	0.6201613379	0.006023536543	25	0.6969196822
12	588.3498671	345.4632737	5977.936448	12486.17433	184.9792071	-244.1944434	2043.315664	4635.5	3362.43617	1237.437861	2636.862342	136.9590278	233.0908689	193.8424306	928.5865417	1730.159117	0.4806273226	0.01451956536	-0.019397839	0.01948035141	0.0122558657	0.02039944688	1	0.3798177722	-0.01241508768	0.01280207376	81	1
12	588.9475185	77.62522923	44.45547946	6340.314777	1937.047239	1.891876779	1193.767056	2922	1450.095745	58.40250323	1382.79386	461.6794097	57.25062501	156.4849038	611.6155137	877.8886214	0.006880276524	0.3055201059	0.0002953317393	0.01076124586	0.03016057468	0.009655124918	1	0.008721996591	0.5927825514	-0.01830764944	25	0.9978638831
12	594.7753799	315.2726412	791.7794272	12185.25494	1206.912901	391.8290531	1815.929661	4724	4227.382979	165.9376226	2216.146292	247.9354833	125.6110639	195.9294215	831.2226874	2927.65098	0.06626164325	0.09883332786	0.03284130452	0.008456423313	0.01475709533	0.009184607892	1	0.05487274833	0.1658971016	0.1021451217	39	1
12	594.5735613	600.4999772	4222.702355	8681.773406	1513.067897	-216.8648422	1850.372453	3799	8963	883.4183697	1838.452948	287.6855217	195.9901226	202.0850173	740.2590443	5788.758631	0.4807850381	0.1709683657	-0.02584345267	0.02229716445	0.01815913536	0.02417545264	1	0.3822619703	0.3106050119	-0.004632627431	87	1
12	596.2835693	136.5150607	526.819375	8876.744814	612.5521913	802.495615	1398.883241	3373	7338.105263	150.8233022	1833.235918	169.0408017	185.9353999	186.0836529	670.0378594	3731.307935	0.06067164077	0.06626425175	0.08846053106	0.01009882155	0.0186500249	0.01349965461	1	0.05411552468	0.09949225935	0.2935741366	36	1
12	596.6068747	173.3310925	4438.344834	9248.824231	210.1577749	-199.1818285	1831.289567	3523.5	7785.6875	866.3990847	1711.434064	121.3233027	199.070603	216.013182	617.5016444	3904.558017	0.4796479952	0.02421444136	-0.02280310337	0.02281138702	0.01664979727	0.02364705369	1	0.37894865	0.007566069568	0.001023157478	81	1
12	598.6792049	101.1359961	1252.245405	7869.363202	148.1874068	308.493275	1476.701139	2891	3786.294737	281.7454586	1432.765546	108.1709521	129.3743675	189.998221	525.8353069	2291.814982	0.1642374647	0.01903431127	0.0401804672	0.01624943857	0.01454186691	0.01591156826	1	0.1321458819	0.0003876338893	0.1477081117	53	0.9999999994
12	598.768831	499.370725	1913.573275	11199.48837	568.2611645	-26.38864983	1754.832679	4218.5	2721.191489	495.8848682	2758.065551	175.1611694	136.014253	190.3018506	995.209859	1624.097018	0.1758797145	0.0518121261	-0.002350338103	0.01185576626	0.01531241913	0.01383700963	1	0.1387429001	0.06736539877	0.003272120935	55	1
12	602.2918379	190.5006802	-83.84054584	9056.322397	141.0601063	1015.999312	1934.812558	3338	6811.063158	61.55021907	1894.942495	161.4286873	234.9007001	751.0351348	684.635922	3554.478774	-0.009323313194	0.01662707977	0.1140090264	0.006791718721	0.01865956328	0.01372461317	1	-0.0006347646641	-0.002073423111	0.3648911914	4	1
12	602.2611776	377.7174202	3315.193131	20022.64691	4891.725624	884.6860402	1739.25006	8784	3680.526316	187.5250068	677.3280662	258.9427823	199.9823276	222.543084	307.0153636	539.6695964	0.164647053	0.2419122746	0.04471512128	0.008686815138	0.01172472744	0.009730864801	0	NaN	NaN	NaN	NaN	NaN
12	609.7665119	271.5431158	3203.474429	11197.52906	644.8990919	735.9611787	1747.511081	4242.5	8338.27957	781.7862902	2630.207389	182.5661394	227.6169285	248.6159894	979.3572602	4633.283849	0.290704514	0.05916450133	0.064002071	0.01648883286	0.01568009748	0.02258614181	1	0.2355716113	0.08257624458	0.2610620492	73	0.9999999945
12	610.4411613	90.64405064	399.4159794	7352.193388	405.7366226	1386.906772	1409.549808	2811	7030.212766	92.39424868	952.1385854	116.4553846	213.9562407	168.4498599	360.9670088	2278.009851	0.05397400571	0.05684988043	0.1877813935	0.01052631246	0.01549960446	0.01854249693	1	0.05626020591	0.08155820532	0.6377224963	37	1
12	611.5420386	655.116905	548.7923299	8216.216274	1336.723871	-14.08433143	1358.634947	3396	2839.191489	146.8542513	1717.476232	266.2261566	75.28818633	148.1820785	668.2964767	1480.61028	0.06821352192	0.1623856951	-0.001662543242	0.009263358161	0.01821966035	0.009881095741	1	0.05491346318	0.2966313151	-0.0155776201	42	1
12	618.7149526	352.8969164	6501.908719	9103.500354	491.0150506	-358.7304304	1997.758654	3655	3622.860759	1763.742459	2501.74424	166.5909495	301.90255	638.5736213	949.5181315	3786.657919	0.7080581544	0.05571370579	-0.03519356745	0.02908173617	0.01868345255	0.04233702584	1	0.5607353156	0.07055919612	0.01140652682	91	0.9999728611
12	619.6910243	296.8108942	-45.67675945	11088.53988	254.9464043	281.7420282	1819.53382	4069	11985.75	50.91182837	2162.86029	130.1345277	114.2648466	416.7403727	753.0115985	5670.495137	-0.004291854986	0.02310746361	0.02578480649	0.004753715793	0.01439663364	0.008841253868	1	-0.003305782864	0.009977244916	0.05892178254	2	0.9999999975
12	620.3188326	125.2819123	3548.131861	7843.209072	2370.777248	-194.4655988	1466.127125	3603.5	5420.597826	771.2996402	1603.581931	477.2110317	155.7191257	268.0294405	703.2143591	3416.246881	0.4460932226	0.3091313378	-0.02503790136	0.02994816347	0.02695733712	0.02163560844	1	0.3571408402	0.5962523656	-0.005406629834	89	1
12	620.9137297	341.02747	7140.71814	9945.89949	531.3743368	-351.2810476	2034.898551	3903	7262.19697	1844.403576	2433.023864	189.3554202	290.8335534	298.3198409	926.5306358	4927.83206	0.7184397401	0.0546946271	-0.03899381252	0.04449703147	0.01844544011	0.03114810719	1	0.5687041677	0.06831332328	0.0005238941017	91	0.9999957582
12	622.3375146	486.3657984	2683.928209	9483.084026	187.7667397	1976.781068	2073.952455	3570	5654.842105	634.2760526	2072.8341	110.0569232	483.2796424	248.5958056	748.0837266	3263.424912	0.2867839262	0.01936025406	0.2013146924	0.0179128754	0.01406581439	0.03041430917	1	0.2423128757	0.00241103649	0.7372274509	71	1
12	624.499215	172.2469007	-10.39204226	7559.105098	520.6583885	58.70325314	1419.245797	2849	4183.244681	43.35922713	1854.859356	155.3747289	65.37118913	234.285079	662.6637457	2611.271967	-0.001453216923	0.0679690338	0.007711449258	0.005940128848	0.02050588711	0.008823476825	1	-0.001627628264	0.1023424037	-0.001955852856	6	0.9999824463
12	632.4060547	307.5507543	6450.799279	9387.709253	1582.427741	-408.0787334	1778.904687	4087.5	7033.526882	1669.958847	2336.520303	346.8186539	306.3444077	263.349733	949.9068246	5044.513525	0.6952830199	0.1612947169	-0.03947407844	0.03234804247	0.02121163176	0.03670384353	1	0.5521160959	0.2886596001	-0.003081028679	93	1
12	633.6332299	211.5652726	500.9308589	8898.899798	1452.604459	710.4953878	1708.991423	3769.5	11110.51064	147.0557282	1888.286957	335.5544643	189.5900211	739.0931168	760.0903948	6244.387926	0.05705436188	0.1695330634	0.0836005976	0.01116032269	0.02208720932	0.0164012787	1	0.05271413885	0.3127333344	0.2791011479	44	1
12	634.6127936	84.55609445	470.5697653	7335.86131	2147.753684	-44.87543382	936.651	3287	5831.483871	105.4550229	1151.695944	346.2163159	71.94265722	147.8719009	502.5282985	2364.361034	0.06548729642	0.3018576203	-0.005991462076	0.01104632164	0.02443933131	0.0100631508	0	NaN	NaN	NaN	NaN	NaN
12	633.8642554	345.4412249	603.9882646	11306.12671	566.1278375	2200.814064	1903.498446	4327.5	3434.144578	119.257537	2048.948732	160.1471349	441.0574418	179.4343279	737.3290246	2455.925051	0.05334126107	0.05001115662	0.1939418794	0.009087594633	0.01347847507	0.01624724406	1	0.05610735197	0.06752952099	0.6588194826	37	1
[truncated: 3,013 more rows]
