# Supplementary material for: Phosphatase specificity principles uncovered by MRBLE:Dephos and global substrate identification
Source: Mol Syst Biol. 2023 Nov 2;19(12):e11782. doi: 10.15252/msb.202311782 (PMC10698503; doi:10.15252/msb.202311782)
Supplement: Supplementary file 4 — Source Data for Figure 1 [file MSB-19-e11782-s002.zip › Figure 1/1D/Complete MRBLE-Dephos data with scripts/ToRegeneratePlots/PP1_1/20200911_PP1_0.csv]

1	47.70021287	650.8920576	167.5510117	1577.558568	51.69660405	-58.64049647	1434.43758	658	676.3263158	126.6940282	1425.162683	68.95664078	73.6460042	402.761374	518.2411038	1298.367801	0.1117579444	0.04035157722	-0.03273606523	0.09884010857	0.149529304	0.1150692366	0	NaN	NaN	NaN	NaN	NaN
1	47.9447648	176.9135151	100.0209218	696.1791096	223.0059704	-30.89535613	1185.505104	389	477.6210526	76.38458658	1011.213996	240.4173539	78.38527181	180.4177397	436.0687779	652.7771145	0.131237799	0.2919996516	-0.03563014084	0.2428072058	0.3071236575	0.3750619897	0	NaN	NaN	NaN	NaN	NaN
2	47.71072073	650.9042406	170.5857915	1627.466747	51.52775096	-59.54822751	1437.257986	689	680.0744681	126.7872615	1425.067564	69.22931126	73.95868884	402.7029376	517.6664215	1304.812789	0.111263581	0.03960666422	-0.0327198211	0.1118470249	0.1611242475	0.129237996	0	NaN	NaN	NaN	NaN	NaN
2	47.9309936	176.9276739	99.63567022	679.9129582	221.3294511	-31.21892848	1179.957715	387	477.6210526	75.85498052	1009.75559	240.6627618	78.63367098	178.9548017	435.7063208	652.7771145	0.1323090876	0.2880801036	-0.03577256718	0.3254536766	0.3324745008	0.4390240495	0	NaN	NaN	NaN	NaN	NaN
3	98.42108366	220.6751136	7279.063252	10966.93755	786.4735003	-476.1839684	1833.416632	4395	46354.47872	1705.258237	2444.958682	148.2295223	318.5380788	182.5264151	888.3872175	18419.98001	0.6658353652	0.0744374374	-0.04137699723	0.03083021605	0.01844918984	0.03177731858	1	0.5294259641	0.1008725948	-0.0206665541	91	0.9999916078
3	150.4884396	329.6838936	837.9043635	13041.49189	2230.987852	442.2817967	2211.916177	5413.5	13573.01064	212.7221275	2610.784862	389.1808609	123.1424903	269.349728	998.6297741	7632.590478	0.06567848874	0.1684476317	0.03446462232	0.008067332939	0.01882076071	0.01027752871	1	0.05507774854	0.3036842193	0.1097686068	43	1
3	174.5505336	419.3041228	842.967897	14220.18666	4636.107812	1238.136617	2279.090909	6542	18216.82979	250.8813287	2763.292225	874.8004389	255.1303469	234.4666679	1212.66446	8886.068619	0.06030642611	0.3278344563	0.09067417209	0.009548197926	0.01870410082	0.01280457107	1	0.05650196192	0.6342257067	0.3058342887	50	1
3	197.4113563	212.6763442	1002.322526	16629.85938	1757.19958	524.8004904	1807.692231	6408	24389.17895	209.3912906	2333.468861	339.6078266	149.4686331	216.792973	930.8578975	5527.27425	0.06114484774	0.1094484742	0.03251138494	0.006946548142	0.01298999506	0.007826610023	1	0.0506648274	0.1814564513	0.1004990608	39	1
3	250.5000569	202.6615688	2669.768586	16863.5077	1023.972611	35.59867372	2175.848944	6391.5	25767.84043	562.0015965	2852.508383	269.7180134	158.4823229	211.111222	1106.312849	8008.694882	0.1641816998	0.06422195467	0.002348791826	0.01061796157	0.01210555612	0.01052652539	1	0.1305683463	0.08631394808	0.0184673345	55	0.9999985744
3	251.4291637	100.1152149	3035.070921	11089.97098	244.9044211	682.3681219	2070.433894	4089	17295.35484	722.3378782	2456.612384	121.6848228	271.3899556	240.4598095	870.2850017	10020.67831	0.282557858	0.02386397566	0.06136419335	0.01851052543	0.01490526464	0.02352681881	1	0.2291455132	0.001260662157	0.2462071276	70	0.9999999882
3	261.5200609	37.63052092	1565.677219	9321.197206	154.6162979	332.6489569	1603.168317	3402	7332.290323	290.3288563	1611.083982	118.7110709	152.5048198	199.2217499	569.9136547	2705.583059	0.1685933565	0.01715863973	0.03633113462	0.0123705914	0.01384951401	0.01612378887	1	0.1360030579	-0.01121191889	0.1348988932	53	0.9999997292
3	272.2486775	9.414074267	1425.650401	9131.672908	452.5882845	-65.37894271	1332.537824	3372	12285.97872	297.7236729	1511.447375	131.3425564	98.90001461	186.3613049	538.8929568	4722.679531	0.1607161646	0.05138616282	-0.00692500649	0.01456422231	0.01769936993	0.01143576502	1	0.1269938967	0.05973477993	-0.01448554289	55	0.9923561684
3	288.8461608	111.752763	1490.629764	9013.633465	86.52037856	415.4406181	2006.751113	3318	5181.791667	543.7274914	3263.932924	148.6115541	213.7435135	273.2212193	1151.266204	4417.769099	0.1653406088	0.009907217514	0.04792910007	0.02074122288	0.02365822503	0.02179798037	1	0.1341420967	-0.02617330529	0.173818749	53	1
3	296.6892975	213.473302	-114.1953345	16012.69135	1635.106421	807.8209722	1987.121689	6059.5	8300.541667	70.47559248	3169.713097	393.6021754	194.9138818	240.7738281	1222.492042	4163.23593	-0.007469069093	0.1053952132	0.05233930035	0.004590805424	0.01492126848	0.007661534681	1	-0.002934663895	0.1739909892	0.1533358949	13	1
3	298.9107371	626.9483564	-22.21072236	12275.63103	723.5427458	104.9707431	2505.750771	4634	6071.106383	54.24438759	2375.733479	200.0588341	94.93675704	425.3490981	862.1836905	2708.598394	-0.001720347853	0.06257848974	0.008796810536	0.004985738934	0.01543177954	0.008216976411	1	-0.001888108436	0.08507724733	0.003938424183	6	0.9999973388
3	306.5236067	345.1891543	4183.619277	13778.77043	75.37230714	954.2743288	3081.159413	4944.5	5418.787234	1119.982937	3597.80167	169.3994341	328.4323997	372.5262688	1269.199834	4181.6535	0.3086335659	0.004761338573	0.06805987967	0.01769670371	0.01696435894	0.02529837015	1	0.2503010215	-0.0386555767	0.2744534082	70	0.9999999999
3	315.6285707	430.494451	5350.901991	17388.21798	5756.807966	-135.9720594	2216.603537	8153	9850.967391	1096.188945	3327.540351	1217.72658	262.406823	1655.054429	1544.398368	4270.348969	0.307212992	0.3274690288	-0.007366544647	0.01813050719	0.02596900778	0.01685613156	1	0.2473210166	0.6300431564	0.02364635002	80	1
3	318.4143571	67.60151258	586.1235356	10394.49091	1065.796505	903.4644538	1788.801424	4112.5	16056.15054	141.6677437	1995.654094	223.7989714	221.4453697	221.2474835	746.1796655	7949.878309	0.0560378116	0.104648048	0.0857398284	0.008299896616	0.01719442478	0.01374552751	1	0.05030158214	0.1716915008	0.2820421634	40	0.9999999961
3	328.3958222	285.7537488	-259.5756187	15445.60872	116.0605915	3648.422762	2732.089809	5504	4474.734043	87.11568973	2397.827444	157.3924938	628.5134949	251.7470694	889.8699818	1914.658897	-0.01671470942	0.007519241647	0.2394639716	0.004942096675	0.01057980791	0.01866917031	1	0.001881927735	-0.02833250366	0.7913308545	5	1
3	335.2936125	264.4915811	1104.798006	17173.70609	5630.862188	1573.173293	2477.730974	7937.5	10831.29474	223.2116517	2626.188707	942.6153051	294.3040286	218.682451	1234.964977	5714.100296	0.06569087408	0.3290660822	0.09234947861	0.008753788742	0.01949839839	0.01121011217	1	0.06094757996	0.6367121566	0.3128090494	50	1
3	342.6974178	144.6601025	1116.591867	13336.87984	283.1639325	50.53396826	2046.763151	4935.5	16287.4086	283.1849364	2873.265129	172.37084	114.3708041	295.7854267	989.8303786	8390.813661	0.0828062071	0.01979876187	0.003660043977	0.009131387885	0.01567425709	0.00957063702	1	0.06499153418	-0.004698001758	0.003828511527	30	1
3	342.6329997	171.5477744	4678.31423	16131.32765	3713.430423	-216.2078413	1805.831321	6868.5	17416.73404	904.5089899	2839.849018	725.6086509	217.4823993	199.5004773	1251.023015	7360.359504	0.2975183183	0.2349172141	-0.01325292885	0.01472285614	0.01863218183	0.01410061029	1	0.2381291165	0.4383320854	-0.001157535972	78	1
3	359.847286	370.699929	-31.9740952	13662.82435	74.97792111	114.098444	2492.500045	4894.5	3936.536842	60.06592602	3473.9136	147.1614323	116.4867473	521.3516671	1207.832782	2486.401064	-0.002269661665	0.005776196933	0.008343020123	0.006222358641	0.01249324622	0.0115660175	1	-0.002978960581	-0.03264570716	0.0007561035772	1	1
3	395.1516262	265.6381104	13061.41884	18037.24255	512.7845243	-732.1891414	2169.879408	6886	20289.85106	3273.588598	4332.936064	238.5094361	531.2532319	221.3760165	1667.67446	13481.72967	0.7245665908	0.02777626291	-0.03836496576	0.02773786759	0.0144127945	0.03499596403	1	0.5761785807	0.003405808657	0.00141022517	90	0.9988338885
3	482.5203988	25.57013346	381.4789998	6540.445938	111.8066938	1218.412757	1489.649765	2432	4211.322917	104.2502492	1270.112781	112.8080385	268.1602214	157.9027338	445.5332242	3068.463979	0.05848331381	0.01610741253	0.1877808669	0.01233004466	0.02035848844	0.02824127335	1	0.05854281748	-0.01162416163	0.6306702632	33	1
3	497.5235881	216.5984669	607.6668711	13357.82528	346.9454979	2916.044465	2058.948434	4947	32939.30851	202.479123	2530.82618	151.6023115	541.0519962	187.2414189	849.827303	13672.91146	0.0470897007	0.02628374225	0.2126681002	0.009994697985	0.01651969409	0.01793559708	1	0.05129412297	0.009670660417	0.7138918757	33	1
3	498.6234341	359.3411846	5377.890732	10974.08591	1723.625705	-254.9870336	2487.003776	4606	5352.810526	1684.56362	3404.037288	528.9773963	287.8363116	511.7696545	1377.434988	5112.002702	0.4952057158	0.1570255706	-0.02208378315	0.02493217276	0.02267238907	0.03451139268	1	0.3950119643	0.2743051928	0.01010206786	87	0.999999999
3	533.3564823	518.4445287	-6.868681819	12377.95048	2803.917165	338.0609885	2724.468947	5288	3244.191489	78.69585724	2265.214961	471.6090689	117.4480288	288.0713715	907.2880553	1978.673512	-0.0005688885107	0.2286304321	0.02808441457	0.006854885557	0.01840569998	0.00954709419	1	0.002212352525	0.4292662511	0.07482301716	21	0.9997844525
3	547.884848	107.0605187	-78.22479218	9091.620274	467.5320968	1010.443268	1876.869321	3397	5754.65625	53.94590069	1786.890439	141.1564398	201.8679052	244.7479397	642.4219214	3289.4107	-0.009007652032	0.05301577557	0.1132727855	0.006171886854	0.01785892824	0.01382021944	1	-0.000410360325	0.06558397417	0.3608689672	9	0.9999997918
3	571.8784018	579.5849927	3329.926866	11041.39713	3433.221294	-105.0072217	1990.785278	5060	5297.106383	755.8775314	2602.91926	787.9871103	171.0756147	231.1046519	1155.959769	3527.201689	0.2975362157	0.3154221162	-0.01046816457	0.01730894666	0.02056807617	0.017434728	1	0.2392179402	0.6051934163	0.01053952829	80	1
3	628.3614259	683.9615077	7608.811902	7453.62423	456.1827958	-519.7290088	1559.704066	2940.5	5689.691489	1716.092068	1696.833687	126.0454273	332.1568194	194.8838761	651.5030573	4026.081892	1.028719778	0.06347921862	-0.07195408406	0.04057244385	0.0138853608	0.05122000375	1	0.8178251171	0.07337833262	-0.0458438298	95	0.9999942637
4	208.9253172	94.03966275	904.5647277	15981.65155	897.0437846	1339.757134	1350.590466	5928	13963.09574	131.0251917	1362.93252	166.1666857	187.3687685	189.3969081	487.3143607	2326.211295	0.05693684985	0.05643819636	0.08404219024	0.006258388015	0.01039828226	0.008703080794	1	0.05037618005	0.07175576242	0.275135289	36	0.9999861863
4	304.3871489	137.5419404	-24.9586192	11018.16856	4890.327068	40.70407146	2545.254554	5440	5535.430108	104.1858891	2259.005967	976.6306778	134.266083	735.4213885	1069.33851	3814.940673	-0.002450873572	0.4375689642	0.004053743157	0.01076157963	0.02688312889	0.01361273053	1	0.001273642378	0.862285771	-0.002591700153	28	0.9999999996
4	349.0289954	41.45923231	8.239882124	9093.932829	3974.928206	40.0827559	1715.658612	4529	10386.5977	82.37673296	1291.174127	531.1753893	84.90208307	222.0897685	604.8764971	3716.000108	0.00103540862	0.434152918	0.004488400668	0.009198785348	0.02658141724	0.009908894556	1	0.004060007504	0.8551613083	-0.0004196301897	28	0.9999999975
4	361.9565625	34.70075049	20.26386556	6956.994198	3048.571978	25.1783558	1647.280429	3421	9614.288889	69.75224479	1760.719714	773.3472168	83.43056329	241.6583792	830.6496455	3412.051833	0.002628921658	0.4331396808	0.003214488278	0.01107069991	0.03169997728	0.01326090863	1	0.005234995181	0.8530377328	-0.004469487425	28	0.9999999998
4	420.1249489	54.41962365	658.8029826	10751.37465	1790.050345	326.057287	1496.748618	4462	21519.20213	142.8416171	1733.269797	257.1344057	106.8474235	243.5999862	665.5574701	7778.383921	0.06013797942	0.162797003	0.03049320639	0.009121490969	0.01941830461	0.009310952137	1	0.05029593321	0.2920358258	0.09475716832	43	1
4	493.6153772	382.3655761	-128.0003341	16968.36816	210.8859552	969.5150343	2876.180869	6122	9513.75	49.24169574	2964.251981	177.5439505	201.705864	223.1486534	1116.458901	3662.333797	-0.00776372766	0.01314079333	0.05945085362	0.003449550279	0.009876895253	0.007994110345	1	-0.003670352533	-0.01719697024	0.1752529428	3	1
4	520.5606593	59.58416724	585.8586135	9968.616895	1040.055768	299.4228668	1690.742666	3905	22044.6129	131.6539405	1522.950671	173.8093287	97.66863505	232.6115689	566.3696331	7331.729937	0.05802727515	0.1044628655	0.03106025201	0.008730627038	0.01521332021	0.009808830588	1	0.04801013616	0.1711605021	0.0946953532	39	0.9999996701
4	526.5942798	148.3262146	840.8959988	13711.38108	2300.693992	463.1411019	2179.252587	5612	20970	181.4714424	2074.831313	323.0608331	143.2466497	243.947502	776.6308104	7160.810266	0.06141570483	0.1670820638	0.03501015088	0.008207476446	0.01594500633	0.009613173533	1	0.05168689876	0.3009105167	0.1106647681	43	1
4	533.7281032	435.7936434	2845.938386	17026.68287	912.0064767	6.800999107	2862.448564	6517.5	19213.53684	509.0272838	2752.771603	271.3990071	138.4508111	202.4937414	1073.247608	5976.391183	0.170316282	0.05559370498	0.0005147441588	0.01005493549	0.0115508439	0.008896411185	1	0.1352582664	0.06834717364	0.01329502673	55	0.9999855402
4	544.6198665	174.3554858	-257.1481394	13669.77605	1301.851079	3176.931337	2462.427624	5306.5	6142.705263	69.0840527	1971.989981	229.1735624	462.6199156	181.4471013	723.7600244	2251.67101	-0.01899513804	0.09745070984	0.2325716603	0.005809772353	0.01550277955	0.01488645263	1	0.0005451048463	0.1580748192	0.7695367292	15	0.9999999992
4	565.73577	42.477726	7.21029587	7514.00755	724.4449062	9.278830384	1443.40678	2929	5889.723404	43.07338489	1461.51533	191.2146645	65.37819073	213.8690638	550.1048167	2722.997611	0.001016830042	0.09844100549	0.001241566417	0.006224817428	0.02169096086	0.00925509858	1	0.0001585338645	0.1593539836	-0.02045484132	11	0.9999694066
4	573.807881	78.94700937	-78.89781513	8852.809357	2702.100043	945.0916183	1813.249203	4009	7189.229167	69.99893171	1303.567429	377.7191159	172.6883433	208.8390314	571.2991502	2636.425245	-0.009046901059	0.3030090096	0.1032895213	0.008085939473	0.02443289961	0.01356111589	1	0.001571743181	0.5837011742	0.3331889006	27	1
4	580.1902652	26.79624535	1093.246137	6602.156456	381.0868494	-70.37766106	1342.613555	2512	7566.617021	256.3055126	1495.651996	133.5436175	90.6069134	192.063859	549.5164956	4148.660795	0.1683318623	0.05872640721	-0.01139294108	0.01496462783	0.01887695127	0.01617398351	1	0.1328571256	0.07483940315	-0.02795373411	55	0.9999929647
4	594.4694147	11.69000686	1082.565411	6555.748844	352.7559255	-63.78738378	1277.3371	2461.5	6785.145833	199.5178074	1173.072178	122.416837	90.85318133	155.9428061	438.3078053	2211.717803	0.1643577024	0.0536939517	-0.01059821616	0.01347627216	0.01749436311	0.0144632667	1	0.1296752423	0.06446247055	-0.02623505766	55	0.9996594668
4	602.3569182	176.5978287	657.36133	9985.178158	4170.403447	51.62347883	2282.354178	5018	8581.326316	194.1992442	2197.632407	869.1461472	115.5841571	239.6039949	1020.284312	4821.132204	0.06675202552	0.4145859019	0.005197286548	0.01028482421	0.02764483741	0.01210953073	1	0.05653980381	0.8137543267	0.01600669661	51	1
4	616.3201651	119.6986318	-1.958404522	6070.048092	2488.037379	149.4959249	1961.44981	2956.5	3285.902174	66.55030725	1469.139851	665.7062757	94.09783494	234.0844012	715.3282043	3116.92079	-0.000273088855	0.4182012459	0.02714023981	0.01282025101	0.04242869564	0.01726664071	1	0.004446742886	0.8221669564	0.07666066729	29	0.9999999987
4	634.3384336	36.47867424	452.1948414	7159.733468	1139.822927	-36.53393655	1158.45755	2923	14864.38298	102.1573699	1091.17786	186.4957782	73.8027116	158.9021454	424.7248013	5102.611189	0.06383065061	0.1599687743	-0.00487073063	0.01002368116	0.01989650933	0.01072879151	1	0.05071177401	0.2860475567	-0.02594954419	42	1
4	637.647259	76.48195884	12.26293346	8441.51342	131.5247856	30.63209581	1401.26545	3047	9189.053763	31.62486654	1155.76558	115.7851581	57.31762756	146.3040753	398.019344	2835.05431	0.00181434301	0.01609777345	0.004069715648	0.003905265005	0.01477489897	0.007029488927	1	0.0001014815433	-0.01131562817	-0.01274457755	1	1
4	641.2448338	466.1215427	-193.0826124	11364.10011	570.6954389	2658.94786	2602.899379	4398	6527.231579	66.74665064	2359.778436	172.6007508	549.2201011	198.9896394	854.4651108	3560.460359	-0.01785638855	0.05141782781	0.2332286621	0.006523838371	0.01617419639	0.02162940067	1	0.001002648181	0.06265320422	0.7708266977	10	1
4	644.560514	381.9914438	841.7517917	14395.36237	4317.264253	1299.339154	2801.25005	6519.5	18007.28889	171.9970616	2124.274098	619.9731701	240.883047	210.9462316	894.3173225	6038.89822	0.05954814649	0.3082223336	0.09363084647	0.008649441842	0.01750608704	0.01237909299	1	0.0558909262	0.5935938085	0.3153018989	50	1
4	646.1433429	167.4585441	-161.9343852	9961.088835	147.221348	2312.184845	2117.447035	3683	5732.2	58.12290535	1472.473116	141.5162828	371.8855021	205.2799251	545.4258066	2091.402876	-0.0158533197	0.01566137433	0.2291986051	0.00545840468	0.01442599864	0.01646916453	1	0.001931617835	-0.01149099684	0.7564830017	5	1
4	646.3399483	405.5150679	-59.75813165	13808.53935	3148.804809	368.5485907	2720.205282	5965	6762.085106	75.26093483	2065.190448	490.2250339	111.2730361	214.7047866	852.804804	2400.904855	-0.004216638858	0.2256053796	0.02709946446	0.005591467122	0.0148123602	0.008314402434	1	-0.0008125823082	0.4230416954	0.07055508596	21	0.9995634661
4	667.3440799	133.4903196	-93.2147258	8710.042812	522.6786014	960.0910994	1795.18188	3313	12635.15054	47.55349286	1352.75367	140.8566844	156.2299944	202.8030411	494.1071091	4482.119738	-0.01051406219	0.05985017389	0.1102694724	0.005791402075	0.01540719912	0.009909034654	1	-0.001755928748	0.07976193171	0.350403155	9	0.999999998
4	670.3787595	309.5851702	-57.22412038	10546.57307	78.19959633	618.60337	2734.877254	3828	7661.663158	48.76162981	1590.810774	122.7532934	136.7905161	229.1459587	589.8577108	3190.147284	-0.005396381924	0.007678194766	0.05906054502	0.005092109608	0.01237200104	0.01060323767	1	-0.001861188722	-0.02855043532	0.1742907185	3	1
4	690.6163858	84.46627422	342.8536189	6417.969021	354.6612284	1150.956206	1392.497865	2466.5	9700.358696	101.2497332	986.840772	102.4532581	195.6340619	154.9633874	350.9632574	4398.863721	0.05186924931	0.05579386916	0.1835973056	0.01183399546	0.01866542168	0.01939124842	1	0.0533796972	0.07070708385	0.6158925744	37	0.9999677301
4	730.8411217	370.9402575	589.762317	10015.02861	479.6552018	950.8738631	2551.900869	3848	6257.635417	141.8035244	1473.092807	143.1096326	198.1895502	461.1757643	536.583736	2451.324158	0.06142110319	0.05105126975	0.09690479186	0.009777754193	0.01398629273	0.01619690532	1	0.05482308668	0.06056104504	0.3201557359	36	0.9999645043
4	737.4617816	591.31254	2048.266373	7412.258425	1637.105992	-68.8246956	1814.948754	3241.5	21018.97872	444.8329659	1490.176647	316.570199	130.1952356	180.2082109	615.1208869	9202.495636	0.283875826	0.2269371096	-0.009430276201	0.01631073112	0.02088352389	0.01884289281	1	0.2273853077	0.4219781438	0.008747047029	78	1
4	745.4887824	114.6632925	813.3906116	5392.822409	775.2238104	209.8842426	1369.433141	2214	13143.85106	158.7622123	879.7824732	150.5319518	98.48758294	141.4924915	343.9077628	5313.701502	0.1497546345	0.1491674241	0.03961237372	0.01664208227	0.02156281733	0.01866739086	1	0.1225828668	0.2626430197	0.1455000936	62	1
4	746.2583049	279.6562644	1292.935954	7949.969865	137.6519718	5.26969619	2270.767547	2972.5	19354.51613	302.1450227	1599.23468	110.3872616	108.8599177	224.1463473	579.670019	8676.077207	0.1660228686	0.01778648744	0.0006992801489	0.01171122244	0.01485986393	0.01566493283	1	0.1314203829	-0.009956313335	0.01198068721	52	1
4	753.8345825	531.1722386	347.0746764	6605.122665	612.6405956	572.8003334	2238.154881	2607	11073.22105	109.0452582	1256.07782	165.3265038	161.7054375	615.7785959	474.4889542	6048.68753	0.05249338314	0.09550013901	0.09598675549	0.01233722921	0.02351145592	0.02317037976	1	0.04809037094	0.1528002253	0.3162077007	40	0.9994656736
4	766.8072292	492.9331709	-82.11234947	8576.445658	781.6817695	944.5405734	1983.702694	3405	10079.34737	45.12446951	1286.807366	180.2838465	167.1535664	177.6692159	500.5059419	3309.628773	-0.009312443284	0.09304477153	0.1094715917	0.005638409007	0.0161647517	0.01194616761	1	-0.0004885289036	0.1485440546	0.348806486	14	0.9999999912
5	19.71321001	504.466618	-67.61856537	9676.246157	899.8215751	1082.36118	2490.897106	3781	9591.957447	48.80528439	1521.925411	164.3733085	246.5529984	288.5647281	563.8738165	3340.167081	-0.007071830871	0.09328945934	0.1137823181	0.005221062571	0.01432122085	0.01612237071	1	0.001615115251	0.1490316554	0.3641116017	14	0.9999999999
5	39.35205558	214.4931428	7.169332754	7555.996219	76.29230097	386.1746105	1990.322688	2801.5	4959.053191	43.23639305	1496.228586	106.0323474	105.3012965	230.9878413	511.4716572	2308.965585	0.0008630415939	0.009501868727	0.05046965009	0.00598443032	0.01495944892	0.01097686767	1	0.002562720141	-0.02487104918	0.1462180314	3	1
5	58.38522318	309.4943212	-172.5891933	10342.41737	917.7133047	2432.567013	2987.760881	4115	3933.806452	66.6683199	1528.801477	204.8967181	380.2743143	286.6795332	584.6558594	1513.82987	-0.01689467796	0.08974359917	0.2332928562	0.00710392095	0.01615665204	0.02192595596	1	0.002194969424	0.1420752863	0.7722733441	15	0.9999963492
5	65.52985817	170.2218829	2198.40422	7892.184416	699.2091185	-110.7209098	2096.241155	3146.5	9095.172043	505.5397146	1649.677763	160.2988361	151.996853	256.5531822	609.6007027	5139.916969	0.2861908216	0.09168606276	-0.01534540386	0.02106672254	0.01867366882	0.02129855314	1	0.2273467487	0.1416120716	-0.01463350111	74	0.9947497066
5	70.09766501	58.74475501	997.9888319	5908.640683	1319.526177	-59.60097773	1419.689268	2578	17991.17021	183.4088905	902.8326827	243.2268723	101.6034732	180.9298146	394.0186649	6430.766538	0.1653628798	0.2215986476	-0.01125113406	0.0187890141	0.02825694957	0.01732622958	1	0.1322626148	0.4124491622	-0.02381369511	64	1
5	85.00460892	204.5035889	15.17057588	9403.11036	18.5737112	117.4462106	2577.848189	3428.5	5739.141304	43.7292942	1403.737632	137.2302298	83.38916833	365.6890225	497.3157543	2739.836907	0.001957499465	0.001818775169	0.01231710384	0.004675861628	0.015343566	0.009123996033	1	0.0006463467395	-0.04089400141	0.01523256363	1	0.999999998
5	89.53402386	515.7757435	664.3237829	13802.19316	587.8885854	2807.946911	3058.575223	5184	18912.5914	152.4256068	2027.915737	158.0596126	417.6034974	219.7895989	710.297699	4182.171228	0.04930983052	0.04298564489	0.2028733583	0.008231875838	0.01250251052	0.02030854579	1	0.0525588774	0.04423663745	0.6811866778	33	0.9997334537
5	91.4449769	335.7140681	-213.9113613	12458.43711	-20.67491142	2913.598975	3441.641588	4553.5	4712.914894	65.36730604	1992.003236	149.5723374	472.621882	249.8048944	695.8685509	1231.447323	-0.01753885466	-0.001870296984	0.2326399308	0.005497876667	0.01233375616	0.02015313049	0	NaN	NaN	NaN	NaN	NaN
5	99.20925207	101.4691144	543.0062434	7933.095654	3019.324298	-10.24793692	1644.659662	3825	7775.141304	151.8337758	1286.612794	490.8293833	89.41291337	254.7992103	588.9452155	2649.91162	0.07039114332	0.3908963905	-0.001160503323	0.01349326015	0.02933353342	0.01197622232	1	0.05874544468	0.7645937884	-0.005650488253	51	1
5	109.7367015	310.5726848	2199.332054	13554.48243	2912.022154	729.4899497	3580.736029	5909	10489.14737	410.8360268	2283.188823	530.669365	206.1915113	301.4173699	932.2778282	3699.399626	0.1658058912	0.2123924787	0.0514689534	0.01347932129	0.01761784874	0.01842930484	0	NaN	NaN	NaN	NaN	NaN
5	113.3381709	225.4643544	-228.6197062	11725.90538	1034.280708	2786.170606	3116.031869	4714.5	4578.946809	70.11415843	1678.606224	208.6905881	432.8174294	264.7206373	623.0503634	1570.798437	-0.0198659508	0.08960268738	0.2331054367	0.006245402799	0.01378574533	0.01913965674	1	-0.0002000242448	0.1418214152	0.7709699552	15	0.9999101063
5	114.1271085	139.9327657	460.9398086	9984.951305	208.5296679	1968.266923	2261.252162	3810	22034	138.4782825	1613.836166	135.6300497	355.6777092	212.3613575	561.061748	8245.062263	0.04624802985	0.0212912963	0.1927407227	0.01048732052	0.01556444377	0.02226648097	1	0.04915037755	-0.0007100278759	0.6451391718	33	1
5	123.6335681	603.8016585	3719.683551	12707.8892	85.35768649	880.6018698	3190.254666	4829	16755.60674	774.9023369	2553.199738	142.70573	266.939978	290.4974866	899.6384109	10556.21295	0.2985552033	0.007296178943	0.06504317773	0.01541390585	0.0126052774	0.02483549185	0	NaN	NaN	NaN	NaN	NaN
5	125.499198	386.5874693	2401.73497	13745.84166	97.14147579	128.2285606	4165.105787	5135	19899.9375	545.8756259	2901.671424	161.8484791	183.9679908	330.7536203	994.0290719	9065.021787	0.1716587497	0.007167646157	0.008739004225	0.01063848185	0.01339460769	0.01602272025	0	NaN	NaN	NaN	NaN	NaN
5	126.3026929	174.337324	745.7584528	8814.551068	74.8580452	99.9036377	2892.058397	3345	11261.34783	187.5776636	1907.402849	123.4836924	112.5231322	282.6507783	662.6026323	6305.493466	0.08309729945	0.01019392603	0.009984191143	0.01078992292	0.01620636426	0.01387123536	1	0.06556922729	-0.02459484211	0.02535714976	30	0.9999999996
5	130.3408853	590.5661387	7445.286286	10688.74339	477.2503288	-376.7341317	3201.758428	4221	30697.14607	2021.085934	2807.328053	206.8780878	401.8572131	248.8322094	1070.915553	17746.02207	0.7138463333	0.04684945051	-0.03838282686	0.02847498022	0.01806814565	0.04799173291	0	NaN	NaN	NaN	NaN	NaN
5	131.8010309	127.8373072	1746.736586	10485.62131	453.7981934	7.322644283	2374.203809	3950	9595.263158	321.3973727	1651.099584	151.7892399	153.1001797	328.4275602	581.84516	3325.219558	0.1660219417	0.04254007602	0.0008758041486	0.01509510207	0.01571467064	0.01628813569	1	0.1317017512	0.04134866208	0.01324152528	52	0.8065821685
5	144.1372273	81.5121445	2288.490628	8161.22544	441.3763402	472.7327759	2014.861854	3153	17773.8913	496.7223177	1468.711196	133.9541201	187.4432403	239.6395179	504.8439985	8382.375485	0.2836726607	0.05658166362	0.05953442664	0.02091345269	0.02136322975	0.02384124496	1	0.2302648951	0.06905317446	0.2410349613	73	0.9938815931
5	144.3482612	200.294699	2118.125063	12056.10906	455.2521976	39.02214284	3275.8977	4585	5165.333333	464.7601343	2701.287169	161.0447871	154.5934159	327.8381421	965.2486884	2865.284736	0.1714871541	0.0405830054	0.002978945989	0.01064080682	0.0120347817	0.01450221673	0	NaN	NaN	NaN	NaN	NaN
5	151.5752222	513.2171616	753.2444465	12038.46897	3787.039326	1208.069638	3718.643703	5560.5	15371.30108	211.6475499	2652.366077	768.3699191	252.6500877	219.5211781	1119.759776	7819.158291	0.06111824065	0.3105335742	0.1020768705	0.009810842355	0.02316631472	0.01869153005	0	NaN	NaN	NaN	NaN	NaN
5	154.580324	127.2349546	-67.18121122	9616.372328	2158.108146	139.2066678	2522.854059	4161	17353.02128	62.05546906	1926.685214	403.0648209	78.97125252	355.7582906	766.1706198	8275.307879	-0.006446632687	0.2229470477	0.01546546433	0.008308402368	0.02446295382	0.01011471355	1	-0.003454071632	0.4175351586	0.03003880349	21	0.9966553221
5	155.4395701	363.6390651	945.3952985	14097.59445	2101.10787	222.897084	3759.526959	5745	17130.90426	253.8135911	2850.6988	419.7563288	131.1260482	319.5561247	1101.130963	7409.301603	0.06592870016	0.1519113296	0.01559356232	0.008526028559	0.01675916362	0.0112334198	0	NaN	NaN	NaN	NaN	NaN
5	166.6416264	537.4673162	750.6311881	12275.74172	3865.736519	1303.50678	3738.17169	5764	19480.30108	238.5887322	2755.417514	799.025565	259.3931834	260.7172147	1176.616363	9888.010024	0.0596626255	0.3094686726	0.1042611463	0.01073904616	0.02034230513	0.01372825805	0	NaN	NaN	NaN	NaN	NaN
5	168.4586346	159.2919972	-76.49925903	12381.64965	2766.035008	363.0119035	2916.392099	5342.5	8107.905263	76.47281296	1979.912872	404.5999352	98.50562097	304.1861537	783.4923185	2919.326289	-0.006318863858	0.2197727327	0.03015887661	0.006922400681	0.01704940743	0.009502048341	1	-0.002342831488	0.4109869839	0.08044330851	21	0.9857722207
5	170.473776	631.2312314	5896.066754	12670.5905	1850.200584	-196.667903	3221.208466	5285.5	24391.36559	1245.806374	2593.364713	323.3956271	246.8663174	231.4448229	977.1123148	12198.66998	0.4697966416	0.1527247447	-0.01527040076	0.02156276232	0.01595465455	0.02265180396	0	NaN	NaN	NaN	NaN	NaN
5	174.7497613	107.5267122	1641.269848	10820.42903	951.9850035	1518.408862	2869.720322	4371.5	13522.08602	309.8222178	1913.346421	190.1424349	282.0656429	291.3319702	708.0361913	5519.48023	0.1494565666	0.08698730568	0.1367368795	0.01318193027	0.01415943773	0.02018577522	1	0.1285642799	0.1339871989	0.4773353685	57	0.9854646575
5	192.5281942	510.2129528	-126.022111	14720.75802	1351.612474	977.909342	3965.375453	5758	7458.782609	64.93606995	3018.00713	330.2719743	201.5478527	301.3104347	1139.599908	3449.908579	-0.009306782712	0.09535536012	0.06852085525	0.005098332262	0.01382574504	0.01183558124	0	NaN	NaN	NaN	NaN	NaN
5	195.8118077	224.1609125	2427.299324	15430.52019	2346.42279	145.481769	3848.788585	6355	16712.78947	469.6891761	2664.371722	498.0564107	164.3739405	308.6274991	1080.288745	5712.563792	0.159767659	0.1539823384	0.009221719082	0.0125297598	0.01890015534	0.01260584172	0	NaN	NaN	NaN	NaN	NaN
5	196.2787669	179.6044274	2276.657951	13297.06331	-27.21832012	805.9951161	4003.938201	4904	4300.139785	446.654116	2363.602202	141.1857885	258.0596301	318.0546307	839.0923204	1735.122415	0.1699703374	-0.001763791041	0.05938203684	0.01207876343	0.0122167573	0.01916432016	0	NaN	NaN	NaN	NaN	NaN
5	198.6598093	106.3215885	672.6680842	10424.8294	1489.712684	375.5772372	2700.631733	4235	8290.141304	170.4684294	1973.558254	284.8232777	137.1168958	318.7406595	756.7386258	4861.768761	0.06404913098	0.1464400411	0.03804007582	0.01147726227	0.02078314714	0.01336474979	1	0.05378678781	0.2581001363	0.1211055416	43	0.9999999991
5	202.3952071	61.56845571	-14.42177029	8299.644022	405.4884132	425.6679569	2073.263575	3148.5	7493.456522	45.53205988	1629.555182	138.8566418	100.1956615	281.2522639	589.5463534	3700.791862	-0.001583516164	0.0502328366	0.05007547833	0.005760975068	0.01626795471	0.01041049057	1	0.001018477394	0.05957933088	0.1454016723	8	0.9999999859
5	204.3593982	372.461365	2949.982388	17963.94619	4074.231255	1138.334416	4367.360635	7920.5	20834.49462	532.0482716	2934.754594	776.9274126	257.8717226	257.901274	1309.955462	7797.947875	0.1635845128	0.2254860694	0.063519274	0.009887825691	0.01535965315	0.01229770642	0	NaN	NaN	NaN	NaN	NaN
5	213.5584191	6.305801526	-2.868939709	7978.188701	445.1284018	166.9639085	1553.111092	3004	11458.73077	40.53086373	1216.163938	117.8081136	79.33969097	216.0370009	429.3868257	4227.665893	-0.0003394121386	0.05345669476	0.02141182585	0.005345274314	0.01566841678	0.009197827256	1	1.461737882e-05	0.0661813651	0.04732462957	7	0.9997816965
5	216.2698164	105.1415669	-16.35988916	11275.58303	2451.89632	152.1534377	2947.845646	4806	8548.094737	67.33508043	1642.925018	362.2867461	95.26806532	341.4459821	652.552042	4170.388234	-0.00149958744	0.2186279318	0.01479960729	0.006109100173	0.01813123056	0.008840571107	1	0.0004144549865	0.4085175641	0.0287301055	21	0.9750062676
5	218.7112728	44.52005416	594.5364431	10221.52353	1020.759583	304.1624683	1877.063576	4017.5	14278.4	123.0984649	1430.154347	187.9629698	97.83171899	289.7010693	537.5523306	4289.094636	0.05996767247	0.1001609847	0.02967785486	0.00878688397	0.01636825614	0.01122596307	1	0.04941947828	0.1622160987	0.09026252802	39	0.9999964379
5	221.5138566	81.64581722	1522.421354	10300.12264	1536.62559	490.0508752	2703.192225	4339	20920.72043	303.4640437	1625.164519	259.5401729	156.3406892	302.4038533	629.7408431	8008.741272	0.1487663308	0.1492915378	0.04888150327	0.01299075819	0.01890950795	0.01536943282	1	0.1224507858	0.2629336679	0.1771173104	62	1
5	242.6944517	182.4990533	830.0571035	13178.02093	1257.929913	615.553527	3764.680086	5314	11269.84043	210.6422588	2658.831678	277.2319239	153.794526	307.6951087	974.3300941	4883.226404	0.0620439283	0.09226947466	0.04699994909	0.008166696465	0.01560093128	0.01093807687	0	NaN	NaN	NaN	NaN	NaN
5	243.3691958	222.5894147	2334.165146	14597.69096	647.8448929	198.8424813	4196.060777	5664	15132.52128	597.517294	3244.768369	245.2860273	177.5724227	337.0466055	1201.680276	7488.583065	0.1655698704	0.04699451234	0.01419800246	0.01119182806	0.01477311629	0.0147543653	0	NaN	NaN	NaN	NaN	NaN
5	247.9211542	252.6426508	899.3923633	14359.51762	1118.010266	725.7319791	4443.458091	5628	6137.294737	193.49421	2702.273573	345.3406486	159.0507501	308.8283037	1037.467861	2632.089425	0.06455770703	0.07700387564	0.04978258887	0.008645023653	0.0175738722	0.01352136107	0	NaN	NaN	NaN	NaN	NaN
5	259.696595	147.4164015	2417.788568	14592.24369	2084.658693	126.502438	3634.79091	5997	10701.76596	450.9643405	2663.175264	415.8231673	164.7960466	291.4633441	1043.153621	4252.704762	0.1610752298	0.1476304405	0.008003922296	0.01093419547	0.01515423753	0.01239373495	0	NaN	NaN	NaN	NaN	NaN
5	264.7216754	86.51452722	906.8192839	11148.57551	86.18120642	80.18835901	2867.818856	4120.5	15109.51579	182.2483964	1855.535929	139.4506779	113.0667325	288.371656	655.0430179	5776.89689	0.08314484752	0.007589675855	0.007828956251	0.007741053619	0.01357464834	0.0112768803	1	0.06542589965	-0.02999784138	0.01789722619	30	0.9999999999
5	270.7312072	42.7435273	1557.514217	10042.67299	910.4629929	423.026445	2120.165398	4043	6124.265957	284.8023328	1682.486058	226.5173804	158.70543	267.4483164	644.3528806	1956.046557	0.1558209345	0.09279796313	0.04043502411	0.01333594831	0.0156987082	0.01739082761	1	0.1268868381	0.1457340458	0.1481734414	59	0.9999877988
5	272.3822082	404.3481427	2691.082452	17340.04486	7313.687821	293.6943857	4856.714426	8745	43305.45263	665.6645843	3155.59776	1345.98257	212.2775873	306.573241	1484.62021	17010.30263	0.1587631887	0.4277419342	0.01625054886	0.01495348811	0.02351536941	0.01480934737	0	NaN	NaN	NaN	NaN	NaN
5	274.6375922	172.7336505	-12.13168819	10986.15641	881.473172	447.8087371	4011.146691	4355	2917.326087	60.90475825	2556.239653	287.3816774	118.4000938	285.2075758	957.2808794	1475.456242	-0.001053780463	0.08081111592	0.04102475592	0.006081562823	0.01747453375	0.01308625356	0	NaN	NaN	NaN	NaN	NaN
5	277.6961252	56.76808214	-17.49993969	11355.51649	2381.173984	253.3200465	2292.850991	4839	5356.771739	64.58943745	1643.695375	373.2769097	92.73057763	288.5071164	677.8667967	1731.397499	-0.001767628026	0.2139520423	0.02401056213	0.005889192221	0.01693943343	0.00858384941	1	0.0008029384682	0.3988501845	0.06017958658	21	0.9999885286
5	286.5293968	459.2433903	-104.2065555	16241.57246	-39.57080657	1160.84612	4697.383396	5921.5	6389.075269	51.55360247	3435.984472	164.3691211	244.3552536	255.5367413	1226.894446	3130.571795	-0.006828109	-0.002972169424	0.07319294875	0.003584423458	0.01078028418	0.01059665908	0	NaN	NaN	NaN	NaN	NaN
5	297.118781	333.6259066	-361.8503156	18173.03276	778.4398486	4670.001922	5041.844043	7064	12068.88608	81.66115339	2476.274422	234.4027766	655.0752015	234.0471626	942.3673122	3060.840236	-0.0199052002	0.04350477362	0.2599746714	0.004928958647	0.01072066141	0.01426268414	0	NaN	NaN	NaN	NaN	NaN
5	299.5036096	429.1932444	4498.25179	14880.90338	699.4101529	1375.301745	5232.549121	5932	31120.53261	1201.13865	3550.591611	196.2624729	367.2942362	288.433271	1280.391336	16725.53926	0.3045113802	0.05206559378	0.09397007742	0.01851010848	0.01668599374	0.02611590121	0	NaN	NaN	NaN	NaN	NaN
5	302.4532653	97.69740918	-7.603883003	10792.82623	1494.488415	204.1179582	3414.203082	4562	2875.712766	63.53547639	1961.311185	332.7081214	114.0505317	312.9075775	778.5739705	1136.837016	-0.000938372243	0.1356935485	0.01926911446	0.006097445747	0.01734606561	0.01199226936	0	NaN	NaN	NaN	NaN	NaN
5	302.2062822	346.9162018	-201.0167704	13491.29324	229.7051792	3605.547211	5595.104362	5219.5	3862.444444	72.04258881	2573.241125	184.8026887	650.5252675	348.6090998	914.1320107	4287.006414	-0.01518919756	0.01873940129	0.2668727903	0.006004149262	0.01458219404	0.02861284546	0	NaN	NaN	NaN	NaN	NaN
5	309.3046908	502.4671751	2760.707202	15995.80724	597.6645085	224.1630409	4891.195787	6189.5	10123.11579	677.6073062	3340.59749	233.8320259	175.5348946	284.6575645	1235.970483	5053.627204	0.1768219697	0.03699139992	0.01365355661	0.01194120542	0.01282194006	0.01277114778	0	NaN	NaN	NaN	NaN	NaN
5	311.0944688	337.670085	-320.7266669	16570.61882	572.8361525	4387.09076	5219.355216	6406.5	12413.61842	94.76067012	2587.853588	295.2635032	726.5352978	500.3912071	1037.531122	4988.353508	-0.01971058501	0.03774162262	0.2660124005	0.006094314615	0.01557904857	0.0182074008	0	NaN	NaN	NaN	NaN	NaN
5	315.3183652	669.6543218	-67.63724563	12325.80907	1742.27979	747.6132116	3680.026804	5125	1716.182796	68.54762003	2768.756232	418.1393192	163.8102148	370.3980568	1061.859183	940.0666251	-0.005893413922	0.1409624982	0.06286215119	0.006427900986	0.01610324819	0.01129425381	0	NaN	NaN	NaN	NaN	NaN
5	330.494227	211.664246	-66.1873295	14941.03691	3282.719049	530.6520487	4180.298226	6464.5	5628.06383	78.64506305	2231.734471	584.3026552	137.7662123	308.5848069	950.47144	2244.218353	-0.00471046058	0.2174638967	0.03561364779	0.005524856888	0.01599367637	0.008928783862	0	NaN	NaN	NaN	NaN	NaN
5	336.3217475	289.3496682	-204.8983289	19075.76446	799.9362041	2568.416059	4765.845983	7250.5	11580.15957	73.26891288	2842.905272	279.1330433	401.355166	280.9235931	1078.239554	4005.282464	-0.0113583774	0.04449982542	0.1337906115	0.004271494692	0.01283062984	0.009712321404	0	NaN	NaN	NaN	NaN	NaN
5	336.7025906	674.4098609	-236.1771306	13905.66527	45.39874064	3339.266406	3529.866682	5109.5	3594.574468	75.11096766	2726.418103	121.9800863	615.1036065	352.4877812	942.2594808	1675.546257	-0.01685955101	0.003221018671	0.2381654363	0.005798763534	0.009659618535	0.02094527278	0	NaN	NaN	NaN	NaN	NaN
5	351.0262943	16.32686061	2397.629043	8145.668158	416.0086196	467.239562	2139.600233	3160	10870.7957	456.7258562	1352.085702	129.2755998	190.5865119	229.9401904	490.0873453	5780.3499	0.2933528725	0.05101883013	0.05692353014	0.0205644702	0.01811542939	0.02356448529	1	0.2377732703	0.05739203115	0.2340587173	73	0.9989316215
5	352.6579154	137.4335247	12149.34245	11489.04976	1112.278208	-552.0246641	3384.048976	4831	2706.378947	2817.713269	2777.974536	297.1193124	519.5611712	247.2578006	1087.471593	1614.076096	1.046800874	0.09315339746	-0.04657449896	0.04998236609	0.01989963313	0.05462483274	0	NaN	NaN	NaN	NaN	NaN
5	365.423811	39.28586725	1550.926598	9543.092544	447.0241043	1336.754483	2624.461033	3696	8184.031915	300.5687927	1603.348864	128.4709549	304.4440258	304.2029264	586.0080959	3374.796142	0.1596101683	0.04688873743	0.1428185928	0.01501986048	0.01489176297	0.02277945392	1	0.1366930701	0.05076003582	0.4994022978	57	0.9999999974
5	371.6168001	424.619047	3326.405871	19690.07074	4336.371797	1257.680694	4869.857558	8793	12341.59375	633.3894291	3345.523626	829.4049214	254.6137739	325.5482514	1414.208145	4261.444375	0.1695922049	0.2164686026	0.06354960098	0.01183337804	0.01633021896	0.01270150734	0	NaN	NaN	NaN	NaN	NaN
5	383.7080446	341.6348074	17989.34992	17594.0027	964.3019525	-84.28964293	4227.811932	7204	15887.02151	3533.012897	3588.518052	344.7622746	604.1390889	311.7349245	1445.502395	6845.300905	1.021695545	0.05488061047	-0.004313365736	0.03541307137	0.01451268979	0.04466059616	0	NaN	NaN	NaN	NaN	NaN
5	392.4884569	255.3056533	2917.504356	17341.62405	842.8864297	271.7175297	4327.240079	6756.5	18690.02105	595.7753709	2992.470987	262.9762868	179.2286333	258.1536797	1151.554351	7711.80267	0.17041631	0.04930657908	0.01561960517	0.01106886341	0.01272569954	0.01148718923	0	NaN	NaN	NaN	NaN	NaN
5	402.0814431	156.8919157	-102.7256217	13380.89456	1140.189308	906.6255371	3722.999301	5228	8360.413043	71.8784713	2646.653178	269.5044884	184.5404633	338.1367416	962.5992632	2865.370268	-0.00721240354	0.08480477028	0.06814327165	0.006160564731	0.01597151193	0.01103548039	0	NaN	NaN	NaN	NaN	NaN
5	403.7936056	23.27325659	412.6852286	7719.805848	103.6365527	1602.909331	2287.104831	2921	11749.30526	108.5702432	1386.730477	122.3482055	327.9540047	218.5040323	477.0991258	5230.798987	0.05442697351	0.01393834267	0.2009031158	0.01013059027	0.01984097679	0.02755927492	1	0.05620173163	-0.01603798405	0.6747818513	33	1
5	404.3085267	171.6558228	-66.26399285	12394.17658	1824.459525	888.2681398	4157.122574	5140.5	3732.640449	70.30373559	2110.504263	413.2190308	179.8574156	422.7965687	846.0260902	1552.757988	-0.005657406588	0.14990458	0.07254254648	0.006452560006	0.02061165985	0.01147402145	0	NaN	NaN	NaN	NaN	NaN
5	405.3524783	271.7411785	1387.431757	14312.025	-95.44541711	429.6716278	5086.387143	5537.5	15970.60215	334.2594975	3041.895123	405.5720684	233.1789323	3503.035922	1007.938527	8904.563653	0.08890775388	-0.007427496458	0.02958576674	0.0301588121	0.03932621105	0.02586647002	0	NaN	NaN	NaN	NaN	NaN
5	408.6426056	375.2347912	1056.942832	17115.29565	1513.683184	1951.566614	5187.050228	6855.5	18489.6129	194.7140223	2299.938273	367.208869	326.8218037	667.2958328	926.4722105	9222.396144	0.06234197157	0.08965050127	0.1156056664	0.007987191122	0.01363720391	0.01361045463	0	NaN	NaN	NaN	NaN	NaN
5	414.1856996	490.1546122	991.302986	17022.02052	701.204676	1910.721729	4442.95617	6428	9055.378947	235.0967952	3123.345871	256.7037958	347.8644346	272.193426	1173.343536	4317.713045	0.06019570941	0.04457482383	0.1146660961	0.007013481735	0.01241542762	0.01226838169	0	NaN	NaN	NaN	NaN	NaN
5	416.6306612	34.33762869	4481.613382	9598.316178	103.6692762	-203.0374336	2398.87814	3681	7337.305263	919.423811	1734.288292	140.040131	243.7384895	767.9400915	633.9157159	3874.199742	0.4717305803	0.01060051413	-0.02111829544	0.02703790761	0.01676509135	0.02719970403	1	0.3746810642	-0.02886994789	0.004361238706	81	1
5	417.1138943	121.4805461	1015.288806	12234.90139	171.8799553	188.3420358	3470.199709	4625	21537.22581	221.6270715	2042.198299	150.1234774	96.35661592	316.156859	720.8225208	9069.973394	0.08191464723	0.0130136149	0.01530795299	0.008547824869	0.01368331166	0.008855965682	0	NaN	NaN	NaN	NaN	NaN
5	425.4557892	459.4742711	2882.255319	16421.07829	699.8498354	257.7065459	4618.890501	6401	16491.9375	625.5999555	3488.83699	237.4081893	175.1014885	232.7784585	1299.858381	8891.779921	0.1736853744	0.04390931368	0.01591256137	0.01004004233	0.01074095967	0.01271424537	0	NaN	NaN	NaN	NaN	NaN
5	426.4477455	341.6279188	-144.9555172	18052.06161	5906.794089	640.0540178	4216.923311	8434.5	17807.05319	95.87649016	2771.395702	985.9149136	132.2408541	269.4977724	1298.230867	5278.669365	-0.008588084949	0.3212108342	0.03687623076	0.005760492163	0.01758128362	0.007726346333	0	NaN	NaN	NaN	NaN	NaN
5	437.231506	382.4126615	1007.35985	17421.11086	211.6299309	2009.406558	4699.416393	6542.5	30372	282.6007728	3307.236746	187.7044942	379.5486952	251.9749065	1177.364977	13447.61179	0.05800499741	0.01188589702	0.1171556427	0.009508137036	0.01268729627	0.01070519709	0	NaN	NaN	NaN	NaN	NaN
5	440.6632765	71.4155196	-9.776834639	9120.194325	1907.560395	277.3530619	2669.826562	3907	3899.252632	70.58003882	1577.315477	358.7277145	97.69798319	317.9678525	642.9708237	2876.960741	-0.001125166307	0.2071892855	0.02915411886	0.008181683635	0.02638618391	0.01167632088	1	0.001609208349	0.3848366853	0.07780659072	21	0.999856832
5	441.6802014	308.8312963	861.9157198	17219.5493	86.77556604	3981.696572	4626.128808	6433	21050.18947	188.5302462	2254.029874	185.7214738	478.1588206	278.6354617	848.9138295	6426.727532	0.05277159442	0.005488995026	0.2352438723	0.007746567854	0.01099853607	0.01714632129	0	NaN	NaN	NaN	NaN	NaN
5	443.4217621	118.2067119	686.8830892	12786.84834	1220.586404	545.6573136	3156.476908	5031	17175.48387	185.1296184	2453.818388	240.7954681	146.0489756	268.7758374	892.0342795	8555.636356	0.05585486437	0.09719287722	0.04505058439	0.009286561815	0.01751562439	0.01061088248	0	NaN	NaN	NaN	NaN	NaN
5	444.2771793	505.3494639	2630.888439	16576.59676	2570.364249	1134.623729	4839.896488	7061	34892.3587	507.357812	2730.327351	445.1567842	245.775739	283.8904251	1087.306169	14623.93228	0.1575995163	0.1601952919	0.07008841266	0.01049627538	0.01539494417	0.01350984565	0	NaN	NaN	NaN	NaN	NaN
5	450.4484503	582.6023246	-258.1816033	14803.40483	-45.09822486	3720.65796	4168.395493	5412	5016.741935	62.26034517	2300.123526	130.5480147	549.3780042	222.5593027	808.351494	1808.79224	-0.01701658306	-0.003246195701	0.2520786801	0.004765410319	0.009286466158	0.01366105564	0	NaN	NaN	NaN	NaN	NaN
5	453.9829832	12.36612391	12.93160814	7387.512482	1083.259816	68.3833972	1900.467556	3075	5214.526882	47.53719706	1211.001611	212.9516363	70.11286743	241.2277806	474.2367346	2607.391874	0.001859995564	0.1491447896	0.009432396153	0.006667136155	0.02178860012	0.01004872707	1	0.001967811826	0.2644504512	0.00920165057	16	0.9999922098
5	453.9237966	218.8278972	1289.629957	16313.84483	208.9061533	278.5027288	3869.547809	5994	27457.42708	233.6495247	2309.499276	159.8382062	142.7461324	258.1833912	833.2865017	8297.920829	0.0815960649	0.01261368514	0.01740069915	0.006491082691	0.009985769319	0.009223198292	0	NaN	NaN	NaN	NaN	NaN
5	468.3220464	328.3252834	-12.4307449	11505.12831	202.4392061	951.3587397	5097.860155	4396.5	4194.406593	61.47414523	3329.546707	205.9584912	232.5534708	392.3894971	1195.927757	3758.154071	-0.001395525765	0.01826623094	0.0849475448	0.006397818219	0.01922803819	0.01484119423	0	NaN	NaN	NaN	NaN	NaN
5	468.7119679	356.5367094	-74.47433191	17901.27748	2722.445249	662.9709082	4157.258736	7330	6045.221053	77.83855594	3178.087408	600.0694469	144.1907876	263.4991851	1325.995327	2314.677548	-0.004411429204	0.1472250902	0.03817184947	0.004956869775	0.01418298994	0.008363073931	0	NaN	NaN	NaN	NaN	NaN
5	468.2874415	461.4107243	5174.770098	16816.50166	139.65961	139.8045265	4461.296633	6440.5	20056.21277	1193.844925	3572.40682	165.7334072	231.8704256	274.2848419	1293.524133	10902.46753	0.3072482075	0.008798776191	0.007747860212	0.01571721371	0.01103158446	0.01599003723	0	NaN	NaN	NaN	NaN	NaN
5	476.5690075	127.3900254	2264.623532	13050.9534	186.2044281	174.8925048	3500.846578	4942	29141.19565	427.0044949	2187.683863	143.8390428	145.2512496	287.7268874	752.2579016	10725.60631	0.1747659947	0.0139852297	0.01342556123	0.01158025694	0.01328086956	0.01200330311	0	NaN	NaN	NaN	NaN	NaN
5	485.6890796	688.395954	1931.835011	11523.18468	2608.253228	44.18407292	3367.884385	5090.5	32197.2766	398.7302647	1794.052995	383.0982321	141.4474853	287.1876091	722.0911964	12543.18055	0.1717197188	0.2304983608	0.003969969651	0.01442728318	0.02063291121	0.01346337754	0	NaN	NaN	NaN	NaN	NaN
5	489.8739306	465.5940792	8212.509772	17155.23563	3762.104998	-107.6920098	3998.385292	7669	21842.72632	1525.459591	3262.753994	831.1296819	313.148714	255.5865508	1449.516039	9918.655857	0.4854467485	0.2270921892	-0.006779427193	0.01987866763	0.01621728577	0.02178016411	0	NaN	NaN	NaN	NaN	NaN
5	496.5746169	247.1024045	2293.354412	13802.34042	1874.983687	196.437527	4186.092785	5733	4252.311828	539.6213902	3078.382783	452.8063733	174.8494606	347.174229	1188.072856	2879.256312	0.1686588174	0.1361511157	0.01425730285	0.01326941917	0.02057701926	0.01585772823	0	NaN	NaN	NaN	NaN	NaN
5	500.4102017	137.6034243	2050.288356	11728.11395	44.69279463	164.3295959	3640.735075	4455	16225.35106	412.5159815	2206.981542	162.2214691	154.4893478	312.6662074	765.9312371	7983.799198	0.1749455806	0.004386834885	0.01399193793	0.01171057534	0.0158452128	0.01460361513	0	NaN	NaN	NaN	NaN	NaN
5	500.591326	302.6010974	2791.144731	16317.7908	1419.334715	237.7958282	4612.506454	6470.5	15362.72222	511.951083	2502.066815	342.1813577	168.0451705	290.1268674	997.626106	6710.09204	0.173077764	0.09057725253	0.01425626583	0.01228406307	0.0139227242	0.01173294774	0	NaN	NaN	NaN	NaN	NaN
5	506.249421	553.4885891	3949.14979	12640.5815	403.7779793	58.8852015	4122.335693	4976.5	7294.361702	1173.722662	3698.194368	205.2920493	206.6938202	307.4189476	1343.079486	5590.453587	0.309042588	0.03389143507	0.005633540441	0.01729283775	0.01496387915	0.02180085163	0	NaN	NaN	NaN	NaN	NaN
5	510.5777107	47.47862725	-7.114877991	7841.906567	43.00120455	447.2187179	2207.384433	2966	4000.46875	45.57670359	1416.555479	120.2733631	99.55800642	257.8292409	502.6279145	1946.01633	-0.0008587935953	0.006442155771	0.05774642446	0.005928366771	0.01598375372	0.01128412784	1	0.001666879872	-0.03117412853	0.1707469024	3	1
5	510.4920983	291.2667112	4463.307948	15128.87624	3243.237575	1264.423277	4175.958982	6608.5	27141.17582	910.9921338	2603.145158	577.272341	290.8490257	257.4426636	1079.948137	10465.98643	0.2999493985	0.2236818823	0.08335052931	0.02157483857	0.01671663416	0.01888651747	0	NaN	NaN	NaN	NaN	NaN
5	513.4670437	377.6861202	-31.37761497	16294.48363	2304.444707	338.1823798	4494.59368	6552	7626.926316	69.9621151	2230.919785	446.3427607	123.7361644	249.0358826	930.7915872	2134.29075	-0.001964275728	0.1443840124	0.02196887983	0.004610163168	0.01324981951	0.007755692672	0	NaN	NaN	NaN	NaN	NaN
5	518.7328585	646.3058742	-205.5892772	10942.47432	957.0591706	2774.151913	3647.320813	4404	3336.840426	68.76882012	2223.443368	241.2038294	527.877139	229.0879829	830.2955653	1677.403455	-0.01874591385	0.08475583138	0.2537737658	0.006465940635	0.01545895174	0.02347624069	0	NaN	NaN	NaN	NaN	NaN
5	522.9914186	264.6342058	2324.702375	14753.00073	2157.875129	195.018588	3818.34426	6170	13787.64516	516.0808933	2906.509894	513.132034	162.3317346	263.6053666	1162.880429	6823.497622	0.1564525885	0.1494834518	0.01356471359	0.01137437187	0.02000533721	0.01392033324	0	NaN	NaN	NaN	NaN	NaN
5	523.3983535	423.6587846	972.0942637	14207.66928	1978.483236	214.3613905	4226.297967	5893	8998.578947	267.4612291	2708.293121	435.554185	143.5462112	769.8777221	1065.324425	3634.573611	0.07040747045	0.1431927839	0.01467051397	0.01154596393	0.01530763185	0.01348101307	0	NaN	NaN	NaN	NaN	NaN
5	526.3529297	179.6915551	4249.900615	14488.46268	4358.400542	28.02717125	3372.171694	6707.5	12736.33333	774.4509072	2720.319247	860.2082536	212.2669781	386.2319012	1226.072106	4577.712506	0.2924322121	0.2958859671	0.001750574316	0.02055968396	0.02086062531	0.01611972235	0	NaN	NaN	NaN	NaN	NaN
5	527.5513649	95.4247579	-59.98091926	9749.846324	5.273159207	1174.18027	3052.694849	3532	8002.202247	52.49258826	1819.925774	130.510102	215.0946678	310.8337345	628.9620645	5087.497992	-0.006578503816	0.0005597786703	0.1246828995	0.00593563425	0.01661398424	0.01500775777	1	0.00177454941	-0.04314316337	0.3992023749	4	1
5	536.5904156	106.7969162	1622.876338	10493.4441	1572.539631	1571.908555	2771.538614	4411	15743.98837	355.2368734	2007.753953	314.2466279	308.7959501	217.954617	785.1011165	8262.554144	0.1514608342	0.15042339	0.1473718919	0.0158945494	0.01796891398	0.02519901657	1	0.1316158969	0.2654631178	0.5159788712	63	0.999996626
5	546.5099101	466.6334442	-57.31517319	14096.06781	684.865894	270.9855956	3937.440843	5387	13566.86022	63.03065127	2304.14641	153.8601628	103.9994889	229.8329598	811.5675858	4406.959214	-0.004279535928	0.04943165465	0.01855078014	0.004744356791	0.01040255924	0.007672780117	0	NaN	NaN	NaN	NaN	NaN
5	555.3490066	212.3346205	3627.606119	12190.99638	2702.465647	71.56828649	3241.223851	5440.5	10160.02151	997.5356082	3251.42686	668.6060219	205.6486368	252.7194531	1327.946439	7402.032733	0.2937664985	0.2133044875	0.00543297756	0.02016785864	0.02121921056	0.01971599495	0	NaN	NaN	NaN	NaN	NaN
5	557.5396044	351.6272687	-227.7342268	14394.22733	104.4254042	1953.094262	3966.306383	5390	22540.16129	63.74846508	2708.224695	159.7267948	312.8784696	225.7814247	927.8941079	10170.47142	-0.0158594262	0.006531212673	0.1374900491	0.006455253863	0.01307288564	0.01324743352	0	NaN	NaN	NaN	NaN	NaN
5	561.1794632	243.2046157	3928.173598	12332.49526	979.2191408	43.02121759	3700.931798	5008	4933.914894	855.0521088	2736.191779	295.5158699	200.3307554	273.4117435	1032.102604	3353.848897	0.3076410606	0.07857403669	0.004049073796	0.02220199815	0.01842682167	0.01911803386	0	NaN	NaN	NaN	NaN	NaN
5	567.4632694	65.64423161	2119.577669	7691.374144	21.51990286	1578.47165	2440.930927	2871	8952.903226	393.0323483	1413.020777	103.1903866	342.9891088	308.5660937	515.4697306	4760.959631	0.2745136607	0.002962294314	0.2040673249	0.02024873933	0.01514473147	0.03299677048	1	0.2326081841	-0.04163921983	0.7339506939	71	1
5	569.8115571	197.751111	3271.708687	10938.66148	439.3152862	908.7295331	3310.505419	4329	5786.43617	783.1937866	2860.40409	204.2500527	314.7438606	303.1912933	1044.100857	4113.564531	0.293302466	0.03813680594	0.08219744899	0.02616060249	0.02111541303	0.02892877718	0	NaN	NaN	NaN	NaN	NaN
5	573.8255925	159.5164914	-77.60534477	12049.43902	1697.854688	649.4247912	3055.978164	5037	3641.210526	110.709163	1785.198171	338.0968955	283.3611693	2093.656422	727.7218567	1718.953039	-0.007016345074	0.1468276136	0.05525459169	0.008785194618	0.02328882487	0.02382353953	1	-0.001913763989	0.2598648456	0.1645436119	18	0.9999996872
5	574.3438341	660.486818	-206.0859163	11762.62233	104.2097104	2786.269327	2776.726742	4295.5	6086.87234	56.41530829	1833.470553	124.3016269	376.9618706	193.8870729	620.9688793	1814.882805	-0.01757329179	0.008686595935	0.2345182279	0.004794880715	0.01115716105	0.0165235838	1	0.0008556455552	-0.02591285315	0.7741874462	5	1
5	575.3392087	374.4155466	4491.021948	15646.33645	1442.992091	1296.216697	3887.720199	6291.5	42616.07368	927.4368887	2824.387554	278.858651	298.3055033	479.3617255	1061.881914	18022.59418	0.2921909058	0.09672881338	0.08144348532	0.01716215377	0.01544998984	0.01880795113	0	NaN	NaN	NaN	NaN	NaN
5	577.0335252	260.8475203	5507.126034	12105.18063	563.0407263	1395.249032	3683.890124	4881	20418.12632	1333.251792	2819.665266	158.1178698	417.3495269	275.3178307	1015.364519	12269.15127	0.4615356158	0.04674651709	0.1114302804	0.02940645508	0.01544074973	0.03423913842	0	NaN	NaN	NaN	NaN	NaN
5	584.2865776	609.4484142	-105.9538224	11450.63413	1008.45928	1418.92553	3333.229075	4519.5	9275.808511	60.93236473	1859.774618	219.1312753	257.0279862	207.0528837	690.8943869	4166.133019	-0.009927797029	0.08937796986	0.1236593129	0.005379551915	0.01469231267	0.01154894832	0	NaN	NaN	NaN	NaN	NaN
5	585.9416291	279.8143031	-117.0536021	12731.09099	500.2575021	1679.814437	3686.437522	4870	10799.91579	64.58451209	2412.382506	172.2000703	309.1738613	217.0277193	854.3268473	5201.266823	-0.009742197523	0.03772568843	0.1331469185	0.006124514633	0.01418495046	0.0133969611	0	NaN	NaN	NaN	NaN	NaN
5	588.303476	114.0753076	4184.600064	8679.924347	405.0688384	756.194273	2652.522327	3427	5984.263158	900.7785228	1775.341798	158.5966606	319.3019465	323.4902459	660.2338165	4521.619756	0.4825495997	0.04654185796	0.08438924653	0.03376992744	0.01976121362	0.0345081804	1	0.3912317634	0.04571607923	0.3700358176	84	0.9999964487
5	591.208518	185.4395997	3159.071679	10275.63416	2260.030057	-9.111237348	3024.168552	4577	6126.319149	733.9228013	2320.470834	547.8865296	183.5233222	234.4333795	977.9870372	4548.660638	0.3020279074	0.2186629237	-0.0008112155529	0.02174698162	0.02219710075	0.02006067876	1	0.2424480796	0.4046122822	0.04213560461	78	1
5	591.6330215	412.0924637	943.2392351	14344.64068	2111.713438	176.1855182	3528.811161	5872.5	13183.09474	235.9281388	2657.611622	379.1856235	129.0704965	207.6185136	1022.67895	6302.503885	0.06632541966	0.14868512	0.01303840089	0.008845462526	0.01320159415	0.01084122367	0	NaN	NaN	NaN	NaN	NaN
5	592.3544618	79.32231634	2369.512606	8263.064004	1678.588842	-58.73225648	2092.284737	3619	3682.478723	536.5816763	1716.403019	325.7877618	133.0469476	247.1588699	682.1302515	3039.98641	0.2867239126	0.199082342	-0.007209107123	0.02398442156	0.02821294862	0.0182973356	1	0.229521168	0.3642139622	0.0162669742	78	0.995575325
5	600.1317203	306.6097963	12019.73719	11535.95755	1010.389329	-337.2667843	3310.414283	4856.5	2319.2	2725.153069	2594.868208	289.6066039	473.0273267	280.2882731	1035.239732	1651.699947	1.038221788	0.08421948792	-0.02389949399	0.03805486181	0.01803856011	0.04938866425	0	NaN	NaN	NaN	NaN	NaN
5	604.2364121	446.5264802	5515.446085	11584.19488	109.8023998	-50.21011127	3536.646054	4568	15671.6129	1487.285055	3130.70622	144.1867784	251.5136829	242.3006319	1113.05093	10475.18823	0.4702893455	0.01005419722	-0.003865790344	0.02261845202	0.01487088247	0.02690123004	0	NaN	NaN	NaN	NaN	NaN
5	611.2704592	47.58536521	1118.247162	7067.010428	2193.270125	267.7921946	1639.989524	3263	21091.35106	201.5409549	1145.80248	371.3756064	114.7839579	183.6824265	508.1244865	7562.037532	0.1545001585	0.3026332574	0.0381704769	0.01656305759	0.02555797747	0.01663163331	1	0.1279531845	0.5806532168	0.1456558024	67	1
5	613.467278	521.6776614	3323.199153	11332.61742	2421.53462	-26.21472091	3136.643967	4958	9652.094737	901.5496208	2818.344047	657.7161309	260.9711894	1259.969695	1188.583222	6227.282191	0.2990685372	0.2133376592	-0.00214779526	0.01936773212	0.02418699883	0.02630128487	0	NaN	NaN	NaN	NaN	NaN
5	620.4538914	264.5445972	3189.832215	10932.60804	602.6069518	938.7198973	3264.954877	4387	22097.77083	876.6463495	2777.910587	185.8645535	278.5723929	220.4780169	1006.894694	15252.64591	0.286559213	0.05191108964	0.08038012507	0.02171546634	0.0205135957	0.02522712605	0	NaN	NaN	NaN	NaN	NaN
5	624.5649865	137.3854069	507.2029342	8695.161541	1430.405941	841.3923143	2342.787537	3648	15864.07527	146.3533962	1665.659881	295.4564878	185.8611987	236.9695898	657.4568546	8310.039799	0.05704501089	0.1645134687	0.1000777313	0.01279123812	0.02165277602	0.01738705591	1	0.05277857067	0.2957879916	0.3330875724	44	1
5	627.0015333	188.6540551	3132.239717	10649.45681	498.6657482	833.3551368	2870.316795	4104	15263.02174	556.8184175	1821.74949	178.0462632	225.2703843	283.0878905	672.142323	6743.309014	0.2936518842	0.04771082663	0.07769538525	0.01835606207	0.01743227065	0.02023062814	1	0.2394518928	0.05057803647	0.305372145	70	0.9146068384
5	627.2952527	283.45075	3177.646962	10566.15376	3213.680355	76.86105885	3319.820629	4959	12038.37895	808.9440685	2502.82438	758.865922	177.3356163	258.1523449	1097.070644	6983.203161	0.3011679045	0.3033580297	0.006917681168	0.02151368247	0.02738500757	0.01940708594	0	NaN	NaN	NaN	NaN	NaN
5	630.3647963	329.5044424	-39.84367674	14202.61005	2035.448466	449.8191041	3153.8739	5835	3669.204301	71.43116884	2001.740446	330.1560872	112.6692404	261.5932308	771.2882346	1459.00767	-0.002730066522	0.1453846502	0.0322436374	0.00544661481	0.0149884683	0.008911174914	0	NaN	NaN	NaN	NaN	NaN
5	630.7036303	487.3575217	3680.339205	12726.13688	480.6962838	969.0040952	3227.91398	4852	10830.39785	859.2971739	2914.066361	164.5217669	276.9002731	237.908234	1028.821843	7107.638852	0.2892073143	0.04053621874	0.07689129565	0.01850358089	0.01541707275	0.02511878737	0	NaN	NaN	NaN	NaN	NaN
5	631.2563851	82.51820259	1924.40674	6726.659709	1411.385083	402.4574706	1911.840683	2941	7369.225806	356.2592551	1286.611569	289.802304	168.5614775	203.3942956	534.861856	5791.989834	0.2864786674	0.2112712228	0.05953357037	0.02256894819	0.02327056197	0.02451696646	1	0.234197218	0.3896280742	0.245743655	79	0.9999994454
5	633.6833359	215.5141905	-25.25242872	10020.99195	40.74399698	150.1731174	2876.036393	3756	7578.252632	43.23811959	1841.651929	118.473392	81.1691889	219.458927	650.9935787	3577.796279	-0.002527715848	0.004003706871	0.01588188152	0.004676447024	0.01205972293	0.009212035512	1	-0.002669602983	-0.03629930813	0.02654227452	1	0.9999995962
5	636.3175376	460.4090715	3749.265202	12570.03691	631.3749292	1002.272786	3255.926041	4933.5	23750.62105	797.2311441	2565.583499	171.2357791	294.5070158	345.2716304	897.698074	11834.48922	0.2943971958	0.04909489448	0.07812430931	0.01781101684	0.01525734532	0.02038425414	0	NaN	NaN	NaN	NaN	NaN
5	638.9024999	562.6397102	895.7297289	13315.04302	510.7836527	492.7828627	3003.790952	5067	3677.557895	270.8833954	3479.284835	227.9057625	177.2259205	226.8540769	1249.691488	3152.090444	0.06916279258	0.0399724208	0.03761160323	0.008632433452	0.01510785877	0.01375135371	1	0.05669320947	0.037366742	0.1179466603	31	0.9456404125
5	643.8006713	607.359861	-93.3550944	10127.99321	169.0144766	295.0070747	2696.638361	3739	18037.04211	40.88829687	2202.578049	110.7864669	100.4854761	193.4301984	756.1414192	9549.356969	-0.009306101065	0.01714046203	0.02850079725	0.005986428959	0.01491951279	0.01165442741	1	-0.007060252131	-0.008955856589	0.06872920882	2	0.9999998965
5	644.7289022	511.2189122	4397.318565	14257.65323	26.74686066	-8.318895579	3445.20889	5268	5009.585106	761.3956661	2470.616209	153.2354012	187.7737337	226.252897	878.4023895	2540.344792	0.306255884	0.001890571231	-0.0005172412184	0.01539166489	0.01128305635	0.01475641507	0	NaN	NaN	NaN	NaN	NaN
5	649.3557586	124.3088545	2127.68568	7760.751401	73.641121	1605.141757	2286.986084	2913	9381.56383	494.7633223	1564.649022	127.8777142	371.4796732	265.3229216	556.3870932	6015.776777	0.2754772104	0.0108426837	0.2111688759	0.02272033358	0.02022311143	0.0307885508	1	0.2339701795	-0.02530299259	0.7587601188	71	1
5	666.6722469	343.2974097	1579.684719	10000.12663	1541.851033	663.1446845	3440.296291	4364.5	20419.04348	400.6695828	2058.795759	279.7733683	178.6074806	278.452879	799.6240695	12688.39571	0.1570067029	0.1540273167	0.06589535773	0.01618573375	0.02024415782	0.01961258046	0	NaN	NaN	NaN	NaN	NaN
5	668.7734509	176.4648755	8082.41039	7905.461504	415.9225225	-297.9131151	2320.384815	3207.5	10031.88172	1832.398514	1765.321206	144.9815948	350.7160058	231.9142239	679.662106	6471.375532	1.010439633	0.05586150148	-0.03568406899	0.04824574893	0.01870981036	0.05537340661	1	0.805674511	0.05790773288	0.07447746377	95	0.805414196
5	677.1707542	680.019402	-53.70504514	9002.205465	2741.683053	956.9970326	1903.064305	4100	3059.8	63.84546021	1551.406953	473.2800086	171.4740148	204.8086134	661.7934961	1671.555828	-0.00564472425	0.2982357589	0.1043298475	0.00768249401	0.02182744126	0.01325407497	1	0.004318966816	0.5737661907	0.3373864919	27	1
5	679.4022805	62.16682669	364.5138395	5616.050471	1679.134891	405.3109159	1524.204576	2600	10030.26316	89.34112561	777.1289278	246.7325642	103.1473217	172.6483433	346.2009517	4355.84595	0.06600171804	0.2989659994	0.07448786596	0.01363206263	0.02605900594	0.01757046709	1	0.05960033159	0.5742827038	0.2507408904	50	1
5	682.540815	312.5474012	4553.041496	9673.455903	136.1633314	0.3526883791	3038.559775	3720.5	14188.5	1078.005106	2158.464121	119.8803007	220.8314733	239.3488436	789.8177671	10191.08758	0.4763658329	0.01498137554	0.0001226034626	0.02270753045	0.01540693977	0.02658803478	1	0.3799502927	-0.01980320472	0.07844625248	81	1
5	683.8416119	655.677633	-19.8926032	7768.155727	101.4964505	66.61823803	1973.163583	2871	6909.852632	40.85108057	1387.734759	90.65386251	72.43929614	126.0522452	488.7676442	3174.846473	-0.002468226997	0.01370579724	0.008824808672	0.0054428415	0.01185056198	0.009916389404	1	-0.003017451633	-0.01620707785	0.002576592479	1	0.9999999992
5	690.6408365	504.2031446	2956.017096	9969.174282	479.1006985	694.5588362	2795.673557	3913	10594.83158	663.0632722	2014.883602	159.2054113	216.1949008	198.8811535	732.1421567	6235.53267	0.2962111155	0.04979116163	0.07068159882	0.02026934486	0.01702487652	0.02087385135	1	0.2410265429	0.05484095072	0.2819054093	73	0.9355376572
5	693.7986508	361.4609305	-19.122408	8824.394991	2788.638336	278.5050485	2752.649851	4089.5	4112.301075	68.46747125	1697.562352	556.8745631	95.62226941	218.2621588	758.1599523	2791.409461	-0.002300647453	0.3193086282	0.03226485261	0.008759887324	0.02650236793	0.01300193345	1	0.002109512342	0.617238695	0.09119593486	26	0.9998069181
5	701.6959545	407.4604483	-107.2776951	11652.0819	1105.13063	1401.119998	2900.394739	4622	5744.557895	63.09200455	1916.352069	223.6727742	247.1497493	199.8301041	716.0144033	3103.546193	-0.009846636596	0.09720806037	0.1232397454	0.005756435126	0.0137200919	0.01207799831	1	0.0001066452403	0.1572104281	0.3960814112	14	1
5	711.7674707	184.202654	3118.658012	7270.189456	120.9354986	662.0243539	1996.19554	2727	8550.6	801.51345	1746.754607	117.6503496	243.6329037	205.0157661	620.5153019	5757.49985	0.4370949486	0.01532514692	0.08880004287	0.03276812786	0.02014161342	0.0337769461	1	0.3547934166	-0.01838373886	0.374321754	82	1
5	716.5256679	281.7042629	3953.857626	8691.389465	890.3945389	887.7687515	2306.042848	3572	16287.09474	919.2481011	2024.79062	210.4910594	296.7507411	213.5819114	782.5310729	10183.24616	0.4487475552	0.1002935703	0.09886837596	0.02629774898	0.01882197941	0.03760966869	1	0.3657681237	0.1575937529	0.4137190129	86	0.9995331361
5	764.8379129	410.3020723	2865.995565	9968.691552	1410.37485	-99.16973078	1945.542796	4113.5	14995.84211	697.5808313	2367.110874	337.6557423	175.5389923	210.1164137	920.3888816	9912.183046	0.2876217704	0.1510829581	-0.008988428323	0.01845319932	0.02198694468	0.01997216422	1	0.2295913116	0.2647142758	0.009084890087	76	0.9999999946
5	771.7870177	323.0888699	3243.594314	7300.212558	117.0701946	-92.19503802	2111.186901	2750	23341.40426	606.8263234	1254.057723	122.9828419	149.9401639	200.857911	428.590135	12050.67596	0.4549805892	0.01746333465	-0.01277842499	0.02286492938	0.02043345763	0.02356439785	1	0.3619304185	-0.01440987871	0.02948544622	81	1
6	8.581417714	570.4348151	4769.431108	6937.947315	1082.16248	-409.9707162	1684.033919	2987	12350.15054	1050.188234	1505.486309	231.0661228	217.7303635	168.0981398	606.317041	8106.473216	0.6798089071	0.1552491768	-0.05518224558	0.03741981713	0.02387006021	0.03457853934	1	0.5405192037	0.2681517649	-0.06285371682	93	0.9999999999
6	12.63318992	159.3448579	-8.017437321	5897.628302	614.2468862	619.8084651	1448.41619	2330	7830.663158	44.91713664	936.5787172	128.7032988	136.6424274	166.2281632	341.1067181	2695.513039	-0.001156778208	0.1041564865	0.1027121205	0.007938408959	0.01957502082	0.01750433651	1	0.005685580809	0.1714533709	0.3276876642	14	1
6	26.70055497	122.5510335	1536.185907	5036.902668	1166.917488	-128.621583	1289.562008	2229	7081.617021	379.459605	1258.528203	292.1426825	112.5467722	153.2443183	525.0500229	4382.85402	0.3004949434	0.2257685377	-0.02534859627	0.02970155271	0.03065933719	0.022848334	1	0.2395549416	0.4193049221	-0.04228141183	78	1
6	33.06198975	495.6789227	4107.023643	8183.753745	1328.252501	-268.2236168	2475.41925	3532	15818.8	880.5659315	1685.590338	280.6213403	218.285699	343.5267452	683.2384594	6649.062462	0.4889128977	0.1624603246	-0.03326325193	0.02749680425	0.01852485731	0.02804107367	1	0.3892363493	0.2856262682	-0.0295361923	87	1
6	46.64781042	536.5125486	-88.56567147	8705.497221	462.7421149	1003.136607	2228.451153	3342	8515.236559	52.20627946	1745.569222	142.6782638	228.1859754	222.9794128	636.9033081	3764.343783	-0.009580878855	0.05406128798	0.1174890168	0.006308508607	0.01619021833	0.01424435029	1	-0.0005587421601	0.06776771851	0.3752494876	9	0.9999999923
6	58.2825575	208.4266411	8830.439538	8871.20386	893.1722483	-607.0283351	1604.366314	3670.5	2185.765957	1766.051887	1771.916918	204.2499288	353.769298	165.9464688	705.406845	1188.569325	0.9885783551	0.1052548369	-0.06404532162	0.0416416685	0.0201223082	0.05112733228	1	0.7866862731	0.1605019913	-0.02644112997	96	0.9999901245
6	58.44853267	264.6853205	2542.502701	8897.271471	1933.734262	-138.970009	2005.77052	3821.5	9767.893617	678.9036784	2312.753512	484.917024	165.0299774	207.0424412	952.1449279	6291.841426	0.2907229208	0.2242885442	-0.01449351874	0.02303340889	0.02296567186	0.02210968888	1	0.2324817866	0.4163885091	-0.007199495911	78	1
6	78.31184353	127.4870357	39.38796776	6237.092732	393.0092818	25.44501985	1598.453933	2431.5	3719.840426	39.39107424	1450.815329	127.1796807	64.07234244	219.3083678	516.6148031	2362.662687	0.006596873876	0.06178644073	0.004002313476	0.006599868799	0.02174943967	0.01141784267	1	0.004425324439	0.0833169477	-0.01071149136	6	0.9999999996
6	79.99309236	559.3309396	3068.711438	10828.14605	607.2146525	700.8518256	2207.349691	4172	13785.25806	664.3992037	2304.180285	145.591087	220.9945864	227.8432722	819.8543068	6965.539882	0.2870918726	0.05644287327	0.06212124483	0.01822701449	0.01714832493	0.02066677859	1	0.2331860604	0.06872683711	0.2506698905	73	0.9972319423
6	80.36599605	184.700605	8889.482503	9032.647505	926.5009643	-546.5670473	1663.899098	3742.5	3867.957447	1722.933052	1797.841589	222.1478017	371.7744139	170.4459587	722.7399409	1899.862253	0.9845668575	0.104789041	-0.05824783118	0.04493110022	0.01696496763	0.04684942315	1	0.7838794866	0.1596015567	-0.007429343875	96	0.9999675872
6	81.58210264	427.2181508	1848.735675	10912.15068	110.3800763	26.74116373	2693.794445	4037.5	11416.23656	475.6638992	2514.817032	128.5389407	137.3084882	252.0815096	877.5299415	6352.185876	0.1729514116	0.01125419993	0.002791268126	0.01276850562	0.01397600194	0.01486379367	1	0.1370479433	-0.02358057452	0.02052195464	52	1
6	103.4566883	513.5389001	435.0478119	6421.551033	602.4110695	619.3684464	2423.007744	2610	1748.604167	179.3053092	2598.656247	300.3424367	252.1269941	212.6427488	1004.27169	2098.569856	0.06565699942	0.09232609003	0.09751074389	0.01462123079	0.03078691085	0.02643068275	1	0.05870879612	0.1460540267	0.324263809	40	0.9999961876
6	114.1924414	488.3922968	977.6666315	11035.4236	128.5414765	88.99839633	2605.294612	4106.5	8796.021277	207.8485501	2074.192521	110.1879485	103.8679902	189.0539615	712.8738056	4548.825437	0.08898338115	0.01274410707	0.007374555306	0.007718567119	0.01111580836	0.01077247012	1	0.0701267432	-0.01939156563	0.01776215308	30	1
6	118.2212291	232.4086976	14.88623101	7206.616881	1567.682393	240.6694337	2632.804808	3165	1378.542553	64.365053	2406.098886	569.3375614	105.7007378	341.6382884	1015.291796	1044.951979	0.002078251781	0.2187409205	0.03559278314	0.01088494928	0.03700535853	0.0168501978	1	0.004758364645	0.408751409	0.1009311786	21	0.9363031181
6	133.621762	305.2469389	7742.941252	10506.4665	1663.143269	-469.4980724	2791.459992	4526.5	10108.39362	1964.723635	2740.775991	431.9235329	409.2251339	545.5972943	1119.996251	8919.678372	0.7237003062	0.160794339	-0.04363219053	0.0509136418	0.02063295371	0.05049025691	1	0.5765591972	0.2791001643	-0.01335098744	93	1
6	140.8131157	10.48990618	44.48266576	5729.414997	557.5771458	60.43455082	1215.048586	2244	1762.4	41.70111077	855.1473045	117.9528386	55.38886113	152.7993906	321.3370404	741.924903	0.007606767816	0.09943101997	0.01034028751	0.007683407048	0.01753308023	0.009654839223	1	0.006094360252	0.1613404797	0.01227325289	11	0.9996142858
6	163.6841631	775.5073486	533.286734	7502.894771	181.8681039	187.139163	1437.025602	2758	11495.35106	164.5740316	1910.542465	105.8276869	106.1988294	173.4679946	671.3794249	6842.54838	0.07148993495	0.02671931951	0.02431899227	0.009305336028	0.01839204208	0.01467840658	1	0.05746906377	0.009838481761	0.07246025333	31	0.9999935225
6	172.3328085	14.27155885	2450.489999	5717.801665	372.1646502	396.7181918	1279.899769	2188.5	9403.182796	679.4382272	1542.252498	122.1472694	238.7066612	165.0814245	558.6145654	6428.157678	0.421862627	0.06472717568	0.06951294222	0.03425183959	0.02960148891	0.04626160355	1	0.3417598295	0.08416255673	0.3060295344	84	0.9999990734
6	175.3586712	49.48408706	2119.079081	7352.134538	485.8449048	414.5606198	1501.730439	2834.5	13229.98936	494.1892582	1566.261054	123.8038695	193.2421947	157.5535561	563.5064525	8182.659828	0.2901300937	0.06799290538	0.05282812073	0.02371762462	0.0189441572	0.02975843918	1	0.235085667	0.09260547344	0.2197316933	73	0.9999999936
6	183.4633573	393.7194507	13223.56722	12863.43913	368.8287224	-679.3550499	2671.949658	5105	15982.3871	3617.867719	3421.790233	142.5125429	636.1419644	250.805965	1264.311866	9535.763963	1.053076125	0.02957102089	-0.04784885848	0.04107495491	0.01507202719	0.06117740608	1	0.8386784341	0.002836889723	0.0414191931	94	0.9999999871
6	212.5668399	501.6901875	684.1239688	12794.15699	664.1340052	2773.745702	2982.148956	4893	7522.234043	196.2921795	2755.224253	232.3207992	648.2534957	728.012585	985.0317574	4941.110028	0.05443141253	0.05291803552	0.2159983139	0.01031112053	0.01803854484	0.02292125874	1	0.05770178231	0.06478521531	0.7276540699	37	0.999974603
6	240.4947194	569.6083569	3720.860839	7285.147472	745.1844246	-212.5745181	2579.24486	3028	3005.978723	1661.718105	3249.825293	343.5811472	256.2526067	390.29096	1280.864718	4095.729869	0.4995940401	0.101323621	-0.02789271563	0.03610372232	0.02376751667	0.0499935381	1	0.397508111	0.1587867929	-0.01035165415	85	1
6	243.4277291	10.34503303	957.4779454	6207.287667	949.7165631	782.2125893	1580.7346	2593.5	4303.347368	202.1196796	1254.794337	209.3042377	214.3213842	174.6373873	491.8566272	2652.479177	0.1571348468	0.1503923719	0.122370288	0.01936731716	0.02525963963	0.02944188657	1	0.1343852475	0.2652696353	0.4313700434	63	1
6	246.0325401	39.11304447	-1.971491752	9017.03657	921.8461289	414.2520825	1378.208651	3512	2579.368421	46.09492283	1599.070481	193.8991406	103.0475332	196.0878914	590.0173807	1410.94003	-0.0002555976782	0.1017698328	0.04698462955	0.005616326178	0.02039685464	0.008873577402	1	0.002423968652	0.1663713903	0.1364435775	13	1
6	263.688279	568.779826	-140.2119736	10011.91879	936.9865919	2320.867565	2439.838232	3936.5	969.4516129	92.0995783	3058.436245	341.6352254	712.2793249	373.503166	1172.083928	872.9124105	-0.01448674554	0.09419461004	0.2343039571	0.01095345864	0.02016136338	0.03289549505	1	0.004244129671	0.1512714646	0.7763950667	15	0.9999999995
6	294.5103769	546.1718964	3907.433889	12362.19879	3932.805486	-87.08480382	2410.125253	5702	3048.223404	1503.863071	4736.220026	1590.335506	258.6142166	319.1250628	2177.242738	2661.397935	0.3102567617	0.3257017953	-0.00708897271	0.02153105479	0.03070589786	0.02773482423	1	0.249759706	0.6263414421	0.02522487045	80	1
6	307.3533505	582.4084868	6057.7163	12455.53164	214.1359827	-274.3240319	2432.9758	4658.5	6271.191489	1762.177484	3484.640699	149.6872011	298.5160767	430.3959943	1243.149347	3759.324674	0.4883407733	0.01608161338	-0.01926602006	0.02504414205	0.01769939064	0.02990800896	1	0.3881779537	-0.01772143334	0.01453467865	81	1
6	308.2781211	68.46569999	4994.947147	6974.292641	366.5811862	-306.2574849	1945.268504	2804	5154	1637.616785	2231.32017	153.5501802	293.9625756	198.8992898	845.3955431	4131.511925	0.7177247169	0.0567132923	-0.03964956651	0.04867478978	0.02745297076	0.05630522154	1	0.570921779	0.06346706066	-0.003746482552	91	0.9998424508
6	314.1386795	40.55992947	4655.736601	6581.131977	417.6979048	-285.8129056	1807.842599	2669.5	7771.625	1412.798907	1929.475823	137.1772293	257.0741826	169.2776577	724.2746194	6731.552694	0.7130432153	0.06580563969	-0.04162666802	0.05142916941	0.02706610734	0.05334318657	1	0.5671302583	0.08236839466	-0.01132936163	91	0.9999997182
6	331.6143537	185.8935161	969.9331459	11482.53674	208.127238	92.6573123	2525.574392	4335	10725.04255	268.0158798	2344.483466	139.5874056	101.5658658	273.9571129	819.0626171	6146.722567	0.08692270869	0.01907566983	0.008195656047	0.01088855693	0.01422180801	0.01053760688	1	0.0686032974	-0.006240103428	0.02029450541	30	1
6	357.5387164	442.779612	2597.126924	15108.68597	3692.449439	18.46044767	2521.902378	6580.5	11312.84783	683.1535585	3588.474962	881.7517762	152.2521876	240.6348201	1545.180665	5194.920721	0.1757105472	0.2425001305	0.001418994325	0.01143688986	0.01745348272	0.01204220462	1	0.1416790526	0.4556635043	0.02253575722	64	1
6	366.9461973	62.08090377	2511.006036	8517.536576	409.5224939	-56.72002752	1981.972552	3230	2257.189474	755.9538604	2397.203351	208.5444095	173.1442323	355.3542656	900.9228615	1607.219783	0.2986002465	0.04734774522	-0.008230664664	0.02912671994	0.03257202985	0.02763857113	1	0.2373097631	0.04957054234	0.01136695994	72	0.9952505568
6	379.5022947	259.3164647	-206.4519987	17027.78321	541.7502151	463.7877469	2104.124782	6147.5	25014.68085	49.94809437	2981.718237	174.1074006	91.48921323	210.8383008	1073.194162	10838.45796	-0.01240192134	0.03656890215	0.02791017976	0.00482018668	0.01199874942	0.006087271835	1	-0.009370531472	0.03135065879	0.06653133496	2	0.9999999988
6	388.1353321	386.931858	-211.4029543	16897.84205	1893.398929	2105.484535	2167.176722	6649	11893.29167	68.50323661	2988.836305	369.6682346	339.4515217	327.0244492	1181.995366	4926.810162	-0.01301882961	0.1154093462	0.1236437921	0.005347722877	0.01241852893	0.01010251186	1	-0.00220754033	0.1949767288	0.3972500984	14	1
6	402.6607982	60.48106306	-42.02842906	11073.15609	231.0172814	250.1590458	1672.832668	4054.5	10686.09574	40.30430705	1783.079666	119.3633447	79.6101525	228.602506	630.7803846	3875.781106	-0.003968305084	0.021502154	0.02332759292	0.004130910997	0.01200133192	0.006349495118	1	-0.003104267686	3.412137071e-06	0.0522572447	2	0.9999728544
6	404.6127067	686.3485625	12902.70247	12415.94094	816.2724895	-817.2029574	1888.925687	4927	11121.89474	2460.989794	2398.848614	164.8659015	473.3599055	242.8034922	905.9124104	5339.922936	1.050168825	0.06854244732	-0.06236253577	0.03748003228	0.01391096228	0.04052024179	1	0.8357432471	0.08361507629	-0.008034789477	95	0.999999967
6	412.5144549	37.43086735	6213.531209	5833.089635	399.1008478	-480.9043452	1484.410853	2404	2926.71875	1846.021919	1737.385428	133.5916851	320.0026401	191.6308557	679.3354434	2590.848854	1.035512329	0.06906607448	-0.07489947104	0.07449812818	0.02449849298	0.07385769524	1	0.8231179912	0.08486293503	-0.05431139716	95	0.9999999762
6	412.332435	187.776209	2352.830988	14563.91623	1294.784916	766.2301881	2613.449819	5630	2256.548387	522.7404818	2926.734317	312.2586629	259.5386747	277.8824005	1103.902679	1688.624778	0.1661977489	0.08982312882	0.05383449489	0.01179290547	0.01305965251	0.01898430828	1	0.1361183977	0.1394632989	0.196402429	59	0.9998186091
6	423.3335657	397.4229655	7767.755377	15701.17134	418.8339468	-195.3833585	2494.016097	5988	27202.87234	1622.448147	3041.337585	166.0039073	280.3463546	228.2423056	1117.013865	12727.98552	0.4946787135	0.02739046722	-0.0117688477	0.02341212675	0.01331241091	0.02114788283	1	0.3939105574	0.005651727192	0.04198005028	81	0.9999991957
6	430.2977816	347.3458326	6213.918751	12579.9343	167.7844245	1293.90954	2599.393942	4747	3931.086022	1706.607616	3500.43369	159.2998698	533.2164992	335.1974479	1268.175021	2943.334369	0.486989732	0.01282943382	0.1007205058	0.02948429154	0.01779313603	0.04242724372	1	0.3955811809	-0.02417811861	0.4262093105	82	1
6	431.7345475	498.4574186	708.6672118	15363.45478	495.7184361	3373.048085	2383.600302	5662.5	32696.25806	258.1845425	3144.507982	169.4145003	631.8642693	191.2475806	1089.669764	14493.91513	0.04720668871	0.0335131154	0.2234162913	0.01002040359	0.01655338292	0.02048319713	1	0.05222985497	0.02467667415	0.7510204968	33	0.9999999973
6	443.8738663	244.3145336	8108.050655	10986.08703	120.2506137	-244.571089	2244.603045	4118	3323.115789	2605.347308	3654.295042	182.8799164	468.3001622	305.349892	1338.097898	3157.72923	0.7259247397	0.0113722788	-0.02012536315	0.04391351826	0.02479778431	0.06798456392	1	0.5783831803	-0.03057044448	0.06391477458	90	0.9999970905
6	458.3529422	352.7612758	2004.956516	11676.09811	1781.929927	42.87224726	2536.325179	4878.5	2526.817204	613.855328	3634.318444	600.9671582	149.6276704	404.435369	1472.612755	2512.986942	0.1729496871	0.1568132005	0.003670584572	0.01685424557	0.02573051782	0.01875778679	1	0.1386941935	0.2781086535	0.02739189496	61	1
6	484.4024677	351.5464281	1018.595541	14759.58174	2363.078227	514.5310032	2135.507323	6056.5	7974.180851	244.8504971	3012.135987	574.1770279	189.814731	789.5635546	1222.211168	4779.01029	0.06915961527	0.1649785069	0.03657974304	0.007839253881	0.01776479872	0.01220743955	1	0.05797874457	0.2964535415	0.1177091983	43	1
6	489.6908207	66.56396236	1642.182091	10844.46539	1693.083528	524.8099476	1675.594719	4480	12148.08511	306.1299492	1664.902671	288.6107299	157.8124357	593.9620403	646.3549321	4872.663279	0.1537297649	0.1556116395	0.0478956786	0.01389133615	0.01866601778	0.01514735529	1	0.1264255828	0.2759661149	0.1749948407	62	1
6	495.198847	147.0330551	10145.26509	9681.938384	698.6908881	-495.2447212	1691.364572	3931	7161.473684	2347.780736	2288.165928	168.523056	364.8508997	185.3922133	872.0901108	5407.838684	1.03683079	0.07321958123	-0.0491038455	0.06000836127	0.02100351461	0.04981397646	1	0.8260512707	0.09351165678	0.03467718118	95	0.9999999933
6	497.6695277	25.45403686	682.0009565	7952.80587	235.6354809	-1.300100183	1271.829052	2919.5	15491.55319	163.6099627	1310.488906	112.1784506	86.52291159	149.9580054	462.0463667	5675.774548	0.08438947678	0.03006197536	-0.0002395719283	0.01224283632	0.016524718	0.01110507273	1	0.06609465511	0.01654442997	-0.00894252226	30	0.9999999998
6	508.071107	325.3941614	3423.833543	11149.62323	1023.098268	-46.44740408	2360.704795	4457	2705.182796	1104.110043	3475.686747	333.4329067	222.3708065	264.9755673	1328.815791	2563.253948	0.3141668783	0.09186883209	-0.0036973585	0.01911409122	0.02132983402	0.02470942222	1	0.2505862573	0.1416532897	0.03154996612	74	0.9999988312
6	518.7060095	684.0920054	-169.5228084	12185.90149	297.9378749	1417.193017	1757.922751	4523	15830.31915	44.72574157	2241.92506	142.8919647	254.511067	187.1822682	770.4973388	6628.093221	-0.01403087907	0.02649424848	0.1148856178	0.004386053724	0.01370906668	0.00989177934	1	-0.004608527731	0.01068398939	0.3645971104	4	1
6	540.5344304	76.21987465	26.53414746	6110.94359	1288.374538	119.8782295	1641.845326	2605	765.4130435	52.697396	1931.180933	427.2737553	78.69132884	206.0317508	788.4329599	766.4256292	0.005030936353	0.2255393213	0.02423146594	0.01123241411	0.04271350181	0.01467668827	1	0.006390831271	0.4227782812	0.06274578804	21	0.9971182548
7	57.55524589	287.2558144	305.7838758	5305.844031	101.6154801	1087.393263	1761.075133	1995	2567.774194	127.3062699	2174.295006	106.1112953	466.1622826	221.5745539	780.321238	2679.737553	0.05982627778	0.01795345822	0.1971108832	0.01516847923	0.03172258887	0.05776670579	1	0.06030128356	-0.007794768066	0.6630568466	33	1
7	104.7453308	229.3410872	1954.189237	6060.268867	573.3178572	381.8938148	1920.819014	2448.5	1950.096774	682.3157799	2182.020528	234.2214729	225.4206879	264.5547377	847.4150123	2203.243311	0.3193403342	0.09594759483	0.05706938371	0.0356558485	0.03385445768	0.0511641946	1	0.2590902725	0.1501746215	0.2414858742	75	0.999999993
7	153.5121618	22.84485197	1445.315455	3069.468037	76.25482353	197.4030223	1196.54724	1182.5	847.8617021	580.4932834	1289.02498	83.26937135	180.7047892	131.261848	477.6077202	1007.579156	0.4697666416	0.0297411598	0.06311829628	0.06084365737	0.05037248834	0.08928140551	0	NaN	NaN	NaN	NaN	NaN
7	154.1986343	187.8747129	25.70165427	5139.973862	522.9553791	127.6802827	1928.877495	2099	630.2842105	40.83218063	2457.377405	276.214428	108.1084511	340.1060588	944.3598889	609.0156457	0.004785384175	0.102442432	0.0256568713	0.01348855631	0.05519236957	0.02622658042	1	0.004954790073	0.1676526096	0.06433035545	12	0.9996882535
7	183.214438	519.2865867	392.7896464	7029.111105	563.7361005	262.6305385	2197.06357	2801.5	6674.489362	220.6435248	3252.980803	246.6116958	165.6354414	415.5686547	1211.781335	4757.591839	0.05738009677	0.0877456075	0.03902940451	0.01608321382	0.03813528566	0.02574015898	1	0.04787558813	0.1365382136	0.1214779768	35	0.9999986887
7	493.6746102	474.9294771	1734.371146	9218.678187	1975.409725	536.5776893	2731.830398	4102	1489.915789	672.4826555	3508.458402	767.8709884	258.0822249	506.8121904	1487.865314	1580.15638	0.1861790544	0.2183485948	0.05631773966	0.01782905113	0.03368334566	0.03299350952	1	0.1537005328	0.4055925852	0.2127420236	65	1
7	541.981089	338.6335349	-1.151833313	1618.990626	418.446224	52.40656095	1531.816009	847	170.2043011	47.94915371	2712.76258	636.4731307	139.0286361	508.7628373	1171.994963	203.6380292	-0.0007756321708	0.2587845353	0.02976637832	0.09986282328	0.3244099922	0.3401688816	0	NaN	NaN	NaN	NaN	NaN
7	595.0948518	29.02896195	989.7732293	3193.068251	510.8179166	146.7694599	1286.55873	1394	1198.210526	430.7016855	1423.400067	222.6309475	144.318067	245.7562959	572.0950532	1568.909269	0.3196779435	0.1613650736	0.04285650667	0.04473034464	0.06065535849	0.07247167758	0	NaN	NaN	NaN	NaN	NaN
7	682.993769	146.9722178	1408.995764	2864.466587	352.2615711	222.0292246	1467.541759	1266	1287.988889	854.4894336	1723.371193	186.1406264	220.4359583	201.4540432	686.5502299	1806.748837	0.484221558	0.1217504653	0.07905453983	0.07855832069	0.07762737491	0.1145701868	0	NaN	NaN	NaN	NaN	NaN
7	763.1760864	416.7904608	-17.8306128	3465.876234	341.2963088	816.8143314	1570.5832	1487	284.7659574	54.02045586	2274.263026	209.9360881	546.9346584	381.302601	870.8674793	473.7702684	-0.005216400417	0.1064246129	0.215785602	0.03428403894	0.08788232746	0.1110252244	0	NaN	NaN	NaN	NaN	NaN
8	10.52816229	255.7955105	1118.733086	7109.223241	1473.60601	249.8884842	1211.71637	3016.5	2652.311828	313.4404979	1957.564064	420.5401143	145.9831312	188.1594975	801.3216396	2266.694059	0.1633803676	0.2107465334	0.03558801404	0.02125304267	0.0308959658	0.0264253276	1	0.1338826376	0.3900866437	0.1363169941	65	0.9999999969
8	29.47443482	43.26518059	1103.420287	3917.658035	970.7464825	141.4154784	919.9276439	1748.5	7332.83871	296.4610716	944.2939627	207.9397943	123.6376117	110.009706	377.5507468	4705.901598	0.2793776777	0.245959224	0.03592195919	0.03335252242	0.04278754368	0.03374001011	0	NaN	NaN	NaN	NaN	NaN
8	55.29929583	98.64273541	2754.921042	6166.243037	208.9177515	-208.8488612	1055.574285	2371	11427.89247	670.6897362	1464.761347	104.1055661	161.9026723	123.9404187	516.6160115	6487.549263	0.4441644869	0.03640506493	-0.03275320188	0.02833584767	0.02117741662	0.03378409174	1	0.352053902	0.02494515513	-0.04099913258	81	0.9999999137
8	99.46716974	53.72915083	682.2057387	4169.037913	613.6000461	132.7995841	1262.966186	1692.5	1857.354839	211.097189	1188.761038	197.5762159	107.23741	157.6226189	464.2950571	1409.969254	0.1667744392	0.1533111055	0.02948365852	0.02319539181	0.03029154706	0.03116215154	0	NaN	NaN	NaN	NaN	NaN
8	102.1011549	324.7172411	1305.562426	6620.481174	18.41565297	-1.434994022	2402.812595	2502	1570.670213	555.8334634	2943.693222	129.7793184	122.5360422	437.9082863	1044.872157	1672.314495	0.1875955909	0.00230132976	-0.0001373822515	0.02100190778	0.03221546025	0.02950840503	1	0.1484732395	-0.04233313942	0.01346078595	52	1
8	113.8989237	203.3586608	1467.45586	4780.638902	1064.919685	-26.74956368	1808.838273	2075	1828.631579	689.3958142	2290.820117	514.105167	123.0030467	335.6682568	976.2457192	2221.958773	0.3046211611	0.2150961772	-0.004788117779	0.04467144563	0.05998393628	0.04641327086	0	NaN	NaN	NaN	NaN	NaN
8	130.2743675	571.6666526	1040.941431	5825.921107	1382.793906	26.97431351	2315.128098	2649	1729.695652	433.4640134	2319.96735	538.7926981	128.6920825	549.467558	1002.491646	1959.51294	0.1797075965	0.2253196811	0.004355671118	0.02279754224	0.04272884519	0.03506813429	1	0.1449023528	0.4200096985	0.03304894067	64	1
8	140.9084104	87.87054871	1520.447193	5227.937034	560.3197505	277.1390589	1332.082439	2093	1184.402062	584.0713845	1979.127559	224.1611954	211.0979441	196.2471308	764.1322896	1052.567394	0.2911659046	0.09876476127	0.05091324639	0.04547059126	0.0324817984	0.0625975897	1	0.2361145374	0.1563658692	0.2141983346	75	0.9999694909
8	160.615639	209.486886	3602.213447	11507.80537	1220.183433	818.1108134	1951.034756	4578.5	4424.548387	649.0975922	2206.574689	268.4486469	276.9776939	246.4788769	851.1854263	2770.868725	0.3051611055	0.1067729017	0.06885594386	0.02064862981	0.01844497946	0.02512535152	1	0.248686867	0.172821637	0.2791191561	75	0.9999999901
8	196.6588751	707.3703734	1096.831834	3286.380752	753.4518635	-42.49793637	1903.062275	1489	1481.6	744.2946379	2444.01658	514.8370049	126.3660669	351.0326022	1040.095038	3540.06521	0.3125606285	0.2208351529	-0.008931559945	0.04320142901	0.07269430719	0.06641723324	0	NaN	NaN	NaN	NaN	NaN
8	201.1964397	139.7530047	447.7343918	7902.681818	435.4574574	1629.645068	1942.438122	3009	2686.978947	195.6578781	3003.505695	199.0368467	692.4880589	286.0347162	1094.729222	2649.354389	0.05872755823	0.05589580914	0.2090370375	0.02125793595	0.02966652336	0.05257353608	1	0.06068129669	0.0708857232	0.7047748961	37	0.9999999952
8	222.4046916	447.8323448	1726.343175	9014.470312	373.0243995	69.65248583	2756.145596	3473	1674.315789	638.1535219	3536.275562	239.1705105	170.5334876	436.528275	1306.207806	1377.882675	0.1859997176	0.04216192856	0.006856697213	0.01714097579	0.02299484238	0.02476498766	1	0.1481256424	0.040318648	0.03818203213	55	0.9995079939
8	231.8018889	494.7256864	3.25616821	2705.732125	694.6019094	83.63193957	1802.18687	1269.5	444.7157895	42.36258375	3027.465559	710.8786309	134.0794652	393.7289097	1291.845782	516.127843	0.000471593786	0.2378580822	0.03033636021	0.03393557494	0.10948579	0.09340767216	0	NaN	NaN	NaN	NaN	NaN
8	241.0486711	342.0829903	3175.855908	10092.98039	2273.750777	8.854910553	2786.336317	4457	1980.691489	1212.055386	3748.038684	857.8704349	255.1011544	587.8930056	1613.101897	1918.877001	0.3133399376	0.2273027851	0.001196557988	0.02835134093	0.03819064187	0.04062506962	1	0.2517462984	0.4223768576	0.05175684449	78	1
8	286.3404744	477.7059491	3338.901444	6942.166061	671.9482232	703.6897506	2177.268331	2934	1600.860215	1885.919958	3825.090143	399.0948488	514.4596564	378.9256608	1508.300161	1987.633657	0.4966161733	0.0999744552	0.1007175485	0.04666077277	0.03908159404	0.08413634552	1	0.4042413069	0.1563145875	0.4306298652	86	0.9999999704
8	323.7853092	260.3031938	8783.439403	7923.08429	829.306964	-388.3634155	1873.799951	3324	113.1182796	3787.936972	3640.342871	414.8269113	599.1365349	280.9213167	1488.742392	59.24394107	1.077665212	0.1027051908	-0.04248458277	0.08210227558	0.04120052211	0.1373544402	1	0.8595530186	0.1541080734	0.06720489892	96	0.9999999963
8	354.6513437	89.79470898	1149.162412	6415.775365	571.4020037	62.80152877	2173.618099	2606	1509.8	505.3414973	2992.365081	285.6726597	135.9873496	469.0323664	1152.171507	1755.167511	0.1701207416	0.08393212082	0.007326738322	0.02503137169	0.0427422949	0.03844211881	1	0.1358939999	0.1270993565	0.03739532777	58	0.9987392698
8	374.3143692	229.2740438	2907.822189	5579.649411	663.7014538	-97.43931103	2259.687399	2427.5	2162.569892	1573.256509	3063.689693	324.8685805	234.1585783	446.8329397	1222.04816	2503.037483	0.5013387966	0.1005946869	-0.01461090817	0.04472751414	0.04858293595	0.08373509558	1	0.3998410305	0.1572828036	0.0356268048	85	1
8	449.8426434	666.3717579	287.4692126	4554.787043	268.5008076	482.6206653	1847.298042	1835	692.688172	202.8479372	2832.997245	150.1949811	307.469629	313.9248029	1044.1588	796.1434213	0.07087021863	0.05589238031	0.09934574788	0.02155923333	0.03770131903	0.0495363729	0	NaN	NaN	NaN	NaN	NaN
8	544.4078084	72.368929	378.566776	6403.522844	307.6994398	1309.276326	1576.483894	2467	1526.840426	169.392786	2672.509356	177.8281424	582.1229776	274.9761738	966.4530701	1730.412576	0.05938930744	0.0470999617	0.1930474052	0.02111607315	0.04042649845	0.05985300143	1	0.05998009219	0.05261126866	0.6497765615	37	0.9999324644
9	8.386551008	321.1290499	654.8938497	8124.698836	228.9725324	-11.78726088	1282.250295	2928	12440.4	181.2967689	1620.989176	110.5825787	70.69052799	178.837039	556.6268611	6161.879322	0.08244193336	0.02829325877	-0.001676013902	0.01123362154	0.01769747789	0.009462264159	1	0.0644132965	0.01290068077	-0.01435235045	30	1
9	13.85224834	182.5924795	11.7695995	7124.191524	1554.959814	663.3541303	1080.718371	3023.5	3372.505263	54.97387611	787.7207318	205.6728775	119.2466858	258.5675674	324.1459221	1048.787779	0.001642033222	0.2243066018	0.09690144989	0.008237926191	0.02097205868	0.01238640537	1	0.008823406938	0.4204286237	0.3115289515	23	1
9	15.29549651	294.2250943	404.7882941	6187.606104	1840.306116	427.74003	1243.403356	2804.5	5519.776596	192.6798607	2240.551366	602.6483744	208.8099418	184.4481499	951.2496824	5151.910977	0.0687623289	0.3057775291	0.07139645851	0.02094421606	0.04118941517	0.02403202113	1	0.06166637146	0.5883576347	0.2409140484	50	1
9	24.75802691	195.2222247	1813.880763	6745.384178	420.2327121	323.1597176	1276.041698	2575	8668.821053	468.9910838	1537.397875	122.1282835	184.7726784	164.8845059	544.7680789	5183.923346	0.2887345325	0.06317699061	0.0505404731	0.02327520603	0.02590817857	0.03055628417	1	0.2337528421	0.0826370065	0.2114399078	73	0.9999997955
9	30.74203095	112.4906586	2347.167878	5640.227897	171.4659276	340.8833848	1005.562413	2131	7296.212766	685.2648159	1577.752922	89.08901075	235.5197048	133.1419615	556.8117046	5076.211776	0.4271383966	0.03111887031	0.06604181286	0.03395487018	0.02143526937	0.04767742461	1	0.345373495	0.01442935635	0.2943847147	82	0.9999999736
9	30.46350834	143.1415161	2095.850814	7331.046512	1498.720283	-135.2935072	1261.130413	3058	3439.084211	300.5417773	1019.18113	246.7611047	129.002095	224.4245557	424.6339029	1896.969558	0.2893125063	0.2100367403	-0.01943474632	0.01974513938	0.01873701143	0.01939685771	1	0.2308458582	0.3868574146	-0.02485712577	78	0.9999999997
9	30.71178234	739.4334692	43.46161059	6006.155634	1796.769918	-29.41133868	989.4233844	2620	7823.397849	47.22791917	944.7344014	262.0403421	56.36794614	144.8228218	390.5738234	2160.065544	0.007515545707	0.301005555	-0.005846475231	0.008118471204	0.02554567727	0.009655119771	1	0.007066990148	0.5790914375	-0.03800325711	24	1
9	32.35352775	264.6134298	2032.545883	7192.392002	119.6230715	1384.069848	1733.805045	2707	6307.936842	404.3066933	1343.177405	115.9873496	392.815575	321.1658792	496.7860714	3460.916057	0.2820785864	0.01786605819	0.1947875833	0.02164214485	0.01751849539	0.04061974022	1	0.2381713983	-0.01086837788	0.7041466184	71	1
9	32.75426582	633.2363701	48.19517675	6888.736364	688.2679803	-1.212035572	1396.845315	2621	4332.084211	44.44694292	1390.878175	152.3912466	54.59657167	154.863419	519.3704849	2395.419604	0.007123245937	0.0988125691	-0.0001421947368	0.006962109704	0.01725379139	0.008129812994	1	0.004955879517	0.1600416906	-0.02384891164	11	0.9999999554
9	36.5430908	361.2589424	536.0953628	10656.40989	259.7968605	2096.615629	1552.583278	3893.5	13973.03226	130.9799375	1832.940424	116.7591186	386.9989903	180.2187656	628.2561463	5803.121327	0.0506070245	0.02645395446	0.1958591533	0.007611210397	0.01410133852	0.02228786257	1	0.05291984673	0.009940448657	0.6569475057	33	1
9	38.7152486	343.340798	25.9110426	8559.287994	403.9732306	192.3013915	1714.784261	3201	3118.247312	44.48270392	2160.780479	160.8302893	92.27739725	235.1899289	788.0690457	2164.875334	0.003937123242	0.04895069432	0.02268723686	0.005985820197	0.02005791402	0.01010567531	1	0.003481854375	0.0567894502	0.05252966952	7	0.9999553333
9	42.553075	309.7324224	5536.817718	8151.710015	488.587829	-312.2797221	1639.549813	3228.5	9337.989362	1635.140586	2408.885051	178.9791415	335.3949498	180.3485413	910.592268	7711.736805	0.6747194163	0.05962530303	-0.03514003027	0.04627794034	0.0188607501	0.0566992329	1	0.5368241792	0.07007122211	0.002322164699	91	0.9888682735
9	47.90279231	436.7003786	2495.666629	8232.237663	1226.51706	-112.8589221	1759.24915	3400	2542.734043	720.5307163	2385.903357	373.2881902	175.2894826	204.196454	948.2235031	2144.51692	0.2976800108	0.1467500706	-0.01319019921	0.02379363846	0.02556018806	0.02765268178	1	0.2373029258	0.2555938912	-0.003238750048	76	0.9999999955
9	49.41617359	144.325702	4636.615735	6742.536885	211.5521761	-324.3437166	1166.466386	2647	6231.797872	1171.479282	1689.212432	120.389874	249.4761764	154.5654897	616.6641323	3442.754204	0.6662894339	0.0290605166	-0.04558298701	0.05172661733	0.02588961618	0.04419128988	1	0.5289968373	0.006808635628	-0.03621093828	90	0.9999286303
9	53.68704624	324.4967669	774.8141329	11022.47762	3314.816612	309.792475	1738.736088	4963	2842.744681	180.107955	2170.926257	655.8877538	125.1302363	252.3027883	937.507684	1422.101496	0.07356803203	0.2951963185	0.02851077938	0.01105216569	0.02504522108	0.01169096792	1	0.06235521799	0.5662692951	0.09441674222	49	1
9	58.51727291	262.4573938	2864.564819	9891.094156	654.2531747	626.9325553	1532.046752	3790	18052.69792	614.0719235	2033.994176	143.3845709	239.5469614	174.403798	720.9720464	9438.535865	0.279873907	0.06381902979	0.05749111505	0.01765711454	0.01758997013	0.02366944981	1	0.2271555996	0.08409823828	0.2333705326	73	0.9998640898
9	65.84496466	35.71812038	50.43987758	6413.686729	157.5094413	-47.43918438	773.9574216	2290	4320.305263	28.10584916	993.1314151	98.92110224	44.69711667	117.0857496	354.126813	1822.082699	0.007902975722	0.02427794235	-0.007505555354	0.005114086584	0.01680742187	0.007649900743	0	NaN	NaN	NaN	NaN	NaN
9	78.24049828	555.2417313	2159.482576	7349.764408	251.4660471	470.1688337	2166.448228	2776	2412.347368	579.4242443	1978.091855	140.0330531	199.1551657	282.977945	723.759568	2086.945634	0.3022454782	0.03604340168	0.06635758245	0.02277797029	0.02064650013	0.02854354481	1	0.2454036022	0.02625919694	0.2680244685	70	0.9456878187
9	83.47481559	753.3254937	825.4143459	4885.503802	1995.480491	-85.74907012	1328.405642	2410	6661.159574	204.0975399	1154.379974	452.5454378	77.49627825	175.1082701	531.8372241	4957.52062	0.1686460871	0.4043392559	-0.0193565096	0.02010210409	0.0339598859	0.01782450127	0	NaN	NaN	NaN	NaN	NaN
9	85.51540039	576.6905369	-38.86565906	12688.48248	1160.070609	641.4937277	1739.547133	4827.5	4808.431579	58.03817045	1867.194999	228.5961351	117.0712404	178.8757674	690.362932	1718.918269	-0.003267672867	0.09263189207	0.050329342	0.004705180971	0.01373309453	0.007510779507	1	0.0001491454966	0.1474785421	0.1470232597	13	0.9999999745
9	95.1970032	615.756135	4135.316138	8735.769496	1957.403818	-249.2167236	1729.651612	3887	9141.221053	1000.921496	2204.93623	472.9517942	203.1343441	191.8173387	918.9197363	5770.488196	0.4618604101	0.2216071653	-0.0300905745	0.02716670557	0.02379628307	0.02807378282	1	0.3684352895	0.4085731716	-0.02304878429	88	0.9999999998
9	98.34483551	170.2146008	-2.273025053	8971.869263	163.0191272	399.2420031	1441.98902	3323.5	3645.840426	40.83554489	2202.419975	117.0959259	141.079677	203.1286164	760.4805233	2258.340243	-0.0002927384531	0.01843826915	0.04743540402	0.005006894494	0.01651931822	0.0106422758	1	0.001518720092	-0.006341081698	0.1357790095	3	0.9999999998
9	103.461183	99.75670811	1817.934506	6568.41989	684.0502581	-134.874042	1207.384857	2587	9110	468.514554	1623.874814	170.6569097	129.0336187	175.5924123	604.5474253	5608.332896	0.2874246344	0.104369393	-0.01887972794	0.02389632907	0.02234413446	0.02368697953	1	0.2282222331	0.1678758156	-0.0261631812	74	0.9999999948
9	111.0500158	476.9138198	-142.6093395	14552.65761	1348.764638	1628.819778	2047.146775	5604	8967.329787	58.95130644	2198.925744	224.9643934	288.2282119	226.4406915	793.9845852	3176.455062	-0.01046374128	0.09663598601	0.1113603501	0.004435260489	0.01305029112	0.01167647099	1	-0.001237539911	0.156006395	0.3551336867	14	1
9	121.4849129	51.39854516	1777.188317	6254.297131	1912.735144	-131.6409998	1086.272859	2809	7435.578947	412.6862555	1376.359436	398.4501788	115.0795761	192.670246	590.8048344	4736.976957	0.2780639451	0.2989271652	-0.02194179675	0.02542403782	0.03140559516	0.01892697511	1	0.2226251626	0.5712332968	-0.03359894443	80	1
9	124.4573498	341.0782155	3492.343977	11287.61749	174.9171853	-165.6700194	2049.673759	4262	3052.870968	1131.498442	3502.677756	139.6856309	202.6772938	263.0905412	1237.814682	2382.332449	0.3033765873	0.01525434753	-0.01426488721	0.02150704947	0.01957901061	0.02486494713	1	0.2403578379	-0.01702204274	-0.009150254065	69	1
9	134.2690347	567.53103	8400.735349	11341.45356	218.4172208	-499.7107419	1993.694248	4314	9194.086022	1768.744804	2420.996585	117.7248214	346.3644282	189.8997486	881.615095	4977.953551	0.7339643012	0.02051248384	-0.04258308159	0.03216754728	0.01057409149	0.03681109296	1	0.5833279958	-0.01178063061	-0.01119291717	90	0.9997414702
9	145.3547998	266.2921258	-108.2378788	13439.93384	689.5934199	1475.990384	1976.841995	4963.5	5661.709677	60.06469201	2698.853969	190.2374544	316.2443827	398.0093772	935.9199265	2617.142325	-0.00833931445	0.05385414351	0.1104044406	0.005416941778	0.01689632513	0.01093986749	1	-6.955275836e-05	0.06730653745	0.3511882069	9	0.9999998682
9	154.9965935	377.3438827	14879.79532	14557.13048	1605.59436	-760.8995905	1541.823544	6005.5	4637.934783	2677.023714	2700.792644	334.8610819	512.1229574	187.9132815	1089.902643	2130.886107	1.030710595	0.1117421007	-0.05253010199	0.03757650993	0.01480046703	0.04088145754	1	0.8213248715	0.1734257774	0.02257848691	96	0.9999999999
9	158.5005627	346.6445783	5397.914082	11145.0204	1828.944924	-262.4248424	2127.154118	4747	8045.680851	1429.231974	3001.021744	478.5450068	267.0401578	252.4993192	1214.739077	4977.462292	0.4968236538	0.1655620447	-0.02317606975	0.02574533844	0.02376361403	0.03183632787	1	0.3963234155	0.2919745443	0.006933969027	87	1
9	161.5233346	728.2242251	3503.647742	7973.793063	831.7251712	572.3409383	1558.295078	3251	12333.43011	914.5968631	2026.402509	176.6208203	271.4935218	164.9760633	755.149596	7820.576704	0.444612936	0.1057621354	0.07522042503	0.02784921721	0.02083615935	0.03385217313	1	0.3608362551	0.1689291986	0.3317387636	86	0.9999998723
9	163.722032	236.1649822	945.572871	5313.749102	1565.166427	23.22497201	2292.691033	2516	1635.34375	436.8487358	2523.239064	791.5333551	113.2542376	392.7724578	1145.074214	1939.050879	0.1710342315	0.3093567486	0.004503412908	0.03072194123	0.04656328347	0.03683127709	1	0.1388802047	0.5942988933	0.03386442185	66	1
9	167.8498384	275.8078845	5057.524554	10850.40255	1063.416996	1001.153893	2044.70868	4342	3300.2	1429.363651	2936.878696	321.8226622	419.3704036	284.8748694	1147.005216	2535.742388	0.4772061567	0.102090375	0.0905019145	0.03467277425	0.0187475932	0.04879448168	1	0.3879904142	0.160929555	0.3913176929	86	0.9999999887
9	167.3125148	753.3475983	4233.59473	5936.640397	952.651111	-268.9667134	1496.59129	2499	7450.72043	1152.456918	1701.989142	248.3924543	208.7776672	183.243309	676.7271377	5996.57322	0.6995915587	0.1605782123	-0.04683638799	0.0409417461	0.02416008039	0.04057971429	1	0.5570168921	0.2789583068	-0.02968353004	93	1
9	169.2460189	294.5281934	2361.047382	14093.25677	4390.973084	554.497124	2205.483857	6433	3693.741935	553.9382373	3158.974681	1043.824601	232.3806445	527.7940499	1415.266879	2470.559811	0.1639417221	0.3106926022	0.04101624243	0.01243057523	0.02372372538	0.01449501615	1	0.1358062473	0.5972407659	0.1577265484	67	1
9	170.2541851	113.206108	1641.036404	10315.29989	1565.63174	442.4372253	1791.390179	4165.5	12361.12632	282.9016194	1528.045196	276.2484703	161.5831213	291.520704	609.086089	5402.797901	0.1559650119	0.1560836969	0.04478472349	0.01379773809	0.01861456836	0.01427236324	1	0.1280003507	0.2769085644	0.1648171715	62	1
9	172.2554665	584.8248788	12436.24741	11631.90384	711.9059542	-803.9102564	1875.434297	4645	7131.297872	2641.975291	2520.35873	170.6503961	439.7944039	180.0920231	953.4483423	4593.878079	1.055162649	0.06367949814	-0.06504768752	0.03355267843	0.01517200046	0.04706543413	1	0.8394999221	0.07346523789	-0.01628222827	95	0.999999023
9	173.6197205	622.5659354	-73.1913356	11167.57069	545.1967067	1261.514255	2354.923246	4245	3095.765957	59.33281391	1905.033371	185.3400099	249.5365138	233.9205112	713.3888069	1755.775376	-0.007071829396	0.05032854662	0.1156005282	0.005753015158	0.0150383076	0.01354514249	1	0.001276378708	0.05999440973	0.3692192459	9	0.999999929
9	179.5504041	137.2678679	-55.82245124	11605.44676	1903.705997	576.9630424	1681.655402	4721.5	4427.191489	54.42030105	1572.680864	267.8464484	126.8734666	246.3412818	608.9457021	1598.051396	-0.005179014147	0.1660972838	0.0513797975	0.004953600778	0.01820094696	0.008486696176	1	-0.0005072802606	0.2997709172	0.1521521684	18	1
9	181.618629	392.6049345	1084.302525	16532.39742	494.7426358	607.7290838	2032.334012	5947.5	25405.4086	237.0427246	2581.019194	177.3619216	152.8108902	209.9777595	931.7512978	7870.720327	0.06414298769	0.03132940502	0.03568692673	0.006931107094	0.01223057623	0.008668500021	1	0.05244126849	0.01951407013	0.1099999616	31	0.9999999719
9	189.9267925	32.1092187	7299.366473	7739.856429	802.2419042	-486.5219601	931.5252921	3180	2900.336842	1471.390636	1550.715366	194.828753	301.6548656	141.4481855	603.8917206	1617.89751	0.9519116791	0.1077671781	-0.06300041292	0.04488426974	0.02372546724	0.04875350616	1	0.7574158578	0.1661877587	-0.03088181862	96	0.9999364278
9	196.0837192	396.5040181	-4.055675508	14908.76755	4939.750525	112.2783939	2296.463808	6834	4365.876404	81.5583942	2421.086242	851.6326708	98.05979396	343.4242568	1099.978014	3135.95586	-0.0003113471858	0.3305345438	0.007795919379	0.005584439504	0.02121534923	0.007216629514	1	0.002087629728	0.6404255131	0.007900654319	24	1
9	196.1304277	779.9304969	665.5529404	7351.901708	146.9643563	-33.93476884	1528.562836	2703	13973.29167	140.2655732	1111.678593	114.9496712	89.04722355	184.5318604	384.6789739	4562.306296	0.09154308148	0.02028522876	-0.004586997446	0.01124907502	0.01779761592	0.01259313896	1	0.07140987076	-0.003821548148	-0.02255169137	30	1
9	201.6682432	158.2470933	5059.41799	10699.57925	341.322223	-230.5405805	1768.092794	4055	12291.5914	1408.140731	2850.009269	166.9698331	289.8949433	193.4721559	1007.656963	7618.563567	0.468136766	0.03186918467	-0.0200588081	0.02778494649	0.02436861556	0.03227279399	1	0.3721090886	0.01526078151	0.007768901117	81	0.9999996694
9	201.6440085	311.2285718	7073.286454	14852.58096	318.1307706	-234.9481637	2337.851239	5564	13119.55319	1490.477077	2905.539069	163.4537723	267.739504	198.0674425	1014.359424	6307.00624	0.4764098078	0.02240050406	-0.01443493238	0.02318046999	0.01536056417	0.02191351821	1	0.3790325053	-0.00445911046	0.02865858553	81	1
9	210.5457385	446.2098642	9016.274925	12671.82485	2121.537598	-323.6415601	2089.63813	5368	12872.91398	2398.52978	3199.544545	502.8070564	377.596101	238.0488757	1288.630446	8477.757132	0.7178532009	0.1745483463	-0.02818202881	0.03669474362	0.02230215743	0.03783260823	1	0.5731223378	0.3077171242	0.03878098546	93	1
9	215.5596717	248.7583234	11.16411342	7660.133274	1297.263549	439.4425558	2248.970602	3270	1775.731183	64.52207924	2686.211395	481.2786783	179.1262871	363.9336217	1075.787184	1664.426838	0.001380850666	0.1668574399	0.06016000245	0.01070061419	0.0285392474	0.01643159393	1	0.005379333255	0.3012806901	0.1837736908	18	1
9	222.3330326	188.1534454	6110.815269	13010.04625	251.9268923	1296.281065	1849.098356	4859.5	4651.221053	1533.372202	3322.585134	143.1529699	528.2932029	210.8740167	1178.184028	3170.804664	0.4664674032	0.01924599812	0.09338126453	0.0236827103	0.01671307277	0.04172934025	1	0.3786903701	-0.01062875254	0.3966434573	82	1
9	223.0053423	414.22495	4259.996309	13662.1758	577.6360338	-69.94401804	2615.500775	5100	3781.936842	1188.475954	3866.540016	231.792512	251.3561507	374.8470046	1422.029478	3082.626418	0.3115834613	0.04403628023	-0.005100514308	0.02134193638	0.01737645325	0.02484622125	1	0.2478962429	0.04254544172	0.02489550045	72	0.9996806176
9	228.6165227	503.499559	16289.23287	16035.89339	1126.38065	-555.6078078	1607.048917	6309.5	14970.98913	3153.335552	3172.767596	272.3813225	591.9337416	263.8393713	1256.35055	7210.453456	1.015871619	0.07153437653	-0.03164162938	0.03255650109	0.01321068269	0.0452120417	1	0.8104835824	0.09032991667	0.0899739764	95	0.9999996081
9	234.498393	240.4626504	2377.949165	14978.82208	4905.97274	21.60299185	1865.840638	6875.5	23501.58333	600.9146052	3041.034255	969.3064877	150.5070032	232.3567707	1374.57435	12307.76513	0.1567126054	0.3260823269	0.001613933621	0.01481238172	0.02116989872	0.0110047564	1	0.1273847611	0.6291441607	0.02122174236	66	1
9	239.2680322	565.0958681	8236.594378	11252.8406	1828.909532	-357.9787157	2234.951529	4837	7485.882979	2113.548212	2871.012289	447.2232724	357.2239755	301.4708965	1168.152525	5157.930155	0.7241365088	0.1672007812	-0.03009532557	0.02759877353	0.02313286647	0.04106407936	1	0.5779397143	0.2924026035	0.03340323534	93	1
9	243.4906653	105.6498365	-34.58135574	10742.84109	224.9525728	64.69509341	1533.799149	3926.5	8071.202128	44.1179144	1959.221677	131.9270758	72.26029431	238.3064348	679.5041663	3704.860851	-0.003436673074	0.02211137944	0.006429525437	0.004566744315	0.01403821701	0.006793297202	1	-0.003871791626	0.001221693953	-0.005640777542	1	0.9999999972
9	250.3202506	240.1752665	913.4150906	16139.95957	1767.142784	1553.412292	2250.151959	6245.5	27351.57895	232.1146073	2198.391478	272.1098295	245.4667289	251.7319938	818.9681219	8713.380384	0.05748978621	0.1144159245	0.09765113501	0.009298197879	0.01562969889	0.01118564945	1	0.0524169546	0.1919440838	0.32352707	40	1
9	260.8266588	132.6436448	563.6017688	9839.652037	502.9611815	2067.464663	2010.009257	3796.5	3602.890244	146.9048413	2184.950439	190.6547413	513.5336056	232.7504434	798.1873342	2447.581729	0.05771465773	0.05105352827	0.2081761017	0.01091274185	0.01860656851	0.03247213405	1	0.05975603505	0.0608608045	0.7014665289	37	0.9999955047
9	262.4464596	194.6042816	2.941423226	8833.06791	2948.621945	204.5171537	1940.040393	4169.5	3411.892473	82.83719346	3055.839665	1010.544443	99.84419532	240.6363022	1364.890058	3643.197525	0.000504334126	0.3292515827	0.02243949824	0.01081605813	0.03639044449	0.01113578593	1	0.003766983317	0.6377883329	0.05833593733	25	0.9794586499
9	265.0329807	439.4786309	-79.75359634	13349.96664	2068.354622	1579.264193	2357.256176	5395	2421.967742	77.49094797	4050.55362	632.2214019	470.7666649	294.1034941	1591.805664	1885.852122	-0.006596256155	0.1528368021	0.1162371841	0.007804149636	0.0218801841	0.01765738606	1	0.00281890028	0.2724494305	0.3742223722	19	1
9	266.7171387	675.5559865	-66.16937601	13617.5404	947.5145289	90.10409666	1775.481807	5164	11282.30851	50.72319799	2380.716994	173.4379058	80.42471449	217.2763281	849.7728357	3608.992076	-0.00546679132	0.06735627831	0.006808703561	0.004036151763	0.0117616329	0.006119640548	1	-0.004978365874	0.09502400534	-0.003589935502	6	0.9999999846
9	266.0028496	715.4620172	1690.957261	10039.01175	2082.303022	-17.88100643	2075.323754	4326.5	3978.5	360.2280212	2237.734537	486.2873524	122.4646453	225.6048602	919.9803939	2815.16752	0.1707911421	0.2078857721	-0.001835681	0.01403271983	0.02251470615	0.01408830957	1	0.1371302501	0.383978074	0.00935669377	64	0.9999999871
9	274.3843824	133.4820703	918.250905	10735.17223	148.1726768	39.8807763	2108.953182	3896	5307.65	244.4778626	2628.150615	162.9085802	121.9013893	618.7164217	921.5269303	3110.503114	0.08549034875	0.01232231615	0.004001522948	0.009517825157	0.01872388733	0.01304365483	1	0.06708450533	-0.02022788116	0.00539607098	30	1
9	280.795296	317.5503642	-31.66497548	12384.69629	1271.19294	694.8504319	2156.925406	4807	1517.545455	72.4485871	5510.020169	634.1094006	325.0502033	715.1250105	2117.615469	1503.832498	-0.002677951906	0.1022067733	0.05599633787	0.007600506851	0.02736138346	0.0130337972	1	0.001128261852	0.1673284655	0.1668684091	13	1
9	292.6943797	309.283841	23.18356636	11472.83432	989.8072641	307.1538507	2433.365598	4367.5	1123.772727	55.78488262	3166.143361	334.793569	110.9903018	342.7371046	1183.785712	881.5221648	0.001914937559	0.09256162178	0.02897037982	0.005948353258	0.01997910816	0.009356871305	1	0.002783112963	0.1472181724	0.07481449513	12	0.9980122709
9	293.3234431	108.6657937	-117.2656594	9778.328817	102.8475269	2225.543803	1903.021246	3522	1162.23913	68.99406886	2154.2535	127.2556026	490.1792938	240.7679242	759.0911902	646.8716497	-0.01255264418	0.0102255007	0.2247781983	0.007370539405	0.01605268137	0.02560676485	1	0.004202520679	-0.02281013991	0.7418873481	5	1
9	305.6946579	509.4517847	2772.699837	17131.19934	2835.753091	883.0209782	2575.839963	7065	23615.70213	500.1305941	2588.329839	499.9942602	242.4006607	257.691968	1076.432415	8117.295846	0.1632988106	0.1707166412	0.0568370008	0.01225576829	0.01332642175	0.01283701373	1	0.1348903741	0.3071684441	0.2082135398	62	1
9	306.2912339	360.4627901	2653.988614	14362.69739	171.1572124	64.78479134	2649.010725	5320	11414.10526	617.1993811	3114.181343	145.7954221	175.9849169	323.4333304	1105.162562	5378.583412	0.1834525788	0.01343896556	0.004829907424	0.01212964599	0.01219239814	0.01394607046	1	0.145628511	-0.01918430215	0.02989940399	52	1
9	308.227115	569.1163522	848.8930177	12129.89771	3953.874951	10.98407963	1861.442181	5556	3877.770833	254.7346522	3255.39215	1062.495817	106.160466	266.6005267	1451.06689	3080.146478	0.07030102264	0.3287188294	0.001119538092	0.009656323723	0.02065008813	0.01151590121	1	0.05815803685	0.6357300926	0.0005149337454	48	0.9999999999
9	319.415904	777.5556882	443.7333086	6377.772065	637.3015219	11.43127646	1750.879899	2521	3583.904255	137.7963559	1894.516306	211.6336069	73.05471076	229.2288513	715.6220538	3209.349072	0.06993875066	0.1005265714	0.001688016934	0.01336721172	0.01998365886	0.01426141015	1	0.05542311783	0.1627821689	-0.003649288775	38	0.9999995047
9	323.6119127	55.83386456	1292.89758	8152.383526	1662.751306	400.0962983	2150.346062	3539	3493.031915	295.4773806	1684.025917	385.5294737	165.3582323	306.8415984	709.4245525	2503.834485	0.1668632701	0.2115241006	0.04944299463	0.01568999362	0.02350261006	0.02628548576	1	0.137665016	0.3916837378	0.1846874654	65	0.9999996913
9	325.3271296	127.1120751	5286.656754	11297.90793	1284.261803	-212.4602934	1796.533568	4626	15208.64211	1500.918175	2981.982225	290.1453846	266.467127	220.5247887	1113.189079	9642.893273	0.4694838128	0.1103603731	-0.01717174501	0.0361853751	0.02634204979	0.02861004507	1	0.3742479672	0.1779314263	0.02005747206	85	1
9	328.7982339	166.6498055	10.8635885	6937.248896	1652.12644	88.30196344	2303.521399	3143	2997.663158	57.62725577	2766.722693	651.3885053	89.1224378	320.6418883	1160.43552	2898.183505	0.001232998241	0.2352583046	0.01415965062	0.01246333252	0.04111710629	0.01869992325	1	0.002739066659	0.4429489462	0.02757561729	20	0.8534189001
9	335.9980297	408.8520891	1085.769859	16946.99879	1648.108006	615.2726903	2229.125293	6539	10301.32292	275.7395945	2904.763412	359.3153606	173.1895273	235.2959978	1132.591122	4250.662872	0.06634506245	0.1031266029	0.03735401057	0.009217428508	0.01333031425	0.009527757954	1	0.05510553327	0.1682968581	0.1181105673	39	0.9999999998
9	341.632336	517.4481648	-276.7073454	15753.72441	1542.737568	3694.814466	2266.021843	5971	4907.414894	80.61769257	2781.375534	340.9452747	681.1249893	255.3641598	1076.6177	1711.670086	-0.0180850488	0.1014357775	0.238750017	0.005102904936	0.01337904806	0.01643658616	1	0.001756293018	0.1663362039	0.7910608621	15	1
9	342.2551787	127.4861191	-120.1741242	12826.74043	652.4522184	1496.118653	2101.388905	4826.5	6555.882979	55.15071033	2278.636148	166.0881005	290.7825423	254.1698012	808.6261392	2977.589903	-0.009705693063	0.05128792214	0.1149297625	0.004640355486	0.01441701715	0.01135033023	1	-0.0008706746303	0.06201555076	0.366359547	9	0.9999974547
9	352.3479211	289.8302879	9584.274891	13233.73816	2319.95162	-389.5794016	2076.723868	5756	21448.75532	2264.976206	3059.062922	447.2829744	405.5288594	218.7533493	1217.821448	11439.1746	0.7218743953	0.1762540711	-0.02639752757	0.03400263757	0.01936469897	0.03836951318	1	0.576488834	0.3112041494	0.04584229458	93	1
9	366.4133829	210.2866916	3.718616749	10288.82044	2250.525266	268.3246147	2209.331125	4345.5	1404.542553	70.85348859	3590.686737	812.171635	122.7030031	409.1486641	1475.643037	1287.313136	0.0003537158177	0.2233176154	0.02806328876	0.009543643762	0.0357053269	0.01080134704	1	0.002892049609	0.4182428139	0.07481362398	21	0.9998541002
9	367.2642404	176.4983102	2549.973193	15266.66862	877.8265234	790.5549806	2394.840063	5802.5	17921.54255	493.4196315	2471.184208	198.159858	225.8057125	259.6848936	931.1342861	6323.429753	0.1633416188	0.06024335076	0.05132266186	0.01281336441	0.01181638426	0.01267890561	1	0.133329971	0.07818744184	0.1863631727	56	0.9999999916
9	398.5536422	569.9284397	3844.863114	12153.51473	1189.530857	-99.73895305	2433.749104	4795	5845.293478	978.6557757	3165.133325	271.3273209	225.3300187	283.0096624	1179.010433	4537.906371	0.3127059688	0.09615040646	-0.008003237757	0.01914590321	0.01632472093	0.02326271277	1	0.2491568339	0.1505367533	0.01655338234	74	0.9999999964
9	400.7046025	21.26370813	33.97880245	5886.943384	1270.192151	113.6095607	1493.010882	2469.5	1043.357895	50.50670308	1987.648448	442.9718585	94.29405733	265.0405952	809.6941934	1004.284184	0.00620943111	0.2153221346	0.01935170663	0.01042446494	0.0424012919	0.01636759397	1	0.006877061903	0.401575884	0.04597758516	21	0.9206643788
9	408.0075568	511.1306967	10199.38389	14273.10607	2510.168251	-434.730478	2095.418786	6153	30822.77895	2096.572266	2827.594509	411.750724	383.9985989	221.164785	1126.717558	15223.32314	0.7208156663	0.1784905504	-0.02713760541	0.02709424233	0.01850381022	0.03103929191	1	0.5756125341	0.3158516137	0.04312611931	93	1
9	408.9343896	236.1262213	2528.721301	14263.34734	226.7538084	46.19802336	2513.162993	5254	12134.25	507.8560476	2629.985211	140.2737865	152.7951319	301.1199002	923.4613216	5734.574794	0.1781798256	0.01509126078	0.003563483843	0.01225122892	0.01271612603	0.0121593597	1	0.1413328104	-0.01569404751	0.02442978435	52	1
9	409.7446931	110.6815569	3095.825861	10043.99192	544.8053461	669.7347348	1876.97669	3899.5	6119.076087	937.8373517	2990.163355	210.2727339	289.6649341	265.9673527	1116.465739	3997.759324	0.3086388894	0.05319715286	0.0676459961	0.02579638054	0.01928030383	0.03521399614	1	0.2508033761	0.06173205999	0.2743145234	73	0.9999959182
9	419.5604002	486.0036499	1706.256082	9441.20247	371.2185804	30.51343186	2276.17195	3526	1765.544444	736.1410729	3822.378214	205.4267877	155.4740455	440.9338028	1404.261841	1750.850651	0.1827722534	0.04532887908	0.003050345599	0.01829939864	0.02491255941	0.02534011208	1	0.1453044492	0.04691598752	0.02448141028	55	0.9998411297
9	420.2951279	221.2659226	-21.02736688	4713.987798	1658.616746	21.8328258	2807.589711	2311	3191.084211	143.8031647	3750.101048	1595.73669	288.7627884	2861.014237	1890.578638	4830.788409	-0.005948925785	0.4140194903	0.007775474302	0.06241647248	0.142030315	0.1210572469	0	NaN	NaN	NaN	NaN	NaN
9	431.6061147	65.26400803	3594.777615	7391.488489	132.6900431	-179.5355835	1624.838811	2754.5	3976	1056.990321	2177.073362	122.2054852	235.3418218	226.9923875	794.7453999	3373.655384	0.478931621	0.01875695828	-0.02434294932	0.04270047194	0.02288395133	0.0445947878	1	0.3803093113	-0.0120655138	-0.004907225251	81	1
9	445.8011149	713.8059095	5117.240111	10494.27494	173.4065548	-287.2803908	1977.723129	3945	11909.71579	1372.29726	2942.183256	123.4299767	239.4046604	221.008536	1031.141666	8007.853877	0.4706737144	0.01927773947	-0.02523733539	0.02095136568	0.01514529513	0.02883004405	1	0.37363644	-0.01088084199	-0.009788210465	81	1
9	447.1116373	74.53642773	-2.627350059	8246.24188	408.7633051	419.5389459	1810.348068	3095	3278.397849	42.77245821	1939.288179	162.0311177	115.8590543	260.6640732	708.2474966	1869.771412	-0.0002744310699	0.04826596272	0.05114118531	0.005588468537	0.02052772081	0.009218257704	1	0.002121386765	0.05548812399	0.1492985343	8	0.9999999661
9	480.1332094	430.6173157	1744.328083	10131.32686	1521.681422	1556.973129	2456.986686	4241.5	3391.021053	624.3335041	3566.06972	555.5443518	553.5119964	330.6552951	1427.598775	3711.279145	0.1721024277	0.152409006	0.1460417732	0.01714880803	0.03061405769	0.03766269617	1	0.1480780889	0.2693074192	0.51602092	63	1
9	481.6437573	148.4453845	1991.44175	12056.9833	1311.855441	596.3502831	1838.202144	4812.5	12084.09574	500.4734681	2770.001668	282.0181837	218.8249709	221.9780403	1022.091958	6715.405348	0.1609878375	0.1071975178	0.04823169871	0.01560698907	0.02053043993	0.01661036015	1	0.131736306	0.1755289061	0.1764705752	59	1
9	487.2132548	718.1168205	4388.389794	9489.198308	139.8218733	826.6361356	1836.435675	3596.5	4163.926316	1060.989529	2292.774491	115.362862	331.5702087	209.7228266	828.9654928	2652.375941	0.4639480053	0.01569904731	0.08420240966	0.02375781865	0.01543028899	0.03465913215	1	0.3759817286	-0.0179678429	0.3644712556	82	1
9	500.2607409	13.22585265	5887.230765	5857.528022	615.4120974	-420.0824993	1129.439293	2443	737.7765957	1153.705192	1120.635657	160.96459	230.1721055	179.0341566	456.5462242	432.2537127	1.014570736	0.1120675979	-0.06964420934	0.06040225836	0.02291895663	0.05281241202	1	0.807184154	0.1742721029	-0.03974984312	96	0.9999999996
9	502.6304132	589.6182879	8924.854021	12320.44872	2139.539112	-412.4146401	1981.114158	5290	15086.52128	1787.362643	2414.073876	386.8993504	351.1359982	214.8262322	958.5970844	7558.103376	0.7266192721	0.1706515477	-0.03086361905	0.02629829441	0.01737507962	0.0317932195	1	0.5799115606	0.2995207429	0.03140420521	93	1
9	506.6391996	623.6009479	2235.673983	7291.960342	1632.845519	-107.4321351	1841.350755	3257	1485.115789	965.5544484	3232.084277	722.6624636	172.3610574	288.9441442	1378.343865	1743.013994	0.3054983052	0.2222081156	-0.01498392385	0.02917634073	0.03757602208	0.04399047498	1	0.2442601816	0.4118835518	-0.005676448082	78	1
9	514.5471166	580.1517317	-77.86426725	12667.54962	614.2542488	1499.450421	2298.955343	4736	3363.936842	55.45597499	2192.997762	164.9510774	248.9831728	245.4004503	774.608301	3876.114733	-0.006143950382	0.04992642089	0.1173639639	0.004399193505	0.01267277658	0.01253495061	1	0.002140511676	0.05915281845	0.3754694823	9	0.9999999922
9	543.6829465	194.3057885	6034.687273	12087.95086	166.4479714	-213.1891617	2122.56523	4494.5	6459.946237	1053.218571	2040.243486	134.5099404	257.6157863	241.6692831	717.9215772	3066.749286	0.4972692523	0.01317929093	-0.0184173547	0.0221165523	0.01448105352	0.02463394721	1	0.3953588068	-0.02385092783	0.01934370365	81	1
9	571.7100543	199.6454589	3437.984273	11332.01366	643.5415721	-85.24533997	1845.983441	4355	13005.39785	807.7872822	2601.10604	171.0879728	191.0103116	219.5771605	936.2292359	6259.784783	0.3072385927	0.05477886603	-0.007364567027	0.01873354756	0.01786057903	0.02170891888	1	0.244371977	0.06486206875	0.01644515011	72	0.9999999053
9	605.2756201	368.5318608	14019.44445	13298.85201	821.1025582	-770.1113941	1682.634915	5368	8164.451613	2805.415006	2800.37637	201.0891247	479.0048128	211.323409	1068.830919	3818.987823	1.022616258	0.06055242417	-0.0531721462	0.03783014443	0.01349020461	0.04197752331	1	0.8142378042	0.06743319637	0.01723228184	95	0.9994580812
9	606.6685963	120.4306566	1594.470683	9224.873678	473.0889752	-59.37160221	1583.031957	3430.5	1937.159574	282.3480537	1529.261034	149.5195072	104.8988213	180.3923323	553.5135443	961.2220974	0.1743980524	0.05325941395	-0.006381837205	0.01277593096	0.01613684871	0.01263162635	1	0.1380127988	0.06344076395	-0.009549825721	55	0.9999795853
9	624.7495579	62.12820826	552.3849212	6353.126195	121.3125977	-38.49248468	1182.062661	2310	11746.56842	104.1659486	825.6019876	101.6787614	75.45467468	147.1115237	281.2794123	4082.934582	0.08634961651	0.01960938013	-0.00620160511	0.01138989743	0.01721640036	0.0122811607	1	0.06712760354	-0.005158433864	-0.02926113027	30	1
9	635.8017671	391.5248349	-48.294351	7921.310303	392.7742012	988.222799	2379.665662	3023	2957.580645	54.77756325	2325.959486	155.5610147	304.6720253	253.9599778	848.8595024	2513.300512	-0.006203586569	0.05180967863	0.1316413337	0.009396097734	0.02191303627	0.01848265128	1	0.003127163528	0.0630885384	0.4245376242	9	1
9	641.4639222	663.7248838	4111.079399	9009.791468	162.9965547	752.003036	1732.823197	3364.5	9445.827957	727.5242114	1512.12771	121.9432621	234.8751343	190.666383	554.3235534	3418.172963	0.4700046203	0.0208631911	0.08512115731	0.02268165571	0.01401957802	0.02650090599	1	0.3809548876	-0.007341222651	0.3691002703	82	0.9999999976
9	666.4965494	237.6847909	9233.746916	8895.96197	624.3288016	-485.5168654	1500.295329	3570	11001.92553	1825.13507	1848.170869	162.0484598	337.9893679	185.0114525	716.8944546	5973.392552	1.03003611	0.07293113346	-0.05190563648	0.04093969534	0.01816745284	0.04371575631	1	0.820406255	0.09299586959	0.02354742329	95	0.9999999877
9	690.7125456	363.4294988	1198.759824	6684.719008	318.5098374	-6.910688467	1776.280464	2561.5	3039.591398	496.1693709	2740.611427	174.5681613	121.8245538	279.065805	1011.703621	4486.276434	0.1770451783	0.05507132238	-0.001428521676	0.02054631875	0.02732888984	0.02529673073	1	0.1405047835	0.06717274915	0.00809328818	55	0.9999987862
9	733.5152466	244.4110871	1057.47414	6428.308455	1411.864566	226.9533718	1457.669424	2724.5	3004.75	280.1847232	1728.206385	371.8535816	135.8823361	191.0105337	709.9893658	3163.928564	0.1629282267	0.2228000063	0.03828951418	0.01907958531	0.03547463097	0.02340583112	1	0.1338435631	0.4150806788	0.1458135441	65	1
10	9.019375114	417.0653393	-28.87023567	8696.578121	909.4396579	866.4195807	1634.615122	3439	5163.268817	43.53500648	1266.57186	165.5255617	155.6631745	174.7307025	482.9245465	2195.748051	-0.003579052209	0.1031030194	0.100975583	0.005057020469	0.01673898017	0.01292419616	1	0.003610415345	0.1692975573	0.3211613506	14	1
10	17.73446729	189.5583125	1181.601144	7494.669584	736.5195219	237.3594271	1215.650412	2985.5	4780.734043	213.6139054	1280.773772	176.1500154	108.4784352	299.0365295	492.069673	1722.554181	0.160480958	0.09890685945	0.03288220747	0.01412659429	0.01900446247	0.01558456853	1	0.1301499286	0.1583181146	0.1234259636	59	0.9999999999
10	18.65048149	361.4526074	626.0024994	9349.721189	2917.05856	705.5937722	1722.243085	4240	8222.126316	140.8091273	1436.057188	484.9569036	167.9261393	261.4635953	647.556628	3417.01803	0.06946285055	0.3114108796	0.07609293004	0.01013386476	0.02011831089	0.01346748523	1	0.06262239828	0.6000347031	0.2573464089	50	1
10	19.14405695	392.2007334	573.7244615	10428.98259	318.8077987	1967.102028	1546.22528	3817.5	22116.10465	139.4417629	1551.191458	113.7227367	352.8044149	158.814245	531.6649396	7493.658301	0.05314548256	0.03100235186	0.1891688818	0.01081920831	0.01282244883	0.01848567631	1	0.05452770892	0.01931968514	0.6346524908	33	0.9999999984
10	18.29273039	444.4805808	661.2381863	10914.04195	1168.977472	284.2609631	1381.102172	4264	16224.76842	141.2962397	1688.497213	183.2592854	104.0515937	178.2729116	616.616672	5166.773155	0.062079764	0.108946998	0.02701784342	0.007972815817	0.01530941115	0.008933743539	1	0.05101815786	0.1803927493	0.08182623718	39	0.9999999269
10	27.26448027	380.4367704	4049.958556	9023.887122	1378.239901	-241.0715621	1547.666549	3777	10184.35294	1014.66648	2065.639743	314.1905133	212.6273231	244.8632908	819.0114942	6661.171899	0.4599789018	0.1599086678	-0.0296560876	0.02489644765	0.0220546859	0.02654514772	1	0.366287038	0.280721565	-0.02360422961	87	0.9999999961
10	28.65165538	216.4924909	659.323652	9346.126207	1484.249083	-45.71323052	1116.090634	3860	6414.085106	141.4332165	1451.151206	229.4523775	87.28294295	209.7317577	555.6107259	3187.219686	0.06949535428	0.155665195	-0.005227172154	0.009666554761	0.01787698472	0.009175709777	1	0.05517732613	0.277053527	-0.02603678241	42	1
10	31.52346362	517.2821514	676.8556875	11028.22007	1203.505369	2.721378213	1508.628136	4313.5	26044.90526	166.4458522	1878.861786	194.8335915	95.017566	198.1384513	680.1914564	7929.030938	0.0606384828	0.1102133826	0.0002436910165	0.00800077619	0.01617738584	0.009239241997	1	0.04797602603	0.1829767806	-0.01040654983	38	0.9999999997
10	35.02243879	433.8590765	-3.148456741	11386.25086	3669.760977	48.43416344	1559.998961	5178	7792.084211	75.85232153	1464.199144	494.1589284	91.81174925	208.3351401	649.6124705	2210.724978	-0.0002934821275	0.3234090422	0.00451607303	0.006895853018	0.0187031779	0.008060981704	1	0.001791421613	0.6256496062	-0.00354757863	24	1
10	34.61068023	593.3765964	7959.614541	8174.405904	524.5863	-646.7593554	1641.771954	3311.5	9680.697917	1671.654949	1703.933211	147.9361498	315.4714276	172.9453744	666.513674	5753.534046	0.9736741381	0.0640456919	-0.07414542242	0.04529368469	0.01590185483	0.0419918801	1	0.7735811484	0.07526265358	-0.06550781288	95	0.9987786381
10	35.6147156	257.6452143	-4.254977661	10253.01371	281.8764095	177.7139102	1332.530192	3743.5	18454.01053	39.40921706	1594.250914	109.6951772	65.71842789	189.9306264	543.121863	5473.819738	-0.0003718506372	0.02690594801	0.01802884429	0.004195947649	0.01228717744	0.00670885493	1	-0.0005407582449	0.01114489688	0.034997234	2	0.9742086707
10	38.43222998	235.6361584	8040.823716	8312.192273	319.8493246	-596.6740715	1378.553408	3281	15068.75532	1712.04027	1707.841718	123.6429036	335.1575284	199.8046042	654.9805163	7712.080971	0.9602887208	0.04139875844	-0.07076551754	0.0398399056	0.01612911756	0.04448156403	1	0.7628521018	0.02850575165	-0.05745495039	94	0.9999996189
10	45.62940487	108.3229669	415.4475926	6741.977139	787.4940557	506.2458772	1032.252528	2682.5	16777.58947	91.92509611	938.5872963	130.106814	111.4946911	145.4864097	339.1123799	5567.874679	0.0636977701	0.1160687782	0.07593288419	0.009894086011	0.01881295132	0.01250144282	1	0.05586555172	0.1952409627	0.2503564065	40	1
10	46.22260667	684.5102272	434.2885037	7264.092272	783.0041408	572.5158116	1531.39225	2896	16387.73118	97.62442559	1051.503618	131.3334729	127.7876177	179.0301133	390.547998	4096.863103	0.05889080703	0.1109688536	0.08019537809	0.009649902052	0.01821262995	0.01284916923	1	0.05226207885	0.1847427074	0.2637984724	40	1
10	50.3709371	488.3199948	742.0804707	11800.98979	2731.021118	7.1715582	1543.827704	5111	22018.06316	171.2606135	1857.727356	393.4637138	88.91235919	194.888422	737.5359252	6505.222264	0.06317545929	0.2327750343	0.0005671462073	0.00842543773	0.01818805569	0.008213985019	1	0.05136598865	0.4369672255	-0.005493400904	45	1
10	52.87241292	292.8829897	2869.157493	10910.3361	218.9679564	2096.438275	2037.158357	4150	14500.64583	465.8913592	1497.242457	118.9338703	389.015103	343.1887948	549.9273767	7738.796407	0.2695763562	0.02031881289	0.1945335479	0.0198043793	0.01167819964	0.02561635024	1	0.2281651101	-0.005622916042	0.7005787413	71	1
10	54.84365108	322.5689923	2103.564739	12486.29623	647.0154151	-47.53030938	1757.291387	4815	8165.247423	364.6881649	2084.985251	147.7480382	127.2270103	232.3819038	747.0687274	3153.519935	0.1664479321	0.0539350992	-0.003239949582	0.00960838046	0.01136710823	0.01090241915	1	0.1318748058	0.06495145028	-0.0004973448806	55	0.9997896525
10	55.19775398	134.7492571	518.33035	7619.295123	437.8075051	155.2290585	1370.735927	2899	5947.557895	106.7281171	1357.392134	146.8908608	106.0085836	206.2489988	497.6141498	2986.464621	0.06820752092	0.06167938688	0.02141453387	0.00898885427	0.02014109814	0.0139622843	1	0.05501413892	0.08233331526	0.06268583334	35	0.9999410658
10	60.85775587	170.7766264	7.341410566	9013.645478	526.6447296	369.1884648	1256.855547	3322	11485.05208	39.73468044	1372.575767	124.2623895	91.96930974	168.4074721	493.9291422	3857.510188	0.0009173175485	0.06062811863	0.04202825817	0.00446304175	0.01413908685	0.008696443198	1	0.002563510626	0.08107436505	0.1185929748	8	0.9999997459
10	62.21040969	235.0956745	22.46768014	8848.542497	1389.954645	390.9466051	1657.305729	3593	2571.368421	64.3926765	1235.103605	225.4256444	100.1451513	196.117562	508.8598555	896.9344132	0.002325630172	0.1618470077	0.0455230229	0.007751501662	0.01635699382	0.009422761306	1	0.00504213498	0.2908512554	0.1335832779	18	1
10	63.64311948	541.6965296	-132.2350293	8989.939986	431.8334005	1987.067812	2189.498422	3355	7219.244681	60.96893314	1758.509039	140.1092503	374.2416119	222.5304239	635.2543314	3172.874273	-0.01412620857	0.04933637982	0.2216909624	0.006824602667	0.01591665266	0.02035427269	1	0.003148700025	0.05826510814	0.7319723305	10	0.9999999953
10	68.4273226	297.6581094	840.7934815	13643.63003	1385.731108	379.2956993	1424.928974	5312	18538.87368	155.5998031	1901.18131	197.0420612	107.8409582	206.1135095	693.3517051	3741.869064	0.06073631183	0.100619992	0.02899011059	0.006009872205	0.01264558613	0.007540566255	1	0.04999135801	0.163155931	0.08808251885	39	0.9999994182
10	69.79442149	273.8066808	583.6736332	11407.99459	285.3909532	2181.647769	1634.288629	4248	18356.21277	157.0579544	2104.448784	121.7328462	409.3156016	189.1625739	731.6099946	7049.282675	0.05131212687	0.02639671184	0.18803106	0.008479540104	0.01240745754	0.01753551719	1	0.05292813243	0.009795275174	0.6302183516	33	1
10	70.3799782	507.2588531	2894.194825	10265.74552	496.0640349	540.7380726	2154.419372	3867	6056.268817	657.176896	2124.644675	162.6125242	216.204781	193.4603283	782.8779224	2185.50443	0.2912739994	0.04820922945	0.05371081445	0.01514964334	0.01532105259	0.02340786782	1	0.2358492311	0.05158869796	0.2224922605	73	0.9915600069
10	76.49198692	225.2934859	-82.06036434	10762.25476	160.8726742	1090.498644	2006.146998	3931.5	10675.22105	57.96175477	1645.421671	132.9787603	227.6418211	694.1169333	587.2794295	3941.097059	-0.007658063138	0.01579917604	0.1027224152	0.005575765907	0.0135460815	0.01350262876	1	-0.000483807962	-0.01159252245	0.3239502372	4	1
10	78.37610186	387.6164256	862.4729016	13963.53235	1399.807843	399.8764448	1747.777653	5381	19730.84375	174.9044169	2245.20991	212.3339601	131.7266806	247.3936643	803.2684473	4740.348504	0.06142706325	0.09938022564	0.02895105092	0.007626925386	0.01523369521	0.009749909764	1	0.05052841175	0.1605773166	0.08806809349	39	0.9999989269
10	81.52273146	101.3513634	534.3649817	7522.333624	1261.263997	-45.35503582	1061.706887	3074.5	8749.06383	107.2174471	1060.365815	203.2844763	70.59548418	180.2648848	423.1683269	3519.004389	0.07176440388	0.1667589318	-0.005569622942	0.01049881323	0.02070611428	0.009800160047	1	0.05709145216	0.3000162957	-0.02641838049	42	1
10	81.33711849	468.4804533	796.826448	12236.76323	320.2337285	422.1183937	1899.777595	4550	22656.37234	197.238304	2069.355243	140.269205	114.510632	193.4261976	697.615877	7657.829289	0.06361690573	0.02638512617	0.03391972727	0.008681105108	0.01441418299	0.01020916276	1	0.05184050516	0.009269413788	0.10368408	31	0.9999999998
10	82.50842143	407.6762661	1071.890832	13750.31012	244.6127781	76.156301	1836.225604	4963	17012.54255	223.9262567	2377.50976	151.110299	108.9418296	216.7398794	797.3471844	5866.036125	0.07717334075	0.01772242377	0.005177501678	0.007448988475	0.01287100841	0.008841035148	1	0.06056445614	-0.008924899186	0.007741180788	30	0.9999999997
10	84.5693267	296.119702	867.245906	14338.87357	1401.855301	421.0779952	1606.012195	5462.5	14077.23656	180.3265283	2229.753936	205.8847442	118.2320225	205.3082705	785.3870915	4447.210035	0.06188019983	0.1011065311	0.02821383485	0.00676102935	0.01504235096	0.008239482755	1	0.05085784482	0.1641477543	0.08568205293	39	0.9999999433
10	87.73006504	346.3792335	9107.136099	13595.82008	379.0228929	-477.2835589	1768.446957	5172	16178.73118	1952.082345	2737.609517	142.5358886	360.2096131	191.9926456	973.6307957	7571.199928	0.6692263526	0.029303238	-0.03661213149	0.03203669469	0.01398913294	0.02937166493	1	0.5319891801	0.007293456567	-0.00474827508	90	0.9998486222
10	89.51909825	654.7201523	801.1004911	9860.498679	144.5361123	26.09546387	1942.124363	3535	13892.95789	150.480746	1558.126112	120.1081348	88.31019038	208.9069613	556.4170634	4602.830778	0.08198683015	0.01439577036	0.003096178306	0.008015559955	0.01331639163	0.009383922354	1	0.06423628556	-0.01588691062	0.001568240415	30	1
10	94.59629982	63.98921621	496.5360204	7034.059893	1584.83481	-54.16393861	869.9444073	2996	13163.19355	121.0580852	1193.021966	293.4418205	74.48285929	172.6234811	492.3645571	5367.245596	0.07051238487	0.2311264665	-0.007219639513	0.01295963989	0.02432168798	0.01144392201	0	NaN	NaN	NaN	NaN	NaN
10	95.12728142	171.5924489	1476.865858	9186.551657	801.6559263	-55.57831135	1754.965374	3558.5	4695.063158	317.4779449	1871.048146	197.3615149	117.0368263	243.7633589	699.1166461	2215.906984	0.1640953641	0.09140157236	-0.005792348648	0.01313775089	0.01918170262	0.01423811117	1	0.1302170349	0.1426297907	-0.008791116119	58	0.9999994225
10	96.31774108	319.4741174	22.31620164	11564.12628	2521.878179	270.1814717	1997.341872	4936.5	3904.021053	80.3308023	2178.226215	465.4389251	103.5002399	227.8715902	874.8247427	1799.821078	0.00188427068	0.221844887	0.02411950965	0.007304463028	0.02093987839	0.009360374807	1	0.003821998507	0.4151617845	0.06156882739	21	0.9997784085
10	97.37673496	360.570767	-101.3730076	14887.20623	3473.998985	748.3057515	1699.444035	6372	18687.47872	78.31909855	2142.70274	489.2314394	137.5930533	224.7078558	877.4281108	4480.516775	-0.006856652984	0.2365930948	0.05067727079	0.005745372457	0.01728502913	0.007415513579	1	-0.0011333264	0.4459015793	0.1512340102	22	1
10	98.55901426	114.6994674	438.6441458	8540.321655	524.8763466	1590.413935	1295.828199	3236	11584.43617	94.80214421	1234.7645	115.7335977	236.1785875	190.974445	431.7459933	3097.14273	0.05280075981	0.06415717785	0.1845939776	0.0100284933	0.01533443148	0.01945298064	1	0.05428774562	0.08803108377	0.6197422624	37	0.9999999998
10	99.35557883	234.5237191	746.444785	13118.69035	826.3080426	1143.134933	1531.085266	4947	14546.83516	160.4747157	2074.624091	160.0683133	213.7049345	166.6429212	737.3466642	4276.909513	0.0585638431	0.0651342806	0.0859465133	0.007115033465	0.01318803335	0.01086197946	1	0.05190942889	0.08976245587	0.2822643994	36	1
10	100.4739413	195.4815116	-6.920839857	11528.13197	767.0885324	66.1835879	1435.169079	4311.5	10574.91667	51.482206	1782.067222	154.9972673	74.07699064	191.4672244	655.715614	3558.707559	-0.0006874102644	0.06937772483	0.005666701796	0.004648146756	0.01285690416	0.00653902167	1	-0.001208910085	0.09914905477	-0.006403102067	6	0.9999999995
10	101.4757955	219.0908425	-77.80124	11154.15292	3485.481132	504.6363771	1539.665513	5013	19163.04396	87.12249375	2171.506092	641.9475063	122.7551357	261.584429	927.5552614	6092.660772	-0.007381393546	0.3197449093	0.04786579539	0.00906666956	0.02127017784	0.009702499639	1	-0.0008477788711	0.6182435618	0.1436626229	26	1
10	104.023743	711.5823795	14.10640027	7469.938682	493.2427453	46.59450378	1761.508417	2910	13171.23656	40.42861974	1215.610048	127.0134845	65.20950423	276.8801381	444.4190744	3605.956797	0.002102707282	0.06529476886	0.006190632245	0.005419673778	0.01520605035	0.0086336537	1	0.001018866595	0.0906515893	-0.004095797489	6	0.999999994
10	104.8135569	439.2899596	-21.26271522	11592.83357	775.5124918	90.61297664	1899.518263	4403	7425.421053	49.67530984	2411.720092	168.3364801	69.24596012	227.6315939	860.6928751	4289.506599	-0.001874730144	0.06731267802	0.008618485437	0.004621520848	0.01521615218	0.006270212997	1	-0.001972883896	0.09489099013	0.00341716889	6	0.9999997939
10	108.4903163	664.7074467	584.5129549	9098.109133	3616.516913	10.16491959	1957.600568	4437	10964.22105	150.4572102	1880.221353	739.5343077	98.58238539	229.471417	875.3828357	4932.364029	0.06550559047	0.391905173	0.001384406693	0.01105285936	0.02315890301	0.01117316322	1	0.05502356799	0.7667537191	0.002037279252	51	0.9999999946
10	110.7764507	372.1302245	3415.604318	12407.13646	414.5931754	2557.914236	2224.236656	4661	22982.59794	811.0318683	2657.550023	151.0771146	602.2243813	228.9855335	921.0005537	11576.82861	0.2705585416	0.03196019128	0.2021812289	0.01835358651	0.01804395061	0.03110125612	1	0.2296217758	0.01850934999	0.7273672977	71	1
10	113.3630664	72.30297759	25.87851534	8080.950589	494.1446119	137.9047378	1184.969454	3034	9312.255319	41.0085679	1269.685024	117.7510136	71.81240178	181.1275159	443.1431576	2996.9249	0.003307865504	0.06418440448	0.01688313193	0.00552228915	0.01638675601	0.008333653966	1	0.002731503976	0.08835830723	0.03286120672	6	0.8821984666
10	114.5270425	166.6607521	-38.66780416	10337.60564	538.936003	1095.003373	1837.705559	3878.5	5300.06383	57.41471734	1598.378781	150.064444	201.2670991	195.3628901	599.077976	2599.997534	-0.003675223278	0.05312006362	0.1047385103	0.005681830576	0.01319357725	0.01235979702	1	0.003256272043	0.06571190971	0.3327405702	9	0.9999999941
10	115.7439806	730.4007232	1854.9365	6970.910354	112.3913628	1304.813033	1938.038151	2636.5	11108.1383	403.023382	1520.969875	93.4869189	314.1482722	197.2577572	535.202091	6063.823762	0.2711882024	0.01738602811	0.1853901687	0.01801576168	0.01484880531	0.03317437299	1	0.2287750252	-0.01174266964	0.6694567491	71	1
10	119.70698	98.451741	4911.257127	7417.565004	1239.757327	-335.0183036	1227.255958	3143	15568.67368	1025.548037	1420.920028	241.0261142	230.0449985	164.3421431	571.7343356	8472.446735	0.6490466104	0.1657285166	-0.04508294739	0.03522701926	0.02560435631	0.03425165269	1	0.516708279	0.2902934136	-0.03468535227	93	1
10	124.3923521	152.3347655	554.6940367	9903.322668	1122.919646	824.5211168	1462.203266	3900	18976.45833	142.1693099	1806.961946	211.511578	196.6595689	183.2978553	685.3472795	8129.599084	0.05417251865	0.1157654451	0.08661874417	0.00843242615	0.0203510227	0.0145232309	1	0.04899087096	0.1947597283	0.2849428049	40	1
10	124.700724	206.402106	5508.410368	12426.11268	478.2968255	-255.1868392	1784.127986	4715	27637.54255	1207.566732	2464.120689	137.9979482	256.8423852	226.8031915	858.7304876	12797.07263	0.4449645711	0.03974056132	-0.01916619787	0.02088377014	0.01761381005	0.02249970853	1	0.3536960249	0.03187810078	0.005926381517	81	0.9999989788
10	124.4263627	248.684376	636.8794948	12758.76067	821.4286937	2492.155191	1723.064552	4814.5	17067.76596	172.3541879	2280.805313	160.0531535	466.4461901	183.0690113	810.2935049	6084.832422	0.04985653275	0.0669946864	0.1976456009	0.009049324337	0.01492337945	0.02085746574	1	0.05288703012	0.09397934884	0.6639892916	37	0.9999999998
10	130.5455294	269.7049469	1086.523077	12920.26191	387.0642977	47.69897219	1881.449215	4845.5	18137.42105	208.5434411	2159.82038	128.08644	103.9389817	205.5115468	737.7269439	6001.822393	0.08567470046	0.02942603253	0.003829353955	0.007509684769	0.01233178673	0.00850127742	1	0.06740621954	0.0152187006	0.005297964554	30	0.9999999991
10	130.5078815	360.0691461	0.8167668357	9428.090923	2113.382579	1060.609926	2272.90153	4054	1746.602151	77.39440983	2460.161457	616.5425848	290.8285987	268.0511696	1043.250386	1053.923891	6.826876938e-05	0.2357380539	0.1145632372	0.009058864576	0.02506038645	0.01534229019	1	0.008941489689	0.4441812215	0.3721381769	23	1
10	130.7072242	407.4892354	-14.06069004	15034.27978	1515.737092	109.9591632	1986.569096	5851	7343.242105	59.43489223	2450.819021	308.1024121	75.37568949	242.4794769	949.5650649	1881.650756	-0.0009728759416	0.103076777	0.007670572858	0.004200294627	0.01342561441	0.005137458126	1	-0.000928283558	0.1690022523	0.001307047077	11	0.9999998259
10	132.6603961	310.5677189	841.9687847	15243.48558	1670.419566	3130.916275	1747.694981	5965.5	10619.05319	169.3092441	2173.91236	299.7866961	445.7736266	220.7349934	830.0547166	2231.615512	0.05430565106	0.1110670785	0.2028789619	0.00773005328	0.01344894341	0.0172844757	1	0.0573026261	0.1852781088	0.684109943	41	1
10	134.6479947	121.1237538	-30.95268902	8570.086767	500.0298648	862.4564185	1603.472521	3260.5	6413.5	53.05077273	1566.279526	134.4806303	185.4442598	200.3999902	563.3171576	2949.940917	-0.003436360396	0.05807800981	0.1014428273	0.006846141729	0.0164916714	0.01442503047	1	0.003267563237	0.07597738916	0.3216063955	9	1
10	135.2792307	91.13727615	-95.77409749	8388.969667	495.9285833	1696.67951	1332.963134	3155	7706.387097	54.17508992	1376.615798	129.4064493	303.2253028	152.9213781	501.8400726	3064.630306	-0.01143478903	0.06047503972	0.1988236438	0.007178028703	0.01572409256	0.018637402	1	0.003802041922	0.08126551188	0.6543300432	10	0.9999999998
10	135.5361389	642.6857653	-10.77612413	11430.65973	3547.141069	228.1017902	2137.272944	5172	3314.882979	75.47846634	1557.53662	516.3685347	97.34601351	250.4256716	690.9641975	687.0922033	-0.0008911953731	0.310355158	0.0209502897	0.006705399778	0.01845090751	0.008256024418	1	0.002337543817	0.5986382111	0.05241368605	25	0.9961169386
10	138.9679818	236.0759387	944.1313948	11489.99729	411.4815972	62.13314693	1899.940074	4303	19588.55319	258.1204231	2355.24674	143.2788855	105.1979425	225.8892606	813.1373724	8775.061868	0.08139030944	0.03607403863	0.004850554467	0.009710485404	0.01819562254	0.01010416372	1	0.06411911189	0.02905535958	0.00803490086	30	0.9999990021
10	141.6820679	601.4776151	2160.62693	12093.9688	116.6433444	10.73148172	2816.044525	4490	10920.72917	437.6268789	2201.904654	124.768747	141.8823359	261.1556562	764.5764364	4100.056987	0.1788423751	0.01017603734	0.0008007161481	0.01400314591	0.01152910105	0.01265303262	1	0.1416138204	-0.02589613424	0.0149581171	52	1
10	143.4045378	216.6699863	-98.75573688	11445.30062	1894.690462	1270.081925	1817.649635	4653.5	7368.166667	67.35744385	2076.909259	342.5950962	245.3003717	190.1235104	816.2853135	2625.897191	-0.008048694021	0.1668381207	0.1103175708	0.006601075892	0.01866252107	0.01205692832	1	0.00138751427	0.3014744563	0.3539428795	19	1
10	147.5502045	384.6867904	4611.366825	16159.11714	3769.952855	-173.1644167	1781.797226	6987	15372.32609	970.7821768	2958.344375	796.0420837	218.4358891	252.8017713	1330.173274	6774.510225	0.2969874797	0.2361950504	-0.01061496135	0.01655723217	0.01644669365	0.01492123166	1	0.2379051389	0.440993294	0.007818399395	78	1
10	148.9157399	98.16221642	-93.2280698	8318.022856	508.2387291	1671.322861	1462.066632	3142	8495.463158	55.1380452	1439.204301	126.0891298	334.7184405	167.327821	529.4120221	3611.541743	-0.01173498351	0.06120962207	0.2072444814	0.007218342895	0.01665256725	0.01956782686	1	0.004167579702	0.08281060265	0.6832021227	10	0.9999999989
10	149.4918988	547.3464756	-161.4390626	14289.00957	2309.34305	1570.996212	2344.671621	5800	14532.46237	75.82469085	2259.996749	351.4065448	279.7302769	272.7750634	868.1089429	4179.973202	-0.01216597284	0.1648076496	0.1126252664	0.005977937355	0.01462528048	0.01080826673	1	-0.001768877973	0.297324688	0.3609052295	19	1
10	150.6324287	689.277859	-114.8517057	8987.188089	58.53440008	1974.230903	2495.726466	3279.5	2925.01087	55.82904604	1695.395575	105.0297794	373.1846656	221.9494478	601.1023247	1424.939278	-0.012902902	0.007681590557	0.2214566673	0.006099049324	0.01276812442	0.02034145149	1	0.00365836115	-0.02808549799	0.7303358838	5	1
10	152.3923456	339.3212005	944.8430067	14601.5648	457.4725367	549.1440789	2140.326597	5404	21160.55208	209.2992026	2489.90348	140.4238884	149.3269016	247.8453433	855.1351357	8296.973698	0.06475304035	0.03174170654	0.03888612499	0.007353420355	0.01324815686	0.009044815569	1	0.05316163621	0.02036778521	0.1211322806	31	0.999999956
10	153.6168675	128.3061674	1444.638956	8790.045603	498.0783284	-67.59817382	1711.974046	3322.5	4348.968085	401.6081939	2293.23291	177.6453604	109.8472192	356.9683269	833.7935345	2499.619745	0.1690286629	0.05728145375	-0.008098876927	0.01260238626	0.01969919807	0.01407216626	1	0.1336334939	0.07184283383	-0.01652560379	55	0.9999908765
10	153.2537386	146.3823456	3242.799085	11577.08271	1206.864921	-193.1643826	1593.447252	4562.5	12239.83871	736.0294323	2315.169931	215.8302944	165.8605291	211.7435322	867.3599162	5621.672386	0.2847662815	0.106545574	-0.01697876052	0.01890148894	0.01783359399	0.01606858852	1	0.2262514469	0.1724249467	-0.02016422558	74	0.9999999978
10	153.7607724	303.4171801	-32.65955458	14773.41783	4773.846353	104.7825186	1639.390644	6722	7690.223404	81.68314028	2936.193594	945.122011	85.70151614	271.216954	1289.728	3405.903525	-0.002414884032	0.3246186385	0.007231089825	0.006135019497	0.02071153136	0.006493476375	1	0.0002980456965	0.6281902139	0.005339976686	24	1
10	153.3600296	478.4454334	510.5065276	9399.990535	121.7006519	1987.297328	2711.435397	3517	6363.096774	186.9371977	2514.074587	159.7107109	559.5835023	628.3878848	890.9924562	4349.752035	0.05604590677	0.01319818977	0.2072190192	0.0137767363	0.02004135912	0.03205076372	1	0.0579390507	-0.0175790493	0.6968098538	33	1
10	155.2915309	409.3590413	4512.429853	14805.22792	3387.08657	-198.6391954	2201.987451	6381	6898.565217	937.8412018	2921.681925	636.0973752	194.5430952	256.0274777	1216.699705	3199.53381	0.3051822963	0.2346691039	-0.01332100287	0.01440377948	0.01595549236	0.01385402749	1	0.2442608389	0.4377181346	0.0002942393784	78	1
10	156.9227897	38.49487762	1234.34835	7804.668129	260.4885774	940.5395325	1324.613014	2931	15889.88172	209.4810276	1166.063361	109.3493526	212.1422953	161.2345782	419.452439	6013.204725	0.1579439741	0.03358175569	0.1174452352	0.01227153823	0.01607773365	0.02145083094	1	0.13341154	0.02314517131	0.4115449581	54	0.9849261989
10	158.3456942	323.3167106	940.3069412	16004.69442	1885.081085	1477.889511	1904.268689	6305.5	24572.03226	189.3460423	2298.181004	288.2393702	276.7040863	225.4768582	876.7747036	6046.607961	0.05958361094	0.1196594313	0.0927385525	0.006817168917	0.01383817019	0.01068115084	1	0.05380245498	0.2027737332	0.3072572313	40	1
10	158.9533328	505.3772548	814.9142379	13159.45207	1392.396047	487.8884449	2142.838401	5151	12415.96809	197.7263992	2614.976693	241.7314681	136.6600507	219.7425462	962.4735387	7103.848503	0.06126852523	0.1080439223	0.03656671343	0.007735968482	0.013915471	0.009600549009	1	0.0510365948	0.1785527535	0.1144160626	39	0.9999999998
10	160.1779583	198.6940533	6753.294254	9686.303599	761.6152398	-422.8773263	2038.438729	3899	17644.87368	1739.154797	2354.440976	188.6570892	300.302395	228.6676049	907.0960029	10784.7654	0.7049414211	0.08119792064	-0.04257538238	0.03554021218	0.02118028053	0.03582150127	1	0.560740539	0.1143737588	-0.01596904863	91	0.9978290063
10	161.6374149	633.4557904	-128.0789362	12105.84838	4106.685948	625.6965927	2344.110521	5672.5	23293.98936	80.24370925	1975.893075	630.2383119	113.9478021	205.2888127	846.5465499	7029.104113	-0.01014082299	0.331725144	0.05294133211	0.007654729676	0.0208435826	0.00970232944	1	-0.002567319832	0.6431210452	0.1608007532	26	1
10	162.4020923	83.37101358	18.98885007	9919.958511	3056.63788	0.8216937275	1011.179422	4394	8700.936842	70.18150605	1494.097348	471.0423996	77.21657742	221.9204159	642.6855743	2849.146658	0.002518216972	0.3103190683	0.0001014318473	0.007348044194	0.01947688682	0.008222929158	1	0.003587681763	0.5984728524	-0.01843387076	24	1
10	162.2193855	379.9335554	-17.34043879	16036.70493	326.5393324	136.3777395	2021.602088	5735	9478.392405	48.41902035	2364.92299	164.8185714	76.75196267	211.7582407	850.5445899	2391.372058	-0.001270221737	0.02163158875	0.008756999305	0.003329061622	0.01037965345	0.005431826736	1	-0.001976285943	0.0002042946273	0.002817892733	1	0.9999998119
10	163.9920217	65.91916606	27.03658535	8470.798957	1843.085886	110.7553756	1116.556905	3580	4336.606383	53.81993699	1650.368792	383.2199924	83.42215337	302.2470468	689.9868036	1732.743416	0.003566823849	0.2178015535	0.01297915756	0.007222650425	0.02081179899	0.01077073941	1	0.004334643355	0.4067349448	0.02357504371	20	0.8056160586
10	163.3764672	722.2001506	1493.070648	9062.635841	388.8089538	-39.24433713	2179.760485	3453	6777.095745	366.1763876	2092.102258	150.1963242	112.3498897	449.8538898	758.7000005	3597.188356	0.164101124	0.04533172731	-0.005071866241	0.01333477481	0.01702898152	0.01387620261	1	0.1297710981	0.0471464254	-0.007534270836	55	0.8175135369
10	164.435532	572.6499637	3967.543074	13129.9361	830.8417249	839.5119774	2616.997285	5112.5	20858.55319	801.6677973	2523.903368	177.2412424	289.8236641	213.2835135	919.6320301	8020.617517	0.297843788	0.06206776376	0.0648472807	0.01470558805	0.01277453483	0.02081864291	1	0.2420537709	0.08025141964	0.2625543703	73	0.9999995101
10	165.8221065	356.5664335	2114.668186	13450.26973	4398.372102	636.8496648	2257.429225	6144	8606.916667	462.1878823	2808.447652	881.5609655	188.2829157	267.5914131	1236.386086	4992.648173	0.1576519884	0.3211093513	0.04841113323	0.01263543652	0.02081854058	0.01437435972	1	0.1314064258	0.6189287606	0.1820090173	67	1
10	167.343079	228.5925483	-9.081467486	15303.05532	1545.142543	114.4200078	1762.617438	5865.5	7915.315789	60.93075155	2229.433804	255.4969873	76.35132248	257.0305636	837.8044519	2250.576523	-0.0006433298124	0.1035491134	0.007686993607	0.004223595917	0.0119919235	0.00532854685	1	-0.0006579893486	0.1699769774	0.001448694432	11	0.9999998612
10	170.8373008	167.6868079	1047.206058	12314.17458	406.3623987	45.59844888	1775.37677	4545	18871.72632	189.0391512	1801.787319	135.9845682	87.14348131	200.6505152	626.3461607	5675.09531	0.08612065642	0.03330645192	0.003551445773	0.006877387159	0.01284591372	0.007552751248	1	0.06778597754	0.02325489216	0.004544682598	30	0.9999999368
10	170.169782	527.7586163	6.682956529	11834.11212	2734.438359	351.362993	2855.932243	5121	2749.736842	76.05583404	1982.134087	514.8952889	107.0685873	259.333522	852.7027729	1327.574081	0.0005808424595	0.2307971544	0.03026484439	0.006699307484	0.01850520462	0.009843454552	1	0.003311789505	0.4337469271	0.08262223681	21	0.9991849742
10	171.6519193	247.3409452	2739.780879	16276.20122	420.3254065	-32.59836097	2123.610074	5947.5	15492.92553	569.5299921	2822.602309	177.4454145	211.7187338	1083.70884	1046.944554	5859.873767	0.1687756714	0.02626831637	-0.002227376977	0.01311895594	0.01189771986	0.01455915024	1	0.133510058	0.007580965907	0.00276209398	52	0.9999993575
10	173.7523172	42.39438619	34.74063312	7050.715575	2201.534971	90.26446998	1140.706512	3193.5	4925.076087	61.77114224	1155.862044	383.3247666	73.00176155	188.3038225	515.76164	2692.048529	0.00487120077	0.3163907995	0.01259811614	0.009492809149	0.0290075561	0.01062600256	1	0.006426129668	0.6110543561	0.02516250208	24	0.9999999949
10	174.1078922	27.05738258	1267.500786	7549.440246	485.7189513	-74.41597682	1202.133296	2861	11423.7234	226.1822711	1230.389238	128.0762742	103.8974265	167.225735	438.4377081	3054.967446	0.1648288686	0.06380011027	-0.009922423435	0.01315342417	0.01836089871	0.01465550098	1	0.130210723	0.08540398944	-0.02354287066	55	0.9999990035
10	174.4499372	386.4840629	-4.659242935	13659.55583	216.7216728	122.5850716	2128.24493	4920	6958.554217	46.22772756	2731.431217	135.2454888	71.42049612	252.4217576	938.2526806	2738.884428	-0.0003643995973	0.0158835472	0.008971834978	0.003577890471	0.01163917038	0.006261276305	1	-0.001298015121	-0.01172045311	0.003603622293	1	0.9999999877
10	178.724681	289.5207529	-81.88196083	15806.21574	1683.105919	797.0341237	1806.977802	6108.5	8566.595745	69.89240931	2867.126627	354.7157404	172.543501	214.816477	1109.29018	2896.771196	-0.005234997376	0.1095707758	0.05170521196	0.004753432215	0.01330838866	0.007580749871	1	-0.001144609066	0.1826148778	0.1517620184	13	1
10	184.5394385	662.6209327	814.50474	10272.58324	234.6977213	90.30660713	2632.082024	3913	23411.22826	237.7145556	2291.08655	128.2971565	106.4339216	226.3722223	807.1465101	8607.5858	0.07971426977	0.02254222064	0.008737605053	0.008740495759	0.01359136023	0.01168050154	1	0.06290518867	0.001039557969	0.02065583369	30	0.9999999999
10	184.6550834	702.4626874	1316.245893	7662.162553	594.3658405	35.44286148	2937.026811	3115	3659.170213	371.064215	2172.975876	231.0218016	118.4965089	272.1088235	841.1846273	3461.71451	0.1736602283	0.07791263104	0.004440935115	0.01540385497	0.01753986991	0.01788032775	1	0.1384588282	0.114570907	0.02810711388	58	0.5818038685
10	185.6407475	273.6372913	0.7171307738	13885.50926	1502.183161	320.642154	2013.335667	5343.5	6875.354167	67.58614493	2397.747511	275.8213821	93.7776182	240.5727465	902.0221594	2309.184978	5.766308036e-05	0.1092163171	0.02273551622	0.005031280452	0.01214955627	0.006784525463	1	0.001033939556	0.1817471769	0.05343317459	12	0.9999977224
10	187.446823	430.3565682	9.242171348	13665.52032	148.2305252	110.7577023	2304.627138	4892	5134.06383	47.38521823	2497.292207	133.1008395	87.95888274	276.310627	861.2434722	2439.644905	0.0007444954057	0.0110137003	0.008262284921	0.0037706834	0.01065393118	0.007165995955	1	-0.0005131538759	-0.02182973406	0.001282884507	1	0.9999999998
10	187.3408771	738.4812733	0.4970805596	9866.883197	1495.528143	74.13943116	2154.652763	4022	8421.425532	54.70457428	1512.758851	250.8271843	82.75526419	205.8926675	592.3692211	2677.889373	6.49176091e-05	0.145971641	0.006943908273	0.005603496212	0.01757395389	0.009130272542	1	0.0003185799767	0.2578915449	0.0001753858531	16	0.9999999012
10	189.3966053	337.5343111	4348.125011	14720.55155	326.6379258	-118.2894665	2310.320563	5533	12103.70213	1024.843478	3203.388147	170.7016561	219.5400257	269.8972926	1165.255904	6990.837555	0.2981362231	0.02302478229	-0.008408117714	0.01353561374	0.01284226683	0.01635213915	1	0.2366605682	-0.0008358752445	0.01001166718	69	0.9999999944
10	190.6257525	314.361024	4394.161865	15259.10288	3721.461245	989.4654998	2088.062377	6694	18926.14583	927.3699018	2817.551752	629.1610238	293.4651633	241.2251584	1177.053802	8345.799634	0.2900653985	0.2437799165	0.06534138647	0.02043432284	0.01805106282	0.01842955164	1	0.237836858	0.4569722584	0.2673407989	79	1
10	191.3063572	254.8093988	2172.155306	13730.30494	417.7683939	1955.953711	2284.077872	5185.5	22565.65217	494.6674817	2747.699937	153.5176986	445.0718281	207.1359846	946.1694022	10860.06193	0.1550592667	0.03068700752	0.1399008536	0.01206057432	0.01639836472	0.02000311441	1	0.132663906	0.01723279099	0.4879487861	54	0.9965526218
10	192.6764656	364.4579103	-224.5852758	15415.95789	881.5331199	3648.602664	2672.548693	5885.5	8266.723404	86.58142973	2539.282819	204.9400995	585.811604	300.1324528	931.6670172	2929.406276	-0.01626740208	0.05793942576	0.236288083	0.005298509816	0.01387478012	0.01700269565	1	0.002563800485	0.07615608953	0.7818567425	10	1
10	194.4637477	212.648031	-11.11588414	14025.3288	298.5278258	104.1339248	1805.907884	5112	8575.755319	54.63177184	2457.075652	158.6514602	74.52348863	288.120626	836.5302098	3167.204139	-0.0008314965988	0.02070548606	0.007116412999	0.004029806208	0.01288537651	0.005487855591	1	-0.001751436105	-0.001724496656	-0.002743858847	1	0.9999999932
10	195.6103481	162.3303495	10634.54732	10857.11851	911.7806147	-652.3917729	1648.683539	4498.5	17602.875	2756.056856	2763.941244	206.0671946	446.3358811	178.8814137	1053.582776	10516.96171	0.9754106936	0.08216402249	-0.06018164224	0.04525518125	0.02160812518	0.04493429614	1	0.7761611821	0.1128233413	-0.0166905484	95	0.9999990635
10	195.6625179	544.524783	-56.58925058	14677.24986	6677.558591	140.88694	2516.343448	7296.5	22901.78723	98.95301523	2220.515064	937.7117819	98.33139222	308.3293851	1042.787906	6081.1405	-0.003723983642	0.4443565626	0.009451772733	0.007267381418	0.02163986811	0.007307772607	1	0.0007110756345	0.8763823436	0.01584473678	28	0.9999890004
10	198.7862011	475.1657288	1012.121245	14502.42884	1520.534242	115.6908163	2644.84563	5696	17455.89583	238.1395145	2544.181342	238.2040084	97.23686307	254.3156908	931.666999	7349.903702	0.06793276264	0.1077054994	0.008252536097	0.007848775985	0.01382329669	0.007263839962	1	0.05436057695	0.1777019251	0.01864165963	38	0.9999999998
10	199.4937171	110.2475421	609.2001997	11348.96772	1267.009962	967.6551396	1536.898253	4355.5	21841.09574	181.6636643	2231.594785	211.6502747	218.7372214	230.1266193	806.0106533	10229.90983	0.05499806757	0.1111625662	0.08753639821	0.009079248909	0.01852652909	0.01252700392	1	0.04966722081	0.1852110603	0.2881547308	40	1
10	203.6364096	93.59726477	-59.64666833	10114.78466	2308.636826	1026.084389	1414.602544	4351	7260.968421	68.1807759	1850.605197	443.7635214	206.6932119	204.36844	769.2283826	2365.628334	-0.00594767317	0.2287043654	0.1024168515	0.007240554532	0.01916451852	0.01179776664	1	0.003183215823	0.4296543174	0.3289106163	23	1
10	205.2761358	249.0648699	958.4182709	15749.03941	965.7042469	1445.211165	1965.298901	5954	9464.230769	176.2722846	2323.842094	176.8080705	258.3245747	209.7987581	837.1218373	4854.692772	0.06144321959	0.06416240164	0.0930559552	0.006478979941	0.01164192709	0.01059763069	1	0.05471026074	0.08772649896	0.3072897416	36	1
10	207.1986749	187.9766599	5230.077943	11780.36523	266.6567654	1008.489431	2069.251423	4419.5	2954.589474	1315.253819	2791.674903	171.2295361	386.9392602	247.7498411	1037.492783	1836.686908	0.4521975176	0.02384029509	0.07795088705	0.02518888239	0.01535691348	0.03510018851	1	0.3662136617	-0.0009554203484	0.3406232039	82	0.9999999989
10	208.4558417	632.6341036	664.6281023	13161.82957	1319.606291	2718.033736	2465.92115	5236.5	9629.457447	156.0947302	2389.723942	281.9811985	527.4992528	179.2530245	908.9179627	4197.572091	0.05246849647	0.10492261	0.2027836381	0.007343907285	0.01350129536	0.01765265397	1	0.05575728164	0.1725666681	0.6832144147	41	1
10	209.1576273	50.0090703	1491.052163	9660.462437	995.0851704	-37.22415784	1291.821491	3735	10162.54023	431.8368268	2534.491069	276.4056918	112.0112565	254.0232451	959.7293931	7171.479846	0.1595209173	0.1062362919	-0.004161501153	0.01462595033	0.02165227594	0.01329289774	1	0.1268300274	0.173439447	-0.003807996648	58	1
10	209.2788647	308.5168901	3802.024643	13429.0433	2312.673113	948.3490949	2141.780588	5706	19642.57895	1010.266333	3311.763126	501.6891967	302.2438789	251.4906732	1314.007409	11870.96839	0.2823388649	0.1707931047	0.06680735606	0.01569598611	0.01818994042	0.02217724535	1	0.2309567445	0.3058025846	0.26873855	77	1
10	210.9313204	579.0483442	14068.46838	13555.5702	1434.783141	-861.8620988	2438.355115	5611	3514	2818.453244	2672.783864	297.1892224	455.3478472	208.0591047	1064.645263	1493.387141	1.041681284	0.1074836669	-0.06204997295	0.03843752039	0.01334220447	0.03547065867	1	0.8293905493	0.164436051	-0.007805199293	96	0.9999999991
10	212.3112915	411.612736	2942.86807	16723.95431	360.5542503	52.16705834	2759.814599	6228	17710.71579	502.0905128	2552.557818	184.7316798	170.4175011	298.7044237	964.2222369	6232.058691	0.1773961359	0.0233439999	0.0028591747	0.01026975322	0.01091387442	0.01078916362	1	0.140744891	0.001419292316	0.02205632376	52	0.9999997553
10	212.3186256	499.5715342	-92.147724	17328.56378	4182.358775	420.6540755	2221.225501	7457	18601.44681	83.92104711	2448.027131	637.4280341	117.6795358	249.2471182	1071.038289	7194.622581	-0.00532660636	0.2414003413	0.02484686603	0.005334270632	0.01582248043	0.006384522902	1	-0.001689682917	0.4557879351	0.06299195511	21	0.9996695933
10	213.4272639	436.1177136	2661.177133	16712.60877	1678.187601	824.2980917	2518.387554	6510	8842.354839	649.0686404	3839.684366	406.5202016	268.6841241	287.0261346	1487.935157	4987.822224	0.161907359	0.1036152434	0.04960467411	0.01162629444	0.01446616068	0.01351772417	1	0.1325313825	0.1680953443	0.1812939172	59	0.9999999999
10	213.6811809	748.4499522	4103.345862	9072.079838	1975.777481	-183.7213032	2310.728026	3999.5	13959.45745	809.6768235	1761.535635	386.0435834	177.4902992	209.9263582	742.6671612	6400.425985	0.4536522262	0.2141359486	-0.02060927638	0.02184644693	0.01909967428	0.0204165089	1	0.3624520475	0.3932159162	0.007502072503	88	0.9999977007
10	218.8110703	176.1131754	67.02859986	7872.845771	3481.218688	90.90539658	2142.351708	3993.5	2391.458333	85.29507435	2751.986616	1249.505766	93.0054176	371.3303196	1339.002088	1829.094219	0.009558913064	0.44059101	0.01280612905	0.01499529059	0.03510194554	0.01523903452	1	0.01154859365	0.8684127002	0.03019740179	28	0.9996279147
10	219.7194311	120.0868567	10808.73774	10871.82283	1229.898817	-698.8948095	1507.373698	4493	3862.595745	2203.391681	2114.261772	237.3551588	407.97272	543.0848239	843.4257331	1957.552445	1.003499169	0.1135552405	-0.06356271359	0.03620290675	0.01885150784	0.04207193039	1	0.7987633149	0.1775127358	-0.02126983052	96	0.9999999994
10	221.359831	270.8410763	4841.378283	16999.0745	2746.658373	1132.070666	2147.123529	6955	21243.47872	863.1789262	2770.509373	506.4888978	319.6728892	205.3062339	1157.024348	7769.569559	0.2844148018	0.1673333653	0.06813046334	0.01441972542	0.01426285588	0.01662435675	1	0.232675965	0.2986078565	0.2736491992	77	1
10	223.3708668	48.31530479	605.3160797	8638.919899	251.8367806	674.6342832	1308.977192	3219	10083.47059	133.5083287	1288.913702	93.26284186	152.3598142	199.0526161	439.867149	4435.446071	0.06840727539	0.0280124514	0.0790549899	0.009573592699	0.01355157554	0.01272900148	1	0.05890087366	0.01268015626	0.25978877	32	0.9999973798
10	223.6967103	196.6134874	6279.932431	13214.71446	789.6699036	-267.446091	2167.628641	5135	11498.58511	1244.337775	2578.143105	171.2474767	264.7138629	218.4725455	950.4564171	4641.402514	0.4746194668	0.06307361392	-0.0184097968	0.02033477156	0.01240976011	0.02320031513	1	0.3777590127	0.07985488134	0.01568872967	83	0.9999950472
10	223.3147042	323.4087446	-66.5880471	15234.831	3805.247178	114.4249652	1992.795977	6615	18550.38947	71.91606461	2844.779263	696.1920897	85.84219618	236.5478999	1210.020718	7184.232452	-0.004530053355	0.2510930442	0.008172615637	0.005796927232	0.01840995613	0.006431668973	1	-0.002130174283	0.4758297914	0.0061613503	20	0.999352172
10	224.7268231	693.5562255	5439.297406	11734.73974	186.3938063	-255.18332	2907.53915	4545.5	17395.25532	1138.04404	2414.168155	113.4640508	241.3971284	192.6215202	852.7303115	8215.129527	0.4675052961	0.01652249557	-0.0210372953	0.01837784989	0.0109376751	0.02163911752	1	0.3713666289	-0.01654091028	0.003863173369	81	1
10	225.2409746	140.2238093	2211.887055	13256.88284	327.2516953	589.7402862	2021.513612	4841	12351.88298	438.046718	2277.655329	137.5509569	213.5757521	235.2956692	799.1694044	3993.165815	0.1678022837	0.02463467401	0.04298842316	0.0121200549	0.01195793779	0.01426556869	1	0.1359235531	0.004308045954	0.1577845302	53	0.999976878
10	225.3805562	233.3836719	964.6703011	14617.6012	2499.643233	51.885613	1683.559136	5985	15753.64583	251.5027953	2890.725513	460.0887279	107.0874333	262.1263786	1151.318779	7019.425351	0.06551181687	0.1735141235	0.003383162136	0.00855795224	0.01674675255	0.007915769843	1	0.05279214625	0.3141182793	0.003125565076	42	1
10	226.5802864	155.9820939	9.101816765	14592.94917	2323.697055	292.7951703	1814.333058	5867	4319.417582	67.76297436	1796.123769	309.1092949	100.9514931	224.4560219	687.1229574	1005.088101	0.0007738892137	0.1619797144	0.02109332754	0.00453671202	0.01401886735	0.00650301211	1	0.002065665549	0.2910922507	0.04934747119	17	0.9982822904
10	226.5217354	461.6439	962.1510379	17766.32137	2008.924171	3732.600762	2282.83479	6987	12738.53763	182.0961689	2356.997446	311.6835784	552.6668812	204.1363566	941.5294703	2984.414332	0.05334637218	0.1106227457	0.2095806212	0.007423103886	0.01058839753	0.0131318392	1	0.05700527476	0.1843845136	0.706901298	41	1
10	232.5419713	423.3151112	-32.91158764	16388.74929	5384.848935	145.6969431	2289.520678	7452	8824.553191	78.9947168	2473.980306	895.4609648	107.4302393	320.0781038	1145.273644	2839.198416	-0.002291335097	0.3435488123	0.009442231433	0.005048924224	0.01645235313	0.006452840265	1	0.0007601962963	0.6674284111	0.01346155185	24	0.9999999999
10	233.0846276	584.232827	14984.48289	14105.31097	1485.117246	-828.2500965	2458.73438	5914	2289.326316	2886.122356	2778.820711	314.7693154	499.7251042	255.0581502	1115.238615	1309.300897	1.039031206	0.1059626335	-0.06037507829	0.03078164466	0.01117448492	0.03916053253	1	0.8273700732	0.1613216841	-0.002678602794	96	0.9999999926
10	232.366633	664.4501712	759.3287825	12122.82186	552.8523378	1193.637159	3267.066314	4604	4232.223404	162.5496449	2058.363912	171.4623888	259.3329821	533.9434964	737.0041883	1629.512561	0.06363436983	0.04465555201	0.09741365088	0.008143468657	0.01222924806	0.01431436792	0	NaN	NaN	NaN	NaN	NaN
10	233.9438386	218.0344139	-268.5081001	16939.75594	1768.595298	3851.097742	1861.38347	6602	7043.450549	98.69506425	2146.228797	337.6520718	552.0556561	196.4915782	878.0947502	1880.634162	-0.01574289423	0.1092751041	0.2306044551	0.006205846565	0.01322992091	0.01288508387	1	0.003139396712	0.1825355786	0.7638117893	15	1
10	239.406888	479.4971774	1049.252032	16285.63608	3902.234767	1477.93131	2298.520629	7008	5479.46875	221.5291323	2478.122043	723.0800525	299.2549051	228.2562496	1113.967298	2104.322479	0.06617280426	0.2424091559	0.09452094443	0.008499445018	0.01534516347	0.01192862888	1	0.06054411658	0.457104575	0.3180803343	47	1
10	239.0125114	540.4403966	-88.70189178	17042.56046	1767.850916	975.3070731	2636.398819	6630	8770.868132	68.8982627	2290.587359	327.2480196	148.2559864	246.9205758	908.315218	2397.520275	-0.005662942756	0.1053553672	0.05910840517	0.004323295297	0.01255217412	0.005553176156	1	-0.001007582203	0.1738999619	0.1769801422	13	1
10	240.5177043	173.0667345	-45.63236067	16294.34736	3771.538503	351.5731084	1702.921395	6969.5	7443.88172	79.58529075	2400.652689	652.8921833	96.65802473	256.0893976	1047.442512	2313.918993	-0.002783269893	0.24083907	0.02144779093	0.005314673252	0.01694256043	0.006389883655	1	0.0001001670297	0.4545840538	0.05186550864	21	0.9944887754
10	240.1521725	784.6044801	510.6094221	7512.993077	37.40020408	636.8288385	2244.215988	2788	6101.744681	121.4897158	1342.9733	99.59214466	190.8632657	632.876392	482.7913258	3341.335255	0.07154137871	0.004750536342	0.08494439651	0.01268244977	0.01406506279	0.01946516158	1	0.06157636802	-0.0355604018	0.280090843	32	1
10	244.5061762	348.4156176	-139.3253943	10751.68798	35.46408328	2317.159953	3123.237154	4050	2495.963415	233.2604599	2984.555805	563.5377986	892.6276687	4294.131624	1024.52104	5830.15335	-0.01074623717	0.002798653896	0.2165364201	0.03970074075	0.1090031921	0.08298909893	0	NaN	NaN	NaN	NaN	NaN
10	244.47937	391.3133743	-67.4360321	17121.42669	1018.79137	481.8676174	2540.327745	6409	15809.17708	72.05808565	2615.61991	243.006793	118.1312597	293.6655479	1002.6555	5050.063087	-0.00421791359	0.06135796833	0.02923801216	0.00462161758	0.01194672243	0.00599191348	1	-0.002450443012	0.0826253889	0.07355408723	7	0.9999998826
10	245.599027	117.3618057	3205.84883	10970.75063	1208.510154	675.6858742	1665.210273	4349	11507.82105	855.7947676	2897.992927	293.5113214	268.3900252	199.3349358	1104.148686	7533.522319	0.2894232972	0.1101357308	0.05980571529	0.02059503387	0.01986164121	0.02509545668	1	0.2354739518	0.1799758433	0.244652998	75	0.9999999233
10	245.1904057	765.5236309	1411.236399	9119.480108	2805.612865	-15.66483779	2476.003162	4327	22546.52128	343.7905082	2030.306614	580.4955257	119.4067879	220.4026169	869.9408674	11797.65729	0.1552272258	0.3065611862	-0.00199680993	0.01312428165	0.0214751487	0.01425015574	1	0.1257258816	0.5886957044	0.007977329892	66	1
10	248.3013546	56.63964273	589.2362341	9761.028158	1040.849756	272.4221015	1196.330587	3759.5	14036.6383	149.4612799	1811.508674	222.5957381	99.30072843	188.5524088	684.306948	6249.230929	0.06102794546	0.1110716341	0.02837976825	0.008317023695	0.01619630224	0.01039319943	1	0.05029545038	0.1848129812	0.08632734817	39	0.9999999892
10	249.4360792	271.3711307	915.1835229	13634.42587	1435.710131	77.62411219	2213.85883	5413.5	11591.07527	217.7095884	2941.147345	310.5068345	114.2752834	229.5320523	1093.645776	6097.376468	0.06745820646	0.1075418141	0.006277782884	0.007973308445	0.01544049531	0.009199996943	1	0.05383841127	0.1773644518	0.01175083519	38	0.9999999999
10	250.4574426	87.82175156	-1.312702927	14341.89035	194.211423	701.6101724	1725.977767	5109	8013	48.48718027	1436.481407	124.086138	123.9768188	216.9235946	492.5288515	1109.021864	-0.0001064889389	0.01432318371	0.04971286954	0.003427679184	0.009210595152	0.007100628551	1	0.001784836626	-0.01486742055	0.1435325678	3	1
10	252.6682108	711.4710189	-76.52999614	13166.85138	627.7783825	687.3027763	2673.622973	4986	11850.46809	51.23377431	2140.599526	155.0321622	135.5112788	235.9894798	755.7319053	3674.139132	-0.005862858036	0.04888016194	0.05285884915	0.004145371943	0.01232720843	0.008599685733	1	-0.002226574337	0.05683753206	0.1539797398	8	0.9999968215
10	253.6451775	338.7954081	4366.969186	14957.90568	3486.492824	986.3434652	2485.29297	6616.5	23679.82716	971.2218845	3030.427415	718.8075115	327.1035623	1020.471106	1300.578569	10336.92409	0.2939323483	0.2396137335	0.06501456917	0.01450600655	0.02060434612	0.02109659373	1	0.2408659127	0.4482864184	0.2669620075	79	1
10	254.3432917	441.340332	2935.299166	18379.76833	3099.889031	987.0704351	2662.446685	7716.5	24374.35484	524.7105578	2999.149724	547.8597355	260.3802053	251.9047482	1239.021863	7907.753637	0.1586155759	0.1722100139	0.05623912688	0.01045509467	0.01308132312	0.01105514852	1	0.1311126562	0.3103231393	0.2051658152	62	1
10	254.4193647	532.3017456	-124.7453229	14959.26631	3719.533642	861.6634496	2654.327701	6506	17800.11702	73.29245959	2880.864475	685.4130993	174.7959283	253.3888212	1201.468552	7735.091033	-0.007696114614	0.2491787777	0.05907823007	0.006654649018	0.01742379962	0.009990698536	1	-0.001072119814	0.4720163585	0.1802322642	22	1
10	257.8242781	170.1820505	-20.2297507	15418.64322	1599.735086	346.7124986	1882.825774	5990	7254.797872	57.7906226	2405.770589	280.4673763	87.28677905	239.1558694	904.9210178	2750.059654	-0.001545021326	0.1078378103	0.0233435062	0.004115481772	0.01309527952	0.005518141052	1	-0.0002217325805	0.178912238	0.055130819	12	0.9999968731
10	257.6180656	492.3383152	2762.639346	15929.86056	933.1543289	892.4332216	2947.698294	6118	15908.64045	472.6925691	2586.746114	199.9600003	202.8495332	273.4765877	960.9597023	4990.136308	0.1732595332	0.05964168774	0.05669662663	0.0105869518	0.01113847915	0.01065884814	1	0.1416498364	0.07682350891	0.2069923443	56	1
10	257.5375825	570.6733004	-166.1103469	14402.62587	198.4205447	1749.368771	3096.247837	5280	16194.14737	55.00235479	2649.802016	142.970171	341.0772519	241.8901575	923.1028535	6423.660148	-0.01196348548	0.01477245922	0.1224258155	0.004468278115	0.01135485881	0.01187894145	1	-0.002544617668	-0.01362085045	0.3906381078	4	1
10	261.3691308	249.7389458	2112.818298	12970.03659	2096.341473	791.7127504	3346.645389	5467	7711.897727	447.7147678	2601.144381	431.9334863	229.6001725	389.6802591	1033.799528	3351.363778	0.162203539	0.1585465402	0.06150592798	0.01232710679	0.01937316289	0.01472652431	0	NaN	NaN	NaN	NaN	NaN
10	262.5269813	22.65726469	54.46486969	8274.481494	1849.625794	138.0124525	1086.051809	3496	4884.43617	73.31637964	1435.741261	394.2036942	76.45048443	203.6877614	620.7478509	2428.668344	0.006657024078	0.224034412	0.01631169276	0.01010738805	0.0259784724	0.008622695557	1	0.007114599525	0.419620489	0.03586683307	20	0.8695917601
10	262.2722639	507.4729254	4572.56013	15886.13616	318.5614177	3419.134779	3044.95148	5948.5	17427.52688	818.9827854	2574.627786	150.8748729	677.9594389	254.3768851	939.4691146	5635.10653	0.2935036221	0.02141938539	0.2169422062	0.0129916256	0.01090202376	0.02281014768	1	0.2489354848	-0.003602970854	0.7828467681	71	1
10	264.0308032	208.0285497	-250.4610432	13870.86382	889.5758042	3230.846543	2085.961997	5255	10802.85556	71.54843983	2575.242173	171.5299615	569.4834156	241.7009372	913.8532063	4573.212604	-0.01720320046	0.06650374828	0.2287374476	0.005702266324	0.01417912297	0.01680217023	1	0.001371231955	0.09390200372	0.7559462166	10	0.9999999689
10	265.2120369	153.1451577	29.12211584	11113.20868	251.7623996	99.83167782	1909.050354	4086	6279.067416	50.93113554	2182.520295	147.7564626	76.19446703	253.9894803	768.8414646	3203.338159	0.002349316461	0.02367746769	0.008080255345	0.005234585328	0.01530873428	0.007885129438	1	0.0008973799013	0.004396083112	0.001347085497	1	0.9999996588
10	266.3522148	480.5227796	10073.44737	14553.4129	427.8700332	-354.2003409	2434.497653	5595	16907.75862	2656.98587	3496.804153	174.6765409	389.4679647	234.4855821	1271.14841	8736.01308	0.6910969647	0.02943476517	-0.02760405476	0.03200681258	0.01808645054	0.03012639497	1	0.5501498624	0.007301927657	0.03101961645	90	0.9997793184
10	269.1612933	672.1411746	-143.2913678	14155.49219	628.9058503	1574.548593	2977.35695	5358	6475.947917	54.64740827	2719.005629	151.5072347	329.6464568	224.3910205	944.8917036	3126.346768	-0.01038901768	0.04566632443	0.1159815087	0.004845642325	0.01120300208	0.01234578119	1	-0.001404585234	0.050375374	0.3696718828	9	0.9884791459
10	270.8721607	309.2356438	-42.939482	17154.65754	2783.458896	926.1646037	2449.247135	6912	3438.389474	68.52464983	2490.410198	500.8356172	186.6418586	266.2289127	1052.860612	1190.724661	-0.002583640104	0.1688563203	0.05525369514	0.004159104116	0.01375065071	0.008052866995	1	0.001876907539	0.3054642078	0.166101963	18	1
10	273.3697602	372.3701228	1249.927108	20615.1829	2287.669666	716.9559334	1909.214537	8232.5	17209.96875	258.5902049	3098.70218	438.749302	176.2470403	206.3278341	1249.661689	6620.538562	0.06286273486	0.1107954447	0.03677720411	0.006143177736	0.01203603812	0.007642998603	0	NaN	NaN	NaN	NaN	NaN
10	273.412329	747.2000781	537.8837917	8161.052161	1127.114638	230.9730876	2700.9214	3382	3929.365591	186.8663324	2160.058882	382.1258667	224.0773092	1058.932147	841.3532265	2787.077633	0.06789179357	0.1400020222	0.03021723563	0.01771962172	0.03473098266	0.04511130298	1	0.05623931231	0.2446893439	0.09491837086	43	0.9999999998
10	276.1827381	114.1330612	2291.883413	13777.30407	364.1474319	-31.47615512	1955.74195	5043	20425.35789	464.8248943	2356.908837	157.9411692	134.9245148	235.3533793	797.4341565	7120.327553	0.1686726767	0.02665351595	-0.002984993069	0.0110703454	0.01500899463	0.01070209369	1	0.1333779462	0.008378991722	0.0001477308861	52	0.9999988135
10	276.8020209	161.7948169	2063.482263	13105.9455	3083.093719	603.0686135	1983.16678	5681	11618.34831	468.6905524	2497.461752	587.677764	181.6441301	241.2309249	1041.640346	5742.474962	0.1608299162	0.2333451513	0.04561827118	0.01328413077	0.02036128951	0.01532481843	1	0.1327979989	0.4369801902	0.1707977108	65	1
10	276.0685194	251.8553575	-16.40541639	14975.78107	4909.115253	319.3681997	2067.602731	6797	5760.304348	90.62857204	2463.525838	810.8303316	106.3769783	224.7723034	1090.171862	2401.443539	-0.001289882075	0.3301261134	0.02207591636	0.006652508465	0.02355506299	0.007645971025	1	0.002313423599	0.6396233974	0.05671431264	25	0.9845478818
10	276.8724333	347.8577999	2553.248847	15201.47545	1511.479607	47.86928119	2492.167177	6020	7893.223529	628.2615103	3243.091351	350.9844568	151.0042006	296.0563989	1231.803528	3793.359657	0.1706531514	0.1065325667	0.003214100236	0.01129983805	0.01610038481	0.01226394571	1	0.1362745543	0.1739252567	0.02398707765	58	1
10	277.7086322	470.3936226	1209.859499	18858.94974	6236.064661	1766.519963	2319.87327	8732	19310.92391	265.2030229	2846.445694	940.1882236	315.5673428	241.4462242	1256.474913	6058.990438	0.06428867437	0.326201213	0.09322149358	0.008473687983	0.01760972894	0.01095322101	0	NaN	NaN	NaN	NaN	NaN
10	278.6439706	276.3284669	4850.725052	17326.90069	5646.261486	-105.7922809	1892.823596	8100.5	25199.44681	981.4765247	3160.145857	1065.06006	200.8172302	208.2481196	1469.690432	9787.83391	0.2845151736	0.3333510467	-0.00589096763	0.01467794939	0.01812136951	0.01272241595	1	0.2293076889	0.642532439	0.02385797213	80	1
10	278.5228771	730.9205931	582.6004823	8629.712756	1874.729306	29.26463606	2540.237847	3803	5671.44086	179.8785326	2206.882469	512.3354672	92.42764627	260.6177568	914.1139318	4634.247818	0.07120329844	0.2155018528	0.003515033617	0.009339299747	0.01812936769	0.01298334593	1	0.05781795461	0.4010688824	0.005945781643	45	0.9999999999
10	280.0219731	442.1184256	-27.9794276	18131.81406	6178.49034	127.1860345	2019.456935	8419.5	7544.052632	96.24200235	2918.545734	1053.600493	110.1420289	260.3271802	1365.827469	3132.904079	-0.001535702926	0.3385265453	0.007288095042	0.005534950206	0.01815234201	0.006130223431	1	0.001157827102	0.657004606	0.006097772365	24	1
10	280.1286248	697.513723	828.5540177	13083.54475	2012.34747	428.8637458	2725.044859	5362	11698.58696	183.3733338	2243.580641	335.3028877	133.2214838	223.1986139	865.9890226	3810.062092	0.0654824769	0.1496591202	0.03301521913	0.007274645337	0.01363931077	0.00995962312	1	0.05461318923	0.2647422648	0.10425075	43	1
10	283.5026165	602.6732285	4242.302878	14367.06585	881.7506786	1021.897842	3066.017606	5663.5	21337.04255	1063.816902	3305.96123	221.5019538	278.7937831	575.3784547	1222.558212	11636.07458	0.298605979	0.06225077062	0.06936164081	0.01674648237	0.01575898311	0.02146542105	1	0.2429869093	0.08063083809	0.2782307564	73	0.9999984406
10	284.3322939	199.5797015	-25.79704982	15421.45522	2531.625671	121.6373879	2009.172623	6257	12801.06316	63.43977823	2318.081103	369.4558158	94.89224862	283.698015	892.8601347	4161.496531	-0.001739227352	0.1676693203	0.00836720802	0.004562451283	0.01318270365	0.006602695637	1	-0.0007892658538	0.3028890002	0.005238944058	16	0.9999999523
10	284.6548115	336.4144312	2952.149161	17101.16077	1760.86628	40.98745934	2766.567111	6753	15460.15854	556.4545618	2717.572382	363.3102569	157.9984628	288.8803741	1085.626161	3749.412693	0.1770082947	0.1122399821	0.002154873327	0.009995104621	0.0133234	0.01053275406	1	0.1413523002	0.1856696004	0.02190359499	58	0.9999999999
10	285.7951992	225.7698954	-51.71161083	15114.01939	3573.532738	134.8433931	1816.811284	6553	15406.54945	78.85286966	2582.538899	630.4383613	94.01273408	231.2568976	1081.285933	4340.42478	-0.003425871562	0.2470690793	0.009965230537	0.005615147549	0.01975050092	0.00731541838	1	-0.001162184175	0.4674793091	0.01245490911	20	0.9954653856
10	285.3631109	298.3344197	7636.793426	16334.0243	2656.427054	-184.0706113	2001.181586	6754.5	18309.29213	1828.283694	3509.462354	583.6407394	317.2422181	202.8834398	1446.176885	10435.35519	0.4652860911	0.1722984052	-0.01165585534	0.02357624044	0.01758585657	0.02279212517	1	0.3719516058	0.3063716757	0.0397118733	87	1
10	285.5807101	360.9208324	889.6835198	17242.70518	1041.142666	3510.535364	2115.538251	6480	14521.70732	210.972357	2998.146539	245.1539147	715.1594656	234.9065373	1133.244083	5912.730024	0.05358159156	0.06640453874	0.2105081225	0.007116665804	0.01277546901	0.01921397268	1	0.05677801394	0.09273635317	0.7089687343	37	1
10	285.5209899	419.5696102	884.8301231	16399.47637	914.5670127	3595.580552	2761.213406	6204.5	9005.010417	172.1054942	2709.543818	256.2232387	655.8898836	272.2976612	1045.65427	3832.433514	0.05372819964	0.0589639635	0.2201741739	0.006841812028	0.01215027622	0.01774178822	1	0.05750086386	0.07733447737	0.7419995267	37	0.9999999374
10	285.535192	554.6596349	991.5454245	16620.85345	1052.954178	639.6498617	2691.076158	6311	23615.01064	256.9942578	2967.121014	255.0776149	158.6089445	232.7879268	1120.722011	8812.100406	0.06077062232	0.06585089033	0.0404821168	0.00821391723	0.01146560975	0.009497168002	1	0.05045630574	0.09111814865	0.126636291	35	0.9999973211
10	287.8506312	515.0255626	16879.37285	16618.0304	1180.255775	-628.7712182	2399.229038	6716.5	20592.31868	3283.833301	3140.971378	268.1195266	508.4562347	242.1278784	1234.565822	7168.864485	1.018511529	0.07462266703	-0.03968814694	0.03434951655	0.01484911257	0.03555578263	1	0.8120604977	0.09667859118	0.06300510188	95	0.9999999809
10	288.9310877	240.3466777	1062.463248	17623.78694	1068.409455	1609.613808	2106.693737	6573	6015.10989	194.5687148	2508.484355	291.0449883	331.5237694	239.3724347	992.2973597	2012.32052	0.06268648662	0.06534230301	0.09527651193	0.007058386622	0.01263979389	0.01082897722	1	0.05587672796	0.09016075237	0.3152213122	36	1
10	292.272886	285.2769212	2723.643011	16732.15586	1904.008149	2467.937193	2609.519059	6628	21674.53947	482.2056798	2515.179302	336.9930571	436.7106229	229.4977104	1017.023182	6044.092568	0.1638883406	0.1180178146	0.1487818325	0.01090160577	0.01214530389	0.01556506193	1	0.1413182182	0.1981406321	0.5227075109	60	0.9999999952
10	292.391267	394.3554505	2736.250184	16155.58644	950.0011725	52.66346301	2410.059864	6008	10788.97895	648.9229234	3353.798272	278.9486461	156.755204	281.9514808	1283.254881	5837.11297	0.173707435	0.06142842664	0.003345519969	0.01177596119	0.01330341242	0.01135572094	1	0.1382393334	0.08040251169	0.02391958366	55	0.9999999507
10	293.2446755	349.4794885	1020.453028	14086.50388	2289.836125	61.72813248	2298.132893	5810.5	7473.567901	237.9422742	2935.926196	466.2939132	106.6165838	320.782484	1145.619189	3751.854495	0.07144267655	0.1606937544	0.004382974915	0.009897498117	0.01807401937	0.008532931718	1	0.05747446799	0.2874718053	0.007529453537	42	1
10	294.6147409	51.34763846	8.799761926	10169.6102	716.9800961	70.9739546	1469.336842	3831	8040.473684	42.25757599	1677.835149	157.5591486	68.95223837	218.6119999	614.3201179	3239.3035	0.001047885528	0.07294002896	0.007426576	0.004235325126	0.01553930694	0.007054594763	1	0.0003449282177	0.1065136891	0.0001180454402	6	0.9999999988
10	294.2835768	528.6422763	3076.319458	18715.46956	6099.993692	22.60981569	2765.490926	8747.5	23921.69318	570.3196892	2777.115492	975.3040507	182.1522619	251.5571876	1299.888319	6248.834919	0.1683956483	0.3230934208	0.001169493511	0.01082105685	0.01481223907	0.01047212907	0	NaN	NaN	NaN	NaN	NaN
10	296.3671477	143.3648415	2192.287003	12151.34929	2974.47806	-12.70913119	2065.540254	5326	12631.63542	519.0525862	2629.954857	590.7097176	150.0684245	573.94591	1078.988676	7267.448656	0.1752472221	0.2380085203	-0.001370282452	0.01530885101	0.02157072522	0.01558937113	1	0.1410609073	0.4463539709	0.01273567801	64	1
10	297.2434331	70.51416158	2728.350814	9388.051873	1536.831739	541.0655199	1738.622437	3957.5	11408.88172	659.6311896	2139.017702	348.4091499	227.1490779	200.3629618	856.9911321	7562.80849	0.2910665842	0.1614210739	0.0544949789	0.01860179104	0.02179153895	0.02353872605	1	0.2369716832	0.2862373002	0.2281343151	77	1
10	301.6024788	161.6283452	3910.731924	13699.93276	360.7435707	2947.31469	2301.636764	5219.5	15215.34375	702.3071007	2324.943318	149.7473102	559.6063666	279.6662866	822.9257405	5700.179304	0.2847864086	0.02613752139	0.2055824663	0.01741676804	0.01291391601	0.02429611277	1	0.2411971925	0.006263929409	0.742035183	71	1
10	301.7124602	184.4241997	-81.93418617	15454.12642	2355.509083	1739.346887	2216.195868	6200	4254.797872	76.1223652	2664.273642	486.2829801	307.4113672	220.5893134	1085.142458	1805.468268	-0.005442740302	0.1605499331	0.1142955404	0.00550290408	0.01511767595	0.01121731773	1	0.003689040364	0.2884164601	0.3680130831	19	1
10	302.9928297	373.3731126	3834.360112	12188.58115	2684.999929	-102.9612046	2289.118195	5330	5025.827586	1514.668103	4617.588047	1132.363902	225.470318	338.9996549	1976.124842	6090.999804	0.3076174701	0.2241572308	-0.008356762148	0.02415561265	0.03451412579	0.02111486302	1	0.2464496043	0.4159104866	0.01760206733	78	1
10	304.1813952	261.7766168	2915.492364	18262.91549	2043.577606	61.36407261	2548.000655	7304	21579.13684	526.169078	2961.168621	385.7241723	171.4562022	216.9993155	1199.069513	6661.778244	0.1616032752	0.1127965776	0.003066839184	0.01011688944	0.012175186	0.01022946991	1	0.129082876	0.1870253589	0.02164894823	58	0.9999999998
10	303.872793	287.0433373	1725.683088	10527.20198	1122.873003	1628.813029	2813.856661	4349	8780	547.4304996	3059.093908	305.9947671	524.4232048	386.4129526	1168.582657	7195.375137	0.1588655369	0.09974474976	0.1523490992	0.01420029959	0.02093553684	0.0249931706	1	0.1373490135	0.1603408365	0.5333658878	60	0.9999960237
10	305.7049006	719.3600123	3431.275669	11945.48416	648.9025699	755.702117	2868.585913	4719.5	22568.97849	748.1030368	2516.420658	143.7180479	208.7121173	212.9600049	884.1174226	10531.36769	0.2873940135	0.05796939106	0.0624511288	0.01459742573	0.01635227432	0.0179484966	1	0.2334681427	0.07188752231	0.2519098726	73	0.9991066207
10	306.3989239	481.5375825	-42.36800707	17396.0529	4133.196025	397.9912709	2218.184815	7530.5	7444.351064	85.19001252	3150.733152	815.4491607	142.7329864	360.3185667	1358.661998	3298.950041	-0.002420317963	0.2428482311	0.0234475167	0.00517194145	0.01601142302	0.008045470919	1	0.0005548029877	0.4587479866	0.05886627267	21	0.9983302008
10	307.7789645	462.5531926	6875.759947	9743.859266	978.5301501	-332.8173929	2625.243656	3928.5	3730.698925	2965.637961	3926.25714	363.2398294	380.9901129	331.3905204	1534.918777	3629.272384	0.7183293856	0.1021814895	-0.03459207926	0.06059003634	0.02603839903	0.05167375382	1	0.5722604751	0.1577083356	0.01495829479	92	0.8869215688
10	308.5830952	648.6000146	629.9493281	12781.72895	691.6380926	2830.118025	3033.193551	4989.5	12657.52174	174.7168657	2445.14689	161.5784926	529.4785357	230.9197031	875.728204	5681.381674	0.0509944289	0.0527440807	0.2187824369	0.007699800006	0.01315424279	0.0194658112	1	0.05514439492	0.06447550321	0.7364518851	37	0.9985838703
10	309.6373676	246.6244884	1043.99857	16625.51469	1973.422697	124.608558	1872.439054	6598.5	27154.96875	255.5288922	3097.27554	428.140465	110.0203395	245.5812981	1237.966105	9130.980621	0.06111338021	0.1207623211	0.007481621332	0.007588403173	0.01440876662	0.007365164459	1	0.04898533102	0.2048505241	0.01483393438	38	1
10	310.4530516	354.6969557	10.15820016	16061.91704	2470.56689	174.7480085	2325.081492	6607	5821.119565	77.68668655	3198.72492	589.3993767	95.79354179	249.5069965	1326.396391	2923.0054	0.0007455417057	0.1567133831	0.01171204382	0.004991268595	0.01507195178	0.006316345784	1	0.001319389139	0.2801567417	0.016984598	16	0.9997104659
10	310.452312	416.2666629	3169.600613	19106.07455	3349.062069	40.46634582	2525.500094	8077	17723.1828	592.887898	3177.207805	579.6044454	146.8489196	312.6628546	1311.850616	6551.952187	0.1635256429	0.1730982085	0.002198281785	0.01013013023	0.01378347015	0.008059013154	0	NaN	NaN	NaN	NaN	NaN
10	312.5650093	332.2765962	8735.220471	18303.2316	424.3822713	1798.088756	2420.997731	6959	9156.659574	1646.614664	3429.263446	173.2948716	495.6162714	240.0345575	1303.029279	3868.600693	0.4666046645	0.02307895743	0.09696993514	0.01614342178	0.009837945984	0.02505154124	1	0.3790969172	-0.002678336477	0.4090994082	82	0.9999999999
10	312.5103872	752.6992078	4734.096329	10421.63444	497.9833822	-177.5016765	2646.011139	4167.5	16948.83158	1012.009211	2022.452075	135.2609547	204.0887676	200.228676	734.14969	6415.181133	0.4599578913	0.04844295268	-0.01790323535	0.0230344231	0.0117731982	0.0205289557	1	0.3658909428	0.04972279953	0.01380422487	81	0.9035938839
10	314.6440952	382.4953597	-172.8761227	16710.32812	5672.890875	877.4414974	2100.078108	7708	29410.06742	91.28880101	2996.253604	1113.513056	184.8303757	269.0553219	1411.995014	12959.19083	-0.01008059114	0.3470217757	0.05483053774	0.006479424827	0.02182711469	0.007975469233	1	-0.002218322559	0.6748284294	0.1677066324	26	1
10	315.3361892	208.0465417	7309.45635	16086.72915	569.8786233	1531.021105	2317.227025	6108	26316.37805	1278.963545	2796.770948	174.6881542	420.2206203	713.9088188	1035.962781	12049.99591	0.4498046396	0.03628935239	0.09867949181	0.01843241005	0.01332475026	0.02456212509	1	0.365904464	0.02492372466	0.4116105935	82	0.9999997469
10	317.3879452	33.37574504	4132.989414	8630.004846	623.8947671	666.6782764	1491.542493	3439.5	16008.04167	835.0109677	1664.225377	168.5317527	262.8510888	173.6678788	618.9679406	7767.160848	0.4594504036	0.07034437433	0.07293668615	0.02678902852	0.02135692016	0.03022270054	1	0.3721739728	0.09532411734	0.3262349401	84	0.9999965128
10	317.2119596	437.5591343	30.16836323	15430.1441	6779.970659	140.6055745	2438.846634	7544	7496.085106	93.31459737	2866.920293	1345.26087	110.0126277	338.1151136	1413.740472	4563.76845	0.001933982587	0.4389523378	0.009634039516	0.006746296251	0.02213926739	0.007747077504	1	0.00519750093	0.8651083863	0.01757693253	28	0.9999760164
10	317.5744716	629.8176903	-6.237544684	13189.89541	40.89856842	153.4174004	3062.817821	4795	4753.333333	42.1324122	2766.728258	141.5794817	85.89443645	228.6163994	960.4068427	2133.1794	-0.0004758646836	0.002864405943	0.0117220125	0.003504166662	0.01196632284	0.006964904785	1	-0.001333782292	-0.03869652353	0.01267929644	1	0.9999999998
10	318.474662	195.3300852	89.94959034	9735.426744	928.3241361	182.5949184	2592.243177	3885	6615.234568	264.3988525	3407.276676	363.328503	147.509186	516.2942672	1284.419645	8813.126309	0.009660488429	0.09767836254	0.01955952932	0.04263997882	0.02652208726	0.02316471484	1	0.008375122854	0.1577016805	0.04434114173	12	0.9984769651
10	318.6751714	578.6383985	4263.739291	14028.99862	654.453391	-37.99580272	3225.217903	5413	7670.442105	1083.948599	3559.890534	248.5341345	218.3456948	270.9845239	1334.062612	3873.186757	0.3060255249	0.04602582292	-0.002583447254	0.01412366818	0.01467929566	0.01726770138	0	NaN	NaN	NaN	NaN	NaN
10	319.6334083	778.3610082	1542.836437	10025.57047	1518.785691	459.0249844	2656.001615	4205	18849.13542	327.3958176	1761.050427	273.5399734	148.0394224	204.2512942	694.3503153	9941.20541	0.1541848188	0.1528344716	0.04498157525	0.0120805024	0.01591481217	0.01531428102	1	0.1265529147	0.2701977464	0.1650142016	62	1
10	320.4463015	108.2883012	2436.613254	14016.84414	797.3785131	-42.28359966	1852.35985	5318	10726.17021	438.3039679	2294.983523	192.2952085	128.0766483	239.385639	802.5035775	3684.569013	0.1720842332	0.05786599496	-0.003308715455	0.01282970376	0.01707725099	0.009745748628	1	0.1364277115	0.07302529543	0.0006149163201	55	0.9999985224
10	320.9762774	154.3641521	-22.03286254	14326.96723	4705.461942	99.69894521	1667.418775	6540	9217.72043	82.83019169	2521.833575	813.6152875	89.82720774	265.4102906	1093.271013	4293.701207	-0.001543402059	0.3268624598	0.007436856969	0.006374166915	0.02160950558	0.006971971086	1	0.001035198266	0.6328299187	0.006298394853	24	1
10	323.4928777	136.4636016	3291.599242	11434.87347	2847.341626	759.1746817	2051.332058	5179.5	22687.47917	683.4125286	2254.050279	466.6987834	248.2036276	219.3182448	911.8982541	12714.61754	0.2889874677	0.2446483354	0.06274129246	0.01874600301	0.02299712626	0.02110990917	1	0.2367981879	0.4587803869	0.2581965074	79	1
10	325.6373619	261.3238729	1247.085631	18100.36601	1220.042741	635.692202	2145.315028	6884	13753.63158	216.5343016	2286.140363	251.7551836	158.4798342	274.2377575	905.638125	3863.195712	0.06755311544	0.06867213359	0.03532242296	0.006895777779	0.01138964759	0.008206858559	1	0.05555375376	0.09686592745	0.110488947	35	1
10	325.2458592	359.1013718	-91.88857822	16552.07779	1003.709563	888.5794791	2388.416868	6109.5	11224.72043	60.91835507	2908.446821	237.9775132	175.8384564	268.4714444	1089.55089	5215.943452	-0.005848644853	0.06248135921	0.05708815537	0.004614710603	0.01329800033	0.00703539065	1	-0.001766720966	0.08503673035	0.1688670057	8	1
10	325.410857	541.2732247	1047.592216	16487.44668	5265.470687	1571.639505	2994.592383	7478	15775.76344	222.1432532	2557.663192	909.4427714	289.4252957	280.0632383	1201.291785	6768.55871	0.06618616788	0.3284502845	0.09610926734	0.008625926844	0.02220135302	0.01065529037	1	0.06160463392	0.6354377563	0.3258140196	50	1
10	326.5813679	8.301106857	552.8181054	9042.735859	1511.922512	228.3153127	1127.785523	3687	21279.88298	128.7097954	1338.800724	209.8950335	87.39643905	180.5182814	507.8178116	7675.453343	0.06082004621	0.1709480885	0.0260512966	0.00988715078	0.02052246028	0.009672075441	1	0.05061562909	0.3089111411	0.0798689345	43	1
10	326.4918876	62.34468126	9739.070061	10053.25242	1117.733555	-656.2007481	1397.915784	4147	2951.763441	1949.395868	1983.370289	243.2325774	372.2553035	188.0608042	804.0087219	1512.172871	0.9737065707	0.1106316788	-0.06374999806	0.04668344885	0.01856825033	0.04190590495	1	0.7748527018	0.171839952	-0.02856821077	96	0.9999995909
10	327.7375272	609.5683816	-52.25854951	14135.89829	681.9170363	429.7020932	3144.229233	5348.5	11626.8	59.470209	2955.305574	184.8274421	115.7264138	289.6586068	1062.721871	5421.28847	-0.003962696869	0.05077031787	0.03185693855	0.005250480229	0.01192011422	0.008176817024	0	NaN	NaN	NaN	NaN	NaN
10	332.6434047	90.54959992	7143.431807	10674.77375	1099.396607	-419.770768	1669.287622	4345	9403.2125	1714.223101	2467.734781	285.2786476	320.2395957	207.0491662	966.4961045	3175.908142	0.672714211	0.1032961507	-0.03248544118	0.02987865678	0.01585439603	0.03267204759	1	0.535882009	0.1606158628	0.01215110756	92	0.8180321416
10	335.6820452	516.3451925	20.71368424	16112.89852	1005.649373	200.4976103	2873.349427	6040.5	12517.14286	74.16236968	2548.659913	245.7462724	99.46456485	281.1225242	958.2592856	5855.673503	0.001451699493	0.06598417666	0.01258152964	0.004918877191	0.01309006291	0.006899211031	1	0.0009587348889	0.0921031035	0.01772639013	6	0.999883702
10	336.6540326	593.303457	675.4142279	13597.26701	753.1600429	2966.182782	3091.855938	5164	13022.69892	188.4514718	2790.463784	174.104575	577.5315704	264.1754641	986.4559356	6351.261992	0.05116355213	0.05846840637	0.2194804531	0.008607168764	0.01507535893	0.02015983556	1	0.05539178152	0.07633915817	0.7390377892	37	0.9999982912
10	337.8395253	30.40933534	-0.2950848893	9309.184732	577.2403353	429.293841	1452.728598	3468.5	9444.694737	53.15666769	1230.414762	130.1993244	101.6712011	302.7616025	450.3304264	3154.34552	-2.641283437e-05	0.06370774774	0.04645736195	0.00606367154	0.01443721228	0.009720426931	1	0.002155604964	0.08747932862	0.1336765509	8	1
10	337.0864846	102.5680241	7624.771606	11126.45447	1182.016484	-457.567862	1640.424795	4545	6996.582278	1742.561796	2454.410904	258.1127753	315.8436075	204.0487082	958.8143743	4269.858487	0.6858630432	0.1069999425	-0.03963253242	0.03068518111	0.0193506666	0.03150932109	1	0.5459477124	0.1681057056	-0.009392415069	92	0.9921094626
10	337.6405459	452.6402022	11428.08701	16274.27606	2731.846958	-431.611947	2611.338843	6940.5	27147.96875	2359.740014	3201.655242	547.3997047	408.002713	282.5579649	1344.643157	13098.45176	0.7045644333	0.1737131588	-0.02423729725	0.0256117418	0.01424837073	0.0284545259	1	0.5627483616	0.3061674951	0.04937192048	93	1
10	337.1260403	571.932417	-36.12300101	17378.02823	1749.084434	453.9679332	2814.547713	6730	8962.541667	61.24172614	2562.696634	352.0008934	118.0656754	280.2525288	996.8188932	2762.32148	-0.002235985578	0.1046231372	0.02682896013	0.003703325693	0.01353375622	0.006168980923	1	-0.0005627197942	0.1722661806	0.06686300383	12	0.9999885719
10	340.5381634	353.6289329	-119.7505809	18365.82959	2901.928702	2087.759908	2348.938848	7527	5173.425287	98.01840784	2825.912332	591.1463267	383.6020605	250.8026296	1213.242112	2391.927935	-0.006865306294	0.1612462069	0.1139322203	0.005381909118	0.01451118692	0.01063623726	1	0.002531269768	0.2898772396	0.3664696979	19	1
10	341.4008615	530.6861009	11182.21413	15467.48717	992.2627663	-480.5168713	2987.526421	6163	26314.90323	2286.834619	2926.529534	251.6491648	388.8145869	241.539201	1155.536706	10934.88298	0.7192254398	0.0663649102	-0.0301641082	0.02679956032	0.01259735731	0.02590493863	1	0.5729026626	0.08347266819	0.02941523857	91	0.9999999222
10	344.0699857	141.6214844	52.91184478	12915.20073	1169.744784	79.69065158	2152.38079	4952	2809.882979	57.62963086	2044.819393	226.3768847	86.67209627	233.7508084	773.7455158	1188.824873	0.00447485594	0.09326008229	0.006717617684	0.004616525597	0.01131898089	0.006726531213	1	0.003261061096	0.1485831713	-0.001022491253	11	0.9999782481
10	343.7627479	198.3535891	12999.58197	13059.37356	985.2041353	-706.5875656	1782.666767	5276	13898.96774	3379.521155	3202.115129	207.528456	515.9133225	219.856743	1204.956397	8532.364638	0.9930570625	0.07604511729	-0.04988921119	0.04857662785	0.02220069768	0.04569701282	1	0.7909611581	0.0999348224	0.02239007443	95	0.999999943
10	343.8492485	381.1665163	3877.715686	13171.76616	92.59188378	2734.429602	3112.992967	4959	5674.989583	984.5466798	3322.513734	164.736805	729.7192094	316.6890476	1192.738596	3643.978747	0.2885809112	0.007185409189	0.2156302603	0.01647430498	0.01445114607	0.03820972621	1	0.2447439472	-0.03304343305	0.7768778511	71	1
10	344.2827638	174.4258884	35.54771695	11341.76844	1791.383594	75.43919811	2101.48543	4623	2294.180851	89.82787034	2424.927697	467.0243519	149.0927189	1411.229121	956.6554019	1298.348777	0.003303014878	0.1579335104	0.006767120767	0.00951085184	0.02655026337	0.01640407447	1	0.003030184236	0.2826413936	0.0005996302907	16	0.9999999964
10	346.6754483	336.4313473	-81.25389131	16779.55934	5578.980054	375.1807561	2099.093399	7687	15103.56322	94.71163301	2436.638263	927.3469786	114.6276844	276.3169409	1163.49574	3764.480491	-0.005187831634	0.3467689782	0.02356419791	0.006062562166	0.01847281094	0.006575459063	1	-0.0005221062814	0.6741715314	0.06140502561	25	0.9971295044
10	347.4084765	416.385848	-105.7586422	17380.72847	4075.388949	2008.572578	2263.109914	7439	4670.419355	90.64846214	3111.278743	866.4827723	376.5958652	221.9091967	1375.100596	1935.067549	-0.005748937068	0.2342518528	0.1156353592	0.005348972084	0.01950712772	0.009417753589	1	0.004341546868	0.4411788555	0.3744963808	23	1
10	347.4751629	499.4655445	1939.469937	11310.26613	2499.610407	629.1443557	3218.521591	4916	3546.5	579.728833	3535.385834	739.6147685	240.7609318	328.3449122	1459.644995	4997.295552	0.1676886404	0.2129328855	0.0541084353	0.01420439551	0.02028558226	0.01893565555	0	NaN	NaN	NaN	NaN	NaN
10	348.7206708	17.18348387	1542.726755	9565.960589	2098.145449	-66.07674698	1300.457756	4052	13444.35106	304.0679765	1432.357481	312.414846	109.954749	190.8878125	593.5739247	4907.604494	0.1654493294	0.2204976015	-0.007290897958	0.01470269667	0.02071884588	0.01184236257	1	0.132601113	0.4101747866	-0.0102234512	64	1
10	349.0313784	229.1458173	-41.49824202	14067.15641	3228.441139	1491.179153	2016.895732	6013	2729.736842	92.56735335	2706.89396	639.3245729	323.134092	234.2613484	1129.283948	1621.116375	-0.003615135958	0.2317921417	0.1083263851	0.007362939311	0.01829712002	0.01251593123	1	0.005504998942	0.4360368898	0.3498018778	23	1
10	348.4643334	302.2552796	1051.636256	15761.73768	5011.116159	467.5278226	2072.870044	7216	9001.602151	290.5744873	3345.679725	1105.539303	164.789695	272.6726417	1534.641582	5136.8336	0.06844081014	0.3256347584	0.03143940521	0.009415120764	0.02031604363	0.01012037189	1	0.05878750004	0.6294294622	0.1041474339	49	1
10	348.6801779	487.4569959	2626.641632	15647.08713	3647.821174	786.3107505	2711.544381	6767.5	12383.21951	600.562601	3255.053927	785.0368345	231.379178	252.9158383	1408.550632	4694.760118	0.1668909897	0.2341340669	0.05073042444	0.01159092672	0.01655137981	0.01512912601	1	0.1380248784	0.4385479103	0.1897130058	65	1
10	349.5802755	257.3717544	-225.5272109	16618.89919	2858.878625	1910.457304	2053.740164	6800.5	18477.23404	70.81553263	2653.433021	520.7197181	350.3659042	257.1292253	1103.212181	7028.636506	-0.01394851651	0.17673709	0.1173985196	0.005168927703	0.0154840372	0.009506123528	1	-0.002727900842	0.3220835328	0.3772195965	19	1
10	349.6767714	694.3781713	-48.62720258	11792.9189	691.4013093	166.2661908	2745.18705	4465	7489.126316	49.43039804	2612.042628	189.9332402	105.3022465	228.9092122	941.6198695	3723.926055	-0.004195508564	0.05922515599	0.01361403838	0.00466631286	0.01463449328	0.01032225253	1	-0.003565266496	0.0781699346	0.0198466023	6	0.9813444676
10	350.3467005	621.4913588	1114.621453	17085.27437	1747.741686	135.7439687	2920.286408	6743	16586.51613	216.0725401	2560.766072	326.8869358	129.3932718	226.0944648	1004.979081	5105.837609	0.06411388384	0.104349562	0.007847807497	0.006896843968	0.01268240811	0.008223045529	1	0.05123616029	0.1707950841	0.01631979476	38	0.9999999639
10	352.5075229	74.20116808	587.5467962	8443.328557	1313.894221	297.8926781	1906.174562	3491.5	7944.72043	164.0582639	2225.319542	354.786612	124.0833443	265.7013823	881.3816602	4724.25637	0.068527188	0.1643612859	0.03795118675	0.01171656944	0.02464395334	0.01482950215	1	0.05756280829	0.2951855416	0.1222630639	43	1
10	352.1827652	603.6150374	741.2468343	15234.40414	394.1411718	3254.545676	2922.705195	5658	21780.75532	181.0994045	2630.634477	141.5875147	573.8174616	240.732582	921.3022118	8839.199921	0.0493378439	0.02647180871	0.2146962314	0.0075548502	0.01151911834	0.015535822	1	0.05324108345	0.01003574392	0.7213582441	33	1
10	353.5282675	396.2884583	3023.626709	18111.28281	3129.488204	998.070556	2729.026681	7543	15834.02128	579.9923875	2872.081792	577.3405396	253.6085443	267.5791837	1245.476826	5983.519373	0.1671970732	0.1708406127	0.0548011785	0.01186876309	0.0134400844	0.01334069702	1	0.1378698674	0.3073702282	0.2020860695	62	1
10	354.4592768	348.721612	-7.911019314	15772.66561	5039.535407	330.7391981	2030.84532	7190	6928	84.57802066	2894.594789	1023.273123	120.5783479	222.7428544	1327.920593	3838.039762	-0.0005938156099	0.3307754801	0.02211609415	0.00604116198	0.02189830457	0.008122863445	1	0.002880935354	0.6409603287	0.05702315332	25	0.9797503377
10	355.132795	95.98506009	9448.994479	9555.492919	640.1676444	-666.3618949	1744.621717	3848.5	6521.431579	2333.557304	2203.962181	176.901351	417.5388498	256.2231103	872.5930863	4512.965694	0.9996892083	0.06762639353	-0.07006246646	0.04725945714	0.01834974608	0.04784539003	1	0.7947495675	0.08235515248	-0.04564752921	95	0.9999955696
10	357.5841222	527.097695	-59.97940623	16357.70085	5312.992889	863.9187808	2608.220834	7529	11252.43011	75.19745444	2877.823498	1004.979213	172.8016364	243.9924324	1330.780214	5235.020519	-0.004266188095	0.3291513086	0.05519450868	0.005202485118	0.01850439662	0.009000636264	1	0.002270559279	0.6377151663	0.1697676006	26	1
10	358.6804123	453.5646871	2932.681717	17460.14605	1782.940263	915.1756539	3001.775315	6919	9609.861702	504.3623732	2804.024041	362.932042	229.3224408	246.8624222	1125.398853	3261.624783	0.1661852588	0.1030141659	0.0533095872	0.008069611402	0.011466286	0.01356854601	1	0.1362147707	0.1668021911	0.1949459787	59	1
10	358.8921146	553.4356848	-56.23489627	11426.58208	30.4332198	1406.758961	3402.604412	4287	4506.2375	65.95138951	3821.589816	166.3682022	444.3020273	564.2380819	1347.33126	4672.923792	-0.00516437084	0.002249691214	0.1277253203	0.006734977366	0.01921111249	0.02042919378	0	NaN	NaN	NaN	NaN	NaN
10	360.3538742	674.5321706	1172.941625	13223.40984	99.3248066	83.50639109	3227.007594	4897	14588.41489	212.2072226	2012.485022	128.8031043	100.2091835	229.6015267	692.2710828	4765.577166	0.08729640281	0.007709486323	0.006328781078	0.008659562257	0.01087462515	0.00807725785	0	NaN	NaN	NaN	NaN	NaN
10	361.5193332	114.6492494	-11.55037956	12508.76298	857.3059369	97.5129527	1829.131449	4716.5	10577.55319	56.92454985	2019.467808	172.8741781	80.16662116	206.1793075	727.177607	3675.973886	-0.0010968615	0.07048175281	0.00786089373	0.004817026926	0.0147892265	0.006515167309	1	-0.001369057714	0.1014474643	0.001071017754	6	0.9999999889
10	362.2856635	411.8112989	-117.642357	13690.54571	127.7157835	3165.324454	2620.29812	4985.5	4373.8875	107.3593225	2981.055072	166.4070473	717.5616378	279.0165579	1002.951568	2839.476757	-0.008688444208	0.009434542023	0.2315029532	0.008840663063	0.0148383141	0.02062933357	1	0.007766900682	-0.02448476703	0.7658138181	5	1
10	363.4248877	172.6991199	4436.516046	14827.66027	3417.293827	-194.0507542	1965.610508	6356.5	9980.365591	860.8056539	2664.71271	633.4979694	186.9975824	279.932013	1126.644424	4055.740662	0.3025068991	0.2341556445	-0.01374149627	0.01809192725	0.0171951064	0.01378203277	1	0.2420822486	0.4366877561	-0.001754103512	78	1
10	363.6786826	275.569514	-49.92603328	15727.14716	382.265536	148.0123499	1984.029321	5633	10879.39326	51.05193323	2652.520274	168.2401528	82.49015823	240.097057	963.9623572	4829.052393	-0.003178969083	0.02559112814	0.009550465211	0.003861805031	0.01162051078	0.00553594762	1	-0.003405826179	0.008437438993	0.005226135945	1	0.9999953269
10	364.3111782	542.2409172	-111.1655364	15780.38781	153.7631392	1857.859016	3076.280808	5686	8684.375	57.0522458	2877.00848	177.0671994	328.7856808	320.333829	1011.906051	2806.854694	-0.007202809803	0.01099467608	0.1198865651	0.004397043634	0.01298818963	0.009140529076	1	0.001047472257	-0.02151820864	0.3828689552	4	1
10	366.909511	594.715441	4493.174705	15523.34926	898.4545326	1088.969363	2890.772448	5940	18874.1383	1047.878748	3080.029946	240.2655199	269.167047	216.486172	1171.068659	9141.584125	0.2948217086	0.06148106899	0.0725250975	0.01655283564	0.01139418503	0.01769149009	1	0.2401717772	0.07909172776	0.2882388466	73	0.99994151
10	368.3796637	147.6858658	4403.981872	14563.81075	3218.651669	-77.7302315	2106.482229	6313	12154.27368	898.6861192	2928.740641	829.2808283	227.1192252	2646.57054	1194.348491	5914.475509	0.3018318751	0.225285157	-0.004954399217	0.0190529255	0.03320245016	0.02338490304	1	0.2420689354	0.4183309511	0.02803894114	78	1
10	368.5523223	475.3220165	4145.02965	14001.37028	869.3481383	1054.585451	2656.446915	5470	16765.76596	1261.999748	3859.15222	234.5550926	337.757445	284.2498964	1425.984104	12897.73398	0.2944315962	0.06257569574	0.07324500764	0.01833224281	0.01739139901	0.02530462359	1	0.2399223219	0.08136712932	0.2906539938	73	0.9999582569
10	369.469465	233.5366207	-36.89945305	12083.64577	2943.360059	645.0359693	2270.305815	5224	7013.989474	83.27610172	2790.450093	663.349687	172.6318731	286.9071659	1147.826992	4279.323193	-0.003476079708	0.2421890418	0.05520105691	0.007696948346	0.0211209181	0.009350496481	1	0.001956895285	0.4574659247	0.1676640682	22	1
10	369.2246822	423.7820568	4719.613258	16299.52006	2523.247806	-112.8219474	2211.630617	6650	16353.37349	1171.552765	3568.47939	620.6179384	218.8449784	241.0624332	1471.572945	9070.01111	0.2997694263	0.1693709381	-0.006845703609	0.01582514334	0.01598433288	0.0158601005	1	0.2396735663	0.302465096	0.01960930504	76	1
10	369.7081476	734.616831	747.3337029	9407.891283	371.9847351	96.68465196	2963.16721	3569	6030	176.2752462	2022.335504	175.2586517	102.7606155	191.1623518	761.5224519	2613.65779	0.08038193139	0.04091167493	0.01026488565	0.009163726459	0.01555067042	0.01248901158	1	0.06374853167	0.03910701522	0.02653418719	30	0.9989649833
10	370.6116989	333.4969493	8461.400163	17742.35075	2110.874064	-291.0111507	2131.462743	7133	28717.65957	1610.644928	3164.904506	430.2526354	305.7892787	223.1145354	1298.957027	12922.33619	0.4746164273	0.1203428785	-0.01694013529	0.01848585894	0.01326836318	0.01916430942	1	0.3784846282	0.1985551169	0.02225016496	85	0.9999999982
10	371.6577889	37.64917947	1742.080338	10424.82898	2429.837192	-83.22299245	1491.643209	4570.5	13886.86316	300.251718	1652.427255	397.6059339	126.5048928	243.9854658	703.3936645	4790.973811	0.16784825	0.2297031308	-0.007864441973	0.01321876068	0.0194944578	0.01306382583	1	0.1345822982	0.4292218348	-0.0114199479	64	1
10	371.6126193	576.3023486	2563.786557	15060.81832	831.4521416	823.6325183	3087.253867	5746.5	10788.48936	608.8480217	3471.897268	248.7249379	257.5015063	228.4698445	1285.510063	5359.122051	0.1672741812	0.05604534872	0.05431217397	0.009505868441	0.0135961399	0.01519314142	1	0.1366467491	0.06944216042	0.1973869986	56	0.9999999742
10	373.675514	189.2508687	6843.641976	14407.86897	425.798924	-164.9924816	2120.991693	5438	12309.26136	1695.652556	3429.933953	159.7196758	284.9998956	242.6916812	1244.376474	6824.425546	0.4805901666	0.02893835505	-0.0124124802	0.0262131497	0.01638488039	0.02307428486	1	0.3825960224	0.009041495054	0.03670003713	81	0.999999908
10	373.7777845	218.3624591	-69.64232084	14578.59094	2481.571657	782.0073812	1878.174427	5883	6549.129032	73.26425642	2503.993081	404.7559896	145.6559128	233.4554986	966.1237616	2520.041784	-0.004849733156	0.1730720041	0.05409531831	0.005701628842	0.01907934266	0.007427880955	1	2.529260723e-05	0.3142285509	0.1617350459	18	1
10	375.2988213	58.45639506	1626.212347	10980.82497	1217.223044	1482.005207	1730.547174	4403.5	21275.28421	340.6740104	1782.70244	206.9082793	305.286501	197.1496193	669.6348194	8100.110867	0.1490926811	0.1086577924	0.1335170066	0.01402952684	0.01892819765	0.01945461787	1	0.1282801261	0.1788992802	0.4667705691	60	0.9999999927
10	375.5598999	621.835664	913.1187189	14648.23694	3333.421104	1330.295864	2517.072688	6333	8678.552083	221.441229	2963.310123	731.6576984	301.556953	202.9883878	1253.927536	3421.326923	0.06276117365	0.2349379396	0.09601406947	0.008210457136	0.01681814482	0.01140112469	1	0.05783588784	0.4416672808	0.3222571496	47	1
10	378.6070943	275.4063196	-34.43263025	15841.15419	363.2942088	148.4596204	1913.032707	5781	9094.629213	51.84948797	2709.164967	172.7100511	82.06655828	238.4710496	1013.368695	4344.920748	-0.002215932823	0.02391979688	0.00956315525	0.003617566127	0.01038680245	0.005443395043	1	-0.002651682492	0.004960935888	0.005438130895	1	0.9999977714
10	380.3279635	559.6652448	2116.836634	13131.12153	1415.640602	2061.939796	3271.128154	5355	20841.97802	540.065658	2956.146961	307.5137758	457.7859383	343.8002794	1124.485131	10481.18924	0.1602556731	0.1075690016	0.1548920537	0.01420578419	0.01522766385	0.0206174193	0	NaN	NaN	NaN	NaN	NaN
10	380.6723594	722.7875032	9880.404062	9733.235116	472.6300727	-623.9148042	2761.756866	3881.5	7015.634409	2290.436974	2222.239416	178.9707954	401.7611179	251.4147959	884.1254197	3975.152868	1.014408915	0.04845452193	-0.06413826565	0.03379392218	0.0162786107	0.04316282668	1	0.8067527662	0.04244123259	-0.02255979962	94	0.9462490401
10	383.7032675	456.5449823	-38.08970648	16351.71931	5310.195903	384.0634276	2241.888211	7390.5	7885.4	84.13686584	3158.34647	1146.562391	122.4811292	282.8552942	1477.132598	3497.003816	-0.002288747963	0.333518085	0.02450069288	0.005744459994	0.01999718853	0.007903079021	1	0.001722414673	0.646671994	0.06491069678	25	0.9932391366
10	384.5197889	199.3550195	4331.341778	14569.92057	4593.544085	-187.2473594	1822.877865	6689.5	8259.522727	855.542281	2656.123036	864.624976	207.7666296	222.8313788	1192.092338	4695.044193	0.2943358309	0.317613298	-0.01237005079	0.01543733899	0.02085186071	0.01469804161	1	0.2365430591	0.609772241	0.003359407235	80	1
10	384.3736894	407.2946588	11765.92084	16669.27424	585.5695774	-546.3485913	2290.745335	6457	24091.97849	2432.023813	3183.264836	180.5014927	354.836813	263.271699	1207.601007	12232.5989	0.7132530984	0.03526866724	-0.03059464767	0.02559683193	0.01273013407	0.02468217633	1	0.5677492723	0.01909887032	0.025795442	90	0.9937516847
10	387.2365674	699.5033185	3566.265467	12535.42391	774.560653	809.2422635	3050.626374	4921.5	36688.55319	778.0553307	2496.024926	144.9995674	252.765041	211.9033926	884.8973948	14167.19847	0.286729817	0.06421373255	0.06465809632	0.01440869025	0.01593709477	0.01830361254	1	0.2331608174	0.08484314236	0.2595076016	73	0.999970423
10	390.5869724	236.6663492	806.6321531	13942.18529	2629.096607	1296.044842	2126.786679	5807.5	23081.88421	223.4528967	2748.949061	484.1607486	291.7594006	771.0746154	1065.923279	10321.92317	0.05792441787	0.1823298888	0.09501900767	0.00799284991	0.02251920375	0.01340303661	1	0.05331780207	0.3326918579	0.3163803237	44	1
10	390.638535	293.6525507	-176.0303538	17529.53062	1094.212576	2069.127629	2373.660027	6620.5	15766.06316	74.30768449	2543.390999	259.3798593	314.169415	289.3411138	989.5918809	4426.471783	-0.01098014295	0.06422738385	0.1193266217	0.004361379381	0.01080007836	0.008844825045	1	-0.001438417378	0.08886034136	0.3815201976	9	1
10	390.9747007	326.4605157	-8.97880055	16151.68357	2556.279014	875.7077498	2514.096203	6531	4126.826087	80.68512651	1823.111763	360.8406094	149.601631	225.3574076	764.8301549	1271.403945	-0.0006653220322	0.1636206449	0.05631878658	0.005274890756	0.01353498251	0.008040856706	1	0.003432203243	0.2945901296	0.1700447512	18	1
10	391.0538817	384.8829275	5530.621091	17573.45599	4163.031233	-185.5387606	2358.277188	7753	10748.95833	1117.64839	3205.731852	857.3293915	226.6229311	229.0278895	1448.494727	4133.282625	0.3093811253	0.240880987	-0.01087061638	0.0137073199	0.01538415663	0.01374879884	1	0.2478659918	0.450543845	0.009800762353	78	1
10	391.5998255	516.5921013	1094.701594	16858.91899	5514.701736	1554.923975	2817.156987	7824	22857.62366	251.3715733	2521.98604	948.4832826	278.0115152	232.7269552	1210.986882	7392.66811	0.06452603505	0.3273878547	0.0933661352	0.008775709482	0.02094276176	0.01151917038	1	0.06006840313	0.6332512317	0.3159988835	50	1
10	395.9769242	75.49968804	4.974257105	11948.26968	3750.94994	61.73025505	1503.982614	5366.5	11516.2234	64.80679159	1433.506964	429.0238907	94.14748222	244.5644663	601.3482742	3596.437802	0.0003832310213	0.3147675374	0.005188758568	0.005743796137	0.0201455814	0.008315211236	1	0.002287167449	0.6077318259	-0.001316623624	24	1
10	397.2664345	665.2391859	-87.67635627	11920.08555	517.4475741	1517.163258	3447.389562	4579	6667.347368	60.40092405	2460.29072	167.9951588	309.1091009	271.2943329	884.1209715	2695.813195	-0.008134640164	0.04299669148	0.1260920946	0.00536399155	0.01305003041	0.01239411398	0	NaN	NaN	NaN	NaN	NaN
10	398.3716325	152.5739866	4347.073439	14334.0822	3328.893283	-160.254036	1732.706684	6212.5	9871.457447	881.2418118	2617.454325	645.165711	212.1571862	462.1615277	1099.343677	5125.249207	0.3044803364	0.2327980383	-0.01073594263	0.01564072196	0.01872968116	0.01645055135	1	0.243861734	0.4338549985	0.008967398544	78	1
10	399.5525336	606.264983	-50.05254835	15130.73484	958.5254466	187.5203177	2765.51152	5716	13493.17021	54.35507505	2516.928055	204.2643096	82.7878332	243.9449287	917.3977146	4812.034105	-0.003607377064	0.06679731915	0.01277665069	0.003984888532	0.01299703768	0.00658438235	1	-0.00307114561	0.09385458806	0.01730100083	6	0.9997571466
10	399.1947224	748.784747	-108.9840807	10661.73904	1028.778935	1195.4883	2559.002124	4227	10551.8	55.41215155	2025.927186	211.5390352	230.7388271	204.1738491	751.1463923	3908.681275	-0.01037576982	0.09615209497	0.1114677663	0.005726029667	0.01520276966	0.01168618828	1	-0.001164711559	0.1550025724	0.355509199	14	0.9999999999
10	401.0938687	473.2469278	833.1716339	16849.73611	454.4043561	3718.955267	2722.868876	6193	28935.92553	192.2069809	2483.536569	159.5324385	569.9861082	239.213012	886.922782	10486.79361	0.04968996662	0.02755580455	0.2199637768	0.006899622658	0.01141977081	0.01423982452	1	0.05390903507	0.01228956112	0.7395545229	33	1
10	401.4848051	11.00213962	661.1038441	9330.813128	1394.947367	-34.79680695	1084.245113	3791	8599.445652	133.396103	1133.76509	200.5180331	76.99841282	199.3792228	434.8056078	2865.741223	0.0708813601	0.1520456835	-0.003662635307	0.009581897719	0.01847754249	0.008410224267	1	0.05635928	0.2695371521	-0.02045356879	42	1
10	401.4691208	179.3827464	-103.9509083	12545.02021	1411.583211	1466.957409	2080.12392	4967	9413.462366	62.86247344	2286.0671	277.4327296	259.5940327	264.6769464	872.0391765	4847.270724	-0.008231328188	0.1125940333	0.1158782173	0.005380310504	0.01532449159	0.01233488448	1	0.001045370114	0.189062251	0.3715640321	14	1
10	407.2797045	382.5098234	1005.821117	16986.29749	1880.315597	629.2185219	2143.988098	6725.5	24213.47872	227.8650499	2839.705039	386.3144042	157.8484094	256.0025949	1132.223666	8810.817721	0.06241448453	0.1167733436	0.03924168668	0.006617301041	0.01441808365	0.008530893115	1	0.05223960071	0.1966365011	0.1240864229	39	1
10	406.991271	514.1169942	1372.895089	16101.05137	431.2332012	132.4683817	2550.179287	5907.5	26798.03261	299.5149352	2633.800694	178.783984	119.4124739	244.5395748	952.6083767	8422.695712	0.08530761003	0.02707477092	0.00856509779	0.009257453752	0.01352023277	0.008439310761	1	0.06742286547	0.01036072705	0.02141825584	30	0.9999999995
10	409.1928153	84.13900075	6.822718864	10857.93934	1710.214394	524.7417611	1979.190917	4426	2537.610526	60.6181046	1523.62949	270.3169929	131.1233119	232.4389131	597.1120701	1221.22052	0.0005691156274	0.1599359151	0.05031933699	0.00613434605	0.01746623578	0.009455616614	1	0.003954872454	0.2869237658	0.1496164552	18	1
10	409.8269807	201.5461942	2233.968018	13424.10069	285.2820316	1976.426788	2482.466939	5096	14649.22917	482.9475227	2534.782908	156.2156135	423.4393928	307.307767	892.6275463	7068.427517	0.1671253078	0.02055874723	0.1447539792	0.01252473078	0.01460064456	0.02154916386	1	0.1425638011	-0.003905139133	0.5070115555	54	0.9999637291
10	410.8743672	552.722978	7459.051896	15348.48805	1546.459582	1485.150271	3002.734918	6214	15886.6	1317.168114	2576.984498	312.4462106	367.7482048	247.9526935	1034.654134	5738.522053	0.481009865	0.104153867	0.09354604511	0.01731211716	0.01248331768	0.02227790012	1	0.3912760417	0.1651637132	0.4026662799	86	0.9999999985
10	410.8354293	642.3854533	-129.0532017	12586.79373	124.2381476	1544.63488	3156.661174	4716	8645.505376	57.6976044	3211.269327	134.3813463	375.5488555	236.6654155	1101.266159	5654.456043	-0.01081015289	0.009175679298	0.1227007906	0.004728095707	0.01290009345	0.01346044816	0	NaN	NaN	NaN	NaN	NaN
10	413.0121334	419.0104538	-80.31911778	18392.94465	6277.024943	435.5836753	1954.063691	8663	13950.64444	90.62330258	2701.365273	966.6628411	116.5356372	265.7244344	1252.360464	4561.664651	-0.004404600303	0.3406831837	0.02365892473	0.00520642281	0.01847127301	0.005732011833	1	4.575487451e-05	0.661548079	0.06174227464	25	0.9963142285
10	415.638567	278.6420234	-8.875608549	14511.02326	2309.505592	127.7097809	2162.008546	5825	8292.75	64.98855963	2666.872409	395.6453692	89.31942377	279.8012073	1028.70544	3390.195405	-0.0006740150536	0.1653570364	0.009505781223	0.004802599981	0.0159516401	0.00652933604	1	0.0001197012858	0.2980852224	0.009323062311	16	0.9999992076
10	415.8460197	526.7400628	-85.943052	16999.3668	999.3697008	490.9390316	2650.218071	6357	20051.14894	58.78529126	2821.319965	251.4540538	117.8390049	232.0253631	1072.106846	7123.708256	-0.005613504437	0.06125138445	0.02951831634	0.003994481983	0.01181214403	0.005871476557	1	-0.003549641164	0.08242323426	0.07420576058	7	0.9999999616
10	415.6422065	700.2635797	607.0164483	12131.58422	670.6290428	2515.244837	2834.365165	4630	16143.51087	181.0060643	2247.700345	133.7645775	445.3126225	216.9277897	792.8889414	6827.287228	0.05142217955	0.05777479048	0.2098219921	0.008851279648	0.01257833286	0.01794546366	1	0.05490550199	0.0748767685	0.7059073565	37	0.9999970782
10	417.5908842	333.2473809	-52.89092007	15348.43066	1583.168971	878.6375456	2274.469918	5930.5	6400.180851	64.3158295	2904.80365	332.4150187	191.048024	255.0815826	1113.681252	3248.21218	-0.003528122484	0.1085065065	0.05844605254	0.004431880075	0.01248820139	0.007172151961	1	0.0006898033671	0.1804018457	0.1752601871	13	1
10	419.0278635	137.348848	3439.851728	11221.30081	1718.423776	869.7363535	2995.653022	4846	8021.308824	597.7968068	1913.646504	310.4634017	245.7803487	290.7851357	767.6662371	5949.434849	0.3063210492	0.1517344256	0.07259777961	0.01505456407	0.01715279279	0.0198172683	1	0.2503714187	0.2660026419	0.2934149046	77	1
10	419.7343332	373.4497175	-175.6958581	15323.85624	1700.049821	1826.426936	2229.842619	6080.5	19427.46154	72.99008301	2911.072461	343.0209088	344.4875916	250.118814	1134.640552	7589.326762	-0.01166621094	0.114644915	0.1199461245	0.005207636166	0.01400120854	0.01185159625	1	-0.00139493658	0.1933665823	0.384829951	14	1
10	419.6077512	446.3427489	1297.480182	14233.35403	360.2573575	90.32740217	2507.888801	5239	22056.78947	290.5908325	2557.201343	154.6521042	123.4065616	305.9250077	866.2430937	11330.62743	0.08638913014	0.02641712102	0.006600385954	0.008655082722	0.01447574745	0.009001094096	1	0.06814253427	0.008979264172	0.01489241241	30	0.9999999999
10	419.3208462	500.655388	14312.48135	13991.7401	529.2123779	-763.7143945	2748.946147	5596.5	34975.29032	2949.792342	2809.471826	169.58085	418.2990374	450.0386919	1034.100618	15738.73063	1.01990774	0.0381596249	-0.05076427896	0.03296032831	0.01620281497	0.03431843088	1	0.811995266	0.02106215385	0.0243110234	94	0.9999966634
10	421.3122448	161.3265981	669.1379789	11177.51249	1222.633028	1005.40704	1878.270685	4416	8140.173913	208.3046157	2670.786581	305.0285787	284.2665815	230.1373869	1017.213422	5561.136058	0.06185673233	0.1098710624	0.09181379855	0.009153933742	0.01806214645	0.01623270261	1	0.05545107704	0.182454665	0.3043243732	40	1
10	422.3568619	238.3380905	2588.876463	15217.42977	876.9268949	810.9611096	2537.336166	5862.5	14613.15789	479.8957841	2408.833252	212.5049332	218.5001744	242.7720647	889.7006165	5199.336163	0.1689999299	0.05874806726	0.05331733711	0.01265861885	0.01363398648	0.01235292404	1	0.1379879513	0.07501921875	0.1944230421	56	0.9999999989
10	423.5956325	125.4986151	3175.53121	10683.26762	1616.843556	667.6412384	2174.418606	4443	7473.30137	784.6354836	2444.67851	451.0120717	260.4501151	509.8173214	994.7718673	4751.9924	0.2960389457	0.1520454865	0.063158649	0.02100181712	0.02572453624	0.02627673106	1	0.2414679637	0.2667599796	0.2587370024	77	1
10	424.6164181	790.6243216	1163.092867	6940.44154	1101.317117	298.0634576	2469.112497	2974	15440.91667	314.2005969	1649.319534	260.6781368	127.0917983	200.5945462	656.5123714	9094.558589	0.1645519094	0.1609535811	0.04423235545	0.01631601126	0.01977567983	0.02163254545	1	0.1348927257	0.286889163	0.164944939	62	1
10	425.7348024	609.0583222	4190.092525	14562.72198	380.8302802	1050.690832	3111.086112	5477	27559.42222	876.4337328	2970.10731	156.0832417	284.0480069	201.166114	1034.993092	13700.78456	0.2891335265	0.02647530767	0.07219219561	0.01352198696	0.01533523513	0.01777720926	1	0.2352103716	0.006611542423	0.2849136762	70	0.9999999528
10	427.2751623	31.5158407	-73.18503597	8693.531179	2769.250861	891.4536317	1293.234275	3979.5	13744.53191	69.16974696	1396.194266	445.4483543	166.597551	184.1727955	610.4206859	5807.38389	-0.008152312972	0.3266282191	0.1033408153	0.009090406405	0.02437030242	0.01185276574	1	0.002549220178	0.632643111	0.3341873837	27	1
10	427.2971022	594.4085518	3938.356378	13365.54915	371.9383742	980.0593509	3161.551944	5150	39366.05618	949.983824	2979.880125	141.1961958	273.727929	253.5994707	1023.919463	13947.72459	0.2918348226	0.02751392809	0.07567128563	0.01610546347	0.01619751337	0.01741524738	0	NaN	NaN	NaN	NaN	NaN
10	428.5452575	184.1854505	701.081022	14112.71413	430.2189962	2967.457424	2055.700634	5189	26161.15625	184.7199631	2308.666648	166.1358601	500.8706394	210.271145	770.7281891	10848.27429	0.05014588388	0.03118223601	0.2063760269	0.00808867527	0.01618486589	0.02061451535	1	0.05334880174	0.01976966846	0.6930879264	33	0.9999999996
10	431.1986364	142.4441143	3639.303141	12666.31515	2132.800845	859.4209241	1826.149603	5358	16135.30882	840.2474635	2877.203829	411.6728672	262.4177165	209.2230399	1125.146163	8809.360014	0.2838165252	0.1649090439	0.06620560829	0.01641685506	0.02063439072	0.0212439882	1	0.2320336171	0.2935866809	0.2668426175	77	1
10	432.4695977	61.08490533	6951.501928	7227.666139	504.8550458	-501.4187374	1442.306874	2936	3569.623656	2228.057335	2243.311967	187.6153059	348.0014605	186.9963504	878.5941442	2844.838312	0.9709120099	0.06980545846	-0.06890032037	0.05688192925	0.02872075872	0.05637297748	1	0.7718037444	0.08724793464	-0.04795250937	95	0.9999726772
10	432.4512041	270.6667179	38.66393857	15017.01422	3335.475383	313.6473375	2399.366817	6364.5	3811.787234	87.88900521	2403.416811	608.4193166	117.6340407	382.1856881	1016.288483	1501.740079	0.002586293641	0.2266732524	0.02180133116	0.006394777154	0.01646435963	0.00779856871	1	0.004272312624	0.4251548456	0.0538904415	21	0.9949708517
10	431.9797075	533.4944587	-20.9496948	16572.66306	5270.213092	137.0858766	2273.478047	7462.5	11600.91489	81.50933615	2530.286636	922.8819306	101.2630407	230.7062808	1189.307664	3983.949865	-0.001209590693	0.3296085209	0.008598709891	0.005301318668	0.0202791945	0.006337663343	1	0.001415014209	0.6385196782	0.01043478711	24	1
10	432.6911708	707.5246245	1977.326849	12444.03439	1927.105	1679.765717	2941.475645	5216	27680.525	390.9021951	2354.833984	352.8544438	309.090354	217.1574972	911.2374884	14604.51385	0.1557451842	0.1530099497	0.1345336148	0.01098111003	0.01762162609	0.01949327645	1	0.1341643439	0.2707399026	0.4729038879	63	1
10	433.8161653	320.1262662	4225.897365	13977.99217	123.4039567	-89.75757766	2615.371071	5147	4512.315789	1143.94755	3612.153137	167.6935858	221.7461413	319.7110816	1281.526762	3767.168682	0.302326508	0.009335187732	-0.005760117534	0.01802592307	0.01865099261	0.01999669601	1	0.2400561767	-0.02925764618	0.01966848444	69	1
10	435.6653311	294.1660821	1152.179861	18232.22989	3173.446764	636.5059868	1892.541194	7532	26762.07368	231.7072741	2273.996351	446.8448613	140.5416487	215.808049	966.0687037	8147.572183	0.0628017463	0.1799094397	0.0359992233	0.008579075076	0.01140669966	0.007483034732	1	0.05300712645	0.3274808718	0.1147068036	43	1
10	436.7062866	120.1938541	25.9492912	12625.51863	203.691342	646.9223486	1970.553438	4632	5060.3625	57.08741238	2262.414631	148.1781086	139.9567749	234.7008536	781.7973397	3283.14972	0.002183749334	0.01685451444	0.0535534732	0.005101539849	0.01372299699	0.009430703301	1	0.003919750076	-0.009642185344	0.1572946297	3	1
10	437.5383946	774.1015068	1331.191807	8215.02822	397.9199575	331.4459445	2677.133568	3160	10741.875	305.1088164	1714.925856	125.6636475	146.1177456	320.0465943	610.7933361	5018.109797	0.1668887001	0.04841319181	0.04310273905	0.01258163944	0.01619270927	0.0166422469	1	0.1354587978	0.05360379688	0.1586044341	56	0.9998264123
10	438.29422	760.4500411	10.71123857	8589.788899	2574.419408	198.2860969	2369.63058	3934.5	5613.060976	67.26147884	1606.060413	531.4799811	89.3765486	214.1287177	708.3960867	2277.139175	0.001554636957	0.3063384205	0.0239095401	0.008151030081	0.02348774786	0.01090383702	1	0.004463196082	0.5902878677	0.06301012883	25	0.9900198814
10	440.2539489	173.447076	-17.40688395	12654.23422	253.1957629	667.2143912	1976.474688	4567	9287.784946	50.70060215	2470.604562	132.9909122	157.7866425	280.9602351	877.8129653	7519.563443	-0.001609618619	0.0206261211	0.05408030656	0.004575924852	0.01231379642	0.006845452822	1	0.0009595456471	-0.001774660882	0.1583661264	3	1
10	440.7974076	256.1471165	7712.312888	16410.06636	1039.895545	-278.6803876	2112.904523	6238	21001.08421	1470.696511	2812.550784	250.9399668	315.5356147	257.441178	1083.881637	9285.322138	0.4772276076	0.06649471185	-0.01731199562	0.02100683687	0.01498352548	0.02229874406	1	0.3799634917	0.08691404164	0.02012515802	83	0.9999996643
10	440.3254132	668.2823975	2128.617898	12111.22098	98.51579253	1742.175257	3404.075991	4611	10816.07609	426.0688514	2342.459886	119.1929032	386.7511299	256.6806878	810.85767	4620.221885	0.1720563705	0.008017341133	0.1456529007	0.01090282146	0.01137992394	0.02054686013	0	NaN	NaN	NaN	NaN	NaN
10	441.1160845	150.8870094	4101.449902	14565.1098	958.6796066	-100.248965	2007.488329	5599	12665.14493	1178.661371	3718.625684	284.8880392	217.4112989	281.5374187	1403.387582	9019.989646	0.2915067116	0.06772021671	-0.006898521149	0.01835371833	0.01685120888	0.01733016132	1	0.2319439259	0.09188986969	0.01491457474	72	0.9999999997
10	441.4602484	719.6383566	888.4371366	9973.946394	116.2428839	62.12565238	2862.480806	3694	13309.96512	220.3152004	1863.628523	110.9204353	108.426889	242.134875	638.9647839	5078.723729	0.0878469398	0.01182538943	0.006549944396	0.01025338494	0.01275020651	0.01163223964	1	0.06914782724	-0.02128277663	0.01465504908	30	1
10	443.5220634	350.259336	2827.213596	16223.67989	421.414458	69.62623602	2385.243339	5857.5	17434.65957	661.9454604	3318.022812	178.8026701	141.8073407	270.5897448	1216.457662	9472.351314	0.1738048522	0.02814956599	0.003956301112	0.0119799755	0.01372596569	0.01050305761	1	0.1379983267	0.01142845322	0.02515829657	52	0.9999946034
10	444.2288382	464.4522969	7715.037428	15966.20233	2663.021892	-312.0473368	2594.651319	6730.5	26109.32609	1485.527124	2923.538639	501.9022422	245.7084242	599.0382208	1198.18721	11869.21834	0.4875795729	0.1727004387	-0.01972615991	0.01832392717	0.0164545943	0.01757029164	1	0.3892411459	0.3068974084	0.01692953321	87	1
10	444.0130358	699.4122204	-2.021115369	10276.84299	555.4964868	153.2135725	3000.245703	3941.5	12366.25926	49.65634529	2018.762541	142.9315951	84.19091038	275.0926219	728.9125617	13501.80614	-0.0002531730953	0.05465479841	0.01602613364	0.005260129397	0.01357304578	0.009453552305	1	-0.0002857202982	0.06865149647	0.02887976492	7	0.6406711345
10	445.3526457	132.6169076	3431.782032	12282.07294	345.5535838	2591.573868	2033.185046	4638.5	15504.28571	743.2846833	2514.69664	138.7167043	584.5075067	217.9474686	888.6019344	7740.137761	0.2769706418	0.02825046459	0.2067891941	0.01978891031	0.01405503019	0.02848199556	1	0.2350450497	0.01074745325	0.7445096025	71	1
10	445.4403779	630.3928145	2565.223853	14904.86446	1385.197744	58.39247901	3369.691368	5832	10851.5122	450.0245116	2413.189842	277.5180777	163.8558141	227.615705	927.4856398	4460.501982	0.1722775899	0.09411459193	0.003746782799	0.01071703474	0.01136004107	0.01182903578	0	NaN	NaN	NaN	NaN	NaN
10	446.4026101	204.6587582	933.4951529	15951.65157	1032.890679	1502.812332	1837.606134	6055	12294.96667	171.1641392	2423.57054	217.7039751	269.6867431	210.6925517	928.321741	3549.626904	0.06007534465	0.06729312159	0.09488544784	0.007683011402	0.01064588793	0.01110070478	1	0.05377853623	0.09423709519	0.3133534116	36	1
10	446.4228216	434.6840838	11234.96095	16225.49468	1811.668729	-487.5094203	2353.284668	6676	31135.25532	2315.406105	3047.13484	372.9435418	383.5427073	240.6490469	1227.926376	13915.26525	0.7007393632	0.1162435305	-0.02758717613	0.02619897323	0.01510713341	0.02657920358	1	0.5588205177	0.1870975423	0.03550291993	92	0.9973041512
10	446.5896771	488.8020921	10872.86168	15518.92165	2554.822846	-555.6247505	2547.714855	6595	24061.52128	2117.076973	2948.808469	491.4308448	407.0102569	216.6284884	1226.26118	11875.69858	0.7160952175	0.1680821055	-0.03342740281	0.02233739649	0.01504158483	0.03005742642	1	0.5712711762	0.2943263175	0.02020807	93	1
10	447.7463786	616.5084717	5111.467427	10564.56842	119.9865006	1052.154453	3065.026994	4137.5	7100.963855	1445.825605	2887.625682	125.4705644	324.801353	282.41336	1051.885422	3590.045293	0.4763219807	0.01204330418	0.09549698994	0.02668474641	0.01361897563	0.03282777485	1	0.3866562265	-0.02568046557	0.4058945446	82	1
10	451.1620123	108.439578	3438.003308	11550.88967	646.285698	675.2651961	2044.934476	4463	7923.71134	708.9946805	2274.574506	157.9915291	251.2018428	302.3201796	825.126245	4332.440478	0.2985386104	0.05832758418	0.05867267919	0.01562417469	0.01537192139	0.02083180757	1	0.2421311368	0.07247675166	0.241403958	73	0.9999994253
10	453.2973873	191.7067253	5570.078044	12047.50719	1999.959149	-255.5436007	1980.839391	5096	15487.80682	1183.237079	2421.746107	378.7199706	269.8199019	192.9483715	962.9259129	9510.998058	0.4714912524	0.169073934	-0.02286592381	0.02832079037	0.01689684843	0.02649088984	1	0.3760910699	0.2995831108	0.002498871289	87	1
10	454.2746123	152.3072567	729.6468419	10813.22194	2560.200952	944.8456934	1701.315378	4687	4056.926471	211.351359	2467.306408	608.2719815	250.0310226	185.8003759	1025.370769	2372.387684	0.06426790522	0.2386254854	0.08790745125	0.01508978956	0.02320925004	0.01274538785	1	0.05850732409	0.4492725665	0.2948475363	47	1
10	454.4824924	727.701718	-13.75412903	10375.00594	3212.476618	116.5289016	2470.618535	4743.5	7825.967391	78.28215772	1926.825377	588.5539129	91.95774979	227.6063873	843.8232122	2740.429971	-0.001451726748	0.3066924864	0.0108327156	0.007958329936	0.01953437563	0.009909544616	1	0.001130135872	0.5910317454	0.01744715934	24	0.9999983502
10	455.9347537	335.3267543	1152.659734	16700.39278	236.6517319	1536.496357	2397.118797	6083	8829.6	207.1934883	2324.255461	188.2898683	287.0150302	277.4719679	855.2616202	4448.86413	0.07034682249	0.01634790555	0.09473626043	0.007461587662	0.01212891468	0.01080013173	1	0.06144113743	-0.01148631312	0.3137612106	32	1
10	457.6073219	85.46980455	549.3696755	10029.68286	640.7958981	2032.897556	1678.879109	3875	12790.79787	134.851482	1784.746287	146.789046	380.3925119	217.076441	649.6059908	6043.792747	0.05436732574	0.06599586864	0.1976810853	0.009557472541	0.0178822563	0.01906888142	1	0.05649206047	0.09185066616	0.6650806621	37	1
10	457.7765581	405.7854943	1218.587737	19325.67371	2204.047018	81.5843826	2025.835984	7763	25445.26042	247.8794211	2761.584019	387.2035606	155.5342466	548.8704813	1115.28904	7874.988072	0.06331383635	0.1146879792	0.00460479147	0.007046744304	0.01268611286	0.008554544344	0	NaN	NaN	NaN	NaN	NaN
10	457.9245161	15.10025227	1096.868341	6626.920146	1450.30772	215.9590223	1445.688369	2876	4021.305263	256.5062693	1377.916188	312.8261845	131.0215557	228.8979041	572.1375197	2627.209445	0.1676918836	0.2173390173	0.03473083982	0.0167910107	0.02714107578	0.01847837922	1	0.1373473156	0.4036923879	0.1344996064	65	1
10	458.7337337	561.4700516	4275.301932	14265.30037	819.2591244	-78.05190141	2652.247003	5519	13714.96774	1120.251956	3533.009764	229.2766559	215.0813499	223.847485	1313.610084	8936.857382	0.3011077442	0.05808241253	-0.004649915647	0.01526676886	0.01395934222	0.01886993759	1	0.2396895965	0.07179470796	0.02450160286	72	0.9999999754
10	460.7859256	585.129525	3523.1045	11238.31915	48.32082681	-56.59515428	3077.752379	4283	4653.010417	979.7499691	3221.612952	150.788674	187.1264174	283.8813623	1140.941249	3393.196997	0.3120890906	0.005138759684	-0.005629761129	0.01650903766	0.01819920629	0.02278389916	1	0.2478400873	-0.03808174875	0.02216061229	69	1
10	463.3155219	771.622157	1525.412006	9164.125394	464.693161	-30.24533538	2288.529259	3480	14449.92632	374.2248682	2010.941801	149.6478713	127.0847006	190.731858	739.3484856	6725.334008	0.1670346848	0.05180249844	-0.003279726445	0.01342057772	0.01440389299	0.01545183744	1	0.1323187768	0.06052368662	-0.0005608136857	55	0.9992714045
10	464.1546734	142.5807841	3934.235822	13641.69301	1421.073592	836.4168646	1909.148408	5448	10968.20482	791.0892448	2561.362701	280.4056207	276.1942677	203.7667758	967.7766204	5737.859161	0.2970495803	0.1041240421	0.06062291305	0.01820013474	0.01509259204	0.02091229973	1	0.2415755793	0.1674186876	0.2489841926	75	0.9999996285
10	465.4683117	794.5849167	3494.994444	7554.856213	363.0421351	487.3301441	2384.902383	2999	12184.32222	690.4984512	1435.50904	110.1021185	196.7150695	221.6571358	530.9473073	5600.407114	0.4735140485	0.05007487183	0.06779167839	0.02250652353	0.01432615181	0.02790976012	1	0.3828535921	0.05311919382	0.3111347927	84	0.9999994703
10	467.0619119	253.1207202	817.0437964	15452.18208	361.2417144	3162.797863	2153.055871	5693	15963.82292	179.0257234	2222.212873	156.688727	518.1851279	198.476276	784.0569098	6306.729201	0.05440841633	0.02331678759	0.2065101731	0.008761452423	0.01192481845	0.01749258747	1	0.05668718864	0.003412572441	0.6942816617	33	1
10	469.039654	605.946417	-61.9081964	13816.89048	274.5783834	389.8571533	2866.98027	5122	18332.81319	60.54950256	2361.342552	158.222537	97.27833604	221.8424177	800.5648658	8703.178727	-0.00441220874	0.01931999197	0.02956413198	0.00515289861	0.01308590532	0.006337069172	1	-0.003040732032	-0.004499755322	0.07351909617	2	0.9999999996
10	470.8683084	435.4190171	1239.907623	15201.69271	440.7935306	128.86892	2288.82023	5629	28817.07368	287.2455006	2513.791781	149.4871671	128.953335	244.6089656	883.7838985	11519.48498	0.08105773252	0.02911894067	0.009257452876	0.008750301589	0.01308810725	0.009883339748	1	0.06408991456	0.01465424387	0.02291169983	30	0.9999999985
10	470.5393145	466.662611	4147.382055	14167.85177	3325.055569	1007.28303	2486.570654	6203	21277.31579	932.9961043	3033.058563	692.078746	295.4160568	230.6185831	1279.798726	11754.25293	0.2922653847	0.2397131851	0.0705661801	0.01427369522	0.01934153439	0.0192257762	1	0.2399259185	0.4485265187	0.285661991	79	1
10	470.9891882	486.550931	-33.24607809	13975.87427	224.386725	795.7789471	2512.907173	5142	8856.022222	51.69978214	2343.820056	143.5711529	153.8212449	269.8309666	810.4763336	3573.297511	-0.002300178286	0.01605472223	0.05717682876	0.003948955169	0.01220399832	0.008536709118	1	0.0005764871537	-0.01123355183	0.1687268369	3	1
10	471.8202186	215.3216917	-150.3657784	16638.75651	2567.980647	1830.554065	1913.101896	6604	11894.94792	83.19670436	2109.509121	394.9764628	256.8502852	331.015758	875.200252	5128.677005	-0.009358896119	0.1622924773	0.1130297146	0.005303464898	0.01267535	0.008624346509	1	0.0004810725159	0.2920761435	0.3628474249	19	1
10	472.5568491	292.7581024	-29.82960272	15433.0095	241.4188492	814.3009317	2088.275458	5549	8323.98913	51.95171955	2378.722413	155.4383302	146.1592134	259.3776154	851.5223918	2523.95848	-0.001984179549	0.01668524867	0.05427570872	0.003539326154	0.01027259504	0.007583011892	1	0.0006304613427	-0.009937258685	0.1588502293	3	1
10	472.736851	367.1443557	6449.465037	13109.84404	166.8441303	-296.6425393	2745.400384	4939.5	6807.410526	1370.602214	2744.81892	126.7576393	289.8632767	303.6544093	979.3369399	3900.54196	0.4968976587	0.01311800237	-0.02203901734	0.01988478857	0.01208764282	0.02684286765	1	0.3948032788	-0.02398116479	0.006822487705	81	1
10	473.4603856	19.1176988	1364.839909	7517.257394	150.4997662	-53.26550506	1465.225601	2763	7686.510638	274.0516535	1428.107911	101.9116721	96.88576838	218.6722485	503.983594	3277.073992	0.1780009555	0.02049682062	-0.00802378059	0.01342594389	0.01635103351	0.01391165828	1	0.140425519	-0.004513812303	-0.01525981389	52	0.9999998828
10	473.5023726	116.1982252	3482.855555	11257.37351	324.5199667	-130.843483	1896.632358	4275.5	11324.70652	837.6952614	2528.016523	151.069422	159.5883527	244.5967689	884.2808862	6129.511808	0.3015140151	0.02911724341	-0.01115546892	0.0193048925	0.0182250528	0.01507469925	1	0.2392376058	0.01174145146	0.001483631258	69	0.9999899201
10	474.681447	391.4696413	24.96045028	14299.90188	4643.023138	104.9821907	2187.151222	6525	6484.084211	96.24432341	2922.804324	990.5939188	100.1520691	331.0172189	1306.072379	3490.552927	0.00175914424	0.3328228747	0.007754327638	0.007483466145	0.02215971535	0.009255499389	1	0.003768171793	0.6451413437	0.008275495166	24	1
10	474.9818585	518.3342315	4499.537992	15806.05785	1044.576618	1135.644161	2832.396361	6169.5	36667.84946	887.0382933	2719.950362	187.7948954	297.9147297	222.5293836	991.5300607	16282.01706	0.2956091065	0.06737493438	0.06965379834	0.01425857141	0.01488521702	0.01592224622	1	0.2406628048	0.09129081977	0.2787079641	73	0.9999998152
10	476.691532	625.3899377	2043.724506	12609.71977	1928.640471	1741.944805	3088.551455	5193	9091.074468	491.1190615	2792.710022	432.2366053	418.0859092	235.0710202	1095.702413	4838.579093	0.1630555877	0.1560747066	0.140930979	0.01267105719	0.0166616959	0.01962452467	1	0.1405080585	0.2770111793	0.4965689095	63	1
10	476.6407579	748.603631	1606.591955	9385.454061	350.3747764	7.642470365	2620.502197	3623.5	5278.747368	365.6963495	2194.056943	145.9786961	128.0004161	194.699415	792.3264673	2764.907916	0.1657060423	0.03796613641	0.0008920304998	0.01224884735	0.01444585227	0.01457072909	1	0.1314000394	0.03187280228	0.0131065057	52	0.9965027391
10	478.3169609	49.59781849	2372.573924	8458.712674	1360.988916	-106.0757178	1348.794228	3554	12463.26316	600.6400384	2020.921015	311.2382208	120.5778502	272.7640381	797.582219	7616.932891	0.2796240106	0.1613044821	-0.01306776812	0.02115546672	0.02484263143	0.01546828211	1	0.2230062951	0.2859943709	-0.006419838621	76	1
10	478.3368689	313.4838219	2833.678717	16936.43023	3843.689816	18.47681412	2498.153218	7308.5	18393.60638	537.4522853	2563.204918	688.3317518	143.3949208	250.3656864	1156.645638	7551.798964	0.1709288473	0.2378077349	0.001120356542	0.0112823522	0.01689769886	0.009478041012	1	0.1377763441	0.4459994483	0.02033029641	64	1
10	479.3236546	574.3099082	-7.18042906	13206.34237	128.6935469	746.2213129	2769.346823	4737.5	5502.315217	52.53417351	2575.94526	147.4841442	179.6726966	219.5383978	882.4843429	2455.390848	-0.0006149173412	0.01070808171	0.0574549395	0.004184929406	0.0119259173	0.008668983114	1	0.001887995295	-0.02233633657	0.1699125761	3	1
10	481.1745535	593.1342335	14123.33423	13633.94149	1437.650516	-841.820537	2417.949446	5691	5302.305263	2837.345178	2720.860799	294.0372931	415.0389461	213.5625075	1069.595418	2705.263656	1.037067927	0.1063947097	-0.06453673573	0.03339777422	0.01528122073	0.03444091883	1	0.8255065449	0.16223348	-0.01739264906	96	0.9999999951
10	482.5581689	660.5862171	3238.9373	11368.05266	3590.978363	-116.2131242	2778.356598	5300	17390.08602	817.1882765	2662.156042	770.602161	190.7101212	229.680559	1154.839498	9952.032269	0.2871197405	0.3150971362	-0.01020628769	0.01657931224	0.02439709612	0.01879481666	1	0.2308888413	0.6046557621	0.009130432297	80	1
10	482.6825165	697.5596031	-143.8939713	13392.74885	2009.857691	1477.06801	2467.947495	5398	15183.75532	72.25600384	2030.467564	316.551766	225.3937877	263.2682578	777.3916932	3984.818728	-0.01107430535	0.1563204807	0.1129622566	0.005655692732	0.01420223953	0.01051805278	1	-0.0009628901828	0.27972065	0.3620790362	19	1
10	483.6541361	424.6382979	945.5409545	17133.66877	1792.543096	3537.785078	2067.763289	6744.5	6886.231579	175.1419679	2461.284582	345.361333	539.9860566	199.217378	987.4272226	2577.328852	0.05565482089	0.1038129249	0.2096781857	0.00668845188	0.01186770274	0.01407567745	1	0.05878723373	0.1702406281	0.7075658899	41	1
10	484.6817056	191.3003307	-24.93426669	13999.75671	3284.442578	320.3877273	1760.012681	5977.5	6711.5	77.02173659	2290.405631	518.1069287	90.20839785	229.5239343	924.6248461	2526.376733	-0.001868277961	0.2398196295	0.02402265035	0.005819675678	0.01848636882	0.00673359745	1	0.001004877635	0.4524649769	0.06088316923	21	0.9991761493
10	484.4074753	242.7982778	2374.11184	14161.583	821.1229195	27.29736468	1988.110718	5396	9753.419355	539.7811389	3034.669864	187.6651117	160.835512	220.3286345	1103.400874	5064.087225	0.1681975657	0.05763189898	0.002506327483	0.01251338669	0.01146379568	0.0134322746	1	0.1337246905	0.07260350204	0.01972067175	55	0.999987817
10	490.9564947	141.8241481	-39.21956212	12878.57637	4288.45817	92.07281644	1582.134149	5964	11823.17895	86.93926566	2240.353665	721.6834905	89.43414801	228.4530494	976.7502191	4250.843946	-0.002887320269	0.3291712159	0.00717729083	0.00725239933	0.02291462004	0.007759389778	1	-3.464260965e-05	0.637631956	0.005171343257	24	1
10	491.6990591	205.5415033	-6.280795499	14589.55088	2256.974506	736.6366682	1909.807115	5881.5	3131.231579	74.51430549	2569.369692	429.3580564	167.3252433	238.7450371	1004.660059	1552.481716	-0.0005170063923	0.155646546	0.05217691449	0.005711056005	0.01504662998	0.008388819858	1	0.003170034375	0.2780518025	0.1556424941	18	1
10	492.6637754	69.63439236	2288.79881	8515.198834	687.3011988	514.111717	1577.81644	3385.5	23333.02105	659.8479586	2200.901157	151.0539747	207.534897	550.4185325	795.4428596	14535.54895	0.2683019116	0.07939897113	0.05886433326	0.02061460794	0.02398565716	0.03059465328	1	0.2181529992	0.1165427841	0.2359436335	73	0.999998488
10	493.4155638	28.95031242	3406.942869	7542.09382	2229.107667	-210.7808305	1268.343122	3471.5	5973.516129	762.0601913	1512.313689	473.2399392	178.4763249	259.6237618	673.6343121	2880.709637	0.4558159765	0.2983220801	-0.02944327654	0.03512097712	0.025594309	0.02562215504	1	0.3644747924	0.5676533446	-0.0201309815	89	1
10	493.8129537	259.9291888	7363.22049	15439.90278	390.1194973	-220.9057231	2126.30993	5842	18212.70833	1378.152729	2781.672886	164.1877983	295.2538278	250.1194279	1025.89558	8668.165648	0.4747913789	0.02704353999	-0.01352188938	0.0218095205	0.0118270342	0.02276040685	1	0.3778514611	0.005187150456	0.03155966158	81	0.9999999969
10	493.5914508	557.4629941	37.98353703	13559.436	3114.794227	353.9378847	2773.246406	5833	4783.340426	81.11955379	2590.371827	624.6524666	113.0873228	264.1275663	1075.416462	2253.461264	0.003081073632	0.2281462402	0.02691091574	0.006474591526	0.02000949565	0.008439454868	1	0.005047558975	0.4282126882	0.07158603697	21	0.999828287
10	494.3251178	393.3345435	5137.657868	17146.08478	1746.717652	-121.1167773	2072.662562	6763	12211.51136	1040.816817	3140.824072	404.5938102	221.2322647	220.7975009	1259.162027	6527.150374	0.3046518953	0.109483226	-0.007289074763	0.01552459528	0.01431875607	0.01443145947	1	0.2429010032	0.1782767244	0.01758042176	74	0.9999999999
10	494.375172	454.4672465	4.823361584	15118.86872	832.6297929	105.9302464	2519.193287	5632.5	7599.630435	69.21274057	2604.953282	211.1885322	111.9277216	599.3034155	944.5756269	3614.564399	0.000306587873	0.05646129755	0.007445237436	0.004848201464	0.01403560798	0.007635658019	1	-0.0004270247662	0.07236935311	-0.0004174595769	6	0.9999945672
10	497.6285857	103.2790511	709.3232773	10751.77551	2452.540078	906.8464907	1521.331668	4621.5	6416.402439	194.6498284	1858.495031	424.2233518	242.6626775	1268.310635	767.9733248	3127.075614	0.06746141427	0.2366781452	0.08558371436	0.01812078049	0.02182556873	0.02456033444	1	0.06087926816	0.4451898429	0.2875209115	47	1
10	497.6261052	684.7950186	3006.720073	10216.25994	2232.794866	609.6087703	2791.002744	4520	8823.021505	720.9555103	2359.363317	528.5592544	210.1990636	256.308708	990.2647972	5099.291266	0.2916826505	0.2207031808	0.06152893739	0.01729890059	0.02061243968	0.0207671221	1	0.2386103075	0.409113681	0.2539946547	79	1
10	498.3092505	156.3657254	-44.77172572	11861.66564	758.9540232	651.423617	1949.471923	4460.5	10926.37234	52.99456385	2235.037864	166.9829002	140.0996753	345.6953339	807.6838867	4295.027325	-0.003539299075	0.06574643283	0.05434117065	0.004630680364	0.01416325888	0.00785805507	1	-7.633145169e-05	0.09176786242	0.1600295329	8	1
10	498.6290143	518.6388782	9.615255262	13207.72607	2091.246517	718.5885136	2564.516451	5482	3286.8125	66.93261609	2502.42839	383.351268	163.7634547	321.6972925	967.8016217	1294.106091	0.0007227713501	0.1567016355	0.055237457	0.005294346856	0.01551545636	0.01000530857	1	0.004391999239	0.2802292787	0.1664546804	18	1
10	499.4704264	173.7165361	6158.840953	13257.79172	326.0733454	1272.57561	2021.170477	5105.5	13969.17021	1127.358667	2418.387621	152.4341202	318.9314001	219.7829413	860.398294	5944.272714	0.4595627805	0.02469351039	0.09264893913	0.0210013502	0.014042279	0.02374650462	1	0.3731667147	0.0007498975651	0.3927481422	82	0.9999999997
10	500.0737575	726.0212347	-29.36503201	10569.47124	2273.494167	243.2023134	2269.184429	4562	5964.806452	67.65508968	1958.429296	433.1779761	99.58528896	174.2118307	803.8376565	2468.17685	-0.003061187196	0.2175469716	0.02287294744	0.006504844405	0.01660948871	0.0105310818	1	-0.0002749102906	0.4063153566	0.05608227431	21	0.9999820504
10	501.867962	314.5311872	4157.848175	14323.26287	993.2547391	-101.3806998	2165.395294	5566	27760.90323	1049.998805	3252.429635	197.3234182	218.4370706	211.5858712	1179.195829	14573.08211	0.296007341	0.07040446919	-0.006393896589	0.01578038078	0.01892588588	0.01816637833	1	0.2356142408	0.09739593377	0.01771225762	72	0.9999999945
10	501.5125637	337.6160206	14811.2207	14191.55784	442.6341559	-729.7107027	2157.261952	5556.5	20954.6129	2926.211491	2849.899325	164.0535216	463.2553964	230.8167266	1068.458772	10168.90844	1.024315723	0.03239771937	-0.04951989904	0.03409619124	0.0147793486	0.03691888087	1	0.8155519192	0.00906545914	0.02940529509	94	0.9999999787
10	503.8114718	602.4872382	-3.861692529	14297.30329	2206.150398	348.452291	2486.49847	5768	6410.694737	73.33470577	2567.281794	381.3863361	100.6434137	196.3653454	984.2587039	2505.552778	-0.0003269392796	0.1578577084	0.02654504998	0.005345183147	0.01566044888	0.007068621671	1	0.001526109378	0.2825753329	0.06771773992	17	0.9999785153
10	506.4500799	637.6110437	788.7479228	11928.11095	4068.273226	35.42215992	2277.098491	5617	13669.31183	196.7538361	2346.956089	725.6957184	102.5987723	181.2595416	1030.91793	6042.482923	0.06457000528	0.3391079461	0.002866269846	0.009065958011	0.01857778111	0.009026796962	1	0.05380436958	0.6573410237	0.005523064179	48	0.9999999994
10	507.3424949	113.4424617	4582.769146	10015.41037	312.298563	812.4943634	1789.461055	3807	9906.959459	1182.637386	2410.509882	133.023487	324.2989383	602.5806662	871.0442132	6517.428738	0.4527539918	0.03681871079	0.0799993357	0.02554542536	0.01646425183	0.03615666422	1	0.3669462384	0.02594110951	0.3481241966	82	0.9998449139
10	509.2938974	234.5302739	1003.858609	13923.48609	3260.100042	8.749268019	1940.366541	5969.5	11102.47872	209.1077962	2196.005997	517.6976045	129.5858541	696.6641915	900.9850213	3538.323571	0.07242682536	0.2360450432	0.0006487759105	0.009116313383	0.01980751971	0.009644427635	1	0.05881823908	0.4436246789	-0.003083967251	45	1
10	509.520358	394.9351256	2609.543347	14761.32149	3433.095054	21.0449949	2521.138225	6430.5	12844.36667	450.2937098	2366.269161	602.2330417	151.2124251	237.3342684	1016.569037	5187.740818	0.1712646334	0.2315660476	0.001582033196	0.01201883015	0.01825121308	0.01103376315	1	0.1380101389	0.4330595179	0.0218248136	64	1
10	509.7151756	490.4005858	6826.272622	14007.31481	1543.18745	-250.5464676	2573.635246	5769.5	23741.72043	1376.704725	2772.040008	278.0945676	261.9563795	238.0476767	1054.046822	10592.15336	0.485512323	0.1107219434	-0.01863183799	0.01981821212	0.01676425086	0.02159967444	1	0.3869879146	0.1784693524	0.01859168351	85	1
10	510.7709078	577.5900667	2347.521455	12946.43689	590.3901577	6.878764638	2909.463444	4964	4769.452632	555.4358057	2900.799293	188.2406314	136.8259178	250.0592135	1065.606802	2872.554163	0.1767089144	0.04598676247	0.0005619718068	0.0122067339	0.01207309387	0.01125288549	1	0.14027784	0.0483527717	0.01461449852	55	0.9986907122
10	512.9672261	100.4851778	642.1749047	10700.78021	2516.866243	888.663499	1396.283512	4586	8396.02439	129.9888881	1716.870488	418.6120136	198.0257336	184.6029075	714.1035343	2944.612117	0.06216278515	0.2335264901	0.08489912039	0.00912417786	0.02095008789	0.01278098993	1	0.05655184181	0.4387250024	0.2839166221	47	1
10	513.7792105	747.6804943	5418.608639	7942.43093	465.5403908	-268.2416937	2576.739898	3279	27150.07447	1174.727867	1587.437229	119.640942	216.08861	192.5811169	590.5890463	12022.38318	0.6943810776	0.05971915917	-0.03945843536	0.03225589939	0.01724612676	0.02596567754	1	0.5522685762	0.07000073911	-0.008164592171	91	0.999182169
10	516.631358	460.5862364	2163.162393	12377.87885	3123.318101	34.27073226	2454.527752	5472	20380.2234	484.4520474	2468.946637	553.4739143	133.922965	234.5538565	1021.045096	9604.099415	0.1740589133	0.2459148324	0.002333147459	0.01237347286	0.0211101385	0.01117356233	1	0.1404581113	0.4627643399	0.02540082055	64	1
10	516.3243645	691.3474971	-90.32747105	11250.85423	2675.011201	596.7589202	2471.003662	4934.5	16606.48387	73.57487142	1984.163367	468.8627332	121.744665	187.0310752	836.6159888	6493.036303	-0.008866037487	0.2377677827	0.05486296156	0.00747173513	0.01982991708	0.009675240625	1	-0.00243290989	0.4483716438	0.1651959779	22	1
10	517.6979039	609.5078066	-24.39197564	11895.17194	5321.361046	275.8805193	2454.827948	5906	8534.414894	88.17891616	1974.51618	814.6832053	101.1843275	207.6833442	936.0343718	4038.604769	-0.001983187879	0.4452194211	0.02336176031	0.007893612288	0.02455715935	0.009087075701	1	0.003102768028	0.8781789675	0.06402173252	29	0.9999933552
10	517.2292084	652.078634	1675.684791	9423.766448	428.3626285	3.071959389	2715.169734	3680	4197.752941	395.8385485	2069.019684	161.4224799	124.9046084	362.1086624	774.5810209	2380.559683	0.1787788698	0.04752033988	0.0003687472657	0.0122249297	0.01629759053	0.01476971237	1	0.1419389648	0.051503962	0.01444851612	55	0.999840106
10	521.5124324	140.0064035	3540.280566	12268.60243	791.8225799	755.8056597	1865.017869	4702.5	13232.9359	649.818534	2020.410697	154.5371911	246.5066913	231.0180679	730.9174296	7059.786911	0.295092958	0.06476674583	0.06125288348	0.01836922563	0.01503044059	0.02008147166	1	0.2396243429	0.08587312074	0.2496745004	73	0.9999999238
10	521.5873609	439.5849741	7002.80531	14733.22032	937.5691962	1372.810971	2204.918594	5777	18776.05435	1422.78881	2863.185633	197.6376064	397.5188898	191.5317742	1070.051079	8411.587458	0.4755969393	0.06572631384	0.08620376021	0.01782151815	0.01356231147	0.0275418083	1	0.3860000921	0.08557235211	0.3752396691	84	0.9999996032
10	524.3236875	510.2967693	4645.008496	15089.49429	3391.459325	-147.2604361	2322.928306	6538.5	8368.565217	821.6040915	2701.530035	633.7566553	206.1015513	251.1772601	1139.211404	3781.901459	0.3018296033	0.2328638302	-0.01085751454	0.01227830225	0.01819045235	0.01458643776	1	0.2417304373	0.4340255259	0.007966383727	78	1
10	525.1249302	89.58501895	1351.91344	9174.713018	3757.595496	-34.99910146	1494.299157	4438	19810.75532	317.0798239	1886.539787	746.5252916	104.3551105	220.3560931	885.1990751	10608.69167	0.1529221936	0.4068382822	-0.004226904953	0.01442941235	0.03372815501	0.01277535325	1	0.1248131068	0.79655616	0.002462482645	68	1
10	525.1323125	342.6080358	9409.624885	13910.18855	2307.188801	-390.2844097	1935.534123	5984	24204.88095	2263.745844	3114.168068	451.4476175	359.1508583	218.1172277	1243.702272	13371.24724	0.6858235038	0.1698528901	-0.02675861197	0.03600130642	0.02006037024	0.02928071687	1	0.5475147767	0.2984045286	0.03647329323	93	0.9999999999
10	526.5270831	294.6492585	8796.747022	12561.26113	349.5759347	-434.9400943	1996.405961	4877	12561.34043	2494.037955	3454.264687	155.7163098	402.4127613	311.415484	1252.263246	9186.259144	0.6983044541	0.02751979744	-0.03043292526	0.03403828207	0.01732693915	0.03667800136	1	0.555701701	0.003233032487	0.02284535427	90	0.9998300301
10	526.4245227	408.2599342	2630.626721	15821.38214	1400.964837	767.564628	2574.736829	6108	5831.223404	539.9592176	3053.824673	430.4452117	234.4875168	309.0669425	1209.492683	3609.600413	0.1663946943	0.09601499306	0.04925376784	0.01139787242	0.01615136017	0.01287138759	1	0.1360182905	0.152283904	0.1808785297	59	0.9999999953
10	529.3697153	659.588778	1756.982818	10450.66491	573.296277	1.737828217	2561.406981	3985	9089.860759	496.6406544	2731.854236	172.5232757	145.9943891	222.9653839	977.9301378	4797.162694	0.166879119	0.0552984437	0.0001044175543	0.01289090244	0.01559368839	0.01484935775	1	0.1324725588	0.06777895377	0.01111918163	55	0.9999031044
10	528.8435158	708.2801859	2998.30506	10448.80785	590.8655374	-114.1751193	2424.148858	4061	14811.38298	694.9447512	2242.367517	157.2144501	162.9800768	166.1554399	825.5142517	7663.023611	0.2897447462	0.06003733708	-0.01000270639	0.01479114276	0.01368493139	0.01709177714	1	0.2302283825	0.07598224649	0.003661887979	72	0.9999988231
10	530.338353	201.2632291	-113.3275452	12600.55745	309.1995395	1453.212059	1869.005893	4613	14427.43011	50.45152893	2774.895084	147.4799382	307.6784355	219.3841603	949.6592481	7215.606563	-0.008336810889	0.02625724565	0.1153672533	0.005329395559	0.01586403397	0.01073197285	1	-1.565022486e-05	0.01011987106	0.367502064	4	0.9999999994
10	530.3045576	366.6412296	2277.487225	13573.74865	2045.690957	794.5374524	3501.871735	5727	9912.819149	366.1796722	2189.476518	375.0063718	219.2805906	563.4883205	847.3339866	3624.072191	0.1673244307	0.1527126421	0.05783977831	0.01219274269	0.01831074391	0.01670207011	0	NaN	NaN	NaN	NaN	NaN
10	534.7146697	136.5954118	1612.002434	9305.874254	990.8829163	-17.02539566	2211.328212	3802	7649.75	368.0763989	2163.263673	246.3554225	132.9304505	285.9278734	838.4548281	4547.234593	0.1734410482	0.1042466791	-0.001761259924	0.01372345639	0.02037942999	0.01501104432	1	0.1381295879	0.1691402409	0.007455710631	58	1
10	535.4030192	229.5748112	12168.02351	12284.13293	967.2975145	-699.6823377	1660.778202	5015	15243.59783	3038.023482	2960.948122	190.2038018	515.5787342	206.3366948	1113.302518	10056.1882	0.9871698653	0.0804975944	-0.05062376221	0.03990574366	0.01994128947	0.04888670573	1	0.7862415208	0.1092379288	0.0186854297	95	0.9999998804
10	535.6985105	351.5701123	2453.369733	14723.79732	2290.917864	795.0930926	2934.394813	6084	13603.48193	440.6789244	2617.736385	515.7477274	284.8044825	1531.776315	1021.637576	4542.740157	0.1698927396	0.1551728215	0.05226669426	0.01079040692	0.01928061925	0.02538894557	1	0.139678626	0.2748563403	0.1935628203	62	1
10	537.7802205	113.6393371	1710.569897	9873.899442	570.2079653	-71.72928068	1803.333381	3724.5	7011.382022	366.6498164	2105.425863	173.570721	124.3248074	231.3374723	786.8758497	3249.167427	0.1732580126	0.05838969307	-0.007040229493	0.01242941811	0.01393591393	0.01321519538	1	0.13710868	0.07408718863	-0.01192687661	55	0.9999988176
10	537.898714	268.6083486	-159.4724054	11209.28135	550.4785867	2578.237728	2510.353625	4271	7003.648936	122.0054311	2181.744502	236.0281198	610.903382	1558.511974	789.3441293	3395.833066	-0.01498857649	0.05075661224	0.2339449156	0.01319186913	0.01997196654	0.02556131614	1	0.00334358416	0.0612470946	0.7739021515	10	1
10	537.8739369	540.5816773	6827.510479	13968.34876	235.5025676	-231.8895934	2669.442676	5302.5	9725.271605	1072.641425	2380.841648	148.8839014	223.7808711	248.6878866	835.5915686	4214.602742	0.4801295424	0.01687782409	-0.01577415589	0.02016192425	0.01214450411	0.01836979591	1	0.3818569634	-0.01595677579	0.02473459062	81	1
10	537.7725022	589.0228364	9763.84581	9455.800993	923.2930994	-544.5641889	2523.122412	3936	1836.814815	2928.151055	2845.066908	307.4588584	413.9200559	286.1660132	1152.885078	3167.784873	1.018209492	0.09851250718	-0.05995061743	0.04920057675	0.01863423033	0.04816418971	1	0.8106397692	0.1461519063	-0.00601519556	96	0.999670554
10	538.4070654	45.31614632	-3.03291242	7629.46367	1156.180061	757.7416059	1403.739041	3080.5	7933.8	48.97818661	1396.805533	248.4685867	171.7106952	149.3481941	550.3106488	2957.281064	-0.0003504759686	0.1626880666	0.1021584777	0.006838473873	0.01968888291	0.01359116899	1	0.006929583674	0.2927548919	0.3275127334	19	1
10	538.5586931	671.332078	24.93184406	10063.27399	1547.007348	159.4269472	3010.992955	4194	4113.647727	60.18231167	1844.20951	317.3202284	96.2411951	194.7665038	734.3920471	1899.887402	0.00245777117	0.1534288168	0.0147728068	0.00621800406	0.01679883798	0.01108545766	1	0.002872568596	0.2733336604	0.02778705375	16	0.9513413394
10	539.4001659	431.6211428	2292.860295	13462.73279	645.4224212	0.6286123995	2335.582909	5012.5	6174.515789	590.4234516	3248.364641	205.8061371	190.4010229	1200.83196	1184.398283	4146.620823	0.1725969845	0.04750702617	6.109813506e-05	0.01372406864	0.01581473785	0.01550354093	1	0.1369649492	0.05155599478	0.01202674211	55	0.9977594103
10	540.5526629	320.7060549	5571.90573	11865.15302	224.4861097	997.5569755	2027.186584	4413	5914.938272	1394.162344	3013.005768	146.821092	410.8110575	231.4656616	1087.958525	4007.367993	0.4658797619	0.01776167733	0.08404656587	0.02755280553	0.01612205394	0.03204698216	1	0.3775405649	-0.01371825378	0.3644171292	82	0.9999999999
10	540.4427156	451.666207	3544.675622	12793.63112	3045.715073	863.0857045	2275.779493	5703	27661.73404	1025.962692	3264.020657	678.6755292	289.0617731	207.8935855	1357.815877	16263.72201	0.2844947952	0.2445389669	0.06803507682	0.01949334283	0.02615589503	0.02249321581	1	0.2335740651	0.4586238211	0.2753816517	79	1
10	541.6537545	380.2042508	-69.04896997	14559.97581	732.0785055	1725.670625	2518.000097	5485	8459.136842	56.09255036	2288.280658	172.4753459	260.4858591	191.4808144	806.548107	3044.056842	-0.005135901073	0.05080633313	0.1163908959	0.004019511514	0.01181538219	0.009392197682	1	0.002888493048	0.06096127958	0.3723736047	9	0.9999999992
10	543.0850969	408.2376787	-78.22481406	15564.37076	1627.048472	815.6658622	1806.6996	6000	9715.568421	60.66405379	2581.850733	325.2074058	170.8286527	216.342559	988.7386297	4440.925104	-0.005491112582	0.1071400507	0.05364029515	0.00400172385	0.0143706759	0.007307268993	1	-0.001238821669	0.1775845505	0.1582866521	13	1
10	542.2417105	527.4860167	6338.459077	13339.65561	258.7949329	-259.6115118	2597.006298	5059	16821.6875	1221.618551	2577.145558	114.7990957	244.2893702	227.6698261	910.0872513	5995.377788	0.4743910596	0.02084419555	-0.01871135149	0.0208405895	0.01024636933	0.01991069372	1	0.3770947387	-0.007667997523	0.01348557646	81	1
10	544.0930652	305.7057444	4470.672923	14952.0864	4730.08934	-183.208495	1680.911968	6827	16814.30435	813.6490322	2523.853042	831.7812654	196.0642168	187.0765654	1161.912277	7076.288069	0.2970570442	0.3242958682	-0.01198899743	0.01921614546	0.01870086567	0.014588802	1	0.2388227335	0.6235881066	0.005445615805	80	1
10	543.0666479	334.0473877	13795.66146	14051.27714	972.4671304	-747.5186606	1796.65634	5688	12476.09877	3237.862401	3170.976298	228.3564365	530.936523	456.3069213	1214.472386	7968.835049	0.9897280256	0.07134575353	-0.05140566096	0.03537871376	0.01663471898	0.04637708537	1	0.7881355513	0.09023474989	0.01632293831	95	0.9999969928
10	543.1946176	713.8094021	-68.91387181	10252.4395	462.5418231	1098.533903	2485.025371	3888	7058.351064	48.53651149	1793.617336	145.5132044	224.6586225	199.6694201	656.8606505	3097.89347	-0.00731548033	0.04710652721	0.1088206136	0.00495359157	0.01372346061	0.01168754394	1	0.0005646334014	0.05330453501	0.345796564	9	0.9994135366
10	543.3929204	767.4941266	10.01816577	8094.650299	365.6677849	185.6573127	2150.767371	3047	8052.989362	43.43969334	1526.748779	132.8890758	78.2747353	238.1155259	560.4486704	3878.987351	0.001145458803	0.04939500523	0.02427570409	0.005722883997	0.01406505461	0.009871397219	1	0.001363225428	0.05775012601	0.05738018583	7	0.9999972372
10	547.3420357	644.3885624	-198.2116219	11844.30209	1198.804921	2730.821563	2673.806907	4689	5201.010526	65.45770461	1721.597418	207.5688765	412.2533914	217.9801181	656.3903368	1676.031613	-0.01731012721	0.1034294584	0.2315227975	0.005759628617	0.0136552103	0.01509075015	1	0.001885514255	0.1704422244	0.7664649046	15	1
10	548.7401984	596.849789	6326.648706	14348.59062	278.5758563	1345.794198	2530.373076	5413	16581.95122	1197.560421	2480.112528	142.2566664	332.4075832	222.6405786	885.9107537	6677.815947	0.4486284617	0.01867447619	0.09148762176	0.02097904595	0.01147302746	0.02472298321	1	0.3642597162	-0.01158574977	0.3861865355	82	1
10	549.1230848	104.0407599	38.88224197	8875.375049	858.7782334	60.14726429	1654.304868	3449	3882.066667	45.34859277	1976.79504	257.0849605	69.42223453	220.380311	768.4085408	2282.554462	0.004201424685	0.0981498546	0.006593648848	0.00552894585	0.0183763499	0.008509661167	1	0.003086475508	0.1587210466	-0.001379244603	11	0.9999998244
10	549.5142947	280.258277	35.59549742	13276.56204	2105.733211	117.1298459	2024.765735	5372	4413.159574	72.79339314	2821.070587	423.9453124	85.55931557	250.8759422	1092.967465	2702.799008	0.003004351229	0.155466671	0.009406847329	0.005748493042	0.01815332023	0.007338174641	1	0.002951535336	0.2775383321	0.009533807956	16	0.9999977385
10	550.6763537	79.64328199	8.01953447	9111.730029	896.0991772	408.2225229	1448.261152	3560	4301.723404	43.43420836	1834.067211	216.9238888	112.2966992	185.8892795	689.2076045	1593.734712	0.0009502228164	0.09701244889	0.04576752874	0.005796982164	0.01710183876	0.009198720745	1	0.003251653228	0.1564928159	0.1324041788	13	1
10	550.1907554	176.1704806	3769.759534	12842.92924	1359.37307	-116.8736294	1790.783901	5110	12209.6	739.4074464	2433.663209	234.7150557	162.6432682	200.8725233	906.4612611	5771.99437	0.2968472929	0.1052064198	-0.008316740193	0.01768907577	0.0187489269	0.01455491421	1	0.2365295408	0.1695116769	0.01221489805	74	0.9999999997
10	550.3761651	193.8597256	8087.261888	11938.03688	2164.757594	-352.5881511	1819.641853	5180.5	30482.7234	1599.471792	2235.998762	367.5271021	278.4632465	184.5453949	901.6848989	14188.97367	0.6893317018	0.1826471847	-0.02904337834	0.02634726452	0.02146483987	0.02696252088	1	0.5503021125	0.3248714847	0.02973995088	93	1
10	550.7848116	491.3802393	3695.525087	12645.33001	2100.631422	835.132613	2448.928404	5272.5	25167.17021	892.4554262	2825.738226	386.2585349	268.0957416	245.3868676	1103.461787	14191.64873	0.2892771305	0.1701581933	0.06320360595	0.01778354749	0.02363895212	0.02382776365	1	0.2362518321	0.3043885269	0.2578776089	77	1
10	551.5205547	366.4718018	954.8259502	14714.71105	474.5162143	562.1782443	2075.366951	5501	29868.83333	233.234587	2521.48875	159.0189504	135.1846833	217.72796	880.0422872	12686.32463	0.06499810149	0.03182399654	0.03966309685	0.007223786902	0.0145653237	0.00871254387	1	0.05341401657	0.020536881	0.1238568489	31	0.9999999433
10	554.1280533	221.0297775	683.7109102	11798.80637	639.3901702	2416.549243	1985.206955	4461	7127.968421	143.6076063	1712.246626	162.9068216	421.652228	190.3927208	629.777858	2862.079316	0.05704333869	0.05552788613	0.2041550959	0.009506204626	0.01363381047	0.01876823714	1	0.05898144598	0.0701342079	0.6876276929	37	0.9999999492
10	553.949297	247.6121218	12.17438234	12482.92753	1251.989849	330.9415672	2017.298645	4897.5	6238.956044	61.64430902	2247.149214	264.7886209	104.184367	211.511603	847.6338307	2574.842916	0.0008769706957	0.09940259258	0.0269309682	0.005297412113	0.01515923362	0.007531510009	1	0.00188131633	0.1614058056	0.06776252402	12	0.9999247298
10	554.4215566	626.2467036	-16.08042953	11417.47465	1166.139887	295.8507408	2536.19725	4553	5059.968085	52.47212488	2015.855747	215.7100962	86.34066646	225.8382962	759.4564532	2026.896799	-0.001555795729	0.1042626393	0.02738253572	0.00488763173	0.01250298165	0.007151718331	1	1.753536775e-05	0.1715114007	0.06890474054	12	0.9999649262
10	555.5270398	156.9150586	2932.928353	9681.331482	593.8750963	592.0251297	1817.783342	3767.5	5255.967742	759.5772315	2382.438209	200.1302913	229.1168283	519.8881106	897.7137628	2763.112822	0.3018206959	0.0607262691	0.05789932745	0.02128026155	0.019730873	0.02469877044	1	0.2447314664	0.07740393939	0.2395362066	73	0.9999999882
10	557.6429341	549.8330906	691.0114168	13194.66271	344.4335143	2725.699661	2486.924638	4926	24444.54348	170.370706	2328.649122	130.4479785	463.9711941	213.5749831	798.5197401	8398.533696	0.0498653605	0.02593673776	0.2092098847	0.007981361431	0.01306415246	0.01669324198	1	0.05326820996	0.008907721683	0.7026192911	33	1
10	559.45581	351.0183908	2292.1564	14479.60277	3263.075296	677.2049154	1761.168916	6276	17021.35165	472.9440251	2763.160428	608.3650809	219.5381808	288.3999728	1129.996833	7842.099493	0.1616706929	0.2319122057	0.04735454999	0.01096121881	0.01849985429	0.01359406861	1	0.1335792037	0.4340031813	0.1769081846	65	1
10	561.1986931	516.286212	11.44064122	11471.83787	1056.249899	618.8975742	2539.13121	4522.5	2082.326316	60.72047262	2751.624481	290.8066277	163.4443395	336.7514974	1037.094084	1298.412643	0.001401136868	0.09157442203	0.052956579	0.00598178987	0.01890799025	0.01065158138	1	0.00406417159	0.1452319947	0.1570485902	13	1
10	561.4302291	736.2708104	624.5726225	7884.883906	180.2812031	49.59532265	2059.898408	2994.5	18263.54737	184.0462547	1683.217917	99.57538125	87.15076429	158.1748647	585.8671608	9246.242226	0.07855574865	0.02229170306	0.006414275658	0.01081293721	0.0168802494	0.01264097717	1	0.06180943034	0.0005302270401	0.01241461665	30	1
10	564.4159858	126.5558023	1543.892531	9306.009587	1504.818136	-30.2552626	1830.303757	3916	7408.585106	360.6646808	1863.890398	333.5404418	121.4819153	227.948007	762.0316451	3866.727188	0.165811183	0.1643157884	-0.003114904818	0.01580412563	0.01926278965	0.01381092037	1	0.1325756985	0.2937362824	0.002711467733	61	1
10	567.4907658	297.4732762	1965.474987	11577.05686	1758.945452	643.5084892	2975.828584	4815.5	7158.987805	397.1028806	2232.100869	342.5541672	195.351135	395.0900206	870.0557252	3413.423644	0.1718535374	0.1508866604	0.05562833008	0.01087850801	0.01419726593	0.01738227852	1	0.141441381	0.2659547807	0.2054269219	62	1
10	568.6860343	244.4935768	669.2084884	12339.29749	366.9764924	2650.642722	2057.123007	4583.5	20192.79121	163.2575572	1938.723239	146.9820848	405.5801529	188.1549831	679.2720446	6881.533091	0.05430295287	0.02819576388	0.212272008	0.00842403757	0.01434471883	0.01977310086	1	0.05706501992	0.01353895111	0.7141747957	33	0.9999999943
10	569.9000517	558.7016647	834.4477337	13066.84476	3004.92883	491.7652322	2143.534858	5635	20507.1087	205.5574356	2343.649895	500.235444	134.1794427	189.9373075	954.865124	9843.177732	0.06267452034	0.2386329989	0.03679295587	0.00958020013	0.01921559802	0.01201269487	1	0.05360109823	0.4491954082	0.1189580092	46	1
10	569.8600174	697.3077556	1516.527949	8924.833908	2884.384844	-23.58913076	2429.141923	4181.5	13527.01053	332.0437001	1772.093418	561.7254114	107.2875115	207.2823988	786.8524425	8038.651518	0.168046631	0.3222465264	-0.002724354898	0.01554271865	0.0220849705	0.01336555858	1	0.1361140666	0.6210371675	0.008724100612	66	1
10	570.5704725	144.6195292	624.4002532	10495.86366	755.5934535	962.9535063	1514.229034	3997	12579.64894	136.5445889	1918.516759	156.7575964	209.4418866	180.9238006	685.0505793	6013.059327	0.05720301445	0.07288881138	0.09052912742	0.007906627243	0.01680970182	0.01220335532	1	0.05122921793	0.1058624335	0.2979067398	36	0.9999999982
10	570.5345985	176.8337098	3699.288765	12904.22072	2107.702565	-112.639901	1590.851265	5310	18893.86458	703.8560057	2339.642799	340.9079555	172.6832962	184.2848573	897.9048275	7564.128819	0.29383825	0.1609052465	-0.008515963801	0.01655494311	0.01845864156	0.01508469195	1	0.2347115665	0.2849923527	0.01233979579	76	1
10	572.1767142	273.3827252	-132.1803394	14231.2928	1548.067075	1614.12296	1889.180798	5613	13592.69149	58.56451354	2226.931017	239.6651704	261.5814764	215.0241921	808.7820291	5212.293547	-0.008969387203	0.1079309416	0.1134317119	0.005080903522	0.01524794135	0.009390561298	1	0.0002296227338	0.1794016327	0.3628759077	14	1
10	571.5350068	488.9240191	1694.136529	10303.28661	3133.498667	427.1568416	2405.922917	4717.5	4024.4	448.6086744	2601.314998	824.0963951	173.5438922	312.7646981	1157.950807	3906.780712	0.1672896864	0.3054090732	0.04245605036	0.01376141033	0.02449225254	0.01831437307	1	0.138532856	0.5862497644	0.1632705755	67	1
10	573.823261	369.5249761	13581.38943	13301.75561	1440.114513	-779.2343149	1762.011693	5519	4117.166667	2715.045893	2590.824339	308.9497984	506.2664831	484.6768035	1054.991163	2046.059631	1.031495291	0.1118605753	-0.05600578206	0.029661435	0.01594071175	0.04153099454	1	0.8217079179	0.1736534221	0.01081865665	96	0.9999999999
10	573.3552926	425.2638777	627.5356472	11212.07398	594.012103	2289.246291	2161.226009	4276	5407.554348	173.88893	2396.90946	183.3468877	549.2119576	725.1903405	863.6106782	3251.316627	0.05609175397	0.05333836883	0.202696293	0.009028155311	0.015907662	0.0199960612	1	0.05809173324	0.06560531409	0.6823498371	37	0.9999977705
10	574.5592298	606.2759079	-27.73864831	12498.5385	1995.141557	279.1387902	2045.448707	5098	5510.446809	72.77852763	2513.953203	381.7519822	122.5835182	507.9839245	970.9746093	2462.20668	-0.002190982418	0.1621689637	0.0244834215	0.006173832743	0.01535199502	0.01016265822	1	-6.654598936e-05	0.2915305311	0.06034016302	17	0.9999866321
10	575.450969	477.4674872	2141.317857	13385.40087	4004.195292	583.6806157	2380.631126	6038	8096.698795	348.8732649	1962.571087	632.4607832	203.3681655	224.6526953	852.1319163	2737.40354	0.1626945594	0.3090852637	0.04685001896	0.01095677567	0.0210941381	0.01399570516	1	0.1352039869	0.5939385258	0.1774430844	67	1
10	575.7577174	576.8108847	1891.593326	10882.71011	495.8519503	12.31981997	2798.800283	4188	6774.446809	450.7287897	2411.686079	173.2979788	134.5025744	266.3905903	881.0174594	3586.920345	0.174793054	0.04879829115	0.001096024806	0.01159941158	0.01410236269	0.01379691157	1	0.1388116772	0.05420605263	0.01609992372	55	0.9996888639
10	576.602707	63.30726921	1089.040501	7071.561508	1081.24942	875.4364858	1519.313987	2989.5	11448.24468	268.0712516	1469.958653	206.4242856	232.256759	208.4124268	569.7376297	5997.069581	0.1530377546	0.1546609788	0.1238950481	0.01701226741	0.02247218214	0.02206332133	1	0.1312580243	0.2741734085	0.4358147189	63	1
10	578.8429873	304.3850424	1766.186569	10104.69139	1581.50407	520.1129828	2483.346211	4214	4965.64557	420.3245566	2336.046325	382.7042566	194.1691258	415.0906356	951.876401	4008.368298	0.1740910193	0.1509222763	0.04850092662	0.01532883496	0.02321863307	0.01877307275	1	0.1427279562	0.2659837145	0.1814448725	62	1
10	580.5060983	114.247899	27.3585415	9137.190576	1386.193608	182.7249312	1545.447702	3704.5	1416.595745	59.23254992	1847.320453	305.6508209	83.38213759	183.3859874	727.9010275	722.0303708	0.002981551699	0.1553504446	0.02072918145	0.006925977274	0.02107755485	0.008539702198	1	0.003736066987	0.277322862	0.04840897549	17	0.9946340014
10	580.3363552	408.4469375	3578.843912	11950.94648	863.9223984	811.9767023	2250.579001	4721.5	24868.37234	990.2972402	3078.667561	180.8331326	282.4751083	182.4177963	1096.419281	14249.48604	0.2935686007	0.07097702181	0.06465012535	0.01735898174	0.02504143679	0.02305897087	1	0.2387121395	0.09877195208	0.2611690668	73	0.9999999924
10	582.2333718	216.4632216	808.1473385	11454.59467	4878.371664	18.11533896	1597.454346	5566	10801.76829	217.031871	2361.36006	1006.673824	113.4748597	218.3439168	1118.948657	5616.298745	0.06872238815	0.4191550863	0.002068970327	0.01152332082	0.02691313926	0.01073683019	1	0.05794577135	0.8231919312	0.005819306118	51	1
10	584.8489618	202.8852446	56.64343904	9879.274599	963.1736449	96.24932784	1960.583484	3848	3717.413793	54.06809222	2492.525845	279.3306362	84.30201911	225.4012565	952.3959508	2689.429081	0.006165168419	0.09600965066	0.01004582666	0.006738134542	0.01837527477	0.00888612121	1	0.004881390431	0.154267385	0.01085321599	11	0.9999152889
10	586.8282123	173.9351927	829.4682724	9487.55499	323.3836171	41.54615093	1726.104058	3525	16846.2	194.5065895	1728.57042	133.9419082	106.1590399	189.8800242	609.6958604	7662.613818	0.08643834046	0.03409378386	0.005710104162	0.01010246543	0.01812317307	0.0119802777	1	0.06820233203	0.02488738868	0.0120489382	30	0.9999995979
10	586.6979836	772.490489	-71.53935109	6714.071871	618.2849826	1434.752231	1830.31954	2631.5	3934.652632	51.29113432	1211.485307	150.0239932	276.747823	185.3536298	452.5675846	1687.985818	-0.01085256162	0.09632630509	0.2145736739	0.007934574791	0.0190529787	0.02010992795	1	0.005777365767	0.1555986436	0.7094959032	15	1
10	588.6732745	742.5842575	1.986233614	7097.527383	425.0786281	60.89614447	1980.599386	2733.5	8732.053191	42.88539431	1309.174297	106.8743412	68.2146488	167.3404275	474.7377229	3528.19071	0.0003057590951	0.06068821944	0.009187656266	0.006458641739	0.01493025656	0.01032784259	1	-0.0002579173424	0.08113399736	0.005678007483	6	0.9999918026
10	592.1740212	230.753753	1941.449179	11774.28851	1820.921598	-42.39798718	1975.990299	4876	4973.642105	397.5977971	2191.531952	374.4063744	118.449943	218.3863775	882.1829248	3107.828636	0.1680945655	0.1547759617	-0.003573027788	0.01474330867	0.01737375371	0.01091688719	1	0.1342683849	0.2739332479	0.001389959012	61	1
10	593.3969808	559.0545961	725.9977646	12701.4753	719.8252799	2714.457451	2401.823241	4869	10448.50538	155.82628	1935.744796	136.7195387	423.5817339	186.2885459	681.7058994	2945.554357	0.05659799572	0.06033568217	0.2110791984	0.007612961568	0.01239936368	0.01554865985	1	0.0591687793	0.08012005225	0.7114353736	37	0.9999999996
10	594.4328183	350.2389159	6324.163252	13420.51246	1521.824003	-243.2645758	2059.119656	5430.5	27882.16129	1251.31778	2566.547853	233.1438844	232.1070904	179.9129059	951.8099568	12251.64394	0.4672328849	0.116510264	-0.01973371017	0.02080209675	0.0180255453	0.01896571361	1	0.372329888	0.1907013174	0.01092485264	85	0.9999999998
10	594.5862745	443.3931502	3320.981786	11726.67092	835.7149229	758.4544561	2030.615702	4560	18522.2234	880.4398116	2970.042666	170.7746214	259.3484994	182.7140948	1065.387633	11644.86312	0.285652419	0.0686479972	0.06595614647	0.01488666662	0.02111980546	0.02101027707	1	0.2324382359	0.09405052732	0.2638448038	73	0.9999967178
10	597.7167815	517.5892013	-46.83529272	12441.94716	2002.392596	655.2444482	1985.490337	5099	4917.192771	65.36506775	2179.445179	373.5525431	139.1929843	190.9246031	861.0052905	2152.930994	-0.00365585728	0.1637725711	0.05517920231	0.005654856548	0.01586553743	0.009891155539	1	0.0009573500104	0.2949413351	0.165474922	18	1
10	598.5975393	268.4114784	2998.988341	10124.77203	315.6845581	714.3637899	2223.752126	3991.5	20280.2043	755.2584809	2390.127656	127.4989663	238.6947711	230.5150219	837.4033894	14069.27808	0.2897286771	0.03450400444	0.06816352461	0.01567282573	0.01714226379	0.02556156333	1	0.2354884565	0.02323523956	0.2714221635	70	0.9999567309
10	598.4843411	655.4536777	7049.809744	9865.477114	248.9248111	-452.6794759	2390.933027	3840	19857.2	1359.821725	1850.602908	113.2385503	290.8988283	324.6043962	666.9303289	8256.563291	0.7165434891	0.02625535105	-0.04197857848	0.02708681879	0.01300967077	0.03091483738	1	0.5694784589	0.0003497592815	-0.01281132405	90	0.9995929277
10	600.6636396	607.7042934	2810.800931	9542.755992	566.0717866	620.6187914	2375.505193	3734.5	13695.91304	747.651744	2536.51866	157.0103878	204.9665391	228.1073334	930.1953268	7969.277738	0.2918700258	0.06216155282	0.06666430682	0.01827125019	0.01597404314	0.02393650392	1	0.2373985243	0.08052744609	0.2674779623	73	0.9999809251
10	601.1551065	685.5426677	4497.020622	9740.554015	999.9344027	783.6291785	2169.124733	3968	15403.64948	822.1777875	1781.418377	202.2995328	268.3082624	205.7732438	687.9676649	5990.516636	0.4604617729	0.1043911881	0.07874241137	0.02239269948	0.01494836155	0.02698480739	1	0.3737672117	0.165889679	0.3472969818	86	0.9999999941
10	603.2210056	297.7690237	-4.276491362	14505.26032	3434.238216	77.83319951	1596.463636	6183	10012.29474	84.24113722	3105.437459	763.1977874	90.75712632	212.1818087	1291.797936	5723.591539	-0.0002661652148	0.2372218771	0.006118607474	0.006175096872	0.01817561286	0.006667520348	1	0.0009885014611	0.4470203006	-0.0003180702445	20	0.9998486878
10	603.8133347	668.0518712	6379.408673	9051.827204	157.2208036	-384.5051423	2400.211183	3518	6698.052632	1390.410213	1828.172153	118.3456702	259.0972985	208.8372125	677.8444352	4008.996177	0.7195228976	0.01839165477	-0.04369661479	0.02689906991	0.01390202508	0.03201418968	1	0.57165748	-0.01599114628	-0.01826162571	90	0.9999440223
10	607.8093831	73.77676671	1904.988279	7161.270221	502.704637	389.5311775	1310.196614	2738	19012.54737	438.8711786	1454.433585	135.251663	160.1872566	151.016281	541.8335398	9818.573638	0.269035245	0.07033842408	0.05586852893	0.0216722274	0.02035040978	0.02231840692	1	0.2184290178	0.09774761534	0.2255776389	73	0.9997559009
10	607.808569	507.9383959	-100.7418239	8697.74347	731.9489243	1916.997085	2788.331792	3511	3066.2	90.27953872	2453.052251	280.2917115	582.7319456	940.3749052	941.7139917	2386.964782	-0.01166885177	0.0883000164	0.2235082724	0.01164917599	0.02102379323	0.03402112452	1	0.005670559298	0.1389936973	0.739786641	15	0.9999998604
10	608.3963108	232.9517707	1767.991182	10015.2445	493.3390261	0.133810404	2198.952596	3830.5	4052.734043	353.0777682	2049.031045	156.3888808	122.3132657	233.9572728	769.7786217	2246.834453	0.1757010462	0.05243778931	-5.56121459e-05	0.01368972755	0.01313248952	0.01330622296	1	0.1394968791	0.06173496676	0.01244171258	55	0.9999875068
10	608.4512023	464.5379336	4712.191443	9809.709801	146.4359323	-195.1912449	2307.133693	3739	6517.979167	1286.030492	2594.914487	124.3585811	228.8614294	326.4669076	962.37926	5281.871646	0.4752308801	0.01670025593	-0.01778189842	0.02405191516	0.01528727999	0.02634078445	1	0.3777883567	-0.01626562195	0.0167533143	81	1
10	609.6285103	379.4480861	-49.52379365	10473.94013	1076.041597	1177.765512	2044.819117	4152	5372.62766	63.75124553	2093.678967	245.1161056	265.0742397	243.2384642	809.9524863	2805.582722	-0.00522598488	0.1079612026	0.1125695381	0.006480676016	0.01581698663	0.01080145956	1	0.003167391255	0.1794138078	0.3607423226	14	1
10	611.5824369	655.4944096	6309.53857	8743.110322	163.0022451	-372.5424937	2379.22896	3436	12673.01333	1240.742683	1721.813531	109.5223289	223.4240106	214.4539947	625.3476808	5350.881722	0.7217681313	0.02083890845	-0.04289542871	0.0293564283	0.01422415179	0.0289590742	1	0.573539581	-0.0109463304	-0.01494972344	90	0.9998828546
10	612.5430457	204.1288748	66.84976048	8217.662027	1859.174637	79.28770217	1934.563423	3553	6634.432099	164.0195862	1746.144629	433.4155237	106.6794118	313.5379167	730.5893625	7831.846399	0.008947649907	0.2331111363	0.01109823687	0.02878714121	0.02909763728	0.01571335487	1	0.008678126539	0.4383916848	0.01870858579	20	0.9999112789
10	612.5798123	707.268641	1219.388191	7345.709116	1084.116217	958.3706739	2433.499832	3080	10202.31579	270.0792753	1476.86948	235.9435912	242.1374329	221.9272642	586.9161936	5568.294451	0.1660204286	0.1516689815	0.1344675902	0.01450294909	0.02120039259	0.02210245618	1	0.1423760751	0.2678269629	0.4749103292	63	1
10	613.3537339	112.9753942	506.7012033	8448.641982	968.1206747	723.4353158	1394.828686	3380	18061.15054	132.3429708	1467.333433	164.5026465	158.49202	158.8131543	540.6575464	8646.578413	0.05909592235	0.1172984376	0.08444737454	0.009202500841	0.01922282765	0.01275004659	1	0.05279727614	0.1978682469	0.2786134499	40	1
10	613.471774	329.6624253	672.6231572	9821.28919	593.929069	927.2926326	1826.493326	3766.5	5982.702128	173.8241791	2453.302831	166.6331274	255.5585755	212.5273371	893.3604521	4204.177853	0.06452439833	0.06209328812	0.09243226186	0.007734207463	0.01551555852	0.01776953144	1	0.05711162546	0.08339661848	0.3057734012	36	1
10	615.9680554	161.8201287	6071.51596	9283.274488	1588.407807	-320.8681611	1605.070723	3989	20524.75532	1402.21223	2011.9218	332.2530565	239.8107456	208.1407092	819.5545984	12438.71287	0.6665523202	0.1709241229	-0.03500404956	0.03638792259	0.02527390772	0.03023873777	1	0.5315036342	0.3008568344	0.003930206509	93	1
10	619.2897661	498.2694918	4858.18491	10449.04291	287.5734881	978.5107979	2130.805819	3978	14205.63333	1201.773613	2480.797614	117.0595482	334.5516319	180.3149906	900.6217254	8558.446526	0.4621526499	0.02805359458	0.08894085871	0.01967789496	0.01420365738	0.02563664815	1	0.3750146008	0.007672172509	0.3806745145	82	0.9999999467
10	622.0148974	606.3956303	683.3730637	9838.609442	1561.271295	32.67457477	2022.451515	4036	7660.806452	152.6376167	1766.681415	321.8330736	89.52678922	171.8805048	709.2106834	3607.692799	0.07115128483	0.1649826198	0.003921966422	0.009000537714	0.01844334642	0.01014882642	1	0.057255016	0.2963637195	0.005995373507	42	1
10	624.6606793	421.418936	3325.155245	11513.09384	1266.923288	800.5878128	2139.380284	4661	21621.82105	776.0767404	2446.339545	234.2240755	246.5311649	225.7822882	918.206922	11950.79633	0.2865197728	0.1163723676	0.06840240363	0.01658631901	0.01992037591	0.02000018992	1	0.2338264896	0.1929587656	0.2736997498	75	0.999999983
10	625.46388	207.2503944	6196.083498	9216.620625	1708.104539	-281.902767	1552.357091	4009	25419.79747	1745.257563	2426.839143	338.6130696	278.5737611	161.8162128	962.008927	18383.901	0.6491528806	0.1840084399	-0.03005583297	0.042442024	0.03326377277	0.03289197233	1	0.5180596395	0.3282125591	0.01742795181	93	1
10	625.0697724	379.9837548	648.2532255	10405.44657	1817.507568	870.7702444	1817.655236	4365	9042.817204	175.0366233	2332.471177	415.397152	230.6570359	186.0838408	939.5439861	5941.393364	0.06468702453	0.175256319	0.08717077498	0.01113777799	0.01825167338	0.01363470752	1	0.05810063424	0.3179258257	0.2907338276	44	1
10	626.0691139	582.0131494	4489.610575	9687.251604	1119.416605	-175.6272913	2150.525427	4005	21298.58065	1119.381349	2361.496898	230.1564526	223.2518665	189.9113777	895.4479362	14001.91656	0.4702310403	0.1192667069	-0.02107935784	0.02043078013	0.02316449316	0.02529792577	1	0.3746660286	0.1963724169	0.007038492153	85	0.9999999975
10	626.3820998	250.3539196	9945.803454	9928.275705	772.0716269	-570.8852693	1520.410665	4061.5	11596.54737	2581.159524	2512.975379	197.6300391	457.0548369	1633.347921	979.1351941	8506.031381	1.00171283	0.08148631596	-0.0538209919	0.04737412644	0.02112088472	0.05019764182	1	0.7976749328	0.1110911398	0.01094254732	95	0.9999983835
10	627.6081105	454.6295292	-92.0798716	11766.0054	231.3115964	1341.334097	1894.260063	4321	9456.916667	44.64292752	2301.464065	127.3792386	259.8428375	178.6897396	811.8962482	4142.508799	-0.007867675995	0.01914227438	0.1142655493	0.003941356594	0.01255167853	0.01049390407	1	0.0002044295863	-0.004635239443	0.3636339435	4	1
10	627.5359269	625.8171799	13.62155021	10492.16995	3443.428712	68.09126197	2001.420254	4878	6255.778947	77.75359377	1512.509877	508.5875009	92.66026768	169.7562327	681.864337	1947.843429	0.00147360409	0.3284305903	0.006574054147	0.007676706108	0.02033481802	0.009442425887	1	0.003407787621	0.636038935	0.004042951958	24	1
10	628.9751976	173.4829241	2558.214338	9502.642395	293.2830792	1960.073324	1801.394008	3646	16176.02151	548.3048035	1802.02144	123.5800229	449.0219824	186.8837287	648.1310385	9091.744727	0.2744162228	0.03204140576	0.2025932259	0.02002374567	0.015318984	0.03183764026	1	0.2327421286	0.01862847471	0.7296360627	71	1
10	632.1251193	189.490262	651.1405324	9954.805419	1660.558195	296.1669419	1447.157235	4113	7602.315217	157.0389854	1968.691376	342.3176072	121.6101628	173.0708903	788.5219395	3932.565823	0.06505918534	0.1682487181	0.03055683694	0.009369133677	0.02097694822	0.01030251623	1	0.05430197369	0.3032713221	0.09620645298	43	1
10	633.6590413	336.3151815	5604.132086	12011.722	327.3060138	-231.0915254	1946.065726	4587.5	16026.66304	1182.309982	2405.230585	116.8623316	217.7901699	192.641923	854.2193513	7892.542925	0.4668210072	0.02663957897	-0.01883841874	0.0211816233	0.01325524242	0.01995192432	1	0.3710848094	0.004441642142	0.01153112816	81	0.9999999993
10	638.6005864	157.2484204	780.2895118	8707.147425	290.2666306	13.52995572	1554.111886	3282	14493.03191	190.0379244	1632.087322	108.9528065	82.64016947	187.7830689	586.2344954	6927.969998	0.08681646398	0.03289485535	0.001764681255	0.0108665328	0.01557613186	0.01042565002	1	0.06821198646	0.02238880798	-0.001448704267	30	0.9999999816
10	638.506193	294.4650658	1426.260545	8961.511735	2183.237763	427.6204836	1687.240922	3963.5	9066.416667	431.2482271	2522.296076	566.1864848	157.8296912	227.1333837	1065.169975	7445.939185	0.1585173492	0.2404416585	0.04525230181	0.01534816798	0.02805977598	0.01667715332	1	0.1309968021	0.4517177232	0.1692180349	65	1
10	644.4715059	225.6604851	4818.070195	10716.47955	2526.57264	-194.5653023	1480.570808	4764.5	19986.32979	1025.429637	2119.210672	512.8880229	215.0589022	177.1129113	895.4623107	10251.89573	0.4500054409	0.2340235236	-0.01643346133	0.02408888884	0.0241485172	0.02278101347	1	0.3600439062	0.4344917749	0.02156362916	88	1
10	644.2663552	582.0444275	6386.987493	9415.090529	1084.447714	-330.8603405	2010.363907	3929	19815.21053	1454.302647	2105.423574	227.6544873	262.6723189	164.6566588	813.3633458	12374.61441	0.6795370931	0.1212935229	-0.03374314691	0.02643367123	0.01979546311	0.03328734413	1	0.5414541855	0.1978259948	0.009814392227	92	0.9996279935
10	645.5919383	446.7405811	-62.83657923	11502.5719	626.7639592	1301.567483	2001.76188	4377.5	4228.319149	54.53049175	2149.349159	152.827288	245.7961929	196.8008242	787.3656883	2648.574574	-0.00588329413	0.0554135771	0.1155808736	0.004832870862	0.01234052489	0.01247351213	1	0.002282441313	0.07051821821	0.3695486804	9	1
10	649.6203234	110.5922699	1827.722489	6681.289414	1541.304112	-107.1351403	1242.844185	2906.5	9053.705263	520.207343	1713.649622	377.1001452	133.6494811	157.696166	711.5681816	6172.422563	0.2808151002	0.2288727589	-0.01531413211	0.02095614341	0.02842681324	0.02159849411	1	0.2245367367	0.4260166978	-0.01208391987	78	1
10	651.2901272	320.4397283	5603.674047	12292.8562	289.9389764	1056.798554	1881.04121	4614	11385	1040.867659	2213.156203	122.2248424	366.3380007	255.0058779	783.4589987	5353.581655	0.4570305307	0.02325278946	0.08574611117	0.02109025124	0.01238452657	0.0281449237	1	0.3706323487	-0.002218578774	0.3684451753	82	0.9999999997
10	651.0885339	365.2620248	4797.765362	9971.730968	655.4194507	-233.1112925	1920.171535	3936	11713.19149	1185.946976	2346.041781	158.4139096	207.9271672	214.3884679	873.2906297	7006.126542	0.4785254073	0.06442074468	-0.02232378562	0.02589413223	0.02079435192	0.02459920594	1	0.3806245982	0.08258753173	0.003145292864	83	0.9999992447
10	653.0029432	539.8480237	3874.803481	8203.077053	117.760624	-164.2303538	2250.71821	3077	3822.864583	1123.048166	2326.721256	113.9383506	196.119898	290.7226684	848.0196286	2987.850136	0.4756047298	0.0146697539	-0.01918872825	0.02419945067	0.01736625456	0.03048548585	1	0.3779658109	-0.02048204244	0.01195079248	81	1
10	654.5534881	168.605851	5309.702728	7802.065051	1378.158124	-359.4550846	1581.768284	3373	14334.50538	1105.017685	1446.384213	242.3390726	231.6394604	193.4991951	596.044145	8531.913646	0.6876168863	0.1740182634	-0.04415569732	0.03690819384	0.02142717805	0.03145944403	1	0.5477612724	0.3069758242	-0.02276580811	93	1
10	654.5790485	241.3818725	658.9556105	8480.880546	587.5659579	24.40133114	1622.301212	3251.5	10934.14737	159.2635392	1573.216431	145.083656	91.82337724	179.774934	574.1011646	5712.998235	0.07591472401	0.06886875811	0.003059097634	0.01056860859	0.01857871536	0.01118026509	1	0.05996279772	0.09709322988	0.001541253656	34	0.9999997501
10	655.0220235	259.8260758	2802.725941	9719.506013	629.6584207	-64.15106657	1749.587382	3860	15515.10526	648.6563893	2048.797074	150.8576073	158.2925892	214.9428228	757.455398	8565.324433	0.2938619498	0.06458640822	-0.006683606427	0.01691211473	0.01824024914	0.01855102521	1	0.2338117325	0.085364582	0.01608974632	72	0.9999999987
10	654.4866328	473.7274295	5085.006353	10897.49678	3580.355481	-213.9081603	1866.955233	5257	24630.83158	1057.95858	2100.179408	668.131048	208.0333216	187.5180737	938.9468378	11545.89331	0.4566902472	0.3251934675	-0.01966545232	0.02236245219	0.02185001378	0.02046810232	1	0.3661621456	0.6233576311	0.01435199746	89	1
10	655.05468	600.835647	12.76233341	8506.960655	2017.391613	206.5605004	1979.015306	3712	4624.15625	57.15934511	1712.842267	406.3650586	90.44704037	184.927466	713.6423888	2677.100522	0.001780739488	0.2376047458	0.02474090243	0.007358713641	0.02214689567	0.01077585713	1	0.003954823127	0.4478285726	0.06409686777	21	0.9986571848
10	654.5111071	650.1958978	4099.096002	8936.902211	232.3285734	-173.7461223	2054.328844	3390	17488.89157	785.3336429	1570.330633	104.472609	152.3849434	144.444839	576.5306985	7645.225443	0.4652954999	0.02784748793	-0.02061404616	0.02191033035	0.01270888859	0.0180492665	1	0.3697498535	0.006961045794	0.005128389167	81	0.9999999975
10	655.4711372	677.266466	526.5411811	7142.101249	457.0497153	31.92088568	1896.606436	2713	14147.31183	136.775495	1505.027503	133.2228347	88.21268157	164.8418651	557.2730252	7996.605499	0.07510456336	0.06939608242	0.004758034797	0.01067530698	0.01858389332	0.01342755685	1	0.05944020904	0.09820046338	0.007210836474	34	0.9999998783
10	656.8761808	636.281304	3738.948819	7971.169649	246.6165396	-177.4479759	2046.358992	3052.5	16322	921.5590444	1977.935698	107.8034107	183.1162233	180.6432729	710.4267152	6642.225538	0.4638225341	0.03276668373	-0.02303455863	0.02572363964	0.01931944093	0.02516237585	1	0.3684516064	0.01717039146	-0.003379243138	81	0.9999996201
10	661.3858437	198.6906471	5.338493646	8210.899278	2614.714875	396.7588843	1786.458057	3769.5	4634.585106	72.88516358	1744.507785	588.6838358	126.3541443	316.9195765	784.1272658	2962.882589	0.0007562435218	0.3203620162	0.04951364284	0.01034222693	0.02893307586	0.01430445299	1	0.005794649428	0.6194205243	0.1511347	26	1
10	663.8918858	310.3528955	672.4675033	9842.48327	3090.171486	808.1630293	1900.999605	4521	7395.105263	130.8205098	1721.215833	550.8808634	190.8666478	236.4742712	758.3212741	3731.132423	0.06743031762	0.3171092957	0.08227166416	0.01006472135	0.02382431192	0.01330248293	1	0.06149507352	0.6118854221	0.2782674646	50	1
10	665.7943022	421.4229027	29.52675637	9104.742527	125.6776847	210.8896486	1868.26526	3297.5	3796.731183	39.9600365	2365.324704	132.5908718	87.54017585	186.9275936	830.5352572	3260.187949	0.003225636722	0.01617988881	0.0250462739	0.005230046657	0.01697423765	0.008926177038	1	0.002722558453	-0.01111721915	0.05960710392	2	0.9999997792
10	669.3793986	561.1387982	4497.813475	9527.113775	166.6916315	-232.6839989	2203.998403	3622	8126.548387	890.5786721	1810.171467	112.6165322	200.3338925	200.8210618	661.8354486	3525.107441	0.4850031319	0.01775864667	-0.02448320829	0.02199845927	0.01345865304	0.02441150575	1	0.3851520857	-0.01421381291	-0.004074792394	81	1
10	669.5272185	645.2158611	1180.11254	7273.497971	1163.992036	322.8109726	2157.5654	3074	13298.34066	260.1068776	1421.702781	232.3782457	123.6122815	198.6708661	564.2959617	6529.319885	0.1649743675	0.16900802	0.04684254889	0.01614065119	0.02263975805	0.01764925498	1	0.135504217	0.3035831898	0.1742152351	62	1
10	673.9838843	535.4337502	4553.662069	9697.898167	1638.511252	-217.6232482	1833.947462	4067	18525.0989	975.9065387	1975.548733	331.8551659	210.3838898	170.5086294	801.8565048	10519.59532	0.470286144	0.1741022633	-0.0231585619	0.0223828207	0.02004266544	0.02355722144	1	0.3751596915	0.3100198902	0.001360833844	87	0.9999999971
10	676.4536989	460.6283838	1387.669207	8825.866053	916.1311507	1202.536297	2105.819665	3601.5	5798.72043	290.619509	1869.542828	205.3483614	312.7605984	311.4380784	724.8833371	3837.268898	0.1607604552	0.1068069874	0.1365014504	0.01500180461	0.01488537582	0.02389235637	1	0.1378184267	0.1749183258	0.4795469281	60	1
10	677.0204697	502.1214286	10453.59177	10114.20053	707.0076452	-544.0076826	1679.676068	4123	10310.55789	2132.269319	2080.344373	162.5550143	364.8677247	200.6225135	808.3424016	6202.369121	1.001895486	0.07100601586	-0.05258188179	0.0351056672	0.01458576405	0.04073868807	1	0.7977951123	0.08936992646	0.01496099847	95	0.9999990838
10	676.4405092	574.706412	1.716689926	10490.00814	1742.330106	83.43045242	1867.386265	4337	11990.03261	68.68370191	1585.821245	269.8175837	80.2032312	217.2032548	639.7750211	3410.303903	0.0001387386276	0.1649003561	0.008913491979	0.006904078681	0.01620963437	0.007782975877	1	0.0007237256023	0.2971268287	0.007456382438	16	0.9999998365
10	677.3539381	212.6916722	4040.15694	8881.182459	950.4670467	720.5050988	1554.569663	3616.5	7324.397849	854.583614	1785.553744	200.6613279	271.0424567	210.6089505	702.5436242	4238.981925	0.4558676652	0.1060831931	0.07979470971	0.02638594556	0.01605799648	0.02993100021	1	0.3701802402	0.1694585658	0.3499412284	86	0.999999994
10	682.6464515	395.3780537	18.46879549	8901.041503	90.84767622	487.5623671	2130.658897	3344.5	3557.115789	59.86351641	1803.987801	153.0515756	136.9058823	801.1262557	617.3398081	2188.833513	0.001823921365	0.0105384242	0.05696467339	0.007561392529	0.02051054953	0.01196855423	1	0.0038049722	-0.0227207419	0.168762879	3	1
10	685.8635895	372.5433698	2640.936345	9279.272071	2225.762805	585.3438096	1628.43294	4123	18445.46316	643.3416836	2190.537878	496.7151849	223.5253256	202.7480522	907.40686	11450.52515	0.2836546023	0.2510866057	0.06852792061	0.01699106109	0.02687386731	0.02427080379	1	0.2330073309	0.4722065412	0.2770618846	79	1
10	686.7402609	305.5422936	2351.777442	8359.572109	193.1997583	1822.022955	2045.772159	3189.5	9565.516129	549.8621657	1819.247844	125.9068539	408.3885232	263.9638703	669.2128605	5399.271707	0.2836420524	0.02338092533	0.2139234292	0.01961092559	0.01792025714	0.03453904288	1	0.2408428188	0.0005839531119	0.7703542205	71	1
10	688.5338021	624.6392832	1408.852877	8866.693842	1446.038671	1140.646669	1912.747384	3751.5	17672.92473	261.7057	1442.068725	224.6795527	219.8195587	197.8386075	572.1742898	5009.826965	0.1599717055	0.1688572731	0.1337590336	0.01238213842	0.01866889797	0.01963060775	1	0.1376675902	0.3035286206	0.4715962003	63	1
10	692.2760601	106.522226	35.00690338	7156.351467	1103.162423	79.83992065	1007.302763	2916.5	5299.978495	42.72480852	979.8854862	187.9773373	72.23022935	154.9647087	389.3990052	1358.165579	0.004903064146	0.1562113255	0.01169907393	0.006140938243	0.01768590216	0.009774076701	1	0.004643399658	0.2790621318	0.01784470911	16	0.9999011716
10	697.3610644	355.2712026	1627.014126	9669.985265	1082.870249	-5.905837317	1842.238968	3902	14814.19565	369.9330549	1945.996121	208.6032914	106.0521924	213.7884645	736.7484406	8095.065285	0.166104697	0.1127497504	-0.0008660781152	0.01347813886	0.01978056086	0.01168678446	1	0.132408949	0.1868610981	0.009135107305	58	0.9999999995
10	697.6740778	418.8723876	2632.134799	8675.490656	2077.096498	-122.0922267	1803.430488	3827	3195.884211	852.378838	2629.98091	633.6358976	157.9500419	236.2011221	1123.273849	2350.566789	0.306906981	0.2363020676	-0.01434715598	0.02036872149	0.02471261626	0.02047928073	1	0.245587315	0.4410779512	-0.002805797562	78	1
10	701.7002242	530.855822	1.013284922	8175.386543	1312.804314	182.8366471	1754.088666	3390	2354.336842	50.64908013	1446.981662	260.410201	86.90636069	181.5755618	574.2500766	1118.943067	0.0001097753268	0.1638404536	0.02425997106	0.006717651116	0.01913101441	0.01052347246	1	0.001778819396	0.2949644949	0.06012498537	17	0.9999720921
10	706.1165645	439.5681645	-15.77202085	9095.497307	572.2074655	207.6543467	1813.577569	3451.5	10584.91398	46.25822671	1714.339709	141.7108606	85.76731358	189.6071776	621.4981171	4708.288433	-0.001575099355	0.0633580784	0.02381424778	0.005494785198	0.01410065956	0.0091394306	1	-0.0006967960063	0.0867244707	0.05556415345	7	0.999963592
10	717.3724279	510.4026078	3541.205371	7321.991128	1313.79602	-226.9280042	1730.779159	3142.5	18438.97895	857.4744905	1701.655662	259.7244841	172.3626617	166.0714793	680.3131475	11381.23627	0.4763937596	0.1814287585	-0.02904096081	0.02634962355	0.02715915766	0.02760240264	1	0.3797142668	0.3251124694	-0.01729825636	87	0.9999953806
10	718.6440276	472.5060248	1556.142513	9513.986015	1594.692039	1299.268205	1850.332497	4009.5	14839.47872	263.0108544	1458.247957	233.3618436	234.3107772	184.9849668	578.8632996	5268.837971	0.1606392434	0.1679384548	0.1323165479	0.01296717312	0.01632252775	0.01873668691	1	0.1380898789	0.3016123943	0.4667654798	63	1
10	729.1427013	316.4265202	2402.145332	8077.235353	1268.792506	-122.4578572	1518.714583	3366	7077.489583	544.0364028	1851.845487	312.5642536	158.5373873	161.4953918	751.443468	4765.926503	0.2957429503	0.1614861776	-0.01635385379	0.02029875789	0.02426330872	0.02220838304	1	0.2356870488	0.2861542595	-0.01414126255	76	1
10	749.4656908	259.3252999	-13.6641926	7069.763831	2283.704321	101.0599142	1233.061481	3270.5	9253.684211	58.18278932	1273.164443	393.2624137	65.40174918	148.0298294	547.3874636	4162.914771	-0.001965830125	0.3243212485	0.01521762641	0.008677623663	0.02780193268	0.009218151362	1	0.001221691126	0.6275857296	0.03285870154	24	0.9978351183
10	757.8134787	484.389132	3420.297353	7554.450882	180.433437	557.9186563	1586.949637	2806	11037.28723	616.6924546	1316.902607	98.67238761	206.977208	156.387518	467.2560218	5862.706464	0.4581624106	0.02376925878	0.07658750868	0.02172648554	0.01542487317	0.02700821345	1	0.3708942674	-0.001183167217	0.3372561773	82	0.9999999914
10	758.236674	335.5073302	2080.030401	7304.56968	190.63353	1432.970069	1675.302772	2798	14137.24468	343.8335896	1167.035144	91.90247238	298.7666838	156.1811251	422.8634263	5800.758639	0.2785949394	0.02659532442	0.1906795327	0.02021349022	0.01380940703	0.02626922186	1	0.2351841391	0.007260139581	0.6895004797	71	1
11	46.47085003	292.4811392	2753.089461	9348.681104	232.0252666	541.9327624	1775.263683	3518	11181.64789	605.2083442	2050.081675	130.1224104	191.6776136	191.1071909	737.5176341	9698.110405	0.2851722213	0.02487868455	0.05898952532	0.02237884355	0.01634261692	0.02172285157	1	0.2310821713	0.003324526175	0.2386560827	70	0.9999998744
11	47.52661202	278.7613425	3237.443389	11507.9584	309.3876615	666.9386957	1635.678419	4317	29621.04	550.4313316	1863.402531	133.1893277	192.9816711	165.894478	668.524066	6484.030713	0.2791531536	0.0276299341	0.05729526594	0.0159324696	0.01202144382	0.01802422243	1	0.2261702175	0.009101232212	0.2315814786	70	0.9999999057
11	58.26339568	288.5555465	3693.412332	13073.34622	311.5700288	768.0799871	1967.662545	4879	32910.08	672.0084215	2217.445162	153.3585892	245.7712883	404.1590678	779.8557055	10999.88318	0.2757484497	0.0247944993	0.05798420969	0.01433433214	0.01392472619	0.01672836079	1	0.2234609134	0.003270237314	0.2331207288	70	0.9999999969
11	112.41255	103.1578945	23.62861395	7996.089258	161.4135847	-17.01857406	1176.177576	2919	4818.265957	37.03541408	1495.502627	102.4657265	58.34204092	180.2604179	528.9918491	2899.511906	0.002885195839	0.02066329195	-0.001917848115	0.004731586216	0.01414506439	0.008147299998	1	0.0005838025633	-0.001880281049	-0.03294992381	1	1
11	144.6452833	264.2644354	2486.93236	15643.56454	2504.939473	2078.821598	2061.268673	6428	13053.8913	444.982982	2403.50742	387.7576216	388.2388943	192.4970474	930.2674415	4183.314193	0.1567938156	0.1653444784	0.1335894982	0.01264107398	0.01680069456	0.01485436373	1	0.1350716343	0.2962888702	0.4702194117	63	1
11	192.4880898	664.3614882	3535.984916	11891.91031	363.4465137	720.8491594	2074.411349	4584.5	26143	670.5325432	2207.720876	130.9336019	214.0207258	207.6873498	773.0843607	9223.822978	0.2910596592	0.03075342485	0.05916234237	0.01572351961	0.01275289089	0.01847568763	1	0.2358745763	0.01542447936	0.2407048604	70	0.9999147075
11	233.0676816	17.54242348	23.48772561	7537.481894	552.0908172	-10.04189962	1117.63172	2821	7342.924731	34.46151722	1172.989371	123.9897742	60.20022787	164.5729483	412.9020506	2699.073614	0.003032525581	0.07112380313	-0.001389868751	0.004616780729	0.0179453613	0.008495764297	1	0.00128884827	0.102704011	-0.0297693394	6	1
11	239.6140684	46.64084385	2349.887446	8151.492679	1903.908415	-199.2299478	1223.056566	3459	4162.105263	704.2791712	2304.097317	528.1057308	150.9122268	190.1754974	962.1423704	3223.01335	0.296291146	0.2280550225	-0.02515066584	0.02232458609	0.02786066766	0.02024122683	1	0.2362264304	0.4240989681	-0.04246934198	78	1
11	245.1329994	169.7315103	6435.984062	14053.48027	1564.5858	-280.9128993	1904.508506	5670	19948.64286	1153.181599	2486.467909	290.2057776	248.3542705	201.034561	948.7582442	8876.836778	0.4662982483	0.113542344	-0.02167301044	0.01989149583	0.01364069347	0.01913264294	1	0.3714111518	0.1845578106	0.00398001837	85	1
11	251.9734212	31.48201303	2605.456547	8438.346402	1953.668402	-212.806262	1152.893381	3595	6515.376344	446.9136831	1466.878043	331.1301922	128.5599932	194.1079955	614.9174069	3153.199696	0.2927490509	0.2289390044	-0.02487567743	0.01616446397	0.02200445918	0.01563766979	1	0.2334181769	0.4259777451	-0.0422836438	78	1
11	253.010704	158.1471741	6011.927492	11991.14602	1352.793302	-317.3011701	1989.75035	4860	16190.29577	1016.820164	2140.56728	238.0212655	221.9308946	196.0395038	823.3421601	4191.594274	0.4886242799	0.1113550904	-0.02504788263	0.02046000074	0.01478020008	0.01955767286	1	0.3890320162	0.1797269542	-0.002738529091	85	1
11	257.2161635	170.0656698	4367.44843	9348.489894	974.9255807	-279.8288767	2043.116683	3796	4907.597015	1292.631762	2672.164573	261.9228205	195.9669004	272.5014591	1033.471114	5239.192836	0.4812077974	0.1075222939	-0.0289678608	0.02746340965	0.02009724968	0.02252400945	1	0.3827708951	0.1718707057	-0.01793942476	85	1
11	268.727496	316.4962009	1346.660924	16345.14645	437.3853198	73.5233966	2155.447787	5923.5	20627.98958	256.3388685	2571.995835	163.7296487	109.0990564	229.4373369	933.7833979	6595.714938	0.08249731473	0.02718340696	0.004542051919	0.007412115263	0.01164956247	0.007589574204	1	0.06488715226	0.01061346852	0.006984662977	30	1
11	268.4494282	371.2536949	2618.390291	16635.00391	1915.21365	2503.480425	2606.650692	6613.5	27915.02151	551.7329723	2754.449708	335.4149736	472.0329084	251.4706614	1093.027789	10157.27817	0.1581105877	0.1216947749	0.1473047901	0.01151480035	0.01380440058	0.01467152357	1	0.1366250777	0.2058333239	0.5164566434	60	0.9999999945
11	288.3635861	23.62381629	26.1738395	14871.0681	4456.472254	7.715275361	868.2986518	6563	2886.4375	77.3425584	826.4695524	273.8064682	84.44475248	174.8083783	338.6201309	624.6460356	0.00179818202	0.299032605	0.0005545833187	0.005247784416	0.01613902944	0.005764062624	0	NaN	NaN	NaN	NaN	NaN
11	297.7037256	47.44522315	1583.902787	10174.56904	1044.012988	1299.685233	1613.662763	3972	9404.882979	322.2996469	1867.109288	203.0684716	298.6456181	192.0181945	686.1695969	4123.42188	0.1531484687	0.1033156719	0.1260923289	0.01363218485	0.01742059746	0.02057536377	1	0.1309435856	0.1677579741	0.4420268179	60	0.999999983
11	313.4315015	617.3155832	1040.107563	16323.9229	2762.407737	7.590198376	1847.243022	6653.5	16494.1383	209.4139908	2290.607574	432.3081857	119.3293244	200.9584115	931.8018428	5016.630966	0.06609540491	0.171169614	0.0005158426549	0.007476494086	0.01211461604	0.007805787745	1	0.05303047509	0.3092450775	-0.006654584083	42	1
11	323.0911371	81.93082869	-25.82853243	11684.59695	1115.722539	547.8477413	1803.475008	4571	3951.473684	56.72514265	1836.293686	233.2166359	117.9774854	296.2394315	692.0637802	1515.735639	-0.002079640453	0.09598858621	0.04819527319	0.005032846888	0.01646256905	0.008058222271	1	0.0009858269761	0.1544154952	0.1400455195	13	1
11	326.5630937	174.7392108	-94.96911375	12443.24998	2910.955808	1360.535203	2047.365944	5386	2977.320513	79.49396738	2370.161853	610.1477861	253.0666136	266.076765	1007.77341	2031.666877	-0.007359751147	0.2369192819	0.112448474	0.006596598342	0.01827326127	0.01235443674	1	0.002853929128	0.4467212536	0.3632668607	23	1
11	335.4335899	116.8193749	-68.55378571	16025.25316	359.5779865	91.82488086	1464.346017	5676	11374.04167	43.17562283	2097.550656	161.2127575	77.25202508	205.1543774	755.1535085	1973.935422	-0.004410221541	0.02212468329	0.006103857806	0.003127530853	0.0109351263	0.004983953447	1	-0.004674638889	0.001261192459	-0.006973785167	1	0.9999999986
11	336.6055067	180.1962133	-65.62632896	11533.16627	2616.513337	1265.344333	2109.89919	5013	7857.775862	75.0266729	2335.395774	546.1802261	269.513889	235.2659411	961.9948571	9961.417334	-0.006098804656	0.2365272709	0.1173446647	0.007222763062	0.02165593514	0.01516124265	1	0.004207451337	0.4459032515	0.3803494418	23	1
11	338.6280225	166.6305128	-203.8214939	15790.96007	3659.777851	1709.339994	1682.093372	6747	13122.16	77.89708321	2325.324298	615.5930036	281.1195683	237.8610265	1002.10058	1783.897737	-0.01276301883	0.2408202144	0.1118632717	0.005508562799	0.0171224872	0.01091605299	1	-0.001473454949	0.4548752669	0.3601673668	23	1
11	340.6294265	16.34830098	-8.63826093	8040.060816	1369.438777	346.0401139	1203.147635	3287.5	6565.242105	53.78756048	1168.051386	217.7218084	93.44559339	272.5201073	467.9430708	2151.502032	-0.001196920959	0.1707975869	0.0434222851	0.006960930243	0.01989993812	0.009775212585	1	0.00216867191	0.3094434286	0.1258279386	18	1
11	342.2957798	192.6167373	891.7664103	16078.58719	2905.139903	1434.653932	1906.742536	6665.5	28416.55844	203.5541538	2240.823646	476.9088591	261.9185767	203.8800193	945.2087178	7753.691668	0.05764104044	0.1845396058	0.09269566805	0.008088695446	0.01519921529	0.01020312795	1	0.05294987297	0.3372702683	0.3083973755	44	1
11	344.9176783	544.7862664	-133.0907552	18112.12152	1131.154345	432.4078706	2076.973215	6881	19592.55319	56.47368756	2870.319169	262.2803445	100.1818258	220.4896775	1095.20175	5294.227905	-0.007551424526	0.0640936543	0.0251664966	0.003527548457	0.01127348877	0.004733822922	1	-0.005380112732	0.08832967379	0.0589080142	7	0.9999963868
11	364.6309132	196.3591869	-107.0626598	14262.50743	885.8262441	796.6298032	2141.796157	5431	11091.43956	56.45201751	2030.119153	155.8589645	130.9176178	257.6295958	721.9209158	4294.38838	-0.007759608745	0.06292969755	0.05582320549	0.004478449702	0.01267747749	0.006416007064	1	-0.003382454331	0.08598798	0.1641128429	8	1
11	373.6241739	184.4979549	-125.5317015	16058.07247	976.5583592	842.5974044	2020.864469	5994.5	10924.35632	57.19031149	2259.239831	217.6196766	154.6266087	293.2570573	859.0919164	3950.859998	-0.007460902805	0.06339306545	0.05245097794	0.003793477188	0.01161749849	0.006700776058	1	-0.003377608943	0.08693699763	0.1526101131	8	1
11	373.9912028	215.3702288	944.9308153	15661.51973	937.5222522	1474.547917	2065.659762	6000	7950.430108	165.9323244	2128.537403	197.0345682	245.523098	213.9254788	802.0882378	2999.364786	0.05963862606	0.06014659083	0.09391300151	0.006306777972	0.01033274154	0.01024234454	1	0.05328181426	0.07942862902	0.3097283523	36	0.9999999986
11	379.6675828	43.45814211	-84.0425794	10899.67453	1186.814428	524.3476746	1341.296553	4289	7802.452632	49.98191556	1778.050372	190.0692788	110.5847129	201.713079	655.7105426	2477.391983	-0.00768209875	0.1094867103	0.0474143229	0.005108306526	0.0151913557	0.007456462834	1	-0.003410503992	0.1824629111	0.1364836872	13	1
11	401.6584002	160.4861963	-60.4559083	16585.48132	2639.398954	368.2556175	1577.260976	6596.5	3883.148936	64.4214008	2214.683704	448.0517819	90.53462808	211.1170727	917.1300272	1064.422262	-0.003647053824	0.166510795	0.02265840743	0.004132317924	0.0136639411	0.005375634817	1	-0.00131525778	0.3005443264	0.05386605415	17	0.9999563958
11	428.6519361	83.49049419	833.9344967	13061.65153	3016.439607	13.59044706	1367.923818	5634.5	22755.26882	182.1108476	1794.100411	395.6864422	96.68769099	321.0722819	738.291337	5806.729737	0.06261584973	0.2282976336	0.001173587007	0.008981036727	0.01527026074	0.007406987231	1	0.05091201756	0.4276959292	-0.003652754604	45	1
11	433.2868636	612.5263073	-115.0195969	14020.20069	3310.683037	1614.111625	2458.838988	6008.5	3811.734043	103.8674577	2010.118263	447.2721545	297.3247302	1196.828483	814.0929882	984.5207466	-0.008533125931	0.2356635436	0.1164807634	0.007488595786	0.01668864592	0.01466560553	1	0.002186672371	0.4441427877	0.3768223038	23	1
11	440.5473132	657.7148392	-154.1317475	14325.80963	796.2822386	1591.460773	1975.025299	5239.5	11878.17021	50.27968476	2345.62165	160.439271	276.2905219	231.8627715	827.9905287	3682.697584	-0.01110803225	0.05779025061	0.1128468663	0.003988787561	0.01210958449	0.009835703735	1	-0.002071129103	0.07550594706	0.3590688331	9	0.9999999842
11	448.425136	417.6450425	-72.47335198	18146.77628	3132.719188	428.8631449	1912.360354	7491.5	5075.978723	67.3705398	2370.851738	474.6778931	114.9864053	222.416758	997.5076438	1193.617858	-0.004301864644	0.1698937771	0.02349604526	0.003834693733	0.01374088579	0.005609444975	1	-0.001743469407	0.3075662996	0.05668759591	17	0.9999903183
11	450.343142	95.9493229	841.5780884	12755.20337	3904.187681	-35.86581688	1210.243902	5681	8275.747368	186.0896341	2018.60227	580.6220641	110.9654386	191.5098081	848.6495732	2948.461023	0.06665467796	0.3049300185	-0.002624418462	0.009302058709	0.02308520586	0.009053139982	1	0.05471217154	0.586464192	-0.01377697207	48	0.9999999999
11	450.7969528	178.9444897	962.4865849	14774.738	6347.037211	14.13741231	1835.886931	7177	15832.98864	217.3211667	2202.653798	963.7382503	125.837973	226.480005	1080.705958	4825.2922	0.06569918744	0.4367633214	0.0008016527744	0.0103182996	0.02138630006	0.00904121563	1	0.05562578536	0.8597234237	0.001265384495	51	1
11	451.023276	226.7409441	463.5691805	6332.302074	2513.231476	48.12912706	1901.852367	3066.5	1048.294737	269.4639303	3464.766273	1390.376688	95.19585181	396.5624278	1649.344752	1220.400073	0.07352795287	0.399885664	0.007716513538	0.0236262655	0.05777600576	0.01700774558	1	0.06198649976	0.7832040085	0.02576542494	51	0.9999999999
11	454.6832271	542.4655742	-81.3993501	14175.83376	1483.205343	733.7616653	2062.124042	5591	6304.031579	61.2826019	2020.009393	245.6599895	128.1688673	214.4600937	769.2101901	2306.309968	-0.005741862486	0.1056099285	0.05280327077	0.004583029605	0.01199065974	0.006344368516	1	-0.001515791069	0.1744146018	0.1553162945	13	1
11	458.4774217	332.6210197	-197.9371177	17140.52533	2801.441995	1980.578445	2464.093418	7039	10984.89286	76.63002456	2239.282826	480.9525879	311.8693835	252.5203999	981.8941585	3423.995007	-0.0118570497	0.1676767019	0.1181663575	0.004788790908	0.01381294255	0.009462521999	1	-0.001096665704	0.3032794019	0.380078605	19	1
11	459.9838101	318.4158163	-131.8978618	15085.28021	2409.043462	1697.105542	2284.484474	6149	9418.759036	65.08291801	2875.762074	535.6876833	333.1593968	191.8513025	1172.32361	4689.083554	-0.008609868529	0.1632510726	0.1165639868	0.004882243372	0.01530226021	0.009962685676	1	0.001342511395	0.2940610514	0.375175594	19	1
11	462.4311685	187.6951538	925.1365766	13521.61105	5821.960645	7.458240081	1812.836845	6686	10290.36782	264.0866862	2796.013462	1175.498802	110.9728187	424.5374649	1324.117056	8565.093518	0.07160984738	0.4288036076	0.0005836749818	0.01036965229	0.02321344123	0.008827864078	1	0.06025837822	0.8431487598	0.001611246169	51	1
11	464.7773884	253.3906576	5733.923151	12248.39095	1576.304423	-196.4459226	2060.227484	5080	27837.1954	1653.614558	3346.334675	314.9999229	258.3864715	217.5804572	1244.03529	17734.37268	0.4618521172	0.122148556	-0.01793664554	0.02401612706	0.02862902021	0.02373052103	1	0.3682086259	0.2024611963	0.01605749134	85	0.9999999878
11	464.4202571	570.2516749	-13.35465821	13876.0645	2154.290086	290.29415	1927.627378	5569	2510.531915	54.46277902	2887.265458	461.0792521	113.1973167	233.4430607	1139.794687	1241.054301	-0.001125299525	0.1585151899	0.02164852444	0.004261175882	0.01421325832	0.007979779633	1	0.0005460109283	0.2839375421	0.05074316554	17	0.9993519409
11	476.4398786	71.36776133	682.393881	10074.50351	993.7486941	1.403595395	1628.985012	3944	8362.868132	158.2021192	1691.753822	193.144168	78.69942356	220.3592771	624.6991065	4036.208023	0.06813382779	0.1009750756	0.0001242981921	0.00904599411	0.01772923884	0.008172096807	1	0.05387111361	0.1637317216	-0.009406069623	38	0.9999989785
11	477.7820679	247.0403973	668.8707903	10878.81953	1162.476418	1005.496859	2024.038134	4242	12172.41573	211.6208932	2889.191445	310.3506954	284.5696894	324.1878788	1084.461767	14688.57975	0.06372868333	0.1086836459	0.09169078966	0.009647828794	0.02202501755	0.01472263893	1	0.0569289436	0.1799690202	0.3042838289	40	1
11	478.55155	140.6755179	6748.064002	9247.535925	722.8242812	-390.4119558	2209.456929	3865	20522.43617	1667.937393	2230.794946	168.7974046	314.5655407	257.2175413	856.1326164	11920.3641	0.7276062987	0.07861707181	-0.03974560723	0.03171017882	0.02212769368	0.03739689009	1	0.5790691769	0.1087364993	-0.001315131188	91	0.9998342833
11	478.4358922	552.589305	4325.407643	15072.59719	436.1425268	3168.287932	2524.214447	5684.5	29181.3871	756.5854331	2419.653933	157.7641535	573.64677	252.8413685	886.422172	9857.463793	0.2784913375	0.02805282298	0.20813009	0.01313461127	0.01188719691	0.02047479125	1	0.2363562808	0.01032103907	0.7494450446	71	1
11	479.263794	160.4730915	989.875111	14972.127	2486.051123	1.486633356	1458.191289	6059	16737.41935	209.7833865	2284.39979	377.5437858	101.0115888	233.8713134	889.1287491	4878.815932	0.06600643758	0.1707147431	9.627297822e-05	0.008281499314	0.01362651428	0.006852733742	1	0.05292445782	0.3083025315	-0.008127150535	42	1
11	480.5859357	317.6186069	-225.7040625	16863.3352	2791.180154	1930.267101	1960.337562	6794.5	17032.24211	78.49070035	2284.229173	489.2287359	294.8212694	245.534396	993.6995574	4026.323033	-0.01393988	0.1709733119	0.1182341737	0.005144043346	0.01318198477	0.008809978531	1	-0.002724407636	0.3101392024	0.3799388424	19	1
11	486.277261	227.6640231	2334.567663	13284.82547	3163.352818	-31.7957879	2244.737789	5744.5	13457.08602	470.5580533	2358.110868	563.4326111	140.7604845	253.3013019	987.7242286	6670.278461	0.1759419158	0.2423354645	-0.002449326696	0.01261599844	0.01766617028	0.0114919039	1	0.1415878873	0.4553106255	0.009297857016	64	1
11	488.242826	61.53368166	567.2416843	9312.833831	975.8931769	-16.88634906	1358.611378	3626.5	14239.07692	160.0221152	1798.104281	204.0790066	92.55074568	549.6857815	671.5937725	6694.193114	0.06182447407	0.1104212665	-0.001707298479	0.009834136579	0.01531377264	0.01086637602	1	0.04878978231	0.1833879064	-0.01683930529	38	0.9999999998
11	488.4671472	446.603083	958.1918269	16053.37652	5117.27608	1396.325054	2213.09859	7419.5	26363.01064	217.3009804	2550.249784	844.5501623	245.1843331	244.6304128	1172.502814	8435.737212	0.0598500427	0.3279362135	0.08792314118	0.008106586433	0.01956064983	0.009526063573	1	0.05594211663	0.6344364339	0.2962885977	50	1
11	508.8508548	219.9925468	690.1554017	13079.2684	2342.393252	1168.397835	1677.214662	5503	24017.07292	230.593675	2504.74901	412.3370959	251.6695249	173.3611171	972.5670838	10670.13756	0.05399252969	0.1820670072	0.09159674997	0.01035330668	0.01832471647	0.01223643268	1	0.04992225193	0.3321904916	0.3037525008	44	1
11	526.3631283	104.4716045	2001.419156	11543.90231	207.2946161	-31.30613263	1809.255613	4258	7972.521739	355.3109291	1938.517546	136.4971576	128.3864362	223.6616033	695.9484421	3137.98203	0.1733459749	0.01682962807	-0.003552253957	0.01028889545	0.01305248135	0.01161496815	1	0.1369742397	-0.01204408123	-0.001028428619	52	0.9999999997
11	541.3683638	157.4552664	1799.311486	11795.38897	798.7105009	1612.387364	2053.937283	4474	17773.39362	361.7445075	2069.885346	149.1921558	359.6210154	204.9527904	751.30347	7606.455863	0.1556157825	0.06941053994	0.1380109451	0.0106474077	0.01505076513	0.01754004319	1	0.1333972047	0.09748020473	0.4826056933	57	0.9999999998
11	558.2144861	402.7341718	2431.315898	14297.77559	3275.735611	632.0507749	2461.499007	6289	7969.147368	424.3229894	2306.030624	493.2146986	181.8042955	239.7069406	947.2077868	3128.829527	0.1708381316	0.2263345854	0.04354952858	0.0106007397	0.0177839409	0.01285379574	1	0.1405918577	0.4223154022	0.165717459	65	1
11	558.3699345	159.631558	814.839034	12667.59002	1329.500385	53.65541731	1843.021965	5048	13380.44792	186.1373799	2224.325005	275.9657595	128.6053397	935.2555161	827.3215738	5931.818576	0.06595027848	0.102411043	0.004184334739	0.009321408201	0.01605996841	0.01185730738	1	0.05242593677	0.1667453008	0.004092833227	38	0.9999997603
11	562.2271815	731.8500309	1575.37886	9431.867632	426.3312726	-63.165862	2021.084546	3518	4908.978261	249.4697765	1459.604663	136.0775716	123.6134648	189.2570537	541.2398422	2124.7191	0.1693484264	0.04624131162	-0.006635481244	0.01088364099	0.01380832326	0.01417801678	1	0.1338733345	0.04896000201	-0.01172144697	55	0.9867055137
11	565.656716	219.3184233	1952.851806	12424.3788	2859.278735	495.7471654	1805.147692	5370.5	10909.77174	491.9125508	2678.157094	555.2842367	180.6106259	246.7858821	1095.632691	6918.749585	0.1604539277	0.2294714584	0.04287036937	0.01263925505	0.02100982234	0.01359110772	1	0.1322594825	0.4289503164	0.161175351	65	1
11	567.1963162	717.8271879	1783.766359	10899.38675	536.7112153	-72.28522827	1957.881235	4064	8946.588889	319.5407376	1935.61496	153.0869069	115.1154561	161.0014522	702.4665393	2442.919252	0.1676723376	0.04881706173	-0.006349993612	0.01246620297	0.01288348055	0.01095864217	1	0.132579022	0.05432093905	-0.01104294585	55	0.996334503
11	569.2892543	794.8549756	1067.561929	6730.203083	1480.057362	197.7805354	1523.794292	2912.5	11254.62069	211.9142476	1171.548152	259.8290305	112.9068155	174.5325693	474.3296235	2805.306687	0.1668154876	0.2268966128	0.03031555673	0.01402121846	0.02253863562	0.01700838375	1	0.1364358072	0.4235031571	0.1193959307	65	1
11	570.655427	107.3067625	-56.82334129	9464.654119	1056.620255	458.996896	1438.574649	3666	8282.72043	46.07172646	1614.65773	209.8114432	111.2838522	191.6637441	622.3569406	2915.072605	-0.006133404459	0.1127662113	0.05164233556	0.005217099469	0.01627411553	0.009273465982	1	-0.001833947306	0.1892493058	0.1514322604	13	1
11	572.3185198	762.9909807	-22.39718887	7755.096682	759.6563305	345.5535679	1698.673366	3015	6691.505376	51.45089412	1164.148177	155.2493187	112.1573979	149.0661496	441.8453777	1746.938326	-0.002780310769	0.09768766794	0.04594450335	0.006992894291	0.01553833165	0.01137076896	1	0.0002832164162	0.1579411392	0.1322061494	13	1
11	576.275512	602.4497318	-79.08284318	13722.35883	741.2969919	321.1937563	2028.238607	5135	14520.60638	51.66239855	2279.813224	156.3096859	92.41073133	197.0912236	793.6219227	4154.984058	-0.005798712996	0.05737249369	0.02343181433	0.0042826632	0.01322564578	0.005764164619	1	-0.0041724815	0.0743727	0.05315993026	7	0.9999847653
11	578.5222422	141.4935448	4694.170255	9765.394839	1122.617985	-280.1085609	1702.583002	4050	14678.14286	882.7651323	1699.288307	227.426615	204.2524388	216.5779693	669.4499922	8074.51359	0.4745079863	0.1154900428	-0.02864639491	0.02331986332	0.01733099427	0.02103370636	1	0.3775135865	0.1884725048	-0.01810390961	85	0.9999999989
11	582.526841	226.7770425	2260.476382	8030.074718	733.9062353	-87.36608651	1843.54077	3260	2091.397849	974.6775874	3182.654353	327.1298452	142.443104	275.671903	1237.298461	2305.063439	0.3001622591	0.0940372088	-0.009954248082	0.02343584074	0.02413617741	0.02029924838	1	0.2389470821	0.146315543	0.007027792368	74	0.9999858817
11	588.3513552	132.255425	4240.205237	8840.204908	955.1794644	-286.2036316	1785.5006	3603.5	10946.23457	986.7879491	1855.069227	231.9221858	206.6380458	546.709369	716.4380752	5854.840338	0.4813401604	0.1100321837	-0.03444238832	0.02641464366	0.01644324801	0.02697082533	1	0.3825154823	0.1770588636	-0.03664448342	85	0.9999999999
11	588.3450366	688.614596	590.8276972	9907.390719	1775.213809	873.6832062	1900.505234	4179	23091.73684	133.6766613	1512.106911	284.1203274	176.5697368	168.876454	617.3009775	4580.863835	0.06055835556	0.1765116514	0.08915925487	0.009222305149	0.01723134644	0.01313295585	1	0.05494823212	0.3205856908	0.2966843305	44	1
11	591.5091589	423.2287349	-64.19430835	14971.81747	311.2125496	83.09416543	1856.531499	5467.5	11391.04301	54.21953127	2201.136379	131.9927761	66.0907528	215.3214919	752.5052397	2533.215704	-0.004050078949	0.02146023272	0.006146516627	0.003977080739	0.01026116051	0.004526954224	1	-0.004390351949	-0.0001205394113	-0.006765347541	1	0.999999999
11	595.2385098	458.0866528	-238.4461215	13752.80125	261.0806448	3118.740488	1898.358193	4939	6328.631579	60.46396137	2046.938889	122.8127544	485.1614592	197.2534779	695.1172517	2009.238186	-0.01775284522	0.01905164216	0.2266229681	0.004301992037	0.01056878937	0.013435328	1	0.0002640067375	-0.00444532759	0.7473080136	5	1
11	601.4734903	163.6615988	712.6060079	10660.03338	364.2515591	337.7668315	1628.947572	3971.5	24222.25532	164.6717849	1881.853813	125.8746384	113.5844	184.6373638	662.4373843	8673.248343	0.06500357347	0.03398678261	0.03235741076	0.008637317881	0.01517859851	0.01122536023	1	0.05292313655	0.02500321273	0.09882600847	31	0.9999980734
11	603.5085703	382.6561058	-166.6899788	15062.46701	848.2254154	1629.083526	1891.137246	5576.5	12355.65591	51.58370987	2355.836509	174.2139225	282.1762819	175.5573182	864.4937299	3747.948574	-0.01105561361	0.05860464966	0.1114416823	0.003608211039	0.009323431436	0.009890776356	1	-0.002120059701	0.07719008058	0.354276253	9	0.9999999879
11	605.2773441	665.2885042	-17.92116102	9802.103072	1562.575205	197.0775218	1946.979711	4002.5	4197.4	62.6105914	1515.681616	297.8322068	94.31430553	171.6855051	620.3378027	1769.028098	-0.001788424698	0.1638375883	0.02213300636	0.006723315337	0.01622471209	0.009743211127	1	0.0001071804161	0.294978496	0.05240136456	17	0.9998094798
11	607.8373219	195.6901372	3434.266938	11481.26416	2757.006121	-174.8234105	1449.604926	5070	10871.77895	675.0114834	2214.058808	504.2714348	160.3056456	197.5076421	922.3518588	5285.107107	0.2981710833	0.2327584029	-0.01382310823	0.01613226466	0.01974444053	0.01471118497	1	0.2385880147	0.4338479633	-0.003028637115	78	1
11	614.1827445	620.1014851	1330.51781	7502.301889	52.86940998	-10.60161458	2273.219717	2768	3187.052632	401.2624286	2222.147449	108.7728433	137.2804008	459.6542636	796.3510655	3062.761764	0.1788700017	0.006995602175	-0.001087945494	0.01959282903	0.01900053437	0.03126253645	1	0.1414671906	-0.03249249077	0.008394021501	52	1
11	619.6182171	707.43439	2229.637198	7496.830313	136.2041565	411.1053793	1992.277308	2807.5	12715.73404	434.6428469	1400.795496	108.3228151	158.0047463	191.7343724	506.9666067	6788.539418	0.2974239028	0.01991420902	0.05776192293	0.01619797097	0.01658015787	0.01965657706	1	0.2407551837	-0.007126790131	0.2370139417	70	0.9999988329
11	626.6652169	306.2984016	2105.038972	12419.55077	663.7834407	-15.15244989	2064.254436	4743.5	8016.869565	434.4903958	2272.936468	183.6474979	131.2335206	222.6766273	824.9631114	3454.217865	0.1690482819	0.05397185247	-0.001544300918	0.01080732263	0.01769009031	0.01144282646	1	0.1340786435	0.06499760695	0.005900969097	55	0.9999258925
11	631.9993356	283.0639142	-80.03074312	12217.25743	632.5526306	1392.203357	2179.05838	4599	3429.478261	57.06004705	2297.544992	171.1832669	287.0871744	199.7567657	823.6812415	1771.418563	-0.006885782716	0.05003065238	0.1153117301	0.004616429566	0.01341317325	0.01141698756	1	0.001401658799	0.05937393286	0.3682606489	9	0.9999999041
11	633.3554914	534.5189353	1825.904652	11529.55926	3913.622572	-35.36777445	1816.158544	5501	39368.89247	373.447144	1986.640512	610.6259742	129.790676	174.940031	866.6341333	12308.76581	0.1548200459	0.3325850335	-0.003296118098	0.01304020789	0.02165964644	0.01168613311	1	0.1255908461	0.6426354353	0.004113756893	66	1
11	637.5993108	470.5402261	641.3469608	11497.43113	1243.334882	2346.386683	1806.497237	4549.5	4734.318182	131.4801528	1582.815757	207.295552	351.971029	177.1603248	617.5668217	2043.561561	0.05709480416	0.1072729438	0.2021832159	0.008326135554	0.01203336749	0.0149445423	1	0.05944615966	0.1773765635	0.6822360497	41	1
11	640.471435	326.6472534	-87.91547802	11775.99306	3977.299942	250.0540061	1472.069122	5440	17087.70213	82.41660706	1922.507044	596.6666165	79.31472168	175.3284567	815.2751982	5212.578626	-0.0077846856	0.3404941277	0.02092832598	0.007489973023	0.02440048463	0.006891714061	1	-0.002857848982	0.6611940908	0.05161353877	25	0.9972490017
11	640.4450241	400.047357	684.5134967	11466.52442	1285.739626	1065.509722	1923.113097	4581.5	15305.17391	142.7524375	1497.083741	193.0541784	204.9228208	190.8379231	578.9398984	4602.41348	0.05990063316	0.1126304246	0.09434124767	0.008701072403	0.01462029422	0.01228713894	1	0.05409367477	0.1882047715	0.3126452756	40	1
11	641.0067877	509.599886	-160.7578357	11574.76935	312.24206	1317.689639	2030.123834	4343.5	26439.03261	49.59116198	1693.438523	135.9090653	209.894929	176.5744823	577.0498512	6506.448722	-0.01405661644	0.02756109912	0.1149983644	0.005134467205	0.01393468562	0.008289725854	1	-0.004609519624	0.01289574082	0.3650068456	4	1
11	644.9829254	186.6203792	2915.46051	10348.16469	407.7316307	653.0532895	1864.55013	3960.5	40105.72043	502.2130663	1719.941716	119.7326817	201.9899505	163.3280925	605.7777486	13086.6204	0.2835848275	0.0394160641	0.06646574121	0.01584052777	0.01473289993	0.01915077835	1	0.2304998275	0.03349207864	0.264365068	70	0.9998560185
11	644.40926	216.5791828	-110.9417981	10230.81941	3349.934988	1118.18641	1541.700413	4778.5	11097.36957	70.5213254	1619.856947	589.4919514	209.3563771	239.9257389	750.8282477	3765.030443	-0.01033905252	0.3372549867	0.1082616101	0.007783142462	0.02376208374	0.01116124957	1	0.001262705856	0.6547075997	0.350884737	27	1
11	644.369848	457.311263	619.4309464	10792.88089	1170.350156	2133.145939	1759.335555	4228	4151.022727	155.3304831	1903.987392	237.0260645	428.73907	557.9859888	730.7740856	1767.024325	0.05638216268	0.109054707	0.2013344523	0.01027493193	0.0152212229	0.01801070288	1	0.05883442413	0.1810768408	0.6792110079	41	1
11	646.5719794	355.539546	-78.27907252	12458.45882	1343.88885	626.6008363	1675.543064	4850	6747.666667	52.30147452	1962.495445	241.5907447	138.6759426	176.0398701	746.6019862	2461.295597	-0.006376232387	0.1078800142	0.05184402814	0.004601774167	0.01342442557	0.007861490545	1	-0.002067354574	0.1791257198	0.1519420439	13	1
11	648.2635114	136.4363091	-1.591352862	8370.026387	1372.416021	150.4220234	1356.972467	3438	2265.085106	44.49421348	1312.530158	223.4876429	87.55141711	182.6507547	510.1745493	855.1098233	-0.000194682078	0.1638599314	0.01900817002	0.005535933933	0.01551894066	0.009899114669	1	0.001162185557	0.2949971655	0.04202249085	17	0.9756057446
11	657.5894145	56.28698545	14.49858747	5625.074367	599.7930957	198.9811544	1057.322018	2203	4072.095745	39.0622259	963.0982206	111.9374118	77.91030349	148.8105558	346.2245421	1793.960951	0.002398173575	0.1121169589	0.03710149741	0.007355383304	0.02057399998	0.01213992125	1	0.003960610468	0.1877605548	0.1033624652	13	0.9999145783
11	667.4380891	169.2826575	2.075178646	8985.933081	908.2731588	44.55067075	1394.31303	3459.5	4714.723404	52.87178135	1477.007348	170.4605244	67.38120344	170.3428712	555.0215844	2520.93991	0.0002895853618	0.1028668424	0.00529176234	0.006042319007	0.01439317612	0.007458936356	1	-8.820277148e-05	0.1685454597	-0.00658910484	11	0.99999991
11	668.5996612	408.5081788	-63.13442542	11352.10371	5069.406704	204.5920024	1303.191604	5583.5	12173.15789	73.43167452	1621.281218	747.8753983	95.23512356	174.8784796	792.7309971	4396.218238	-0.005739013233	0.4465474214	0.01751268646	0.00709365576	0.02226384809	0.008723399389	1	-0.000306762596	0.8809672086	0.04314066994	29	0.9854196181
11	673.4234839	119.2897108	490.0850223	7700.905978	253.2519742	198.6149216	1222.58319	2868.5	17377.05319	102.0368994	1246.856557	110.9031281	85.66827873	158.7661107	428.0783836	5812.980514	0.06339871689	0.03245029335	0.02565082814	0.008322026419	0.01670893886	0.01080953837	1	0.05114455599	0.02182463347	0.0753992138	31	0.999999221
11	675.6568615	222.4307081	1611.673118	9994.662797	1125.297978	-20.17106587	1616.198357	4066	16112.8	320.2024239	1686.058567	188.9506102	117.9486047	184.4576076	619.0100955	6160.504581	0.1601637734	0.1106823347	-0.00177675092	0.01281848086	0.0180985692	0.01183328766	1	0.1275627628	0.1826513069	0.004641286349	58	0.9999999998
11	675.6166178	363.4972451	-36.37212632	11701.4911	1991.388576	251.2524591	1520.183741	4836.5	5310.543478	58.39770122	1560.54175	289.0527444	89.2919254	173.652548	620.4825454	1464.609061	-0.00309708949	0.1709518693	0.02227919447	0.005266088699	0.01568588352	0.007219809407	1	-0.0008532719581	0.3097409618	0.05280266551	17	0.999910664
11	677.2641589	322.5014174	537.9830103	11580.21526	815.4006418	2422.199198	1579.237738	4438	16394.61702	134.2962881	1763.945004	150.0308855	385.0552963	189.0100228	634.290448	5412.017196	0.04878800264	0.07037332742	0.2047200579	0.007886131565	0.01437702695	0.01431772268	1	0.05257027054	0.1010115397	0.6881379224	37	1
11	683.4909717	67.65303709	949.9434591	6077.606266	357.682759	-95.62834591	1081.410338	2271.5	13324.86022	186.3270741	1148.523981	103.5611441	89.17220518	137.37952	405.4116072	5465.704459	0.1596260524	0.05964710995	-0.01708364136	0.01536137169	0.02023241523	0.01607816114	1	0.1254892024	0.07684813198	-0.04939458338	55	0.9999557945
11	688.1745769	253.9907745	2734.306595	9418.045658	1631.984165	-113.0155339	1534.723008	3997	17181.94737	582.7636545	1765.413394	296.0122939	152.9184831	145.4240782	704.6675061	6897.504694	0.2911606777	0.1718348265	-0.01122207263	0.01825956767	0.02077454499	0.0167830674	1	0.2324935382	0.3076739051	0.00274439856	76	0.9999999999
11	691.6801261	501.4031204	-60.11063576	10867.22289	1170.247827	560.4975471	1498.853093	4296	6642.189474	53.45829399	1831.277374	229.9203855	116.0843913	156.7141932	697.2664463	2693.260479	-0.005850895459	0.1102951843	0.05069824181	0.00531099069	0.01535559022	0.007166267559	1	-0.001701597987	0.1841220619	0.1481870512	13	1
11	693.6461391	179.3854023	-1.476143477	7062.418963	715.8248722	87.86055492	1582.493741	2761.5	4588.947368	40.49606925	1191.638033	154.0492949	72.40641285	194.8500209	454.5019941	2464.577385	-0.0001894234408	0.1049571868	0.01319559644	0.005847212982	0.01659549846	0.01066119971	1	0.0001121445697	0.1729016942	0.02050386083	11	0.9936317213
11	693.2668594	683.5269736	10.11355827	5474.796761	1740.267112	52.77415497	1742.003079	2557	3468.634409	55.91984194	968.4245072	344.6194801	88.21803791	150.6352093	445.0560593	1381.505526	0.001743978994	0.3265493422	0.01093805252	0.01062664907	0.02460054681	0.01637774378	1	0.003913796501	0.6321460106	0.01903976981	24	1
11	694.3307424	547.3157481	-26.69353809	9714.232612	220.6707313	220.7596126	1768.584202	3578	11935.47826	39.84652991	1684.937683	112.4295759	86.99150748	163.0724395	601.2885272	3952.234567	-0.002837077369	0.02332173694	0.02286939856	0.004516075089	0.01273158164	0.007782084196	1	-0.002210816448	0.003758987873	0.0509816057	2	0.9999791348
11	698.3169888	354.2775553	673.752009	10889.90422	1214.713122	333.8950674	1553.624318	4288	14209.29032	133.7654675	1615.551724	204.9770608	111.4311854	164.709548	620.0746042	4502.839485	0.06270678051	0.1128372411	0.03106210622	0.007911076246	0.01398364731	0.01012731505	1	0.05185000317	0.1884565409	0.09595643513	39	0.9999999997
11	707.2805075	443.4534019	574.6582146	9987.728742	1165.976651	902.1431972	1672.435015	3979	20486.28723	132.8489061	1452.675412	184.1676582	164.7968939	158.919668	563.024299	6598.249841	0.05891531233	0.1190884463	0.09151637916	0.008812246653	0.01457207595	0.01075214888	1	0.05317410039	0.2015962731	0.3028973737	40	1
11	710.6071345	211.3980496	-8.366122901	7313.510507	161.8343463	355.658494	1494.586685	2685.5	4803.789474	42.90308196	1305.496609	114.70035	92.86919098	276.9206745	462.7832418	2387.340927	-0.001341992632	0.02299383817	0.0470896228	0.005880298301	0.01690595713	0.01021067854	1	0.000703266901	0.003113706564	0.134480372	3	1
11	711.3351645	467.2692249	1581.191661	10096.54903	3299.92247	-69.86473869	1538.294913	4703.5	22846.96774	321.559177	1711.028908	520.1362334	124.3536379	200.1435256	742.3832264	8167.266179	0.157731559	0.3292866455	-0.006728875829	0.01347971861	0.02358857364	0.0135909695	1	0.1276434252	0.6357537168	-0.00711948025	66	1
11	715.6130253	177.4538917	-22.06186598	6776.592842	1193.69712	289.6238733	1256.115072	2798	6289.935484	56.42723435	1013.087366	192.8739133	88.18477334	258.6333391	411.2121668	2315.465639	-0.002959959312	0.1726617131	0.04541684082	0.008503369428	0.02253546913	0.01135592529	1	0.0009183286376	0.3133343682	0.1323377164	18	1
11	717.6410891	337.6506554	-45.84854791	9362.6198	211.2119938	488.4683281	1594.367448	3430	7692.326316	40.46696292	1670.915055	109.8391624	118.3466507	168.1943264	587.2329357	2821.080144	-0.005140821952	0.02278366419	0.05357961508	0.004459341936	0.01341929342	0.009114126401	1	-0.001881198686	0.002741850885	0.1559240719	3	1
11	717.4484932	421.2739527	-116.8608144	8508.19435	1458.622003	949.4354133	1574.163047	3560.5	11845.95745	53.39535505	1648.010681	292.9174977	210.8895891	162.4233541	659.5705072	5842.91986	-0.01328029081	0.1763674148	0.1093267513	0.007065135453	0.02008320292	0.01252408433	1	-0.002769862534	0.3212907463	0.3496372043	19	1
11	722.696093	508.5329904	-32.51581538	8989.269816	3040.45455	28.9805625	1455.730804	4130.5	12253.4	65.05737627	1311.503795	450.6377301	73.52734531	132.5175109	587.6053998	3131.317649	-0.004282875044	0.336352724	0.003092531498	0.007232336754	0.02279547552	0.008336586789	1	-0.001364429192	0.6525254973	-0.008974724859	24	1
11	724.8194311	526.3869325	-25.55639057	8515.132427	174.3724618	425.9646082	1680.770496	3091	4938.010638	43.43527395	1372.206003	113.5124941	101.6197996	143.9847636	481.0703689	1882.308103	-0.0029048205	0.02022419798	0.05039772128	0.00538422385	0.01505577861	0.009259748651	1	-0.0003438784009	-0.002599037412	0.1454227561	3	1
11	726.4979582	582.7003773	612.465463	7422.325041	197.0511143	11.14814784	1665.90689	2740.5	18510.8617	130.2516048	1173.963258	96.5357823	90.5164322	149.3643041	404.6364288	5334.527706	0.08200826289	0.02622796709	0.001452498016	0.01068132343	0.01524282965	0.01268731	1	0.0642655842	0.00863271004	-0.003758766682	30	1
11	745.6548091	454.290476	2038.588049	6993.821185	482.6939448	-113.0232503	1500.181128	2688.5	16390.96774	571.3744261	1963.638298	141.8251534	115.0790602	138.9539086	708.9826197	7861.00096	0.2854246557	0.06938253337	-0.01564454773	0.01988330302	0.02305875851	0.01825469519	1	0.2264688718	0.09539481028	-0.01641999402	72	0.9999999441
11	746.6587281	243.449021	332.3610656	6422.789224	397.8730646	1237.366125	1481.880805	2483	7177.585106	81.76699166	982.7725694	111.3895873	206.6306971	198.6075437	360.2346245	2954.409722	0.05256098674	0.06286992966	0.1929530176	0.009184630446	0.01802991421	0.01831434663	1	0.0546752772	0.08538478328	0.6483619719	37	0.9999999986
11	746.5152118	365.6307943	502.7120118	8230.195667	273.3009372	733.7874693	1539.529444	3046	17171.92473	134.8513388	1395.060273	103.480637	149.9300567	162.1509449	497.4535242	6038.631938	0.06050265849	0.03161500242	0.0896251461	0.009717977805	0.01456018865	0.01340245329	1	0.053358728	0.02027299144	0.2944389598	32	0.9999989579
11	750.5096911	291.7015218	-20.40391568	8495.468989	1368.523173	147.2107484	1277.887752	3472.5	5205.084211	50.59012538	1227.13264	222.7014211	74.91787525	139.5064489	488.2756644	1509.053625	-0.002834841615	0.1655195259	0.01733423296	0.006344249184	0.01905606023	0.008835202073	1	-0.001053526187	0.2984674442	0.03573482408	17	0.8787991681
11	757.6122275	523.5290156	-85.47962164	6527.90389	87.46459048	1421.110721	1622.91239	2455.5	3650.591398	46.63459221	1104.857102	85.88563428	260.8250529	155.3716868	403.9955181	1211.493107	-0.0130931576	0.01461922401	0.2151387717	0.00709144415	0.01399688842	0.01757334333	1	0.003132840925	-0.01371802802	0.7087804211	5	1
11	762.5624419	259.1589148	-26.84196534	6375.843165	2675.265072	90.02833626	1208.136714	3120	7361.14433	64.93905883	952.9843235	351.8920747	73.95784261	172.2675351	435.3247836	2920.791559	-0.004294433281	0.4230206883	0.01530548226	0.01085056306	0.03033577663	0.01180901123	1	0.0004374639517	0.8321817669	0.03525724605	29	0.9966520651
11	763.7721712	551.9261774	520.7904286	6316.969888	177.0676772	-19.2515284	1502.228657	2374	16539.46809	129.7321512	1050.196367	103.5658116	71.34506607	136.4296622	375.7432514	5466.71051	0.08494340834	0.02831157582	-0.003184233404	0.01140300055	0.01895073427	0.01156921001	1	0.06631020509	0.01290280097	-0.01897911154	30	1
11	765.6771637	596.6448124	396.2721553	5990.52372	611.1404987	146.9929448	1404.995965	2382	10102.1383	95.90399046	1036.807095	142.9480046	89.84955878	142.2336111	403.7981159	2849.058779	0.0672005631	0.1025502703	0.02374632612	0.01133078192	0.01906699148	0.0149385868	1	0.05481820255	0.1670610332	0.07155255649	39	0.9999788729
11	767.7886258	215.499143	1567.208437	5760.749604	668.8814456	265.3939996	1162.789134	2330	19727.96739	323.9520184	1096.067172	122.8149931	125.4667285	133.3710471	397.825162	10042.10124	0.2785146292	0.1173201642	0.0441988837	0.02073279284	0.02327898103	0.02002791063	1	0.225705436	0.1949734643	0.1888374012	75	0.9999997831
11	773.6818823	405.4175312	-35.78636545	6508.176051	679.5711835	666.3794707	1533.548999	2551.5	4932.053191	43.46449964	1009.404305	129.0531135	119.3264698	178.4854224	385.8671	2176.137742	-0.00574217502	0.1089260734	0.1044217145	0.007096984891	0.01739654652	0.01204555666	1	0.00218578131	0.1814022348	0.3326725387	14	1
11	783.5745418	349.4761961	406.8755662	6096.1179	1928.708544	437.8436736	1482.329345	2826.5	7582.114583	102.0904211	973.428774	315.4860294	133.578452	203.0365377	429.8567603	3312.140802	0.06862902022	0.3106286558	0.07381785381	0.01323219744	0.02723732494	0.01762283161	1	0.061784371	0.5984192407	0.2493285258	50	1
11	784.0927668	380.3218521	356.07673	6866.31388	208.2030327	1293.505784	1360.682434	2567	20833.34043	90.21542429	1027.877442	104.2237177	221.7252623	148.9094188	365.2201244	7135.28661	0.05136208934	0.0309308949	0.1873122784	0.01114119686	0.01831673935	0.01873118454	1	0.05296648921	0.01919063084	0.6278808811	33	0.9999999999
11	783.2493875	432.5394386	425.2888483	7361.959777	777.1474604	178.4456919	1317.159674	2888.5	15673.37634	100.4566797	1154.482643	151.4812675	89.05557447	141.6829062	448.5621716	4561.397383	0.05994411039	0.1082124818	0.02506673995	0.009080814805	0.01591788909	0.01139652528	1	0.04916082674	0.1788937973	0.07463477896	39	0.9999992678
12	423.2850536	54.24851649	2607.839543	8750.933462	1950.693753	-133.1048874	1636.782475	3788.5	2801.931507	492.8536997	1702.789477	388.2300524	141.4615837	244.1598561	701.4365531	2935.508892	0.2974266688	0.2274083268	-0.01433300334	0.01867963592	0.02334521198	0.01766177939	1	0.237897224	0.4227678734	-0.005085611336	78	1
12	427.0868022	42.06331519	2220.074713	7920.82236	1729.981045	-112.2163874	1413.781293	3428	4071.608108	585.8955952	2025.115882	445.2312961	141.6859116	183.4808917	834.8564581	2929.715194	0.292443799	0.2196659853	-0.01284941235	0.02512783376	0.02730336089	0.02086559565	1	0.2339267185	0.4067890329	-0.001295621941	78	1
12	434.7472273	51.09514938	2934.386613	10083.60985	2255.16197	-239.889601	1151.044646	4325	4685.064935	1147.450343	3781.28669	789.9271888	174.3487644	177.3299689	1541.29082	4198.292655	0.2914197672	0.2258628662	-0.02479765744	0.03326623939	0.03233254116	0.01916998797	1	0.2323253896	0.4196195478	-0.04239057248	78	1
12	504.673464	200.5961438	12.84030745	12245.18162	1173.785727	193.4430257	2392.201727	4771	3216.012658	63.92844414	2421.426747	262.2319489	95.63749777	242.9674525	918.1186384	1914.124527	0.001224771912	0.09278822747	0.01632594726	0.00543368843	0.0141858886	0.008463001155	1	0.001334770452	0.1476687441	0.0312444689	11	0.9289800982
12	506.1567095	187.2648454	8.677688741	10439.96453	980.3215446	167.9170654	2513.761258	4077.5	4407.273973	53.06776407	2236.629689	234.3758776	91.98463361	331.3387636	853.5666542	1801.328146	0.0007570250239	0.09367999027	0.01569193616	0.005608508878	0.01816110044	0.009514682969	1	0.0009247670208	0.1495216916	0.02898745863	11	0.9703789388
12	518.3020791	194.2655794	-18.39097333	13763.36017	1377.289236	101.5125538	1922.791889	5403	5395.3875	61.87035488	2217.22932	242.965147	69.56657498	254.1755419	817.7192927	2492.650211	-0.001257884065	0.09970426435	0.007508813408	0.004513681347	0.01181834575	0.005398472347	1	-0.001204805622	0.1620156875	0.0005993893653	11	0.9999945048
12	529.5182989	183.2941485	-53.06417876	14627.9453	1477.790588	81.37967496	1635.771624	5586	8839.712766	53.05319235	2220.287032	255.4277767	86.72594298	201.5234591	820.6867898	2623.251654	-0.003816815112	0.1023876301	0.006271636973	0.004033836684	0.01252969143	0.005804899523	1	-0.003313282996	0.1676077599	-0.004143332782	11	0.9999924791
12	583.4406597	130.7168794	3079.768152	10851.33442	2513.006043	-191.4586849	1273.975458	4740.5	10006.3375	610.5422085	2014.365606	493.1804799	158.3623132	155.9021507	856.453668	5078.20337	0.2917686079	0.2338186022	-0.01790912665	0.01801185793	0.01924412244	0.01517800637	1	0.2331806628	0.4361194523	-0.01844643122	78	1
12	595.4701622	124.7057238	2516.645921	8311.52553	1863.186024	-131.2570945	1591.429191	3602.5	3791.6125	541.4800638	1711.755654	415.2225348	148.627051	186.7262859	734.6812563	2605.417411	0.3052583908	0.2301979674	-0.01533440573	0.02283603395	0.02264529094	0.01948738157	1	0.2441301198	0.4284457493	-0.006721686365	78	1
12	616.6073675	305.8779807	3344.017414	11307.21948	2608.195065	-141.1994207	1839.351715	4950	4084.654321	805.6428221	2521.499942	629.9664998	183.9237764	271.6833295	1087.371965	3053.206295	0.3028668334	0.2318254865	-0.0146809094	0.01645697199	0.02097749291	0.01853073226	1	0.2422784862	0.4318514833	-0.004962417496	78	1
12	627.5345986	298.3937519	3735.602629	12351.87345	2865.34022	-168.0761493	1611.158213	5318.5	5169.962963	718.8622574	2221.744118	518.2959976	183.4266485	222.5865013	933.1959953	2593.930259	0.3005308384	0.2355635744	-0.01340370003	0.01978195775	0.01859691143	0.01701192024	1	0.2405386392	0.4396322687	-0.0009930871218	78	1
12	642.2985517	231.5234438	-19.08742347	11600.3446	1129.725262	95.85983277	1687.935265	4530.5	4903.652632	55.2187426	1733.510109	232.7450268	72.06119924	214.7087446	668.3961974	1917.745927	-0.00175102024	0.1006787747	0.007723566672	0.004750530007	0.01381945814	0.006507862083	1	-0.001573970678	0.1640423517	0.001253797698	11	0.9999970578
12	697.9466804	50.83997229	26.68805233	4391.5488	1384.53368	-50.71647786	959.8625004	2009	4684.447917	41.75180042	739.9530296	238.6191759	52.12664223	126.1492348	319.1725274	2389.791785	0.006572485271	0.3244631774	-0.01187397033	0.01055286693	0.03076109503	0.01253283501	0	NaN	NaN	NaN	NaN	NaN
13	143.5990474	143.5640397	480.7520813	6902.74549	719.7208099	217.9498935	1668.400964	2786.5	4557.6375	159.7389521	2096.86692	231.8005006	91.33102795	271.9954516	786.4221634	3450.339463	0.06515096292	0.09946997471	0.03046732904	0.01348104913	0.02484743537	0.01373486825	1	0.05362011236	0.1607183187	0.09409988028	39	0.9999999911
13	144.4970646	662.3365614	2912.903081	17430.19208	1744.018945	-145.0116767	1631.872581	6698	18891.46809	403.2087271	2023.289697	322.6605959	151.0005427	162.4805499	837.6505981	4368.501868	0.1670052634	0.102958454	-0.00837705656	0.009423438582	0.01223844306	0.008851946804	1	0.1324903248	0.1665391774	-0.01671935244	58	1
13	153.4923499	150.9118374	871.6123354	13991.88787	1368.269288	436.7995134	1701.146391	5409.5	11586.69643	197.0739915	2644.162057	299.6259003	134.9406229	327.4339526	1010.147419	5382.353088	0.06319276131	0.1011249177	0.03173285605	0.007117406155	0.01396462565	0.00833641359	1	0.05215938242	0.1641766202	0.09805739671	39	0.9999999769
13	161.8824298	139.6678146	789.6194837	12363.6115	1350.293327	350.1909216	1492.782578	4847	17625.25352	149.7301246	1759.798642	189.9125568	125.2532313	225.1507412	645.7095175	3091.394626	0.0634663109	0.1086947797	0.0289219207	0.007569971694	0.0130557439	0.009679645379	1	0.05226132876	0.1798562114	0.08866470061	39	0.9999999954
13	166.0052017	154.5408801	805.5892343	12784.63229	1334.471671	361.8894327	1709.8911	4981	12432.16667	124.9270617	1588.547437	194.2259329	119.9266966	214.604538	577.9090809	3927.545303	0.06290948547	0.1054362871	0.02968700896	0.007393995665	0.01358846512	0.008583765815	1	0.05183412867	0.173111554	0.0910830349	39	0.9999999994
13	174.7367789	144.483019	620.0685106	9029.00822	920.2141442	247.9406601	2051.461087	3696	5239.470588	193.4713584	2298.318003	278.580559	158.0982854	750.1945293	877.2843341	4568.856595	0.06715503603	0.1011783101	0.03107403242	0.01247438239	0.02432268718	0.01842496485	1	0.05528717243	0.1642343455	0.09667109549	39	0.9999999998
13	191.6033744	194.2925682	2025.542561	11460.37236	1199.454562	-14.42047121	2343.313822	4614.5	7575.425532	457.0892535	2525.95602	257.361923	139.8217618	389.484579	951.8284792	3828.064056	0.1711444992	0.1055409116	-0.001454120867	0.01239058969	0.01791366758	0.01355688125	1	0.1363258349	0.1718531985	0.008037675967	58	1
13	261.8058108	13.46753503	485.9837617	8234.024338	914.4555752	650.1486335	1183.114686	3227	19126.09677	117.0505382	1232.01018	152.6977694	131.1200587	146.7676409	457.6090557	5576.640786	0.05869381742	0.1116148919	0.07920680816	0.009429099427	0.01755524101	0.0126755275	1	0.05204111137	0.1860820592	0.2603771124	40	1
13	287.1652357	347.6832313	669.5954893	11577.7861	1165.149552	2317.194638	2304.902774	4584	1439.021053	225.9540502	3665.857533	404.0638884	802.0980776	349.9217363	1408.856956	1226.265807	0.05845118651	0.1013635694	0.2075300338	0.01534326998	0.0260329477	0.03453752124	1	0.06084804669	0.1651229708	0.7007412961	41	1
13	306.3352616	494.4414766	1052.505906	17169.61714	1159.992752	596.4594668	2026.425691	6476.5	17179.21277	320.4558573	3569.769573	352.9735487	217.8825431	1463.958473	1303.897063	7881.275719	0.06217914189	0.06920080723	0.03433170251	0.009764409729	0.02077925693	0.01191546582	1	0.05118431276	0.0980292779	0.1059140777	35	0.9999999972
13	312.4639317	119.6660382	748.8574966	12369.95429	1328.346795	1091.653346	2012.891632	4841.5	13144.67816	145.4263013	1698.001284	205.7514228	212.0679628	249.1016335	639.1543764	5384.568272	0.059794329	0.1063614623	0.09158607582	0.008474263517	0.01301959127	0.0117720206	1	0.05374458844	0.1752069151	0.3029941286	40	1
13	324.4226743	111.5062241	801.5213616	13710.89622	1453.583625	1183.336681	1960.965073	5354.5	18878.73864	166.8423698	1838.44235	220.5807352	209.8001307	282.7925688	678.79991	5957.432617	0.05920067897	0.1087329165	0.08679615136	0.007908300234	0.01449803516	0.01134533525	1	0.05295470995	0.180119101	0.2864761833	40	1
13	338.57567	460.9372114	-56.66192967	19161.80772	2039.059731	198.1802252	2691.841659	7529.5	10634.28205	74.01480255	3504.999979	428.8184718	117.1117617	501.8020345	1386.565682	7362.858738	-0.003241633756	0.1061421366	0.01018807937	0.004030705907	0.0112582003	0.005946629598	0	NaN	NaN	NaN	NaN	NaN
13	348.3952472	395.030866	1209.821267	17604.28864	991.3236493	626.1679145	2583.053443	6663	9328.011905	222.2397625	2461.612244	241.4651714	166.1783119	258.7608302	957.7246396	6677.956726	0.06892455957	0.05536975939	0.03697215481	0.007183486914	0.01078651816	0.008664079217	1	0.05662464347	0.06928111847	0.1161053763	35	0.9999978005
13	348.74309	454.4946148	-29.63129141	15797.13442	1446.156343	141.4204631	2741.225761	5989	6488.753247	78.61605246	3220.798113	392.116855	90.8689532	314.3571889	1249.805446	5667.232937	-0.001799468341	0.09805706599	0.009553794858	0.00553326753	0.01527157616	0.00591201231	1	-0.001511356961	0.1586132592	0.007459135624	11	0.9999764185
13	351.4562735	469.4500609	-72.39983187	19801.18911	2179.680535	161.0623797	2295.608498	7848.5	11161.31522	67.81060825	2772.256419	386.7035214	106.1769508	255.4319746	1106.664604	6181.144945	-0.003844212296	0.106382802	0.008185461048	0.003442912739	0.01136915608	0.005340617138	0	NaN	NaN	NaN	NaN	NaN
13	361.4629733	400.2643311	1238.239922	20008.78379	1379.753144	831.68442	2409.603561	7744	19933.33735	273.1289334	3246.843583	266.7038479	178.457296	244.6800774	1223.448689	6596.152734	0.06153050606	0.06920276607	0.04025024978	0.007112653515	0.01120161142	0.0070224023	0	NaN	NaN	NaN	NaN	NaN
13	385.3334475	115.5549808	-247.1215706	13758.26876	777.825062	3118.376824	2271.239636	5195.5	10425.36471	70.4343657	2008.661091	160.0785167	456.7541399	415.792237	710.3794756	2448.623432	-0.01829362338	0.05688570074	0.2280906123	0.005825696197	0.01290902891	0.0151232272	1	0.0003470654357	0.07398025846	0.753229663	10	1
13	391.6939242	128.7306609	-222.3137003	13579.69816	681.1773691	3177.485395	2614.895262	5163	5979.280488	68.09405406	1869.624692	152.6152043	436.5045898	379.0670421	663.0242101	2052.020999	-0.01617760662	0.04924075224	0.2297501768	0.00570877247	0.01268412854	0.01776041001	1	0.002076707418	0.05811144388	0.7591939121	10	0.9999999994
13	400.8695223	116.6989956	-224.0387116	12915.23248	676.3216786	2946.944753	2475.416373	4890	9683.647727	66.58359267	1668.413708	145.744515	391.847986	322.6622676	591.8536078	2180.52727	-0.01825829511	0.05556811708	0.2292496691	0.005181400641	0.01335774524	0.01680582954	1	0.0004433273314	0.07125153261	0.757183053	10	1
13	444.8382503	521.1413198	2582.443045	15323.80879	3633.804678	803.7904587	2971.835078	6639	16608.65625	599.1043881	3183.986073	728.5294746	217.2645043	320.6477769	1344.289669	9269.383982	0.1640536086	0.2400160009	0.05191744403	0.01244695234	0.01967345144	0.01458909324	1	0.1359003365	0.4507783691	0.1933186176	65	1
13	451.552752	122.8433732	8.840127276	5026.048071	1683.032784	57.2146584	1949.170143	2446	884.257732	63.56803593	2402.261805	782.7106787	81.17409045	310.6044799	1080.978505	1220.540414	0.001479281158	0.3193608471	0.01227146023	0.01892019779	0.05164870374	0.01880965579	1	0.003718166758	0.6172534509	0.02337036823	24	0.9999999851
13	453.0440553	226.9990516	2517.494853	14594.20731	3339.303176	741.5195788	2449.526592	6315	9930.857143	451.8076462	2302.421951	529.1215311	202.3523462	270.7223668	964.9296368	4063.232226	0.1686816262	0.2324873554	0.05178865228	0.01302826718	0.01506281544	0.01387972447	1	0.139516492	0.4351140032	0.1936989734	65	1
13	454.8749434	237.500866	2112.57266	12362.56702	2739.538699	649.1383674	2926.218833	5361.5	7169.913043	372.5451917	2024.607816	463.8168532	186.5016685	385.8996751	848.6404525	7851.855179	0.1693267955	0.2246934329	0.05390981587	0.01315755335	0.01704711656	0.01524949443	1	0.1400990643	0.4189565556	0.2009197637	65	1
13	459.3930155	39.35755754	1506.77161	9145.974828	576.8015493	-57.68666089	1379.704637	3422	9474.512195	348.0160266	2024.220592	169.9581084	109.4683115	179.0207038	747.1502158	5431.79937	0.1639650402	0.06399620707	-0.006897895485	0.01312145264	0.01884752135	0.0126694437	1	0.1297356738	0.0858283559	-0.01334154177	55	0.9999989826
13	461.6792192	221.3666996	2151.645819	12783.72037	2831.482869	528.1644549	2213.803117	5483	6149.482353	455.8830863	2554.146959	554.3232308	209.7815871	257.9612798	1053.793485	5057.725389	0.1668821907	0.2249609743	0.04067654968	0.01437282297	0.02135059865	0.01430698074	1	0.1372039511	0.4195134567	0.1549412816	65	1
13	465.2918304	245.5535348	2491.232879	15520.7069	3534.294834	725.9672684	2126.786803	6647	6410.345679	486.5003155	3091.826932	760.8940294	230.6818346	370.6404233	1337.263241	4273.698326	0.1613242324	0.2318300885	0.04624845857	0.01227741952	0.0183741084	0.01367856231	1	0.1332222262	0.4338350306	0.1730309673	65	1
13	469.7442592	30.43267419	1227.794918	7425.107095	399.276036	-62.93707085	1471.767882	2824	4761.414634	300.2773137	1650.005549	120.6269637	98.8906996	194.4694444	601.1796028	3122.904053	0.1729108017	0.05655034954	-0.01025749822	0.01509770737	0.01884902657	0.01589495367	1	0.1365820384	0.07027231521	-0.02310097141	55	0.9999926213
13	480.730761	291.4654296	2756.196759	16205.51091	1680.919831	16.97746796	2331.685629	6356.5	14164.78495	468.0010547	2584.602759	326.3331169	140.5052936	240.7685737	1028.27042	5153.483279	0.1728362486	0.1066519971	0.0009850637278	0.01036782116	0.01361912531	0.009470842213	1	0.1378663371	0.174139482	0.01681726001	58	1
13	519.7370874	647.7377873	658.7860358	10806.99945	1243.68715	970.8982887	2105.797279	4363	12904.70526	175.7525433	1982.012769	242.4398112	213.7360294	254.8803803	763.6931646	6275.338936	0.06054374068	0.1141296359	0.0932629284	0.009672391686	0.01587933104	0.01592197434	1	0.05454858804	0.1913013064	0.3091237509	40	1
13	571.3202484	651.4104236	-47.9866961	17989.74618	1007.812882	376.7099352	1888.391799	6731.5	6645.968421	55.1454618	875.3471511	204.4199767	92.23014785	190.4647802	394.6766337	1381.168504	-0.002616333333	0.05726029198	0.02103283185	0.003025366455	0.01031567638	0.00474501788	1	-0.00179481099	0.07409348305	0.04562098511	7	0.9993640447
13	592.9776282	120.6004425	1273.650109	7587.68138	771.6695533	-8.295094279	1676.867068	3048.5	2602.591398	330.0057447	2016.686158	248.4306076	104.9430831	231.4724102	786.0313453	2694.588551	0.1687217457	0.1000209312	-0.001706491878	0.01628217245	0.02726217904	0.01677511551	1	0.1343070423	0.160443338	0.006490040907	58	1
13	595.4860144	78.54310253	1228.959927	7908.102474	1740.642459	274.4703277	1340.385217	3349	10271.62353	270.6668326	1544.409004	320.0073954	134.9226114	174.8105225	634.2788911	6780.189455	0.155919421	0.2188111176	0.03636952897	0.01448917774	0.02304088412	0.01793667599	1	0.1280493436	0.4069000539	0.1375669259	65	0.9999999999
13	597.4122762	60.88104762	1060.810999	6739.411929	1426.760781	220.7372915	1297.322718	2884.5	5606.097561	248.392387	1312.634833	285.4613531	110.4270837	266.844317	532.1004147	4069.452876	0.1635153284	0.2168049682	0.03431870787	0.01641479585	0.02388732934	0.01759681569	1	0.1339665864	0.4026388552	0.1321479952	65	1
13	607.2779162	70.71950862	1130.757322	6889.924276	1503.87682	267.1544187	1596.699667	2978	4183.430556	220.5380792	1136.683636	271.9239988	126.9028996	500.0649433	476.0173572	2475.513325	0.1652741063	0.2149376296	0.03919903064	0.01697041711	0.02169389529	0.02230691297	1	0.1357017047	0.3987565694	0.14924697	65	0.9999999999
13	610.5343676	209.3164129	-85.07186241	12739.76343	1326.095682	643.0206427	1535.558829	4932.5	10298.47872	58.10052246	2099.029357	241.5008104	128.2881266	188.95771	777.7880732	4597.649635	-0.006758383496	0.104563931	0.05132465015	0.00506822571	0.016465285	0.007345497452	1	-0.002446475315	0.1722565798	0.1499862936	13	1
13	625.3105532	204.5062709	-59.21691103	12160.37743	234.2832445	629.4807867	1632.622845	4413.5	6732.430108	44.78159332	1724.116444	128.8772562	128.0879911	196.551926	614.5858953	3138.001889	-0.004766200849	0.01964230411	0.0540170069	0.00390876516	0.01107801595	0.007271902305	1	-0.001584255904	-0.003772864179	0.157425779	3	1
13	627.7070073	326.4983486	2543.280731	15924.9279	2534.611995	743.2322638	2229.753539	6555	19259.29474	268.6121012	1537.311142	291.6808256	180.9860352	228.5139621	606.0828669	6154.496569	0.1617764189	0.1621204116	0.04651830634	0.009589728388	0.01277131959	0.01097684616	1	0.1328444535	0.289348679	0.1722134451	62	1
13	647.9536784	127.584575	-21.3941878	9363.952932	2157.982249	147.0326502	1314.041728	3995	7417.697674	52.13563327	1101.352201	281.612551	75.8979885	219.2739082	465.0795044	2214.911291	-0.002467469872	0.227857501	0.01641525609	0.005811366937	0.01889301972	0.007823725814	1	-0.0001456217182	0.4276630344	0.03430904134	21	0.9662936539
13	656.2156758	114.6213182	-12.52944678	6876.401205	1520.557141	130.1668892	1655.409298	2963	6466.104478	89.81465896	1145.378482	378.4132682	223.540092	1496.589184	456.8269308	3160.389754	-0.001744389349	0.2239411662	0.01905760352	0.01966360873	0.04264875618	0.04846503392	1	0.0005786020629	0.4195424641	0.0434394647	21	0.9977014242
13	662.2140016	102.4438547	38.70971739	5587.330864	1272.496793	92.08071934	1331.872514	2420	3307.6375	49.21275982	1298.099319	320.9868702	71.86469423	253.6876373	535.1312767	1962.942142	0.006815984828	0.2279082004	0.01733350685	0.01101803285	0.03352405073	0.01684964371	1	0.00735668712	0.4276495499	0.03951352999	20	0.8238600719
13	662.0409968	126.1657494	5.392167775	8771.757117	1966.727789	167.2911526	1458.85593	3695	3689.467532	58.65344111	2273.626261	552.0696897	102.8494088	301.4736798	948.4799597	3953.552382	0.0005592933001	0.2269261821	0.01851039285	0.00752529229	0.02441442967	0.01001865607	1	0.002417623205	0.4256981005	0.04214781965	21	0.976176397
13	711.1818065	84.87961309	1.781740516	5766.038494	1761.824686	200.7240589	973.0797601	2608	16677.58947	56.40157838	785.2348199	234.8716747	67.6949914	124.5387629	331.6749926	4439.527303	0.0003143550922	0.3073731081	0.03482059913	0.0104951824	0.0257852686	0.01116152305	1	0.004255785821	0.5924726991	0.1002345309	26	0.9999992739
13	712.3750509	473.3016381	8191.084523	7774.49381	876.2211705	-549.7848015	1482.732676	3238	2030.493671	1811.370177	1732.062953	224.80128	275.467499	158.9295459	708.8423562	1354.979864	1.060715948	0.1146018276	-0.0718877561	0.04003357804	0.01798989866	0.0388133935	1	0.8440172238	0.1789201193	-0.03719927642	96	1
13	722.0823794	464.5336719	8235.09356	7854.237354	899.0763299	-576.8001111	1445.050277	3348.5	1982.5625	1791.846575	1685.025885	220.0730285	302.623815	195.399433	690.8032126	738.5851312	1.043073677	0.1134400783	-0.06897108059	0.04419483537	0.0182160984	0.04427726146	1	0.830079293	0.1767479299	-0.03110874481	96	1
13	728.344021	714.3741099	-84.81561351	7429.11851	431.082102	1487.146682	1100.700544	2817.5	9776.842105	41.29470529	706.5656424	105.9700075	196.1978161	133.4555644	263.7607434	1300.815999	-0.01075874697	0.059953456	0.1978831669	0.005656492594	0.01349038882	0.01556221247	1	0.00427111934	0.08017360189	0.6512357123	10	0.9999999998
13	733.9408969	470.0703874	8478.499721	8538.897387	852.2652261	-585.0368809	1371.495228	3514	1734.126582	1827.834811	1794.677121	202.6106767	321.1343157	438.7153331	712.8250352	755.0049307	1.022095042	0.1038658511	-0.06367489475	0.04418730972	0.01672466359	0.04221949899	1	0.8135461217	0.157188566	-0.01780564643	96	0.9999994326
13	735.4248689	295.2718008	-8.736135598	8339.635794	2617.649889	30.67036374	1530.295175	3819.5	5420.978947	64.90228608	1257.193649	405.8515369	81.56028399	160.5361077	553.8159305	2257.20628	-0.001169320833	0.3226624906	0.00372313735	0.007896328899	0.02156463658	0.01021244495	1	0.001025386778	0.6241119133	-0.006483810711	24	1
13	740.3211646	142.5491118	9.217517511	6311.934087	640.6833971	218.706859	1004.814235	2441	6621.702128	40.0804629	945.7840331	146.6984873	92.07103938	170.39536	360.8083016	2468.793174	0.001537649882	0.1007952453	0.03614964626	0.006780931013	0.01928576687	0.01316716616	1	0.003080391252	0.1643041082	0.09960411401	13	0.9988914076
13	743.7674535	216.7548274	1301.421184	7572.643431	416.2600147	-54.32111496	1403.944475	2843	6688.568421	223.5622731	1102.83751	115.2643919	101.8078464	142.4069173	408.9198709	3115.713451	0.176611259	0.05544108036	-0.007928706069	0.01405687274	0.01564427512	0.01426344248	1	0.1396996038	0.067930326	-0.01431573478	55	0.9999962024
13	767.2794692	211.2059708	1137.177046	6980.275554	409.9313041	-98.09287752	1055.508826	2630	11047.2	245.1409052	1290.642184	115.2768657	91.96418331	158.6432137	458.7233266	4938.487928	0.1659408721	0.06001124038	-0.01352984087	0.01331576752	0.01839950662	0.01426049488	1	0.1308040531	0.07752868268	-0.03578621225	55	0.9999919385
13	767.1766034	459.1787699	1290.224738	8310.885441	835.4850183	1035.617359	1567.536149	3255	13660.22727	218.1273705	1214.930988	146.8106698	202.2193261	145.3341289	465.5897808	4318.046793	0.1572794503	0.1047640911	0.1282033461	0.01473296261	0.01533500463	0.01707405168	1	0.1344184128	0.1707110029	0.4502268846	60	0.9999999998
13	777.8819344	469.2372726	999.3020562	6318.663895	609.8890049	787.70576	1519.025098	2446	7566.033708	204.1520277	1150.56079	131.7439269	174.4664197	173.4125333	432.4482006	4885.668484	0.1632350048	0.09930361128	0.127699315	0.01589834486	0.02054404383	0.02074907642	1	0.1390938719	0.159315062	0.4496664051	60	0.9999999999
14	43.33430254	491.5018674	677.1938352	10108.76947	1695.557659	-17.82854716	1511.627389	4178.5	15672.4	149.4735685	1701.212997	277.8323803	80.04491378	197.8850077	670.5285048	5307.785242	0.06527271225	0.1680419329	-0.001602371448	0.009335668417	0.01539548306	0.008545182222	1	0.0521869665	0.3027685968	-0.01419335639	42	1
14	84.70182237	561.4255818	629.5612221	10887.62881	653.9056271	909.828931	1665.363857	4046.5	12452.72289	153.414529	1960.706353	137.9443589	182.9383627	175.4207041	700.852661	4485.63743	0.05942169242	0.06228553566	0.08469046997	0.007539148648	0.01299609933	0.01267285473	1	0.05247639003	0.08384418265	0.2780649262	36	1
14	91.12926297	575.2240362	731.2274017	11879.85478	628.4062513	982.6604719	1674.301205	4405	5579.458824	152.1331602	2016.477028	150.6186344	210.588865	198.3989779	727.8403241	2604.617861	0.06189315854	0.05426313155	0.08468719063	0.007133986239	0.0129456237	0.01117980722	1	0.0543685678	0.06718474146	0.2783871142	36	0.9999999046
14	90.92243945	508.4041817	1794.113829	11522.87075	1186.439382	1506.817685	1920.380579	4546.5	12369.85227	365.2403371	2225.239755	202.9738402	349.9161969	164.401796	825.1536867	5954.290124	0.1571328407	0.1061265608	0.1288935978	0.0101305334	0.01322264015	0.01798654498	1	0.1343648269	0.1735383097	0.4526010266	60	0.9999999999
14	98.19636033	178.2550248	578.0068774	9952.376118	1594.405549	240.9804221	1290.984984	4083	12965.01053	156.9791513	1949.305706	293.9314482	108.7378919	218.6157254	755.5623523	7196.037547	0.05842428152	0.160714065	0.02675665237	0.008254724612	0.02125475904	0.01007947764	1	0.0486351319	0.2877326755	0.08149158989	43	1
14	98.90022366	563.4127291	678.1619412	10633.84613	563.1261652	922.2196053	1743.425873	3934	5793.493506	161.0770004	2114.946369	176.0151187	222.620288	175.2244328	764.102069	2836.566617	0.06373568646	0.05353505768	0.08221922259	0.007766668235	0.01684963729	0.01269795613	1	0.05566133887	0.06564631392	0.2702991421	36	0.999999988
14	105.2986899	510.7721109	2073.731902	13727.22324	1367.735214	1820.774209	2050.086956	5360.5	14112.59551	380.8603178	2207.45939	215.1030619	355.0389089	218.6650842	820.096061	4684.439182	0.1519726592	0.1022248465	0.1307477864	0.01137253979	0.01365963757	0.01709620691	1	0.130320429	0.1655227232	0.4577261764	60	0.9999996694
14	106.8056074	283.3518331	3886.710234	13237.33681	3068.344248	-285.0149569	1543.983827	5692.5	12356.81915	748.4953423	2483.831929	505.4448045	189.0795126	190.0368363	992.5868284	5436.695767	0.294431655	0.2283736803	-0.02073003725	0.01852069048	0.01793234794	0.01451580717	1	0.2350542814	0.4247933888	-0.02769009872	78	1
14	116.5109966	461.713591	2942.311468	18038.6737	5737.063681	728.7617798	1942.274722	8235	16492.67368	275.0994159	1250.893775	558.8030144	171.5389898	226.2579698	641.8377992	3507.038447	0.1645598716	0.3183533425	0.04048677906	0.009518436703	0.01718123257	0.009095094122	1	0.1363472462	0.6131092988	0.1562473946	67	1
14	134.5630978	248.6819438	-42.53325144	14107.115	2290.130202	282.1322635	1753.346233	5686.5	5654.659574	63.36200456	2194.622252	360.7274019	89.27316406	210.4995852	853.8387752	1258.242883	-0.003085616263	0.161818716	0.02004931093	0.004697966959	0.0163628065	0.005701465868	1	-0.001101900659	0.290806386	0.0449057047	17	0.9978260161
14	135.3853284	593.3684504	1939.469633	11637.49488	2645.435017	-68.74108068	1746.75433	5001	16257.94792	483.482701	2661.674668	570.2403084	139.7728649	183.4712114	1080.103916	9433.959211	0.1666989577	0.2293910826	-0.005763948058	0.01242401062	0.01751156775	0.01242758083	1	0.1338074226	0.4285946719	-0.004468415625	64	1
14	138.1589846	744.6573564	489.1117821	7438.562099	235.1694928	176.1893301	1285.423397	2777	24839.70526	108.3185274	1283.377585	89.63880268	91.00172958	154.6330799	438.3500196	7701.840418	0.06621493177	0.03206118601	0.02478658957	0.009317875946	0.0153600558	0.01165356691	1	0.0533348838	0.02097966145	0.07304273175	31	0.9999934962
14	145.8628454	575.4857355	2060.212249	12048.31987	2751.608022	-59.82427386	2210.012334	5143	11306.68478	401.2386846	2345.100616	549.5370177	139.3874604	272.0845376	979.2358484	3969.964345	0.1713637233	0.2284217374	-0.005289401639	0.01255489439	0.01693653933	0.01276112646	1	0.1375672944	0.4265260486	-0.001834438909	64	1
14	146.3756907	348.1875934	6700.863687	9491.632432	996.9964772	-466.1402676	2096.521951	3897	4844.52439	2021.670799	2780.501498	285.7045459	341.2680918	215.8849661	1091.443247	6020.031143	0.7158056374	0.1081214885	-0.04870530683	0.03524345759	0.02113500936	0.04225975956	1	0.5693012479	0.1700211127	-0.03390957661	92	0.9963445924
14	148.172808	537.7569584	873.9923601	15407.18772	452.4951214	1351.394235	1979.790678	5612	34764.97895	192.1790175	2193.931001	143.849105	240.58499	207.7601302	739.3854051	6737.971948	0.05732832472	0.02994087169	0.09035828249	0.00728603096	0.01268688734	0.00965444543	1	0.05084974805	0.01684603401	0.2962115607	32	0.9999999703
14	149.5017565	441.5131393	873.6311373	13476.19916	338.9332911	1292.210185	2164.400853	5031.5	14843.11957	182.8476317	2321.001076	145.3616706	270.8273109	234.1273441	809.0962397	6499.606605	0.06330188657	0.02510457235	0.09473103969	0.007070043699	0.01170262118	0.01299183352	1	0.05589275703	0.006754364995	0.3124194853	32	0.9999999864
14	153.7824291	337.7778435	9165.267638	12840.32146	1553.956097	-561.673749	2043.429314	5323	21477.77381	1856.474106	2611.399307	259.7143541	348.5541569	186.3014992	989.5577181	8545.107999	0.713427952	0.1210817428	-0.04077289818	0.02616095851	0.01803268947	0.02982950327	1	0.5681010593	0.1969311765	-0.006850137594	92	0.9995790284
14	155.7931918	163.9335934	1839.099271	11054.09223	586.2236947	466.3628914	2343.388911	4216	7423.421053	350.3554865	1876.254778	183.8810826	178.0964014	370.1076662	691.1410715	3575.469279	0.1682238802	0.0522403596	0.04332127338	0.01253783914	0.01705366157	0.01455408736	1	0.1365855473	0.06151916822	0.159750962	56	0.9999955685
14	158.301016	416.6626418	897.8562172	13002.22637	195.1450904	1172.412382	2175.913311	4737	8475.8	223.1646191	3060.582923	142.5850217	269.5434011	205.9611678	1055.389981	6749.255045	0.06944516319	0.01501055207	0.09310431547	0.00872344398	0.01358590347	0.01330185383	1	0.06058840223	-0.01425003525	0.3079223144	32	1
14	158.2302737	429.0545176	1077.221892	17340.49799	434.5138369	1544.859767	1914.614193	6363	21484.74667	182.5831427	2554.289963	175.8195839	268.6876685	195.1495913	942.3010558	2625.255185	0.06283653198	0.02682046048	0.09000816347	0.006293575807	0.00993901158	0.01066723445	1	0.05520327222	0.01030629914	0.2961427817	32	0.9999999572
14	160.3690534	686.3391904	731.300293	12056.00831	1962.720333	334.4702477	1511.351525	4870.5	32573.09474	141.5940204	1750.700051	248.6820124	111.8885387	177.0609152	654.6650597	8340.48347	0.06063963142	0.1671980825	0.02797696291	0.00754220932	0.01428841851	0.009053352739	1	0.05056702044	0.3011454526	0.0863430427	43	1
14	161.4674789	513.4854932	906.2077999	15120.00345	962.1026182	1377.364339	1851.900325	5739	12228.33684	166.7484669	2272.975488	209.2336485	271.2715813	191.3365137	839.4119653	2562.044793	0.0604219574	0.06550096763	0.08980016549	0.006974546029	0.0122439561	0.01083099154	1	0.05367554073	0.09050686844	0.295918602	36	1
14	165.9371448	441.9934672	976.3344722	15459.24993	416.5889334	1444.229691	1960.056849	5619	19305.88889	231.3877646	2725.762429	158.9221104	268.1429296	208.0375597	970.8099863	6770.200776	0.06275082867	0.02684091905	0.09092280827	0.007408205454	0.01182949449	0.01254518583	1	0.055199796	0.01035184493	0.2992654832	32	0.9999999572
14	167.1252488	528.2654463	910.6429096	16122.59102	1038.227622	1493.289143	1729.34867	6022	12303.69149	174.7720262	2343.952716	220.7912075	261.1672893	213.9557337	886.1459473	4060.290132	0.05671462549	0.06561823957	0.09120649893	0.005839480502	0.01136011888	0.009251868891	1	0.050806917	0.0908012109	0.2999328122	36	0.9999999999
14	170.7609199	417.7495894	896.6203685	14797.3063	349.0511636	1366.100024	2097.746091	5485	18301.14286	211.876938	2679.706293	145.7230762	258.3885735	198.8282211	938.645626	3832.827405	0.06229088249	0.02327095743	0.0926604512	0.006732211626	0.01159301464	0.01135826597	1	0.05491587583	0.002962532819	0.305036925	32	0.9999999985
14	174.529052	95.28482946	546.5685072	9014.916901	2748.864053	666.3271316	1489.294914	4019	11952.47872	161.1516003	1701.924424	516.4829767	163.506183	205.3411913	741.455449	5923.471609	0.06364047924	0.3028562061	0.07407814666	0.01205518579	0.02291176802	0.01310614198	1	0.05772212151	0.5823753569	0.2489154036	50	1
14	174.4818278	245.9574685	1009.911473	16179.887	1807.995405	33.8897695	1705.127367	6241	28094.54839	222.7587119	2058.165862	278.3986503	174.8972123	1144.125335	789.1003765	5618.654472	0.06218112284	0.1179523117	0.001931351779	0.0108649422	0.0120591057	0.01269020003	1	0.04941589328	0.1990002785	-0.004065447783	38	1
14	175.1951755	261.8183245	1036.071715	16497.03832	1881.098248	42.77826646	1675.985475	6499	29703.56383	218.1695707	2420.390128	326.9020571	111.1058596	233.9274189	943.6548015	7389.73888	0.06277140813	0.1168445827	0.002744685764	0.007703960192	0.01367537503	0.007328469048	1	0.04993443933	0.196698523	-0.001171263031	38	1
14	176.1597747	431.7590177	1072.661587	16031.09939	315.2264159	1481.890407	2310.60862	5808	14447.10714	217.0197566	2425.008994	163.4176039	268.6675883	309.1637849	880.6260104	3944.319725	0.06859550005	0.02043192346	0.09291193767	0.007070318936	0.01093781265	0.01034216173	1	0.0599531551	-0.003003027551	0.3072174676	32	0.9999999991
14	176.8275267	614.1632127	-132.480786	13098.66383	2097.202296	1458.974692	2132.19795	5333	6913.926316	65.41693168	1846.24241	305.5404366	235.8039789	243.8663591	716.287484	2004.844926	-0.009924983646	0.1643287089	0.1116188932	0.005154495585	0.01377950147	0.01000635814	1	-5.040896534e-05	0.2963006837	0.3579312477	19	1
14	177.2994811	124.3778547	3102.302586	10951.81794	2456.725027	-214.2893924	1463.719846	4662.5	6952.817204	705.0377375	2147.037839	444.8673319	149.899259	240.1748964	870.4658151	3670.805983	0.2886543774	0.2255620062	-0.02140161249	0.0182731561	0.02183509272	0.01410660656	1	0.2303480589	0.4190394438	-0.03134636553	78	1
14	186.6968129	486.5224303	-176.8448095	17026.71869	1011.164625	1967.967748	2077.037375	6326	11975.90526	58.19695177	2671.419948	202.8965566	320.9621114	221.3336517	987.3137434	3389.974917	-0.01032707501	0.06031388328	0.1142723323	0.003591186214	0.01037478871	0.008757409325	1	-0.00131682697	0.08072947488	0.364203369	9	0.9999999999
14	188.444525	698.7996876	7511.532456	10994.40653	1140.295148	-547.8941962	1716.654521	4494	16066.04255	1425.10271	2092.073814	209.2722723	277.4918669	193.0352831	793.520029	6938.545384	0.6871091222	0.1022621897	-0.04598424031	0.0260888252	0.01508982583	0.02612882089	1	0.5464432234	0.1582559014	-0.03105572618	92	0.9881161742
14	190.3620691	245.3451359	944.122241	15330.37799	1774.866361	49.55152118	1758.16916	6026	26825.09474	222.1966712	2295.275595	302.2430967	105.3470704	216.9781594	884.2658121	4671.423777	0.06146304726	0.1175508722	0.003385895295	0.009467144799	0.01294401505	0.00706680499	1	0.04893959941	0.1981808067	0.0007605980263	38	1
14	192.2949252	137.4384955	727.4236947	11482.34864	3702.383854	971.9535663	1773.580332	5228	15607.06452	150.57729	1717.781018	545.163498	213.646128	222.7252184	751.2659339	5683.301486	0.06274711991	0.325940812	0.08331025193	0.009149542093	0.02268368467	0.01191485973	1	0.05791351419	0.6302528688	0.2810338222	50	1
14	192.4240832	261.2035007	1008.98578	15977.98683	1747.278449	30.74627095	1960.776236	6195	22468.8172	194.8947214	2207.440225	298.0900605	99.61878145	250.381213	847.8192492	6936.352703	0.06441673597	0.1130733108	0.002337140746	0.007000230792	0.01238309859	0.006363049177	1	0.05118242302	0.1888598625	-0.002307352446	38	1
14	194.4854153	66.70330966	18.10742069	10014.05366	2235.326538	158.723505	1194.706517	4264.5	7884.726316	54.41212285	1485.058262	325.6221839	74.98056275	185.1008185	600.0424175	2077.73732	0.001733137194	0.2185948837	0.01595670327	0.00550676725	0.01553367482	0.007901814934	1	0.003085853172	0.4084096393	0.03341669101	21	0.9212739341
14	199.1838644	752.7702339	5.271650114	9462.246144	2945.809664	7.710479791	1355.174681	4227	11871.79787	63.14816993	1467.82262	484.3790551	73.82829281	163.1992725	648.3388256	3186.56986	0.0006244579899	0.3195513772	0.0007748639138	0.007014703067	0.02047125166	0.00810707767	1	0.002219045985	0.6176339381	-0.01629505586	24	1
14	204.9970996	317.4126681	-84.69447476	14805.69651	327.4123558	366.0401667	2220.746559	5373.5	16555.70652	54.15377	2405.724622	163.3897083	104.6269883	277.3263554	804.1783948	6761.616109	-0.005669096898	0.02284100897	0.02521269883	0.004091889501	0.01394489776	0.006373358497	1	-0.004318241144	0.002804616832	0.05839099683	2	0.9999993045
14	206.27484	12.55785374	-24.97471806	7111.169426	1134.376512	683.5382909	1140.08781	2895.5	9389.510638	45.81785001	1083.783732	179.3373097	132.1371366	183.6201837	421.7941797	2949.460992	-0.00387446738	0.1588445203	0.09561323043	0.006395237621	0.01788359536	0.01222891742	1	0.003600005532	0.2848199694	0.3041552449	19	1
14	208.2318732	103.4054071	1859.952577	12085.57337	1202.531781	499.0454879	1639.924196	4648	10889.27368	378.0020221	2113.449649	201.648201	171.6571138	201.5989105	767.9860354	4167.12146	0.1539087729	0.1005888987	0.04002759285	0.01102415727	0.01899801735	0.01234272228	1	0.1254110057	0.1619055652	0.1465581517	59	0.9999999708
14	223.4186455	309.3785523	2546.001359	15425.05983	1722.03408	8.33886571	2312.39874	6155	23641.78947	592.7956867	3227.143579	399.6323034	151.4077446	252.4994219	1265.868215	11025.42478	0.1614444282	0.1170416295	0.0006501160568	0.01067013915	0.01608486995	0.01199171916	1	0.1288302362	0.1958204026	0.01342663826	58	0.9999999653
14	227.6344012	73.33112819	3054.273111	10324.84819	203.394975	-113.3061565	1581.860699	3810	8742.229167	557.845959	1746.724379	121.1274889	152.8972764	210.7827523	619.4004935	4095.794237	0.2931251235	0.02001725547	-0.01152050175	0.01627910066	0.01366173338	0.01625686499	1	0.2323926274	-0.007011116842	-0.001862867852	69	1
14	229.671072	251.4653618	-26.28652029	8165.423212	816.4163898	878.4653613	2202.903463	3124	2841.431579	61.62700426	2992.61146	325.0516838	349.7499499	278.6763035	1131.963155	2246.335591	-0.004298925401	0.1024079582	0.1105989746	0.009281624048	0.02563556708	0.01608257265	1	0.003709598555	0.1678876733	0.354032774	14	1
14	233.3560131	40.53962131	579.2218169	9485.02843	646.2790738	764.6542187	1186.289457	3556.5	10596.25806	126.9467902	1546.321744	139.6423221	170.2793998	143.5524745	553.601947	3764.5127	0.0627516106	0.06731247284	0.08034417855	0.00993518921	0.01555331969	0.01293950648	1	0.05488992469	0.09421016587	0.2640070364	36	1
14	234.4764166	182.6577406	-124.1158865	14194.34802	1491.374689	1580.379859	2157.126701	5587	8808.021277	70.0653116	1961.273615	227.1623355	254.3283036	352.2929041	727.5433392	2607.563441	-0.00904016473	0.1063195699	0.1099701876	0.005466184561	0.0127401857	0.01021978391	1	-9.044407902e-05	0.1760551232	0.3509300519	14	1
14	237.6976524	471.4829472	2401.077135	14387.25967	1504.544022	-31.40434869	2383.149995	5724	12772.91579	598.0346111	3155.446336	327.5658545	136.6313589	278.2975677	1193.208685	6998.052995	0.1699825586	0.1064102913	-0.001887452335	0.01169508074	0.01454692619	0.009979949404	1	0.1353737526	0.173669218	0.006315979565	58	1
14	240.5647987	114.1725695	-28.36474738	10425.13205	711.3265672	82.01415049	1699.499926	3895	7465.583333	53.08886558	2207.127187	174.7111398	74.25314284	228.9358285	799.0808014	4093.715933	-0.002880629129	0.07007764506	0.008430175558	0.005787207816	0.01864904293	0.007621718605	1	-0.002761924599	0.1006343424	0.002621525515	6	0.9999999567
14	240.854557	142.5936398	-80.94747778	11911.04961	780.4597441	621.5850122	1967.825362	4526	11045.18947	48.15083634	2216.723114	167.5555552	140.650008	245.4380832	809.3215122	4585.032658	-0.007206701639	0.06540503651	0.05197913779	0.004286764097	0.01308393504	0.007822495298	1	-0.003185577049	0.09110268249	0.1510990634	8	1
14	242.4548494	169.3213086	37.0706476	13295.04185	4420.080666	81.56680681	1857.452698	6085	4889.276596	87.91268893	2269.937241	751.5551095	89.41585585	315.2366835	1009.054413	2849.667015	0.002346506318	0.3321169862	0.005769612432	0.00714255532	0.02000919663	0.007262608211	1	0.004090047543	0.6436662762	0.001570575398	24	1
14	248.515225	251.6651083	1089.652537	13614.92071	993.8885067	83.28507152	2150.358208	5331	26787.96512	260.2819981	2547.489627	180.0846716	114.7382723	252.0754621	898.7089127	9081.277559	0.07591403049	0.07652184936	0.007182448343	0.01444898985	0.01541837076	0.008952188884	1	0.06033840866	0.1129642739	0.01590400588	34	0.9999198184
14	252.7603077	131.9075458	-9.868049734	7417.862259	188.261457	178.1773694	1520.1714	2763	4659.066667	35.99823754	1357.202926	95.84633925	69.95917688	143.8582179	466.2135435	2889.890849	-0.001162286679	0.02585598137	0.025031413	0.005334188757	0.01528357398	0.008138387553	1	-0.0006880837201	0.008994532373	0.0588432326	2	0.9999998686
14	252.7796806	676.2129005	-40.56378066	12944.97112	1367.310185	286.3501198	1876.844586	4998	9158.154639	57.36591021	2063.250764	228.9643332	92.67519573	195.9392941	765.9485352	2831.668263	-0.003282682042	0.1054969643	0.022618446	0.004767266079	0.01411509198	0.006304916338	1	-0.001690675406	0.1740815389	0.05219523021	12	0.9999315613
14	254.2656289	356.4951953	-96.44152264	16937.96241	968.780518	874.6101139	2485.535291	6312.5	14123.66316	56.68041598	2283.630552	219.5526478	165.3231809	268.3101484	868.655922	3839.754	-0.005795606803	0.06040592693	0.05445785004	0.003652291583	0.01181924479	0.006953764436	1	-0.001933629199	0.08072863953	0.1597907916	8	1
14	255.7576538	328.7978567	8.839775043	11720.35146	2761.693345	331.1624289	2503.984796	5081	4687.666667	73.68635993	3555.243797	823.9778335	124.3140452	377.9853331	1474.821148	5113.772918	0.0005820612895	0.2348573463	0.02978142889	0.007079358664	0.02099244554	0.008973918229	1	0.003322652724	0.4421610389	0.08106976226	21	0.9995452998
14	256.6969736	117.6084993	763.6109423	12204.43037	1292.543745	8.878943682	1625.375123	4731	11811.59551	187.9606108	2238.752999	224.3985897	98.66811957	206.3300453	810.6340386	4362.476532	0.06372268512	0.1081746712	0.000680953598	0.007928419828	0.01650505863	0.008803675076	1	0.05045548818	0.178712227	-0.008277872671	38	0.9999999989
14	258.6394838	231.9314189	10372.83636	15088.13978	513.8491631	-473.7399879	2085.870032	5726.5	22385.05952	2024.268442	2756.451198	156.7226171	403.7165744	208.7761402	1006.507673	7891.714759	0.7031966365	0.03648338129	-0.03159202817	0.02600251363	0.01281476394	0.03038804898	1	0.5596359045	0.02174493203	0.02018200873	90	0.9947145357
14	261.6441345	245.3438638	12627.51575	12235.72169	823.3853822	-795.4644064	1941.128518	4926.5	6811.368421	3530.144117	3366.237239	215.7070937	566.5887518	250.8578317	1278.666365	5350.13847	1.012730576	0.06411710996	-0.06617549572	0.04417692026	0.01977664977	0.052180282	1	0.8054342223	0.07492097482	-0.02951230192	95	0.999972658
14	263.3067291	320.4385418	-79.20054255	17198.35664	4185.451264	365.9453921	1970.710571	7442	11663.43373	84.76886537	2533.908117	738.9127661	112.7440593	420.1223918	1142.080647	3896.625852	-0.00501743482	0.2500447859	0.02255198321	0.005264374285	0.01647576357	0.006164350308	1	-0.001510851185	0.4736954008	0.05540778346	21	0.9944955507
14	269.8685089	502.8052289	1185.459876	13823.77817	282.309589	40.97317277	2226.316311	5003	15871.54545	263.0871018	2674.213399	162.9505719	114.5933395	218.6427087	914.5121844	5498.16237	0.08706114653	0.02111507047	0.002987318325	0.007710582471	0.01361641651	0.008370571083	1	0.06836653069	-0.002026574788	0.002492493601	30	1
14	271.6512216	760.3780948	1659.244437	10726.22517	3244.67344	-60.70361265	1602.648578	4876.5	17925.61053	306.5990087	1874.706272	551.2389639	116.384775	199.7291563	802.3777466	7181.29146	0.1569327518	0.3076549446	-0.006422649211	0.01386501748	0.01961717933	0.01147827347	1	0.1267897079	0.5909306623	-0.00681643817	66	1
14	277.5888571	134.5704841	-30.82857741	12226.89257	2070.868172	112.2753382	1738.80433	5005.5	8530.554348	58.17030366	2336.538943	368.4439923	98.6908989	215.4004086	908.6202263	3696.539934	-0.002434389036	0.1636843593	0.009125721456	0.005039617597	0.01611350693	0.008669516858	1	-0.001335659131	0.2946404386	0.007584938215	16	0.9999987257
14	279.0246339	41.85491822	1057.441671	14424.08648	5538.603516	-24.80583973	1257.796687	6720	828.8842105	119.249925	751.4278595	359.5022485	110.5539	178.1596143	353.1293055	577.0094373	0.07467462195	0.3880093099	-0.001872532161	0.007838383939	0.01675436896	0.007788368806	1	0.06209473517	0.7585527647	-0.007226375345	51	1
14	280.7767253	78.1172067	-29.76501378	10452.47458	2350.45918	200.9125468	1459.928294	4476	6627.136842	66.87111748	1759.729521	379.1056978	77.46216705	233.2387815	707.0390855	2701.405429	-0.002926731995	0.2296356133	0.01968143349	0.007066682991	0.02322980156	0.007831984411	1	-0.0002622019762	0.4313615848	0.04547141893	21	0.9972112374
14	280.3706851	690.3705196	-187.4324778	14079.66621	2241.816831	1527.529844	1798.962384	5693.5	21728.91667	64.10011938	2182.529975	339.2197341	250.4488573	195.3895923	836.8430153	5975.368495	-0.0137175579	0.162163321	0.1086742148	0.005796237896	0.01565301062	0.009259106527	1	-0.003321164556	0.291855411	0.3469239632	19	1
14	280.8193218	733.3875087	-28.30020932	13254.57653	224.9244768	64.67817276	1616.903615	4719	10995.95745	45.5521205	1758.21535	134.8104179	75.73213103	188.3244485	574.0067186	2549.15021	-0.002039748228	0.01741432616	0.005132164553	0.003759476535	0.01208397487	0.005918249008	1	-0.00289606487	-0.008534499223	-0.009912016569	1	1
14	281.68482	110.5484647	-46.50026261	13525.46182	4242.249367	266.2728941	1502.584152	6077.5	8057.010638	80.22709712	2184.201619	677.939899	85.30456151	221.5732171	937.4504085	3490.438622	-0.003425696219	0.3112481264	0.02098802429	0.006667428442	0.01922622632	0.006740713362	1	0.0003196767449	0.6005219974	0.05200730784	25	0.9988120253
14	282.3003799	495.1331061	1282.303198	14655.50233	353.7587421	65.54764561	2146.363927	5410	18310.07955	315.3668572	2764.452005	152.7231303	128.821349	220.0271342	942.5460438	4940.073014	0.08654625699	0.02356062823	0.004889420268	0.009629082357	0.01313643821	0.009056507995	1	0.0681157881	0.003053026321	0.008975723727	30	1
14	282.6380922	596.0906691	16084.62686	15677.01983	1741.428995	-891.9076338	1663.552778	6422	5101.426829	2746.0698	2895.223893	341.1439314	413.1087147	195.4912022	1156.980039	2472.223236	1.020751081	0.1116024023	-0.0568062868	0.03194387741	0.01575075623	0.02822351176	1	0.8130415685	0.1732561326	0.005690526164	96	0.9999999996
14	284.3533246	322.1135614	4890.211124	17345.77889	490.9073972	3750.47927	2818.520003	6453	24591.05263	777.5735694	2559.667082	196.6537395	708.4454166	222.8499935	962.7411423	8347.392962	0.2818764469	0.02780139155	0.2143000212	0.0149723814	0.01214555262	0.02262834038	1	0.239503358	0.009769635027	0.7713746282	71	1
14	291.410934	170.6228284	-74.66235277	11855.89115	661.5113637	1329.303402	2321.581329	4531	5376.385542	57.84898103	2621.73507	197.6851107	313.9285364	241.7536415	945.1047567	3063.005932	-0.005969040634	0.05579509439	0.1140972454	0.00543991663	0.01733817203	0.0119557204	1	0.002112548027	0.07130677687	0.3644447499	9	1
14	292.0948164	127.214934	639.8869455	13048.73921	458.4015045	2645.420929	1933.508491	4875	24474.78947	185.4582482	2046.266791	146.3574024	471.5485267	212.535126	696.9305414	8211.248397	0.04960493743	0.03588003027	0.200495065	0.009887500153	0.01555638983	0.01659024875	1	0.05254899573	0.02950034752	0.6728963057	33	0.9999999652
14	294.1224269	526.4982702	1428.409425	16924.84518	480.3469809	67.22939136	2216.834499	6217	29783.61957	289.4665368	2466.306605	177.9305743	112.4266748	218.2694723	914.4686203	8255.745775	0.08533923658	0.0299319837	0.004229982365	0.008246071353	0.01143381974	0.006831475238	1	0.06717145572	0.01627258792	0.006613124382	30	0.9999999982
14	294.3895266	603.007894	16143.81591	15343.59704	1673.553447	-834.3437068	1691.739427	6264	6877.64557	2769.581986	2679.032487	345.4059061	486.1591601	266.762967	1102.395478	5783.906632	1.046668648	0.1166474639	-0.05603219235	0.03443084387	0.01360124729	0.03762408126	1	0.8339128493	0.1833776047	0.01420469372	96	1
14	296.9930847	373.556193	-223.8155951	18057.44679	2081.390799	2138.274974	2260.327925	7214	16943.56667	64.03369277	2424.524514	356.9783653	328.7139962	209.2736582	976.1854305	4076.049327	-0.01221057475	0.1137744917	0.1165259952	0.004258086385	0.01210820088	0.009071473456	1	-0.002083362623	0.191562015	0.3729412928	14	1
14	296.5406396	442.2519048	15322.1525	14500.36701	1082.567318	-695.8176489	1941.685865	5867	18338.69892	3642.519526	3570.76052	246.1362352	587.9266329	254.8443867	1393.756179	11595.93564	1.016304364	0.07608134559	-0.05059821046	0.03210285134	0.01689405755	0.04421855481	1	0.8095335419	0.09970632759	0.02508892021	95	0.9999999909
14	297.5791696	277.9206741	2963.453329	18166.36673	6020.330502	-44.24495502	1993.163991	8633	25849.58065	534.6574361	2642.324061	955.6869001	145.3676684	250.6940329	1247.407164	9255.549375	0.1607246146	0.334962862	-0.002879508184	0.01181436953	0.01666784509	0.008304170839	1	0.1303762044	0.6474879674	0.006911046789	66	1
14	299.0654657	405.0596306	909.4383571	13134.22581	119.4986399	440.7045977	2586.335921	4829	8577.971429	253.1893745	2941.027741	160.2349544	171.7291544	593.7194508	1003.407554	5941.534189	0.07077527642	0.008429501225	0.03515949938	0.009947865026	0.01575539739	0.01355475349	1	0.05746724544	-0.02803586451	0.1090472136	31	1
14	300.6359338	18.74616719	-11.67216345	7509.614536	2353.378539	725.5824223	1425.223289	3384.5	3673.365591	67.64032205	1170.034625	382.3403251	144.0498967	180.8822586	514.0677815	1359.221403	-0.001539985645	0.3088217371	0.1005001269	0.009632270368	0.03022712409	0.01305339498	1	0.007450398678	0.5956449867	0.3254207431	27	1
14	303.270375	313.4687815	-38.24720282	17561.75336	5888.994776	93.10840353	1955.838459	8140	11991.62366	100.7543011	2529.848103	991.9028238	91.76065308	276.8482038	1228.881572	3249.001248	-0.002102319867	0.3438434268	0.005145810003	0.006089100612	0.02043664378	0.005480010304	1	0.0006097036653	0.6680270425	-0.001243736685	24	1
14	304.7168893	77.45527101	-11.01088625	10766.40013	3377.383638	51.45058483	1461.759239	4851	9651.670213	76.08693666	1922.511265	587.7420273	74.40622615	225.4582487	831.2662915	3770.334657	-0.0009722093245	0.3169387148	0.004916443651	0.007703916191	0.0211026665	0.007385439771	1	0.001205693082	0.6122488373	-0.002493640615	24	1
14	303.8802892	177.2247399	-29.8239676	15150.20934	1075.247766	119.7233695	1911.469957	5705	10212.57143	52.37658097	2503.824005	207.6126265	80.0446798	269.6279922	920.3512852	3950.096062	-0.002313326372	0.07351961204	0.008725736397	0.003725765406	0.01318879102	0.005284401762	1	-0.002249010993	0.1077614887	0.003852850094	6	0.9999999879
14	304.3445168	415.6090458	942.6796037	13914.77646	276.6262429	526.9272456	2506.558369	5157	18383.24359	252.2374826	2883.641709	155.7770819	155.9442762	273.0795608	1004.95336	11752.80655	0.068427272	0.02045086659	0.03905597128	0.008717363688	0.01352099744	0.009314676508	1	0.05599399413	-0.003081094673	0.1222281134	31	0.9999999999
14	312.3432957	403.6117831	1170.532683	17655.26974	545.3177049	656.6899991	2144.009196	6535	26829.57333	275.7094032	3171.284758	148.8436677	173.023349	222.5200273	1148.220491	8454.261486	0.06471144936	0.03192093117	0.03850321012	0.00707939449	0.01006033438	0.009278422651	1	0.05310307853	0.02073893881	0.1198128287	31	0.9999999468
14	313.3082188	342.4863588	-257.6907491	18742.7915	3336.968924	2146.917258	2227.341934	7829.5	21569.09474	86.32103955	2366.114838	474.6650421	306.7463221	238.0196303	999.9439428	5794.899533	-0.01361804535	0.1767691858	0.1142585811	0.004865916944	0.01268745122	0.007899152592	0	NaN	NaN	NaN	NaN	NaN
14	319.3131762	481.4534506	-69.27347253	18025.00626	3108.931253	397.0483872	1859.398882	7317	7990.670213	72.41380259	2588.815287	549.6715971	124.1785249	211.2351637	1106.247031	1955.324808	-0.004085141465	0.1738351491	0.02223185492	0.004076697808	0.01321458307	0.005920862654	1	-0.001616716703	0.3157296115	0.05249821407	17	0.9999326961
14	320.6683347	6.149989981	-71.5127331	7820.789364	762.8648736	1589.08852	1216.454831	3010	2130.076923	54.81369696	1278.448415	148.5303688	296.3909544	168.7647622	472.5289804	1131.385701	-0.00920577403	0.1006877334	0.206293875	0.007238092049	0.01846033948	0.01936819024	1	0.006556034714	0.1645984223	0.6815403003	15	1
14	328.1921391	150.6149044	-20.27149924	14682.15349	793.9957309	326.159085	2021.780099	5349.5	9165.670213	65.86106367	2083.065014	172.6197965	91.78430465	289.2810795	721.166791	3016.924577	-0.001326381981	0.05466005078	0.02344714751	0.004866445643	0.01398852769	0.006217797615	1	-0.0006183542594	0.06869279311	0.05412827352	7	0.9999867605
14	329.3028909	120.3891387	7517.714528	10900.77479	953.6295831	-440.4137491	1907.150216	4411.5	25442.35106	2149.526867	2847.016599	186.7431773	342.9126737	181.1250642	1036.319361	17177.79527	0.6947993739	0.08549155156	-0.04007810248	0.03625952776	0.03032655069	0.03666749403	1	0.5528403181	0.123410086	-0.009518531039	91	0.9903086307
14	329.5779153	458.4720317	34.17664395	10255.50113	506.4947151	196.0635623	2948.618435	3941.5	2464.979167	53.36561678	3574.200002	219.2872983	117.041688	381.2765614	1288.520758	1768.482656	0.003955405418	0.05073594583	0.02051879341	0.006300791166	0.01911219887	0.01146333045	1	0.003361948309	0.06048453337	0.04513404166	7	0.9988384833
14	330.8170315	290.437584	-28.03488968	17526.50759	2895.038984	168.8664532	2205.171715	7084	8962.78125	74.7086158	2411.739791	506.1208722	101.8546048	282.5326853	1023.387647	2567.093942	-0.0015956586	0.1689360599	0.01014729682	0.004558014225	0.01635213305	0.005887513482	1	-0.0005340504702	0.3055165444	0.01141735149	16	0.9999983273
14	331.8260937	48.92526451	6.454679952	10393.07923	2344.155589	207.0591659	1556.693041	4436	4220.844444	64.37282652	1551.445362	345.6221268	80.55324201	252.7361055	635.6044406	1678.026449	0.0005401944994	0.2254082567	0.02004774082	0.006522027406	0.02065762224	0.007660798108	1	0.002494968831	0.4225556907	0.04738302439	21	0.9949907385
14	334.710003	26.44567805	2638.015429	8945.688364	1998.444722	-218.4011419	1266.527238	3862	8875.56383	539.3041748	1608.250129	372.9640758	131.5740863	230.4408016	668.9755046	4566.773317	0.2923522903	0.2252151678	-0.02353796239	0.01815605228	0.02068507915	0.01530945259	1	0.233154795	0.4182678016	-0.03787575827	78	1
14	335.3459862	652.2362266	-43.34215766	12206.30666	650.9935652	645.4776615	2242.953059	4627	5078.021505	58.43705473	2405.05076	171.1279878	156.9179831	284.2065628	871.8592076	2236.664802	-0.003714755405	0.05804701297	0.05408190604	0.005286993448	0.01470215846	0.008340571942	1	-0.0003191424875	0.07581166052	0.1588967474	8	1
14	338.6363404	64.12061881	610.3925819	9900.646798	563.9709026	834.3850064	1623.443136	3756	5222.25	136.8097878	1467.271546	145.2378471	189.001725	188.3015935	532.6541649	2349.054264	0.06079336453	0.05861979167	0.08501390143	0.009217711884	0.0150118188	0.01331590067	1	0.05355822064	0.07622941778	0.2793815352	36	0.9999999992
14	338.5715664	569.3492268	1129.983651	18710.00838	2122.87293	640.195016	1962.90316	7428.5	21191.95745	214.6309368	2646.999997	360.8312544	148.1238915	228.7615023	1052.605624	6630.566521	0.06127099339	0.1116246491	0.03444808193	0.006275403413	0.01205290793	0.006754586916	0	NaN	NaN	NaN	NaN	NaN
14	341.4786348	321.2397815	2819.252716	17618.07172	3080.51122	954.6810217	2812.024195	7495	28248.47312	516.1359556	2791.324671	519.1385296	225.1078283	341.5500341	1180.54757	10965.91974	0.1570813724	0.1744989605	0.05238500452	0.01074151624	0.01534439482	0.009982401541	1	0.1296349016	0.3150786144	0.1916517648	62	1
14	343.4320089	7.343251244	1403.236999	8675.804144	419.6192369	-85.61971848	1258.496219	3187.5	2775.741573	258.7635325	1561.657488	130.7497063	95.57691576	178.9661108	565.8979662	1539.718086	0.1623848326	0.05072145035	-0.01031258514	0.01380859136	0.01560109614	0.0117579061	1	0.1280827802	0.05832789381	-0.02576836135	55	0.9960222719
14	345.4772526	43.65253971	667.4967982	10181.77753	2302.590274	281.0442789	1327.117089	4349.5	12485.88636	182.3465143	2212.551054	506.471583	117.6845704	212.7483809	915.1412004	7233.460033	0.06810487068	0.2252260357	0.02585326498	0.01259337538	0.02400349117	0.01177016986	1	0.05702820723	0.4213131595	0.08223310732	46	1
14	346.6206349	783.4283346	3785.462933	7795.438472	864.9412293	512.9248311	1634.326016	3169.5	9623.778947	950.7641178	1971.258341	202.6680482	218.5227825	201.4066692	761.7112536	6246.190058	0.47312213	0.113904764	0.06310997564	0.02474665751	0.01726842894	0.03022687723	1	0.3829022999	0.1854084626	0.2966588421	86	1
14	347.4744309	531.5694942	1175.879179	18951.3156	2178.885443	647.3750526	1812.514331	7494.5	24189.19792	235.0972775	2746.762247	360.3361286	155.680361	222.4842626	1101.387946	5729.983787	0.06204050554	0.1151244232	0.0327242919	0.006163861227	0.01091693661	0.00719890925	0	NaN	NaN	NaN	NaN	NaN
14	349.9921325	737.5289374	803.4081285	12159.23462	667.9615538	329.0672033	1775.99225	4581.5	12402.34444	165.1403766	1816.961177	138.7270339	110.8035502	178.2399041	646.0863265	4328.772923	0.06667466415	0.05723810633	0.02683402906	0.007946204773	0.01213602236	0.009096841625	1	0.05412273921	0.07316020646	0.08084159401	35	0.999998234
14	350.3003804	451.4673606	-77.53677316	18494.36499	421.8352348	151.363199	2267.897695	6750.5	19385.33684	51.87327331	2455.789424	164.3188499	87.81623552	233.47835	899.3742842	4612.822998	-0.004310094276	0.02289597968	0.008949323032	0.003060663086	0.009339851695	0.004873413876	1	-0.004383959793	0.002864803949	0.002840651264	1	0.9999996921
14	352.6591116	114.8443091	12948.91781	13163.99281	957.5055924	-884.8858522	1640.553491	5355	18142.84211	2749.055651	2679.888728	192.2429918	527.4472153	198.867944	1003.06715	8467.0334	0.9776044617	0.07336068127	-0.0600260219	0.03966858792	0.01531444842	0.04286175701	1	0.7778336885	0.09454928111	-0.01590463666	95	0.9999985315
14	352.6255916	147.6863795	-59.5445036	11499.04084	651.8534124	1323.778657	2293.387627	4341.5	4511.084211	68.07098821	2498.76794	204.7883809	293.2761498	233.5312525	920.4385686	2187.462266	-0.005492711791	0.05553250334	0.1172646249	0.006877856476	0.01556720783	0.01243297757	1	0.002716186336	0.07076336847	0.3754204183	9	1
14	358.5198723	294.6647193	2801.497691	16629.54434	1070.290081	861.3872536	2552.011527	6409	18937.2766	548.4277782	2633.894599	254.9093712	225.0758869	250.6351295	1016.565012	6335.881275	0.1679650895	0.06481254895	0.0509017393	0.01050271642	0.01403114621	0.01143002745	1	0.1370534879	0.08759661625	0.1860593178	56	0.9999999999
14	358.2999211	487.5043356	-124.0562722	18105.06919	6315.561133	373.2356814	1962.381445	8391	16884.45745	85.98024218	2405.613124	910.8499555	111.8953928	229.8617232	1155.999438	4376.616763	-0.006922747579	0.3425494891	0.02094889508	0.005099539573	0.01638641911	0.005727331913	1	-0.00214354595	0.6654429046	0.05192885528	25	0.9938310041
[truncated: 5,231 more rows]
