# Supplementary material for: Phosphatase specificity principles uncovered by MRBLE:Dephos and global substrate identification
Source: Mol Syst Biol. 2023 Nov 2;19(12):e11782. doi: 10.15252/msb.202311782 (PMC10698503; doi:10.15252/msb.202311782)
Supplement: Supplementary file 4 — Source Data for Figure 1 [file MSB-19-e11782-s002.zip › Figure 1/1D/Complete MRBLE-Dephos data with scripts/ToRegeneratePlots/PP1_1/20200911_PP1_30.csv]

1	53.82454609	76.77100652	1089.339665	7233.007755	410.0242828	933.9478362	1307.538239	2780	3911.914894	188.4330111	1161.134109	136.2100832	208.8666368	142.3145199	428.3601993	1788.989314	0.1539571495	0.05922420202	0.1300148433	0.01463990701	0.01887621318	0.02207197299	1	0.1302921101	0.09014875053	0.4411091292	57	1
1	78.3095526	177.4809955	981.5708021	6217.048805	260.1556277	890.0625916	1826.975663	2363.5	837.1157895	396.4751639	2694.18408	177.010255	380.6306445	225.0134689	985.5459502	1115.759563	0.1501728954	0.04053432234	0.1402891763	0.02550810123	0.03215518615	0.05264870834	0	NaN	NaN	NaN	NaN	NaN
1	129.3475077	328.2891042	4612.269151	15422.01928	2490.822211	1121.640026	2229.219203	6337	11136.32258	951.7175419	2829.072918	491.3459576	358.9475234	245.6691993	1150.375037	5237.016777	0.302080975	0.1685214007	0.07275013947	0.01998122148	0.01755357348	0.02076972363	1	0.2461436511	0.3145328187	0.2798692019	77	1
1	255.3293034	63.53648626	1541.083012	10195.25094	517.0005339	1397.249176	1732.773117	3839	3207.915789	387.1336696	2248.559657	184.2678989	352.196226	190.2475179	825.0565656	1879.997916	0.1523085954	0.05093213396	0.1365416587	0.01879104536	0.01876229094	0.02116685737	1	0.1293232272	0.0731920961	0.4633362766	57	1
1	294.730128	357.4371083	-335.6037769	15364.9002	831.5305656	3761.580376	2665.494743	5826	5550.957447	86.1724881	2946.308136	232.3706752	694.4539903	279.964755	1099.19279	2449.049616	-0.02227287744	0.05560665053	0.2486633757	0.005739465704	0.01455537153	0.01983801219	1	-0.002280504087	0.08904345538	0.8148294515	10	1
1	298.8371895	242.4653202	-61.83520339	15539.59932	1023.292073	303.5827571	2188.050661	5973	6972.587629	54.81731938	2538.788835	245.4748808	90.76204551	368.2725463	947.4222614	2552.156134	-0.003993421921	0.06766127749	0.01985696876	0.003842028231	0.0123268467	0.005717270957	1	-0.003646621222	0.1030497144	0.01616360972	6	0.9268996186
1	336.4365405	94.58039897	4862.284979	10223.81153	206.4143238	-206.6705562	1860.36848	3894	7844.774194	1281.957766	2655.185565	144.9996706	247.9808367	201.9114147	961.0156274	5530.053845	0.4604862012	0.02123134945	-0.01669475218	0.02854132762	0.0168379011	0.02860552705	1	0.3644994622	0.002672908698	-0.0009643575946	81	1
1	364.3379581	434.3579117	6146.741923	12667.01042	2060.232656	-58.32946977	2534.920348	5487	11159.14737	1912.329304	3796.778319	611.8252404	352.9514502	1203.681068	1509.380018	8531.151137	0.4932203812	0.1606702927	-0.003776614442	0.02308277723	0.02665598217	0.03772208418	1	0.3934539043	0.2937130592	0.05729190371	87	1
1	369.6201856	106.7426265	3131.538106	10275.36092	1042.008003	754.2180005	1960.167853	4200	6849.537634	788.5622253	2581.365151	300.49026	276.9951874	282.3034894	995.8741809	4476.792016	0.3024666664	0.09992709186	0.07460812608	0.01880715986	0.02048360569	0.02623460547	1	0.2456620387	0.1716911296	0.2840604936	75	0.9999999999
1	370.7283946	186.564558	-8.805286848	10467.62909	2571.367146	455.4016917	2241.232247	4675.5	1487.670213	72.25614686	3414.506283	803.8238286	120.5188119	311.9242613	1434.340862	1232.778088	-0.0008372589087	0.2347159997	0.04466252279	0.009107412698	0.02820091335	0.01213744307	1	0.002869868855	0.4523252024	0.1099558635	22	0.9938695142
1	402.8213415	7.639986804	1158.984665	7802.148171	393.6963837	1024.671326	1202.215577	2863	2050.355556	267.7254038	1686.850498	155.3373349	252.778254	189.9489131	631.5321403	1281.045047	0.1532244212	0.05059396142	0.1308348668	0.01560953471	0.01807314905	0.02517953336	1	0.1296482688	0.07220844863	0.4435054546	57	0.9999999998
1	426.1444906	189.8021798	776.8866028	12666.94787	2061.858204	546.4946633	1837.006556	5170	4358.989474	214.3224857	2868.785866	482.1204438	155.8109539	227.6117381	1141.338015	2731.66637	0.06268339896	0.1616789474	0.04370674159	0.01027755964	0.02175219235	0.01235777312	1	0.05260605898	0.2998365917	0.1194516666	43	1
1	425.2890263	399.5142815	-110.3944859	11698.18494	1141.0572	1516.442497	2399.980629	4610	3246.568421	71.18848415	3245.005146	361.1903432	396.9747177	266.4363585	1231.508477	2516.224928	-0.01012647643	0.09982360205	0.1311340725	0.007507356449	0.02092223843	0.01565725923	1	-0.0002675025586	0.1754593265	0.4066002724	14	1
1	431.5902503	163.1069986	3784.119416	12537.15438	198.6312549	974.550463	1983.236964	4665	3670.191489	890.1645446	2869.867724	141.5114295	325.2697781	293.4436424	1017.7089	2562.135514	0.300881638	0.01591202398	0.07391224435	0.01754623748	0.01396323417	0.02706885645	1	0.2432176118	-0.003398037228	0.2782583301	70	0.9999999652
1	481.2867544	641.1268197	-96.81165737	7158.036663	278.7615559	1706.222371	2292.794075	2745	1788.510638	61.44341558	1880.103717	134.4844243	450.9255161	312.2328789	697.9341008	1837.764442	-0.01380162417	0.04289600585	0.2445597855	0.007941106574	0.01670991599	0.02520119576	1	0.004032023886	0.06232628797	0.8020271482	10	1
1	482.7211593	280.4652392	793.843128	11664.51626	142.9180544	534.7761588	2046.788832	4307.5	7631.301075	228.2275788	3192.900134	135.3871207	165.8817508	296.3945195	1120.186079	6283.914919	0.06579092068	0.01285360855	0.04563991036	0.008595503952	0.01473330655	0.01221188934	1	0.0532285321	-0.01018959237	0.121729236	31	1
1	488.4016428	306.2795012	2250.76454	13762.29068	692.2671209	878.2459282	2216.093394	5239	6195.526882	499.9830372	2866.285443	176.5695389	257.5403796	219.6207651	1029.958229	3556.596265	0.1670708986	0.05093592669	0.06389189323	0.01185799629	0.01245428869	0.01612923933	1	0.1360002005	0.06963576063	0.2117886039	56	1
1	499.0446728	135.9069584	3481.814978	11519.55184	673.352262	-34.63311319	1644.452393	4474	5785.542553	748.893442	2579.090952	199.0124871	185.9124388	198.0475761	958.8948527	3647.140561	0.2990657903	0.0586684761	-0.003107597773	0.0169007829	0.01399788575	0.01933625876	1	0.2369062214	0.08198505375	0.008847639354	72	0.9999996137
1	562.5551739	246.6516674	3581.673528	12447.10094	1329.576626	1.46449394	1606.32839	5002.5	8684.446809	879.3637346	2813.993295	324.3980025	182.1508004	198.2268657	1075.693075	5327.630437	0.290480037	0.1070066051	0.0001193646282	0.02077305005	0.01769820017	0.01824050934	1	0.2309186939	0.1828972817	0.01980431427	74	1
1	571.2446696	232.4624791	-46.33778113	8884.444004	1310.570703	1182.863636	2474.352111	3748.5	1867.774194	80.47574672	2128.532481	381.1565965	318.2765814	580.4667933	849.290714	1241.648266	-0.005519821025	0.144951954	0.130913579	0.01156783828	0.02621031539	0.02196183319	1	0.004005892201	0.2694639914	0.4085424607	19	0.9999999999
1	588.559191	209.4734491	1601.341204	9356.793229	525.0994561	596.1448793	2004.057272	3697	3075.979167	371.6583108	2119.163209	164.3668165	186.9359437	221.6991475	802.2049633	2063.773095	0.17013816	0.05377599552	0.05854168856	0.0128505936	0.01392333871	0.01800589219	1	0.1381131332	0.07528315895	0.1938453853	56	1
1	604.4333252	68.6556325	-9.698944561	6106.866517	2472.37992	99.83692165	998.8538767	3025.5	6518.989474	69.44878479	1126.816679	440.6552842	102.9223116	515.3940134	504.6653989	3383.42113	-0.001612881375	0.4020350256	0.01601155661	0.01221335073	0.03639586271	0.01695917277	0	NaN	NaN	NaN	NaN	NaN
1	607.7328667	192.4443772	8126.486117	8037.518722	503.8986529	-234.594817	1620.186348	3190	6269.978723	2160.543774	2058.421509	173.4161183	375.3557067	247.0639594	811.8967422	5167.729126	1.003706845	0.06439558046	-0.02841781358	0.04897193467	0.0233771865	0.05784334015	1	0.798553134	0.08986444191	0.09140878295	95	0.9999999999
2	172.7146425	137.6782543	1798.82324	11989.09385	484.8731504	1840.722259	2651.73846	4643.5	3018.8125	444.6240395	2959.231192	201.0308758	413.4437101	214.5952738	1071.607734	2031.967682	0.1519523722	0.03908925531	0.1546934979	0.01515919585	0.01544570103	0.03368740063	1	0.13016002	0.04939226401	0.5265772246	57	0.9999999999
2	173.5731993	113.3058377	1733.206225	11789.92527	459.8152592	1747.265897	2582.949528	4468	4616.765432	363.4639821	2398.456745	183.1228955	358.5421387	285.9613594	877.1359713	997.4524083	0.1506182556	0.04081194864	0.1428933607	0.01331856352	0.01519397105	0.02136957197	1	0.1282840355	0.0524179186	0.484873603	57	0.9999999976
2	176.7894093	126.0640149	1874.809519	12398.60035	458.6032139	1866.879241	2717.123882	4696.5	2595.628571	391.4884387	2447.319869	176.7804759	408.1227225	252.5316618	891.706381	1926.373368	0.1503083311	0.03690209057	0.1460432996	0.01412999794	0.01383091688	0.02534041468	1	0.1282059813	0.04442416841	0.4957220484	57	0.9999999915
2	361.5476026	68.31466383	-35.7250327	10716.6936	587.6832646	272.7153827	2187.135093	4110.5	6789.574468	48.60797948	1883.292795	176.0357442	82.04611758	271.4671452	690.8160046	2774.952583	-0.0034457871	0.05629704717	0.02529167921	0.00505828291	0.0152435877	0.00870723807	1	-0.002977965793	0.07963008667	0.03498045118	7	0.9973568201
2	461.8406177	400.9978114	3161.805234	18266.6465	807.0628949	412.669946	3195.383397	6925	7984	531.2559185	3000.863165	299.1849777	177.6878697	210.6059958	1181.305985	3356.430363	0.1745206429	0.04673507512	0.02341924201	0.008613697159	0.01235316653	0.01105173999	0	NaN	NaN	NaN	NaN	NaN
2	636.6496351	281.620516	-71.17260568	11933.22408	600.9853374	486.1605444	2199.426426	4560.5	11221.67368	48.80487704	2034.251958	159.3279479	90.78075556	180.5851508	720.2974979	3651.792956	-0.005902918116	0.04965660315	0.03986861126	0.004370417533	0.01414625386	0.007094815692	1	-0.004003187946	0.06650653414	0.0853403802	7	0.9999999978
3	60.25324692	279.1026991	-59.94377429	14944.12915	733.6954475	347.2190629	1513.521161	5453	10978.95789	49.67701235	2258.451195	160.8594694	84.84638739	191.2200624	775.2703325	3810.615899	-0.004178869865	0.04967681627	0.02413365769	0.003622755443	0.0132219372	0.005458195811	1	-0.003734651967	0.06578260997	0.03050121501	7	0.9990907164
3	103.3283558	241.2039945	-173.5145874	14712.12186	1420.717351	1640.866514	1936.792875	5679.5	8700.518072	61.67681033	1956.100277	215.5592806	250.6775075	224.1364367	713.8020673	2941.701222	-0.01227734953	0.09934338974	0.1099023106	0.004871829185	0.01407514955	0.00935853714	1	-0.003491458359	0.1734430612	0.3314977117	14	1
3	114.9518886	234.0694735	-60.81355359	7379.744101	628.0001418	913.7795034	2226.098537	2985	3082.839506	76.43016653	2378.71492	252.9563644	286.5598119	724.2864817	918.7626193	3989.691249	-0.008261270632	0.08744487093	0.1189884116	0.01076864286	0.02706120792	0.0241082837	1	0.0002006253309	0.1490723488	0.3639617105	14	1
3	207.4538138	132.7028301	-92.14094602	15281.2863	4892.631941	145.8325033	1441.378966	6868	5428.947368	76.24626561	2237.532432	734.4165222	76.84020674	253.7988994	994.6002035	1470.939766	-0.006582537801	0.3187717899	0.009577137635	0.005483099339	0.01676191172	0.00543894583	1	-0.003070053693	0.6258024784	-0.01168056448	24	1
3	358.5437046	459.5768319	-267.286445	15376.93259	1388.359774	3613.361533	2610.993847	6026	2588.168675	84.21525825	2533.140024	320.0183687	591.6613607	236.4330045	971.9000913	1643.105491	-0.01772748643	0.09158760611	0.2373262125	0.005133741547	0.01408665738	0.01376622657	1	0.001036803039	0.1634516537	0.777392918	15	1
3	371.1144609	457.7121905	-192.0857857	10809.89927	927.0917099	2927.045843	3159.752528	4305	1836.268657	92.79833822	3064.085723	324.8495725	752.1910419	480.1937498	1196.520242	2133.059814	-0.01734711279	0.08732200917	0.2682711519	0.008559068543	0.02023644765	0.03627195256	0	NaN	NaN	NaN	NaN	NaN
3	379.5936205	447.5489163	-408.9344357	18269.96012	1887.769605	4497.523305	2517.299119	7272.5	7287.493671	92.21194759	2680.389838	350.54138	659.8158864	250.8632197	1083.382296	1510.301242	-0.02343429496	0.1033955462	0.2430633117	0.005110059739	0.01040198965	0.01445769008	1	-0.002962447609	0.1883555495	0.7965717466	15	1
3	668.4551032	89.45345536	1535.700414	9432.013039	90.25866379	1229.306644	1391.239022	3391.5	2889.739583	133.1927407	630.6991867	121.1142636	139.1723416	207.2721083	218.2768128	1079.504343	0.1647218918	0.009628010539	0.1306200547	0.0105856559	0.01319110953	0.01333969935	1	0.1382751913	-0.013208782	0.4440955152	54	1
3	776.2615753	143.5924504	280.3591394	4526.687093	1357.93531	72.09191664	785.5320828	2082	4905.297872	108.6348378	790.5419311	249.271131	134.2142939	903.5566077	342.8225669	2281.465252	0.06333996877	0.2954719913	0.01549782047	0.02144961327	0.03499951248	0.03082981651	0	NaN	NaN	NaN	NaN	NaN
4	7.710714226	155.832729	571.8428751	8349.806043	2561.630115	209.1878718	955.8260351	3772	4771.725275	139.6171056	1336.443414	423.3377093	95.84227974	168.6780067	586.7405401	2050.419925	0.06762034475	0.305575155	0.02437421589	0.0119475175	0.02444694799	0.01130709001	0	NaN	NaN	NaN	NaN	NaN
4	38.62656314	133.6165614	37.45461571	9363.491199	165.3425805	85.84820908	1166.992347	3409.5	3089.075269	35.56885324	1288.885569	119.7495705	53.18673299	170.5430515	440.9776806	878.0255918	0.004002835326	0.01814326078	0.009144700979	0.003940177562	0.01380951207	0.005594065446	1	0.001325677487	-0.0006797901636	-0.02126538241	1	1
4	49.40293934	122.613172	26.61210528	8555.998501	190.877198	67.87431988	1113.295127	3149	4203.847826	33.45561677	1428.494794	116.0125988	56.69608003	162.2205926	509.9988545	969.1496889	0.003094657956	0.02263690509	0.007852115633	0.004124617603	0.01400412682	0.006826563145	0	NaN	NaN	NaN	NaN	NaN
4	87.39784351	171.1800759	775.727232	11104.72549	3354.12274	367.9871424	1545.283219	5075	1449.345238	168.6989373	1816.277332	551.8254415	121.1341029	223.4554296	783.4279619	1158.450424	0.06988040409	0.3014184915	0.03444781293	0.01029360173	0.02333983886	0.01023984667	1	0.05958315219	0.5905358781	0.09362980836	49	1
4	101.5291074	170.2556478	690.7443924	11025.89769	3392.03434	354.826206	1530.182907	4953.5	2735.821429	183.5418193	2387.861086	691.6113147	123.7228592	216.5172054	1020.782757	1504.22133	0.06573249225	0.3065828441	0.03212437962	0.009715245005	0.02827221347	0.01129924653	1	0.0561723517	0.6012014121	0.08464496576	49	1
4	104.5254988	39.4039872	26.50094084	7292.127944	189.5398198	46.96189369	975.3906757	2655	2664.267442	39.11103925	1366.009163	115.9703223	49.94818669	148.2962007	463.8661238	1717.767597	0.003531395389	0.02453454057	0.006074175831	0.005822952568	0.01815008767	0.006846923226	0	NaN	NaN	NaN	NaN	NaN
4	117.8330429	34.22516592	46.48056855	7398.026044	141.5194424	41.3570179	1050.922337	2654	2055.344828	36.78111326	1135.684776	105.2623	46.64642824	148.3774624	397.2905929	940.1841708	0.006527663948	0.01740205784	0.005845117246	0.005033774858	0.01607652782	0.006550719656	0	NaN	NaN	NaN	NaN	NaN
4	121.2375866	7.834400471	10.22050334	7715.732462	439.0340511	147.7729783	1027.339191	2919	8888.630435	40.50830102	1246.345239	121.2289452	64.40568017	157.9107633	438.9357819	3626.649087	0.001272850685	0.0567548972	0.02064888827	0.005339304703	0.01593457183	0.007879141302	0	NaN	NaN	NaN	NaN	NaN
4	153.5215986	136.6721663	1246.60252	18432.42749	3058.820619	90.15797134	1402.286964	7598	11697.95745	149.3476287	1470.762802	392.2211528	112.1072157	209.5002785	676.7673816	2183.936851	0.06728701377	0.1659317936	0.004823872308	0.006556060518	0.01338161347	0.006113725065	1	0.05360053809	0.3068038775	-0.01583001952	42	1
4	161.8801829	95.49592865	1665.958087	10917.30313	1599.621073	1392.048801	1737.691	4563.5	4965.22973	344.4095017	2222.733845	352.9496792	301.068804	192.6058783	865.6559456	2683.743912	0.1501405087	0.1433312213	0.1263276135	0.0139438271	0.01936829109	0.02114499231	1	0.1281099463	0.2652397775	0.4302089656	63	1
4	169.6898806	84.09684819	1592.096292	10489.14507	1497.501242	1349.611182	1794.435625	4256	6839.137931	354.9972706	2105.365647	317.9017205	316.402816	194.0023804	822.151359	1985.613904	0.1520991856	0.147371453	0.1270571235	0.01384222066	0.01865193302	0.02059872857	1	0.1297816121	0.2736857164	0.4333898786	63	1
4	172.4796113	105.6602481	1975.855945	13090.48181	1914.375193	1715.397611	1823.280446	5367	8015.460526	338.1667658	2039.127432	307.3210827	350.2172991	211.1054093	792.6662791	2975.0892	0.1487937089	0.1473626174	0.1275813819	0.01321256933	0.01511901658	0.02197514882	1	0.1271757741	0.2737058878	0.434427377	63	1
4	178.7026749	93.46424998	1484.119104	9334.409203	1280.38163	1338.227487	2207.530528	3837	3894.42623	354.5899794	2120.965354	324.7036423	373.8318623	250.279533	851.1637026	3170.003299	0.1574030042	0.1405820903	0.1432771653	0.01486745475	0.02365588769	0.03450652654	1	0.1350751372	0.2602999278	0.4914009919	63	1
4	183.2351023	83.09244744	1590.088385	10148.13286	1537.264987	1327.148302	1825.447307	4257.5	4070.274194	385.9333665	2118.583306	341.0264633	340.5834462	216.0666469	842.2112784	1304.985901	0.1544227792	0.1512622466	0.1332010898	0.0156182538	0.01919966157	0.02202307279	1	0.1321250093	0.2820800168	0.4556689683	63	1
4	187.1019181	62.80157265	2433.758534	8551.775096	2698.95453	-84.8005876	1437.215853	4013.5	7334.389474	596.8753606	1929.881243	580.5423096	150.728849	204.9527539	856.2132052	5262.665083	0.2902722244	0.3082645803	-0.00872963173	0.02047770962	0.02876099123	0.02007221243	1	0.2328306466	0.6018319042	-0.004200448251	80	1
4	196.2079668	88.09090518	1683.906547	10617.62155	1557.829708	1393.497263	1895.715108	4344	3149.246575	355.5201363	2142.00418	340.5535692	333.5217219	234.9510631	857.9470148	1796.202049	0.1575738558	0.1486168935	0.1323312036	0.01491728436	0.01809784649	0.02463525831	1	0.1345473822	0.276513266	0.4532862263	63	1
4	195.8034355	121.596894	3760.363723	12891.39402	3890.189665	-138.9886843	1565.821422	5897	10203.44048	668.706264	2192.152691	686.3664061	180.6300207	212.7224246	957.8637037	5371.49121	0.2921725278	0.3060394311	-0.01099285823	0.01706135662	0.02398006103	0.01498193303	1	0.2341603774	0.5970785403	-0.01176549547	80	1
4	197.2796534	31.29774473	19.5176677	9041.920941	524.1468768	212.2669459	1155.938611	3374.5	5733.053191	41.98629156	1830.972131	145.9022843	77.46003033	198.0365359	645.7502323	2112.427806	0.002048330486	0.0570268452	0.02516057434	0.005298994209	0.01846195659	0.008045205599	1	0.001415093118	0.08112235001	0.03588105525	7	0.8981682518
4	198.4231784	51.93767276	28.15796008	10067.75812	603.8193084	303.3277298	1515.021708	3826	8517.698925	161.919196	1496.763062	171.2273459	96.6948608	273.2894271	548.4965432	3670.585493	0.002731370377	0.06215779028	0.03013569411	0.02102903101	0.01996604396	0.008293058151	1	0.002381069021	0.09205095759	0.05370051987	7	0.9999319606
4	201.3251229	75.06497962	2521.394769	8917.198514	2612.913752	-75.09028299	1524.102966	4118	4867.047059	619.2707896	2077.325234	620.4482563	166.3791367	202.9338843	920.3458319	2727.727538	0.2855217526	0.2980475558	-0.008269191255	0.0221942114	0.03174458883	0.02128271895	1	0.2289279722	0.5805840313	-0.004099484717	80	1
4	206.9880999	120.0808073	3817.161121	12693.48958	3862.676486	-107.0643094	1780.227211	5855	6174.97619	746.2486128	2337.024719	675.4607172	203.518679	1224.686721	1022.925427	4697.390652	0.3018457642	0.3077029018	-0.008100411836	0.01807064492	0.02541611267	0.01831607097	1	0.2421204611	0.6006453589	0.0008020446033	80	1
4	208.8195208	167.488293	-148.421739	10353.0203	889.9208863	2540.41952	2636.884373	4105	3936.627907	99.53267251	2236.905818	279.5380404	500.296146	558.5620435	889.3087164	2896.779742	-0.01633089344	0.09122389065	0.2463032281	0.01054998797	0.01858566756	0.02589964804	1	0.002781813612	0.1631212489	0.8092454227	15	1
4	209.6732543	390.7375313	-11.01851796	13683.41657	3154.266712	597.9192507	2695.675644	5972	3062.939024	73.31642185	3494.908207	882.3947388	135.8830462	268.5249909	1487.289598	2657.320703	-0.0007944727903	0.2337017461	0.04665396085	0.005845347565	0.01786640821	0.01362020624	1	0.003030953	0.4503077069	0.1169240094	22	0.9992599161
4	211.1187422	178.7551733	-276.7655081	14673.61344	1486.027314	3469.054465	2380.480238	5801	4798.53012	88.46795554	2249.271999	282.3205392	522.8911754	242.4661745	858.6769544	2009.088711	-0.01964729138	0.1003721443	0.2345518196	0.006079271466	0.01351985116	0.01686387455	1	-0.0005758465039	0.1816298443	0.7674939647	15	1
4	220.3273956	384.4879105	-13.0093183	11601.55183	2808.071859	485.9158239	2396.989705	5066	3676.513514	74.03431768	3458.290638	826.8250497	116.8038401	332.8756467	1421.809141	3071.077189	-0.001273854531	0.2330843238	0.04365202918	0.007658819342	0.02726205829	0.02460804643	1	0.002427614064	0.4488782893	0.1062433124	22	0.9817466435
4	224.103554	105.4192033	592.7080745	8563.873072	1266.971629	105.7368014	1726.925405	3474	2734.654321	199.0820643	2531.28689	398.216228	100.8818594	303.3454309	982.6647555	2586.903884	0.06984061612	0.1456546172	0.01277133805	0.01334953404	0.02864263738	0.01711511843	1	0.05593054673	0.2649255274	0.01198333775	42	0.9999999929
4	226.2292978	92.3690083	886.0746486	13338.12613	2014.981148	58.90262559	1635.008687	5451	6984.469697	178.8783923	1824.096165	283.8660125	99.70478874	258.6506428	691.9138793	1519.743179	0.06811807795	0.1512159159	0.004989630921	0.008297857588	0.01505793603	0.008302103241	1	0.05407906479	0.2761450987	-0.01556669756	42	0.9999999999
4	225.7662912	374.2541841	-73.13690141	17830.39769	4438.18921	629.9044779	2331.332335	7777	5271.6	79.53439086	2419.27633	711.7817084	139.2657662	263.5489294	1107.299931	1476.627934	-0.004077317108	0.2448724844	0.03542519861	0.00483778383	0.01593653016	0.00614639792	1	-0.0002358516273	0.4730556274	0.07708773499	21	0.9396592374
4	226.3231438	180.6209991	-261.6691547	13920.54318	1327.696647	3241.030499	2461.376806	5451	2981.467391	83.19374129	2228.634718	288.6930751	544.4502879	291.6298881	849.3617911	2325.894017	-0.01912659407	0.09808096822	0.2318697039	0.006442109394	0.01419785927	0.01684514266	1	-0.0003795405119	0.1767242385	0.7581202264	15	1
4	226.384541	360.3388964	11.25842606	12129.32972	2848.639028	468.2783999	2285.627659	5264	2045.916667	76.30507865	3448.273455	816.8428758	134.3851489	251.3818949	1432.651368	1382.017629	0.0007208989892	0.2325645312	0.03957421926	0.007252826843	0.02030629903	0.01077323274	1	0.003727736918	0.4475904506	0.09238901539	22	0.5799122391
4	238.350431	86.47482614	578.1764968	7784.057961	1161.002451	112.5638471	1714.951149	3199	3475.141026	166.9896295	2001.43485	330.0348696	89.18493528	214.0704546	797.0217472	2782.832051	0.07164602801	0.1451791116	0.01473421058	0.01267404064	0.02185689174	0.01428036035	1	0.05750605672	0.2640221548	0.01929859024	42	0.9999999946
4	262.2649146	389.1886302	2866.845244	17631.61839	881.7314958	2731.029883	2738.568354	6786	4942.4875	578.1662349	3395.350488	313.8269183	638.4927682	291.5160284	1315.91807	2938.780756	0.1648917458	0.04934733438	0.1581701895	0.009679764174	0.01262432519	0.01797799136	1	0.1408879805	0.07088269886	0.5422944428	57	0.9999999994
4	267.7475419	395.5788205	3262.441931	20389.28621	1149.688238	3236.64791	2766.515541	7913.5	7569.44	660.8160537	3466.169667	325.778711	626.7745959	415.3337394	1348.082171	4745.950684	0.1605777052	0.06018088834	0.1575750487	0.009831524435	0.01174887999	0.01632809374	0	NaN	NaN	NaN	NaN	NaN
4	277.2654788	216.680994	2269.946341	13217.89123	82.70063487	2005.040662	2645.35308	4825.5	4966.797297	456.0494392	2677.566868	162.8692748	397.5032831	290.8251984	921.8729899	2465.66455	0.1712179927	0.006290579649	0.1523953175	0.01607738269	0.01462060035	0.02101203269	1	0.1449602091	-0.01913857959	0.5220276651	54	1
4	276.9719968	389.8459136	3289.748976	20758.41938	1206.646034	3096.997825	2552.984343	7899	11043.91358	596.7571766	3587.136902	284.1269222	603.2809632	260.3529085	1372.375303	2115.23685	0.1586902751	0.05832601218	0.1505955322	0.009354714712	0.009843264016	0.0150634412	0	NaN	NaN	NaN	NaN	NaN
4	281.6261685	227.3188799	2719.261421	16094.59143	154.7943906	2579.238039	2996.451646	5889	4662.815385	445.7970417	2348.855003	171.506065	415.9835077	244.5026551	861.1734395	3288.444854	0.1747564334	0.01010956991	0.1612318957	0.01143362192	0.01128673406	0.01965603528	0	NaN	NaN	NaN	NaN	NaN
4	286.1718199	402.1397714	3119.697705	19003.60763	1058.563185	3018.422107	3004.422011	7490	5840.344086	585.7583335	3240.575929	288.3385973	575.0417627	320.184633	1259.945056	2568.373828	0.1620226095	0.05518662809	0.1543233042	0.01122201934	0.01052981101	0.01656646593	0	NaN	NaN	NaN	NaN	NaN
4	289.1562838	215.5205361	2349.530888	14707.9549	227.1159201	2236.425932	2466.545366	5515	9106.941176	583.9966081	2970.203024	158.5874365	497.4240481	245.9527746	1071.851589	3004.505944	0.1670762917	0.01578674282	0.1521498764	0.01382577655	0.01287459006	0.01846034439	1	0.1417591419	0.0006533610425	0.5204952323	54	0.9999999996
4	295.1519889	228.3869112	2995.349037	17675.28478	313.9919604	2722.154434	2625.08976	6561.5	4715.297297	553.1996607	2903.45955	225.2798407	549.9396017	223.9401949	1136.634934	2343.711883	0.1693407163	0.01744403899	0.153294948	0.009274322471	0.01238265174	0.01783701895	1	0.1436725718	0.004152802474	0.5251255136	54	0.9999999991
4	322.6358419	57.27805102	7270.538064	10737.40421	1096.054352	-455.9772255	1556.509774	4449.5	9828.282609	1530.333079	2241.663309	245.24381	346.8036955	194.2960192	867.2298743	5451.729929	0.6793291046	0.1070798257	-0.0391845105	0.03151425256	0.02043493103	0.03795354133	1	0.5390289289	0.1795902696	-0.0237231565	92	0.9995186868
4	387.4466071	180.7279574	1021.378709	14537.30735	6312.980539	113.2551084	1720.884452	7242.5	4130.393617	246.6620154	2769.605646	1197.459145	122.7033605	250.3503625	1338.381578	1849.564681	0.07263396585	0.4277805061	0.007706791116	0.009570941765	0.02406619404	0.009275777583	1	0.06159475558	0.8525349098	0.004860120525	51	1
4	395.8331235	154.9813433	3455.587147	12046.58056	57.38160388	2832.194491	2807.92146	4522.5	2992.952381	800.0013856	2502.820161	143.0439553	635.800142	497.5462768	952.6147698	2023.144761	0.2916703452	0.005034824359	0.2391704207	0.01860850987	0.0123040742	0.03145795027	1	0.2473661481	-0.01805314781	0.8559974866	71	1
4	398.9633708	165.519529	4844.856598	16607.93087	293.2610027	3652.802863	2504.742425	6199	4698.743243	626.2318735	1895.202382	192.1124616	506.1812243	307.7728187	724.2906865	3387.437541	0.2945903527	0.01851867945	0.2205463837	0.01373289206	0.01160272258	0.02123929378	1	0.2485678038	0.009132893839	0.7917793794	71	1
4	404.2126418	145.2442653	3637.408257	12760.03946	151.3516111	2829.856193	2463.350481	4821	1790.514286	780.8377743	2717.856226	156.6504982	590.3284052	305.5548308	969.9345866	1711.28039	0.2840640517	0.0122490543	0.2175563867	0.01906649149	0.01333318754	0.03624017062	1	0.2398569694	-0.004033032666	0.7784989386	71	1
4	408.7495946	158.2254593	4349.071281	15441.61902	267.7628946	3211.587215	2365.507954	5747	2410.333333	869.0690568	2764.725231	159.4890623	684.1622524	420.3222753	1052.643921	2063.468322	0.2859643345	0.01679286147	0.2123009763	0.01514720664	0.01087984242	0.02148416662	1	0.2410664755	0.005173705795	0.7606653124	71	1
4	410.3051379	196.3409601	1024.470665	16206.16356	2738.167416	93.19192014	1523.842502	6607.5	15086.90141	260.8031525	2926.499631	515.2301322	100.9618272	236.0100099	1192.833994	6903.053457	0.06386046491	0.1704641148	0.006341154595	0.008157026376	0.01513194014	0.006602771833	1	0.05102893796	0.3163348389	-0.01117388672	42	1
4	411.1319843	182.0689935	1018.792097	16216.10947	2520.30561	125.2325839	1908.452012	6681.5	12089.15873	228.8077579	2502.479397	601.4612685	145.4386664	2028.223704	1030.471028	3461.303969	0.06327396103	0.1640229966	0.008459793227	0.0100862721	0.02399537312	0.009752597431	1	0.05062301382	0.3030180672	-0.004104009275	42	0.9999999987
4	422.0043624	191.1248189	1013.844024	14689.59103	2296.403286	162.1223991	1883.907288	5976.5	7196.560606	235.2743865	2520.349314	410.2703485	109.0172342	258.2388097	966.1058652	4415.848134	0.06820225074	0.155814793	0.01164481754	0.008876062261	0.01892655207	0.008271228277	1	0.05467763487	0.286048498	0.007988549487	42	0.9999999981
4	423.6495961	176.6638266	1128.139559	16288.2309	2583.90437	125.641993	1646.544951	6618	9196.743243	228.8673711	2449.69521	486.72418	110.3193701	484.1158566	1039.397269	2268.637423	0.06944578994	0.1616249091	0.008020105613	0.008140597049	0.01340507297	0.007927627653	1	0.05549412803	0.2979751521	-0.004233092922	42	1
4	448.6736987	285.4456874	1219.197465	17792.20194	7793.311319	114.8747365	1719.109975	8849	6383.792683	285.6584229	2404.873221	1152.24916	166.4809302	1412.123311	1198.906636	2539.165619	0.07064170126	0.4316787985	0.00657418773	0.01169793158	0.01932663471	0.01151946856	1	0.05997439309	0.8606111404	0.000536368485	51	1
4	459.4843751	290.1696707	624.926573	8607.326136	3525.78352	194.8443276	2064.435473	4289	2290.658537	317.6752343	3477.497105	1423.172882	181.4722332	1533.853968	1636.220268	2764.176176	0.06813467688	0.4010045906	0.02310013101	0.05499601969	0.03968649402	0.05032872219	1	0.05872407053	0.7975027275	0.05687830775	51	0.9999999998
4	461.0391272	509.3975189	5664.127273	17603.63257	-159.7606231	2077.017119	5447.622197	6875	13975.82796	2057.962784	6017.118182	216.3365993	612.5614185	943.1863562	2198.916791	10810.29814	0.3236282618	-0.007952645481	0.1178279069	0.01476038044	0.01180011046	0.02405302154	0	NaN	NaN	NaN	NaN	NaN
4	471.3644216	493.9269939	5062.949051	17200.55723	-20.44335404	1727.664774	4173.493757	6524.5	14578.68817	858.2985858	2647.965735	157.9158143	375.7107877	448.9729853	991.3396962	3244.296159	0.3066408515	-0.001199875515	0.1032093534	0.01525770286	0.009655517882	0.01524421867	0	NaN	NaN	NaN	NaN	NaN
4	473.5289629	130.3270034	594.1217985	8254.358234	2747.052132	84.93974673	1596.547793	3831	5444.45122	208.9296612	2600.049663	874.0983625	93.86886767	233.5054204	1164.001744	3157.942627	0.07208298447	0.3252946784	0.01077346027	0.01384552487	0.03701331976	0.01743849342	1	0.0599944735	0.6391356326	0.01186914109	48	0.9999999875
4	476.9058934	508.033627	5362.133693	17532.36207	5.404178351	1924.205449	4356.432318	6665	12806.58228	854.8484802	2566.337855	159.3392706	366.082576	487.6828101	970.742103	3413.913551	0.3091535345	0.0002754848813	0.1119521024	0.01344205088	0.00959331916	0.01506158985	0	NaN	NaN	NaN	NaN	NaN
4	479.5393006	141.5502296	811.0035961	12849.23353	4186.549044	61.42512314	1419.332669	5851.5	7314.542169	216.1334112	2409.026614	755.8970048	113.5887173	297.8256461	1040.63056	4179.656105	0.06465266065	0.3247854781	0.004765798067	0.01006877224	0.02138838988	0.009749753482	1	0.05362330352	0.6378146568	-0.01105265547	48	1
4	479.5868717	520.7918093	3293.403966	10803.8169	-282.6696486	1511.635133	4552.930123	4175	3527.875	1031.388748	3181.55771	155.2213689	362.008344	725.6285836	1156.720193	3847.478465	0.3133785362	-0.02821028173	0.1405864935	0.01816548081	0.01812044884	0.04426979923	0	NaN	NaN	NaN	NaN	NaN
4	492.8143316	558.5208459	2904.241506	16626.42375	-380.5571731	3319.586312	6103.535185	6353	3622.094118	923.9018097	5308.015102	166.7811382	933.4057693	993.0193824	1960.79501	3247.745994	0.1831284175	-0.02391597368	0.2043427433	0.01199984229	0.01375530606	0.02670120853	0	NaN	NaN	NaN	NaN	NaN
4	493.5385035	547.1478529	2760.12739	15682.81284	-254.4450959	3125.138781	5416.126209	5900	7934.682353	449.5886564	2368.477123	166.8695993	490.2166186	540.1649571	881.3810224	2763.58046	0.1762950125	-0.01697713627	0.2028615403	0.009952972271	0.01109856839	0.01953750285	0	NaN	NaN	NaN	NaN	NaN
4	502.6258985	310.7655736	1667.053871	9613.322813	18.09999725	1571.408283	2486.576909	3634	1912.095745	548.4727401	3076.289469	143.8018647	464.0325576	288.1031853	1100.632199	2025.477377	0.1732309885	0.002303675485	0.1567600379	0.01761394204	0.01982328517	0.0309158701	1	0.146823982	-0.02724360474	0.5377040437	54	1
4	532.086994	31.19616921	1891.764771	6684.98288	1986.674206	-107.2674496	1024.164219	3054	6176.595745	440.179504	1403.027979	415.7106605	122.7590944	172.2004358	616.481023	4066.771791	0.2890916835	0.3032641736	-0.01560426404	0.02278041094	0.0305712928	0.0208352609	0	NaN	NaN	NaN	NaN	NaN
4	563.5883791	205.9982355	-152.3657538	14749.84255	237.008341	1664.761318	1796.898647	5340	11947.79348	54.4167713	2124.755914	148.963017	242.3967321	211.6294863	722.2578858	2048.945875	-0.01024030793	0.01565867537	0.1141139795	0.003804784506	0.01152970592	0.01035274391	1	-0.002689402156	-0.0007355541445	0.3438220893	4	1
4	564.6840018	40.37333861	1234.272575	7930.905242	1200.928443	957.8223419	1162.343656	3234.5	7148.505263	238.7599385	1267.422838	209.8677771	181.6184799	185.8127485	483.591316	2814.318427	0.1609671544	0.1556432673	0.1228443094	0.01715871175	0.02250669281	0.0202776635	1	0.1366853479	0.290682777	0.4210429365	63	1
4	564.2851714	221.2170319	-99.48531307	13513.81028	107.0958428	1620.260108	2233.867813	4862	7253.978723	55.09880027	2150.377785	150.448423	274.6958583	216.336428	745.6065599	2981.078873	-0.007252597046	0.00784488857	0.1213420302	0.004319348453	0.01164042616	0.01027433604	1	0.00010427087	-0.01668042589	0.3696555193	4	1
4	578.0233204	85.72203391	1322.15725	8454.382032	1266.306951	378.4267702	1380.079532	3443	9165.053191	224.6888316	1331.409158	221.3503287	124.67108	165.3321841	522.1618245	3894.676036	0.1594798455	0.1532756281	0.04662175494	0.01252515535	0.02029422873	0.01395249812	1	0.1300869664	0.2820780651	0.152915193	62	0.9999999999
4	585.1687464	185.7433344	-78.08864277	9295.895385	117.3863306	1149.057827	1842.582523	3485	7008.291667	57.33830111	2008.505367	141.8962886	236.6242106	201.0107392	712.5190354	4663.595664	-0.008475139133	0.01135731574	0.1254691799	0.006719901857	0.01814662557	0.01594157329	1	-0.000534809737	-0.009157567116	0.3839766592	4	1
4	595.5686788	176.0172096	-109.6151013	10534.74013	172.6502388	1233.420359	1859.77112	3856	13822.46154	45.05763163	1436.664327	118.3918188	194.8175911	188.6388852	519.6035686	2377.40458	-0.01029852741	0.01665587478	0.120447892	0.004560955281	0.01244376852	0.01166230497	1	-0.002275701149	0.001648112218	0.3660870075	4	1
4	597.5451556	190.5902094	-90.71387837	10363.54391	124.5255382	1305.631808	1953.505108	3781.5	5484.121622	50.00105632	1883.75762	121.2323047	226.0584005	200.2052256	661.1659813	3445.574286	-0.008497323619	0.01289993651	0.123508993	0.004990857211	0.01315112771	0.01231008972	1	-0.0006701235951	-0.006037689643	0.3771419674	4	1
4	598.4627652	335.3813935	1930.956973	11540.55362	1704.361785	1939.695235	2522.094954	4902	5638.743902	432.3062518	2490.558278	444.4216185	347.7965822	651.7220148	983.7241976	6623.562435	0.1650280696	0.147944409	0.1638108923	0.0146652525	0.02177179217	0.03407266451	1	0.142718835	0.276600734	0.5656260571	63	1
4	611.7179862	346.4403759	901.1271489	12983.74571	5316.384868	67.57164268	1521.562569	6284.5	7212.440476	232.7812333	2487.617884	958.02414	111.6005861	274.0415241	1138.832223	3784.053078	0.06924052269	0.4111303056	0.005692097966	0.01085151685	0.0248365807	0.009621180221	1	0.05851601401	0.8177573803	-0.003629092476	51	1
4	612.1768807	332.2524937	2007.852992	12037.8494	1860.88226	1766.789134	2217.836668	5118	7715.324324	377.8573216	2212.352693	356.0395467	375.3471909	499.8781816	884.5850299	5651.7177	0.1616058223	0.1495019324	0.1459353805	0.01457938684	0.01769776011	0.0243365528	1	0.1387425693	0.2789975223	0.5020732954	63	1
4	644.2743403	350.4875596	1944.241778	11368.92915	107.493783	1678.085724	2268.684548	4268	3670.958333	330.4818828	1840.851409	121.1717184	312.0145512	240.0207558	656.5779464	1518.565153	0.1710720939	0.009214102204	0.1488896755	0.01212068058	0.01142673093	0.01748358503	1	0.1446354969	-0.01321538171	0.5097843623	54	1
4	666.3320319	523.7570137	1687.587434	10668.32235	397.3126331	1842.907481	3101.193127	4169	7028.521739	266.9926181	1624.61836	132.9398566	307.098253	272.1078058	601.4691429	2778.587939	0.1570482945	0.03722801938	0.1763540994	0.01202296068	0.01323876499	0.01767569942	0	NaN	NaN	NaN	NaN	NaN
4	670.4473225	287.0768274	0.07503095003	10194.23407	1557.94893	214.079833	1895.626266	4203.5	9315.586957	53.0406999	1242.275136	240.3320822	79.30321849	228.137724	506.6350754	5590.849842	1.423690585e-05	0.157407004	0.02186636277	0.005478561536	0.01541456986	0.007767900298	1	0.0009042986623	0.290133467	0.02737018965	17	0.8593652207
4	674.3444236	55.35689403	2198.043606	7906.456175	191.1741058	-115.0509587	819.3727088	2919	7999.652632	227.2215019	703.757637	103.8961962	99.40522508	127.5692834	241.489962	1300.681391	0.2788810419	0.02422182383	-0.01389598253	0.01503843129	0.0139693677	0.01291701384	0	NaN	NaN	NaN	NaN	NaN
4	674.3980015	193.3356453	1201.419025	7210.935108	101.1567627	1033.190224	1624.591998	2692	3329.854167	244.1178198	1378.956012	92.49427607	241.654742	204.0187716	482.701893	2315.947872	0.1646767972	0.01486950449	0.139246971	0.0144415862	0.01438227571	0.02177799291	1	0.1389181472	-0.001870720749	0.4745665156	54	1
4	680.7455441	517.9708587	1569.355537	10010.20892	372.4979787	1642.372512	2824.428647	3914.5	7826.755319	290.861948	1686.087857	156.0045279	318.1820035	531.9886405	636.8342522	2631.407648	0.1567043584	0.03948219158	0.1686445328	0.0137691502	0.01550171299	0.01610235771	1	0.134948721	0.05086496602	0.5767399757	57	1
4	690.0195118	534.3899401	1563.263636	9949.739313	332.5164882	1722.147157	2944.496641	3909	5747.897727	250.4697156	1519.878486	149.3849477	288.4755492	411.6374445	573.9633244	2318.422269	0.1552148185	0.03499062313	0.1736006047	0.01236701997	0.01462436308	0.01642410007	0	NaN	NaN	NaN	NaN	NaN
4	694.7902008	288.4311661	-25.56912609	9292.531232	2212.02188	258.9245323	1461.975531	4028	3174.56383	64.84144597	1300.512538	338.3063784	100.6983251	197.0457219	561.6659605	1251.352924	-0.002629007196	0.2356811658	0.02897696274	0.007264263707	0.01840064474	0.009723765642	1	0.0003437229146	0.4535867927	0.05446918042	21	0.9984500369
4	704.3042954	531.2722148	1344.279204	8705.86293	295.8107809	1471.031492	2758.385495	3353.5	3516.101124	256.6313763	1523.459413	142.2483353	275.4213089	400.5664853	575.9346071	1498.759184	0.1593132274	0.03657452875	0.1739005464	0.01284506702	0.01648460971	0.01747459099	1	0.1373662624	0.04504935649	0.5957294492	57	1
4	738.3575419	364.5787393	442.5039919	7646.768141	793.1754304	686.6741903	1414.569782	3062	14821.68085	106.7977365	1033.381526	149.1118352	139.2239226	172.5688509	394.0490707	3965.06701	0.05968967162	0.1054070316	0.08979266401	0.01006850629	0.01776764555	0.01426303667	1	0.0527083621	0.1848183406	0.2785798129	40	1
4	745.791376	379.2512351	479.6534374	8497.056672	892.9297884	715.2821611	1440.109069	3384	16092.09474	101.4035518	1193.510561	180.0997727	140.8433941	150.5107436	460.7952798	6390.287409	0.05750141993	0.1092723067	0.0882526732	0.009888850479	0.01880342966	0.01304252514	1	0.05090212479	0.1928069072	0.2727765777	40	1
4	748.6102118	290.4552703	2098.948275	7468.961658	169.5527066	464.1529554	1224.708548	2820	9798.053763	334.2645504	1208.548696	90.45768136	154.4316277	174.4369286	423.04884	4203.305432	0.2840066626	0.02305166656	0.06100851027	0.0169280682	0.01453837687	0.01948414439	1	0.2289116957	0.01092414249	0.2290939401	70	0.9999988799
5	42.61558937	220.5075122	1847.775802	11574.19153	1733.061566	1493.424239	1820.774164	4729.5	7281.462366	338.1115824	1750.228978	263.885415	304.3536185	167.193388	677.7021264	3044.966262	0.1567407346	0.1521244154	0.1279901359	0.01314429342	0.01541057856	0.02008179131	1	0.1336221428	0.2836158009	0.4379626852	63	1
5	68.1651419	408.1452902	-39.03604221	15582.63675	3257.834411	553.0308495	2218.684507	6553	6363.577778	84.23625612	2504.98647	583.4047592	142.4660358	458.6205976	1063.820867	3883.121581	-0.002616006319	0.2107776145	0.03529338912	0.005701362058	0.01620224337	0.008736813443	1	0.0004653478297	0.4020000056	0.07577342111	21	0.9972373405
5	70.4507157	381.3464802	896.0923821	14924.70914	2219.79501	600.5292549	1980.765625	6151	13541.57447	220.3210699	2937.246768	433.107048	181.3213535	297.5497433	1130.795101	7577.329239	0.06115050448	0.1517678615	0.04195952928	0.007156044629	0.01787344088	0.01189976031	1	0.05112417351	0.2791067604	0.1125924483	43	1
5	75.2901367	357.8394961	985.3545854	15698.32011	2401.363943	530.3267704	1835.247184	6352	16714.5	216.0574915	2510.399455	436.6090913	142.8384755	237.6129944	1015.078678	3165.159574	0.06155078667	0.1541075542	0.03426173621	0.006994375935	0.0136938675	0.009548878178	1	0.05093253374	0.2836089933	0.08573899562	43	1
5	79.63887867	534.3577919	6197.127669	13133.83645	1744.082795	156.2438058	3458.328385	5655	14133.16667	1285.371892	2683.554085	359.1675209	306.8871569	336.5549917	1060.178841	8075.464338	0.4717527699	0.1306631796	0.01093395237	0.02082788937	0.01543604446	0.02700165151	0	NaN	NaN	NaN	NaN	NaN
5	82.89068222	405.1363875	-22.85267241	15047.17618	3256.492326	567.1617908	2496.212533	6438	3623.208791	80.82225148	2313.117799	514.3537985	108.5028099	370.3536819	924.2387741	2105.536092	-0.001775428842	0.2122595836	0.03830691047	0.005544935357	0.01751896489	0.009315236509	1	0.00136988662	0.405229984	0.08661319302	21	0.9582424836
5	86.08392264	366.3050702	1023.486235	15744.24765	2398.687009	610.0856864	1961.973577	6437	7907.661972	199.935563	2335.799392	391.3899887	148.5659955	258.7696031	933.3977111	4990.636197	0.06460763538	0.1550815766	0.03842280417	0.008326088648	0.01332551883	0.009174312577	1	0.05368310492	0.2858270154	0.1011294146	43	1
5	88.65361469	352.8538978	946.0196797	14464.64114	2085.068222	541.109131	1973.720068	5830.5	6169.273973	216.874626	2613.606877	377.8754192	139.7972761	691.4432647	1006.499605	4360.276833	0.06650723432	0.1453797419	0.03757826989	0.009825647421	0.0154536885	0.009597418571	1	0.05501196779	0.265562948	0.09828185122	43	0.9999999999
5	95.72790715	383.5188066	-306.6727471	15487.34917	790.7896811	3513.885586	2391.330208	5860	5405.574468	79.07125618	2345.551931	176.8224326	532.2851838	295.1733304	861.1026387	2106.958693	-0.01952192071	0.05118508195	0.2300421069	0.004987895292	0.01158508623	0.01990403571	1	-0.001454233334	0.07892082778	0.7499463446	10	1
5	112.0525044	245.9944312	8762.119166	12260.9884	1229.448501	-356.6125794	1714.674917	4929	5943.203125	1867.182979	2789.950121	269.8545775	393.5922705	220.7553196	1053.30983	3376.356669	0.6998386277	0.09914370728	-0.02980944617	0.03545846599	0.01684996776	0.03267380342	1	0.5559809985	0.1634236265	0.01390415382	92	0.964313756
5	116.9795352	253.8460442	9117.66618	12499.13713	1292.535854	-508.9874527	2008.684005	5201	7640.371795	1836.29726	2481.585369	281.7029348	402.1762179	281.1975027	975.1578385	6049.994071	0.7126440367	0.1057360324	-0.03685241812	0.0279723532	0.01734187059	0.0382252581	1	0.5658104716	0.1767687724	-0.007484434067	92	0.9995403625
5	117.6711609	467.2071472	4735.362608	16142.51441	141.5458466	1368.528914	3353.982646	5980.5	10833.96104	842.3922384	2687.173244	165.2598173	335.7836503	493.7542765	995.138129	5007.547195	0.3030773967	0.009053623746	0.084609761	0.01635622596	0.01083938868	0.02138842756	0	NaN	NaN	NaN	NaN	NaN
5	117.523657	480.1964567	4123.850891	13094.66843	-1.255832683	1243.831367	3537.983315	4993	5177.848485	829.4146957	2550.801752	160.3123694	335.5511074	407.9943684	897.5938624	4722.406366	0.3155611648	-7.839179982e-05	0.09043975929	0.01507976466	0.01287345241	0.02638552147	0	NaN	NaN	NaN	NaN	NaN
5	118.4922912	173.8159487	793.8369004	10974.07004	685.7272303	119.5625831	1703.53187	4231.5	10748.35632	180.1151674	1927.855212	167.7478687	93.87854193	219.0759572	690.6721231	4767.955142	0.07174362931	0.0619548228	0.01100461969	0.009083740578	0.01547587649	0.009720670075	1	0.05620347079	0.0904276099	0.003279384673	34	0.9999999959
5	119.1550611	237.2513452	7332.044509	10038.66148	926.7276217	-311.8246501	1903.340896	4092	4758.519481	2204.297936	3137.812818	314.6503513	414.8231477	235.6914681	1223.084292	4165.426388	0.7137409842	0.09148067554	-0.03577621414	0.03002800703	0.02206034742	0.04693752835	1	0.5665719858	0.1471124336	-0.003942847802	91	0.757732325
5	124.6313899	248.1087817	9073.836227	12970.93679	1371.819594	-585.6674635	1835.300354	5238	9153.833333	2159.112631	3047.773951	309.3057034	382.9418821	209.8701105	1178.090177	5073.446686	0.7007163993	0.1076023459	-0.04309123911	0.02472745417	0.01826308109	0.03689501041	1	0.5558593195	0.1804045783	-0.03222691426	92	0.9998113204
5	127.8277446	573.4761207	1174.199684	16894.03867	6438.120388	690.118144	3790.182693	8067	5975.523256	206.8229507	2384.38938	986.5524428	182.4030939	502.2721422	1167.56211	1919.904941	0.07246606319	0.3930182782	0.0440673161	0.007369936509	0.01991787921	0.01232866441	0	NaN	NaN	NaN	NaN	NaN
5	130.7591031	480.9367942	4413.856299	14230.00276	-40.70341438	1281.637514	3397.806651	5323	4812.175	833.8411134	2695.903253	154.9808425	318.02761	402.1869924	968.3516705	3064.078268	0.3100214472	-0.003048903116	0.08759610077	0.01522615104	0.01186186931	0.01864775626	0	NaN	NaN	NaN	NaN	NaN
5	132.2866463	177.836012	849.6736443	11568.02108	643.5984319	132.8860213	2069.916962	4330	8759.62069	202.0616451	2061.629638	165.8310988	99.13913212	220.3799141	738.8838717	3886.681774	0.07541679006	0.05626517636	0.01325013859	0.009078685419	0.01458222049	0.01100921991	1	0.05922216082	0.07866567254	0.01185663842	34	0.9999999162
5	132.4856019	468.4091857	4855.977471	15627.78755	104.5743017	1441.339522	3208.445481	5872.5	9187.75	968.6084951	2969.294949	181.7414427	390.0623517	360.3637823	1106.748917	1859.298622	0.3055335262	0.007830996015	0.08960499443	0.01516617872	0.01174176323	0.02179284004	0	NaN	NaN	NaN	NaN	NaN
5	137.6330897	568.1586131	833.9325444	11065.76122	4274.980495	614.2193881	3527.245967	5531	1863.904762	458.6250685	5798.442558	2394.536829	140.3443456	336.6952174	2756.383343	2297.896312	0.07996177945	0.3885198758	0.05484300035	0.02399342924	0.08478385783	0.1997658644	0	NaN	NaN	NaN	NaN	NaN
5	141.1300673	489.2668649	4595.813002	14606.29181	-99.65946729	1327.864937	3760.264364	5439	5489.955882	911.4836605	2796.194711	155.8110613	369.5319282	534.481318	991.9544795	3659.749296	0.3155888611	-0.006613747006	0.08929113402	0.01392246698	0.01135727308	0.02347709292	0	NaN	NaN	NaN	NaN	NaN
5	143.4630254	475.4557406	5148.768497	16673.84977	94.08867238	1411.342789	3378.037426	6187.5	6618.745763	919.1910966	2804.249105	175.5235344	370.9154475	321.4372668	1052.088408	2532.951696	0.3069055417	0.005415228768	0.08502145939	0.01722082339	0.01139441124	0.0203518968	0	NaN	NaN	NaN	NaN	NaN
5	170.1321104	142.4380394	-28.75703332	9216.105718	100.4435042	1095.29555	2030.306424	3366	3266.6	57.66519238	2499.03857	143.7357445	300.7184882	221.4984778	896.0882852	2351.503156	-0.003130040607	0.009572172059	0.1191770958	0.007971797864	0.02106206271	0.02284489356	1	0.003270683329	-0.01320230948	0.363115588	4	1
5	176.205431	105.1336598	11210.62191	11526.42653	290.9905564	-627.3066441	1696.962785	4543	9978.223529	2150.969728	2291.44105	151.1296204	404.9068207	200.8466782	805.2565171	4402.661355	0.9625346273	0.02477182233	-0.0548103302	0.04158966838	0.01782508507	0.04063419289	1	0.7632421916	0.006192794454	-0.01268591009	94	0.9999999998
5	185.7962531	174.8079836	2402.809052	14736.2875	261.114352	745.6776068	1931.414433	5472	4362.309859	532.3952077	2915.554343	185.2523741	216.5171623	211.5445024	1042.680076	2121.017779	0.1682677788	0.01863855353	0.04983254559	0.01193937804	0.01476026526	0.01575065648	1	0.1355315385	0.001654726822	0.1615621522	53	1
5	187.1342481	114.1062399	10780.33071	10864.55495	322.9795928	-693.7876802	1731.692106	4301	11731.05747	2557.78564	2561.813103	183.4464736	541.1119933	225.1012465	964.6318169	7354.084452	1.001550767	0.02900265179	-0.06335253011	0.04165915693	0.02129172018	0.05654637782	1	0.7938894826	0.01443958612	-0.03305331618	94	0.9999999877
5	189.3753358	64.13562188	15.888644	11426.72224	3518.820064	100.199861	1282.528966	5166	3355.521277	84.73425054	1547.969216	476.3126805	68.58510589	243.505149	657.3675532	1154.178633	0.001608720605	0.3136974603	0.009647337456	0.007801162286	0.02266509854	0.006308518669	1	0.003415617679	0.6151995643	-0.009622936106	24	1
5	192.1300357	142.2470004	-57.42021432	15930.92168	900.2447855	404.7266688	1640.352854	5856	12308.37895	55.80309842	2276.235793	203.340739	89.7995902	191.8003088	824.148341	3506.708532	-0.003664203333	0.05614315173	0.02554791578	0.004024219043	0.01378117094	0.005160518017	1	-0.003136577017	0.07932265512	0.03582179037	7	0.9985578033
5	196.0063897	165.8231306	2643.64691	15443.02901	203.4289325	829.2676474	2134.44363	5667	4781.152542	550.5771418	2868.782271	173.9658989	276.0675187	343.0069705	1027.979462	842.089577	0.1717005481	0.01339222581	0.05419525499	0.01157105406	0.01167580389	0.01573483738	1	0.1385133575	-0.009080361172	0.177531938	53	1
5	198.2754054	179.4606905	2463.873775	14780.64854	176.540671	800.4471403	2265.849439	5424	2498.155172	534.6536453	2888.615412	162.1366091	259.8158182	551.3342157	1025.56997	1888.693337	0.167746399	0.01228408419	0.05713641741	0.0102827206	0.01269047738	0.01715690728	1	0.1355446619	-0.01123160243	0.1868607061	53	1
5	200.4513481	230.6565531	937.2902636	14783.43669	234.8676529	1446.783454	2209.431162	5420	8400.455696	220.3222976	2910.194305	171.3296818	331.463516	217.4485826	1031.909683	6102.062969	0.06225743277	0.01646314218	0.09564757444	0.006763155132	0.01252403589	0.01617781143	1	0.05398003788	-0.0002416615935	0.2966178808	32	1
5	208.6221351	171.4604611	2141.736593	12854.55184	102.8681611	727.0195333	2123.072102	4734	2774.075472	503.2142435	2877.679118	146.2584641	201.9044687	218.6218328	999.0378398	1441.943518	0.167514227	0.008240444726	0.05563523558	0.009411378916	0.01268720537	0.0157475125	1	0.1351988377	-0.01972881186	0.1813892546	53	1
5	210.4507803	222.146778	797.360752	11523.26603	65.05058694	1478.943435	3101.560425	4286.5	14292.74074	212.3043164	2389.999584	138.4215066	316.734726	371.4572938	844.9105083	7271.809204	0.06962786673	0.005939291635	0.1204388295	0.009248645831	0.0141897557	0.0163226298	0	NaN	NaN	NaN	NaN	NaN
5	213.322819	69.49278379	-151.245169	9959.235112	138.3801841	2149.776098	1742.069564	3645	2118.861702	69.52284042	2021.798823	124.7554617	456.5374636	187.5092045	707.9861819	1088.924453	-0.01469823309	0.01425616745	0.2117949279	0.007302859567	0.01370863639	0.02515725542	1	0.0006190706704	0.001072445857	0.6857303368	5	1
5	218.3274172	179.5630777	2944.234971	17658.97503	355.0201467	964.5896182	2001.111869	6438	3012.1375	527.3208904	2978.512995	201.9007223	267.7681901	223.9594069	1116.764753	1443.311029	0.1689923833	0.0220549472	0.0545968694	0.009335169604	0.01150152229	0.0146481844	1	0.1364928511	0.009000391637	0.1785907586	53	0.9999999992
5	218.6838794	543.4292501	-57.89560825	15181.4509	-242.6960532	2526.767257	4740.403315	5513	5196.755319	62.8824102	3136.902065	154.9944563	508.6117382	507.8839262	1137.786138	3338.278433	-0.00394737703	-0.01694206229	0.1721123758	0.004356795067	0.01156768241	0.02013916426	0	NaN	NaN	NaN	NaN	NaN
5	220.5894168	568.3992841	4393.761101	13547.58856	-245.2219568	1808.793612	5074.808479	5222	5430.804878	881.1302819	2719.852057	176.7620412	408.2777904	624.9213882	972.2600224	3587.389991	0.3175114184	-0.0192645729	0.1317560028	0.0136804353	0.01327448848	0.02681070027	0	NaN	NaN	NaN	NaN	NaN
5	221.5144602	94.43525611	10593.52158	10577.54902	1025.277857	-633.4225454	1696.83598	4440.5	1127.822917	2176.100895	2257.692544	258.5798741	470.8764204	279.2869906	897.5679476	722.4527957	0.9937172018	0.09515349906	-0.05898651417	0.04655160191	0.02144154834	0.05309878303	1	0.7888228652	0.1525200544	-0.01728329446	96	0.9999694681
5	226.313925	426.7115444	1218.896338	20774.20217	481.1150945	2203.385438	2840.070303	7817.5	32009.14773	237.7501985	2883.511312	224.9242435	362.4413564	252.7172314	1056.158243	5213.010972	0.05848381054	0.02383152449	0.1050820392	0.005963633101	0.010974332	0.01129193599	0	NaN	NaN	NaN	NaN	NaN
5	227.721153	460.8616762	827.5258525	12095.61373	1826.598553	818.3540625	3114.301387	5097.5	7695.577465	216.6641406	3258.827162	497.2651573	193.0787072	366.6781501	1278.287611	7511.798627	0.06809939829	0.1445845724	0.0682855814	0.01073151587	0.0206700905	0.0156503991	0	NaN	NaN	NaN	NaN	NaN
5	228.4082512	441.6083902	1198.131395	18032.7774	202.9561195	2014.364453	3164.064962	6649	12678.79747	243.463981	2961.657935	164.445514	359.893145	328.9653735	1075.406787	5879.74759	0.06609097313	0.0111075992	0.1133151133	0.006396915975	0.009792471732	0.0123457184	0	NaN	NaN	NaN	NaN	NaN
5	229.5698641	346.5463638	-273.6013656	14878.12818	612.9466608	3812.729465	3244.525684	5651.5	5018.108434	96.61989765	2380.114757	297.5355633	619.5434104	1787.749513	873.2473587	2192.586884	-0.01947163126	0.04284848735	0.2559275558	0.007256830024	0.02131867889	0.02291802236	0	NaN	NaN	NaN	NaN	NaN
5	233.7375053	563.8174172	4535.532136	14563.77626	-160.87316	1702.50538	4861.69844	5575	8718.304878	944.029637	2990.01749	136.7511043	347.6640302	558.4356272	1100.98502	5370.349743	0.30958233	-0.01137775017	0.1167556647	0.01543443612	0.009867177425	0.0239259507	0	NaN	NaN	NaN	NaN	NaN
5	236.4552738	469.7797729	1330.191057	18692.79406	3005.554219	1111.837999	3517.384952	7883	13264.64865	245.2306588	2623.547696	521.8990163	218.4351777	284.5691281	1120.808832	2745.170895	0.06871952008	0.1587943881	0.05917475127	0.007187732632	0.01246855118	0.009686104209	0	NaN	NaN	NaN	NaN	NaN
5	237.5819651	358.6140404	-342.7898186	18051.94979	985.8167161	4385.855227	2981.287394	6963.5	5318.839506	92.25733708	2495.215198	279.7894055	647.2206261	280.3194145	1002.783469	1826.414489	-0.01903560113	0.05538011767	0.2480497951	0.005196589787	0.01117887159	0.01660446143	0	NaN	NaN	NaN	NaN	NaN
5	237.6454104	454.6290468	1059.771	17939.99275	2998.148381	948.1197347	2912.691118	7571	19732.78049	282.1471922	3341.860122	565.1081742	217.6964707	248.6142991	1358.383236	4396.063879	0.06102116343	0.1642595433	0.05342734306	0.006962927624	0.01359480277	0.009081377812	0	NaN	NaN	NaN	NaN	NaN
5	239.5365233	335.6101166	-360.4930034	18559.08771	1071.620726	4559.136528	2671.762139	7130	9214.625	85.27416519	2686.056299	297.5774692	722.8135058	251.2093195	1064.308571	1897.857081	-0.01971108761	0.05779980961	0.242216984	0.004765849686	0.01251621522	0.01606610405	1	-0.0006577147501	0.09329203794	0.7928908493	10	0.9999999996
5	241.5416387	421.3917555	1208.247219	18653.16411	254.6597618	1977.062676	2995.185097	6890	17551.80899	211.5706332	2496.592753	185.3696913	333.5048576	232.7309162	932.9094695	7481.906008	0.06407951602	0.01409698484	0.108138763	0.006764961333	0.009869840975	0.01175046328	0	NaN	NaN	NaN	NaN	NaN
5	241.5857064	436.6366023	1185.972966	19514.81323	388.5625488	2190.26953	3062.912718	7320	24423.35443	245.9014068	2985.772571	180.9410785	373.8037483	244.8163809	1105.297342	6283.240682	0.06103226694	0.02206461085	0.1103921425	0.00583683792	0.008669393049	0.01162691567	0	NaN	NaN	NaN	NaN	NaN
5	247.8381354	43.73759383	-88.55406126	11263.84048	2556.549296	1179.614973	1450.558323	4872	4385.364583	77.79734171	1510.559637	385.4527444	179.7213871	196.6322508	632.5704875	1194.53029	-0.008515082912	0.2268693472	0.1067864393	0.007518873305	0.01947311738	0.01240728007	1	0.001008979458	0.4390031036	0.3259824392	23	0.9999999999
5	251.2906481	353.9942587	-118.4449053	10348.72669	384.4126942	2601.1773	2893.243825	4001	3921.965517	188.7549128	3183.381635	278.5808357	718.7856557	1045.468485	1141.101489	3655.356603	-0.01138990145	0.0386501919	0.2470483069	0.04540113883	0.05509331855	0.1060164967	1	0.006078733833	0.05358965554	0.811202327	10	1
5	255.6946331	616.5097018	2312.73433	13416.86642	1837.285857	2548.581269	4638.865	5750	5725.212766	511.8437341	2986.075006	433.7875002	514.5728222	473.6248747	1181.912969	2834.384653	0.1671798108	0.1317694313	0.1908232119	0.01366277698	0.01591508496	0.02666575843	0	NaN	NaN	NaN	NaN	NaN
5	261.7322586	36.5865333	-71.21747291	10277.52723	2289.609331	1114.040692	1477.235199	4389	2200.308511	68.77010419	1388.948459	340.758397	177.9227615	224.1180843	579.0825107	1545.043891	-0.007072219973	0.2266775275	0.1085444267	0.006860808603	0.01954053184	0.01194865499	1	0.002283988634	0.4386824197	0.3325000959	23	1
5	288.032851	624.9348598	11539.86816	16372.35152	1396.169501	-74.39282492	3787.181652	6732	12233.89655	2206.097233	3063.424403	386.6468829	373.4667425	390.9561526	1274.250764	5501.890305	0.7146514077	0.09215005328	-0.003942172654	0.02593594971	0.01381826913	0.02735008576	0	NaN	NaN	NaN	NaN	NaN
5	288.1410613	283.4885249	16231.98224	15721.54709	408.7489261	-561.2428621	2137.137347	6040	15369.32099	3082.186066	3093.077642	195.0431112	522.6787096	272.1809064	1166.10714	7149.248871	1.032530876	0.02858686669	-0.03673839919	0.03728046934	0.01452686642	0.03834513671	1	0.8205299079	0.0147326168	0.06792581176	94	0.9999999996
5	289.3236755	198.856426	1056.703396	16416.71111	5554.663838	95.16266523	1546.421411	7489.5	9991.364865	194.7310953	2183.822066	838.271688	116.2057747	249.2177943	1057.692176	3252.850735	0.06762646797	0.3420493353	0.006377059691	0.007548885882	0.01619745285	0.007320984754	1	0.05634632694	0.6738530853	-0.004060500426	48	0.9999993702
5	290.3270405	438.1379258	67.75042134	11832.00931	795.7881449	582.2104473	3487.497683	4592	1709.963855	75.54949238	2520.567099	260.5191782	165.935228	940.5697152	953.6359253	1755.647691	0.005737925721	0.07060817172	0.05139624076	0.006444093968	0.02100953503	0.01306167537	0	NaN	NaN	NaN	NaN	NaN
5	292.7244133	296.2484894	17658.69248	17192.11563	475.7757014	-471.6452745	2098.467194	6655	13433.80723	3099.420286	3160.39958	256.8736095	634.3059558	424.6311859	1243.268775	6980.378618	1.028520902	0.02992031795	-0.0254505657	0.03242060564	0.01505614294	0.04491072636	1	0.8181382224	0.01807181368	0.1066397093	94	0.9999999997
5	296.7093509	210.6965389	1028.444266	14460.21703	4677.45069	91.18210629	1615.931675	6598.5	6600.982456	245.4031268	2850.154686	911.9231882	110.0562183	211.8530381	1264.542533	3404.387072	0.07055545264	0.3284161416	0.006537568222	0.009547994952	0.02357514938	0.009026348848	1	0.05851629392	0.645441604	-0.003267458153	48	0.9999999897
5	296.0725883	426.6723112	11.48966374	19028.48949	1764.247549	475.7362717	2762.897166	7458	3769.433735	67.6922023	3134.078633	395.6358836	120.2088451	218.2849472	1236.111728	1293.00716	0.0006251721238	0.09440488584	0.02565703744	0.00362343661	0.01290720974	0.005236299948	1	0.0008142073658	0.1590365445	0.03860143644	12	0.9260968149
5	299.3484055	615.2394699	9663.229135	13501.99946	1106.444558	-10.04710212	3993.156939	5637.5	10784.78409	2515.606704	3500.625587	333.1421897	360.1149777	377.9344396	1365.929184	5748.682265	0.7180380521	0.08249537005	-0.0007571500318	0.02760614855	0.0141849923	0.03200987243	0	NaN	NaN	NaN	NaN	NaN
5	300.2815383	22.52126567	19.04065121	9739.542882	1506.65981	101.6075029	1348.445228	3956.5	6055.810526	47.87548653	1563.896392	260.6431607	63.54290017	203.0556778	622.0941154	2677.503566	0.002037188809	0.1574934058	0.01073036305	0.005193707922	0.01804755222	0.006576369663	1	0.001737150724	0.2897681282	-0.01124313673	16	0.9994340847
5	301.7389007	368.4431904	18861.26068	19191.77478	615.0016928	-494.4629288	1852.015955	7517.5	16764.08571	3639.261372	3587.822758	251.0213292	598.8431619	348.2548349	1410.070947	8417.805182	1.005934722	0.03251407346	-0.02231386882	0.03157012553	0.01405438703	0.03835351966	1	0.8003368499	0.02371855134	0.1122581496	94	0.9999999966
5	303.3570706	198.5862786	1200.17089	18353.97678	6237.505614	64.1503966	1338.050619	8628.5	16375.70769	241.9365773	2495.670776	954.0523926	113.0424372	258.3964182	1206.911945	2241.630431	0.0662804436	0.3411910149	0.003676109057	0.008865486347	0.01836121086	0.006225589226	1	0.05506811275	0.6719397138	-0.01390333525	48	0.9999998794
5	303.780228	219.5656432	833.9189206	12623.96696	4219.517263	122.5051034	1742.363198	5844	7708.986667	261.8407914	2964.278963	926.7559814	109.738145	229.7942369	1268.295816	6421.307054	0.06680166167	0.3358239217	0.01061536482	0.0103504118	0.02332701978	0.009298605782	1	0.05590232039	0.6610889952	0.01040305724	48	0.9999999665
5	309.3776446	267.5727616	17378.43589	16773.66306	1833.063515	-557.7374909	1748.040063	6956.5	3520.547368	3040.824376	3165.511869	451.7784204	604.844375	344.4497937	1335.312187	1805.544214	1.02441892	0.1131490795	-0.03246922431	0.03783442274	0.01412322111	0.04366069576	1	0.8154811056	0.1911732445	0.08393962859	96	1
5	311.4710595	210.94238	995.5320468	15693.72006	5294.052819	98.14864402	1584.406355	7248	14074.62162	246.1606941	2811.481404	1013.960523	101.277111	208.8476679	1316.65159	2653.965081	0.06265361995	0.3406203174	0.007006310301	0.009201145338	0.01932454507	0.006629662506	1	0.05239577481	0.670925796	-0.003109752531	48	0.9999999915
5	310.9856753	377.1167167	14300.97823	13823.82304	248.9147195	-527.3979968	2291.93233	5514	5219.802817	3997.915306	4004.387073	183.5792755	643.4455558	355.9364229	1519.230724	7419.967981	1.012371992	0.01951822174	-0.03476953092	0.04198237236	0.01404242964	0.06039931879	1	0.8044301541	-0.003987657071	0.06962018826	94	1
5	315.1411394	366.1493852	17678.72465	17664.58577	363.8849085	-504.1176806	2114.998638	6892	9801.191781	3818.863424	3999.451661	228.0116438	616.5383428	400.8770491	1566.240185	3423.919179	1.000268484	0.02151857754	-0.02691709483	0.03523953097	0.01284397546	0.04579620697	1	0.7953343318	0.0006079723039	0.09432615281	94	1
5	318.8591885	224.7198465	-216.3657354	17773.19608	1967.306019	2111.529862	2186.765847	7031	11557.58511	72.80334874	2416.410273	354.0348492	337.0057388	205.9430761	968.8660033	3597.119936	-0.01224790377	0.1140703975	0.1220807339	0.00454106806	0.01289198907	0.01069890629	1	-0.002410982551	0.2047170994	0.3747948761	14	1
5	331.1846646	88.14118209	643.8156994	13979.55198	213.1857188	2679.236679	2095.198249	5028	13558.08421	193.8860451	2799.489507	153.6464614	606.7571369	202.5895039	934.005826	6785.703535	0.04715355824	0.01486499426	0.1920705204	0.0102766132	0.01607366272	0.02353839388	1	0.04868576891	0.00114079687	0.6315140689	33	1
5	332.756917	127.5551534	-90.66741185	18342.85965	307.7029108	1133.59575	2190.802962	6722	3000.76087	58.54351271	1693.362499	201.7790112	151.7854522	292.629384	673.2313716	628.665871	-0.004879756506	0.0169938028	0.06197561906	0.003260636252	0.01084322868	0.006249915635	1	-0.002064109306	-0.0004904465316	0.1620697503	3	1
5	332.6767018	628.5375426	-157.1044282	14972.73611	-37.29908733	2325.822782	4088.073156	5419	11718.15789	58.72862355	2865.281698	148.1551952	413.2888194	296.3382303	1004.662632	5641.15982	-0.01120419172	-0.003030862984	0.1567806356	0.005018619804	0.01092850045	0.01529183826	0	NaN	NaN	NaN	NaN	NaN
5	335.1736534	434.8068863	2681.526745	16742.08422	666.1494364	2769.554261	3108.002679	6290	3274.642857	639.7190035	3724.459726	263.3900171	584.4496282	331.8204504	1411.793239	3835.287027	0.1626750244	0.04053749137	0.1675772551	0.01185612693	0.01259990158	0.02582568926	0	NaN	NaN	NaN	NaN	NaN
5	338.4848998	422.2059468	3435.1808	21115.37646	947.0226609	3376.889559	3091.144606	7954	4809.838235	605.7208109	3325.576666	292.6497518	545.1867398	301.2587674	1283.017606	2426.972597	0.1613067228	0.04576675292	0.1607648968	0.009551039164	0.01147455405	0.01504493362	0	NaN	NaN	NaN	NaN	NaN
5	340.7105855	52.23170573	957.5907971	13521.98241	5305.318066	32.90825725	1202.210991	6429	6352.617021	196.6739887	1982.244358	752.8682368	106.0580689	238.4375861	881.0323611	2786.66668	0.06828794225	0.3986552906	0.002222777924	0.01065879464	0.02319778327	0.008266990692	1	0.05734216381	0.7915996831	-0.01648580478	51	0.9999999994
5	346.7815181	432.9984299	2895.805723	18308.41526	900.9336703	3069.189704	3276.450021	7051.5	6077.549296	649.7005399	3678.912061	275.8573807	727.4445484	1380.179198	1412.406743	2962.754755	0.1602451751	0.05057900135	0.1640101821	0.01027840548	0.0122106724	0.0200401031	0	NaN	NaN	NaN	NaN	NaN
5	351.069605	627.859538	-155.3539055	15026.29054	-38.31164429	2340.735036	3973.027788	5659	12560.4878	58.73302433	2888.271526	148.4748067	404.9381431	341.3447682	1028.696397	4650.510364	-0.01048177413	-0.003455030177	0.1546879305	0.004840854904	0.01022275466	0.0149413658	0	NaN	NaN	NaN	NaN	NaN
5	352.1222558	63.24077788	890.3806944	12760.62958	700.6686904	95.04259993	1492.598704	4835	12704.68235	159.5798334	1921.90048	146.2170451	100.1644527	209.6839928	673.5521009	2974.000057	0.07018518073	0.05414146642	0.008448093421	0.006696074061	0.01251715472	0.008276987707	1	0.05467222522	0.07402987051	-0.006354002032	34	0.9999943102
5	356.2732052	77.41262514	792.8411478	11526.33163	654.9733878	92.1851631	1672.110783	4406	9624.234568	208.8087668	2149.102434	162.1509159	109.4200931	219.3714348	774.8493089	4796.144515	0.07030147682	0.05935685381	0.008590377695	0.009150970221	0.01441746097	0.009943311994	1	0.05484527095	0.0849035557	-0.005641495341	34	0.9999999914
5	358.2953425	640.1431436	-183.6847444	15644.34856	78.24675415	2257.11748	3534.717735	5743.5	11988.41463	56.42717598	2730.587249	167.5706284	365.4879028	259.5237631	971.3109464	5085.358848	-0.01160701362	0.00582348333	0.1444503543	0.004536788455	0.01125733378	0.01209854406	0	NaN	NaN	NaN	NaN	NaN
5	363.2835069	511.3894883	12587.72872	17648.6038	1599.972231	4.239110502	3840.282026	7260.5	12997.47312	2577.632304	3463.090196	372.1323855	378.5404449	419.3507087	1411.303914	6256.51507	0.7203114645	0.08916522547	0.0002419526565	0.02674698147	0.01336828375	0.02638542487	0	NaN	NaN	NaN	NaN	NaN
5	365.6511733	627.4514819	-162.3278254	16852.15923	18.23668473	2507.879151	3826.410571	6227.5	13051.55422	61.91468692	2607.348917	156.8074607	362.3114787	311.6514547	962.9887182	2453.435164	-0.0101004981	0.001028269638	0.1482078066	0.003857110424	0.00954303426	0.009543454345	0	NaN	NaN	NaN	NaN	NaN
5	366.7138868	67.24628581	899.7372164	12834.60476	742.2120891	107.6227709	1462.356721	4875	11909.65882	200.6908061	1982.37285	155.1174242	87.57992447	226.8315752	694.9644193	4278.333172	0.06970311656	0.05994240395	0.008659381804	0.009413290553	0.01268290063	0.007131334798	1	0.05437961679	0.08612939974	-0.005523857029	34	0.9999999959
5	366.6380532	380.3676045	1414.685066	21369.19515	3621.72405	221.4234336	2010.919744	8878.5	17118.34375	272.200182	3115.282879	558.035252	118.305357	473.8100321	1227.344645	4730.227529	0.06516016247	0.1664839646	0.01059291219	0.0068971824	0.01314067018	0.00567539003	0	NaN	NaN	NaN	NaN	NaN
5	367.1901468	419.7251723	1332.101111	21544.11519	2188.957762	2288.77864	2781.258338	8512	19515.38947	225.1982498	2867.372805	368.9205755	344.9312397	269.9935014	1136.875417	4755.474161	0.0621740284	0.1029009523	0.1075304968	0.006040292047	0.01024421681	0.009506427382	0	NaN	NaN	NaN	NaN	NaN
5	367.3349039	603.8302688	-130.3471802	15396.27614	-95.03343507	2470.66159	4477.863241	5738.5	12792.65263	64.80674954	2287.186581	130.76132	346.1783029	395.6373334	839.8857004	3150.932094	-0.008664745754	-0.006162524469	0.1641209819	0.004242371584	0.008954214374	0.01081846097	0	NaN	NaN	NaN	NaN	NaN
5	381.3782913	48.15825087	8055.403553	7893.850578	493.689123	-544.0748858	1632.337557	3229	3491.677419	2351.423193	2279.215075	180.9850573	375.0788091	228.8979144	882.7232605	2776.572379	0.994253126	0.06328027009	-0.06295768196	0.06760410936	0.02330991769	0.06419124382	1	0.7885431892	0.08591215597	-0.0322271464	95	1
5	386.280573	578.9427233	4331.470551	13941.04569	2786.518361	475.8971201	3920.72809	6061	5455.681818	905.5497788	2911.521505	642.7933496	197.2998747	333.1265475	1245.914796	4050.138691	0.3151076369	0.2039606508	0.03434819405	0.01602940723	0.01490879217	0.02065485139	0	NaN	NaN	NaN	NaN	NaN
5	388.781719	432.444105	11547.92476	16013.57572	1015.034105	-124.7078957	3258.945688	6524	31863.18519	2474.076372	3062.132079	258.6043975	434.4271859	279.3594124	1182.595441	15223.6219	0.7307499648	0.06553654664	-0.008974894177	0.03104174951	0.01580730522	0.03116937919	0	NaN	NaN	NaN	NaN	NaN
5	389.3229976	105.1801707	3699.981472	13332.02563	1297.263577	809.9495986	1795.856029	5258.5	10528.60417	788.8256103	2459.602539	255.9836136	310.3897675	215.4091925	916.5082754	5768.475885	0.2887380199	0.097699245	0.05926001697	0.0178999878	0.01657909746	0.02234050983	1	0.2335733582	0.1663637215	0.226744949	75	0.9999999726
5	389.7381981	567.2857227	4414.214862	13896.96103	2817.58931	485.4526069	3909.828566	6175.5	7329.826667	1024.474954	3225.931742	726.5108457	221.7648467	275.5779724	1382.011081	2641.213114	0.314944657	0.2160185093	0.03397852867	0.01557521957	0.01767049258	0.02144833236	0	NaN	NaN	NaN	NaN	NaN
5	393.6339338	576.5530912	4438.936999	14459.36293	2963.004808	444.3613799	3777.263954	6281.5	6728.5	979.4091976	3049.335264	715.061335	212.8925922	296.0939772	1317.483724	4109.636649	0.3104672277	0.2086372192	0.03067583048	0.0168434767	0.01637750585	0.01720652466	0	NaN	NaN	NaN	NaN	NaN
5	395.2556193	588.5133838	4856.056901	16041.46616	3321.85532	348.300328	3638.036539	7005.5	8609.479452	1069.206912	3179.649307	745.4887764	215.4037602	291.1560775	1373.395523	4437.037798	0.3120084994	0.2176820124	0.02320294823	0.01574192708	0.01695832488	0.01599662953	0	NaN	NaN	NaN	NaN	NaN
5	399.9283997	425.2201952	44.89199604	13519.26658	-55.29034637	1056.314868	3023.544744	4877	5064.246914	244.9424522	3823.933204	158.6378416	301.5894504	356.3159186	1326.616617	9865.177295	0.003841521145	-0.00333026117	0.08096039908	0.03291568283	0.01720726321	0.0146740189	0	NaN	NaN	NaN	NaN	NaN
5	403.5239733	140.660375	3118.886118	9711.297538	2023.694047	52.47287142	2058.113906	4221	2075.792683	966.8188798	3069.295618	693.0133071	227.5501047	263.8354396	1292.886589	2244.739374	0.3155796058	0.2168706424	0.005192115854	0.02524025547	0.0277437617	0.03174661202	1	0.2528187083	0.4119644879	0.0476067338	78	1
5	403.6404331	266.5302282	-46.98363073	17831.187	4352.719538	559.3658705	1921.53364	7791	4564.125	84.07261961	2407.426953	675.5084765	128.7368383	232.4554195	1082.486701	1900.384386	-0.002509373126	0.2420337542	0.03311611248	0.00489689741	0.01560741303	0.006115843477	1	0.000816685757	0.4670228704	0.06925915086	21	0.988861799
5	405.4271481	128.3013707	4351.968761	14270.63826	3164.612026	-136.0590333	1676.513144	6113.5	3786.876543	868.5532598	2861.503449	599.2894299	199.419834	257.4103154	1178.908303	1400.345434	0.2989907779	0.2180796739	-0.009623740116	0.0204852903	0.01926930925	0.01650689311	1	0.2385270317	0.4138356714	-0.008413081902	78	1
5	405.4402019	253.4734566	7.631035562	14243.48468	3285.523995	508.727649	2206.996607	6243	3464.486111	90.1018918	2738.622412	615.2568696	104.9705432	247.6306082	1114.461292	1800.634583	0.0005194225393	0.2273667618	0.03574115541	0.007135257953	0.01987243042	0.00965558932	1	0.003226442349	0.4365757621	0.0786949512	21	0.9285714798
5	417.295531	261.2956546	-78.91378049	15522.86495	3597.65127	442.8538219	1871.293902	6740.5	5878.402597	72.45099778	2831.055617	693.820786	120.2430878	202.9053711	1212.086068	1267.547137	-0.005253057241	0.2368653565	0.02916201954	0.005601136548	0.01584010251	0.006997477736	1	-0.001725230452	0.4560737658	0.05452327357	21	0.9981402996
5	423.6981112	47.55450534	708.4690661	8519.366056	207.3576618	92.95616838	1491.738324	3216.5	13533.2766	179.2227226	1695.722406	115.9012059	77.03552614	183.2574577	600.0936211	6227.268473	0.08365685993	0.02419569159	0.01250650446	0.01042963713	0.01545731389	0.009737963457	1	0.06532696293	0.01177356863	0.01011275702	30	0.9999999631
5	423.7639917	393.2385037	17323.58669	16399.68239	1660.112827	-337.8446874	1995.448202	6801	1749.309859	3520.132704	3707.206563	450.3392599	641.2039183	335.752172	1520.766189	1218.476761	1.031629397	0.1028291638	-0.01889753458	0.03862636623	0.01465846402	0.04921713265	1	0.8220647432	0.1702954205	0.1329885386	96	0.9999999727
5	428.4529746	85.74833141	2.609959658	9921.306004	2180.731862	284.5718281	1511.492144	4238.5	2533.83871	72.37220281	2171.935367	485.1448119	96.02762267	412.9564981	893.4755429	1340.217295	0.0003303810377	0.2174594123	0.02822153257	0.007815895399	0.02309586094	0.01110717587	1	0.002411764967	0.4155698314	0.05189058804	21	0.9988924444
5	429.2393876	382.6024131	11468.92196	11030.47133	1001.122586	-401.7348235	2460.130407	4588	1227.826667	3660.815701	3496.201837	376.3582572	599.3647841	395.442341	1407.163492	890.3655395	1.060216571	0.08968225707	-0.03326823542	0.04201940059	0.0239197378	0.07343532225	1	0.8437296087	0.142093014	0.08900283976	96	0.9863905657
5	431.5348329	445.2576169	1420.532829	15481.62613	22.19315068	432.3563817	3163.02888	5537	12525.49315	307.3718781	2716.293745	171.4606569	170.1032056	371.8844766	948.1484236	5858.854806	0.09172228118	0.001607818722	0.0305308361	0.009333040577	0.01347045717	0.01087744522	0	NaN	NaN	NaN	NaN	NaN
5	432.3337861	459.3359357	1336.180774	15545.87648	191.3252149	514.2532116	3373.412777	5803.5	19144.5	301.0473786	2831.677031	153.4637915	142.2350438	309.9297658	1016.242585	9768.687125	0.08681217838	0.01252700692	0.03346365257	0.008058870793	0.01191131897	0.008132738981	0	NaN	NaN	NaN	NaN	NaN
5	435.6537864	149.6017907	9942.651919	14007.52763	1531.934255	-417.004489	1706.897416	5823	15536.10526	2007.268492	2787.818537	318.1359028	416.3721556	312.0132636	1093.748353	7186.911768	0.7036638687	0.1080163224	-0.02820373826	0.02412436422	0.01584854284	0.0338346335	1	0.559271672	0.1819735556	0.02078677367	92	0.9990276658
5	436.7780877	20.10185108	-8.721532195	10118.36201	259.4975264	238.5604734	1079.210044	3710	12710.85263	53.91060238	1906.710635	127.0198625	73.27311045	194.0239673	652.225957	4941.440411	-0.0007704298566	0.02623594087	0.02380669698	0.005980404197	0.014285739	0.006562311159	0	NaN	NaN	NaN	NaN	NaN
5	436.8635128	391.2049356	15131.99457	14649.4301	1382.201475	-495.4956587	2475.381231	6089.5	1631.941176	3225.96815	3235.579481	378.741522	528.4424273	339.8802117	1333.891556	1119.150156	1.035066978	0.0982285207	-0.03481627658	0.03859328687	0.01551576641	0.04333389028	1	0.8236282243	0.1599272747	0.07775684086	96	0.9999974767
5	441.5963422	322.639551	-109.6337179	17446.9506	1002.99103	1065.368927	2125.934052	6546	9136.536842	58.75032198	2295.773952	288.0858005	177.9142939	223.0313007	918.9802942	2826.406461	-0.006747822316	0.05788218259	0.06161539568	0.003738477763	0.01341031479	0.006008832586	1	-0.003033999547	0.08469869129	0.1617976745	8	1
5	444.1804743	451.2384075	1453.156593	16438.92452	100.2628432	429.2685979	3457.979508	5991	16001.69333	268.8781666	2432.902224	184.3198926	152.3037479	477.5603539	877.9593208	6863.606512	0.09075021624	0.006443588041	0.02896081707	0.007071886639	0.01326331917	0.008208637801	0	NaN	NaN	NaN	NaN	NaN
5	446.7299405	67.33681683	-79.38094213	11063.91231	1635.358638	1260.779361	1733.273209	4485	3572.430108	61.56372588	1637.938338	251.485345	191.563252	272.135899	638.0431249	1443.074243	-0.007741265549	0.1506610179	0.1120381761	0.005824611008	0.0170272897	0.01203826246	1	0.0009748626081	0.280458267	0.3419169654	19	1
5	450.6665402	184.8698794	835.5877296	11070.02532	3511.072647	419.3110383	1789.400136	5172	882.7578947	249.4027791	3076.732224	972.2981543	139.0554832	291.1684572	1357.312458	609.6600852	0.07322140436	0.3116065344	0.0396676847	0.01298130513	0.03063204594	0.01342149527	1	0.06275932049	0.6120030676	0.1131337137	49	1
5	450.3224625	385.5070649	3014.918148	16601.96659	226.0957944	245.8898496	2500.257653	6023	10593.51563	574.2417817	2909.996175	166.9377203	171.679996	246.2707534	1074.915266	2373.15002	0.1833186183	0.01422770091	0.01540871057	0.01161097197	0.01124713987	0.01187383147	1	0.1450767541	-0.009257397652	0.04417227343	52	1
5	452.4673652	399.8879926	3594.046496	19470.90194	289.9429222	341.224677	2615.179299	7280.5	8763.151899	551.874584	2907.95936	185.3870783	174.7327237	272.1289664	1114.97779	3027.05542	0.1811784056	0.01512574565	0.01706392652	0.01137593419	0.009067299972	0.00917103067	0	NaN	NaN	NaN	NaN	NaN
5	454.5510302	548.0640399	4105.937827	13336.33241	2869.95139	1374.778494	3923.919694	5929	14282.41304	925.8914655	2918.279072	587.6134602	289.2297822	367.9310949	1190.220169	8479.072113	0.3033457302	0.2215761431	0.1044668812	0.01642390009	0.01937199854	0.02252939691	0	NaN	NaN	NaN	NaN	NaN
5	455.7446642	249.686834	1880.770332	11379.53598	1689.034564	797.4043835	2532.013842	4763	3583.025316	547.0010763	3229.429091	516.0811336	246.1888677	509.1013119	1283.372747	4184.906022	0.1686366134	0.1469112491	0.06683865032	0.0174977148	0.02516762583	0.02361353253	1	0.1387485819	0.2697551451	0.2259140701	62	1
5	461.7217982	126.4729811	-244.0663117	12801.6949	1259.435721	2936.436558	2078.057334	5063	5100.935484	71.5231025	1882.809802	206.1051814	429.3353458	230.2730896	676.3099994	1580.176248	-0.01915152624	0.09869987715	0.2312154897	0.006284123659	0.01560751431	0.01866683329	1	-0.0004373179809	0.1779823959	0.7558385641	15	1
5	461.5248004	229.60379	-113.5978908	14687.90937	644.956062	1847.839199	2520.129736	5440.5	6074.02381	59.03509654	2506.732469	189.4169832	311.483356	333.8558096	888.9446622	2657.724727	-0.007856117997	0.04634772118	0.1252090418	0.004821676822	0.01218188038	0.0109643614	1	0.000411574713	0.06373680643	0.3844517708	9	1
5	461.4477976	376.6889526	3049.666683	16798.87068	222.4201664	306.0864334	2598.507816	6176	8401.116883	654.3863893	3442.732561	214.688716	192.7803809	280.6158329	1295.590257	2624.323873	0.1794920676	0.01451381736	0.01910842886	0.0112708524	0.01269573877	0.01226759198	1	0.14228231	-0.008467344768	0.05624532879	52	0.9999999648
5	463.4590632	390.7369955	3037.000682	16451.72399	115.2784684	298.0269647	2904.12326	5978	4971.820896	606.6821791	3077.798174	196.3759657	171.5279388	303.5068035	1168.226233	3389.929372	0.1892801047	0.007443452055	0.0185951389	0.01347119909	0.01441485943	0.01251408154	0	NaN	NaN	NaN	NaN	NaN
5	467.311426	253.621265	2721.947697	16999.1896	2614.795285	903.0137829	2079.110477	6924.5	11603.41463	472.8190839	2706.188237	515.4989384	258.6638954	232.62695	1130.981594	4144.581192	0.1630391494	0.1610039526	0.0528255189	0.01128945644	0.01578650574	0.01307323701	1	0.1334740525	0.2984665348	0.1758403927	62	0.9999999945
5	468.7919688	85.1026926	4359.657868	9593.841616	2914.001262	-194.9204335	1539.215283	4487	11653.03158	1111.657886	2308.338708	654.3048443	240.2609394	204.0324455	1019.773175	6923.617392	0.4514377474	0.3015439245	-0.01957598782	0.03000448407	0.02333816541	0.02943737468	1	0.3608259153	0.5866568365	-0.003362108611	89	1
5	472.6919884	156.5898931	48.97356181	9529.026922	3055.790539	160.0778909	1928.569126	4392	1594.744681	86.83949203	2452.291893	798.2899129	97.76772293	453.5295426	1109.878734	1548.311921	0.006174980433	0.3145698964	0.01829375434	0.01109663622	0.03317622331	0.01058797505	1	0.007688029667	0.6174162318	0.02188260211	24	0.9997186634
5	472.6124673	225.5907402	-26.02263859	11456.74701	434.072954	1530.793433	2472.818761	4371.5	3773.529412	112.9951369	3253.849737	218.1888942	430.3765642	1322.702845	1176.247235	2486.393729	-0.002278402351	0.03719387658	0.130462017	0.01150312174	0.02058870085	0.02776984084	1	0.005118603513	0.04489396172	0.4039310332	9	0.9999999663
5	486.6621385	216.2218353	12930.56677	12423.08671	730.8003246	-637.1524319	1964.131791	5047.5	6515.795699	2790.14938	2681.450108	185.7746781	492.1382719	296.231594	1022.114427	4342.973387	1.03153742	0.06134953537	-0.05141566574	0.04724667847	0.01825744081	0.04807560491	1	0.8191400876	0.0822960107	0.01729936382	95	0.9999999993
5	490.2281837	67.20725216	547.4217087	9260.355548	795.9538415	272.136528	1339.89985	3575	3431.389474	152.8967122	2006.026094	221.324828	126.6547902	732.5382493	735.1358532	2743.105742	0.06189112742	0.08994500413	0.0321823854	0.009966932964	0.02416581618	0.01293450312	1	0.05019639236	0.1498119789	0.07624874187	39	0.999999999
5	491.3612526	105.7446582	-83.82448214	11553.45914	536.0863017	1283.772333	1824.075246	4298.5	3802.150538	138.2340935	2057.875227	245.987816	255.3824957	1607.950946	747.0579581	1963.467889	-0.007954497084	0.0469454295	0.1126491217	0.01694951265	0.0233478404	0.02028787769	1	-0.0005451545939	0.06437670972	0.3403404047	9	0.9999999979
5	498.2323594	598.4299937	3864.57819	12629.80742	7.406618859	1148.828811	3076.327336	4784	8630.826087	873.3913957	2744.488697	127.6726984	352.6688621	266.6445843	970.8894387	4770.322001	0.2978982301	0.0005973027511	0.08756845982	0.01539298513	0.01090332892	0.02289547262	0	NaN	NaN	NaN	NaN	NaN
5	516.752018	216.776583	8084.175635	8206.893898	427.7749199	-425.2091849	1770.364311	3355	1710.010526	3132.587316	3226.03111	216.4986041	475.0004089	267.980099	1251.823605	2045.771968	0.994279962	0.05340136811	-0.04558530823	0.08411912319	0.03393823081	0.09458756261	1	0.7896576152	0.0661655124	0.02843902589	95	0.9999075715
5	522.701226	317.3376238	4165.430516	14115.73877	3074.95843	-59.73434704	1868.151616	6142	6184.036585	916.0046665	3029.67724	642.9776562	213.5840651	1333.140349	1266.705597	3723.006022	0.2968582661	0.2276705501	-0.003957778678	0.01706967676	0.02330635416	0.01841726752	1	0.2373506181	0.4341020744	0.01130610132	78	1
5	531.3676644	38.51564549	-81.25817979	8635.967766	440.0943923	1946.415661	1594.142652	3298	3501.516129	55.50827391	800.9337483	122.4789101	203.2734425	207.7369013	296.5906738	737.563934	-0.009286551973	0.05114905292	0.2228963975	0.006422000882	0.01414755604	0.01620011627	1	0.006224259955	0.07845986688	0.7273378133	10	0.9999999861
5	535.3382622	323.1222229	2128.521944	12379.30675	2805.69377	106.766903	2213.994357	5433	4235.416667	479.2409283	2595.319472	547.0005071	148.1160487	238.6568576	1072.671519	3110.029164	0.1727904474	0.2270012637	0.009780640024	0.01521654951	0.01773496887	0.0135313395	1	0.1391195136	0.4338691066	0.02937835873	64	1
5	537.2580394	707.6115188	2690.315691	9156.406834	53.67045161	643.7936523	2299.320892	3456	6114.215054	436.2953629	1557.638762	114.5288141	182.4259282	220.620293	566.239867	2543.547791	0.2994156332	0.005420596927	0.07065244375	0.0178438094	0.01339447332	0.01869156954	1	0.2416746986	-0.02541036533	0.2660828407	70	1
5	542.4459339	60.56198013	1366.576023	9356.95222	852.7348414	1230.11992	1362.18884	3638.5	7120.4	232.2495406	1435.565481	170.7111395	253.5811827	174.4068386	542.3372117	3128.922139	0.1481431682	0.09480229608	0.132460519	0.01446350347	0.01423244578	0.01824550931	1	0.1262941398	0.1644240922	0.4495440917	60	1
5	542.5672214	561.6626732	9.23494163	10360.83676	268.5232263	605.2542092	3051.081928	3922	3060.617021	66.43288499	2565.17502	184.6245093	123.8321089	866.2739603	971.3450034	2504.401459	0.0008064144258	0.02706097688	0.06138613479	0.006912669591	0.0186729602	0.01617943668	0	NaN	NaN	NaN	NaN	NaN
5	543.6550835	451.4884876	999.853268	15025.73235	2120.101861	330.7515175	2632.532669	6147	8264.808511	175.1597492	2170.903535	317.9739693	142.5439762	306.4597343	831.6402553	4105.179967	0.06765564681	0.1442191392	0.02250942113	0.007277602297	0.01288916576	0.009590701846	1	0.0548514252	0.2624130108	0.04560026938	42	0.9783239137
5	557.6190692	56.47107328	580.7865506	8189.004144	2560.743981	-11.1521985	977.0840217	3745.5	8584.836957	119.9228668	1210.246754	379.2529267	87.32263088	175.1953879	527.0606479	3409.38516	0.06913903572	0.308496227	-0.001496349464	0.01069654719	0.02262393768	0.01126877502	0	NaN	NaN	NaN	NaN	NaN
5	562.4529908	85.25920274	-12.36965439	9299.72329	487.0215353	470.3783211	1327.412536	3532.5	5539.139785	42.76827922	1376.398677	140.8868689	107.8030688	163.2206244	495.8913499	2240.579984	-0.001472505923	0.0532207315	0.05242537991	0.005067652718	0.01647070124	0.008390165386	1	0.0004726326195	0.074521069	0.1306407437	8	0.9999950503
5	564.6070832	260.3557221	-129.8633644	15320.40857	3369.20234	1734.634058	1807.263259	6538	3011.150538	83.49278871	2125.763104	424.2688326	238.7574735	229.0613793	841.605745	1083.728938	-0.008912371984	0.2216703836	0.1141500462	0.006060853633	0.01658557163	0.01083532093	1	0.001141042498	0.4285268815	0.3515618221	23	1
5	564.2666513	282.8316235	3654.279156	12305.15961	2764.112418	39.21859509	1904.714922	5392	3102.642857	1136.362762	3789.794511	863.0203241	205.8944845	280.0343223	1592.482759	3194.615574	0.2984678119	0.2170902881	0.002557031243	0.01950790387	0.02781079511	0.02350583153	1	0.2389549917	0.4123638376	0.0342019071	78	0.9999999999
5	565.7504	152.5179681	711.7880298	10673.1735	2500.307686	380.8589931	1651.704019	4691	17846.34409	183.4035447	1884.012858	453.0162105	115.8837519	226.8305891	794.3906774	6926.628078	0.06629578149	0.23485039	0.03883830456	0.01123776611	0.02056547786	0.01131145586	1	0.05613317623	0.4520543322	0.105821713	46	1
5	569.5131621	245.9524357	-121.8180642	14177.00784	3084.780209	1607.162144	1615.380968	5979	4338.516484	75.22503817	2225.609164	465.7366589	251.6791182	225.8670993	885.6422284	1138.238575	-0.009292725026	0.2189053619	0.1128931726	0.005969621629	0.01694456309	0.009829689996	1	0.0007111531513	0.4227063063	0.3469575816	23	1
5	573.375907	289.8805739	3490.526398	12429.87704	2769.020454	-51.67808365	1614.816953	5486	6608.795181	872.9180336	2974.24081	652.965101	177.9972055	206.1283594	1229.653911	4481.908848	0.2910761035	0.2216015513	-0.003947481248	0.02125500643	0.01997857385	0.01739284244	1	0.2326470541	0.4214798629	0.009722293578	78	1
5	578.5972977	69.97749061	23.01483502	7522.986966	722.3776278	176.8741479	1161.661153	2915	2930.202128	37.10068252	1195.513475	147.5278359	76.84817064	170.3131526	446.7957259	1379.304528	0.003422694751	0.09939056267	0.02476726272	0.004908561672	0.01638409136	0.009419617838	1	0.003054979019	0.169371012	0.03633297407	11	0.8985185993
5	588.3462478	98.56635843	1082.642235	6471.775774	1864.753221	10.62303367	1262.1309	2924	1131.315789	267.7474799	1614.049421	513.9616166	95.24611195	187.4285703	724.6718587	1000.098381	0.1682259363	0.2921856709	0.001780842902	0.02027762273	0.04039077429	0.01793509545	1	0.1357810978	0.5693260915	0.002481702646	66	1
5	627.0742861	196.744049	-7.547219396	11622.74782	1108.39857	130.551304	1458.750652	4512	5847.191489	50.13104319	1664.734214	205.319265	73.47012406	166.9766555	621.6804635	1948.882306	-0.0005909772808	0.09737634565	0.01199524343	0.004682623237	0.01403693729	0.006215519643	1	-0.001082035142	0.1645739631	-0.009567192368	11	0.999997723
5	641.4233335	243.1278303	-92.43498655	11238.57335	162.6102885	1348.892119	1765.499892	4087	9880.357895	47.16676353	1554.981328	123.031056	221.2829486	212.2498629	543.0535841	3830.405472	-0.008425649693	0.01479048453	0.1197373832	0.004964130685	0.01226095597	0.01115017812	1	-0.0008535222852	-0.002280604015	0.3639809447	4	1
5	645.2983175	178.3008589	-20.70823204	9031.437555	2044.641377	101.3561978	1345.642909	3884.5	7984.258065	55.89717141	1730.768272	363.4630487	63.93743882	243.1650135	698.4817514	2807.885608	-0.002620033641	0.2293673817	0.01214304545	0.006791104293	0.02400312703	0.007687331612	1	-0.0009215130996	0.4396186136	-0.004870336285	20	0.9997138343
5	649.290691	112.4260351	-15.62997034	8022.641842	815.398782	376.7684098	1044.43415	3134	10851.7957	42.2496879	1315.430686	158.8283903	86.08451964	168.5849328	480.5140291	5201.484438	-0.001852755959	0.100760012	0.04798288065	0.005921268773	0.01740865632	0.008403574329	0	NaN	NaN	NaN	NaN	NaN
5	650.5967247	153.5670731	-2.535597811	8939.21423	2043.556722	204.3762309	1032.166714	3838.5	3944.51087	60.97295856	1455.054259	333.5104204	68.64593801	179.361839	596.268971	1436.834765	-0.000274705406	0.2299187768	0.02331357878	0.0072782435	0.01991572704	0.00719141605	0	NaN	NaN	NaN	NaN	NaN
5	650.8429417	285.5714839	-55.75024598	12117.84493	676.3014646	335.8433532	1649.175256	4589.5	14262.96907	51.50174686	1794.640713	166.4243723	80.63668532	183.9223142	632.7441913	3979.992678	-0.004993487919	0.05802241248	0.02969593011	0.004611854357	0.01457918682	0.006723171646	1	-0.003881454873	0.08344392522	0.0501324685	7	0.9999991633
5	658.1884336	305.6054442	1674.860641	10133.29638	2350.937231	42.11759951	1646.254729	4381.5	9393.956989	387.6285376	2190.654383	510.9389039	138.6670312	246.8391115	920.5877258	4811.978685	0.1634395684	0.22400187	0.004895881335	0.01412530761	0.01835069102	0.01536168956	1	0.1312586568	0.4274212164	0.009845172816	64	1
5	679.0315467	248.83967	-13.41008223	10653.87747	586.7059846	302.7029971	1363.795869	3998	8377.988506	49.45922388	1493.819313	160.9897651	92.27471563	205.4472685	547.0981408	3198.703493	-0.001317087638	0.05471693826	0.02978856223	0.004851481055	0.01539176113	0.007065686947	1	-0.0009800473984	0.07654600505	0.05123425601	7	0.9999958129
5	684.4897412	367.1315595	-9.414538712	9251.787714	2175.646487	294.264519	1614.735838	4022	3363.413043	63.96408436	1550.798602	375.0311425	93.63330525	182.531097	656.6495118	1592.028281	-0.0009375951267	0.2321004837	0.03285306693	0.007338620069	0.02135919206	0.00955610825	1	0.001921374436	0.4463059317	0.06836583301	21	0.9890747157
5	688.967924	238.1498326	1.340638863	8167.74747	416.8029097	235.7426367	1496.827714	3079	6793.563218	42.09810641	1495.585084	136.2378884	81.64762158	223.5263575	542.3885921	2897.389883	0.0001506329572	0.05173257166	0.03029191909	0.005542181136	0.01671674756	0.008967715475	1	0.00018882424	0.07034587104	0.05325305153	7	0.9999983228
5	697.3149178	325.5395184	10164.26074	10140.30274	183.5227158	-450.5802064	1714.203497	3955	5645.340426	2693.209981	2791.993282	231.7366632	553.7670684	1001.233708	1035.78365	4468.455353	0.9935629537	0.01764801685	-0.0404125731	0.04633548624	0.03346398032	0.07587773546	1	0.7889692297	-0.008081214062	0.04516542699	94	1
5	709.5988034	296.6701372	-35.16374291	8320.985322	1957.751403	487.8296045	1594.378168	3651.5	8868.010417	62.39005453	1008.076946	264.9664005	99.94875495	202.0075136	420.8931519	2062.762805	-0.004357594625	0.2381644255	0.0602171797	0.007792814556	0.02134968268	0.01083578297	1	0.001199068751	0.4602752441	0.1638480616	22	1
5	710.6405478	165.4874252	441.2948697	6712.669561	1976.194279	513.173501	1026.802675	3002	6889.244681	119.7234009	1014.626717	304.9295326	102.9259161	224.7621451	430.6774365	2964.708525	0.06806296988	0.2961228803	0.07831609751	0.01367820819	0.02639466479	0.01466391424	0	NaN	NaN	NaN	NaN	NaN
5	718.4597322	211.2674172	-35.4674463	6645.438481	2090.048002	297.2681084	1087.960186	3022.5	21529.83871	57.50251701	1188.853405	354.7988762	82.44017108	155.4166749	503.7109997	9685.852913	-0.005216278477	0.3176695952	0.04657527784	0.009865319665	0.03291933282	0.01019787556	0	NaN	NaN	NaN	NaN	NaN
5	729.9718668	601.5071522	8.181601937	6636.05597	359.5751673	333.6071834	1193.990964	2527	7684.191489	38.0872516	922.2660548	111.0109461	81.0347145	184.9537749	331.3434974	2183.767226	0.001102812466	0.05617197098	0.05060603612	0.005617427456	0.01696048027	0.01069151932	1	0.002442855047	0.08057243258	0.1249817746	8	0.9999818609
5	769.4630403	284.3613884	16.10406957	6529.386251	1913.356722	132.3483518	1016.879612	2927.5	7656.06383	47.88744893	919.7454253	292.2745846	63.16676604	153.5871	387.5486149	2902.069924	0.002416483357	0.2945343385	0.02009081249	0.007729975289	0.02712224763	0.009520599828	0	NaN	NaN	NaN	NaN	NaN
6	6.64740026	132.7210301	495.5204214	7557.140707	490.8803871	244.2071526	1065.706464	2893.5	9011.461538	103.7998618	1270.385035	129.8552366	82.66815238	164.6366838	458.590316	2813.668127	0.06695445663	0.06564607883	0.03151268124	0.008703177995	0.01580770484	0.01245937989	0	NaN	NaN	NaN	NaN	NaN
6	14.46909003	156.4935694	548.7250656	9001.332934	1451.144034	246.3640628	1103.528307	3717.5	14269.25	122.1730519	1275.52493	224.3306125	94.96335327	185.5915656	504.2474288	5729.729603	0.06434222095	0.1620409543	0.02628770916	0.009953925299	0.01655731354	0.01016979379	0	NaN	NaN	NaN	NaN	NaN
6	21.55923815	110.6826086	3345.488464	7619.970045	210.2821024	-200.839407	1131.754845	2878.5	10728.18085	628.5295046	1451.245332	113.6613342	177.4117952	179.0585437	526.8465494	4929.797939	0.4307806552	0.02941732851	-0.02473747156	0.02663381892	0.01573087989	0.02574074885	1	0.3402925877	0.01946143673	-0.03613867322	81	1
6	26.27505513	566.4950032	-115.7078581	10347.29691	186.1836451	1180.882298	1868.087825	3819	10359.97917	43.89576278	1698.796825	112.0001822	204.4826866	201.078994	611.302259	3873.411794	-0.01130535779	0.01769153976	0.1127600063	0.004363297092	0.01096931969	0.01211275212	1	-0.003609128565	0.00343928152	0.3388802398	4	1
6	28.18237865	145.5354997	51.11120819	7489.438727	371.89866	190.8234432	1339.795696	2832	2131.157895	41.03001687	2384.982391	191.1242751	86.78209918	215.2221029	871.5889465	1842.135488	0.007313634047	0.05226876626	0.02638754731	0.008245671993	0.02801229589	0.01024328951	1	0.005647340582	0.07124597756	0.04130121838	7	0.9715009857
6	41.43066232	476.6933056	1818.252794	11503.70775	139.4263135	1645.582889	2277.890088	4314	4491.707317	426.1934027	2568.051177	143.3211515	432.6516001	372.7459887	895.0061256	2600.23069	0.1551409506	0.01236901794	0.1406747537	0.01321628976	0.01409930164	0.02509006251	1	0.1313614585	-0.006973756205	0.4771747594	54	0.9999999925
6	42.40074201	376.3374822	7880.934925	11197.66342	1962.166147	-399.6533574	2040.428013	4888	27879.53521	1576.872916	2135.73642	315.3667229	304.7720045	190.4465257	847.5476406	9411.375006	0.6960911913	0.1767962996	-0.03701635405	0.02973710188	0.01940817712	0.02688951589	1	0.5535191832	0.3248955014	-0.009568197761	93	1
6	42.58323342	463.1256408	1786.236476	10980.81498	82.87882985	1499.333051	2260.046502	4030.5	4140.913043	388.8562725	2242.435656	120.3252687	361.324357	246.7699238	789.4765338	1920.907979	0.1684779018	0.007131844271	0.1433790839	0.01276943469	0.01178268186	0.02361261947	1	0.1421447267	-0.01780959722	0.4897278308	54	1
6	44.64394486	150.4285694	580.3432803	8171.953464	2489.410617	250.9332728	1305.633121	3720.5	960.393617	144.358589	1710.088627	519.6190393	111.4905326	191.7512093	742.0333313	538.1359947	0.07229311229	0.3054730012	0.02885562276	0.01237741916	0.0233128214	0.01423696885	1	0.06117200897	0.5987047611	0.0747206769	49	0.9999977249
6	46.67210306	388.8257379	7527.947378	11307.40718	1774.866804	-437.2871528	2012.812093	4898	13582.61194	1861.495215	2847.173211	395.1633449	358.4942463	212.4214557	1111.397106	10557.06441	0.6704163937	0.1611515336	-0.03534514778	0.03980892481	0.02029209222	0.03832691638	1	0.5329001934	0.2924803992	-0.0104923791	93	1
6	47.81470694	188.2039747	2885.858606	10760.57754	203.6511964	2057.344813	1991.275439	4056	6577.170213	455.9420975	1713.3452	143.0000773	403.9337897	203.9296441	619.7810713	2951.327846	0.2677707952	0.01961770812	0.187321246	0.01489817487	0.01354437573	0.02967793912	1	0.2247964788	0.009927869239	0.6686186488	71	1
6	49.52228416	720.2391876	1203.585797	7456.944554	387.7995982	925.3098285	1394.941954	2884.5	4389.860215	234.164322	1339.51925	124.2415021	217.4354055	154.100398	489.0263505	1785.893879	0.159255244	0.0535240085	0.1234132485	0.01409434914	0.01705431499	0.02320730286	1	0.1339856185	0.07793148659	0.4190111322	57	0.9999999999
6	52.05491495	33.9683244	22.86794814	6679.339896	1511.65333	96.02973218	846.1367497	2842	3122.813187	48.40187937	880.1629843	193.7910328	57.150515	144.206766	345.89021	906.6817635	0.003736717298	0.2310056438	0.01440692533	0.00747504947	0.02199246651	0.009040684156	0	NaN	NaN	NaN	NaN	NaN
6	54.17429629	457.256615	2179.872888	13863.64392	37.23581731	1850.746872	2503.714202	5044.5	3217.658537	558.4715907	3358.210077	159.3356811	505.4726526	220.2468828	1168.966179	2355.171018	0.1599140315	0.002805570113	0.1328633833	0.01450225461	0.01340826947	0.02861836762	1	0.1344979986	-0.02729712564	0.4505639031	54	1
6	56.31072281	379.0858145	8833.674499	13337.12582	2143.397969	-547.4817368	2020.642067	5718	25473.31081	1880.964324	2768.896083	371.1929836	354.6368459	238.5235185	1079.345948	11305.25325	0.6616075871	0.1623360844	-0.03678757117	0.03259902524	0.02134006158	0.02999724373	1	0.5257717562	0.2949144739	-0.01765678705	93	1
6	59.37187369	171.3473713	646.5900162	9697.184071	518.7293689	326.3810629	1650.603339	3721	5293.915789	146.4881119	1916.752651	172.9411483	112.1873068	671.4370427	715.5392971	2700.293288	0.0656728891	0.0563364456	0.03378286503	0.009839357908	0.0181841028	0.01110665231	1	0.05288151909	0.07984392492	0.08159910845	35	1
6	69.77013101	657.2980712	-44.6450868	10599.28393	2416.310415	294.6170253	1493.527453	4633	3668.043011	61.89374071	1471.130205	349.852243	78.6554445	203.1529591	594.3084793	1233.391938	-0.004154079189	0.2280725953	0.02917493742	0.005926437841	0.01873500812	0.007195869394	1	-0.0009637586506	0.437748518	0.05452455803	21	0.9988898789
6	70.47867628	320.6281111	1915.077059	11920.449	107.4576444	1620.571158	2182.245915	4399.5	4348.204301	444.2442908	2610.229733	139.2073994	397.9802896	232.1704938	918.1114402	2655.024099	0.1617799353	0.009085293368	0.1338400755	0.01218472221	0.01315554367	0.02226522812	1	0.1361430024	-0.01417246642	0.4546695892	54	1
6	77.62099997	71.35565244	22.61618912	7963.652318	1861.521564	73.52293887	1053.804937	3423	8560.184783	45.57244023	1149.195313	265.4460309	57.11633592	159.8094655	470.0349838	2399.662627	0.003142675573	0.2400967859	0.009695516321	0.0058171485	0.02231679384	0.007482503022	0	NaN	NaN	NaN	NaN	NaN
6	78.53500082	644.2757899	-39.66015828	10280.62485	2229.874498	269.9815914	1516.072735	4360.5	3754.684783	52.15000622	2084.632824	456.9225448	99.0893951	187.9489659	856.4937819	1670.614659	-0.003931245565	0.2273368868	0.0266388094	0.005654749353	0.01894123593	0.01011587773	1	-0.0009744071309	0.4360922764	0.04564616441	21	0.9995478207
6	81.55902889	154.4186377	4531.077232	10218.18865	192.7326982	842.1883493	1798.749571	3897	5304.108696	855.4091214	1890.138176	121.8892977	293.6006628	203.0917359	686.4414077	2858.698219	0.4388933224	0.01957277692	0.08082619588	0.021299854	0.01306848728	0.0296842767	1	0.3540939318	0.00400852207	0.3362087359	82	1
6	81.65084906	438.4624111	-23.03279727	15780.26907	1412.23707	272.867151	1895.021225	5980.5	4790.808511	61.01578584	2593.266392	275.962514	91.17146341	230.1921121	979.7189284	1234.17158	-0.001499654091	0.0901243982	0.01783986684	0.004199449585	0.01185573377	0.00577309448	1	-0.00149355372	0.149748719	0.01048081157	11	0.9729280712
6	83.53429206	118.3315451	8.103717404	11019.23335	2508.859307	241.4082943	1077.976973	4684	3868.410526	68.21611156	1610.868218	367.3758322	87.64667916	221.7187442	651.2666676	1348.758006	0.0008381704787	0.2255730723	0.02208025061	0.006553054256	0.01960392508	0.007673741687	0	NaN	NaN	NaN	NaN	NaN
6	88.45804946	82.61062289	3509.3306	7837.398159	2488.634293	-232.5404694	1240.92088	3688.5	11913.6962	568.7701183	1307.617829	409.1967183	164.2900873	186.1655694	573.3367952	5468.630648	0.4523410298	0.3194289263	-0.03143583544	0.02377303363	0.02461744107	0.02225712916	1	0.3609515227	0.6233479727	-0.04415973156	89	1
6	88.3754021	140.3248801	623.0867141	11544.21876	1896.707427	950.6550924	1565.040924	4749	18212.25532	155.2550678	1723.46748	265.3320142	187.5658473	199.6873722	666.9751758	5389.746883	0.0532135044	0.1655125984	0.08307063107	0.009129797606	0.01622473565	0.01175748118	1	0.04786354037	0.3097618896	0.255526171	44	1
6	100.7013309	502.5000368	944.9131182	16156.20528	1661.214175	547.5980157	1814.789544	6326	15492.78723	183.5507554	2432.104819	292.2857344	138.5728694	208.7685963	928.344431	4749.284935	0.05952467512	0.1078395954	0.03437915917	0.006115977014	0.01105379156	0.008791466218	1	0.04869969222	0.1872143848	0.08402164268	39	1
6	102.6481372	82.86183363	3862.828204	8877.688241	2748.722594	-273.6784814	1189.0758	4071.5	13078.94048	706.1694703	1588.174659	446.7476342	181.6684279	175.2335872	684.5715548	6243.136072	0.4364784222	0.3092145975	-0.03038944416	0.02367740616	0.0289743736	0.0238328506	1	0.3482061476	0.6021786632	-0.04470140778	89	1
6	107.4682089	378.5739343	-81.62613639	16270.8848	5375.333692	177.8727205	1668.535338	7450	6413	82.85094379	2329.312042	831.2035694	84.77618825	251.3125475	1068.72665	2035.513968	-0.005147873442	0.3329627636	0.01188745913	0.005649997554	0.01991718358	0.005526948891	1	-0.001569506959	0.6554778615	-0.002716204106	24	0.9999999999
6	110.5184634	334.3541679	1183.1885	17159.09613	7240.592618	97.83938446	1519.717657	8386.5	6088.247312	246.0403112	2564.351052	1183.698273	125.0060077	263.9438154	1282.097964	2099.41953	0.06823461546	0.4213868864	0.005454965576	0.008507981503	0.0221995475	0.007850718289	1	0.05783278883	0.839121594	-0.004343365504	51	1
6	113.8269636	258.5450082	-2.94264871	12940.11757	1250.151688	222.844028	1955.843208	5043	3231.739583	63.50420565	2651.767546	270.5713451	84.18149261	237.64174	975.8728775	1627.960075	-0.0003702941833	0.09767506241	0.01670310175	0.00531556654	0.01496706165	0.007147205887	1	-0.0005694503748	0.1654226351	0.007030322319	11	0.9996218037
6	122.5323843	200.6483346	780.7437625	14141.9201	2485.69226	1245.741774	1916.601277	5837	24368.92553	190.5179979	2204.486715	346.9080447	218.3290997	216.0151493	837.5904727	6513.833404	0.05649409781	0.1726741326	0.08806668499	0.008848724721	0.0157491673	0.01185027223	1	0.050934985	0.3249121962	0.2741222782	44	1
6	122.4981214	664.6560367	3447.988456	11725.74958	174.7367922	659.9670973	1944.76245	4385	9394.542553	641.5659428	2013.624994	131.0703377	226.6417784	177.11138	726.9906319	3324.697828	0.2943398461	0.01588013962	0.05877486131	0.01509062225	0.01225123402	0.01741377023	1	0.2369191248	-0.004168453883	0.2235071094	70	0.9999999963
6	124.7361287	102.8505369	4424.346716	9964.202272	574.5582514	796.4955383	1776.105998	3951	7248.873684	787.737702	1668.398219	146.1434687	240.2992679	236.3999593	639.5881046	3613.235107	0.4485964585	0.05687864192	0.08054676028	0.02881231532	0.01402509373	0.02557427557	1	0.3623327328	0.08169015746	0.3389056696	84	0.9999978638
6	124.6127278	181.608876	2031.259278	12029.85808	171.3976099	588.7818931	1944.59524	4469.5	2579.666667	436.3238114	2570.028043	145.6627557	203.9283691	234.2033834	908.750102	1202.95562	0.1646017549	0.01356223927	0.04856083167	0.01279849597	0.01351828115	0.01668018003	1	0.132442696	-0.008969387622	0.1560255077	53	1
6	133.3368513	167.4598381	-5.579907123	10956.13365	1729.017619	237.1041067	2102.81995	4596	3980.242105	64.37173627	1977.548162	306.1974757	90.02025264	258.5205037	762.8055985	1702.107815	-0.0004957205138	0.1572777041	0.02289283904	0.00614115201	0.01579680608	0.008948367033	1	0.0005672729021	0.2899156165	0.03084651752	17	0.9709338229
6	133.5002907	715.3184377	1565.423148	10649.29424	513.7886324	1426.989559	1725.363154	4034.5	3852.074468	301.0301293	1875.769061	139.3745828	285.6651645	179.4034276	678.5150887	1335.875431	0.1470106639	0.04769213913	0.1342094779	0.01187767149	0.01254105163	0.02013478258	1	0.1248795273	0.06634971603	0.4537438191	57	1
6	139.3869863	97.50312619	602.8629383	9538.967088	3109.981767	42.01556774	1347.226201	4400	7275.963415	147.5636174	1428.526556	466.7598813	89.59885658	226.3855323	629.3619166	3647.33934	0.06452005583	0.3231268033	0.005152909028	0.0106127851	0.02113282029	0.009814497093	1	0.05352232567	0.6343776894	-0.009784101505	48	1
6	145.559945	376.9248164	1111.726198	16305.11824	5594.787215	115.0597051	1961.841558	7579	9538.44086	205.1571652	2116.04994	745.3153793	122.1906718	212.2615616	984.8450402	2535.035252	0.06844989835	0.3443365042	0.006986468418	0.008306982653	0.01558352108	0.00771150964	1	0.05707835857	0.6786449422	-0.001639294472	48	0.9999958404
6	146.6500848	451.3967934	2714.821675	17109.882	2741.045735	124.4074053	2316.248827	7013	3525.536232	524.4974245	3002.500831	550.1129082	167.9462843	262.9996058	1230.321737	1302.079576	0.1659464809	0.1694480833	0.00751861783	0.01303472977	0.01482754653	0.01130440424	1	0.1327154283	0.3138640908	0.01773452766	61	1
6	146.3447836	489.6317221	-124.7364903	17671.0693	1833.693892	1054.587065	1990.183747	6895	4568.526316	67.29587599	3174.870489	387.8912052	210.9651573	221.837656	1233.350618	1883.653539	-0.007653845002	0.1069235252	0.06133335056	0.004027758743	0.0112191598	0.007769968577	1	-0.003119753496	0.186876039	0.1623224658	13	1
6	150.6782173	351.5082806	1291.266304	14795.53902	351.6151557	184.2384381	2393.877022	5584	16892.7766	218.5394773	2360.66897	141.6440449	116.8157405	216.2713197	825.7012595	6067.529164	0.08724331209	0.02480122132	0.01226706958	0.006820156201	0.01033337123	0.008406442585	1	0.06818554524	0.01300933825	0.01016491689	30	0.9999999949
6	151.7334227	20.74897548	669.8038347	7945.357514	207.2874543	38.87801163	1114.808332	2923	10859.6	142.2720479	1337.540271	114.2870298	72.57718418	152.0801041	467.9685418	4096.628342	0.0843362656	0.02559876119	0.005103821173	0.01017097891	0.01584860421	0.009959050357	0	NaN	NaN	NaN	NaN	NaN
6	151.620624	94.67899334	512.4404649	7678.276003	2332.779935	40.47396019	1504.908187	3544	4318.882353	167.8218708	1936.579615	654.0188638	83.19143955	392.2137273	871.3026706	3049.472536	0.0645877653	0.3082897267	0.004812081795	0.01594937406	0.02839223313	0.01213008039	1	0.05335318856	0.6034449984	-0.01148963728	48	1
6	152.5639983	115.6074715	-55.75875833	12949.94293	1298.425217	659.9394797	1488.240104	5043	5809.348837	56.49318008	2087.229482	204.7195995	127.2260571	206.1980807	756.534441	1969.759793	-0.004284094636	0.1012701227	0.05210248752	0.004678350708	0.01359175579	0.007366730091	1	-0.001152809389	0.1746371814	0.130523885	13	1
6	153.4069137	463.4565321	2451.829218	14258.43844	2115.866048	202.13792	2533.771647	5868.5	1337.528571	536.1887741	2936.732442	522.7125389	141.4974158	232.0105635	1191.99607	1294.01104	0.1718728056	0.1537616171	0.0137470126	0.01120485971	0.01482815859	0.01174190662	1	0.1376822666	0.2814548963	0.04049286484	61	1
6	155.8245468	329.2392155	756.4167266	10649.46905	1055.968216	168.1468576	2161.499384	4220	7512.555556	248.7082631	3277.062447	355.368332	108.9166914	265.0766328	1239.552711	6847.457831	0.07355789513	0.09919761457	0.01810297274	0.009257456614	0.02425426339	0.0141241044	1	0.05865483016	0.168365469	0.02996662517	38	1
6	158.4532834	185.702637	-187.6302236	12546.59253	117.3060691	2753.632663	2306.069128	4606	1426.757895	77.21363594	2146.273774	146.8685094	499.8442114	269.9772107	768.8066418	611.012444	-0.0146457431	0.009913497932	0.2254874674	0.006477441518	0.01281015646	0.02137878962	1	0.001568732696	-0.007315996746	0.7336756186	5	1
6	158.8096753	213.6897072	-76.70003116	13757.28262	1426.25486	810.7978143	1997.115441	5365	3453.427083	53.94895093	2482.107407	309.6785159	159.4958074	286.7505408	943.1819005	1578.137848	-0.006058103437	0.1055132918	0.05847920294	0.004069770592	0.0149289892	0.01062366276	1	-0.002064265036	0.1837934295	0.1526370123	13	1
6	158.2693194	522.4106264	895.0835676	15549.56739	2599.132891	566.566296	1941.9406	6477	14688.92553	244.6846821	3113.884382	500.7424741	168.7650704	269.757727	1247.686923	6648.687131	0.06034101841	0.1689114893	0.03712548506	0.007641930798	0.01421700889	0.009636955267	1	0.05036614971	0.3145989339	0.09602594471	43	1
6	160.1787673	453.3412273	2392.545003	14116.9588	2109.785936	128.4171046	2222.205805	5763.5	1579.534247	570.1670345	3365.786476	575.3860164	172.9882183	261.1679352	1335.441885	1119.778588	0.1671410047	0.1526206722	0.01039781077	0.01195316665	0.0192783778	0.01431268412	1	0.1336476184	0.2789349599	0.0275406418	61	1
6	161.4567647	144.7023326	787.6912758	12597.64925	323.6930115	474.342646	1809.015948	4703	17144.14737	199.8962524	2361.087469	145.241244	144.5818308	225.9305119	803.6281556	6277.146874	0.06225310766	0.02628763731	0.0384012178	0.007896963965	0.01445636663	0.009945916275	1	0.05006977131	0.01746786057	0.09592363499	31	1
6	162.4666938	40.59499078	1510.496821	9054.021374	202.3086881	1200.125012	1501.13639	3372	5539.957447	286.5431735	1504.950778	114.9311582	250.5319255	166.2148382	523.170214	2187.086469	0.1644606356	0.02223074952	0.1298676613	0.0134568735	0.01417940925	0.02247710178	1	0.1381824609	0.01301626311	0.4418357141	54	0.9999999998
6	164.3116132	106.3978736	715.0825441	10924.63944	2288.870978	415.0459568	1719.942982	4659.5	7934.756757	212.8741866	2395.633938	531.1644101	112.4004192	248.1472793	980.6966632	3072.569086	0.06809576549	0.2126934549	0.04073818994	0.01223414873	0.0206553116	0.01210812564	1	0.05740877529	0.405970407	0.1121471812	46	0.9999999993
6	166.3583518	336.6483636	1148.130094	17813.49541	2101.894927	140.0552316	1820.268259	7147.5	19845.80488	253.699718	2806.009688	420.1587474	104.0825263	211.7200985	1137.785334	5712.238197	0.06350528773	0.1169244256	0.008046318506	0.00723847079	0.01182390582	0.006081774703	1	0.0501463707	0.2048580257	-0.007166580933	38	0.9999999994
6	170.8607911	117.3352727	697.0524343	10405.39049	2279.98969	452.532448	1826.80683	4518	5368.728395	155.6099788	2241.039337	491.9105467	122.6776042	275.5912445	924.3590773	4556.01334	0.06735699746	0.2128704479	0.04566994546	0.01034312506	0.02150183714	0.01315917347	1	0.057168447	0.4065801027	0.1292935136	46	0.9999999997
6	174.4272928	24.3323121	657.967947	7713.407871	204.5095895	15.9594841	1259.816978	2888	11820.82979	147.0777213	1197.521806	102.8225233	78.58705803	160.9699588	410.651644	4211.596511	0.08636404461	0.02652417342	0.001885657866	0.01075117454	0.01579782027	0.01110010581	1	0.06677330393	0.01610214764	-0.02644579925	30	1
6	176.6154582	56.97406083	499.0389158	8057.653773	1194.159448	663.3395355	1407.819042	3272	3920.244681	134.7501511	1654.755512	288.4128659	160.5451614	156.8311585	656.5062366	2837.83202	0.06727136091	0.1556725408	0.08440194907	0.01390459558	0.02317055709	0.0175282226	1	0.05906449627	0.2892658944	0.2632697335	44	1
6	179.3664081	374.7216079	1281.197667	14597.34577	312.7566152	171.0228094	2323.602612	5409	16110.75	267.0631516	2681.446937	149.7042268	124.8840465	266.9382977	958.1998189	6400.732191	0.08553219449	0.02145392068	0.01309764754	0.007316742438	0.01114909285	0.009017443485	1	0.06683116987	0.006081526873	0.01254748963	30	0.9999998892
6	184.3483975	245.117355	-140.7910885	17356.59464	3973.474604	975.0122288	1849.150702	7346	7215.736842	77.69987051	2663.089412	707.124318	187.4974764	261.2726573	1167.588216	2756.425357	-0.008810074624	0.2442817008	0.05851929927	0.005228801753	0.01519140907	0.007541377144	1	-0.002398303773	0.4729577839	0.1570197745	22	0.9999999999
6	185.9164381	466.8568709	-172.6507046	15058.67559	3781.05427	913.3244495	2160.895559	6658	10162.07143	85.80917243	2758.61019	693.2510577	174.9797078	221.8781257	1178.517216	3655.865191	-0.01148361187	0.2538147379	0.06135345521	0.007008925922	0.01535965993	0.007885369243	1	-0.004207823792	0.4929692265	0.1666605407	22	1
6	187.5999892	15.2762806	37.1958961	8958.402695	863.7132362	85.47067156	1054.429027	3428	4186.655914	49.41939847	1468.999261	168.9048258	60.61067526	176.2181839	540.8268615	2437.324783	0.004257824023	0.09669321834	0.009551178774	0.005731720342	0.0187323183	0.007113867477	0	NaN	NaN	NaN	NaN	NaN
6	188.6462032	759.2151685	6231.302607	9430.716446	937.8716022	-395.0864365	1674.317248	3828.5	12886.75532	1343.734373	2010.29866	205.016376	249.0033562	169.5415377	771.620269	6689.649564	0.6663845938	0.1029071782	-0.04347675997	0.02897455508	0.015177911	0.02731523794	1	0.5283210358	0.1707407071	-0.04209039215	92	0.9994040436
6	192.6473834	39.35320895	-64.40067237	9127.349666	1451.703544	986.2742796	1415.811619	3776	3697.819149	60.97409619	1431.258091	246.1649981	175.3159215	207.8610987	554.0137371	1303.204404	-0.007322458644	0.161921163	0.109986662	0.007270753408	0.01983878801	0.01181345758	1	0.001316157346	0.3038203442	0.3352126009	19	1
6	193.1692802	158.4226504	1218.673903	14535.82103	428.6314488	124.1842838	1760.327267	5314	16161.44444	239.994828	2354.671168	161.2747619	104.0691827	214.4122503	782.8155786	5737.57486	0.0827479584	0.02957187975	0.008676962589	0.007929627365	0.01506508697	0.007632974817	1	0.06440231731	0.02279482081	-0.003366667656	30	0.9999999999
6	196.5806799	507.221078	984.1649024	14316.63511	5977.100802	172.7052021	1848.810312	7004.5	2299.795699	273.3253243	3438.72074	1470.718194	120.6465935	325.0895031	1656.227658	1775.623893	0.07184980626	0.4193526895	0.01275521343	0.009871134218	0.02096231512	0.01006937006	1	0.06121082672	0.8352205981	0.02210063107	51	1
6	200.8185638	209.9498208	14554.4536	14031.64706	989.5554226	-763.3030216	1830.118164	5795	10594.08772	3102.883454	3127.024078	220.1697354	532.4857078	302.0872967	1191.951759	5840.692426	1.024536849	0.07185838138	-0.05431175817	0.03467178884	0.01397038042	0.04023600986	1	0.8134799679	0.1040816934	0.005799294102	95	0.999999696
6	202.6729186	89.52163538	698.4784651	11928.95046	1195.877119	1092.118492	1811.055058	4747	14442.80851	136.5067416	1683.881321	221.9247701	197.0884305	229.6453573	623.7220364	4885.134167	0.05762280237	0.09983236771	0.09152906292	0.008659535748	0.01795788931	0.01329620242	1	0.05110356342	0.1732945088	0.2839782188	40	1
6	203.5902959	198.0699057	11724.84164	11451.96775	761.337171	-615.2048043	1960.326839	4763.5	10058.95522	2800.082746	2785.771879	194.7853502	490.314189	256.9855265	1053.188679	3461.120673	1.023851962	0.06755746257	-0.05444149022	0.0450532286	0.01639425518	0.04425201016	1	0.8128655028	0.09511637554	0.005025049509	95	0.9999999973
6	204.3712277	135.5583443	8020.285473	11385.59284	405.026364	-412.6572609	1840.430165	4564	12397.04301	2110.789204	2951.238208	140.3797294	371.9828643	189.1203095	1051.210533	7926.609984	0.6901437763	0.034740544	-0.03652179905	0.03660198348	0.01737636164	0.03914348054	1	0.5468917016	0.0289420824	-0.01430382951	90	0.9842864948
6	204.3935629	164.3444582	-23.52773436	8411.181241	2597.265693	996.3032656	2064.566022	3811.5	2524.6375	102.3730687	2882.25879	910.6868862	342.5592604	450.9350298	1279.540435	3928.094708	-0.003206976799	0.3021136279	0.1180082219	0.01529938593	0.04823958723	0.0201872726	1	0.007054813099	0.5963094429	0.3693444466	27	1
6	209.8212942	528.5699864	4365.926508	14747.83386	3275.806127	-171.3555898	1755.015295	6330	2232.1875	1088.345399	3695.924061	883.6139217	239.5421199	223.9803217	1590.740056	1662.156211	0.3014890727	0.227165487	-0.01216056622	0.01772590239	0.01811407748	0.01981356581	1	0.240467428	0.4326353252	-0.01639337234	78	1
6	210.0777299	218.8249667	14497.03529	14354.23927	957.7609102	-666.4735566	2006.860428	5720	10023.59155	2874.119015	2751.12029	224.1017889	530.7435909	295.2898693	1064.73522	5343.678911	1.015936631	0.06770156708	-0.0484201488	0.04324817368	0.01460530488	0.04238817588	1	0.8069639905	0.09573896146	0.02425261221	95	0.9999999979
6	213.5565183	206.2271134	15550.44358	15870.57033	1054.380259	-729.3352045	1990.641381	6347	13696.33333	3164.263445	3153.007239	279.7662257	559.2352576	313.6569251	1244.639367	3047.572817	1.002616251	0.07148652713	-0.04910257799	0.03666785396	0.01355017642	0.04119809395	1	0.796317116	0.103646306	0.01875279864	95	0.9999999152
6	214.0538589	469.3271248	622.1310512	10692.56597	1690.017804	1101.870064	2307.465532	4429	4749.452632	229.35539	3294.479468	532.6132346	320.7159609	270.6344661	1311.357987	4137.310921	0.05988657013	0.1585561311	0.1018630274	0.01114252867	0.02851839118	0.02095444892	1	0.05443100468	0.2961465	0.3228978645	44	1
6	217.4647477	566.3752665	1514.628099	9502.872077	342.2274287	1503.382462	2756.40294	3671.5	970.9456522	456.1156521	2898.971481	205.9187416	413.1511461	551.3882099	1083.096873	1120.050258	0.1616730903	0.04049477286	0.1524321604	0.01525656963	0.02181419054	0.0333821438	1	0.1377910022	0.0521727586	0.5210478373	57	0.9999971523
6	220.6340431	59.63693366	-35.569223	10690.06134	192.9214135	569.1599452	1550.997246	3916	3707.489583	43.21952571	1803.801117	132.1428477	117.8750326	223.6447133	659.1108046	1369.067427	-0.003061492484	0.01815039295	0.0528882312	0.004208244267	0.01240781905	0.00927417216	1	-0.001236004374	0.001473818549	0.1306389782	3	0.9999999999
6	223.4575699	137.6718552	2260.640376	14325.39585	4453.932165	639.2814558	1858.590317	6536.5	8387.946809	426.8191532	2431.156005	756.0108401	192.8201658	236.8267433	1066.62587	2949.053478	0.1584221471	0.3088594415	0.04575885655	0.01389182157	0.02013312254	0.0143011276	1	0.1312695698	0.6062302561	0.1551335815	67	1
6	223.4928198	162.6399985	1077.593741	12233.28879	307.5876036	159.4103425	2121.611128	4530.5	15023.30851	262.8451903	2641.849322	147.1030014	112.28199	245.3732092	896.0416235	6433.648952	0.08542415846	0.02581875584	0.01260116683	0.008720814099	0.015760975	0.009720333227	1	0.066768378	0.01515300437	0.01093212942	30	0.9999999926
6	224.6717886	23.43457504	27.5036239	10731.97133	253.5894395	110.6067869	1071.000124	3829	3811.712766	36.59129914	1630.251994	127.0127595	61.24841004	198.1257928	569.3648812	1356.919373	0.00265865771	0.02379135528	0.01076795792	0.003572768635	0.01315095082	0.005902134856	0	NaN	NaN	NaN	NaN	NaN
6	224.6600936	383.2393393	43.13976227	10747.17039	990.9148633	526.7794577	2596.179756	4330	791.1182796	61.34963718	3540.369011	356.1265642	154.5620984	379.355348	1336.754225	659.6166187	0.003701438227	0.09056505868	0.04966646787	0.007038858022	0.02089358229	0.01351949954	1	0.004915965444	0.1521814393	0.1235307789	13	0.9998959664
6	232.296515	78.4942472	40.33866842	8597.118453	79.16707094	131.1949669	1582.618757	3127.5	1312.284211	48.58653384	2242.395943	131.9020501	68.21428481	265.2663202	791.3853389	700.3649757	0.005102453917	0.009788390067	0.0161319341	0.007204022133	0.01944402073	0.008771284671	1	0.002585578716	-0.01775614355	0.003244332837	1	0.9999999944
6	232.6652082	122.4655884	-46.30380366	15081.95259	1489.862606	169.8852337	1589.324879	5833	6798.670213	63.47934069	2350.097378	272.2905883	75.99876194	209.6380433	877.7422965	2142.832892	-0.003010832313	0.1040162936	0.0115207667	0.004534443045	0.0121643312	0.004979818275	1	-0.00296100882	0.1783964434	-0.01158659213	11	0.9999903475
6	239.2617434	30.1316205	-93.6993828	7972.618301	434.748915	1772.104116	1636.078206	3032	2686.642105	60.66743072	1385.133167	121.1498803	333.6868605	230.9992546	484.4841905	1382.946045	-0.01180557562	0.05469948036	0.2214426021	0.008441174349	0.01712276699	0.02215197168	1	0.004155426202	0.08579787464	0.7217457564	10	0.9999999309
6	239.9837187	353.6511647	-151.5688093	19056.71852	3362.487581	1119.011503	2084.852756	7906	5770.462366	65.97949428	2536.409336	543.895039	169.6766057	238.341629	1090.406672	1480.657423	-0.007951408102	0.1766542162	0.05933290773	0.003999722024	0.0143214941	0.006525175139	1	-0.002562474618	0.3320783777	0.1576925203	18	1
6	247.4867697	12.71579738	1329.995163	8216.697267	137.8210367	1098.251418	1487.427139	3062.5	4991.6	249.4705954	1401.115439	128.7090584	231.3705044	188.5204905	521.0121507	1742.107042	0.1629413933	0.01846301024	0.129856377	0.01608345006	0.01620012776	0.02284774621	1	0.1369164497	0.005170998986	0.4412935412	54	1
6	248.4518711	136.2125547	2140.509911	13087.70486	4132.439589	38.99560661	1774.012728	6044	4960.591398	529.5847611	3048.630888	926.4765499	139.3488708	233.443755	1332.480539	3096.010003	0.1634087898	0.3154696097	0.002576694221	0.01493169029	0.02384751462	0.01124261036	1	0.1322986151	0.6179005342	0.004929910373	66	1
6	258.3667941	385.0042753	-126.6873957	15603.60412	143.1135385	1930.295544	2555.89302	5676	4954.391304	68.69521066	3142.599306	166.3348775	395.9493683	242.4929085	1131.794275	2711.59879	-0.00915205157	0.009915492487	0.1267435474	0.003855810663	0.01089379424	0.01218703164	1	-0.001005450084	-0.01209768862	0.3882365236	4	1
6	262.6486419	24.45710705	1582.20692	9750.193365	569.7595739	438.9250564	1438.35517	3765	5900.510638	324.055313	1680.232512	159.0820711	149.6556948	173.0395968	605.8390638	2543.940863	0.1609522393	0.05769604058	0.04506630613	0.01365795473	0.01758544783	0.01497873794	1	0.1298710021	0.0828381788	0.1444281345	56	0.9999999996
6	262.6594231	323.4916865	-93.77865076	17616.6892	1328.627762	271.2057133	1953.901939	6828	9872.223404	56.57948009	3035.65849	320.9597504	88.12928559	235.1700402	1179.075176	3498.930101	-0.005172048268	0.07376436645	0.01581063678	0.003537321315	0.01139064908	0.004616423189	1	-0.004792444021	0.1155762335	0.001883023928	6	0.9941273855
6	266.735328	293.8822683	8434.399447	17359.00165	1109.987251	1725.843282	2481.40204	6874	14459.42105	1556.694837	3077.787952	350.0169864	471.3996969	431.2427861	1232.301586	5340.08889	0.4806041051	0.0656340096	0.09596187835	0.022715554	0.01522795934	0.02812396002	1	0.3891277231	0.1005486824	0.4011297609	84	0.9999905844
6	273.6991962	192.3876592	929.2879124	15738.95068	519.3181384	635.5996944	2094.473064	5813	24340.5	270.8391963	2934.023354	155.9571753	179.9986857	207.3823843	1019.260955	10562.04947	0.06165703615	0.03192643105	0.04317032786	0.009339049909	0.01436011713	0.01043508966	1	0.05000539168	0.02944987524	0.1127267413	31	1
6	276.0148912	413.4306012	-247.580837	17375.22812	4105.945438	2070.141058	2250.441053	7361	4276.939759	82.48804399	2790.771224	779.1589207	363.9037211	215.156787	1231.192014	1945.982098	-0.01469565624	0.2429817967	0.1216642485	0.006084422156	0.01734910698	0.009982629742	1	-0.002666367453	0.4733191791	0.3772993014	23	1
6	276.7076094	152.9691754	1.119112822	11334.0997	740.1088969	209.4589789	1926.695736	4300	4654.506849	50.30956763	2614.080835	185.9974368	90.37741822	290.7937008	949.0529164	3028.866125	7.631351639e-05	0.06612423593	0.01936395419	0.004704487025	0.01413607103	0.007716404089	1	-0.0004483167029	0.09980683736	0.0153668624	6	0.9931428115
6	277.4546219	37.26710903	-20.77055598	9248.75287	2883.950695	199.6532986	1276.079666	4210	7367.322581	69.64616679	1681.837332	524.5328802	84.80721767	323.6412715	732.403095	3818.577305	-0.002228081628	0.3258339835	0.0234990308	0.008401673272	0.02369700517	0.008680554591	1	0.001488320329	0.6411720862	0.03851924805	25	0.997447326
6	278.6749024	399.4447402	-199.2016829	16336.38485	3877.597166	2047.086173	2471.014715	7110.5	3392.755814	98.10464822	3144.754441	871.2325901	382.9272523	256.0743495	1383.313083	1304.716629	-0.01203463481	0.2419162042	0.1254137864	0.006570045611	0.01969422239	0.01285322621	1	-0.0002886778111	0.4712689992	0.3910761136	23	1
6	280.6222538	250.5304441	1088.700875	16897.97935	435.744984	741.0045125	2304.9897	6277	21428.44565	244.1465787	2594.079198	184.3814362	178.1186312	239.0487239	948.3484622	8112.199472	0.06409180672	0.02541154352	0.04417606389	0.007487433231	0.01186620601	0.009262271308	1	0.05193544979	0.01591355281	0.1166198968	31	1
6	284.6280975	103.0001096	635.3743341	13795.95896	235.4990199	2751.965967	2213.442567	5146	15592.30435	175.574452	2323.694913	159.4394695	446.6052382	691.5870588	780.6733637	5465.129161	0.04697434753	0.01877531075	0.1961033681	0.01035355548	0.01386602346	0.02338125902	1	0.04887951419	0.009483992216	0.6457716687	33	1
6	284.651939	141.5665616	-28.33975291	13389.22619	899.4107715	211.3593659	1937.918458	5060	9380.875	59.01032408	2182.156945	171.051527	89.44307119	233.6181426	774.1415599	1424.622672	-0.002454958073	0.06685721804	0.01635345156	0.005043171303	0.01463581263	0.006700001608	1	-0.00267459948	0.1011990901	0.004205196338	6	0.9968501203
6	288.3704157	754.9917941	1756.003152	11984.69718	594.5303135	1534.219416	1809.739102	4517.5	7055.173913	340.1472539	2034.202298	182.2924802	327.842559	1572.067463	740.2535801	2143.802833	0.1474212262	0.05226884453	0.1293162968	0.01448066905	0.0142001316	0.01894229034	1	0.1249240092	0.07564846931	0.4368214167	57	1
6	290.6149202	155.7374186	-40.82763071	15645.09255	1060.545572	225.0235299	1748.508041	5842	10445.47561	64.23082062	2417.825279	254.2822698	78.13715027	211.3883579	918.940372	2941.938419	-0.002875424911	0.06995989041	0.01524546938	0.004524597728	0.01212789665	0.005325035662	1	-0.003047266718	0.1076123576	0.0003217386053	6	0.9982575273
6	295.3838115	531.3046265	-114.0045233	20070.15516	357.759164	1253.739438	2380.833924	7402	4260.553191	55.46675559	2465.946554	175.4861265	182.2165542	213.6174476	892.9894976	983.1566193	-0.005940169549	0.01839507033	0.06217002947	0.002932393697	0.009114844798	0.005901976493	0	NaN	NaN	NaN	NaN	NaN
6	298.7276134	63.51092365	918.036054	10961.63954	213.6499411	114.1291247	1762.479196	4001.5	11954.63158	181.2112674	1754.031511	142.9153091	95.73107703	224.1402952	633.1448638	4544.225248	0.08360294571	0.02003655415	0.01122448503	0.008285210875	0.01448683001	0.009085577556	1	0.06513756562	0.003045552856	0.005450205391	30	0.999999921
6	300.359988	231.9158725	-49.34391197	15875.1204	763.5412492	992.4927557	2395.219569	5935	4728.875	67.3217018	2601.954275	228.2056679	193.6711324	311.2654864	955.5887741	1865.812638	-0.003149813041	0.05094637434	0.06521230372	0.004704064321	0.01226875042	0.008747832889	1	3.214975912e-06	0.07040562796	0.1750584473	8	1
6	301.19353	246.1867884	-113.3378932	16731.10152	973.8557812	1000.549126	2112.950933	6304	5800.034483	59.92426513	3324.432364	292.9473645	205.813741	227.5496787	1275.627591	3015.231776	-0.007225725571	0.0601531671	0.06030622026	0.003820863349	0.01315351587	0.007743638676	1	-0.003477948472	0.0893694977	0.1571642652	8	1
6	302.7808363	96.22513026	826.0714334	12829.00528	262.8933089	497.1509806	1972.996671	4713	16660.86458	193.1838504	2294.29344	157.160894	115.7911755	223.0301933	781.9144153	6932.926112	0.06491344486	0.01970523617	0.03909278593	0.008226162546	0.01508787228	0.009585726116	1	0.05215709732	0.003774796742	0.09876590736	31	1
6	306.4865503	155.304689	4896.868837	16799.84568	374.1885345	1239.821674	2195.076011	6210	8883.284211	901.0264836	2749.810582	165.2527237	331.864325	210.6423966	1037.500175	2371.538914	0.2979984438	0.02254049817	0.0722203712	0.01545281926	0.01000344695	0.01849624797	1	0.2408821603	0.01034366664	0.2718506032	70	0.9999814909
6	307.2550444	171.4510707	-107.1489054	16755.34559	1049.421667	949.2788488	1905.286084	6271	8058.129032	58.72538815	2498.555725	252.0485713	198.8417425	209.7936799	960.4429909	2543.713941	-0.006575893893	0.06546448451	0.05873987963	0.004133200512	0.01134319467	0.00746865979	1	-0.00299760001	0.1003584967	0.1520093866	8	1
6	309.144804	81.49697753	671.4687467	11607.1414	2614.394539	413.6196103	1742.820462	5087	20339.57447	203.2485156	2335.285401	506.4081568	144.1534499	258.1501682	932.5021934	7780.036278	0.05696928014	0.2253942847	0.03670620894	0.01075139448	0.02344752484	0.01138882322	1	0.04839931177	0.4322853099	0.09573291265	46	0.999999999
6	315.5761795	289.6480513	1276.893504	19190.75861	3397.284178	132.4903682	1914.243793	8001.5	19087.05319	301.4135049	3507.477356	704.8159009	129.1326917	322.527285	1472.465688	4718.26299	0.06574283319	0.1759288256	0.007383641202	0.007622118718	0.01450930193	0.007068986365	1	0.05268080321	0.3277643669	-0.006861980655	42	1
6	318.9084277	427.0866016	6.396506944	14364.50588	1362.376571	207.745623	1827.015943	5601	921.4479167	58.13017287	3674.644523	405.8181267	94.1236886	244.8376099	1369.410422	661.4730113	0.0004136662007	0.09438430206	0.01582162767	0.004410973455	0.01750287411	0.007459738341	1	-4.905414215e-05	0.1585200092	0.004008780899	11	0.9999015795
6	319.2884987	25.62640172	4.416109531	10615.31307	151.6104532	567.0289694	1453.138713	3855.5	2967.522727	46.65260081	1674.584182	122.7497525	121.1267737	217.418011	600.9787976	1798.589108	0.0003898461942	0.01486452439	0.05375226734	0.004804529688	0.01287415893	0.008502865264	1	0.001540153673	-0.005345129215	0.1343958229	3	1
6	319.4610951	96.73000804	2325.831597	14117.39219	1296.303913	81.20766874	1921.972366	5496.5	6492.741935	411.7306955	2384.937984	261.8737653	157.3359309	230.9706425	901.832704	2400.397435	0.1674499122	0.09407462613	0.006184739894	0.01068159843	0.01290721382	0.01241777351	1	0.1328112283	0.1567382277	0.01074819216	58	1
6	320.6463715	40.33809888	2659.872217	8737.24215	549.7147281	567.6527705	1624.938864	3401	6845.533333	731.5904479	2280.66786	178.0472283	230.8380936	205.0016799	843.4298354	4950.563755	0.292141045	0.06279918087	0.05833648887	0.02249329569	0.02065676178	0.02832904894	1	0.2357602774	0.09358431637	0.2230936224	73	0.9999998604
6	322.6551564	533.302798	-87.83483123	16428.38949	1113.383831	230.7568376	2028.337314	6267.5	8822.354839	64.61187995	2679.309225	244.773989	84.66616244	234.3042005	1007.266136	3725.48056	-0.005365165715	0.07252471737	0.01501568537	0.004739179749	0.01233602621	0.005197091746	1	-0.005019569263	0.1129556053	-0.0009995304372	6	0.9937859192
6	327.5917301	784.4520781	748.6767478	9224.423843	218.058033	50.7129775	1639.557922	3467	18516.23404	166.3884204	1524.090379	107.2969542	87.10883343	179.130303	532.4954071	6439.09777	0.08317350002	0.02447086355	0.005510978225	0.01015442109	0.0131066148	0.009801332006	1	0.06445068092	0.01201139793	-0.01456224193	30	0.9999999999
6	339.3437496	645.9777342	3804.739094	12026.96459	174.0780786	874.9223243	2446.641426	4586	6178.27957	829.9824538	2674.380886	126.3643036	283.6673099	239.3610042	949.3536037	3329.956722	0.3109789481	0.01490448573	0.06959802616	0.01680133372	0.01210732371	0.02228149984	1	0.2509724447	-0.005746172898	0.2655256521	70	0.9999999795
6	342.1736888	258.1559791	3002.904379	17449.03479	877.955447	150.4015913	2248.197832	6631	2624.631579	636.5394882	3573.068815	326.4885879	180.2651419	606.752696	1383.98284	1514.462281	0.1717414796	0.05410596034	0.009261998286	0.01182736897	0.01554886265	0.01080865857	1	0.1359227274	0.07358683091	0.02118361355	55	1
6	344.9545434	84.40754219	1.946004463	9411.928152	501.4554271	164.8152159	1884.96189	3616	5208.044118	64.88279463	2028.329613	180.7280815	91.74258401	576.9182259	729.1059595	2092.195016	0.0002149745525	0.05550944132	0.01723337125	0.007454423166	0.01839144804	0.01023054242	1	-0.0006303009438	0.07758547432	0.007542626543	6	0.995564334
6	346.4314198	97.55159398	-12.25736327	11630.5793	725.6326238	179.4688682	1780.023754	4489.5	6634.263889	51.81788298	1804.575581	178.9772716	67.88271377	322.7872196	648.4061768	2889.05555	-0.001052976121	0.06407754442	0.01601208897	0.004672181944	0.0149586757	0.005836689894	1	-0.001615131824	0.09538498633	0.003248727849	6	0.9984166601
6	349.8452674	666.6171225	4354.993548	13999.85299	175.2857374	966.5032976	2481.391873	5314	7603.301075	655.1440755	2152.18554	140.6111327	234.9918699	231.038241	781.0880837	2668.099657	0.3092641659	0.01341887608	0.06995460821	0.01454797913	0.0105432235	0.01618960284	1	0.249606697	-0.008817636355	0.2663086114	70	0.9999999951
6	357.2191448	88.45562513	13.04687486	8852.092822	487.4386023	166.8181765	1741.322335	3329	5434.173913	49.61978392	2226.642295	194.5031496	67.24075311	251.6523658	819.63909	3624.241275	0.001401336338	0.05713776916	0.01892583223	0.006595038045	0.02017285099	0.009337883642	1	0.000459454508	0.08105529704	0.01383223995	6	0.9929108039
6	366.7468043	564.5129185	714.6863878	13378.41986	639.2348023	2889.418098	2566.479257	5023	6374.87234	210.3016995	3209.704934	233.5023826	677.5247409	283.4062661	1186.028942	4095.911358	0.05440581224	0.04954359398	0.2196549089	0.007940821226	0.01418139355	0.0220406708	1	0.05689562012	0.07470211137	0.7313760982	37	1
6	372.0661451	106.1008235	1140.528388	13828.86023	301.3811888	133.0838576	1731.816382	5064	13048.55789	240.2850058	2243.406202	150.2294535	109.1493121	226.310744	765.3599783	4622.784775	0.08210965515	0.02220809267	0.009716493196	0.00893459298	0.01289475947	0.008550872779	1	0.06386645977	0.007503634824	-0.0001317002827	30	0.9999999871
6	372.5376276	200.6608339	16086.86675	15967.27763	605.4328701	-488.4136393	1776.124661	6287	20519.76596	3137.16439	3091.831203	189.3359399	593.0010567	411.8521507	1203.715369	10167.35298	1.004244145	0.03939873858	-0.02730656017	0.03323910368	0.01147200982	0.04387402666	1	0.7987254549	0.03783004119	0.09455733001	94	0.999980255
6	381.6599152	146.3138349	4016.433025	13212.24283	1274.121656	1024.181402	2492.254777	5320.5	9658.228261	856.8395634	2634.80628	265.9318119	303.7839168	250.8892418	987.0160025	4239.17906	0.305095396	0.09861075673	0.07479488564	0.01754737222	0.01533781699	0.02140058883	1	0.2477591906	0.1689467265	0.2853086262	75	0.9999999997
6	383.8342218	670.3780178	3858.068751	12617.84073	181.444443	840.94127	2194.973011	4752	6490.612903	816.4268588	2669.772786	143.9581957	264.4635305	264.9361704	938.1350603	3070.847812	0.3057629933	0.01535616699	0.06827006219	0.01529820646	0.0129497941	0.01849274797	1	0.2467147022	-0.004848100153	0.2596104212	70	0.9999999835
6	387.5594812	77.78785977	3184.776768	10767.78988	921.9656383	800.652074	2193.782083	4285	5757.464286	607.1010104	1931.557328	218.8365146	212.9839949	217.2404137	747.2697143	2798.359917	0.295511038	0.08925319347	0.07379985905	0.0161745468	0.01575314429	0.02308242724	1	0.2399007149	0.149438929	0.2791538687	75	0.9999900023
6	389.5856735	91.65102429	3868.212679	13620.0162	1306.991891	900.5557506	1728.173619	5383.5	11959.89286	715.1013851	2417.885574	270.3698459	264.8206966	182.9559103	908.2232173	5153.656264	0.2845320543	0.09542675931	0.06518421141	0.0134732854	0.01564863078	0.02005092887	1	0.2305981556	0.1619312642	0.2464472899	75	0.9999999399
6	389.5003927	185.5238066	1221.513279	14300.09249	419.2174828	155.3584876	1909.63603	5312	17696.22826	311.3206323	2748.730673	134.6598403	112.1138617	179.0237676	960.3693268	7690.678104	0.08307001619	0.02811917256	0.01112028284	0.01027353475	0.01208049123	0.008797046509	1	0.06481267015	0.01988439844	0.005240776222	30	0.9999999985
6	390.6116892	170.3727693	2678.527066	16314.17934	1713.996362	863.7810853	1990.620647	6457.5	7383.271739	489.8527702	2730.606955	387.7489947	241.2143915	237.5701968	1111.304325	4262.910284	0.164058091	0.106172499	0.05223720972	0.01135810729	0.01186085587	0.01469351196	1	0.1335109341	0.1841819056	0.1720815851	59	1
6	395.4714459	154.4307558	-28.84462557	12923.36325	273.7437979	195.6426513	1852.970526	4810	4328.770833	50.28414937	2365.38173	131.0330251	81.95076119	213.221382	817.45561	1548.714472	-0.002230806659	0.02103943405	0.01501883541	0.004098373521	0.01133597481	0.006050674881	1	-0.003204767883	0.00566341066	-0.002048709026	1	0.9999999982
6	399.4723511	132.2964278	-0.9252862938	11652.55969	1705.861884	243.4453336	2074.171021	4750.5	3637.021053	75.19150751	2790.256767	460.2644685	119.4061339	772.6111406	1088.882269	2895.639704	-0.0001228084531	0.1489882252	0.02204949158	0.007493539566	0.01999860156	0.01142279822	1	0.0006946083253	0.2726006663	0.02768208198	17	0.97127133
6	402.1127761	230.2219918	-86.2811549	16885.60931	2731.095993	492.7501872	1741.703214	6776	3373.221053	67.8245793	2683.176928	506.0565766	109.9283057	254.9107317	1111.283056	1540.868422	-0.005399721594	0.1698320055	0.02960215093	0.00467046517	0.01480676202	0.006348938753	1	-0.002711527422	0.3164183785	0.05366112861	17	0.9999997727
6	402.6690325	263.4814485	-145.7283862	15262.45703	3665.448187	907.747539	1986.145716	6618	10208.69149	75.35783996	2827.323445	738.1851174	176.5778403	247.8757863	1200.182609	4188.643325	-0.00990909495	0.2474110702	0.06156857375	0.005963440891	0.01934057063	0.00848891713	1	-0.003019817133	0.4796299691	0.1675720368	22	1
6	403.3815495	561.0967312	2546.111429	15216.90032	810.9388867	865.3444598	2377.038917	5778	6455.297872	513.1185386	2985.758396	205.98793	234.255231	227.0784938	1104.634809	3296.256912	0.1661523088	0.05423182062	0.05734769639	0.0116666628	0.01260748967	0.01333304221	1	0.1348483572	0.07619138369	0.1886997345	56	1
6	405.298291	753.278912	5763.602381	8631.548393	857.5193597	-380.0267273	1676.411573	3582	7765.648936	1554.15067	2248.889596	221.8306083	246.3527337	208.9367764	861.8882449	5979.239999	0.68269977	0.1024103656	-0.04422807942	0.02709880454	0.0204956757	0.03233560989	1	0.5413052297	0.1696036562	-0.04078152829	92	0.9992504358
6	408.3475295	35.65871212	1472.660909	8784.395567	2000.493342	436.4126586	1732.096868	3868.5	2031.638298	262.8757935	1459.98221	370.6816484	157.2839589	231.3231806	621.1315695	908.7463638	0.1670187139	0.2233604015	0.04973911308	0.01541993948	0.02388157541	0.0158360383	1	0.137275233	0.4282335976	0.1681751853	65	1
6	413.7029088	56.90379247	3131.521395	11005.23204	627.896534	689.0217213	1666.400303	4241	10596.18085	589.0322759	1918.822572	163.234346	217.7509019	210.4493073	713.1405081	4781.97862	0.2882708355	0.05938868089	0.06089715936	0.01866193531	0.01414539337	0.02099801963	1	0.2328009323	0.08661696347	0.2310250817	73	0.9999999946
6	413.6850658	695.3520879	1712.613658	10353.98771	44.48225126	1488.588338	2244.638828	3827	2460.659574	415.914915	2447.400637	133.2429999	361.3975118	237.7428327	886.3146295	2050.640349	0.1710222934	0.005220778834	0.1440277435	0.01179925583	0.01416564146	0.02578712407	1	0.1441990523	-0.02177061548	0.4925565469	54	1
6	418.3475833	654.4931427	2286.530959	13515.45574	3083.372626	725.5554476	2325.581932	5874	3131.319149	393.9224682	2314.119501	481.3241827	197.5517586	235.8789085	956.13119	1401.475077	0.1675499693	0.2271627162	0.05597820813	0.01171063086	0.01444042229	0.01153902847	1	0.1381911914	0.4364553307	0.1903496422	65	1
6	419.4055595	91.31597665	-16.27213043	9888.067492	464.5696634	628.7990085	1906.201886	3784	3602.442105	46.18596166	1928.912147	143.9217113	131.9101817	243.1808796	695.0657536	1915.085964	-0.001676865725	0.04897393624	0.06227462226	0.005104544912	0.01536306329	0.01009102865	1	0.0009470879655	0.06614801762	0.1650298979	8	1
6	419.6505845	463.3336846	1113.530791	17094.75681	1861.392414	160.7928983	2029.95371	6655.5	14316.69892	257.1516907	3155.041506	405.4400783	115.2218935	370.8889873	1251.107721	6422.450615	0.06579124579	0.1123176605	0.009521882858	0.007191720572	0.01019546983	0.007254009812	1	0.05201622194	0.1953209174	-0.00159209703	38	0.9999999999
6	421.6463596	543.4409373	-225.0667283	16559.52805	351.9006305	2003.895977	2284.446314	6078.5	15876.43617	48.53028594	2681.92541	162.6449659	334.1806272	187.9084734	976.29856	5360.303176	-0.01385304454	0.02243470457	0.1218385634	0.003362990509	0.009362566467	0.009039630043	1	-0.004941805912	0.0137708265	0.3703115133	4	1
6	423.299295	389.3970982	1045.480388	15769.79126	123.2979684	1607.070338	2396.664849	5738.5	6250.478723	239.305279	3062.497201	154.3969118	337.6089011	270.2124733	1099.462524	3331.198973	0.06887904892	0.008219522391	0.1032281056	0.007728050482	0.01073036801	0.01286109588	1	0.05969808889	-0.01707978087	0.3245570838	32	1
6	429.6600582	717.5126286	-203.9371144	10625.22429	525.4102862	2467.98165	2227.289805	4122	4530.234043	53.93364224	1619.472148	126.7012844	373.4211546	221.7981294	598.1261088	1346.721351	-0.01958693435	0.04846950069	0.2275839427	0.004465079951	0.01080320989	0.01552272793	1	-0.00171609813	0.07314404927	0.741201731	10	1
6	434.8920492	18.11563212	1200.410072	7235.593424	680.6509027	982.0561076	1518.056645	2929	2390.53125	254.2747084	1317.141657	161.8284582	226.5940329	214.8183948	504.7887258	1514.283363	0.1622600983	0.09844944618	0.1328895594	0.01721243313	0.02147698339	0.02288112247	1	0.1376597687	0.1719875883	0.4546106291	60	1
6	434.3670509	345.4926556	1131.515447	17556.55788	4161.847714	788.2814826	2241.019143	7615.5	15314.87097	227.6461309	2651.096766	766.1874335	188.7156202	410.8079316	1206.267365	6511.483816	0.06495441003	0.2389129394	0.04491214776	0.007526484922	0.01580770764	0.008920999347	1	0.05554381825	0.4608178723	0.1269699465	46	1
6	443.6948244	660.4244648	-99.98065432	13277.67873	2236.950855	732.1746958	1794.417184	5443	6903.319149	72.10422259	2296.101694	357.0245078	141.8606587	231.9697625	877.8620593	2393.716228	-0.008293085855	0.171688027	0.05705342867	0.006010273949	0.01493316668	0.008980026635	1	-0.003063144296	0.3216217462	0.1494285425	18	1
6	446.4801124	136.9615713	738.417149	12265.933	2155.147038	1153.959101	1885.14283	5122	13021.2043	176.1374385	1982.30273	314.5415267	230.1362065	215.379258	783.6116354	6033.804084	0.05830817186	0.1742651848	0.09620640713	0.009857076754	0.01777940717	0.01150808809	1	0.05298094545	0.3286128629	0.3032049632	44	1
6	446.7145911	735.4101335	647.4609045	12069.77859	1168.039524	1017.791993	1733.764409	4746	22632.18085	138.5115592	1841.845049	171.291434	200.7532992	172.3192474	647.6448904	6536.903492	0.05519584022	0.09915394446	0.08282267951	0.007973522822	0.01468556813	0.0131628514	1	0.0485398796	0.171470611	0.2527888521	40	0.999999977
6	452.4233751	631.1889987	9230.675745	12912.37161	1406.652557	-483.6342324	1919.053797	5315	13318.37895	1909.689543	2649.384099	249.1471118	309.9534499	214.0285307	1005.726884	6722.863022	0.7067480673	0.1087358111	-0.03675861918	0.02533543901	0.0159905902	0.02781546732	1	0.561143582	0.1830476338	-0.008481728068	92	0.999774284
6	455.1343572	610.0033894	14228.84753	14055.54063	1401.153258	-877.5943738	1847.861869	5804	2767.552083	2952.424958	3108.658533	323.5992871	473.9150952	262.10505	1226.163154	1523.061701	1.023148177	0.1036736452	-0.06177624046	0.03877693613	0.01521832043	0.04117228628	1	0.8122703152	0.1700205419	-0.01962647995	96	0.9999999981
6	460.5743067	260.6593842	-38.01171801	13931.75522	2224.18362	237.6841343	2079.71538	5720.5	6904.652632	69.52387484	2846.35858	494.5497307	100.8732137	295.7554755	1115.614598	2301.264799	-0.002686602588	0.160072922	0.01808253575	0.005667050309	0.01588871477	0.00693381974	1	-0.001486155953	0.2955167469	0.01351991488	16	0.903388476
6	462.0808836	10.15386174	2062.517328	7263.280577	2186.949418	-85.45992426	1096.216829	3376	2413.479167	448.5066754	1494.922053	432.8796649	130.9290388	148.1895771	640.3379149	1598.320118	0.2840159438	0.302107555	-0.01258569165	0.02399921998	0.03278697494	0.01978633178	0	NaN	NaN	NaN	NaN	NaN
6	463.1275393	133.4521931	-10.87348679	12827.13576	1966.508724	372.5283645	1656.941618	5110	1773.098901	62.0566483	2003.502217	377.3006717	115.4982874	356.9073684	781.8451655	882.9109941	-0.0007942166774	0.1600894553	0.03111632478	0.00538546271	0.01910583604	0.00832541519	1	0.0009465485544	0.2961723851	0.0597531622	17	0.9999999929
6	466.2231599	118.5968349	829.3549188	12903.151	1318.924284	456.1394146	1755.175586	5106	10920.18478	189.362367	2089.838471	255.4379722	149.3230418	816.224958	774.6317429	4036.722781	0.06302922829	0.1044957985	0.0366120612	0.00973892314	0.0160994751	0.0116500035	1	0.05161419046	0.180340557	0.09259662729	39	1
6	468.3745233	347.614747	5310.53122	17679.826	1039.269914	1360.328056	2111.053501	6812	10701.03125	1062.522774	3190.427678	294.5431807	386.8482592	252.8901039	1269.59768	4765.61323	0.3035187236	0.05915239742	0.07642181714	0.01659656593	0.01123636997	0.02071312968	1	0.2460836043	0.08681227897	0.28924265	73	0.9999999978
6	468.3969418	694.2056313	-69.37070564	10443.22799	181.8960722	610.3261437	1732.865363	3883.5	3604.344086	40.87100497	2242.471144	119.725456	138.3662262	164.8336431	782.6012258	1891.490725	-0.006299701078	0.01845196088	0.05867209174	0.004601698998	0.01274527745	0.009278273364	1	-0.003412829392	0.002394248599	0.1501747653	3	1
6	469.5212141	537.1605279	2719.337726	16485.47546	241.6039704	2372.434808	2476.021629	5995	6121.242105	452.3555805	2647.912922	163.0258635	422.328368	242.7487506	950.7600888	2514.298607	0.1681283064	0.01569414573	0.1473757437	0.01019620852	0.01122815037	0.0159230906	1	0.1422621622	0.0002258657426	0.5039815612	54	1
6	470.3232126	33.46313225	1439.834351	9216.291299	2818.873533	-19.43095838	1138.93288	4246	9055.621053	296.0388788	1556.207501	481.747829	126.800601	216.570505	676.0018166	4266.260117	0.1589977239	0.3079285392	-0.002285679252	0.01547680008	0.02409157172	0.0146417848	1	0.1283277004	0.6019703831	-0.01348489288	66	1
6	470.8395743	411.6586345	-50.54965536	14751.72	916.7217774	246.7136741	1993.293858	5604	8048.569892	64.96987824	2622.543078	204.8170077	88.34173754	207.4220716	937.648685	3592.434379	-0.00298878263	0.06473960238	0.01744642997	0.005292645353	0.01298524848	0.005935442467	1	-0.003052713262	0.09684149562	0.007838907139	6	0.9887881576
6	473.3713346	521.8054715	-122.4713286	17619.58339	437.4775974	497.9329679	1927.947252	6534.5	20720.02128	53.59309999	2676.898476	172.7706329	102.1995329	162.3497747	989.5773918	5405.885568	-0.00758189966	0.02613779994	0.02953032959	0.003626936836	0.009557711509	0.00501060285	1	-0.006390686246	0.01700846294	0.04779352481	2	0.9999999999
6	474.7276371	429.8438859	1175.558672	13964.09393	323.4987636	184.7925617	2181.099247	5277	21446.32292	266.4716097	2513.857796	141.2184944	118.3460815	210.5355088	870.7116616	7985.20272	0.08290586211	0.02376973465	0.01375075706	0.008578279816	0.0122307514	0.009487491697	1	0.06480860777	0.01094905001	0.01428480704	30	0.9999997417
6	475.5099603	227.6604528	941.4973345	14576.58673	4629.738453	1298.630906	1864.864417	6647	6177.638298	232.5322061	2864.377388	957.5087104	304.7877243	264.5221953	1302.972298	3217.18093	0.06390085827	0.3161655817	0.09319599875	0.009932855806	0.01912569134	0.01281539984	1	0.05914524456	0.624122614	0.2990135792	50	1
6	476.5494644	158.4165257	-134.7729917	11891.91539	682.6839266	1493.807789	2050.369497	4590.5	6789.542553	58.24612627	2080.234056	179.1231478	266.9615324	200.2816964	778.8107897	3269.040472	-0.01157355094	0.05938885901	0.1235227702	0.005193651291	0.01253933	0.01185813652	1	-0.002504343529	0.09084418445	0.3780879079	9	1
6	480.1378352	399.2951321	4916.286501	17014.61852	1727.94695	1327.379594	2325.073462	6852	18199.89247	941.7113984	2780.62841	369.3267528	371.4677185	251.8390925	1135.304163	7809.641922	0.2992434265	0.1050913403	0.07608470831	0.01595677592	0.01273663074	0.01787660271	1	0.2432585965	0.182536055	0.2886454652	75	1
6	480.6620761	451.5227484	-117.2582	15099.13976	894.524281	903.3008445	2016.754088	5727.5	8488.808511	49.22283784	3032.906373	234.07362	190.8329065	194.6447148	1126.321178	3973.911884	-0.0077250798	0.0600821524	0.06021982266	0.003941319582	0.01174300036	0.007263729909	1	-0.003884227617	0.08921936416	0.1567369816	8	1
6	485.3897137	311.1461677	1033.849299	16472.76996	281.5491245	1663.733647	2334.819633	6061	15979.30851	206.5147422	2378.185054	155.0319049	306.1507846	238.5104684	879.5678323	6194.516559	0.0629099263	0.01813476097	0.1010535077	0.007315830014	0.00942909983	0.01196516368	1	0.0549055359	0.003499664041	0.3158204575	32	0.9999999965
6	487.8326713	749.6857979	-0.4867960187	8473.4712	778.0124301	113.3430634	1569.490186	3254	3958.105263	45.63834821	1687.242376	179.3194706	71.54663626	156.9107248	618.320226	1823.233914	-6.645396828e-05	0.09230740303	0.01371608927	0.006054434732	0.01828908119	0.008644693536	1	-0.000609340093	0.1540927321	-0.003575741042	11	0.9999761647
6	490.0662809	560.1786487	915.5164594	15388.41954	2524.362396	541.5708086	1825.902401	6306	13465.77895	216.0638357	3005.258077	511.3873355	161.6383863	177.45152	1194.959321	6339.748673	0.06019663845	0.1674806523	0.03544883974	0.006966853881	0.01459595179	0.008571689438	1	0.05011321912	0.3115371959	0.09005208839	43	1
6	492.2076507	251.5135333	4407.539892	14709.50215	898.7686091	1101.957073	2116.048596	5797.5	16957.10753	849.5896574	2710.809137	189.4929869	317.943038	221.1057471	992.3974639	7915.160025	0.2949698037	0.06121902821	0.07230076476	0.01484394858	0.01318156206	0.02105548983	1	0.2389858117	0.09095406974	0.2727656609	73	0.9999999835
6	492.6594452	657.4714685	-91.26860632	12049.63558	2059.799959	672.5505799	1739.173711	4921.5	5910.851064	63.88688666	1969.314449	314.1446858	128.1109083	185.0811666	759.4308269	2072.572667	-0.007104052419	0.1724877908	0.05753484667	0.006059312512	0.014943124	0.008496136678	1	-0.002067817444	0.3233066567	0.1514364774	18	1
6	494.9340992	162.0346258	2253.835833	13670.37896	1355.456784	722.8580107	2050.209535	5493	2308.107143	403.8699884	2421.208139	250.7367388	198.0789498	376.2302098	893.8383043	1078.880891	0.1635526749	0.09840256016	0.05476688877	0.01233459714	0.01429258787	0.01405204532	1	0.1331809953	0.168115778	0.1805676585	59	1
6	495.7435771	62.54851474	-30.21336479	8451.728835	91.27686803	942.7165287	1607.774134	3069	5791.569892	48.32192477	1620.442829	117.8188281	179.5949109	238.4115237	572.5131561	2831.585304	-0.003914088437	0.01067522116	0.1130232816	0.006124864589	0.01610813842	0.01694585884	1	0.002224502479	-0.01119761871	0.3413527818	4	1
6	495.6429946	507.6805232	10249.74547	14166.00836	1474.156272	-393.2736863	1943.843645	5841	10052.79787	1913.583966	2798.906657	298.2511979	382.1605466	212.4258766	1087.612122	5196.347161	0.7099539777	0.1055961714	-0.02662554207	0.02603759655	0.01428329254	0.03078440751	1	0.5643794156	0.1769815411	0.027772168	92	0.9979576711
6	498.5277702	36.85271261	2134.122475	7269.07074	481.0447198	421.6934147	1353.572848	2835	11064.48421	465.142803	1524.251611	128.1433879	176.0167482	157.1348884	566.2243504	5586.216742	0.2942723034	0.06830805083	0.05945937271	0.0221478503	0.01685864872	0.02562241872	1	0.2376173935	0.1051087366	0.2277499207	73	0.9999769318
6	499.6485435	148.896539	1738.622579	10334.18627	1012.77035	533.6458182	1881.465987	4105.5	1717.232558	428.411633	2564.972763	272.1306453	201.1307862	293.5399433	976.7021743	1172.946463	0.1654940522	0.09696824852	0.05121931183	0.01626590487	0.01783697225	0.0214119153	1	0.1344635724	0.1649481534	0.1685301277	59	1
6	503.3594712	425.4693108	1988.59855	11799.16714	1978.558919	775.4024741	2476.376799	5039.5	4130.333333	501.329339	2839.287799	480.6162372	228.488464	290.6000234	1141.743236	2923.01971	0.1645992416	0.1604848999	0.06386159077	0.01163142768	0.01727396115	0.01766856245	1	0.1354929601	0.2979111331	0.2149582399	62	0.9999999997
6	504.5601491	190.1334947	3851.042574	13589.38619	1333.562366	977.7866249	1909.93553	5375	9110.8	863.4941118	2952.992594	307.3111399	351.0999366	217.7628842	1101.902831	5291.139059	0.2857535366	0.1010469232	0.07212034877	0.01470294365	0.01719157299	0.02461165925	1	0.2321395311	0.1739716973	0.2713017292	75	1
6	513.7652038	304.5665281	1070.07106	16162.18526	6574.037729	105.6359532	1500.041296	7871	7323.445652	310.3858375	3432.150822	1519.724636	136.8288971	288.8476449	1698.699331	3829.646655	0.06842273809	0.42002121	0.007062348141	0.01079846909	0.02112473106	0.00957208676	1	0.05807825468	0.8363527274	0.001298917467	51	1
6	514.3572944	572.9567705	4177.598852	13634.00542	192.0441248	937.6903341	2293.342976	5088	9074.5	658.614898	2088.755193	129.4195594	269.7198478	182.5420744	740.2173465	2976.464316	0.3053190945	0.015468349	0.06892720904	0.01386851174	0.01021181339	0.01901791632	1	0.2464076761	-0.004580858917	0.2618143173	70	0.9999999816
6	517.3180018	127.6104329	-8.374631889	9990.351883	2377.975329	145.8544324	1726.504072	4371	5492.042105	66.508316	1628.913816	431.9831935	79.66707485	379.72897	698.7033802	2412.445444	-0.0009056257129	0.2384167999	0.01535536982	0.007306353697	0.0200411598	0.00816844376	1	0.0007972846384	0.4586229427	0.00714776138	20	0.9967393017
6	517.6642796	173.7018167	2080.077277	12657.48292	2054.911823	66.47689239	1664.794249	5277.5	5729.282609	468.7950307	2909.216855	455.8498335	167.2013508	214.0826342	1143.890808	3147.222244	0.1615922969	0.1610370564	0.004870149368	0.01358170984	0.01657820966	0.01552585114	1	0.1289344999	0.2962277919	0.007077673869	61	1
6	518.2731304	443.4910179	928.6745956	14689.07362	2389.558719	109.9507999	1726.637252	6031.5	9846.166667	205.425202	2814.867598	443.6761977	101.5680328	174.8915079	1099.513793	4641.655786	0.06386803569	0.1636237079	0.008129397572	0.007924099615	0.01491281524	0.007569009686	1	0.05106930155	0.3021677424	-0.005134066685	42	0.9999999995
6	525.404599	47.78747315	-49.41979384	7623.353026	188.8989669	828.1131403	1307.572212	2809	10006.52128	37.41736495	1483.190533	122.6939038	174.7057806	146.950156	508.7373686	4635.842146	-0.006586235422	0.02338978165	0.1092807306	0.005807184249	0.01918779638	0.015921069	1	-5.172392252e-06	0.01512586602	0.3280100372	4	1
6	528.1769586	216.4008532	-56.46835559	14308.44624	1406.829028	187.8821162	1631.309361	5577	5930.968085	55.84694016	2653.819886	261.4392217	75.16530121	192.9521576	960.4729193	2770.633433	-0.003899181971	0.09911411981	0.0137220444	0.004697282675	0.01417402068	0.005673673823	1	-0.003581762201	0.1682915666	-0.004245393652	11	0.9996524188
6	528.5251567	464.5992276	2851.073884	16664.78026	809.2553944	87.93257105	2048.29201	6250	1999.180851	530.4702264	2808.271132	241.2117841	160.1738338	241.3923085	1075.495049	973.9823911	0.1726241327	0.05132628711	0.005185471632	0.0118941154	0.01111972409	0.01105920071	1	0.1363034796	0.06759461832	0.006983583982	55	1
6	530.3555552	67.66368773	751.583775	9332.907773	168.0933078	68.61000825	1589.424913	3468	16271.74737	163.4783802	1477.27802	166.1936632	125.3095056	943.6992205	515.4094527	6733.979502	0.07807520839	0.01704660546	0.007102554348	0.009517612135	0.01979515301	0.01399152486	1	0.06038722834	-0.003361226704	-0.01047459261	30	0.999999944
6	530.6815327	711.3836494	2590.179666	8859.378783	169.2416604	509.3110388	1853.405163	3323.5	9129.315789	614.51937	2016.566022	117.3053692	205.4515501	196.590698	715.059879	5130.472676	0.2909588207	0.02030836091	0.05746177214	0.01711868756	0.01533023964	0.02387682064	1	0.23418284	0.00500886452	0.2182307694	70	0.9999998962
6	531.4830515	115.9641703	1676.83037	9167.057099	128.0959837	70.01687405	1781.767859	3460	3059.021505	318.8275421	1735.518408	112.1407973	111.5247727	222.1845411	609.8243095	1718.010623	0.1779542916	0.01394249015	0.007941019891	0.01318899299	0.01338891128	0.01380018769	1	0.1402573372	-0.0101903906	0.01663308175	52	1
6	531.3683333	137.9753867	706.7015155	10419.67912	3437.06944	55.38922166	1418.872934	4830	9110.591398	181.3081959	1753.537036	603.0509899	95.36598162	202.5293058	792.5217524	3769.563296	0.06922943221	0.3333848849	0.005526006406	0.01067792837	0.02138582608	0.009977662863	1	0.05745150199	0.6557514908	-0.006966335745	48	0.999999966
6	535.5355435	165.3032258	-46.29750045	12206.3753	1270.484644	159.2800795	1518.788845	4747	5265.452632	67.85566974	2340.939208	257.3542858	89.19425562	367.4187244	878.4482769	2357.121756	-0.003710401517	0.1040975372	0.0132975991	0.005447506174	0.01704961252	0.006887430525	1	-0.003393863232	0.1786542641	-0.005513752209	11	0.9998779467
6	538.4823108	277.3714004	1036.126605	12690.02742	278.3647131	152.899612	1876.472399	4710	13569.19565	261.8049394	2526.018392	148.2147521	107.8001533	198.1730147	871.2432498	7503.879303	0.08248808205	0.02229180104	0.01197151253	0.009825446788	0.0143955915	0.009350528007	1	0.06432922494	0.007785326398	0.007882527963	30	0.9999998998
6	543.1385014	551.4032204	-77.28746878	12096.36881	675.5042853	674.027573	1941.465569	4623	5945.778947	53.73374272	2292.691863	151.8085903	154.6650215	229.1106239	814.5280413	3109.126251	-0.00653940276	0.05727606953	0.05816249779	0.005244694435	0.01427933756	0.007558772014	1	-0.003119109893	0.08326831703	0.1497008019	8	1
6	548.5522825	249.7935717	2102.579071	12253.81259	139.2802639	1903.729262	2077.031594	4687	4812.021277	471.5947033	2690.056383	143.4244048	404.1830444	219.0560814	943.7235915	2770.840026	0.1688316123	0.01079073673	0.1471861218	0.01547542963	0.01353588941	0.02272263276	1	0.142745232	-0.01000333001	0.5033130343	54	1
6	551.5965749	42.30867498	1987.786963	7158.896177	723.897985	401.5046957	1152.79807	2850.5	7574.585106	439.6587825	1455.793496	160.1674389	178.0817791	234.0909668	543.0667606	4876.70749	0.2749127834	0.1075082553	0.05463363211	0.02192516613	0.01991242421	0.02397551696	1	0.2223254967	0.1866351224	0.2074850251	75	1
6	555.2690379	110.4459592	1503.026185	8872.273675	836.7899121	72.60776261	1736.095555	3534	2869.765957	316.4791633	1656.456132	212.084798	114.6282323	218.7439399	638.3352134	1756.662693	0.1727062334	0.09415210745	0.008077914908	0.01336452101	0.0192291991	0.01450385348	1	0.1371482245	0.1569698751	0.01867689795	58	1
6	555.7142047	348.4950612	2118.818151	12795.84013	2030.986562	1949.501286	2229.615581	5290.5	5553	450.0659108	2769.316817	399.4016161	415.9226115	198.6828226	1090.165273	2863.538407	0.1627184191	0.1563069534	0.148370704	0.01292902932	0.01490413231	0.02393696826	1	0.1398952692	0.2932901413	0.5111370003	63	1
6	565.9781678	209.3243541	842.012639	12889.65252	1403.892231	124.087124	1692.028415	5065	14142.88172	159.4146846	1920.478461	214.981685	105.4950971	200.5823308	706.9075972	6510.917296	0.06482604196	0.1101539202	0.009634464435	0.006443119987	0.01673817585	0.008704264093	1	0.05122343713	0.1908216497	-0.001507864592	38	1
6	576.4202824	517.6623739	834.2827415	13327.27905	737.4327475	494.2156085	1704.511063	5055.5	10194.82105	195.6591994	2306.83326	159.3074584	143.6527506	193.011621	823.272272	3894.225507	0.06307602492	0.05440516023	0.03718674775	0.007655479823	0.01288779264	0.01017056854	1	0.05101955553	0.07599436739	0.09285360551	35	0.9999999999
6	584.5668314	39.05806072	1158.044378	7449.506809	1186.031055	-17.4164228	1010.827295	3057	2059.784946	207.8880433	1291.583341	217.9845333	88.65458768	160.5620118	503.7062471	1239.518462	0.1576166081	0.1584018729	-0.00244663226	0.01318146962	0.0197647698	0.01270537293	0	NaN	NaN	NaN	NaN	NaN
6	595.5488674	443.7133969	-42.94495484	11586.35264	3860.478391	182.9204539	1830.699484	5411	3670.468085	75.03540921	2186.929513	747.9048426	76.64178042	172.8330105	982.5830623	1454.546116	-0.003731270111	0.3347635785	0.01595665867	0.006865580623	0.02155087791	0.007350616921	1	-0.0001256801436	0.6594208318	0.01198222692	24	0.9999987909
6	597.1600703	350.8172883	2174.973903	12516.8995	165.4813038	81.09517544	1891.399993	4650	5661.463158	522.8660007	2885.494658	142.5304154	137.879462	183.1371252	1021.516619	3044.879391	0.1760512784	0.01342400667	0.006015973483	0.01107988567	0.01390072365	0.01321841911	1	0.1385931174	-0.01135597302	0.009391774378	52	1
6	602.2674109	148.5265375	-83.38714321	9152.517972	1457.264511	1082.397294	1719.101621	3803.5	3311.709677	66.85044434	1307.542343	250.4737886	161.4069995	177.2133583	528.2281145	1332.420506	-0.0103016168	0.1616372257	0.1194177053	0.007886728146	0.01903064498	0.01072071024	1	-0.0004041119855	0.3036956703	0.3675989979	19	1
6	607.5282475	483.7044291	11264.91407	11319.00944	372.8592707	-540.7957375	1882.098225	4531	22176.14737	2336.282151	2418.602251	136.1017141	437.8754141	257.7301008	899.2450768	10853.99319	0.9969346562	0.03194737665	-0.04490629132	0.03118001721	0.01515748556	0.04252544728	1	0.7915398558	0.02148397353	0.03070957229	94	0.9999999554
6	608.6096262	284.5952715	3195.741292	10949.73107	2477.352869	788.876521	2130.885376	4868	7767.347368	584.8958876	1923.95596	432.6117711	221.8645335	242.3896762	814.9604267	4287.746474	0.289587975	0.2243381785	0.07415414554	0.01714374029	0.01858529111	0.01902026267	1	0.237004117	0.4309560506	0.2837390222	79	1
6	617.8400468	114.7516485	14.20695746	7612.553326	1658.587716	77.33426957	1134.966584	3239	3251.231579	49.83255514	1590.105841	344.9931686	62.95288949	178.5884174	641.7682873	1556.079091	0.001691806448	0.2198406225	0.01127947444	0.007478835285	0.02405913584	0.008987731497	1	0.002336927652	0.4197087333	-0.007192327263	20	0.9996943304
6	626.5255065	583.6953002	-18.11330602	10197.74106	3330.204484	112.7446588	1448.384734	4683	2788.1875	61.43535732	1637.537532	570.3454619	78.66411593	161.9084458	740.713314	1525.086264	-0.002226516812	0.3329679623	0.0107912742	0.006243267929	0.02120650735	0.00769355543	1	0.0006888314667	0.6554240644	-0.005855703904	24	1
6	636.7936714	329.4394933	-0.3419451903	8909.789572	816.6074256	307.4008455	1801.081407	3482	1968.670213	54.96149014	2010.493712	227.2500328	88.89905636	196.5126745	751.029443	1287.12631	-1.408459552e-05	0.09505236332	0.03639252808	0.007007386718	0.02055099535	0.009994662197	1	0.001069208306	0.1609061803	0.07617047415	12	0.9999701399
6	638.2910051	168.6476341	1444.825542	9088.113323	2145.404356	20.63415476	1458.857983	4032	8868.548387	252.5972501	1530.283203	368.4280946	103.7351182	199.5414889	640.111982	3647.461617	0.1615328483	0.2341800041	0.002046843036	0.0119181481	0.01792160756	0.01248214035	1	0.1296699148	0.4484995852	-0.0002634279214	64	1
6	638.5986544	233.5932716	4525.60179	9988.229485	594.7696919	956.3978294	1720.822812	3950	10432.54545	884.0876909	1833.876159	151.255233	287.8333097	214.8765026	701.6827879	5590.844007	0.4540978276	0.0614337819	0.09420195548	0.02845667199	0.01355797418	0.02845967997	1	0.3677555767	0.09181834663	0.3883588847	84	0.9999814989
6	641.7566453	371.4645602	-40.76024345	9819.912953	144.4575713	573.9630865	1798.788275	3588	2863.215054	44.22441929	2226.890958	122.8369175	154.1354867	221.1073262	789.3773374	1677.668179	-0.004074268798	0.0126419035	0.06272534007	0.005202951857	0.01473254176	0.01084947717	1	-0.001425669862	-0.00952555659	0.1647444084	3	1
6	643.2961789	189.5129951	-75.24289432	7941.718709	150.0308784	918.5219048	1717.547169	2977.5	9920.515789	37.57444694	1523.33721	119.7976845	201.7012032	174.3462001	549.0009765	4999.665278	-0.009516016514	0.01950102385	0.1178562205	0.00514461416	0.01538263971	0.01305598867	1	-0.001794728117	0.007448363872	0.3572762873	4	1
6	643.3028926	215.0335441	2456.263152	8220.493144	1869.516413	-32.09999298	1643.95384	3629	4925.210526	535.8891151	1645.929254	410.9340551	151.0146397	201.4145293	700.016255	3582.59911	0.2969517982	0.2277866392	-0.004173910154	0.01958872286	0.02188498857	0.02066104516	1	0.2374117072	0.4343331658	0.01057391773	78	1
6	649.3261171	425.9862715	-21.00845874	11314.03987	718.6332509	184.8201103	1743.648295	4297	6292.032258	54.60814708	1755.069937	164.2596257	80.39675614	194.3482196	650.8022168	2818.310516	-0.0019104201	0.06545500647	0.01730064758	0.005276297779	0.01367475238	0.007098164452	1	-0.002191248727	0.09832081241	0.007614324705	6	0.9954024604
6	650.2718428	302.5196627	2986.697098	10096.91034	1010.042816	-45.95651245	1618.632473	3979	5468.170213	633.8429113	2209.843471	252.4551822	154.3294181	192.1886276	850.7306499	3498.727497	0.2921363312	0.09976087705	-0.004620563559	0.01998260755	0.01691568605	0.01705928872	1	0.2318111958	0.1675640475	0.003304483099	74	1
6	652.9850407	231.3919235	1444.489177	8841.861715	149.7746662	457.6038037	1662.491606	3350	3650.08046	319.5651479	1861.899649	122.4788847	164.8491341	211.7868386	666.3145173	2245.651214	0.1631916975	0.01795880463	0.05327502849	0.01446104428	0.01637785492	0.01710857753	1	0.1317069862	0.0004248226716	0.1723939891	53	1
6	656.3104136	489.4407156	428.9027872	9472.637583	203.4079069	1926.338592	1906.314472	3581.5	14973.60638	136.8349122	1736.783008	119.7317246	387.5504601	198.0524641	633.1214257	6555.592334	0.04696499978	0.02215828136	0.2062110432	0.01020317143	0.01384432409	0.01700434415	1	0.04963056151	0.01702074682	0.6813857961	33	1
6	660.0514248	593.2963497	473.3468111	7823.275769	1257.55302	259.3268442	1486.582595	3241	7391.463158	131.726861	1592.504474	258.6175339	106.2900912	162.4858883	629.1552177	4208.529573	0.06224992914	0.1682818518	0.03637506428	0.01041916574	0.02180389539	0.01172639585	1	0.05183091401	0.3132430821	0.0938322046	43	1
6	670.5995563	174.0957577	593.8514446	7538.378115	212.6291507	49.7563398	1214.039267	2790.5	11962.03226	147.3931014	1410.57669	108.5795247	76.03579293	138.3401582	473.6361052	6439.985614	0.08053910604	0.02943216319	0.007313262999	0.01182413969	0.01970162102	0.01087317208	1	0.06253827016	0.02244678507	-0.008697529041	30	0.9999999999
6	676.1664254	345.1676185	1804.384918	10497.40761	587.5337843	15.00852959	1421.118025	4022	4522.073684	473.02535	2524.226043	195.9359289	124.0677548	190.0685303	920.2461287	3008.314723	0.1726105538	0.05851148463	0.001471524272	0.01174902535	0.01868463901	0.01391492061	1	0.1361270839	0.08238727531	-0.00580828794	55	1
6	681.3115745	142.462832	1095.411425	6821.334003	716.056509	9.746054085	1137.252903	2739	5695.5	194.7084204	1175.812823	148.6843414	89.5602116	149.7652928	445.8649479	2508.452917	0.161544782	0.1081610628	0.001348382061	0.0157351917	0.01710162718	0.01391001474	1	0.1279380585	0.1858805166	-0.007172985258	58	1
6	684.4954215	308.4578131	-175.9455528	8888.755333	922.2912164	2099.962094	1669.487879	3522.5	3365.833333	58.89224725	1683.877404	199.5403618	362.0346504	188.4824027	644.2610669	1950.065158	-0.01864807206	0.1020170834	0.2272498414	0.00696822797	0.01702562316	0.01786316521	1	-0.0002700442812	0.1847011084	0.7421515256	15	1
6	685.7671726	587.6388423	3457.408023	7452.633261	1223.230741	-122.5700929	1429.355253	3203	9723.308511	616.8558937	1275.99641	218.9038238	157.0398885	192.3692605	517.2650702	4789.156111	0.4651519873	0.168160548	-0.0154807393	0.02272789006	0.01884144847	0.02406361233	1	0.3702882679	0.3088686879	0.009632511437	87	1
6	687.3600386	414.394787	-99.73344772	8798.522948	194.4387244	1030.73783	1650.969242	3269	9229.873684	44.19033391	1779.401051	106.9776481	231.1337644	168.1820689	614.3179462	4974.109712	-0.01175435189	0.02444884047	0.1179147704	0.00552098091	0.01399599831	0.01345679148	1	-0.003513694197	0.01776994008	0.3571130317	4	1
7	7.611460954	195.2849671	1208.426107	7339.865142	402.2377955	312.7399287	1396.190425	2829	3517.215909	260.2788335	1543.982553	138.8515968	130.7806504	183.0826469	557.4782373	1957.573348	0.1662230276	0.05703756149	0.04260867309	0.01428955371	0.0195084814	0.01854413374	1	0.1339027334	0.08132635076	0.1370549079	56	1
7	9.169530453	265.6756071	-107.7967169	9774.801276	579.0004264	1092.960874	1578.396006	3738	5731.010526	54.3411634	1885.071978	163.6797415	231.4494588	186.1656534	694.2708495	2663.238316	-0.01137759173	0.05890831263	0.1080104264	0.005873213823	0.01664829298	0.01302826773	1	-0.003448523013	0.08909371247	0.3236414335	9	1
7	18.62878521	653.5332345	2272.859677	7476.040068	103.2121299	418.3912328	1504.325965	2787	4018.258065	412.3732616	1307.804452	126.9792914	175.9706353	383.0623526	467.5288877	1684.633491	0.3036414664	0.01369174467	0.05536425562	0.01837713686	0.01844635665	0.02526634976	1	0.2440857031	-0.008930344747	0.2137126275	70	0.999999997
7	37.71890266	633.6930731	-27.31118963	8690.500515	895.4138302	216.8915346	1413.493276	3443.5	2592.968085	40.98224688	1920.768022	234.4143185	84.29436217	174.4584484	732.1119319	1177.2078	-0.002910173639	0.108716478	0.02673353043	0.005033544924	0.01646581394	0.008711444402	1	-0.001744161515	0.1889237184	0.04202921054	12	0.9971210437
7	44.90035611	191.0213512	759.0040576	9161.67057	199.7365077	51.47397771	1546.094878	3402	7694.273684	185.834007	1651.035961	131.6366941	90.59184974	229.0422014	580.7005665	4127.777823	0.08591380892	0.02185015659	0.005422099761	0.01003607336	0.01596481511	0.01073756964	1	0.06660007898	0.006535332351	-0.01430115267	30	0.9999999998
7	52.46684036	10.27844571	395.8823344	6186.527413	383.9121054	135.0430017	858.292357	2291	7231.784946	85.30616847	944.8038208	94.60426017	75.68831031	113.0629103	327.2769056	2647.221393	0.06474388818	0.06234463466	0.02185876308	0.01002904873	0.01766258083	0.01144123893	0	NaN	NaN	NaN	NaN	NaN
7	55.61435495	551.9191772	573.6250414	9262.414697	392.0858454	313.6018883	1755.432553	3491.5	2629.322581	187.5390849	2521.820735	144.1297904	120.1113808	640.1818954	914.2122645	2237.129917	0.06478369248	0.04593590807	0.03464469223	0.008978503572	0.01503232887	0.01497270905	1	0.05209176107	0.05821750599	0.08404156972	35	0.9999591296
7	68.59400905	247.5861494	-16.25434058	11214.5333	1122.693795	349.1765404	1661.979247	4399.5	2756.02381	67.08397589	2255.385554	234.7862576	109.7375789	573.2133428	832.9673454	1299.218792	-0.00145854379	0.0972084509	0.03097685852	0.005946281885	0.01722454867	0.008715944271	1	-0.0004387511092	0.1651433505	0.05687669401	12	0.9999756075
7	70.50727278	487.7383218	-14.6041925	12367.809	19.0052545	764.1752058	2244.611312	4459.5	1448.234043	54.97365431	2106.155479	149.8053752	134.1532439	479.9897945	729.6878684	533.0402439	-0.001331802776	0.001336189779	0.06297457839	0.004529435075	0.01349372645	0.009149722425	1	0.0006326888895	-0.03308224376	0.1658860934	3	1
7	74.6072842	88.84276902	-52.3458755	7384.518082	2359.160173	767.3919136	1195.760585	3368.5	6598.553191	70.86414459	1287.165208	432.8578089	162.9127944	149.5096207	569.6141887	2850.87534	-0.006305336548	0.3279947876	0.1063357918	0.01046347885	0.0255840443	0.01585548947	1	0.004101726215	0.6496872825	0.3285154825	27	1
7	79.38270181	202.3721914	715.2388368	13301.98576	2099.027653	1118.581849	1716.185976	5367	12986.32292	162.6330845	2311.898504	339.9632273	248.796625	251.1814183	874.0368627	5420.395409	0.05509449772	0.1585960941	0.08395105871	0.008016884976	0.01849712519	0.01330879639	1	0.04933662419	0.2953849006	0.2588304685	44	1
7	82.66567965	251.2254084	1992.245046	11799.7668	115.4056103	662.1858683	2072.080396	4378	1668.752941	528.7278806	2952.812994	149.1475056	229.4689429	248.5130988	1031.976802	1293.091689	0.1681362491	0.009834086545	0.05254820127	0.01209154975	0.01631463331	0.01896237627	1	0.1354997486	-0.01655957525	0.1707556016	53	1
7	82.14853215	281.7709046	7344.645993	10998.42813	1879.305137	-489.1081553	1986.193498	4813	16979.63542	2018.118109	2775.992535	427.8406935	351.4649258	202.708282	1120.590803	10652.6657	0.6883649572	0.1683629054	-0.041837952	0.04996052002	0.02432046656	0.03794070409	1	0.5468887095	0.3071213142	-0.02867704434	93	1
7	85.66562084	38.66457979	3197.889142	7165.051646	737.3179544	-184.3339429	1091.13713	2865.5	8850.901099	611.1631168	1353.875296	163.8102924	167.5272089	161.4981453	516.1624655	4568.329011	0.4451226709	0.1003665392	-0.02522339117	0.02822422699	0.01742021167	0.02600259617	0	NaN	NaN	NaN	NaN	NaN
7	85.67308157	365.5757697	-64.58618481	13583.89509	3015.43886	350.474672	1813.369595	5738	3128.957447	73.73297288	2682.737251	579.8640423	100.9490201	418.3197769	1073.001095	1419.023645	-0.005009628613	0.224921407	0.02641188361	0.005993941901	0.01840022272	0.006982583573	1	-0.001885010398	0.4310525357	0.04450168268	21	0.9997466232
7	86.30357759	555.2643693	625.9457781	10029.21135	2181.650201	895.1799968	1726.87762	4270.5	2621.736842	206.116414	2639.002156	582.6567703	271.3497169	210.0619132	1091.751816	2486.656438	0.06434739094	0.2220740591	0.08909078046	0.01138196465	0.02151945123	0.01813659152	1	0.05794920645	0.4278645192	0.2813754532	47	1
7	89.6635328	231.5717451	-35.47759171	11955.08322	1202.039893	361.5723936	1802.645564	4680	2139.914894	55.9766235	2196.181276	260.6078044	102.1978729	223.9561456	823.5066921	893.6465667	-0.002850527625	0.09797921958	0.03085020916	0.004991101972	0.01493901922	0.006699635975	1	-0.001550218151	0.1667488857	0.05612091124	12	0.9999886853
7	113.7779668	654.4256698	1395.227127	8142.951297	2454.887449	-10.49842075	1721.762827	3762	2593.860215	385.5931487	2436.268409	719.5414608	139.4907726	220.0920705	1058.635623	2541.420245	0.1695870117	0.2995474519	-0.001355758157	0.02124389824	0.02926799488	0.021962081	1	0.1367468315	0.5845090213	-0.007942291071	66	1
7	117.7900233	168.2399315	1235.827447	7114.82684	1.160789068	420.873785	1992.78629	2600	677.5052632	532.9291596	3059.058638	139.7633679	218.5749069	269.1671006	1102.983804	692.0641631	0.1720877042	0.0004743771519	0.05014443524	0.02172538554	0.02937929581	0.04821218098	1	0.1383636464	-0.03619422984	0.1629429997	53	1
7	125.8349139	126.7458943	669.2585246	10756.40217	1587.834372	350.3911441	1477.736032	4372	6107.726316	165.8610418	2267.32197	360.4891879	127.9605309	250.0708501	874.687041	3489.609331	0.05989926099	0.1503814433	0.03207206239	0.0122690833	0.02331419077	0.01134394543	1	0.04940763662	0.2757459085	0.07751596098	43	0.9999999994
7	126.6050894	153.3361004	-47.89847666	11662.35407	134.7813751	670.4842328	1793.922158	4197	2891.364583	40.7022203	1956.047471	146.1712168	132.0459203	220.4684445	689.5383887	1145.844603	-0.00430321131	0.01233466782	0.05759229996	0.003804596777	0.01358178904	0.00831397582	1	-0.001974968913	-0.01041245846	0.1466514085	3	1
7	128.747706	386.4243714	-58.56552031	14527.66836	79.867156	929.9643909	2508.940446	5309	1347.691489	82.5915812	2984.010167	198.2494728	193.2783717	1141.902996	1027.591651	536.5983666	-0.003758478904	0.004692295825	0.06456997537	0.006048191872	0.01513618941	0.009095994845	1	-0.00114980256	-0.0260024103	0.1710179221	3	1
7	143.0349992	336.8839856	13147.85343	11756.97863	777.160319	-763.1234073	2286.612102	4856	7237.547368	3026.033983	2729.23055	196.1879026	587.4592702	304.6479883	1050.23955	4264.816505	1.094479063	0.06584319655	-0.06116836505	0.03707879173	0.01579847277	0.0576102162	1	0.8688337816	0.09093586946	-0.001495381542	95	0.999999997
7	143.5016613	716.6754803	9352.980161	9314.96067	945.5627922	-663.4428975	1563.112025	3903.5	2446.819149	2029.144625	2024.918453	222.7840094	374.8687182	214.6490502	809.702899	1299.061472	0.992695641	0.1016389563	-0.06343125358	0.04615817779	0.01290259606	0.04299156093	1	0.7877796419	0.1658234611	-0.03291132723	96	0.9999999851
7	152.0722293	314.3193753	5161.489229	10573.06653	487.7720752	1087.555013	2655.622269	4188	3764.042105	1650.972576	3421.39791	221.648411	496.8341328	353.7550395	1287.532426	3669.045893	0.4828589143	0.04733120124	0.08693604508	0.03297920855	0.01731085046	0.05401742175	1	0.3900478943	0.06196666627	0.3693326201	84	0.9999999963
7	156.5596434	414.0743587	4344.431089	14606.59042	3394.662323	945.3974762	2152.79001	6356	11738.47312	1146.627092	3587.686952	852.8361878	378.8155446	238.5402328	1533.081081	7497.973658	0.3010881051	0.2425177759	0.06786312365	0.02240275206	0.01610882412	0.02591708449	1	0.2459986669	0.4684870887	0.265084011	79	1
7	163.8180182	286.7131027	13028.82136	12600.118	874.4516965	-882.8200908	2022.264841	5134	9970.2	3310.80985	3134.30476	204.1843504	608.8902159	295.0069811	1190.644274	6091.385928	1.044719017	0.07148119873	-0.06263038307	0.05552938786	0.01732781069	0.05683437491	1	0.8290235285	0.1028132935	-0.01852311329	95	0.9999995526
7	168.6557398	193.8297658	-28.75822605	11493.32116	1436.530405	1781.836532	3609.742979	4817	694.6105263	82.17494923	2642.88102	421.5899594	380.8000053	430.4858705	1066.67387	502.8933158	-0.002296956679	0.1266544779	0.1579485552	0.008276485338	0.02276162746	0.02122377139	0	NaN	NaN	NaN	NaN	NaN
7	169.4521207	633.7040157	819.8053492	12990.8506	2057.206982	68.27865478	1621.432442	5298.5	10919.03158	221.6820473	2534.392025	393.6606426	101.4726656	218.8076308	967.6983751	4382.387359	0.06498820213	0.1659006696	0.005526857284	0.00914501971	0.0167790482	0.008386737473	1	0.05181183173	0.3067821816	-0.01392100513	42	1
7	172.3027274	417.2547516	-46.75335007	14475.08057	777.8652463	482.255303	2184.472296	5455	6812.308511	59.33462473	3390.967991	246.0265829	124.8580168	293.3341844	1223.322125	3970.413345	-0.003197139652	0.05609596375	0.03386925222	0.004375925918	0.01485560579	0.00715937843	1	-0.002176726643	0.07962390277	0.06515694916	7	0.9999999997
7	172.1760965	491.6701922	4413.857974	14483.78882	117.0773869	1118.735865	2526.609133	5393	2619.560976	988.4378625	3281.683579	178.0954812	370.3790651	262.7515401	1187.472307	1860.179476	0.3076575916	0.007860134769	0.07271086601	0.0219828761	0.01492084714	0.02643650369	1	0.2484420658	-0.02026093928	0.2754010391	70	1
7	176.1453769	119.5226755	1480.98724	9314.482163	842.5914241	1286.876385	2027.622187	3635	2562.451613	385.8604116	2200.075206	230.3703322	372.6734631	227.5351785	829.2210462	1672.876152	0.1618786998	0.08984253192	0.1374080424	0.01918229025	0.02255648763	0.03326237809	1	0.1375580525	0.1542729057	0.4700816123	60	0.9999999999
7	185.5843751	495.4418302	2409.661746	14058.26582	673.9775571	871.2004652	2716.874166	5370	2416.95	467.655038	2615.015698	177.8273114	248.3489243	415.8048117	953.6458654	1399.359446	0.1718121111	0.04811750285	0.06093018951	0.01167223825	0.01508504297	0.0155280516	1	0.1395439747	0.06360107266	0.202440019	56	1
7	190.2856835	546.4400361	873.3663389	13511.28405	3248.53741	554.0380487	2253.509255	5898.5	14508.71277	247.9236125	2888.22033	643.7978286	186.826956	217.191895	1180.459885	7100.05344	0.0657153658	0.2404950069	0.04173025614	0.008072505435	0.02058620266	0.01130024053	1	0.05594895808	0.4639578568	0.116036523	46	1
7	203.0644805	774.5701166	-21.47230187	5807.678072	551.5149084	669.8468695	1768.201968	2340.5	3054.591398	42.60251027	1381.562324	162.5138019	154.0896548	187.64896	520.4432406	2975.258543	-0.003662747052	0.09804745262	0.1181563432	0.008461894552	0.02263987791	0.01879886944	0	NaN	NaN	NaN	NaN	NaN
7	205.3771924	486.4032228	-118.4652943	16495.66061	2759.854733	1009.171353	2134.636259	6712.5	4395.905263	71.42833362	2459.658006	465.4797094	186.4042785	241.8466688	1017.869693	1574.621015	-0.007277932661	0.1725028871	0.06246299082	0.005005140544	0.01312463496	0.007294260212	1	-0.001858950501	0.3235765631	0.1687016789	18	1
7	225.7116061	313.7365182	3500.096362	7022.917254	1588.318675	-42.20720355	2066.388451	3172	765.7368421	2150.819243	4433.740339	1024.231525	318.2912449	337.6416376	1912.116746	1061.701387	0.4942881575	0.221677099	-0.007845215072	0.04994763422	0.0546147835	0.0727149324	1	0.3948397142	0.4206321982	0.04542197745	88	1
7	242.3091145	535.6470946	-2.308813428	9411.465341	13.75165774	684.5226005	2461.689281	3466.5	871.4086022	98.74292222	3599.698066	184.5153946	251.3142952	1252.773721	1273.707948	803.2838477	-0.0002637058938	0.001805777438	0.07099013907	0.0144539908	0.02877505521	0.01999653666	1	0.002058427695	-0.03172136037	0.194311765	3	1
7	247.6683122	577.4167363	1025.052049	17196.85734	4189.773715	1540.235262	1743.282964	7392	7211.326316	232.3098106	2834.443867	748.3767202	313.0689817	207.4616883	1227.055118	2379.661948	0.06147372093	0.2505175068	0.09257069817	0.00778085131	0.01702808181	0.01092261693	1	0.05627915987	0.4873114913	0.2939046063	47	0.9999999989
7	264.691182	576.5159982	870.9464979	14961.01467	3549.235837	1401.857033	1898.204245	6401	4125.557895	214.2045796	2804.332667	702.7254078	309.0125026	215.0445112	1180.404568	1839.419836	0.06113513456	0.2444396798	0.09743171007	0.008489950681	0.0145020498	0.01357324377	1	0.05626979644	0.4748830136	0.3106784051	47	1
7	279.3867965	640.5989252	-84.51132433	14363.18329	4841.632847	142.0993916	1695.189942	6633.5	5154	75.78892111	2702.876626	863.538125	88.61757238	226.6873232	1190.447657	2211.859331	-0.005552991038	0.3374714015	0.01025044053	0.005719378853	0.01470264376	0.00635951013	1	-0.001948347454	0.6647951513	-0.008404076109	24	1
7	281.3895322	554.6053289	1051.128654	17046.58008	4175.45492	1630.630109	2006.685304	7362	3295.270833	212.7533742	2691.28378	787.9217087	303.2118514	284.0134525	1211.732589	1517.991731	0.06333860066	0.2473442629	0.09687297098	0.007300059677	0.01671004999	0.01088370958	1	0.05803103464	0.4808994706	0.3093544761	47	1
7	295.3201129	113.9369434	1668.180414	9701.590085	-0.8404684176	1447.447695	2299.995451	3606	1500.315789	457.7988613	2481.535509	137.8032731	427.9197223	254.4856237	894.1674524	1116.896805	0.1730634116	-8.978648567e-05	0.1446287621	0.01773396407	0.0166401313	0.03179016042	1	0.1458020063	-0.03281543728	0.4949753454	54	1
7	309.3723982	627.6313343	-191.8556588	15205.52581	5210.292971	787.6656218	2043.764838	7084.5	25267	89.83625537	2302.452937	718.091682	146.068975	215.465907	997.8111731	6440.516575	-0.01262038649	0.3452209593	0.05393488943	0.006905522652	0.02232879069	0.007453678777	1	-0.004412688547	0.6830787931	0.1435660434	26	1
7	317.9434291	485.0549022	1464.755213	7935.370524	283.6240131	652.3866999	2593.603982	3115.5	879.5376344	750.7601541	4198.963171	230.1815375	340.7553494	578.5539036	1554.166257	991.0133106	0.186125285	0.03748039476	0.07478835292	0.01872851855	0.04142977531	0.04643497718	1	0.1518221209	0.04204757877	0.2542098795	56	1
7	329.7104045	725.5198024	745.0808847	11782.0594	3560.302915	980.3147167	1747.260372	5423.5	6282.463158	191.4155752	2376.208485	674.5037791	221.8664456	184.6606191	1017.520715	3014.267971	0.06214218098	0.2957061654	0.08289803892	0.01032968683	0.01973506844	0.01253603557	1	0.05673795473	0.5810016447	0.2616972261	50	1
7	367.2761569	625.0204046	-33.19610941	6924.841535	4.147558688	975.5252834	2234.094804	2609.5	1463.882979	51.64708302	3299.010046	107.3082154	418.1251255	358.1181734	1166.629401	1909.472865	-0.005645499739	0.0009677127031	0.1411694259	0.008850722768	0.02314344906	0.02709879913	1	0.002695612319	-0.03006029558	0.4394336368	4	1
7	369.3464766	354.7529871	7846.879031	16046.42748	147.3229823	1760.034716	2549.546701	5964	3563.291139	1322.617775	2762.376135	195.6634971	442.7244828	291.3708992	1053.857391	2503.451751	0.4868505219	0.009778909244	0.1068112378	0.01587849238	0.01226017306	0.02596022187	1	0.3941371168	-0.01533814061	0.4387725532	82	1
7	382.4734216	358.1989096	7272.584936	15703.12461	257.3565321	1693.177474	2336.849754	5841	4629.873418	1941.312134	3896.041939	179.9244929	589.7285314	267.6001083	1434.041248	3467.745822	0.4755412762	0.01613146442	0.1034552551	0.0239866973	0.01426850096	0.03617015036	1	0.3849439878	-0.002217772915	0.424463224	82	1
7	386.4137873	430.2418535	730.2232513	11522.21806	2633.865861	1131.659501	2011.693779	5039.5	4550.744681	258.2345759	3662.020459	849.3440819	369.4663178	308.5819522	1519.628899	6906.04624	0.06191748998	0.2361327401	0.0988210881	0.01202064035	0.02669185543	0.01997920385	1	0.05688176319	0.457637749	0.3154538626	47	1
7	387.7585498	295.0470219	9817.604676	9074.464576	461.2248401	-221.8263463	2288.536804	3820	3489.063158	3976.851531	3676.649081	268.6036006	634.9566492	993.1839186	1458.164624	4162.364063	1.079977224	0.05181168724	-0.03107304515	0.06287569837	0.03598450163	0.1101741169	1	0.8591744768	0.0632086643	0.1001741636	95	0.9985773599
7	407.6188725	353.6882805	5432.536854	18322.03757	1914.454799	1412.620995	2180.193187	7280	16656.23158	961.7866693	3026.113381	452.3424659	347.59217	234.6859803	1227.631403	6263.278415	0.3045123495	0.1068341732	0.07605972562	0.01601734992	0.01395134008	0.02031176455	1	0.2474927034	0.1861452015	0.2898998767	75	1
7	408.1168023	541.5230453	10166.15475	9638.033638	566.2377361	-588.0644513	1907.7843	3904	3147.88172	3623.217181	3544.686968	238.4111036	541.7698271	305.0368414	1382.233803	3144.978167	1.047690251	0.05959157239	-0.0569504992	0.04313714416	0.02229514158	0.09294461546	1	0.8316400772	0.07830098316	0.001725140149	95	0.9999999971
7	428.6678373	77.15788296	1297.244453	8201.973801	1107.036227	1176.457767	2000.542637	3383.5	1149.284211	455.406912	2778.867204	399.3884309	430.4446543	392.6788131	1094.334754	1260.545303	0.1600456934	0.1383334958	0.1437894218	0.02360513464	0.03919043702	0.04839066344	1	0.1371938955	0.2556286254	0.4937626242	63	0.9999999998
7	462.6808467	307.6031257	821.0764982	11478.79575	1732.787225	142.3580609	1903.63414	4737	1671.947917	262.5328213	3489.763594	566.2692353	103.2124544	212.8965445	1376.189317	1475.04199	0.07402661941	0.1525843477	0.01299900917	0.009215226618	0.02206459925	0.01254974258	1	0.0593863386	0.2793591412	0.01404541192	42	1
7	487.4118056	786.3904443	-7.824473998	7045.1184	106.3948704	360.2337465	1314.226448	2615	2130.914894	37.38051654	1648.744404	99.61475843	121.5026603	134.24476	575.9284738	1274.283815	-0.001072821381	0.01647799712	0.04984141669	0.005451393025	0.01542050194	0.01235713049	1	0.0001165157044	-0.002165933057	0.1203631204	3	0.9999999996
8	5.161776372	353.4581991	-128.9942921	11098.81737	145.4078484	1274.242001	1777.55085	4147	8262.082192	53.27245716	2094.402804	137.5610469	264.9099546	472.50988	722.6557958	4365.67516	-0.01114768055	0.01599706143	0.1126987093	0.005972737218	0.01389910794	0.01491911068	1	-0.00351014383	-9.508951046e-05	0.3386433286	4	1
8	14.48346844	124.1968891	24.54646624	5968.570045	540.163755	283.6467307	1094.478953	2297	1281.655914	35.22472148	1541.431365	161.9285773	101.3744792	175.3750279	564.0339302	1099.788235	0.004382242881	0.09491798315	0.04844073881	0.007723924016	0.02851954098	0.01442046706	0	NaN	NaN	NaN	NaN	NaN
8	29.2682342	72.52482035	407.6364927	6031.936609	80.26074281	477.8235585	1150.972656	2191	2313.365591	105.7738051	1170.850521	87.02704098	145.1622043	147.8389358	409.9962119	1662.948062	0.07046345868	0.01412132974	0.07903456416	0.01235265891	0.01825710338	0.0211663311	0	NaN	NaN	NaN	NaN	NaN
8	63.73904441	232.0420882	11.0117351	4389.450234	910.6812262	160.2514049	1634.322229	1951	403.2526316	48.52634092	2494.981003	564.6787992	104.8548394	237.3126086	1029.728917	458.0718834	0.002599983374	0.2150510578	0.03658226405	0.01861837809	0.06224444355	0.03058706345	0	NaN	NaN	NaN	NaN	NaN
8	67.11276664	617.5465677	-98.13280465	7691.532207	345.5539915	1798.879527	2048.181382	2969	1394.819149	66.20921147	1822.67776	136.0223986	429.7407692	205.9485944	666.4819813	809.8547721	-0.01287104182	0.04425821934	0.2308711408	0.009098364619	0.01763903551	0.02939584579	1	0.003828576067	0.06450059782	0.7542289818	10	1
8	82.39173226	647.0836027	1411.134342	8422.778275	32.21087979	1158.733018	2075.258792	3143	1538.229885	346.952689	2152.820445	113.0765381	327.8887568	213.2523264	766.7976228	1442.976371	0.1684234696	0.00371868725	0.1367974294	0.01748088546	0.01638482377	0.02994269987	1	0.141591043	-0.02523888689	0.4664800058	54	1
8	90.63805873	634.9832678	8107.839068	8204.750103	464.2760677	-624.5680538	1733.165838	3343.5	2723.609195	2477.3713	2526.151191	168.2964688	434.4557465	213.7131166	973.1450387	1722.545516	0.9991189152	0.05557665192	-0.07238680092	0.05152832672	0.02040098222	0.0675970264	1	0.7916646897	0.0693856898	-0.06443095386	95	0.9999994225
8	105.0130655	236.2920415	470.6725476	7434.840576	742.0614691	774.0880255	2043.147307	3006.5	2819.404255	197.8524392	2784.55128	319.2823183	282.2171328	263.099143	1073.474935	2796.221372	0.06504093843	0.09766608619	0.09709150438	0.01379405851	0.03653593347	0.03335714195	1	0.05739765401	0.1690191603	0.305238823	40	1
8	104.3837804	729.3089727	697.2356991	7943.938276	182.9680288	23.38463823	1407.977801	2932	11865.10526	142.3332703	1280.600827	104.8149631	81.25626292	150.4450461	437.8212521	4778.325928	0.08903359952	0.02460231471	0.003207675512	0.009729306624	0.01561956968	0.01089991978	1	0.0689750571	0.01215062144	-0.0212223124	30	1
8	108.1397788	281.605547	2554.294179	8275.009684	1989.613415	629.356281	2224.118436	3700	2055.231579	1089.379842	3529.457905	798.1491402	349.0468113	401.9061553	1492.506079	2219.889447	0.3038024005	0.2268153578	0.07039610703	0.04263988845	0.04848490163	0.06291297535	1	0.2481365848	0.43587929	0.274083439	79	1
8	109.3732832	133.0807422	3.33568854	8527.50927	787.232846	466.456643	1549.2095	3344	676.7473684	47.18218844	2402.331344	241.8047481	156.0181717	268.9040876	897.0214884	612.6470986	0.0003687263219	0.0901479082	0.05528832844	0.006250434184	0.0225206822	0.01331805495	1	0.002642505993	0.1515968423	0.142449245	13	1
8	111.3533136	444.583829	2747.132793	8637.823557	347.0771906	710.2745406	2421.971691	3390.5	1581.882979	873.0338064	2696.111064	195.8951007	304.8929676	290.3889546	1015.095968	1435.502436	0.3187903117	0.03782231197	0.07749174571	0.02573924886	0.02403055802	0.04540035525	1	0.2580822067	0.04235705372	0.2959566064	73	0.9997898185
8	141.4814348	143.3280959	2082.032479	13450.96303	2045.320367	30.94805399	1755.828378	5450.5	3812.510638	366.7601845	2160.643115	308.1639857	124.6246041	195.7777301	820.0855857	1516.538785	0.154135461	0.1525141944	0.002423925609	0.01196257975	0.01684812772	0.01016827834	1	0.1226857894	0.2783806942	-0.003626900631	61	1
8	146.0292327	208.1078141	-90.44519194	13396.5121	318.0280194	394.7087866	1907.799719	4977	10860.12632	50.33984247	2485.418846	170.0512964	101.6688329	221.0403354	832.2225069	5016.680621	-0.007104417887	0.02439418106	0.03068456418	0.005142263204	0.01706641603	0.006587859126	1	-0.005950924152	0.01342905367	0.05190136449	2	1
8	148.7249441	87.53099002	-67.54069122	8616.942403	452.5552447	1013.2961	1776.088378	3351.5	2402.11828	49.80439402	1864.865487	146.2677754	230.4505821	231.1306143	658.933738	1184.257352	-0.00815386135	0.0510354536	0.115186977	0.006041579093	0.01831523524	0.01767041469	1	-0.0004705805546	0.07302231857	0.3493492705	9	1
8	167.5642401	109.7033368	579.412904	7045.140569	75.29859355	128.1636254	1732.700707	2713	3019.376344	228.9739213	2438.163603	119.6129926	100.8325911	239.3566085	860.7398559	2683.664407	0.08592464272	0.01298477906	0.02021955592	0.01510514261	0.02399220607	0.02185450275	1	0.06753366025	-0.011223592	0.03735426202	30	0.9939226672
8	167.5737385	731.4980316	-31.29944542	7667.38744	2863.514782	133.6997076	1840.106208	3794	927.7916667	171.0248895	1362.820738	652.5506144	150.91227	3091.976253	660.5616468	547.4666232	-0.004293592445	0.3963556391	0.01905546066	0.02336828692	0.04931945965	0.02027301573	1	0.0004703954375	0.7879117985	0.02490773335	28	0.9998897449
8	182.7756409	664.6134264	1450.83434	8445.691321	759.3455702	117.4992317	2198.213264	3382.5	1921.712766	427.9770236	2539.610274	255.3527863	125.4565519	271.9959664	959.2001998	1708.043279	0.1739646812	0.09103665001	0.01438782037	0.01596783948	0.01753087717	0.01952175182	1	0.1385576754	0.1507775576	0.04103194897	58	1
8	193.4782863	648.4620804	968.9298682	5402.263894	488.8121885	130.853889	2102.88151	2169.5	502.5	554.4982492	3165.25409	287.8290813	118.6049609	404.8787444	1223.805514	652.0072005	0.17406893	0.08769873316	0.02408495101	0.02696405035	0.03142015758	0.03432733089	0	NaN	NaN	NaN	NaN	NaN
8	195.5511668	351.1049626	6.745544158	11430.76303	69.77886491	231.2161903	2062.082109	4086	1169.765957	45.98488331	3655.919764	161.1997146	85.73712851	285.8127662	1269.928337	1073.430602	0.0005855426191	0.007042017067	0.02136464306	0.005144314785	0.01937220766	0.008419700335	1	-0.0006933702379	-0.02320814802	0.02042594045	1	0.9296299288
8	204.8805815	276.9376569	-13.95451619	14068.44995	591.6589059	463.162279	2176.546308	5333	2036.791667	83.31388033	5159.767377	422.3775488	203.7436314	1270.533731	1904.040614	2185.145434	-0.001246524237	0.04791665413	0.03357688388	0.009987779838	0.02997678435	0.01423270528	1	-0.0007476774632	0.06255875	0.06431478952	7	0.9999999999
8	212.1457553	93.03290686	2122.205714	7167.080789	585.4617563	-21.7409958	1782.378402	2888	1058.947368	929.3406544	3050.933789	288.1356397	199.9682901	351.0268087	1163.074427	1228.256552	0.3014187925	0.08707390985	-0.002604561527	0.03642972467	0.03688863656	0.04486497191	1	0.2392043338	0.1411881863	0.01219127681	74	0.9999995156
8	220.0007538	588.3755192	571.4866321	10616.51136	1029.048688	2277.822761	2268.18086	4201	1743.358696	175.7173535	2681.863632	308.1727959	598.6514406	303.3398585	1042.423827	1480.627893	0.05583370257	0.100727705	0.2097288804	0.009600365248	0.01623531818	0.03132401698	1	0.05802420304	0.1808696959	0.6986756487	41	1
8	251.3328717	733.3957411	469.363541	8418.876832	362.928379	816.6950953	1755.529983	3138	2157.645833	181.6964439	2734.426731	175.6583208	279.9237368	192.4969692	990.7639817	2236.942519	0.06140980411	0.04431117042	0.09809142093	0.01293713442	0.02500898951	0.02221304984	1	0.05384870758	0.05790650682	0.3059798074	36	0.999912621
8	274.8606681	215.025901	-23.29803431	8175.500876	3261.404957	290.7557143	1939.00489	4099	1854.211765	177.5726167	3609.854806	1748.771513	184.9394554	2935.788212	1719.898981	1445.900577	-0.002516409354	0.4083067447	0.03788094417	0.03186049413	0.1241892238	0.02773520531	1	0.003379851409	0.8137153481	0.09187491213	29	1
8	277.1112094	224.506174	-58.41692713	8385.278597	331.2291256	1139.864915	2248.867594	3222	1048.573171	155.7133797	3832.608571	494.7348673	534.8194817	2971.161296	1395.399005	1379.65869	-0.008073284722	0.04503662906	0.127449203	0.0288277907	0.0798077593	0.03492292387	1	0.0003783899627	0.06111383389	0.3922197172	9	0.9999999999
8	479.6286656	409.9476015	-6.066650627	9372.745545	18.04936592	648.8792253	2186.091369	3470	581.1382979	45.79504818	3128.370076	121.5945301	214.3234614	314.0145174	1097.479637	527.97592	-0.0008866978519	0.001863529553	0.06824940491	0.006074861233	0.01781440586	0.01867769389	1	0.001367766766	-0.03173074043	0.1845373481	3	1
9	5.733611915	355.3458998	1753.24955	10644.63216	969.4558382	109.4647197	1892.515017	4104.5	3058.194444	397.760864	2210.843099	238.2859168	130.2575785	335.1993559	827.9359544	1587.31676	0.1645622569	0.09107671055	0.01055723259	0.01472460922	0.01860218173	0.01364165833	1	0.1307707924	0.1507140341	0.0252958913	58	1
9	5.699565339	673.5873582	2501.088462	8580.944455	170.2306123	-94.22713589	1157.550372	3187	5706.152778	409.5327571	1394.23991	100.3446975	143.4096107	157.9308048	489.755103	2305.692928	0.2871466397	0.02047789202	-0.01098209966	0.01764428009	0.01226797372	0.01807331604	1	0.2263085928	0.002075466341	-0.02305458671	69	0.9999999925
9	8.025775672	182.9129372	60.22646838	8157.315862	115.579141	423.0197127	1295.596071	2965	2466.988764	43.95906665	1420.857322	113.760866	105.022916	167.716021	509.3831406	1941.166621	0.00744878457	0.01496766452	0.05168062062	0.006358332645	0.01546872802	0.01056773888	1	0.0070389564	-0.005258541512	0.1288396385	3	0.9999999649
9	8.649253803	197.505205	738.708601	8310.037598	181.93109	70.15888072	1352.988314	3059	8972.534091	158.5275131	1382.78072	114.6609686	91.14416859	220.4158122	487.7309775	4291.357321	0.08828572516	0.02100296037	0.008074214629	0.009940766536	0.01585887473	0.01150701889	1	0.06867214041	0.004888442777	-0.004440861113	30	0.9999999984
9	8.326625381	407.6050226	5362.952176	11642.25493	2546.512124	-299.8434178	1670.485363	5098	7470.568421	1128.32709	2226.60058	493.1920548	243.5692045	171.5853245	934.9057567	3371.13587	0.4647251997	0.2236019118	-0.02763786576	0.02139517492	0.01899161462	0.02259631901	1	0.3698338091	0.4238069191	-0.03120330327	88	1
9	10.32074573	84.42001694	433.1039451	6865.371792	1100.569264	168.4450367	922.1209554	2773	6981.787234	115.0816144	1218.267453	201.6473141	93.02740918	149.6586011	458.4629855	3085.266224	0.06484197465	0.1653089765	0.02432341806	0.01270340002	0.02253916565	0.01316207022	0	NaN	NaN	NaN	NaN	NaN
9	9.984823603	296.6080649	-12.80082712	11917.06514	256.3249841	644.3301824	1561.888133	4370	3642.193548	49.80828731	1860.686563	141.3003111	134.2479554	192.1343705	644.9526251	1276.085031	-0.00109885521	0.02123868892	0.05501350326	0.004437107605	0.01298871801	0.007539057807	1	0.0005245164932	0.008003532089	0.1386888796	3	0.9999999981
9	10.09226119	456.2288568	3265.470699	10840.1297	192.4702508	692.8436525	2025.447909	4111	7689.806818	652.1532778	2204.628716	128.7576087	227.7883458	204.6744992	780.386037	3294.439369	0.2933063985	0.0178131972	0.06366223281	0.01392019247	0.01500021365	0.02112315299	1	0.2364636505	9.939233595e-05	0.2404881013	70	0.9999999735
9	9.955585184	512.5827631	3.226074302	11230.6716	1747.939064	310.3494723	1620.547076	4568.5	3729.107527	62.01229371	1721.57096	295.1608458	90.85874125	332.1637097	667.6909116	1111.985958	0.000264593505	0.1552770472	0.02830939151	0.00567998824	0.0176258067	0.007763800647	1	0.00153041232	0.2860051099	0.04998263541	17	0.9999986924
9	11.28690017	539.8441813	1811.744266	11048.71054	557.5009196	524.5901032	1916.650289	4183.5	5527.473118	314.0405903	1587.106043	142.5253366	162.933938	205.0209319	591.9568441	1628.424336	0.1650920255	0.05144473881	0.04774968753	0.01279433192	0.0119331624	0.01500622242	1	0.1332861055	0.06992516968	0.1546366226	56	1
9	11.46517094	736.2241574	61.94970541	6169.662759	1341.850742	27.59814175	1047.882821	2603.5	4424.247312	43.18114187	986.7229159	213.5496897	55.33687598	166.3222863	393.8532047	1672.471587	0.009994832264	0.2215012087	0.004520357585	0.00746033528	0.01825549359	0.009549332865	0	NaN	NaN	NaN	NaN	NaN
9	12.62441169	167.6406691	1309.341978	7773.40768	768.2302213	13.11808993	1225.879885	3049	4274.284211	261.7302437	1638.985749	172.5080306	107.7889846	166.799265	601.6401821	1963.28746	0.165712869	0.1001021705	0.001889132179	0.01374240874	0.01692169715	0.0158967456	1	0.1312003543	0.169097554	-0.004546195428	58	1
9	13.6012607	371.0494895	-35.55449275	9316.107361	912.0823646	1058.397131	1886.503335	3669.5	4670.568182	69.67490759	2153.682468	249.7049221	266.2782942	190.2091824	824.9516143	2438.2258	-0.003640283265	0.09754647104	0.1119559488	0.008504436965	0.02122055561	0.0170861931	1	0.003534572243	0.169763175	0.3407452095	14	1
9	15.44562108	320.299926	-101.680224	13472.14255	294.0240901	1492.966936	1889.129524	4898.5	11125.91304	52.21925565	2233.283117	127.6715413	275.3649353	192.8731565	774.2937901	3615.801015	-0.007675231293	0.02254701075	0.1111326767	0.004334412945	0.01112140453	0.01152715508	1	-0.0007564786794	0.01346350956	0.3342193265	4	1
9	15.65470814	554.6466878	-6.048944468	10951.12261	220.4138977	586.3983742	1564.904512	4033	4814.382979	48.44333323	1921.180365	130.2378628	126.4389614	181.6694334	670.9420486	1790.776801	-0.0005364474863	0.02051865913	0.05576747557	0.004634754914	0.0128413624	0.008353893733	1	0.00101768207	0.006537321072	0.1414479183	3	0.9999999991
9	17.06624321	114.0151647	29.7495198	7996.138409	760.1122768	363.5362934	1053.685146	3084	4608.76087	52.30791921	1436.287165	158.579254	96.60812778	169.1171088	519.9133094	1662.25084	0.003508462849	0.09543458645	0.04580285245	0.007330255267	0.02096416655	0.009072317585	0	NaN	NaN	NaN	NaN	NaN
9	17.80543144	335.4997392	-1.769048526	10930.90657	2554.237411	322.0603941	1610.876298	4706	2871.855556	68.89503558	1968.23532	482.3735843	92.49754436	221.1752091	808.2636231	1255.795603	-0.0001794613298	0.2290196509	0.0306839319	0.006840168237	0.02309114253	0.007780795577	1	0.00233309689	0.4397787139	0.06082336638	21	0.9963905439
9	17.66073281	385.4700973	-41.67674665	13707.88772	2145.800125	743.6606891	1607.351542	5544.5	4727.359551	66.39733386	2261.81645	356.9757899	150.8506187	202.8905609	855.7965858	1587.145245	-0.002972414416	0.1566509538	0.05334110772	0.005056209208	0.01565216049	0.009159482517	1	0.0007268811878	0.2900885496	0.1371523271	18	0.9999999987
9	17.66044846	420.1824414	1935.580271	12197.35561	1779.850959	1672.62138	2291.953762	5030	3472.680851	357.9326772	1973.553661	316.781818	344.4680528	246.6483759	762.6866952	1246.483624	0.1616088148	0.1488196281	0.1346943247	0.01186103428	0.01801280573	0.02231459115	1	0.1379427444	0.2770334858	0.4625729271	63	1
9	18.09296204	129.6469167	622.8062316	8580.820572	480.3200188	269.8410939	1173.686491	3190.5	7146.877778	102.7944109	1172.535575	124.6157726	98.44951378	155.1498245	421.3011857	2605.470808	0.07418616104	0.05839629856	0.03206058661	0.01024289529	0.01650778741	0.01074130683	1	0.05959397313	0.08401871723	0.07769253603	35	0.9999999987
9	18.61261694	482.9152926	610.4505616	10336.13389	204.1799165	937.0786574	1942.154517	3892	9894.860215	169.1540969	1974.160124	128.9503241	203.6139573	323.7697876	691.5482545	5627.773758	0.06136757939	0.02050671825	0.0924270534	0.009385486926	0.01448031145	0.0181875711	1	0.05309569384	0.008032135172	0.2852347191	32	0.9999999999
9	21.61883701	242.3754056	-5.930081427	10579.82201	1096.6287	582.2175148	1565.460208	4194	3588.90625	55.16023524	2107.794235	240.8134721	149.9800775	230.1612096	794.6510995	1662.683374	-0.0005257472077	0.1019875922	0.05698483712	0.00574807539	0.01849481019	0.01028215944	1	0.00220604668	0.1763526016	0.1486087417	13	1
9	23.48076125	462.5055096	3423.118724	11819.34573	711.4007445	724.7555347	1842.032242	4507	10843.68889	824.1461172	2537.79766	170.149343	257.0161777	190.8556718	927.2708527	6030.843962	0.2893501113	0.05919902408	0.05766242223	0.0173400774	0.01452170159	0.02164477075	1	0.2334330486	0.08606138144	0.2199207339	73	0.9999999945
9	23.43757496	580.2641172	784.8450648	12273.02862	2707.445776	44.3075953	1354.689299	5246.5	17189.7234	168.2730605	1957.103079	408.9075526	94.6853593	202.4611792	785.1882844	5091.247755	0.06477367862	0.2241425246	0.004478100194	0.008801406706	0.01671465159	0.008351029918	1	0.05234837508	0.428090843	-0.01559515593	45	0.9999999859
9	24.50177543	356.2628748	-11.55015638	12783.22639	250.8602304	742.206772	1751.77912	4658	4412.989247	45.25724719	2174.626945	137.6674412	143.573444	201.4978551	741.4669637	1594.789692	-0.0009035400007	0.01962439095	0.0583002844	0.003758392354	0.01253319637	0.007466566789	1	0.0008908758686	0.004797604591	0.1502219155	3	1
9	24.16904524	446.7689738	3524.58995	12022.07903	735.5385411	724.5260693	2006.73512	4680	12038.66667	744.0642834	2455.815832	174.8249768	255.6552775	339.8395554	878.0244612	5028.407581	0.2900222252	0.06043677498	0.06040331391	0.01611086674	0.01434292694	0.02186838903	1	0.2341803887	0.08877000769	0.2297534871	73	0.9999999857
9	25.6001868	148.1885853	5569.832878	8070.143499	204.0948642	-395.7210951	1364.557865	3071	7407.376344	1092.902621	1557.988343	114.0968845	266.5932058	157.7699643	554.6755263	4774.874822	0.6851555786	0.02427255177	-0.04600106955	0.02920347441	0.01761721024	0.04013128158	1	0.5420943511	0.006692697385	-0.04917633705	90	0.9987182106
9	26.34622533	39.46693497	472.8387997	6602.558742	2553.385967	-6.457952168	814.2999444	3141	2839.255319	119.4011428	1023.867433	410.608585	77.6084835	155.2493067	460.7114442	1274.727033	0.07240969791	0.3900595499	-0.0008532665681	0.01573601121	0.0320583557	0.01304523496	0	NaN	NaN	NaN	NaN	NaN
9	26.478239	406.4543632	-33.20534007	11894.89945	2872.414639	682.5708521	1742.227836	5151.5	7306.711111	75.42845639	2158.131092	499.1535366	134.1364908	218.0282102	878.3802038	3029.613059	-0.002816286687	0.2377426137	0.05849426493	0.006678632011	0.01674481452	0.008611340711	1	0.002304118357	0.4593069993	0.1581570827	22	0.9999999999
9	27.89515735	225.2491074	2964.791509	10320.23273	607.9257604	681.1924892	1776.380885	4004	6004.842105	565.9485283	1912.443419	160.1132855	243.9394932	187.4160846	718.2588654	2893.344587	0.2918220364	0.05767330751	0.06193889372	0.02035592274	0.01380890331	0.02609680827	1	0.2356905539	0.08307862354	0.2354858222	73	0.9999999991
9	26.99244034	672.329855	61.2042212	7724.806542	1184.434982	192.2793143	1205.055073	3147.5	1421.806452	46.62904352	1338.965134	224.9366029	78.80397747	157.9767546	526.0482149	820.2639323	0.008102403592	0.1538006591	0.0253302164	0.006119479528	0.01532380059	0.009857200898	1	0.00756668238	0.282753525	0.04137273121	17	0.9933455031
9	27.64267461	297.0369711	2080.437163	7536.872415	1496.387629	513.8391808	1826.940575	3264.5	2681.629213	820.1298854	2803.197113	569.5782939	258.6996849	230.4154759	1166.375144	2791.823725	0.2744903342	0.2056870342	0.06295585794	0.03501818921	0.02934875765	0.04352972194	1	0.2238931807	0.3916131687	0.2400831601	79	0.9999999974
9	28.70522794	512.2757163	2200.955159	13246.53618	257.1016254	634.6827565	1765.165876	4962	5577.385542	374.8474563	2345.305863	130.4099132	189.6542272	199.3676244	801.9915149	2088.701568	0.1656142614	0.02028058596	0.04619871122	0.01234520069	0.01144416013	0.01275234875	1	0.1331757512	0.004911584994	0.1482138968	53	1
9	30.4557491	258.3099325	3760.805948	13258.09894	258.2397915	810.2817234	1848.360638	4895.5	8156.702128	620.749434	2107.162783	119.8750623	289.0461342	189.0518905	739.2100914	3223.610748	0.2842101148	0.02038743433	0.06138726204	0.01556395914	0.0109138436	0.0204780232	1	0.2290653012	0.005390143384	0.2303792228	70	0.9999999161
9	30.68944272	276.49323	1002.307252	13871.69518	5611.471876	72.83190796	1344.700906	6634	6517.914894	215.7854522	2279.307516	891.1684379	120.1383023	274.2896582	1039.161977	2256.622215	0.07123582476	0.3919277092	0.005170773241	0.009539055023	0.01973534395	0.008957549355	1	0.0598166217	0.7777118095	-0.005654546273	51	0.9999999953
9	32.23173134	70.5007228	-15.95531277	7698.583074	1168.165477	743.6138801	1021.213733	3115	6818.659574	53.37172668	1083.21461	174.6498063	148.998242	172.6137169	404.5989725	2250.659892	-0.002003168245	0.1469600829	0.09714324711	0.007249783534	0.01804148025	0.01289840987	0	NaN	NaN	NaN	NaN	NaN
9	32.60239806	435.4670031	2029.024401	12207.06656	3753.279449	75.64281102	1970.602175	5613	7561.657895	443.9408751	2636.580731	797.4775146	145.9927837	632.3963864	1133.547102	3096.221833	0.1620107787	0.2996475192	0.006766077188	0.01323616575	0.01944921558	0.01187567161	1	0.1312640244	0.5851398191	0.0187427507	66	1
9	32.95123445	132.4871841	5940.056595	9174.936572	954.6600408	-391.8005859	1161.723793	3717	11203.75281	1114.085668	1577.135091	180.4970653	271.0644176	172.2340406	590.9005579	5553.348986	0.6507143483	0.1033025562	-0.04014723774	0.02777897809	0.019918714	0.03342565587	1	0.5160329895	0.1717881877	-0.03419183982	92	0.9990318638
9	35.61512618	367.3539745	2277.012682	14165.56382	1301.296651	714.657562	1877.210796	5504	5668.010989	403.8289237	2342.521157	218.4301766	194.8234834	237.0478157	853.9298492	1922.543116	0.1627984936	0.09464962969	0.05001682273	0.01250622579	0.01289958815	0.01326855867	1	0.1321925231	0.1600696792	0.163570026	59	1
9	35.47549224	555.9272023	4373.931716	9735.087665	2080.184183	-242.897574	1662.189098	4260	2058.645161	1089.134255	2289.145192	512.8630741	249.3311161	146.0157393	965.2333232	1355.50041	0.451957952	0.21415686	-0.02384220722	0.02555700559	0.02121891285	0.03257576252	1	0.3597674429	0.4043607392	-0.02131048532	88	1
9	38.71154248	198.0741262	-2.972071261	8783.244333	102.514091	1121.11847	1897.252563	3216	3656.677778	64.19130164	2124.804489	140.7515115	263.7324633	645.5838463	719.3937624	2843.711129	-0.0004644945868	0.01194115261	0.1204409764	0.01015709815	0.02134317205	0.04132559563	1	0.005522745138	-0.008215814254	0.3682857761	4	1
9	39.35565387	348.3523833	3253.438166	11668.90386	2489.312601	706.5868549	1908.222447	5026	10630.92632	1004.40079	3100.5314	653.1857757	320.8009056	221.8912528	1271.047011	6630.470864	0.2765973659	0.2188049841	0.05699852454	0.02812803292	0.02420560438	0.03081621635	1	0.2253335899	0.4186511305	0.2201381497	79	1
9	39.03669531	522.8708639	2766.732171	9590.07168	2879.422167	-51.87317761	1787.187912	4478	3171.615385	772.2186091	2331.194596	745.9500083	171.6563185	275.3303556	1032.736776	1545.498123	0.2851853718	0.300172087	-0.005928077758	0.02464643581	0.02191654379	0.02090394379	1	0.2288527306	0.5851252075	0.004115599415	80	1
9	39.86382232	627.0653904	4071.613778	13751.98439	670.8816068	828.1756198	1694.788382	5223	6584.208333	430.1790887	1363.326425	143.952705	203.702351	190.0608041	499.0128161	2245.146784	0.2949014565	0.05122210927	0.05977091952	0.01335226057	0.0105247302	0.01480874786	1	0.237912955	0.06951930728	0.2283922885	73	0.9999999989
9	40.17114877	311.1717327	-10.41961505	13368.91662	4169.972172	119.3059617	1476.816251	6024	5139.882979	89.05645786	2440.259121	706.5707735	84.7646267	202.6173072	1026.03548	2109.743076	-0.0007903663778	0.3102192725	0.008998428928	0.00711854816	0.02039767919	0.0067987461	1	0.001405080377	0.6079304141	-0.01260792886	24	1
9	40.48011642	449.0116443	2260.952482	14930.78512	763.2807257	2045.380876	2076.767309	5608	6133.022222	371.967291	2215.033983	166.969843	376.1291031	237.0207956	792.3461961	1715.20797	0.153425663	0.05151481017	0.1338929785	0.01001013717	0.0118049204	0.01848368643	1	0.1300372746	0.07427394379	0.4543265912	57	1
9	41.52097193	291.5845627	8.962415055	12628.34933	1306.54542	375.808898	1545.673008	4925	3298.912088	53.20063636	2321.544603	231.8520054	99.347592	182.2805445	839.0913129	1422.424344	0.0008644473564	0.1017658078	0.02856996011	0.0044203126	0.01537175235	0.006606526621	1	0.001309851649	0.1745140453	0.04914983461	12	0.9939774588
9	41.57714509	381.3920045	-98.13635467	13243.19709	767.5395121	1473.838923	1838.165611	5002	10948.84146	61.17477897	2576.782846	178.4087264	297.806956	192.7287641	906.2520679	5154.903602	-0.007271937999	0.05998095444	0.1106249399	0.004903118075	0.01395369289	0.01245559601	1	3.277541915e-05	0.09143839941	0.3338589527	9	1
9	40.83931757	410.2846213	828.2993793	12402.77393	3693.668024	1078.166952	2005.961063	5639.5	4197.179487	163.96813	1987.061756	623.2476841	241.384869	214.3535439	863.1160177	1581.46207	0.06747769306	0.3029852023	0.08987223388	0.01002113868	0.01992137901	0.01452060641	1	0.06159342811	0.596483962	0.2877438279	50	1
9	42.41739543	424.6581464	1894.621016	12072.86435	1159.093281	1682.450801	2272.810107	4804.5	3873.802817	397.561474	2221.589647	236.9326034	380.6656696	237.8409595	836.9377206	1932.03489	0.1562391603	0.09919062424	0.1387034797	0.01509234111	0.0165956971	0.0235394558	1	0.1332661943	0.1738366713	0.4735912702	60	1
9	42.00981087	506.3871133	1795.673303	11143.73818	1534.69696	98.02373688	1999.442805	4556	3956.647887	417.9160169	2446.423253	427.9215695	135.2079344	887.1048448	942.8046936	2288.758104	0.1604275384	0.1428424178	0.009487881369	0.01337665286	0.02268124706	0.01348104178	1	0.1280847556	0.2585431321	0.0223675396	61	1
9	45.22147938	172.6949004	15.64007686	10715.34473	2401.418117	121.4170462	1263.285214	4549	6270.903226	68.6297633	1865.037221	415.0653871	72.21024792	238.9114719	750.215742	2657.391186	0.001566497713	0.2230536706	0.01196937198	0.006724535255	0.0190972435	0.007115436482	1	0.002328559657	0.4264375398	-0.004686257071	20	0.9994439208
9	47.03219042	394.9234379	7841.05509	12110.53067	877.2238781	-368.0346546	2240.155556	4890	27552.61628	2090.463954	3005.745512	163.060563	413.6407129	201.8681053	1078.497778	16148.50254	0.651127737	0.07344943475	-0.02781375963	0.03292172088	0.02171772104	0.04052481426	1	0.516832764	0.1101766689	0.0081655579	91	0.9999999963
9	50.45211826	436.605278	-91.4209603	14385.29684	2194.768762	1622.863152	1948.331554	5870	7203.674699	74.75829982	2189.209706	307.8773001	233.3203099	213.7541494	823.6141149	1904.643415	-0.006263496246	0.1494688554	0.1113248304	0.005455973893	0.01554352455	0.009801371221	1	0.00208999466	0.2779338052	0.3397287433	19	1
9	50.23662579	495.529562	71.09880531	11938.3837	529.0971817	438.9426831	2136.681501	4526	5704.128205	53.19153171	2833.688835	172.8215513	117.6191999	263.8932273	1010.330094	1960.095269	0.006271650803	0.04496284672	0.03812485915	0.005494930866	0.01424819612	0.00929790057	1	0.005544248554	0.05659309228	0.08200917904	7	0.9999999988
9	51.30697046	190.4855291	-7.412847532	10499.88205	1664.362868	566.5314825	1963.211472	4321	3050.133333	63.77044691	1448.334435	270.3312358	128.8871023	457.1807123	579.0131387	1414.15086	-0.000839122865	0.1578709863	0.05458594831	0.00638724281	0.01830629965	0.009659002496	1	0.00253663845	0.2926822065	0.1420856402	18	0.9999999988
9	52.623859	219.2287217	6586.870053	9997.169238	1068.918874	-361.6065292	1647.296741	4060.5	9219.107527	1758.645817	2562.972326	239.2702076	323.24746	180.1495948	975.1290535	6156.31479	0.6627177786	0.1096424976	-0.03418804509	0.04348615722	0.0214678781	0.04095211333	1	0.5261351993	0.1852379375	-0.01012255083	92	0.998564122
9	51.95303492	517.4601712	-110.1596087	13137.46448	2005.007319	1401.874525	1837.058683	5333.5	7561.860759	72.44341817	2091.542897	340.2710678	248.9328326	198.3836418	808.767529	3113.877551	-0.008980523076	0.1575293695	0.1087664647	0.006098355064	0.01390355572	0.01075017328	1	-0.0001545093902	0.2946169761	0.3303690806	19	1
9	52.58069369	652.1213735	-104.1762046	8810.46906	450.609253	1950.337872	1834.629403	3368	4089.978723	56.17829391	1456.484268	138.3769919	353.402917	177.1202347	548.2215117	1873.028385	-0.01196077772	0.05367941625	0.2198082276	0.0062563603	0.01499628678	0.01868943132	1	0.003902341252	0.08359414579	0.7159322556	10	0.9999999799
9	53.12026698	247.7362091	2810.009836	9506.755206	2034.461409	29.55405863	1875.405519	4083.5	2140.8	839.9491385	2894.930094	681.262509	182.4761365	288.3090327	1232.124798	1304.681603	0.2947712831	0.2135855034	0.00330079612	0.02943808278	0.03041114493	0.02634358906	1	0.2360050546	0.4051116717	0.03579153051	78	0.9999999993
9	53.7073048	746.793001	1956.623227	6896.05334	1451.422669	-127.0624122	1152.998162	2958	5399.915789	364.522098	1212.92875	294.1725053	117.0971641	144.5912705	514.0948459	1637.834122	0.2903883513	0.2167294087	-0.0174176093	0.01825785525	0.02116879899	0.01905832659	1	0.2310814634	0.4106807108	-0.03792238919	78	1
9	54.66580389	327.1598509	2420.922571	15500.5244	1384.262597	727.8146979	1846.287558	5992	4652.576471	428.9984494	2492.073466	289.9964441	201.0465175	205.4045807	937.0680527	1706.994409	0.1579903438	0.09394353497	0.04794494971	0.01087824318	0.01410076145	0.0120765914	1	0.128192789	0.1585177688	0.1551004295	59	1
9	54.66547856	475.3947213	1068.07389	14936.73284	5780.172714	95.54416303	1720.849459	7060	4047.694118	199.3811077	2135.389648	828.7135376	108.9454161	794.6516032	952.1285958	1463.937507	0.07310276384	0.3860848493	0.00658931877	0.00936523671	0.01793807001	0.007643588244	1	0.06133084981	0.7655979878	-0.0004258785637	51	0.9999999616
9	55.37975202	361.6485704	-90.22825518	13746.89536	2137.145923	1542.584561	1833.668005	5602.5	7175.914894	92.98128792	2475.573164	364.0118516	275.9922511	188.1145733	945.6349535	2944.948771	-0.006442268388	0.1540633741	0.1114062163	0.007627947736	0.01370992062	0.0118407362	1	0.002014502291	0.2875120365	0.3401337039	19	1
9	55.67555277	410.5866786	40.23252598	12906.78311	2007.85457	406.1796691	1886.814666	5298	2483.384615	70.63016825	2373.057066	372.7712804	110.1173957	217.0772184	912.8011617	954.2904143	0.002685827149	0.1530329629	0.03141262585	0.005803501607	0.01691709559	0.008894118764	1	0.003654972398	0.2814690939	0.06138974498	17	0.9999999984
9	56.77017496	624.8754111	545.7648329	10477.46461	251.3417497	2004.404946	1911.406367	3902	17079.26042	126.9015986	1597.511813	122.5813985	336.4719054	185.2180198	548.1652049	5113.316102	0.05182555665	0.02398673691	0.1952209526	0.008829547478	0.0139943681	0.01935029871	1	0.05276574442	0.02028095084	0.6440361336	33	0.9999999997
9	58.33483681	275.545552	60.41710917	11070.14536	691.0776124	189.4772096	1854.358687	4172	4495.045977	91.3540427	2201.542773	170.2733712	83.15832957	257.2233526	795.160279	2606.997653	0.005042357232	0.06162405331	0.01771365679	0.01180864643	0.01364072378	0.007216520625	1	0.003345146233	0.09033023617	0.01061887052	6	0.9993734787
9	60.60916613	604.2899407	-1.055022872	11362.46249	743.2273011	152.7337333	1596.404952	4327	7601.795699	48.93625935	1891.216301	149.7750134	74.26006682	174.6612814	675.0746598	2761.447102	-0.0001020086167	0.06724561915	0.01379777373	0.004564537543	0.01341372757	0.006616605048	1	-0.0009685203415	0.101875645	-0.004184405336	6	0.99968714
9	61.48759781	379.5415242	-49.36581422	13798.60995	2000.405634	1622.713724	2436.154066	5570.5	4231.939759	65.33066047	2359.683837	322.9108027	367.3120412	265.0161182	908.8080671	1781.539567	-0.003238407423	0.1447279799	0.1211307559	0.005289676377	0.01235231414	0.01334282775	1	0.005136681557	0.268516166	0.374733122	19	1
9	61.47947913	576.6542295	639.799267	12175.96268	628.0404289	2421.963451	2136.656156	4615	11360.85556	162.1612511	1957.366588	134.43056	459.6200489	227.4555925	683.0343282	4445.041301	0.05276145054	0.05143619363	0.1980753504	0.008273755457	0.01331582964	0.02249730184	1	0.05408394061	0.07761125242	0.6552591897	37	1
9	62.04024667	231.5810917	72.68933932	10896.8931	3302.347209	206.1174822	1851.515024	4950	2525.445652	76.82249393	1946.284858	611.9704404	94.70595996	234.2271923	851.9047011	1270.491074	0.006409953817	0.3052246325	0.01938899031	0.007889923418	0.01807565115	0.009297690705	1	0.007827674458	0.5979954241	0.02545530463	24	0.9920487991
9	62.29956724	461.1033989	-45.41821969	14303.60447	4494.28448	720.2499453	1880.48053	6494	14950.39362	88.50266888	2038.302165	634.0837614	136.299766	210.8042782	875.8014399	4285.859486	-0.003374022893	0.3184999707	0.05242867216	0.007140313328	0.01861077706	0.007757174078	1	0.002514655224	0.6272905005	0.1395779069	26	1
9	63.17966387	262.0105491	5884.495113	13459.65645	758.1797785	1052.962698	2009.626099	5189.5	11255.24359	1106.016446	2438.10584	137.7147864	408.0305115	185.9326011	858.959705	4920.64095	0.4361288472	0.05734754129	0.07986772912	0.02344372491	0.0148551317	0.02928121191	1	0.3523233543	0.08268457067	0.3335076833	84	0.9999322073
9	64.16766438	45.43083747	1053.965352	6656.297663	635.891345	802.4900929	1286.024084	2611	1864.385417	199.664349	1065.701908	147.184487	214.6748565	145.8367497	402.5207354	902.2797019	0.1580726425	0.09623808876	0.1158368394	0.0158520869	0.02101857754	0.02489016884	1	0.1330791653	0.1665739409	0.3936280552	60	1
9	64.42345333	296.6041051	1928.104128	12657.71373	576.3235874	1732.079679	2176.999634	4791	2433.576087	477.5501602	2825.421608	180.5528707	458.934143	217.2051936	1008.098247	1389.774393	0.1532652182	0.04433579827	0.1362421575	0.0137107572	0.01513274445	0.02672027927	1	0.1299783383	0.05942903415	0.4622835223	57	0.9999999762
9	64.92708941	182.4017006	20.19918683	12258.66845	1172.949633	128.6058153	1356.226289	4692	5981.225806	53.76681499	2068.382511	199.4373783	68.4865738	212.7313669	749.6413014	2328.872008	0.001893254526	0.0970777839	0.01086843862	0.004717218042	0.01412846596	0.005693061828	1	0.0008205860359	0.1638875015	-0.01293120576	11	0.9999999651
9	64.92748069	248.1305118	3292.699754	11100.16778	2261.936537	69.9197666	1922.621319	4809	5316.953125	754.4126249	2436.876546	545.3528145	197.1556044	592.5082744	1021.737797	4180.494512	0.2915775627	0.20879067	0.007382870076	0.02295075582	0.016161581	0.02105627529	1	0.2336753047	0.395330465	0.04918135097	78	0.9999999995
9	64.9461627	638.7789584	680.8919891	12144.87346	1914.377914	1010.802072	1637.581389	5084	21284.61053	145.2424548	1800.538352	243.870118	169.7987657	197.8776738	673.1618298	5088.380073	0.05687794325	0.1586566233	0.08494199015	0.008212989618	0.01496981404	0.01012383654	1	0.05083319946	0.2955516605	0.2627460363	44	1
9	65.51324251	705.5070596	521.4248666	8301.586216	197.4465216	696.9625873	1416.799038	3110.5	15021.94792	115.391993	1304.427922	117.5303456	142.9534229	156.1002357	449.3750493	6139.02515	0.06299557291	0.02561521168	0.08374511176	0.008728530459	0.01573734743	0.01361385464	1	0.05385334727	0.01825129552	0.2553214251	32	0.9999999999
9	66.71725635	334.5415136	55.42805359	12300.49083	558.2481741	747.2473453	2273.687911	4723	3393.678571	60.5140908	2150.581198	169.1793985	146.1210698	250.1440778	775.3539429	1571.027568	0.004552257207	0.04502013062	0.06332481522	0.005591445589	0.01356883116	0.01043356525	1	0.005948229915	0.05793510363	0.1700919277	8	0.9999999999
9	66.36479532	423.3791204	3487.049019	12170.08721	2477.97218	-23.24408449	1921.6999	5183	2460.252632	793.5024797	2867.787776	608.051725	186.045491	232.0264421	1168.424051	1315.098499	0.2859456135	0.2021930536	-0.001877825015	0.01838470841	0.02165657287	0.01892825159	1	0.2284306691	0.3811589047	0.01505696678	78	0.9999991176
9	66.91893498	446.2309126	4277.891616	14521.61638	4208.327916	-36.31520381	1894.472845	6526	8054.191489	717.3220344	2392.806521	660.6206376	205.2378021	204.2558547	1029.389771	4530.609528	0.290347227	0.2909125416	-0.00306664494	0.0149867277	0.0155129118	0.01573169107	1	0.2330571395	0.5659484097	0.01509130896	80	1
9	65.9511394	495.8757945	3601.628461	12132.01657	106.0504949	-43.80220538	2040.497912	4499	2711.085106	936.5921086	2990.402762	153.3379777	225.8531617	231.5495802	1048.62857	1813.651012	0.2920990121	0.009532954201	-0.003031410289	0.01740604655	0.01602269044	0.02386590366	1	0.2306819377	-0.02036681278	0.005683298417	69	1
9	68.82787225	354.2453753	6711.103865	15175.65581	3299.803659	-260.2976842	1687.431455	6699	11404.85106	1350.287512	2778.117865	582.3975995	288.4040088	187.8971857	1151.770289	5380.869594	0.4467387891	0.2186307326	-0.01727592885	0.02149267287	0.01748438908	0.02208839563	1	0.3561180819	0.4140207005	0.000639270627	88	1
9	68.58599014	476.570941	1293.499335	19565.21348	7860.000229	34.67998108	1248.149882	9422.5	6098.975309	310.1788266	3595.650808	1437.330359	124.9049808	246.0893018	1658.90416	2489.14759	0.07042951121	0.3942204788	0.002161511578	0.008389740517	0.01610525808	0.006703023138	0	NaN	NaN	NaN	NaN	NaN
9	68.61787148	678.7542947	1628.602573	10705.41951	1614.426844	6.520553075	1428.722439	4400	8073.642105	314.8528077	1785.381106	283.904801	116.4474479	187.9871117	705.17144	3069.074755	0.1558669946	0.1540087166	0.0006593017538	0.01204660258	0.01263586042	0.01196399041	1	0.1239657122	0.2814027324	-0.009350311123	61	1
9	69.19905148	556.8003212	3624.221071	13263.00285	177.5973523	2550.043143	2264.484749	4951	6183.768421	597.2347181	2113.793213	139.4578571	509.1629882	287.5906541	750.8564053	2160.113204	0.2716302039	0.01361746443	0.1911056441	0.01441892354	0.0114892747	0.02841474643	1	0.2280684701	-0.002407766581	0.6826344935	71	1
9	70.96323223	160.4865944	29.02826936	9764.030059	932.4570772	537.8581866	1568.430116	3755	2563.698925	52.35861425	1765.371226	197.7879196	117.1522873	225.1873886	646.8578131	1356.281896	0.00311983105	0.09702745142	0.05608291853	0.005668226998	0.01772838985	0.01023614375	1	0.004990428611	0.1659590004	0.1461517661	13	0.999999999
9	72.79961868	392.7985415	5242.134511	17478.5161	329.2046579	-58.26845201	1837.151076	6461	7005.608696	892.097456	2922.640927	175.1774061	264.9968082	218.3496446	1081.969526	2579.472848	0.2977451303	0.01981864123	-0.003351702823	0.0119434324	0.01013324995	0.01701430051	1	0.2353114847	0.001027292177	0.00629460691	69	0.9999999846
9	73.23343556	128.7987117	723.7027073	10660.89259	1087.324661	367.9898523	1302.40208	4145	13727.11828	133.4098686	1507.167217	183.9111441	96.52566527	171.0620532	557.1012405	3561.187491	0.06827964333	0.1039909009	0.03367748614	0.009297356053	0.01456975779	0.009439191696	1	0.05559804732	0.1791258188	0.08354893356	39	0.9999996282
9	74.53355781	377.7378414	12.30020674	10888.73392	1448.229999	1413.281763	2634.926981	4522	3704.207792	82.02328801	2315.689521	383.2306101	291.5301476	256.866081	926.1094683	1781.859137	0.001186669789	0.1357503428	0.1272955384	0.008788788529	0.02307335407	0.01837795436	1	0.008988877886	0.2500891075	0.3971406362	19	0.9999999998
9	73.74295891	722.1141076	65.51100071	6815.920881	1054.845878	103.3582357	1372.004505	2773	3396.747368	47.72323535	1478.992904	244.1681494	67.87040738	173.3266145	572.720267	2525.826109	0.01007159791	0.1583649257	0.01635133772	0.008166110435	0.02165074323	0.01143119219	1	0.008568866973	0.2918229843	0.01048029817	16	0.9995281549
9	76.31048926	282.1220876	87.81909643	14646.65421	235.154761	215.5358399	1782.600912	5252.5	2711.602273	74.28756225	2412.154871	151.5194055	73.1896361	206.7488958	830.2956134	1224.191843	0.006215516875	0.01499903986	0.0157210494	0.005935213439	0.01206691328	0.005435702694	1	0.003516443013	-0.006923024568	0.002256260684	1	1
9	76.77904712	512.4458576	1162.663869	14195.36481	346.1608684	149.2052744	1912.531484	5263	19473.73118	225.5733586	2271.047246	131.8006959	113.5147521	186.7184372	772.395406	5898.572066	0.08269510239	0.02435139642	0.01143030009	0.007515057107	0.01155562988	0.007801086644	1	0.064484209	0.01204995729	0.006105064565	30	0.9999999812
9	76.47712017	578.5220047	39.51311075	12327.77035	1807.806707	236.9642612	1965.92783	4960.5	5307.855556	61.34835223	1760.950922	275.1915224	76.6033016	225.445525	671.5417478	2032.461935	0.003180828198	0.1486119236	0.01929809945	0.005130811765	0.01569605077	0.007548892978	1	0.003136679608	0.2716705479	0.01880913807	16	0.6895235463
9	77.8433312	207.1226693	-34.54523703	12486.43461	1828.640629	1384.604434	1872.719835	5032	3955.393617	79.95589843	1959.551814	321.4166052	247.5845768	229.919169	755.9192574	1384.575609	-0.002865267781	0.1483469902	0.1104543585	0.006832786296	0.01818251826	0.01260506474	1	0.004730379192	0.27554052	0.3374579211	19	1
9	77.27257824	434.8611911	13685.41903	14014.10252	398.5818494	-774.4660365	1975.82143	5393	9692.315217	3389.805042	3340.023245	169.7728063	606.9036018	323.0206406	1239.216658	4980.367986	0.9728744716	0.02769036923	-0.05303348146	0.04791080897	0.01597238669	0.05252024031	1	0.7716733709	0.01231831141	-0.003829770427	94	0.9999999981
9	77.64636786	543.1307292	1008.924159	14454.80449	4374.523959	82.16710413	1627.255515	6509	6660.569892	186.2546919	2202.784395	665.2082183	108.1868723	244.6189756	934.1938837	1936.297242	0.07035351708	0.3072038509	0.006022096231	0.00839222118	0.01849512312	0.008098500928	1	0.05803365304	0.6012175553	-0.005877457312	48	1
9	78.51668248	252.7169221	-160.6750503	13515.56623	657.8373657	2944.596856	2217.176259	5112.5	5429.318182	84.02057242	2067.684527	148.020989	448.3596854	224.6155952	726.018404	1388.622186	-0.01162004135	0.04978390596	0.2194506704	0.006319315714	0.01224950534	0.01952015703	1	0.004097224966	0.0754584618	0.714621519	10	0.9999999995
9	78.53042672	315.0041411	-1.290250085	14018.9901	4328.809378	364.5883446	1763.883595	6421	8644.183908	77.58811364	2100.368708	682.9572496	94.67197267	255.7174756	908.5489172	2553.107534	-7.92371665e-05	0.3108718082	0.02789332606	0.006012122624	0.01929062028	0.007699765884	1	0.003315419102	0.6101987991	0.05394411008	25	0.9999998729
9	79.53092599	601.7231542	11.45827549	12094.87391	1828.357795	333.133087	1622.037384	4912	2810.247312	58.62351866	2278.65722	323.912603	94.38983687	202.3238918	867.0566592	1194.120876	0.001155266892	0.1487709177	0.02854334427	0.005065053662	0.01555621278	0.007775782175	1	0.002171643755	0.2724560114	0.05079045866	17	0.9999998335
9	79.59825206	690.6321906	816.2384542	9623.444505	227.1067427	72.86640049	1603.825983	3614	18249.8587	160.9612362	1565.681789	110.9845163	94.86251567	181.5968016	536.2426141	5247.916724	0.08171996863	0.0249012883	0.008186119226	0.008585619996	0.01295347163	0.01021116827	1	0.06348310322	0.01304317529	-0.005505546715	30	0.9999999991
9	80.57055117	222.5519445	10927.68169	10970.85376	1154.746971	-639.9055183	1722.411136	4541	2429.446809	2455.36226	2474.247014	246.1283219	507.960735	225.7845194	980.3510574	1312.244319	0.9888621629	0.1038404265	-0.0524945606	0.04014224465	0.0162384792	0.05418777098	1	0.785515946	0.1709536967	0.004643026018	96	0.9999999967
9	81.63154912	185.5972138	-31.00984554	10731.17421	3426.881675	570.8622309	1746.64952	4984.5	9789.202128	72.12708923	1813.80808	554.1888315	117.1370462	253.3174046	783.8247375	4440.622035	-0.002851309938	0.3155567241	0.05473148978	0.007350020232	0.02244386606	0.009757329384	1	0.003055503786	0.62126666	0.1476879425	26	1
9	81.33591884	619.6464127	3724.429483	13308.82172	143.8310636	877.1862152	2020.669658	4923.5	6489.652632	706.4404247	2423.521025	144.9369863	270.6906552	205.2767296	838.4418827	2336.722654	0.2770452014	0.01161666825	0.06416864602	0.01391777861	0.01212214528	0.0192633451	1	0.2234154595	-0.01272248654	0.2380954163	70	1
9	80.80746679	639.2250472	-133.3861202	10602.39513	524.567531	2227.654773	1936.527932	3996	4404.136842	65.40848223	2286.583535	155.3277759	525.7572715	193.7830341	829.212061	3469.212764	-0.01303276222	0.04892886265	0.2139417228	0.006357529161	0.01460240927	0.02076869557	1	0.002567627368	0.0734167191	0.6949013151	10	0.9999999999
9	82.67354665	21.61391338	37.41867469	6472.113257	1030.202248	270.6936806	1000.887913	2654	2993.041667	49.74594182	1175.314308	226.6034773	89.10991025	149.7333959	463.3457169	1201.862072	0.005937510844	0.158878065	0.04229013048	0.008218761095	0.02139508691	0.01183392421	0	NaN	NaN	NaN	NaN	NaN
9	82.28429963	345.4917494	8.595820811	16483.80212	1531.255309	255.7843719	1783.973004	6241	5759.568421	65.68370108	2324.861164	293.5282192	89.34350345	239.2981145	900.2570119	1770.077439	0.0005457652338	0.09606841057	0.0156626285	0.004167323537	0.01316838896	0.005536218208	1	6.795412446e-05	0.1620209797	0.003542099461	11	0.9999479853
9	83.23918122	329.5951732	-134.2091802	13278.50795	1411.07788	1504.595556	2125.947972	5187	10462.33333	73.98356079	2544.136049	256.3216362	307.9788363	220.5460973	935.2364194	3346.281081	-0.01065118606	0.103147308	0.1145160011	0.006287468651	0.01587953794	0.01144026665	1	-0.001814779173	0.181585318	0.3482301293	14	1
9	84.16121435	66.6009747	2293.347255	7974.340534	785.4149196	-103.6039491	1196.177321	3208	7569.318182	464.8697592	1487.241921	179.7194763	121.0770536	166.3569792	560.4482261	2336.288389	0.284995341	0.1017543996	-0.01419301941	0.02025822032	0.01885392518	0.01538834272	1	0.2254534554	0.1712848469	-0.03197746807	74	0.9999999999
9	85.24887752	81.07964745	2452.312014	8566.878418	886.2928197	-113.954662	1143.974049	3386	6269.977273	553.388297	1799.904549	183.3117585	149.9222989	151.5568095	659.207731	3710.919144	0.2869169814	0.1047894552	-0.01181036205	0.01850587678	0.02433182206	0.02023721504	1	0.2271986432	0.1777162057	-0.02303551429	74	0.9999999983
9	85.19464984	270.8307619	3964.702111	13604.86637	2847.381547	-26.232731	1648.32997	5842	7585.479452	866.6890978	3185.788189	680.631324	206.7587206	234.5493216	1317.06259	2587.339378	0.2867513783	0.2120002502	-0.001895050129	0.02545997116	0.01956270828	0.01768173341	1	0.2292053435	0.4015900629	0.01553935193	78	0.9999999992
9	86.4930172	163.3582612	19.27953707	11860.14482	1076.877887	622.6129838	1690.13679	4529	2767.244681	59.17273604	2054.010295	219.4743256	145.5115265	241.9798487	756.7304339	1497.517513	0.001554387157	0.09203244794	0.0538338668	0.005308079606	0.01739099875	0.009356558856	1	0.003513126117	0.1554487171	0.1376962212	13	0.9999999982
9	85.98057216	301.4670397	12.95359296	16135.48171	951.9666176	239.8431013	1963.374812	5998.5	7466.692308	70.30208846	2273.349716	220.2577734	81.98018219	343.563611	841.7199921	2209.689967	0.0008873667663	0.06212086221	0.014867854	0.004331849056	0.01242570619	0.005485709229	1	-0.0001708402011	0.09124484956	-0.0003673531048	6	0.9996075718
9	87.21702201	455.4549711	1466.784338	8501.97975	722.2071003	1133.039682	2636.982316	3421	2971.21978	476.8943112	2754.859583	302.5931599	438.572115	523.3393883	1046.608601	3134.064981	0.1655416441	0.08439551741	0.1353865017	0.02292678726	0.02330105581	0.03422817204	1	0.1402707917	0.1428107227	0.463679678	60	0.9999965583
9	87.58126501	490.9726703	2521.609013	15991.55972	786.6116359	2140.765624	2160.281938	5991.5	6943.731183	419.3350305	2447.629277	197.9428735	413.8309512	213.699289	905.9005383	1958.576308	0.1574373714	0.0522725476	0.1367587546	0.009464892191	0.01179758582	0.01759453507	1	0.1334569626	0.07597496486	0.4653925332	57	0.9999999999
9	87.48975668	677.6682027	22.1833406	8414.344881	123.7013834	481.1858402	1659.927967	3122.5	4491.67033	135.4427269	1957.468845	162.7563056	184.8697865	1480.191926	683.44937	4668.847348	0.002430531986	0.01504463531	0.05687229777	0.01820149645	0.02206852666	0.02140309776	1	0.003394204247	-0.004827516017	0.1458552233	3	1
9	86.97972773	711.3408512	745.8141885	9797.474751	3895.616383	3.101343518	1203.682955	4684	6318.72043	164.2798093	1478.902489	588.0732259	87.90827541	191.3718707	674.0679424	2176.475049	0.07522525482	0.4033308674	0.000298547443	0.01188426756	0.02407935821	0.009526364972	1	0.06281552421	0.8012214455	-0.02139203309	51	1
9	88.83187047	130.3371669	4454.174388	10150.03963	531.612251	786.4578439	1852.479294	3959	9621.47191	873.5226065	1782.877318	169.2867366	302.7979528	264.3486901	684.0704729	3110.965661	0.4439426904	0.05430614349	0.07342905134	0.02257564984	0.0167554193	0.03011979968	1	0.3580753811	0.0760051769	0.3126873025	84	0.9999742347
9	89.21608733	569.9216439	-83.45139354	13592.55513	2016.135814	1570.230843	2160.783615	5560	4118.673913	70.35436009	1973.302801	282.1040953	243.2069239	231.9786291	738.6770587	1248.484911	-0.005897660865	0.1468165315	0.1146776836	0.005558659304	0.01474656658	0.01108819681	1	0.002583407004	0.2725674479	0.3514985211	19	1
9	90.27545373	145.5659429	2047.95633	13133.53054	1204.981156	59.28184745	1551.980965	5084.5	6061.786517	367.258135	2158.766575	208.0507214	130.8297155	234.6890237	774.5581728	2045.763608	0.1576386683	0.09106672402	0.004482950467	0.01118310965	0.01465199028	0.01085472763	1	0.1248067569	0.1504280174	0.00228095001	58	1
9	91.2823671	386.2295557	959.3660256	15673.27959	379.0506798	1473.720558	2223.107691	5763	21111.10638	224.7923566	2651.594711	155.3685187	300.9357743	215.6734716	925.73687	8942.24894	0.06250613899	0.02528078495	0.09266687171	0.007421338469	0.01225967908	0.01264797027	1	0.05408698737	0.01798683689	0.2865225676	32	0.9999999721
9	91.66177962	440.3256295	20.56445882	14950.11176	4565.902554	428.2902653	1929.208933	6743	2488.977011	95.73456464	2371.593973	671.56352	111.6579357	726.3124712	996.8044937	834.8967765	0.001645803798	0.3110578232	0.02990218382	0.006619877716	0.01806424064	0.007612889176	1	0.004838799931	0.6106763768	0.0614247339	25	0.9999999619
9	91.3470658	550.4317867	2160.881597	13471.31698	2094.498175	76.06671985	1810.62614	5446.5	6436.556818	480.7027582	2740.803255	404.0442765	140.2681829	230.3345272	1047.279488	3331.041192	0.1601416759	0.1540280459	0.005982168303	0.01262132923	0.01697543446	0.01195926052	1	0.1277590778	0.281682616	0.01038235232	61	1
9	92.54978393	233.3519622	720.2181627	11740.94559	545.0160197	2527.82964	2702.828732	4475	6799.666667	144.8528159	1916.065905	156.9289138	430.3979242	452.2085118	684.8323847	2553.924906	0.06042207962	0.04508080446	0.2118780011	0.01025142649	0.01426742058	0.02113579163	1	0.06109699968	0.06500363394	0.7053688951	37	1
9	92.20164161	506.0666554	2557.64694	16152.56967	2442.990555	59.62905607	1907.990809	6573.5	6342.326316	465.240038	2553.62563	405.192532	156.8740876	204.35137	998.4977345	2543.687926	0.1597822658	0.1564531165	0.003802616115	0.01093775261	0.01453392034	0.01073113224	1	0.1273505272	0.2866320246	0.002726556017	61	1
9	92.91147261	281.7551747	13172.65324	13441.79939	852.4493332	-915.8013992	1946.415214	5432	10381.83544	3050.918931	2923.845573	182.1346617	551.1581529	305.3545035	1088.968287	6321.475989	0.9890354818	0.06671541641	-0.06156992498	0.04106890946	0.01396317581	0.04620930718	1	0.7845157504	0.09315788964	-0.02849999259	95	0.9999999996
9	95.59481801	209.5810114	3681.833207	12895.99836	2878.80272	770.6922169	1980.295174	5656	12376.98913	696.1230982	2307.913375	468.3850174	262.6907436	257.3236823	913.0353901	5375.945242	0.2835943095	0.218125183	0.0633523818	0.01638576868	0.02097919013	0.01924573828	1	0.2313667341	0.4175130314	0.2441283349	79	1
9	96.16045471	39.452902	598.7939908	7350.378653	167.9219142	30.40337639	1128.781765	2697	8190.340206	148.2883902	1343.627572	112.0868346	83.20273732	165.5067971	465.9147123	3926.872226	0.08384369155	0.02193488618	0.003960976738	0.01092929687	0.01798827925	0.01209129346	1	0.06484309003	0.006649716565	-0.0199324924	30	0.9999999999
9	96.03925427	638.1621887	-40.13615255	9660.39968	2863.740986	1156.164903	2199.02003	4445	5079.775	69.72481054	1559.480482	493.0385311	215.9898718	238.5376588	683.2271754	2148.018816	-0.004160232959	0.3014349007	0.1210046563	0.007564558285	0.02118090811	0.01306861394	1	0.006494976057	0.5950435724	0.3796118054	27	1
9	96.37166745	763.5659939	1067.026568	6930.423115	695.3198778	828.1721063	1356.306681	2781	7540.686747	237.1358879	1401.986322	150.5914237	225.1833874	166.7866864	509.7703963	3076.54357	0.1576092093	0.1015189714	0.1220690073	0.01504076778	0.02139257008	0.02249668344	1	0.1332192419	0.1778802271	0.4155887762	60	1
9	97.35370696	366.3506177	1002.429829	15894.29025	916.1361015	1544.390708	2033.613918	5996	8739.126316	195.8799805	2460.079725	208.4860349	262.203108	195.5223782	918.611411	3117.674393	0.06188913491	0.06024314047	0.09480417783	0.007535873199	0.0102322631	0.01107225359	1	0.05421394113	0.09094339379	0.2951157784	36	0.9999999995
9	98.23783475	315.4986356	4487.964299	16076.93613	296.8014	3232.776345	2557.830594	6007.5	10769.58242	815.9792409	2676.236728	176.3543212	719.2551545	275.689626	991.7850301	3066.825014	0.2825251199	0.01994623246	0.1994492817	0.01941070842	0.01203477038	0.02897664292	1	0.2374525028	0.01113819248	0.7148078154	71	1
9	100.5112583	662.6358635	-2.002051204	10633.68705	1030.46803	591.2139598	1683.356509	4163	4123.537634	59.86832729	2025.491596	229.6574893	117.0280756	167.3922731	760.6923703	1759.329922	-0.0001722885595	0.09728260437	0.05702079752	0.006049100637	0.01497809702	0.009460060618	1	0.002427995149	0.166549145	0.1486544277	13	1
9	101.1003299	330.6260834	-139.1623708	14380.31367	4472.343134	1581.39547	1966.765479	6558.5	11258.45652	92.63352249	2507.856729	744.5208612	284.3786023	224.8273889	1069.555543	4810.771701	-0.009768071992	0.3140177587	0.1108075674	0.007211133455	0.0207928824	0.0120952998	1	0.001461099999	0.6207930423	0.3428835616	27	1
9	102.2340733	478.6600252	18.65125559	15380.24098	4894.749302	430.2159781	1892.996668	6987.5	5361.297619	85.26811371	2169.124115	738.3363625	118.6999458	270.04141	986.659575	1979.38939	0.001455009855	0.3156799096	0.02819268362	0.00566673694	0.01536515659	0.007574876045	1	0.00462771947	0.6202257003	0.05553841748	25	0.9999984264
9	101.6767788	776.5898069	1527.384487	9129.429449	135.7183361	347.4298835	1238.576007	3324.5	3541.511905	384.6693821	2327.429163	107.006909	138.7879493	161.3455612	832.9649155	2058.358959	0.1659771514	0.01592179645	0.03717642349	0.01278741245	0.01319197014	0.0170642432	1	0.1327708297	-0.004607539288	0.1164628784	53	1
9	102.713285	91.6469294	9371.579818	9675.995256	1065.90957	-583.0572887	1142.884672	4090.5	4481.764706	1717.111934	1787.218001	209.2458344	368.5695386	185.4885503	688.6776476	1866.495587	0.9519900904	0.1113379869	-0.05621278087	0.04078697873	0.01966101616	0.04386708262	1	0.7558753327	0.1865452121	-0.01711027416	96	1
9	102.2996304	714.841585	10.15468413	8189.913343	547.760938	79.35146163	1455.787546	3111	6590.757895	48.09360716	1570.756947	138.5340078	67.35529286	168.9975888	564.8536447	3136.243941	0.001387650507	0.06649496242	0.009916970826	0.006066705811	0.01691368683	0.008303602135	1	-6.141805816e-05	0.1001182905	-0.01747776199	6	0.9998876064
9	104.1773107	401.9165389	2542.827434	14253.33415	130.7416736	2025.284868	2716.012805	5273.5	3593.567901	530.8824272	3167.528003	186.3677592	521.7048185	340.3354908	1120.984883	2192.33448	0.1699932232	0.009837714493	0.1478169806	0.02626406412	0.01474813374	0.02764548371	1	0.1437056422	-0.01196337537	0.5057770917	54	1
9	104.3609673	517.6043075	7.82773598	15189.31997	2365.891045	237.0878046	1931.942084	6173	6062.052632	68.80898247	2290.467977	355.4851483	88.42674103	234.5829812	886.7049263	1574.443937	0.0004782046412	0.1558909962	0.01660303026	0.004735225541	0.01371158028	0.005862326068	1	0.0008835536356	0.2867187783	0.008945239157	16	0.9827545385
9	105.1513452	149.9296378	-144.8407178	11614.88692	554.7912798	2450.527644	1888.57434	4418	4317.452632	84.29670029	1967.80716	170.9038913	474.8874954	229.8902509	708.228011	1660.017423	-0.01234160851	0.0513337076	0.2110264258	0.007550911855	0.01440506908	0.02216547488	1	0.002946817032	0.07828426475	0.6849162863	10	0.9999999986
9	105.5843006	579.5706587	3913.857969	13170.60368	2898.873961	-69.69883415	1972.231163	5682	4960.402439	724.7494537	2362.309871	519.4285832	240.5597378	1554.530827	955.3826409	1934.390655	0.2949705608	0.2202068558	-0.004779893555	0.01683300174	0.01747999631	0.02135114968	1	0.2356831918	0.418517923	0.007696071521	78	1
9	106.4028848	76.95429919	690.0197824	9570.038435	1472.111033	19.81433079	1077.286998	3882	8820.72093	141.1638845	1524.838488	263.9189525	81.06771187	169.8633461	597.9265517	3170.776627	0.0737534542	0.1561066968	0.002357273848	0.009083541355	0.01678166445	0.008902675246	0	NaN	NaN	NaN	NaN	NaN
9	106.1462589	446.0090785	-45.7612775	11615.01613	519.8145348	1470.964237	2334.165688	4429	2753.757895	66.40965018	3347.673322	198.5261891	391.8983453	224.312623	1199.811908	1818.135611	-0.003705551637	0.04757684245	0.1239508924	0.006643713879	0.01455417378	0.01615345882	1	0.003657665461	0.06622053751	0.3810855144	9	1
9	105.7814443	553.6365575	0.9045505072	11738.35784	786.4680547	205.2387812	1852.026168	4493.5	7740.25	58.61303946	2307.860491	149.1110597	80.9734515	200.6409956	807.0460379	2882.178092	8.328891519e-05	0.06878784287	0.01718978925	0.005340191544	0.01485915093	0.007895021922	1	-0.0005603615195	0.1052520703	0.007827466925	6	0.9988401233
9	107.4197807	231.3384981	2207.810137	13366.33522	2903.306218	695.2061413	1904.451369	5742	4985.261905	487.140949	2816.848117	604.528017	208.8196974	227.5821191	1150.154169	2950.25651	0.1663361949	0.2167689293	0.04995125658	0.01519334149	0.02195988623	0.01605627174	1	0.1366560234	0.4145119437	0.168521075	65	1
9	107.3871412	257.3585734	-127.8389295	12560.98712	1128.004435	2835.77693	2358.547592	4971.5	1585.105263	96.00813611	2560.44925	278.7017903	582.7551973	263.1399289	954.8185637	877.3843074	-0.009640983144	0.09005266124	0.2197895917	0.008599668932	0.01582567074	0.02716793809	1	0.006244088352	0.1593747511	0.7177177513	15	1
9	108.3092141	62.06596952	2081.241906	7196.055441	766.6447983	-82.91590469	1207.36454	2851.5	4363.010989	551.1453272	1760.222833	178.7756381	141.7747865	176.0617659	658.4567025	2723.273563	0.2937310384	0.1044117069	-0.01065159711	0.02321334255	0.02480208385	0.02168880721	1	0.2327231132	0.1769575987	-0.01732349314	74	0.9999999936
9	108.5011605	198.9597443	904.9612191	14232.4413	1361.194572	500.8895839	1728.41656	5523	10469.20213	179.5545721	2450.546283	270.3802764	142.5843547	245.6904312	904.2341481	3631.464951	0.06343174567	0.09830379371	0.03487388475	0.007391927798	0.01552283621	0.009897499093	1	0.05173022886	0.1673528192	0.08637110299	39	1
9	108.3628257	634.4010723	-52.94856811	9733.25505	2932.37388	1133.354801	2049.597313	4479	5176.597222	65.30939922	1957.464745	657.8140279	252.2800872	179.4223702	871.7787814	2478.624111	-0.005276597204	0.3009076208	0.1179183082	0.00693525438	0.02259133718	0.01258070759	1	0.005377628831	0.5938004727	0.3684830384	27	1
9	108.6760621	731.2652061	2238.383537	7951.576673	391.6013819	-76.42574679	1437.575806	3017	3133.641304	637.5019054	2179.21098	148.3399186	148.0544408	158.0556769	792.9483219	1907.542672	0.2905102174	0.05123817867	-0.009506708247	0.01969104855	0.0173517526	0.02339113763	1	0.2295148728	0.06622824616	-0.01596725246	72	0.9999976302
9	109.442838	182.2339829	-35.99083016	12558.42104	1976.087092	666.8745967	1733.330895	5082.5	4127.01087	66.67097265	2603.872812	378.8505169	143.9252037	249.242696	987.6531082	1675.964452	-0.003375450087	0.1585814977	0.05392293472	0.006128457249	0.02014996277	0.008083502937	1	0.0004716272211	0.2941409087	0.1391659899	18	0.9999999996
9	109.0327405	464.7689706	-61.02839793	18304.49679	1111.588735	533.5156032	1793.968907	6957	14060.34043	53.70032707	2757.680096	201.7646499	107.7690606	183.4887462	986.1411397	3303.350159	-0.003227186101	0.06219125558	0.02995177147	0.003195393441	0.01076967756	0.005250805747	1	-0.002395282015	0.09213577328	0.05160772596	7	0.9999920944
9	109.1424091	690.6928752	529.745818	7386.377774	2182.127498	65.78707548	1566.890496	3358	2650.557895	144.9841279	2039.249599	608.4549053	72.61758623	173.2501099	891.3739889	1845.461827	0.07150089825	0.2952227982	0.009633220608	0.01233683115	0.02324277075	0.01167905627	1	0.05904486524	0.5764222688	0.006659139809	48	1
9	109.8346986	104.7333131	3043.122169	11249.22032	2378.498282	-95.14652483	1243.962889	4834	6436.744186	577.5121935	2077.307065	466.298773	173.4700048	197.00707	872.1357044	3085.26097	0.275407551	0.2120359702	-0.007980901622	0.01917351164	0.01948182146	0.01716091314	1	0.2197071553	0.4014164987	-0.008588823255	78	1
9	110.5686821	276.1477976	4715.633268	16251.79442	1019.455283	1079.455839	2007.300967	6228	13102.84375	962.8948817	2841.489639	198.8790881	323.1983277	215.7331933	1075.995361	5489.542723	0.3009939528	0.0640797499	0.06563005513	0.0176541672	0.01155017813	0.01923167464	1	0.2433698714	0.09656890793	0.2509043451	73	0.999999587
9	110.3240662	356.4998565	-131.5628548	15595.28729	2422.640725	1895.674502	2503.273213	6302.5	4912.188889	75.22921638	2209.734755	408.8591901	311.2068607	268.0821324	901.0693056	1654.003634	-0.008683771907	0.1575171674	0.1222331456	0.005324557757	0.01489840521	0.009888401174	1	0.001032650841	0.2952400383	0.3777337877	19	1
9	111.1901269	489.8266371	1284.362051	14540.13461	232.3830804	235.8866577	2262.471443	5349	6303.712329	316.5627656	3382.86694	179.1882829	130.5376994	242.9260207	1182.938748	3824.132325	0.08883666711	0.01593460174	0.01593925262	0.008647653521	0.01520608072	0.01052884177	1	0.06959943722	-0.005295259848	0.02313453894	30	0.9999933987
9	111.5942608	427.4349071	-85.29834425	14210.95481	711.2284875	1737.778071	2742.510656	5387	5011	69.03096942	2629.553992	187.3466003	336.7685594	464.6549381	921.6436323	2368.121849	-0.005815996564	0.05081567848	0.123806028	0.005541841566	0.01278447832	0.014709224	1	0.002003648683	0.07297078787	0.3801785004	9	1
9	112.4395641	391.2560761	12901.5555	13009.07628	858.3015117	-788.3068079	2266.323216	5317	12790.2375	3263.111623	3062.628512	170.294445	573.4994674	307.8013289	1139.284911	6870.475915	1.008589125	0.06764668358	-0.06016597134	0.0376318503	0.01773190325	0.05041068055	1	0.800260306	0.09508748208	-0.01878456348	95	0.9999999977
9	113.8356185	218.2549653	9916.954272	14192.38282	369.140955	-549.2828311	1988.58714	5465	12674.14773	1878.967875	2634.257294	140.1962612	396.1260056	220.444991	929.1163233	5547.141033	0.7002214936	0.02494470579	-0.03633191241	0.02782851481	0.01281811769	0.03217049523	1	0.5548306296	0.008499162978	-0.01153450978	90	0.9995131649
9	112.8501412	341.6115483	-143.5736215	12792.11869	598.2679617	2948.38404	2721.557244	4864	3947.144444	83.02444661	2003.79311	157.3727356	523.5812145	245.601538	727.2221594	1399.850197	-0.01127262793	0.04810910097	0.2322620668	0.007342923018	0.01256163974	0.02224997043	1	0.005256334417	0.07258534597	0.7596384384	10	0.9999999999
9	113.4539874	531.2707134	-49.91928844	15674.88974	1614.575422	872.6293709	1857.402291	6058.5	7714.337079	71.99157496	2395.603275	301.56892	156.5526191	225.4375315	914.2979637	1824.185279	-0.003246475663	0.1088963902	0.05760582008	0.00496409891	0.01276468719	0.007182095708	1	0.0001674213877	0.1907893427	0.1503728315	13	1
9	113.1279616	591.2749883	3630.098408	12553.87833	2733.479213	-99.5264295	1704.544617	5384	5993.642857	865.0574187	2964.082381	594.3447582	200.2167905	175.5748099	1193.199086	3860.434758	0.2951428081	0.2231576741	-0.008615873998	0.01603875872	0.01725318548	0.01916688336	1	0.2355898963	0.4244807811	-0.005629049112	78	1
9	114.1427313	502.9844885	8.841810607	15295.6375	4782.223552	233.0025331	1844.691834	6915	3684.101266	91.53922696	2255.160615	701.806022	108.0040482	218.076936	960.9840127	926.1799625	0.0005123473077	0.3177540326	0.01574358922	0.006448399707	0.01929337876	0.008511238791	1	0.003023634701	0.6239507461	0.01166332176	24	0.9999968895
9	116.2587133	291.4485008	2283.994622	14145.97872	1413.298943	2060.347575	2360.433708	5535.5	5302.16129	515.3942143	2802.116988	288.5089835	468.8522691	402.45886	1052.159397	2640.568834	0.1614306101	0.1002222016	0.1404753918	0.01293267396	0.01565460875	0.02273784508	1	0.1375555823	0.1760507767	0.4811121165	60	1
9	116.2703812	664.2563364	1914.062754	12171.62086	1796.454729	1612.917656	2073.700083	5019	4530.536842	311.9433841	1988.1059	309.1665379	349.8238297	198.9256515	773.5036465	1958.992744	0.1587083757	0.1478635885	0.1313238064	0.01080823869	0.01529381241	0.01898376922	1	0.1353732362	0.2748904446	0.449997451	63	1
9	117.5513445	126.5470054	36.98140776	10965.38562	1002.795212	317.3337484	1577.348166	4257	2759.8125	57.46150274	2388.968841	246.1518729	90.32550474	257.3396029	883.9161227	2548.299579	0.003826638003	0.09316077183	0.03056244557	0.005939354855	0.01749596143	0.007784247455	1	0.003703128084	0.15666797	0.05656251946	12	0.9970025077
9	118.5222984	48.75748467	4626.19732	7035.695701	736.060706	-279.0777123	1284.302847	2850	6123.853933	1131.828724	1575.752513	205.3557881	261.6567933	146.8727997	618.0041282	3738.580317	0.6754365791	0.1089457239	-0.04282804633	0.03974609427	0.0228246828	0.04337617759	1	0.5356848848	0.1833181099	-0.03739866779	92	0.9997808671
9	118.6618665	323.4398454	1356.145978	15853.13073	380.9965624	214.5044244	2163.975786	5808	13964.25532	267.3357045	2537.451719	162.6482215	124.6450086	238.6576456	922.4787634	5484.455717	0.08624868198	0.0247903944	0.01385039618	0.007444332954	0.01073531198	0.00861805768	1	0.06750190358	0.01306716262	0.01548322772	30	0.9999999701
9	118.5080632	545.482704	-53.13238472	13167.42037	2984.838459	1543.738065	2251.542691	5658	1837.977273	84.57543492	2112.405288	502.8329139	239.6203175	385.1056802	862.1196667	1116.451377	-0.003875145823	0.2262272204	0.1172160826	0.007301794449	0.01906306473	0.01235958488	1	0.005445765615	0.4381496134	0.3637147165	23	1
9	119.4305371	413.9539583	-53.96623179	17061.22542	2853.853063	1002.517642	1919.051022	6935	4938.358696	67.85936747	2275.731782	431.8581616	171.3004585	205.6469558	943.3550585	1263.57077	-0.003475000364	0.1708689308	0.06016515177	0.004198904527	0.01352598262	0.008143117434	1	0.0009974151668	0.3200457467	0.1614983819	18	1
9	120.5577405	565.7206743	-43.59006378	13759.39568	4338.26707	362.872251	1786.9657	6279	9696.06383	74.68626593	2570.329576	777.2534755	100.507978	221.9547883	1099.393956	3541.568542	-0.003197295178	0.3179084894	0.02713357421	0.00601416904	0.01741088926	0.007593914902	1	0.0008634379724	0.624836996	0.05076722567	25	0.9999999807
9	122.8038945	142.7378007	893.1001106	13735.09265	326.5584251	502.1995065	1707.221862	5023	21691.56989	176.0429691	2031.833868	151.1630031	132.223147	205.7357085	676.3199558	5783.69198	0.06467549707	0.02420753543	0.03780319413	0.006063871532	0.01319782269	0.009953256248	1	0.05193633375	0.01309496761	0.09433854954	31	1
9	122.0243535	435.4005543	812.9951547	11812.78139	111.6534555	571.6967215	2458.716156	4379	4511.9125	285.9452015	3306.397153	174.393964	154.0566967	753.2157534	1132.897817	3564.023804	0.0720788991	0.01003256336	0.04867801172	0.01022000895	0.01849914246	0.01415289006	1	0.05843218559	-0.01594650938	0.1338268999	31	1
9	122.7461504	633.2215712	794.3171284	12009.92017	1881.978514	97.89261976	1690.256579	4942	7308.880952	181.0651446	2218.726628	331.0877699	89.61221359	196.7024529	849.2783563	3293.975159	0.06673002852	0.1590551995	0.00851809913	0.008629918301	0.01526127679	0.007605223629	1	0.05332352418	0.2926555993	-0.003235142813	42	0.9999999999
9	123.5965134	100.4313159	88.97326598	9531.572106	545.4706171	145.7892694	1448.106074	3589	3456.191176	76.90052637	2032.630454	189.8420537	77.14140924	334.6039593	745.1792255	2073.90261	0.008450694624	0.05997317148	0.01642428264	0.01055869836	0.01814561521	0.008933867493	1	0.005956955878	0.08681439048	0.006860660582	6	0.9997794897
9	124.5594513	468.8313254	-151.7348264	15561.38682	2458.906872	1794.671105	2186.906787	6416	6385.821429	80.1418804	2604.221233	455.4661934	298.7703231	219.0239927	1035.291714	2372.540401	-0.009838795787	0.1614867638	0.1190500612	0.005429821955	0.01524217511	0.009998592949	1	-6.204738533e-05	0.3033625559	0.3664150371	19	1
9	125.5516374	241.9878685	819.4013983	12972.18509	603.3479568	1339.264164	2324.172638	4927.5	2556.611111	219.8112967	3247.934563	192.4714203	342.3823761	318.2361878	1162.50386	1816.875165	0.06438358686	0.0485241335	0.1022124597	0.00959083699	0.01412742653	0.02124068275	1	0.05657353496	0.06687190364	0.3213240826	36	0.9999999975
9	126.6434755	77.80463264	41.5892076	9354.4089	216.743776	476.3640168	1243.18229	3431.5	3867.847826	48.47867675	1647.234265	113.6078295	120.0541795	149.8247818	575.0023579	1109.075112	0.004322150192	0.02396999689	0.05129911166	0.005531761473	0.01279521745	0.01023157452	1	0.004633197342	0.01349375962	0.1270585643	3	0.9999704238
9	126.1644257	370.0878983	3348.083871	11096.3695	2503.839764	737.0293214	2386.941694	4936	4642.581633	1004.289311	3074.954391	677.5433126	328.6267219	789.5921789	1266.944004	3769.039676	0.3008230689	0.2188169768	0.06590992362	0.02885591667	0.02927217153	0.03115595531	1	0.2453307315	0.4190086345	0.257321522	79	1
9	127.4098556	522.7940509	7203.422425	15258.41864	3279.489601	-182.3835568	2357.504814	6616	5676.023529	1302.697792	2610.082694	655.3418112	319.1132751	338.9763704	1153.806381	2135.243758	0.473378933	0.2212943326	-0.01124570232	0.01701337749	0.01830608027	0.02381935867	1	0.3778778902	0.4197546457	0.02838498552	88	1
9	127.3464153	688.4124852	746.9179915	10604.33207	1663.815763	47.36843837	1506.878009	4327	8665.021277	167.2856376	2113.584105	336.3479103	78.18287097	209.796403	825.7467321	4249.331935	0.06775067295	0.1566624512	0.005123739193	0.008894440189	0.01814274897	0.007825364636	1	0.05386792178	0.2875019765	-0.01499227461	42	1
9	128.587607	508.3195783	-186.3296691	13237.08604	194.0710792	3030.760864	2448.7307	4867.5	2968.571429	87.64634416	2566.302108	123.4780584	639.4045332	277.0689216	889.495922	1603.079569	-0.0144191573	0.01606401311	0.2300916886	0.006700194778	0.01154518237	0.01970619608	1	0.002157300129	0.005721028026	0.7501176929	5	0.9999999999
9	128.9356663	619.0620143	-98.54606233	12217.97928	1271.758152	1410.38087	2065.635778	4832	8412.695652	63.25665282	2261.600407	220.3472392	265.7469291	197.2406801	832.5176404	2803.234508	-0.008338125818	0.1037421372	0.1142126651	0.005888503532	0.015646477	0.01196804952	1	2.108322173e-05	0.1828008281	0.3477480351	14	1
9	128.0817519	653.2721477	-12.34828527	13115.37219	2023.549684	181.5411595	1685.051977	5320	6863.333333	64.23527558	2046.875344	292.9952301	88.1271589	202.0855699	759.1610774	1871.860748	-0.001032122597	0.1539651292	0.0137626845	0.00496098645	0.01480441443	0.006758772838	1	-0.0005501883689	0.2825748985	-0.001464838879	16	0.9969473369
9	130.6988925	16.52458316	1306.436982	8621.777696	1249.86492	3.432903737	1074.577837	3413.5	3804.031579	228.2868464	1501.247883	232.8235526	104.234364	162.2681304	584.3177772	1573.395004	0.15142322	0.1452490325	0.0004053198964	0.01436145332	0.01742283601	0.01360310738	0	NaN	NaN	NaN	NaN	NaN
9	130.9749593	155.5920144	3017.311006	10582.68307	2428.290551	620.8064537	1989.283699	4720	11993.30769	739.4659741	2396.523903	490.6900408	250.1516295	213.7910763	971.4559765	7752.652674	0.2878910816	0.226339114	0.05869520939	0.0231438891	0.02285702913	0.0241824377	1	0.2345837031	0.4343864226	0.229107915	79	1
9	130.5408787	596.5753623	13240.69094	12687.11461	1368.136493	-948.169388	1857.370631	5305	2284.791667	2954.226295	2965.26972	319.7409801	538.9350131	281.1048604	1167.65112	1172.261996	1.027484225	0.1039921352	-0.07193711697	0.04062589035	0.01714075002	0.04596227254	1	0.815024383	0.170176548	-0.05424496604	96	0.9999999994
9	131.6727904	41.45782363	552.0224667	7477.433101	2840.789217	22.9788629	1097.519723	3454	1670.366667	136.7714684	1390.628624	546.4514368	77.28510354	183.1935485	629.8698302	1006.018143	0.07702628666	0.3883814112	0.002654168665	0.01445272541	0.03166291509	0.01205159173	0	NaN	NaN	NaN	NaN	NaN
9	131.5465921	257.5833246	-8.174687955	13044.64554	761.8540001	830.9616035	2093.891732	4972	4105.463158	64.02699958	2527.330185	177.8224493	175.6814041	538.88676	905.9124628	1831.770111	-0.0007016111252	0.05676277941	0.06147639343	0.005129567329	0.01427209338	0.009513970145	1	0.001775067049	0.08233517834	0.1627392762	8	1
9	133.2024383	209.3290737	880.0857148	16155.28286	1658.484345	3243.629193	2113.914307	6367.5	5202.821053	192.7317518	2011.233753	271.0284629	493.4522912	244.5655312	791.1031112	1960.747241	0.05446612316	0.105597159	0.1986927718	0.009465927515	0.01324630953	0.01529647493	1	0.05621762059	0.190489241	0.6597584099	41	1
9	134.2800665	91.21335539	7067.496019	7737.829341	421.3554183	-457.0192502	1494.982755	3006	3987	2242.247401	2298.434799	178.0447011	423.593727	192.2419367	891.2219142	2270.211165	0.9079623373	0.05989508377	-0.05241232362	0.0928510182	0.02052318696	0.07175500133	1	0.7202528207	0.0797141425	-0.01628385999	95	0.9999999999
9	134.5123842	707.6822039	10139.80832	10091.42474	1035.398517	-674.7529061	1567.98178	4260.5	3347.042553	1953.611015	2005.573963	218.3561785	384.8746456	217.0518937	796.1734282	1546.807443	0.96975066	0.1001040999	-0.05825891908	0.03657012358	0.01356598208	0.04146931367	1	0.769779587	0.1629670704	-0.02037732481	96	0.9999998449
9	135.8486727	465.8090666	18.94755324	11582.18952	1776.93695	1479.351916	2178.524345	4807	3487.589041	182.1585683	3985.458842	622.2886306	449.4077721	291.3080281	1552.321486	2271.091373	0.001745819218	0.1523618008	0.1245604385	0.0303806389	0.02008057565	0.02812445108	1	0.009466003384	0.2845681583	0.3882590973	19	1
9	136.5983058	729.5581654	-17.80551255	9112.804278	2910.295801	215.7950969	1416.062551	4187.5	8690.967742	68.21634708	1622.115653	506.7676499	78.25592716	202.5156823	699.6105908	3690.585162	-0.0022492446	0.3123387459	0.0235860043	0.007851734118	0.0205099008	0.008799573799	1	0.001296329199	0.6130563775	0.03834197308	25	0.9999080704
9	137.1455337	194.092477	36.55432935	13228.61803	1247.951407	205.8070838	1774.424477	5167	3808.625	60.05445409	2540.064844	243.1328978	82.22150066	239.33656	933.9098792	1733.198104	0.002958714425	0.09743101344	0.01739294111	0.004640130769	0.01501655076	0.006545461831	1	0.002137460122	0.1649340065	0.01025332822	11	0.9999789115
9	136.8336964	404.2667456	-159.7456491	17179.8813	982.4303792	2110.197717	2454.860266	6466	7109.75	68.62321843	2461.95543	224.2510389	342.4860275	230.3312681	931.4245685	2388.4357	-0.009805176761	0.06036940998	0.123591595	0.004108224488	0.0111189812	0.01032850266	1	-0.001072518671	0.0928835662	0.3787940667	9	1
9	137.7283918	103.552821	87.95901528	9092.221002	94.66419043	524.8976596	1681.168146	3313	2080.333333	93.07011077	1994.217111	116.7032636	132.6401067	337.7688946	693.9753277	1285.74234	0.009933361758	0.01296008765	0.05803783524	0.01480194349	0.01474025203	0.0123461906	1	0.009446903031	-0.009145018789	0.1516980163	3	0.999999997
9	138.5821897	676.5586051	712.0273561	10684.84839	3224.704033	409.2400222	1950.237317	4830.5	1991.192771	191.2673715	2254.776594	635.9876554	168.3469785	973.098862	966.6134293	1264.95212	0.06780444855	0.2972069044	0.04046701061	0.009841105999	0.02107108709	0.01399931343	1	0.05829154302	0.5820589399	0.114114808	49	1
9	140.0409298	331.1758334	-43.1016194	16419.22249	5366.368134	472.7215933	1923.884237	7486	5853.148936	89.03031154	2474.342088	943.3191996	113.0779128	232.6261905	1175.027756	2283.087426	-0.002435803736	0.3386630541	0.03092667126	0.005840072826	0.01762559424	0.006774730364	1	0.002018530042	0.6682631567	0.06500755366	25	0.99999997
9	139.8260756	547.7469558	7133.528466	15129.91706	919.8264509	1358.731983	2090.05853	5862	8841.557895	1339.969063	2896.044881	214.7847187	445.2841784	222.0961089	1088.834511	3902.637542	0.4721015393	0.0621591227	0.09152793325	0.01725073869	0.0121653483	0.03018558397	1	0.381970507	0.09312834643	0.3833690998	84	0.9999986715
9	140.0040849	784.3929016	5.642242235	7420.214961	1713.439511	385.826057	1232.155291	3209.5	6684.413043	51.45954649	1096.088246	241.8762595	95.47797531	182.6102707	440.7494202	1858.765661	0.0007694842351	0.2302078887	0.0524010716	0.006773470517	0.01855306231	0.0111891814	1	0.004639870342	0.4432985389	0.1373634625	22	0.9999993927
9	140.4207167	62.43301286	566.6090275	9124.644627	489.6491873	1722.847457	1583.962454	3483	6106.032258	130.2616146	1360.531794	137.5372666	320.4532268	191.4476691	488.3881671	2161.1163	0.06030382848	0.05605400318	0.1884137808	0.01177880607	0.01553483032	0.02324899856	1	0.05949440206	0.08673693574	0.6233255542	37	1
9	140.6339976	233.8479311	-107.1705314	14928.69142	1608.68421	1663.715064	1925.329797	5828	6230.764045	73.81843164	2698.713758	328.0559478	307.0302332	227.4431923	1037.80688	2385.367863	-0.007192549916	0.109473671	0.1134122646	0.005512663559	0.01442884059	0.01241257791	1	0.0009574552545	0.1947003892	0.3454183749	14	1
9	140.6832432	447.4670001	790.6465612	15057.98054	900.2561207	3178.113242	2465.704361	5729.5	11442.68421	209.8515374	2995.636487	222.3159922	657.200303	286.3797395	1096.165342	5232.706397	0.05152098126	0.06268373974	0.2148154552	0.008448698764	0.015780335	0.02161338858	1	0.05442423399	0.1018603236	0.7141445644	37	1
9	142.4412363	285.6749558	961.8275787	14199.01934	1431.489943	556.7929587	1981.337238	5549	7050.670213	210.5019237	2518.437687	301.5479905	173.7332281	221.656152	943.2511674	2884.85102	0.06868856856	0.1056885946	0.04003660101	0.007053775177	0.0149339982	0.0107317298	1	0.0563964112	0.1829684408	0.106040675	39	0.9999999944
9	144.4752465	649.4820993	-4.804110837	12601.95982	818.3068008	218.2830552	1797.378554	4813.5	7355.195402	50.44924373	2064.676897	144.4795916	80.15525032	192.6652304	721.9974418	2114.274937	-0.0004533103328	0.06593254179	0.01716005718	0.003932601128	0.01212965097	0.006475239612	1	-0.001029806087	0.09930321036	0.007491602533	6	0.9981789442
9	146.0053093	33.44504074	-10.98826412	7881.589113	200.4727691	868.1939027	1312.737719	2893	8853.162791	51.63187454	1424.580022	126.5760763	154.1542546	356.9411477	483.8459268	4325.823572	-0.001379940777	0.02549153128	0.1086002633	0.007456851814	0.02025039471	0.0132135946	1	0.004137438473	0.01945151517	0.3269599632	4	0.9999909191
9	145.9656771	120.4458887	7788.154038	11572.45351	333.5287499	-388.8801875	1824.299327	4512.5	14429.17978	1496.400427	2151.042126	151.0733235	271.2434674	183.0775786	774.7623512	7105.041001	0.6720473466	0.03090644944	-0.03155154066	0.03236203027	0.01611426577	0.02697477072	1	0.5327229004	0.02126553229	-0.001382543101	90	0.9986601492
9	146.6012397	474.6653776	4888.614513	17106.70577	326.7510583	3607.366888	2654.595825	6361	7481.034884	813.3905718	2666.989216	170.5792847	637.409568	320.4083401	1007.350495	2651.210926	0.2912468649	0.01942786886	0.210425582	0.01520657744	0.01003330605	0.02813588034	1	0.2451928946	0.01055254864	0.7554562271	71	1
9	145.997769	635.0128986	5.940755891	10876.19252	141.5636358	675.102004	1974.57453	4039	2389.821429	50.81664171	2536.286006	150.996586	161.9480777	213.3616728	897.9210108	1965.240542	0.0006463167813	0.01321241832	0.06236102674	0.005497644929	0.01506923101	0.009596530997	1	0.002330363942	-0.008373331973	0.1646323952	3	1
9	146.4230707	664.7571384	907.1480551	13717.0826	4240.35025	409.8238175	1637.266564	6080	4947.308642	199.7992029	2079.293644	615.1672643	120.3855615	183.369035	890.8410262	1212.118802	0.06625074305	0.303364385	0.0311049717	0.008681740047	0.02029899694	0.009286195772	1	0.05647155456	0.5944438541	0.08107700577	49	1
9	148.5591717	221.3729473	966.5967349	13665.0757	4124.385675	495.7688365	1756.639776	6181.5	2156.280899	249.1388975	3480.405785	1055.565501	173.7662908	243.4975248	1519.066978	1573.960956	0.06850682453	0.3037052235	0.03715362713	0.009812385516	0.02441611269	0.01287511171	1	0.05870658499	0.5954367963	0.1028793446	49	1
9	150.7119491	388.4718471	-151.0838893	15059.57122	294.6363227	1919.123659	2438.479579	5543	9841.234043	64.62455777	3050.996772	166.0618233	380.9545689	340.3141978	1102.144009	4374.594358	-0.01050217096	0.02031101938	0.1262829654	0.004526091156	0.01186295946	0.01464365076	1	-0.001977769171	0.00954665064	0.3866587936	4	1
9	151.5170971	84.51303272	-11.19355128	9803.197223	3186.078474	512.4233668	1521.816866	4529	15197.57471	62.18224905	1638.462942	517.9877898	110.4369591	282.6915018	707.1946667	5143.462431	-0.001112246031	0.3198115855	0.05317284444	0.007070970165	0.02058602016	0.01114348615	1	0.004393043203	0.6300503163	0.1427874117	26	1
9	151.6623708	98.85122725	8745.652399	9407.582469	276.7926171	-530.2487113	1763.389336	3695.5	7803.2375	2226.389452	2191.821487	138.9410616	474.8184406	228.7137504	809.7600529	4678.232481	0.9519497494	0.03053158725	-0.05673901746	0.04318610467	0.01866446005	0.06363170101	1	0.7547209255	0.01814391213	-0.0218277249	94	0.999999894
9	151.4767471	575.7248914	-23.22133471	14268.16553	3259.226353	421.4458335	1776.801768	6118.5	3877.129032	77.99047425	2650.461745	599.4925126	101.4175929	217.6585209	1079.302258	1457.24508	-0.001624589122	0.2348572425	0.02930856385	0.006060322737	0.01763360017	0.007165266696	1	0.001159079413	0.4518819452	0.05584865526	21	0.9983034536
9	152.7269092	718.6553777	6579.155072	9617.901595	254.0918725	-346.3517463	1783.412927	3792	16541.55435	1318.362007	1816.834823	108.2606864	258.3700652	189.9792087	676.7321097	8064.65551	0.6831566472	0.02647508812	-0.03616042551	0.0272329116	0.01282704951	0.02924203863	1	0.5412200506	0.01176490122	-0.0150252725	90	0.9997205263
9	153.7312847	14.18440898	2207.03834	8115.751032	806.8444755	-77.42487283	1054.057574	3178	5676.968085	413.7153029	1455.3813	177.9312695	117.1310891	186.4310804	543.3549853	2679.108106	0.2721968688	0.102320166	-0.009923781538	0.01808065741	0.02169371759	0.01730974425	0	NaN	NaN	NaN	NaN	NaN
9	153.3456906	427.2670986	-188.8341061	17140.47453	1033.444593	2004.963198	2242.255758	6442	10769.57609	58.37087811	2643.637425	226.5367066	358.6285664	208.1943114	999.58557	3675.09378	-0.01177118133	0.06494257383	0.1199646697	0.004056974482	0.01122053004	0.01182351768	1	-0.002838798883	0.102245584	0.3657408836	9	1
9	153.9513211	139.0261242	845.1417232	12775.04047	3787.730495	1075.262616	1689.903594	5747	5211.044944	225.4507464	2529.552809	745.4252344	259.7007649	199.2838082	1076.61174	2707.014524	0.06352537086	0.294992277	0.08567007125	0.01286746787	0.02169811031	0.01627199414	1	0.05802978644	0.5796422888	0.2717430841	50	1
9	154.670723	249.4106918	15933.3693	15647.48344	1150.532076	-638.2111496	1857.474261	6306.5	15445.69792	3095.082018	3058.346792	283.7819098	629.4284131	341.0257643	1211.919036	7733.030095	1.002155839	0.07620683538	-0.03732809472	0.0335002357	0.01600398103	0.04790405997	1	0.7968430911	0.1140518938	0.06015822012	95	0.9999890368
9	155.427834	311.9636695	5097.883229	17216.31367	1042.216882	1220.219782	2369.124211	6579	12050.45349	960.477066	2749.912373	250.8093473	390.5874379	233.7657803	1081.156299	4212.24378	0.3041893783	0.06497350404	0.06937186356	0.01708382655	0.01023912854	0.02120516153	1	0.2462005772	0.09859889154	0.2648532225	73	0.9999988761
9	156.4499707	171.6674447	2320.838486	13252.56232	239.1901355	57.49197451	1938.854644	4919.5	5162.574468	565.0230233	2993.35486	162.336608	139.8043871	227.5376219	1022.829963	2763.969844	0.1742239573	0.01800739255	0.004438631459	0.01363368245	0.01516380058	0.01195154819	1	0.1370824489	-0.001874333961	0.00357049428	52	0.9999999999
9	156.7262545	345.8679744	12018.05658	17426.72185	2972.965115	-453.5746655	2039.340263	7488	20642.11579	2447.211607	3187.256663	587.6419218	500.8086548	227.6991922	1368.457391	8206.23315	0.6972285779	0.1737432658	-0.0261183709	0.02983469604	0.01407098109	0.03299473324	1	0.5551563734	0.3190550879	0.02887230199	93	1
9	157.004592	67.45629149	3075.765257	10988.51936	2316.053141	-92.69659169	1210.034998	4647.5	6209.195122	550.3572836	1829.96018	432.7668409	144.8246401	352.3860704	763.3888517	2371.910734	0.285902476	0.2177538486	-0.008296144051	0.01834768811	0.02121121115	0.01429500708	1	0.2281523117	0.4132734216	-0.006943051859	78	1
9	157.8566939	194.734846	-145.4918216	12487.71587	1186.584666	2914.150135	2569.673149	4969	3340.612903	92.30007745	2198.420867	244.4014314	503.2155407	258.5415677	818.6884861	1383.614155	-0.01166505314	0.09602491745	0.2347342633	0.007358289484	0.01400416786	0.02154420902	1	0.005760396669	0.1725482475	0.7699207109	15	1
9	159.1097319	40.40265986	517.2780096	8427.9237	173.2318984	1556.234859	1553.760606	3073.5	4815.269663	113.0715079	1392.081823	114.2133823	320.0419269	212.4730417	500.1637202	3016.319185	0.06038757597	0.01999113741	0.1829313402	0.01140138825	0.01480608519	0.02379795706	1	0.05869033719	0.01132801143	0.6028161799	33	0.9999999997
9	159.955079	284.9483785	33.10351828	17752.11854	3056.955357	504.777789	1915.362845	7348	5079.663043	77.83082664	2064.048014	487.8845798	116.2384435	231.5325425	906.2757512	3415.92244	0.001765985637	0.1712882483	0.0289655337	0.004613613894	0.01464312282	0.005956597269	1	0.002992046315	0.3193932241	0.05321838975	17	0.9997736987
9	160.0282145	124.8582281	-19.56682415	13011.77515	1974.72353	707.9843611	1698.095159	5288	4267.758242	70.09084209	2331.487974	370.4534362	147.1102585	287.3294608	907.399326	1908.023488	-0.001395246317	0.1552313677	0.0548400354	0.005694527222	0.01529100967	0.008034181154	1	0.00207450392	0.2871965344	0.1427493951	18	0.9999999997
9	161.2872942	156.6274409	56.77754015	12379.61362	2792.035523	427.3567165	2025.825616	5339.5	2166.612903	65.77184853	1929.492663	419.2760664	121.2252981	246.9286276	787.4555934	1175.542983	0.00476950496	0.2247596193	0.03483153523	0.00572179984	0.01752805697	0.00964724207	1	0.006525172737	0.4310822948	0.07644110544	21	0.9446836286
9	161.5379187	326.3856031	4708.99839	14919.91071	1506.777783	-37.0337457	2155.943833	5929	5937.967033	1105.900315	3380.816411	429.7274432	223.2715363	198.4438216	1332.654381	3328.956091	0.312018091	0.1057318049	-0.002420310941	0.01709655309	0.01605465713	0.01759706659	1	0.2479419276	0.1800318642	0.01607448204	74	0.9999999997
9	161.5315239	617.336799	-38.95928609	15534.21527	1529.208039	843.4699127	1717.23319	5967	3602.62766	62.50495331	2763.411964	336.9629745	181.0912397	180.9949727	1062.232987	1416.868287	-0.002614313504	0.1006954155	0.05693817475	0.003939850275	0.01259406582	0.009310436397	1	0.0005156096368	0.1736662426	0.1478915721	13	1
9	162.7522846	792.50668	380.0981044	7231.452793	367.6331145	1348.85543	1452.192756	2758	7833.787234	104.6228228	1290.631578	117.0501759	251.3631896	163.4131954	462.0796581	3387.451838	0.05499257643	0.05435473767	0.1907711037	0.01107206547	0.01617509793	0.02389058391	1	0.0553915849	0.08333126115	0.6302532366	37	1
9	163.1091804	660.2497015	-18.00197281	13924.54492	2131.696771	391.2095333	1598.057506	5586	3831.021053	69.36427513	2373.595151	355.394473	106.9566573	214.7780555	891.1774023	1430.436141	-0.001155938705	0.1543610426	0.0288321861	0.005154667859	0.01472078072	0.007191642125	1	0.0004192901172	0.2841273665	0.05144097565	17	0.999999817
9	163.9025933	300.0630315	1429.630527	16899.05459	512.3121714	212.3911832	2101.451898	6256	20309.53933	318.8137009	3342.959734	194.6459353	132.88583	209.7602949	1219.188031	7592.785839	0.08406699161	0.03183453934	0.01342025988	0.007394425687	0.0132057093	0.00897576218	1	0.06582189647	0.0277330487	0.01369172842	30	0.999999999
9	164.3050956	542.6500611	-123.0889227	15637.28499	5041.717629	1893.2384	2369.279028	7198.5	4302.139785	98.79326507	2343.457694	835.8638804	296.1736043	203.0782187	1082.381348	1066.353005	-0.008078678445	0.3305690573	0.1233835621	0.006999368777	0.01835447832	0.008792236483	1	0.003921236905	0.6558808567	0.3880449032	27	1
9	164.6749782	764.4212958	392.9483973	7876.419603	156.9374882	1518.600214	1815.497702	2932.5	13429.69149	113.7046571	1359.515147	112.0007316	290.4403145	192.3167441	469.8350359	5765.903542	0.0536884547	0.02028139845	0.196272068	0.01061728923	0.01617784031	0.02073689218	1	0.05427952118	0.01260336673	0.648049101	33	1
9	166.7837757	209.7409458	4848.340942	16107.45179	1639.415798	-27.43837372	1925.170058	6390	6800.526316	934.5927188	2866.744173	400.9799849	230.7072304	219.8669674	1138.269744	3069.463744	0.3017490706	0.1067167825	-0.001483415326	0.01608582522	0.0163178892	0.01661949238	1	0.2398112406	0.1821707467	0.01690396715	74	0.9999999994
9	166.3211537	640.6547818	-157.441523	14801.86538	2349.580366	1677.333862	1883.319721	6068	10584.3871	71.32299072	2326.269015	378.9476041	280.8149563	205.774799	913.120759	2574.562204	-0.01073866476	0.1620304416	0.1137479183	0.005041297222	0.01267145838	0.01067391045	1	-0.001148252033	0.3042432395	0.3475952345	19	1
9	165.8780906	679.2846692	3767.501406	12324.04854	2842.805275	-160.320176	1699.792069	5353.5	6170.287234	697.1514034	2410.504415	470.9439573	181.5721103	186.6577165	965.529417	2914.924679	0.297270697	0.2227788573	-0.01182872722	0.01608730944	0.01709208627	0.0158066464	1	0.2370593755	0.4235278866	-0.01640840036	78	1
9	168.201102	490.3741314	1162.081672	17162.96324	1729.808389	644.0784495	2174.962462	6706.5	8706.308642	235.1628178	2695.191895	354.9035137	165.0572998	295.2995073	1036.518784	3097.873136	0.06744594197	0.101968923	0.03963270338	0.007605923496	0.01494790274	0.00856712633	1	0.05532449896	0.175203282	0.1041886261	39	0.9999999999
9	168.6753429	107.5127627	61.22331319	10859.01118	3259.565282	332.067067	1663.501145	4875.5	2497.936842	79.17928909	2008.406433	656.4877337	103.4106601	263.8735082	890.3517675	1423.131883	0.005668655144	0.297197417	0.03122507184	0.008167818304	0.02774362244	0.01064814261	1	0.00796226065	0.5818431326	0.06655767819	25	0.9999997281
9	169.5496848	505.696169	1207.443625	15896.27231	927.2066366	260.8783306	2414.173471	6067.5	8438.648352	239.1721309	2841.230032	240.6090297	108.3684916	293.6669208	1060.114024	3605.062158	0.07722491557	0.06118390747	0.01659206711	0.008053564981	0.01175608551	0.007636889227	1	0.06096956383	0.08906877589	0.02420648558	34	0.9999995561
9	170.6521657	29.43623951	20.73814123	8116.562146	1194.93582	850.8431127	1311.24912	3318.5	2265.510638	60.40981916	1304.271072	248.3083329	189.994353	194.4546512	514.7140214	1242.987312	0.002377759425	0.1468883202	0.1061086191	0.008139157116	0.02183750819	0.01338845877	1	0.008595965181	0.2722703589	0.3234188764	19	1
9	169.9142415	73.3280129	2780.097192	9817.830306	500.2035807	-54.37359134	1697.563761	3798	3160.482759	584.5440528	1994.099701	153.1605934	183.6294009	244.3472828	731.698785	1705.073025	0.2896004854	0.05072018649	-0.006048093392	0.02078106723	0.01593916342	0.02106147667	1	0.2290245981	0.06531942092	-0.004060517858	72	0.9999934536
9	170.48558	141.408172	849.9648024	12560.81211	2725.702645	85.26113225	1544.092004	5327	5977.041667	184.7803589	2648.4011	542.7172336	102.1358084	486.2875094	1053.858219	3899.938002	0.06614613001	0.2184415621	0.007283146995	0.007640218849	0.02151326039	0.008800665364	1	0.05356698662	0.4163415703	-0.00561244836	45	0.9999999539
9	170.5247509	571.779881	1219.811445	14784.50076	431.4602992	138.3439787	2013.621161	5409	20872.1828	289.9136886	2524.819779	143.6789509	104.8101095	257.0714307	888.0993654	7706.751365	0.08450312383	0.02980921615	0.009742998005	0.008849380075	0.01171862598	0.007821143141	1	0.0658839555	0.0233337305	0.0008120385549	30	0.9999999999
9	172.4679299	190.7056125	2444.494165	15619.76764	2502.82548	2235.661492	2249.179014	6549.5	8917.354839	465.7023337	2464.960906	434.9148023	413.6960958	261.7926043	1028.987848	2825.152372	0.1562939721	0.1626069104	0.1410107729	0.01510163162	0.01416616407	0.01842706859	1	0.1343243183	0.3060881056	0.4839516469	63	1
9	173.3825696	313.9853519	1169.767626	16087.5087	1696.790138	198.8015272	2231.802016	6299.5	8761.903226	233.6713602	2581.282308	350.1372626	134.7368263	230.5519985	1000.993329	3733.599691	0.0740554512	0.1093626458	0.01282890687	0.00720651516	0.01422770266	0.009192399878	1	0.05881702882	0.1892898766	0.01192551258	38	0.9999999817
9	174.7601034	49.85655144	6636.5108	9782.15543	1070.148676	-364.0595795	1249.551653	4067	10819.33333	1276.936953	1959.423555	209.0366142	303.4933768	188.9646529	749.7175047	5293.25012	0.663769144	0.1075645029	-0.03980998298	0.03996720948	0.01601111469	0.03353666795	1	0.526551229	0.1806325761	-0.02968400744	92	0.9994984396
9	176.6786564	242.3196069	4306.044259	14905.56929	3371.669615	-68.25775876	1749.400429	6403	5552.152174	1194.446452	3731.485691	935.3136437	224.7943861	202.0335267	1611.557916	3466.456464	0.2933365939	0.2367523775	-0.003955322943	0.01914623443	0.02524732309	0.01895868967	1	0.2346571852	0.4530401313	0.0107802649	78	1
9	176.3139078	386.8238064	41.17682851	8612.692477	874.4100348	647.6162549	2203.676979	3426	1565.21875	59.63139624	4047.403835	441.4201346	254.2147354	308.330398	1532.543041	1457.733787	0.004972818852	0.09618166461	0.07216291894	0.0110534727	0.03260531175	0.0221111146	1	0.00759496583	0.1649649433	0.2030427735	13	1
9	176.3272707	598.2639174	858.729813	12608.66011	1222.650838	494.7198901	2001.265663	4946.5	4289.354839	233.483513	3337.214063	306.9840399	138.2634365	197.6376871	1230.613776	3272.365796	0.07005351041	0.09932459522	0.04050210269	0.007508875516	0.0162235609	0.01027535991	1	0.05743506121	0.1697247622	0.1077819524	39	0.9999999999
9	177.3859871	90.4679866	2.149497879	11060.35274	575.8430906	593.9853731	1585.80257	4118	3910.129032	53.6337988	2259.662231	172.5778289	137.22375	241.6005806	804.1630513	2085.817112	0.0002077046462	0.05056759985	0.05447692045	0.005709202695	0.01742946165	0.01005865817	1	0.001925060452	0.06908496394	0.1381598965	8	0.9999990076
9	177.1878391	273.4222482	1241.674075	13158.60728	228.5886965	177.0042447	2140.508776	4838.5	8733.375	256.3751202	2882.997507	146.1447454	117.1099523	200.6292226	1003.194061	4821.689877	0.09413086678	0.01851129875	0.01232747014	0.01105430506	0.01330413196	0.01100479549	1	0.07361190079	-0.0001217346981	0.01182828371	30	0.9999998709
9	178.6694036	439.2803071	-121.5368705	17198.97888	2778.300146	2123.196637	2555.5436	7073	3890.793478	89.26916656	2324.782451	448.423275	301.2957294	258.0441178	952.9966353	1045.429956	-0.007415610867	0.1642799231	0.1248875984	0.005324172638	0.01363402946	0.01105888064	1	0.002324615282	0.3094545352	0.3876033525	19	1
9	178.6261225	480.629769	-21.12900456	16454.07146	441.2074425	242.7305534	1861.128242	5999.5	5262.232558	52.22076396	3185.957278	177.3569009	91.72939343	196.5648824	1152.091369	1951.299879	-0.001459244523	0.02621753946	0.0156259971	0.003471259044	0.0107089029	0.004938309914	1	-0.002475545005	0.01647920425	0.000454305061	1	1
9	180.1680273	631.1589885	-121.978065	13217.92231	265.9637328	1605.701107	2261.182606	4920	9725.15625	53.45301198	2527.363116	125.401352	316.4135371	203.3828652	871.8695621	4166.220598	-0.01014443146	0.02064325283	0.121479085	0.004478326978	0.01186895036	0.01348281273	1	-0.00202621134	0.01000572986	0.3698869613	4	1
9	181.5305362	687.5905773	735.5811928	10940.82754	3367.190991	939.14039	2015.352599	5047	3620.602151	170.0900946	2065.161285	654.4098914	222.8246774	273.7133187	912.7602368	1829.97838	0.06541216499	0.3028331975	0.08848407922	0.01046736195	0.0201397436	0.01351037377	1	0.05984207743	0.5961085652	0.2823614801	50	1
9	182.2950773	423.352536	1060.757284	16949.2383	5244.891477	1580.092679	2115.863124	7654.5	6718.397436	282.6560053	3097.466407	1061.887254	343.0529925	236.801041	1436.012113	2708.938659	0.0641702228	0.320570341	0.09415242818	0.009372101228	0.02142860402	0.01257823112	1	0.05948722064	0.6333458575	0.3025937577	50	1
9	184.4600902	341.6441077	14663.02614	14143.9284	475.3343174	-586.9549896	2347.316507	5647	11442.73118	3522.392975	3502.797673	173.4435968	577.4935879	272.340974	1319.104657	6631.516607	1.022557554	0.03164630365	-0.03652787135	0.04399678734	0.01669732001	0.0490763939	1	0.8126122397	0.02115781302	0.06634967189	94	0.9999999906
9	184.2934548	582.4907955	2668.413455	16232.90116	5216.446874	44.78981833	2009.712709	7446.5	12153.52632	482.496146	2537.385946	847.8847957	150.075785	245.3619276	1167.383828	4468.43991	0.1665333966	0.3240689487	0.003013308004	0.01027724739	0.01400532773	0.009937050792	1	0.1349429874	0.6358274543	0.007526900747	66	1
9	184.5830349	658.511574	47.88629459	10360.11229	992.1460901	213.4068287	1828.948993	4102.5	2066.604651	53.46886117	2768.394914	282.7911446	81.14310819	419.2088261	1023.734237	1346.188635	0.004893739681	0.09378534445	0.02056066793	0.00611016469	0.01897591884	0.01023207228	1	0.003859030104	0.1574825784	0.02171916663	11	0.9998412351
9	186.1785117	672.7634279	-63.64533597	12868.84841	1340.409314	728.3028351	1699.229078	5014	6041.378049	50.32277938	2559.907127	253.4164042	157.6825057	181.4301369	925.2179558	1883.92298	-0.004721874075	0.1022545478	0.05735593707	0.004182198897	0.01485086304	0.008192556734	1	-0.001118962075	0.1769436306	0.1489016807	13	1
9	187.540241	163.2254962	4680.984604	15524.89579	1624.62659	-139.1011373	1795.165441	6117.5	8699.706522	999.1596411	3078.930742	329.6886463	239.7498062	432.8279684	1190.445071	3459.490627	0.3009839418	0.1094899278	-0.008768768554	0.01657334783	0.01828707557	0.01755580033	1	0.2387227806	0.1876007467	-0.00876894	74	0.999999271
9	187.6151182	263.4828646	3273.743286	18669.57166	2033.45895	154.3163459	2344.232776	7505	4953.55814	635.0140604	3369.522722	492.7409043	179.200718	257.8533511	1374.582426	1947.160434	0.172467344	0.1054964637	0.008487451051	0.01099432223	0.01396219307	0.01088145787	1	0.1371384532	0.1806287972	0.02045852811	58	1
9	187.5921166	541.5834546	3841.482491	13197.13401	3123.199291	958.3232651	2250.440849	5790	12739.05435	1057.528604	3285.082561	709.8644438	308.0931105	211.5534373	1369.343358	8106.425778	0.2973099139	0.2405509286	0.06997671334	0.01533625341	0.01967258794	0.0236030175	1	0.243100733	0.4645059322	0.2715188383	79	1
9	190.3163992	509.9539026	969.0504436	15974.08479	2494.300607	1411.418656	2208.319738	6504.5	7613.231579	206.6606375	2823.063154	507.9922357	314.1994755	319.9656573	1147.874759	4232.992643	0.06504838494	0.1615379482	0.09113584274	0.008173401712	0.01541554295	0.01270314963	1	0.05784107601	0.3018214326	0.2865855172	44	1
9	190.8534969	616.5437337	1261.117846	14599.60182	382.3006753	126.151508	2024.521875	5392	18746.48421	252.885959	2276.128173	139.6178035	112.1242048	204.540945	782.3857284	6279.418763	0.08462698644	0.02613629271	0.008343245722	0.008841575118	0.01137996137	0.007997453186	1	0.06583491213	0.01561244288	-0.004203563614	30	0.9999999998
9	191.3299632	12.32342547	2580.230352	9264.281062	1938.510828	-131.4560674	1010.353948	3912	3626	496.7497426	1677.432451	335.4218357	137.2231944	177.7835186	669.6822789	1829.875096	0.280494997	0.2155946247	-0.01349299811	0.01913291424	0.02195354123	0.01623540596	0	NaN	NaN	NaN	NaN	NaN
9	191.4990856	178.8098357	-13.78927676	13356.06313	6053.780767	365.2450248	1666.998681	6693	5438.568421	96.71222542	2209.537202	963.3624795	99.33574268	272.7896679	1057.777521	2054.570767	-0.001053279988	0.443137608	0.02781587605	0.007732958322	0.02149772681	0.00718566501	1	0.004307215041	0.8858008652	0.05811603019	29	1
9	191.5344345	286.3418058	-23.85576073	15112.09291	289.0879642	951.9166927	2214.766545	5473.5	3830.744681	54.08280444	2902.291509	153.808213	195.797114	230.751486	1044.429505	1632.558905	-0.001636247309	0.02009305043	0.06397737679	0.003795869397	0.01133178149	0.008701614702	1	0.0007118929208	0.006050978258	0.1699975568	3	1
9	194.3307147	39.67786144	40.52655327	8843.195192	2022.200363	213.8236005	1219.512987	3736.5	2472.793478	60.74496877	1557.622371	389.2880152	76.2104371	202.3161103	636.5136889	1037.25847	0.004462214981	0.2286497842	0.02516324663	0.007713029115	0.02204709932	0.008434278096	1	0.005649634552	0.4387230236	0.04255047112	21	0.999741809
9	195.0427306	418.8095269	64.74327799	14086.43218	1409.092935	460.7926548	2185.195966	5589	1444.625	69.83739788	3692.543687	406.5593484	120.2035118	269.1465517	1385.9211	1071.301697	0.005053209562	0.09826733488	0.03590000503	0.005920726366	0.02266118358	0.009699670336	1	0.005128896504	0.1675610729	0.07578604756	12	0.999985706
9	196.7509017	439.807052	975.4509502	17685.12766	1710.015625	3553.841304	2500.452463	6934	2872.042553	187.0837032	2552.601856	384.6790276	634.9835161	305.4629814	1037.472923	1159.378754	0.05690885855	0.1029534939	0.2070796617	0.006395379629	0.01296071408	0.02121336073	1	0.05872676738	0.1853754355	0.689712033	41	1
9	199.3306811	492.5974266	5289.42484	17732.08796	1015.092492	1365.269117	2532.642577	6894.5	12474.47917	1066.516069	3294.223007	243.2083928	389.90602	209.061348	1243.058364	5313.990662	0.298353233	0.05711715126	0.07509164937	0.01611328284	0.01219266229	0.0195320198	1	0.2418326587	0.08252803864	0.2832439361	73	0.9999999998
9	200.6844295	91.55392474	5172.68308	11519.8788	1113.307372	1029.042135	1901.093915	4686.5	6671.308511	959.0225781	2172.158773	210.5389523	345.7385447	228.6530197	821.9979213	3361.854465	0.4457915627	0.09373843569	0.08393813512	0.02308877726	0.01626202832	0.03180887515	1	0.3608244346	0.1586696987	0.3514384248	86	1
9	200.3111116	573.0560086	996.2306139	16624.6704	1845.064899	156.7807492	1914.359399	6544.5	19053.1519	263.2480641	3008.340764	352.3044673	100.6888216	228.2415584	1146.077151	7037.446618	0.06355455038	0.1153285361	0.009165288769	0.00785741752	0.01402071277	0.007045705655	1	0.05024327032	0.2015864603	-0.003281423827	38	0.9999999997
9	202.6209087	225.544633	14459.46277	13789.5106	1620.079224	-665.7700203	1691.540805	5884	3957.402174	3188.550245	3194.940181	377.2646356	612.8901361	323.4165196	1299.392442	2368.151322	1.039599526	0.1172565646	-0.04215622286	0.04717962702	0.01613111969	0.05422293845	1	0.8269896309	0.199203629	0.0537548992	96	1
9	202.5336883	667.3987944	839.6453231	12428.56773	3813.095349	1156.814915	2151.926177	5713.5	2873	189.1321068	2048.804685	613.8717243	199.6909867	268.6506879	899.3637086	1366.460737	0.06793599212	0.3055252621	0.09321032129	0.009556854317	0.0198352003	0.01308044898	1	0.0622294436	0.6019358762	0.2996679697	50	1
9	202.9689383	270.5875996	867.4042954	15767.23188	295.7818405	3362.820774	2748.617102	5824	14984.74194	187.5644141	2518.727233	164.0631208	604.2613611	289.9945611	923.3245823	5310.472776	0.05321260257	0.01855079977	0.2150584731	0.007982571893	0.01141253924	0.01972965136	1	0.05520122286	0.009905559552	0.7138473327	33	1
9	203.3075632	787.6017249	-19.11406998	9152.867302	2156.707314	454.8050261	1300.36502	3910.5	8184.734043	58.96401132	1352.922273	326.0598092	99.87298219	164.3638762	568.7264478	1600.180939	-0.002253234362	0.2394083217	0.05073830111	0.00715007474	0.01843810178	0.009897041612	1	0.002229458302	0.4624013913	0.1311150488	22	0.9999948768
9	204.4565529	529.3027692	7049.289002	14731.61189	3359.796313	-199.7353764	2090.617866	6426	5615.22093	1326.641973	2772.763693	676.2894383	302.6571059	241.6295412	1200.89479	3143.075715	0.4785790532	0.2337894613	-0.0143866619	0.02149593746	0.0179487897	0.02344832983	1	0.3819815342	0.4456182724	0.01906032215	88	1
9	205.1550079	586.9132659	-165.3176038	16013.79875	328.3664983	1917.425394	2384.086155	5790	9420.9	64.38143668	2904.91429	160.8401975	365.5167262	474.5571536	1045.852444	3787.437093	-0.01022928247	0.0224954565	0.1230791495	0.004732335117	0.01084084351	0.01282990163	1	-0.001956294191	0.01394269559	0.3755510799	4	1
9	205.3462604	628.6812411	4378.417126	14572.19121	1455.926223	986.5239246	2274.171201	5859	15334.41935	850.2963743	2642.212679	264.5318781	259.6548713	211.4838193	995.0227778	6450.974561	0.2962140481	0.1042963101	0.06707344743	0.01470362951	0.01269366514	0.01635983736	1	0.2401902102	0.1804568975	0.2562348854	75	1
9	205.274324	732.0474833	4397.01978	9560.897455	2018.595558	-185.5065115	1669.34946	4184	4747.288889	1089.928243	2351.205024	500.6920871	220.7631933	179.3380853	988.4648748	3042.974038	0.4590292792	0.2155835647	-0.0196042238	0.02236956428	0.01704104301	0.02703713279	1	0.3657390666	0.4075095842	-0.00465831874	88	1
9	207.611294	477.1242268	-34.88402359	17664.89276	5823.213805	510.5365329	1675.737587	8198.5	4629.815217	108.0553986	3124.288564	1075.181245	128.5986395	285.1444849	1414.032673	1834.863704	-0.001804089623	0.3348247307	0.02969733185	0.006981744049	0.02039840257	0.008677511798	1	0.002385312146	0.6602034051	0.06070798327	25	0.999999968
9	211.282422	174.7756214	3882.863129	13689.35243	278.3790249	2998.006062	2408.296191	5132	6901.191489	808.7481196	2764.048187	148.0001725	695.8409364	305.8386615	997.2386377	3244.467487	0.2822877324	0.02280582141	0.2131246617	0.0194299826	0.01236311713	0.03623432416	1	0.2382659076	0.01775741385	0.7628772622	71	1
9	212.3387214	121.4337833	1052.956671	15576.09041	6152.916366	102.5957746	1386.281252	7417	7388.648352	271.4979134	2424.732095	1037.305939	109.8962709	246.9513973	1172.090847	2052.351385	0.07004781426	0.4018609658	0.00676822649	0.01047216825	0.01983622351	0.007981522351	1	0.05911289468	0.7984915526	1.828101774e-05	51	1
9	212.7252288	565.7829124	1000.096754	13631.47793	232.1216584	586.4750154	2244.617765	5038	10819.625	234.6297331	2870.21625	136.582087	143.4435503	291.521204	997.7495211	5285.073324	0.07312092572	0.01743643469	0.04366733382	0.008384268955	0.01182776838	0.009196741094	1	0.05901119119	-0.0007650055149	0.1167453745	31	1
9	213.3761869	295.5772967	7921.920615	16233.2642	922.1548588	1746.063831	2594.570696	6292.5	7506.010526	1495.844062	2949.897589	284.3850903	493.0229633	261.7781067	1180.696892	3331.775198	0.4831301042	0.05804321416	0.1018024082	0.02118870196	0.01274286698	0.02849437723	1	0.3914573655	0.08500337455	0.4219861043	84	0.9999999134
9	213.4996768	341.488434	1302.024224	16879.76714	1714.639376	476.7086014	2884.74219	6632	7218.066667	182.6741801	2229.949143	354.87585	129.5368472	220.2096148	913.105023	2902.328181	0.07541442571	0.101481946	0.02857076731	0.007720430204	0.01309319088	0.007637813735	1	0.0609082887	0.1736228636	0.06726001305	38	0.9999932568
9	213.1088186	503.7792245	2317.343352	11796.54933	6.697827589	1891.019115	2916.135684	4512	2972.417722	640.4080848	4032.651368	200.7453846	617.5526985	454.1278685	1427.304571	2798.098208	0.1791383443	0.0007061020576	0.1549236521	0.02897232345	0.02393248644	0.04175837945	0	NaN	NaN	NaN	NaN	NaN
9	213.3974323	719.5573029	3098.412251	10428.28526	1043.640936	663.9451758	2027.141128	4222.5	11682.84091	689.7937052	2301.51363	233.129866	227.1376131	216.9129474	875.6336433	5615.27865	0.2929706062	0.1004834844	0.06226515683	0.01619800583	0.01357463263	0.02027199842	1	0.2372066795	0.1722931944	0.2384257086	75	0.9999999989
9	215.4356267	136.497784	4.321143478	13072.06497	907.4471479	207.8686606	1782.955788	4994	6376.902174	52.87456707	2539.939887	187.8555433	82.25843676	213.7595995	893.7120841	3197.200599	0.000344208009	0.06858490301	0.01638404089	0.00427878773	0.01485712963	0.006566976743	1	-0.0004113289882	0.1047892839	0.005054023874	6	0.9993184665
9	215.131451	525.4584692	5507.981172	11092.86662	2443.504361	-170.9488345	2023.187134	4911.5	3551.164706	1842.084083	3711.825745	879.0127785	273.9557323	233.3311697	1599.744972	2642.874197	0.4823213426	0.2222261126	-0.01397955937	0.02370110024	0.03122123296	0.03467008663	1	0.3848469228	0.421528348	0.02099026651	88	1
9	216.5470842	216.6325874	-86.73409692	17925.55936	2053.99049	2166.547172	2023.750835	7086	9901.563218	111.5018817	2461.506601	362.0907526	339.6851306	225.6842916	987.9621756	2491.747359	-0.004670078128	0.1136653288	0.1187895755	0.006707809992	0.01202176871	0.01092904113	1	0.003409806494	0.203683814	0.3650640614	14	1
9	216.9875769	261.4688998	4817.777085	16773.40537	2752.490626	1230.994988	2297.827099	6951	15428.36667	994.885416	3061.497775	569.4709135	383.0595925	302.870594	1282.357149	6694.740165	0.2904665748	0.1701272916	0.0745780915	0.0192452723	0.01523675815	0.02122848386	1	0.2370085435	0.3180138935	0.2835229615	77	1
9	218.7509206	243.5728962	1543.383369	17500.77221	377.9141025	258.782352	2301.58192	6424	10845.4023	345.6986565	3434.500402	208.9713216	125.2372251	252.3450971	1273.675399	4391.309468	0.08897674671	0.02163337072	0.01451053953	0.007806672816	0.01142031659	0.008562246918	1	0.06968715455	0.00650976009	0.01835281764	30	0.9999998824
9	218.8191881	279.0342117	-89.22818226	16152.12271	1687.382014	1980.976421	2488.353262	6312	8389.159574	73.65402648	2386.115464	320.5259503	309.5378183	206.7454802	935.1675391	2541.934808	-0.00617968191	0.1058846721	0.1208530012	0.004996312415	0.01180476691	0.01158986526	1	0.002243988433	0.1875768973	0.3716683008	14	1
9	218.1770111	421.7804353	-55.54285148	17728.93244	2983.693822	1156.830199	2505.316717	7324	3371.705263	81.24967269	2068.056603	443.6791655	187.6779904	228.1731508	880.249526	668.1370078	-0.00316573133	0.1734577474	0.06572082264	0.004875999657	0.01346087116	0.007835382953	1	0.001671387246	0.3257068386	0.1811758614	18	1
9	220.5713536	439.3528311	5662.379556	18281.7021	4391.15778	1412.401869	2335.176642	8055	14252.34043	1059.614877	3351.788058	853.3058925	382.5856325	248.7160981	1476.48254	5810.460777	0.3035325263	0.2405405778	0.07282326111	0.01474916861	0.01706773863	0.02084952541	1	0.2482763534	0.464596673	0.2830273735	79	1
9	220.7190554	579.5315853	819.2656116	15117.63658	256.5321622	3153.249922	2548.914412	5611	9237.376344	190.3830978	2465.872651	131.4127435	527.4609743	249.8621965	888.6914381	4065.833515	0.05657874111	0.01673257073	0.2098652413	0.007369537467	0.009246083164	0.01960995048	1	0.05750163083	0.005852846563	0.6963631662	33	1
9	220.4862652	636.4542593	-20.81781903	13736.98477	1420.317735	423.7374731	1870.407174	5377	4135.145833	61.15490788	2773.81393	285.1848528	104.4602805	239.9470558	1019.114709	1993.570993	-0.001824153124	0.10454949	0.03063696088	0.004639086466	0.01462487554	0.007181651759	1	-0.0006564611148	0.1804249257	0.05585395641	12	0.9999429221
9	221.1778685	29.30473616	1409.950314	9005.347635	2663.808776	376.1201357	1241.336983	4036.5	7070.08642	329.949524	1707.970178	520.4354378	152.0333436	178.5608836	742.9226251	2756.311363	0.1588145365	0.2968772712	0.04115106801	0.01801006232	0.02683213487	0.01619568608	1	0.1310973124	0.5810391668	0.1386230337	67	1
9	221.6714747	43.72166985	1390.24023	9525.208996	1011.75568	1255.167091	1623.130537	3811	6870.602564	336.943741	1989.16281	220.5050478	327.9634148	215.2030531	759.2290512	2768.622107	0.1539013993	0.1049204836	0.1334393095	0.01568827906	0.01754632272	0.02450419517	1	0.1311027214	0.1855314004	0.4547389092	60	0.9999999999
9	221.8036812	58.65254061	49.20633678	9136.223851	1371.921541	216.2010319	1868.573226	3750	3106.822222	65.77222526	1869.757966	283.6013288	79.91637801	274.3150258	725.4076385	1335.697575	0.005715568451	0.1513878715	0.02345808618	0.007656987961	0.02313943448	0.009563517551	1	0.005493947795	0.2776452844	0.03413264199	17	0.9765000236
9	222.7535048	398.2381835	2888.406795	16365.14532	178.6395921	2532.511411	2925.819226	6034.5	3481.547368	784.9166634	4311.566891	201.6298262	714.7650872	389.0121383	1599.488969	2285.803294	0.1753786579	0.01331974479	0.1577372087	0.01189212157	0.01475248927	0.029585965	0	NaN	NaN	NaN	NaN	NaN
9	222.0689561	481.0819641	4777.259479	16912.74577	349.6050538	3705.51855	2647.496353	6311	7185.163043	1062.135793	3320.194295	200.0804817	826.8250858	335.9936064	1255.552757	3375.697982	0.2896959818	0.02049006144	0.2146591501	0.01752422195	0.01209055662	0.03301068617	1	0.2442659149	0.01297631442	0.7699845896	71	1
9	222.6186324	557.5805007	2410.791878	13855.37778	1339.672737	225.647394	2637.917792	5535	4390.560976	543.3888391	2805.498244	260.2067521	164.5889122	301.7639902	1047.589137	2509.212754	0.1738179875	0.09591901535	0.01638680502	0.01332596819	0.01265362624	0.01290775952	1	0.1386469811	0.1610479569	0.04818921921	58	1
9	222.4488289	699.2548016	2180.792629	14352.4445	4208.858745	620.800581	1769.779805	6477	8455.674157	439.0705411	2354.067402	673.8799022	171.0344083	188.1298312	1005.939144	3501.168262	0.1531616943	0.2940786371	0.04484989182	0.01257358566	0.01675946001	0.01250511848	1	0.1268012773	0.575408833	0.1501399529	67	1
9	223.6410378	94.63281517	1844.837155	11071.7318	132.0045693	1600.368588	2087.96961	4194	3372.5	407.0971206	2398.854093	149.4594295	367.3933547	349.8580793	853.5539808	1773.230362	0.1647751546	0.01225716223	0.1368741049	0.01533129362	0.01512646176	0.02707072456	1	0.1387943004	-0.007428922199	0.4661648131	54	1
9	223.7167976	156.7784928	15271.31088	14997.47127	1614.125603	-722.0582025	1663.767667	6203	3794.297872	2720.387052	2720.126657	362.3362864	581.6831589	266.0456115	1117.373395	1662.978173	1.017164375	0.1121292608	-0.04226291146	0.04041710546	0.01539125193	0.04394229076	1	0.8089765096	0.1886049365	0.04774651264	96	1
9	223.6799459	230.0060764	4716.731845	15344.18669	3663.167488	-34.17112957	1940.505043	6762.5	7440.719512	1076.240045	3221.842445	835.7984703	221.5804333	304.9481595	1401.837319	3224.952718	0.3033846188	0.2395789396	-0.002633423302	0.01805055971	0.01901618758	0.01624211424	1	0.2428217252	0.4589532046	0.01796451551	78	1
9	224.0653987	327.7821982	1918.366696	11361.47389	460.1848211	1783.982053	2555.347679	4475	1571.882979	678.8104721	4263.497754	232.0457548	649.5996405	366.8367242	1560.473937	905.2644461	0.1612836736	0.04093297294	0.1559738689	0.02033271591	0.02022160038	0.03981816409	1	0.1377354175	0.05325826529	0.5334066713	57	0.999999729
9	224.905857	498.9171027	7792.953946	16259.70853	323.714626	-137.7137124	2572.846032	6171	11288.84932	1557.552316	2838.691585	194.689558	283.5867202	253.5078742	1084.823828	4281.25101	0.4824689922	0.02099487148	-0.007894186453	0.02350891349	0.01209962454	0.02018472893	1	0.3826922555	0.002516346057	0.03527591114	81	1
9	226.6316826	653.6274336	1131.097675	12905.74397	313.7335564	166.6791708	2144.081175	4761	11286.7907	234.4770175	2359.503181	151.8203371	130.6055376	219.7929082	813.7964343	5342.270819	0.08586343765	0.02388891154	0.0139179873	0.007502233084	0.01443227584	0.01202739918	1	0.06718656728	0.01119355501	0.01559507278	30	0.9999999389
9	227.2920953	126.1391719	-136.770441	11866.74577	1053.524864	2743.966059	2453.39005	4649	2689.9625	93.64709912	1907.851285	232.538992	472.6111243	319.8454292	726.4871265	1342.713005	-0.01211898258	0.09195860477	0.2298166638	0.008440854465	0.01733833545	0.01789363678	1	0.004995946394	0.1638398654	0.7523966035	15	1
9	227.3134825	346.8759795	5048.413709	16335.1424	1637.317053	1352.112081	2739.178494	6500	7839.325843	997.4952375	2986.542133	439.3562319	355.0292538	237.4872498	1237.354898	2783.722388	0.3113241003	0.1047248501	0.08037675501	0.01424164562	0.01541548827	0.02141435618	1	0.2532148942	0.1819308921	0.3066414249	75	1
9	229.4623114	112.6613369	584.4715628	9258.179848	905.2333834	912.3756332	2013.281499	3746	7016.304878	186.418913	2369.496255	261.0988914	244.0398727	356.7232596	889.6058536	3583.596947	0.0627493199	0.0985503503	0.09674769527	0.01276979632	0.02330918456	0.0219799652	1	0.05555313861	0.1708543262	0.303505791	40	1
9	229.6532222	296.4489172	7.963627441	15385.8199	1498.147721	1016.561333	2343.977907	6033	4369.41573	76.5523449	3205.90103	434.230627	207.0289168	276.8905925	1273.291339	2247.367924	0.0004789304582	0.1038334043	0.06536403259	0.005760590952	0.01655989925	0.01093442968	1	0.003625215943	0.1805989181	0.1783447353	13	1
9	231.6988159	215.8075042	10219.75403	14787.80289	1558.739949	-283.1734869	1958.667699	5999	8880.911392	2526.60064	3385.863664	381.4034091	432.1396802	257.262918	1343.026235	4308.936189	0.7042645722	0.1103309854	-0.0232376444	0.03911616671	0.01581351697	0.03502372926	1	0.560133368	0.1870337795	0.0384548682	92	0.998796429
9	233.1003066	607.7559566	-8.570543815	17511.58081	1819.195168	537.9072909	1974.249021	6752	4358.37234	61.92444596	2522.37979	366.6459683	109.8415477	211.318679	1010.73581	1335.291817	-0.0004465314203	0.1059280882	0.03162278472	0.003824325829	0.01261410142	0.006133530616	1	0.0005329988607	0.1833395278	0.05969960634	12	0.9999579747
9	234.384597	22.32700379	11.61898515	8581.677691	466.7508422	958.7810119	1587.035344	3242	3184.175824	50.44120902	1497.014611	140.2590283	189.5948518	218.8241979	545.8376966	1561.558798	0.001334895394	0.05204379731	0.1123071681	0.006676082543	0.01628964704	0.01533647396	1	0.006925983975	0.07494631846	0.3415774744	9	1
9	236.1324828	489.3148842	45.63483402	16708.94234	228.5086311	284.4920904	2177.050493	6000	3450.066667	53.72331527	2976.997607	174.1234194	96.18669913	305.7725006	1075.615855	1995.946824	0.002643498625	0.01550997852	0.01717020789	0.003413440404	0.01024898064	0.005900199189	1	0.0007697378305	-0.005774108681	0.0064954913	1	0.999999978
9	236.4751758	631.4745037	737.6466911	13834.12657	319.9359526	2930.333828	2363.827809	5254	12773.05747	170.8787233	2423.066682	156.8446235	537.1495452	228.778173	816.496216	4534.123072	0.05231254223	0.02313858578	0.2054565392	0.007296739929	0.01390656216	0.01974452182	1	0.05386581751	0.01900550396	0.6800703571	33	0.9999999998
9	236.5118713	787.6853642	401.9328103	7791.775315	440.9539589	1518.903132	1775.651018	2990	7472.797753	115.6799975	1480.72295	119.4101426	301.8451853	291.047218	535.9418216	3316.214834	0.05398505993	0.05841763835	0.1964303443	0.01025231534	0.01582787607	0.0212911049	1	0.05503989618	0.09207418908	0.6500265932	37	1
9	237.5890995	697.6532504	567.1614746	11409.38856	683.1120244	2324.949851	2321.407536	4454	14254.66667	165.1066145	2076.566844	139.8152774	424.7403191	278.2741469	721.9056081	6030.607362	0.05180757242	0.06066271718	0.2040097403	0.008860707694	0.0154116241	0.02057202341	1	0.05386388176	0.09712666577	0.6761945962	37	1
9	238.0421656	382.1066313	2155.821974	11880.57892	2536.969825	267.0247195	2634.138062	5102	4411.157895	565.3889676	2888.122707	707.936291	169.2796617	364.1906693	1216.393821	3788.330866	0.1803427022	0.227921556	0.02215954547	0.01663870906	0.02481384269	0.01963492278	1	0.1460431774	0.4363535549	0.07471921317	64	1
9	237.6055307	507.5630776	4271.665856	13827.51387	1491.658338	948.3882107	2709.373821	5534	12380.43956	1266.562758	4244.345966	521.0829449	431.0984167	368.8097958	1651.966861	5994.806755	0.3050743031	0.1014154535	0.06738685147	0.01700052026	0.0199303946	0.02702714078	1	0.2472573507	0.1744335603	0.2593868161	75	0.9999999999
9	238.6142793	645.7438027	-6.491326308	14548.42977	4631.766339	393.1640548	1765.83042	6601	6716.067568	78.559473	2494.901041	868.7853105	110.0996444	273.30151	1114.794704	3410.642684	-0.0004449923846	0.3176687603	0.02800923654	0.005785561862	0.01845749761	0.007012288131	1	0.003122443967	0.6243686522	0.05450281462	25	0.9999997744
9	239.4315646	372.3778722	2672.311409	15510.7205	3281.90767	309.2098864	2550.842144	6619	5013.324324	682.7434359	3821.59139	892.3658175	193.9093602	283.1258409	1643.460807	2449.68853	0.175858116	0.2195675321	0.01820561558	0.01063838526	0.01547409609	0.01627406527	1	0.1420666585	0.4187735773	0.05944809549	64	1
9	240.2385015	49.18375011	7022.924953	10465.89986	1132.372741	-399.3842673	1523.072652	4276.5	9008.787234	1441.73441	2093.888062	221.7939854	286.8531044	200.2938694	806.3857187	4896.097662	0.6712221819	0.1083225439	-0.03646065714	0.03292383579	0.01904541961	0.03136187678	1	0.5327563546	0.1823437215	-0.01608357487	92	0.9992267502
9	242.7131539	289.5023169	928.4581515	15612.72757	2695.522222	1537.38055	2323.004213	6527	18979.47253	247.4190043	2943.915892	544.7782133	302.0481969	215.2410926	1198.81151	7719.090097	0.05851270074	0.1802022818	0.09981521941	0.008412848391	0.01539408999	0.01226896582	1	0.0534787868	0.3411572554	0.3161383937	44	1
9	242.4631367	421.5121825	-10.06328831	17548.0642	1150.07115	330.6081841	2292.367161	6646.5	6826.869565	55.34669505	2533.218719	254.8046596	89.75936298	233.8928102	972.3509528	2464.216699	-0.0005461055681	0.06626192157	0.01925695767	0.003218900817	0.01043797398	0.005188580584	1	-0.0009516362754	0.1000910732	0.01484471624	6	0.9918962714
9	241.8973219	736.3657915	27.74778083	7918.762243	1670.874351	526.8522758	2005.959667	3391.5	4380.865854	104.1243781	1956.312872	459.5450464	118.2396005	210.6844549	816.7552919	3567.53547	0.003665658121	0.2128286182	0.07033663799	0.01522359463	0.02561708224	0.01505843732	1	0.007987334149	0.4079390317	0.2004393782	22	1
9	244.6212375	137.826938	3924.990065	13028.34012	188.3815453	915.8876845	2215.677551	4883	6292.873684	813.4303557	2739.578602	162.2533357	327.481513	239.5169984	970.426113	3137.462714	0.3021529303	0.0152021598	0.06871661039	0.0180767589	0.0145338093	0.02829790734	1	0.2438579178	-0.005132946654	0.2602958537	70	0.9999999896
9	244.4920572	220.5049135	4833.436442	16082.504	1069.063958	1186.710838	2157.136097	6276	15644.73077	1070.04706	3147.800022	282.7767462	354.2871609	191.6626977	1216.223692	6994.089272	0.3008090617	0.06782903834	0.07025451171	0.01901776593	0.01381780401	0.02050112194	1	0.243598651	0.1046051337	0.26723251	73	0.9999828385
9	244.2738272	522.471213	1228.904354	18765.3721	2158.096838	694.8250507	1898.880179	7488.5	18996.76344	237.9454557	2791.527403	388.251037	174.7422076	237.2528302	1099.655836	4738.254057	0.06439332864	0.1156345526	0.03708388371	0.006931809225	0.01196281065	0.007772594346	1	0.05288763204	0.2035676263	0.09497928626	39	0.9999970798
9	245.2355404	670.1514041	-78.00608716	11959.64646	1869.246467	1477.800218	2365.45425	4941.5	4133.569767	78.53088053	2444.654688	357.3631066	290.0636984	328.5423288	939.6291294	1709.27352	-0.005900989966	0.1560028519	0.121942295	0.006861707364	0.01612830209	0.01379906445	1	0.003216612754	0.2920594429	0.377335055	19	1
9	246.4729736	86.21746029	43.41049016	11870.34019	1104.11196	373.4035402	1707.558474	4593.5	1363.408602	56.45370083	2757.356838	284.5485897	109.8478107	241.1116083	1033.7737	759.0316662	0.003600987696	0.09266899803	0.03195638662	0.005405318107	0.01810356606	0.008324527302	1	0.003614461389	0.1557114183	0.06138559614	12	0.9996801438
9	246.6869594	571.7835486	-173.9765765	16504.0294	334.4572377	2010.224646	2377.863291	5997.5	12580.2	60.80622084	3079.999233	156.2184027	396.5692215	194.2973232	1099.708319	4896.620433	-0.01095152665	0.02161427588	0.1215233216	0.004293091238	0.01027281249	0.01070143203	1	-0.002655319041	0.01203442711	0.3698805337	4	1
9	246.6287224	685.3483372	-117.9137421	14285.29906	2166.882668	1667.715943	2166.61037	5813	5581.168539	71.84481887	2149.952565	338.2442069	248.1017129	240.5704977	826.2759684	2315.048342	-0.008285651786	0.1548928313	0.1176562856	0.005272414293	0.01443580851	0.01123376231	1	0.0009928096049	0.2895493113	0.3616644044	19	1
9	247.3078768	195.3048718	-62.40799823	15212.68598	936.2988288	903.9707464	2012.164159	5784	6638.956989	52.25378757	2921.764159	215.501445	208.9321167	237.5748952	1071.39751	2825.316104	-0.004300732692	0.06465273513	0.06024745843	0.003977262228	0.01233403127	0.008019695464	1	-0.001083164555	0.09873064011	0.1578279749	8	0.9999999999
9	247.3140372	601.358875	-62.93903937	14676.76157	821.6853808	903.5082602	2179.936657	5541.5	7027.516854	53.33243393	3019.982139	212.4730798	202.1151001	234.6025549	1100.447891	2952.329235	-0.004900282247	0.05964802993	0.06105360258	0.004087352353	0.0127805776	0.007731100266	1	-0.001572827586	0.08834365137	0.1603362243	8	1
9	248.2332527	556.6918315	-83.82593019	15635.62847	421.1617724	528.2310287	2305.515287	5750	19116.12791	50.06245009	2871.496853	145.8088325	117.0788619	216.0641291	1010.112256	6302.991155	-0.00523819728	0.02681156805	0.03394416842	0.004211705461	0.01167089639	0.006920872139	1	-0.004196469311	0.01861590789	0.06388770158	2	0.9999999958
9	249.7497459	379.7546598	2833.872277	16290.75816	3809.807378	179.8446313	2276.925205	7112	10084.9403	639.7170368	3297.793016	920.8380058	173.6979311	228.1263706	1467.116497	3127.10193	0.175434705	0.2412193412	0.01173365187	0.01147925043	0.01886629457	0.01135889926	1	0.1415622776	0.4635788647	0.03738281827	64	1
9	249.2179898	408.0563553	-53.72478013	14669.56606	605.7420226	1945.193336	3011.032783	5542	3655.536585	85.67290028	3160.209727	248.2722318	417.9296707	529.6497998	1150.310387	2083.826592	-0.003930134104	0.04220182615	0.1316838611	0.007170252887	0.01349785134	0.01597948685	0	NaN	NaN	NaN	NaN	NaN
9	249.3388199	586.5844176	-57.68912518	15155.22773	1551.421098	934.7329655	2124.876083	5978.5	5578.954023	57.86711729	2790.506633	326.0782848	193.7735346	231.6603152	1074.92607	1964.639028	-0.003886394948	0.1052070755	0.06273390726	0.004267490719	0.01239011058	0.008096933499	1	-3.194170786e-05	0.1833518979	0.1680958536	13	1
9	250.4842032	656.6827301	987.6462457	14505.93387	3314.48667	595.9294061	1974.018887	6333	11688.57303	192.107354	2507.778152	571.9091061	141.937643	211.5130134	1036.550973	3530.460557	0.06923390616	0.2262709398	0.03951142364	0.007532357239	0.01466454619	0.01005210438	1	0.05841447441	0.4341980157	0.1085960322	46	1
9	250.5316974	718.4874564	2040.764145	11732.47108	606.4324438	587.9852267	1939.98804	4523.5	7267.902174	440.1871662	2417.916344	166.3688783	155.1356821	209.645983	875.182838	4140.424091	0.1685926005	0.04768930062	0.04974720842	0.01466433588	0.0152507003	0.01399636563	1	0.1361752899	0.06218226636	0.162369449	56	0.9999999989
9	250.5289321	783.2697885	553.6637108	9019.202097	2038.761961	736.2266663	1429.293633	3876	6745.454545	142.4732908	1776.897663	414.6066024	164.7518362	178.3344214	728.8326719	2873.299281	0.06338681555	0.2327828319	0.08257144643	0.009777603641	0.01970471051	0.01332969155	1	0.05686508659	0.4498677061	0.2586260222	47	1
9	251.6033438	394.289718	19.69573103	17274.12061	1100.32359	322.2520492	2252.346104	6539	6758.531646	128.9350573	2705.514199	439.7698463	121.1874627	2126.041905	1027.820806	2156.345649	0.001033481032	0.06718608214	0.01915982712	0.008535614606	0.02350355555	0.007047386446	1	0.0003167888998	0.1020057072	0.01492018865	6	0.9962732342
9	252.6547559	249.59033	5690.236241	18844.92	4527.63027	-42.79863344	1735.080668	8267	5268.042553	1113.717816	3390.543208	857.779371	262.8198322	236.1701386	1473.979197	2203.546369	0.3046895694	0.2347756143	-0.002069629464	0.01702048507	0.01598794158	0.01572931678	1	0.243840303	0.4489664816	0.02009163056	78	1
9	254.807555	739.4824116	2027.993841	12490.85323	562.0922409	613.854309	2109.655934	4777	5846.4125	363.4657805	2266.165631	173.9627755	167.9723966	861.1510927	761.7290239	2072.173211	0.1573416825	0.04462509576	0.0490297834	0.0108405266	0.01423347384	0.0126592534	1	0.1270884998	0.0558080158	0.1570072843	56	0.9999999782
9	255.5933515	17.59232552	8640.29883	9061.501767	302.7710939	-562.2628576	1276.330634	3545	10418.64894	1705.377975	1787.4255	125.2271017	370.5255352	200.9796474	652.2692227	4709.727601	0.9419263375	0.03303157797	-0.05728413145	0.04217782703	0.01703517307	0.04835223705	1	0.7467023879	0.02336713826	-0.02608953968	94	0.9999974386
9	255.2929259	33.53487097	812.1226909	8551.756369	146.6952159	82.37256108	1491.114239	3117.5	5698.5375	169.2218968	1610.722367	106.263608	95.59567308	224.5870224	571.3188926	2706.398092	0.09608621916	0.01699815923	0.009759033431	0.01117481613	0.01264238763	0.01303238505	1	0.07497367072	-0.003406431735	0.003229957519	30	0.9999998061
9	255.3407055	230.5312718	-148.0879407	16130.12824	366.5640974	2013.093095	2314.785165	5994	12157.53409	61.59604847	2974.781938	176.0182643	393.3774035	197.3495815	1072.19982	5275.64457	-0.009135938973	0.0245258401	0.1245546901	0.004995218724	0.01240084382	0.01171248626	1	-0.0009508113262	0.01824018976	0.3810705229	4	0.9999999998
9	256.4662453	102.2798637	782.7451484	12141.63575	3547.19338	1096.430402	1850.881811	5454.5	4345.483871	218.5841869	2567.514613	766.7891293	261.8541158	232.4457128	1103.932714	2471.920801	0.06423380066	0.2958511723	0.0889157248	0.01127360455	0.02373131846	0.01503552212	1	0.05883668466	0.5815857001	0.2833439062	50	1
9	257.6581731	168.6070574	5173.310342	11024.64108	1140.410781	1073.228946	2237.639062	4602	3426.936842	1562.658749	3309.143864	348.8657399	470.3476174	299.9827553	1287.282309	2627.545537	0.4702945263	0.09804373175	0.09036808857	0.03025400397	0.02301268182	0.05217785692	1	0.3809258266	0.1678523187	0.3801266341	86	1
9	258.6398459	122.1036453	7077.625419	15596.69242	342.4226268	1427.559045	2237.976987	5910	7006.347368	1575.540815	3104.434821	187.2589302	512.85526	256.6891244	1140.838156	3721.290884	0.4590987442	0.02385628079	0.0873121897	0.02800067399	0.01432405495	0.03693844899	1	0.37076313	0.01316571621	0.3640485763	82	1
9	259.0641523	271.108168	94.79704351	11862.70513	1091.08408	494.5707206	2453.093335	4575.5	1196.104167	55.76926723	3501.325891	340.0786172	147.6523118	342.6804499	1302.068035	629.4818668	0.00896180488	0.09038524454	0.04340052859	0.005345008068	0.01769003852	0.0124279309	1	0.008677116056	0.1514833198	0.1027977419	12	0.9921302666
9	259.2627199	44.96086566	1438.264704	8067.307717	309.8113215	96.63816785	2161.566769	3053	1514.037037	428.6579078	2323.115367	240.5343379	132.0502134	897.2797475	844.8196549	1636.064672	0.176344218	0.03820076026	0.01174075939	0.01842656452	0.03550115345	0.02170693934	1	0.1395638941	0.04054628722	0.03044438058	55	0.9999999037
9	259.73025	618.4361043	1092.232491	17865.64443	1983.913769	686.5900628	1942.390968	7033	17289.65957	208.826426	2508.177769	357.8991918	160.6404478	213.2546514	1001.703961	3812.17692	0.06179143676	0.1127252822	0.03915753206	0.006914951028	0.0101107762	0.008523203627	1	0.05091466901	0.1976160891	0.1015263632	39	0.9999999607
9	262.5053001	311.2708427	2711.025185	17027.01426	7336.939138	94.3354174	2043.804741	8434.5	14891.80208	662.6016963	3415.799663	1470.944577	173.0798595	271.145812	1623.808545	7462.038915	0.160845644	0.4302062572	0.005817256647	0.01329794297	0.02430578583	0.01204214333	1	0.1320186469	0.8571436154	0.01974769506	68	1
9	263.3418407	554.4772849	-40.53355626	15924.76398	5365.383839	229.6521419	1737.628983	7340	7611.131868	88.87768319	2900.400662	1066.906745	133.0061714	1018.740691	1329.106231	2873.927797	-0.002621291018	0.3380342509	0.01406636878	0.006214223887	0.0189319053	0.008368928205	1	0.0006722976056	0.6661402658	0.005729297814	24	0.9999999981
9	263.6216986	633.8376029	27.35625028	11117.07321	534.1775239	449.9456452	2149.960408	4318.5	4124.365591	51.37795673	3428.639113	210.8878938	151.0599449	210.4358602	1242.682333	3972.286325	0.003211971724	0.04844023926	0.0416980012	0.005869977178	0.01529995568	0.01019013212	1	0.003396834004	0.06402360866	0.09393701789	7	0.9999969224
9	264.6605193	350.4727645	8319.353926	17583.21863	4228.146448	-238.8627503	2056.671496	7870	13978.18085	1739.696548	3398.70389	932.9287488	338.7787513	206.7609779	1537.116349	6493.859116	0.4830520087	0.248732968	-0.01346286194	0.02013534386	0.01749206535	0.02288481559	1	0.3858234593	0.4767825999	0.02392042739	88	1
9	264.9581025	715.0401011	12560.13862	12461.64442	355.2649935	-838.8393622	1969.381134	4942	22197.40698	2393.801532	2423.22101	146.6590194	438.2164567	241.4481395	863.2884034	9719.605509	0.9845704882	0.02803420634	-0.06228438019	0.03384523592	0.01468067869	0.03661889054	1	0.7803762217	0.01254144195	-0.03346300561	94	0.9999999953
9	269.4779826	145.6947165	-47.34515859	14942.30859	934.5789321	448.7218357	1901.078599	5649	7789.4	56.26513811	3030.571943	231.132041	117.0455077	251.6342432	1110.547497	3622.530978	-0.003216135281	0.0613334836	0.03109943914	0.004179704532	0.01323093672	0.006959367158	1	-0.002316996815	0.09040375929	0.05561049837	7	0.9999993135
9	269.6028213	569.9856877	3122.0805	17962.5778	1079.583491	1070.517829	2437.64	6879.5	7457.892473	529.0015178	2700.738482	267.6092561	240.579605	243.6906888	1056.257469	2339.358721	0.1714669474	0.05895183505	0.05869160721	0.009958365458	0.01137500206	0.0119073208	1	0.1392555649	0.08606993169	0.194877967	56	0.9999999984
9	270.5879675	216.2047945	2604.891951	15873.24179	2509.034969	147.2703329	2070.239032	6562.5	2537.645161	557.4038822	3057.41436	587.3046692	153.5660017	356.4457055	1266.657302	1261.355539	0.1660634941	0.1642011437	0.01058179596	0.01139518456	0.01623245504	0.01096935227	1	0.1329546332	0.3030783652	0.02833472098	61	1
9	270.8772844	32.31132932	4453.559851	9732.878934	559.6621029	758.3267545	1663.67426	3824.5	5494.978495	856.5383062	1696.503999	132.4199678	285.723228	242.525272	620.9438362	3583.504193	0.4652685664	0.05901415036	0.07709905574	0.03199411615	0.01673252961	0.03154980243	1	0.3754474068	0.08590654841	0.3309251173	84	0.9999999838
9	272.536331	365.667204	-32.71851835	17668.47259	2989.907592	550.1748981	2045.300443	7301.5	3771.2	82.63286734	2982.377579	628.5304067	126.4313585	223.1475313	1285.636163	1222.041644	-0.001816975164	0.1708863339	0.0322791825	0.004930860951	0.01395796051	0.005451963807	1	0.0003558749795	0.3187300242	0.0639704753	17	0.999999988
9	272.6832061	517.4076663	4775.802074	16020.87742	1635.523399	1176.235803	2259.755227	6375.5	11510.69474	1138.141257	3493.46276	403.5306233	370.8255348	241.0066343	1373.70401	6426.270286	0.2978819166	0.1091486582	0.07229237213	0.01463131067	0.01335430723	0.02349944956	1	0.2419570093	0.1908127956	0.2751400348	75	0.9999999991
9	272.318557	766.2905159	553.5874833	10581.36501	217.8108169	2089.039873	1938.274943	3995.5	16029.91304	137.4253642	1708.721121	113.6449604	350.3184105	180.4234827	596.0977785	4666.078356	0.05121022707	0.02098019057	0.1933202441	0.008681221389	0.01232526263	0.01758179746	1	0.05209932736	0.01392699549	0.6371051868	33	1
9	275.7366756	416.0859385	5748.104734	18733.80708	1216.388073	1553.681622	2301.291297	7399	14034.84043	1100.385781	3412.309687	298.1685103	406.2990096	228.8845571	1306.589035	6228.711474	0.3060832775	0.06362588092	0.07606904817	0.01410295723	0.01328838942	0.02077876516	1	0.2481691273	0.09610633436	0.2887853313	73	0.9999996949
9	276.2459186	252.4738248	7745.05334	16174.46503	5314.475745	-211.5128216	2145.789665	7632.5	11029.80645	1399.632881	2854.31083	1019.005054	353.3052838	263.3040997	1355.79835	5033.19155	0.4817967739	0.3340158488	-0.01281842752	0.01992150106	0.02043013893	0.02518608402	1	0.3860105095	0.6545224428	0.02889653044	89	1
9	277.4867625	69.55899666	1921.919943	11821.721	74.86441341	624.5491946	1996.205793	4395.5	1618.4	338.6861383	2271.307424	142.6270296	208.6346543	220.429629	794.4589182	1053.077084	0.1644746637	0.006948953461	0.05378796219	0.01370247936	0.0134275191	0.01849449437	1	0.1326210614	-0.02249678677	0.1741175112	53	1
9	277.1145803	100.4765288	35.75943533	11450.52384	3605.958152	349.3450954	1827.816223	5199.5	3502.012346	101.961821	2489.301972	794.088348	105.550456	715.6827651	1094.345663	2494.964667	0.003517296371	0.3038628514	0.0315963434	0.009638578812	0.02429641371	0.009748391922	1	0.006357957584	0.5957584413	0.06757457601	25	0.9999997726
9	278.507243	12.80195417	2592.293602	8932.597699	182.2975594	565.4579371	1344.435297	3383	6559.568182	508.3923217	1738.456155	135.919502	200.8136271	190.0069808	631.2261897	2820.763624	0.2855200429	0.01960919857	0.06046047543	0.01720340069	0.01561074035	0.0214419375	1	0.2300367452	0.003718557389	0.2274152862	70	0.9999999607
9	280.7009125	87.21252008	-102.2122678	14368.97999	1343.544333	1507.778061	1716.544908	5416	6831.111111	83.3206081	3682.998677	376.4615185	400.9061176	206.1859663	1368.752407	3249.498469	-0.007597713353	0.09844782422	0.1034339126	0.007247311173	0.02180474186	0.0170319589	1	-0.000218491959	0.1712461	0.3098872088	14	1
9	280.533661	550.607733	3176.768057	18600.35484	4372.258429	992.597095	2007.564435	8185	5769.787234	548.4082368	3076.941085	868.2436824	263.6391437	226.2283075	1391.200345	2530.746844	0.1675831069	0.2379289353	0.05377497311	0.00976966548	0.01532302507	0.01175955729	1	0.1382068101	0.4587824469	0.1830012504	65	1
9	282.201808	344.1278985	5668.355278	18247.93912	1121.059083	20.84380689	2164.562123	7082	8607.147368	1321.446175	3950.747707	321.5037525	249.463015	295.3687258	1511.068935	4552.513776	0.3097336597	0.06101998494	0.001542754654	0.01570732151	0.01226680619	0.0162449003	1	0.2457947662	0.08706634428	0.02785475676	72	0.9999955989
9	282.6797481	400.7291691	-140.9351001	19168.993	1051.716775	2346.294018	2465.763603	7357	7360.795181	91.68429257	4077.862041	368.5572462	482.5646873	245.1423362	1589.240973	3129.855041	-0.007828595932	0.05833639092	0.1265364833	0.005021324027	0.01279903585	0.01827210839	1	0.0006882073377	0.08878149476	0.3895444963	9	1
9	282.239203	673.1861986	-14.61712152	14023.38196	887.6092898	225.9961106	1970.29012	5299	6507.074468	51.90458549	2571.815776	183.6915641	88.12228363	235.6900578	910.6372047	2609.284194	-0.00121854257	0.06310681964	0.01670600436	0.003770259718	0.01204824528	0.006321317507	1	-0.001711579781	0.09339643242	0.005611069051	6	0.9971391681
9	283.6885427	480.4812171	0.8749099097	15745.3894	2578.697947	267.2216399	2202.046867	6357	6816.875	79.50843186	2726.982241	510.8309145	80.31558528	238.7276406	1099.317327	2772.949721	5.515673696e-05	0.1673091948	0.01693497208	0.005479812808	0.01571272053	0.005857827859	1	0.0007220662321	0.3105285626	0.01041222767	16	0.9934550633
9	284.4186465	169.0538801	2034.407237	12031.07772	1133.844065	1825.475807	2760.554621	4834.5	2652.032258	461.59875	2472.81484	250.1634812	448.7714017	540.3771379	946.6467608	1603.312268	0.1699083475	0.09834997949	0.1476214688	0.01287091366	0.02113332689	0.02474347444	1	0.1448124907	0.1724602989	0.5082021322	60	1
9	286.5697928	573.2442336	5329.82143	17275.48584	409.0903921	-2.817974746	1989.428387	6403	7139.840426	1144.647434	3567.249017	188.131002	238.8824359	229.577889	1324.746326	3180.73185	0.310646472	0.02555056564	-0.0001958916377	0.01493744276	0.01039869371	0.01616261116	1	0.2459256259	0.0130712634	0.02071552553	69	0.9999836836
9	287.5488826	227.2538425	17008.78823	16826.07224	1884.692998	-573.4087943	1733.45238	6961	3705.473118	3170.272553	3112.806187	460.0729821	595.6368818	322.3108995	1332.636213	1716.859333	1.018106104	0.1159162796	-0.03263245887	0.0391961784	0.0151841795	0.04449241873	1	0.8104596935	0.1969567583	0.08193013645	96	1
9	287.8282452	601.7089328	926.8228958	14960.69938	386.4535207	649.0604322	2405.513322	5561	23595.33684	218.6337872	2633.853949	157.6198605	148.1209815	208.1553684	914.9642761	9364.077368	0.06403471485	0.02470885293	0.04437419035	0.006771602121	0.01312880213	0.008637800407	1	0.05189434765	0.01445914621	0.1172769465	31	1
9	287.5203095	731.1322293	-34.46550806	13743.85946	730.022574	384.2256551	1671.367873	5140	13097.34783	56.62885373	2206.109164	177.091327	95.24464557	182.0282883	771.2594401	3410.205106	-0.002861159341	0.05338033549	0.02756736947	0.00408932414	0.01323474184	0.006051583046	1	-0.002389174308	0.07365997937	0.04301120533	7	0.9999506106
9	288.1367669	24.02249858	2549.950997	9078.2763	553.5519471	505.2505084	1573.109068	3544	10410.37349	668.2250216	2237.153927	172.7408696	259.6938828	281.8081789	813.2262858	5638.649126	0.2836740477	0.05948619032	0.0571733264	0.0241500582	0.02057867146	0.03230495327	1	0.2288644253	0.08665897463	0.2168338466	73	0.9999999901
9	288.5439593	459.1002692	5133.02932	16300.21246	1686.764954	-9.541862668	2263.604965	6512	8517.946237	1122.422085	3410.974747	405.9727811	239.889073	234.6253478	1345.935144	4372.651868	0.3153829345	0.1064689142	-0.0006027684902	0.01530752441	0.01411916198	0.01735368916	1	0.2507702217	0.1816419329	0.02330124689	74	0.9999999999
9	289.6088214	61.24450255	39.57194642	8109.427979	1217.627505	532.750609	1939.68143	3270	1804.595506	54.90415637	1898.912027	282.8421432	130.4510128	255.262592	733.6969874	1138.507982	0.004984024814	0.1493467203	0.06834151937	0.008200138963	0.026496264	0.01408938864	1	0.008048199785	0.2755604218	0.1915067058	18	1
9	289.1756857	627.7720987	9076.578881	12368.03831	326.8061927	-438.0714294	2226.113231	4794	13167.57447	2220.846261	2929.19683	131.664158	391.3465424	223.654411	1074.75408	8612.607133	0.7315491772	0.02852053702	-0.03776932911	0.03109193887	0.01356990256	0.03693381621	1	0.5798235007	0.01575480927	-0.008842606031	90	0.96935891
9	290.5270712	440.7909633	5384.198519	18335.59744	277.2994684	4159.465336	3083.289956	7036	7514.75	822.444752	2945.532675	181.0112265	735.0413221	337.9008023	1081.525913	2298.715038	0.2942599145	0.01543088326	0.2230980752	0.01458610942	0.01029760866	0.02667823463	0	NaN	NaN	NaN	NaN	NaN
9	291.6198673	517.1902964	33.95186662	13643.0913	5933.649286	399.7355111	2269.224423	6858.5	4430.022727	91.72217413	2832.14328	1216.463016	118.0640933	339.303832	1354.84497	2012.299879	0.002345026622	0.4320914163	0.0309621044	0.007387992392	0.02192703588	0.008254145766	1	0.007097781018	0.8629220676	0.06960009065	29	1
9	292.2500269	390.2363624	2494.154604	15054.51503	1426.375719	2312.62447	2839.435015	5975	4531.976471	602.2250733	3310.998304	336.206817	589.2855477	282.9564578	1260.307175	2320.745708	0.1661319408	0.09884438239	0.1559612445	0.01446253595	0.01548797193	0.02058226099	1	0.1423882891	0.173908009	0.5365899502	60	1
9	293.6080575	101.4829429	3609.683971	12000.9913	1094.198983	883.7830326	2351.734064	4766	5380.606742	742.1938945	2297.047888	242.2838102	290.7674368	371.2946428	864.3893408	2625.534485	0.2981793809	0.08967388225	0.07047017585	0.0199993351	0.01855108908	0.02260806215	1	0.2418047764	0.1501441528	0.2681238635	75	0.9999889411
9	293.6184302	266.506344	1001.054457	13245.10013	1189.285671	216.1237932	2201.429802	5224	4161.204301	287.7685715	3556.846966	354.3677159	126.4348135	285.470395	1319.040743	3474.036409	0.07628234478	0.09385676878	0.01557759505	0.008984335845	0.0154354863	0.01360382169	1	0.06058312928	0.1571039759	0.02157096956	38	0.9999999992
9	293.6371947	767.5723424	2.161741387	9016.982125	2937.793447	114.5174612	1633.38908	4168.5	3994.468085	61.60800158	1647.223793	517.5573994	84.22999475	182.9007155	719.2887714	1360.490627	0.0002478843145	0.3216109188	0.01384636225	0.007155139532	0.02326486789	0.009300377273	1	0.002730137497	0.6318968636	0.005072754008	24	0.9999999828
9	294.5472884	137.7635277	-18.3706016	13640.83993	1240.506728	767.5512525	1961.524779	5359	2753.967391	176.7375365	2735.460405	655.5790964	194.2011462	3689.040621	965.2898169	1456.70829	-0.001571680633	0.09078238759	0.05582534009	0.01961552749	0.0574392289	0.01180463313	1	0.001137569685	0.1529526144	0.1438860404	13	1
9	294.7131648	531.5447644	12.98139495	9879.103616	381.0123458	2522.779742	3012.122377	3735.5	4452.108108	511.1635507	3307.361752	179.9375979	803.0083398	481.641281	1213.249709	5893.095223	0.001330717812	0.0413099014	0.2478809378	0.06891829464	0.01941880856	0.04062983915	0	NaN	NaN	NaN	NaN	NaN
9	295.2647937	36.70273818	534.6752724	9449.931814	486.4709564	1879.206036	2024.835257	3675	4437.75	149.0374678	1635.983614	178.2348249	385.8054585	909.4660174	594.9522491	2735.470021	0.05735886112	0.05104949659	0.1996266058	0.01530947103	0.0206925914	0.03143728033	1	0.05786378714	0.07686184644	0.6618105665	37	1
9	297.4747458	587.2741938	13.87700993	14928.73255	745.6970536	498.8757734	2172.998331	5561	5648.72043	65.20333819	3439.991917	238.0570625	141.6927405	336.4703884	1266.549028	2667.824184	0.000984942824	0.05462038935	0.03629965828	0.004886903707	0.01312420115	0.006984730028	1	0.001318471064	0.07664968926	0.07465630733	7	0.9999999973
9	298.7059453	372.4582222	4794.379262	16068.30974	3822.730506	1182.393398	2303.362745	7007	13798.64211	1245.737561	3872.949397	956.6888754	413.318372	248.9886759	1688.258673	8133.384839	0.2983659196	0.2412225194	0.07399903869	0.01957904345	0.01631762098	0.0277810094	1	0.2442377949	0.4660951298	0.2859250593	79	1
9	299.698203	748.4933414	19.89648591	12363.92668	1134.020273	165.3088358	1576.52499	4734.5	2994.638298	48.34922306	2147.638165	236.9653846	70.38104758	189.9700042	799.1764087	1048.153244	0.001595749129	0.09069212562	0.01349886993	0.004072733255	0.01376651676	0.005667980049	1	0.0006825658098	0.1507098204	-0.003991790978	11	0.9999963041
9	301.2280715	76.18414313	1750.799539	10944.3842	31.80834608	1552.786665	2161.397386	4006	1921.361702	391.9157597	2261.491427	140.0525283	373.362092	213.15861	806.3003483	1432.927523	0.1594122426	0.003244639963	0.1391473636	0.02009572545	0.01534228609	0.0294463165	1	0.1345460519	-0.0260770578	0.472525918	54	1
9	303.5443668	16.12775531	2643.36963	9471.716706	589.9157251	554.093904	1326.951403	3683	8472.606383	595.6931841	1989.34716	162.2685492	220.5934695	176.4500027	723.5050672	4704.610754	0.2767805582	0.06131033946	0.05551130403	0.02046515884	0.01905761582	0.02497936651	1	0.2232603664	0.09040748356	0.20938634	73	0.9999998895
9	304.7840248	539.5193349	12047.22433	16883.82211	507.6727667	-480.3931774	2304.427027	6440	17806.11392	2465.204755	3190.270166	176.1141833	432.627009	235.8358211	1208.085188	9130.663562	0.7188358309	0.02976359303	-0.0267577683	0.02673325496	0.01083693884	0.02862889735	1	0.5704528245	0.01892731455	0.02678273998	90	0.998690065
9	305.8557773	121.0553579	4398.038947	13858.95918	208.0182641	-46.90139306	2015.815694	5103	2658.15625	945.558361	2833.757684	151.4651063	220.9996884	225.3304238	1021.226639	1429.916489	0.3174395871	0.01641725185	-0.003172836276	0.01669654287	0.01205653595	0.01903518956	1	0.2510240134	-0.006130728765	0.01158860542	69	0.9999999997
9	305.1544205	711.5900448	-147.61239	13979.74655	2105.013623	1563.943895	1927.838827	5694.5	8602.680851	67.84637822	2138.338337	314.3300904	246.6886004	203.408289	814.9530466	2367.042305	-0.01095727764	0.154134457	0.1116159407	0.005242654289	0.0144230059	0.01045928588	1	-0.001579465841	0.2876884228	0.3397754881	19	1
9	307.3103637	95.52364525	-0.8808809096	12471.06469	769.4579238	173.4393804	1699.238392	4710.5	7836.576087	51.46115514	2349.546754	179.0642906	72.55792852	236.2127483	830.253383	3327.351659	-6.338415568e-05	0.06319946741	0.01483764651	0.004210738027	0.01420767769	0.006092742056	1	-0.0009186071355	0.09349470157	-0.0006663223999	6	0.9994237266
9	307.3691129	501.5987998	1345.822438	19309.27657	2130.846338	187.7756161	1976.241818	7748	8979.364583	236.4987337	3071.497342	428.0343122	119.3293068	229.7952362	1230.923544	3319.525166	0.06918302319	0.1079821314	0.01023954136	0.006696115375	0.01151469019	0.006201942765	0	NaN	NaN	NaN	NaN	NaN
9	307.9740239	254.3112855	842.3084948	14982.91599	702.2907607	3139.286439	2389.373671	5701.5	4296.808511	226.2616319	3160.733553	261.821857	692.3300635	272.5996137	1177.437609	2411.177869	0.0558873905	0.04999858443	0.2097595708	0.009596151901	0.01590045023	0.02351700745	1	0.05738812553	0.07516683035	0.6970012717	37	1
9	310.3067443	565.3143065	4136.283407	13941.05463	1488.552979	1019.172507	2277.429776	5698.5	14457.01075	1095.30986	3469.450274	340.8158042	341.5253423	233.0257271	1324.430677	9326.152621	0.2980962067	0.1120050154	0.0682937317	0.02023099906	0.01718304345	0.02257082589	1	0.2418845827	0.1965708091	0.2612505506	75	0.9999999713
9	311.5672969	668.6359651	6544.580825	13821.04455	749.5578612	1213.618587	2329.713574	5421	11511.15957	1330.318993	2820.026194	189.8283686	375.4442213	278.8423228	1047.369438	5202.517706	0.4755238549	0.05601767384	0.0886239017	0.01888338384	0.01253166096	0.02791174552	1	0.384419281	0.08017756542	0.3737849329	84	0.9999999984
9	312.7274546	691.8035461	-32.9597098	13357.01339	1309.654577	770.7854121	1782.251831	5160	3384.284211	61.04242964	2726.238495	285.9968147	150.003903	202.1907816	998.4322527	1514.038693	-0.002766331367	0.09605727229	0.05776999385	0.004867685951	0.01519834612	0.008156693927	1	0.0003904784777	0.1640424975	0.1506117209	13	1
9	312.3466079	782.1543419	4472.007932	9348.740156	547.8827993	655.2286716	1862.212135	3697	11896.04211	788.2875335	1712.699463	153.6519287	241.9147347	240.1546309	646.098667	5098.380014	0.4700001348	0.05996919502	0.06836716323	0.02602258672	0.01595988759	0.02556348122	1	0.3786270523	0.08745629072	0.301443662	84	0.999999999
9	313.655803	196.3404999	1063.887769	16213.34772	1035.856383	699.0887227	2066.453771	6160.5	16827.28395	267.0497093	2894.604039	246.9935108	148.7917715	218.43994	1091.577192	5555.093593	0.06649969922	0.06573915702	0.04318793096	0.0078378372	0.01260680224	0.009011886523	1	0.05433232994	0.09988673875	0.1151620076	35	0.9999999976
9	313.6997433	765.4817677	-10.03594414	9689.068196	3155.676687	273.8616683	1663.439337	4489.5	7628.073684	65.64350762	1697.478112	557.6997614	96.59741281	180.474111	744.9408555	2215.504156	-0.001406732644	0.3277876117	0.02920031828	0.006943048547	0.02572198856	0.009492527342	1	0.002573441026	0.6455146041	0.05881008115	25	0.999999967
9	314.6492403	337.532896	-38.37881168	17415.50649	1775.902887	1070.312871	2176.460553	6879.5	4706.489362	77.30244665	3404.818052	464.6952586	238.5651834	377.9432175	1352.106637	2695.636393	-0.002395164087	0.1047033099	0.06261670691	0.004886701065	0.01390008353	0.008851291573	1	0.001145254246	0.1822905529	0.1680288398	13	1
9	314.9519259	63.04648369	30.90852097	10197.51576	902.0722398	553.678968	1630.5585	3907	1946.467391	56.66344785	2203.062776	250.7937776	139.530417	243.9089308	829.2355438	1063.502005	0.00363219656	0.09181477838	0.05734223728	0.007032791537	0.01911497425	0.009098212029	1	0.005418912929	0.1551560618	0.1505143605	13	1
9	317.4587493	296.7270831	39.95648665	16379.04343	1543.147897	382.2545727	2391.804823	6386	2698.956989	68.57519801	3539.793026	463.1325147	95.02608846	288.7496584	1392.69604	1465.928567	0.00296011919	0.0965484559	0.02522350087	0.004655163941	0.01617314563	0.007475872571	1	0.002679178214	0.1634727923	0.03772222267	11	0.6992011879
9	319.9878762	151.9305684	5487.819546	11237.69282	1797.112501	-164.6809509	2017.291258	4792	6016.989247	1761.941825	3658.316553	558.6985618	316.8267216	424.8545353	1466.045227	5953.205707	0.4798583768	0.1584241421	-0.01361894737	0.02895974925	0.02786456107	0.03820519823	1	0.3820465381	0.2886116559	0.0194002978	87	1
9	320.4903301	488.716354	947.694172	15491.7702	1391.653374	3326.30665	2665.032875	6029	3521.764706	233.5331486	3525.707694	440.876168	747.1926997	421.5689857	1377.274024	2293.118944	0.06270562241	0.09556455335	0.2155880175	0.01157523705	0.01541457795	0.02408903372	1	0.0638622889	0.170366287	0.7207394081	41	1
9	321.510671	218.6696936	71.78637051	10802.77858	3571.102731	301.6416904	2150.865665	4997	1815.144578	79.83289386	3674.597933	1289.754575	99.80799556	353.2311289	1649.128228	1457.388126	0.00702533741	0.3244435726	0.02827498229	0.008912586419	0.03512238246	0.01528291356	1	0.009204638144	0.6384680951	0.05749128727	25	0.9987000019
9	321.2752657	461.4688309	13288.99402	17920.76586	2085.988617	-627.6173175	2132.441126	7526.5	17965.50538	2714.658351	3548.54141	466.1958338	447.3176697	252.2186464	1459.354889	7967.650323	0.7285610629	0.118216271	-0.03383530914	0.02747956941	0.01322241453	0.02925776357	1	0.5789164594	0.2028553709	0.007421074186	92	0.9999773478
9	321.4223134	539.5398256	9.24477854	12077.79614	51.29724984	817.7044294	2633.093023	4597	6000.78125	73.31284725	3351.051729	162.9509765	219.7253482	810.7204803	1175.833986	8500.347089	0.0008489977757	0.005121686289	0.06835248416	0.006288407703	0.01537420797	0.01321333814	1	0.002806464577	-0.02494373382	0.1854364618	3	1
9	322.3669595	206.6799029	16.66146641	9452.67527	434.8383374	1313.956384	2605.1102	3683	2464.833333	102.9367166	3319.823397	235.4431337	423.5970581	848.8493799	1220.372725	3661.761067	0.001686447112	0.04338412287	0.1394974843	0.0205216587	0.02922991433	0.03075103444	1	0.009009044518	0.05821252306	0.43684489	9	1
9	323.6790829	8.602063934	7503.178657	7878.898883	548.9004942	-387.9856595	1164.704566	3231	7699.71875	1907.079899	1936.083169	160.4342137	389.9260742	207.0694019	744.2221561	4226.406095	0.9443660767	0.06834038862	-0.0461937826	0.05144042033	0.01975802681	0.058318485	1	0.7499094755	0.09746523949	0.01470057334	95	0.9999999998
9	323.4888284	169.6413107	-133.2605414	16259.98736	916.3071681	1953.980958	2283.058636	6122	7689.680851	68.52864641	2292.222259	240.67915	293.171364	233.8837048	877.8543108	2891.713044	-0.008497083423	0.05839397172	0.1209070699	0.004573369824	0.01286752521	0.01059874487	1	-0.0002426254124	0.08863258043	0.3696143961	9	1
9	325.2981224	715.284697	834.5377411	12526.60456	3857.333802	403.7902851	1755.224793	5719.5	3997.234043	220.4000554	2617.252799	749.337133	126.4973144	215.0949307	1101.366981	1899.721244	0.06758914157	0.3028881818	0.03318207611	0.00994664083	0.01788096436	0.008883673094	1	0.05768174029	0.5935464166	0.08867990412	49	1
9	328.280535	233.1647361	952.647762	12001.53405	3721.696821	1206.030466	2421.677372	5478	1899.614583	267.0669493	3300.297087	1065.438839	332.1400805	324.4394033	1472.514162	1060.058393	0.07643211762	0.313178872	0.1015626216	0.01444076301	0.03022217061	0.02355516309	1	0.06971406036	0.6182524672	0.3313356352	50	1
9	329.7083814	319.4245875	8681.116697	17789.86446	2987.531314	-211.3619778	2228.232473	7646.5	18032.65957	1770.585161	3331.174692	682.3120064	320.8779724	250.6581186	1434.40837	7763.249345	0.4889616285	0.1718318502	-0.01219693667	0.02067413202	0.0189907531	0.02131024602	1	0.3896048798	0.3165812627	0.02708096799	87	1
9	330.4555415	667.3212754	2230.336203	12869.20256	650.9176982	716.0311161	2476.835398	4983.5	8663.93617	534.449369	2992.459042	198.1051095	231.748965	395.091773	1076.141891	4474.800068	0.1686110698	0.05120781553	0.0542900326	0.01157865183	0.01450556274	0.01673854071	1	0.1365577968	0.0697328741	0.1784521875	56	1
9	331.5379734	271.6565324	-1.75719781	17086.05838	1164.014487	327.5934397	2164.835705	6471	8018.263736	56.28009736	2519.08589	244.7745818	98.04874571	253.1070408	956.8773215	2448.184324	-0.0001011864861	0.07126897451	0.01940953447	0.003518091821	0.009770881211	0.005633971192	1	-0.0005179300039	0.1105298277	0.01566585933	6	0.9953310021
9	331.4311631	286.868401	4278.040797	13915.19583	552.1415237	1042.673305	2651.788722	5307	4453	1135.768104	3572.461527	316.887557	373.594175	1266.755701	1298.520143	3371.995113	0.3003731884	0.04361212034	0.07384485423	0.02079567374	0.0256185302	0.03021588352	1	0.2431782988	0.05431937116	0.278878353	73	0.9999998455
9	331.3287156	335.4810668	-31.60941109	19912.09665	4879.168321	595.3590063	1977.840138	8705.5	3556.191489	88.95820479	3016.764775	766.2122582	127.4176069	262.1596753	1282.873669	1153.706745	-0.001676614695	0.240964907	0.03092997659	0.004822703316	0.0147819043	0.005705357316	0	NaN	NaN	NaN	NaN	NaN
9	332.1568893	253.5400553	-52.22258744	14514.63959	2248.29877	1850.550454	2505.427297	6040	2364.340206	86.79697551	3323.794304	581.7446741	430.444621	258.8798721	1339.380037	1566.660653	-0.003329189523	0.1538007435	0.1244194883	0.006620431394	0.02046558349	0.0177545831	1	0.00541794642	0.287580084	0.3865816765	19	1
9	333.5435252	483.2475908	7216.735218	14903.55755	851.6056229	1589.587998	2414.18033	5839	9382.120482	1944.087741	3948.517645	246.9391019	553.1503959	257.5033174	1489.723461	5942.723516	0.4777901201	0.05900162865	0.09862319151	0.02298965615	0.01645310479	0.03905339125	1	0.3869766607	0.08686851357	0.4095573338	84	0.9999997342
9	333.9770705	780.2819776	6414.414927	9061.539711	637.2220453	-428.1406435	1896.779059	3642	32055.69149	1300.125544	1805.933674	125.9841432	243.8135052	208.4893267	658.1556093	14482.76359	0.703813383	0.07324961896	-0.04452968245	0.03256697833	0.01762582806	0.02772689803	1	0.5577725828	0.1087420474	-0.03774155414	91	0.9999999968
9	334.4900432	35.59847754	-65.23204546	10177.82933	3163.171349	1063.560043	1454.707596	4582.5	5470.410526	77.14803509	1709.070609	559.8975939	202.9834287	270.0781458	754.5107324	2486.967805	-0.006538087975	0.3154610593	0.1071316222	0.008487194728	0.02752951279	0.01321167324	1	0.003803492076	0.6236101166	0.3308102149	27	1
9	334.2920787	513.5693065	-170.4891148	16679.91259	5501.595369	935.175575	2077.531884	7824	21353.34409	88.64246416	3080.666087	1125.27638	208.7429812	253.281384	1430.691168	9011.997105	-0.01061056994	0.340858408	0.05762912165	0.006359016681	0.01868342279	0.007981935505	1	-0.002603804466	0.6741586992	0.156873699	26	1
9	334.0766363	598.017011	1158.427506	11196.71291	2543.704511	617.6688331	2291.123481	4965	6572.987952	854.3436304	11351.5188	2503.185791	293.128465	781.1748492	4610.345333	6238.239899	0.07716915722	0.2206300345	0.05221362548	0.03982149069	0.02620384602	0.04180265926	1	0.065579049	0.4230249715	0.1549331455	46	1
9	335.32419	646.7091645	560.8637339	7600.140319	1055.519404	179.1099745	2445.013253	3408	2083.521739	326.4497608	3363.181928	750.1102695	186.7663466	3420.483327	1295.427157	2111.520516	0.07221609191	0.1403289314	0.02309952587	0.05893755285	0.1611057318	0.07207188274	1	0.05848686554	0.2543171281	0.04864325926	42	0.9997737219
9	336.4869909	112.6644422	-87.43786787	11499.65056	167.7829419	1412.369911	2187.882588	4280	8287.521277	58.76646818	2278.230169	130.8807106	270.2127747	224.306365	807.8896741	3696.706188	-0.007106823368	0.01508451135	0.1221606933	0.005811924066	0.01302847453	0.01191114747	1	0.0003757826656	-0.001556334508	0.3728221672	4	1
9	336.3672695	415.4055464	5247.092497	16995.58983	1802.297769	5.339643682	2160.63679	6724.5	11032.63218	1270.544589	3679.46659	452.8040529	255.700582	210.9991668	1454.715227	5684.592745	0.3059751754	0.1087222098	0.0002800146424	0.01699159293	0.01526811095	0.01786154114	1	0.2433413199	0.1864175325	0.02419488678	74	0.9999999991
9	336.1977686	587.1458015	4688.998846	15337.24346	3608.06531	1154.221062	2454.216227	6777	16648.98824	858.217763	2654.470177	670.3012108	305.530345	244.1900938	1175.965624	4289.400734	0.2976958654	0.2373682209	0.07191684556	0.01595470439	0.01437839458	0.01862732624	1	0.243503439	0.4579661802	0.2783134655	79	1
9	336.949735	56.33989316	1637.580264	10694.20285	1061.488619	1470.514135	1904.301817	4275	4831.926316	402.9785591	2181.867654	217.3789213	358.881145	228.2735897	823.1002408	2784.795096	0.155827317	0.09992752774	0.1346803479	0.0165724124	0.0176291736	0.02455693261	1	0.1326629916	0.1751797207	0.4593886074	60	1
9	338.5447879	381.6364225	12164.16009	16427.32023	1756.587972	-495.782754	2294.589025	6720	11879.31915	2605.247638	3350.205074	435.9383705	478.9886999	377.4229264	1380.282156	8983.61829	0.7479631502	0.1116017307	-0.03051070987	0.03221461618	0.01400197421	0.03620852911	1	0.5945740273	0.189155053	0.02357766793	92	0.9999845355
9	339.3280969	571.4355369	1207.638777	16078.82771	1123.68952	204.8037481	2082.461714	6208	25258.56383	242.9867943	2374.235975	234.482216	117.0249185	192.1796045	888.4315135	5443.586313	0.07595742691	0.07200638032	0.01238869784	0.007987231501	0.01235077829	0.007414415422	1	0.05980498683	0.1114218436	0.009519821889	34	0.9999081679
9	340.3080828	207.3171871	4934.017217	10207.79272	3245.811717	-139.5063186	2069.288441	4890	5653.240506	1632.942478	3394.05994	1097.571026	275.0630845	231.4454887	1541.064652	4172.857132	0.4715138866	0.3124450842	-0.01340927755	0.03646074978	0.03144121557	0.03666374948	1	0.3774580861	0.6095883384	0.02355922176	89	1
9	340.0683405	220.0574232	6619.459032	13631.29316	1453.706914	-41.73436728	2459.332231	5618	16408.98485	1514.604394	2984.171139	302.1385074	271.5292046	226.3487853	1136.35899	6062.017205	0.4872980968	0.107818041	-0.00275500629	0.02133393419	0.01638855604	0.02286096866	1	0.3880814792	0.1836580639	0.05757005104	85	1
9	342.4018304	436.9359077	11384.25797	15639.94762	1720.255043	-512.1253574	2098.060214	6413	14384.26882	2515.35609	3294.516659	400.9880707	440.0636794	234.974467	1324.021354	8390.921068	0.7286299514	0.1166154435	-0.02889753965	0.02653864304	0.01576764571	0.03485490729	1	0.5792983995	0.1997576697	0.02472189262	92	0.9999699163
9	344.2067094	231.9765879	6372.875564	13012.27931	1382.492791	-90.14005573	2439.483101	5396	10091.55556	1679.826134	3419.037071	309.2430651	325.4774255	259.5867667	1291.033823	7253.12707	0.4932128236	0.1082152219	-0.00634259231	0.02606946436	0.019351963	0.0311025286	1	0.3925624915	0.1842888098	0.04642244406	85	1
9	343.9219872	402.8269236	877.7960773	12679.52399	554.3507872	1408.585415	2560.825236	4885	3039.730337	245.2397479	3340.170013	207.7803714	377.5617173	307.4847206	1209.975124	2427.092194	0.07090160892	0.04237973924	0.1081390061	0.008946213515	0.01822103336	0.01898820668	1	0.06212026207	0.05432855723	0.3435038438	36	0.9999999986
9	344.6387926	710.6286665	1856.01451	11186.5389	123.9291939	1572.134746	2373.349001	4139	4348.4375	415.7157259	2318.669919	163.1923518	346.8633872	878.607655	822.7592828	2231.026135	0.1695076169	0.01083713285	0.1373106913	0.01375473535	0.02008430369	0.0225122937	1	0.1425896049	-0.01038579857	0.468797888	54	1
9	348.762067	356.4735717	3187.106624	17774.94626	4307.427301	174.3211433	2480.67322	7946.5	7531.516129	548.9513818	2711.977168	768.6721834	179.9850223	299.1882906	1224.327783	3061.429254	0.1794164471	0.2405316748	0.009294734055	0.01252186012	0.01681164645	0.01159693124	1	0.1445643537	0.4620123047	0.02976101556	64	1
9	350.5931613	90.28083172	3316.804097	11836.92007	2617.942786	721.6580187	1911.587766	5128.5	13653.9	826.6353365	2740.175284	575.5109775	278.1525613	785.9099912	1104.645475	6585.802537	0.2802353762	0.2181312683	0.06122518593	0.0186344519	0.0254613977	0.02482757684	1	0.2285312984	0.4174365929	0.2358418489	79	1
9	352.4130726	51.73966111	648.7021171	10745.69337	649.1583669	962.3615351	1585.512349	4121	7764.5	168.1738231	2170.851448	176.0975977	217.6842694	181.2120616	789.5414495	3345.959983	0.05916481838	0.05924912189	0.08867364917	0.008121960656	0.01506378228	0.01635890888	1	0.05159001327	0.08858735486	0.2728890059	36	0.9999999995
9	352.6033874	193.3813849	6571.907185	13512.36894	1591.397678	1388.603529	2334.951368	5583	12365.4375	1871.059363	3706.54795	385.1373533	512.2350546	218.7905008	1428.940221	8045.523524	0.4716182007	0.1147197609	0.09579794748	0.0277147862	0.02065574167	0.04221644925	1	0.382591089	0.2028567491	0.4001073234	86	1
9	352.1250854	596.2187907	2443.836692	13651.15079	1362.195741	127.3008714	2424.277204	5433	4685.28125	546.6824612	2837.170629	296.7245219	159.0445513	268.2464991	1064.85719	2581.370471	0.1794340868	0.1029210591	0.01039447219	0.01231043334	0.01422649297	0.01271488891	1	0.1428082748	0.1753264245	0.02875765148	58	1
9	353.5981023	103.4276622	3503.73015	12048.26046	682.7037191	822.3686238	1856.369268	4570.5	7963.910256	943.2226676	3002.76037	180.2738714	278.3390346	203.8519316	1071.473063	5528.10695	0.2888191392	0.05609041404	0.06317000127	0.02256584381	0.01902768676	0.02753593908	1	0.2333553587	0.07985181933	0.2390235028	73	0.9999999998
9	354.4989229	421.5785302	4638.25284	14949.14825	915.1020542	1113.498274	2373.144339	5848	11772.125	1154.015971	3651.634461	234.8651048	423.4423017	242.1634364	1361.670522	7591.086426	0.310698295	0.06278186953	0.07401482496	0.01405623034	0.01583020727	0.02664927817	1	0.2517025436	0.09423001174	0.282662888	73	0.9999998052
9	355.0310037	131.7828427	-22.99086513	10148.83609	481.6287129	1263.826351	1952.90989	3892	2104.166667	70.17306949	3274.017577	222.5048911	370.9697299	242.3852508	1189.434844	1669.342989	-0.002428320232	0.04588436418	0.117631993	0.008672238347	0.02233855393	0.02105575119	1	0.00421027937	0.06238394358	0.3591449642	9	1
9	355.2430561	637.1935899	12482.05595	11768.41667	740.9104942	-842.3432145	2215.992814	4787	9608.860215	3092.744991	2909.168245	184.3435748	469.8762136	305.814927	1100.887217	6057.157625	1.060320763	0.06912900534	-0.06921972809	0.03475844418	0.0170281619	0.04577407126	1	0.8410005546	0.09753141197	-0.03795558319	95	0.9999999381
9	357.2902121	542.4498887	-35.65800759	17505.64479	1876.971733	281.0862499	1951.784914	6863	6288.787234	67.19869149	2586.216351	362.8545252	87.25632163	213.797259	1032.761536	2134.12415	-0.002030284115	0.1069963788	0.01673585293	0.004137359813	0.01135656902	0.004842633325	1	-0.001769128159	0.1848536909	0.007071786498	11	0.9986154998
9	357.3674646	659.2275544	2121.137187	12599.83096	3961.610085	624.213072	2172.883439	5752.5	4257.382979	498.2494919	2910.974841	859.0267026	191.2663035	303.4433479	1270.864724	2407.643948	0.1647816279	0.3148970299	0.05055487067	0.01291015637	0.0207624728	0.01369899486	1	0.1367733589	0.6190165704	0.1737356455	67	1
9	359.3625483	148.6233135	-78.62174503	16009.34131	865.6246409	1859.227039	2100.26432	5945.5	3529.208333	87.00418597	2484.105494	224.5031629	324.4592718	236.315638	932.0212499	1971.050278	-0.005188433875	0.05482162016	0.118468035	0.005667344161	0.01216344387	0.01344208469	1	0.002182575439	0.08105791057	0.3617265217	9	1
9	360.1930794	259.7632966	1027.14199	14012.67141	4335.208287	567.0707584	2061.37543	6378	2001.831461	282.1152067	3415.428416	1116.342003	178.6786982	247.0092434	1529.358458	981.0246758	0.07524361267	0.3175476845	0.03982287677	0.01091045253	0.02376505265	0.0113019712	1	0.06446678569	0.6243819823	0.1143804153	49	1
9	360.3920506	387.6515584	88.72732698	17698.17991	1663.936597	383.4457597	2177.180619	6991	2942.819277	139.5512885	3202.703478	432.6654913	106.2856364	182.1412633	1283.746873	2016.576307	0.005207817354	0.09434471872	0.02133871603	0.009859848803	0.01307404267	0.007716961969	1	0.004172535284	0.158684418	0.02454768159	11	0.9997342819
9	360.5829949	622.6269061	754.9406061	13050.64122	670.4297047	2791.55137	2458.63775	5106	6753.16129	189.9538292	2415.708914	178.0262608	497.6047589	234.7113349	867.2334559	3495.803239	0.05916382442	0.05315195106	0.2083694382	0.008142860874	0.01287484282	0.02188294717	1	0.05995187986	0.08165725346	0.6930271701	37	1
9	361.6441535	274.3237968	2768.70443	14976.56156	160.3305856	248.949187	2519.516313	5519.5	3630.820225	631.3027949	3246.310996	170.7747452	170.9405015	295.3841825	1170.888211	1854.910471	0.1821881009	0.01152816026	0.01576794554	0.0118230048	0.01258053892	0.0146049381	1	0.1441620092	-0.01486054696	0.04506358065	52	1
9	363.2447947	462.0739848	3103.599911	16464.62243	177.9560005	262.6090334	2990.145258	6067	7746.510638	548.0109071	2732.988302	170.1475888	166.0153842	313.9098293	997.9182985	4185.611559	0.1861293235	0.01017319692	0.01589231638	0.01188236696	0.01168524313	0.01092519669	0	NaN	NaN	NaN	NaN	NaN
9	363.7451871	758.4098532	20.77826195	10258.66166	1479.540109	142.2837438	1612.051519	4144.5	3762.159574	52.98670986	1757.576032	269.8366604	70.94644895	171.8838552	674.4309614	1387.009356	0.001892126857	0.1470036601	0.01386242008	0.005442344093	0.01351365374	0.007388917104	1	0.001701289963	0.2680623586	-0.0006502738145	16	0.9967232677
9	365.4028982	81.35508287	2137.43928	12669.03921	639.0161425	58.12058916	1734.821092	4838	4271.652632	476.5428581	2684.868142	191.6748648	134.6132809	204.3681922	961.9453472	2292.0946	0.1650897377	0.04969241991	0.00386206983	0.01231005098	0.01629628968	0.01202298479	1	0.1301644783	0.06415658115	0.000447136027	55	1
9	367.4458391	370.8764417	-71.43230805	18810.69665	409.9831723	1187.820698	2111.599133	6919.5	4414.506173	59.84315729	3299.763562	206.4528738	234.8807951	213.246352	1243.827454	1325.399384	-0.004257837623	0.02160784622	0.06447312258	0.003221928177	0.009676132309	0.007276579104	1	-0.001328735614	0.009241811153	0.1711550416	3	1
9	368.7148941	219.7827107	982.3456399	12485.42095	5147.315313	177.8053606	1921.294081	6132	1594	279.2085624	3304.069189	1371.779169	128.8547727	271.2645525	1547.44839	985.298863	0.07739614189	0.4103684653	0.01469154469	0.01220517599	0.0297635118	0.01336688696	1	0.06566105595	0.8165713104	0.02993069954	51	1
9	369.1490943	296.9486957	5090.92163	16793.83597	3794.652361	1263.473733	2456.376802	7287	8347.114583	925.8990965	2864.520146	749.168152	355.0368246	254.5540044	1278.030512	5005.131615	0.3095857676	0.2364201328	0.07625894539	0.01671900415	0.01567577161	0.02154161773	1	0.2533029379	0.456152325	0.2964182609	79	1
9	371.6665798	383.8265108	3141.857324	10594.35008	400.9363635	877.4503635	2635.487793	4129	1783.623188	1425.069221	4095.562662	247.9567932	401.6514062	442.4644655	1531.23451	1458.036281	0.3008847581	0.03602104717	0.07783991218	0.05061504744	0.02878251716	0.04172907757	1	0.2437672171	0.03869255174	0.2927641046	73	0.9990660782
9	372.5466777	583.5916417	1276.115392	17610.23545	7551.574687	85.98784286	1707.8897	8687	9819.989247	288.5845184	2658.621297	1204.237579	127.0995894	214.722606	1295.799241	2585.316302	0.07313814324	0.4286129873	0.004682937282	0.008680978469	0.01903524706	0.007824322117	1	0.06179568735	0.8541216401	-0.005607226814	51	1
9	377.5604982	504.2220265	1143.064481	15966.60431	4897.127347	631.6432447	1995.715114	7198.5	2610.354839	277.3111043	3389.254245	1143.377504	180.396856	242.8741554	1558.036471	1367.873982	0.06972448613	0.3208580423	0.03918692801	0.008772411075	0.01869345866	0.01029860302	1	0.06005386594	0.631271276	0.1109229261	49	1
9	377.7917904	598.3558892	5153.087226	16360.90449	3868.887789	-160.2499479	1813.47817	7099.5	9398.924051	928.9962769	2778.815917	727.0427724	232.5320751	213.7402703	1232.026596	3105.268991	0.3116981965	0.2381828677	-0.01048619683	0.01462009579	0.01710926338	0.01645602766	1	0.2488956145	0.4556319417	-0.007642291427	78	1
9	377.2932596	773.283045	615.2998066	9517.324029	1010.897144	60.71508783	1579.983934	3705.5	11251.25263	151.6797243	1874.367065	199.6989793	84.0790366	176.9690009	700.3050658	5012.303097	0.06618902086	0.1079021683	0.005877945492	0.009301495369	0.01675968408	0.009985418955	1	0.05201787171	0.1859429725	-0.01444866118	38	1
9	378.3348474	64.28066517	3395.070852	11501.14295	1116.215636	725.7528214	1831.228043	4581.5	8590.172043	638.5466567	2002.320577	209.834511	262.1650314	241.7607519	753.1809475	4239.3019	0.295978164	0.09921178205	0.0645124209	0.01645630248	0.01665535183	0.02254584144	1	0.2397526697	0.1697396755	0.2470036765	75	0.9999999977
9	378.3683037	263.4149226	4618.9892	15728.46928	4817.673769	-38.06253602	1844.542058	7212	8921.835165	1086.785009	3191.700029	1155.326155	250.7591635	219.4919605	1504.611673	5159.341188	0.2975493195	0.3209232505	-0.00252347866	0.01803142885	0.02387575898	0.01832044294	1	0.239256452	0.6284788892	0.01981112717	80	1
9	378.2749502	397.8368113	85.10280415	10191.69302	830.0580637	509.126509	2565.261323	4065	828.4315789	60.16211715	3609.998164	376.0339805	144.145254	371.5694681	1379.154003	451.4611892	0.009579318147	0.08442426046	0.05106149302	0.01064683688	0.02873781474	0.01559944131	1	0.009631253061	0.139429543	0.1296410554	13	0.9993496743
9	380.3070763	178.4937357	2546.536238	13919.51733	713.3790898	115.8140307	2090.827347	5272.5	3445.840426	590.7270979	3534.099447	239.0925143	142.2826887	393.5787909	1260.081945	2998.976292	0.1793654297	0.04931182695	0.007785727421	0.02068697065	0.0162373187	0.01727150004	1	0.1418494986	0.0634954345	0.01768230857	55	1
9	380.24721	611.7617876	2467.493193	15259.13695	2158.583335	193.6248298	2364.381428	6107.5	2946.716418	538.4403453	2999.529508	524.6457744	231.1641125	2125.17792	1159.695766	2488.06212	0.1640784624	0.1511131945	0.01230070205	0.01792144182	0.02325385305	0.02682340539	1	0.1313131443	0.2758979485	0.03342570264	61	1
9	381.5102459	15.84236705	2624.172983	9360.695513	2052.194523	474.333455	1228.056068	4040	7402.382979	701.2276652	2365.159752	524.9568922	230.719334	193.2006239	985.792162	5123.146272	0.279968128	0.2140789019	0.04958919513	0.01999192595	0.02564157286	0.02999000001	1	0.2274423036	0.4084324008	0.1947695915	79	1
9	383.8956279	134.1022574	11693.97565	11228.8339	283.8969233	-689.6330332	2188.732252	4569	8574.71875	3222.736919	2995.500867	170.9481576	575.9741596	289.8915276	1133.123339	5728.885016	1.049349971	0.02493685331	-0.05804926027	0.04603916992	0.02003590156	0.0660965298	1	0.8324241677	0.006031358202	-0.0029565607	94	0.9999999998
9	383.6318701	313.5653785	1427.608855	16821.0939	452.9572722	184.9257074	2013.918807	6194	19798.1383	327.4120674	2864.736829	191.5991486	127.9438858	208.9441346	1047.309024	8516.792581	0.08452506078	0.02866482093	0.01168134454	0.008639017534	0.01157586379	0.008610611715	1	0.0660228778	0.02104258186	0.007584062471	30	0.9999999991
9	384.1472966	36.83040314	2580.094597	8730.263494	911.869211	-91.01783367	1578.697863	3436	5933.03125	577.4619621	2045.052829	242.6835187	154.7714952	221.2959655	798.6968426	3749.732907	0.3000627248	0.102616561	-0.01033919926	0.02411972463	0.01993972173	0.02119284105	1	0.237783188	0.1732066717	-0.01475117616	74	0.9999999969
9	384.063034	624.6763184	461.7396136	8574.950994	653.9375473	409.0571799	3114.888753	3529	5137.847222	230.666369	2478.327849	486.9662055	305.6982561	2827.560861	928.2343028	4391.048072	0.05729382788	0.08157769603	0.04948558742	0.03327422477	0.09952554774	0.06403367086	0	NaN	NaN	NaN	NaN	NaN
9	386.7513533	557.2660924	1740.402028	9797.982113	1356.63095	784.1029908	3050.363091	4105.5	2121.378947	603.5396688	3568.230894	523.3124184	308.5954835	462.9605318	1436.785392	1755.257914	0.1761844868	0.1405465017	0.08232878795	0.01680033189	0.02237075436	0.0339658117	0	NaN	NaN	NaN	NaN	NaN
9	387.7596969	118.7894578	12663.55386	12326.00584	1303.935835	-764.6133685	1690.171942	5123.5	3903.557895	2920.193545	2866.875122	333.7864082	578.0302976	317.9204424	1146.643388	2350.445891	1.020980209	0.1063265767	-0.060922141	0.03805727264	0.01803232744	0.05479354549	1	0.8106329193	0.1755983695	-0.0170599918	96	0.9999999999
9	388.3129152	749.1268518	1742.785846	9951.162152	119.3945734	509.5894099	1789.460579	3668.5	3446.589474	401.8273167	2290.531728	123.8609091	192.4822433	219.730354	822.9640703	1785.913661	0.1690337362	0.01194643071	0.05124948446	0.01267350851	0.01251115702	0.01629353954	1	0.1361540225	-0.01222435268	0.1664875595	53	1
9	389.5723956	378.3939496	-34.6590846	11178.66362	1046.659199	1568.462212	2847.143027	4512	4373.493827	77.96020386	3104.094597	347.5188947	415.9240071	437.4812896	1187.405051	3524.455465	-0.00349500309	0.09312313508	0.1415274071	0.009810454164	0.02205967608	0.01810979045	1	0.005677593039	0.1619723306	0.4444746362	14	1
9	391.4514899	427.7253714	2823.639103	8919.14714	829.739037	760.3525759	2396.454605	3836.5	3030.297872	1087.056857	3500.949264	354.5780567	363.2045983	324.8709279	1360.970742	3421.46973	0.3152996168	0.08805037448	0.0774848952	0.02626379305	0.02674741575	0.04700735577	1	0.2559653748	0.1470308349	0.296861701	75	0.9999948912
9	393.3627852	261.2844792	5034.921295	16488.90103	413.1441164	-41.73531748	1839.818859	6043	8224.752809	1234.228037	3626.70264	201.8038038	202.6319796	223.4518244	1336.639888	4400.148446	0.3121668127	0.02703677972	-0.002297508001	0.01883017084	0.01384648792	0.01448334096	1	0.2470128149	0.0160605814	0.01375702761	69	0.9999590326
9	395.3878235	172.4543418	4057.151878	13965.15	263.8614638	3090.236891	2412.995611	5282	8033.548387	948.8460187	3018.307286	155.9908388	685.7008897	293.6125874	1060.891475	4363.958184	0.2906123296	0.01925516049	0.2103715762	0.01733479028	0.01438237568	0.03627008965	1	0.2446794589	0.01019262248	0.7551062478	71	1
9	395.5854254	395.4727879	-16.94214875	18039.77317	957.3065713	621.6940874	2253.577639	6934	5246.583333	64.7431595	2865.003125	287.6619136	125.017522	229.0489393	1101.260807	3186.684906	-0.001035220751	0.05493459879	0.03536866511	0.003898605301	0.0116539885	0.006559088135	1	-0.0003580981942	0.07726761452	0.07090696722	7	0.9999999999
9	398.6179935	222.168126	2411.035989	14189.49637	4393.896239	132.191699	1971.050046	6650	5236.404255	628.1673154	3604.527596	1133.589482	159.6402524	295.5734621	1593.089261	3283.403608	0.168436945	0.3171705862	0.009787631979	0.01371569306	0.02859978261	0.01575724968	1	0.1368501615	0.6217725192	0.0315358268	66	1
9	398.3825912	338.9696225	5376.909227	17435.73956	989.8061775	-32.59598927	2058.025393	6694	10915.59574	1164.153876	3499.431328	335.245366	272.3406659	828.6489958	1367.071828	5443.493275	0.3072636294	0.05983965787	-0.001906273019	0.01432730554	0.01331814805	0.01868971285	1	0.2435608164	0.08445043764	0.01510022942	72	0.9999985516
9	398.0881032	624.0332077	-119.2575054	13545.65841	2113.385575	1595.74529	2154.961027	5547	4501.364706	70.49948515	2368.493242	377.9655599	287.6199239	212.7723109	918.8618321	1841.93511	-0.008559169636	0.1598811176	0.1211387301	0.005671070486	0.01578412099	0.01078009346	1	0.001086800507	0.3001124953	0.3740042966	19	1
9	399.6780588	242.1488511	5010.812255	16532.09463	1002.227381	-10.12225374	1994.122453	6418	8587.378947	1477.833966	4623.414609	325.3516681	270.8335577	228.1813247	1733.647427	5730.115624	0.3081129342	0.06218985102	-0.0005026473092	0.01896261776	0.01861638915	0.02139716063	1	0.2443704127	0.08941182988	0.02031912811	72	0.9999989956
9	399.2832134	364.4579564	2760.132913	15941.87735	1557.492267	960.7966523	2341.750496	6218	4956.926829	601.6621983	3489.176218	455.6371726	282.7251067	228.3401641	1378.605192	1893.002402	0.1688977765	0.1046962986	0.05960520609	0.01233285092	0.01613941677	0.01494145797	1	0.1378802192	0.1814419506	0.1990808319	59	1
9	399.5969898	494.3829779	4663.790818	15389.49407	935.8679846	1204.086839	2569.568409	6029.5	19772.07368	1053.671148	3191.948195	239.682722	359.7134172	235.4011569	1186.967581	11140.04708	0.3004430705	0.06399300728	0.07812066746	0.01613023629	0.01517261053	0.02317146033	1	0.243809492	0.09699296925	0.2946326089	73	0.9999996828
9	400.3095353	378.109752	-54.94776839	13915.04016	1249.183618	1735.093093	2484.411899	5403	4040.319444	70.41546754	3606.481237	391.1036673	426.0156881	460.3947706	1360.217874	3483.951067	-0.003875391309	0.09309237277	0.1247219625	0.006148644024	0.01807672078	0.01671973024	1	0.004187439068	0.161099006	0.385362831	14	1
9	404.400891	77.27888848	2201.237129	13578.57869	1222.32998	40.95525893	1589.455009	5277	2938.16129	400.3115853	2391.716331	228.9757211	144.7625716	311.3507487	878.0160966	1442.896583	0.164399521	0.08972997705	0.002725105378	0.01302206847	0.01580223787	0.01176350172	1	0.1300700468	0.1475306537	-0.002296605303	58	1
9	405.1508025	639.3824222	-115.2950009	12283.05404	1317.188633	1538.238343	2252.18143	4965	6104.510638	61.70738126	2562.831919	286.4602885	321.0224635	217.4927068	966.2327849	2851.393358	-0.009916017977	0.1105391677	0.1231605611	0.00526184735	0.01674108336	0.01215682037	1	-0.0005178898769	0.1974018046	0.3790288115	14	1
9	406.2823759	113.660194	0.0007544041321	11947.24806	1776.234478	696.5522489	1774.639608	4869.5	2125.731183	71.83457246	2694.494837	441.0311268	166.1439625	211.9792928	1070.024719	1471.526464	2.697617416e-06	0.1503076637	0.06028763017	0.007342442907	0.02006096073	0.009949789273	1	0.003510364828	0.2771942167	0.1620460471	18	1
9	409.3881036	287.5067327	889.8536668	12386.46466	1110.756332	214.3372284	2239.182164	4807	4035.817204	292.0289843	3626.019962	368.9116715	115.5077714	324.6159116	1349.471124	4640.841139	0.07580150551	0.09000492835	0.01738721858	0.01085655381	0.02214845172	0.01442512532	1	0.06027464982	0.1491671425	0.02767293944	38	0.9999997798
9	408.8979013	580.7338022	-22.39000397	8082.860841	321.0312542	2072.667818	2425.860942	3094.5	1109.315789	85.15837074	3633.858025	216.7264969	873.2527767	356.4079275	1341.285037	886.8994434	-0.002706668005	0.03861889742	0.2528510056	0.01456313767	0.02699088345	0.04508253503	1	0.01342987872	0.05376947808	0.8336896806	10	1
9	411.1771627	143.1967235	1986.672754	12104.56342	1180.721731	1750.516018	2298.004261	4827	2324.702128	379.707238	2155.801027	279.832298	407.625751	290.9033752	841.3924954	1411.566116	0.166879474	0.09923487997	0.1455631918	0.01539409572	0.01662967453	0.02392652211	1	0.142257598	0.174217043	0.500268991	60	1
9	421.266345	105.3610807	2077.339778	12010.67205	517.7025245	53.69787304	1992.418709	4535	2652.597826	523.9576281	2834.062077	212.7376519	146.5333558	595.4737001	1015.826331	1558.455632	0.1739468642	0.04849546414	0.004275727979	0.01485376469	0.01884346527	0.01551067344	1	0.137258801	0.0616468327	0.004009974214	55	1
9	421.3937265	383.4155918	11346.18872	15127.35476	1612.804361	-403.0990799	2036.98969	6234	9952.946237	2344.802158	3234.122264	399.6383273	440.2364014	245.8468316	1295.516915	5524.066729	0.7278763879	0.111355074	-0.02636888032	0.02375620169	0.01698179434	0.03505510207	1	0.5788036937	0.1889216734	0.03323288801	92	0.9999025682
9	424.4516863	576.6857899	13857.08162	13452.12942	872.6478455	-770.5353568	2030.690636	5469	10237.5	3411.277815	3271.49855	208.1458538	527.0488559	313.6190491	1240.905527	5813.866488	1.025234634	0.06527324154	-0.05127067723	0.03550228522	0.01638754306	0.04692365736	1	0.8141639682	0.09050416255	0.01641567013	95	0.9999999998
9	428.2913688	177.3915645	2214.127884	12633.64331	4135.332572	121.4947888	2176.557809	5893.5	5446.16129	495.1516438	2618.467438	790.583077	163.5515389	485.8696373	1134.634927	3404.266043	0.1734880539	0.3251818093	0.01075561984	0.01423708302	0.02383309771	0.01360644612	1	0.1410643504	0.6384918735	0.03644629832	66	1
9	431.1490489	719.259472	3310.058149	10990.34905	626.7087457	623.4804888	1911.259324	4262.5	11401.51042	761.2887712	2480.708304	154.1698667	248.6621737	184.134731	899.1027734	6712.746497	0.2998180485	0.05884080958	0.05533322867	0.01580202864	0.01444051619	0.01949657975	1	0.2416329576	0.08516051442	0.2142722225	73	0.9999999953
9	431.5258662	786.5994077	-67.44306658	8918.986286	890.2013534	981.0604913	1676.891048	3520.5	5118.691489	46.70668173	1391.22766	161.7297045	141.4922063	248.6854343	530.4531159	1951.6539	-0.00769655515	0.1012409059	0.1082714841	0.005611259749	0.01558542077	0.0109060936	1	8.127924054e-05	0.1772998159	0.3269508761	14	1
9	436.0369021	377.5725583	2561.646557	15162.26689	1383.567646	202.1913227	2567.345465	5848	3522.547619	574.6853059	3160.107375	375.4181543	174.3895419	318.0521062	1237.846297	2083.222732	0.1733120035	0.09629273537	0.0137752823	0.01286216656	0.01585660116	0.01469852577	1	0.1380632257	0.1617027214	0.03890819115	58	1
9	436.9064507	736.9196301	1451.113537	9365.612297	922.0861902	1298.407833	1918.604567	3706	7050.9375	361.0521584	2056.444946	191.8967374	290.5732103	184.2608797	769.6687595	3168.758521	0.1597281801	0.09919096349	0.1360334345	0.01257554114	0.01660694112	0.01988525687	1	0.1358672745	0.1736945375	0.4650623858	60	1
9	437.6966716	48.42356851	7772.235654	7653.950026	225.2490186	-449.2559466	1671.47931	3089	9560.870968	1873.749858	1811.002474	126.5080963	365.6999217	234.1011487	679.0474179	6271.580354	1.002244591	0.03052359484	-0.05908255874	0.04955606062	0.02124516259	0.05431359799	1	0.7947658592	0.01781198007	-0.01783536003	94	0.999999959
9	437.4405879	564.6565907	-112.8537779	16216.61115	241.4307837	1949.700727	2304.8577	5937.5	5949	60.3325619	2865.180736	167.2365491	368.2756271	223.5847454	1051.396245	3025.426308	-0.007826484376	0.01507438451	0.1213764254	0.004042777572	0.01116574453	0.01283843051	1	-0.0002550473592	-0.001612378167	0.3698926799	4	1
9	439.4004854	636.6901185	-149.6864891	14245.72433	780.4650418	1705.292142	2159.946263	5382.5	8983.010638	53.57198851	2340.776027	154.1728701	281.0691211	195.0508839	825.8518403	2240.489115	-0.01075240928	0.05450493731	0.1201258996	0.004242035661	0.01193732698	0.009946814857	1	-0.002153074397	0.08050039144	0.3661853175	9	1
9	440.4523333	115.6707901	5485.702414	11862.81701	226.6866219	1079.430575	1871.720707	4449	5312.521277	1214.150196	2697.842692	150.474631	401.5767487	238.4405835	979.2368422	3283.904671	0.4571360426	0.02076795069	0.08928945378	0.02812796069	0.01371291873	0.03484870138	1	0.3692919909	0.006833852806	0.3704061673	82	1
9	444.7953711	199.3092786	772.2538752	14047.52009	646.0530234	2942.495261	2262.354548	5251.5	5370.744681	227.0585581	2720.627315	175.353695	555.6503482	298.4141235	971.6868421	3264.044723	0.05717581271	0.04835956892	0.2087956586	0.01241786332	0.014389039	0.02448354193	1	0.05832819831	0.07169993534	0.6938712675	37	1
9	444.169654	522.1995013	13882.44542	13299.0879	889.8583345	-831.9921087	2143.944312	5460.5	14409.04211	3290.821925	3180.431846	195.5378397	475.1368266	296.7182883	1194.597692	8839.650474	1.0353914	0.06752906486	-0.05546821373	0.0368327133	0.01800460652	0.04367144372	1	0.8220183867	0.09496127457	0.004222694531	95	0.9999999961
9	445.1925449	676.5873529	740.8146054	12504.09141	715.6708937	1199.062534	2000.477511	4711.5	7444.510638	154.0316412	2269.940652	186.1349723	231.9349594	192.1582669	823.2874163	3190.327006	0.06013844958	0.05909553373	0.0965162332	0.007550506598	0.01429627639	0.01245078893	1	0.05291965623	0.08864176331	0.3006621984	36	1
9	447.9634734	182.1470795	12506.99968	12020.55469	435.2972347	-662.0067711	2066.58657	4851	19159.02105	3206.304538	3084.729817	147.1697614	577.6269728	266.4749149	1130.350522	12868.56694	1.024063908	0.03730998214	-0.05036029659	0.04869206212	0.0186386152	0.05831800955	1	0.8129167312	0.03228582229	0.01833871536	94	0.9999677055
9	448.8339565	371.3642117	-128.2436017	16302.27838	3895.923998	956.9862928	1908.721423	6981	10381.33721	87.42274083	2990.596019	772.2409917	176.9147984	205.2665355	1287.412579	4552.166723	-0.007516334519	0.2484723291	0.06027772544	0.006670143658	0.01853646532	0.008161324824	1	-0.00118364094	0.4817694157	0.1636578183	22	1
9	448.5634336	423.1778169	4638.660923	14856.07548	1527.995347	-37.57706105	1919.944581	5990.5	9207.572917	1242.061632	3931.447804	404.9382987	235.8835083	213.1280313	1503.150837	6393.699648	0.3027851815	0.1054019848	-0.002107061851	0.01851066346	0.01717419519	0.01926340179	1	0.2405779514	0.1793968535	0.01491908248	74	0.9999999997
9	450.1179277	87.77487078	2405.404828	7828.105031	340.3252274	566.1607714	1937.635456	3050	2142.40625	720.8266659	2409.139149	182.9819037	240.2704872	256.9309233	897.6447038	1622.939598	0.3006669261	0.04331325448	0.0707145012	0.02993119514	0.02664498195	0.03958315443	1	0.2431882808	0.05354442476	0.2679458181	73	0.9999991218
9	452.6974455	297.2286505	2640.458702	15838.77373	3553.178818	103.3521369	2187.491489	6670	9872.763441	615.4975177	3057.433264	767.3450885	187.2362267	250.3566055	1327.262584	5008.718547	0.1744465608	0.2359413503	0.006906023368	0.01174516029	0.01693608741	0.01388210308	1	0.140360804	0.4523522003	0.02000197037	64	1
9	452.8427868	483.4546704	1351.052218	7744.044381	660.8892257	1238.496968	2500.042172	3196	1072.340206	613.6543469	3426.294367	352.1007575	543.0995504	459.1518389	1349.883889	1003.475667	0.1792523337	0.08689511738	0.1631607903	0.02164787739	0.0296257834	0.05110639298	1	0.153225431	0.1493039376	0.5646394073	60	0.9999999999
9	454.1236345	165.4718188	3145.424183	9667.957543	435.4962106	899.859408	2557.81482	3817	3247.172043	896.7922473	2778.514713	198.9523267	331.8320538	298.1531203	1033.289433	2585.691896	0.3208125574	0.04423606737	0.08627122625	0.02419649584	0.02751390425	0.04281602079	1	0.2604044908	0.05613680117	0.3275072863	73	0.9999999986
9	462.8846416	538.1769101	6690.882322	13892.04241	307.4478442	-178.8641704	2141.227734	5216	11050.08421	1792.015885	3590.187899	220.9644419	332.2581225	753.7810381	1288.170316	7038.325034	0.4805408926	0.0213988831	-0.01362666549	0.02164387655	0.02229638599	0.02895718708	1	0.380751752	0.003089380878	0.0146900038	81	1
9	463.5113546	237.9715006	6861.125272	14531.25194	3336.634122	-233.2709366	1751.725624	6332	11039.93617	1495.457967	3194.272791	707.9863616	309.8983044	302.0482019	1346.966543	7197.903752	0.4802580834	0.2374948557	-0.01641718973	0.02426795286	0.02172483972	0.02588204295	1	0.3832304079	0.4532344819	0.01246857457	88	1
9	463.4964673	407.2067912	2162.208746	13154.54534	1269.120002	2127.083626	2625.120284	5301.5	4004.27957	491.2825504	2739.242617	244.2806976	511.8926507	302.3868661	1004.424191	2440.719964	0.1697357445	0.0961902206	0.1589723377	0.01211588189	0.01511219414	0.02598303956	1	0.1454462988	0.1685083157	0.5479463536	60	1
9	465.5848852	307.5797557	64.92988643	12481.0278	1830.926972	333.3507998	2400.040778	5024.5	2712.695652	68.56926554	3011.316511	454.3600278	94.65419991	311.5594886	1156.147691	1481.664699	0.005246966682	0.1479154045	0.02644907687	0.006030486508	0.0161294202	0.008945421929	1	0.005283691555	0.2705558945	0.04439980051	17	0.9999638371
9	467.5514911	590.5944007	2110.743104	12220.79749	33.91719502	1884.907895	2638.458086	4578	2336.688172	406.6373881	2342.25147	146.9078512	403.418241	529.8911461	837.6861866	1603.392368	0.1707875663	0.003125546268	0.1515494201	0.01215699842	0.01370842646	0.02099531453	1	0.1445139097	-0.02577262954	0.5188403886	54	1
9	469.9354369	657.6303562	12159.64566	11241.32597	295.9292394	-769.958093	2122.825603	4493.5	15690.19048	2320.397072	2080.286328	137.8573854	380.039208	258.7176817	769.2099063	6875.237031	1.043587528	0.02495687855	-0.06705756331	0.0460943988	0.01428896268	0.03400913808	1	0.8271818682	0.005661660718	-0.03599210833	94	0.9999999994
9	472.6229875	182.7085025	12039.55332	11679.91579	770.7762348	-584.300768	1866.675782	4865.5	10406.74194	2988.127033	2818.471465	205.2220157	534.1305892	259.8207382	1063.072638	6589.272151	1.032525631	0.06447723564	-0.04317709474	0.049565148	0.01831395109	0.05265622038	1	0.8205533834	0.08920667612	0.04658286654	95	0.9999999999
9	473.4672526	93.27113079	-126.4792364	12529.45113	652.5218611	1403.72779	1665.055146	4695.5	7397.086022	61.43534312	1853.942305	156.8388879	235.1198201	228.0517868	640.9287187	2868.660662	-0.009992867775	0.05448624602	0.1121835075	0.005011096723	0.0153663571	0.01038063497	1	-0.002106412507	0.0800752212	0.3384767185	9	1
9	475.6417788	676.880454	-28.31157235	9188.778599	1426.354061	1062.554199	1816.454801	3747	1702.395833	54.0236911	2494.67867	399.2343958	274.3978383	207.8216433	987.3114986	1310.984134	-0.003125823913	0.1562636652	0.1159234745	0.007125110928	0.01883240912	0.01936949784	1	0.005014213439	0.2923013715	0.3568814944	19	1
9	479.3387889	264.6837607	6318.28034	13557.23922	753.7622972	1265.787165	2283.279678	5315.5	10473.57609	1761.326488	3613.587942	251.3319925	512.0745083	437.7568008	1348.314444	7080.926408	0.4763270624	0.05789260105	0.09076149836	0.02754440867	0.01885285755	0.04667943336	1	0.3852374227	0.08418424203	0.3815534092	84	0.9999999904
9	481.465398	347.2683572	-130.5239941	18636.19984	459.0462601	607.2565332	2057.260826	6852	17521.58065	55.5891501	2779.782604	186.5435089	121.2296799	284.1241634	1033.299524	6370.973324	-0.007190941307	0.02540758751	0.033986195	0.003499175328	0.009814053668	0.00526387898	1	-0.005773561635	0.01570031627	0.06351104617	2	0.9999999995
9	482.3145012	544.4079294	5936.598233	12293.85041	1342.001734	-203.6897621	2269.261499	5058	20858.03158	1494.735534	3088.567116	269.5282487	271.3062561	200.9574234	1147.948298	13383.63121	0.4737107907	0.1088397554	-0.0152307072	0.02250099823	0.02239638275	0.02530440434	1	0.3763520811	0.1852397648	0.01049133019	85	1
9	482.4650338	577.1718716	-146.8309833	12388.72107	1078.389018	3015.854621	2712.556626	4943	1996.958333	61.56328541	2159.420015	224.8505829	510.3650048	255.0570744	792.2317288	1187.164662	-0.0124578548	0.08636386867	0.2400440973	0.005013858534	0.01488062572	0.01917934448	1	0.005371441868	0.1526768994	0.7880335193	15	1
9	483.9670957	657.528096	-92.73040796	12956.84859	695.1316505	1484.677999	1967.324695	4873	5227.590361	58.35374505	2657.176027	191.9318128	295.246449	202.8394422	965.0668707	2843.493064	-0.00804260445	0.05448611218	0.1153254375	0.004576823662	0.01319774181	0.01000658713	1	-0.0003255292898	0.08021867897	0.349984674	9	1
9	485.1906261	704.2379219	1922.561289	11342.37001	3568.232947	-2.019554541	1762.865103	5221	9455.021277	350.0902982	1855.325032	567.6516378	124.877524	233.9392143	793.710813	3816.103747	0.1665753333	0.3184168284	-0.0001751285102	0.01383323477	0.0176490718	0.01166542324	1	0.1346756776	0.6238961563	-0.003860249682	66	1
9	487.0593529	722.2288337	2948.685663	10029.95745	2174.946619	-154.3674676	1517.777327	4317	4806.148936	669.3121456	2117.347601	475.8843204	150.3388161	157.7121202	885.7024997	2825.965542	0.2969744448	0.2170207147	-0.01629814292	0.0150142609	0.01865680687	0.01563371086	1	0.2364298894	0.411315231	-0.0323801028	78	1
9	489.3277899	414.0138413	-134.6873716	11702.37003	1013.880823	2787.21865	2519.100538	4608.5	1021.569892	123.8281655	5402.47762	572.0211478	1274.092058	479.8067066	2096.929574	1331.09567	-0.0123237778	0.09461256925	0.2341026082	0.01124989743	0.02702903159	0.04501190776	1	0.005170223311	0.1695775166	0.7674923645	15	1
9	489.7316094	612.5071991	3486.846614	11461.66327	1216.207637	-81.59661359	1854.642235	4731.5	7345	941.9108169	3001.533359	280.6451974	192.2231592	186.8664068	1125.909368	4548.125396	0.3046793633	0.1028676137	-0.006684000443	0.01626953664	0.01775293855	0.02159302554	1	0.2417354036	0.1738875676	-0.0007838150066	74	0.999999999
9	497.4518194	156.8746279	-102.1824501	11630.74874	1155.921996	1361.689107	1968.436493	4547	3947.085106	71.01474641	2432.74704	285.7128942	281.2861166	347.4403431	928.591023	2742.631919	-0.00934012613	0.1019256996	0.1172810189	0.00674881145	0.01547347044	0.01578477457	1	-0.0005879271374	0.179167979	0.3582158572	14	1
9	497.9721263	88.53446639	1206.431965	7233.483669	561.6553796	437.1446461	1929.05138	2950.5	635.4456522	390.9093664	2381.560536	271.0072514	180.2334919	486.0415773	893.0095546	411.4230027	0.1674298267	0.07715269461	0.06008670081	0.01914335	0.04191763415	0.03106843613	1	0.1363707308	0.1240785492	0.1994403106	59	0.9999993137
9	500.7017697	551.4679021	3597.920773	12375.91852	2922.991343	834.7729512	2071.492452	5463.5	15347.70526	938.3509752	3225.843877	662.9360314	271.8772005	206.4983188	1324.063531	10321.91211	0.2902524841	0.2295080899	0.06292297354	0.01480545114	0.0219699999	0.02372099383	1	0.2368124479	0.4411840771	0.2446412267	79	1
9	501.6149166	361.2832324	47.59999072	11887.13561	1010.437369	488.3863612	2269.478948	4630.5	2342.741935	65.44655527	2761.256768	275.3339246	124.9513549	297.3035842	1016.734707	2583.425435	0.004234886207	0.09042507035	0.0429366794	0.006253951137	0.01963999293	0.01329309973	1	0.004865787524	0.1515629322	0.1000214286	12	0.9508670117
9	501.4454462	385.3913452	2292.416559	14599.31	759.6226545	2199.542794	2261.978578	5568	4381.290323	519.2527455	3253.766966	234.06356	512.0417948	217.3524973	1220.37546	2831.035774	0.156324382	0.05366150379	0.1497628633	0.01296793489	0.01257927779	0.02251704908	1	0.1335032246	0.07950096872	0.5108397382	57	1
9	506.2926456	697.4641241	1604.050805	9941.632614	914.3694241	464.5218323	1954.598267	3943	3764.694737	362.320441	2086.568419	228.421628	188.1530086	219.3497349	802.8377065	1931.197165	0.1633914449	0.09362165441	0.04710913936	0.01231925643	0.01640138872	0.01572740995	1	0.1324476435	0.1577850288	0.1534663886	59	1
9	506.3447182	752.4988007	740.5480406	8401.078208	191.511714	48.53275569	1637.309951	3088	17422.9186	148.3777951	1255.210136	108.0477709	87.17086534	162.9484425	431.0134955	6774.464244	0.08948325601	0.02223425466	0.005384829901	0.01013105823	0.01422669991	0.01060357431	1	0.06945635531	0.007319526967	-0.01355098735	30	0.9999999998
9	511.5812502	296.2962316	678.2657988	10350.55689	980.5691812	992.5909731	2089.330385	4063	4090.031915	258.0353923	3110.438941	342.9531138	318.7306581	433.0344681	1184.051649	3288.955678	0.06742224343	0.09740505362	0.09665632777	0.0162672221	0.0210228017	0.02481548325	1	0.05926728417	0.1684446786	0.3042800216	40	1
9	512.3760348	232.7835816	7733.891932	10719.5268	190.7740687	-309.4776874	2005.273735	4211	7039.819149	2006.157739	2922.446977	158.1926538	368.1767508	423.895117	1069.936253	4515.335813	0.7191787764	0.0166606787	-0.02719950978	0.03065979498	0.01822513811	0.04666661903	1	0.5705199026	-0.008397882341	0.02485106546	90	0.9999145452
9	516.5837348	255.5468498	12327.96481	12249.83405	328.3638431	-671.7559619	1981.509378	4897.5	12685.05263	3236.339523	3231.390109	174.9575019	511.1573139	235.5474469	1165.031333	8960.781191	1.016957044	0.02791512515	-0.04884480309	0.03846595082	0.02117865703	0.05226189287	1	0.8072156116	0.01281147136	0.02160130803	94	0.9999999991
9	516.5843739	605.4989817	-5.090659805	7773.141096	1166.490096	1136.276468	2449.508953	3332.5	1261.0625	57.36626376	2672.193475	436.3673956	354.3560032	320.4648897	1070.602095	1117.272994	-0.0008915007627	0.1473878369	0.1413817809	0.008479562718	0.02632692723	0.02338820599	1	0.008477441102	0.2750260485	0.4465162518	19	1
9	518.4758051	113.1986321	1730.785011	9951.740115	955.311316	86.64161674	1881.175049	3971.5	3164.086022	368.5865408	2101.867177	207.6677706	128.5936728	357.3819906	781.8661498	1826.818467	0.1726176089	0.09283498362	0.009142529022	0.01467211271	0.02038806908	0.01373906204	1	0.1371347926	0.1542771049	0.02234751935	58	1
9	520.656024	750.4261744	3344.81633	7431.327472	1622.310489	-219.1086885	1495.006564	3254.5	8679.517241	954.112613	2060.275959	440.2366393	203.2173712	273.3083334	859.9315971	6094.102198	0.4470298847	0.2153763418	-0.03244201853	0.02787066276	0.02450189033	0.0304208808	1	0.3552371456	0.4065066983	-0.05266625033	88	1
9	522.4483154	583.7070024	2268.318846	12286.65948	90.65453583	123.2516795	2270.984672	4584.5	2719.294737	482.3537731	2419.854713	142.9195213	134.5739999	314.6894787	878.699147	1872.039978	0.1861521589	0.008070511887	0.009336534591	0.0146274245	0.01312103797	0.01304839407	1	0.1468310828	-0.02239145176	0.02331840179	52	1
9	523.8509842	671.3613444	1831.421186	6070.658977	1799.501263	-19.91698021	1787.185425	2846	1347.478723	735.2523627	2465.351316	777.225512	146.4246021	242.4538676	1120.502306	1323.625136	0.3009060214	0.3033132643	-0.004781970153	0.0244951813	0.03399318105	0.03128979892	0	NaN	NaN	NaN	NaN	NaN
9	526.7942079	566.127711	858.3595077	9891.817311	155.5447685	122.4738942	2036.615744	3699	7750.666667	238.3848284	2406.848351	117.2972432	108.4763499	390.763421	838.1986803	5844.659309	0.08734767849	0.01513334229	0.01266166846	0.01008418664	0.01403464463	0.0117640599	1	0.06816700883	-0.007116977667	0.0112339268	30	0.9999992148
9	527.415094	183.6768919	1061.709489	12278.82149	254.7161985	165.8593396	1895.651688	4536.5	12510.63043	183.2842679	1890.460999	139.2843778	97.84632971	206.9351592	672.1079588	5128.058144	0.08772324815	0.02086425972	0.01410750036	0.00935077984	0.01261923654	0.008286910719	1	0.06864622949	0.004892761412	0.01660555596	30	0.9999998255
9	526.9987811	512.1533432	41.48292488	7668.361505	1728.771727	352.6623118	2028.791274	3364	621.8235294	59.08323861	3359.276415	747.6955604	152.0460657	288.3986788	1404.025846	577.5559378	0.006274325403	0.2154962498	0.04923623756	0.01237004753	0.04037388177	0.01692916679	1	0.008620133193	0.4124691212	0.1270662154	22	0.9999897345
9	527.9188158	498.1613689	700.2273702	10292.82252	935.9540267	164.710451	2273.418202	4178.5	5749.348837	238.2710885	2868.192613	294.3241394	111.5208685	935.6111034	1065.315896	3485.990354	0.07095203336	0.09137386197	0.01846842499	0.01040614778	0.02582470097	0.01324934375	1	0.05649219082	0.152091245	0.03033988752	38	0.9999999975
9	541.654592	178.6532369	3078.822499	11048.87321	2536.491546	754.1213523	1780.461361	4843.5	13427.45055	825.1625921	2750.609382	613.6463947	267.2617331	191.9387591	1139.78794	7766.855955	0.2820968015	0.2302427194	0.06484076451	0.02193372639	0.02382029835	0.02640525072	1	0.2304372005	0.4428401348	0.2494202046	79	1
9	542.3104967	596.6901265	-5.724423074	10843.01616	1032.691456	607.2916545	1864.112434	4248	2050.612903	53.93250512	2772.188811	294.7041766	171.1751428	261.6385045	1043.817506	1525.009416	-0.0007355844659	0.09560454546	0.0593422662	0.00567182765	0.0166062181	0.01147840063	1	0.002118891298	0.163166839	0.1566108102	13	1
9	543.6774213	111.5014992	7911.092697	7702.224292	274.7260949	-473.1710015	1796.757133	3086	14101.28723	2093.590845	2031.98762	121.161788	404.7545364	255.3063332	761.4887397	9670.954155	1.020457626	0.03671824167	-0.06393932481	0.05480208362	0.02058729352	0.06054023428	1	0.809067589	0.03041221296	-0.03024620473	94	0.9999337629
9	545.4646477	266.0459372	3971.258413	12623.50388	2019.240785	945.5307634	2173.369227	5330.5	6861.602151	698.6334568	2108.428607	329.3833092	257.3281301	267.084963	838.6537814	3590.72068	0.3048478299	0.1580615101	0.07422332475	0.01730056385	0.01727778038	0.01812628883	1	0.2483192153	0.2927975203	0.2853450694	77	1
9	552.1692945	42.77774587	2801.576082	6191.769763	1321.763974	-150.9516848	1285.052341	2730.5	2425.145833	640.5008754	1402.884494	306.6264276	160.6730529	232.0274323	578.5859018	1759.827557	0.4615213288	0.2161358845	-0.02676911109	0.03393362531	0.02755963123	0.03372298067	0	NaN	NaN	NaN	NaN	NaN
9	554.1445842	213.0491664	-93.20054975	12218.33026	584.8954682	1452.431782	1963.357682	4634	5002.9375	59.2188103	2558.404438	159.1105023	304.393959	369.8254624	909.2697451	3328.007163	-0.008311091838	0.04814954801	0.1174719483	0.005616111745	0.01586647971	0.01328012106	1	-0.0004738311768	0.06711983231	0.3572334196	9	1
9	559.8855729	549.741684	-40.96073317	12130.05108	3922.641631	312.2539731	1636.727265	5610	5804.452632	82.5281651	1957.018264	635.184175	90.50680161	174.9250564	840.9235742	2479.86171	-0.002913873626	0.3213537642	0.02636304856	0.007508645288	0.02287745726	0.008120061633	1	0.001081932467	0.6319775933	0.04825205143	25	0.9999995953
9	563.6876723	97.23661366	2245.091192	7589.013586	449.9923663	460.3382206	1537.958601	2968	7678.419355	646.9546736	2036.941702	135.0598941	209.3819202	186.7208775	726.2120037	5763.017211	0.2924710828	0.06299587571	0.05984559615	0.02354383381	0.0237600577	0.02708517968	1	0.2361332488	0.09406564663	0.2284805549	73	0.9999998438
9	565.7521704	420.8903898	10876.37995	10092.67666	1070.032596	-605.1809511	1935.938607	4359	842.7894737	2622.678529	2578.907706	304.7897633	451.5323231	254.6889447	1063.33974	706.4957709	1.054740548	0.1029386512	-0.05884595535	0.03762518035	0.02026642144	0.05665627812	1	0.8377250599	0.1685033828	-0.001684070101	96	0.9999999937
9	568.4730718	609.6541482	793.3294109	12291.97948	1343.07072	88.14081434	1619.134264	4813	20100.2234	183.4925991	1874.906547	209.663938	100.3963091	165.8942638	700.9374286	6172.898046	0.06459627092	0.1085212779	0.006949786775	0.008864391476	0.01403367285	0.008897420377	1	0.0508284106	0.1872911227	-0.01104967717	38	1
9	581.6604807	453.6872313	1588.811265	9007.629044	357.6532345	655.1075732	2524.594429	3575	2707.184783	565.8572518	3160.539121	218.647553	229.7617154	552.2100265	1172.583152	2857.463091	0.1742875077	0.0375045554	0.06791554994	0.01664291391	0.02967458452	0.02968066967	1	0.1418733484	0.0418139491	0.2271975949	56	0.9999999975
9	591.7056079	489.238211	6842.445109	9293.25593	1170.427172	73.60819964	2231.431452	4136	6548.351064	1756.702448	2604.573085	625.6032975	1015.70044	2886.776643	1016.210376	4247.634828	0.7215067022	0.1340311962	0.007918222069	0.05484999131	0.06223882902	0.174484845	1	0.5764346111	0.2378515902	0.1528986774	93	0.9999956066
9	593.2150561	233.2313678	10061.23679	9712.537857	1080.774279	-540.6205298	1558.648156	4045	2298.114583	2257.253553	2235.909995	269.9842365	374.6824726	213.552994	908.3724342	1738.943768	1.025959873	0.1105883492	-0.05085438795	0.04725149179	0.01973237236	0.04790873021	1	0.8153816304	0.1849442961	0.01965748078	96	1
9	600.8200085	26.56949462	44.46173959	6375.798148	592.5697302	49.88075535	988.1063205	2458	1861.604167	40.82085522	951.9734183	130.842371	55.12249452	142.8627057	351.3563065	797.7334006	0.007369688383	0.09772322502	0.007756521607	0.007003358608	0.01973913682	0.009323247661	0	NaN	NaN	NaN	NaN	NaN
9	600.2497236	546.1975767	-14.99949037	9337.919056	1499.01293	555.8033636	1852.835043	3863	1535	63.86600383	1996.627992	345.0028233	132.2683317	192.1136637	795.6482099	1134.269378	-0.00172258553	0.1642677305	0.06302428416	0.007318721277	0.01996663027	0.01021791889	1	0.002511532632	0.3064217325	0.1717315126	18	1
9	607.6930819	451.0923395	3381.882037	11141.94313	543.8240549	773.0815103	2200.3096	4447	4403.109756	611.3893741	1997.327117	145.3749688	229.9630546	210.2699589	739.2289194	2527.851227	0.3051583788	0.05183857547	0.06994022415	0.01639918525	0.01240732933	0.01754632542	1	0.2468390149	0.07125320044	0.2666198925	73	1
9	611.3513241	687.9879923	4764.163911	6826.510055	1094.451313	-316.8750619	1590.353473	2918	8986.752688	994.7116094	1387.274127	217.2450595	212.5359954	189.9787153	557.6013221	5929.776185	0.7145096802	0.1652756446	-0.049482685	0.03279207248	0.01976426727	0.03622338814	1	0.5672104449	0.3002144695	-0.0492797056	93	1
9	617.4385223	502.2967145	2800.327294	9279.446059	1389.200528	673.722848	2076.014207	3866	4214.37234	686.1030895	2152.771714	338.4907304	244.9622112	236.3214907	857.6841762	3253.458755	0.298256021	0.1534557729	0.07252497047	0.0165459973	0.02036499947	0.02729636216	1	0.2428674473	0.2831451269	0.2776157447	77	1
9	618.8873665	421.469466	2912.529806	9701.302315	110.708846	718.1475783	2146.881885	3617	4064.870968	671.5282861	2184.505569	142.8265443	230.8424856	330.2342419	791.3234748	2543.538498	0.3086194682	0.01120345136	0.07671810412	0.01968638768	0.01813000057	0.02600242019	1	0.2495386823	-0.01310502348	0.2898259474	70	0.9999999989
9	618.6043957	442.8415378	3254.306731	10204.82509	2389.612669	-29.07794467	1847.072819	4571	2881.283951	811.0486708	2652.158991	611.3136968	166.9556237	246.165762	1121.152549	1706.375818	0.3058908601	0.2218065952	-0.00286081369	0.0167693374	0.02208337362	0.02043195225	1	0.244570767	0.4218999723	0.0171461003	78	1
9	627.5089893	522.487214	1595.375889	10096.22822	1019.941752	1412.129023	1937.648374	4004	5696.677083	364.3311333	2111.806587	215.8822223	297.707251	187.0550116	809.4226083	3661.15332	0.1580933049	0.1033627783	0.1373953981	0.01430422088	0.01645657393	0.02054384482	1	0.1347123067	0.1824596158	0.4695957231	60	1
9	636.7380799	326.4321728	6655.638216	9322.21735	991.9600795	-363.5424117	1655.467624	3902	6377.884211	1787.582405	2534.357861	248.1112806	301.4732415	205.0076421	980.4420232	4970.060233	0.7028398736	0.1080178224	-0.03727875607	0.04002703076	0.02064335194	0.04200158077	1	0.5579726717	0.1815421827	-0.01128356376	92	0.9997095781
9	657.6744921	349.4279132	1589.107847	9676.064241	204.9189312	1378.63874	1880.429716	3600.5	5924.117021	354.9161775	2191.024678	123.0652375	358.2793151	187.5465557	778.7671303	3723.342038	0.1656607578	0.02042274107	0.1425142102	0.01421706957	0.01549586406	0.02325892272	1	0.1400098865	0.009854210313	0.4864762275	54	0.9999999975
9	661.0223352	443.5695809	1724.629153	10732.85633	4510.505034	-6.527352595	1586.575413	5362	10822.92391	291.8436713	1626.920865	695.0265801	127.5172412	184.5851426	777.1834415	3857.417761	0.1599029869	0.4269462369	-0.0007215432385	0.01339529431	0.02499778203	0.01253157403	1	0.1307599131	0.8500390551	-0.003560071013	68	1
9	663.6991512	495.2744927	481.7754884	7966.891294	89.87896188	738.8515758	1758.533705	2963	3869.340426	160.967218	2129.890613	116.3272779	205.6410186	203.2502208	750.0276113	3116.11222	0.06420650422	0.01351396793	0.09771904392	0.01064145879	0.02023742846	0.01815258309	1	0.05564484899	-0.006294749351	0.3042618843	32	1
9	668.6137416	630.6235633	1063.470755	6325.845382	674.1669283	20.85924037	1517.038579	2543	5940.166667	251.5345044	1411.128216	162.9472263	99.06959802	163.9219969	533.7389878	3003.272656	0.1668630901	0.1075757067	0.004373516808	0.0173290027	0.02256541078	0.01712601372	0	NaN	NaN	NaN	NaN	NaN
9	669.4989876	476.3692874	-17.78104004	9599.976277	215.3035417	99.67575994	1492.201306	3534	4705.26087	40.42039529	1488.80054	124.4633958	67.02250225	154.4757342	527.5704346	1979.27488	-0.001867574725	0.0223083422	0.01093987379	0.004594384348	0.01316734104	0.007120499137	1	-0.003185098696	0.008109186987	-0.01624024991	1	1
9	671.5604553	227.6755931	2063.039124	6825.479795	729.3617196	470.6553075	1627.295267	2824	9521.159574	555.0897083	1692.477919	184.7038368	178.8701007	211.4483009	639.6024957	6941.241417	0.2952864108	0.1080001829	0.06859710613	0.02420201992	0.02282992464	0.02670013417	1	0.2396057984	0.1882518836	0.2614913881	75	0.9999999996
9	675.3760795	408.3502948	1591.631049	10224.92604	1699.827312	540.4818545	1827.328779	4328	9684.789474	313.9965068	1678.883766	269.2484601	151.6967316	182.5979909	656.028409	3828.621642	0.1590621717	0.1676765443	0.05537011804	0.01326280527	0.01966208907	0.01414079305	1	0.130563604	0.3125089465	0.1840462855	62	0.9999996349
9	683.6224143	595.0121403	-76.78376716	7629.103174	1269.99177	874.2793971	1484.422082	3160	6452.924731	48.8088194	1048.944223	201.2328137	145.1208713	155.8958999	418.5276592	1989.221315	-0.0108024666	0.1684524574	0.1161614609	0.006638218	0.01967057152	0.01165512196	1	-0.0009427541888	0.3177414709	0.3562830015	19	1
9	688.2955264	183.3891895	-73.17657198	6708.297038	103.0249443	1474.692771	1397.576306	2486	2210.462366	75.60136033	920.6938977	109.8467811	265.4832579	710.8406055	325.9927166	924.3687453	-0.01062802855	0.01687541125	0.2224846314	0.01133168364	0.01766322729	0.02257764207	1	0.004662498934	0.007029501713	0.7243528632	5	0.9999999981
9	700.4777284	712.9410116	874.3184462	5290.113686	1154.727772	181.7541884	1038.399534	2315	4909.935484	148.7230721	770.2198006	172.8144356	93.59236688	142.8228488	299.8694459	1866.781343	0.1595162213	0.22049622	0.03296438246	0.01631377692	0.02532504312	0.01812719488	0	NaN	NaN	NaN	NaN	NaN
9	729.5180841	323.7631241	3022.49633	6532.835123	1515.917447	-151.7809724	1318.287402	2918	8136.086022	735.6155735	1614.030511	360.7344398	178.3765715	278.0184037	683.7046704	5230.241184	0.4652137928	0.2373285078	-0.0240473808	0.03454801096	0.02753773094	0.03189334758	1	0.3706620584	0.4525802432	-0.01798954621	88	1
10	5.736800087	295.1167546	-126.3514823	12471.37473	1235.441829	1294.952759	1596.827541	4863.5	9210.863014	56.43164343	1781.31153	213.3491209	237.3642831	158.8168496	643.4317025	3149.657064	-0.01015691346	0.09963486198	0.1042432822	0.004906032726	0.0158208169	0.009724353796	1	-0.002191514789	0.1737688639	0.3121496585	14	1
10	19.27229816	215.5311058	717.2204836	10891.12987	3242.181187	813.8552848	1386.183385	4966.5	5005.494624	159.3749734	1821.033611	560.6703086	206.7555098	181.6448585	794.686159	1936.654947	0.06666294079	0.3002266327	0.07668051088	0.01118207726	0.02489257882	0.01322494386	1	0.05997432328	0.5901027978	0.2411207943	50	1
10	19.46310907	549.2429514	-64.79261259	12038.06478	3686.856476	607.6384227	1628.486585	5449.5	13061.21505	84.00868012	1944.924815	575.9164283	123.2360301	209.4732045	838.1882219	4413.892283	-0.005620345673	0.3059265265	0.05175080937	0.007519169976	0.02009568763	0.008262257687	1	0.0005020824639	0.6010675782	0.1362064928	26	1
10	24.64046799	158.5343643	587.8376904	10013.72494	626.0912624	822.689935	1127.919036	3802	10026.54839	134.8257195	1526.559327	173.2285064	153.766354	154.4627177	563.5758793	3171.033577	0.0620571269	0.063107674	0.08187321484	0.008762629124	0.01714931661	0.01197912822	1	0.05347443442	0.09628770317	0.2498463165	36	0.9999997182
10	26.38789669	507.3548079	3667.46236	12527.46669	1232.011957	-152.4796922	1604.236073	4973	9433.53012	749.0669227	2536.591081	256.6564115	169.8268295	166.607574	944.0580554	5316.568165	0.2929972504	0.09823071301	-0.01238397206	0.01446986434	0.0158697383	0.01456136073	1	0.2319312405	0.1639976529	-0.02380440253	74	0.9999999999
10	29.31549483	330.5949599	886.2414597	14151.80144	1388.769707	466.7657314	1608.353909	5464	8710.915789	177.4325255	2194.25147	199.2334589	143.3411907	212.0150632	779.1581579	2998.885717	0.06346433687	0.09752085247	0.0335506141	0.007068036205	0.01239680744	0.009746853518	1	0.05165241567	0.1656574364	0.08170418293	39	1
10	30.65284393	181.6447853	4012.918682	8860.048173	981.5338979	657.5831517	1590.235906	3634	11613.78947	798.7144804	1651.648199	179.4382917	257.6487378	180.360748	639.9372435	5421.196827	0.4587657859	0.1104752443	0.07109448442	0.0264666339	0.01807140917	0.03350709951	1	0.370515851	0.192872353	0.3100787175	86	1
10	36.2969895	498.2428467	3818.739367	12872.50763	1273.774347	-180.5264076	1769.670368	5137	11252.0122	764.0694199	2543.189434	281.6400766	190.620053	1023.014049	925.3857066	4749.743131	0.2959789923	0.1022249334	-0.01350135153	0.0156655513	0.01993024481	0.01601295267	1	0.2342899238	0.1722545041	-0.02686249574	74	0.9999999977
10	47.54965113	217.8337034	2988.188626	10738.58453	615.9623055	612.8140971	1871.261446	4186	8987.123711	686.2768252	2288.980386	173.2859779	241.8022517	202.3784665	841.0434965	4801.556649	0.2822673475	0.05864333293	0.05755402488	0.01938731265	0.01540776826	0.0246498392	1	0.2277553191	0.08492673708	0.217799116	73	0.9999999951
10	51.36716847	141.6422093	46.19261562	10221.89597	981.7215381	95.88859473	1188.731302	3899.5	4594.726316	45.84174902	1586.782535	186.117407	67.97931379	202.4807248	591.3821244	1576.380141	0.004850838392	0.09968690843	0.009676859817	0.004863790533	0.01328948245	0.006816439608	1	0.003136122098	0.1692547498	-0.01630476302	11	0.9999999998
10	53.81733158	194.565253	693.7547612	11674.87639	1934.715692	965.060989	1720.151517	4854	23384.96875	167.3316119	1660.567037	281.11032	189.7977333	192.5641348	645.9646381	7141.566967	0.05946340884	0.1696810118	0.08430971389	0.008999257664	0.01544508233	0.01475896451	1	0.05300368436	0.3184822503	0.2615440344	44	1
10	53.44848636	605.3086775	-0.4996810873	10648.62916	3299.997003	248.7148274	1549.272183	4791.5	5387.351064	67.38627989	1756.023536	574.4676089	84.23510571	186.2196313	790.0378953	2009.341446	-5.308188155e-05	0.3117068879	0.02425471717	0.007169695593	0.01800098595	0.008271375002	1	0.003090839464	0.6117632077	0.04120175397	25	0.9996730963
10	57.39607235	574.533198	6414.821485	9390.168694	908.6422088	-393.4912276	1765.219237	3869	4976.148936	1559.152885	2283.43181	250.0654994	295.6711011	198.6814421	883.3015424	3510.409365	0.6791691446	0.09830471578	-0.03903658391	0.03357920434	0.01787374827	0.03473532402	1	0.5387936503	0.1613133766	-0.0235530679	92	0.990429826
10	59.07329503	649.0227054	-74.35073013	9848.172906	3110.488909	479.0411177	1472.672227	4466	13814.56989	66.04864913	1819.08572	579.0052471	116.0018535	171.1619422	792.9886684	5719.794372	-0.007394606635	0.3100013204	0.05025477193	0.007653636025	0.02225745563	0.009663054487	1	-0.0009672579083	0.6094931746	0.1306656394	26	1
10	59.45933165	389.670256	-141.047138	17764.46703	2689.444204	2077.221851	2349.928797	7214	5436.084211	80.58913905	1517.092168	372.0787461	252.6213774	235.6511141	664.4598611	582.9222178	-0.007916664659	0.1515134143	0.1154856031	0.004567642258	0.0131027179	0.009018922962	1	0.001089293574	0.2824014244	0.3540113653	19	1
10	62.09684525	158.9186103	1908.713419	11886.12462	1150.255092	18.76231042	1617.646237	4651	3262.125	327.7750128	2065.135389	252.5954804	110.7108351	223.6274665	793.2688667	1181.276199	0.1634883998	0.09617007389	0.001787990759	0.01205645394	0.01673137317	0.01060675036	1	0.1293619728	0.1609083194	-0.005581136631	58	1
10	62.82826962	247.762481	-8.716537043	13811.9214	193.2032908	737.1850634	1640.827997	4991	3288.768421	48.8216678	2503.506034	134.1131047	145.4963305	204.8376431	861.8087285	1295.814337	-0.0007739098901	0.01459014619	0.05521358441	0.003760892188	0.01080062597	0.008023062216	1	0.000709150358	-0.005841672129	0.1392352259	3	1
10	63.25959973	547.4863392	6794.532254	10667.90562	1511.310819	-414.8589575	1856.400208	4452.5	4348.957447	1997.590839	3027.797129	420.2678677	315.8617767	183.5669659	1200.642135	3163.839195	0.6612040234	0.1415582873	-0.03834619461	0.03219515497	0.02183927646	0.03460325247	1	0.525060155	0.2515462638	-0.02396380661	93	0.9999999081
10	70.5627431	200.7739925	5549.335922	12718.63826	2681.963441	-303.6095113	1507.630843	5555	9259.347826	1119.36729	2554.16903	518.5200801	241.8566847	202.2800537	1038.630333	4007.004547	0.4336366652	0.2110139401	-0.02476616231	0.02245403801	0.01841345953	0.02093825584	1	0.3450123144	0.3978409339	-0.02911900412	88	1
10	70.59879461	228.396961	3078.552813	10574.65257	566.4943788	674.3987253	1909.049423	4202	5708.819149	725.8236931	2370.768576	159.430711	254.9335251	209.8562434	844.8976034	2987.85676	0.2873623021	0.05214006148	0.05904501337	0.01847775643	0.01732193973	0.02437752706	1	0.2318465664	0.07142733373	0.2240433055	73	0.9999999996
10	69.87994729	620.2527048	-13.20361382	11754.69821	1124.005481	317.6521155	1612.833635	4614	3465.043956	48.05640521	1819.748261	212.5931188	91.34525144	176.2484267	666.5661209	1144.858836	-0.001116008531	0.09858199279	0.02767009323	0.004290866606	0.01414026194	0.007351328171	1	-0.0003797453938	0.1678444886	0.04539566709	12	0.9974027638
10	72.04257739	102.1522253	29.65916839	9931.535768	1044.440696	235.207381	1088.866507	3816	3577.757895	54.12734471	1463.08906	192.2666574	62.25185989	174.3801555	546.0915108	1356.711353	0.003363428257	0.1024131567	0.02349864922	0.005616124564	0.01525393873	0.006265006692	0	NaN	NaN	NaN	NaN	NaN
10	73.53517	147.1831196	9017.739015	9499.298509	986.7946027	-666.8553183	1435.572133	3864	2058.463158	2148.803702	2249.626621	240.2404116	423.5650758	182.7287527	893.1431512	1255.600651	0.9488429066	0.1055012022	-0.06325087389	0.05483122692	0.0183695767	0.05376423381	1	0.7527842705	0.1740562307	-0.04279842317	96	0.9999999998
10	73.54265967	178.2782526	4629.818628	10696.3803	2286.108179	-257.2201154	1364.882238	4627.5	6057.414894	1306.868866	2817.370022	594.4360407	252.4815104	170.9014216	1168.265283	4173.557971	0.4328396385	0.2190599502	-0.02565746763	0.02833041913	0.02254524353	0.02745719251	1	0.3444202533	0.4145665881	-0.03215810212	88	1
10	78.99267272	450.3949465	-61.41996409	15041.94573	207.3495172	825.7950482	1873.404565	5375.5	3813.380435	53.9944224	2542.362732	155.019238	166.1733805	208.8168683	872.2049298	1426.889639	-0.004417838804	0.01382186776	0.05525580261	0.003746306494	0.01152017571	0.007138794095	1	-0.002211483161	-0.007425844103	0.1384707422	3	1
10	79.22304446	418.5701853	1987.131608	12002.23245	34.24424258	572.3546443	2119.077024	4367	1497.924731	491.3670148	2898.73459	139.7410766	216.7501205	238.7210213	1036.776119	839.1185364	0.1692893121	0.002697461422	0.04812556228	0.01066811005	0.01209376549	0.01518787481	1	0.1360137705	-0.03164814153	0.1552516078	53	1
10	80.39994684	213.2284498	2419.593191	14782.80202	695.5332045	20.29520741	1725.473416	5445	4214.894737	478.1444267	2691.207776	198.485239	146.2846227	186.3596878	988.1095634	1629.636531	0.1678097359	0.05107305882	0.001179384716	0.009941647637	0.01159301897	0.01093909838	1	0.1321683733	0.06689305622	-0.00826418194	55	1
10	82.15410135	132.1892256	-24.07580683	10337.97156	1558.426468	1176.486927	1910.752762	4312	2518.568421	67.32264719	1586.179852	253.5811115	211.7482572	224.2733491	620.0392957	872.0917585	-0.002400676832	0.1499126853	0.1149696979	0.007148813139	0.015817784	0.01316794239	1	0.005441396772	0.2790189229	0.3534834489	19	1
10	82.81183521	542.5323751	0.4032865599	12839.88608	701.4606221	207.0436371	1985.566863	4800	4689.670213	57.40575435	2273.250183	170.3955657	81.46389632	201.7669601	809.9000937	2024.325723	2.738608163e-05	0.0548790584	0.01569264064	0.004493188276	0.01159291452	0.005926528363	1	-0.0008974395582	0.07619837102	0.002063908692	6	0.997997757
10	82.39716874	628.6398937	17.52790524	10518.12425	966.0668721	301.2255623	1713.468479	4052	2177.153846	53.87056815	1623.385482	195.2413168	90.44204532	197.099177	621.38629	1078.599328	0.001593515077	0.09124976197	0.02936015636	0.005301194107	0.01430867915	0.007858110614	1	0.00180728022	0.1526369799	0.05172992689	12	0.9991454563
10	84.5144931	240.6475918	1335.327489	19839.33887	3204.109771	68.6934229	1330.507411	8103	17111.07527	173.3677572	1713.873869	379.2299309	112.2735237	220.4251007	709.2777045	2607.986839	0.06792678865	0.1605947134	0.003728215118	0.005480821712	0.01260929747	0.005742180746	0	NaN	NaN	NaN	NaN	NaN
10	85.3431011	280.4438393	-33.46516742	13973.0572	2174.477865	173.4361942	1737.588866	5647	7578.202128	68.50403229	2806.054922	412.5727324	77.70021972	232.8638253	1076.797734	3096.815595	-0.00261128101	0.151994981	0.01290997539	0.005606292178	0.0170240339	0.006053952922	1	-0.001899327356	0.2784349174	-0.004912921196	16	0.9980420193
[truncated: 3,059 more rows]
