# Supplementary material for: Phosphatase specificity principles uncovered by MRBLE:Dephos and global substrate identification
Source: Mol Syst Biol. 2023 Nov 2;19(12):e11782. doi: 10.15252/msb.202311782 (PMC10698503; doi:10.15252/msb.202311782)
Supplement: Supplementary file 4 — Source Data for Figure 1 [file MSB-19-e11782-s002.zip › Figure 1/1D/Complete MRBLE-Dephos data with scripts/ToRegeneratePlots/B55_1/20200911_B55_15.csv]

1	47.6999737	650.8919541	169.2902567	1579.971656	55.9018262	-60.56745055	1430.831281	658	676.3263158	126.8468033	1425.367051	68.6170219	74.46032375	404.8801662	518.2411038	1298.367801	0.1122935211	0.04422773645	-0.03461375378	0.09938233834	0.1518003279	0.1162002176	0	NaN	NaN	NaN	NaN	NaN
1	47.94449917	176.9128026	101.4650018	698.4738621	226.2149494	-33.5958492	1179.78852	389	477.6210526	76.45449777	1011.334067	240.5664233	77.96271027	180.9385909	436.0687779	652.7771145	0.1330668538	0.299741125	-0.04045189098	0.2410178215	0.3079320601	0.372149453	0	NaN	NaN	NaN	NaN	NaN
2	4.795775528	150.6609323	352.3981342	5073.859451	741.2190102	346.5541853	1329.75973	1990	1675.545455	120.9071931	1476.846978	237.9925937	161.8771352	186.0970787	570.8473588	1690.160904	0.06765354296	0.15554459	0.07075221394	0.020541083	0.03584131152	0.03190320381	0	NaN	NaN	NaN	NaN	NaN
2	25.17625159	29.3884961	27.82804901	3876.596818	644.8572869	119.5276619	932.3336051	1583	116.3829787	38.72038485	1257.719713	234.3513673	83.02674685	149.1489013	484.7782838	54.73339221	0.008632663704	0.1767797567	0.02878906637	0.01390155884	0.04480597857	0.02375817842	0	NaN	NaN	NaN	NaN	NaN
2	37.69779783	368.4788207	4597.810859	4479.240929	511.4652356	-384.380956	1674.725415	1998	106.7157895	2720.612423	2587.295452	279.6547344	420.3902609	222.2558345	1042.157452	63.77247842	1.054803421	0.09984852324	-0.06442883282	0.1029523282	0.05206755898	0.1599362768	0	NaN	NaN	NaN	NaN	NaN
2	38.57853749	307.3007469	26.92839155	3961.039702	207.1475225	27.11818459	1843.331856	1542	894.3191489	35.36473833	2240.527841	137.9807657	75.01008214	306.2739804	809.1268041	1052.48085	0.008943231715	0.06363078013	0.007910472504	0.01530007077	0.05095926078	0.03663985492	0	NaN	NaN	NaN	NaN	NaN
2	112.7580408	667.6018114	1351.387727	4304.560312	173.9835724	268.5432266	1703.53374	1709.5	666.2526316	656.7246709	2192.111168	120.4636226	206.6063477	240.2067845	807.2964779	691.6804386	0.3049672391	0.04762386948	0.05685480806	0.02835977045	0.03104187833	0.05987769474	0	NaN	NaN	NaN	NaN	NaN
2	116.9102718	239.6637633	449.3421291	5732.095595	1703.926246	198.7852683	2058.070661	2694	826.6526316	216.2001716	2817.491182	877.6011042	149.6911198	385.4410017	1263.942587	708.9129042	0.08104443493	0.2990396289	0.03634431094	0.02616699781	0.05828539054	0.03143152314	1	0.06874392761	0.5726941844	0.1300295776	49	1
2	125.6402277	206.6462894	2432.585822	8036.461054	792.3564781	569.6973578	2381.37609	3226.5	984.1157895	933.5892999	3102.588437	342.129868	333.6283864	434.6306897	1204.813484	804.3128012	0.3125385886	0.09422564341	0.06962847484	0.02429126737	0.03319852455	0.05635222378	1	0.2538087054	0.1473280907	0.2923175846	75	0.9999965062
2	129.6300672	57.9775259	4356.991724	6200.908367	109.0121447	-309.9183515	1484.700489	2359	2420.053763	1502.853156	2070.359794	112.4691118	292.6239966	178.8342804	768.3418454	2098.802217	0.7058792808	0.01817558349	-0.04331562161	0.0666372888	0.02630421838	0.07326313526	1	0.5595360416	-0.01486198177	-0.008103678348	90	1
2	152.6719746	113.6771493	474.9727897	6924.072945	1638.472223	-2.42934277	1744.60867	3046.5	2330.098901	189.2756483	2413.260834	556.7008826	98.14098878	251.9905423	1006.382379	1775.105762	0.07053271526	0.2279040474	-0.0002701506949	0.01618547382	0.03152325622	0.01751494271	1	0.05696356224	0.4262769932	-0.0005345006523	45	1
2	186.7505237	322.9163183	1797.300001	6367.934284	44.27966516	1427.945265	2600.498785	2476.5	1554.287234	1171.084464	3899.487635	140.692529	972.1583434	599.0135914	1424.275811	1953.131924	0.3049232998	0.009388645774	0.2185962399	0.04463521583	0.04731757279	0.1111838569	1	0.2571570349	-0.02750514419	0.8013044921	71	1
2	278.7484043	249.2986388	-114.7388614	10096.12574	919.8493116	2479.319293	2458.838426	4005	194.2978723	105.768511	4190.461564	410.5191265	1019.392016	396.8347861	1588.495528	129.0218644	-0.01007386314	0.08962333645	0.2411536142	0.01525687465	0.0343046504	0.05137012282	1	0.007799982443	0.1422702498	0.808573771	15	1
2	355.2146379	45.01823481	-52.65399976	5187.684596	8.047244538	1150.554057	1950.791471	1985	204.8947368	112.0050261	2280.267113	219.4507962	570.1500623	1719.45802	810.0723241	168.7460936	-0.01059123805	0.002212748801	0.2150687141	0.02333705131	0.04626766859	0.07034683132	0	NaN	NaN	NaN	NaN	NaN
2	458.4180804	173.3909237	-53.64789371	7441.345901	1198.814448	950.0619222	2595.121384	3153.5	1369.382979	65.02644485	2850.866212	449.6780215	398.4531289	536.4429677	1147.084179	1466.068887	-0.007462597465	0.1585359158	0.1240048338	0.0161169293	0.04943440233	0.04520417568	1	0.002491657074	0.2843337985	0.4075872743	19	1
2	578.6104873	105.2611769	419.3622371	4284.903476	82.4508112	13.28279155	1653.556518	1565	1035.849462	199.3916947	1933.51865	92.49788183	92.31750671	340.749615	687.7695333	1417.976789	0.0978757517	0.01712443167	0.003974424049	0.02995212192	0.05468827934	0.04582050481	0	NaN	NaN	NaN	NaN	NaN
2	665.5639634	305.5352987	301.1985622	3971.322481	405.4085378	13.92310299	1713.723929	1665	342.3854167	191.899908	2414.725453	249.7167927	94.76540703	262.4036218	929.9026281	585.0866129	0.07810493075	0.1053847962	0.005440395241	0.02579767179	0.04582853887	0.05542341237	0	NaN	NaN	NaN	NaN	NaN
3	9.131666162	115.7880209	-30.01470988	7553.870927	188.6495291	747.4775507	1174.608461	2780	7388.197917	43.66668643	1475.302104	103.7626328	188.305777	166.385433	506.9110863	3676.733369	-0.003420784481	0.02521877552	0.09883527157	0.006194277761	0.01619274738	0.01575808912	1	0.002433401016	0.009561326896	0.3180465849	4	0.9999999996
3	28.73539429	210.5606561	9361.90382	9709.765981	1074.636927	-640.9899714	1451.763488	4032.5	1791.06383	2279.183213	2374.194495	277.1964063	406.6504467	166.3685582	951.1603879	1337.215923	0.9948827078	0.110576467	-0.06155854116	0.06305772493	0.01752999507	0.04880638125	1	0.7903936905	0.1714865733	-0.001625350935	96	0.9999999932
3	31.16180119	40.33487001	18.98721285	5718.308964	582.2214128	518.3123385	1134.226338	2233	1569.063158	45.81157321	1097.663853	135.2365489	144.5035541	137.3065158	404.5028007	1094.63915	0.002955526681	0.1042652412	0.08985876553	0.008822249908	0.02124465672	0.01745852043	1	0.007811835823	0.1723736863	0.290834039	14	1
3	69.32362286	273.6973621	3572.896879	7668.883315	86.03754891	648.9225328	2031.281495	2959	807.0978261	1473.530534	3337.59766	156.8842973	382.9904157	205.0463937	1220.161223	1112.157047	0.4473621258	0.01028278944	0.07513975101	0.04473770191	0.02902315674	0.06584270958	1	0.3610276985	-0.0275658282	0.3400451081	82	1
3	78.47721749	177.1762923	2081.689112	6837.446536	368.2594779	415.6452617	1971.920796	2723	2196	806.18684	2796.780948	194.4412639	260.6700571	266.3512696	1040.52002	2533.681162	0.2891590029	0.05197893002	0.06001794189	0.02915919683	0.03035293927	0.04238774746	1	0.2339588781	0.06060522594	0.2526207189	73	0.9984517255
3	83.52446978	15.94900936	330.393137	5660.517218	594.596308	1002.680141	1316.976334	2259	495.8602151	87.13673739	983.0442999	148.3631853	250.194508	822.8715958	378.7380289	380.3976635	0.05885194755	0.1024182221	0.1744858239	0.01407095735	0.02315165652	0.03545432293	1	0.05839692552	0.1677143389	0.5951957309	41	0.9999996122
3	103.4741386	115.7101454	5197.541582	11766.39789	1782.502797	-224.1233239	1548.921734	4871.5	11295.81053	1019.358396	2165.16267	311.8810685	238.0498816	218.8076216	845.2942429	5276.862362	0.4381455593	0.1515881889	-0.01682009114	0.02400046746	0.01638389455	0.02230916447	1	0.3488541456	0.263829845	0.02514491081	87	0.9999999374
3	107.1752667	156.9138579	3281.208679	11452.96924	1131.919212	699.1258354	2105.855177	4576	5828.905263	760.009057	2507.269211	248.0247375	273.4129397	232.9573162	954.9873315	3510.465009	0.2895042844	0.09703267589	0.05864649277	0.01946484903	0.01709789583	0.02615173927	1	0.2346564198	0.1534462505	0.2492511626	75	0.9997022989
3	140.6344147	69.66401669	5036.006229	10998.56877	2532.151141	-281.2432606	1429.650636	4804	4810.357895	955.1280648	2287.729007	513.5902349	227.476433	213.4422121	954.8534519	2371.163023	0.4488070278	0.2225297172	-0.02422013746	0.02626922709	0.01930995894	0.02261630615	1	0.3576758764	0.4098781909	0.004122448664	88	1
3	144.6628257	198.3970877	641.2126148	11198.69498	576.6243552	2216.562145	2260.67466	4256	1070.927083	170.7985375	2782.792006	226.7094803	591.1416171	637.5327143	1017.859178	809.8305898	0.0537610611	0.05329665048	0.1985190164	0.01336971372	0.0205035372	0.02809813586	1	0.05544215472	0.06654044701	0.6754171575	37	0.9999996818
3	165.4164947	160.7505613	3662.680769	12318.39561	627.3600795	709.7693231	2572.726626	4740	4317.87234	863.9416117	2928.515632	210.3191713	271.4203693	514.4049855	1076.073578	3170.338543	0.2976157979	0.04963094003	0.05705268379	0.01943005836	0.0149330309	0.02122729712	1	0.2404862783	0.0556494018	0.2442918286	73	0.9998975553
3	177.7678565	251.5462757	2688.606929	9124.537165	1435.687015	642.5869916	2533.582764	3853.5	1882.217391	975.1327524	3293.781233	556.5466776	307.3183675	1137.20075	1359.25005	1822.683204	0.3069788024	0.1608045118	0.06966144708	0.03027862357	0.02500552871	0.03490650667	1	0.2501301842	0.2846095114	0.293031986	77	1
3	214.458799	94.60332106	1.093669332	10422.93756	1027.652551	221.8841101	2112.278184	4058.5	1793.904255	61.26847221	2219.747028	240.8721193	101.915737	261.592185	836.3330439	1180.782355	9.270296311e-05	0.100258517	0.02379936286	0.006550931374	0.01910839495	0.009369618891	1	0.0008600317824	0.1642070008	0.06250681295	12	0.9999983033
3	220.2600703	131.9088031	3683.903509	11666.05568	164.5478638	749.0710729	2691.347264	4401	2560.989362	829.1653486	2771.02357	183.6208071	311.618847	304.838792	1000.438144	1273.93287	0.30872076	0.01522470854	0.06632355825	0.01956041331	0.01964762981	0.02600730735	1	0.2496180805	-0.01541731503	0.2778164466	70	0.9999999996
3	227.5903084	31.54973369	8427.436409	8006.419946	952.2390602	-686.2393309	1644.655659	3408.5	941.4468085	2010.421371	1887.230411	244.2607606	349.4915784	228.7811485	763.9893299	600.6251513	1.050647117	0.1181139181	-0.0816706562	0.04796224777	0.02646154825	0.04950493275	1	0.833660852	0.186247135	-0.05782082644	96	1
3	233.3862953	242.4460027	6480.947327	13147.91062	666.0322869	-248.1903358	2528.639045	5092	2472.505376	1496.710968	2981.697825	196.4390386	334.3822997	265.5176326	1106.346778	2125.378885	0.4936107385	0.05077756626	-0.01986482309	0.02563188673	0.01381335068	0.03264968351	1	0.3918307946	0.05530261272	0.02460586797	83	0.9993101606
3	241.55821	7.422391269	-0.6941538481	6520.03344	1038.360035	645.194383	1720.80543	2717	1616.168539	56.80712161	2098.537906	353.3779323	226.4353178	260.8640354	834.6198219	1473.669502	-7.632687392e-05	0.1555047353	0.09982410006	0.01103451913	0.02993973012	0.01784410853	1	0.006672546669	0.2780011874	0.3259115764	19	1
3	252.4782275	62.66059212	3422.506077	12118.06758	1178.829988	-113.5650236	1829.838088	4808.5	6411.574468	821.9562965	2871.044605	294.5299644	182.0705377	252.0648184	1089.64213	4225.419255	0.2864475401	0.09683461834	-0.008691411384	0.01775807817	0.01885499762	0.01702317797	1	0.2275039463	0.153132007	0.01658293662	74	1
3	276.0112593	5.072432667	4043.017842	8755.274146	527.8442974	-199.4129976	1477.683487	3366.5	3915.955224	1096.129799	2250.642721	122.5901565	202.0084068	215.6737284	815.5138999	3919.691679	0.4532722475	0.06621704024	-0.02294167565	0.02742387544	0.02279570134	0.02826780162	1	0.3595405416	0.0876915751	0.005133560203	83	0.9999988793
3	276.5226048	234.3710744	3459.648203	18838.48176	1124.189018	-81.20677172	2159.674923	7181.5	1750.042553	1198.516065	6403.460712	480.2454368	170.3104923	332.6785562	2424.733232	1432.572796	0.1772916438	0.06132069268	-0.003656550862	0.01432942401	0.01995218458	0.01171919515	0	NaN	NaN	NaN	NaN	NaN
3	277.2989249	29.71775419	6676.366474	9768.648122	247.2037348	-499.4429025	1723.205893	3670	3383.744681	1954.027729	2632.949231	163.8777685	346.465518	194.0308441	983.978204	2966.336392	0.7114605553	0.0237232121	-0.05186749296	0.05361144217	0.02071433084	0.04483240157	1	0.5634645461	-0.003502031585	-0.03611688962	90	0.999999996
3	286.4468121	46.34483085	-69.82767272	10485.78393	4684.330435	66.09211715	1559.968702	5211	13651.19149	86.40648314	1985.83431	859.5275456	85.32856358	240.562112	932.8876674	6284.22337	-0.006308274372	0.4437010039	0.006239391217	0.009376724332	0.02985572069	0.009013238999	1	-0.001541573886	0.8720624716	0.01025988065	28	1
3	286.9513769	172.8076434	6129.256993	12694.21805	2273.404831	-218.6469238	2180.990235	5436	12973.25263	1569.933392	3211.244582	474.3265199	258.6714749	235.2358277	1278.004621	9002.467698	0.484391822	0.1823896325	-0.01520369704	0.0219200665	0.02278248434	0.02328013548	1	0.3862968202	0.3266498995	0.04225851899	87	1
3	291.3131085	150.5663618	-52.80009068	12153.16368	511.3301533	208.881331	2338.157468	4646.5	3104.968085	101.1642671	2907.248809	279.2538719	219.2169355	1948.159734	1100.132861	2249.900884	-0.004765775606	0.04521086099	0.01902428935	0.008172308358	0.0233729918	0.01698371884	1	-0.003990349365	0.05083930881	0.04337911039	7	0.9997290822
3	312.7295167	319.2602849	7503.119832	15322.86281	3694.843662	-335.1848075	1606.633536	6775.5	5532.757895	1990.839029	4013.198589	1008.543123	315.1163416	215.5071425	1784.738413	3896.346062	0.488290449	0.2494478499	-0.01987960515	0.02093516233	0.02051457125	0.0246352849	1	0.3898571436	0.4647891273	0.02894901152	88	1
3	313.8947364	107.1183169	4674.444452	9827.771524	3008.02861	-240.1349972	1975.67107	4548	3723.697917	1511.06142	3112.707063	980.9843521	263.2474799	310.0958069	1418.114959	2986.915861	0.4824154489	0.3182554841	-0.02453238692	0.03436187773	0.0475366108	0.03671452208	1	0.3856247022	0.6066714771	0.01351283617	89	1
3	324.1274127	42.20710215	1284.433228	7628.616025	70.60910906	1057.404751	2353.405228	2852	2612.0625	318.0605513	1746.680626	117.3586938	292.0521212	465.733128	626.2160437	1829.169658	0.1729143574	0.009654693943	0.1366168214	0.02043116844	0.01985397703	0.03095769547	1	0.1458833399	-0.02503099666	0.4884509008	54	1
3	324.1472686	248.1838319	2590.525011	15267.25082	3660.816543	763.771268	2309.285201	6600	3609.610526	576.9896063	3037.579016	785.4559563	242.5788105	254.2155173	1336.23427	2173.867038	0.170731884	0.2434670222	0.04949108709	0.0136729995	0.01597927757	0.01337990752	1	0.1407339191	0.4568960977	0.1944439438	65	1
3	339.9673323	13.71233069	5588.332792	8070.492328	836.6117824	-383.5487598	1569.474521	3325	2112.01087	1588.893154	2203.556663	258.7167361	327.6040052	202.6903852	865.9055741	1514.523452	0.7028960749	0.1012952748	-0.04528181081	0.03960230928	0.02705626289	0.04942550342	1	0.5579678235	0.1564711944	-0.01321296176	92	0.9999456745
3	352.5207252	336.1993349	-63.69424193	11235.3486	113.7006695	1332.079436	2581.365019	4063	1856.129032	59.80426162	3568.511681	134.4249323	426.118042	357.7559682	1250.338222	1700.618553	-0.006035304682	0.008989514105	0.1235913749	0.006129603761	0.01951469053	0.01752278173	1	0.001886804403	-0.02386498759	0.4022605657	4	1
3	353.7038801	220.1759288	9652.671287	13437.98804	1558.104672	-461.6041984	1999.121427	5558	7826.210526	2100.268785	2940.448988	307.5159091	387.1562818	782.6010119	1141.772761	5271.561791	0.7256822245	0.1159591602	-0.03290122285	0.02676351929	0.0185431168	0.03544628876	1	0.5772200525	0.1863588185	0.035108322	92	0.9999999709
3	354.2717251	9.568372343	-42.14673939	9929.692766	1055.222068	490.9938299	1436.216853	3885	4212.296703	51.01835719	2043.933656	210.3695415	121.9931296	194.7321266	749.4376976	1960.847971	-0.004194266625	0.1058458207	0.04924807699	0.005594741018	0.0182289046	0.009197727102	1	-0.0007248544363	0.1757624421	0.1493379682	13	1
3	358.5883383	251.5793532	2155.188496	13443.48328	1227.632963	2131.308163	2664.960457	5308.5	5938.51087	497.1781782	3377.645511	359.7509036	536.0615934	277.528926	1284.423855	8875.862216	0.1604723402	0.09232337435	0.1548101467	0.01503982154	0.01819256256	0.02565147938	1	0.1381561164	0.1454911334	0.5505886272	60	1
3	367.2854154	293.4502085	4704.288317	15807.75824	246.9097862	3551.350562	3000.031266	5842	6450.968085	839.96351	2632.690659	201.2814124	673.7828813	349.9012837	1005.19203	2628.406469	0.2976549423	0.01467543527	0.2231440228	0.01480255222	0.01376655568	0.02410048681	1	0.2517241913	-0.01651114001	0.815442128	71	1
3	382.7183305	117.5366533	6777.732908	14161.09788	314.2858979	-301.3949349	2143.320509	5372	10696.88172	1442.56429	2948.508911	145.9740103	300.8020369	219.3252699	1060.737925	5284.226919	0.477306711	0.02405564045	-0.02109308035	0.02208997289	0.0122894194	0.02407379622	1	0.3784022957	0.0004663470791	0.01585562975	81	0.9999999999
3	384.6918964	54.51966839	-38.98985109	10431.02319	1139.458521	534.8229364	1627.930019	4065	3959.726316	45.66802928	1964.503746	261.9093587	132.0006796	198.9644093	772.1765554	1777.521592	-0.004278306897	0.1079117381	0.05025325368	0.00472745217	0.01515797736	0.009032840984	1	-0.0006980759925	0.1800202273	0.1528395385	13	1
3	384.8730263	208.8785178	-11.35081644	5435.293482	900.0314423	620.9679542	2044.535547	2212	568.9690722	68.74803276	3943.007173	646.7220809	484.9760881	413.9683602	1582.159803	607.732285	-0.003726949439	0.1628709106	0.1206633123	0.02408084153	0.06275856721	0.04563989601	1	0.00529472077	0.2932169401	0.3970617157	19	1
3	391.5215176	169.2632438	-17.67612311	11756.17223	2790.53489	231.0516949	1797.60561	5066	1427.595745	76.8423119	3282.664098	772.5403709	103.4390301	445.8828963	1341.47748	997.8074277	-0.001456156348	0.2333712842	0.02031776896	0.007982392291	0.02779430907	0.009160511267	1	0.0009067677069	0.4385446948	0.05392323333	21	0.9999637707
3	407.4200288	302.6302946	-138.9762516	10828.47908	508.24444	2583.079381	2561.89967	4166	879.4893617	75.17538118	2922.247431	210.3042264	692.2582879	307.0922729	1078.587785	806.6148532	-0.01259181526	0.04851398656	0.2369816594	0.006528682404	0.01824673101	0.02818620957	1	0.005023156709	0.05759252833	0.7924582592	10	0.9999998854
3	410.7364675	369.2102554	1915.588616	11453.47515	1698.097527	593.5232767	2822.474118	4663	1776.947368	655.0657428	3689.115939	583.3112538	236.8987142	408.5719936	1476.466925	1761.516533	0.1689392103	0.1547897296	0.05539165801	0.01468495107	0.02275747944	0.02104493936	1	0.1386947562	0.2741745266	0.2118463038	62	1
3	420.8354875	258.6247726	-154.0635584	21960.07807	5102.376101	2276.311004	1717.504757	9297.5	1269.365591	173.1858829	7815.050918	1904.493682	793.6204018	337.6450606	3251.1953	1047.927933	-0.007761023969	0.2346046938	0.1065836327	0.01158073496	0.0378447739	0.01490260539	0	NaN	NaN	NaN	NaN	NaN
3	432.7070312	139.5408109	2.996373324	8322.969962	2717.202818	82.42934473	1968.687753	3812.5	783.9052632	65.65337192	2795.887413	957.149705	76.63548768	235.9597956	1263.672657	802.7940977	0.0003639468627	0.3327170328	0.01050357783	0.009605381054	0.0367833607	0.01165219861	1	0.002816841027	0.6432539338	0.02334795936	24	0.9997675485
3	439.4846328	49.21431877	-75.88958396	6445.881871	324.8821192	1487.410643	2011.254926	2467.5	944.9032258	52.03593854	1861.747458	142.9232729	447.3080645	236.7780182	676.2711456	763.8240474	-0.0130104262	0.05323296594	0.223600277	0.009061591016	0.02674790554	0.03086844853	1	0.003807429029	0.06733319721	0.7464006851	10	1
3	465.4344589	162.2401414	6697.833025	14380.53816	464.7091604	-303.6293019	1807.5529	5459	17974.76344	1318.325073	2812.625561	163.4841029	228.3657908	200.8132313	996.0648301	8603.705735	0.466746242	0.03341229219	-0.02073782074	0.0253582209	0.01578965737	0.01849813094	1	0.3700909757	0.01989699984	0.01490671464	81	0.999999346
3	465.4906632	324.7159241	10226.02117	14078.56399	423.2323182	-463.1980562	1767.946297	5414.5	13371.78947	2570.901648	3470.288154	187.076864	408.5254209	197.3888281	1314.320754	8229.994902	0.7232366752	0.02971578894	-0.02883924778	0.03210120986	0.01369106569	0.03477384109	1	0.5745583343	0.008663574857	0.04609550602	90	0.9999999941
3	468.3771074	519.4841961	4.974921585	7837.903703	27.63127227	-27.26048577	1904.897247	2955.5	472.9569892	95.56498599	2211.709899	193.3779688	230.6550461	1598.569708	771.6895421	408.511213	0.0008048860398	0.003932747091	-0.003189972055	0.01667419845	0.03329093188	0.04144037878	1	-0.001562852694	-0.03428681944	-0.03302411317	1	1
3	471.5647077	204.7116557	-115.2756474	13223.77413	3216.782331	1492.84617	1967.179285	5768	5125.074468	81.46089709	2563.636011	612.6858814	271.2948365	254.9851536	1065.609091	2390.468664	-0.009010887366	0.2404017547	0.1143894168	0.006959286549	0.01758774462	0.01233687529	1	0.001521725598	0.4530685895	0.3764246068	23	1
3	473.6416929	21.83118559	5933.85817	8703.649682	967.391007	-416.9020586	1320.475666	3572.5	2740.62963	1396.96373	1967.124035	246.8837594	254.8484166	191.5297964	776.064597	1616.427237	0.6814424143	0.1094452953	-0.0481206446	0.04539756973	0.02232235116	0.03267510021	1	0.5407098038	0.1735715029	-0.02771287265	92	0.9999990701
3	481.079456	135.7027257	4.829942778	9001.20162	1429.626631	195.9415252	1723.391335	3682	471.5473684	56.41864747	2482.910958	451.1247288	92.45099426	219.9692598	996.0976944	462.5670226	0.0005980647983	0.1654808614	0.02264632498	0.008187707936	0.02974813067	0.01020443709	1	0.001932412536	0.2986082008	0.06049729696	17	0.9999960947
3	483.1173234	30.86071061	1211.452415	6815.29632	688.2127682	-32.30661147	1791.513625	2729	1284.714286	353.4264963	2066.470522	225.775862	107.5683749	297.5161226	792.7127781	1425.521917	0.1780326364	0.09862927977	-0.004495657985	0.02598957582	0.02719226917	0.01736817454	1	0.1411350438	0.1583581476	0.006063643882	58	1
3	497.6575482	355.2725168	5707.949626	11921.13659	762.7207428	1123.653249	1892.626326	4628	6863.358696	1620.659531	3196.691146	197.7337222	429.4025983	247.4489921	1188.69757	5080.227953	0.4784705213	0.0637535322	0.08991791071	0.02531083217	0.01938456084	0.03654390724	1	0.3875471073	0.0821740115	0.3996442569	84	1
3	530.9025434	10.02498174	1730.943167	6218.996744	81.21184602	1117.600033	1451.075611	2330	970.1578947	392.4745112	1376.164418	112.5724073	314.1551452	181.4326792	496.226852	829.1971035	0.2838769912	0.01446358481	0.1797460178	0.02797675373	0.02259302512	0.03780451319	1	0.2376725967	-0.01672045122	0.6627641043	71	1
3	531.2991558	317.3774975	596.5665013	8357.427982	1999.126222	42.29048809	1801.737101	3645	4226.419355	250.6638508	3287.946727	800.5098191	89.59841049	210.6240987	1388.336687	3156.301242	0.0697460296	0.2403410992	0.005259989473	0.0123317682	0.03181133224	0.01412971091	1	0.05686387396	0.4519136888	0.0186854007	45	0.9999999932
3	563.6010561	268.4653051	639.6688957	7267.38647	122.0764783	38.91723994	1835.585869	2656	2887.787234	250.0191916	2788.684451	115.0680658	88.21456729	220.3157424	989.4909341	3233.990291	0.08729209658	0.0150663423	0.005236940737	0.01147496314	0.01881394936	0.01495606035	1	0.06830447579	-0.01257081984	0.01628089425	30	1
3	604.2578068	258.7926294	2695.556293	8946.769878	2053.108839	-143.1784553	1855.866393	3993	1346.947368	739.8334216	2426.064974	598.3808923	180.7316459	202.2526957	1038.733963	1131.586143	0.3092841694	0.2276776583	-0.01863699153	0.02368381564	0.02687399512	0.02408867493	1	0.2465701876	0.4224528631	-0.008702817396	78	1
3	620.3378736	166.2261223	2182.510142	7229.134816	753.1548998	434.2494538	1603.166422	2898.5	2545.806452	628.7295034	2088.886832	240.6998064	220.3055074	210.6007023	806.0346939	2247.171595	0.2992492218	0.1047353253	0.06441134211	0.02844445439	0.02930353957	0.02691470643	1	0.2429392945	0.1691775936	0.2715763729	75	0.9999999881
3	629.1267889	63.39767387	2496.479769	5863.602421	362.9959696	371.6468917	1102.751271	2250	6161.852632	700.0157962	1530.794539	113.033413	205.8573492	170.4433553	566.3207102	4631.147875	0.4410660068	0.06517275606	0.06433968327	0.03414047715	0.0225097212	0.03464549833	1	0.3558691168	0.0856461556	0.3029424952	84	1
3	715.4927484	316.7233892	356.9070864	5239.807834	1613.185916	419.8049455	1605.194258	2411	793.4583333	129.4691492	1690.734057	537.480942	167.5209858	143.0044375	753.9739469	962.0759344	0.07166175538	0.3212539089	0.08576925394	0.01748925585	0.0389403994	0.02390565398	0	NaN	NaN	NaN	NaN	NaN
4	17.2912474	172.4570012	2728.98924	9033.794624	121.9614522	-169.1914689	1559.388767	3317.5	1714.863158	525.9261852	1663.554159	134.116174	134.3169431	210.8164064	585.8722264	1064.272528	0.2993039202	0.01435209505	-0.01913833618	0.01709507809	0.01620396788	0.01636952855	1	0.2361059992	-0.0170181867	-0.01877006258	69	1
4	18.53803924	207.2882296	4235.966338	9044.635697	204.0223929	-286.9083184	1852.891207	3384.5	7288.378947	1061.229147	2234.671007	146.7901663	208.7170444	240.1696924	792.3421887	4393.382556	0.4592679056	0.02118820095	-0.02783970633	0.0258951643	0.01987220973	0.02702643701	1	0.3634749925	-0.00518294003	-0.01162894742	81	1
4	18.69897894	356.6970502	6462.338003	9305.442157	265.9210258	-465.942323	1856.532835	3620.5	9629.150538	1822.308145	2541.346131	122.0190294	319.321409	186.3804684	934.3939059	5798.284707	0.7123637949	0.02905708278	-0.0483772561	0.04401789261	0.01521533805	0.03697252082	1	0.5644919032	0.007474400345	-0.02373474816	90	0.999999929
4	30.25357998	52.51219172	21.01585213	6763.639956	713.6379251	251.0137463	996.3423938	2611.5	2115.191489	41.81600486	1307.433273	155.3441284	93.51159582	158.0703522	487.1678653	1153.348937	0.002999513341	0.1064676135	0.03755435452	0.006935961125	0.0194701638	0.01111961973	1	0.00421678156	0.176951034	0.1107348926	13	0.9999933588
4	32.34079272	111.5341638	1212.447156	7214.825895	139.4496119	900.9655792	1515.819575	2695	3218.308511	272.6978661	1530.454376	123.4941399	238.2204115	191.97266	550.3233714	2015.311631	0.1651766216	0.01829173068	0.1231951951	0.01541214706	0.01874774689	0.02687202163	1	0.1388578081	-0.007112775228	0.4406762577	54	1
4	41.2334063	68.4076178	3025.234577	6961.348198	1131.487883	-221.8068002	1100.967914	2858	9082.4	723.2702961	1641.211279	224.3915259	149.9417063	149.3588532	628.358363	5587.954934	0.4316061073	0.1672719342	-0.03142257015	0.03400782365	0.03074996432	0.02488513637	1	0.3427850812	0.2962535963	-0.02622140041	87	1
4	42.81258921	214.7969912	607.9144477	9261.119062	2299.405912	282.5957461	1750.394301	4101	16695.6383	170.0836661	1874.323781	427.9633509	118.4245526	222.4076577	768.9232462	7594.495767	0.06503344624	0.2417042564	0.03098181684	0.01164721074	0.02163172705	0.01295468902	1	0.05490927434	0.454769991	0.1062395705	46	1
4	49.23779191	176.3778035	4375.66206	9715.878465	275.5467945	-254.7646693	1863.909909	3637.5	9022.93617	1132.880692	2442.362704	136.6851357	220.1319364	283.253124	874.8048604	5788.123415	0.4548906982	0.0262355059	-0.02729391043	0.02618346706	0.01864743474	0.02829672836	1	0.3600713121	0.005279733771	-0.01061632517	81	1
4	57.55725031	107.2820299	6012.820346	9103.191363	1504.648128	-415.6023014	1255.783961	3835.5	13709.94681	1338.972523	1905.835851	318.6373167	260.5471186	176.9624315	770.590473	7245.159337	0.6636719219	0.1662554635	-0.04563196732	0.02967497962	0.02550841883	0.03184735886	1	0.5273277158	0.2908925752	-0.02163414113	93	1
4	71.70106526	26.48041986	968.4777251	6477.060188	689.5438627	766.6240108	1190.587129	2567.5	3141.442105	204.2306241	1316.015741	153.7680275	214.7183898	178.3608782	482.8963932	1779.942276	0.1536604063	0.1056989562	0.1193131034	0.02023649282	0.02282505455	0.02320727579	1	0.1303823831	0.1731779104	0.4271191544	60	1
4	74.18744713	216.1334751	1747.350925	11096.5624	206.8191748	1523.805984	2007.859276	4136	7526.936842	432.9284485	2437.419393	141.5776856	390.198437	216.1053288	848.4931365	4329.204624	0.1630870748	0.01883283658	0.1358983125	0.01433268868	0.01575633004	0.02346197081	1	0.138081142	-0.005977752252	0.4839673777	54	1
4	85.37268995	194.2987653	2839.28972	10600.07097	196.129191	2184.333755	2086.481601	3973.5	9478.172043	697.174646	2345.966413	137.4285195	567.0548454	203.6268582	836.4493348	5067.286141	0.2728387952	0.01900530934	0.2012135586	0.01662656621	0.01588279813	0.03242536441	1	0.230399545	-0.007221360681	0.7342935883	71	1
4	115.4562905	132.7189527	3237.060476	11314.61417	2546.142786	-125.0070657	1562.178692	4941	6347.106383	739.5299483	2626.957528	572.0698779	162.381342	213.0532019	1084.621664	3460.198429	0.2847794245	0.2198087422	-0.01126485464	0.01988372915	0.02341430426	0.01687843732	1	0.2274023858	0.4065774106	0.01081320779	78	1
4	123.8215687	208.2785318	744.978095	14680.77089	1525.031822	2905.309728	1749.540831	5660	6588.340426	182.8494774	2617.09482	284.1394235	569.7898477	198.5010797	964.4285105	3132.35757	0.05016530771	0.107406044	0.1981213916	0.008935488968	0.01630689564	0.0219394896	1	0.05316069598	0.178097888	0.6747487431	41	0.9999999917
4	130.0082936	29.44785063	1253.019688	7977.632578	1269.134706	294.8464228	1309.062245	3238.5	7052.611111	265.1439763	1547.240085	238.1922077	138.3003784	178.8902086	597.17525	3910.588679	0.1548410356	0.1620958341	0.03759458512	0.01368419779	0.02267492756	0.01760771852	1	0.1262626797	0.2894431321	0.1474939692	62	1
4	141.522236	203.3038421	-20.90192711	12797.74655	3017.812773	249.3259516	2099.598811	5403.5	1956.063158	71.06239335	2366.814849	575.8544055	102.4367265	277.1288458	969.9840303	1172.9299	-0.001865634131	0.2392838411	0.02008347269	0.005773977607	0.02148042676	0.007916818316	1	0.0006308864538	0.4507350026	0.0531889635	21	0.999873382
4	146.8462968	151.3720126	10.65140527	10911.00695	672.7459533	72.29317737	2010.102013	4145.5	2743.129032	45.94899129	2242.734184	169.2865529	80.03663978	299.0924717	805.8981364	1648.720652	0.001142181165	0.06063954311	0.007199246254	0.004432431232	0.01559990717	0.007370616104	1	8.405121207e-05	0.08255957228	0.004445908944	6	0.9998450176
4	147.7708708	31.38223907	5056.64038	7907.449863	1258.828635	-367.4490918	1186.665862	3262	7433.744681	1428.239988	2086.250005	310.1242954	272.1493256	281.8842055	828.7855731	5745.398739	0.6465219643	0.158715282	-0.05301155133	0.04260878397	0.02409240871	0.03958665365	1	0.5130131968	0.2756018231	-0.05122612915	93	1
4	150.4613961	71.75694038	3083.834479	10754.10906	1174.413527	609.9977674	1665.79207	4284.5	12487.26882	636.9063451	2154.361289	232.8863785	233.5710135	218.8438479	825.4020456	6407.728637	0.2878134322	0.1066363692	0.05816047616	0.01856183273	0.01769588028	0.02231634384	1	0.2333808106	0.1732613812	0.2474584992	75	0.9999999277
4	162.5233392	24.74760348	2481.728473	8734.692433	159.4972049	-130.0807245	1470.432954	3175.5	3169.129032	532.9423079	1764.268108	111.208764	163.8029431	167.1261691	632.0178035	1725.507526	0.2913925033	0.02010265788	-0.0146729614	0.01810026269	0.01413691946	0.02055308775	1	0.2301585655	-0.00505931509	-0.005051595069	69	1
4	163.2310319	142.4834207	1798.502765	10998.60854	155.9652404	1541.722817	2417.496623	4065	2852.44086	447.6908356	2670.450462	184.901043	453.0962958	488.1323704	961.7235029	1716.706107	0.1666279353	0.01458257477	0.1355012482	0.01378486944	0.02126718134	0.02852104644	1	0.1408356708	-0.01478621496	0.4832966062	54	1
4	166.5438793	72.6593736	1549.270002	9617.285491	3111.476275	-75.1092811	1659.555277	4371	6760.484211	328.9935949	1968.258847	631.8039491	101.7615793	238.998792	878.7131379	3602.100392	0.1618557195	0.3289576784	-0.007497834871	0.01653177116	0.02471985562	0.01185262467	1	0.1306357381	0.6332399347	-0.001493743514	66	1
4	182.3661145	120.9904886	790.2915808	12412.33512	3857.457565	985.0919365	1955.299076	5551	8396.215054	199.5789916	2382.057869	699.4553976	247.2511889	249.6187285	1013.246655	4722.027275	0.0619817636	0.3080668573	0.08528235096	0.01120484948	0.02150407504	0.01341827939	1	0.05702633007	0.5915294279	0.2944607797	50	1
4	185.7049716	210.5579378	-63.71954257	15861.83374	5261.118849	107.0615741	1785.196644	7140.5	6398.56383	93.72988585	2821.401042	1000.693956	106.943378	256.49941	1299.358693	2585.720525	-0.004342880596	0.329803633	0.006661035436	0.006380149143	0.01826355046	0.006987854158	1	-0.001248490742	0.637319483	0.008942835179	24	0.9999999942
4	192.5355504	167.737733	-20.97349922	11946.94936	2792.842519	77.39519007	2145.270713	5149	5027.602151	66.68893678	2418.563163	578.0754687	86.83759401	287.3190321	1005.692111	2268.232189	-0.001932211824	0.2385154411	0.007600286266	0.006390839938	0.02120140875	0.007814614203	1	-0.0003036081115	0.4491618627	0.01015135004	20	0.9999943125
4	198.5903479	27.96541424	737.3746212	9386.086832	296.3195086	-3.600689674	1414.125273	3462	10290.76344	172.7282269	1839.91007	130.4419336	80.46246028	197.1178538	645.9511043	5201.05341	0.08131948565	0.03016655844	-0.0003493571139	0.00935832497	0.01615260865	0.00950686095	1	0.0633120603	0.0186356206	-0.003913297168	30	1
4	204.3848368	106.4572079	5946.252205	12617.03233	785.3787449	-310.9784221	1951.208627	4980	8614.336957	1268.766802	2689.414152	195.1743189	276.2513902	235.2003735	980.6393176	4314.094542	0.4689886899	0.05909073949	-0.02308600368	0.01951348176	0.01627303741	0.02419983827	1	0.3720146531	0.07278416892	0.008062223277	83	0.9999718975
4	218.3686487	78.35849301	3108.794502	11020.11776	655.2448348	610.3182308	1844.928004	4206.5	8487.905263	781.8365363	2522.058201	169.244438	271.6848161	195.1877805	901.396108	4863.183899	0.2838147792	0.05902582003	0.06056239062	0.01977527505	0.01751919419	0.0236510744	1	0.2298048891	0.07520221699	0.2534620899	73	0.9999867582
4	225.1465934	10.58936028	590.3598652	8589.170303	163.6342667	252.1596712	1511.492004	3128	5946.810526	132.7093687	1643.982931	129.7461045	105.3076913	219.3088797	569.4607349	3535.65185	0.06954679017	0.02060296089	0.02983860777	0.01026287384	0.01725763689	0.01172672421	1	0.05589924327	-0.0009291431645	0.09708651614	31	1
4	226.4361394	119.228586	-62.92528907	13559.74037	3151.866675	267.9817303	1683.392369	5727	3829.956522	68.35696521	2653.54219	574.1824764	101.436341	254.5248666	1059.855446	2105.908777	-0.004776576492	0.2299081852	0.02042159796	0.005799329608	0.02075485001	0.007715250962	1	-0.001780570271	0.4314548957	0.05341650939	21	0.9999947071
4	227.5229278	191.275622	2351.620489	13880.04622	1504.421013	-22.16538924	2453.93214	5492	7607.752688	570.4806057	3195.187315	334.7353968	138.7678186	324.0227522	1212.794941	4620.173083	0.1678444027	0.1076893494	-0.001333002838	0.01211788735	0.01691146414	0.01169124223	1	0.1333141443	0.1771702445	0.01486281226	58	1
4	232.4789661	44.30702966	1644.540022	9854.628567	534.2980458	-59.98454624	1795.565838	3629.5	2322.926316	434.5201738	2287.071855	184.6426461	124.5577211	281.4131226	844.7538969	1287.488221	0.1723277618	0.05313136838	-0.005723841737	0.01314123555	0.01751879991	0.01461064653	1	0.1359654724	0.06467944768	-0.0007712951222	55	1
4	249.4386295	343.2734105	10390.64407	14951.42476	2478.384325	-464.7257541	1828.598223	6260	11170.54255	2817.622779	3765.682975	684.8252102	444.7994996	215.9465472	1586.381493	6341.877884	0.7026844224	0.1768165262	-0.02929801445	0.03112993719	0.02422181815	0.03422843817	1	0.5597828528	0.3120931615	0.04393427079	93	1
4	252.7203753	12.76455475	1274.954815	8136.53027	818.1301474	1082.089191	1707.459874	3218	2466.87234	394.2997229	2239.192703	280.0794055	299.5995076	231.2085609	858.2446428	1950.945441	0.165508683	0.1030017121	0.1355759221	0.01703227367	0.02239278043	0.02819756727	1	0.1409612545	0.1674399779	0.4857976115	60	1
4	276.2213942	214.6062363	2763.828519	14336.31109	-104.4468384	166.5928428	4406.312874	5389	3963.326316	629.7919475	3277.710209	173.992359	184.7909555	775.2143137	1180.927764	3876.301795	0.1876093643	-0.007084336	0.01206331079	0.0112928692	0.01412458714	0.01647209945	0	NaN	NaN	NaN	NaN	NaN
4	286.1721671	59.79162893	1667.765634	11417.26129	4740.302253	-28.30232667	1693.209816	5606	18878.46316	424.5595288	2237.205638	880.0200658	137.8183593	222.4160456	1026.389385	9583.740738	0.1527794953	0.4190409211	-0.002492187122	0.01646579842	0.02724857577	0.01298842175	1	0.124763083	0.8190040916	0.0162034119	68	1
4	291.6906402	285.5347358	7045.25968	14540.00186	870.8186744	1494.273109	2318.648819	5720.5	7627.231579	1663.359509	3432.053759	286.2408894	490.7956855	230.4866546	1334.91711	4614.674398	0.479607641	0.06270358738	0.1012115162	0.01792877777	0.01468240015	0.03666843036	1	0.3892335321	0.07998576197	0.4387797863	84	1
4	304.229068	11.79715155	9986.312505	10299.04715	348.6989696	-625.9466159	1459.961184	4042	11093.93684	2023.625002	2089.499574	133.8736294	388.0614777	162.7710042	749.400238	5838.300776	0.97029531	0.03458968873	-0.05716725753	0.03726316901	0.01710721099	0.04452649482	1	0.7701693217	0.01524010507	0.005675911278	94	0.9999999985
4	315.4800701	101.1947199	1928.079929	12437.99951	5291.904125	-62.22432395	1985.648163	6141	10760.98925	478.1147821	2745.736208	1125.831473	129.3304616	319.2318396	1280.628776	5783.858127	0.1559400261	0.420467883	-0.005196138759	0.01390885294	0.02695057031	0.01177594621	1	0.127117482	0.821902122	0.007659039066	68	1
4	319.3407618	59.96343006	12487.04502	12692.10487	1337.094996	-874.9924234	1518.87506	5207	1763.426829	2672.516882	2701.008164	265.0104263	477.6015835	218.8099999	1051.586206	1325.345341	0.9850326204	0.1061905517	-0.06373494373	0.04284117653	0.01644487234	0.04410487519	1	0.7823156209	0.1625889974	-0.01151994501	96	0.9999996206
4	319.7139868	143.5926399	11519.32752	10949.5741	714.6242016	-820.8783314	2132.028253	4455	4181.829787	3540.28442	3396.649879	286.9606645	612.7629813	294.5840054	1333.085666	3827.553793	1.060781419	0.06165454985	-0.06887262368	0.06288237291	0.02304543763	0.07207959931	1	0.8420098551	0.06974528944	-0.0129944031	95	0.9999999972
4	327.4823925	48.82163135	-37.1099327	9448.954647	3076.324359	1033.193652	1976.933298	4359	2131.904762	94.54825862	2180.742979	681.6712622	251.4489805	261.7069257	963.1507102	1080.82166	-0.004107803525	0.3140323017	0.1073732462	0.0123508577	0.02930048312	0.01475887029	1	0.005797065568	0.6047393776	0.3554714817	27	1
4	346.3595799	156.4340564	-43.82708063	13975.13445	3344.315916	338.122657	2299.167056	6032.5	1238.904255	78.40112034	2809.077056	661.9604585	111.7235709	250.3123297	1152.580512	876.2481368	-0.002896524663	0.2381746403	0.02402725317	0.006220685592	0.01995352904	0.007225642326	1	6.953295978e-05	0.4484607937	0.06650467311	21	0.9999996352
4	350.3506601	244.5591951	2808.341402	15651.39234	758.771977	-8.708429944	2425.686183	5789.5	1429.882979	693.8957505	3934.709639	327.0300206	169.6800762	468.0373709	1506.80384	901.6242674	0.1782216707	0.05027367233	-0.0005761028887	0.01218312288	0.01611606166	0.01402064257	1	0.1410048842	0.05870332022	0.01824048106	55	1
4	352.7178719	25.88891877	3003.846599	10137.61143	2308.258034	-203.4909911	1468.865255	4425	5269.914894	732.2108336	2184.807742	495.2760441	176.9789827	207.1313593	904.1668477	3238.454864	0.3015587996	0.2285823802	-0.01917023575	0.02340199996	0.02405423589	0.01933781973	1	0.2403665163	0.4244267686	-0.01229714847	78	1
4	353.4461402	182.1949325	-18.00884746	12048.21054	1899.971703	653.7070338	2392.71218	4908	878.5894737	77.69449093	3249.743876	505.4846241	204.9874461	299.1403635	1261.899906	643.2345374	-0.00133555126	0.1562085138	0.0568911943	0.007924016361	0.02403422111	0.01038741212	1	0.002673274075	0.2795016371	0.1777510066	18	1
4	361.6432477	69.52687408	1820.152489	11102.43939	1082.486523	-31.45558994	2184.503066	4399.5	6509.612903	445.4601849	2401.828972	247.072683	120.8358279	282.4175032	909.7096966	3708.154648	0.1651635821	0.09808327963	-0.002876394847	0.01327156342	0.01886896598	0.01208017064	1	0.1309525372	0.1574134787	0.008655739037	58	1
4	392.3411207	62.58226496	3449.768631	11782.63452	2693.218107	-162.8748204	1608.35762	5079.5	4166.863158	775.9806154	2743.984665	573.3190081	168.8097935	405.8163842	1128.268582	2520.697681	0.2861791582	0.2201126516	-0.0130437934	0.01996944766	0.02048616765	0.01586646273	1	0.2284006989	0.407185269	0.005017015016	78	1
4	400.4192254	248.3431736	-3.196865039	13430.43681	732.3824111	117.9881231	2314.393211	5036	4395.578947	53.10406726	2915.287496	186.520438	84.92779479	253.4290218	1033.920585	3172.557873	-0.0004339177669	0.05847335791	0.008551740186	0.004541814461	0.01425051708	0.007111921148	1	-0.001106461232	0.07811682595	0.008679732691	6	0.9992876574
4	406.3497376	289.648057	4391.91745	14646.04582	1628.00966	-105.9876072	2057.526399	5875	14774.20213	1173.865022	3805.088431	444.2574845	219.3077613	239.5330331	1505.992342	9369.05906	0.3019967921	0.1145302821	-0.006581275026	0.01735621837	0.01785344937	0.01867599214	1	0.2402869583	0.1893773247	0.02794132399	74	0.9999999999
4	412.7934979	149.0979014	-7.982581697	10596.19012	1764.359211	560.5719098	2377.293847	4306	1387.715789	65.78338113	2282.68443	402.5430437	145.5626801	267.3791109	907.6334409	1144.630877	-0.0007300994467	0.165727639	0.05474271654	0.007037675326	0.020360536	0.01039546342	1	0.003116507433	0.2991113196	0.1707593205	18	1
4	414.3200375	25.12362129	2567.171369	9707.02069	267.3677704	1926.867793	1776.819191	3689	9213.957895	560.3115977	1876.181525	119.4664466	488.1175706	700.1922483	665.544752	5364.745757	0.2710188471	0.02940121875	0.1946081652	0.01821099085	0.01582192352	0.03427939856	1	0.228602136	0.01423276973	0.7114142917	71	1
4	420.5331954	52.69120076	-7.583525785	11040.82143	3536.582265	47.41773859	1474.863272	4989.5	6753.052083	74.04287509	2004.907169	665.6231532	91.44067852	257.7811882	893.6345097	2862.626738	-0.0007017562831	0.3220254594	0.004351231376	0.00738972034	0.024900721	0.008856619596	1	0.001412015174	0.6212408731	0.001606607481	24	0.9999999996
4	421.7045249	133.1931807	1598.171608	9582.576332	2100.682705	431.0772989	2588.108465	4182	3015.244681	489.7239446	2750.342321	617.4662144	195.3529965	348.1101722	1153.170167	1833.076999	0.1695897054	0.2254736126	0.05243280108	0.01858356445	0.03031747692	0.01806576881	1	0.1398196818	0.4198299472	0.2038043809	65	1
4	429.2473881	97.09587195	-82.65188266	11970.72424	5128.887566	252.4800071	1500.226419	5778	5688.617021	97.87083302	2265.31286	903.5649008	104.7638681	283.4171646	1037.400907	3306.119218	-0.007048935469	0.4250619958	0.02108149376	0.009410867789	0.03037665419	0.009025480127	1	-0.001310484031	0.8336512619	0.06068767596	29	1
4	438.5414514	66.11071962	694.3074645	10506.58535	3212.489127	820.514552	1868.387719	4721.5	2294.638298	205.2597746	2218.705578	669.708276	219.5494972	254.4391171	972.5587552	1313.804177	0.06538508347	0.3093208512	0.07868359873	0.01393452078	0.03144706908	0.01483688247	1	0.0593006597	0.5940705194	0.2725512332	50	1
4	448.4163857	123.7273571	-14.30864899	10699.69932	124.4731664	222.7051712	2078.979838	3867	5266.231579	40.74317095	2992.620309	146.3612018	95.57213015	333.1931246	1050.622503	4722.184131	-0.001397400007	0.01146469776	0.02225736826	0.004666954759	0.01703107736	0.008129306834	1	-0.00145870458	-0.01875336824	0.05433850254	2	0.9999905159
4	456.240905	33.55429726	4000.620501	8094.050098	171.1096032	-256.6095145	1834.563042	3129.5	4847.021978	911.8133145	1869.968403	119.2095877	187.2441204	282.4622075	689.0785338	2970.707151	0.49085138	0.02098537962	-0.03420868478	0.02904352064	0.01682576878	0.02577190561	1	0.3882799946	-0.006042100438	-0.02628400484	81	1
4	464.489097	154.0741807	5036.052645	10449.69117	3580.230889	-305.9354476	1916.562311	4966	7145.430108	1457.159195	2832.94735	885.4832576	258.5016412	229.6932851	1275.608495	5573.473797	0.4837103113	0.3420634914	-0.0283975136	0.03216239453	0.03290612485	0.02830273935	1	0.386663246	0.655718646	0.001171327772	89	1
4	484.3293901	67.93098592	-44.51871554	7673.513713	64.1905861	841.9727411	2149.306106	2838	4163.927711	69.45266574	2078.494136	115.2815532	241.2329012	652.1566556	730.563519	3067.145069	-0.005995873882	0.008651967902	0.1122181842	0.01094404343	0.01861026389	0.02451364991	1	0.001119592444	-0.0245525755	0.3630831854	4	1
4	487.2926153	28.64539373	8429.820071	8061.045614	621.4834918	-645.6921391	1453.978905	3319.5	10059.49462	1793.148504	1728.772968	164.7142413	343.0268901	192.1397104	679.1807897	5387.235372	1.022210072	0.07848728756	-0.07303579524	0.0489020915	0.01964007648	0.04839205616	1	0.8110725912	0.1049812957	-0.03576142654	95	0.9999999511
4	491.0947892	79.27794386	-87.61566908	11184.2748	126.3440767	1165.09075	1973.163259	4050	4762.320988	59.78307403	2217.975458	149.4813125	281.6347045	573.1599542	781.8648007	3163.606762	-0.007773244881	0.01162653193	0.1055857715	0.006061373249	0.01455160344	0.01533026366	1	-0.0007308770267	-0.01839262279	0.3399106316	4	1
4	500.2043714	147.8161072	3433.141393	10692.08449	157.4243364	-152.1762755	2250.039343	4032	3091.925532	803.1918699	2526.851392	142.2182178	177.3724064	254.9632183	908.7021101	2079.98123	0.3269063115	0.01479315814	-0.01481619591	0.02028272198	0.01580694021	0.01838155638	1	0.2584825274	-0.01650229578	0.002501647212	69	1
4	508.3403719	536.4856987	-37.88036768	11314.55831	1090.454626	547.7871082	1895.006553	4355	1143.223404	58.64645484	2669.637525	299.0671884	161.2287502	206.4065068	1005.964849	754.9662124	-0.003402271999	0.09856116421	0.04918547312	0.005416257968	0.01811539848	0.008485112057	1	-0.0001796382387	0.1607393914	0.149098974	13	1
4	524.6566184	125.634442	-57.24751588	10871.62257	3773.594595	227.7890969	1675.393284	5085.5	7819.757895	75.27817509	2038.241394	664.6965116	85.84412651	200.7588757	904.7316499	3365.188018	-0.005198078227	0.337269526	0.02126378583	0.007452929269	0.02343756837	0.007306808594	1	-0.000825960839	0.6527059544	0.05925842874	25	0.9999974977
4	533.4765499	70.28577601	2614.964188	8520.854498	1885.263592	-123.0156735	1612.634036	3700.5	3056.473684	616.2634139	2027.819813	418.8574008	149.4583611	223.2127453	835.4682923	2113.381972	0.2961053093	0.218928	-0.01480149295	0.01835547086	0.02452117407	0.01981211267	1	0.2362006706	0.4046051449	0.001219830045	78	1
4	537.0481209	14.04006493	551.9582488	6369.596875	109.65563	-22.39838148	1358.826695	2310	5573.333333	129.7938424	1195.430306	87.24135074	87.12218474	171.308751	414.5301359	3525.525439	0.0889970194	0.0184584144	-0.004159073101	0.009937353229	0.01646289969	0.01469597766	1	0.06904991002	-0.005597575461	-0.01559580578	30	1
4	553.5423057	13.53585107	15.70544254	7583.715604	767.2933868	309.8930153	1249.639566	2869.5	2252.416667	44.08158979	1204.787396	147.7069819	93.60519472	167.1768837	437.5623261	1012.070443	0.002116002727	0.1029119812	0.04380268322	0.00630675949	0.0184945984	0.01023946091	1	0.003906237353	0.169631504	0.1319538052	13	1
4	576.2768593	344.453045	8295.687982	11824.77753	1971.230848	-460.1853454	1978.487756	5008.5	12569.30851	2046.135757	2898.007109	405.2888813	323.8367694	170.5064985	1146.893527	8112.154545	0.6983077047	0.1660889989	-0.0374993709	0.02979306985	0.02002387249	0.03474896537	1	0.5555871007	0.2900543078	0.01436952065	93	1
4	587.4079594	125.1327091	3660.955715	7586.655735	2597.342772	-210.2945713	1683.816179	3718	11503.6	912.6967395	1932.747151	582.4401447	199.9846339	202.5037261	861.643691	8777.530735	0.4575880827	0.3420594189	-0.02732203605	0.03050865496	0.03478214165	0.02980711164	1	0.3658524293	0.6560783182	-0.001153350338	89	1
4	587.5012198	147.7343339	2836.33475	9561.186274	2259.390786	-160.1792135	1599.392268	4207.5	6839.702128	739.9860952	2369.061915	554.8017646	179.4289533	218.9353073	1007.047151	4602.918777	0.2974795978	0.233319848	-0.01625295726	0.02080355346	0.02574457329	0.02173299411	1	0.2373632885	0.4342449477	-0.003055528432	78	1
4	596.4186306	71.26108991	6380.237075	6635.046022	221.3122593	-466.4000769	1416.808085	2559	9446.755319	1769.291511	1795.557215	115.1931772	277.2190644	172.1876618	650.4722579	6821.39042	0.9684189544	0.03363718192	-0.07434944303	0.05203533928	0.02627706197	0.04707724782	1	0.7674573025	0.01331666241	-0.05397114216	94	0.9999999967
4	614.4809549	142.1328168	-45.30008632	7201.730418	1118.421754	757.3887794	1779.568396	3050.5	2825.728261	65.88304921	1899.160097	336.0741518	277.979352	899.9300558	727.9493485	2321.285643	-0.006147092317	0.1555917033	0.1043510973	0.01857899813	0.03289647681	0.03573453066	1	0.002136074642	0.2782627223	0.3401068812	19	1
4	627.5099169	220.7519469	-3.444302653	7595.899065	2448.697305	66.72029674	2100.854843	3512	1884.893617	72.38774574	1937.633103	670.1552928	125.8959342	568.8993326	881.5354287	1811.650067	-0.0004300206282	0.3239768931	0.00837557559	0.01079562208	0.02837249078	0.01859246742	1	0.001932945563	0.6252554361	0.01558710078	24	0.9999777121
4	637.327542	180.3423714	5734.736494	8405.464509	1412.688307	-318.0704872	1585.119156	3578.5	11080.3956	1615.196381	2252.726697	358.9534529	262.5295634	206.1591705	917.3574716	7229.254503	0.6827374401	0.169600435	-0.03834509496	0.03935742249	0.02152605622	0.03864053549	1	0.5431191641	0.2975110346	0.007961895847	93	1
4	641.4586943	92.25968407	380.4474764	6044.221988	1026.038458	476.8314229	1282.745383	2497	8175.182796	114.613277	1187.654826	190.5293561	129.8131248	153.5755781	460.2540049	4551.834792	0.06536031386	0.1751649306	0.07805041911	0.01335163674	0.02908990529	0.01741140873	1	0.05769617846	0.3176084605	0.2665680349	44	1
5	14.68047672	77.5900698	33.726099	6418.819615	415.1997334	-23.94686837	1168.499974	2426	4356.010526	31.82428304	1077.236839	120.5253426	57.88491034	192.4494926	399.3666676	2025.918103	0.005329525119	0.06503749391	-0.003836383993	0.005392630103	0.01813598077	0.009542198115	1	0.002711254751	0.09157187015	-0.03247730589	6	1
5	33.61531143	254.340449	1719.147651	10517.96558	809.0266718	620.645274	4030.158892	4252.5	4274.684211	424.8928213	2521.213145	262.4967557	191.4013988	545.2618344	952.4179621	2413.166112	0.1599887026	0.07773871976	0.05733827603	0.01454582757	0.02032615852	0.01741155432	0	NaN	NaN	NaN	NaN	NaN
5	43.42158851	110.6745093	-36.4042266	7822.616753	448.5972819	781.3205284	1408.591949	2969	5061.191489	45.9365121	1459.997908	114.7689146	177.8295053	219.7855271	512.4819924	2628.329374	-0.004385862619	0.0581187257	0.0987276643	0.006562226359	0.01560339124	0.01418586196	1	0.002032024208	0.07737387128	0.3183841774	9	1
5	55.80394068	123.4606162	4.944624251	8936.486231	1958.814559	149.2879445	1810.804569	3802	1580.301075	58.0668179	1415.64329	346.2461635	89.89827518	248.6063169	585.305487	881.9093514	0.0005480425294	0.2268227272	0.01780134554	0.007083295389	0.0190336866	0.009569204742	1	0.002258154192	0.4250232984	0.04553224917	21	0.998638846
5	79.37755722	81.84924381	625.1960378	9115.118086	1452.105883	-50.33516015	1236.815885	3699.5	4710.505376	133.4240037	1517.675158	229.9914865	77.42022517	228.7782207	589.6276204	2060.459851	0.06800597726	0.1589365897	-0.006392414781	0.009957409615	0.01779546949	0.009420187603	1	0.05372352991	0.2841920471	-0.02415855618	42	1
5	129.3870612	154.5878786	-44.68653508	11679.38515	1796.043011	278.7398702	2471.578465	4733	2828.463158	60.3223264	2034.534379	319.9380895	86.93098956	297.550026	799.6881046	1379.250273	-0.003681140025	0.1526026945	0.02427630939	0.00562737478	0.01519113182	0.007882350271	1	-0.001522963597	0.2721286144	0.06475995421	17	0.9994669726
5	145.560491	234.5464155	6639.95707	13565.32143	2.96787924	-165.3457597	4900.458102	5185	11978.17708	1413.004439	2745.45037	158.2569698	299.4373667	519.7836013	986.8386674	5534.562791	0.4943597487	0.0003352012194	-0.01134715459	0.02367662302	0.01284635326	0.02600356199	0	NaN	NaN	NaN	NaN	NaN
5	153.4464495	22.62636345	0.8102599644	8068.278971	2579.066939	-14.61468322	1163.327436	3629	4314.553191	74.11311123	1475.438327	461.5146909	71.19288171	196.1929332	627.3001214	2000.957618	7.864512398e-05	0.311954361	-0.001734914993	0.009783193469	0.02970890173	0.009425364814	1	0.001494986767	0.6004803425	-0.01946305175	24	1
5	155.487885	325.2015352	14671.05955	13484.99463	-49.85970427	-607.6024087	5728.658787	5347	12621.80435	3306.951992	3091.541985	151.8621235	537.0125494	435.8504879	1127.184206	6734.669603	1.090933743	-0.004091468637	-0.04101589216	0.03904720495	0.01334685311	0.04744589901	0	NaN	NaN	NaN	NaN	NaN
5	193.4268523	37.25829103	1659.758541	10632.86166	597.6384778	1382.139789	1756.478807	3984.5	2991.042553	340.138303	1969.333693	164.6739823	359.4698778	209.4683914	736.815175	1485.842434	0.1596114349	0.05765149478	0.1290189417	0.01353143215	0.01395647768	0.02300111378	1	0.1352671422	0.0740723716	0.4605664855	57	1
5	200.7105919	11.51052451	3.053577275	8687.78707	208.0395959	6.780730697	1182.81367	3146.5	4552.705263	37.98069559	1691.195149	120.3709887	60.44633997	249.2831377	597.2636411	2263.895132	0.0003006857249	0.02488654379	0.0009818188701	0.004362006685	0.01411533055	0.007161170428	1	-0.001433822532	0.008897860944	-0.01817707216	1	1
5	206.5537337	128.3902684	-62.55198863	12485.28425	2898.281401	261.2524742	2463.070493	5357	3021.333333	76.72545255	2330.240351	508.9418695	88.63440534	273.0129044	935.9669295	1658.967328	-0.004547917908	0.2265272833	0.02189116311	0.006567273301	0.01821473621	0.007227251687	1	-0.001533861106	0.4244833388	0.0584357842	21	0.9999993573
5	211.5359145	400.5425029	-267.5608351	15085.50046	481.7877158	3771.343539	4742.921567	5728	2681.65625	84.01020497	2793.260221	224.70003	684.7675612	380.3619909	1034.391608	1553.73839	-0.0180564576	0.0347454001	0.2542717419	0.006053883735	0.01438296475	0.0178001522	0	NaN	NaN	NaN	NaN	NaN
5	237.2355123	233.4834922	-40.4981567	15702.33468	-91.95253002	374.569516	5151.282512	5856.5	2542.387097	56.93494973	3212.040582	167.3470979	131.4424579	633.2327622	1185.802095	1465.603178	-0.00283671847	-0.00613029761	0.02586971025	0.003916415428	0.01201878473	0.00833839134	0	NaN	NaN	NaN	NaN	NaN
5	239.6173688	183.249293	5097.22299	16579.46717	3812.500048	-88.62236436	3306.709703	7235	9807.842105	1015.202391	3128.18595	795.8819929	226.4420558	335.5622036	1387.216551	5356.426525	0.3075881646	0.2373290483	-0.005858266485	0.01600480221	0.01829565057	0.014716184	0	NaN	NaN	NaN	NaN	NaN
5	253.3761975	31.31326565	6.422181663	11457.2618	3627.731025	22.9002125	1422.78091	5140.5	2696.568421	79.66938693	1939.418747	585.859309	84.63892344	298.658508	828.9153728	1387.67083	0.0006387093881	0.3215119911	0.002091913811	0.007552364808	0.02349844877	0.007858174222	1	0.002319982034	0.6201655128	-0.005881143455	24	1
5	268.8483081	152.7377364	1123.678977	13859.83455	333.4378693	106.6546857	3022.840388	5205	14459.59375	282.7293254	2850.61091	150.5818198	115.9990907	296.1222458	1015.839426	7260.966225	0.08259517511	0.02445072233	0.008374826365	0.009370014703	0.01266269569	0.008844529797	1	0.064876128	0.006832077634	0.02627135861	30	1
5	268.2842235	474.5928242	4504.684213	14522.37634	615.2141908	979.0569327	3430.19295	5544	4104.723404	1050.836854	3210.373536	232.8856249	307.1258458	359.6100956	1209.526396	2548.184297	0.3107715073	0.04341756498	0.06900800082	0.01670903226	0.01397016502	0.02410799732	0	NaN	NaN	NaN	NaN	NaN
5	280.8392847	31.30506965	-81.44103586	11597.97983	1866.687465	556.2619244	1569.42544	4753	3570.715789	58.98946069	1785.587002	278.9413351	116.9477284	189.7897498	687.9930168	1554.502203	-0.006447036487	0.1603656605	0.04689709423	0.005239901567	0.01618923754	0.007509135957	1	-0.002064341194	0.288148221	0.1422624603	18	1
5	288.7417562	196.8418929	1036.458582	14971.24196	3476.187976	221.7684423	4122.78619	6655	13386.55208	253.2837007	2832.955275	676.3810238	116.6846028	459.9607088	1217.759477	5829.573078	0.06907551344	0.234334367	0.01514916394	0.008823703067	0.01844772639	0.008413171576	0	NaN	NaN	NaN	NaN	NaN
5	307.4294875	45.75244724	-29.9574532	10697.02089	617.4402581	221.3216762	1855.447637	4042.5	5924.734043	45.37820832	2089.70551	174.7675009	93.05979596	236.8126117	752.8233188	2655.540352	-0.002953434943	0.05698609564	0.02197817738	0.004176486076	0.01564716179	0.008003906701	1	-0.00219964681	0.07507739964	0.05430581312	7	0.9999999413
5	312.1877199	12.22703029	4484.581514	9823.835558	250.7747496	-336.4556906	1649.383429	3701	8803.521277	943.2527827	1966.826385	135.7989263	210.9573305	228.0581122	710.8461761	4522.003114	0.4627898884	0.02545758251	-0.03346135348	0.02714488986	0.01644025668	0.0232077015	1	0.3659471114	0.003569723841	-0.03005996704	81	1
5	314.8343424	133.9362068	-199.3104333	14151.13208	2251.124059	1669.890209	3051.823064	5807	6343.75	77.88224262	2674.428148	400.2361429	322.3908455	380.8192072	1038.509	2735.946664	-0.01413446962	0.1599215814	0.1208820287	0.006260888577	0.01789878251	0.01242841633	1	-0.003045153936	0.2872858874	0.3953295173	19	1
5	316.0339329	80.03195626	1.085904794	10162.24028	2152.222126	278.5335496	2434.122399	4357	2365.877778	72.08407175	2392.982289	529.852358	97.24094842	254.3286923	991.2556974	1268.03025	0.0001758266518	0.2185131216	0.02847127716	0.008305119549	0.0239958266	0.01219328204	1	0.002610849273	0.4078964283	0.08196562237	21	0.9999997685
5	319.5832774	431.7336432	9708.544388	13690.06581	2277.650601	-469.6897789	3357.272179	5928	17189.93617	2520.56428	3488.656262	603.8480243	401.9366532	238.4294042	1464.521132	9087.169652	0.7244941805	0.166640869	-0.03396778688	0.03824103273	0.01644486767	0.03229540857	0	NaN	NaN	NaN	NaN	NaN
5	326.4581805	22.28448006	-13.931432	9683.409292	1084.528657	187.8790205	1572.424858	3879.5	4566.478723	52.21446051	1987.606278	220.8441721	79.02655884	242.2181169	738.8228992	2405.057113	-0.001795493504	0.107820903	0.02023631562	0.005824924618	0.01822305998	0.007736833626	1	-0.0008118534364	0.1798205964	0.05001146917	12	0.9998487651
5	336.6386239	97.37818369	-162.0541784	12014.60991	1226.47192	1340.423333	2298.482662	4709	7403.189474	66.56385317	2576.91732	277.70222	298.1960571	238.8328082	964.2409359	4178.604201	-0.01402008901	0.1030716338	0.109808542	0.006027561652	0.01596343566	0.0152091454	1	-0.004380388802	0.1701386323	0.3556026134	14	1
5	351.3931788	62.84132179	-119.0140876	11663.7489	666.7854834	1251.367179	1822.348263	4301	7383.744681	56.5780599	2179.475229	168.6248998	249.6669759	209.5732541	777.055596	3428.410682	-0.01129601702	0.05763829326	0.1076924772	0.00575276922	0.01502509859	0.01238395395	1	-0.002871938069	0.07647464021	0.3476565137	9	0.9999999965
5	351.9772391	161.1724687	2396.467158	15330.93105	4675.518253	739.2519383	3399.101933	7019	8069.926316	508.0102162	2889.024829	1003.388002	222.4795601	470.3947107	1342.432039	3851.682565	0.1566993366	0.3071897644	0.04973642727	0.01431959207	0.02020886033	0.01584634013	0	NaN	NaN	NaN	NaN	NaN
5	359.9361673	48.09126614	1.368850908	10833.55243	3611.988474	40.37063653	1696.807634	4972	3541.978947	72.08631929	1784.204481	600.7310365	83.16114301	267.409551	797.9376572	1509.082587	0.000118370471	0.3257964557	0.003827982773	0.006971313545	0.02042663355	0.007993279292	1	0.002074475041	0.6290007972	0.0001001918375	24	1
5	365.6596136	22.32160482	-90.79400573	10639.36708	197.7597052	1127.955313	1677.272077	3840.5	6638.182927	50.95263985	2161.118605	125.6996238	239.7559138	189.2368909	735.4741697	3358.826019	-0.008361376703	0.01877519268	0.1057889067	0.005928173168	0.01499892838	0.0125840088	1	-0.001104835385	-0.003652810986	0.3406769151	4	1
5	368.7025459	99.43755748	3964.023514	13370.31714	769.8358248	849.8989802	2525.787677	5182.5	15607.71277	798.4424864	2661.127308	178.3302208	290.4440465	258.7709497	961.0531431	8159.6051	0.296570752	0.05808525727	0.06212629563	0.01769927245	0.01566963487	0.02174883464	1	0.2401023815	0.07308263778	0.2617668026	73	0.9999998697
5	373.5990767	10.55034958	-80.39057006	9919.840664	209.2241238	1061.402505	1642.019832	3572.5	7601.373494	54.08228485	1951.808084	141.1443028	227.2273626	217.2851258	668.7217709	3059.911539	-0.008506386917	0.0217958451	0.1054295395	0.005895108176	0.01806354479	0.01173195538	1	-0.001211209486	0.002574341128	0.3394910222	4	1
5	385.659869	63.53365491	3152.872668	10972.1499	2453.180602	-190.9858461	1680.274573	4759	3693.244681	865.1135211	2942.742814	667.1298051	144.0778353	694.1702706	1215.400217	2918.688687	0.2896470636	0.2200676164	-0.01680811019	0.01991002639	0.02546335762	0.01455292247	1	0.2309098481	0.407046328	-0.007150679986	78	1
5	394.6225481	22.84547197	3081.948568	9946.193095	140.2837451	-219.0752545	2046.502359	3786	4478.634409	535.6370087	1633.305693	181.3231501	182.2977091	1006.878054	580.0358246	1723.380833	0.3106431594	0.01314902502	-0.02010304057	0.01796428522	0.02004102356	0.01997737747	1	0.2450910108	-0.01965681866	-0.0195100065	69	1
5	402.455975	388.5829336	-267.5410804	15817.47558	1388.013131	3827.286143	3701.86712	6235.5	1322.71875	84.38848815	2429.03318	343.9608725	615.6687773	322.8851183	967.413969	702.7012647	-0.01784424719	0.08936909301	0.2391860141	0.005493282454	0.01291063533	0.01398389023	0	NaN	NaN	NaN	NaN	NaN
5	408.30554	70.48568152	-106.1013217	11472.98173	165.9822756	1308.855499	2098.438639	4145.5	7666.578947	46.20861623	2377.286704	123.7680693	276.6223897	275.6784476	822.934837	4062.16232	-0.009746214778	0.01523533473	0.1100579549	0.004131231358	0.01393575365	0.0113625297	1	-0.001954363317	-0.01093126291	0.3549625881	4	1
5	410.4741561	108.2788141	1168.070887	13489.53114	207.330048	56.33658606	2418.439036	5005	9903.569892	254.7265684	2793.230431	158.5540822	120.8739612	276.3983728	940.8583868	4749.445488	0.08387129445	0.01615586014	0.004360805281	0.00987152666	0.01393818676	0.009450601903	1	0.06552066356	-0.0102766215	0.01250417495	30	1
5	419.1935006	89.28716688	6003.505176	12810.65852	682.4164243	978.506684	2225.051672	4982	8723.666667	1193.303287	2394.931288	165.8788879	368.6234303	245.7979573	868.1471112	4507.878354	0.4712899896	0.05361257357	0.07355702916	0.02349122514	0.01597330803	0.02673898727	1	0.3805460485	0.06138967531	0.3413420611	84	0.9999999982
5	424.7262127	267.5121259	4815.616687	15128.97739	614.9347227	99.4132598	5077.698436	5913	16072.33333	1154.941032	3510.114334	238.7104198	208.3723774	499.3692592	1332.652089	8113.86822	0.3119504433	0.04005523936	0.006046163386	0.01632799195	0.01533997135	0.01685589811	0	NaN	NaN	NaN	NaN	NaN
5	430.8155194	80.40842574	934.1513062	10913.59603	171.4422274	23.20389905	2133.066457	3995	10328.58427	186.3200806	1964.774575	141.5891249	107.5396493	371.7462528	685.3076111	4594.278796	0.08673715482	0.01630404217	0.002371232716	0.008729717316	0.01491920602	0.009854228101	1	0.06767470384	-0.01001022416	0.006316405104	30	1
5	463.9904078	73.5820024	1739.418146	10412.35099	1026.46229	-49.86317483	1989.298998	4100	8305.857143	390.3984862	2181.94124	222.7755079	114.9203652	249.5963707	800.6630622	4411.426188	0.1664865508	0.1012665736	-0.00445458602	0.01503978186	0.01857280119	0.01202648988	1	0.1319365653	0.1639559846	0.003614819814	58	1
5	468.1469485	342.1511001	2929.961598	16635.54859	630.0282345	39.63143519	3726.536691	6248	1621.147368	607.7343289	3177.988236	254.6184041	165.0285528	290.0303933	1208.660583	1001.896881	0.1805737238	0.03898657963	0.002116927844	0.0110495776	0.01384762024	0.01124565324	0	NaN	NaN	NaN	NaN	NaN
5	472.6222354	42.56450541	4581.832003	9997.954275	288.5618258	785.7282184	1657.290972	3838	6624.849462	930.9021021	1928.13726	131.0751824	279.0470847	189.5531105	692.804714	3556.714764	0.4598612511	0.02865270522	0.07548139348	0.02752574876	0.01543232578	0.02895266775	1	0.371256136	0.01011336356	0.3446266964	82	1
5	484.5856077	131.7097836	-27.15539741	11991.48109	105.6665172	124.2447178	2854.841088	4438.5	5311.904255	52.24951234	2067.845495	144.3472118	92.62706546	314.955727	731.9306367	2476.345912	-0.002309395634	0.009238096232	0.01070383686	0.004625323353	0.01293889736	0.007796282788	1	-0.003020920769	-0.02332027093	0.01426685294	1	0.9999932221
5	486.6740575	15.42529031	3758.658526	8077.653376	1827.845358	-319.4418659	1371.545443	3615.5	6164.574468	779.9664645	1629.692313	373.5348552	163.3745288	214.5179449	675.0949622	3573.954024	0.463955774	0.2299195599	-0.03837930251	0.0254335959	0.02780339821	0.02181782864	1	0.3688832824	0.4249036203	-0.04094567387	88	1
5	492.7095689	250.3875873	-115.672069	12233.51551	-121.147684	1618.564034	4553.890183	4476	6474.88172	58.09692965	2570.559809	172.9339499	337.905634	460.1082468	886.7846741	4045.093294	-0.01010391647	-0.01134285593	0.1395003875	0.005746323292	0.01475419225	0.01486065984	0	NaN	NaN	NaN	NaN	NaN
5	513.9991163	42.60381181	579.5385878	8451.079526	2090.455728	244.2115122	1459.802357	3712.5	12087.34783	155.3671468	1623.443676	375.9421793	102.228239	202.4354653	673.7427385	6185.695685	0.06783447968	0.236912339	0.03027869753	0.01034860288	0.02110368526	0.01186972161	1	0.05704466771	0.444855985	0.1043284531	46	1
5	521.5028856	107.3530634	2962.578861	9729.468486	1007.978061	551.662058	2530.96044	3904	7766.446809	659.0563151	1985.373239	235.7587883	220.2740468	280.4108292	784.5433994	4180.836153	0.304296752	0.1022191512	0.0565551484	0.01941259447	0.01646820283	0.02252300796	1	0.2463970747	0.1639270107	0.2456081594	75	0.999999999
5	521.6398695	168.066158	-112.6101886	13317.84907	39.49005321	1631.772301	3366.242919	4865	4195.578947	54.73775022	2504.466976	142.6384804	309.8468634	366.2047451	867.8315056	2330.848474	-0.008640212078	0.003112054082	0.1220808795	0.004453121287	0.01264285233	0.01197546105	0	NaN	NaN	NaN	NaN	NaN
5	524.0294226	142.6200789	8602.207815	11740.14783	240.2633063	-483.8329252	2843.879207	4599	14231.35106	1652.626485	2264.704212	154.2148457	325.2662463	281.9862162	829.0929197	6341.233647	0.7333051448	0.01980254552	-0.04221567211	0.03112919839	0.01603723544	0.02943784474	1	0.5815598486	-0.01189731938	0.002061450931	90	0.9999999998
5	524.5493443	388.2122289	2160.746391	12815.77173	2828.310312	611.247581	3097.332606	5594.5	2303.44086	540.321638	2908.508403	639.9252659	226.5967963	368.2459273	1208.057121	1598.025061	0.1665694001	0.222436878	0.04883370457	0.01446668627	0.01669501065	0.01676241768	0	NaN	NaN	NaN	NaN	NaN
5	542.8126087	306.7279613	1948.431983	11962.70427	3692.872684	659.4326313	3647.274965	5653	5170.719512	427.1735563	2593.737931	797.744979	196.5092784	342.5034463	1148.89554	2500.1923	0.162935221	0.3025435083	0.05582027506	0.01213612946	0.0233828637	0.01601475941	0	NaN	NaN	NaN	NaN	NaN
5	543.2767751	318.801127	1839.581861	11569.57711	3364.094596	550.8533177	3053.317875	5333	3637.831325	519.1863935	3014.873094	904.9395969	210.8148556	246.1052773	1314.669941	4484.946063	0.1618246848	0.2961650763	0.04769687632	0.01424347586	0.02208732709	0.01839283798	1	0.1340919013	0.5656211655	0.1876988815	67	1
5	546.3292861	67.65149643	-92.29812873	7834.343137	75.41727382	1642.610344	1920.504748	2818	1575.741935	57.13327374	1510.039676	117.323471	332.6329457	215.0855792	546.0368322	872.3048792	-0.01182308547	0.01092836401	0.2115778924	0.006991957563	0.01630820339	0.0201541693	1	0.003430772541	-0.01985405685	0.7040643946	5	1
5	547.5156388	21.18992115	43.52398661	6431.058619	1418.497353	128.4335306	1565.031342	2771	1687.712766	52.77339485	1081.231312	250.4164219	85.40853404	322.2458278	441.9092629	1270.101	0.00717074622	0.2223964427	0.02187282365	0.008758321771	0.02361924449	0.01408697121	1	0.007787041275	0.4158052093	0.06096048207	21	0.9986821509
5	577.5496332	397.6263191	11001.07737	10857.66814	331.2612849	-747.0325267	2283.588323	4338.5	18961.93617	2901.917927	2838.823264	124.7370587	474.3040642	214.2196295	1053.390851	11510.81991	1.024618628	0.03301786074	-0.06295037194	0.0421892703	0.01567588146	0.04789543496	1	0.8131811103	0.01123819984	-0.001751227534	94	0.9999999885
5	583.9908036	625.4805463	2295.134581	7635.340456	425.9367802	408.0543005	2140.054844	3010	4834.494505	562.4931965	1851.14599	148.8735295	168.9681033	225.3501826	692.3096947	3608.389931	0.2992461099	0.05713491329	0.05531658245	0.01725128929	0.01617260531	0.01969444991	1	0.2417546169	0.07109156104	0.2389001657	73	0.9999999895
5	592.3191585	53.11708511	4715.496913	7055.048367	477.4599419	-346.5564604	1449.508837	2772	16285.32632	1022.366981	1366.31057	116.4478695	209.6219432	251.1115487	490.2176227	9262.169248	0.6760714365	0.0686357841	-0.05179877233	0.04195656134	0.02213139292	0.03169677223	1	0.5356898076	0.08955159222	-0.04277732897	91	0.9998935375
5	607.5169757	197.2574142	7158.074641	10226.57971	1624.756588	-403.9409457	2519.809463	4492	10862.95699	1541.035251	2214.242427	337.7293514	258.7089239	281.3837838	889.8049866	6684.542636	0.6955368301	0.1587015544	-0.03842845586	0.02901119673	0.01964970258	0.02904271455	1	0.5532218997	0.2748704006	0.01032053277	93	1
5	619.5272032	75.25259108	-6.625621929	6961.628381	332.0830537	707.7732166	1676.228426	2603.5	1807.655914	38.60256732	1271.837151	110.5532197	154.0264945	188.8321158	448.9706601	934.7725077	-0.0008616469985	0.04588571948	0.1019307495	0.006711890053	0.01889165795	0.0144196379	1	0.004933195548	0.05211242648	0.3298850058	9	0.9999999293
5	623.2533597	136.4226273	1248.275223	7355.495413	412.4249638	338.5566047	2360.771976	2953	5805.659574	280.8699656	1654.652614	130.4346019	154.5734777	329.2430483	611.6860879	3671.477674	0.1664765606	0.05540847913	0.04577738217	0.01493346883	0.01767276722	0.01938180107	1	0.13491269	0.06941584013	0.1753475412	56	1
5	627.5973323	49.4639253	37.97113291	5917.20187	581.4463239	-14.32775223	1193.4666	2301	2922.468085	38.15142134	1121.476627	139.5262559	62.95183202	152.4971087	418.8393933	1495.625116	0.006528838283	0.1015982007	-0.002619592569	0.006634090735	0.01991476689	0.01108922816	1	0.004175004435	0.1668967863	-0.0269744392	11	0.9999999612
5	630.8118543	184.4755778	-84.22144665	9035.232218	456.5928381	1014.228427	2464.337617	3405	6325.063158	47.06413325	1772.347759	144.0966551	222.2962792	254.5950274	656.0975264	3201.775192	-0.01001877268	0.05102402279	0.1175335534	0.0057608111	0.01560255283	0.01282446873	1	-0.001238884593	0.06281877789	0.3816634352	9	0.9999998282
5	634.6265562	12.15680867	993.5033215	6257.805664	295.3095288	-99.42910103	1181.549474	2282	912.688172	211.3773559	1213.657667	120.9010547	92.01465402	357.4140628	432.3553822	500.6041128	0.1626756879	0.04682988638	-0.01728807484	0.01405881162	0.02039921959	0.01789874579	1	0.1273676209	0.05183863021	-0.04301240502	55	0.9992983106
5	640.8413607	236.5708854	7344.2172	10905.91264	1614.872201	-426.2448526	2194.221268	4547	7574.278351	1526.656276	2226.562777	376.9944259	278.9903754	228.9916351	913.766304	4805.300892	0.674763655	0.1499788822	-0.03916085149	0.02850658417	0.02051626882	0.02804690462	1	0.5364614388	0.2571889762	0.002756207103	93	0.9999998116
5	657.3691603	151.6358601	6444.930957	6603.89633	653.9931537	-432.0805902	1820.012048	2731	1053.337349	1796.917124	1884.52862	225.5819964	279.707721	229.1010598	758.2603768	1109.516762	1.007609048	0.101845133	-0.06335933265	0.06825142457	0.02284886327	0.04564954928	1	0.8003428784	0.1533150537	-0.005138224298	96	0.9999765167
5	661.6523958	163.5079546	7770.871741	7584.137137	837.1385944	-583.2637134	1797.948421	3216.5	2391.679012	1680.658315	1723.803169	199.969161	301.2581709	214.3668891	671.2146717	1665.577143	1.00780263	0.1090161056	-0.07027830978	0.04155429274	0.02131372684	0.04468110718	1	0.8000964339	0.1680951728	-0.02872423535	96	0.9999999943
5	670.1287152	626.7775898	1001.304103	6428.144236	1959.203227	212.3837375	1370.74437	2989	3943.175258	246.9054256	1471.796684	446.7293334	116.5021294	164.541028	657.9684223	2475.406116	0.154722	0.3083607136	0.03253257188	0.01583736295	0.02168866949	0.0172623864	1	0.1274931889	0.590865147	0.1341685587	67	1
5	689.5439569	482.2992629	3549.787437	7418.841354	216.5010762	-214.8787822	1621.576587	2852	9163.484211	925.3744342	1867.286943	117.0853551	190.6349279	193.676262	669.1100007	5596.429253	0.4710980692	0.02983319559	-0.02920436168	0.02465531149	0.01935452058	0.02826105949	1	0.3729376475	0.01246627498	-0.0133545989	81	0.9999999932
5	732.4466635	161.0174309	1728.786286	5866.695016	85.12408792	-153.835569	1382.311725	2131	1960.78022	299.9182696	969.1504762	87.5502605	96.02601024	159.969333	340.7381345	1196.282202	0.3003539219	0.01490870868	-0.02763200838	0.01877764207	0.01657436581	0.01662193515	1	0.2363582998	-0.01587956774	-0.0477698902	69	1
5	734.3043593	345.6578712	4100.068324	5775.470169	184.4273889	-349.7757881	1631.815853	2297	9436.301075	1117.280624	1546.640551	97.51552599	197.7969879	181.7849452	571.9605804	6050.539128	0.7144489421	0.03394802492	-0.06239330687	0.03517858751	0.02055815936	0.03741481731	1	0.5652356644	0.01753456522	-0.07139579282	90	0.9999861732
6	63.76492904	169.413015	-14.71905284	11237.87219	966.6578822	147.8117772	2342.486925	4372.5	3691.757895	49.42651095	2537.678961	237.9562787	92.29647356	379.5825197	925.6803776	2023.650865	-0.001586223188	0.08724719882	0.01236897317	0.005028341061	0.01876545957	0.008949228408	1	-0.001430608507	0.1374261441	0.02237714311	6	0.9763306835
6	255.8470809	201.448644	7847.621248	16496.59531	718.8708041	-35.00717653	4831.97238	6496	14187.78351	1557.64286	2966.137326	288.983602	321.1815868	461.3815688	1176.875072	6446.519762	0.4895450683	0.04525931318	-0.002345293724	0.02502040841	0.01480176199	0.02304676712	0	NaN	NaN	NaN	NaN	NaN
6	357.4070089	163.313186	889.8161508	14349.01628	4352.378972	1378.608266	3239.813488	6570.5	9546.336842	231.8452049	2977.169321	954.1355346	319.260417	306.9628036	1361.159356	5310.187474	0.06231073634	0.3130446556	0.09763456965	0.009864389823	0.02129198537	0.01288959449	0	NaN	NaN	NaN	NaN	NaN
6	441.3025174	181.4792508	-179.9219403	13832.87921	2095.230341	1718.373888	3786.564958	5740.5	7938.852632	84.42715016	2441.974216	396.1554747	301.8881607	393.2503813	966.5963522	4209.345949	-0.01427234859	0.1527592452	0.1276367532	0.006829472434	0.01515024007	0.01265000138	0	NaN	NaN	NaN	NaN	NaN
6	466.5490464	28.51218639	-87.76796135	9003.942892	2203.721348	934.4543812	1333.103609	3889	4316.46875	64.78589617	1686.377422	416.54762	199.0614765	209.8180308	717.2089714	2276.933279	-0.01033711696	0.2388512764	0.1041940677	0.007828109709	0.02369594367	0.01293804198	1	-0.0002690041537	0.4498998393	0.3409549763	23	1
6	470.6054832	511.357582	4014.054779	13545.68249	1332.186582	939.6532043	2658.361405	5375	11663.15789	918.4163185	3098.510559	293.7760596	281.1778223	205.8029283	1160.725772	6540.432451	0.2968038898	0.09763837354	0.06660730554	0.01586234613	0.01589511947	0.01903367652	1	0.2410561226	0.1545853696	0.278375515	75	0.9999245556
6	557.3363796	134.2982148	-55.34856645	9965.758256	172.6782583	109.9594347	2049.900217	3724	6009.043478	42.32662809	2036.870345	136.7528659	77.53340513	214.4138055	727.7146676	3228.65041	-0.006139897116	0.01860167218	0.01183974324	0.004727546781	0.0157078817	0.008150611272	1	-0.005896681125	-0.003970971922	0.01756054065	1	0.9999968262
6	571.2167492	22.16576307	27.59963403	6447.976782	414.5030484	-24.19845573	1252.627918	2445	3242.166667	37.11030281	1284.845963	143.7881524	67.72013327	376.4276374	476.0478754	1985.748909	0.004522573989	0.06561617037	-0.003822217408	0.006170392313	0.02244764795	0.01113827677	1	0.002073694525	0.09277576668	-0.03259838223	6	1
6	579.6023158	106.4356914	-29.08931422	9840.255773	3151.790454	191.6420344	1762.548212	4511	4508.311828	76.81469629	1656.548286	523.7839575	99.14188732	323.5764626	722.8471864	1924.340553	-0.002946330378	0.3192217783	0.02021672714	0.008633128457	0.0230207256	0.0104119762	1	0.0006940075632	0.6154829059	0.05566065531	25	0.9999999459
6	590.4034511	46.63906022	411.4694992	6741.938089	428.5738416	167.3603437	1272.31703	2521	8751.421053	115.1873173	1437.401375	113.2513002	91.65741376	167.7248093	512.8641295	4360.382351	0.06384245366	0.06594349814	0.02517436419	0.009556500283	0.01970207524	0.01351522693	1	0.051532997	0.09259079763	0.08098617032	35	0.9999999994
6	614.3982672	90.38571931	-26.00897036	6782.273541	334.5504841	665.9156793	1629.498548	2530	2135.757895	46.42328331	1651.217992	122.3095917	190.0671312	173.1308798	604.3472043	2013.73107	-0.00416492991	0.05100217423	0.1013864183	0.007583307866	0.01556784352	0.01469380188	1	0.002312773589	0.06270325771	0.3273923238	9	0.9999999923
6	627.2667595	628.5269745	2043.846803	7153.028439	730.8779564	409.4750948	1737.855456	2839	6747.655914	546.745377	1881.997751	200.1463552	179.4738265	170.213865	725.2241785	4056.260131	0.287018455	0.1015819216	0.05441781497	0.0176404194	0.0186800204	0.02388137966	1	0.2324255811	0.1628594341	0.2342397334	75	0.999996998
6	627.2678482	668.3986399	1649.825099	5610.144168	646.7166128	272.4221115	1621.729513	2304	9362.967742	449.923583	1483.687232	165.0752922	145.6875767	144.6956227	561.0742894	5760.66124	0.2940697763	0.1149735046	0.05161424088	0.01955282021	0.01832377275	0.02438929882	1	0.238021267	0.1903587858	0.2265887996	75	1
6	635.8192607	185.1383058	6382.866555	8847.906461	610.6665331	-249.6538174	2707.877794	3641	29468.15789	1412.53657	1918.193352	138.6925488	261.4150894	261.3656739	702.0103877	15711.13115	0.7043267835	0.06727867089	-0.02774419141	0.02869009711	0.02092824785	0.03287140956	1	0.5599468409	0.0863377877	0.04656602	91	0.9999982081
6	652.6511094	43.31927394	-36.59686571	5161.011047	525.085072	1022.228372	1168.000465	2008.5	1467.677419	45.14251239	962.9213629	127.9578932	216.6339627	147.5760708	355.5030082	801.7462485	-0.008153270725	0.1033620685	0.1993785922	0.0088337547	0.02319360892	0.02091739414	0	NaN	NaN	NaN	NaN	NaN
6	653.360645	24.42556862	14.75169212	5415.351754	1641.493372	46.71264142	949.8705483	2431	3244.351064	47.20639795	935.649041	300.7233505	57.01243134	144.8673996	409.7644889	2096.986967	0.002561322339	0.3126358701	0.009816678603	0.009627435867	0.03016188531	0.01117715664	0	NaN	NaN	NaN	NaN	NaN
6	662.4607296	63.71238668	463.570247	5554.553723	140.0108188	-38.59074494	1122.991574	2049	6402.105263	117.9264858	1140.164892	97.03318292	73.07559946	151.6341342	385.5121176	3529.541527	0.08393157327	0.02477996712	-0.007490942555	0.01106172875	0.0209381767	0.0137181036	1	0.06483957538	0.007503655207	-0.02806326718	30	1
6	721.5004833	243.5078666	1053.196143	6423.863134	457.8479255	368.1735999	3138.53202	2581	4202.072917	251.9131463	1474.292261	164.8823659	134.0255018	345.9315618	563.3498422	2571.323441	0.167603589	0.07416039077	0.05867116272	0.01669675112	0.02059886098	0.01947618908	0	NaN	NaN	NaN	NaN	NaN
7	86.52178952	569.6470409	0.3806624636	8585.374717	131.7749797	8.055589638	1588.011755	3124	2550.903226	37.63277675	2186.83966	118.8421797	60.99997936	167.4376017	780.5306892	1747.939402	4.649582934e-05	0.01632450383	0.001056715832	0.004874568352	0.0141577863	0.007307260699	1	-0.00173013695	-0.008742898341	-0.01822003691	1	1
7	88.36986204	174.346216	-188.8004407	10455.09069	37.72272237	2138.440163	2597.557239	3875.5	1291.936842	109.7154412	1589.393209	186.809349	364.6013154	1405.902566	585.7292263	531.2626631	-0.01923120715	0.003599642868	0.2062100572	0.01006535734	0.01799810888	0.0223520176	1	-0.002951669016	-0.03484812182	0.6836567068	5	1
7	129.2825228	299.3432986	-65.63243801	12974.70823	919.1379416	67.78571558	1596.599188	4878	6484.827957	48.23550013	2777.704331	186.880941	64.71725332	209.4910102	981.4113392	3236.55355	-0.005225993565	0.07321965318	0.006084120553	0.004349940715	0.01355943335	0.005112511526	1	-0.004941086101	0.1085749007	-0.0005091681335	6	0.9999999994
7	496.6670809	249.6681634	-56.0661022	15111.59252	903.263664	89.24278344	1887.602969	5638.5	6698.065934	55.92313732	2708.23106	229.5627333	105.1070647	448.2923368	1004.708342	3042.933211	-0.003764075555	0.06387602785	0.00638795113	0.004187805026	0.01134781638	0.007303882546	1	-0.003858267053	0.08929907722	0.0006104434102	6	0.999999906
7	502.4519894	189.2616907	-186.1565988	14293.06906	4773.186142	1589.173579	1532.573736	6533	9203.150538	88.74037082	2290.932658	702.8484028	289.3329213	199.0071596	998.2064346	3258.17183	-0.01264588835	0.3340661778	0.1111528124	0.006519593414	0.01811326118	0.01005281851	1	-0.000535342897	0.6461420673	0.3670871159	27	1
8	82.52709386	721.6510391	1169.298067	7116.996034	764.9652433	-101.6894476	1274.58583	2828.5	9501.12766	220.3836884	1312.366425	155.3043062	89.68046325	139.3396908	504.2784897	2882.824601	0.1634920556	0.1052206798	-0.01329493471	0.01401977881	0.01491054241	0.01355291757	1	0.1289698852	0.1721533876	-0.0274165561	58	1
8	85.7626949	489.1380108	-17.47393377	12445.69267	1221.715682	219.610536	1805.333844	4796	3970.541667	58.6509762	2029.353926	211.4455734	88.02182768	193.1511898	744.3356651	1288.550103	-0.001340339718	0.09887558089	0.01798792342	0.005047272765	0.01485376795	0.006820105762	1	-0.0007077883946	0.1613817193	0.04211840797	12	0.9860029925
8	111.4359176	533.2532597	-39.0681772	11631.0384	3767.360185	36.75454814	1482.440296	5253	6371.378947	64.58368607	2319.247945	693.1839178	84.04331581	227.2759419	993.9345386	3049.012959	-0.003602847437	0.3280855963	0.002740941987	0.006197780482	0.02160439456	0.007644518549	1	-0.0009504990636	0.6337715289	-0.004438418707	24	1
8	114.9869399	665.3440902	-18.3905173	8523.347719	563.1283558	6.922637584	1337.624655	3182	6717.247312	44.74508604	1709.643238	141.4245367	61.79195899	134.3337909	631.8574247	3346.72606	-0.002390773615	0.06640207556	0.0007573623322	0.00540396515	0.01366881723	0.008093010865	1	-0.003124760663	0.09448950044	-0.01839664442	6	1
8	185.7921492	90.17479771	-53.32703187	13544.94675	2066.288206	253.2528859	1444.720317	5431	3231.585106	59.85215483	2189.818779	309.7269858	96.39671338	230.9986168	817.6780479	1061.786579	-0.003794060208	0.1541250907	0.01864991892	0.004779694102	0.01662755706	0.00687501435	1	-0.001988991624	0.2752717388	0.04539589396	17	0.9282500631
8	208.58653	640.9540722	3626.926472	12945.42628	292.5160081	2652.437772	2060.063443	4856.5	12111.91398	636.4489035	2190.746068	127.067004	464.753209	228.3930938	790.1813435	4181.94247	0.2809586762	0.02233013768	0.2023621226	0.01387435852	0.01048303074	0.02041687777	1	0.2370102157	-0.0004852213565	0.7402182409	71	1
8	209.5793646	193.2305476	1073.456984	16833.37	458.0187251	575.7740865	1966.223882	6191.5	14717.83158	227.2274264	2781.942967	197.5307257	156.738155	198.4236153	1016.592317	4989.224416	0.06533807237	0.02790810643	0.0353648786	0.006876858388	0.01263268421	0.008023193882	1	0.05300428475	0.01418026155	0.1153580306	31	1
8	223.5196246	419.7389868	4913.899528	16883.61923	4192.096819	1047.903671	1947.119021	7488.5	25232.14894	1035.70961	3304.499714	844.8455751	304.1079349	193.0658695	1472.997833	8799.481203	0.295903247	0.2536849183	0.06065024716	0.01280599393	0.01419829901	0.01928086375	1	0.241711463	0.476176741	0.2620633691	79	1
8	225.3436333	543.4802182	2135.772521	12980.20782	302.2819051	1865.527151	2292.878323	4869	11826.85106	520.9681796	3088.520476	146.2127449	457.1977126	241.5334929	1092.809331	6251.248962	0.1616073961	0.02285115802	0.1425140185	0.009171453459	0.01362852017	0.01819753799	1	0.1374065761	0.002318945419	0.5065285147	54	0.9999999951
8	265.0096327	575.8188475	1052.809543	16678.20447	473.4351818	550.6430623	1900.212761	5974	18563.6	238.1620144	2945.120865	193.0883992	158.1026658	211.4335687	1083.909256	6624.085359	0.063267572	0.02807127981	0.03394236185	0.006482253329	0.01185123152	0.009050174607	1	0.0512512787	0.01454683206	0.1099846532	31	1
8	341.6378616	40.58984964	967.5679766	11655.56556	342.776438	-23.12077147	1538.727314	4296	14456.47872	185.50615	1824.521613	126.5928173	98.67442003	190.4691501	637.663852	4777.88319	0.08470830656	0.02965405784	-0.001789378839	0.008081263784	0.01174322862	0.008743366381	1	0.06591505326	0.01753271205	-0.008106036227	30	1
8	372.2657732	142.497625	757.7312198	14583.32052	911.3372787	3036.83855	2102.465014	5559	13641.58511	226.588116	2356.477246	321.7941475	573.8033484	2099.729342	828.061249	4021.320739	0.05298576486	0.06189048689	0.2052560903	0.01208730695	0.0243808149	0.01872590736	1	0.0553917953	0.08425613561	0.6986884239	37	1
8	376.9208829	339.8527043	1227.214126	19205.76242	4886.369384	42.76700158	1602.989452	8525	22741.1875	274.4926384	2950.664734	794.7693709	116.7774113	226.1165004	1290.989453	6578.247457	0.06408618551	0.2493978119	0.002275770402	0.007930176599	0.01576708221	0.006173344164	0	NaN	NaN	NaN	NaN	NaN
8	393.0042004	529.3199703	-92.31343171	16529.30933	901.4267949	810.7447922	2068.866463	6173	7005.086957	62.10701469	2553.778064	229.318808	166.7699395	259.3480218	952.6100671	3288.943518	-0.005973516578	0.05670353592	0.05106433835	0.004011034934	0.01273022804	0.00764298947	1	-0.00258477895	0.07451584236	0.1537930867	8	1
8	445.4666383	715.6148529	-20.3914708	9340.833753	167.8701635	33.47044027	1644.877559	3366	5069.580645	39.61577414	1792.702875	107.326399	64.49551622	166.831647	625.7030186	2104.438365	-0.002017439716	0.01795930647	0.003851647302	0.004668292704	0.01263231409	0.007045976382	1	-0.003166242392	-0.005346926686	-0.009022522046	1	1
8	466.6055471	117.3067618	-187.4715821	13968.04105	333.8024046	1583.107733	1796.101347	5071.5	14525.35106	80.83782747	2319.527859	132.6273438	309.4700614	671.8461198	782.6037085	5136.194631	-0.01305012718	0.02168232594	0.1121602921	0.0067605452	0.01227252742	0.01543708218	1	-0.004375037432	0.00239949653	0.3616243217	4	1
8	480.4680106	381.3430889	791.5651417	16872.01249	1039.626307	3593.849225	1891.736903	6372	14339.84043	176.1084411	2439.159001	253.9189099	556.5729258	271.2934387	944.9924764	3724.829814	0.04764979152	0.06359391956	0.2121762645	0.0071921583	0.01129329244	0.01395984827	1	0.05162864162	0.0878366335	0.7213427813	37	0.9999999998
8	506.2759752	525.3098859	-95.77031797	14015.84015	4599.700493	265.2255773	1622.134408	6414	12114.07447	75.89437018	2469.38376	738.5531414	94.65586956	182.4059663	1072.055022	5767.522021	-0.006726407528	0.3254704796	0.01935012641	0.005741441736	0.01855131767	0.006080959928	1	-0.002317155827	0.6284139989	0.05197985241	25	0.9999991252
8	507.1625598	41.97383304	561.4242132	8948.332442	322.6171021	268.1553436	1486.119053	3333.5	15530.63158	157.3894376	1793.684898	113.989916	100.092921	186.8660447	625.2443679	7069.86516	0.06147812599	0.03405781798	0.03075435974	0.009844286605	0.01494812751	0.01091252595	1	0.04966646623	0.02691130964	0.09875941617	31	1
8	531.5492391	502.7417301	1043.505074	12623.5543	281.7214856	39.42216229	2023.949701	4624.5	18542.60215	222.9679016	2116.931778	127.1583116	123.913386	376.342518	739.4869752	6117.534825	0.08348845483	0.0226963843	0.002991831272	0.008351286179	0.01124603475	0.01050506501	1	0.06519398961	0.003208253617	0.007885229435	30	1
8	551.653845	331.3068833	-91.29015887	14673.83728	4772.229255	276.577867	1709.678408	6708.5	10615.65591	84.95011827	2270.665709	740.7628481	89.30366613	195.4045886	1005.834881	3392.527923	-0.006206073685	0.333418213	0.02026056472	0.0063546241	0.01837438675	0.005773157449	1	-0.001746236382	0.6447843204	0.05546101998	25	0.9999967149
8	552.2459785	71.36319047	791.1137821	9708.074124	183.7569928	-8.670980988	1532.20009	3536	9212.978495	154.3441956	1658.55211	106.4864285	87.71726699	221.2288384	586.7932622	4739.784486	0.08180220081	0.01948249575	-0.000850347585	0.00850558571	0.01271637092	0.009726741084	1	0.06354032158	-0.003388085955	-0.00582997184	30	1
8	568.3343527	465.5802705	-52.85382613	12481.18952	4058.618909	221.6817269	1619.690305	5695.5	9098.852632	80.56877377	2094.260421	666.1576712	97.63819183	186.629325	919.6300195	2473.316556	-0.003711591468	0.3301276717	0.01761782008	0.007125738227	0.02089526874	0.008110808108	1	2.573555641e-05	0.6379700776	0.04684025829	25	0.9997916461
8	590.3702156	536.1315498	-32.41374598	11604.46022	3766.346745	217.0392686	1729.630052	5323	6923.968085	73.63167767	1625.714894	514.8122964	105.7357571	206.549951	704.4022736	2199.294801	-0.002911713881	0.3278760185	0.01877388216	0.006621405279	0.01869728787	0.009078108924	1	0.0007202167769	0.633317799	0.05094341536	25	0.9999883067
8	599.6376115	56.51250746	481.1917403	7230.466975	2340.855685	-55.27820765	1115.556149	3363.5	7200.827957	121.2250715	1221.089712	409.5206319	79.09490655	182.8032771	550.1057172	2566.344929	0.0666213501	0.3262804008	-0.007330976134	0.01188654299	0.02800291678	0.01184502841	1	0.05447236011	0.6290674032	-0.02297563234	48	0.9999999979
8	605.7056983	570.7500797	-66.3945897	10815.53078	3439.103929	207.3061939	1557.103993	4938	9112.755319	63.26585857	1833.483335	556.9352571	75.34949861	139.5991621	792.7834007	2524.589819	-0.006456805633	0.322407546	0.01957077012	0.006468446998	0.01682259121	0.007595415113	1	-0.002121345649	0.6220980607	0.05271544856	25	0.9999998013
8	625.4652515	387.2946824	-50.97078305	13184.35459	4254.146582	32.28315439	1539.764093	5965	9917.021053	71.46383509	2114.346324	641.4703318	86.06378565	175.5390432	911.7383359	3263.399846	-0.004081239968	0.3239146049	0.002501182482	0.005670489308	0.01925655163	0.006820472306	1	-0.001397645445	0.625183061	-0.00549276095	24	1
8	627.286986	503.5254814	871.577092	10635.3511	236.5433614	18.30319459	1760.686121	3941	11456.07368	178.8447163	1757.157521	130.6786941	93.3047794	159.7260763	614.191224	3916.392859	0.08348737357	0.02317521071	0.001565371906	0.008841007272	0.01376714955	0.009257898981	1	0.06509892908	0.004196089098	0.002984842964	30	1
8	631.2491259	66.45327152	543.2592637	8191.143216	1213.887086	-57.70696235	1063.315064	3259	5654.075269	124.9729505	1288.637669	214.2892789	72.46387063	185.4582422	503.9283762	2138.525392	0.06719296057	0.1478371264	-0.007323078417	0.00998129479	0.01916726433	0.0091825167	1	0.05288099417	0.2613309212	-0.02786613567	42	1
8	632.3309625	523.3320484	3413.784281	11576.86397	271.1519156	-144.9770904	1826.310958	4320	12681.78022	643.7973385	2193.907083	129.7433512	168.8589619	166.3993884	788.6007776	4760.615025	0.2968506432	0.02523573618	-0.01314165214	0.01518085364	0.01244400594	0.01618582691	1	0.2346885634	0.00544048814	0.001628307832	69	1
8	635.5800748	646.4471404	-36.71313827	6928.376667	2414.995515	128.6770493	1396.676928	3263	7650.957895	50.00948969	1237.380385	412.6096181	79.70717177	156.9453266	553.6455983	2657.621144	-0.004754476198	0.3364916683	0.01850891521	0.007797567966	0.02433465096	0.01065758425	1	-0.0006727476888	0.6510987896	0.04984917375	25	0.9996726875
8	642.7060159	419.8479261	-25.88295663	12168.56064	3880.844614	50.95054991	1557.939559	5469	5485.478723	75.13626267	1717.488186	564.8389788	77.30791259	181.1739388	764.7558915	1376.860952	-0.002160444741	0.3228982747	0.00442541989	0.006499178853	0.01856978555	0.00662046467	1	0.0002609329933	0.6230600768	0.001550184215	24	0.9999999998
8	676.5078533	438.1210799	-84.27207757	9083.664407	3130.76727	438.5409782	1581.843127	4252	10702.17391	71.583971	1532.581509	490.9743345	102.1665684	161.8884744	671.7132421	3686.332603	-0.01042309614	0.3446919209	0.05023754678	0.008837946526	0.02155739274	0.009859980438	1	-0.002893426473	0.6680536647	0.15806764	26	1
8	711.0971721	566.592506	1187.725932	7342.578675	802.6471444	-66.10020714	1344.937774	2907.5	10522.67742	226.3099847	1284.292716	150.8685973	89.99952701	145.0052044	482.7305379	3096.292528	0.1631970124	0.1077714577	-0.009357181584	0.01198536175	0.01625343795	0.01325111973	1	0.1290384797	0.1774111227	-0.01384819777	58	1
8	714.6180504	487.4557427	-82.81151065	8236.322886	521.1388174	846.7158329	1466.344763	3171	8184.152174	43.92895538	1354.780011	133.7888653	170.5512182	140.0694826	503.9204206	2375.800163	-0.009929907048	0.06516594555	0.1043226451	0.005416465195	0.01435387551	0.01049036428	1	-0.001928749435	0.09197055808	0.3365768717	9	1
8	721.4552569	401.349335	-19.10281101	9093.786794	1495.729974	161.524828	1380.828125	3718	2540.829787	49.41565141	1364.812764	238.5532867	77.32270716	143.6579171	556.1422738	840.3038063	-0.002130303467	0.1642518778	0.01801228936	0.005637966504	0.01567879062	0.008073928875	1	-0.0005870250471	0.2961175824	0.04387004826	17	0.9864417628
8	728.2794585	237.4854729	-1.331689327	7832.032395	1793.299375	141.9857219	1393.698216	3368.5	5179.873684	58.34091731	1217.428853	284.9736179	85.6724509	191.0295046	499.0795164	1598.989596	-0.000166543266	0.2263141158	0.01689212432	0.007708968481	0.02234814706	0.01117476702	1	0.001617424914	0.4239859492	0.04222095356	21	0.9972344191
9	11.6187464	653.4992905	46.45085832	6252.306941	1950.315675	-15.99467392	1197.235909	2836	2596.98913	55.16842873	1238.885314	365.7634522	57.48644595	157.5022709	538.2126768	1225.470168	0.008207053906	0.3085895037	-0.002317355154	0.009237249793	0.02268429819	0.009475732718	1	0.007914684125	0.5934318427	-0.01968848201	24	1
9	19.25206181	166.4400546	524.9202794	9157.260768	1000.78786	699.8586318	1281.392548	3553	13355.35484	128.2065707	1505.68568	159.2775546	164.7359152	151.3102892	543.475726	4642.798783	0.05813581272	0.1106352266	0.07531376776	0.008580503279	0.01738134771	0.01291917553	1	0.05098763996	0.1847324375	0.2536476074	40	1
9	37.30970411	456.4986496	-201.5853809	11279.18663	636.4735058	2407.223098	1866.5016	4270.5	7300.085106	66.26357334	1875.580039	156.6065998	427.1347009	168.999746	664.3508188	2039.578866	-0.01775224705	0.0565524032	0.2171740841	0.006133331874	0.01374520555	0.01628567602	1	-0.0003948832047	0.07424555613	0.7232640302	10	1
9	42.50997806	587.9813855	1490.605678	9079.359555	2903.527537	-104.3760012	1603.632189	4176	8801.489362	279.2337791	1502.081214	475.7472978	121.9041065	203.0473806	673.8836037	3042.275435	0.1621953223	0.3213006537	-0.01222555224	0.01306884745	0.02081704455	0.01341904802	1	0.1304889295	0.6174594266	-0.01791748412	66	1
9	47.69775171	488.2890888	-120.3572538	12104.97419	642.9631696	1226.634775	1816.724357	4490	7199.569892	50.05891538	2233.773988	136.9882064	243.9597463	196.8238239	786.9000555	2864.034948	-0.01017276029	0.05410665382	0.1051801911	0.004521115891	0.01258437955	0.01159882801	1	-0.00218997528	0.06918281743	0.3391618259	9	0.9999997173
9	49.20999433	573.3701482	8.590088132	8575.078437	2689.934872	129.6527673	1608.327738	3873	5134.56383	59.10480611	1738.000047	543.9633476	83.54135693	158.8477902	770.1908245	2764.236458	0.00100709557	0.31839831	0.01580150575	0.007403854217	0.02371126851	0.008821903901	1	0.003536923571	0.6137334371	0.04134084035	25	0.9997749144
9	53.44496604	643.7358221	-15.85899118	7500.617543	399.3178666	766.8132918	1455.649228	2805.5	5801.62766	41.67791761	1415.389066	128.3742184	167.2433734	161.5321976	515.234892	3345.975332	-0.001969708882	0.05401366347	0.09963202796	0.006064321252	0.0162427761	0.01302257212	1	0.003979920748	0.06887953123	0.3219409175	9	1
9	59.63472949	602.6219548	2540.840729	9471.869793	193.7097373	1785.953214	1916.328286	3518.5	13367.46875	462.1996654	1679.332461	118.894109	368.1861099	164.2078756	600.7379287	4374.391942	0.2669949795	0.02075942943	0.1900248123	0.01403262198	0.01334967443	0.02566177722	1	0.2249653123	-0.003515591558	0.6944528462	71	1
9	64.54948859	154.6924656	-38.40778265	10494.87305	1703.40476	488.0978208	1699.516233	4281.5	4732.712766	57.62036692	1731.521076	298.0436777	110.3111147	202.0144119	677.2189626	1281.000824	-0.003656567159	0.1643728835	0.04804247386	0.00599459111	0.01592027638	0.008602617976	1	0.0002928304882	0.2963658702	0.1469653808	18	1
9	65.50751382	550.2695289	707.2058627	11415.58254	617.8857394	321.6965303	1765.857544	4279.5	8965.957895	165.6783346	2153.971317	151.7158134	113.1733977	194.1629547	777.4317189	3764.740272	0.06497217963	0.05340187501	0.02689447355	0.008538114544	0.01164814996	0.00892208428	1	0.05241247514	0.06672829837	0.08681722931	35	0.9999999871
9	71.76397056	442.4520346	-7.003928748	11445.63634	125.0463131	244.7637044	2008.518719	4088	3771.120879	44.76327825	2625.131575	137.9973528	91.01784632	189.3004904	901.0032869	2136.941417	-0.0006337981417	0.01275966789	0.02303763972	0.004270118825	0.01350780966	0.008139044298	1	-0.00077876763	-0.01609611906	0.05723917425	2	0.9999965989
9	79.65272669	511.4991641	-118.4733342	12131.37615	653.0379982	1306.513613	2016.308486	4558	6926.946809	46.35823975	2049.165154	146.003785	225.932522	204.9925777	731.192156	2365.040368	-0.01013694639	0.05217103575	0.1040216228	0.004219622764	0.01138829486	0.01016316443	1	-0.002264537217	0.06519434428	0.3351244279	9	0.9999926264
9	87.56325638	605.9676683	530.9215411	11105.61806	270.8687002	2057.159874	1715.117935	4036.5	14718.27174	128.9267823	1859.017705	124.5254344	353.240585	162.7760222	651.7982929	4696.588255	0.04814030237	0.02414083658	0.1875999593	0.007684410249	0.01267210518	0.01765901597	1	0.0498501963	0.006544969558	0.6356821913	33	0.9999999955
9	94.13229175	487.5283282	-31.32030896	14539.59039	3245.902639	263.4004828	1780.926299	6066	2685.913978	70.89232803	2297.920167	486.0943735	101.5181728	190.0050696	927.1749226	867.6150175	-0.002420523754	0.2216173912	0.01795182578	0.005033846746	0.01631142753	0.006785080606	1	-0.0001646048425	0.4143381667	0.04521813206	21	0.9999238494
9	102.3940629	367.3424598	-63.7175094	15064.27347	3411.642685	319.4611949	2079.374522	6334	3240.442105	71.35811254	2197.554869	485.1629189	93.35823586	219.7171634	904.7569193	1181.645685	-0.00447807575	0.2306268143	0.02251483232	0.004834857429	0.01654527133	0.006094604666	1	-0.001387359109	0.432930024	0.06071625096	21	0.9999994912
9	103.5908478	27.97236729	1237.919802	8104.035829	770.7108871	-76.75033016	1436.178033	3133.5	8169.569892	233.7976474	1416.85666	160.2065362	108.76776	189.6015972	525.1477997	3227.903868	0.1559625046	0.09615521529	-0.01064620622	0.01038568983	0.01653224966	0.01467033688	1	0.1230306843	0.1535759889	-0.02028697253	58	1
9	120.5755419	136.5065737	3679.349858	12189.92781	133.4867669	-224.6590149	2078.24426	4457	3614.708333	849.9878333	2861.200687	143.066463	194.684742	224.7576511	1013.545771	2081.131074	0.2962069949	0.01059191598	-0.01883356499	0.01672400653	0.01448926978	0.01729042735	1	0.2336079882	-0.02472350339	-0.0185414286	69	1
9	120.1772827	227.1373998	1150.279628	13842.86168	330.5651171	6.785161874	2043.858582	4993	13347.2	232.6440496	2320.119014	134.5645904	113.242624	203.1403898	793.2813326	5123.098413	0.08174332858	0.02480131297	0.0004302340544	0.007200080139	0.01243524361	0.008728870556	1	0.06364382178	0.007572575528	-0.001281860846	30	1
9	126.7957724	528.8190068	-76.11580104	14958.60353	3566.563889	292.0847182	1587.219397	6413	5495.053191	81.6256469	2331.220239	562.3825601	99.19516694	254.0585854	969.4285139	1662.665378	-0.005194770713	0.2318603734	0.01988860526	0.005529075657	0.01324154778	0.006422025954	1	-0.002129770683	0.43548419	0.05153924437	21	0.9999875084
9	128.6758454	485.3700667	779.7373178	14099.0566	801.3253902	2842.384629	2330.546379	5311	5971.473684	159.7161173	2278.533811	161.6705249	484.1688885	225.5321866	819.1555561	2797.020439	0.05500533889	0.05741643608	0.2052699844	0.006994403169	0.01127427986	0.01568000862	1	0.05695613692	0.07500767053	0.6990758113	37	0.9999999997
9	131.2489388	574.457227	-58.39974953	12217.75483	2010.918359	246.7879882	1632.11377	4873.5	3656.731183	57.82241548	2395.650408	381.1017824	90.0040722	183.8386099	934.3729347	1356.334864	-0.005478117734	0.1621233033	0.02063219706	0.005034766575	0.01595873372	0.006319161732	1	-0.003105095769	0.2917764063	0.05206183609	17	0.9859464895
9	132.5798874	684.5559651	561.093598	8935.888368	554.7379666	230.8266477	1380.954594	3433.5	11625.98947	143.9249717	1962.676221	146.9590279	98.05439568	150.0148257	722.4119633	5030.521084	0.06210168003	0.06276347022	0.02601721329	0.00830919495	0.01479256311	0.01010021452	1	0.05016355955	0.08606147622	0.08339773562	35	1
9	143.361857	233.6272453	987.0537028	16580.6872	1849.111156	542.9224739	1895.51967	6527	16376.35417	192.771796	2466.728986	345.6539919	146.6634334	180.5288447	969.1204165	4106.419516	0.05953067246	0.1120572482	0.03325707616	0.006360648164	0.01240966999	0.007591166704	1	0.0491799158	0.1876748733	0.1091382196	39	1
9	154.3964354	260.6347565	-212.5634509	15528.46037	395.0478731	1751.0209	2231.79126	5685	14114.72632	60.58608716	2429.382338	146.7444549	305.6537471	190.5065968	876.9333617	3977.407093	-0.01338224702	0.02585029636	0.1142168399	0.004492100198	0.01041721268	0.01068368029	1	-0.004448994172	0.01099181514	0.3687497478	4	1
9	159.6587023	230.4683048	-47.3855789	17471.16423	331.2271626	107.8110868	2180.139827	6274.5	3371.297872	54.35448522	2383.953024	158.9190178	83.06808203	207.8805667	866.6664499	1877.981677	-0.002567341479	0.01931030383	0.006340426453	0.003097854343	0.008819797918	0.004683758522	1	-0.00341646304	-0.002556958214	-0.0005381813451	1	1
9	160.6109214	96.48287875	3037.346411	11213.83847	160.6656712	2088.789875	2270.384209	4176	5909.483871	536.5390392	1843.762187	133.1773426	454.5482555	224.9350559	675.6332158	2808.572222	0.2720025867	0.01464070706	0.1892054984	0.01600975256	0.0123979528	0.02776718812	1	0.2288416083	-0.01619489321	0.6926132262	71	1
9	160.3722404	311.6061013	-335.743818	15519.96977	991.0470334	3575.424972	2317.669659	5854	9603.885417	81.67214145	2522.996249	215.5060873	604.5612	258.6129444	935.2855096	3084.416157	-0.02143840098	0.06385888438	0.2295492506	0.005283640859	0.01186631187	0.01556093828	1	-0.002393348664	0.0893451733	0.7652484045	10	1
9	169.5228965	55.998381	1929.905832	6580.691826	2113.960099	-125.075689	1912.83227	3057.5	2892.615385	629.080122	2006.980376	626.5248076	140.6273036	226.0951446	884.0665118	2394.815404	0.3022923143	0.3136290945	-0.02054900012	0.03259712277	0.03396435357	0.02233304659	1	0.2418331702	0.5996781457	-0.01447056297	80	1
9	169.5984755	482.9624912	2703.918675	16490.02499	3820.1882	669.9191271	2004.483398	7045.5	9219.741935	474.9491826	2652.394959	644.1103847	192.2854985	207.1782206	1134.856203	2847.561729	0.164790825	0.2403591778	0.04158365469	0.00844457261	0.01614992585	0.01169190948	1	0.1353954375	0.4505814353	0.1657462269	65	1
9	181.176638	448.9414868	-24.23833406	17010.42186	2775.077638	367.3313356	2168.999911	6801	2316.347368	75.71575553	2319.301993	466.3690133	114.5464291	236.2358982	961.2004121	773.6300695	-0.001426093374	0.1659935961	0.02154124126	0.004644719447	0.01429097115	0.006097072122	1	0.0002426581434	0.299694239	0.05623796093	17	0.9999040244
9	182.5890408	78.48631133	-41.20666214	11446.88368	1847.316912	548.5525612	2024.07528	4679.5	4339.15625	66.02905209	1717.304951	285.2295866	119.2155356	254.3770868	667.8450338	1333.965796	-0.003603261894	0.1587964987	0.04915680158	0.006084625798	0.01781055373	0.008776575113	1	0.0003492999981	0.2848726983	0.1506583772	18	1
9	185.4424708	170.2957132	3975.107826	14055.20408	362.1876325	2849.477992	2595.861516	5326	17458.43617	742.048203	2486.449141	154.4824855	563.9848863	209.5721201	865.6945722	6527.347426	0.2833008379	0.02736487767	0.2001420669	0.01635772285	0.01420701891	0.02460293385	1	0.2387855355	0.009858758251	0.7332539391	71	1
9	187.5961978	347.1584957	-65.71534146	18609.2089	3142.07067	416.68455	1891.005381	7565.5	3976.042553	73.53910306	2548.652045	542.5708984	121.4442313	187.2114055	1093.483876	1050.377146	-0.003762152021	0.1679473119	0.0227233259	0.00411011397	0.0131140772	0.005625848936	0	NaN	NaN	NaN	NaN	NaN
9	187.4451567	678.9529389	633.5628069	11442.91869	1196.556046	2184.254518	1668.386076	4514	3910.902174	124.9051524	1675.675403	196.3169346	365.0409782	168.5298608	631.9512325	1280.959248	0.05661917428	0.1063014991	0.1901378217	0.008363688193	0.01338718766	0.01542385615	1	0.05775021397	0.1757365682	0.6487063011	41	0.9999999953
9	191.4624929	114.6357616	864.0843037	13358.35344	2163.016565	400.4682227	2223.290266	5456.5	12514.14894	172.3665612	2075.827703	337.6476778	141.3674176	231.5857796	792.9628449	3304.914672	0.06528617313	0.163692967	0.03113293036	0.008939581511	0.01729057129	0.009572429132	1	0.05422614998	0.2940039201	0.104610852	43	1
9	192.5211013	424.295691	2765.943638	16959.59386	3994.917241	721.7463202	2185.457178	7317.5	10440.78947	521.6250626	2818.527077	760.3086293	217.8215974	293.3980007	1229.947404	3811.59318	0.1646995756	0.2457159875	0.04445378287	0.01065131527	0.01676320528	0.01131182981	1	0.1355845789	0.4616196496	0.1757634091	65	1
9	192.6320832	546.6663264	2594.488602	15145.29227	3500.259373	604.0490546	2001.185691	6567	7490.494737	521.8991705	2786.957687	680.8741009	176.7000679	196.2839342	1211.321564	2850.310942	0.1706564014	0.2337383994	0.04039071029	0.01055916325	0.01585255385	0.01274804014	1	0.1399258421	0.4368556838	0.1628033909	65	1
9	206.5081328	132.2308763	2265.683409	14070.51985	3218.987444	595.5652575	2238.983922	5985	7852.032258	463.0748389	2503.292273	506.1283387	192.2101639	232.330793	992.3830336	3194.71047	0.1612999949	0.2281210202	0.04153898162	0.01296864251	0.02033443535	0.01288607356	1	0.1324607119	0.4254108824	0.1644403105	65	1
9	208.5150364	612.2780892	-163.8261265	13893.5384	294.6200252	1562.355873	1986.748751	4990	11717.67368	55.56300613	2361.031472	135.2282929	280.7358199	230.0153894	798.0409361	4607.955778	-0.01239451952	0.02235218313	0.1126818986	0.004174592803	0.01148327162	0.01030609802	1	-0.003806702507	0.003770259139	0.3635913613	4	1
9	211.6111464	414.2500697	-201.4603994	16762.88837	367.2309401	1979.988143	2520.164365	6018	12118.09574	58.40524632	2840.255402	174.4007427	353.385826	250.4358439	1044.646384	3844.7668	-0.01239013192	0.02343840274	0.1185571444	0.004037343527	0.01083577604	0.01063272543	1	-0.003380106001	0.006004205813	0.383861416	4	1
9	212.4643108	721.2859309	9.980802664	9977.874994	1482.415862	183.5716291	1469.390472	4048	1571.308511	50.71122337	1670.682926	272.7492535	85.51028027	167.7596407	652.3563362	516.9256311	0.0008793481979	0.1522044774	0.01897598379	0.00524006392	0.01532392755	0.007872333414	1	0.001748350554	0.2712475801	0.04754339322	17	0.993293001
9	213.6288604	65.32104019	1861.199687	12325.78369	1979.991256	497.5864983	2088.126835	5049.5	8722.873684	416.5214362	2221.802567	341.3827015	167.6640814	246.1557408	861.3132745	3696.870172	0.1533662764	0.1547299904	0.04010043206	0.01391015291	0.01640167586	0.01257006387	1	0.1251740957	0.274282848	0.1555769662	62	1
9	213.4376052	263.6528157	-94.31698526	17662.58706	4312.95325	379.0063226	1865.110025	7584.5	6088.494737	78.31853775	2451.323379	751.6609266	109.3379313	176.6994095	1140.604579	1648.029887	-0.005870135053	0.2468294565	0.02174266939	0.00446648146	0.01505602489	0.00524157688	1	-0.002368296651	0.4663399875	0.05819360981	21	0.9999887678
9	224.3510063	463.3865042	2831.375057	17622.49947	4127.350584	746.1027416	2004.517904	7549.5	9576.768421	563.5003506	2970.433239	786.6349976	217.8084532	247.454708	1320.237106	3147.570696	0.1642020015	0.2414653728	0.04339048377	0.01050051668	0.01610642565	0.01078382243	1	0.1350636253	0.4528679889	0.1718655613	65	1
9	227.1498865	14.79638157	-41.90177197	11021.38103	1042.175515	505.9915913	1599.489008	4263	5337.536842	48.66378348	1751.816766	219.9003466	114.7861382	227.7919174	666.7551472	1576.305834	-0.003799623915	0.09841476791	0.04594881765	0.004761415807	0.01515515751	0.008105526981	1	-0.0007252276827	0.160445754	0.1378538975	13	1
9	233.6533176	315.5009556	-93.30941672	18932.09949	3396.006749	436.2755263	1888.69562	7936	4773.478723	76.59196928	2838.784707	603.1414098	119.4548805	225.9542487	1208.774801	1238.742423	-0.004990101379	0.1715514946	0.02289409684	0.004326525377	0.01252942872	0.005145736179	0	NaN	NaN	NaN	NaN	NaN
9	236.508916	412.2980775	-85.74703627	20010.79563	3469.170909	434.8800203	1865.257161	8266	3930.484211	77.51201531	3134.722358	625.5970473	109.3848729	228.9815731	1325.232634	1218.815626	-0.004687839373	0.1714176432	0.02228531147	0.003981182713	0.01308670011	0.004612350602	0	NaN	NaN	NaN	NaN	NaN
9	236.51722	659.6574125	-128.8131268	12678.56865	253.6860927	1396.235335	1926.597397	4560	10462.91489	51.86175699	2290.372354	137.9207102	264.3003968	191.3792865	792.3657909	3322.798612	-0.01035650686	0.02162644089	0.1096928857	0.004291662214	0.01208614887	0.01007682578	1	-0.002394449665	0.00224815328	0.3537450408	4	1
9	239.249657	342.4677655	-160.9495877	17520.85396	7856.103657	370.854877	1617.115183	8682	13761.67742	98.16938436	2640.251829	1262.623013	104.0596831	234.3338409	1326.955847	4150.916256	-0.008951559317	0.443943516	0.02177148146	0.006225442922	0.02076648547	0.005836210689	1	-0.002566693324	0.8725878529	0.06315963151	29	1
9	246.2614646	634.6738414	948.348475	13917.05127	4513.091493	-53.71994448	1595.430761	6291.5	5520.782609	194.4631235	2431.727905	757.2960903	110.1793729	183.2245784	1061.495476	2312.194561	0.07136228029	0.3257924163	-0.004083994582	0.0081433634	0.01864250433	0.008086298739	1	0.05848427948	0.6279923914	-0.01071040303	48	0.9999999991
9	246.9705704	12.3626938	649.8767058	11430.57658	1739.009425	309.5537915	1577.073063	4586.5	13049.90426	137.9360012	1613.358181	295.4031666	117.5707183	386.8129181	632.3250025	3776.550651	0.05764431732	0.153464812	0.02855521604	0.008502533776	0.01803177139	0.008952585202	1	0.04781853408	0.2730360218	0.09367822308	43	1
9	247.5282276	77.68309715	785.5375207	12601.93767	2796.363375	10.0051095	1769.210741	5392	12994.47368	214.6431988	2672.277508	572.5891081	109.4342911	233.1825735	1082.794921	5295.256211	0.06412380546	0.2222596592	0.000703073705	0.00841228795	0.01913106986	0.00981474524	1	0.05184254846	0.4147350427	0.001178982392	45	0.9999999999
9	253.1411927	586.8575489	12.68379863	11182.20504	1645.574608	245.1152712	2162.525644	4574	1723.831579	60.11956559	2885.992101	452.5923083	92.33051493	261.358668	1119.686987	1635.091341	0.001372838995	0.1528411931	0.02255377321	0.005603372781	0.01690425555	0.008538729061	1	0.002400279082	0.2725500324	0.0599996297	17	0.9998999309
9	261.0624511	746.6879664	-46.85773466	9205.585723	142.7903873	915.4498924	1669.973114	3308	7537.242105	44.40945196	1431.168627	107.8174073	180.5976737	164.7098397	510.7381281	2000.122766	-0.004925605333	0.01649159861	0.1010868952	0.004919102161	0.01230200051	0.01048189258	1	0.001287382575	-0.008403719591	0.3252084038	4	1
9	261.4601869	355.7067029	-50.76799873	18751.35792	1997.408214	134.1039297	2062.513256	7305.5	7871.505263	71.23914025	2964.566994	418.5920901	99.39962506	235.0565291	1188.452727	1816.73346	-0.002615512913	0.1038560891	0.007369812669	0.003761505561	0.01232899591	0.00524312907	0	NaN	NaN	NaN	NaN	NaN
9	270.4658788	703.2902804	-107.9665762	11080.42684	219.1020825	1208.830903	1861.615342	4063	9505.894737	42.96985141	1985.11752	121.9820289	216.9213572	191.926889	703.4622773	3125.350103	-0.009851755983	0.02046659756	0.1085050514	0.00419797194	0.01153314525	0.009112691907	1	-0.002087212393	-0.0001482357189	0.3497370185	4	1
9	275.4627609	200.323395	-257.1875277	18004.72005	3187.438627	2089.958812	1942.692988	7421.5	14654.54737	83.02363034	2626.45046	535.9807682	335.9104578	210.386243	1120.259526	4325.067912	-0.01422589332	0.1761873052	0.1155237163	0.005161668036	0.01188343843	0.008709557746	1	-0.003305970825	0.3208109364	0.377311071	19	1
9	288.918324	288.1193598	1414.809295	16762.92808	435.127413	43.98722222	2420.063019	6001	17441.38542	258.6024413	2557.979953	184.6454168	121.3818895	264.1858138	946.2021258	6142.369172	0.08561581099	0.02531257825	0.002927827278	0.006201461175	0.01212514867	0.007496541056	1	0.06692047644	0.008569603792	0.008229802251	30	1
9	290.3409569	742.6585955	-41.5503951	9142.279379	456.7224902	930.8532796	1619.505002	3404	3359.494624	46.63759602	1695.702617	132.5972113	188.1785154	185.3919103	619.4117323	1299.582856	-0.005076938121	0.0495554239	0.1009441137	0.005347124494	0.01370812078	0.0120900005	1	0.001536056311	0.05973506726	0.325617289	9	0.9999996418
9	292.4506468	534.671495	2677.142117	16355.61613	3719.114769	690.7105661	2137.30853	6863	9448.287234	555.4694166	2858.988745	750.0877955	218.4385095	233.8604044	1264.849096	3525.577694	0.167134478	0.2356510622	0.04238887392	0.01145066649	0.0152251239	0.01244493102	1	0.1372715128	0.4408454467	0.1689276477	65	1
9	294.3250541	571.214987	772.0081948	12680.88401	1190.198495	336.6008504	1860.089521	4839	3597.957447	222.3122693	3127.332436	284.4432047	119.7817487	220.737419	1154.197472	2819.173069	0.06492751891	0.09546625637	0.02976724573	0.007259631465	0.01600496452	0.0097579079	1	0.05306054017	0.1534112745	0.09789303405	39	1
9	298.1993932	367.1977875	-51.61331844	8762.753813	86.06954741	1041.046406	2490.226177	3268	2744.031579	55.12152733	3449.856194	136.2648876	399.2481624	378.5101696	1209.255276	2661.310277	-0.006491679864	0.008477529376	0.1187471983	0.006926247749	0.02120281682	0.01929233824	1	0.001177476986	-0.0249099695	0.3854541352	4	1
9	298.614538	399.6318095	-342.1942425	17854.77834	1899.276154	4243.9445	2529.467199	7044.5	4234.927083	94.24616306	2659.61937	419.5738979	624.0557116	238.2325336	1111.91142	1385.988838	-0.01816011991	0.1068186482	0.2375945671	0.004722107334	0.01304405604	0.01368254503	1	0.001283348493	0.1778224946	0.7949342371	15	1
9	299.6190005	66.39406637	5599.104763	11856.24595	174.2651049	-235.2099789	2280.420983	4471	9350.682353	1071.031391	2278.001497	138.5620655	215.8865474	197.8577507	797.0935972	3934.071099	0.4645140086	0.01517068047	-0.02217414393	0.02490469758	0.01405927008	0.01814088831	1	0.3679963616	-0.01766194341	0.00892762513	81	1
9	301.2886017	262.2984526	2964.3111	17369.97912	1964.63816	-44.70923524	2417.457654	6848.5	13583.01075	542.1390543	2907.052697	386.9405553	156.378084	237.5325323	1167.009195	4898.665569	0.1706066941	0.1134769764	-0.002748044782	0.01041829501	0.01357833913	0.009749703575	1	0.1354902839	0.1890592029	0.01078979496	58	0.9999999999
9	301.2837985	477.2667418	2844.070791	17621.01162	4222.584461	733.8391779	1921.468384	7621	10253.64211	550.3330844	3087.914259	800.9440432	219.8346787	299.6760877	1349.304287	4047.93782	0.1650044209	0.2447212314	0.0423861837	0.009444189876	0.01540226825	0.01039822367	1	0.135672392	0.4595669512	0.1686834158	65	1
9	301.6607813	622.4988989	-152.7829287	14959.84543	296.0742896	1685.206334	2033.640794	5390	9588.744681	54.20479177	2465.755449	134.7938057	292.3264794	170.7050017	883.2351141	3406.753905	-0.01048546982	0.02013606952	0.1123388317	0.003658695916	0.009076193275	0.00875950985	1	-0.00232975152	-0.0008233141099	0.3627875202	4	1
9	306.1878915	76.3659095	4598.513768	9664.304941	95.38725663	-268.684662	2340.726788	3564	4077.566265	1283.1846	2712.071714	141.5515777	229.3097772	253.2609468	979.3625791	3092.844768	0.4693332386	0.01057261262	-0.02928113667	0.02421326605	0.01843412366	0.02700910578	1	0.3713000612	-0.02720014612	-0.01457144328	81	1
9	307.1104718	234.3382495	1103.940239	18897.935	1330.22192	1787.393272	1869.967508	7218.5	12587.96809	207.9647134	2870.468654	269.8361365	337.2831891	224.8431043	1096.937812	4145.428863	0.05735147129	0.07019337019	0.09576919763	0.006244869196	0.01218878207	0.008837899263	0	NaN	NaN	NaN	NaN	NaN
9	317.7976953	431.1777131	-186.7952378	17130.26618	981.1820143	2012.057615	2508.47126	6338	9178.914894	65.09209834	2751.420065	225.588516	328.1703723	268.9363879	1038.837504	3038.45924	-0.0114674999	0.05972074763	0.1199875167	0.003954774042	0.01204811642	0.00853841149	1	-0.00212584499	0.08075923167	0.3900282618	9	1
9	319.4675922	349.4213936	1011.238213	16059.71487	3713.919347	546.3932684	2184.45852	6835.5	17087.65278	253.3650021	2665.364436	684.7508694	159.0593193	216.8325316	1161.819736	4323.483413	0.06583390158	0.2436220097	0.03650154298	0.008709580005	0.01670524097	0.008591544424	1	0.05595706493	0.4587065538	0.1254922463	46	1
9	318.9752991	362.9024092	1060.295615	15696.41084	3561.742947	581.8384069	2286.240753	6609	9338.169492	234.0493428	2974.249622	762.7343953	160.3857818	256.6918444	1285.15945	6467.860085	0.0696984012	0.2386174907	0.03796075926	0.007489350257	0.01854365859	0.009346067779	1	0.05909143155	0.4483377808	0.1312691099	46	1
9	321.1156978	65.12454309	5097.672128	11426.53475	139.1903883	-305.9310628	2218.012885	4252	5374.229167	1257.70737	2746.579396	142.4164493	216.993932	250.980977	979.0037122	3304.154541	0.4531401769	0.01319711447	-0.02725643141	0.02349189407	0.01588694886	0.02304686796	1	0.3585245972	-0.02156454452	-0.01126022164	81	1
9	324.6489119	623.6409061	841.8539391	13869.45363	3337.57	1184.890032	1621.579484	5967.5	5647.852632	167.8905973	2338.226878	549.9339607	227.1172364	197.2597008	963.724022	2105.968216	0.06203338184	0.2446354813	0.08559636301	0.006918932533	0.01628390502	0.01052447288	1	0.05636120643	0.4608117472	0.2937593626	47	1
9	326.4686857	598.822707	-63.91193801	14344.45756	945.5632681	93.53806247	1817.177456	5361	10307.40625	51.94693741	2492.083314	198.3309838	80.57803117	212.4952862	897.6049449	3074.424292	-0.004401099377	0.06607795929	0.006291313502	0.004025547603	0.01249472939	0.005987515513	1	-0.004349067754	0.09384579335	0.0001928387366	6	0.999999977
9	329.6835117	355.8118125	1038.745925	15870.04273	3712.804437	560.5391675	2042.172082	6786.5	12181.03077	387.1986771	5373.242755	1336.207666	236.3742817	268.4157269	2282.439451	7651.759452	0.06687051048	0.238991587	0.03846283897	0.01094723207	0.0223266965	0.01191959167	1	0.05686978711	0.4491482574	0.1323564958	46	1
9	331.2555138	367.4723827	966.0068322	14029.2419	3447.528247	526.9709785	2474.046147	6194.5	14885.83333	298.3439948	3069.431147	660.4763416	153.8609749	235.135894	1273.219262	6195.797488	0.06794984035	0.2432107134	0.0369516552	0.009939253726	0.02003269833	0.009809222467	1	0.05767559151	0.4578287533	0.1275194735	46	1
9	331.3559727	267.2806103	1025.300863	16885.27297	1095.035713	1616.16254	2219.099021	6321	11995.09783	218.2158514	2614.918755	253.0180144	323.2819944	239.6525357	1001.992929	4078.456778	0.06156772428	0.06735011837	0.09482570481	0.008002581293	0.01304890073	0.01008978449	1	0.05459827118	0.09546913952	0.3204270807	36	1
9	332.6006839	378.9971197	547.1856645	8635.543436	2091.621583	332.7010385	2146.767223	3940	4120.987654	294.2558752	4060.668512	878.7888913	171.561909	314.4045694	1676.701931	6587.260258	0.0644700348	0.2311995998	0.04331940977	0.01376930254	0.03412061725	0.01690413616	1	0.05520044684	0.4331210954	0.1483112467	46	1
9	333.507819	460.5946587	-37.20283926	17719.81897	2893.846025	138.0136462	2261.791939	7180	5673.802083	69.29609521	2724.956563	484.7376423	81.8675239	231.8051119	1116.47723	1772.176762	-0.002142116359	0.1633806453	0.007702858833	0.004048723826	0.01362263145	0.004971723444	1	-0.001326991368	0.2943301184	0.008330044473	16	0.9990688366
9	341.3415383	402.5527371	3013.947965	18371.00221	4383.901705	817.1919105	2230.016088	8131.5	5741.968085	633.5139345	3312.661098	927.3306349	333.0512576	2061.225203	1435.006465	2404.173063	0.1683336728	0.2389653586	0.04371210573	0.01224283869	0.02038106789	0.01751300891	1	0.1383608601	0.4476574785	0.1738563226	65	1
9	344.6421709	150.6213219	-134.0141103	14198.34492	4719.328854	1564.656703	2135.943595	6539	5716.347368	94.70415819	2237.300315	747.6865519	272.631367	196.0763699	998.3261455	2788.356596	-0.00966038848	0.3277973614	0.110952326	0.007328393327	0.01825119858	0.01121974635	1	0.001765710273	0.6331815463	0.3669081874	27	1
9	349.6986059	650.4943435	-26.61259843	11707.89101	1927.995418	233.7308891	1777.41607	4700	3602	60.14242328	2271.159033	379.5732897	96.68089245	191.5884228	883.0788983	1271.809793	-0.002340175901	0.1639153027	0.02045664356	0.005425272388	0.01666268755	0.006913357666	1	-0.000587858575	0.2954251044	0.05223208574	17	0.9987587718
9	349.4235234	729.280099	-25.89407711	10191.55061	1504.531856	178.5530455	1347.937174	4062	3989.957447	47.55544595	2013.542395	316.3590121	76.34862646	155.2394486	793.2495914	1694.7679	-0.002538980067	0.155041576	0.01796984926	0.004987986208	0.01556911618	0.006883408542	1	-0.00102250291	0.2771431824	0.04336889407	17	0.9286619521
9	351.2612428	541.4426859	-222.4686953	17126.69562	2898.663301	1972.845161	1957.93629	6948	15254.31915	70.90375828	2670.463192	488.4568314	327.3427567	216.47092	1111.793739	4171.675137	-0.0133549305	0.1701889209	0.1136606951	0.004733256992	0.01309000763	0.008036508096	1	-0.002808676143	0.3084388228	0.3709248528	19	1
9	356.4485358	99.62976429	2262.742941	14268.60203	810.5134256	629.0510424	2207.353688	5424	12686.51064	438.605921	2498.466276	199.6311949	197.3855107	211.891483	907.8505099	4590.135954	0.164629197	0.05598522743	0.04565751353	0.01104061022	0.01571862968	0.01252919279	1	0.133433882	0.07063055597	0.1745245667	56	1
9	361.3672504	25.38897046	899.366552	10960.89382	296.7762961	8.983800999	1755.457398	4077.5	17521.39583	196.8282695	1830.645984	131.7270621	94.50412309	177.8999168	623.0176057	5566.178898	0.08120777635	0.02693692023	0.0008864218327	0.009408449092	0.01460197094	0.009269518534	1	0.06327202728	0.01198076412	0.0002263811894	30	1
9	364.471364	448.2939437	1029.625221	17820.0395	3305.661003	1689.989013	2007.635904	7471	22365.94681	186.4660721	2808.3487	558.8856399	312.09471	241.9829057	1168.870377	6402.174629	0.05764867115	0.1824094057	0.0945632254	0.006124541308	0.01422620453	0.009485991725	1	0.05276761214	0.3326340248	0.3218743561	44	1
9	371.4452002	398.6103554	-62.46893171	18290.00033	3241.595269	409.2392778	1916.443665	7612.5	5050.698925	75.06477052	2803.070509	579.0795872	127.470322	194.9835245	1190.162139	1445.6994	-0.003185110003	0.1720508715	0.02296511763	0.004333928076	0.01338148899	0.005843370794	1	-0.0009946920281	0.3122005841	0.06090816484	17	0.9999812491
9	371.522821	635.5513484	823.6310516	13254.98977	814.8120086	1215.602157	1972.611606	4894	8478.65625	169.1274213	2312.761548	153.5552886	240.1466784	213.4497346	826.6403389	3233.401435	0.06346976737	0.06155336301	0.09182585876	0.006732507094	0.0102953757	0.01111616133	1	0.05584282581	0.08349883106	0.3103685596	36	1
9	373.633372	65.20674069	930.1022073	11183.9074	177.9058233	14.25044166	1855.095237	4057	5355.787234	207.8164763	2214.075812	124.6241285	101.0110488	215.0553325	779.3922545	3141.064633	0.08559976583	0.01615123595	0.001394269236	0.008172581146	0.01305330094	0.009376614544	1	0.06669527481	-0.01030832344	0.002684241643	30	1
9	378.246891	729.4217845	-21.73507114	9526.598074	1442.240712	167.6611913	1444.110173	3779.5	2581.925532	51.71595663	1836.250423	266.4875136	76.36564246	168.2442058	697.0908792	881.6792414	-0.00252105683	0.1543998231	0.01764865879	0.005983273122	0.01556642074	0.00823611724	1	-0.001037989014	0.275820674	0.04224847407	17	0.9008036281
9	379.591302	31.36109802	1467.475928	8413.811138	1238.858965	341.3448105	2629.987611	3468.5	3413.414894	335.3582644	1947.122612	314.5512916	149.6136396	373.111145	768.8878235	2315.544351	0.1686400352	0.1481158885	0.04019633323	0.01594353654	0.02143772221	0.01758431264	1	0.1373169318	0.2604370299	0.1592454597	62	1
9	380.4285438	234.6209625	2767.135485	16573.64935	3873.522613	690.6373744	1914.137671	7137.5	9039.126316	489.911888	2709.754462	751.3584863	226.5752157	238.2597978	1229.547329	3271.022445	0.1699733758	0.2431654391	0.04255455665	0.01349539801	0.01805762843	0.01218016567	1	0.1396392053	0.4562905458	0.1703662563	65	1
9	388.243494	421.1966205	3605.502379	21055.77738	5045.444818	901.6895966	2330.81217	9215	2004.042105	488.8819407	2531.204204	606.3025093	241.9470601	266.097886	1060.914498	1201.508555	0.1722594648	0.2363142449	0.0415227393	0.009030152433	0.01169137284	0.01014768996	0	NaN	NaN	NaN	NaN	NaN
9	392.5207572	555.7115675	867.8809508	14665.74314	1673.474959	1356.772979	1772.419566	5878	19578.94737	229.0519245	2942.039997	313.9383985	282.9230215	169.0080994	1115.753767	7567.688873	0.05685434979	0.1167628468	0.09153323515	0.007789409675	0.01351140968	0.009911065849	1	0.05116697548	0.1973658537	0.3093960068	40	1
9	394.6116349	38.38745467	1713.910902	10072.15913	1696.907736	394.3898453	2064.054611	4223.5	6815.635417	338.8136156	1888.723132	331.4586764	171.2707324	421.3388402	767.1763289	2878.863651	0.1675100536	0.1642668304	0.03954157124	0.01525672473	0.01784265431	0.01581651521	1	0.136553149	0.2937366625	0.1571862531	62	1
9	398.6460229	657.528954	3534.010722	12035.34049	291.9045694	2472.654783	2112.373392	4497.5	14970.70213	660.278823	2199.306519	132.6800186	417.9940668	247.879848	772.4743313	4704.06721	0.2859813934	0.02286409171	0.1960247284	0.01289188799	0.0124838918	0.0217512533	1	0.2405893271	0.0005489776734	0.7195623823	71	1
9	400.4315905	450.260931	-277.7366719	17125.72096	303.5299845	3924.679429	2243.265613	6184.5	3074.747368	77.22093164	2692.959095	168.1689154	712.118151	247.9114981	998.6436869	1244.570754	-0.01716477311	0.01822691799	0.2334293933	0.004043939784	0.009991443299	0.01520628678	1	0.0007708332002	-0.004754538356	0.7783093122	5	1
9	400.7610921	577.3075329	2406.871491	14574.93901	3323.112675	594.9373569	2368.554019	6243.5	5111.987654	427.5456143	2453.262053	560.3433358	160.9740832	230.8967201	1027.347283	1432.311615	0.1688236261	0.2308636453	0.04382575341	0.009492898579	0.01588338639	0.01115941037	1	0.1386675166	0.4309548038	0.1741316224	65	1
9	402.3004658	137.6489864	1997.055414	12068.37706	1821.260417	-40.10348868	2505.314772	4905	1802.129032	524.7974597	3069.112654	505.0263312	119.4759592	356.1576863	1231.064449	1019.512418	0.1658615581	0.1541986074	-0.004041495915	0.01098002215	0.0169816499	0.01134643198	1	0.132073509	0.2730446107	0.006391413237	61	1
9	407.6720903	588.5097639	1622.386878	9301.859904	1885.802873	502.9140888	3092.192663	4112	1981.277108	450.508174	2677.86063	797.9515498	368.5539727	3120.400758	1073.746591	2094.7343	0.1726364246	0.2087497372	0.04924564288	0.02699776345	0.06670602079	0.07065342674	0	NaN	NaN	NaN	NaN	NaN
9	409.719387	760.4517194	-4.188358475	7525.113142	511.343437	12.1613275	1400.284658	2814	7954.904255	41.32786747	1433.721379	116.1255381	57.96686184	146.0986574	507.72727	3337.214749	-0.0005861153602	0.07073983943	0.001612311131	0.005932127667	0.01640267473	0.008308820941	1	-0.001572293273	0.103402454	-0.01491234312	6	1
9	414.7097444	423.3954129	-96.02412478	18002.99041	4268.172539	385.6730084	1668.218019	7707.5	8001.462366	78.35468201	2959.113957	767.6395071	113.6752368	234.2651687	1298.687772	2924.643942	-0.005195749861	0.2409428824	0.02167279694	0.00476431332	0.01471444984	0.005460733187	1	-0.001901569385	0.4541997126	0.05794199585	21	0.9999947654
9	421.6484209	22.5263629	594.280499	9352.508896	513.3832803	813.0783971	1816.982358	3532.5	4005.414894	127.8474809	1786.799539	153.2501202	187.8795934	293.943889	650.45754	2439.526886	0.06459483934	0.05595223999	0.08483445753	0.008743291279	0.01514155102	0.01411044997	1	0.0561894358	0.0719456529	0.2863866385	36	0.9999999999
9	421.4480739	573.6850567	-114.8371157	13372.62598	223.9306417	1472.957933	2129.695787	4814	7765.839506	56.12054387	2711.591052	136.5214486	307.3580794	231.7570491	935.2543704	4160.723322	-0.008820012991	0.01768334463	0.1129095319	0.004243812427	0.0120933061	0.01104687342	1	-0.0009864187535	-0.005901734671	0.3650683898	4	1
9	421.871563	655.3549803	-41.54703375	10123.60753	494.3063633	1124.299326	2361.034474	3798	4030.989362	48.83059593	2035.479168	146.8649297	248.5897696	270.3633031	742.5843735	3407.771818	-0.004316416872	0.04963038662	0.1139163115	0.004762677748	0.01316720686	0.01186743728	1	0.003051605274	0.05986903306	0.3704799322	9	0.9999999995
9	429.461834	562.4903444	-167.5299237	13264.45096	289.9697484	1502.666063	1999.818386	4839.5	14141.75904	51.61940007	2712.901114	143.6040925	283.8351107	207.3032468	932.5292531	6056.451363	-0.01285393747	0.02270161544	0.112073775	0.004393701079	0.01208059097	0.009466936379	1	-0.004212517441	0.004497300292	0.3614004247	4	1
9	429.9717398	723.1347482	-18.36562576	9677.337285	635.383748	47.11545397	1431.406797	3654.5	8335.757895	43.08116488	1672.978097	144.6918803	63.80054753	129.4737799	616.6265126	3460.587359	-0.001899644073	0.06677486142	0.004718149094	0.004693077709	0.01185828144	0.0070164421	1	-0.002450983233	0.09524780206	-0.004629120874	6	0.9999999927
9	434.504466	623.6380733	2221.198125	13139.04641	1421.083649	-65.11006412	2047.128685	5214.5	16631.1383	460.7290379	2508.7983	245.5505528	123.4931962	254.1914696	924.562321	5719.088627	0.1676440184	0.1102315164	-0.005022264769	0.009284028482	0.01325467509	0.009600774319	1	0.1329252784	0.1824146452	0.002180197807	58	1
9	434.9077356	679.4387983	-7.034260507	13271.55841	1994.738868	228.3496766	1485.486722	5224	1272.827957	63.05197022	1903.241942	288.7319951	81.34043711	144.8530171	727.2039382	498.9422425	-0.0005995854892	0.1502025293	0.01786924946	0.004661403045	0.015003296	0.005621263103	1	0.0004655386298	0.2671437677	0.04333305256	17	0.9451063394
9	435.979181	190.5716174	-69.35382757	15638.82573	2555.476663	108.8340227	1798.496456	6344	10309.83696	68.05772274	2430.753559	450.3654805	84.21587927	227.4757343	1005.242647	3093.481354	-0.004509143207	0.1670855539	0.007339358689	0.004979626802	0.01456203188	0.005776812712	1	-0.003202402879	0.3019987373	0.006636417863	16	0.9997089599
9	439.6119508	93.59938872	-70.83566041	12908.61117	5475.642989	223.1905936	1513.370527	6161.5	8141.526316	80.892222	2106.289174	866.4152039	86.91794316	244.5389209	977.6303675	2631.852559	-0.005012512939	0.4173850803	0.01711789806	0.006768536724	0.02749524681	0.006737937859	1	-4.743111568e-05	0.817805227	0.04728716255	29	1
9	439.6354073	138.6246568	-219.2132874	13561.22507	212.2509064	3074.314434	2076.259012	4929	4027.854167	69.25646723	2147.308028	162.1422533	488.5183097	235.2184269	759.4628677	1239.299479	-0.01649902987	0.01624137028	0.2270494258	0.00501570616	0.01340290966	0.01729376066	1	0.0008344364287	-0.008850865273	0.7564298783	5	1
9	452.5756411	328.9139385	2993.020147	18345.20366	4310.997296	843.546312	1934.090142	7970	8551.537634	522.895497	2928.375606	784.1680529	222.08645	211.6040274	1307.482956	2980.477729	0.1617911166	0.2362121259	0.04544751017	0.01156584077	0.01747228822	0.01091609028	1	0.1332194552	0.4420748129	0.1782462351	65	1
9	453.3572431	519.3469215	886.3901142	13548.14543	367.0859379	445.5249386	1952.913625	5074	22379.55789	231.6002553	2704.606715	118.5513177	145.8373678	289.6415461	919.4160058	9254.528789	0.06406317006	0.02824098309	0.03393790469	0.006929265409	0.01227659407	0.009851081215	1	0.05188903336	0.01488531808	0.1101577329	31	1
9	454.6003791	381.331342	-119.4880679	16260.35088	1686.777914	855.9959749	2000.384237	6201	7810.375	62.94512087	2718.418133	372.8597803	183.8825815	203.7613088	1084.798274	2480.611046	-0.00756838939	0.1097445363	0.05368961654	0.004109823816	0.01216053309	0.006070069818	1	-0.003067440264	0.183841051	0.1639691729	13	1
9	457.44024	31.67428467	-99.38600862	9601.779061	1046.916874	1055.778697	1573.714794	3756	6979.925532	50.79926579	1567.437654	204.8579794	194.0207492	201.8806314	594.9830728	2276.68107	-0.01065442451	0.109548084	0.1107769556	0.005528650395	0.01764305403	0.01120258665	1	-0.001547337376	0.1834367722	0.3598985788	14	1
9	457.6278333	738.4698242	6.07191461	7524.391203	1711.805862	98.84005701	1503.640552	3204	3655.655914	53.94097211	1453.332907	322.7189652	85.11356221	174.1801634	593.4019329	1604.289491	0.0009528096208	0.2263260249	0.01292422477	0.007551860278	0.01992223309	0.01131563875	1	0.002235223023	0.4239976744	0.02881152799	20	0.8017454492
9	464.003703	419.1637594	3959.57364	13705.60323	3196.655917	899.3934171	2088.552607	6066.5	16596.10417	967.9638445	3258.883705	731.3804388	279.651535	210.593405	1377.625145	9675.76307	0.289849281	0.2353209048	0.06599711187	0.01341522977	0.01792232543	0.0208235746	1	0.2370338623	0.438414413	0.2785645956	79	1
9	465.6306372	686.4666545	-13.85018211	9518.296594	1552.702592	175.7168835	1764.438493	3887.5	1786.752688	55.5740124	1881.434515	279.1885513	94.59616	177.3325762	723.1811558	690.3392464	-0.001470284808	0.1607632638	0.01834589558	0.005990142684	0.01685566179	0.009777410794	1	-7.605149899e-05	0.2889188218	0.04507282885	17	0.988275525
9	471.241088	249.5427923	-49.33097472	14610.11908	2381.749807	767.4410172	2266.688541	5962.5	3419.282609	72.04404956	2299.958241	384.1002356	154.1170414	232.4878629	901.3385483	1055.291339	-0.003638765099	0.1658754435	0.05390557506	0.005164032429	0.01358166808	0.007866730614	1	0.0007340842671	0.2994576134	0.1672084793	18	1
9	472.0572763	613.2454805	-112.4207758	12687.31976	674.656823	1363.42229	1824.920569	4766	5274.520833	53.21690195	2539.366948	175.3370191	300.118031	255.3743659	915.341352	2390.200326	-0.009209229543	0.05356146204	0.1065576726	0.004344226521	0.01217281296	0.009461822476	1	-0.001329576766	0.06804466501	0.3441137632	9	0.9999999231
9	475.0100169	646.8530201	1790.171352	12224.56041	1329.803045	1601.435243	1875.509243	4734	13086.01042	362.6158568	2102.666889	223.4473639	311.9939069	188.2545083	778.5241561	3952.564104	0.1538725036	0.10857588	0.1345752626	0.0118172943	0.01579875267	0.01480155125	1	0.1316516583	0.1790920588	0.4798226768	60	1
9	475.3719709	362.3650596	2953.702134	17783.26966	1782.718573	10.19622184	2092.037562	6919.5	11467.4375	498.8190667	2989.975729	392.7257201	159.6794973	204.5800605	1198.056897	4543.982065	0.1686041357	0.1057751722	0.0005840480291	0.009172208739	0.01198134863	0.009514647188	1	0.134033588	0.173213416	0.02158761159	58	1
9	476.1420456	575.7115063	-135.8962248	12800.5831	728.3390617	1363.332853	1927.2514	4832	8998.595745	56.41998255	2452.205891	168.1030918	286.0214563	190.5713889	868.9269431	3384.960117	-0.01087759164	0.05639942405	0.1106063199	0.005117949441	0.01486117925	0.009451339622	1	-0.002347966625	0.07391352631	0.3577552689	9	0.9999999968
9	477.9889959	595.4686445	769.1959742	12683.42014	2156.691609	1146.063325	1957.140747	5309	18899.88889	158.0474204	1791.651402	292.0605164	201.0213621	208.6477096	692.6821477	6414.763249	0.06038864444	0.1734786973	0.08992838907	0.007693022667	0.01613141433	0.01083324019	1	0.05453187761	0.3141947971	0.3062885431	44	1
9	481.3365642	76.53190619	-25.20329686	11800.01434	234.7483328	42.8843713	1452.692364	4238	6902.010638	42.63612407	1972.518155	138.4767111	61.09628481	168.275924	693.7842209	2522.263856	-0.002172036092	0.019103604	0.004193510941	0.003730436517	0.01306570432	0.005310043277	1	-0.003252817585	-0.002986880931	-0.007848213887	1	1
9	489.7853492	672.1514403	1869.862153	11184.0343	1178.742993	-84.09486535	1757.317218	4422	13859.84211	361.1849302	1999.913808	226.1481123	111.567649	149.1504995	759.7810517	4941.605225	0.1658684854	0.1111934602	-0.008446941719	0.008850372944	0.01498559213	0.01027162925	1	0.1312773549	0.1844246316	-0.009999283081	58	1
9	490.6177915	52.37049474	-115.4394295	11491.68863	258.0821417	1183.492273	1521.237388	4165	12170	43.923179	1905.933929	137.2045008	224.2961836	198.8849544	651.7085953	4332.543439	-0.01039688958	0.02411266288	0.10350362	0.00418670056	0.01380105735	0.01031418558	1	-0.002830752535	0.007376889103	0.332486076	4	1
9	492.4921779	695.6681742	16.78083053	7697.44476	1195.84596	141.5864	1574.365248	3108	1857.170213	52.12731834	1886.20663	301.7890701	88.96650568	161.3205835	738.8651043	1239.105562	0.002641624937	0.1584691173	0.01978904726	0.007397737943	0.01528344392	0.01102236976	1	0.003286129677	0.2841319887	0.05092815851	17	0.9998418002
9	493.3038637	600.3528838	1043.703698	12600.01298	346.7281756	21.32557254	1778.350499	4634	23127.05376	213.7752902	2201.395736	122.3397049	92.177547	178.8069983	736.2244943	7321.105141	0.08203832484	0.02866570577	0.001688080778	0.007462523972	0.01291141646	0.007762901788	1	0.06401196714	0.0155310404	0.0032284539	30	1
9	496.4939551	193.6834431	-116.6351649	15468.1741	1637.395336	815.0521096	1584.532181	5981.5	8091.585106	70.093281	2509.255216	330.720266	160.5847484	187.4689559	971.0575661	2180.762308	-0.007616513478	0.1092360597	0.05306623049	0.004737570828	0.01310671316	0.006521204571	1	-0.003155324143	0.1827943532	0.161796315	13	1
9	500.8103412	474.9050607	1268.683329	14702.44152	369.7865249	18.25767146	1798.279044	5356	22176.31579	240.5989006	2299.945102	136.6896631	105.040695	198.1426238	803.482949	6303.5092	0.08478929217	0.02487249943	0.001085293863	0.007366575093	0.01083872872	0.007443282602	1	0.06612581001	0.007675767607	0.001679655056	30	1
9	509.736077	428.1119728	2613.12613	15889.9867	5039.706886	-33.53538766	2028.080251	7281	10230.23158	473.6632573	2524.26027	834.2613005	160.3048001	221.0766764	1149.581935	4640.763814	0.165548881	0.3246764485	-0.002560208228	0.009246106429	0.01652768063	0.01090458915	1	0.1338845203	0.6243614836	0.01624602998	66	1
9	513.8688354	728.6044441	-7.876511179	8085.492962	1200.135592	95.31931583	1300.024906	3230.5	2650.589474	51.45262187	1533.723072	237.2453659	69.85290714	139.4473484	600.7252106	960.2411653	-0.001100920352	0.1494433664	0.01308719614	0.006780957167	0.02129030443	0.007990769531	1	-0.0002782325824	0.2655899994	0.0267232445	16	0.8696136476
9	517.3554763	234.4860768	-58.16984547	14214.30632	976.9184744	98.89379414	1681.908491	5370.5	12607.54839	61.03354369	2513.756312	198.683716	95.9804677	352.2158155	906.4409379	4700.283432	-0.004025460078	0.06878164737	0.007296311119	0.004471003991	0.01304192028	0.006626574368	1	-0.003947443572	0.09941137843	0.003817937976	6	0.9999999505
9	518.5013344	33.61806038	5548.398896	8287.696354	1414.034774	-421.175195	1370.213302	3541	17559.07609	1260.165952	1793.685586	275.186321	270.2909454	189.4567278	705.2992013	9373.874881	0.6682333931	0.1701303632	-0.04928803801	0.03688404265	0.02626299778	0.03248707601	1	0.5307637969	0.2988161474	-0.0330656319	93	1
9	518.241722	68.09503177	736.6250335	11257.54214	4432.396357	-39.71923601	1329.431496	5337	8785.840426	168.6154936	1809.969972	663.1937084	96.41441403	182.0782691	817.1064646	3314.975828	0.06782122817	0.3965940965	-0.003480699271	0.0112760007	0.02290447942	0.009174821632	1	0.05650817701	0.7739470688	-0.007445985442	51	0.9999999815
9	518.5969969	704.9243712	623.3264135	9731.485197	2936.520118	728.5835015	1510.622373	4395	10498.11828	157.553507	1887.049953	547.321261	169.7181201	162.8480773	800.9184863	3930.409869	0.0640010714	0.3055248083	0.07496845531	0.009844690394	0.02066390791	0.01218693565	1	0.05789084205	0.586270137	0.2593269136	50	1
9	524.3330348	295.9831012	2638.262551	15631.42235	228.0267366	721.9331661	2201.249557	5634	5728.763441	459.8053273	2480.43828	168.4437904	210.9858349	272.5667665	911.0269629	2104.249119	0.1680141009	0.01447006329	0.04748370961	0.009612342457	0.01130094551	0.01201240772	1	0.1357912097	-0.01497132509	0.1804216722	53	1
9	526.9942672	126.3158566	749.6326222	13697.81092	2329.487701	1159.788272	1532.486962	5541.5	24564.96739	160.0174843	2067.167823	285.0658991	222.0721859	188.052027	760.5290179	7047.559305	0.05493577221	0.1689042068	0.08444234633	0.008106360265	0.01745094693	0.01089546802	1	0.04973611232	0.3048490138	0.2860028972	44	1
9	540.6218494	520.6356936	4133.750232	13127.99726	221.6051167	-161.4866858	2066.155993	4918	9874.28125	766.7489138	2397.519944	128.0329122	172.0511422	222.3356615	856.1543088	3195.869458	0.3143034626	0.01659170214	-0.01259580474	0.01313477074	0.01108238144	0.01326847001	1	0.2485817975	-0.01261963868	0.007292221267	69	1
9	544.3431168	63.36794533	8.175162523	9665.978103	886.1881015	37.13750825	1494.016926	3728	3121.578947	39.49105967	1679.055713	170.4715076	63.52276874	195.5341073	617.2978498	1166.62363	0.0009234585888	0.09275387	0.004145937374	0.004330865528	0.01484113762	0.006903141122	1	6.452686855e-05	0.1487448175	-0.005213445698	11	0.9980193435
9	550.2822817	403.4242352	-161.2228688	14090.10838	1503.175291	1576.014191	1911.213939	5513.5	10863.95745	63.55680924	2263.969316	239.0225344	270.6051761	209.3286049	841.6518835	3195.265213	-0.01158248048	0.1085949116	0.1107065449	0.004767747625	0.01192408873	0.00851403516	1	-0.002305226797	0.1814856728	0.3594148606	14	1
9	552.6756577	261.4550467	1178.270264	13375.51441	269.6418515	7.752345406	2016.048047	4873	14285.41489	221.5954262	2149.944863	123.8653505	110.8718002	208.1004349	743.0539144	4868.29204	0.08640574788	0.0210959433	0.0005351616893	0.007647131945	0.01099013725	0.008572202062	1	0.06733642938	-0.0001292122665	5.085087529e-05	30	1
9	556.3484509	137.8374946	-31.93148303	11906.50065	1961.770019	72.02413889	1597.884394	4835	6639.829787	59.86840069	1826.072651	321.9051894	80.65425504	199.7895541	732.6990773	1821.917946	-0.00272414193	0.1666123037	0.006496936802	0.005219672192	0.01418760381	0.006602996773	1	-0.001839521706	0.3009989117	0.004133150714	16	0.9997547111
9	559.0298077	709.0853214	2415.718951	8258.990579	204.8056655	-167.9009251	1541.124782	3029	7669.680851	474.8494063	1402.41157	113.5512257	127.6099289	155.7212207	492.9743414	2477.858728	0.2984496361	0.02625030302	-0.02236194635	0.01861678224	0.01541616995	0.01585743814	1	0.2353342833	0.007515632989	-0.0297348243	69	1
9	559.333076	203.3473406	-29.15066979	8552.695614	408.4602999	970.9560639	2034.260039	3155.5	3295.413043	52.78138142	2677.431425	161.1223963	304.9837688	264.3405506	961.2987496	2880.161813	-0.004131592663	0.05119969432	0.1118116343	0.007087005671	0.0192777679	0.01296593146	1	0.003070305983	0.06310197244	0.3633170738	9	0.9999999999
9	560.664197	350.5045445	2353.732817	14201.01799	3338.221875	587.3769941	1749.906216	6103.5	7991.06383	453.9591163	2524.140939	569.7355384	200.5675341	202.0947008	1033.683365	3478.171244	0.1629992929	0.2325240611	0.04257587696	0.01176564812	0.01689944739	0.01277738839	1	0.1339424045	0.4344597067	0.1685288875	65	1
9	560.2957323	588.6280479	458.334721	8277.680564	878.6311264	1567.993924	1665.59164	3255	2421.419355	129.4772054	2169.02048	249.9234008	441.7526591	236.8268209	841.2122444	1542.145797	0.05520889275	0.1053296091	0.1896272787	0.01043402629	0.01948619413	0.02307106034	1	0.05657578744	0.1737540375	0.6465946394	41	0.9999999862
9	561.5020223	553.3229628	771.467698	11674.9725	3751.080199	943.956138	1834.085618	5351	8890.989362	169.1600978	1975.946625	598.9223245	195.1323418	193.5626185	864.6118554	3585.951884	0.06654998212	0.3179398977	0.07914696073	0.008914322096	0.01978986186	0.01206810788	1	0.06036340108	0.6118154897	0.2746601369	50	1
9	562.3391183	742.9677072	16.97068666	5903.636389	1844.404257	-40.95245895	1154.92016	2655.5	6997.382979	55.69946326	1131.12228	337.5780326	65.80098803	120.692981	489.8553547	2550.299418	0.002840437719	0.3214195312	-0.007215737712	0.01039803625	0.02581837099	0.01252590952	1	0.003428800294	0.6199508981	-0.03743740355	24	1
9	566.4877768	427.6670892	-88.30247886	13912.60275	2305.420562	699.2551786	1725.801514	5709	6307.957447	66.94221153	2208.78705	357.0093709	147.619066	209.835043	865.2960514	1690.462194	-0.005997958295	0.1672600938	0.05017638935	0.004865040395	0.01390277587	0.007782449809	1	-0.00139693086	0.3023471671	0.1538573133	18	1
9	571.5965961	519.0980426	749.8628015	12300.02521	2076.968799	15.68097686	1448.191528	5048.5	13842.13978	200.5266381	2300.803736	351.2746451	91.15617615	169.2509159	895.5809428	5209.696314	0.06160877485	0.1686251377	0.001330149144	0.008232052008	0.01691057106	0.007902834283	1	0.04925964053	0.3042423164	0.001240796518	42	0.9999999996
9	575.7885734	214.128271	0.9826205899	13834.3333	1339.32365	79.30511144	1622.518301	5328	7888.903226	75.18645794	2156.908669	251.5275606	87.46468991	199.3811573	789.3823293	3944.296055	6.138764915e-05	0.09917434449	0.005556231967	0.006528276137	0.01683111643	0.007370259686	1	-0.000452452439	0.1619869723	-0.0003727259701	11	0.999997979
9	577.5007605	229.4767806	7777.7878	11272.99866	1905.010375	-425.6637607	1714.488146	4833	13014.8375	1544.036606	2186.179733	342.0677098	285.427291	214.7437767	879.9275036	7171.514891	0.6922171126	0.1702711471	-0.03618387595	0.0252908135	0.01792585907	0.0256593116	1	0.5508573494	0.298757718	0.01761355871	93	1
9	583.4740785	20.67595542	-73.59685065	7267.38159	725.2589812	1519.354741	1113.888899	2844.5	3388.340426	57.31349567	1004.682834	171.5600038	242.3545073	140.8861565	385.1382925	985.290335	-0.01057378847	0.103201346	0.206946202	0.008046230031	0.02122680457	0.01823598172	1	0.00516544856	0.170284077	0.6910092499	15	1
9	584.5948795	589.5806128	-5.427962306	10643.4601	218.4609928	225.7085686	1746.178569	3916	10114.93478	44.90793141	1843.901298	121.1425924	85.58412979	182.4382527	650.7087988	3706.670663	-0.0005485548136	0.02053489921	0.0209240501	0.004294877014	0.01220526356	0.00716691221	1	-0.0007690507849	-7.286006258e-05	0.05019824866	2	0.9997750287
9	587.3893536	238.7659853	7886.98836	11290.55856	1862.934082	-500.9211555	1722.910821	4793	8491.341463	1741.952227	2408.598873	400.9123421	290.439064	208.16657	991.3478051	5962.278938	0.6963779487	0.1630393147	-0.03950424021	0.02679958147	0.01702447496	0.02827550726	1	0.553869035	0.2837984077	0.006931695398	93	1
9	587.3764246	491.4535468	874.179538	11255.05897	368.173816	26.12120822	1670.480466	4145.5	18494.65591	241.2543193	2234.876829	137.418514	97.03041644	174.3554386	769.9589356	7944.079984	0.08053827006	0.03328210827	0.002534079886	0.009371707028	0.01597010021	0.009522410927	1	0.06292473702	0.02506487372	0.005927055631	30	1
9	588.2711271	167.5357152	-39.53052375	11244.07025	783.5972163	48.25947483	1486.810436	4115.5	8461.83871	44.11036923	1981.372453	188.3045925	74.02726646	214.9818527	734.1859041	2990.088345	-0.003563664469	0.07042572343	0.004581922392	0.00417433095	0.01374378083	0.006580016005	1	-0.003749045088	0.1027949456	-0.005379134238	6	0.9999999996
9	592.4792448	96.49358907	-23.79811476	9927.232519	1546.046577	181.6680546	1313.321477	3993	3101.802083	48.20393965	1685.828136	289.6395246	73.57384531	164.0900587	660.105695	1164.743384	-0.00204091237	0.1541037821	0.01767151555	0.005538164083	0.018884234	0.007049357553	1	-0.0006558930383	0.2752038077	0.04242965212	17	0.9183954831
9	594.5496651	389.3486716	-128.5475802	14720.273	713.9232767	1605.362827	1978.479592	5471.5	7192.404255	55.08525405	2550.267377	156.8752631	269.851148	224.7551537	914.2421833	2726.018958	-0.008695565491	0.05119093826	0.1091618472	0.003990018917	0.01114992624	0.009471950247	1	-0.0007640940778	0.06315037337	0.3531357708	9	0.9999995739
9	599.6457216	579.6570827	4612.25774	10037.18942	1154.572188	-256.947371	1644.640422	4047	24083.31579	1010.730872	2099.88204	222.1397109	209.4624314	160.6972726	807.4045683	9628.946503	0.4568583093	0.1180822009	-0.02466927584	0.01973468923	0.01789322793	0.02240919047	1	0.3628825574	0.1945237822	0.001477930721	85	1
9	609.627765	538.6503472	724.7446552	12246.63643	751.5689534	365.5134753	1469.269214	4642	13651	155.5992099	2193.991158	158.1923104	118.3964815	157.6306951	797.9129757	3743.5445	0.0621181299	0.06504779741	0.02970730649	0.007271507174	0.01130099771	0.008503233728	1	0.05046083897	0.09076590888	0.0961773415	35	0.9999999999
9	611.7116995	249.6278811	6194.282752	9005.142701	1528.376279	-382.1710186	1695.448721	3904.5	9901.913978	1740.901642	2422.637962	399.731845	272.2072064	181.8750053	1004.325045	5864.489273	0.693414885	0.1691789129	-0.03808891204	0.03413867225	0.02160643818	0.0336001261	1	0.5516693412	0.2964914091	0.01129687889	93	1
9	612.9231357	277.1142771	746.5029548	11624.0508	3752.28645	1000.770768	2061.4864	5390	8321.894737	186.0727413	1937.678649	630.3394848	207.3878986	234.1619011	857.820753	3006.351448	0.06594020305	0.3194549709	0.08503478195	0.01039927819	0.01972742307	0.01333982673	1	0.06030474596	0.614941863	0.2948438909	50	1
9	617.5030812	128.3044421	-15.04080735	9913.992267	221.154564	37.017753	1431.102322	3584	7298.691489	41.8993884	1349.612084	137.8903677	77.28161329	205.5718678	469.2841608	2307.040035	-0.001588821615	0.02353411142	0.00378943897	0.004528167334	0.0152278252	0.008145601642	1	-0.00276387819	0.006135391481	-0.008980123258	1	1
9	619.5928532	197.969335	1972.620527	12644.34869	2906.265619	520.5054443	1521.918507	5396	7231.516129	369.6550012	2078.18335	443.8409126	168.4953829	357.1242068	839.139388	2119.648959	0.1598089544	0.2298273616	0.03975503937	0.01131913219	0.01636022491	0.01266383928	1	0.1311634704	0.4289496384	0.1579993536	65	1
9	620.5695323	102.980277	-0.3083583503	9326.733831	1430.944031	149.196363	1325.109465	3760.5	2073.505495	50.25377922	1359.785232	250.91854	73.0145541	184.4578693	539.6323986	662.1529594	-2.816125119e-05	0.1504742647	0.01607192728	0.005753982989	0.0192963749	0.007675886691	1	0.0007999256258	0.2676970336	0.03728144355	17	0.7970223544
9	623.4227261	478.4305314	17.24409141	8424.90241	2582.966217	130.2566215	1604.6392	3684	4365.526882	65.27776686	2239.693206	724.3796473	97.67554939	191.7494153	1000.811559	4649.456664	0.002960767838	0.3165613591	0.01721602631	0.008621152222	0.02608204652	0.01044524282	1	0.005176742392	0.6099192721	0.04661234349	25	0.999985664
9	623.200565	617.4172095	-32.82535083	7182.610964	1107.205015	718.9902556	1702.441432	2912	3040.72043	50.30511979	1538.899702	260.7900916	183.4239074	170.9618936	612.8917558	1233.215331	-0.004325802362	0.1605802666	0.1047108136	0.007607366448	0.02045656126	0.0128306623	1	0.003674701161	0.2885169543	0.3419075233	19	1
9	632.6321727	554.3714866	3587.745972	7873.880664	161.5040806	-251.6468087	1669.624495	2981	6135.822917	1022.313242	2171.522477	116.1676228	188.1714503	180.3577529	785.3030891	4436.774898	0.4640556747	0.02191140764	-0.03129152786	0.02125466055	0.01742908295	0.02713306135	1	0.3670700953	-0.003757593677	-0.02239382256	81	1
9	634.3919931	433.5617759	-28.76780357	11323.82049	250.9147907	64.20611658	1556.703103	4173.5	5926.967742	38.13000717	1984.875131	129.4737079	69.42257205	160.1162979	692.2610666	2299.507104	-0.00256537626	0.02346646834	0.005367047749	0.003587577341	0.01230788331	0.006245472737	1	-0.003435197879	0.00600859674	-0.00377308727	1	1
9	635.1751788	574.7789446	-136.6420328	8864.795672	538.0040531	1899.787107	1687.226971	3312	7402.505263	55.11051266	1409.516633	140.5518727	315.3711151	178.2377992	523.130903	2248.920487	-0.01523182013	0.06452936589	0.2173564916	0.005794744503	0.01511608242	0.01493061425	1	0.001724657633	0.09064841709	0.724699835	10	1
9	638.0297574	55.91229836	384.1100654	7153.558862	762.4367841	1267.651073	1054.553157	2779	7100.382979	88.57326912	945.1851021	129.2360705	202.4793752	144.4106435	364.1769694	2101.221918	0.05337056812	0.1064591643	0.1771840724	0.009797837474	0.01604468597	0.01724143236	1	0.05424928611	0.1761171129	0.6033395191	41	0.9999999161
9	639.8712473	198.7105816	1530.987782	9612.368709	2264.247181	391.9981879	1531.727768	4162	6852.915789	320.7843102	1933.438385	466.8938781	160.354101	144.5712015	820.621353	3461.320175	0.1584457895	0.230355832	0.04058942208	0.0138174406	0.02595475621	0.01455833664	1	0.1301379392	0.4300573088	0.1605738544	65	1
9	639.5340302	266.606309	805.4469307	12903.81832	1261.319185	368.3146088	1459.508047	4971.5	3554	156.7960689	2146.548024	234.9323525	137.2341911	186.7504697	808.9047047	1376.897377	0.06231911424	0.09680988381	0.02936634081	0.006909513606	0.01332817179	0.009754539512	1	0.05096240866	0.1562173011	0.09594802791	39	1
9	639.6638458	391.3114161	772.7133136	13369.52631	799.2397181	427.7310837	1466.175515	5020.5	10743.06522	169.7531927	2346.580671	168.7364376	114.9528635	151.7088193	837.6026475	3817.976145	0.0594105751	0.06139444157	0.03156989326	0.006696771694	0.01308972023	0.006809940282	1	0.04838424881	0.08327405683	0.1018650345	35	0.999999999
9	654.8671328	537.5506201	-7.470738112	7238.928354	684.1999871	306.3799148	1551.071724	2780	2339.863158	45.24598521	1915.99751	218.8832177	132.4599384	264.5908063	734.7230659	1575.632231	-0.0008939696024	0.0995269257	0.04460879752	0.006792081059	0.01916959352	0.01319139299	1	0.001517095072	0.1626976207	0.1339400874	13	1
9	655.5177834	161.3686837	-13.38306484	9542.145148	2231.239022	191.3161676	1378.615414	3992	2509.225806	53.07884792	1411.318498	349.2436618	76.10958152	190.0497218	595.193674	978.2340914	-0.001352661383	0.232498262	0.02006633205	0.006004886885	0.01851961098	0.007332897908	1	0.0009619196763	0.4367443354	0.05305629773	21	0.9999539339
9	658.6262959	594.4419065	436.340413	6726.799559	1702.61156	202.5624363	1315.36874	2980.5	17123.22581	141.1904266	1595.799378	347.7433447	90.98163379	128.2163492	655.6030096	7756.81614	0.06073294479	0.2478102549	0.03199046573	0.01149562556	0.02478761204	0.01307065644	1	0.05161142865	0.467412944	0.1088942338	46	1
9	662.6107629	382.0285937	-78.72315871	10718.57062	3409.929229	1151.377034	1809.828257	4924	7353.670213	76.95167992	1634.534781	529.8584259	218.005576	414.6782612	719.2971436	2005.843776	-0.007738356692	0.3264984088	0.1075090137	0.007781898748	0.01858405628	0.01355521984	1	0.003046898618	0.6304801725	0.3554539636	27	1
9	667.665663	408.598401	483.7583054	9556.992834	285.3804295	1925.367384	1605.839844	3600	16688.79167	142.8015211	1876.538071	118.7328589	386.2909862	166.5158754	671.5823175	6874.333148	0.05057135918	0.03042833731	0.1971658118	0.008286252002	0.01402251027	0.01893071095	1	0.05253468381	0.01946044965	0.6693724647	33	0.9999965406
9	670.8527458	531.2687788	-94.432587	8455.639663	238.8642385	913.1259555	1447.485262	3084	12029.09474	49.01815139	1716.175888	102.8722945	202.2558087	137.307735	606.6085579	5141.978481	-0.01017411963	0.02858568561	0.1072214781	0.006186086124	0.01399422807	0.01271107232	1	-0.0023414388	0.01658875922	0.3454708799	4	1
9	689.4199268	455.5670499	-138.6510762	9522.075247	994.2560755	2062.77246	1537.579326	3753	2935.376344	58.30843796	1485.084695	197.3046756	353.9560063	178.6186854	582.6078277	1097.500182	-0.01529263628	0.106554099	0.2184525141	0.005653275376	0.0147848742	0.01456466098	1	0.002235174832	0.1772512547	0.7296504662	15	1
9	692.3549197	206.8260098	-73.28282114	9020.500911	227.0100793	970.9588979	1449.395225	3263.5	12140.12632	43.90544002	1385.801817	114.7394054	170.1677981	150.6166829	497.1067591	3340.514578	-0.008692004089	0.02593171087	0.1074659475	0.004955539965	0.01366536921	0.01040427764	1	-0.001169806727	0.01109844622	0.346579979	4	1
9	695.6765697	170.3168882	469.8230362	7789.147874	2356.880442	599.1872143	1309.25556	3507	9962.826087	153.9624072	1377.247885	394.0256569	216.0071218	1193.250443	593.6750213	4313.551607	0.061059615	0.3063572073	0.07521479744	0.0162449032	0.02595255477	0.02422224186	1	0.05556578568	0.5880268609	0.2595201242	50	1
9	700.0139505	232.9310874	-15.23201788	8201.858538	490.6921047	392.4988473	1547.979033	3116	6198.451613	39.79936232	1284.376422	135.7724941	104.1712028	208.7601273	467.7663654	2144.106495	-0.002041808255	0.06024164117	0.04753550828	0.005230383084	0.01745178127	0.01057562701	1	0.0003528030525	0.08175415998	0.142645013	8	1
9	713.858574	513.7779319	-63.49537093	7536.454571	1756.572017	745.051524	1169.228491	3209	5865.166667	53.07123386	1322.120615	323.9933923	153.8369488	131.8233502	554.2883992	2128.242382	-0.008380539171	0.2372405228	0.09963369273	0.007197735354	0.020117143	0.0120707978	1	0.0009581545296	0.4465562731	0.3256519863	23	1
9	716.717575	298.0621187	1347.811893	8732.039396	2770.120608	-70.50937402	1358.588055	4011	10187.4	249.675802	1459.351126	452.4126204	111.7159606	171.6977381	640.5993839	3852.464739	0.157043702	0.3253978109	-0.00841435147	0.01243922522	0.02201424589	0.01318667804	1	0.1266833766	0.6259725509	-0.005862236662	66	1
9	730.4682842	239.6972925	484.7921072	6680.589489	2130.157528	520.9703016	1606.998047	3139.5	7428.778947	137.0339292	1595.504031	494.4423474	215.8744247	671.0832793	688.3715316	4019.362284	0.0706373945	0.3047528862	0.07939465249	0.0232893214	0.02781449206	0.03235119094	1	0.06349737015	0.5845823447	0.2760835936	50	1
9	733.6636148	374.6108065	449.6476485	7424.005898	1283.381409	190.6513751	1230.612259	3075	17899.59375	146.4194879	1624.615105	250.386331	97.80903995	167.0171685	629.1566609	7091.349647	0.06052597821	0.1724532904	0.02572027976	0.01176332769	0.02470509167	0.01465263066	1	0.05014245659	0.3121281245	0.08511524642	43	1
9	736.4518573	168.3259962	480.5223152	6903.65638	2617.013856	-57.71448464	924.0463508	3247	8125.489362	110.9501836	1034.282052	389.398143	77.86797638	145.8413109	458.106307	2688.108536	0.07297114999	0.3893988993	-0.009443885823	0.01148926664	0.02584740075	0.01198135994	1	0.06012639861	0.7590512793	-0.02700218275	51	0.9999995068
9	738.2329582	273.8359872	2015.053077	6827.083088	1557.201404	-141.1437152	1274.462933	3022	8821.494737	381.9272214	1241.418849	298.4160361	120.4385939	157.1119552	524.5742994	3929.650674	0.2941011314	0.2303183435	-0.02184650691	0.0156284363	0.02245259526	0.01923529198	1	0.234236655	0.428111496	-0.02318819727	78	1
9	740.2846695	477.4154691	14.11630685	6861.782807	1057.918556	83.01666319	1276.360748	2718	1251.755319	40.00594375	1197.223064	207.7315051	64.31034895	165.0652574	475.3699207	713.2961454	0.00215851995	0.159051052	0.01232293289	0.006203411824	0.01961521576	0.009018802073	1	0.002384746233	0.2853436632	0.0251147947	16	0.5386469538
9	754.6394337	315.338225	-60.30564151	7347.786941	189.9542407	740.024717	1290.667721	2709	16531.4	39.00634034	1252.94344	105.7388877	146.9202146	153.4258369	423.1610504	7056.112006	-0.007849843351	0.02578758234	0.0998917831	0.005830719201	0.01737763575	0.01148364519	1	-0.001027467154	0.01079524723	0.3206797542	4	1
9	760.3723744	431.1320956	-22.58708819	6974.113193	1593.345365	269.9607244	1128.212394	2966.5	13307.57447	50.7647815	1061.874168	252.766219	85.83849406	129.0865141	446.9893532	3750.839265	-0.003570058173	0.2373337527	0.04154828706	0.007677142904	0.02039735036	0.01101577079	1	0.0007458868708	0.4467242366	0.1266796626	22	0.9999999999
9	788.4251122	307.2981549	937.7781766	6130.6961	1370.75785	161.4813911	940.2368138	2616.5	8375.83871	187.454459	1041.495897	222.1686046	97.64481431	144.0096867	426.2469643	3170.059063	0.1550267786	0.2238378036	0.02738894076	0.0157984548	0.02193735151	0.01530076535	1	0.1264068683	0.4166834566	0.1141289195	65	1
10	5.637165108	369.6326633	713.8334486	11510.00506	203.3884177	873.3739746	1677.850871	4209	6137	152.4380378	1891.045653	143.690019	192.4936135	642.8172601	675.5561127	2843.584993	0.06441105317	0.01811194687	0.07784443456	0.008049697233	0.01327946253	0.01183809002	1	0.05511946805	-0.006026171246	0.2611950558	32	1
10	8.398027241	588.5526087	2172.056701	7545.769577	183.7741894	342.5620794	1485.804339	2786.5	14705.39785	459.2528832	1482.563354	94.60520147	149.0617191	164.207411	531.1557777	5892.83596	0.2883352509	0.02347288556	0.04427782128	0.01743303949	0.01510488184	0.02006057343	1	0.2318728699	0.001884659742	0.1974043399	70	0.9999999668
10	14.25230227	631.4097287	51.95719845	6394.007645	1977.596255	14.87815701	1359.90125	2869.5	1873.787234	65.7577241	1059.290125	314.3890526	102.7112017	465.116386	453.1923021	761.4631201	0.008188995963	0.3118280313	0.002012174242	0.01240687121	0.02563542287	0.0237368079	1	0.008240019077	0.6001026569	-0.004687189632	24	0.9999999998
10	19.51305384	128.6373607	7.425727732	7487.836142	2335.601633	87.14908358	1014.036446	3294.5	6281.44086	64.19297346	1456.057281	422.542049	72.16286503	181.6296851	617.5406129	2867.220046	0.000867258499	0.3096771773	0.01234702677	0.009392529665	0.02893780096	0.009824054089	1	0.00308354762	0.5957658708	0.02916221912	25	0.9870444201
10	23.47175252	423.3470362	-5.557670086	11439.75256	1845.020635	63.14393807	1570.773682	4634	6464.574468	52.26391816	1883.549242	304.7694	66.43348834	224.9253048	733.7173025	2051.427122	-0.0004649188851	0.1622500032	0.00614770246	0.004788985939	0.01534185864	0.0059392687	1	-0.0001076651624	0.2919776265	0.003328154571	16	0.9996883806
10	24.29781674	388.3998999	610.078372	11129.14125	1191.117641	2090.733133	1704.654074	4341	2415.521277	132.6614081	2067.198477	253.2864881	449.9029426	183.9097379	797.4137709	1363.364929	0.05676442793	0.1072845115	0.1873448914	0.008668877152	0.01397140141	0.01805175821	1	0.05768244271	0.1777623722	0.6391469116	41	0.9999999963
10	27.26905377	464.5469782	655.3740058	10153.82005	1671.3868	259.8945377	1552.19376	4132	11499.88172	149.207521	1979.026312	353.4336437	106.9483705	164.7440813	801.6127598	4071.422072	0.06473509622	0.1697983172	0.02501378668	0.007897875442	0.01857446357	0.009585329085	1	0.05342798025	0.3065979621	0.08357797728	43	1
10	30.31831021	496.4523909	4.958204355	10480.12506	2388.81955	191.4780799	1523.797198	4491	3385.808511	68.7811305	1967.049731	435.4871292	86.99213362	199.0218889	801.6391724	1252.279026	0.0003938622191	0.2244142711	0.01837237301	0.00660862828	0.01849649463	0.007891514867	1	0.002147133795	0.4200618001	0.04739551106	21	0.9996692487
10	32.35182279	556.4716988	-149.8610088	9762.75077	1039.478217	2057.881651	1504.431277	3817.5	3907.180851	64.56549978	1525.473325	185.3827193	347.2830785	157.5333868	571.7586832	1200.360644	-0.01476459045	0.1054474404	0.21419731	0.006341207122	0.0165561607	0.01671130195	1	0.002347272246	0.1749664489	0.7150832377	15	1
10	35.26493935	297.7100461	1723.642391	10159.24844	2269.111777	337.1410266	1849.906018	4407	2122.684211	368.865191	2110.045993	485.4243	158.4264911	219.914791	884.2852711	1390.032315	0.1642093447	0.2223554702	0.03180907607	0.01277025213	0.01895808651	0.01514452582	1	0.134040655	0.4134957275	0.1314323094	65	1
10	35.21964957	370.7663193	2065.253421	11872.929	674.3423136	-68.89254074	1830.873373	4564	5532.362637	390.499582	2113.77822	156.2839519	131.5053964	269.3393922	750.6297932	1985.45371	0.1720725174	0.05614028111	-0.005546609189	0.01064559784	0.01478225743	0.01128735587	1	0.1358083286	0.07088355944	-0.0001345523311	55	1
10	36.3829735	354.7728018	-80.92270885	12009.94559	1234.68703	1250.583899	1696.757802	4677	4726.893617	53.14360571	1897.548379	224.447129	239.6444004	173.1747178	715.2693162	1417.709204	-0.006658952153	0.1050841298	0.1035788971	0.004485489762	0.01241027698	0.01084910191	1	0.001092905192	0.1741866462	0.3358994835	14	1
10	37.53037792	137.3994913	6.662974753	8029.989926	1209.978945	740.6028209	1336.906606	3204	4303.91358	49.45868471	1541.339676	276.1581962	164.3919496	166.02268	607.8777331	2720.412902	0.0008412270379	0.1528503155	0.09439661635	0.00670465038	0.01983914017	0.01180882279	1	0.006996372297	0.2725222035	0.3073523304	19	1
10	37.28691367	649.4908813	18.30832099	8105.301113	2513.384976	-6.810590967	1092.571832	3638	5815.010526	60.60025835	1234.831868	375.6154889	59.91786266	167.8984917	539.6953243	1313.214073	0.002532504822	0.3173419584	-0.00112250393	0.007792354758	0.02248163489	0.007655106149	1	0.003561624629	0.6115477642	-0.01663466407	24	1
10	37.87100498	669.675648	1157.581569	6925.157052	783.129945	-101.9886865	1258.334695	2819	10436.4	211.2388452	1173.426325	148.7755684	102.9105531	153.5183328	446.9816584	3486.420219	0.1678186215	0.1126360338	-0.01599006634	0.01381300772	0.01594450451	0.01460984635	1	0.1323259605	0.1873755725	-0.03549195479	58	1
10	40.63353733	519.3398474	-133.1184886	10239.37743	1011.100743	2162.740002	1806.603792	4003.5	2589.978947	58.13917055	1524.744005	193.6812479	381.7099688	183.4105296	580.3438082	1018.909461	-0.01357163363	0.1015047065	0.2170640181	0.005817172093	0.01317963562	0.01734167852	1	0.003456176627	0.1668224225	0.7251218836	15	1
10	41.01115594	273.3592922	2127.690045	12764.69021	704.6428457	-80.23761862	1684.738917	4781	6184.8	414.6707278	2365.957753	145.2310126	116.3439177	210.2572338	835.7497655	1799.558543	0.1642393727	0.05628781515	-0.006865968088	0.01306961561	0.01325595251	0.009397226931	1	0.1294548511	0.0712991983	-0.006483094324	55	1
10	41.63471699	609.467199	16.90629514	7882.254507	818.165683	123.5950913	1356.129503	3078	4281.064516	45.63713193	1886.466731	201.6790593	67.02606047	165.5279353	699.2948588	2218.162615	0.002131997072	0.1061734471	0.01599923401	0.005992389754	0.01943610068	0.008425659146	1	0.002013314773	0.1763733207	0.0362759841	11	0.7115614221
10	44.10206839	181.422464	-54.32679766	9696.489652	1502.448668	978.5557026	1667.418057	3872	5354.129032	57.42043998	1904.793136	302.0992154	216.8299759	187.7518184	737.8625168	1899.367304	-0.005879075619	0.1617262225	0.1005637381	0.00630264227	0.02031042462	0.01297520145	1	0.002156109682	0.2909035508	0.3272961218	19	1
10	44.75887845	211.8878634	1816.392618	10758.6046	522.7970853	-123.5073732	1753.432791	4031	2358.010526	354.1136343	1997.409829	158.3662967	112.1831357	216.951419	736.9422676	1302.972424	0.1717994256	0.05054490586	-0.01254978507	0.01286040931	0.01124567737	0.01150652338	1	0.1350362849	0.05936197856	-0.0244795787	55	0.9999999994
10	45.59864948	453.3622237	1874.67482	11272.50694	672.5491528	472.2526571	1918.770065	4269.5	10310.16842	356.4343966	2127.185229	157.293922	149.4284844	222.6649827	765.0992716	3880.401725	0.1667202823	0.06020649191	0.04192241449	0.01007684335	0.01527340911	0.01237380829	1	0.1348932287	0.0793028465	0.1622604646	56	1
10	46.47428158	147.6278635	-41.99202325	10054.25228	1527.182837	966.1599422	1437.665165	3966	3094.2125	61.91953297	1751.016044	287.4311944	183.1199976	198.9229676	676.2915414	1732.971412	-0.004189052643	0.1565004418	0.09824728736	0.006578642585	0.01885987469	0.01109681481	1	0.00328546245	0.2801123619	0.3195588961	19	1
10	48.79399495	476.2522779	-26.36014648	8858.895671	2728.674283	863.5836734	1693.705981	3936	3020.926316	66.30318947	1849.729148	584.5616121	199.3778905	167.3436541	813.3673133	2380.94798	-0.003561784177	0.3097853065	0.09740322465	0.008374291293	0.02401325756	0.01368952471	1	0.00548807136	0.5959871505	0.3211338553	27	1
10	49.68952001	401.4804169	-12.5239647	13290.27102	3042.717955	236.4224781	1517.753379	5608	6130.28125	74.29180376	2027.290923	425.2485642	86.69041216	196.7368978	814.8718597	1674.730116	-0.0008571135527	0.2282127019	0.0180823586	0.005854450596	0.01588469522	0.006583366847	1	0.001170266628	0.4279073305	0.04621525942	21	0.9995553557
10	50.81033549	335.762971	2213.563546	13242.61293	737.8895762	-103.4246952	1674.954418	4927	7633.549451	441.2461607	2516.698266	192.2519335	132.9088864	191.2816248	905.7370619	2482.631862	0.1694476053	0.05312206322	-0.008289977922	0.00923283419	0.01479135724	0.01030063222	1	0.1334832016	0.06470287665	-0.01027582451	55	1
10	50.6463386	370.5314332	2017.563967	12576.73423	2859.752376	454.2875897	1826.242209	5445	4588.044444	382.5193664	2294.00734	487.6154252	169.6449463	210.1952702	940.5751048	1800.119565	0.160666515	0.2223428945	0.03547833806	0.01111524749	0.01704901378	0.01331168575	1	0.1314642956	0.4135170759	0.1432536482	65	1
10	50.38472864	637.4094814	34.13390239	7587.279643	139.7662149	106.2117551	1407.188975	2758	5343.873684	58.84468542	1402.169168	99.14103595	91.68299176	543.5386531	503.6111659	2542.391533	0.005053459598	0.01917725217	0.01333559917	0.007418909333	0.01302864688	0.01075123869	1	0.003164080199	-0.002944030692	0.02531308563	1	0.9999970078
10	52.26335317	320.4903121	2345.689893	13795.93067	706.5520729	-81.64632427	1800.532427	5172	5172.021739	482.1038135	2740.604913	175.2973997	138.5599004	220.2600169	976.2901077	1252.872444	0.167014222	0.04941998336	-0.006037412615	0.01117966889	0.01325035836	0.01045477427	1	0.1316525201	0.05710645072	-0.003182880384	55	0.9999999876
10	54.39611142	266.3418103	7.644253989	11055.61237	1826.366016	224.471916	1502.086867	4444	3146.097826	55.34121969	2143.275682	333.0750183	93.25360354	203.5811381	829.8269191	1240.534722	0.0006168574821	0.1621992619	0.02051540104	0.005197412372	0.01488276157	0.00777066211	1	0.001760829194	0.2918469588	0.05306843342	17	0.9998635477
10	54.7957139	435.225488	-86.91108782	9445.147399	479.7986179	1954.649802	1994.622237	3549	2702.326316	72.4969559	2183.185145	160.3595639	464.6147528	230.2446047	798.1067768	1757.044051	-0.009217935644	0.05114890707	0.2065617312	0.007903325063	0.01619413134	0.02081963233	1	0.005624961482	0.06299774093	0.6885248204	10	1
10	54.48558895	749.2260186	35.62553839	5484.874301	1730.604561	41.49246099	982.7671725	2495	6442.11828	56.52616996	872.0962491	277.2070425	64.32392467	132.9921429	383.8075398	1890.812316	0.006737386845	0.3180646741	0.007424839154	0.01029285494	0.02460035899	0.01202971399	1	0.007529288169	0.6129712883	0.01379911682	24	0.9999518974
10	56.95057115	84.60404043	46.63358873	8096.800946	1283.424749	-2.87631227	1162.684933	3270	5567.180851	49.22554403	1139.84777	206.0585573	64.72682351	163.6078063	450.4431895	1647.266259	0.005940169797	0.1564515418	-0.0003863187561	0.006362637451	0.01739681832	0.008212961808	1	0.004490263237	0.2799428774	-0.01786515341	16	0.9999991994
10	55.98855695	112.1300334	7995.83639	7945.875938	949.5930648	-723.4139115	1143.684537	3353	2380.315789	1826.173076	1797.86368	229.2033124	321.5519794	139.4518514	713.8760899	1343.542517	0.9995382044	0.118889968	-0.08812395324	0.04778044847	0.02254032493	0.04375011388	1	0.7923547998	0.1885729637	-0.09182473781	96	1
10	56.30177849	245.5116279	-86.82502056	10698.63072	3555.048082	464.9873372	1536.598322	4920	15182.88421	78.44121205	1979.390763	664.9742985	124.8505399	207.4180572	873.7755197	6318.871798	-0.00851006682	0.3339831192	0.0461096421	0.007905717494	0.02143476188	0.01013848759	1	-0.001775328733	0.6459615125	0.1439868584	26	1
10	57.13660562	418.8262814	2241.964623	13172.83973	671.419507	-102.7642011	1886.858026	4921	4904.768421	459.9272994	2461.408916	168.6141982	128.9464538	196.9818585	900.6543527	1524.073297	0.1704096084	0.05025040096	-0.007329668518	0.01117347454	0.01246542274	0.01072796577	1	0.1342865095	0.05877076754	-0.00682709676	55	0.9999999998
10	59.19291424	693.066221	41.7599153	6259.266483	2029.839459	-29.92996564	1131.905803	2888	5209.168421	46.95228881	1161.89549	374.8881108	60.09267633	151.3034474	504.6679442	2147.860497	0.006536808887	0.3290003874	-0.005331884345	0.007807125471	0.02679805523	0.010434088	1	0.006602927544	0.6355195916	-0.0298804645	24	1
10	68.31024193	542.2956559	702.728269	10739.91988	1688.82784	-15.48484471	1410.685891	4343.5	9172.344086	173.2309849	2189.717063	323.3354443	92.12214955	193.4815345	842.2690085	4607.458881	0.06548247544	0.1624641967	-0.001432103885	0.007015931971	0.01663205147	0.009485503079	1	0.05209305031	0.2914934882	-0.007554524679	42	1
10	71.25998205	26.46960194	1889.335747	6627.14522	174.5613715	-168.885854	1071.398041	2402	5921.795699	451.4899494	1492.77937	94.73635142	124.7064188	147.204263	521.3000149	3577.313124	0.2830164283	0.02687229415	-0.02489528133	0.02373389916	0.01813214901	0.02042973737	1	0.2228248066	0.0090172492	-0.04200585035	69	1
10	74.4644332	700.2324137	474.9420736	7310.870094	833.9509872	-33.50270044	1192.502114	2840.5	15705.51613	100.2681654	1212.670093	152.5957925	65.65034242	150.300063	452.0215058	5350.442602	0.06374091965	0.1163050907	-0.004461334428	0.008680503652	0.01690267505	0.009510010685	1	0.04995887049	0.1963976169	-0.01969742505	38	1
10	75.53352422	265.6219977	-164.6212371	13267.14513	193.4241163	2825.658634	1987.276151	4848.5	1948.853933	80.65350679	2263.507387	132.5345164	493.3868392	255.3371965	789.0989591	809.2170676	-0.01217441832	0.01485421003	0.2112002141	0.00589123993	0.01081799273	0.01617333509	1	0.003168547921	-0.01175859249	0.7027934205	5	1
10	77.46437832	361.3447294	-71.65223685	12826.1555	1955.326005	1430.889256	2490.149619	5156	6165.489362	71.1615928	2250.717096	304.1258738	266.0748944	259.7001247	844.1055001	2450.817431	-0.005214170678	0.1449796186	0.1114388	0.005853108703	0.01553734571	0.01078376897	1	0.00325549086	0.2563752691	0.3644367254	19	1
10	79.6410003	516.4827024	750.2293098	12524.68217	3804.484506	985.3348853	1691.424806	5602.5	10509.32258	183.6923367	2226.128797	624.3627495	207.5701797	169.2460248	944.2596438	3635.508128	0.06096609702	0.2988817461	0.08091623974	0.009059624155	0.01899838611	0.01199806494	1	0.05580364699	0.5726187689	0.2789266043	50	1
10	81.01433223	422.1262587	-49.87323868	11819.46874	37.26336511	1193.095878	2531.584469	4326	4890.659574	76.17041218	2644.411256	155.0228526	297.8823564	1018.672076	905.2664862	2873.199511	-0.004020963015	0.003287528606	0.1029608556	0.007516612365	0.01541386401	0.01969201459	1	0.001990041967	-0.03562829902	0.3314987321	4	1
10	85.6615113	253.9110999	729.9580919	11794.56603	1196.78235	1004.780887	1831.969473	4584	7943.871795	169.0200927	2351.078902	256.3124421	223.0923501	187.615286	864.3730111	4463.851448	0.06232207828	0.1053016401	0.08417347571	0.009248637831	0.01635389672	0.01378075772	1	0.05489270915	0.1736754157	0.2849817034	40	1
10	87.35007025	408.0576076	1815.040228	10460.61664	2250.621763	519.251654	2009.131207	4533	5211.208955	497.9170836	3270.537743	726.0725925	175.9838783	245.1982674	1339.380902	5989.961811	0.1667787539	0.2093109292	0.04754636233	0.02433640539	0.02789613794	0.01620858232	1	0.1370451009	0.386565944	0.1858660266	65	1
10	88.64702611	240.9783658	539.7151598	8769.936644	878.4325533	758.723681	1960.075301	3420	7208.481013	190.6452083	2250.983372	261.4258953	201.893246	351.8079058	845.6388408	4103.79899	0.0641997863	0.09953196055	0.08273689748	0.01125776793	0.02098155141	0.01514272518	1	0.05622737315	0.1617600696	0.2803032792	40	1
10	88.55158357	448.6905905	-14.81319871	12967.65856	130.2062603	639.1004258	1968.018122	4672.5	3541.074468	48.63743873	2470.255684	144.7855828	151.1009409	220.2866553	853.2774132	1280.671147	-0.001213592175	0.01076370254	0.04968220191	0.003904688118	0.01206512528	0.008452937134	1	0.0005969081905	-0.02022121049	0.1488306897	3	1
10	90.29766599	396.3019711	2406.703085	14956.3884	3277.184667	563.9184555	1916.811439	6320.5	6270.075	469.2321886	2657.438681	586.2208679	204.3487819	223.8925847	1092.317596	1574.800866	0.1617679113	0.2221665822	0.03783687788	0.01013341805	0.01636244024	0.0126278719	1	0.132507725	0.4131364088	0.1516272703	65	1
10	91.11879225	640.7007787	4.815310815	10437.11355	3146.354089	16.75862102	1235.014768	4656	8170.947368	72.16064721	1663.996133	490.3551094	70.93844006	174.5986068	714.7860006	2582.197013	0.0004536716367	0.3040756624	0.001693392582	0.007301416551	0.01960034597	0.007334604939	1	0.001943973526	0.5842363724	-0.007790045706	24	0.9999999997
10	91.49214388	292.6514551	2387.098981	14553.24957	3276.031776	578.7379799	1838.296613	6273.5	6212.095745	448.1487407	2525.005942	589.658286	177.5173353	223.550917	1064.986254	2710.032905	0.162699795	0.2260556199	0.03794773567	0.01188992153	0.01587791536	0.01186792139	1	0.1333052122	0.4211375316	0.152334279	65	1
10	91.93695898	484.4233759	-37.32839542	11928.26477	1189.14367	584.7329647	1798.687743	4548	4365.763441	56.34875846	2270.268357	237.2622948	145.8211686	319.1581285	858.080172	1978.16316	-0.003542746881	0.1019806167	0.04988798742	0.005099562155	0.01244258828	0.009372468749	1	-0.0002035929531	0.1677875097	0.1515832483	13	1
10	92.29027444	115.3068522	-51.93452994	8015.411777	850.3969996	802.326456	1708.162579	3161.5	7195.365591	49.29498143	1739.63111	185.5386498	210.8117132	208.471699	640.368614	4417.048884	-0.006665443932	0.1067619186	0.1000894353	0.006598308002	0.02324362528	0.01241939757	1	0.0008631040581	0.177646884	0.3239254067	14	1
10	94.28463342	17.5092175	463.5510754	7179.99769	418.7457106	510.0129927	1067.507685	2677	3051.947368	108.7687561	1199.270218	123.0106064	144.3334327	133.8234745	434.6906746	1638.946498	0.06331857316	0.05959529938	0.07331256674	0.01059193621	0.01837853873	0.01511702024	1	0.05440557719	0.07947982095	0.2465060051	36	1
10	94.70701102	756.2034752	31.18632136	5811.295701	935.5789806	208.8104001	1147.354968	2371	1852.726316	40.96792608	1168.315503	194.2767027	78.80287651	147.451815	455.8622373	792.0030819	0.006561490666	0.1637511761	0.03616056423	0.007658509146	0.02121490213	0.01117169788	1	0.007625086449	0.2949493445	0.1083769019	18	0.9816280521
10	96.53876279	417.2847804	4552.157885	15436.91042	464.0030889	910.2735033	1999.649827	5592	19796.5875	873.0422477	2794.865279	153.571466	264.5309555	200.3188267	986.7940522	7401.675455	0.2958096628	0.03124774566	0.05690295706	0.01358272519	0.01324209856	0.01681580438	1	0.238820643	0.01779170451	0.2428389845	70	0.9999485304
10	97.06177865	218.860672	1842.15955	10767.07883	3400.932058	-58.63490467	2137.172396	5038	3781.597561	442.283347	2361.285848	723.5639552	132.4325208	254.2674903	1028.009867	2431.204157	0.1686006875	0.3071061611	-0.005590663332	0.01530854048	0.02580334141	0.01286748534	1	0.1359110371	0.588112562	0.006014274963	66	1
10	96.95463929	676.5203437	29.00781748	9132.600422	2746.465604	-5.335191372	1282.217337	4100	6692.11828	66.70442241	1174.388175	379.8878993	92.6231559	583.9377567	518.7957124	2445.716859	0.003632466456	0.3075662067	-0.0005480492828	0.00751430992	0.01836670118	0.01067168618	1	0.004368994626	0.5913863404	-0.01467861199	24	1
10	98.9722144	180.4487914	-26.55690382	12460.26405	3957.614796	232.4888046	1594.799139	5614.5	6613.217391	70.10109131	1697.696824	541.5158284	84.83903601	204.2939597	728.3580368	1726.086527	-0.002264635984	0.3188784835	0.01928339212	0.005885799823	0.02086423498	0.007110850774	1	0.001169882027	0.6147665353	0.05259324701	25	0.9999997295
10	98.4108794	599.7180138	644.8599807	10341.44651	252.6258374	857.4276359	1644.486473	3813	10949.35106	163.8755281	2013.73079	125.2590122	192.6459605	154.0281889	700.3984998	3212.876866	0.06227764428	0.02453653488	0.08300973095	0.007784311478	0.01401872321	0.01150302414	1	0.05384847625	0.007239583808	0.2786772118	32	0.9999999999
10	103.1122718	506.6478695	781.8646407	12882.41796	3989.168547	1024.598156	1757.213983	5882	11396.64211	186.2145943	2183.855719	630.493549	211.2311008	185.9473656	943.8757917	3716.199062	0.06197889786	0.3079506342	0.08052261564	0.009066755888	0.02026506512	0.009984752894	1	0.0566900503	0.5912935472	0.2780610948	50	1
10	104.5048767	568.3089241	2197.677003	12661.67794	653.0528665	-102.839885	1800.512787	4817	5163.914894	404.2547172	2289.281215	162.9872077	129.6418344	174.5994984	829.6823884	2111.378211	0.1738309703	0.05333215867	-0.007855935562	0.009817732865	0.01197837168	0.01081483465	1	0.1370206526	0.06507360748	-0.007763027084	55	1
10	105.4382228	653.359476	-12.81904366	7567.29441	363.2780908	773.3256459	1663.983079	2907.5	2402.404255	54.54431146	1767.648751	131.4977607	199.5350584	465.8225892	630.6937212	1546.339266	-0.001957095825	0.05138494661	0.1010961325	0.006892641612	0.01748910154	0.01509808805	1	0.004062146695	0.06346110061	0.3269128025	9	0.9999999999
10	106.6403572	166.2646852	-112.894453	11721.42825	1851.704196	1204.814338	1781.205647	4781.5	6170.120879	66.53638417	2159.803537	317.9557369	253.3546002	206.8925228	831.5730882	2443.689746	-0.009427757615	0.1608043772	0.1046881434	0.006503590492	0.01926686969	0.01062500267	1	-0.0004035599369	0.2890508543	0.3406581993	19	1
10	106.9505166	211.785516	1656.399835	10361.79275	3187.619905	-62.416602	2269.107266	4768	3964.833333	423.3491387	2307.754712	754.6554673	131.2202126	299.7853219	1016.298068	1816.026571	0.1624417989	0.3006188736	-0.005862168165	0.01444832052	0.03404165703	0.01395044527	1	0.1308932553	0.5748310074	0.003473926523	66	1
10	108.6064928	730.6420279	1342.532981	7805.074252	454.0829832	-127.6727294	1209.630118	2975	6072.290323	250.2472575	1502.27977	138.4701054	103.8816243	256.1037488	550.9003425	2306.843079	0.168947579	0.0598336055	-0.01661049624	0.01222973674	0.01474097043	0.01400711461	1	0.1325789575	0.07854707168	-0.03886277913	55	1
10	109.136681	98.52176835	591.8853899	9734.463249	1690.293526	274.5453068	1391.219887	4054	12587.46739	149.0108777	2023.956866	325.5254828	100.2299169	218.6496002	778.6115936	5504.429616	0.06080308434	0.1696154481	0.02884370316	0.008810859069	0.02213658317	0.009412357608	1	0.0505497242	0.3062737517	0.0958580728	43	1
10	109.5459458	450.7849509	-7.362604814	14855.28895	2353.89698	299.7750964	1778.267428	6011	4562.741935	68.30799652	2302.168623	399.2753067	90.79283809	222.8251977	899.1220551	1081.920805	-0.0005538854847	0.1616629653	0.02003678339	0.004935514083	0.01310080809	0.00576300773	1	0.0007851577238	0.2907586742	0.05113435817	17	0.9992398892
10	110.4948685	53.28330187	27.32047492	8600.342197	646.7589729	12.46014225	1110.91652	3273.5	6674.135417	44.22270027	1441.567917	131.9081815	68.225995	177.2757199	519.0217187	2635.905384	0.003276650862	0.07655337622	0.001665558243	0.005302553553	0.01586646258	0.007888149821	1	0.00158664202	0.1153281597	-0.0136728518	6	0.9999993392
10	110.3997178	151.3261074	-2.631826271	11710.04882	708.4214262	274.1956218	1597.826302	4443	10267.60638	106.3328282	2395.358595	165.8825121	81.26768266	180.6036295	854.2311175	3689.340374	-0.0001914476128	0.06037450775	0.02374069916	0.01113804177	0.01545869624	0.008027549834	1	0.0001707783487	0.08201976656	0.06111050173	7	0.9999999997
10	112.52331	198.6078458	-2.848767451	16121.05452	181.2173827	765.3891105	2173.441307	5771	1594.97619	68.06752086	1682.275824	193.4316667	173.7334928	1023.38983	576.4448299	616.0266575	-0.000174337744	0.01169729041	0.04753821125	0.004831294982	0.01384970749	0.01007764938	1	0.001288718383	-0.01831037172	0.1417116294	3	1
10	113.4745382	344.2858589	6105.547942	12617.9398	212.7579189	-380.2200636	2190.594884	4804.5	6352.639535	1293.257267	2597.040408	156.8495622	258.0382158	274.3216745	943.0024093	3274.726057	0.4827466684	0.01752572281	-0.02973039312	0.02121682443	0.01402506712	0.02215007727	1	0.3820731607	-0.01306054278	-0.01282629051	81	1
10	112.7869277	677.4882303	549.0581454	9054.186447	916.8786762	239.3798541	1367.794129	3477	9113.591398	133.7983909	1760.88605	200.8449935	86.33495887	172.5541061	664.7920062	3593.457915	0.05958239946	0.1028530098	0.02679017856	0.008462780664	0.01476759327	0.008731444402	1	0.04866362158	0.168711308	0.08661334308	39	1
10	115.6277329	367.0454441	3884.887286	12821.15715	1335.495716	-191.7637224	1982.616496	5123	6943.817073	884.1006285	2969.487908	293.8927147	204.3773058	243.412454	1112.905562	5009.75572	0.3015931823	0.1017391343	-0.01577123194	0.01299367303	0.01507249513	0.01823321563	1	0.2391751027	0.1630304888	-0.00417020199	74	1
10	116.2368257	71.25254338	1609.077193	10367.28366	279.8491881	1288.711319	1602.48398	3863	7957.795699	306.9813778	1651.208548	125.1805871	282.2180256	196.1165102	592.9087314	3475.018181	0.1565858184	0.02828653296	0.1204712095	0.01311680528	0.01430286044	0.01801551833	1	0.1319134489	0.01360745776	0.4295930221	54	0.9999999894
10	117.4491002	396.2628769	2141.154652	12074.65437	521.4633001	-79.92519654	2144.806858	4468	1246.344086	692.1053799	3763.420742	222.2265766	130.2987862	316.8201731	1362.860589	821.0826693	0.1786549806	0.04510589897	-0.008137986248	0.01272138066	0.01872603864	0.01276674586	1	0.1407635037	0.04805336916	-0.007853966276	55	0.9999999986
10	117.5106355	465.0189806	5794.026131	12656.11179	349.3217109	-358.7502053	2035.406081	4758.5	10144.59574	1479.543499	3048.01141	144.9721253	276.6911152	253.5253962	1081.523325	5857.593712	0.4766679502	0.02845547457	-0.02770023528	0.01986280873	0.01437352132	0.02268475464	1	0.3774803286	0.00954733905	-0.00692678579	81	0.9999999962
10	117.7247727	617.2054566	-191.7719973	11478.75634	706.5590557	2493.83738	1624.463647	4291	7819.557895	64.05028764	1884.109684	150.1137089	400.3343941	166.050161	672.599031	2549.427294	-0.01651266295	0.06253627606	0.2145206484	0.005416965132	0.01447933317	0.01523521237	1	0.0004794842761	0.08656136507	0.7145792504	10	1
10	120.5994516	231.3462659	2487.294055	14943.06227	1503.171631	598.4781956	1864.854706	5807.5	4801.157895	476.6126952	2709.430887	314.3989804	193.2517494	228.4338976	1029.494862	1928.089013	0.1654203911	0.1036296319	0.04056667174	0.01082575965	0.01405190587	0.01152065579	1	0.134257753	0.1688068069	0.1585191484	59	1
10	119.9286914	512.3287318	1548.563165	9071.983203	1370.196463	6.1848302	2344.773222	3732	2076.46988	394.4867688	2421.023607	410.1121509	106.9268805	285.726682	976.5550757	1561.388558	0.1686599512	0.1467356503	0.0006951185351	0.01287462742	0.01847996891	0.01276665598	1	0.1345563	0.2576221767	0.02314220773	61	0.9999999997
10	121.0228273	249.8221546	-50.91911756	14679.74309	323.911401	318.5342976	1992.829941	5382	13445.45263	51.83819961	2458.830336	139.5718126	87.11792869	216.8281204	839.3393634	3809.373173	-0.00374501289	0.02245404034	0.02191268907	0.003806236635	0.01148326547	0.005583022635	1	-0.003233635968	0.003926417951	0.05292032598	2	0.9999695247
10	121.0965351	721.7289042	614.5000538	7011.226385	198.8792729	-46.0497254	1187.787908	2570	11544.81522	153.6749011	1336.041394	90.29989621	73.26987486	139.6241988	468.3810016	4066.41174	0.08851280914	0.02707738551	-0.007673453382	0.01136785766	0.0150163985	0.01099364367	1	0.0685161103	0.01217352389	-0.02756955627	30	1
10	122.059512	355.6325318	4092.721597	13780.01656	1419.869996	-271.5067394	1977.258044	5453	8386.246575	926.6365242	3023.282164	308.3412789	184.4747928	262.4927502	1144.067583	4140.074469	0.3033363402	0.1066632245	-0.0213849203	0.01423991006	0.01510046926	0.01442951105	1	0.2402330424	0.1731574618	-0.02296584693	74	1
10	123.5118484	286.1123605	676.2676603	10580.26438	2534.992013	951.5574271	1841.528776	4613	5177.102564	206.8194217	2708.652497	654.7134973	261.0624538	187.7715866	1128.556643	4163.221422	0.06425968827	0.2399882202	0.08855983328	0.01159498329	0.02288695476	0.01675860954	1	0.05829499478	0.4512011958	0.3043498912	47	1
10	124.7819781	691.4041751	2675.151724	9562.146968	1445.995391	-203.9069452	1347.794303	3820	10018.43617	585.9893988	1961.722946	281.7491711	143.7179824	151.6020548	764.4002313	4786.912381	0.2844561891	0.1530570341	-0.02180314303	0.0144567665	0.01678940946	0.01454453158	1	0.2256409657	0.2690307997	-0.0274513209	76	1
10	125.1731911	145.5935665	11366.0643	11772.64191	1219.909556	-804.6406972	1595.219367	4903	1324.680851	2483.83317	2617.861016	300.3661562	445.5946868	186.1996496	1050.452247	1085.925919	0.9755138552	0.1006735091	-0.07015112963	0.04279454196	0.01617787842	0.04144166382	1	0.7741931558	0.1513589581	-0.03597474571	96	0.9999653561
10	125.2506018	667.4807049	-71.4130758	10627.16971	1129.928062	1097.344269	1441.157246	4138.5	9463.666667	55.24181407	1764.56228	196.9574431	201.7797492	151.4559919	663.3286454	2127.326631	-0.006529350717	0.104687912	0.1021377626	0.005328678611	0.01382329957	0.009340802784	1	0.001091258344	0.1733693931	0.3309539462	14	1
10	129.0416775	109.4807607	786.0813957	12406.02483	4816.217583	-30.50158489	1199.172239	5887	7493.591398	176.605859	2034.97646	784.683297	99.658713	311.1363238	925.1598443	3289.932744	0.06611210004	0.3888818658	-0.002489102433	0.009874412759	0.02339666747	0.008671435636	1	0.05512239714	0.7580774153	-0.004642982297	51	0.9999950861
10	130.6417329	201.4874867	-145.0038071	14948.00067	1634.156527	1610.388262	1761.817798	5788.5	5937.351064	75.25614075	2338.307651	304.7919465	271.6390029	217.827439	894.2956283	1938.378824	-0.009844270022	0.108289778	0.1094520775	0.004952414711	0.01423423909	0.009706787607	1	-0.001006624205	0.1808332661	0.3554861886	14	1
10	130.4126349	519.6168038	2430.435342	14975.02559	2396.555771	-76.41828364	1974.014328	6074	4655.927711	434.4002836	2700.802239	469.0814049	144.9007456	251.723997	1105.791754	1782.374552	0.1625442024	0.16057126	-0.004934886645	0.008361646761	0.01412711429	0.01013871514	1	0.1294318638	0.2862246234	0.002728635173	61	1
10	131.9124132	71.32514149	-27.17465273	9418.492724	607.108868	433.8251852	1466.410969	3517	7344.741935	44.19443338	1683.352263	143.1995296	114.19231	221.647644	614.8599219	3450.244569	-0.003089260661	0.06818929616	0.04637493091	0.0050999836	0.01508583397	0.008064910406	1	-0.0004745378458	0.09814801923	0.138630347	8	1
10	133.1950817	277.2542719	-95.44387472	8308.749608	905.2314261	1851.673783	1983.166429	3325.5	1477.604938	88.30803627	2911.029026	294.2448287	642.6272324	250.2837351	1097.96273	1003.688357	-0.0109254951	0.1050089653	0.2165470263	0.01128593537	0.02516771452	0.02747995789	1	0.005575992167	0.174006875	0.7240509312	15	1
10	138.3007729	753.4545998	455.3949648	6949.736442	209.9925881	155.0921368	1178.229151	2548.5	13718.91579	118.4931413	1387.194368	97.82383864	79.66128314	134.5157865	490.3016668	5501.03332	0.0654066038	0.03063940493	0.02147512873	0.009922417491	0.01620791592	0.01122714223	1	0.05211969739	0.01981830522	0.06760548505	31	1
10	139.3208812	258.3852551	-109.7882082	15667.25853	1721.56583	814.6515327	1805.038895	6068.5	7823.578947	61.89245387	2448.340102	295.5939959	160.6882851	195.2822697	928.7718848	2534.4768	-0.006976539687	0.1118430887	0.05183219569	0.004336706945	0.01216038441	0.00713217777	1	-0.002699946264	0.1881587018	0.1577669538	13	1
10	139.6186434	432.6014957	1042.945636	15909.84704	2602.521572	488.4900085	1868.036846	6475	8597.873684	198.2602468	2525.934768	508.0478535	151.57463	206.5259781	1055.383383	2977.684683	0.06556913624	0.1664706791	0.03128310866	0.007073462294	0.01500924137	0.008519772755	1	0.0544947826	0.2997240036	0.105272082	43	1
10	141.2627091	638.6747216	-12.14174398	10216.05398	3286.822448	35.31320237	1544.749728	4713	4035.097826	74.09193148	1879.880385	579.5012451	89.34731005	190.6641315	823.576623	1616.540459	-0.001237379629	0.3237791394	0.003384271103	0.007697950775	0.01962936911	0.009170790166	1	0.0009363157534	0.6248630755	-0.001798255268	24	1
10	141.3354882	680.5173618	-1.524911943	9073.145165	1976.580332	152.2543399	1427.293722	3841	4961.053191	83.12290833	1736.63696	395.6111971	135.5499187	764.3320949	720.2358207	2168.56373	-0.0002220700842	0.2241099724	0.01591401821	0.008882038521	0.01775954844	0.01413969278	1	0.001479360886	0.4194452642	0.03877650773	21	0.9926832357
10	142.002625	165.7646511	-33.10935792	12256.70228	706.9424403	282.926307	2005.663464	4606	8221.244681	42.77986103	2331.061849	177.1530001	104.1795427	364.9857946	838.3496782	3099.975101	-0.002945052486	0.05870295928	0.02384402158	0.003539944626	0.01575749051	0.008655564664	1	-0.002042828721	0.07861391579	0.06078355637	7	0.9999999977
10	144.6554334	531.3145509	2326.763706	14504.28751	4446.784072	575.5854487	1792.96409	6573	7950.225806	445.6540714	2668.855655	796.3046079	189.4045979	220.8952823	1174.174303	3230.57143	0.160031074	0.3119756735	0.04025289108	0.01123541667	0.0170307634	0.01261749548	1	0.1323191149	0.5982339172	0.1620902147	67	1
10	145.5048658	46.24540061	-33.01102715	9510.418247	539.8003338	923.1059483	1546.177292	3530	3414	48.52542213	1622.034633	148.8933565	205.4343049	188.0298029	576.3115344	1570.385652	-0.003231168116	0.05859450349	0.1000644008	0.005633984859	0.01710661579	0.01225424822	1	0.003054142508	0.07833702133	0.3232687754	9	1
10	146.3167649	704.4921726	1508.409302	9751.550898	940.5236096	325.2683958	1444.708197	3773	6469.542553	328.8898564	1866.965143	191.8144743	132.5441458	152.4667779	701.2370451	2442.396129	0.1541811829	0.09742790412	0.03495718094	0.01325276324	0.01397468489	0.01306598143	1	0.1248082315	0.1561894838	0.1364266808	59	1
10	150.4458347	182.2540323	-159.232516	15755.29352	1663.798948	1665.016443	1746.508598	6047.5	7794.967742	63.04467752	2441.843074	313.7663983	306.4335904	210.0977345	948.23736	2703.695794	-0.01026794695	0.1105506796	0.1075074143	0.00445530611	0.01545417989	0.008665887274	1	-0.001455324025	0.1854998854	0.3487536503	14	1
10	151.7069042	248.4540121	-195.1615079	15530.14087	933.7283174	1664.608211	2068.068906	5877	10084.32979	101.5292129	2425.057424	267.9967371	319.7911617	1626.836581	926.7575011	2667.899199	-0.01260148622	0.06402082849	0.1083046171	0.006239851814	0.01642835828	0.01441052163	1	-0.003799652869	0.08964547411	0.3496444375	9	1
10	156.599732	105.5905082	596.3386096	10907.50296	261.494649	2049.150635	1819.607287	4005	7676.120879	133.2994039	1848.576486	132.3447843	394.3489903	205.4775389	647.3564383	2952.178788	0.05218415996	0.02404001588	0.1896653467	0.00885696751	0.01399901988	0.01768424229	1	0.05322663867	0.006278542404	0.64372728	33	0.9999999888
10	160.9918936	166.0286572	-156.7947308	12752.83954	1215.098462	2828.712022	2380.409989	4928	3507.222222	81.48088344	2144.740574	260.9961031	449.0698707	226.3647066	807.43982	1381.248421	-0.01317876462	0.09905528776	0.2274524388	0.006322140109	0.0140949346	0.01714401962	1	0.004468206699	0.1617613876	0.7609279647	15	1
10	162.9467596	31.40346965	542.4687265	9228.103467	635.4675596	716.635353	1193.591386	3505	8820.333333	146.2680379	1752.641118	150.0963833	188.6876953	149.4073733	620.50119	3427.328689	0.05983414454	0.07084396267	0.07828924056	0.009378057641	0.0192175046	0.01333852591	1	0.05209659143	0.1027060477	0.2631631043	36	1
10	164.2786835	680.4834067	1528.034635	10098.9524	520.870709	1202.127644	1742.448446	3765.5	2580.357895	350.56901	2050.964134	148.1795995	300.3271904	199.8709727	743.421633	1108.251382	0.154085908	0.05358687532	0.1248433092	0.01268416584	0.01226400386	0.0179550773	1	0.1305107241	0.06577734758	0.4447924343	57	0.9999998982
10	165.5443203	121.3917849	-207.9348329	13429.7719	256.7201229	2897.991606	1771.348183	4795	3692.376344	75.27283895	2170.438016	138.1038461	496.4443644	217.1279539	746.8725151	1116.951314	-0.01495516961	0.01936609889	0.2137969969	0.005398913985	0.01149573299	0.0161397342	1	0.001178502265	-0.002423370881	0.7112243473	5	1
10	167.1866036	94.58934573	-1.422511092	10257.84928	2368.52402	57.48087616	1849.594463	4436	8659.604396	67.01932274	1624.947047	403.3270682	86.56799811	397.488659	681.8204567	3349.656967	-0.0001521015947	0.2279487129	0.005440201368	0.006737200039	0.02213248425	0.008848037066	1	0.0008473752804	0.4273628836	0.002822406801	20	0.9999996208
10	167.6983086	178.4792453	-200.9435694	13461.7811	1365.852286	3100.383996	2419.192184	5236.5	2739.616279	76.61019852	2195.106995	233.896206	477.8434794	258.3119782	817.7102213	914.6583312	-0.01468728769	0.1032400876	0.2276001762	0.006268658077	0.0144939526	0.01701445694	1	0.003320449049	0.170406438	0.7612071148	15	1
10	168.4821371	58.55485077	12.65869209	9964.043218	664.0650567	61.4570804	1612.354208	3734	8021.625	39.79191356	1554.795426	142.1500663	65.65855402	242.8681805	559.9616756	3723.230337	0.001237426786	0.06844168081	0.006231086827	0.003974576133	0.01417191099	0.007270232245	1	0.0001821274721	0.09863727446	0.001353686466	6	0.9999991176
10	168.4318346	74.39587289	767.6820478	12538.54979	725.7774273	368.3552309	1509.264224	4653	13177.63043	158.3751825	1980.041321	142.7003421	118.3965881	211.1107886	700.6703626	3930.602369	0.0628627212	0.06128760063	0.03064230935	0.007056750354	0.01322503659	0.009468699745	1	0.05107834498	0.08300583432	0.09946357195	35	1
10	169.34973	489.5606862	2555.729207	15448.47629	2509.536554	-87.87943769	2235.390585	6375.5	5822.074468	505.3822712	2815.41078	507.3712142	136.5554136	227.8060499	1164.7054	2041.179262	0.1650510187	0.1632588957	-0.005489019587	0.01097021638	0.01308575447	0.00916172895	1	0.1314283122	0.2917282088	0.001474478051	61	1
10	170.6726848	532.4202853	-83.80333416	12419.71036	1344.836325	1380.449098	2228.715778	4897	5989.308511	65.58226111	2427.005795	254.8621532	274.2270589	237.092985	906.4466084	3231.623611	-0.007062614475	0.1072955919	0.1108982524	0.005847952555	0.0134883174	0.01266639035	1	0.001307094885	0.1787441194	0.361081685	14	1
10	171.7165105	332.1477343	1212.462779	13946.81821	441.2413689	75.21772018	2131.385587	5226	16743.11765	256.9354441	2458.416738	138.3426054	117.2390008	228.1889093	849.3087562	6324.074189	0.08629622437	0.0296988921	0.005095447727	0.007765212945	0.01277106341	0.008544195397	1	0.06766635688	0.01759749357	0.01597771752	30	1
10	172.2873713	235.4923529	-26.35263131	12929.24507	903.8065704	116.5672394	2037.063557	4913	7537.431579	51.1172956	2481.983099	180.9667348	72.91014532	250.2037952	890.0868102	3024.514657	-0.001833988079	0.06908928038	0.009545123505	0.004314527489	0.01519568626	0.005698771817	1	-0.002034560015	0.1000126951	0.01207887839	6	0.9999895206
10	173.8765358	198.4531908	-241.931051	15882.42736	327.9207659	3494.161708	2064.716346	5739	4570.180851	83.30400127	2316.407817	167.2798416	568.2432551	393.5717401	836.4224821	1353.966328	-0.01574285801	0.02022373417	0.222694452	0.004970778079	0.01157825285	0.01581023951	1	0.001180392279	-0.0006515734964	0.7417156403	5	1
10	173.4821749	612.652507	1777.940617	11106.76389	2623.872332	446.6578469	1653.939861	4852	5929.531915	433.9205107	2656.374056	605.3581593	176.1491481	183.1137709	1107.310133	2891.136327	0.1635544843	0.2321991974	0.03959170452	0.0117675851	0.01841532978	0.01275893334	1	0.1341740143	0.4337846501	0.1583683373	65	1
10	175.189325	45.7772507	13.17461466	9003.80487	645.7458694	36.12759262	1517.064149	3460	8631.896552	41.88485672	1623.900729	146.6046667	65.63905092	219.6298645	586.8431592	3898.579422	0.001749325704	0.07229294669	0.003966079957	0.004809540065	0.01616744158	0.007651930927	1	0.0004773365158	0.1065682796	-0.006221387954	6	0.9999999953
10	175.0931642	345.1530943	1189.046396	13273.8524	251.8424334	79.30181585	2396.978823	4929	6215.364706	315.8294686	3213.341709	149.5352398	116.5608702	285.986296	1110.522508	4106.869326	0.08716134273	0.01838105382	0.006373171107	0.007406572301	0.01365353585	0.009612515567	1	0.06831740288	-0.005739011357	0.02025845858	30	1
10	175.3090568	558.3683992	-29.99331116	16820.12519	2684.31648	322.1049438	1634.592511	6730	2372.851064	71.7235023	2341.081151	439.6590922	99.13632692	222.9418556	953.341776	837.3894272	-0.001809159403	0.1648183317	0.01997587878	0.004507909518	0.01330117094	0.005660302889	1	-0.0001865176038	0.2972788925	0.0507241253	17	0.9989224254
10	176.6533046	583.4785253	790.3992317	15193.74016	1697.293755	2985.09427	1641.159853	5943.5	8304.776596	159.2230177	2312.044871	289.7278045	492.023804	213.2860027	887.6606968	1859.853516	0.05207242855	0.1113678015	0.1952144798	0.007163627645	0.0143509068	0.01421228627	1	0.0545278562	0.1862373711	0.6652876715	41	0.9999999999
10	180.5971806	394.6934173	44.51082219	10983.54597	1489.570145	440.4395956	3119.372197	4597	944.6276596	68.88793149	2830.393672	456.7311858	165.0252163	415.5503351	1138.475643	246.3649703	0.00395667865	0.1353958067	0.0432623496	0.00756177372	0.01880770564	0.01189649045	0	NaN	NaN	NaN	NaN	NaN
10	180.4746206	431.2923913	862.9894644	12582.37706	271.2312883	387.9197461	2217.429055	4655	10865.04211	228.4827824	2736.289359	165.7073236	215.1001203	1083.286816	925.9154204	5724.060887	0.06783821482	0.02165748447	0.03132352182	0.007496414003	0.01632029816	0.01907517311	1	0.05464904581	0.00126698282	0.1018370479	31	1
10	180.5790349	726.9618783	-5.332847562	8846.036476	870.7671302	401.7353616	1401.044791	3470	4495.752688	46.64064267	1694.156635	178.100494	101.9512	135.5698094	627.6007252	1816.720173	-0.0004702395727	0.098611022	0.04477697395	0.006060460899	0.01624190583	0.009014243378	1	0.001857123887	0.1608040545	0.1345912823	13	1
10	183.6750483	325.4545951	1276.705731	14023.5127	226.9596428	55.46402545	2190.438064	5087	9108.808824	260.8225877	2719.382551	123.0350909	100.549329	200.616695	946.2675496	5127.463713	0.08816630712	0.01654003891	0.003850323988	0.007446389202	0.009703110918	0.007567653997	1	0.06892345969	-0.009545187753	0.0117479305	30	1
10	184.8741956	71.99687564	-67.07893669	11788.32351	2617.733601	1134.899737	1394.641749	4945	6015.294737	66.47893022	2045.679889	466.9506201	219.0080503	205.8290182	833.5441064	2066.519836	-0.006034562675	0.2221203462	0.0990155746	0.005865709937	0.01875442213	0.0111084955	1	0.002617056786	0.4153645863	0.3236363671	23	1
10	185.4599684	20.48503179	7785.090045	7923.741557	884.4272588	-668.6614528	1229.688682	3270	1528.222222	1692.40222	1735.142192	197.7870773	328.257972	157.388095	679.0382507	979.1986264	0.9680950683	0.1094454903	-0.07940394762	0.04480421536	0.02108643891	0.04535923865	1	0.7677155425	0.1695476223	-0.06931177009	96	0.9999999961
10	185.4057247	258.3813959	-38.41133081	15484.04548	5156.795266	86.14710733	1726.511977	6950.5	7334.578947	80.87449448	2730.209695	977.9105977	81.36361501	238.6903275	1253.313397	2903.37407	-0.002598247983	0.3382760938	0.00598177458	0.005651485592	0.02048141225	0.005769563119	1	0.0001962347286	0.6547550499	0.007245435482	24	1
10	185.4672389	299.3287542	2755.287792	16875.41007	1835.025233	2360.035814	2237.613398	6664.5	14007.12632	516.1548214	2734.273275	361.8000884	466.1499396	226.4631379	1096.395825	4339.965747	0.1591819356	0.1109204282	0.1419626356	0.01036543957	0.01344953772	0.01532978632	1	0.1364400139	0.1838430636	0.506561574	60	1
10	186.6645664	7.114981197	8120.677319	8601.456843	926.2538923	-568.1895706	1029.279917	3574	2478.666667	1625.609786	1753.986143	200.4035224	323.7968489	159.670891	678.4027609	814.6462984	0.9502056268	0.110958319	-0.06583462409	0.03970555389	0.0202096653	0.03998654129	1	0.7543778233	0.1729075902	-0.02665610432	96	0.9999999922
10	186.4968416	134.6660185	783.4905152	13790.57979	1611.850698	1261.991647	1750.066251	5493.5	18113.2234	180.2437888	2274.403601	246.7586825	219.4876267	184.3658786	841.4178041	4456.139759	0.05742125401	0.1145119684	0.08880180049	0.00763665378	0.01412762366	0.01146882293	1	0.05140349864	0.1927213908	0.3000542562	40	1
10	190.8041799	179.4355038	4579.975831	15308.04669	1039.215136	920.5179871	2014.060062	5901	19431.16484	873.4459506	2783.634617	221.996207	297.5378784	176.671105	1049.843255	6943.737412	0.2929828848	0.06900581966	0.06150115058	0.01615149998	0.01193995655	0.01980078211	1	0.2373154179	0.09563840976	0.2590943051	73	0.9999999412
10	191.3341989	105.427571	782.4136199	12451.77192	3771.57075	993.5227398	1677.475286	5616	11466.32979	214.5203801	2622.523785	722.5314926	231.0866843	199.7409308	1118.786438	5284.208296	0.06328024202	0.3003175275	0.07920558958	0.0101849532	0.02282523456	0.01151809836	1	0.05755084353	0.5755461775	0.2736087273	50	1
10	192.9420863	695.9093277	627.7570462	8900.019141	1965.968309	271.9675869	1640.222227	3771	12443.62791	154.745436	1886.742598	417.8211379	87.16515964	161.9847308	783.37153	4145.727939	0.0695750977	0.2234288148	0.02952290566	0.01052648045	0.01925684017	0.0109918685	1	0.05822872846	0.4170456947	0.1017451855	46	1
10	193.1085314	315.7779736	1289.954426	15184.52834	484.3743974	67.99431297	1920.113548	5620	17380.77778	313.2166117	3033.369554	116.5595303	107.1077256	182.322251	1077.956498	7154.636989	0.08390695076	0.03392834373	0.00421343546	0.008107115314	0.01003774526	0.007776320324	1	0.06574294265	0.02634777366	0.01250769484	30	1
10	194.5346227	57.84849252	1999.720486	12664.67274	1950.992149	-80.71673572	1566.349097	5145	4606.791667	365.402658	2232.824839	328.5307536	112.8362781	277.6969368	871.5187969	1373.519298	0.1595929309	0.1543016688	-0.005991598664	0.01308071724	0.01520310767	0.009302162929	1	0.1269263429	0.2733469849	-0.001769990051	61	1
10	195.2786558	406.4333932	3653.42381	11950.04684	1156.426983	719.5053673	2393.861874	4780.5	4217.095745	1105.401337	3673.254208	352.4070647	310.8296163	310.6424189	1388.742082	2965.910171	0.3025279495	0.09974269609	0.06286767384	0.02126265155	0.01894071903	0.02456931145	1	0.2453955767	0.1588438569	0.2668744148	75	0.9999997849
10	196.7906584	681.6098888	-15.22478123	10256.53267	2361.739025	192.3920456	1493.240676	4411	6113.448276	56.01488511	1882.037204	445.8138043	84.60098319	150.288087	782.203038	2243.515834	-0.001946898747	0.2326573236	0.01955790989	0.005495611739	0.01578863707	0.007546481297	1	0.0004530925208	0.4370808973	0.05117229549	21	0.9999312352
10	196.3311762	710.6269732	2907.773907	9766.724659	566.14493	474.3733939	1631.153967	3723	10794	662.5119054	2121.01695	151.1127256	190.9715231	169.6786261	785.3375475	4772.261509	0.2944131506	0.0579015497	0.04728613578	0.01755372278	0.01441158339	0.01832377728	1	0.2373380031	0.07274571104	0.2101441048	73	0.9999999925
10	198.2684131	192.409831	6839.161588	14253.99399	853.217172	-409.9552593	2129.168855	5448	10120.46591	1380.489683	2627.538461	187.2495053	279.2303248	246.9110081	976.5973985	5562.648129	0.4850352232	0.06216967363	-0.03031388697	0.02821031352	0.01338060569	0.02146689472	1	0.3843748037	0.07890795847	-0.01304467067	83	0.9999995169
10	197.4883207	541.2569112	6176.396118	12654.95163	779.4700031	982.5545902	2053.900976	4889	6472.117021	1487.543565	3218.227308	182.2261424	354.4058444	247.8984037	1165.284894	4028.559728	0.4802766222	0.06139159094	0.07609824756	0.02061549669	0.01459107671	0.02633202743	1	0.3879982032	0.07729153141	0.3523900529	84	1
10	199.635354	731.1495162	16.60806547	9102.225513	172.6909694	15.54895268	1336.30678	3203.5	2627.032258	41.23003043	1647.934691	105.4210121	61.43319681	151.948364	592.4391398	1245.955879	0.001712084935	0.01968547453	0.001529236167	0.004977033287	0.01318307141	0.007261254703	1	-0.0003268052825	-0.001840627124	-0.01611281676	1	1
10	202.5886636	428.9745762	-66.83621001	16772.39172	2846.589371	873.198099	2262.555901	6776	5240.376344	64.01329177	2450.374276	508.5267087	152.6840125	247.5063931	1031.485293	1775.109439	-0.003897874512	0.1723480119	0.05333862693	0.003940304882	0.01340580339	0.006727342285	1	0.0005616109849	0.3128000966	0.1653788861	18	1
10	202.2634324	646.5179245	993.2627492	11917.88184	329.4270139	10.55406359	1733.609582	4406	14870.55319	220.3774503	2130.203904	127.4792253	94.21574523	170.5366675	734.5020059	5488.308927	0.08339356086	0.02853163932	0.0008403553831	0.007481589116	0.0126548354	0.00818692071	1	0.06503475501	0.01523626323	0.0006173227508	30	1
10	204.3084217	206.5906547	1285.972597	15339.24321	490.7700738	40.16547329	2045.594755	5673.5	21623.3587	256.1310712	2333.992842	139.4785646	114.4043424	227.309813	841.5092697	6164.571781	0.08482092538	0.03191380794	0.002542547848	0.007948378437	0.01027064431	0.00775292198	1	0.06633379924	0.02218465564	0.006905977604	30	1
10	204.7624859	256.7963714	-315.8430359	17347.43285	1080.876536	3956.981426	2221.790544	6553	6208.063158	84.75539751	2542.358779	255.7296955	644.661492	196.6098334	1005.291687	1774.303764	-0.01767551725	0.06420640871	0.2279180861	0.004441824383	0.01049035502	0.01607222419	1	0.0005052411759	0.09000942985	0.7605079153	10	1
10	204.849042	596.7289692	-66.8377117	10492.1327	157.1590189	1171.440959	2131.203817	3891	5858.705263	54.07124483	2432.431374	127.1392531	283.8700666	234.5192556	854.5834036	3048.170804	-0.006419169357	0.01454924375	0.1141230164	0.00527887588	0.01316196015	0.01259254471	1	0.000981989762	-0.01239517508	0.3697138932	4	1
10	205.2821902	621.4904816	2128.625641	14118.71502	4442.224106	537.683404	1728.04171	6360.5	11373.41053	445.0700044	2439.378003	748.4315299	191.9618845	230.0269715	1071.491727	3947.363835	0.1558649288	0.3134181589	0.03851183484	0.01124705997	0.01710220706	0.01257770818	1	0.1288829706	0.601266673	0.1551720825	67	1
10	206.3430623	768.4972791	40.12216944	7187.776926	1074.984468	-2.696222077	1316.301634	2912	4046.446809	43.44396649	1095.036444	206.570724	68.8177796	133.3971821	442.2872684	1367.982107	0.005805915279	0.1583307626	-0.0003818730592	0.006647390278	0.01690438479	0.0101142945	1	0.004404809085	0.2838173892	-0.01782764777	16	0.9999989979
10	210.5837569	79.15508968	5434.277494	12042.8337	332.5616466	-303.3920049	1840.150985	4419	12335.28723	1120.697796	2433.748183	134.3549545	212.9463499	215.6590176	873.9318902	5768.689008	0.4540561538	0.02839573427	-0.02529509443	0.02070877402	0.01376367275	0.01925461629	1	0.3595685553	0.009741720197	-0.003862545658	81	0.9999999994
10	210.2947329	223.1555738	976.815288	15585.23382	855.4852943	1405.463907	2471.932336	5824	4186.752809	192.1890354	2558.329598	306.1967081	289.2949292	1403.770591	959.6220552	1639.886632	0.06333572671	0.05686979331	0.08992756109	0.008266682711	0.02330726823	0.01157372117	1	0.05554920528	0.07385045056	0.3036660691	36	0.999999999
10	211.8985026	239.3726639	113.8130222	14945.54385	1450.755446	164.2956861	2106.41965	5768.5	3222.75	171.1105843	2885.573559	357.7422482	152.1503537	646.1805053	1110.063109	1891.995675	0.007974939618	0.100121852	0.01066443963	0.01397915857	0.01325427436	0.01168527959	1	0.00624268765	0.1638239587	0.01907670975	11	0.9999999981
10	214.4320955	142.2367747	-177.0354603	16308.66319	462.4593694	1792.212668	1879.210545	5888	11347.51613	57.2123124	2551.920487	157.2365299	318.7490462	274.1938377	908.0224531	3767.764516	-0.01097552073	0.02783502242	0.1112400221	0.003916526968	0.01141343329	0.008558306199	1	-0.002709962832	0.01505011266	0.3591072394	4	1
10	214.5238684	375.6688765	1337.813582	15743.30664	475.7725577	48.57345733	1892.239766	5810	15623.51087	323.8289542	2878.319975	172.5991884	107.2800115	196.5672511	1062.581999	5492.82661	0.08839600451	0.03120987472	0.003324811378	0.008938641311	0.01161444112	0.007028692495	1	0.06923882987	0.02068294607	0.01040585859	30	1
10	219.4776942	551.2417203	4242.8758	14307.36971	2302.107271	-224.7613155	1910.363523	5850	11066.51613	928.6900602	2876.209943	442.5886885	203.4960679	240.7188369	1132.948308	5278.174527	0.3033100657	0.169015577	-0.01487382334	0.01381325308	0.01729715927	0.01459316984	1	0.241383041	0.3016460354	0.001221157747	76	1
10	220.7438244	212.6685438	985.6278604	14526.7275	2426.429416	23.86669185	1889.880524	5862	9306.772727	245.0875432	2774.96871	484.0375738	115.5339106	251.9531987	1111.049297	3617.78516	0.06666957156	0.1689907427	0.00192855621	0.008290921919	0.0172913753	0.009185644348	1	0.05335200255	0.3049238247	0.004480534331	42	0.9999999999
10	220.2750646	606.7683562	909.6339604	12774.69036	877.558161	28.73054837	1910.100123	4916	13899.6383	226.0524107	2394.251484	175.0937508	107.2266734	197.0250597	861.447354	5105.206716	0.07237502851	0.07011755857	0.002271244269	0.007210153215	0.01390507159	0.008791544257	1	0.05680243448	0.1010892945	0.004179907877	34	1
10	221.6373317	732.610256	20.77666702	8899.723306	1363.605757	154.8653932	1482.040528	3589.5	2283.642105	51.78321033	1718.704353	278.7660563	78.86741133	168.9299063	678.2834806	947.9627082	0.002258175339	0.153170846	0.01730054598	0.005956784536	0.01647256196	0.008774372123	1	0.002744788059	0.2732208238	0.04211764845	17	0.9860355054
10	222.8420533	61.34017598	-143.9386694	10408.94131	577.6920351	2271.902288	2108.651964	3931.5	5766.494737	59.60458823	1968.619877	160.9957259	439.0777615	279.5771836	713.7617762	2808.10305	-0.01283103816	0.05494764851	0.2128271605	0.006084992199	0.01601863282	0.02095573253	1	0.003217622458	0.07087232763	0.7093807423	10	1
10	222.3064011	96.59594503	-136.8345354	14005.16996	2149.101417	1450.503121	1696.430677	5669	9533.978723	75.21946591	2555.060084	382.1971295	270.7840827	196.0073556	979.0292277	4493.930351	-0.009856727025	0.1551169248	0.105738773	0.005872682149	0.01585672969	0.008882489323	1	-0.0007384185377	0.2773356572	0.3440173203	19	1
10	222.5134414	189.1905456	-188.3501391	17865.6556	4326.044784	1896.108862	1632.221251	7597	9025.191489	96.02586054	2400.403104	698.5630161	310.3100991	217.6689484	1107.337904	2639.388815	-0.01080217979	0.2458369115	0.1106742113	0.005713983003	0.01595462153	0.008642306834	1	-0.0001077401347	0.4642972268	0.3633672968	23	1
10	224.1624004	439.3278258	-205.3959517	18585.66415	3174.421498	2047.26809	1881.860077	7622.5	11570.07368	75.07988682	2644.914491	511.902591	337.2272099	223.9446243	1095.128752	3588.12582	-0.01150689714	0.1696730142	0.11250335	0.004290986362	0.01127007421	0.007810690083	0	NaN	NaN	NaN	NaN	NaN
10	224.3768242	363.9702166	-54.11369274	10463.11028	1605.266138	1231.364924	2655.709741	4349.5	4181	67.13513504	3821.503244	588.3473425	467.1216105	1054.662854	1481.892366	4432.415111	-0.005204925895	0.1548841288	0.1162714705	0.008264600155	0.03042145331	0.01642266437	1	0.003714360831	0.2767822957	0.3813661124	19	1
10	225.4369755	172.6333255	-44.90724219	15278.21805	2709.138241	789.2371336	1913.104567	6240	4480.712766	63.63535921	2334.168854	464.652578	166.3496529	262.2236128	969.4560377	1712.370272	-0.003365379085	0.1755045062	0.05313072795	0.004370540341	0.01433153065	0.007425467903	1	0.001009079857	0.3192975047	0.1648749698	18	1
10	225.0050541	243.2404874	5299.050603	11597.27603	1292.98167	853.8442205	2667.102954	4882	3920.123288	1705.719037	3468.503035	420.5905598	412.4002056	576.2548683	1330.330165	3352.971961	0.4537206981	0.1065025848	0.0735799681	0.04849830578	0.03247326903	0.03956438078	1	0.367107489	0.1706312694	0.338862634	86	1
10	225.9522895	773.2004187	1.375439822	6737.210743	406.0324631	659.4243147	1361.163625	2552.5	3900.9375	40.3093804	1349.942151	115.881339	152.0382797	146.1792167	498.5222835	1786.411138	0.0001957601925	0.06258047095	0.09811570349	0.006355121428	0.01672975861	0.01199704853	1	0.005703706139	0.08650421198	0.3174599094	9	1
10	231.5631543	425.1767316	-24.85710411	15126.73352	311.2259882	124.3355878	2086.093295	5526	8142.8125	57.12081929	2787.012107	166.7572561	84.93531892	287.228486	993.076456	2879.941071	-0.001725841416	0.0214132158	0.008153765725	0.004106970712	0.01190239655	0.005803327116	1	-0.002592765545	0.001763385144	0.005961914703	1	1
10	233.155572	652.7951184	-138.3306345	12243.55299	804.882901	1354.880957	1741.794143	4635	9680.526316	50.02619142	2447.796273	151.5049005	259.5241108	166.8778936	864.9764333	3488.119245	-0.01163476259	0.06408280133	0.1074820587	0.00427180509	0.01403796108	0.01047246901	1	-0.003083488791	0.08976015374	0.3470358741	9	1
10	234.6393045	344.7821714	1980.371156	11305.2601	3528.173725	542.7336206	2267.613756	5220	3367.296296	558.9756019	3291.048038	1043.971744	198.3292011	278.8090511	1464.956465	2870.917464	0.169060498	0.3101592749	0.04836229402	0.03343208186	0.0283620775	0.01721679462	1	0.1400844614	0.5943571431	0.1920571274	67	1
10	234.4030869	688.3732792	-28.76976429	11809.41646	692.1733588	233.8237675	1790.589917	4361.5	10963.17895	45.73329331	2035.343697	144.5151603	92.43114351	203.4896533	718.2330511	3419.742248	-0.00235773594	0.06045137072	0.02074101501	0.004150756037	0.01313865658	0.007185808562	1	-0.001770032585	0.08221101327	0.05027974637	7	0.9999983934
10	235.3151985	227.7676091	1180.898048	17323.5515	7409.471588	-9.487550522	1530.334559	8472.5	9541	313.3657208	3229.887253	1456.487984	148.3728885	820.4562145	1553.011504	3313.266804	0.06815949794	0.4284983018	-0.0006209086743	0.01034285142	0.02159274836	0.01035433496	1	0.05734484284	0.8396869831	0.00338596988	51	1
10	236.2325303	240.0721159	893.3572904	12645.85912	5218.739757	-37.42775476	1830.082209	6077	4924.283019	359.5892564	3495.08373	1653.107679	524.5111129	4543.389094	1575.133878	3850.020102	0.07148685203	0.4092340191	-0.003262849564	0.02825712262	0.06513365071	0.07670799717	1	0.05959937468	0.7999429634	-0.005491818941	51	1
10	237.859427	791.0622222	30.14082585	6926.964702	1591.447179	79.75454147	1122.283758	2976	3069.26087	50.47286156	1366.410943	316.6956997	85.970083	215.4142957	566.2950794	1398.77689	0.00423154234	0.2292393686	0.01210903227	0.007693093506	0.0208284732	0.01390121337	1	0.004833200884	0.4299556857	0.02684265794	20	0.9994182688
10	238.2247495	96.70801801	794.9673729	14238.63603	2392.511589	1259.442046	1716.369327	5867	22874.2766	186.3338972	2086.113922	329.8523927	204.4374334	229.4842585	787.3522562	6024.360337	0.05637369768	0.1700552237	0.08664922159	0.008219694814	0.01655632332	0.0109287131	1	0.05105325353	0.3071990129	0.2939693193	44	1
10	240.6916954	28.53338977	-71.96123753	10212.33189	1601.835974	1066.099242	1599.665751	4156.5	6287.229167	61.42509258	2044.830003	328.442869	217.2188828	225.9233627	794.2977769	2834.785381	-0.007089063083	0.1587471198	0.1036792869	0.006600557935	0.01946135565	0.01262174962	1	0.001372204597	0.2847790799	0.3376645915	19	1
10	241.2582555	153.5199236	1177.710508	13609.34249	416.8136873	57.0933805	2124.687679	5055.5	16344.89655	215.9596041	2156.588545	152.8606757	114.9091576	318.5109031	755.8002485	4280.069987	0.08689566041	0.03145636628	0.004301838111	0.007947630369	0.01366605657	0.008850700085	1	0.06811034902	0.02121135584	0.0134320799	30	1
10	241.3574297	168.1436101	2107.250618	12485.07443	2823.785352	510.7190816	2202.59089	5363.5	2442.574713	574.586921	2973.339305	695.4225999	195.6648716	285.5961753	1247.816628	1694.966197	0.168323687	0.231982269	0.04357896312	0.01484331262	0.02169135098	0.01510753807	1	0.1382633886	0.4332672621	0.1731977754	65	1
10	242.1418171	490.1742598	4106.799017	14588.5753	316.2980247	3078.237601	2318.944581	5437	10773.65263	923.4261889	3113.197529	156.5037616	736.1275401	257.3137547	1109.875724	5759.196067	0.2843432415	0.02278878033	0.2094968003	0.01491106663	0.01379418976	0.02573756961	1	0.2402202358	0.0004067602008	0.7655890417	71	1
10	243.4296753	334.1999665	11435.28913	16889.11279	2819.717463	-590.3060463	1912.910622	7090	22653.95062	2582.689284	3507.60859	603.633098	369.054822	198.9202402	1478.121656	9797.527167	0.6904563163	0.1806844021	-0.03500211942	0.02723454027	0.0179775665	0.02390418772	1	0.5496516716	0.3202408904	0.02157259487	93	1
10	243.6908259	638.4977373	-117.8651427	12559.17711	1377.098301	1388.844885	2027.435797	4948.5	8700.62766	58.84594924	2146.609351	242.3325965	233.2737646	197.418575	797.9741456	2289.171997	-0.009615416803	0.1103384218	0.1099609848	0.004611201152	0.01254171212	0.009358172287	1	-0.0007645550911	0.1850514101	0.3573500026	14	1
10	243.8409334	722.8836206	858.131392	9857.547711	182.95836	-17.73930552	1630.347338	3556	10980.80851	162.0537231	1607.390554	108.7472052	102.7006563	161.0871241	571.0401011	2989.777822	0.08789465967	0.01820737606	-0.001775090279	0.007983268977	0.01247648116	0.01101010548	1	0.06833225433	-0.006101134556	-0.007645301089	30	1
10	245.4142126	737.9489958	2642.767448	9086.572061	950.7893431	460.1435525	1603.257151	3619	9091.681319	506.1947178	1781.603738	214.8753442	187.7957445	263.7295628	686.2839754	4018.354677	0.2880636461	0.1052188082	0.04919248087	0.0147198192	0.01606240473	0.01796585831	1	0.2329378256	0.1703433554	0.2165843198	75	0.999999992
10	245.80216	759.4407259	18.1078759	9802.937598	164.8516842	438.0492511	1361.835403	3524	3520.861702	84.86804529	1752.471243	116.9650652	164.7351912	853.9633882	630.0799341	1197.165969	0.001679309802	0.01918430582	0.04331551478	0.008770640077	0.01272218893	0.01467819816	1	0.002561643345	-0.002904438552	0.1278055258	3	1
10	246.8609942	247.3006513	1076.669323	15674.07873	6764.363544	31.27112319	1857.39105	7654	5940.822785	266.4276719	2849.337477	1376.770447	122.1563737	261.9782098	1451.721842	3109.287616	0.06784165161	0.4329900571	0.001900378405	0.008624896748	0.02367059826	0.008105578267	1	0.0573184965	0.8489459924	0.01212472825	51	1
10	246.4194806	778.4849682	433.0201468	6694.294591	2131.543406	481.6856756	1250.967791	3074	7737.271739	115.90833	1410.926995	430.1530312	133.0026307	142.5992286	630.6917582	4075.25335	0.06843361495	0.3144295852	0.07195350089	0.009964570792	0.02323606396	0.01449523349	1	0.06132640137	0.6045604066	0.2502164385	50	1
10	248.6060248	358.9594055	-89.71339111	20478.09176	2320.44593	1075.104859	1852.907306	7952.5	5970.148936	72.66625558	3059.786692	406.2828894	173.1897711	224.7620272	1207.745448	1633.447492	-0.004250536843	0.1115055583	0.05270031793	0.003727756778	0.01005867425	0.005971638847	0	NaN	NaN	NaN	NaN	NaN
10	248.4236072	597.7035496	8242.505509	11670.79078	1928.782751	-523.616216	2098.316785	4948	9575.655914	1880.382252	2566.063959	431.120535	297.0715604	195.7919516	1055.44794	5947.474706	0.7040934823	0.1630826532	-0.04701291608	0.02940827024	0.01560380032	0.02603079902	1	0.5595136848	0.283784424	-0.01715120491	93	1
10	251.6664709	555.6508803	939.9712061	14725.58847	3555.988768	15.79349373	1680.912982	6340.5	14211.56989	236.3545054	3202.739951	805.0671635	108.068743	187.1548407	1375.770073	5321.325142	0.06537367565	0.2444217809	0.0009563174538	0.007726842788	0.01478812545	0.007698065459	1	0.05311404977	0.4603879719	0.002966955404	45	1
10	255.4161496	680.6394694	3568.807395	11917.78677	181.9480727	-234.2119455	2061.257156	4393	5888.723404	760.5202766	2377.845961	124.3649604	179.2347631	228.392657	850.5489094	2312.232722	0.3061192614	0.01458745289	-0.01993096068	0.01386491742	0.01137469256	0.0151613897	1	0.2415024874	-0.0166288141	-0.01992069643	69	1
10	257.2701136	109.5287895	-251.0015444	15174.3151	1511.441063	3260.716973	1773.369352	5851.5	4759.83871	75.19658829	2212.522622	254.7598544	532.617843	195.5334601	829.6850308	1364.767398	-0.01613962524	0.1014008187	0.2157854203	0.004800298021	0.01287314019	0.01439564316	1	0.001312395131	0.1666455613	0.7201218772	15	1
10	257.8987569	208.4943068	1294.897376	17621.82898	7505.509221	-18.39528002	1647.223315	8618.5	3361.258824	256.1411683	2610.671389	1274.959831	132.4678416	256.1286448	1318.524052	1919.765202	0.07391283741	0.4228696962	-0.001026740199	0.01058366501	0.02308191016	0.007870442639	1	0.06185191195	0.8280068514	0.003156652351	51	1
10	259.3663139	379.1364581	1257.667725	18612.56448	1240.53062	660.9123983	2070.35205	7033	10893.16129	210.7952877	2683.25322	292.5286619	168.0946624	220.3664785	1058.545689	3218.286478	0.06742239679	0.06744139636	0.03409603493	0.005391253949	0.01124676291	0.00786011081	0	NaN	NaN	NaN	NaN	NaN
10	260.5935538	6.439294642	4323.690725	9733.026524	298.8777109	-219.073236	1457.095048	3693	11621.23377	855.2406134	1905.101138	132.2808712	185.3264472	171.9824867	685.3057463	4538.19786	0.443899591	0.03080377611	-0.02303651391	0.02043785167	0.01543356182	0.01953777298	1	0.3516334123	0.01484583178	0.001641449623	81	0.9999999958
10	260.2551951	194.1880481	1140.576946	15984.95147	6977.230921	-25.99276877	1529.138776	7807	9372.298851	296.6720057	3013.014879	1335.612429	115.5754061	241.4847159	1479.084083	3302.198264	0.07135097026	0.4383437922	-0.001579885852	0.009991512268	0.01917196345	0.007476075529	1	0.05994260026	0.8599318116	0.001097836046	51	1
10	260.6672442	337.3936723	4577.926936	16037.12313	400.7029104	3357.618735	2556.553818	6019	11503.52083	849.9855348	2669.686078	182.4862522	624.7341916	287.5439737	1021.44696	3890.655804	0.290139157	0.02536297934	0.211116754	0.01624771351	0.01172275204	0.02462514441	1	0.2449971143	0.005628495916	0.7725798454	71	1
10	262.3050492	267.2910927	967.2722182	16372.51562	1015.971918	1537.896981	2097.210838	6067	8775.344086	227.3959193	2882.340033	244.1967572	355.8852947	262.9215198	1086.068908	3792.35653	0.06064693391	0.06700005829	0.09509426035	0.006667116188	0.01325860129	0.01138176986	1	0.05387680616	0.09476055064	0.3211297345	36	1
10	264.5634246	511.6813206	1212.853816	16699.18831	7011.840109	-34.37884758	1625.117419	8132.5	7250.478723	222.2678694	2740.559129	1243.522007	132.1512687	197.7574068	1376.08499	2426.988588	0.07391747162	0.4265124864	-0.001816716653	0.008227857258	0.01870720133	0.008443901061	1	0.06184223418	0.8355142904	0.0005395957157	51	1
10	265.5796787	147.6089274	-287.974468	14939.35921	947.3367492	3444.132562	2045.990219	5584.5	12605.95699	72.40347778	2293.516378	174.0145873	520.2533204	218.5378889	806.966378	3276.407175	-0.01892681189	0.06270545641	0.2294548067	0.004828260397	0.01390940821	0.01847263781	1	-0.0004050612865	0.08693284213	0.7654701321	10	1
10	265.3277581	695.3479598	-14.47649934	10249.76469	3379.479873	55.85093337	1527.398328	4724.5	7005.612903	69.44028701	1884.808761	616.1146721	80.26357939	173.0682763	827.0900585	2640.144977	-0.001712212274	0.3282469927	0.005486124024	0.007181288436	0.02137844766	0.008135567468	1	0.0007548632064	0.6340753614	0.005458779181	24	0.9999999993
10	267.4053848	437.7917272	3940.460171	8108.314307	2665.246739	-253.8723821	2047.109688	3894.5	2969.053191	1714.812653	3682.52392	1121.93707	250.7933895	292.5275686	1659.063159	2956.893965	0.4673980785	0.3062602625	-0.02730838695	0.0226698722	0.03029908127	0.03554657846	1	0.3732858719	0.5821663821	0.0001448413984	89	1
10	268.5661686	352.3657223	-46.97412363	19171.50063	4930.034189	411.397288	1751.411076	8459	7577.053191	85.78205004	2684.437476	740.3407874	120.0485274	270.1381973	1173.000259	2076.214734	-0.002620193505	0.2458725068	0.02153607673	0.004476096541	0.01546258015	0.005509817148	0	NaN	NaN	NaN	NaN	NaN
10	272.8022823	600.6794761	2465.129073	14194.41512	116.8247753	599.9411637	2664.30248	5249	2604.84375	491.9394235	2962.433674	153.3893787	183.874295	310.7859023	1054.753077	1315.603118	0.1741944297	0.008565247785	0.04427231381	0.0103270135	0.01204363033	0.01213168225	1	0.1404404264	-0.02722457413	0.170618838	53	1
10	274.3050714	710.6033944	-70.72207085	10365.8613	590.1895196	1041.107988	1651.866387	3854.5	7045.382979	47.77589174	2001.508004	144.7734715	222.5164283	179.0805087	715.4789111	3029.124932	-0.007065170086	0.0567493526	0.1038584419	0.004700205676	0.01398117299	0.0109460095	1	0.0002326557315	0.07458589337	0.3354008736	9	0.9999999999
10	277.6862075	36.4633393	1650.733884	9771.577414	224.8492171	399.6096044	1680.085402	3655.5	3971.62766	393.1160346	2389.167776	141.3529677	193.1042774	209.102676	858.9383794	2095.568309	0.1648140824	0.02364681746	0.04033314105	0.01419545928	0.01566189039	0.01773675183	1	0.1328382697	0.003990320338	0.1553113927	53	1
10	280.6039412	91.59732533	-150.0247512	14499.12596	2286.445805	1579.739273	1947.475832	5849	11609.1383	75.03175819	1989.308387	312.5015895	224.7838034	320.0223949	756.3662877	2348.660696	-0.01029949437	0.1597388646	0.1089794911	0.005644214019	0.016447579	0.009506768103	1	-0.0008128697719	0.2868641671	0.3552091349	19	1
10	280.7458819	653.3904374	-10.87581437	11663.07271	3920.596564	44.88101881	1752.663913	5325	5032.978723	71.29657252	2244.591596	722.4993807	84.3700663	194.2652425	988.3789283	2201.561796	-0.001170694046	0.3349363616	0.003843406524	0.006178311149	0.02045192058	0.007481359327	1	0.001149833626	0.6478541226	0.0001144383762	24	1
10	282.4149976	377.9671009	8252.839772	17047.37343	4144.799794	-412.0325865	1983.473984	7489.5	7139.208333	1524.36973	3008.07954	780.3169954	281.313941	239.2752608	1339.919699	3788.513499	0.4836881635	0.2403827886	-0.02417495858	0.01894415062	0.01563014956	0.0164496554	1	0.3857731158	0.4461764559	0.0128341487	88	1
10	283.7091671	219.2289321	-69.75474754	18298.72055	516.9655847	131.1049028	1665.182254	6568	8733.053191	49.33760901	2748.896213	198.0688167	82.4067108	195.0433799	1055.749738	3164.02238	-0.003975379155	0.02803132392	0.00733837936	0.002819597369	0.009510803377	0.004530832182	1	-0.004372370656	0.01543408474	0.002821243644	1	1
10	283.4307022	463.2618745	913.5842825	18016.55721	2065.776957	3772.179968	1821.554648	7136.5	8091.694737	198.1950399	2670.633172	393.3441959	626.0417603	207.7701585	1083.972597	2605.176774	0.05202147617	0.1155025082	0.2079068787	0.007463925802	0.01345564522	0.01349906538	1	0.05542165481	0.1947491565	0.7091140876	41	1
10	284.878058	364.1638652	8561.626257	17928.83354	4391.422514	-361.1863479	1922.582971	8048	15008.47297	1586.693267	3238.081055	866.1803075	259.0039219	238.640171	1458.552225	3868.358167	0.484488345	0.2479377158	-0.02115689145	0.01998091955	0.01431813118	0.01486396804	1	0.3867105766	0.4617317588	0.02362888507	88	1
10	286.8316809	171.9302534	2753.694844	17026.66981	2845.345763	-42.70364363	2086.213092	6983	6860.708333	515.4512539	2820.883158	576.8221553	160.4808785	269.7595332	1200.898698	2632.261709	0.1644178941	0.1739173626	-0.0026839968	0.01000083724	0.01633677151	0.01037311935	1	0.1312405246	0.3136995565	0.01129235188	61	1
10	286.4981237	420.377961	982.2585045	18143.70291	2077.039494	3863.387754	1969.639122	7305.5	8621.73913	196.9967241	2633.62758	374.6531315	594.8390168	216.0552047	1068.665602	2272.334946	0.0535045587	0.1151831386	0.2108754067	0.007024427047	0.01241962852	0.01506550195	1	0.05681124897	0.1940678334	0.7196729679	41	1
10	291.517989	765.2879178	2398.715511	8355.099536	889.1470582	382.8109082	1462.512863	3341	12771.18947	499.9752674	1655.161453	182.3768085	159.1635577	150.4257415	630.8743772	4912.828546	0.2877156528	0.1073361462	0.04609108723	0.01564196918	0.01719911238	0.01774990052	1	0.2324671469	0.1747139277	0.2058806283	75	0.9999999996
10	295.779095	348.8208707	3083.778553	17458.48534	4100.876926	830.517547	2287.472297	7538	4013.705263	550.6524517	3133.841941	853.6079495	238.5344812	289.0389588	1395.552882	1376.514337	0.1733491988	0.2387305304	0.04647406308	0.01041798689	0.01515349034	0.01228847002	1	0.1425613405	0.4471006484	0.1845213448	65	1
10	296.5178046	380.1571068	8515.784206	17960.05138	4423.119467	-435.1560962	1730.09047	7965	13335.86486	1652.580892	3266.331892	865.890047	298.0184757	206.7107034	1473.463498	5301.941455	0.4749023596	0.2475234361	-0.0240286892	0.01773436797	0.01431678426	0.01787176539	1	0.3788406719	0.4610155574	0.01151222906	88	1
10	296.7176057	702.4514132	5216.661172	11264.11792	296.9372773	-354.9610738	1804.736871	4267	14676.56383	1146.042981	2430.865154	136.2901277	210.303263	416.3181119	847.7289361	6013.790695	0.4622646986	0.0270018994	-0.02964583842	0.01889378111	0.01457590524	0.01771536161	1	0.3658115934	0.006756728433	-0.01699427986	81	0.9999999999
10	298.6060817	366.3082966	7547.942513	16200.19406	3941.951664	-342.6614348	1740.270946	7132	16130.38356	1822.300727	3593.23598	948.116367	274.2477186	197.966811	1624.361057	6307.96917	0.4739340233	0.2479769273	-0.01947820955	0.02106644408	0.01652580818	0.01818425587	1	0.3783896785	0.4619603382	0.02697647889	88	1
10	299.1747325	787.1743425	3120.350838	6726.293992	263.8309388	-295.5409646	1359.141681	2580	14599.13978	746.8567453	1627.159648	88.78088451	141.2182999	157.5985277	565.5769621	7849.577133	0.4599081632	0.0410539116	-0.04433885734	0.02214896014	0.01999537026	0.02050975576	1	0.3630619011	0.03575887329	-0.06775319416	81	0.9999998094
10	300.6871919	276.5471468	-38.19396884	16517.19627	2679.8344	853.2103212	2212.553347	6749	3082.053191	81.40679051	2811.751791	545.7437662	187.8103177	305.1128255	1176.921521	1309.824854	-0.002348672291	0.163839453	0.05145467829	0.005106900971	0.01389531675	0.007483287818	1	0.00157090425	0.295245559	0.1590060893	18	1
10	301.4541653	8.137548273	3983.710702	8762.124237	1946.081028	-239.6995588	1356.197123	3805	4635.835165	937.9128295	1981.752246	433.2718813	190.409426	218.4417482	835.1865118	2586.650177	0.445897065	0.2154498655	-0.02935425054	0.02563352292	0.02407535031	0.02073981388	1	0.3549091139	0.3953332905	-0.01443488679	88	1
10	301.2581737	488.5231677	4756.658032	15781.80422	989.4504467	1024.335141	2337.478347	6069	19523.43617	985.7328392	3042.533148	215.8302257	294.5381421	217.5682441	1151.842651	8593.301875	0.2996143646	0.06579460813	0.06361218596	0.012917385	0.01226819767	0.01640746551	1	0.2427282601	0.08892564535	0.2678058628	73	0.9999999863
10	301.1917689	594.1911145	-180.1409455	13435.92229	175.9943903	3041.564398	2311.338446	4904	2261.484211	67.59310798	2143.655893	136.3616922	498.4460374	256.9673543	752.0920742	891.6451549	-0.0135644263	0.01387114386	0.2256285471	0.005139005712	0.01165376007	0.01290984387	1	0.003054268384	-0.01377569753	0.752145673	5	1
10	302.4375344	395.2897594	-52.7756455	17714.47417	1005.644201	431.6803418	2150.816611	6542	11308.91489	61.66858469	3470.370461	286.2149933	124.0784679	255.7790523	1333.270552	5096.747851	-0.003172504594	0.06262537736	0.02552846214	0.003876260077	0.01118432544	0.00624983316	1	-0.002061924527	0.08669901282	0.06664440413	7	0.999999999
10	302.6941946	680.2074896	-54.33871618	11426.40444	1940.781291	546.473663	1592.936365	4760	4506.085106	58.36392011	2295.395512	376.6371922	139.0306059	177.9008838	892.4376951	1893.063959	-0.004368903863	0.1686185286	0.0496838275	0.005134449966	0.01562912983	0.007837760608	1	-0.0001132529608	0.3051239395	0.1525750395	18	1
10	304.4674502	59.29448098	-172.9753028	11040.47975	1114.477285	2472.539392	1669.59843	4305	3329.326316	67.89476386	2164.912271	225.2721451	501.0979443	179.0644776	809.7640815	1545.924687	-0.01589977601	0.1029612363	0.2181033932	0.006619555209	0.01566535568	0.01884753763	1	0.001684084182	0.1698560707	0.7282060535	15	1
10	306.0440959	108.8159787	889.8687752	15430.01015	383.1009787	1348.410853	2065.404446	5605	10366.65263	264.6242533	3383.312397	193.3240197	343.1664751	240.5968668	1233.701338	5034.621021	0.06225780364	0.02442617927	0.08839503539	0.008971571093	0.01497575835	0.01271156838	1	0.05420772007	0.007008389847	0.2972201255	32	1
10	309.6796419	658.5150948	1019.739743	14282.61251	5792.883863	-32.24808443	1531.118568	6824.5	7481.831579	209.1279727	2533.286193	1039.528264	107.9578124	197.0622113	1211.849325	2315.261566	0.07107952075	0.4110111128	-0.00209136797	0.007736424601	0.0172156262	0.007902800623	1	0.05937597349	0.8036099926	-0.001500174042	51	1
10	311.1556583	19.15232591	2453.026154	8984.793779	263.7615757	1729.985848	1775.676005	3331	10607.76923	556.1359408	1902.017115	111.185151	443.6056157	183.0652539	669.7421617	5518.165772	0.2711136345	0.03086691492	0.1922946845	0.02200742699	0.01691824267	0.02938978967	1	0.2285330653	0.01725361957	0.7035084602	71	1
10	314.2750711	473.4936361	1148.898636	17161.22806	5720.174658	-14.06225911	1737.394034	7820	9107.4375	239.8783998	2773.675915	987.7151555	129.780478	520.5200813	1297.001099	3097.49618	0.06918224747	0.339555881	-0.0007105870257	0.007974303487	0.0164309859	0.008272026245	1	0.05713504356	0.6563838037	0.0007961973826	48	0.9999999659
10	316.4971429	743.2844792	2734.384889	9685.699946	932.4861514	459.592771	1679.779959	3836.5	10603.89583	525.4492101	1865.672237	197.9327628	176.7841355	183.9225726	711.6386839	4459.098921	0.2820896261	0.09907604316	0.04901037076	0.01517684681	0.01573736992	0.01602620375	1	0.2280780584	0.1577691002	0.2144043256	75	0.9999674942
10	318.7443842	302.8378506	-3.590763252	16604.98163	2765.742701	908.8424129	2146.091252	6701	6687.43038	135.2588455	2605.647387	574.5851544	172.6926923	240.1838932	1128.07883	2844.023507	-0.0002099100622	0.1749255777	0.05650615897	0.009493103504	0.01638487682	0.007980325417	1	0.003761282414	0.3180573709	0.1772141542	18	1
10	318.2420601	356.5018732	3015.42641	17405.78344	5911.329272	-35.84384188	2244.019764	8193	10822	510.0247636	2760.691836	1049.167352	154.4630789	238.7804775	1343.880528	3996.54345	0.1725466416	0.3369003215	-0.002070592816	0.01022474346	0.01913885585	0.009076577617	1	0.1396541322	0.6494527427	0.01989365256	66	1
10	321.4610245	290.8126386	2419.555013	8677.352222	92.88486841	1737.156232	2816.446775	3424.5	3553.825	1060.874084	3287.596704	249.3088313	714.1038401	524.1869157	1199.531049	2601.588019	0.2841963132	0.01046069784	0.1987716568	0.04922736651	0.0360620928	0.04895504725	1	0.2392116331	-0.02498827794	0.7282616474	71	1
10	321.5485382	718.2245626	-78.45612853	8369.421988	734.2885607	1726.149179	1940.209742	3157.5	1093.76087	63.87328467	2010.252554	240.018833	436.3070467	236.9359389	772.8869823	493.4974614	-0.008715476401	0.09234714204	0.2103129076	0.00724877847	0.01688497351	0.0168558277	1	0.006761919876	0.1478874111	0.7027282103	15	1
10	325.5763122	400.3676072	854.3304938	15133.34895	791.4685054	3230.977295	2508.9857	5657	4794.553191	211.8784815	3293.748474	248.68782	758.069846	272.3757663	1231.894798	2418.65697	0.05728339815	0.05546375656	0.2174091853	0.009000314865	0.01299753471	0.01870987986	1	0.0596035284	0.07094235474	0.7413619337	37	0.9999999982
10	326.5760919	177.3490584	-73.51021193	14705.98197	2485.129957	772.9237771	1973.369854	6004.5	4649.680851	72.36258007	2708.345933	509.8175815	163.7196545	261.4111937	1098.924738	1975.719377	-0.004984375288	0.1727876524	0.05480949215	0.005615037952	0.01873626424	0.007579747493	1	-0.0001992511535	0.3137203236	0.1702072041	18	1
10	326.5052234	662.7462556	955.2970618	11945.08447	360.7767614	28.85617475	1731.580665	4387.5	14603.45745	214.8864761	2376.234804	133.211673	102.9642571	179.3557129	828.1105288	5908.853379	0.08237991776	0.03160298523	0.002505559385	0.007016664459	0.0130055759	0.009510096065	1	0.06437594628	0.02157862287	0.006206363402	30	1
10	327.5819154	765.6565985	2330.261581	7983.994941	853.943096	372.3654598	1557.082328	3266	9641.736842	466.5598352	1566.751005	179.6561599	155.9671334	190.1623916	607.0875987	2814.976929	0.2891506807	0.105456306	0.04448626229	0.01515027786	0.01417294813	0.01872118679	1	0.2334807735	0.1708209768	0.2006305506	75	0.9999999995
10	329.4599746	783.0020224	40.07547424	7076.736945	489.8214681	-15.48008221	1372.858877	2619	4579.788889	43.18201847	1116.571767	113.6448613	61.37984224	148.3830295	408.3604389	1752.37361	0.005908345883	0.07231955481	-0.002346049535	0.00612110954	0.01625152967	0.008800199142	1	0.003361822184	0.1065691388	-0.02700392349	6	0.9999999902
10	331.6720204	565.6440981	2291.248126	13214.84733	1284.786031	-18.69643273	2532.03644	5170	5812.191489	502.1406173	3031.332483	310.5092391	144.7083821	338.6294554	1164.442524	2481.290946	0.173655869	0.09797330693	-0.001285468288	0.01098986027	0.01538978608	0.01199792354	1	0.1378524405	0.1570657322	0.01609294153	58	1
10	331.4872293	696.3270662	7336.092951	10110.20502	1013.919463	-539.5398622	1688.448674	4094	2778.319149	1672.248448	2368.099632	260.176423	273.2961887	196.5104378	928.0522996	1399.528094	0.7057632202	0.09918279767	-0.05069759913	0.02920123275	0.01476970835	0.02703631506	1	0.5598574781	0.1520814838	-0.0312666027	92	0.9999781347
10	333.8875733	57.95917044	1050.102733	12400.08844	266.3599063	-10.43548298	1804.608451	4595	12037.84211	205.5541012	1890.002868	156.7241869	95.09431201	241.7053601	659.322349	3948.167092	0.08518598247	0.02039388162	-0.0007003187563	0.00856916694	0.013926194	0.007873267721	1	0.0662667623	-0.001557836068	-0.004506375319	30	1
10	333.4989705	161.5774169	1015.144754	16007.95791	543.6804727	1540.071055	2073.260321	5923	24723.30208	211.6562092	2294.453589	164.4035652	252.8596702	189.0624709	840.9716963	6236.432217	0.06347379223	0.03420631037	0.09536176496	0.008255208383	0.01133357525	0.01110076253	1	0.05577915718	0.02714045251	0.3217756562	32	0.9999636934
10	333.7833457	305.3919035	8443.892299	18071.7041	4326.330038	-360.813449	1792.953314	7925	14155.64286	1747.735562	3420.394379	849.6792006	299.9063146	223.6746132	1514.518941	7106.278032	0.471822581	0.2390473617	-0.01882822305	0.02435145846	0.01645502545	0.01844835226	1	0.376644377	0.4435879906	0.02847543989	88	1
10	340.6274601	745.608333	-48.40955264	8356.212829	1951.639618	391.3949873	1558.15724	3621.5	13365.73958	58.55669549	1800.077385	372.4087327	118.9504194	240.174071	739.222235	5603.297954	-0.005518069333	0.2340813368	0.04884954044	0.00726405762	0.02073870535	0.01085045302	1	-0.0003387052565	0.4400438009	0.1512884418	22	1
10	344.4178555	446.2401778	15631.06931	14974.40809	1096.410959	-847.4457747	1941.822051	6039	20662.34043	3233.595632	3131.049648	202.1155697	473.9665082	213.7325184	1186.05384	9232.098486	1.031146946	0.07566383188	-0.05731066435	0.03157883037	0.01582828162	0.03767695709	1	0.8192846335	0.099024789	0.02038932366	95	0.9999999999
10	346.617112	298.5158757	-171.7712749	17095.24904	1066.217938	1982.405694	1975.575194	6359	10017.82558	63.33461809	3573.047204	271.6298519	420.7352395	230.7289563	1333.625262	4914.447788	-0.009727629906	0.06305367936	0.1157105447	0.003856804452	0.01303566169	0.01109662939	1	-0.0009953823505	0.08760625124	0.3757913823	9	1
10	350.0995372	189.9857201	4661.98718	14858.33477	875.3997916	955.4754227	2346.024316	5647.5	10053.30851	918.9692839	2630.234446	193.8124774	315.0480523	220.5071711	987.4040753	4715.262079	0.3115815445	0.06072369761	0.06553007862	0.01820937192	0.01130634277	0.02075371508	1	0.2523723898	0.07830529084	0.2770310055	73	0.9999999975
10	351.3190709	467.6060916	3113.41231	18123.62854	3124.193315	-47.40133169	2079.716187	7533	11641.5	603.8611578	3322.158196	607.697438	162.0834384	237.255226	1386.993076	4554.886762	0.1637658301	0.1684876722	-0.00235409651	0.009712498618	0.01227309171	0.009314625849	1	0.1306798801	0.3025192377	0.01212459779	61	1
10	352.625448	721.247519	649.7521485	10207.39077	3079.489829	228.4391327	1449.408229	4580.5	6329.88172	191.8912409	2287.406029	678.6590595	104.0252466	167.1138655	999.1254315	2935.834945	0.06596736492	0.3056721079	0.02352113396	0.01126437612	0.01767936058	0.009660387133	1	0.05586906557	0.5865846862	0.08256569098	49	0.9999999997
10	355.1507902	565.0382715	-45.94982138	16472.14802	344.0901975	845.8605537	2067.346939	5864	6085.193182	54.94490529	2720.684704	192.1068017	165.3650805	227.5655777	965.8956289	1923.898113	-0.002772772723	0.02187301558	0.05240563492	0.003609827373	0.01398810411	0.006614801787	1	-0.0003318295875	0.002692360372	0.1581665299	3	1
10	355.42915	657.5632821	-78.88256721	12259.87451	758.7874306	636.0276509	1746.113014	4614	9283.145833	56.12804146	2793.348052	169.1511313	144.9029584	232.4365383	995.115911	4358.030627	-0.006963042012	0.06441855775	0.05142359329	0.004680238287	0.01378197602	0.007787052149	1	-0.003262255896	0.09042833776	0.1550205338	8	1
10	356.6634384	351.6457564	-99.80226792	17926.59503	1118.755583	951.867705	2160.799953	6816.5	9009.6	62.74252625	2636.927041	299.4911515	191.5290346	206.6198358	1065.452151	2583.351132	-0.005743570568	0.0646368396	0.05530387198	0.003560816964	0.01202430995	0.006532954207	1	-0.002013536024	0.09085801965	0.1686744686	8	1
10	356.5128832	411.7364004	2729.194409	16421.37185	3493.085674	655.8085031	2305.426552	6863	4502.294737	602.7693053	3243.597408	856.9416665	207.9942207	290.941688	1425.888121	2849.69528	0.1734388705	0.2298804293	0.04323519655	0.01064853687	0.01807155286	0.01169463393	1	0.1423050555	0.428863906	0.173134761	65	1
10	356.3002501	496.4843505	4.509030375	14829.50656	1509.447596	345.6469273	2148.38793	5655	4864.957895	57.92090616	2729.356911	276.6196567	119.2442618	243.3456011	1022.761065	1879.384762	0.0003548148186	0.1054602587	0.02420901709	0.004172302264	0.01238879663	0.006896452004	1	0.001157960957	0.1749225215	0.06412563612	12	0.9999988319
10	356.6344489	600.536776	2442.67649	14888.58761	4803.827616	629.5772036	1978.709698	6832.5	11476.44444	446.9908972	2570.441792	849.3028642	188.5671198	227.8624562	1159.203265	3676.202914	0.164731471	0.3226228057	0.04519462316	0.01239178561	0.01748616578	0.01279315383	1	0.1365449281	0.6201049815	0.1804990558	67	1
10	357.6414253	139.2530738	-222.8769312	12422.47091	748.0912208	2920.956333	2141.482878	4737	6821.892473	73.53326884	2610.894554	165.1530336	626.1575861	238.4384238	933.8664562	3151.182744	-0.01780010988	0.06006701177	0.2293783635	0.006707918338	0.01476613916	0.0186958972	1	0.0004601511814	0.08147979356	0.7653921992	10	1
10	358.5740436	98.4398208	1123.547733	13381.43322	262.5204686	8.340150149	1958.175076	4900	11217.76842	236.526327	2271.821833	152.5619262	103.5512544	230.742589	770.0925914	4746.404968	0.0859644767	0.01917399111	0.0006697536433	0.008153096577	0.01344485342	0.007945541251	1	0.06697095059	-0.004083760771	0.0003582391142	30	1
10	359.6850147	245.6284883	-37.77800677	12453.89547	771.4641539	26.17633448	2646.165502	4815	6230.694737	88.39355491	2822.499471	233.7630075	197.0089337	1124.083438	1018.097911	3045.471812	-0.003196527231	0.06077847094	0.002094223922	0.009718455288	0.01731742948	0.02175569481	1	-0.003740138084	0.08291098307	-0.01413670585	6	0.9999999995
10	362.3199753	586.2885861	6732.744065	15123.00064	437.0666676	1300.165517	1873.058575	5648	14736.16867	1361.168629	2876.125283	144.055355	423.2419767	200.0001221	1037.029632	4827.768355	0.4522379592	0.03001273125	0.08577737884	0.01736830392	0.01198544554	0.02349288688	1	0.3658961545	0.01301593924	0.3783719711	82	1
10	367.4092546	272.1612812	3228.63848	18636.0365	1056.140179	-50.54737824	2263.977474	7001	5266.652632	580.7129123	3043.999505	327.0536845	172.9957987	278.5162731	1227.605437	2506.214849	0.175916317	0.05950754139	-0.002752617091	0.009165114628	0.01256722397	0.009894072665	0	NaN	NaN	NaN	NaN	NaN
10	369.4470506	561.3481846	1093.218406	15003.55527	6206.569134	-18.49351445	1685.070444	7221	5215.794521	237.262143	2885.948764	1321.122463	104.8120438	280.4073401	1436.025041	2111.890556	0.07228166	0.4244556867	-0.001638364827	0.00903605964	0.02006544559	0.0075724684	1	0.06052317486	0.831298689	0.0007181964083	51	1
10	370.379473	574.0904706	750.3467334	9993.514702	3926.751305	-13.69575217	1773.026399	4832	3589.324324	253.7141345	3187.386485	1346.761011	121.9656918	266.1799553	1495.67857	4353.350378	0.07741830683	0.4049546316	-0.001320032515	0.01172168161	0.02362296703	0.01377842091	1	0.06442849256	0.7910389588	0.002448482308	51	0.9999999998
10	371.5242773	207.7171032	5001.803368	16489.69264	1873.997993	-189.3380484	1805.259498	6644	17805.07368	1105.3727	3301.163858	436.794405	241.9142948	205.1971498	1337.590072	7271.23002	0.3030990361	0.114422518	-0.01130505905	0.01502387684	0.0133434266	0.01676755474	1	0.2408368747	0.1891432435	0.01192078773	74	0.9999999999
10	371.4370196	519.8332695	1045.541642	15648.34589	1614.037904	484.8379996	1830.543499	6127	15029.5625	236.3636492	2817.37868	366.6371086	144.7316631	208.9401188	1106.685878	4615.461571	0.06625407263	0.1073581851	0.03105324058	0.007038816963	0.01454467708	0.009662890589	1	0.05434760577	0.1778979602	0.1029655677	39	1
10	371.7869991	661.5577786	634.1426399	11824.31026	825.3129364	2457.66702	1789.570777	4595	16838.12766	159.4899376	2265.058	168.8127229	481.8819646	192.5112926	828.9986127	6115.597428	0.05232143758	0.07140919225	0.2018353185	0.007961748516	0.01366101371	0.01769116402	1	0.05473085694	0.1038838424	0.6870210125	37	1
10	374.334455	357.4422205	1303.311413	14814.40998	339.89584	53.46617225	2281.172962	5382	16869.03191	279.8993022	2709.436391	143.3584167	148.1409163	416.9809069	938.5894091	8060.221436	0.08642217685	0.02322226104	0.003556560982	0.007652634803	0.01251994676	0.01102737445	1	0.06758514331	0.004250105342	0.01052254829	30	1
10	376.2574438	294.5158781	-17.75289002	15041.37045	3556.896027	391.4004569	2432.702888	6534.5	3632.150538	79.96220575	2741.866232	704.359874	120.5927011	264.4348675	1196.280782	1576.298346	-0.001199744329	0.2392311567	0.02626287678	0.005631795228	0.0154194764	0.007867883387	1	0.001594564757	0.4506123734	0.07462719562	21	0.9999999361
10	377.574415	763.4511852	3726.307671	8339.977132	512.6925189	577.4936864	1464.831867	3227	9115.239583	814.0320428	1670.224965	116.2152514	193.1386603	137.2960357	621.5565147	4702.954703	0.4514597646	0.06160483029	0.06650576483	0.02209807251	0.0135129103	0.02282400484	1	0.364289826	0.0781451204	0.3127019403	84	1
10	378.2962492	117.4778442	-194.9038837	15953.03376	2566.374272	1711.033069	1726.06384	6422	13515.89474	73.05216016	2292.359778	458.1733413	274.173269	225.9142688	939.120993	3612.804258	-0.01303641019	0.1635155981	0.1088588994	0.005075660785	0.01712051599	0.008852670617	1	-0.002966223298	0.2946858398	0.3542689074	19	1
10	380.7310294	481.4034531	4920.035995	16239.29859	1130.394771	1061.042222	2027.308615	6194.5	28944.48387	1083.045018	3259.804079	248.7156134	289.9557256	198.613882	1220.138506	12159.54863	0.2981319293	0.07247223922	0.06594892138	0.01539874437	0.01485868362	0.01648743518	1	0.2417829716	0.1027057998	0.2757019605	73	0.9999982076
10	382.5727387	414.6703734	4178.894264	14028.2672	944.9205388	948.9925293	2193.910288	5519	20282.30851	1127.130126	3554.857777	221.7842335	283.5621872	245.0886295	1316.830964	10376.75886	0.2947509358	0.06741246225	0.0682249623	0.01543919746	0.01536348861	0.02025358312	1	0.239180683	0.09232485236	0.2826186335	73	0.9999999963
10	384.3105235	247.6690209	1248.13384	14979.88955	464.5174446	48.77283504	1956.532525	5508.5	20969.43478	298.0274863	2884.021282	154.8228004	108.8938119	199.3057452	1031.541365	8628.031596	0.08345860619	0.03220570986	0.003412865375	0.008765636595	0.01229279815	0.007769293629	1	0.06530873931	0.02280477651	0.00959776289	30	1
10	387.6684303	53.47964539	10371.59536	10325.41251	1226.03166	-728.5642242	1333.910992	4342	3075.329545	2479.830253	2363.189021	279.0460535	423.9402117	170.0859381	962.6968474	1881.035608	0.9977269507	0.1154834866	-0.07239994347	0.04432926301	0.01694660145	0.04439095202	1	0.7919664421	0.1815667585	-0.03817510726	96	1
10	390.7058049	34.3679968	22.41678408	10166.11689	3236.08499	16.70585778	1435.37531	4614	5735.231707	75.88976591	1913.67584	623.2257616	74.19951012	214.2900765	843.0930168	2318.461726	0.002342007301	0.3265105063	0.001497054862	0.007820597091	0.02284176965	0.007518450368	1	0.003697668237	0.6304426389	-0.007395653275	24	1
10	393.4716387	79.35907793	1090.04384	12487.66603	233.3840297	9.460579272	1763.999722	4576.5	7587.315217	204.592786	1932.148462	141.9869811	96.86731493	276.1509013	678.4420653	3011.982765	0.08761463625	0.01888707141	0.0008406951443	0.008947473816	0.01245029845	0.00794334984	1	0.06829898218	-0.00469846373	0.001319828268	30	1
10	393.477161	724.5874227	-58.71959452	9205.410576	2246.407495	452.3200582	1551.14988	4042	11625.47917	60.36770108	1749.954944	394.220667	122.0239372	145.1860703	717.4702497	4824.475433	-0.006275603928	0.2398716891	0.04867038535	0.006583639473	0.01934594277	0.009514576124	1	-0.0008904235086	0.4519871479	0.1506603227	22	1
10	395.4817499	653.9442576	-100.2338918	11431.6	1295.74116	1254.851474	1794.433491	4510.5	10927.04444	58.22656587	2056.041324	217.9178755	233.9454266	165.291431	769.6199506	3993.563073	-0.008880047712	0.1145249535	0.110257954	0.005333948956	0.01407639678	0.01005052186	1	-0.0001077672458	0.1936682307	0.3586611657	14	1
10	398.2478545	668.8693609	3533.932768	12297.09837	810.2985941	706.8976174	1836.685506	4698	20829.66304	766.5461987	2434.351789	159.586199	212.0104573	173.7816006	879.3483525	8574.790274	0.2914803969	0.06841551974	0.05859304161	0.01457070731	0.01483185663	0.01517649433	1	0.2359040858	0.09444535261	0.2487133275	73	0.9999999434
10	399.708068	45.14395953	64.87792656	8811.70543	2816.225194	74.49168323	1793.387458	4031	1945.090909	72.05233972	2189.01362	698.2225202	86.70571884	248.8273917	964.1518411	1192.879954	0.007582617445	0.3158931341	0.008888752728	0.008314174145	0.02664473937	0.01017402886	1	0.008282466602	0.6084832312	0.01897545673	24	0.9963857809
10	399.7265391	329.422835	4894.848641	16145.05329	1595.694213	-173.9753577	2288.970213	6256	8861.694737	1066.12218	3234.291456	432.6859097	187.8791457	674.7167376	1290.506385	3817.254043	0.3052800868	0.1043299254	-0.01066078953	0.01460621735	0.01596910492	0.01272044879	1	0.2425098669	0.1683135683	0.01435788772	74	1
10	399.885997	692.7326952	3367.074831	11006.24202	2509.527389	-245.6059937	1556.20964	4742	7752.368421	660.6451812	2097.945447	469.0500637	166.5885041	167.0677852	874.0069376	3528.725899	0.3032557339	0.2292855134	-0.02315287244	0.01482588175	0.015152624	0.01573199539	1	0.2414530244	0.4258547944	-0.02560446749	78	1
10	400.2282387	614.5514394	3618.567375	12108.85332	741.9871336	687.5558625	2134.795481	4726	14425	848.1358094	2830.293534	145.589129	248.8499098	246.6427332	1012.192015	6897.7609	0.299016138	0.06277633265	0.05900051231	0.01331285483	0.01448298274	0.0179877695	1	0.2418929872	0.08271763264	0.2516966646	73	0.9999999968
10	401.0626751	637.2472805	-182.0333473	12337.51106	243.338445	2775.314592	1776.44127	4463	3481.821053	67.2733025	2481.996807	132.8478954	564.5317835	202.2378665	869.8727946	1496.674007	-0.01498849979	0.0190813125	0.2234940099	0.005213981813	0.01218644904	0.01679042178	1	0.001826299442	-0.003017082943	0.7446116399	5	1
10	403.3351023	498.5168879	2220.448886	13248.33594	736.5719491	596.5328143	2312.658449	5005	7631.223404	502.4251993	2995.570971	181.8166044	194.7369446	324.4588327	1081.061966	4957.510824	0.1653686786	0.05779906298	0.04769272044	0.01004560831	0.01463649874	0.01354969463	1	0.1341881979	0.07435645619	0.1817571973	56	1
10	403.4147846	549.013463	14576.21219	14279.9496	1490.829828	-919.2365774	1810.556371	5931	1487.163043	2942.328986	3067.891545	336.1275005	448.6041194	213.405947	1223.252341	682.967286	1.015722502	0.1053922298	-0.06436848352	0.03279855243	0.01295512223	0.03456292397	1	0.8068001613	0.1605109512	-0.00664138896	96	0.9999995871
10	404.6061862	763.7974607	553.3971666	8149.278808	3262.085591	-44.21981573	1365.513415	3982	7264.698925	141.4460637	1636.34886	643.927553	92.3136509	169.0703322	757.9889729	2969.098366	0.06831683955	0.3996606969	-0.006526017608	0.01083565539	0.0265861724	0.01121881297	1	0.05672681829	0.7802618862	-0.01773494215	51	0.9999999988
10	405.5724614	154.1529606	14445.48907	13751.88619	1584.656273	-868.8325118	1475.166275	5760	4238.045455	2767.023272	2702.395785	289.571322	465.9760748	235.0936361	1074.172048	1515.431306	1.039041239	0.1155320771	-0.06007853662	0.03343259597	0.01727005961	0.03592212475	1	0.825860824	0.1810742035	0.01380518055	96	1
10	407.3054357	168.4547588	14609.28891	13936.41824	1632.46209	-929.0158167	1515.650222	5890	3750.348837	3002.716634	2917.0316	310.945417	484.6817923	241.394624	1138.532545	1798.988917	1.03174309	0.1180223269	-0.06359083208	0.04102053683	0.01763019902	0.03930772172	1	0.8198087378	0.1863117103	9.246436845e-05	96	1
10	407.3091329	435.5038676	1298.826767	17229.06489	7233.271201	-16.8149293	1925.59663	8430.5	6685.574468	267.887852	2650.437962	1300.668638	181.852074	1135.353028	1328.653419	2785.071488	0.07660265718	0.4282418402	-0.001094939987	0.008949402713	0.02138635309	0.01147883699	1	0.06405946607	0.8390396084	0.003694582095	51	1
10	408.385842	476.6642131	85.82812154	14939.7556	2356.6785	288.6878445	2081.477784	6019	2310.939024	221.869235	2678.277687	456.2221093	162.2508595	804.3898395	1049.535677	1823.604106	0.005638798476	0.1585906563	0.02120393141	0.01690903709	0.01535153748	0.01192330759	1	0.005782789658	0.2843390617	0.05649718499	17	0.9999985722
10	408.5736226	533.3026256	3372.286741	6794.584426	346.8675103	563.6305123	2026.817587	2734	1668.957447	1537.010926	3305.600564	190.3383482	359.2625982	339.3035878	1232.084207	1510.998167	0.4764759336	0.0519091304	0.08382540758	0.03180396364	0.02734223517	0.04539995869	1	0.3853905403	0.05779832244	0.3778620282	84	0.9999987929
10	410.3425861	113.7972417	-88.82399054	13024.95309	1348.891398	1450.653781	2150.844633	5076	3128.365591	70.34307852	2518.497384	263.6861493	295.4926909	188.3231641	938.2186575	1715.690448	-0.007601071445	0.1014178873	0.1100964767	0.005606445084	0.01449596826	0.01154177409	1	0.0007530482877	0.1666398003	0.3580292202	14	1
10	412.3467331	98.28890736	-83.25789069	15952.07306	1592.833267	780.9523521	1474.144915	6094.5	6574.450549	74.85221348	2730.065738	385.6169176	171.432289	496.8042057	1083.574943	1756.999028	-0.005495935139	0.1040677673	0.0497531218	0.004555362399	0.01577195574	0.007501465462	1	-0.001750717881	0.1721163048	0.1507269307	13	1
10	414.2794235	359.4914212	-239.5172264	18749.7576	3300.444073	2210.080599	1929.835753	7821.5	16471.66667	93.9180842	2851.985518	593.2345357	376.2200453	242.764443	1227.805817	4545.520188	-0.01303967955	0.1711818724	0.1144722415	0.005167947032	0.01385967334	0.009001457914	0	NaN	NaN	NaN	NaN	NaN
10	414.4565745	455.5805363	2648.326972	16848.57546	809.7667463	2183.176012	2332.733488	6351	7928.78125	528.1745825	2867.560814	303.4730355	507.2385128	2388.817025	1115.796991	2709.918959	0.1588828448	0.0545020826	0.1335029588	0.01133977356	0.01671927301	0.0231012622	1	0.1349618222	0.06758910498	0.4757551729	57	0.9999999979
10	416.6729582	576.3518882	-158.6651156	12224.58176	700.2108166	2798.500756	2188.778501	4559.5	6006.840426	81.73714195	2366.580072	166.9831848	537.6036764	333.1650258	851.7570507	2695.576728	-0.01372614496	0.05676485617	0.2319370699	0.006462149102	0.01356350329	0.02120482273	1	0.0038583846	0.07461539303	0.7750529678	10	1
10	418.3588095	416.9324707	-201.9400348	16533.52144	2802.55001	1858.996044	2023.425632	6718.5	17797.76842	65.08868699	2910.84246	521.0679385	346.6286439	296.4703463	1174.129065	6056.734343	-0.01351239	0.1737225087	0.1143605828	0.004672827634	0.01447146439	0.01210082759	1	-0.002845083883	0.3157223882	0.373399389	19	1
10	419.3072471	387.523852	-96.51866406	15171.83512	1601.105651	818.7325557	1965.457594	5862	7351.65625	66.95062109	2959.872726	390.0297722	200.5315413	229.7763551	1168.846344	3081.39413	-0.006335801946	0.1110076148	0.05672859113	0.004664236757	0.01317969223	0.00766819421	1	-0.001855034873	0.1864242548	0.174757683	13	1
10	421.3323802	479.7637789	5052.461171	16423.61468	3739.532192	-237.7524144	1866.65625	7093.5	8378.822785	984.0052432	3061.713842	780.3138271	204.1358226	210.6932629	1361.744267	3116.34861	0.3086621996	0.2373950035	-0.01401599859	0.0119878518	0.01609044559	0.01342893918	1	0.2465074292	0.4424832608	0.0073464233	78	1
10	422.4081318	76.84786742	1774.037607	10890.28551	1758.8979	471.4644551	1911.037196	4554.5	5964.893617	408.6711376	2404.643462	377.7916569	172.7408154	246.8081489	958.3415358	2733.608669	0.16053521	0.1547628052	0.04105823851	0.01579392289	0.0191766995	0.01478374885	1	0.1309733079	0.2742485162	0.160531876	62	1
10	427.3497425	556.1218718	-82.37376215	13272.29352	4232.940346	1423.51926	1723.135382	6017.5	2909.425532	86.00807466	2814.323069	880.4628757	313.1875716	189.4630322	1227.200526	1716.548271	-0.006470545196	0.3160556295	0.1089357178	0.006781682085	0.02074860585	0.01084301838	1	0.004040376345	0.6089411538	0.3603656026	27	1
10	427.2874161	591.6045419	921.931633	13198.99546	2123.822617	-28.53063203	1897.651623	5373	6677.817204	163.5708078	2106.706526	363.7189701	106.8279999	233.4488783	832.801778	2171.758639	0.06971599659	0.1604966431	-0.00207761062	0.007303824531	0.01382115835	0.00868121949	1	0.05541024089	0.287379541	-0.008856630489	42	1
10	428.4891527	46.66645823	959.5909181	11061.96051	188.9854976	11.36308781	1815.81669	4058.5	7867.989362	191.2350105	2123.542225	209.2116468	103.3028399	1497.297491	724.8670975	3387.915953	0.08707703336	0.01664919187	0.001017350899	0.007496324912	0.0228920539	0.01053014039	1	0.06785579395	-0.009302733457	0.001740938189	30	1
10	429.423976	438.461295	857.8684529	14033.22672	1476.419148	1233.277898	2083.029762	5476.5	10063.03333	204.1782741	2809.037648	283.1356185	302.2940907	292.5306514	1045.543566	4196.216807	0.06011602532	0.1052769809	0.0902893688	0.00818417844	0.0164669663	0.01178761425	1	0.05355601899	0.1736511425	0.3055390851	40	1
10	431.3437742	649.4300268	-21.88249515	11340.3477	2722.226281	64.43146756	1708.068445	4894	10362.49474	72.067107	2110.706577	500.5618973	82.84424296	141.0990619	866.7135688	4001.383431	-0.001992207258	0.2409789716	0.005535396494	0.006741460786	0.01758958008	0.007846517452	1	-0.0004676035799	0.454241006	0.003094345081	20	0.9999999625
10	432.1441918	517.4724315	2370.594379	14900.07256	304.9543546	722.9537507	2003.748874	5361	8584.542553	560.6270233	3216.355032	150.6779365	224.2938512	190.6485041	1162.643741	3735.398217	0.1657366429	0.02013310322	0.04647505158	0.01018090581	0.01121586531	0.01276364513	1	0.133964807	-0.003268250004	0.1765817722	53	1
10	432.1420322	673.0150519	-136.448933	12771.51338	331.8496909	1394.054469	1713.570776	4639	17091.72632	49.197782	2194.086566	126.7294138	231.0032525	168.5011087	745.2572362	5152.823695	-0.01047405315	0.02560028988	0.1091422689	0.004069966975	0.01236334279	0.00990416821	1	-0.002481286431	0.01043936915	0.3519336683	4	1
10	434.6629733	452.1131643	-9.255274526	15481.90882	5142.428876	127.408275	2007.644857	6999	6592.954545	80.12914912	2296.730132	826.6239058	101.9898896	217.7468192	1058.275454	2360.459852	-0.0007942954063	0.3340665163	0.008453009974	0.005483983605	0.01956226579	0.006820893162	1	0.00176295532	0.6460527935	0.01605527842	24	0.9999995457
10	437.2478991	421.8086017	1032.609621	15840.216	4974.81134	1355.575347	2409.323879	7141	6400.56383	211.5399838	2629.62441	873.9439173	281.2650849	265.096433	1214.231426	2913.462746	0.06759534155	0.3203319563	0.08737037327	0.007208893227	0.01741446887	0.01114593254	1	0.0618014084	0.6167239854	0.3032960778	50	1
10	437.5942987	606.5348125	2520.614683	14880.65009	288.9500364	-66.44251878	2080.57098	5373	13079.10638	514.4711792	2590.108504	154.9021723	135.1960893	195.4070346	933.2616351	4396.841864	0.1726020018	0.01978886598	-0.004514762776	0.008696833393	0.01108287433	0.009439199195	1	0.1358863915	-0.00403616431	0.002513348067	52	1
10	437.3312153	755.5063929	-71.26278079	6940.6408	388.9011258	1458.188515	1635.726986	2597	3767.926316	54.72594175	1329.745652	119.927183	304.455815	158.4900389	482.9030801	2109.20741	-0.01084565063	0.05429856305	0.2074712022	0.007831089844	0.01867371138	0.01872830333	1	0.004423255412	0.06951071951	0.6913710905	10	1
10	439.1605552	357.3871539	-78.61966101	16032.15588	2629.646886	834.453554	2035.635758	6524	4366.612903	83.0361607	2860.152131	548.4380219	182.3135666	351.5602275	1185.397725	1774.260115	-0.004772239517	0.1670100715	0.05283829455	0.005693202113	0.01454186205	0.007429523928	1	-0.0002337442989	0.3018126173	0.1633025389	18	1
10	441.6061264	13.63080897	2330.688769	8180.898584	159.9918958	433.5314263	1563.520871	3030	6488.864583	573.1559528	1927.153373	133.1623922	192.1033691	209.5652449	687.4744083	3749.837346	0.2821801221	0.02074941587	0.05624917428	0.02021014852	0.018398346	0.02505420757	1	0.2277569549	-0.003649855564	0.2371440178	70	1
10	442.4886388	726.281356	687.8633462	8173.318325	188.6776692	4.340765534	1494.14272	2984.5	9803.957895	166.0849831	1661.518908	100.5114155	87.66452291	149.0407779	585.1146017	4858.091419	0.08529606142	0.02390056781	0.0005250196137	0.009011334075	0.01399243685	0.01144844105	1	0.06648067839	0.005666117774	-0.0001608442118	30	1
10	443.6712897	224.4068633	1334.107063	15693.37465	446.5366314	59.09173392	1969.046866	5793	19511.73958	269.7919766	2501.718325	150.686579	116.4912517	212.9906586	866.4118171	8659.231345	0.08458188087	0.029115903	0.004042693248	0.007624130408	0.01290485263	0.00836507311	1	0.06621538947	0.01642109585	0.01193913937	30	1
10	443.8402209	491.3384151	-187.1661608	13809.96052	198.2858985	3164.911327	2186.53736	4964.5	3201.957895	69.99499562	2526.004128	142.3468537	577.0034171	280.2189011	879.1199553	1303.411179	-0.01381105705	0.01519866239	0.2295592869	0.005119691446	0.01157493848	0.01816507744	1	0.003147034837	-0.01103948231	0.7656664306	5	1
10	445.0556496	106.1041395	2558.066633	8464.108076	84.14090551	-124.5011896	2007.844799	3124	1640.747368	957.0098072	3110.481058	135.098087	186.0992751	294.7821387	1112.784461	1399.586762	0.3043386895	0.008535423652	-0.01544084595	0.02355574819	0.02166822839	0.02627531066	1	0.2403231565	-0.02907882147	-0.005035950133	69	1
10	450.3328493	648.4512016	-105.8379528	12509.04095	1344.724132	1371.356835	1772.84697	4848.5	8999.765957	56.69629262	2044.890069	225.5175265	225.3532134	167.5206473	754.4256595	3009.931326	-0.008715912885	0.1093899245	0.1090115373	0.004741596541	0.01381123606	0.01087340375	1	-0.0001226070358	0.1830848	0.3542602381	14	1
10	452.7866053	199.1815626	-57.14357606	15079.39073	4955.56813	75.81513163	1446.207538	6852	8942.2	79.99197294	2650.085094	881.5348577	81.43121396	249.9117113	1200.293359	3871.467696	-0.003671878043	0.3289141003	0.0054456361	0.006140548957	0.02031985111	0.005808089006	1	-0.0008071502336	0.6354778119	0.004885882026	24	0.9999999998
10	452.5282778	453.347495	-145.876851	17355.99888	998.1414525	1969.584192	2047.142442	6380	7374.12766	57.87077454	2557.488125	234.7860713	316.1064022	232.0519953	987.4635014	2539.641979	-0.00835766127	0.05851477628	0.1131700941	0.003381211194	0.01006412099	0.008691082133	1	-0.000129696083	0.07823523925	0.3672281164	9	1
10	452.6192326	577.3677569	-44.94097021	12520.77945	249.2438941	640.2760915	1789.712699	4541	5894.958333	45.22674769	2870.660477	132.7622612	153.1791828	190.5022039	988.5951425	2802.680348	-0.003697738108	0.01905268667	0.05209658207	0.003646878875	0.01202895366	0.00754817839	1	-0.001125365775	-0.003106360553	0.1568086434	3	1
10	457.5419796	293.1524666	1117.187345	18489.29822	2105.022048	630.9222578	1688.452992	7314	19945.35052	238.3742112	2497.296938	379.6812369	230.4701979	1247.214866	1025.079026	5657.010575	0.06195524084	0.1138414304	0.03518526736	0.008032216897	0.01200448067	0.01236160024	1	0.05127371703	0.1913159506	0.1163903091	39	1
10	457.6317316	311.4718193	-184.0799027	16775.44978	366.5853205	2002.248636	2161.74154	6065	15341.78495	64.2014068	2542.762004	177.9327621	345.0748132	228.4956923	955.9531859	4782.904136	-0.01142977881	0.02256890119	0.1213267975	0.004245567296	0.01075247338	0.009639928251	1	-0.002428674269	0.004196725301	0.3935990192	4	1
10	457.3098795	478.6169776	-28.23689059	14702.59391	3432.867537	283.0064401	1823.800391	6367	6438.347368	69.94481355	2810.907142	667.2671584	110.9941887	223.091336	1174.641682	2800.79086	-0.002089419068	0.238048063	0.02051237851	0.005128866754	0.01684515474	0.006799146455	1	0.0004677462547	0.4481911998	0.05457978219	21	0.9999523587
10	465.3621653	688.4355798	9497.724738	9426.499614	430.074884	-712.7479154	1738.887314	3720	28516.71277	2130.065542	2086.243331	104.9768448	349.6790127	186.7355843	777.0236453	12930.12577	1.006793316	0.04797552898	-0.07185642847	0.03636904197	0.01495845071	0.03541817419	1	0.7984782585	0.0423207584	-0.03612064169	94	0.9507630004
10	466.6306523	547.609466	6752.723452	14375.42544	896.9841865	1196.597992	1950.226613	5605.5	12037.86458	1376.584836	2827.961641	216.4647424	367.8018378	221.5559374	1078.765752	4815.656496	0.471859937	0.06327496221	0.08297026877	0.01897431321	0.01271292231	0.02508269817	1	0.3817705782	0.08128637858	0.3741725766	84	1
10	467.1954065	737.5892458	7.907827241	7605.168292	124.3907825	310.8328598	1467.454184	2775	3726.765957	34.4208749	1785.394553	99.53439427	99.0973807	148.197571	619.4340323	1889.483427	0.001017375297	0.01656422232	0.04250151862	0.00493960747	0.01437740441	0.009705929699	1	0.00194542177	-0.008293835951	0.1247746508	3	1
10	468.2216498	715.6852157	8.959113228	8723.091876	2731.562513	5.600086696	1486.443951	4006	5698.702128	53.64868699	1662.877798	512.1216087	74.31542684	145.5960515	729.5081603	1975.810479	0.0010904788	0.311679805	0.0006672578449	0.006457988375	0.02105949016	0.009130972307	1	0.002468728078	0.5998984508	-0.01096258013	24	1
10	475.6172708	621.1033567	2106.662588	12350.70468	1315.932988	-43.97972198	1976.457493	4885.5	16075.37234	423.086109	2153.183318	229.2103242	135.4340255	190.5942878	807.8435585	5798.429194	0.1709953339	0.1101669184	-0.003804012667	0.01101317334	0.0144738382	0.01199735102	1	0.1356892115	0.182233282	0.007148362648	58	1
10	476.8549306	491.3274476	885.5271777	13694.18339	865.1021168	478.8685325	1918.232473	5235	12369.83158	217.8436774	2738.267887	161.1373463	142.7909513	212.4473296	982.2452712	6007.267718	0.06529429097	0.06352414161	0.03433871539	0.008220902462	0.01297887486	0.00902369972	1	0.05330651736	0.08757768222	0.1128210014	35	1
10	483.4987101	214.6323163	-104.2061116	13577.21979	192.8228184	1493.06929	2216.783457	4843.5	6334.461538	59.4922496	2648.580825	158.0020438	305.1748852	361.968058	935.6767928	2639.226045	-0.007267212814	0.01407415728	0.1113338091	0.004686104124	0.01307303915	0.008959898006	1	0.0001035491617	-0.01336013628	0.3598968047	4	1
10	484.363854	132.6467978	3860.454634	13112.5744	323.68943	2644.772324	2078.345368	4967	12319.46667	679.2124283	2237.147243	167.9531866	507.980608	212.5282402	822.631893	4412.052419	0.2882288539	0.0248824833	0.2004667696	0.01601132412	0.01421904309	0.02578044823	1	0.2427199025	0.004673310466	0.7354396144	71	1
10	485.1481848	159.3831933	1965.821002	11376.47017	1133.71669	-43.03997147	2322.151013	4554	4945.56383	453.7575155	2374.642217	273.4117214	134.1840465	506.1750966	906.6863261	2637.634039	0.1738015092	0.1003526124	-0.003771455283	0.0152710909	0.01626543441	0.01301166861	1	0.1378224631	0.1619687216	0.007630473124	58	1
10	484.3834232	298.5663823	-19.6920935	17137.0767	1780.619483	140.360809	1807.104807	6587.5	9837.731183	76.76852312	2606.178085	337.5022417	111.2317008	310.3403785	1042.407374	2338.074422	-0.001224194283	0.104896352	0.007975149412	0.004889436525	0.01226500276	0.00721047883	1	-0.001245576662	0.1737949761	0.007824854881	11	0.9999999203
10	484.2198504	556.7542153	12412.42059	12087.49817	1351.273899	-785.2362725	1707.671654	5056	3427.442105	2713.063161	2576.709427	268.5646867	401.1014081	208.2107856	1022.92013	1305.765657	1.048952666	0.1141698875	-0.07121272249	0.03234606263	0.01574556556	0.03453052446	1	0.8329916696	0.1781354897	-0.02229936152	96	1
10	484.1137786	704.9056303	-35.49230668	9149.181615	2014.009548	919.4385113	1664.336541	3810	1733.822917	65.37289368	1725.658538	397.2664774	208.9103595	189.916604	721.2838768	812.9730363	-0.003590874534	0.2238813267	0.1007328052	0.007839261597	0.01751960798	0.01284584711	1	0.00471113488	0.4189577393	0.3301655228	23	1
10	485.2955882	606.4489094	-168.3813284	11643.85386	1202.566211	2589.852508	1824.78495	4530	4187.557895	67.02370334	2146.246164	222.3206675	496.004296	196.9491455	812.3129486	1662.874688	-0.01430504318	0.1033809384	0.2181190037	0.005381050776	0.01348375719	0.01601949847	1	0.002965057264	0.1706984441	0.7286397813	15	1
10	489.1457103	343.4532635	1024.022349	15580.44324	4918.564662	1334.520297	2136.797289	7145	13351.78261	208.3965063	2319.519222	769.6351256	291.2690345	220.0175828	1068.874486	3886.584208	0.06477680943	0.3208321495	0.08995761093	0.007881047567	0.01843040722	0.01209103982	1	0.05973442445	0.6177926139	0.3115718804	50	1
10	488.8220741	748.4770685	558.8758118	7071.814736	180.229326	-18.59405535	1467.272073	2583	14456.10417	154.5016748	1456.917498	117.5982569	118.599383	531.0818344	512.5397524	7023.370351	0.07947002515	0.02530190674	-0.002419996511	0.01089788451	0.01896891562	0.01695366053	1	0.06163275792	0.008638427426	-0.01161050651	30	1
10	489.3141062	34.31117661	1604.072854	10036.29126	3116.274387	-68.56950878	1383.773264	4619.5	7265.011111	319.488012	1625.098694	515.7899349	109.5227118	190.7841546	722.210759	3189.506205	0.1647568652	0.3158220917	-0.007689336427	0.01376605467	0.02352137246	0.01163324434	1	0.1327911276	0.6061298463	-0.001855509555	66	1
10	489.1891965	420.1528242	-206.1936956	15767.29646	826.5033028	3595.347678	2141.693175	5811	4727.88764	77.9193902	2377.350802	205.8809377	621.3180569	216.3168235	889.1572601	2230.698196	-0.01316280266	0.05513450383	0.2270540504	0.005072424348	0.01113423675	0.01768096171	1	0.003948812453	0.07125135586	0.7583164474	10	1
10	489.6636982	473.4467527	-111.916695	14982.58544	2271.206067	1557.283107	2308.536639	6031	6069.12766	86.83194156	2686.216456	485.2254654	349.1932924	879.3212239	1085.549501	2189.437691	-0.007426021842	0.1590526081	0.1074518985	0.006011487855	0.01873079691	0.01224433538	1	0.001369962856	0.2854105328	0.3505908788	19	1
10	491.603149	19.33864723	2338.065914	8115.520119	588.2683378	447.154958	1347.450854	3211	13033.5914	585.1736431	1872.19528	145.2996137	163.1318357	166.4167546	674.2283573	5553.315334	0.2837331497	0.0744435183	0.05274222192	0.02171684632	0.02216030658	0.01808803236	1	0.2293701087	0.1069814073	0.2269416153	73	0.9999931653
10	492.1477209	312.6264146	8073.792387	17274.72905	365.4071191	-382.1718707	2023.796731	6409	10097.55914	1639.278029	3131.594012	190.5849055	276.621098	376.3829626	1212.404879	3528.674423	0.4757088671	0.02212834321	-0.02257181275	0.02188220113	0.0106753948	0.01819956516	1	0.3769992681	-0.003481668519	0.01033854419	81	1
10	492.487167	328.4537561	-106.0852688	13811.0618	242.3294314	1650.410566	2234.148967	5133.5	11013.89247	59.45817262	2539.114169	136.8916422	319.8052427	258.1259903	863.668652	3962.104237	-0.008548943088	0.01801328771	0.1165112892	0.004617202843	0.01202420669	0.009903923496	1	-0.000514173424	-0.005228343633	0.3775471702	4	1
10	494.3285417	78.44054172	4034.494904	9021.220806	535.1519492	702.1989386	1680.374009	3471.5	6056.595745	1131.284525	2405.036206	172.1599759	303.4326146	226.5666112	899.5170743	4286.699646	0.4502294871	0.05850298438	0.0743686142	0.02548069849	0.02218563686	0.0337680944	1	0.3638200736	0.07176441473	0.3394151543	84	1
10	494.5769354	203.3930243	1731.760502	10024.73541	510.5159077	509.1104147	2524.952174	3930.5	2960.315217	489.3751786	2918.455421	189.5389361	220.7330714	366.1111522	1075.673712	2115.716666	0.1660005523	0.04856144159	0.05197336133	0.01287730227	0.01823602255	0.01636253416	1	0.1348865111	0.05530780576	0.1963870406	56	0.9999996573
10	495.3303826	437.9604645	-82.41885697	16602.58156	2693.446284	856.1674174	1755.538498	6671	8577.294737	71.79692412	2119.77575	357.9892677	145.7291997	182.6612472	862.5670397	2855.170394	-0.005585500286	0.1671911313	0.05284160045	0.004654442478	0.01125554977	0.006199892777	1	-0.0008816739912	0.3021972193	0.1631313428	18	1
10	495.6098708	524.5191491	688.8976648	12400.51511	260.1693126	2533.445096	1983.21921	4561	9494.021505	156.3200374	2329.441771	122.9050358	485.9800848	186.6823626	812.7882117	4082.509751	0.05585339023	0.02233427387	0.2042084964	0.008721318455	0.01139901861	0.01664541328	1	0.05715718136	0.002700648743	0.6946223033	33	0.999999841
10	495.9540193	691.7829442	3150.385093	10415.66568	216.6679068	-185.8121089	1792.838337	3899	4571.697917	574.6668822	1895.792344	127.3992289	131.9791031	159.9503275	682.3020793	1662.308567	0.2997293192	0.02132410245	-0.0175304233	0.01406286108	0.01345806182	0.01367811163	1	0.2366385561	-0.002657785412	-0.01293584593	69	1
10	497.0083277	140.3578898	-0.8833555476	10670.68406	1793.757207	572.0345082	2045.081074	4396	3335.831169	69.15367288	2060.143388	346.712639	139.5611002	220.6973651	816.9841104	1062.1648	-8.946446037e-05	0.1694767197	0.0561921506	0.006687937002	0.01948847982	0.009792047796	1	0.003773072817	0.306827129	0.1760061043	18	1
10	497.4341874	718.284274	4051.474814	8813.369931	487.4782234	558.8091192	1578.724419	3424	7572.531915	808.5530633	1769.864321	150.2976661	207.3949573	157.5255178	665.9421513	2680.686739	0.4509147826	0.0585797068	0.06181777661	0.0216582482	0.01445827674	0.02205140251	1	0.3634917125	0.07192230124	0.2963419589	84	1
10	498.3932171	453.3851368	844.3978955	14007.47992	313.4011647	1285.031798	2080.536937	5180	15135.44792	213.1229017	2669.317915	128.5302612	272.5696325	253.8414486	923.0427699	5884.507275	0.06218423944	0.02153451833	0.09314724609	0.007003631908	0.0118055458	0.01214874121	1	0.05444782711	0.001046834362	0.3134911317	32	1
10	498.9630786	564.5784181	9401.101853	13480.67516	324.9865006	-509.1978618	1800.140851	5086	15853.8172	1826.462821	2754.914582	147.9029398	311.0989331	219.7550886	983.9498509	6929.275902	0.6834830044	0.02426469944	-0.03759165947	0.0236046674	0.01382810925	0.02429854144	1	0.5420991395	-0.002001840119	0.0066165638	90	1
10	501.518886	659.312117	3031.840098	10322.46667	249.1108854	-166.3590954	1733.769428	3806	8981.53125	725.5324871	2376.045278	126.6633468	150.4739176	201.5661351	861.6281565	4625.750454	0.2989030153	0.02572314257	-0.01568283054	0.01637431147	0.01481034586	0.01496812757	1	0.2361575259	0.006417847803	-0.006637724559	69	1
10	502.7511745	414.4148767	1090.802477	12855.98869	307.8516526	75.19996112	2074.263819	4832	14158.44318	260.4892381	2707.32599	140.7103636	107.2570966	210.1510672	946.5139003	6892.331214	0.08310805758	0.02393443573	0.006611897372	0.008840789388	0.01303245115	0.008684132452	1	0.06515706351	0.005762221833	0.02030241129	30	1
10	506.7152598	355.4936375	-88.94945728	15623.23218	909.619193	806.8763473	2040.120045	5862	13754.98947	57.72665638	2434.867199	202.5361993	157.0373606	200.5066037	899.6971992	4425.424457	-0.005825026718	0.06324873118	0.05319418347	0.004450189535	0.01155616328	0.007242518885	1	-0.00224204712	0.08800020409	0.1613491985	8	1
10	506.8794068	150.2333652	-27.18751644	12073.13659	2008.446347	590.274593	1775.747847	4935.5	3412.352941	60.27259287	2304.182681	332.9165261	128.5491619	228.1175957	885.2849456	1700.214228	-0.002337637796	0.168422623	0.05001271035	0.005414739762	0.01771055751	0.008747959915	1	0.001531574426	0.3046912939	0.1541712232	18	1
10	507.2502381	508.4027498	859.4610511	12832.06525	281.3636254	1171.827256	2034.076261	4787	12163.73404	194.5911792	2503.619208	129.6541437	249.2486262	244.7926996	854.3980781	5510.1028	0.06602432464	0.02189421841	0.09216422903	0.00724547645	0.01255199419	0.01043374882	1	0.0574535814	0.00173460363	0.311001462	32	0.9999999999
10	508.7044205	9.570134772	1131.341793	7063.883739	2859.569841	-57.07730496	1457.13543	3492	7433.215054	235.6616511	1219.759109	484.8712804	104.1135594	214.204231	570.1442011	2745.698533	0.1645321455	0.4011251501	-0.008120904595	0.01619162973	0.02780958609	0.01481950538	1	0.1335607709	0.7819223042	-0.0009800568737	68	1
10	508.5692766	32.35643661	1247.794947	7890.568397	552.7971539	992.1200158	1560.221572	3093	7172.364706	316.3652071	1804.811895	130.5106885	263.9503445	182.1471723	648.5644197	3440.590954	0.1530293312	0.06929557543	0.1271193156	0.0187747808	0.02267939226	0.02020210929	1	0.1300053829	0.09816238192	0.4528331962	57	0.9999999999
10	508.6449965	491.4815453	-132.7163866	12766.93309	1485.598167	1455.8298	1798.349848	5004.5	11516.66667	68.211771	2715.301774	287.2100848	311.9725626	192.917599	1023.35007	4214.795256	-0.01153116367	0.1132101802	0.1132984993	0.00625983099	0.01478859247	0.01175219819	1	-0.002030052975	0.1909939467	0.3684857458	14	1
10	509.4762632	99.28453166	5310.175388	11221.47503	295.3627035	-271.5726246	1821.391203	4272.5	11207.59551	1090.277704	2183.514687	146.3802182	208.6837034	216.7381085	789.5641503	5804.888508	0.4676265853	0.02572916536	-0.0239673135	0.02195499201	0.01597022215	0.01907416277	1	0.3704809241	0.004053936869	0.003767937564	81	0.9999999999
10	509.1676342	680.7645735	-32.62602656	9610.180155	1016.655048	1008.811246	1706.47051	3743	4139.052632	53.28664889	1451.598915	179.2762928	173.6822785	168.8397766	562.2001656	1077.354002	-0.003465558899	0.1085711773	0.1060393913	0.006074487351	0.01435381899	0.01112677772	1	0.003858172688	0.1813256589	0.3452108225	14	1
10	510.3689701	279.3193541	-14.02412055	11479.42023	3653.250037	1267.950695	2032.41057	5330	4505.85	141.7923694	2571.645197	831.9373812	323.5973332	231.7092195	1142.285588	5180.336512	-0.001091240286	0.3184461322	0.1094409718	0.01625211652	0.02187032414	0.01159770523	1	0.008404140634	0.6137910589	0.3634152739	27	1
10	510.6785439	383.4956183	13264.34077	12806.11879	1380.56844	-801.9639717	1760.067992	5312	3069.191489	2777.940923	2677.916463	281.2215869	456.2012179	231.8686684	1063.504406	1467.274881	1.038008916	0.1078469036	-0.05911066382	0.03801542172	0.01341589256	0.03740451332	1	0.8250148336	0.165250769	0.01668344008	96	0.999999969
10	510.2779036	467.746674	-216.843701	13628.45651	733.0933952	3006.959713	1859.049522	5174	7090.273684	73.16869556	2813.85837	164.8970977	628.8281833	204.5456208	1009.935931	3177.282789	-0.0161189499	0.05545145983	0.2213892662	0.004804265878	0.01057722141	0.01713475386	1	0.001192967854	0.0719505381	0.7381297805	10	1
10	510.5013903	698.2973166	16.36725275	8487.73775	488.4098333	167.8794088	1616.135395	3211	6859.308511	45.47112435	1617.730403	128.3178445	83.17105735	134.0044192	589.3874308	2549.654837	0.002046027199	0.05807899708	0.019664614	0.005651912776	0.01388440779	0.00931062322	1	0.001648511239	0.07726075037	0.047521188	7	0.9999999947
10	511.6145342	536.5926796	2463.161666	14155.04163	1424.759927	-41.92480244	2231.962618	5585	9601.463158	433.4393209	2440.419977	257.484407	143.5977173	221.2495379	914.0857004	3587.214248	0.1674299487	0.09932276762	-0.002995375497	0.01108363671	0.01417338332	0.01050699042	1	0.1327705193	0.1599358495	0.008804061587	58	1
10	512.8546244	203.9135492	18.3482211	14647.47032	2357.036349	314.388056	1759.69933	5946	3996.3	66.11572185	2481.34551	377.3987447	90.373837	203.8255803	958.7323374	1513.660868	0.00115109074	0.1602477568	0.02281551714	0.005031675551	0.01420402748	0.006528770723	1	0.002326318838	0.2878161019	0.06105966388	17	0.999989201
10	513.7594968	187.8938393	925.8944759	15380.32732	1665.619085	471.7788149	1723.846897	6122	19973.31579	213.5860959	2172.770877	267.0281979	133.9486352	191.8591536	815.6386661	4503.17828	0.06350531828	0.1123417368	0.03163411651	0.007466420962	0.01335299505	0.009156626102	1	0.05224766889	0.1882062321	0.1044730859	39	1
10	515.87937	44.55505945	498.8038314	7409.519787	1658.38298	550.9176337	1334.304033	3185	2428.752941	134.0643402	1787.52733	407.1312296	162.2876983	176.6297935	743.2317596	2030.57955	0.06768160073	0.2282517462	0.07560633691	0.01124212798	0.0245151037	0.01623908525	1	0.05999090122	0.4269766027	0.2601870088	47	1
10	519.7297771	288.4650705	3127.679955	10125.5849	2259.07209	-109.8195794	2041.154971	4436	3193.038462	1042.404578	3374.649861	757.0437027	194.157925	431.7165045	1408.87339	3053.247862	0.2970733185	0.2281037543	-0.01030587129	0.0220917931	0.02744486443	0.02096841771	1	0.2373941933	0.423497097	0.01718886216	78	1
10	520.2924929	711.4342331	15.57994411	7358.897906	126.9481688	335.6492797	1551.567391	2695	3412.795699	38.14479896	1603.947762	96.25793847	100.4412789	176.4208034	552.3608122	1768.117142	0.002375322916	0.01886340924	0.04515762387	0.005975333693	0.01512935102	0.01053644034	1	0.003243196969	-0.003576945286	0.1343025552	3	1
10	522.1576513	667.8049707	4515.372543	9470.248055	597.5657788	628.5050974	1705.657983	3792	9961.021053	906.8729952	1846.44125	160.3919153	231.9260515	222.4328978	709.9436186	3568.249788	0.4767955937	0.06447141344	0.06321269177	0.01886323441	0.01363551979	0.02401556016	1	0.3843497621	0.08369716577	0.3072872223	84	1
10	523.0781041	161.741645	4040.688887	13570.62193	3013.459438	-190.47316	1728.28205	5862	4147.680851	782.517766	2541.03723	568.5154174	164.8419596	207.3323076	1064.566811	1837.82664	0.3004437897	0.2240075598	-0.01313084042	0.01479282804	0.01988409874	0.01316885066	1	0.2398445728	0.4150103652	0.008119783644	78	1
10	523.5236711	213.6602778	15.10148815	14238.94672	2261.242777	293.164477	1653.067136	5788.5	3456.797468	98.255101	2596.724416	426.9439134	100.1289983	206.405646	1008.89382	1675.344698	0.0009563778018	0.164124728	0.02092016575	0.008179187291	0.01652409694	0.006384944989	1	0.002082688982	0.2958097791	0.05459556732	17	0.999966643
10	523.513796	404.3386067	-19.41231702	14527.47597	2353.477118	98.53086205	1719.334543	5777.5	7142.585106	64.93551429	2817.09252	454.0322525	79.82106672	205.0770474	1116.430354	3232.859137	-0.001255869226	0.1609993267	0.007276906947	0.004910747256	0.01451567463	0.006232434076	1	-0.0006755081974	0.2894106032	0.006999945361	16	0.999286883
10	523.6564042	644.4260805	28.25546409	10689.25741	3336.671482	201.38259	1575.706193	4841	3653.6	72.9590503	1967.979282	625.0901264	91.46778636	165.7759496	874.3007584	1973.390168	0.002723950022	0.3151311014	0.01928354876	0.006960767128	0.01685122097	0.008357768641	1	0.005115470281	0.6069736432	0.05363915003	25	0.9999996577
10	524.3035639	99.54268616	641.1800591	11765.26348	714.4665537	2322.428155	1582.879392	4454.5	6639.717647	137.1798954	1988.68365	163.9571733	432.0677644	150.0133279	714.333076	2696.145664	0.05373435879	0.05938136751	0.1916303079	0.0085819396	0.01453366775	0.01611184002	1	0.05500922565	0.07908514411	0.6518538293	37	1
10	528.7764985	200.1445162	8527.840174	12006.06777	2031.128679	-411.7366172	1868.962323	5181	10766.13483	1697.180348	2349.463787	362.5995856	311.4397856	217.7766876	943.3876361	4550.298277	0.698192624	0.1674419158	-0.03394648752	0.03215357677	0.01907479119	0.02812704156	1	0.5557589311	0.2928412901	0.0266197678	93	1
10	528.3828797	451.3011202	-21.74887867	13137.44773	585.0728534	708.4348172	2702.87078	4900	6627.483871	60.85531082	2293.887223	161.3337793	213.8369398	635.2472599	811.6407882	2135.689689	-0.001506709104	0.0448532865	0.05326783715	0.005309137556	0.01033659356	0.0132736092	1	0.001004573005	0.05003060944	0.1620790559	8	0.9999998843
10	530.807301	113.0999633	-11.28214208	11835.55079	1196.356398	565.6212252	1566.576338	4627	3801.428571	49.57992828	1929.412316	225.7109202	124.8009142	186.325732	727.6779358	1726.167245	-0.001212884036	0.1035438801	0.04899268984	0.004273849534	0.01497257809	0.007616121608	1	0.001614618842	0.1709767916	0.1490812302	13	1
10	530.2400204	563.4319584	-161.6104988	11471.06674	1168.058345	2520.012693	1784.993429	4421	3916.075269	64.52006603	2317.22252	228.8137479	549.2223922	207.0303306	855.1226747	1666.96856	-0.01407153372	0.1040623333	0.2206727773	0.005249788067	0.01482992384	0.01654699405	1	0.003338064054	0.1720974122	0.7375098763	15	1
10	534.6591541	332.4342447	1059.259135	16968.76239	2971.420953	552.5282326	1611.244428	6997.5	21876.78723	198.3235925	2285.648	479.3304951	143.951851	182.9210494	997.116086	5669.968265	0.06190656017	0.1761563453	0.03205261181	0.006826506552	0.0118144616	0.007524653464	1	0.05173137714	0.3197349575	0.1073515034	43	1
10	536.3080919	684.3244562	5271.425095	7317.521598	171.9453798	-418.3794532	1668.354093	2802.5	6936.880952	1333.275693	1776.207973	104.1461878	229.4554341	205.5681908	655.7486644	5910.176124	0.7063712642	0.02377243979	-0.05671258162	0.03274059224	0.01609317232	0.03241627524	1	0.5590573677	-0.003325067893	-0.05397989701	90	0.9999999909
10	539.7628451	611.7903778	1845.962427	11415.44376	4854.963818	-91.72160369	1675.427105	5544	12321.90526	353.578549	1928.506778	796.5695408	128.4899686	167.3133245	916.2025848	4298.350431	0.163193397	0.4227897852	-0.007892316535	0.01309823262	0.02267113469	0.01193295328	1	0.1327551159	0.8265866065	0.0001114321576	68	1
10	541.4043983	181.1785144	3121.991192	10814.8131	139.118299	-100.8076029	2032.146877	4009	4399.913043	964.6696373	3080.783682	152.3739449	178.2579649	266.4114162	1105.780243	3523.836214	0.2926258523	0.01433341007	-0.009643042583	0.02162780712	0.01610850969	0.01862977435	1	0.2314299777	-0.01696954505	0.01239624087	69	1
10	542.4976936	157.3914284	-31.46737451	13122.7015	254.2238179	653.7732867	1707.522489	4800	4600.37234	49.24107876	2487.001402	150.9364592	144.4514879	213.0493081	876.3449221	1917.817437	-0.002417289365	0.01745268588	0.05101987586	0.003867095209	0.01253424357	0.006587368972	1	-0.0001952094447	-0.00642084502	0.1533500031	3	1
10	542.7863079	482.9360681	2932.181055	9819.216473	991.2650165	591.5828123	2228.814163	4021	5560.234043	772.4761985	2528.401711	258.3490783	210.7425574	266.0183314	985.5894128	3230.25969	0.2940210148	0.09772307419	0.06080559859	0.01769246108	0.0148808647	0.02228182921	1	0.2384265809	0.1548035862	0.2577506142	75	0.9999581322
10	542.4118757	549.6811856	-157.6914027	11359.80311	1129.272907	2492.610603	1813.430123	4420.5	3111.915789	76.43429925	2113.072889	231.5612418	491.9430673	209.0052682	800.2224698	1262.829807	-0.01400848123	0.1041553635	0.2232569632	0.006820664176	0.01385158931	0.01550562819	1	0.003570152261	0.1722862874	0.7464287386	15	1
10	542.9499598	589.5973881	705.7643342	11040.26686	1190.995289	312.1215537	1658.396939	4368.5	13830.94624	151.496997	2155.947821	223.2854185	109.7839178	161.1071154	811.6494311	5364.147844	0.06291849265	0.11006372	0.02765728473	0.008083860689	0.01505785694	0.009719715265	1	0.0514743801	0.183523074	0.09057429022	39	1
10	543.2121533	273.6678692	-36.18350418	9952.430682	3087.406381	1100.206537	2012.912809	4528	2722.382979	87.45735856	2628.316876	860.5453656	309.879201	269.9523125	1178.278386	1624.910036	-0.00344877714	0.3147328123	0.1113807726	0.009433376272	0.02779702148	0.01808678311	1	0.006612113963	0.6061706344	0.3694480344	27	1
10	546.4692186	408.6631469	3768.60254	12309.60595	706.2267316	-131.2158933	2063.884199	4785	13386.14894	947.9664197	2952.683227	167.7165145	190.2301854	242.7440647	1072.154811	6790.432214	0.3030168142	0.05793885486	-0.01044299963	0.01510292564	0.01467428799	0.01633489422	1	0.2401828183	0.0727445947	0.01327293198	72	0.9999999854
10	550.742256	108.4863362	7171.40676	10712.57162	1233.095225	-470.318715	1460.617393	4304	17432.74468	1603.454707	2248.590469	245.5552533	325.0932669	171.5916773	877.0092028	9429.547508	0.6773157729	0.1184781776	-0.04158411494	0.03042546194	0.01983558502	0.03388234402	1	0.5379709137	0.1922394347	-0.005893510351	92	0.9999999373
10	550.686547	289.7309387	-198.0020235	14385.76432	249.8603514	3273.97667	2042.842951	5198	5102.978495	67.59992914	2091.854165	141.9316301	529.8307832	227.4720296	743.6417384	1351.428889	-0.01391327845	0.01788108691	0.232357727	0.004564275023	0.01073569404	0.0142258163	1	0.003291685259	-0.005512319727	0.7753584576	5	1
10	550.7835001	685.5336813	2462.149403	8446.338551	216.7335193	-141.2960355	1574.568161	3228	8827.095238	534.3529859	1807.359014	95.4971597	132.9505025	165.0993872	656.9325264	4015.056232	0.2927783305	0.027012043	-0.01579515393	0.01470297586	0.0123480535	0.01649936171	1	0.2312675055	0.009160531702	-0.008401797528	69	1
10	551.7196977	192.2544688	-3.767153756	11610.52889	828.5356014	75.46694641	1666.728137	4387	8543.391304	46.12039598	2084.647802	167.374741	73.92573828	213.6984746	771.0081651	3984.456398	-0.0004472800328	0.07020627111	0.006888501647	0.004297429336	0.01366146401	0.006656786728	1	-0.001098666008	0.1022969626	0.003279356202	6	0.9999997808
10	551.3514825	306.5056262	2350.571646	14227.39812	3097.999911	696.41689	2199.891684	6218	4407.744681	413.8441165	2339.729392	618.8865896	218.5831444	2183.83727	985.8095261	1917.807664	0.1667616001	0.2204392312	0.04753012029	0.01064553889	0.02121068186	0.01391239931	1	0.1371580296	0.4094989358	0.1861210309	65	1
10	551.7588792	470.1301272	1895.507094	11699.82961	2582.066146	512.4428954	2296.54856	5129	4298.489362	428.3197501	2396.544819	543.8770801	158.562882	250.5296844	985.764528	2589.898502	0.1659236168	0.2245609557	0.04362197346	0.01252963359	0.02120071859	0.01252657606	1	0.1362622129	0.4180075907	0.1725819649	65	1
10	552.4459788	645.2623627	-115.7083171	9419.053954	1012.880838	2041.971782	1685.062733	3721	5635.776596	67.76038813	1816.311	243.3122134	417.5647608	640.7581585	694.1791586	4315.978577	-0.01351323604	0.105978276	0.2168693874	0.006846458205	0.01768596315	0.01891893217	1	0.003540632695	0.1760406887	0.7245915171	15	1
10	554.2185705	626.7831792	2958.958747	10477.42062	717.7990425	595.80812	1722.620463	4078	27454.86598	683.8168275	2206.411773	146.9771248	206.1522785	613.739394	786.8263112	10765.83865	0.2860698566	0.07115565386	0.05593952328	0.01664791982	0.01745977997	0.02287915677	1	0.2314241186	0.1001705082	0.2384015656	73	0.9999997214
10	558.321583	367.4401738	861.6471651	14244.24747	1454.456265	447.6864843	1714.483612	5566	13537.91489	190.0236502	2662.413767	297.8117196	143.6076296	184.0304611	1011.245893	5576.003218	0.06048751983	0.1063782449	0.03281039409	0.00733771908	0.01408612753	0.007570223215	1	0.04984853317	0.1759586468	0.107659688	39	1
10	558.844062	501.3259716	-24.72358758	12783.96028	2978.779982	230.8891104	1482.804277	5381	6154.147368	69.90036584	2366.128713	528.2919735	88.08464485	176.9220002	981.8093846	2802.956702	-0.001915014215	0.2322589873	0.018363	0.005853138996	0.01674998744	0.006712748364	1	0.0003905005862	0.4362604728	0.04705230797	21	0.9996530508
10	558.9730198	262.463067	-115.6721122	13564.90384	4274.043695	1432.32256	1568.768307	6112.5	9838.597826	79.50321206	2333.535684	721.6778265	232.976293	195.6611313	1022.826316	4109.922485	-0.009679411116	0.3217866101	0.1078463221	0.006322422703	0.01871461609	0.01092390958	1	0.001464407241	0.6207974514	0.3560345335	27	1
10	565.1801687	454.6833801	732.424992	12921.00124	320.8256238	2701.586233	1836.433217	4768	11855.52083	175.9101504	2135.761807	142.6989252	481.2168958	213.4904305	740.6886891	4128.799739	0.05873332463	0.0254746322	0.2062537869	0.008404634133	0.01292192192	0.01565437735	1	0.05963882491	0.009129958219	0.7024212419	33	0.9999958884
10	568.3598548	161.5746935	-100.96251	10986.92159	291.2909769	1219.886244	1771.013906	4087	10567.14894	41.52102091	2218.210403	129.6996428	257.6587969	197.8976723	779.9013323	5176.19137	-0.009529016129	0.02720418715	0.1137168564	0.004185721867	0.01464379809	0.01206432496	1	-0.001387554838	0.01372782123	0.3679551389	4	1
10	568.3934504	195.5373872	2181.302454	13193.66321	1461.013836	-41.07285652	1815.54806	5191.5	14376.41489	448.3013956	2461.647171	255.1377912	136.5004719	195.0086057	917.5963632	5769.205857	0.1625255569	0.1093387542	-0.002801828087	0.01139115998	0.01522603628	0.0113196852	1	0.1289777643	0.1806454835	0.008622229368	58	1
10	568.3126478	286.4419371	821.7979122	13479.58398	2226.672966	428.9078069	1589.288878	5492.5	16170.53191	220.1587779	2569.914758	368.6062673	138.0032993	191.5875715	976.0409061	7401.576861	0.06152052585	0.1697438922	0.03285339126	0.00827824239	0.01890984923	0.008849684179	1	0.05140506061	0.3065252913	0.1098393657	43	1
10	569.4311887	523.2685808	1882.914994	11837.97162	1895.935384	543.0277007	2241.97728	4878	8288.357895	371.6487073	2051.779349	318.0521952	167.0273532	284.790691	807.425925	3464.48633	0.1592552606	0.1641359825	0.04515831158	0.01105879777	0.0158059641	0.01305863001	1	0.1303441057	0.2935793511	0.1746251111	62	1
10	570.7277116	718.5218346	11.70482666	7282.91786	2184.830721	-8.028017104	1134.740762	3243	5973.064516	48.2311184	1419.088252	455.3991645	60.97236352	127.2924832	640.6209471	2319.85676	0.001701868373	0.3088694924	-0.001122186142	0.006950743086	0.02498765608	0.009208662089	1	0.002800230681	0.5940997915	-0.0170650437	24	1
10	571.3213164	78.35785247	691.2934443	10131.96644	1600.75431	-21.17048571	1318.29017	4104	13775.2234	152.2168311	1592.347376	256.589391	80.8063105	163.4955759	625.6432159	3579.14731	0.06856703055	0.1597319831	-0.002108044173	0.009536197916	0.01815189783	0.008410944229	1	0.05448068215	0.2858200093	-0.009248293833	42	1
10	572.3105131	94.53825007	2837.769603	9808.834747	1060.151192	-123.46402	1493.007012	3938.5	15071.87234	575.6807549	1964.367177	211.5807558	138.8157491	170.5689876	740.1680311	7404.645254	0.2828655494	0.1080517059	-0.0120143176	0.01495753096	0.01795113256	0.01523274166	1	0.2245365417	0.1763007955	0.004627280015	74	1
10	573.0306332	407.9483371	728.7394873	12607.5261	1354.25816	2499.75144	1694.543346	4980	7097.955556	160.5155073	2220.495974	278.7687724	485.4017556	202.5137467	863.1589643	2543.145963	0.05886991545	0.1081340427	0.2000025416	0.007718106817	0.01370549311	0.01718030218	1	0.06026026501	0.1794737808	0.6832583891	41	0.9999999996
10	572.7896109	614.7973939	4277.035296	9216.010502	2233.085802	-269.4395028	1565.414084	4169	8881.666667	902.3118448	1859.645399	436.6509198	204.0368889	505.0110309	791.6040182	4273.331509	0.4622536815	0.2395146352	-0.03025413806	0.02088014267	0.01899970522	0.02421622645	1	0.3682004154	0.4446946615	-0.01307846771	88	1
10	574.1282048	227.1399582	-9.995290478	12222.95909	2040.242662	621.4506195	2011.339789	5034	2719.14433	71.82067181	2057.153222	349.4000353	150.9085341	326.8956996	800.7936961	1485.427211	-0.0007993073733	0.1647731442	0.05345519143	0.006109297389	0.0159665025	0.00910591166	1	0.002960228581	0.2971462844	0.1662812325	18	1
10	573.4492514	684.6166631	22.06852794	7774.56887	3190.951131	111.3998452	1334.928178	3714.5	1916.304348	70.00598043	1401.442831	576.9297677	79.39487613	141.2232045	663.6481964	917.3642216	0.002860158638	0.4114307123	0.0152241287	0.01018720143	0.02549503003	0.01068828806	1	0.006046411113	0.8054249717	0.04241232621	29	1
10	576.3231085	257.1196557	4.878385912	13437.67834	1997.948571	338.1567499	1575.732989	5334	4506.408602	77.06374649	2392.242206	389.9578004	107.8379834	214.179023	929.5314301	2955.183722	0.000407363811	0.1530246509	0.02579419391	0.006308783773	0.01752213819	0.009105518118	1	0.001856913713	0.2729392865	0.07094417291	17	0.9999931104
10	578.8277191	128.5382331	2133.312989	12965.69724	723.0589236	-75.81172255	1559.420917	4855	5504.680412	454.099576	2596.349076	182.4990454	118.89036	197.1909931	932.9017296	2282.839138	0.1673647046	0.05604400658	-0.005907995161	0.00887463427	0.01369136126	0.01046595423	1	0.1320178514	0.0707519128	-0.00246873656	55	1
10	577.9838833	655.4761329	1.822389808	8459.681075	220.1819792	139.3729616	1498.702761	3059	7322.793478	43.27972348	1656.598006	107.7091582	74.42014013	144.7683449	583.5716881	3465.099277	0.0001936159606	0.02683273283	0.01721463256	0.00574588201	0.01434745966	0.008259811072	1	-0.0003625850403	0.01289776576	0.03777003339	1	0.9674998631
10	581.3901655	370.5571217	-42.8144081	12912.44233	819.272765	673.2610351	1745.810026	4799.5	10420.39506	92.75972239	2471.363679	151.262129	141.1423642	206.3954729	875.2743578	4665.090625	-0.00292872158	0.0639785923	0.05219466885	0.008447177185	0.01368007069	0.008356430124	1	1.220852358e-05	0.08946412532	0.1585953425	8	1
10	581.6276866	456.3069983	4720.566099	9748.594323	311.0464088	-174.0888481	1985.048653	3739	13115.07447	1332.604628	2748.475578	129.5930577	206.6865071	362.3248381	981.0626029	8039.7047	0.4781995063	0.03152726966	-0.01970096023	0.02571575688	0.01988363765	0.02240360321	1	0.3792992129	0.01584991044	0.02106852828	81	0.9999996507
10	582.5405564	560.4321071	10378.28754	10241.87702	1140.825442	-712.442342	1473.201287	4250	3870.782609	2153.100968	2127.496427	222.0319114	306.842628	196.9515868	840.4034362	1382.550683	0.9957237464	0.1108845743	-0.06411022084	0.03641704075	0.01631852452	0.03215271054	1	0.7908913429	0.1721115541	-0.01021221673	96	0.9999999966
10	585.4549776	242.3437462	761.0633282	12281.35346	1313.394404	382.3606241	1506.931295	4788	7318.094737	188.9177758	2573.69721	270.5047605	130.4273386	203.3052956	967.2197274	3591.031876	0.06280528033	0.1045389522	0.03281559064	0.007699855222	0.01541269558	0.00917085334	1	0.05168093405	0.1721355763	0.1081604984	39	1
10	585.5421659	269.5524179	4019.783697	14552.18917	330.5858512	2990.096243	1962.266523	5365	15369.38636	700.5470168	2339.278145	138.7878428	498.8303862	219.2772059	818.2491512	5968.417566	0.2726516118	0.0219482564	0.2045404695	0.01684893617	0.01220161377	0.02348840101	1	0.2305161902	-0.001156522667	0.7457937875	71	1
10	585.4825825	430.7132811	-41.183521	13302.18098	2199.226195	678.6632311	1742.223826	5445	6215.621053	64.49776948	2146.671023	370.7492493	137.8632834	178.3975176	842.6847456	1356.779143	-0.003083933375	0.1649319959	0.05133385168	0.005036118928	0.01665007889	0.006595930368	1	0.0009871293699	0.2975074992	0.1584510937	18	1
10	585.9927012	105.0562395	605.5369456	8314.267343	2466.286105	193.0152075	1400.975439	3803	2836.666667	170.5813751	2030.22532	641.6697562	87.98770164	174.9979793	900.0301229	1286.597297	0.07265736084	0.2992904246	0.02380953709	0.01365167508	0.03280382469	0.01132744874	1	0.06116490737	0.5733388938	0.08492266267	49	1
10	587.6518002	203.312125	-58.12618789	11391.73318	736.373055	627.0742591	1853.153929	4296	11096.84946	52.4899479	1885.307528	153.1285995	132.1919584	191.7542664	681.8657353	3516.305132	-0.005398584115	0.06713077889	0.05465821863	0.004802906722	0.01420421264	0.008409494503	1	-0.001754191254	0.0959930399	0.1666006036	8	1
10	589.0545488	395.5275646	35.37408119	10909.04718	1707.873803	243.6595484	1719.383183	4477	1955.670455	95.25784481	2303.891165	378.3334446	94.73188867	213.6249749	912.9581816	1533.627124	0.003204968399	0.1590425285	0.02212666036	0.01092559877	0.01745065287	0.008737005293	1	0.003906506872	0.2853039341	0.05912672358	17	0.9999951656
10	590.4932314	573.2771685	43.53677637	9744.669205	3093.871567	46.09777251	1839.483277	4448.5	3824.815217	71.08907265	1857.820515	591.3307651	86.78398706	287.8512715	825.3939452	1709.156735	0.004959606167	0.3162765044	0.005043017506	0.007450681712	0.01977447872	0.008962316342	1	0.005920874084	0.6093132022	0.005133589718	24	0.9999998777
10	593.8594374	625.263619	4345.238942	9663.339691	314.6290016	-254.8667781	1604.420757	3653.5	14084.25263	905.8817241	1931.327788	130.5049952	166.6466916	148.12852	705.6554265	6275.451127	0.4581602181	0.03546850345	-0.02764445834	0.01848124205	0.01605905298	0.01793970967	1	0.362766962	0.02426080216	-0.01080793725	81	0.9999988647
10	595.0117731	372.4083051	3423.694168	11644.70129	2681.283377	-122.0242126	1730.592373	5017.5	5108.790123	742.7324819	2382.327474	555.9805508	152.9767642	202.9417331	1007.654757	3466.347818	0.2959471901	0.2277327133	-0.0100062816	0.01532541414	0.0168277284	0.01403945293	1	0.2365104791	0.4227481477	0.01795043104	78	1
10	595.5801991	662.12391	3.419006873	9073.42733	935.202173	157.270839	1407.045776	3567	6476.702128	50.44405261	1437.69019	149.3091155	72.44298188	148.9009369	533.8008029	1850.744946	0.0004072321085	0.104105236	0.01761268997	0.005846285943	0.01302760347	0.007581566153	1	0.0007233003282	0.1721343778	0.04137719595	12	0.9651529516
10	596.6427704	160.3476883	2.461749948	11373.08661	2555.492891	214.1372003	1496.77124	4785.5	3112.8	67.82574879	1719.560146	395.3200424	82.3734547	195.1274322	712.7618561	1400.481707	0.0002158439467	0.2345447667	0.01916314021	0.006264495582	0.01811102987	0.006978586047	1	0.002176387822	0.4409402178	0.05036503359	21	0.9992694449
10	596.5091784	293.9126191	12625.33198	12939.87171	1390.606304	-802.5436589	1383.352223	5310	5460.8	2598.213473	2510.303851	278.5081378	400.1192236	204.5067887	970.497459	3583.075331	0.9921377026	0.1090845366	-0.05766249253	0.0348488262	0.01862321354	0.03467087785	1	0.7884540921	0.1684478925	0.01111947521	96	0.9999999458
10	599.0049245	105.6099735	625.5480456	9302.513013	2867.234241	233.2207302	1264.572346	4196	5488.688312	143.2396216	1729.253941	556.2729836	98.75270004	195.1987656	758.7008826	1946.743632	0.06793338832	0.3058940794	0.02515317587	0.01013357599	0.0235285286	0.01116391079	1	0.05755760334	0.5870131234	0.08864759891	49	1
10	599.5280939	336.2520163	-60.99658385	12036.31336	726.2598829	581.9122747	1768.921326	4488.5	9563.72043	44.61347583	2264.342174	170.8162733	143.084953	207.5056373	818.9653481	4464.269996	-0.005232275592	0.06382130763	0.05078415604	0.004413621852	0.01470563405	0.008272474995	1	-0.001929975389	0.08917359128	0.1532004556	8	1
10	600.1511763	269.5797151	5835.166666	12905.4844	199.5870196	1121.48461	1917.599907	4832	7214.816092	1546.619674	3189.580182	166.2583839	367.1659453	240.0537154	1148.549122	4618.503091	0.4547485827	0.01742795342	0.0815076157	0.02116345931	0.01563893565	0.0280132361	1	0.3674606016	-0.01295047773	0.3638873762	82	1
10	601.4711841	403.2592869	3268.694029	11567.59277	2631.367248	715.9401946	2264.831476	5140.5	7863.75	663.8881401	2213.767567	486.5503964	244.1115937	252.3741253	926.4762661	3186.440154	0.2874770133	0.2253057113	0.06224822013	0.01309577906	0.01793561136	0.01829094969	1	0.2347601193	0.417811847	0.2648199349	79	1
10	604.459796	306.6175964	967.6242218	10953.25271	311.0732668	45.88270233	1759.756196	4085	13916.61364	218.8428754	2121.081807	129.2421	88.71253673	195.8118221	756.8427708	6685.424278	0.0880189272	0.02736424857	0.004447283548	0.008027337851	0.01388227019	0.008332498396	1	0.06897163091	0.01276252018	0.01407655149	30	1
10	606.6024451	458.2240742	-97.56187162	11314.36806	3786.720211	1202.768	1581.609825	5141.5	7147.357895	73.96473396	2272.194053	688.0020826	243.1180914	177.5185543	993.9462148	3619.096828	-0.008897233868	0.3304968823	0.1082122108	0.007715562528	0.02257403344	0.01074850932	1	0.002215380247	0.6387358936	0.3577219195	27	1
10	606.9413008	283.1290906	4255.538588	13940.38566	323.8734936	-130.3736486	1765.029082	5156	15862.24719	794.4263692	2497.933828	157.2092725	185.887937	191.5071377	877.2954132	5153.531709	0.3020254993	0.02414118495	-0.009107046236	0.01385817347	0.014304394	0.01449981198	1	0.2390955082	0.003108768063	0.01668963491	69	1
10	609.5945748	387.4419194	-88.42239076	11785.30685	2778.138555	1244.993079	1616.69222	5040	5546.537634	66.18314123	2137.526523	480.2800627	257.113724	317.3439112	877.2978974	2041.131808	-0.00685437055	0.2320105976	0.1060865181	0.006120828352	0.01873691392	0.0104801552	1	0.002569328004	0.4357522494	0.3480841181	23	1
10	611.6988021	533.4740444	-36.91158691	9706.951698	291.7263	222.1678712	1697.510286	3588.5	14892.46875	38.60829965	2103.271002	124.7312289	80.89138528	186.9090948	748.7505893	6831.191828	-0.003794708519	0.02865113821	0.02357247518	0.004683519828	0.01511024591	0.008129049367	1	-0.003086211643	0.01669658801	0.05880164449	2	0.9999944072
10	613.429839	150.249549	7.083001031	9378.493283	989.8339026	203.6151186	1441.804972	3672	4607.531915	47.66221899	1802.495509	207.4235609	82.79077649	213.0204822	692.3215386	2190.943763	0.0008156973576	0.1074580872	0.02210034984	0.005464140851	0.01644148919	0.008157881804	1	0.00140202468	0.1790346432	0.05702487654	12	0.999973674
10	614.0386805	103.4534681	1424.594181	8495.317123	179.5626434	1051.057318	1623.138922	3128	4394.076087	251.0051045	1403.327747	109.1933639	238.3059461	181.5348468	495.1505463	2510.648602	0.1631046893	0.02118938769	0.1261215436	0.01415149897	0.01430037958	0.01879342325	1	0.1374389941	-0.001114352455	0.4503603522	54	1
10	616.7093448	557.4267457	2457.57414	9093.284348	707.1995998	558.4709967	1704.925719	3643.5	27494.04301	600.9212244	2018.279418	133.6260044	183.0889511	166.1885865	726.4588773	13350.80517	0.2707742413	0.07858127041	0.05914571337	0.01604507758	0.02022986681	0.01999919899	1	0.2195039058	0.1156864821	0.2461256184	73	0.9999997466
10	617.698619	435.3572762	527.9006818	7084.040369	2165.651861	592.6377937	1867.151505	3224	2551.967742	179.9021322	2229.075543	703.1221448	203.6270088	195.4477858	1007.472803	2016.455351	0.07182606871	0.3053014433	0.08476767643	0.01262603058	0.03371905749	0.01754284071	1	0.06482958527	0.5856919541	0.2948817865	50	1
10	617.8324634	367.4227605	-163.028593	12122.0955	1248.289961	2719.088053	1683.23976	4814	4758.677083	58.30387255	2136.474028	210.577481	486.0584854	259.2076481	790.817603	1819.537393	-0.01385003067	0.1025137956	0.2171333739	0.004262177105	0.01506287722	0.01690986961	1	0.003250019197	0.16890579	0.7253250905	15	1
10	619.5233647	237.1774135	2615.977731	9151.508547	2012.701372	-136.2167909	1540.72464	3892.5	3671.036585	729.1590059	2226.8233	519.4960263	157.790988	163.8148359	942.4800459	2603.596807	0.2917976463	0.2255846475	-0.01547929891	0.0281798323	0.0245276833	0.01852866644	1	0.2327855567	0.4183842241	-0.00192086359	78	1
10	620.4672081	718.9972212	40.50816388	6407.056445	630.3799163	232.7115786	1238.366781	2484	1889.977778	34.31582812	1124.347362	136.1665391	74.82015846	129.410285	430.7981977	1002.523781	0.006376461369	0.09758073808	0.0355272663	0.0058679148	0.01543887183	0.0105837434	1	0.006673094557	0.1585911755	0.1042801802	13	0.998485108
10	621.3115402	614.5564822	5789.59623	8744.251079	1394.194915	-410.1859048	1339.90352	3634.5	7016.521277	1278.585848	1858.472994	281.6218512	215.8239824	153.0373899	739.1172499	4487.38928	0.6672232657	0.1608266211	-0.0464191769	0.02831645838	0.01821523898	0.02637762885	1	0.5300498268	0.2796554889	-0.02367976786	93	1
10	622.7920335	135.7478022	2599.637686	9347.408367	662.6777871	532.3913437	1420.653405	3617	17005.36842	629.1919255	2020.373013	125.8977405	208.456727	157.017803	724.9493011	9062.238131	0.2855461701	0.07328331552	0.05602920665	0.01759857597	0.01764586358	0.02004786659	1	0.2310361054	0.1045624315	0.2386498335	73	0.9999986209
10	626.3286682	172.4567598	-41.74834004	10790.10959	698.3549314	532.2390948	1491.979077	4071.5	10775.24468	44.17498812	1684.093218	141.0740842	107.0663358	196.3699223	610.8521663	3629.323841	-0.003766688026	0.06676148001	0.04966226558	0.004554785672	0.01299092293	0.007915973122	1	-0.0008028180383	0.09521272464	0.1497573811	8	1
10	626.0316036	500.0104147	2790.040653	10438.24699	275.7981111	2066.979021	1943.383466	3971	14322.32558	596.5945119	2016.788585	143.3064142	426.3278002	210.1849266	705.8320941	7149.920069	0.2664570887	0.02933981479	0.1963670081	0.0171266968	0.01703215146	0.02416210826	1	0.2250770174	0.01416932282	0.7164183011	71	1
10	629.3688045	318.7022995	-72.78177273	8381.389704	796.0511185	1824.920426	1932.374565	3331	1785.172043	74.25964786	2157.775846	250.852676	484.5298645	228.7328481	834.3425193	986.9544902	-0.007640375793	0.09423020891	0.214781572	0.009543436329	0.01882045313	0.02314106703	1	0.007955445989	0.1517494074	0.7184227304	15	1
10	630.3533926	245.5160319	-3.623686128	11108.76392	1758.837384	535.9417889	1671.276562	4482.5	2537.461538	62.85928634	1606.125394	272.6842246	136.8073602	231.8249344	629.8181427	1178.642656	-0.0003455950461	0.1609886002	0.04932089942	0.006138573636	0.01482537934	0.009215083956	1	0.002990594958	0.2893439634	0.1520375705	18	1
10	630.3939199	518.8022178	1681.847889	10752.43719	3348.267747	408.0006347	1559.876703	4905	6956.521277	309.398969	1790.720364	565.2139793	156.3590535	176.1203029	785.3387455	3059.393333	0.1566450245	0.3176495985	0.03799014531	0.01229283507	0.01975710876	0.01411641407	1	0.1295188197	0.6099760233	0.1536748276	67	1
10	632.560025	641.4275853	-36.45643049	7385.932588	1679.773423	751.6950032	1372.526214	3179	2140.96875	64.70985682	1405.38536	324.0852716	172.1388172	157.1416548	588.3992789	1633.741141	-0.004699042059	0.2309036437	0.1021097516	0.009309285475	0.02151833661	0.01326418489	1	0.004001969816	0.4334436462	0.3348515988	23	1
10	635.6447372	230.6081685	862.9795514	12263.16695	5147.175679	-21.33275867	1459.594106	5977	9985.911111	179.3972233	1935.617816	787.2212725	105.8644806	349.9703099	914.2202722	2305.988139	0.06764659116	0.4145416513	-0.002156879446	0.009171024574	0.02309928545	0.009014711606	1	0.05666714728	0.8109341043	-0.002418280733	51	1
10	636.6514682	476.5026719	-25.76522198	11585.17968	230.8140795	594.0486832	1595.035336	4184.5	5961.914894	36.52910277	2009.747444	134.4466605	130.1378768	148.8485033	708.7067858	2008.787451	-0.002024133807	0.02217962017	0.05137940831	0.003215966474	0.01187893432	0.007719487266	1	0.0001985403806	0.0033143999	0.1548129829	3	1
10	637.3123693	215.4254599	1222.783965	7301.425274	1595.401743	279.0818284	1782.831902	3136	2931.422222	316.3095172	2000.665525	457.9428521	128.0279468	195.6826981	859.1524506	2721.905252	0.1678203127	0.2196295025	0.04278396391	0.01976271771	0.02725404541	0.0165462594	1	0.1376635169	0.4078189071	0.1699935173	65	1
10	638.5505607	152.6947708	-66.65295628	8717.25657	2816.592836	914.0706175	1328.334133	4000	7763.06383	69.36615939	1731.027206	545.3465354	193.6038638	182.522693	756.7488999	3488.041783	-0.008092655105	0.3212523598	0.1029306807	0.008451190012	0.02746363993	0.0130617439	1	0.002383407752	0.6196777881	0.3394528717	27	1
10	638.4750028	360.6325222	794.8569502	12261.91449	1362.82437	383.7905309	1652.725773	4897	14832.73913	172.3569198	2015.82834	228.7924455	104.8481703	175.211688	754.9113348	3424.804597	0.06382920102	0.1073939836	0.0315781535	0.007301302309	0.01465673397	0.008059260515	1	0.05244590516	0.1780055787	0.1042150535	39	1
10	639.4593769	404.3201904	-34.31738062	12752.81851	300.3175784	277.5595034	1690.872467	4643.5	15594.10638	43.77610684	2003.09028	108.3618695	92.45984401	173.8946342	689.9988656	4867.799252	-0.002508214571	0.02248416011	0.02200893965	0.003660685373	0.01005431073	0.00646573706	1	-0.002237685593	0.003970950025	0.05353819367	2	0.9999665512
10	640.5096835	502.9354213	577.3640529	9981.849198	1720.393972	856.3439685	1513.194536	4186	12823.76404	142.505495	1753.287355	322.5976374	183.2928485	145.8709982	704.7888727	4882.338237	0.05900640532	0.1733847956	0.08634381743	0.009288834222	0.01935135595	0.01276115304	1	0.05317511232	0.3140235081	0.2936191741	44	1
10	640.5818502	655.9140914	522.5941932	7524.645411	501.1544343	190.4578513	1303.343681	2842	12441.77419	100.4122642	1154.213475	115.2710293	93.91783703	119.1923937	409.1579705	3094.717228	0.0678613085	0.0689661304	0.02590765048	0.009215809812	0.01641674486	0.01171379602	1	0.05483221364	0.09876240796	0.08452522335	35	0.9999997431
10	642.9771664	454.4523229	650.0019655	10555.1221	1200.239184	911.9271603	1570.158052	4186	14598.83696	143.4874898	1920.931202	207.3597339	232.566937	489.6271558	713.6379701	5704.139594	0.0624946911	0.1140965116	0.08853668533	0.008807252443	0.01547707435	0.01323936249	1	0.05543664796	0.1917937922	0.3003002566	40	1
10	644.3332907	115.4880004	-69.9504714	8510.732753	244.27109	910.7128555	1398.849028	3180	12816.28723	41.52252402	1388.389709	100.1134931	177.1219521	160.2060422	481.6962675	4627.176376	-0.008716699273	0.02986091805	0.1053840644	0.005066486728	0.01329060089	0.01141805311	1	-0.001289936259	0.01919750879	0.3395140611	4	0.9999999985
10	648.9944289	252.5957452	-67.23274034	10331.6482	265.0811427	1085.712157	1805.898546	3784	12344.91304	55.54472843	1915.750729	136.7120554	247.8443528	291.8387179	673.3705059	5636.475833	-0.006373593798	0.02716762888	0.1087064785	0.005728687188	0.01538353179	0.01761425661	1	0.0007847608182	0.01361170083	0.3514232863	4	0.9999999986
10	650.6569603	423.4692363	4342.955199	9066.019601	264.3033619	-174.6542462	1572.869275	3495	10734.64894	1080.853746	2374.293685	114.2771744	187.5525565	186.3440557	863.4999049	5911.38498	0.4576141505	0.02959807126	-0.01757655	0.02023215211	0.0130234322	0.02230161163	1	0.3629665871	0.01216338681	0.02358056025	81	0.9999999966
10	651.1641974	197.0204464	1406.580734	8773.889893	1964.579477	399.907458	2028.882803	3814.5	2466.473684	263.2499943	1462.279149	356.7155778	143.7216634	230.3413654	622.3632587	1146.751748	0.1663862407	0.2259765386	0.04821431883	0.01432497839	0.02374772687	0.01506867979	1	0.1369693117	0.4209147713	0.1885479317	65	1
10	652.3939564	385.3752815	-0.7306268124	11092.31926	1753.13815	218.8318695	1441.258425	4460.5	3896.604167	59.57781803	1955.141004	331.9502911	85.65155185	183.5270839	763.0291211	1455.25015	-7.318161542e-05	0.1628193422	0.01980013982	0.005452600631	0.01717321203	0.006651376783	1	0.00116624187	0.2931350772	0.05046287235	17	0.9995171987
10	653.3548436	97.16413808	11.19311499	8880.627053	1359.577258	121.3145969	1036.591762	3517	4237.904255	50.89840683	1138.902816	217.2621538	60.92041016	179.5392737	463.8641896	1103.220253	0.001293633793	0.1563680415	0.01411243738	0.00592834647	0.01534618347	0.006741008697	1	0.001787489351	0.2798254927	0.03100350582	17	0.6936221336
10	654.2883491	577.4655503	-61.14821165	7630.252754	2572.45361	819.6832507	1436.968538	3605	7319.404255	61.78975967	1485.999608	494.0483437	195.4921923	148.9994967	654.5444059	2701.622099	-0.008393125427	0.3282797948	0.1056731846	0.009286825136	0.02299384688	0.01521560275	1	0.002415530536	0.6341618075	0.3490294156	27	1
10	657.6854937	278.5763981	1506.82511	8387.890692	411.2640575	-21.69708723	2053.171161	3144	1442.117021	379.2789496	2068.325517	146.163526	115.1581992	259.8604577	747.9202296	629.1720939	0.1756582397	0.04789383307	-0.002418630896	0.01379947494	0.01914363148	0.0153685717	1	0.1387992033	0.05383663433	0.01123456652	55	1
10	659.3249848	124.5654585	5.530507733	6563.581074	2131.920363	272.4750499	1279.308767	3026.5	4936.276596	54.59207273	1142.397519	373.8882858	89.03465472	146.5355231	506.4478744	1981.195937	0.000891173958	0.326470404	0.0436113556	0.009019378206	0.02684330827	0.01241152672	1	0.005480532831	0.6303487511	0.137338366	26	1
10	659.1932792	167.2977968	-17.34884157	9804.206969	628.1686869	193.4566141	1346.80503	3718	10040.59574	44.57759078	1564.31153	124.4086438	88.39786409	185.9145491	568.6954547	3441.850357	-0.001813527599	0.06235907796	0.0191865522	0.004900242154	0.01228042451	0.008399138928	1	-0.00142164793	0.0861358227	0.0451047222	7	0.9999542329
10	662.04112	551.7965629	2063.739725	7370.267711	558.1082134	426.9018684	1582.681227	2918	16661.3125	575.0345942	1886.601149	133.3332061	184.9238813	181.5318459	688.1220054	8902.853236	0.2802487365	0.07638160263	0.05867554612	0.01754505035	0.02345030383	0.02306502787	1	0.2270210875	0.111020063	0.2466305927	73	0.9999987257
10	663.6344279	447.4325345	9777.730801	9955.720056	1024.235896	-575.0247798	1515.039064	4074	3241.085106	1998.468845	2068.128003	299.6530302	372.4918755	1265.497084	812.9855331	1571.87921	0.9882947378	0.1048514076	-0.05932609899	0.03424747133	0.02312080231	0.04528492047	1	0.7852165891	0.1597799587	0.004382114798	96	0.9999975239
10	664.4202157	249.6176426	26.85185526	9537.664597	3118.649504	219.0650589	1479.379122	4267	9393.924051	73.55892016	1624.994914	574.1916273	99.10002867	194.6669847	726.324329	3572.869998	0.003270272019	0.3318379365	0.02415856812	0.008664754654	0.02731525736	0.01183991264	1	0.006084824767	0.6413909991	0.07103087112	25	0.9999999457
10	664.8494399	305.8957003	1453.177403	9073.458468	2065.574525	397.0384102	1864.594469	3921.5	3075.223404	331.9697904	1850.207617	442.643808	154.5428655	210.8206921	795.183171	1527.840645	0.1607456465	0.2290883797	0.04605364453	0.01196162494	0.01958307499	0.01655749596	1	0.1323441183	0.4274088023	0.1798912769	65	1
10	666.9977633	511.3441677	1551.657822	8996.226217	573.5197026	-69.80064415	1517.231904	3405	6667.858696	328.1428409	1871.788186	155.618954	106.1542336	143.6970234	692.4732638	3282.278646	0.1725532107	0.06343975387	-0.008102061021	0.01265431962	0.01716091978	0.012652155	1	0.1360978819	0.08592114394	-0.008619738976	55	0.9999999774
10	670.5409315	237.0961269	1408.647206	9267.942802	901.9031727	1215.197088	1715.950962	3666	5082.012048	315.810185	1868.649526	229.9794394	295.8807276	183.3975235	735.2362726	2337.854048	0.1563843913	0.09899010977	0.1330860635	0.01457570094	0.01853149103	0.01932415849	1	0.1334458831	0.1593037577	0.4750013761	60	1
10	671.5998594	461.7807256	7256.907665	7280.70982	727.4577571	-504.1513741	1694.479718	3023	1781.189474	1985.563496	1983.883598	481.0473523	398.7626501	2754.818293	743.8227987	1688.199017	0.9977614466	0.1021742451	-0.06817338149	0.06520671002	0.08845013887	0.07160208865	1	0.7921365928	0.1541359608	-0.02398464784	96	0.9999904365
10	672.3959756	480.3807109	595.9609278	9184.688959	2099.230982	772.8616164	1385.686803	3893	4059.09375	134.856761	1678.611035	391.0300804	179.1063058	179.7855514	709.3760573	1760.064856	0.06485528411	0.231933418	0.08380918774	0.01076532471	0.01883573411	0.01343881925	1	0.0583466946	0.4345973671	0.2878949994	47	1
10	674.6888003	260.3769308	1524.719176	9751.57053	1068.042572	1297.039952	1717.668765	3820	8843.382022	282.3639874	1684.976883	196.2103559	277.2101135	198.0584716	640.5341149	3593.008908	0.1556226208	0.1130646918	0.137739119	0.01262451049	0.01763860805	0.01753185171	1	0.1333236195	0.188315316	0.4912520969	60	1
10	675.7068123	404.5478862	9496.977945	9522.356121	1086.368666	-512.231211	1208.724712	3858.5	3766.778947	2063.865092	1985.769217	227.0528138	361.4029722	200.1213058	799.1449901	1747.133142	0.9931373775	0.114494423	-0.05563861928	0.04033813292	0.01715915186	0.04104647083	1	0.7894569436	0.1795807176	0.01847488196	96	0.9999999994
10	679.625453	304.4822251	-12.38163571	10488.92713	3522.951109	215.3734387	1460.968651	4853.5	6598.898876	75.13710669	1517.41972	505.4079146	89.31009477	158.6161485	665.7775598	2587.89524	-0.001099593397	0.3322157405	0.01916757511	0.007513545688	0.02119731552	0.008425872325	1	0.00224643626	0.64223503	0.05284061858	25	0.9999686818
10	683.6723548	348.4328431	1747.483837	11102.75205	669.3627685	1498.867121	1517.851866	4198.5	7069.734043	342.8295289	2148.094643	146.2151584	317.221117	154.7864268	767.03198	2788.414442	0.1521415939	0.06199971371	0.1362826496	0.01183312855	0.01486664352	0.01694642004	1	0.1298522399	0.08313300765	0.483986533	57	0.9999999999
10	688.3723864	234.5561654	1257.557472	7833.683299	1847.951407	308.5450397	1526.643806	3463.5	6804.053191	314.0977702	1804.220461	413.1767427	138.1093137	203.4762268	751.1944304	4071.807679	0.160575468	0.2340521784	0.0394965379	0.01596890115	0.02457103497	0.01697985348	1	0.131806778	0.4376453343	0.1574053734	65	1
10	692.1243153	132.3793542	29.41767079	6345.838789	384.1836601	264.9078655	1244.361559	2407	6687.178947	37.56840987	1037.00109	96.37231074	92.74526524	136.2063833	359.7146711	2781.576164	0.004848090865	0.06233900718	0.0422278127	0.006350809591	0.01734722482	0.01265692714	1	0.005514729386	0.08598303014	0.1260113334	8	1
10	692.605432	425.2203008	29.71542273	5519.020003	2366.133499	65.9383841	1650.549106	2694.5	4562.673684	67.3902682	1738.208083	737.0813324	80.78778913	182.6897383	825.2965896	3835.766761	0.005832689172	0.4293398293	0.01164239812	0.01628763288	0.04258763631	0.02172694232	1	0.00837840168	0.8422920511	0.03126731632	29	1
10	692.5870908	551.3236965	428.5481684	6251.185143	1562.948307	181.7188728	1380.43219	2728.5	13440.47368	125.5538568	1366.832954	316.2555652	94.6656982	152.7423394	571.0365427	6409.623152	0.06717193754	0.2484283375	0.03001795192	0.01337310011	0.02467429891	0.01470170485	1	0.05662894188	0.4685972234	0.1036032324	46	1
10	694.6968634	510.492105	2269.675695	7835.453248	1695.525056	488.049766	1691.77396	3454	8975.095745	451.7000092	1608.860393	490.5279296	222.5992469	1740.973625	669.0677776	4592.819157	0.2847308943	0.2238966949	0.0644379614	0.01837372089	0.04432162164	0.04588871872	1	0.2327013301	0.4149453335	0.2716891784	79	1
10	695.6109096	258.8256181	30.45223574	8083.984004	2677.280389	52.24589872	1469.660562	3732	5731.955556	63.69965316	1469.701022	481.5800261	83.61742339	159.2257273	661.1798761	5734.954447	0.00374836361	0.3295581547	0.006256323205	0.008409698145	0.02057614364	0.01068463568	1	0.005189730851	0.6366996591	0.009409314832	24	0.9999999806
10	696.2937123	189.2044783	2916.89737	6503.996925	740.8159801	488.5548186	1350.145412	2654	6749.189474	764.4205731	1660.601183	176.8288372	228.1349704	168.1109097	641.6628309	4736.141751	0.4483543395	0.1163386005	0.07296325727	0.02559876394	0.02201091904	0.03442963124	1	0.3628866753	0.1909771611	0.3357780079	86	1
10	697.0896985	149.9424514	21.39622134	6948.803554	434.5047876	316.2232328	1195.696219	2598	8244.052632	38.72034363	1117.024598	102.6122	84.15266265	141.6417251	397.1166866	2412.426224	0.00296589371	0.06114790418	0.04600830385	0.005732951034	0.01604136474	0.009906624819	1	0.004260364153	0.08355218516	0.1385657581	8	1
10	698.5353532	113.226502	364.7468917	5234.513359	1640.246064	358.3268079	1113.994562	2431	8239.44086	106.911711	1085.36632	299.6467894	121.0711073	133.2633776	463.4476003	4289.71488	0.06883288827	0.3086382808	0.06640566016	0.01571553482	0.03431207925	0.01803308686	0	NaN	NaN	NaN	NaN	NaN
10	698.3031406	273.3415493	2348.916151	8344.307109	2016.640047	480.0429105	1461.523759	3753.5	18713.10112	597.8130785	1900.14913	438.049267	200.0856408	519.6917377	789.2516712	11023.61729	0.2774503581	0.238298543	0.05833815349	0.01904794503	0.0290292052	0.02089864885	1	0.2266192599	0.4447314627	0.2494044696	79	1
10	699.258442	319.5575483	1610.132321	10251.54747	628.0971566	1381.391582	1547.777281	3832	5766.712766	296.6372837	1831.200311	158.0290265	310.2622722	369.1193838	680.9579259	2041.450073	0.1575234073	0.06174628638	0.133042936	0.0121061587	0.01354178249	0.01962893099	1	0.1339259187	0.08253719925	0.4740617738	57	1
10	700.3405083	460.3277637	416.9958986	7967.260112	504.5046419	1556.440374	1464.412219	3068.5	5615.32967	124.342279	1589.556043	155.0090181	346.67856	176.5769629	594.5157124	2818.415201	0.05593695513	0.06646205498	0.199134154	0.00932637805	0.01821503451	0.02126233433	1	0.05737604413	0.09363997001	0.6784108789	37	1
10	713.542427	312.1667249	7843.045849	8067.756797	337.191657	-489.1707889	1456.79094	3260	21556.84375	1666.013708	1636.950628	119.1440496	291.5459074	170.7290056	583.579449	10191.69846	0.9807330055	0.04440540217	-0.06145677405	0.04305940843	0.0212696564	0.03932212927	1	0.7783276603	0.03532375535	-0.006413196286	94	0.9999778604
10	714.1297419	417.7655844	22.00676254	8424.677663	1398.120528	158.9618638	1438.268564	3432	1788.231579	49.76749435	1236.612282	245.5153495	77.31984605	158.9056714	495.6965546	613.9353603	0.002251852697	0.166296785	0.01885772999	0.006055656604	0.01698784358	0.008696740878	1	0.002999279659	0.3002691234	0.04785162145	17	0.9999496839
10	721.0431765	298.5255373	2135.386419	6908.463778	153.859922	-94.98831435	1660.696388	2551	8027.336957	440.5327321	1364.165758	103.0727381	119.5094002	208.4541508	493.3708677	6035.032382	0.3071049832	0.02336144742	-0.01452535423	0.01840660738	0.0182010247	0.01868086698	1	0.2427691571	0.001434272541	-0.0008243447154	69	1
10	722.566316	331.5663792	-24.88390375	9012.548826	543.4156264	929.9072462	1445.485108	3387	7909.854167	52.80155854	1450.040948	129.2919211	187.8725246	206.8896645	526.3134238	5915.559005	-0.002440320113	0.06046024702	0.1024767602	0.006431884963	0.01387703733	0.01101690668	1	0.003876483102	0.0821688818	0.3318138978	9	1
10	730.7251002	481.4221833	475.2569899	7148.625223	1162.138854	-30.94926428	1217.904879	2912	8536.6	111.6257198	1413.626637	234.8205042	78.41390576	141.8499506	551.4940087	4041.391948	0.0666882502	0.1633712326	-0.004515207718	0.009838988653	0.02179478279	0.01165629498	1	0.05285206251	0.293347966	-0.01787084036	42	1
10	737.3153009	235.5772844	1693.629415	6279.350068	1457.242376	308.6359413	1245.007268	2784	14633.19149	423.6328334	1484.567477	306.999028	160.4005292	193.6820193	615.3509448	8404.046867	0.2737834091	0.2284412587	0.04759950124	0.01983608609	0.03013188405	0.02421073766	1	0.2228236638	0.4244778584	0.2112880107	79	1
10	743.4293015	286.7720333	13.57607391	7734.694616	470.9635968	341.6260281	1264.013607	2903	9393.967391	46.25775026	1149.422202	132.102803	94.73519336	155.9590343	420.3981315	2429.159048	0.001491575978	0.06189528973	0.04711135357	0.006190256743	0.01682788478	0.009527828221	1	0.003167251673	0.08511235375	0.142046269	8	1
10	748.1548395	220.4192614	5667.937678	5919.557609	247.5806684	-412.5515337	1196.785348	2368	14068.27368	1200.721797	1186.003164	106.2068821	238.9215932	175.7991784	440.6049187	7153.282956	0.9647037113	0.04097244909	-0.07146348397	0.04206491255	0.0218836557	0.04109032897	1	0.7647727166	0.02848316161	-0.04467988931	94	0.9999990735
10	756.6581308	331.7442074	-60.6042235	7077.066013	438.4623826	1415.780534	1258.917714	2626	7281.569892	41.74145638	1067.927975	114.9797613	248.7014179	134.0988597	405.291574	2191.395592	-0.009767219736	0.06181900439	0.2040154423	0.005963465364	0.015101275	0.01640529038	1	0.005130343051	0.08499590447	0.6799288522	10	1
10	770.6713454	222.5315975	423.9063324	6086.647768	1834.766405	-57.28777077	865.7780713	2768.5	8725.189474	95.81324063	947.0605543	306.0180627	70.77297834	126.6051905	422.395629	2881.772694	0.0701548863	0.3018233935	-0.009728631211	0.01135334465	0.02560149389	0.01172162948	1	0.05684919241	0.5786193391	-0.03111129297	48	1
10	772.8884073	256.3371653	51.65312999	6016.211304	1794.938784	-17.33472311	911.4289093	2685	6061.531915	52.90992802	1065.976941	331.0984479	53.65057797	138.8057998	459.1852784	2685.047989	0.00849802722	0.2982819941	-0.002938653978	0.009873179745	0.02552841152	0.009486590233	1	0.007985554364	0.5721869192	-0.02205317952	24	1
10	773.6912472	391.4714327	29.97773274	6265.533143	1888.732103	-9.073593612	955.0790239	2802.5	6628.6875	42.03879163	1189.823145	328.3915928	54.88794715	124.7053788	497.3050903	2188.186816	0.004815155789	0.2959537704	-0.001542974819	0.007414176757	0.02398566484	0.009357391779	1	0.005111737128	0.5674399681	-0.01816144314	24	1
10	786.6613482	287.5200936	41.03916239	6330.276535	1912.462235	-27.27536641	954.8249102	2836	7185.457447	53.03259019	962.8047371	285.024774	56.75418587	126.0744268	419.5118917	2241.138097	0.006707174354	0.2974244456	-0.004020491883	0.008588056694	0.02387200002	0.009224957947	1	0.00646822896	0.5704458232	-0.02621736915	24	1
11	8.93192404	538.2654807	7.080435827	8684.162618	1370.078813	378.8900743	1545.812178	3503	2170.357895	58.39507514	1383.960154	219.4397586	90.63569769	153.7905268	540.0447099	758.0062162	0.0009063065975	0.1615685271	0.04548924903	0.006957739279	0.02032988686	0.008927559102	1	0.003730416466	0.2905242614	0.1391441462	18	0.9999999998
11	21.55998108	147.6544162	617.1375788	8999.511643	2772.622374	158.9396771	1239.344646	4001	1859.873684	132.5091167	1511.809489	515.4601578	102.5028087	229.6045275	689.5959484	691.037383	0.07109196431	0.3082701745	0.01840959029	0.0116388938	0.02651409514	0.01217618332	1	0.05963901095	0.5918701593	0.06621441348	49	0.9999984711
11	25.29648232	309.0387987	1682.950658	9564.747854	498.9434621	371.4091475	2152.535336	3637	2673.210526	405.6270711	2268.228461	152.7585628	179.4513035	240.61627	832.7864246	1771.91928	0.1746850327	0.05212296698	0.03912449184	0.01275424467	0.0153850903	0.01684844339	1	0.140973054	0.06253429501	0.1542321164	56	1
11	25.72346613	379.696073	685.7006348	10612.12596	365.4859147	892.5635338	1768.973158	3974	12859.79787	150.0070659	2055.205004	123.5289056	205.6301333	241.9306496	720.7809967	4457.411507	0.06339980414	0.03326929278	0.08491821896	0.008028224192	0.01473920199	0.01370321159	1	0.05497935031	0.02521840023	0.2857574562	32	0.9999787701
11	27.48535599	331.3526429	848.3226376	13186.70446	3170.441458	1080.415377	1241.900695	5596	9078.966667	167.9598157	2459.047345	551.3720957	246.7832487	219.1645313	991.2826738	3229.390632	0.06441968764	0.2398457706	0.08073064199	0.007965487178	0.01609676661	0.01198873244	1	0.05787411034	0.4509112817	0.277413781	47	1
11	27.56899451	518.4377521	1817.67786	10909.07402	1005.072365	459.0171892	2012.174161	4315.5	2801.760417	346.3419982	1969.988716	350.2457025	172.825113	1764.490326	718.2515256	2131.144075	0.1613335344	0.09213440822	0.04184302095	0.01160875324	0.02952426715	0.02004211863	1	0.1309473323	0.145174682	0.1616471783	59	0.9999999997
11	28.77981769	395.0950196	-8.609271254	11656.19098	688.8279445	274.5144144	1823.967342	4362	9107.715789	51.86781103	1793.724111	151.4330291	91.42037179	207.3456552	649.1292968	2774.965787	-0.0007434943488	0.06291062335	0.02324813393	0.00493203847	0.01255896569	0.007498191633	1	-0.0002759130634	0.08725425373	0.05935812598	7	0.9999999976
11	28.3192376	416.4611548	708.6735209	10349.27497	691.327356	910.0990348	1719.360682	3966	6939.563218	130.4081363	1959.764536	156.8341054	204.5427084	199.8335548	717.4521073	3297.36261	0.06670504621	0.06746042865	0.08586271891	0.009305135247	0.01355125363	0.01215185752	1	0.05808064944	0.09563067139	0.2907413791	36	1
11	30.19381498	346.2487262	5487.111164	11759.10057	809.3785623	-280.3118118	1724.763331	4618	14968.84091	1099.710245	2150.780978	154.9457949	232.6856166	179.802863	769.9861844	6069.757354	0.4679152046	0.0722509122	-0.02306730618	0.02539921793	0.01581873926	0.01908229578	1	0.3713087681	0.09991924476	0.008251271022	83	0.9999999843
11	34.11206449	442.2737741	676.2154959	10469.18458	1742.001527	262.9018022	1603.146443	4333	7379.2	171.3758939	2105.075676	343.0319921	111.5361868	204.8564827	826.7766305	4287.337081	0.06653399367	0.171602725	0.02573420867	0.008901673797	0.01559029028	0.01060528037	1	0.05493735078	0.3102904647	0.08652585834	43	1
11	41.72184477	144.6390942	2286.899885	7952.137079	2560.635273	-159.5357907	1258.128961	3714.5	7964.689655	578.1322685	2030.733984	629.2341312	152.3961594	168.7146391	899.7405868	5120.863541	0.2898500574	0.3114049301	-0.0195938646	0.02260111431	0.02524800137	0.02024707944	1	0.2319262234	0.5952696601	-0.01411515137	80	1
11	43.62082343	353.3083579	3377.939087	11785.37746	281.8352985	2336.490932	2111.465309	4359.5	8772.793478	578.8111082	1968.399486	124.3136221	494.6286326	243.1479312	687.9099423	3542.381398	0.2847279292	0.02526633372	0.1923208155	0.01519097113	0.01321545645	0.02974725724	1	0.2393558442	0.005519908378	0.7065822808	71	1
11	42.86756325	418.266867	3306.466818	11016.0875	1177.535908	-168.3189492	1730.543818	4465.5	9126.227273	715.9935115	2331.520772	244.0508519	183.3860574	197.9866025	876.0404412	4255.062744	0.2993992547	0.1108331204	-0.01539266434	0.01563033374	0.01595781901	0.01754057853	1	0.2375518337	0.1818016889	-0.003115192979	74	1
11	44.42804791	291.5909648	4510.205074	9866.380513	213.1085018	780.8509374	1843.357646	3686.5	3509.445652	1114.52956	2410.552248	135.6496329	315.4567348	225.1657214	877.3748716	1956.427128	0.4512950844	0.02142405211	0.07257676163	0.02814356238	0.01555636878	0.03320749067	1	0.364121084	-0.004659988576	0.3324394853	82	1
11	48.68990059	492.5302781	727.9325198	11551.28121	2030.338479	992.5077993	1815.487673	4803.5	15473.96875	150.9430394	1813.059865	297.0910275	196.085936	174.6583707	703.027182	3940.42124	0.06372525938	0.1704007498	0.08427674199	0.007898070322	0.01341578188	0.01222059202	1	0.05676932511	0.307809034	0.2875034821	44	1
11	50.65255979	371.6386122	5387.022913	12374.87077	318.5880134	1005.045616	1850.420229	4696.5	9509.052632	1156.829383	2581.558479	140.1216079	327.1197699	205.9535029	925.6809588	3979.950193	0.4479682936	0.02493805356	0.07572998678	0.02097079527	0.01377726684	0.02840188204	1	0.3617218856	0.002626119966	0.3426329054	82	1
11	51.25967453	133.2172447	-45.37940007	10038.92537	618.4634959	1015.214621	1464.707651	3810	4950.842697	53.67029846	1557.336656	137.9160453	194.6409152	178.7907381	559.0401194	2030.609374	-0.005076561906	0.06202595476	0.1016709256	0.005513737378	0.01430169514	0.01125455773	1	0.001730344321	0.08543326044	0.3284739006	9	1
11	53.71161393	271.5211273	5107.761144	11017.27314	259.9535673	-373.5584608	1970.472362	4204	8117.768421	1044.20823	2183.81374	119.4373687	248.1243819	210.1138667	788.2181816	3204.049623	0.4686635907	0.02623920147	-0.03056648504	0.02210510738	0.0119293031	0.02267274933	1	0.3708547038	0.005095326802	-0.01871027142	81	0.9999999999
11	54.23873948	462.4647478	5064.338037	10703.32179	2491.041786	-341.9095207	1605.343671	4678.5	6230.387097	1120.229632	2358.734626	530.404967	206.9604514	156.3615562	998.3470459	3490.274924	0.4667791396	0.2288950094	-0.03084612963	0.02341305587	0.01933091255	0.02142514768	1	0.3716554173	0.4227467243	-0.01437368862	88	1
11	56.84390712	402.1614163	3512.884769	12180.38989	251.5669933	-162.7646548	1826.312757	4500	7298.410526	833.3531267	2729.187698	126.3871462	179.1910006	198.0607532	962.8196201	3893.196943	0.2964749277	0.02116329646	-0.0137693847	0.01606300383	0.01229564657	0.01581596882	1	0.2342975285	-0.002946046016	-0.0007359873496	69	1
11	58.34497291	204.509649	3216.46621	11258.48761	2757.482677	604.5560836	1640.126164	4935.5	12370.96774	690.7479246	2301.994879	484.6224831	234.9547295	166.3922281	927.1271394	5772.151165	0.2763539576	0.2346286059	0.05144835553	0.01530521241	0.0204010935	0.02067860201	1	0.2252189751	0.4371892845	0.2253144531	79	1
11	59.41013187	339.8138671	3748.643567	13554.88616	273.4929956	2587.713357	2094.270829	5079	12119.05319	636.5529301	2140.450666	143.2383731	503.4980236	222.5794418	749.2539117	3846.518558	0.2739246764	0.02229023646	0.1896970925	0.01459926935	0.01193650255	0.02469923578	1	0.2305005998	-0.0004585768238	0.6949667106	71	1
11	61.60595667	573.6374217	1445.29108	8746.097228	1365.013335	359.5475627	2045.217463	3644.5	2893.031579	283.0778353	1632.229019	287.7099044	150.2359468	210.8995698	652.6106955	1542.224178	0.1662132087	0.1586579231	0.0409790562	0.01318838468	0.01695963023	0.01614381834	1	0.1355523225	0.2821952917	0.1616798743	62	1
11	65.71649841	67.56169082	-12.88795947	8422.483001	168.6364096	794.7721699	1323.85608	3071	5896.255319	43.06859357	1397.693622	120.4482305	148.7940499	157.6999721	484.1280311	2614.239345	-0.00129162772	0.02036891047	0.09373584933	0.00567013874	0.01602049331	0.01052367027	1	0.00372367844	-0.0004592948231	0.3008349244	4	1
11	72.72554352	282.4524737	650.9738405	12187.23287	1240.591326	2247.79367	1681.611818	4748.5	2345.159574	170.4894269	2541.950088	246.6643136	493.9956192	166.7281407	950.9235726	1216.754552	0.05566577088	0.1000615861	0.1833019433	0.01049854252	0.0146875016	0.02064731419	1	0.05643852099	0.1628962317	0.6247622992	41	0.9999979577
11	72.65914085	607.2974338	1335.442501	8331.168165	2663.213519	-72.36371971	1638.044782	3858.5	8067.021505	335.1333779	1949.674412	574.2032105	109.8754742	156.279768	849.2967361	4889.252586	0.1637007582	0.3164066476	-0.008830422059	0.01349014351	0.02472674949	0.01346142506	1	0.1318736835	0.6073502477	-0.006013393609	66	1
11	74.48630486	231.5015645	-85.44288389	12387.48105	719.318857	1291.708774	1775.723836	4617.5	6612.208333	60.94397877	2347.232912	180.4566964	264.9445414	193.493499	834.2779845	2603.846567	-0.006604129646	0.05799567283	0.1021426785	0.005073329507	0.01477550983	0.01110125136	1	0.0004956763512	0.07714904022	0.3296323095	9	1
11	76.85081577	334.5084641	-42.49235103	12560.62469	2782.96162	1331.859728	2086.923309	5199	1703.311111	106.826228	2393.470647	539.4617241	265.963469	205.6470936	974.9813325	830.905904	-0.003718101568	0.2284843201	0.1066995719	0.01025998517	0.01665394402	0.01351261132	1	0.005079276499	0.4284406952	0.3508199779	23	1
11	77.59219364	247.9631765	-26.28036096	14532.59675	781.2733582	299.2374861	1798.097929	5375.5	8742.612903	46.5623012	2236.711729	180.8513549	94.86540577	218.8103861	804.1790858	2266.702259	-0.002010209562	0.05473583174	0.02027675096	0.003388079804	0.01116219961	0.006736556965	1	-0.001590243931	0.070428113	0.04859898029	7	0.9999997871
11	77.88722885	519.766079	1672.789158	10152.63089	3174.412186	-50.228722	2002.066132	4726.5	5847.747253	371.7084375	2120.978872	684.8855612	121.7339758	206.859103	941.2531711	2792.304972	0.1655642795	0.31062177	-0.005068175278	0.01372678835	0.02480338053	0.01271550869	1	0.1335601717	0.595399865	0.007212732795	66	1
11	78.42742409	319.6124375	8327.550822	12131.1063	2141.624395	-583.1706565	1970.719392	5213	17934.53933	1719.896994	2572.722566	374.2301621	334.9373915	543.885585	1007.947997	8704.177304	0.6798951457	0.1752043398	-0.04791362717	0.02026857604	0.02014083395	0.02948962624	1	0.540242227	0.3091066726	-0.02549601886	93	1
11	81.15074821	201.8085313	-37.49072075	13676.2335	814.3513235	295.3867099	1620.691037	5078	10426.22105	58.72480448	2201.359417	158.5935815	92.79438867	235.8804521	786.3893362	3015.519073	-0.00295134406	0.05724986511	0.02158370061	0.004394075954	0.0119895674	0.006140515228	1	-0.002222516015	0.07562123241	0.05295491625	7	0.9999998496
11	82.74505715	380.2892038	-161.5166218	13864.73334	782.6469429	2981.490693	1880.597215	5212	5354.2	115.9827079	3199.874125	223.9884677	698.0589265	183.1429265	1142.570639	2602.990602	-0.01104172999	0.05665145607	0.2092287646	0.008128726001	0.01372114727	0.02369588349	1	0.004416332169	0.0743609071	0.6974466453	10	1
11	83.95235986	506.1012923	-0.5570123119	13048.00822	256.356654	73.44649386	1697.386249	4686.5	8093.6	45.08727912	2197.767195	134.9690076	72.36014103	181.8599959	733.3797983	2332.747908	-5.284903129e-05	0.02133914341	0.00629970315	0.003442864993	0.01208448238	0.005537193595	1	-0.001385559913	0.00158851243	-4.068093653e-05	1	1
11	83.38771797	648.5645523	5567.374968	8277.323775	1377.152838	-397.6970055	1466.124892	3464.5	17556.01087	1187.599658	1757.294709	274.8630635	223.8435707	153.7105507	709.2085888	8741.646798	0.6718924345	0.1703690831	-0.05036180649	0.02868583436	0.01876182582	0.02669662825	1	0.5336170667	0.2992572308	-0.03591312061	93	1
11	84.2946539	181.5505072	4.540547334	10842.66895	713.8587034	68.38712165	1745.876334	4081	7500.136842	48.97243374	1786.863833	159.5574648	73.3252159	206.3109624	656.3963175	2543.915204	0.0004648663572	0.06658235135	0.005764344741	0.004617448233	0.01338780551	0.007171774531	1	-0.0004895401244	0.09481690753	-0.0004850170194	6	0.9999996038
11	88.50862164	593.6188176	-0.3597315495	9126.693494	180.501691	443.4924107	1648.07738	3313	4314.182796	43.77152366	1999.339442	103.1983414	137.0075491	146.075825	695.4807623	2008.119172	-2.990607102e-05	0.0189838075	0.04776558418	0.00516912339	0.01235013223	0.009584935096	1	0.001503755409	-0.003296834243	0.142734387	3	1
11	88.85671647	392.2318037	1849.689566	10395.20511	992.5222136	1.26371773	2373.200202	4095	2289.13253	451.9576268	2466.481106	287.5027451	132.1125338	220.0913762	941.6009894	1700.31895	0.174725013	0.0909668275	0.0001240361741	0.01388205389	0.01833332035	0.01557128846	1	0.1387253291	0.1426109142	0.02099672036	58	1
11	90.43199139	368.4611112	3649.137303	12350.05311	2879.280216	-193.9017864	1664.901224	5433	7854.988235	959.9378633	3215.648442	684.7602165	181.1292874	235.9950032	1310.955069	4029.989571	0.2936528482	0.230078943	-0.01582045976	0.0151273767	0.02020102029	0.01586748001	1	0.2342966384	0.4276199389	-0.002540674097	78	1
11	96.77943874	310.7882458	-240.7112484	15719.34359	1542.365751	3397.357399	1856.228001	5948	4883.536082	81.61175038	2260.035935	276.4698465	519.3306638	179.9135996	861.9921048	1492.709506	-0.01575715057	0.1012035146	0.2205847858	0.005087886483	0.01266495858	0.0143677146	1	0.001951359555	0.1662299478	0.7367368197	15	1
11	97.84450168	107.3489637	8923.827332	9258.118989	348.9116146	-567.5936929	1497.950519	3612	10981.65263	2184.174234	2174.997464	131.1978459	389.7529268	139.8919281	806.8293618	7220.681661	0.9516297195	0.03839342926	-0.05938506243	0.04908882518	0.01921954827	0.04605030478	1	0.7551339911	0.0233439439	-0.0061642399	94	0.9999999861
11	97.7101088	532.5192151	-47.38794219	13291.37401	2077.767721	610.2475974	1612.616695	5355	4353.368421	76.2260837	2144.053187	372.704602	132.245376	176.4071204	846.8877343	1516.488848	-0.003581847577	0.1617297669	0.04756868626	0.005814568456	0.01399148069	0.006917858015	1	0.0002891104654	0.2909183485	0.1452757874	18	1
11	99.56799952	331.3671645	-239.7142001	15005.94699	1557.826602	3389.24392	1941.801584	5821.5	4517.308511	79.23077811	2367.725527	283.3546769	561.110007	213.1893035	888.6881525	1443.00876	-0.01630111691	0.1041482435	0.2234940378	0.00516358221	0.0132877816	0.01541299686	1	0.001753570829	0.1723038107	0.7467160222	15	1
11	101.6978412	416.4945204	-81.71049387	13328.71677	4580.207553	643.4527394	1822.436833	6162	12293.55319	84.85160421	2295.207309	676.2576345	124.8370155	201.1832071	954.6813434	4335.253089	-0.006437155636	0.3407127147	0.04809505137	0.007112028599	0.01705265768	0.008532535922	1	9.809010467e-05	0.6597988124	0.1514948268	26	1
11	101.8525314	478.1204997	1900.863045	11508.70256	1163.612468	465.3031964	1988.137605	4526	3434.412371	470.9216407	2604.955739	273.7213075	185.4661909	234.3707113	993.4198547	1843.840855	0.1690942788	0.1029035798	0.04094962065	0.0120676607	0.01457316962	0.01589524676	1	0.137213624	0.1672584212	0.1606657008	59	1
11	101.2851549	635.2745061	-27.63602518	9408.765493	1523.440487	461.155024	1466.787221	3793.5	4156.589474	51.2579054	1850.402542	307.5604499	126.2939328	163.8744875	734.3182914	1916.354593	-0.003138502974	0.1654919675	0.04896173325	0.005541528849	0.01614157932	0.00970594582	1	0.0007841428332	0.2986640232	0.1502831711	18	1
11	103.3415188	87.53225743	49.95375555	9495.61168	3122.629918	-1.660521504	1564.132967	4337	4822.414894	69.00796212	1401.949561	465.7112068	156.9792527	317.7376187	639.730493	1663.175829	0.005866439939	0.3259441459	-0.0001488445868	0.007500570151	0.01966388652	0.01614712033	1	0.006394082005	0.6292269784	-0.0122677977	24	1
11	104.0347959	131.8596016	612.8877453	11262.25126	1178.694386	2173.848231	1632.688435	4409	4509.684211	131.7781733	1512.507369	209.6154191	342.9566444	198.9133387	574.0283518	1286.312793	0.05555298376	0.1047091348	0.1930605229	0.009618778365	0.01463523641	0.01657073238	1	0.05708372626	0.1724679442	0.6584829057	41	0.9999999808
11	107.5549728	153.3066667	919.2354832	14024.22364	4105.146417	349.8529116	1547.660343	6180	2460.223404	191.7975496	2393.480112	657.62803	139.632633	217.7467502	1001.961084	1119.385307	0.06606219498	0.2939446936	0.02583283999	0.007263578042	0.02001271035	0.009733041111	1	0.05597179162	0.5624142423	0.09021878537	49	1
11	110.6498532	444.4814477	864.34666	14050.43557	3287.509538	1199.24428	1516.446702	6003	4800.361702	222.2074624	3116.916918	775.8000413	339.8496561	690.7057766	1298.012688	2465.534346	0.0607468219	0.2365232978	0.08642199159	0.009156285243	0.01775457171	0.01608800117	1	0.05529709766	0.4441120457	0.2960768736	47	1
11	111.7833526	555.1626904	832.4888323	13848.70645	3165.559122	1161.984415	1406.109986	5940	6367.302083	174.4640435	2269.375952	517.9626856	223.3315503	169.6234778	930.944185	2284.023473	0.06154076492	0.2317926761	0.08396296599	0.007846009402	0.01645658764	0.01145405188	1	0.05570571406	0.4343540208	0.2876557134	47	1
11	111.4263947	681.6383254	2402.864716	8490.234298	885.171153	437.2265078	1577.423196	3368	12598.71277	505.9364935	1636.905266	180.6515146	153.5550204	150.8450669	633.778174	4920.39264	0.2820647262	0.1056934955	0.05181150009	0.01962644559	0.01513450513	0.01604116869	1	0.2283299023	0.1714043089	0.2242348173	75	0.9999997402
11	113.2615203	500.4114194	2231.784755	14439.07076	4542.428902	-12.71165185	1837.917457	6522.5	17650.96809	454.0556325	2490.777507	712.4784068	139.5701869	234.3619385	1046.147535	6129.468628	0.1584669517	0.3212281974	-0.000879511835	0.01164525783	0.01930939621	0.01007354534	1	0.1283000576	0.6173542109	0.02030333143	66	1
11	114.3753845	40.17540934	18.89481767	8801.255386	2768.417477	112.0731091	1121.773269	3939.5	4239.663158	81.64478246	1090.247011	388.1686343	77.88535324	215.2531563	483.1436655	1568.123731	0.002441129194	0.3181588562	0.01350434034	0.009553628297	0.02526962332	0.008955494411	1	0.004520203527	0.6132214617	0.03375206637	25	0.9775005567
11	117.2249238	296.5760575	7815.831849	10951.88241	862.1768846	-499.4623549	2105.759934	4469	18605.89247	2052.354292	2752.599451	187.3813388	359.9747177	238.0171032	1029.81386	10533.69376	0.7183173614	0.07918433571	-0.04669353082	0.03350776815	0.02202182262	0.03601875878	1	0.5699453085	0.1106891978	-0.01514221457	91	0.9996003061
11	118.4698473	647.3546673	2544.006192	8778.971147	2059.91657	-153.0762692	1434.553011	3795.5	8784.861702	622.2350928	2199.135703	478.1365524	155.1443755	153.8193195	907.4841657	4916.762648	0.2928087812	0.2326941201	-0.01856605649	0.01778085323	0.01796793512	0.01761312197	1	0.2334599085	0.4330231742	-0.01211917134	78	1
11	119.556947	21.60285688	503.8724087	7610.14204	2368.807096	116.4272796	994.1964506	3415	2730.860215	129.9600664	1664.445013	509.3463402	92.27443418	203.7472795	723.935271	1789.990925	0.06525451838	0.3001481337	0.01576331016	0.0119509939	0.02744444272	0.01122409855	1	0.05469349562	0.575217024	0.05552167029	49	0.9999978522
11	120.1694556	211.1919608	-38.45705952	9387.44228	895.2870551	408.1573888	2278.255563	3716	2324.4	74.40635658	2097.95943	260.7797904	189.267831	1153.801881	809.6764724	1335.809097	-0.00395527009	0.09923386039	0.04449803512	0.007900389826	0.02179495766	0.01988856018	1	-0.0009416629142	0.1621369964	0.1328436797	13	1
11	121.9838278	325.3563183	1141.315171	12456.02408	343.8328944	29.09318369	2027.713409	4619.5	8394.967742	262.5633926	2372.248468	147.268301	97.55292686	235.9704204	828.3399854	4135.961487	0.09153795559	0.02705930854	0.002759176109	0.008124046603	0.01410077724	0.008334449454	1	0.07166377556	0.01208569199	0.009065164729	30	1
11	122.7903896	371.1694046	4530.180312	14288.7816	818.885429	-225.8612205	2106.652338	5455	6878.915663	1083.096248	3245.314704	219.9385588	216.0360827	257.2986664	1205.510203	3309.837371	0.3144569682	0.05618189659	-0.01548917863	0.0166021524	0.01361090053	0.01687007085	1	0.2489569051	0.06896618356	-0.001518741805	72	0.9999999901
11	122.3386199	628.5891788	1722.874536	9844.859068	571.4563496	-92.24481499	1581.954709	3755	5889.189474	431.59246	2407.599947	169.4597826	125.5095682	188.0673336	883.211846	3179.352658	0.1733123222	0.06119575452	-0.009227758392	0.01197597531	0.01499742406	0.01300249088	1	0.1366003863	0.08128693306	-0.01238569094	55	0.999999999
11	123.5645968	384.6450343	749.3363594	9758.642007	1605.883718	354.219026	2322.839546	4071	3746.45122	216.7301754	2917.770426	510.4156707	142.3797931	259.3449538	1173.547809	3374.645661	0.07530155726	0.1652775338	0.03689955963	0.01666009322	0.02367073998	0.01328363861	1	0.0626551339	0.2971235551	0.1268314836	43	1
11	127.1148505	661.3606778	2765.411226	9662.325642	191.2987201	1796.893901	1916.769515	3672.5	6276.842105	497.0979011	1645.448763	107.2729949	354.7062673	212.3429822	591.7084743	3035.805972	0.276781633	0.02031410457	0.1825289027	0.01566318338	0.01220499869	0.02516356747	1	0.2322611997	-0.004565848453	0.6708781251	71	1
11	128.0722428	509.7729968	-48.55416856	11784.13022	229.3760623	1311.803683	2196.998563	4306	7390.893617	62.41544554	2613.60393	164.429789	316.6968277	236.7606159	930.6203173	3706.931501	-0.004192606413	0.01905077012	0.1120043192	0.005959501275	0.01630421748	0.01045744044	1	0.002665844252	-0.00314846371	0.3630569682	4	1
11	134.8423128	90.16447993	2804.83782	9779.498236	715.5478653	534.8328596	1675.302572	3815	16473.01053	655.9935276	2180.787298	148.3665607	211.6343101	176.1016694	792.0519675	8622.035104	0.285288704	0.07212687008	0.05250813301	0.01708947561	0.02022590706	0.02248206943	1	0.2305708857	0.1021855662	0.2264287334	73	0.9999982677
11	135.8813531	338.6111737	-45.98135381	13415.73771	4292.585672	7.863214438	2220.715364	6161	2632.297872	86.52293047	2980.52535	916.4324248	202.1528719	1356.27409	1356.581324	1312.561567	-0.003844679056	0.3179010872	0.0005840630824	0.006410863473	0.0221587443	0.01429430025	1	-0.001411539184	0.6127887605	-0.01221218353	24	1
11	136.4272006	420.6447951	2411.771812	13145.54749	233.7966363	-23.54237603	2545.868817	4875	10420.98901	513.1831274	2682.081812	140.2948309	141.8982523	340.1323545	935.2646119	3861.10459	0.1824255228	0.01859213971	-0.001600792334	0.01011566312	0.01352509772	0.01145093118	1	0.1439306662	-0.00664324234	0.0147845117	52	1
11	137.5353719	525.9889093	2134.074087	12254.2055	1136.458294	-42.25010719	2788.730887	4775.5	5049.155556	411.4587722	2274.430662	244.8212544	150.6678092	397.0203626	861.2795384	2266.799401	0.1737332158	0.09322051259	-0.003303636594	0.01726477237	0.01578785127	0.01396786337	1	0.1377186615	0.1472718018	0.009024366801	58	1
11	138.6334085	246.3211795	33.08844544	11700.31845	3877.14756	91.65788445	1990.006614	5306.5	2421.577778	79.33447386	2794.106477	919.0473875	94.72659151	272.997511	1239.52371	1233.246442	0.002535241099	0.3317477781	0.007905956055	0.007950962905	0.02129751884	0.009523830956	1	0.004360216586	0.6412278307	0.01487372516	24	0.9999994171
11	139.7867364	435.1694952	-46.0805759	13866.76894	283.7881935	715.5052822	2056.184405	5046	4297.311828	50.54605118	2898.501515	147.8119109	161.2978725	385.6024388	1014.851576	2219.342367	-0.003240242401	0.02030324728	0.05246789986	0.004112801439	0.01263477401	0.007798000822	1	-0.0007192662645	-0.0005359979295	0.1582286946	3	1
11	139.7081915	569.479898	32.38958168	10576.64262	163.2763534	250.5798107	1993.852509	3892	5534.578947	91.50780294	2531.66027	124.1540575	95.70870615	198.6982789	881.3317871	2506.363236	0.002894344628	0.0146335716	0.02467130164	0.0110840768	0.01245785671	0.008819744888	1	0.002177838345	-0.01228550932	0.06373395988	2	0.9999990379
11	142.0733658	204.7206593	-43.39416894	12808.50439	982.165651	98.04938069	1817.195796	4853	8421.821053	51.60744734	2301.49948	192.0297956	73.52563505	224.5139148	819.9286465	3015.24369	-0.003269155949	0.07718763879	0.00759198192	0.004461832597	0.01503407139	0.005974019043	1	-0.00322555865	0.1167231898	0.00524886403	6	0.9999999965
11	142.7510388	280.487889	3848.565066	13331.44374	961.9180824	864.8082984	2110.551211	5133.5	19031.55556	962.4264431	3162.866469	197.9067875	299.4615109	184.975163	1151.704494	9254.176959	0.2969594346	0.07573129315	0.06070455577	0.01663492994	0.01644073306	0.02262321835	1	0.2405164049	0.1094424299	0.2574584369	73	0.9998906893
11	142.4679886	318.7650976	892.6013251	14261.63748	4937.691182	22.4267653	1544.190794	6560	9821.380435	212.5488111	2778.176196	942.860129	124.5323716	201.7741432	1237.651667	3429.511723	0.06554142679	0.347696819	0.001531409827	0.009533648415	0.01877844212	0.01015430035	1	0.05447420681	0.67321003	0.007909187082	48	0.9999997399
11	144.7492707	504.4773329	6622.448364	13955.93134	3377.26886	-409.7348186	1649.810308	6188	10689.39785	1420.888442	2981.992397	672.7266951	277.0877018	185.446481	1250.932081	4777.104934	0.4809532336	0.2377797451	-0.02952214198	0.01873434988	0.01781970463	0.02011588651	1	0.3831828132	0.4408548626	-0.006290059337	88	1
11	144.7982268	623.179453	14.51635535	9807.996249	166.1954278	467.4684851	1821.830606	3594	3798.978723	43.92947125	2045.805643	127.655025	122.8852802	193.2394609	726.2805761	1925.682658	0.001412726342	0.01796641129	0.04776678971	0.005049429398	0.01391203734	0.008189802625	1	0.002645609137	-0.005413814095	0.1430427209	3	1
11	144.9494456	152.4604515	5549.789736	11738.30516	686.3588919	888.6363085	2119.298127	4622.5	5071.258065	1187.610158	2403.244783	190.7451841	324.8928755	243.9922743	914.3693535	2984.423792	0.4734711951	0.05971300617	0.07433232678	0.02876372439	0.01661324916	0.02593140932	1	0.3824142556	0.0739298053	0.3446887809	84	1
11	145.5973856	295.5366949	31.49588534	11120.86656	1833.318885	272.9934094	1967.353556	4518	1656.78022	56.9185132	2984.834215	507.0423858	101.6927158	281.7526279	1164.512575	721.6652933	0.002862361015	0.1628542767	0.02566737587	0.005826497414	0.01887759905	0.01025276121	1	0.003923801849	0.2931611947	0.07135212203	17	0.9999999789
11	149.1941502	594.7703541	3748.760385	12244.29556	2068.408472	-179.2113094	1726.880406	5078	12291.5	760.1318171	2417.963598	361.4295032	180.2458613	200.9180229	955.7914453	5213.314265	0.3024192615	0.1682976155	-0.01411992751	0.01523674278	0.01354571456	0.01486863093	1	0.240715247	0.3001785017	0.003592160542	76	1
11	151.3741591	331.5790793	-239.3476491	15217.72734	1600.934473	3554.451922	2557.885027	5988.5	2785.182796	86.31273744	2298.744705	310.8145403	559.6147573	269.5609436	895.98976	805.410899	-0.0160089273	0.1070412617	0.2360115838	0.004996498163	0.01357929559	0.01581503945	1	0.002895249543	0.1782520629	0.7899841891	15	1
11	153.6109813	247.3895596	2306.525463	13100.20902	2982.179659	-86.62473205	2242.568592	5684.5	3404.032967	579.2175661	3231.496357	764.8551314	139.1817642	244.258468	1341.698007	2126.057642	0.1758121378	0.2255335171	-0.0070608484	0.01299683331	0.01982835903	0.01122134151	1	0.1406375311	0.4199103581	0.0003060642411	64	1
11	155.4618444	91.35530542	1985.918266	11942.90271	1162.675437	-58.06615363	2024.624176	4650.5	5235.849462	398.0835024	2220.81279	217.8195913	132.1531576	283.2915597	828.0126269	2603.121491	0.1652737582	0.09420872002	-0.004574084333	0.01150222757	0.01439399866	0.01151242841	1	0.130877489	0.1494286725	0.002723539082	58	1
11	158.7771619	346.5979095	4555.671906	15896.56633	314.2536654	3331.849212	2640.44905	5855	7500.757895	729.1550314	2375.560169	167.1782992	628.6529783	234.8039765	885.1591453	2681.64312	0.2949419432	0.02003993856	0.2119787113	0.01390581579	0.01090195305	0.02450137575	1	0.2488362853	-0.005409473118	0.7765068979	71	1
11	158.619004	613.6578529	3019.907079	10624.09313	772.2876806	587.9554698	1872.435172	4139.5	16071.48421	786.1806874	2476.16386	193.7574664	241.897113	196.4433807	920.6247864	7852.013288	0.2985283375	0.07023291586	0.05724164133	0.01678908362	0.01809993549	0.02355522661	1	0.2414656611	0.09809205971	0.2457363484	73	0.999996177
11	159.6789002	302.8542161	-155.0021293	11495.19323	591.655731	2602.923196	2298.595208	4329.5	2043.252632	93.43740927	3042.239315	194.9709521	689.6912651	262.1753475	1113.277549	1168.800631	-0.01285882484	0.05293555451	0.2274602531	0.008382030131	0.01373184843	0.01997519253	1	0.004194996906	0.06671525488	0.7597236173	10	1
11	163.4970995	163.48323	3428.165086	12024.20322	948.8951613	737.3543812	2056.492067	4791	14908.58537	868.2546847	2826.909513	192.9130277	250.6782401	255.1231241	1004.237648	9098.898962	0.2873153136	0.07722174169	0.05973118126	0.01976047899	0.01892926542	0.01956210964	1	0.232754568	0.1126508029	0.2519217116	73	0.9999799146
11	165.1682263	584.1467104	2310.5744	13808.93065	1513.273668	-68.63475797	1971.470044	5450	10337.77083	442.5684358	2491.415293	248.479177	126.617902	196.6533614	917.5496894	3854.189891	0.1705044428	0.1096324719	-0.004470112725	0.01048703466	0.01288476298	0.01012731481	1	0.1352440314	0.181139351	0.004725439626	58	1
11	165.1515786	632.8566148	566.1904968	8420.5564	2621.097596	651.7496024	1930.338083	3959	4083.210526	160.6473384	2248.437322	740.9001065	200.2567125	213.0154224	1006.658593	2045.395982	0.07120888721	0.3163477713	0.07884171163	0.01144363932	0.02101940601	0.01615645548	1	0.06404879697	0.6084689434	0.2746389138	50	1
11	168.8778256	192.3453145	2184.785109	13651.65801	1544.489798	1858.301687	2091.25941	5412.5	8277.835165	459.3425347	2640.870769	308.6636797	422.0952826	245.3047609	1003.509562	4241.678442	0.1618723494	0.111351517	0.1403553834	0.0106445138	0.01804272479	0.01973363657	1	0.1384837449	0.1846946529	0.5016582844	60	1
11	168.674435	364.7098127	-10.80142623	13543.81371	3257.553659	325.3932662	2225.83897	5823.5	3529.054348	75.46763468	2743.106843	661.556047	113.6212372	241.9609771	1142.53295	1468.857868	-0.0008730018456	0.2418876367	0.02616175969	0.006250493739	0.01474500158	0.007275723517	1	0.001879246162	0.456082198	0.07442946902	21	0.9999998697
11	167.9861748	406.6305831	-1.102349851	12936.33486	746.3972574	719.1182671	2298.698865	4874.5	3860.4375	64.94187143	3614.673257	228.1983901	208.6005027	308.8483136	1297.435659	2570.167836	-8.044357879e-05	0.0555661722	0.05521858853	0.005989974947	0.01641471977	0.009699417227	1	0.002404283923	0.0720856639	0.1694311083	8	1
11	168.3144264	489.614074	6.998445639	14328.07605	4848.326272	271.7824549	1737.674216	6542	4328.305263	85.58494046	2421.574901	809.2906369	98.02224095	234.9359695	1081.912619	1739.562644	0.0004798466673	0.3355617067	0.01936601202	0.006453281983	0.01905577375	0.006803503917	1	0.00356156002	0.6491078035	0.05398340229	25	0.9999244304
11	173.4600005	155.0606818	791.521569	12038.56542	2905.418037	986.6223507	1685.942212	5181	4205.417722	190.3819673	2505.376795	637.1835363	256.3383673	209.2639346	1045.829345	4238.982832	0.0681810916	0.2416589567	0.0844369769	0.01448773475	0.02135611658	0.01281476232	1	0.06116137968	0.4545919115	0.2911003689	47	1
11	175.4083907	84.575544	-89.14434141	9950.661098	240.2237684	1077.459559	1728.411943	3662	7880.065217	43.90101347	2189.494132	130.2054714	249.1409331	219.0255769	756.1422801	4265.991568	-0.008775701629	0.02566036694	0.1091613026	0.00460284853	0.01621367327	0.01321146263	1	-0.001121355497	0.01053917647	0.352392927	4	1
11	177.4746578	260.3286808	-96.83036908	17886.53524	491.5145281	447.8637651	2360.320028	6499	17344.14894	52.33923415	2400.534378	167.166309	111.3194109	285.818042	899.3885874	5425.94825	-0.005373813435	0.02771971753	0.02532477887	0.003249146044	0.009435380874	0.005555339058	1	-0.004237007147	0.01479813371	0.06444693027	2	0.9999997457
11	178.0378556	453.6437901	2200.521245	12712.82292	188.6403146	1804.594823	2665.433634	4713	5585	471.1121436	2685.057084	138.8922126	430.4275993	343.6100512	936.3354409	2004.21549	0.174247495	0.01565799205	0.1458637694	0.01373529939	0.013061065	0.01999174604	1	0.1476644388	-0.01268544525	0.5207812008	54	1
11	178.5359811	180.6612089	1050.207348	13835.50887	973.3559416	24.18436347	1944.032215	5266	11951.84615	208.4648427	2275.654373	178.1359577	107.9231664	214.7350102	831.4759334	2981.085041	0.07480041459	0.07367214189	0.001789360623	0.007201675292	0.01253323762	0.008245164757	1	0.05874877971	0.1083805444	0.003180364356	34	1
11	180.5872299	601.8006088	1944.620703	12116.31416	2033.092519	-49.99474902	1807.023549	4910	7719.150538	461.8564992	2717.547134	437.8752612	122.2073909	212.1983489	1064.95485	3833.164982	0.1638979677	0.170869118	-0.004465878634	0.01132937579	0.01580956446	0.01133567971	1	0.1306652841	0.3074265466	0.004948087056	61	1
11	181.449074	404.2966271	946.7536886	14831.62825	2487.6366	438.8717868	2432.216868	6103.5	12080.17073	241.3433335	2940.095531	526.2115381	181.197584	792.1637164	1183.839769	6288.948254	0.06485470608	0.1748642789	0.03160056724	0.008620585069	0.01463587202	0.01157494173	1	0.05404212765	0.3170310309	0.1064382513	43	1
11	181.1906777	530.7466207	4360.093601	14341.52654	1457.271274	-158.9836	2030.605882	5635	7060.846154	935.8075765	2833.384674	314.1305597	205.4975232	227.1550074	1077.536029	2927.85699	0.3048135003	0.1033812513	-0.01144700252	0.0147155843	0.01486705	0.01460828875	1	0.2420709685	0.1663657618	0.01151510262	74	1
11	182.7086413	280.4242664	4862.858613	16338.18799	3785.678481	-203.3289769	2058.991958	7032.5	5275.861702	1118.589694	3501.167988	870.8775593	238.2583187	338.7498584	1533.969429	3134.362052	0.3044651274	0.2348910244	-0.0125758521	0.018232128	0.01461128125	0.01625860195	1	0.2432235743	0.4373813479	0.01126767963	78	1
11	182.6790207	466.3084877	3362.081532	11479.66973	162.8899593	2301.155864	2849.695336	4285	5351.375	774.7463398	2589.840758	152.0014009	554.2995124	380.0237609	940.2641906	3621.986536	0.2902959864	0.01529312429	0.2041840773	0.01534890322	0.0148054743	0.0313620604	1	0.2445223621	-0.01512002906	0.748450275	71	1
11	185.6697066	318.5288285	-123.581866	14890.26611	4892.661477	1645.863849	1930.499649	6781	3116.212766	91.72974676	3088.641785	1110.743167	358.3393381	203.483993	1430.17638	1833.718491	-0.00848369606	0.3273150191	0.1108875335	0.006048170856	0.02012913579	0.01170561668	1	0.002696463758	0.632170988	0.3669429395	27	1
11	188.586559	544.2991095	2440.964573	13305.6493	209.6992342	-40.31282788	2532.279582	4850.5	5727.652174	516.4895873	2886.936966	120.7215421	155.3046303	257.8402976	998.0657826	2478.237305	0.1809846979	0.01531374167	-0.002771061644	0.01142799863	0.01079901559	0.01314208013	1	0.1426592269	-0.01337799943	0.01032798823	52	1
11	190.8739029	336.5794262	-134.3488086	14779.80725	2399.306692	1674.539687	2221.467435	6023	6183.457447	77.90152811	2959.561844	508.943513	335.1361345	214.026218	1173.586499	2824.112329	-0.008832954621	0.1655205146	0.1140920681	0.005600371813	0.01486251067	0.01113806715	1	0.0007833974898	0.2987541868	0.3733223942	19	1
11	195.3654119	523.9757873	3972.222374	13742.87003	365.7007693	2832.437806	2394.218891	5170.5	13049.54348	884.7226581	2709.332979	145.7246213	589.1446254	240.0033561	969.7369101	5841.247933	0.2890970859	0.02631700068	0.2045418136	0.01685740092	0.01274701162	0.02492730926	1	0.2437153674	0.007614172587	0.7497178004	71	1
11	195.6373429	702.7798142	5497.021839	8124.027835	885.5438476	-375.184929	1654.932467	3307	11917.90426	1439.630241	2040.371841	220.4451852	233.8928242	156.5105861	797.8010699	7627.500383	0.6890291087	0.1117785246	-0.04696875994	0.03237192297	0.01779716845	0.02981035195	1	0.5468830132	0.1782717233	-0.02192790617	92	0.9999998944
11	196.0736029	419.8939896	10.7220598	17159.56642	375.4801013	443.6025261	2139.898535	6133	9898.765432	189.6665107	3104.509458	165.1143459	121.0651326	254.1040933	1113.860363	5068.785378	0.0006389203194	0.02385444828	0.02614371709	0.01401608816	0.01032887092	0.00811824091	1	0.0005833051086	0.00674722563	0.06854631451	2	0.9999992052
11	197.5023567	77.66655484	1697.951184	11120.797	2533.656849	414.7941383	1651.549719	4827.5	5588.926316	395.2144342	2393.522091	538.1114801	166.5105398	253.4620045	992.275661	2840.721036	0.1552065811	0.2247329144	0.04175768358	0.01409324422	0.02320562041	0.01445822784	1	0.1275651263	0.4185146973	0.1636913782	65	1
11	197.7847501	368.6939851	1982.298119	12242.22605	1901.327767	1721.611895	2540.569663	5094	2381.365591	598.0627767	3592.909007	555.3090169	499.8057246	297.1274309	1428.968056	1589.119368	0.1633670187	0.1498502428	0.1406300038	0.01282591958	0.01865214031	0.02322123713	1	0.140140051	0.2640098965	0.5040386928	63	1
11	200.3525031	444.5261163	915.8682999	14228.62059	680.6563723	1519.224758	2504.72052	5478	7007.148936	210.7948	2855.462137	414.9745932	380.491691	3360.576429	1028.842394	2616.815712	0.0653725044	0.05097085261	0.09940175769	0.01171930777	0.02966590726	0.02785215088	1	0.05777211367	0.06165826078	0.3366047593	36	0.9999989485
11	200.4238872	575.8596974	5661.842117	12024.39454	695.0894165	984.4489923	2190.436162	4630	5250.642105	1418.744314	2901.173234	215.2341953	357.8204211	247.5600877	1079.578682	2724.560273	0.4756389856	0.0582891288	0.08293715642	0.01974738981	0.01587419336	0.02817657508	1	0.3847325397	0.0709584431	0.3747896613	84	1
11	202.4123334	464.8181202	7417.477015	15239.39535	363.4554612	-320.4902757	1949.635784	5653	4900.8125	1601.153912	3191.119387	189.0052707	268.9773042	204.6401263	1195.365325	1293.080502	0.4894500106	0.02372608071	-0.01976817746	0.02003971108	0.01147126377	0.01860032327	1	0.3882002395	-0.000385271069	0.02321293829	81	0.9999999998
11	203.7391036	56.59477336	-53.54537958	8713.18505	1451.662043	917.2978261	1717.039855	3614	3861.329787	65.69560925	1823.044825	388.3872415	249.6492972	1086.75398	720.5074754	2220.347504	-0.006171823704	0.1688318625	0.1036321371	0.00971904149	0.03338001482	0.02345369175	1	0.002218081273	0.305548377	0.3379992636	19	1
11	203.7419249	223.9852301	-5.016766478	12462.51371	4348.916812	655.749939	2172.701351	5771	8253.689655	98.49155454	2302.137265	795.6911311	138.5241132	275.7557348	1015.389722	3749.554114	-0.0004182144348	0.3419369187	0.05339819656	0.008931578982	0.02038474827	0.009347479787	1	0.005295202101	0.6622326103	0.1711862965	26	1
11	204.5575944	650.6395675	1673.428984	10287.33666	3467.515435	-3.108627271	1821.171255	4829.5	10873.14894	405.3366025	2294.179133	747.5701582	121.508651	208.463025	1025.448559	5149.069685	0.1628061083	0.3312090534	-0.0004116868568	0.01152287697	0.02017894826	0.01186901088	1	0.1319167142	0.6378607135	0.02319879117	66	1
11	205.1863353	560.3041299	4212.582386	13853.29623	235.6331577	883.0512781	2309.181016	5126.5	7420.715789	800.62376	2576.892636	146.0128123	267.0323374	257.2523084	927.8423508	3426.95607	0.3028492287	0.01751340363	0.06225918966	0.01446085844	0.01163211043	0.01702032478	1	0.2446657429	-0.01061489316	0.2625255904	70	0.9999999992
11	207.199565	97.15576238	-4.065450286	14367.33085	4443.951677	250.7803195	1533.639118	6392	4095.357895	84.35562156	2422.690112	715.2875986	88.78866221	210.8776266	1029.188783	1755.093753	-0.0002545665223	0.3114123294	0.0183789425	0.006503986608	0.02173697701	0.005982428448	1	0.002628085667	0.5993528958	0.04973037493	25	0.9999998072
11	208.2118086	626.058926	12760.36145	12479.80508	1405.484762	-925.6977105	1677.47477	5272	3396.189474	2489.459158	2367.909667	246.3656088	395.79171	169.9370491	918.0533722	1638.402084	1.024173544	0.1140527312	-0.07279188615	0.04039143883	0.01536638593	0.03244346791	1	0.8130678999	0.1782451578	-0.03346161172	96	1
11	209.4156792	174.7381478	7.377527036	10870.51898	2602.788642	244.6433236	2089.575666	4705.5	3004.106383	75.85947139	2717.633434	660.6768293	104.3951127	262.8678968	1135.661387	2068.508899	0.0008413492659	0.2366199146	0.02448732757	0.007498856772	0.02125119212	0.009299722451	1	0.003072438969	0.4452037508	0.06890821617	21	0.9999988074
11	209.4025177	417.3594674	4836.565497	15926.98409	926.8003247	998.6385696	2156.099661	6108.5	8483.790123	1058.428643	3180.77373	242.3380136	309.5406938	216.625444	1201.816498	4899.737928	0.3053207039	0.06111469277	0.06355191276	0.01542062293	0.01149079849	0.01925631378	1	0.2472327943	0.07920093789	0.2687828792	73	0.9999999988
11	210.7602065	243.1315422	1391.632978	15943.05734	399.4951743	65.49626057	2174.258611	5784	10426.43956	264.4706163	2344.073932	188.5468137	114.9684182	268.9767709	845.9431097	4437.975768	0.08829430934	0.02502050327	0.003950042859	0.007916113903	0.01318601921	0.007543444516	1	0.06913014828	0.007929114289	0.01236095616	30	1
11	211.8438674	194.1216376	3987.942756	13403.59048	1527.176855	-142.3697672	1927.366865	5489	11300.47917	1029.296184	3300.219455	328.8693883	201.0740619	270.5034698	1241.833114	7007.438392	0.3006172227	0.1160247717	-0.0110795056	0.01486072796	0.01871669968	0.01611255909	1	0.2388867111	0.1924799767	0.0121702632	74	0.9999999995
11	211.6373103	286.4764944	-79.21360721	16973.09341	2947.943314	374.9060968	1758.847979	6848	4507.967391	70.84389483	3052.592605	633.001833	112.8793632	206.1800816	1289.309662	1820.852852	-0.004606021314	0.1776363848	0.02403546061	0.004275970589	0.01469182469	0.005424905031	1	-0.001991836397	0.3237302337	0.06442524916	17	0.9999954858
11	212.4175728	212.3954311	988.3843534	14345.25689	346.8099926	514.878207	2302.326984	5308	11560.4	217.7618172	2613.240965	148.2511102	136.981517	321.8810642	929.90546	4463.338469	0.06957594423	0.02502722066	0.03626516526	0.006882602661	0.01211277297	0.008725876648	1	0.05642250096	0.008182931303	0.1193558369	31	1
11	214.6865963	263.7213886	-46.8072942	16840.61689	1754.487873	859.8000159	2203.331616	6439	3325.569892	82.617409	2516.595231	418.7864082	201.3022263	347.0825518	1025.074886	1113.460913	-0.002949389963	0.1082443038	0.05187812202	0.005308392113	0.01504369314	0.008023745256	1	0.0004818341102	0.1806855744	0.1587528159	13	1
11	220.4310962	542.3275313	1921.706301	11459.65679	620.2600552	1648.266288	2533.748969	4417	2398.925532	468.2348597	2838.091176	199.6658447	446.968212	406.9157658	1049.361195	1331.375651	0.1635156629	0.05285948431	0.1430787895	0.01304865018	0.01508187038	0.01912580961	1	0.1393163613	0.06413147129	0.5097635951	57	0.9999999969
11	224.6663468	496.3372521	15385.82622	15535.5094	409.8532656	-814.9889575	2156.030802	5913	12199.07692	3219.474286	3078.062793	192.2686528	510.829438	247.0568318	1190.084209	5868.973755	1.016480465	0.02756652442	-0.05593991643	0.03516701527	0.01229965527	0.03739846066	1	0.8071016319	0.0001139523531	0.02036488263	94	1
11	225.1359153	246.4893807	-24.60788864	16269.71932	2697.020608	358.2035377	1948.529622	6570.5	3692.329545	77.28132781	2523.347537	530.6335689	91.13827475	242.3351748	1066.277243	1514.556395	-0.001711029631	0.1711833584	0.02290652802	0.005228657622	0.01526144141	0.005141513752	1	0.000169847779	0.310392078	0.06102202388	17	0.9999949507
11	226.5184106	166.6682063	712.0422458	12339.00049	1412.813565	2589.440354	1855.020146	4919	3319.659574	183.2573289	2416.536117	309.2928716	524.6742167	224.4968236	938.9250054	1726.726336	0.05804707989	0.1150309021	0.2095445685	0.009520007241	0.01552638131	0.02081243064	1	0.06034844627	0.1936909683	0.7161328088	41	1
11	228.6061892	15.32377411	-24.89290518	10711.56601	3386.089973	189.1596812	1231.031239	4845	7535.385417	76.54429221	1658.352938	542.6403094	86.83750163	210.2976024	744.8463311	2829.197782	-0.002534318626	0.3196111644	0.01794565854	0.007661352892	0.02111353509	0.008317771579	1	0.0008691780395	0.6162812296	0.04794368009	25	0.9999966272
11	228.9741666	62.60072514	2007.891035	12255.8127	2904.2313	504.067801	1673.630463	5399	3943.478723	356.1929718	1934.677181	461.0243453	155.6982795	216.3584385	807.9099582	1747.368127	0.1632343517	0.2298292662	0.03998771599	0.01166402432	0.01859740183	0.01252622396	1	0.133918518	0.4289050177	0.1595915132	65	1
11	228.5770416	114.3146895	13741.386	13600.43342	1459.094843	-949.1074072	1774.274557	5629	1982.054945	2903.217494	2738.68235	298.4875129	497.4078837	239.653885	1079.350306	1084.776878	0.9978498113	0.106202666	-0.07216775283	0.04662064193	0.01791528923	0.03727671071	1	0.7919743369	0.1624393234	-0.03760956044	96	0.9999999027
11	233.7571133	35.78762631	3188.428888	11547.61194	354.8039727	2230.550726	1744.800646	4338	11284.21053	532.7661422	1837.102745	152.176815	456.2003456	208.2887591	662.0123397	3935.742721	0.2772099895	0.03303908261	0.1952464586	0.01663140752	0.0147203755	0.02698216946	1	0.2336386227	0.02164161995	0.7151449175	71	1
11	236.3322987	203.445566	2244.088549	13932.82284	816.7926647	1980.772018	2396.008413	5361	4130.317073	490.6475882	2889.05366	203.7498414	459.5434459	248.59379	1056.095716	2369.733578	0.1618255628	0.05802808936	0.142644773	0.01259339755	0.01441714198	0.02218393804	1	0.1379940625	0.07480690859	0.508024723	57	1
11	237.4213557	435.1192694	-59.07690902	16512.03234	981.5785725	850.6091902	2259.797614	6077	6416.276596	59.81053869	4021.522576	285.6685063	228.6874617	290.0206816	1483.189543	3162.150801	-0.003539968223	0.06070596869	0.05258053063	0.003983542442	0.01417860784	0.007437983302	1	-0.0004871213646	0.08272838078	0.1596908198	8	1
11	237.6797154	662.2505889	61.19959753	9320.516555	3079.948435	73.09672969	2003.425496	4329	1940.195652	78.10920087	2078.473411	678.6859273	100.0705829	173.5211381	927.9882984	1264.908469	0.006097866731	0.3299583902	0.007575353971	0.009371664216	0.01908717695	0.01216277994	1	0.007165049249	0.637490276	0.01450655648	24	0.9999988716
11	238.6507057	353.494639	1901.35564	10862.10636	2551.046087	464.3828226	2609.457245	4764	1557.244681	579.1024187	3494.429642	754.7638754	202.2645801	454.2820361	1458.221338	995.6775689	0.1679002982	0.225342826	0.04374535842	0.01513849871	0.02672021984	0.01741366785	1	0.1378602624	0.4195908302	0.1734853462	65	1
11	238.4460535	508.2806737	5333.279643	17239.00353	460.9789526	-204.6798226	2219.551254	6405	11704.29787	1011.131128	3192.197037	172.8708321	218.8168474	219.5194447	1183.628354	4664.008461	0.3075933197	0.02793795433	-0.01201194502	0.01263898902	0.01019511631	0.01331986593	1	0.2433878139	0.01085655597	0.008075749121	69	1
11	240.3021481	237.4287009	4314.922194	14054.83206	2408.855052	-143.6034402	2040.860728	5839	4475.542553	1026.411449	3324.276517	623.2739896	213.5355685	258.6135713	1373.890229	2163.304887	0.3069885818	0.1737999015	-0.01125652877	0.01614111743	0.01911070568	0.01628752014	1	0.2446319303	0.3114506999	0.01466597772	76	0.9999999998
11	240.8136041	301.8770406	1671.457373	10839.19963	486.8854635	1487.429479	2614.797972	4058	1733.136842	596.747672	3981.735317	236.1478421	580.497077	625.5027354	1460.569062	1324.749512	0.1572959208	0.04749800708	0.1445398611	0.01558534174	0.01916253102	0.03153441399	1	0.1343839397	0.05316949297	0.5132092199	57	0.9999380786
11	242.1513862	121.4744164	-37.83705256	15293.24361	1577.14086	765.6676333	1859.07775	5856	5466.032609	75.42793351	2341.048474	263.0854526	148.3708475	240.5327975	860.9713575	1500.095011	-0.002507028877	0.1062032986	0.05190768182	0.005325921918	0.01366777187	0.007035927051	1	0.0008141527158	0.1764732877	0.1588989835	13	1
11	244.9705317	21.47892671	1778.273078	10530.94552	2447.934118	-60.54878413	1694.200756	4580.5	7523.817204	271.9616358	1567.758364	362.6237645	114.4853775	248.1034869	651.7272577	2483.119391	0.167758822	0.2328344625	-0.006235060149	0.0115664844	0.01817366142	0.01078529447	1	0.134340077	0.4350689392	0.001498465936	64	1
11	247.2814093	195.6262371	2322.325584	15503.81749	796.3731074	1739.747042	3545.721234	5849.5	7474.434211	487.2232979	3036.894731	333.8947725	438.6487674	2956.31948	1228.498441	3122.728057	0.1498825023	0.05238985355	0.1241988483	0.01527487703	0.02587663452	0.02458953091	0	NaN	NaN	NaN	NaN	NaN
11	247.0536337	529.1446528	1090.682567	15823.68995	2594.003202	40.90809295	1844.088102	6407.5	9404.566667	222.0769982	2877.687946	571.4750916	140.1217767	173.8478022	1181.436723	3957.629951	0.06844884658	0.166420978	0.002619565143	0.007168185106	0.01505753151	0.01022658565	1	0.05479340263	0.2996025156	0.007198786342	42	0.9999999996
11	247.3986095	554.3451386	3925.512237	13284.53353	3148.512573	-199.711398	1970.633423	5729.5	7108.957895	965.0908419	3140.007931	746.8114769	177.8846279	236.8969752	1323.29096	3531.903233	0.3014276914	0.2406254184	-0.01562877975	0.01378776755	0.01920744002	0.0139363055	1	0.2406474809	0.4492437386	0.0002125480202	78	1
11	247.1558454	649.8279026	7294.207786	10420.40135	1815.850555	-510.5563167	1864.751844	4443	9601.831579	1914.40807	2703.693516	459.910516	272.6924826	193.5165019	1121.842892	6282.979596	0.7091490513	0.1747381161	-0.0484506725	0.02643881006	0.01816735513	0.02687937938	1	0.5635891952	0.3077332055	-0.02060710851	93	1
11	249.3909564	172.3042835	4210.560377	14122.56811	2429.166191	929.0870308	2092.748588	5930	12716.17021	1043.485197	3145.662175	471.5911429	327.3227622	255.6340378	1258.694806	7585.376094	0.2999173626	0.1722608875	0.06187822391	0.0157691104	0.01612649428	0.02194186638	1	0.2440718183	0.3083239096	0.2649156786	77	1
11	249.0665336	448.9141261	-35.54965009	16611.5961	992.7763823	838.9741486	2197.733196	6144	5366.093023	68.42443353	3505.198592	273.8540198	210.1621946	257.5189875	1310.101817	2698.041615	-0.002453328384	0.05983551837	0.05198236767	0.004369395397	0.01370580865	0.007410581046	1	0.0003298976945	0.08091969948	0.1578565171	8	1
11	248.9680134	477.4305258	11471.5077	10974.06719	297.7934152	-697.3232453	2271.33142	4334.5	7555.576087	3307.513808	3032.94168	176.233343	516.6122972	265.7888124	1156.481075	4886.220095	1.053439066	0.02705349758	-0.06624789277	0.0444061767	0.01888130557	0.04963061212	1	0.835925442	-0.001457401202	-0.006626890217	94	0.9999999998
11	252.560931	155.126654	962.9921602	16987.59297	3048.558719	1545.764137	1792.28009	7026.5	22182.20213	190.7235728	2339.742124	481.9802818	282.5393285	201.0844129	978.3003532	6552.072575	0.05726141022	0.1858968667	0.09217316007	0.00745150955	0.01556170331	0.01070236397	1	0.05233098359	0.3398281074	0.3136506673	44	1
11	253.409074	92.27361392	2298.375725	14628.93845	2267.009764	-104.9034832	1718.259504	5896.5	7853.182796	455.6763229	2638.606686	411.9932046	146.8669721	238.9419138	1031.052375	3178.025265	0.156615863	0.1582100812	-0.006780501956	0.01070295502	0.01688575832	0.01076350825	1	0.1245357809	0.2814439109	-0.00506403546	61	1
11	259.7806788	13.20586532	3324.218869	11717.1353	316.135329	-154.5503975	1482.380367	4356	9058.226804	616.7795938	1909.43048	115.3664009	155.4708037	185.8679959	677.4004728	3202.531237	0.2897290049	0.02749629181	-0.01400474342	0.01690602299	0.0115706149	0.01305250805	1	0.2289601188	0.01020016207	-0.002924524542	69	1
11	259.6472104	276.2306345	-31.37238245	16571.28934	877.603927	412.3079583	2358.340369	6031.5	5296.483871	56.7608725	3313.040429	244.5817406	118.7517293	296.7249572	1235.008941	2592.695478	-0.001896072841	0.05728937573	0.02549882404	0.003917124468	0.01211902417	0.005975211895	1	-0.001104699286	0.07568480252	0.06668592208	7	0.9999999998
11	260.5713319	201.744552	-10.34459257	16740.53482	2700.185398	122.2394826	2135.765918	6778	3612.539326	77.25736063	2654.731023	510.6912813	103.0222304	327.052864	1099.406334	1505.358309	-0.0005931095356	0.1695984231	0.008318968018	0.004807591039	0.01482954711	0.006374967889	1	2.596550127e-05	0.3071211158	0.01098581594	16	0.9903644009
11	260.5330986	535.0202207	805.4993908	13978.43608	738.8960565	2947.43978	2378.642238	5201.5	5961.547619	190.3173421	2657.764876	194.9636925	536.5199059	240.4451696	967.3387195	4044.645058	0.06012569009	0.05566298757	0.2092803354	0.008632819506	0.01236003698	0.01902708417	1	0.06131024176	0.07131891054	0.7140223622	37	1
11	261.5743879	520.0552372	-19.95031223	16231.65136	237.9419439	865.515001	2307.209678	5869	2919.098901	52.68954635	2801.253875	162.5207837	182.5314382	277.1642303	1006.053388	2023.913783	-0.001353679834	0.01464658551	0.05469777631	0.003455816821	0.01082816965	0.007781837407	1	0.0008800205498	-0.01222132952	0.1661852518	3	1
11	262.8182115	453.0394296	1132.932631	16434.67665	5189.71867	-10.0259553	1628.881451	7437	4730.129412	268.8367886	3178.554595	1142.615152	117.2146894	241.4548666	1482.815348	2338.48224	0.07024848162	0.3331582881	-0.000638609466	0.008674006579	0.01819835502	0.007698804159	1	0.05791911834	0.6431848024	0.001109191478	48	0.9999999984
11	263.4846338	407.4043394	-248.1926086	16742.29028	1625.003556	3784.76338	2500.696048	6507	1665.463158	107.4902747	2982.222753	382.8480929	705.3819712	363.3491955	1188.223859	643.6978082	-0.01521347277	0.09861075132	0.2312510941	0.006175924376	0.01289178896	0.01663000205	1	0.003101743661	0.1608711756	0.7735308848	15	1
11	264.8219694	481.1519232	-187.7680398	15169.10165	755.133128	3493.855213	2424.967335	5636	3774.978947	76.79763255	2739.05855	207.3299976	641.9129082	639.4415228	977.1483658	1720.870728	-0.01290173581	0.05069858835	0.230060467	0.005230760767	0.01233868385	0.01728329452	1	0.004316728777	0.06210405563	0.7686072988	10	0.9999999983
11	271.1265757	134.9846393	-61.90383154	15050.32972	5054.464828	91.1874488	1594.747676	6829	7381.073684	89.32249649	2691.896072	894.2196416	97.03615268	262.5258536	1202.263747	2817.736039	-0.004163453218	0.3321698367	0.006348001891	0.006549684348	0.01905406927	0.006842571615	1	-0.001099738318	0.6421933582	0.007972909695	24	0.9999999992
11	274.3731859	187.9614414	-108.0310855	15364.94003	5178.641059	368.7081681	1732.416394	7042	11427.98936	90.34135122	2624.622843	924.7709244	103.4339752	235.9447259	1192.747514	3831.859785	-0.007477081973	0.3482461107	0.02448841323	0.006403304517	0.02123467986	0.006667380242	1	-0.002296726643	0.6753557913	0.07015082279	25	0.9999996242
11	275.0017013	728.5625065	2248.7142	7984.314033	1751.478707	407.1507104	1868.300742	3486.5	7357.655556	544.9477474	1862.381698	416.9454434	166.0280932	181.9910178	779.53038	4766.408556	0.2904750211	0.2207886232	0.05175073326	0.01799070112	0.02237831589	0.02155870716	1	0.2363716383	0.4084687963	0.229223659	79	1
11	278.0885499	21.73832471	-98.56956448	10863.75319	1114.730364	2294.330945	1543.146966	4229	3287.046512	132.56738	1734.928363	217.2596189	397.4660967	201.0813681	658.2587187	1886.581078	-0.009181334923	0.1007280784	0.2089191021	0.01411265478	0.01572355685	0.01781729702	1	0.006388265247	0.1651661215	0.6980566476	15	1
11	279.7739987	288.7627814	-306.0652502	18017.74087	1978.057886	4402.268628	2163.328229	7290	4920.894737	96.41409302	2733.157094	403.6220863	689.8096353	227.9494225	1109.214389	1430.049705	-0.01719742058	0.1103721571	0.2395351174	0.005013533344	0.01223800884	0.01436035226	1	0.002229497351	0.1851303599	0.8019415568	15	1
11	280.6356621	96.42257381	8910.421025	12783.46629	432.9991197	-521.0240425	1973.391282	4975.5	14257.78723	1897.294246	2659.762585	154.1643156	385.5480957	563.0105768	955.0437629	5711.186527	0.6963397824	0.03274420108	-0.03984322069	0.02678672688	0.01625683954	0.03245441831	1	0.552318735	0.01529250521	0.002068079274	90	0.9999999757
11	280.52955	162.6830169	1857.124507	10889.19025	-11.93829364	436.2209766	3772.405265	4047.5	2228.821053	482.9180245	2933.0576	206.2175891	208.1782611	1300.935547	1074.955402	1394.82334	0.1762235826	-0.001259093502	0.04113080019	0.01554798267	0.02036640694	0.02062572894	0	NaN	NaN	NaN	NaN	NaN
11	280.6843457	643.8725338	1840.085329	10882.83015	644.7820678	494.7465194	2540.722788	4221	7692.410526	378.4411024	2241.096126	146.0523188	166.1660711	435.1908838	817.6731946	4049.329271	0.1692087612	0.0617058568	0.04651701537	0.01086644507	0.01489175142	0.01242812028	1	0.1372212122	0.08235407247	0.1787041563	56	1
11	282.2577692	490.2380224	2607.599504	15636.34883	282.0538516	707.9213031	2358.925288	5665	6649.4	587.0589709	3049.283656	172.6073989	229.6602867	262.2023957	1107.255612	3092.943652	0.1692629366	0.01940456726	0.04696764925	0.01160120902	0.01143557448	0.01343108912	1	0.1368103044	-0.004819752686	0.1790718926	53	1
11	283.6759294	398.4218067	-241.5018558	15981.646	279.7626922	3773.404841	2364.62509	5728.5	2596.723404	87.99391594	3441.546169	199.4138825	847.5983245	255.3054698	1273.932611	1302.92604	-0.01510628383	0.01973230947	0.236347685	0.005427525093	0.01297447653	0.01945326805	1	0.002637933329	-0.001683557986	0.7888795912	5	1
11	284.3226507	6.657829296	5.563179479	10424.68261	1026.878773	495.4872255	1385.524833	4018.5	5524.012658	50.35615861	1557.724013	182.5857924	104.019069	188.4095551	590.3744399	1504.005374	0.0006024330276	0.1020319126	0.04688218128	0.004835649316	0.01327709243	0.008671838148	1	0.002901186455	0.1678369484	0.1421874216	13	1
11	285.6129598	536.6054504	14255.88661	13482.77202	1479.0692	-839.8902071	2059.492935	5550.5	2382.947917	3005.316377	2933.303379	326.3228376	481.5145053	392.5158853	1186.933298	931.18024	1.047040228	0.109051232	-0.06276740902	0.03143349307	0.0142972876	0.0372785014	1	0.8319940488	0.1676078215	0.006205730541	96	0.999999997
11	288.4535048	622.2965453	11.89220916	11364.64054	213.1675864	78.64733236	2055.461605	4099.5	3882.747368	46.24889891	2442.657151	131.0989838	83.47644221	268.8639416	852.0409762	1861.837522	0.001001239094	0.01903136664	0.006811849347	0.004269267287	0.01296165134	0.007766324009	1	-0.0005334727482	-0.003182527808	0.00190148186	1	1
11	289.4661645	509.6180739	-228.0713868	24200.68587	5816.006884	2627.435381	1766.395547	10258	14480.57609	85.53536697	2137.988427	476.7989191	300.7961253	235.8288739	804.5524721	1668.023435	-0.009769030086	0.2407322356	0.109994	0.003651732903	0.01265683986	0.007414062432	0	NaN	NaN	NaN	NaN	NaN
11	290.6716194	28.52732277	6131.0839	8851.930505	1620.895527	-460.2501755	1647.364611	3878	12489.54217	1663.246535	2290.126564	363.2242404	332.711479	605.2371003	920.7665982	8337.890627	0.6822573063	0.1789553664	-0.04450218409	0.03302565259	0.02609346426	0.03990688331	1	0.5424123775	0.3168007037	-0.01309335669	93	1
11	290.5304816	321.2482633	5647.219963	18417.98168	4385.513482	-196.2021567	1954.627523	8037.5	7940.075269	1189.148424	3597.220046	921.0030344	217.4673453	233.5575695	1582.578988	4055.694744	0.3017149646	0.2438470192	-0.01062709868	0.01472160596	0.01522520675	0.0123582419	1	0.2412637241	0.4558748528	0.01759917754	78	1
11	294.6128669	84.57866644	11047.32128	11463.71981	465.2802936	-648.5049939	1683.832341	4539.5	15729.8172	2938.505808	3036.019586	143.0767143	483.7378017	191.9330077	1101.055392	10140.64818	0.9591401293	0.04166275675	-0.053416734	0.05279478	0.01781768034	0.04686025427	1	0.7615935733	0.02997068404	0.01622068598	94	0.9999998054
11	294.8606771	353.467738	-204.0493504	18274.41119	407.3296501	2275.984098	2352.127555	6711	14243.13684	70.17019048	2821.896871	169.5331061	390.2481862	236.9989357	1043.51914	4636.07893	-0.01141672172	0.02302645189	0.1214031038	0.003943478972	0.009257531813	0.008116541285	1	-0.002407647783	0.00513938468	0.3938778309	4	1
11	298.1671447	646.0984448	1985.628582	11730.74465	3944.558897	457.90046	2107.861726	5532	8821.142857	480.7849053	2571.158221	792.2809632	178.9640152	230.1706255	1120.249075	4812.198642	0.165382653	0.3324184212	0.04201592558	0.01176699746	0.0185817815	0.012215195	1	0.1369558984	0.6402845742	0.1699769778	67	1
11	301.2825761	17.36220062	714.1362755	12012.52623	1311.455409	1032.727027	1424.244232	4690.5	12534.76404	148.0696809	1793.209791	195.6806088	187.2077625	201.5890177	652.8243434	4034.209985	0.06095841667	0.111724322	0.08529351305	0.007057738502	0.0164500943	0.01076797882	1	0.05395442433	0.1869294212	0.2887068727	40	1
11	301.4481166	457.2667662	-2.86413998	15925.13019	2415.404982	363.4051347	2525.089704	6329	1989.446809	79.12947524	2760.735918	533.7697262	118.7852265	246.7328288	1131.363898	601.6309306	-0.0001555387347	0.1634474331	0.02373401915	0.005379376345	0.0145732864	0.006667585922	1	0.001382541059	0.2944276193	0.06401256767	17	0.9999951065
11	302.1968044	386.8202231	-81.75005881	17629.63864	3075.063764	935.4504001	2223.159895	7234	7362.93617	79.12960865	2503.004041	556.3423618	187.1804465	217.4815773	1096.052746	1882.863884	-0.004748790362	0.1777423044	0.05538036633	0.004403764209	0.01452774561	0.006833048395	1	8.589886882e-05	0.3239269053	0.1723682625	18	1
11	305.8855384	117.9949309	101.8514447	10361.09894	1656.367203	582.1558481	2142.996358	4297	1420.121951	500.4325258	2831.897841	460.2761077	155.868265	334.479778	1109.226064	656.1261808	0.01062528126	0.1590284614	0.05509579071	0.06548587951	0.02332594027	0.01618180402	1	0.01214341512	0.2851453191	0.1744068887	18	0.9999991834
11	309.4424363	89.45916409	681.4393268	13136.33381	377.2435418	2547.936348	1856.383134	4833.5	13424.4	181.3572466	2431.965103	150.4092344	513.7522848	199.0679879	833.8887398	6601.305154	0.05162845494	0.03045329872	0.197046708	0.01003730535	0.0149056901	0.01856634348	1	0.05337184348	0.01949705146	0.6692068839	33	0.9999955041
11	310.8774223	44.94063137	4395.879158	9125.066581	1630.580828	-287.6363015	1694.080403	3969.5	11190.45833	1167.18523	2279.36436	377.3235708	222.6902679	184.80693	926.0790789	6602.688277	0.4800028468	0.1766549029	-0.0294644303	0.02742642135	0.02641626228	0.02678526861	1	0.3817251119	0.3149047326	-0.008040347772	87	1
11	312.3440175	481.3119557	2368.250699	14396.69147	2360.954317	715.0393967	2694.847828	5980.5	6047.688172	559.6966843	3097.798145	499.8300426	232.4484688	349.4060162	1233.282836	3228.60644	0.1641777018	0.1643263803	0.04984267323	0.01216730338	0.01756625716	0.01352064086	1	0.1346093983	0.2938986749	0.191902737	62	1
11	315.5260387	439.637627	-183.044434	17109.51365	5683.027799	1902.967008	1883.655912	7826	10766.48913	95.05961026	3935.709702	1376.118103	425.2123939	210.9220629	1803.99142	5685.661195	-0.01189167734	0.3346400689	0.1105324102	0.006390199646	0.01914143102	0.009205324061	1	3.091402569e-05	0.647314535	0.3651403512	27	1
11	316.1416916	127.1788091	13797.37468	13010.37309	1534.016702	-1024.113111	1701.475531	5442	2805.783133	2842.248059	2745.840529	305.4419	487.2274856	201.364035	1084.929118	1672.783142	1.042834052	0.1162187025	-0.07456414149	0.04232094682	0.0164709625	0.04042742472	1	0.8278888511	0.1824465287	-0.03519815599	96	1
11	317.5379909	526.6998463	-21.74018689	15298.78699	1079.123311	123.9685951	2049.318795	5801.5	10715.61053	60.5839751	2585.099228	258.0942515	82.21987727	208.3650592	981.6883912	3250.464554	-0.001727427981	0.06910317183	0.00882065033	0.003988279295	0.01280292167	0.005448442382	1	-0.001999833596	0.1000403631	0.009608292865	6	0.9999967818
11	325.5160375	573.7103414	13373.47229	13116.83252	970.4172465	-854.953156	2002.236177	5321	14649.41053	3055.504708	2938.725384	214.5324066	522.2476838	230.2677817	1134.491116	6817.06092	1.041395994	0.07479316028	-0.06237325229	0.03171383338	0.01381785136	0.04136014092	1	0.8271154059	0.09708963232	0.005291289537	95	1
11	329.3388582	636.3489435	5074.794835	10542.75918	2554.358067	-349.1847776	1888.206264	4777	4319.010638	1366.173735	2796.059023	629.5340056	243.1525178	198.3328606	1173.149237	2924.424154	0.4823773315	0.2348749828	-0.0358020485	0.02089444123	0.02128725104	0.02400918814	1	0.3838491946	0.4348534728	-0.02767579333	88	1
11	330.1726139	610.7711752	5076.033529	17034.36612	3933.772484	-319.6108331	1754.835108	7230	7956.126316	1299.091333	4139.482789	1042.670918	247.4808725	198.4131676	1795.119933	4511.725985	0.3064620488	0.2393012262	-0.0193076705	0.01172371368	0.01615122834	0.01549968062	1	0.2444003639	0.4464465803	-0.01133552969	78	1
11	331.4598916	18.18238182	4791.109761	10241.26784	2326.279381	-330.5686566	1576.376608	4422.5	3543.443182	974.1244922	1998.05612	495.9046056	233.1453298	201.43555	851.0238239	2102.97545	0.474211537	0.2259137161	-0.03487416691	0.02167987429	0.0249817092	0.02586799411	1	0.3772822155	0.4165010818	-0.02661786734	88	1
11	331.1553576	32.79654453	11119.18659	10864.03513	1285.282822	-839.1073029	1444.693155	4566	2576.284091	2153.42357	2122.252639	264.3494811	397.0921686	268.0995202	857.7889965	1307.046965	0.9905689507	0.1136524577	-0.07193465799	0.04121207812	0.01661874203	0.03801383191	1	0.7862547828	0.1778941794	-0.03827629282	96	0.9999999999
11	331.4793156	73.61634103	-31.27166203	13087.19356	2093.589836	622.8288935	1546.183276	5245.5	3866.053763	65.74291986	2536.837302	396.0572685	141.9640402	223.8975853	969.9018765	1406.955581	-0.002368821694	0.1578870095	0.04962233887	0.005239743515	0.01851868609	0.007840958737	1	0.001358385177	0.2829806786	0.1525211834	18	1
11	332.6908171	91.48268677	955.6665428	15933.55888	1660.768528	495.781265	1670.66314	6117.5	13547.24211	187.2149542	2282.294541	269.0576787	115.9190535	219.0344331	868.759821	4310.644101	0.06075552828	0.1084120196	0.03158561359	0.006736766296	0.01099372906	0.006613706603	1	0.05000057197	0.1801469025	0.10356013	39	1
11	332.7416597	323.7887346	-172.1706741	13376.33911	627.2168277	3256.764967	3193.431666	5151	3537.042105	72.27971625	2770.172092	169.4743638	669.7711076	462.7370757	982.8849026	2162.036136	-0.0136019042	0.0475072845	0.2427059191	0.005524825858	0.01245456426	0.01734855964	0	NaN	NaN	NaN	NaN	NaN
11	333.0324453	509.3639521	2082.338336	11883.22371	2606.652869	546.6072376	2691.505996	5186	2305.489362	527.3062627	3018.021684	724.1728353	210.6686637	519.7356146	1291.319332	1650.010171	0.172763841	0.225367016	0.05100666297	0.01232836501	0.02346691637	0.01408006784	1	0.1422566549	0.4195665297	0.1996214016	65	1
11	336.3712501	209.5529777	4610.631636	15116.48316	2548.399246	1010.74331	2449.53163	6374.5	11378.42553	753.1311723	2133.756007	364.2703009	283.9436897	282.2937421	865.1009149	4029.280147	0.3028326492	0.168451105	0.06710094266	0.01571247509	0.01308410692	0.01734335233	1	0.2467239915	0.3004277673	0.2834713024	77	1
11	338.2296502	183.4526224	2730.061546	17110.09919	1092.208199	2470.687952	2324.827623	6538	8450.554348	535.2842111	2713.27381	269.2982817	538.1903808	300.7094094	1040.938974	3364.891678	0.1597510302	0.06670220641	0.1461481556	0.01378642351	0.01283198644	0.0174218746	1	0.1366798251	0.09270881949	0.5198593756	57	1
11	339.4634999	153.3064579	-59.2537038	15562.74636	3637.881448	298.6129391	1744.96201	6668.5	5400.421053	90.14437775	2783.423084	798.6399066	220.2756985	1403.979565	1221.138716	2438.834325	-0.004285133519	0.2383815915	0.01974282407	0.006484542114	0.02575989808	0.01528076984	1	-0.001337783188	0.4489101073	0.05143156712	21	0.9999451338
11	339.326988	392.0456178	798.8503891	12710.11131	1157.391335	293.3586148	3522.291661	5100	8134.452632	252.7200649	3303.701452	455.6477337	307.3474632	2447.278155	1244.350162	4046.08913	0.0592861713	0.08967187938	0.02408180503	0.01068307619	0.03653391215	0.02775443889	0	NaN	NaN	NaN	NaN	NaN
11	340.5354462	593.2202187	14268.99496	13286.53517	1500.529716	-870.3224771	1792.522377	5509	3449.230769	2899.001756	2748.696601	304.1695052	468.5652908	204.6894828	1103.877764	1645.484124	1.044109061	0.1132800272	-0.06476713531	0.03756610267	0.01199176003	0.03577005305	1	0.8295592415	0.1763652432	-0.001239544415	96	1
11	343.8258945	723.2735121	1.63856645	9143.867173	1982.021947	401.6851608	1707.837925	3860.5	3378.833333	59.61453039	2113.510812	471.0572524	118.4486397	158.4159185	880.9794632	2235.455021	0.0001581825653	0.2226303886	0.04885480433	0.007328810404	0.0188332232	0.01111430901	1	0.004068605741	0.416366009	0.1522926589	22	1
11	344.8858308	255.753739	14.316588	11843.02005	536.3245875	285.065081	2453.476929	4267	2670.315789	54.51363252	3350.781463	227.5628868	117.0731127	385.8869077	1221.04651	1720.977798	0.001445679235	0.04722298021	0.02506110783	0.005571497982	0.02115869299	0.01062343842	1	0.001421009154	0.05489353802	0.0656645755	7	0.9999999997
11	346.8433689	463.4167514	15310.9915	15182.42375	1046.559642	-750.5447869	1946.068356	6021	12844.51064	3204.906709	3181.795472	288.0542015	496.4054919	251.7493359	1272.547619	6193.085337	1.021717134	0.07293529619	-0.04541680853	0.02809097268	0.01380571786	0.03624810181	1	0.8125449827	0.09352613447	0.05910608089	95	0.9999999994
11	349.5740905	22.42350636	835.5389737	10243.48156	336.3810908	36.10085552	1570.400252	3822.5	10287.84783	194.8491391	1874.095852	138.2609291	97.40172892	196.5950155	653.9775417	4917.672166	0.08163881054	0.03290499858	0.003488525314	0.008905522938	0.01615199318	0.01023743174	1	0.06386704551	0.02427148187	0.00945815109	30	1
11	349.2158384	580.4951479	2285.703732	13760.52314	3142.591554	581.1697428	2191.798676	5873	4502.728261	520.4090811	3051.001091	712.2792934	198.1990205	284.4888036	1280.271491	2124.210214	0.172025776	0.23483656	0.04244705293	0.01040614051	0.01548701222	0.01228796178	1	0.1411770462	0.4390978405	0.1702339594	65	1
11	350.8210844	52.44292974	15.73025512	11752.27777	234.2209813	45.49680712	1719.58554	4301	4290.895833	53.30573474	1980.235571	152.1554229	84.51248596	303.7504149	689.3218864	1842.254623	0.001135715369	0.02033151641	0.00425478327	0.004714091372	0.01393963198	0.007548627864	1	-0.0005897351924	-0.0005032059329	-0.006838945788	1	1
11	350.3799257	645.071131	5239.837571	11041.944	279.4563342	954.9577787	2190.149076	4222	10228.41489	1364.872486	2822.158542	143.9548789	342.1135915	264.3127894	1013.836476	6014.127129	0.4725018327	0.02533144543	0.08455133136	0.02062370395	0.01813597378	0.02773105525	1	0.3819586223	0.00308371742	0.3786932392	82	1
11	354.4966265	522.6586907	2763.029158	16747.73249	1670.643764	762.1250142	2527.765678	6560.5	7410.87234	492.3753866	2832.487279	357.8025585	226.0656555	272.2461939	1136.834702	2340.069915	0.1637866592	0.1026958583	0.04902111473	0.009801469696	0.01112169384	0.01090687586	1	0.1335316607	0.166899225	0.1872384414	59	1
11	356.147508	409.3329225	2981.049298	17074.12054	197.1449271	798.2533389	2984.167574	6231	2727.021053	636.2302661	3364.460733	262.7266989	311.8257703	1488.226405	1255.06354	1365.792997	0.1782088196	0.01191951887	0.048090733	0.01024835908	0.01675673244	0.01576716344	1	0.1439554985	-0.02037179809	0.184793521	53	1
11	356.6382226	296.8394329	6788.365221	13806.40848	827.1211477	1332.850087	2291.98165	5439	6694.351064	1596.887493	3263.718611	259.7420579	412.1641286	269.4511836	1273.315117	4145.736438	0.4882466082	0.06087768077	0.09384709121	0.02214792757	0.01426592001	0.02724584158	1	0.3956051281	0.0761065677	0.4153540232	84	1
11	358.4933463	172.6317904	1155.616414	16483.53235	440.9719211	592.4318162	2088.5901	5955.5	10665.79348	246.2694424	2793.033165	185.2044627	165.5848973	256.8592237	1042.893428	4125.677771	0.07059530614	0.02622354866	0.03733462605	0.00757622351	0.01160157046	0.009005377641	1	0.05732600849	0.01063307342	0.1233089117	31	1
11	360.659525	562.4102767	5672.18877	12379.08251	355.4511209	1201.719	2067.808504	4672.5	10674.10526	1547.683826	3274.514281	135.2084838	396.3315504	211.1152524	1175.976719	7060.839285	0.4610242282	0.02940752033	0.09430431759	0.02008620283	0.01421191637	0.03035245298	1	0.3735101759	0.01163824886	0.4097553106	82	1
11	361.8526779	602.8323183	-98.80620849	10552.2533	526.3352703	2355.138289	2534.441259	3992	3100.864583	80.54929501	2603.004485	196.2298493	601.8487127	281.0922585	970.0216117	1645.415536	-0.01016426444	0.04962177063	0.2322113823	0.007331304593	0.01604124394	0.01962156989	1	0.006643425487	0.05984471799	0.7766178593	10	0.9999999924
11	362.3170978	102.63202	-31.32617912	13971.79135	288.7794735	341.8315267	2053.989819	5080	12442.66667	51.23094768	2256.391437	156.2841584	85.04346873	212.4778515	772.2319032	4011.376857	-0.002397752186	0.01998478811	0.02512206421	0.003964169633	0.01285654194	0.005186968989	1	-0.001960490737	-0.001183556475	0.06421665927	2	0.9999994746
11	364.3846761	316.0509992	12.58321426	14406.18807	1405.007277	361.1882879	2481.006897	5676	4260.148936	56.01745207	2923.710292	325.8004334	104.3455926	292.8681675	1099.675967	1994.129896	0.0009850511631	0.1021638624	0.02585109366	0.004252304606	0.01435179025	0.007316486827	1	0.001738777183	0.1681193095	0.0698342354	12	0.9999995973
11	367.7824837	342.2885449	2419.373852	12941.97874	561.4983964	34.8840751	2519.885409	4852	2286.265957	737.1967825	4083.787909	255.2585863	188.4214211	367.5990373	1482.892084	2357.117947	0.18540025	0.0475946062	0.003415367629	0.02040325039	0.01778852833	0.01987075328	1	0.1469926902	0.05307803607	0.03357085805	55	1
11	367.289256	537.3391586	-164.8987113	12212.56782	559.5110943	2779.699045	2700.741575	4590.5	3309.032258	76.68472133	2765.833176	192.3678669	664.7270411	375.7459904	1004.53583	1850.768644	-0.01358720508	0.04924397853	0.2326423022	0.005573218713	0.01412323223	0.0180166195	1	0.003932404279	0.05911419093	0.7773015033	10	0.999999975
11	368.6029067	201.4234772	-2.169914047	14527.81172	1651.909177	365.6995641	2109.072586	5745.5	5816.523256	80.37206381	2668.940402	302.0258087	103.4158173	253.2704625	1014.761176	2638.665067	-0.0001446168655	0.1135000357	0.02541133734	0.006019087089	0.01354072208	0.006681388886	1	0.000934986797	0.1914967027	0.06837947585	12	0.9999998384
11	371.1343653	70.31635839	5945.972504	13036.55681	1437.390747	-300.534387	1683.643469	5272	17784.31579	1162.090685	2509.977574	242.2461871	225.376697	232.2931838	935.5989894	8876.394324	0.4564620329	0.1127616084	-0.02360163298	0.02303872715	0.01765088663	0.01828225536	1	0.3625792399	0.1835641199	0.004913584192	85	1
11	371.2944323	114.7527201	919.3171121	13327.14687	4203.427579	427.5846792	2153.315182	6053	3617.22619	191.9278477	2503.025889	762.5724733	130.510826	318.6400883	1097.65105	2101.037382	0.06955541526	0.3112484859	0.03075365768	0.01110573353	0.02081632108	0.009212252481	1	0.05930738333	0.5980201345	0.1084653288	49	1
11	371.6188845	150.4783276	1127.971905	12981.51107	390.8980606	51.88504493	1952.157668	4880	14226.04301	235.9389177	2558.434836	153.9242564	101.593335	228.0713355	879.3298175	6886.199021	0.08686964986	0.03033746563	0.003851747974	0.007902610872	0.0152692348	0.008358033084	1	0.06804524835	0.01890627882	0.01184399986	30	1
11	371.834488	270.431023	3577.447267	11798.46214	2783.74209	-156.9274121	2096.000872	5157	3548.479167	1072.141923	3410.91332	780.2052542	210.009819	305.4217513	1419.986806	2449.90924	0.3033248712	0.2298293502	-0.01265670374	0.01889260843	0.02405756292	0.01922404645	1	0.242248116	0.4269666249	0.01058275456	78	1
11	376.3805027	25.59938482	3325.598921	11473.86165	1253.426301	648.5906866	1626.632869	4615	15862.42105	661.5363975	2028.983042	207.1897292	226.8953957	204.6485399	759.2513177	6876.901327	0.2846570998	0.1092341931	0.05791639488	0.01878524193	0.0171402375	0.01943675931	1	0.2308699468	0.1786596225	0.2459627246	75	0.9999999716
11	379.1467936	635.6358161	2074.201107	12093.10359	2702.695794	499.8973075	2669.378796	5301	1768.602151	478.9376152	2588.91247	648.7223141	228.7290485	1375.227505	1036.889923	986.9793745	0.1680201625	0.2175113456	0.04104909128	0.01393685234	0.02742250804	0.01875891205	1	0.1376777358	0.4034523836	0.1640036342	65	1
11	381.2995076	125.6341681	4421.22138	14798.35927	3456.034288	-243.4249152	1701.619357	6389.5	11375.38554	831.1751082	2647.312448	640.5535639	196.1558168	358.542454	1132.203535	4084.219115	0.2991561551	0.2407325607	-0.01616614819	0.01497836913	0.0168194763	0.01370816537	1	0.2387949562	0.4494970145	-0.002159768723	78	1
11	382.459044	206.6539364	2589.399971	15022.22119	4792.87219	-36.83868005	2570.276781	6905	5418.102273	498.3746912	2827.604382	995.8297582	156.644006	347.7580592	1308.8399	2280.425616	0.1722887387	0.3301888469	-0.002219382863	0.01254391219	0.01902206117	0.01137616712	1	0.1393604645	0.6356257717	0.01913166993	66	1
11	385.377554	46.84252244	-46.08830122	12409.41739	764.7908811	628.8808153	1631.881441	4628.5	10007.48387	55.3411703	1821.511377	154.3530578	117.7321669	197.4709356	647.9653354	2451.413654	-0.003696643595	0.06209699164	0.05105343543	0.004759690851	0.01309279576	0.007730929704	1	-0.0007031458131	0.08559830557	0.1544336769	8	1
11	385.3433789	551.2409567	3.965596977	15551.4631	727.3982613	339.1174354	2138.891582	5710.5	2855.698925	60.14668802	3258.359166	256.0633032	144.8251331	741.1673578	1181.474848	1650.613336	0.0003244777285	0.05145220708	0.0228854682	0.004329590436	0.01571624792	0.009812965322	1	0.0004210642957	0.06362642312	0.05803110426	7	1
[truncated: 3,392 more rows]
