# Supplementary material for: Phosphatase specificity principles uncovered by MRBLE:Dephos and global substrate identification
Source: Mol Syst Biol. 2023 Nov 2;19(12):e11782. doi: 10.15252/msb.202311782 (PMC10698503; doi:10.15252/msb.202311782)
Supplement: Supplementary file 4 — Source Data for Figure 1 [file MSB-19-e11782-s002.zip › Figure 1/1D/Complete MRBLE-Dephos data with scripts/ToRegeneratePlots/B55_1/20200911_B55_240.csv]

1	47.70009359	650.8920092	168.4624646	1579.252019	54.76307688	-60.49741754	1433.117393	658	676.3263158	126.7104587	1425.247656	68.75158054	74.42012669	405.2901423	518.2411038	1298.367801	0.1120248286	0.04352633434	-0.03444419904	0.09890327377	0.1513222758	0.1163736807	0	NaN	NaN	NaN	NaN	NaN
1	47.94462379	176.9130631	100.7877579	697.7752167	225.4209991	-33.39274768	1181.859206	389	477.6210526	76.40342429	1011.293674	240.5318493	78.00466763	181.0915493	436.0687779	652.7771145	0.132175709	0.2982361298	-0.04020745517	0.2406404978	0.3081231875	0.3746453801	0	NaN	NaN	NaN	NaN	NaN
2	6.784802644	298.6692703	347.1288016	5654.338135	272.3104769	445.6908542	1655.17884	2152.5	1373.012346	145.0958357	2259.47689	160.4168073	197.1542038	181.2644018	835.5710563	1511.701016	0.06475348086	0.04762729909	0.08499520377	0.01446291722	0.02470906708	0.0237453518	1	0.05625723709	0.05737980155	0.2891710773	36	0.9964159538
2	93.89794613	284.6324306	337.4806287	6360.385671	286.5057156	1115.18943	2436.978059	2493	1427.031579	172.4894904	2663.993564	166.5398343	532.2389059	536.6675843	989.1567879	1502.62036	0.05294846005	0.04130591161	0.1872359225	0.01846403371	0.02104986182	0.04282921555	1	0.05329306379	0.04352624541	0.6403457045	37	0.9522853391
2	98.47946048	426.9363447	574.786735	6503.578824	86.24501683	2.512732544	1940.359769	2396	2741.924731	240.9679975	2449.386423	88.59645185	82.60065012	225.4524046	870.0049422	3128.522843	0.0900954717	0.01266815594	0.0004191282212	0.01247608836	0.01849343434	0.01522939258	1	0.07084721758	-0.01495936243	0.001005744862	30	1
2	250.5056841	167.7047893	1653.202652	8919.327459	65.05230329	-40.9062734	2269.61553	3293	1297.347368	635.8655735	3527.693899	148.9919037	121.8377133	380.325317	1259.42543	1452.328693	0.1851610252	0.007841168549	-0.005183017628	0.01932553056	0.02393647282	0.01807752493	1	0.1467039892	-0.0261937115	0.002704865192	52	1
2	277.5599588	102.2892758	1795.018764	10786.32938	1587.882253	-65.20736919	2099.178909	4299	647.9255319	545.7386537	3085.527655	513.5041592	148.9100537	653.4063423	1222.550307	533.015831	0.1639116024	0.1505573703	-0.006627384973	0.02100208455	0.02812605021	0.01614784509	1	0.1308340304	0.2709600079	-0.002979684856	61	1
2	327.341654	696.8720253	-14.42793401	2847.783933	115.8362678	679.6338151	2138.536959	1189.5	379.1157895	49.71681394	2614.932403	130.8300661	594.1016456	534.2145551	964.0524647	439.4630152	-0.004089689352	0.04153249783	0.2169084777	0.03628826757	0.091224559	0.1150465885	0	NaN	NaN	NaN	NaN	NaN
2	328.9699511	524.5909175	11.3465023	2746.465683	432.4785414	25.33566357	1916.857136	1216	359.7419355	35.81088698	2444.944626	362.5969427	74.63485036	519.5525317	973.9941493	283.638238	0.003964305203	0.1555109958	0.01106512752	0.02368656612	0.07494414276	0.07952927849	0	NaN	NaN	NaN	NaN	NaN
2	716.8235718	325.1484402	-33.15323315	4132.842799	-50.54183272	339.84448	2389.716731	1552	1647.4	89.7924995	1921.357617	245.4435351	274.97936	1839.737239	694.4444665	1987.881838	-0.01113542113	-0.01067679762	0.09096330968	0.07562635627	0.2348168557	0.1771747335	0	NaN	NaN	NaN	NaN	NaN
3	107.4801107	159.6538205	3384.700811	12197.9499	626.1466505	-180.7137786	1638.491927	4583.5	8238.670213	807.6443447	2766.346919	168.8147131	204.3315366	216.8910412	988.3080241	4220.018928	0.284287376	0.05023875932	-0.01410141355	0.01507195582	0.01387639132	0.0183564441	1	0.2260251409	0.06077872295	-0.004826740603	72	1
3	130.4565857	180.3524574	734.7930172	8877.14787	159.6989829	-36.63257431	2223.445628	3295	7189.510638	223.9212494	2326.263222	135.7802278	125.0445063	590.6501804	815.1025156	5454.063612	0.08508502133	0.01632599094	-0.005740300913	0.01008427148	0.01917088288	0.01584938427	1	0.0664651651	-0.007233578133	-0.02133520874	30	1
3	136.258273	108.538049	1419.423512	9061.056008	2621.137543	-87.30313851	1840.171161	4089	1934.11828	330.4885499	1899.756842	580.7256293	131.5821896	350.3778309	835.7910137	1158.502696	0.1601734905	0.2956463094	-0.01029556017	0.01643064654	0.02571297788	0.01528068226	1	0.1288895761	0.5728393841	-0.01238508216	66	1
3	138.7339436	45.41655428	-49.10205214	6739.71033	113.2039816	1341.934193	1576.077641	2413	2107.946809	50.40239016	1378.729361	113.1329703	323.6168638	204.4437513	501.1204116	1301.386071	-0.008421291057	0.01681564522	0.2043027467	0.008313830704	0.020284418	0.02261354778	1	0.004941436772	-0.00675833609	0.6850325809	5	1
3	155.6240616	111.2548272	654.4280937	10373.32877	514.6060604	244.233157	1650.113274	3913.5	3047.402174	165.209739	2481.882865	176.0489075	126.366452	206.7200567	903.5269567	1902.953379	0.06296272329	0.05032252784	0.02475495229	0.007589775702	0.01682994766	0.0110601442	1	0.0509785335	0.06351535337	0.08027612665	35	0.9949191521
3	202.6155604	39.98027828	2865.45206	10196.34642	212.8621346	510.2341732	1514.439265	3712.5	3350.806452	590.0316452	2046.538614	136.6771025	206.4294864	194.125915	737.7390651	1770.723908	0.2844039265	0.02079221985	0.05243688298	0.01716721081	0.01436533278	0.01993067707	1	0.2301272674	-0.001033315322	0.2247387167	70	0.9999999991
3	204.9030152	158.240856	6365.0052	8939.082785	828.075613	-485.4156115	2482.20807	3675	3310.8	2125.952654	2969.509338	374.5894426	271.9421943	1135.386196	1138.123162	3017.782336	0.7197819136	0.09740391356	-0.05248530589	0.03995130006	0.04491264426	0.04119569234	1	0.573323769	0.1535254289	-0.03911370985	92	0.9999967223
3	231.5445877	204.7492002	3391.621838	10807.03369	2381.564482	-181.3312726	2519.844704	4641	940.0215054	1055.337145	3453.551714	818.8235872	169.6554416	802.5334937	1454.878626	586.1717544	0.3095346022	0.2186561508	-0.01804845917	0.01617297782	0.03024706907	0.01663604914	1	0.2475214529	0.4108076934	-0.008059726225	78	1
3	233.9873155	281.0262199	-26.51047061	13734.58183	4434.931923	95.81474717	2203.022861	6195	3436.588889	77.17094578	3340.75983	1050.023448	102.2198669	266.0998516	1471.69719	2238.328986	-0.002193877307	0.3236215808	0.007744062883	0.006275971896	0.02201525149	0.008701226549	1	4.894050656e-05	0.632998489	0.01460543756	24	0.9990683444
3	250.4998724	230.2167125	16941.48861	16589.47009	1168.265178	-706.9012536	1582.889914	6624	12296.85106	3338.371458	3417.543672	315.3880728	596.9449192	230.9245445	1367.11114	6445.127667	0.9917068674	0.0717933586	-0.04493510165	0.03095572768	0.015791809	0.04200161566	1	0.791712114	0.09664039258	0.04703335704	95	0.9999999732
3	268.4114577	171.5278447	-178.2203394	11231.4768	1074.231445	2454.688502	2145.21833	4302.5	1826.583333	90.26082688	2886.69724	293.4408933	656.9286002	240.5936146	1073.088144	1425.055298	-0.01532037458	0.09580175424	0.2203069232	0.007717965348	0.01947997141	0.02030228991	1	0.001136343573	0.1574964838	0.741151759	15	1
3	269.1686719	435.3337641	8381.24585	11426.88601	172.8552134	-451.7602782	2636.883998	4439.5	5504.336842	2386.646782	3357.435697	169.7227618	326.0858777	508.6228604	1221.996789	4128.854186	0.7208961231	0.01587042708	-0.0413441396	0.02734083409	0.01898298324	0.03399956188	1	0.5742078995	-0.01618062913	-0.002611290132	90	1
3	281.1819465	335.132251	4585.720692	15032.91359	1520.954558	943.6926683	2177.472337	5936	5526.052632	1424.686196	4241.571574	488.3519868	383.7215742	295.3777715	1664.539186	4427.123136	0.3050642826	0.1051727694	0.06291117859	0.01833190124	0.01580155843	0.02404908799	1	0.2481227139	0.1741292279	0.268020602	75	1
3	291.7623896	192.4666721	20.36380848	10408.29	2326.918677	247.3835166	2147.240684	4428.5	944.3763441	73.30291383	3357.255609	746.5098811	106.7049636	234.3238428	1377.802573	666.3076374	0.002045762017	0.2185685926	0.02296459632	0.007863026615	0.02492209777	0.009625170509	1	0.003492975499	0.4142944234	0.06526056408	21	0.9999977009
3	302.1677584	83.15639437	2413.890943	8273.621648	1670.372455	-125.4381037	2058.531184	3555	1119.520833	871.0220039	2903.879696	688.0337322	233.9054541	347.9663426	1227.049274	1190.706548	0.2934297889	0.2105099366	-0.01297381086	0.02556649085	0.03652133932	0.03280389885	1	0.2348558538	0.3940303209	0.005681476002	78	1
3	303.6611317	450.6102784	1891.292308	10731.99976	1789.740329	494.3733981	2735.402978	4478.5	1582.333333	587.8127904	3451.72907	571.8806673	212.1108099	391.7571464	1349.420777	1165.074386	0.1680857768	0.1553627075	0.04499915405	0.01456473075	0.03810250178	0.01739585514	0	NaN	NaN	NaN	NaN	NaN
3	308.52168	415.2385667	8.931631255	8960.607832	2838.724215	214.6570098	2484.862722	4141	1875.623656	72.08089419	3371.345787	1068.605494	121.8724573	430.3620804	1484.588763	1988.480974	0.001554694267	0.3239206322	0.02524252951	0.009792569509	0.03135488279	0.01335351921	1	0.004181643017	0.633424689	0.07603668502	25	0.9999968273
3	311.5256635	113.2408228	-184.033653	14960.70204	4933.217681	702.3425535	1559.753449	6748	28299.96774	83.28714497	2339.252773	728.8559517	131.9581304	228.8615166	1008.531378	9077.888693	-0.01236425802	0.3405105846	0.04944834777	0.006652415227	0.02160175174	0.007361361807	1	-0.005282832798	0.6679118944	0.1572086627	26	1
3	311.4270315	461.4711706	1296.634345	18004.97777	7703.353644	-35.90987888	2229.110352	8807.5	924.695122	232.7649069	2771.278927	1248.06956	127.7888574	263.0854926	1361.121758	510.251879	0.07212740902	0.4286829608	-0.002097190548	0.007828973426	0.02047915901	0.007332014652	1	0.05996983126	0.8506494905	0.0001220753889	51	1
3	349.574121	61.64863874	4403.867908	9370.287614	176.486591	-282.2992473	1880.05349	3523.5	4454.440476	1103.946119	2326.194144	136.8497834	214.9060487	284.169543	850.3879314	3695.865796	0.466213698	0.01719407166	-0.02753784031	0.02315798657	0.01723846	0.02617432604	1	0.3708058518	-0.01021921386	-0.01165525517	81	1
3	362.352754	55.32997202	1967.751662	11390.8917	2645.858068	-111.1026868	1890.483641	4919	3126.987952	338.3029444	1847.527132	443.3084213	130.4968406	305.3194581	773.4891726	1375.226983	0.1725217695	0.2285826009	-0.01008075983	0.01315668094	0.01879987626	0.0121530016	1	0.1382127646	0.4331770634	-0.01079233568	64	1
3	372.2773919	265.8247137	806.5527273	13591.96851	669.8284269	1164.993168	1858.438551	5056	2114.458333	254.8870647	3558.997049	250.5356387	332.8005381	274.3252331	1305.561251	1436.348205	0.06114140859	0.05231937975	0.08860282434	0.008456895905	0.01515619108	0.01516211957	1	0.05363296062	0.06715665859	0.3009886539	36	0.9999725855
3	386.3164518	357.1507056	10651.44774	10084.8722	628.768132	-684.7664279	2117.98438	4124	4139.494737	3889.89572	3710.000655	231.3809546	541.8520687	399.2148666	1429.766595	4260.645573	1.050396768	0.06049455867	-0.07444501457	0.03893995559	0.023741858	0.05610873553	1	0.8367973447	0.07261952647	-0.04235289606	95	1
3	390.3341656	306.3113129	4669.125188	15801.31171	281.2361325	1031.197908	2094.983008	5811	6596.119565	1155.958204	3461.353521	198.9628234	355.8852537	226.4540985	1311.70252	3515.321384	0.300462451	0.01831093396	0.06687495138	0.01546457196	0.01209210922	0.01818455285	1	0.2439135814	-0.006525467812	0.2782441523	70	1
3	396.3653559	77.64422474	2167.274091	12975.39269	1176.668086	-90.98330498	1881.42029	5119.5	3378.884211	361.3975005	2279.506328	227.6138753	130.356374	286.4171095	851.2020385	1431.171279	0.1662556084	0.09260045843	-0.006829076703	0.01149171932	0.01429791815	0.01074329052	1	0.1321862542	0.1503748223	-0.004804213488	58	1
3	397.6418974	49.31075363	715.6280822	8028.733681	129.9660633	-0.1295969253	1687.085315	2956.5	4933.585106	220.904039	2159.169581	128.1909645	95.24141208	261.8879439	767.9027852	3647.231704	0.08804099206	0.01715051946	-0.0001332300105	0.01224725312	0.01880806916	0.0125050661	1	0.06920355581	-0.005604136844	-0.001237982426	30	1
3	412.1744949	290.4142004	6030.877286	12645.66757	663.5444718	-318.5571498	2096.692472	4847	5230.333333	1734.620705	3601.070604	229.1056492	237.9954944	340.4113445	1350.935688	4358.290789	0.4785588612	0.05269302712	-0.02320507796	0.0220018198	0.01710652971	0.02198195473	1	0.3813024293	0.06342472647	0.007113986637	83	0.9999999985
3	417.6598762	647.5026579	762.2714185	13185.71401	1378.979664	358.2528287	1517.673878	5024.5	14806.11702	201.6426963	2694.57623	269.4412634	127.5823362	169.5318385	992.400861	5987.076655	0.05996081981	0.105634006	0.02920513614	0.007602264312	0.01530425567	0.009299223153	1	0.04934771149	0.1785706797	0.09658809774	39	1
3	427.3914866	203.6295425	6086.521158	12667.31574	240.4609365	-247.0465538	2055.779509	4737.5	7386.34375	1433.036853	3022.759076	146.3193501	243.9110522	288.9611739	1103.309592	4419.018728	0.4804458585	0.01888035226	-0.02151732254	0.01798848786	0.01364110429	0.02046803047	1	0.3826239147	-0.00694788507	0.0124165413	81	1
3	430.1591956	180.1391202	19.92324059	8507.516861	2741.142349	89.58277743	1996.042525	3866	2449.1875	74.13450711	2771.984174	920.4249118	91.00084343	525.389835	1240.906804	2422.699401	0.002751917681	0.3293239385	0.0107981325	0.01070770234	0.03274796251	0.012857448	1	0.004263024875	0.644769779	0.02644660472	24	0.9222541102
3	430.5805224	375.6977796	594.3508165	10066.58099	439.0920777	2151.680916	2531.797034	3860	3039.452381	220.2457109	3500.227926	206.2383607	655.6503753	447.1588618	1285.145297	2604.699369	0.05817098387	0.04247676795	0.214191897	0.01521243516	0.01931089369	0.03274666007	1	0.05922285611	0.04566723788	0.7348760015	37	0.9951365969
3	431.5224096	56.30169706	-107.3411567	13282.59124	2878.168161	1370.211895	1254.192511	5553	5693.863158	74.04864774	2089.421426	418.2159038	233.8671582	184.873742	834.7881522	2153.732587	-0.008260860583	0.2177156564	0.1014287132	0.006158860249	0.01654672757	0.01025527034	1	0.0002534265297	0.4119958956	0.3346030491	23	1
3	434.5357883	245.7145491	7104.164741	14874.79184	856.7451882	-349.1067306	2011.843874	5719.5	16526.44681	1497.262843	2964.415715	218.7616066	266.9143656	342.2946023	1127.485178	8022.026798	0.4828789607	0.05868933607	-0.02315323907	0.01903794376	0.0117891855	0.01949797156	1	0.3848245289	0.07584084068	0.008429054157	83	1
3	441.5202014	15.5940615	515.7754224	8486.172982	816.364408	216.5766135	1503.094713	3242	3910.084211	131.3942709	1832.929253	198.3689161	102.1749967	314.4670954	697.7492352	1984.580296	0.05997575778	0.09377031709	0.0272976991	0.009198450234	0.01859861877	0.01209105494	1	0.04913182966	0.1539088187	0.08964955588	39	0.9999998987
3	441.008558	375.1195906	581.4451446	10520.99638	502.6208371	2084.531123	2293.947855	3906	4523.929412	168.2605103	2796.373853	202.8403234	579.8283173	265.2526212	1032.800067	3932.24786	0.05754575925	0.04943075368	0.20956677	0.01018937823	0.01532710214	0.01994254343	1	0.05848628926	0.06017923398	0.7189205805	37	0.9999983078
3	446.7800879	206.7340707	2178.139898	6758.662723	1077.873699	399.7059954	2118.845079	2880	1185.021277	952.9943942	3011.443113	457.4282062	255.9582963	382.4988685	1214.472655	1309.770948	0.3079957514	0.1516995741	0.05962378152	0.03447286237	0.03129329435	0.03373485835	1	0.2506768247	0.270899069	0.2586176755	77	1
3	448.0074286	396.4274839	-83.02958551	10400.35805	1032.310313	1151.934669	2295.261621	4084	3824.7	62.31465787	2473.982672	279.3986446	312.1595289	370.8155695	941.7208608	2804.81971	-0.007551918453	0.1021768604	0.1135494382	0.007654827856	0.01865310978	0.01224921884	1	0.0005730813679	0.1715523908	0.3734385486	14	1
3	464.4767472	89.29921828	-30.72545716	11404.33205	710.8174119	65.36050178	1534.108711	4232	8001.778947	49.07053332	1868.300068	185.4028202	70.27217458	186.4412865	682.1414185	3140.844937	-0.003226830699	0.06491102574	0.005858622736	0.004445912455	0.01604286365	0.006293645601	1	-0.003200156458	0.09488346996	0.0004825204852	6	0.9999999776
3	470.3818145	16.87318188	40.21190649	6313.908992	1964.460142	-3.495069037	1414.180396	2908.5	1334.852632	61.01554844	1747.667037	535.7083183	74.84081785	242.4687715	756.7001781	1206.418437	0.006008460154	0.3004424383	-0.0005971256482	0.01186994731	0.03203666363	0.01411911284	1	0.005887300108	0.5847464948	-0.01310231145	24	0.9999988179
3	473.4544591	129.0857395	5140.239635	10576.88554	637.5998468	-324.8864484	1706.608145	3999	9479.752688	1475.77525	2968.68028	197.6125769	248.3088581	221.7687577	1097.646927	6793.040004	0.4831658604	0.06617294245	-0.03031050173	0.02013742943	0.02090787938	0.02639030789	1	0.384661843	0.09146385899	-0.01607465969	83	1
3	475.4947213	621.2635049	2984.543719	9607.708273	453.8527712	-162.4974022	1890.241313	3723.5	2768.319149	850.5218938	2845.755315	173.163715	164.3486708	252.4465791	1051.045379	2465.532215	0.3066109548	0.05152502036	-0.017645061	0.01671282054	0.01433560012	0.01977693974	1	0.2437165637	0.06319267273	-0.0120734104	72	1
3	483.6297035	179.5082919	-8.276992287	12051.61822	2003.654755	78.25844023	1888.992087	4871.5	2558.565217	69.20698548	2486.198723	424.0134989	91.80962529	243.8981567	979.2527982	1337.096808	-0.0007233903458	0.1607396384	0.006624280971	0.005964463839	0.01505020129	0.007776993483	1	-0.0002910720484	0.2941776518	0.006420387586	16	0.999999998
3	492.653266	146.4081832	3660.607108	12202.53663	239.4447049	722.2121742	1847.946379	4412	6611.252632	869.761207	2802.579412	132.3857318	263.5701311	190.0174822	982.4450767	3552.300507	0.3036534148	0.01996811813	0.06040633626	0.01599071609	0.01287637795	0.01845258148	1	0.2460728733	-0.003065687119	0.2566075416	70	0.9999999976
3	491.8620237	337.0429138	5146.88119	10400.43141	481.3684551	-263.6706909	2298.232466	4036	3439.631579	1512.753975	3020.271016	182.2017091	254.2600042	283.2181167	1128.26442	2718.268031	0.4867766882	0.0463349718	-0.02268378831	0.02385729626	0.01528527576	0.02754225061	1	0.387871509	0.05008768963	0.01057334367	83	0.9999967645
3	495.4230733	32.69982752	624.2916754	10364.20339	611.4927105	846.5097488	1211.573548	3908	8065.849462	138.6641241	1689.663935	150.3721224	176.3568025	186.5148615	607.6094512	2822.254025	0.05873412982	0.05866813153	0.0805878066	0.00803073298	0.01352686567	0.01360658712	1	0.05124393516	0.08046142957	0.2728810563	36	0.999999715
3	511.3489445	476.5077444	910.8705536	14092.84487	2355.589611	-3.789763535	1477.14839	5814	15176.15957	238.8240792	2820.315415	437.3808551	103.6851707	198.0245101	1090.803017	7501.831996	0.06372602641	0.1663710181	-0.0002747448509	0.007692327161	0.01484490178	0.00727542398	1	0.05101592259	0.3051082538	-0.002911173661	42	1
3	521.7034994	143.5139615	-214.304139	11340.22701	611.1459523	2577.631057	2073.683045	4271	5336.357895	73.63335675	1669.844038	157.1546772	423.7628682	838.6977966	606.5633069	1833.925623	-0.01810193028	0.055007128	0.2316578035	0.006936344783	0.01349685601	0.02122780699	1	-0.0007290554913	0.072580494	0.7786697845	10	1
3	542.2924014	211.4843724	-23.6222001	13195.77026	204.1214054	64.09689613	1741.420115	4816.5	6713.621053	48.69515095	2222.243875	142.9152951	72.10881676	209.7978043	761.3027028	2739.842588	-0.001783304975	0.0158490396	0.004670129911	0.00395849987	0.01225673128	0.00562481221	1	-0.002554547186	-0.007179324362	-0.00470656994	1	1
3	543.0805127	249.6036656	512.656884	7982.886619	2502.39173	2.181866509	1754.893666	3604	3163.655914	215.9337127	2716.902476	925.7156317	97.54698579	226.0383969	1235.688906	2953.438422	0.06952377247	0.3253266455	0.0002101229983	0.01392498499	0.03802540611	0.01575095456	1	0.05711068414	0.6356724242	0.00458719963	48	0.9999999985
3	552.3093595	104.8075501	687.6535858	10339.09399	240.5123014	336.4553513	1710.010566	3764.5	16908.11458	153.5012328	1817.725506	122.7699279	102.1161131	190.8767814	635.475944	7595.523762	0.06702892867	0.02473896979	0.0323461933	0.01011390645	0.01319480817	0.01000308218	1	0.05450014732	0.01018213082	0.106739474	31	1
3	553.4119612	340.7243757	957.3913459	11172.85556	171.7827019	23.48757487	1877.950757	4142.5	7002.244681	255.7256969	2812.746735	142.0891346	93.91373778	232.2746922	982.4856082	4239.332907	0.08732830087	0.01661715229	0.002204558056	0.008323139906	0.01502699498	0.009263363811	1	0.0687771489	-0.006723923224	0.006681851442	30	1
3	555.6090238	295.7731407	794.1374697	9378.446162	58.84828049	-41.73494073	2322.869593	3551	5735.621053	271.7764691	2635.465362	361.8065041	392.9659741	2650.373015	938.5112056	4320.880604	0.08423315604	0.005898267799	-0.004454070746	0.01834737016	0.05540912018	0.05955070925	1	0.06577168484	-0.0289239875	-0.01736894382	30	1
3	557.2309014	266.0904063	2781.014777	8860.374653	807.4482833	-109.6602973	2185.158049	3499	1631	955.2457347	3138.754505	322.165389	168.2164816	408.4857482	1225.627278	1452.155558	0.3075279248	0.09155221907	-0.01452344174	0.02022148211	0.02440522055	0.02315218558	1	0.2450082479	0.1464151474	7.884858072e-05	74	0.9999766457
3	564.7492644	45.4431439	1225.037112	7072.243804	390.1749226	-64.73304785	1338.882289	2698.5	2077.430108	292.8153776	1687.536221	131.7543137	92.50247039	169.9407548	612.2090124	1261.922278	0.1682790204	0.05595562824	-0.008996083064	0.01479777639	0.01838586467	0.01409867356	1	0.1333446004	0.07414162639	-0.01289826964	55	1
3	570.8257405	93.62422523	800.1240842	10078.54598	243.4077206	32.50876646	1400.361546	3654.5	18105.54737	164.3177503	1549.151593	118.3633268	85.73685914	180.0583228	556.575335	6556.917377	0.07830935521	0.02338269201	0.002846163511	0.008612076855	0.01266670002	0.009046463973	1	0.06164368706	0.007461413973	0.007081490621	30	1
3	577.1216029	430.5517443	4067.011738	13457.42426	3077.108331	-241.9264051	1607.07189	5717	7383.265957	753.6735245	2556.379129	564.7421938	176.3394243	202.8202971	1056.808908	3321.655706	0.2916258857	0.2278928796	-0.01919184304	0.01653185607	0.01796484093	0.01317913585	1	0.2331642444	0.4302643706	-0.01575550988	78	1
3	590.2764087	516.4804217	2065.59941	12825.96503	4094.237507	-108.0657652	1523.360261	5792	9813.914894	391.3676662	2274.932573	700.8675075	137.5267689	171.0864627	1003.92293	3803.055536	0.1636310756	0.3195890061	-0.008941630923	0.01053964222	0.01808686737	0.0115354541	1	0.1319628668	0.6225861384	-0.006243546879	66	1
3	594.6375636	402.2786908	-175.3514501	11501.36752	630.1623624	2606.855937	1930.67175	4346	4527.195652	62.62906623	2110.888797	141.8010547	479.5615616	230.5673873	757.593121	2036.759105	-0.01549689724	0.05379588104	0.2276537439	0.005781019525	0.01412756607	0.01557100819	1	0.001092894677	0.07006059832	0.7653537634	10	1
3	598.1091705	330.0736437	725.6095563	9645.723509	2140.107774	310.9402449	1960.195378	4123	4622.768421	641.1894232	9145.400223	2085.387998	233.0477942	508.1689661	3736.780145	3386.98735	0.07146516798	0.2278532039	0.03216552197	0.04093336101	0.05815817607	0.06376572935	1	0.05985252087	0.432624064	0.1128864093	46	1
3	618.7689385	337.5774255	1051.124216	12656.25129	275.2552887	63.10668734	1777.757389	4646	15105.30851	201.7751454	2077.59018	141.0881189	108.7862122	210.7222192	732.2490747	6000.081724	0.08254428113	0.02157150875	0.004958216719	0.007309565843	0.01162791663	0.009031371701	1	0.06516029017	0.003620960699	0.01528843883	30	1
3	621.7267949	385.2280948	5107.99878	7319.957153	708.6226568	-324.1539691	1804.765256	2959	3001.37931	1778.502786	2585.142276	265.8331082	259.7100393	295.6969491	1017.740575	3360.980627	0.6909112801	0.09936094825	-0.0444719529	0.03813614595	0.0221280565	0.0384304043	1	0.5506961507	0.1579057834	-0.01776141124	92	0.9999969575
3	624.599701	207.1559173	-86.38965423	8066.79628	364.8193849	1698.078182	1871.020373	3014	5696.521277	72.62835222	2318.463995	207.4046894	495.1277594	899.0196616	821.5078755	5098.627922	-0.01108658165	0.04621509124	0.2200156261	0.01149230937	0.03225643503	0.03375599712	1	0.004073153237	0.05429835685	0.739677332	10	1
3	624.9074332	314.9451133	8457.116825	8543.034677	886.5971316	-569.2482233	1538.687932	3494.5	1325.90625	2641.676081	2692.892673	288.1969921	392.0978307	450.5784839	1064.808624	1543.583821	1.001385467	0.1011003995	-0.061345945	0.0412095209	0.01855914162	0.04839140439	1	0.7986833021	0.1576135036	-0.006790467165	96	1
3	632.2957812	9.312621912	19.12319825	6426.714462	1389.445153	-29.85061399	865.0346816	2671	8199.354839	43.39760053	1006.087475	210.7628382	53.92044789	125.0494046	401.6276375	2847.071118	0.002924834942	0.2182770159	-0.004812660963	0.007054380027	0.02197590957	0.008542265126	0	NaN	NaN	NaN	NaN	NaN
3	632.6933291	98.15859892	1261.208421	7226.924123	82.02110252	-69.48446895	1537.65775	2650	2630.494737	250.4932834	1297.53775	104.1365829	93.55322288	180.1730356	454.1269981	1608.73355	0.1725260947	0.01182492152	-0.01027534745	0.01360435555	0.01581915785	0.01353835662	1	0.1362771512	-0.0176994327	-0.01763509666	52	1
3	632.5422405	173.2766256	608.460075	9907.09504	557.0937337	875.6956552	1643.326437	3655	4557.27957	146.5943161	1574.438026	141.3292516	196.7959232	175.7258281	565.9877288	2186.802656	0.06086033151	0.05809409794	0.08731494052	0.009302298894	0.01341869742	0.01252141537	1	0.05337615961	0.07918314393	0.2966311718	36	0.9999999457
3	633.3028982	376.4836224	5434.448225	11445.98333	665.3879189	-279.2388156	1638.721258	4462.5	10618.125	1079.889889	2259.397072	156.0337285	215.6266624	163.435481	832.8948241	4333.889575	0.4679391079	0.06088104359	-0.02561962389	0.01759831177	0.01363480004	0.02077165496	1	0.3727013421	0.0806155156	-0.003384834053	83	1
3	636.3207388	153.7058737	3811.590576	8380.792714	927.1231693	668.4670081	1367.111942	3407.5	5724.402174	947.1974363	2073.142941	241.5118418	271.5228997	181.61887	806.0506656	3400.359913	0.4404091096	0.1114747065	0.07886749208	0.02363686786	0.02022108141	0.03081822423	1	0.3577730304	0.1853374417	0.353675457	86	1
3	670.2999576	27.34542108	-11.6053107	5545.305405	590.0154481	473.9696872	958.5560209	2142	6607.451613	36.54962827	892.539924	108.17892	120.5081031	96.82954708	334.1904729	2268.154754	-0.002186978309	0.1087472192	0.08695914463	0.00708205395	0.01605850888	0.01463060512	0	NaN	NaN	NaN	NaN	NaN
3	684.5553156	349.2516524	6666.018922	10014.64989	1656.534764	-385.8562662	1362.16344	4256.5	13424.33333	1470.155157	2178.059122	326.7499298	276.1108275	155.2297829	872.879647	7022.975867	0.6699855862	0.1666250965	-0.03726346707	0.03020396021	0.02013407315	0.03086803485	1	0.5349705744	0.2980346564	0.004437647252	93	1
3	685.5323018	280.6394114	2241.026956	7764.0033	527.8388309	471.3759733	1508.976867	3038	12294.32258	658.6832305	2103.945426	136.2680516	191.8197076	159.9007322	756.1215665	7974.666159	0.2890871006	0.06945070494	0.06037206608	0.01905984369	0.0199814773	0.02460176638	1	0.2348257532	0.1000535411	0.2546440034	73	1
3	703.7989742	250.4278882	-6.604318381	8985.138472	2976.337841	-3.346376332	1302.013837	4057	7997.574468	60.66470184	1321.282589	419.9322636	81.3693233	182.503379	572.8577158	2622.543941	-0.000753182972	0.3283712101	-0.0005158921474	0.007041844537	0.02121749778	0.009164881141	1	0.0007167298521	0.6429287565	-0.01353628365	24	0.9999999975
3	720.4506919	285.1040735	3246.691029	7430.681451	191.392717	635.0221449	1396.28517	2749	4674.744681	828.2747408	1866.676518	98.63715902	253.898019	180.0824411	665.0805841	3128.166332	0.43180861	0.02662204894	0.08024452166	0.02001795817	0.01588416308	0.03123128416	1	0.3502081098	0.008935950579	0.3541069296	82	1
3	729.6917688	408.2710591	1743.309962	5849.880601	307.8621065	284.9659132	1562.969292	2204.5	3322.702128	469.3353361	1499.937668	120.1386201	150.0322487	168.8354376	563.7036279	2761.808441	0.3032631616	0.05761527871	0.04773302832	0.01855938549	0.01879234936	0.02745966508	1	0.2452810788	0.07535575479	0.2137128137	73	1
4	12.31324971	296.2210373	3954.419721	8594.66309	212.27624	574.7305321	1503.647777	3241	3931.064516	1060.822025	2305.622511	120.1509966	313.7159915	173.5154496	831.1884694	2829.693703	0.4494396176	0.02663467118	0.06471355016	0.02567062381	0.01623040543	0.03529971686	1	0.3633546142	0.008862503526	0.3042718282	82	1
4	21.4970333	419.1417727	2479.757922	7747.831671	379.5415339	325.7311525	1866.14769	2944	3260.473118	607.7060025	1894.583678	133.2421974	184.7389008	197.5964215	692.8643891	2593.15786	0.3170274583	0.05224003502	0.04545028704	0.02244475248	0.01577116919	0.02848257066	1	0.2561281737	0.06401422075	0.2087304733	73	1
4	39.93072575	217.9365909	-110.1637655	10460.20507	1480.885005	1011.891064	2099.094168	4130	6370.030303	72.40721238	1833.219972	333.8857589	258.227826	808.0629792	718.5453532	2615.269452	-0.01112966447	0.1460948524	0.09680272926	0.007587403167	0.017986071	0.01748197806	1	-0.00298133034	0.2630936073	0.315906926	19	1
4	45.67063692	205.7706838	-96.78516418	9573.732576	1332.691769	817.4841568	1937.299541	4006.5	4937.31746	212.3459245	1556.914609	471.4447749	517.1367335	3925.633389	640.0735725	1403.559298	-0.01015750735	0.1451266513	0.09316064815	0.02424650903	0.05031559811	0.0586545995	1	-0.002443840841	0.2610975441	0.3034864075	19	1
4	48.46382041	97.67650867	23.94486546	7045.866569	125.3927063	255.0574678	1143.033157	2532	2560.2	34.42012957	1381.286907	101.690536	98.47636765	164.7858815	477.6502164	1187.577756	0.003542661858	0.01812457806	0.0381681914	0.005321756909	0.01640436698	0.01099674319	1	0.003887907749	-0.002796763522	0.1125291478	3	0.9999990621
4	52.22716983	218.8494548	-96.20117619	11323.30632	1747.047068	1161.951489	1887.212159	4534	4169.657895	62.57850318	1772.296139	305.7492154	214.6387896	405.198229	717.2550046	2660.86709	-0.008649439702	0.1535254841	0.1027859686	0.005625422583	0.01576559497	0.01330015868	1	-0.0005417124159	0.2784674674	0.3373883561	19	1
4	55.24540402	195.4621829	-71.97201311	9785.669194	1427.668416	951.6171017	1821.220244	3865	4020.120482	74.68498004	1845.131951	338.4099411	237.385937	440.7259306	724.0687695	1827.061698	-0.007228787041	0.1462816209	0.09990678783	0.009362205797	0.01772182509	0.01454820598	1	0.0003487315878	0.2634051275	0.3275307868	19	1
4	82.61732287	157.6146508	4426.207703	9468.306819	906.2664769	657.2128705	1628.236372	3737.5	2179.25	925.0021424	1962.252015	224.9753929	280.6367559	187.8953238	764.4126649	1190.944526	0.4641357395	0.09457988769	0.06855141115	0.02522292773	0.01783369887	0.03417672849	1	0.3759937001	0.1499714467	0.3227762287	86	1
4	93.3389946	37.42781982	1989.699342	6961.557264	1548.186944	274.3269428	1112.462626	3003.5	9075.105263	390.6876972	1279.477237	271.3514422	159.6355502	157.6361945	515.7095224	4791.324215	0.2783294922	0.2264129566	0.03836144099	0.01994096511	0.02405760926	0.02201953972	1	0.2261787669	0.4268762531	0.18050113	79	1
4	108.6301347	318.3189467	4099.024156	13072.36416	1259.47504	-262.5600901	2045.328058	5185	6108.147368	877.2974331	2812.378878	262.0245213	189.6449717	361.0141498	1030.888029	3104.44227	0.3037802365	0.09577266902	-0.02040237888	0.0159431418	0.01645799797	0.01588823246	1	0.2416621541	0.1552923918	-0.02099289459	74	0.9999998105
4	113.3442881	118.9648244	-67.70973597	9839.102691	521.0656442	963.9391101	1716.860871	3652	4666.393617	55.97696985	1838.765776	156.4108335	215.602726	213.0672948	661.6959713	2236.310533	-0.006883646097	0.05154791968	0.1018151377	0.006326574798	0.01660777607	0.01368012354	1	-9.394500721e-05	0.06632884116	0.331518622	9	0.9999999973
4	114.3983558	497.1852866	2615.896219	8428.123689	61.81156489	404.7273209	2256.980113	3138	1205.075269	735.1893953	2505.470343	125.1694739	248.1703758	296.0038093	896.5331533	1102.364092	0.3056102863	0.007094232795	0.0463920907	0.01865866978	0.0189803074	0.02839934199	1	0.2466287805	-0.02975254602	0.2081561968	70	1
4	118.9619661	146.0161409	1503.55758	8790.3897	331.0679241	-51.8856759	2096.192195	3290	560.4	446.2062338	2577.829367	162.9804368	111.8693947	300.6476251	917.7054122	368.0794614	0.1725611212	0.03991872946	-0.005976850281	0.01629703805	0.02083726611	0.01529740802	1	0.1368308263	0.04070200121	-0.001944763241	55	0.9976653725
4	148.1518529	481.7403828	492.7154826	7677.62377	1871.085933	663.5047	1816.055465	3407	1400.979167	214.1699221	2977.973713	705.2262499	280.1526942	360.6140005	1249.215338	1426.949429	0.06727022529	0.2388716368	0.08283126885	0.01536704919	0.03760177407	0.02306683511	1	0.05983705337	0.4551728457	0.2876846996	47	1
4	163.7467289	68.04655316	4705.270029	7040.860964	671.237583	-455.1815855	1836.926312	2875	2916.578947	1543.303638	2260.325116	237.4002106	294.3413521	860.0782446	891.2999162	2397.030799	0.6790088795	0.09506463977	-0.06551426346	0.04348843949	0.02736105508	0.04431935453	1	0.5397596811	0.1493010591	-0.09339756934	92	0.9999486793
4	179.3512495	526.6452379	4273.594324	14095.40097	758.0571257	772.3635121	2130.207212	5296	12248.78313	835.6259359	2763.251087	175.8775335	269.7881178	234.9077015	993.4227401	5476.535308	0.3025948046	0.05472758168	0.05607316221	0.01497532771	0.01357255897	0.01811496909	1	0.2452545344	0.06928774279	0.242357643	73	1
4	189.4730027	536.1808524	33.57296237	6841.20592	-14.93953373	371.9436776	2400.878916	2489.5	1843.457831	94.84106828	2832.889859	121.35996	176.786018	456.6067372	972.3345548	2281.754825	0.004987432354	-0.002101955307	0.05458549409	0.02293892953	0.02259735724	0.01931949694	1	0.005920734154	-0.04502672564	0.1691182308	3	1
4	199.5031182	55.22306191	3269.181402	11106.13987	1102.552845	-211.3098749	1450.68275	4297.5	10858.24731	670.1098067	2293.940391	228.270172	150.3411802	226.4275532	842.8621827	5396.724094	0.2862809614	0.1028148811	-0.01887299129	0.01629008733	0.01961927733	0.01462895598	1	0.2277854196	0.1701564636	-0.01940567585	74	1
4	205.8719925	544.9462283	-213.559637	12654.07781	660.6144869	2827.951497	2317.603063	4768.5	3926.291667	72.76922799	2507.604687	197.5897352	581.776016	235.6860136	912.7829756	1980.609247	-0.01691365785	0.05509316038	0.2275509429	0.005816918284	0.0139671251	0.01745789852	1	-3.866247412e-05	0.07277842592	0.7647183239	10	1
4	218.7727452	429.3601525	-86.11604353	11960.1814	1829.848339	1351.363331	2085.994646	4767	1990.340426	69.40431321	3431.966256	490.1095018	368.8180984	298.8630243	1320.942399	1617.63711	-0.007293414998	0.1493768755	0.1115915965	0.006411450684	0.01794449938	0.01554524975	1	0.001074319221	0.2697463006	0.3680611361	19	1
4	220.7869962	202.6442794	1623.746717	9440.680752	1476.680791	-87.07402583	2126.635858	3867.5	476.5531915	612.5340875	3579.790185	553.9747476	122.1017382	300.7870088	1409.431781	333.6524693	0.1728365997	0.1493018648	-0.009333730428	0.01767979087	0.03147656135	0.01596355209	1	0.1378085909	0.2682546671	-0.01039227831	61	1
4	227.7993037	386.2484098	2175.590004	12492.07522	696.06226	617.2973284	2265.592523	4700	4219.831579	614.3014546	3540.777308	187.6671944	211.078116	297.6004583	1262.660813	3050.148705	0.1716700025	0.05283005362	0.04501343252	0.0115272364	0.01440565181	0.01660218836	1	0.1395032568	0.0671423443	0.174768972	56	1
4	230.8941664	219.204082	1014.892808	5450.516088	1810.224396	-17.33209291	2471.302186	2554	657.1368421	568.393327	3018.705652	906.7974171	111.4799747	568.1032053	1330.212607	606.1943479	0.1823125817	0.3174935582	-0.003495880502	0.0324959251	0.06638137686	0.03331995822	0	NaN	NaN	NaN	NaN	NaN
4	233.3243039	264.3205947	3004.193333	16732.51335	207.978809	-71.48144236	2549.175182	5931.5	3478.109756	517.8971936	2671.505953	182.4874992	155.4461366	317.1669331	985.0682087	1302.535817	0.1814104395	0.01328236224	-0.005016002515	0.00988703739	0.01133683417	0.01022523481	1	0.1437544444	-0.01482792487	0.002600312455	52	1
4	233.2920782	306.4343263	4348.842685	14069.14702	1435.908181	886.4356904	2128.416694	5498.5	6384.903226	1154.061362	3639.488556	412.3307617	368.755619	268.1257351	1407.082161	4038.917327	0.3047711186	0.1026806767	0.05884039091	0.01475854421	0.0168089471	0.02510571158	1	0.2476041358	0.1689834291	0.2537897709	75	0.9999999999
4	246.6491678	259.4072208	2442.03307	14650.32731	2261.768304	-91.62764481	2103.849401	5874	1523.297619	558.8734403	3169.835442	589.3384337	142.3302634	231.0041367	1286.628069	930.9482765	0.1690575685	0.1591056645	-0.006721563046	0.009723436749	0.01697232233	0.01076184164	1	0.135031931	0.2886749588	-0.001913075973	61	1
4	264.7699597	372.9681936	-64.80471796	6218.886646	247.7488035	1491.26796	2455.931975	2410	1252.810526	69.15813441	2776.881904	147.2627348	639.387379	471.1214463	1015.450487	1387.653471	-0.01073751928	0.0415941262	0.2353534847	0.01263551472	0.02518171716	0.03711574037	1	0.005296458347	0.04455293275	0.7927285061	10	0.999999999
4	281.8416916	64.28573136	3353.921746	11345.15772	604.5289907	620.3064045	1942.415484	4335	13888.6625	658.3994754	1982.439149	168.0091701	208.2858073	190.0737368	719.7318693	6712.801292	0.2956570799	0.05288227797	0.05399968017	0.01917368586	0.01668848902	0.01856821553	1	0.2395397893	0.06555728251	0.2335764859	73	1
4	294.3416135	67.67251899	1428.889391	8582.791116	339.4723353	311.8428899	2043.589222	3261	1724.922078	459.0093614	2859.574262	173.2737651	174.7474934	286.575353	1039.439008	3456.80264	0.164891113	0.03953840162	0.03662620081	0.01602532899	0.01994382128	0.02019773034	1	0.1334089774	0.03965325512	0.1438371785	56	0.9999999791
4	318.6028732	214.3511622	2816.251591	17383.64064	1015.8618	2439.444461	2161.23295	6545.5	4748.105263	528.3636329	2809.693815	324.314286	480.4281023	699.7560715	1120.047166	2007.394943	0.1596591112	0.06094284146	0.1413514134	0.01287543361	0.01378634393	0.01611704131	1	0.136123402	0.08336559596	0.5058712529	57	1
4	331.3924312	235.6657413	1095.666392	16148.95211	406.1480783	528.0766859	2028.430623	5875.5	23888.19792	275.5614675	3028.338665	164.640882	151.856769	214.9026695	1076.795366	9044.975919	0.06765709219	0.02720514947	0.03385622885	0.008151598417	0.01188215484	0.008686777647	1	0.05512287699	0.01529115786	0.112178218	31	0.9999999998
4	339.3020675	125.4829819	6929.698794	14704.91154	2376.114832	-415.651964	1738.113848	6032.5	10902.2	1428.340962	2831.992711	492.8134467	274.0983788	221.38326	1164.892183	5499.771176	0.4786871113	0.1628023766	-0.03152576582	0.0221345581	0.01770833584	0.01959468352	1	0.3818499735	0.2925315938	-0.01853208677	87	1
4	344.1428535	387.3028047	2782.499257	9111.094909	367.1170396	583.2083413	2534.266022	3487.5	2679.347368	1041.892333	3337.854669	200.603806	262.9421687	385.8620973	1222.870455	2610.477159	0.3165223643	0.04128635762	0.06654048166	0.02587640427	0.02236234817	0.02402333251	1	0.2569791884	0.04105895588	0.2813271028	73	0.9999990926
4	347.59691	206.4597061	5612.304848	11419.77793	174.9357383	-341.0422128	2218.436609	4204.5	4700.425532	1558.233906	3136.547606	166.8269091	270.2121016	271.6216544	1142.987713	3220.798533	0.4912245019	0.01397050309	-0.02813774349	0.02584697261	0.01748433837	0.02628803086	1	0.3908017416	-0.01724596043	-0.008237884577	81	1
4	358.4001522	345.5925662	1166.013959	17402.42229	2844.814276	2.469101237	1690.109009	7084	15436.53191	291.2299765	2941.455401	586.1829067	100.1331241	213.7390816	1239.402334	6373.084383	0.06796016841	0.171476309	0.0001364209618	0.008210593834	0.01419800288	0.00589625003	1	0.05448421092	0.3156690643	-0.0003965588332	42	1
4	360.6302274	175.4622589	2261.556663	13835.22945	4576.142386	581.5229542	1791.797614	6352	7758.763441	530.0314536	2981.231943	986.7329701	186.0139064	221.1832083	1344.058698	4398.001832	0.1629470852	0.323613144	0.04255013545	0.01490250315	0.0220410559	0.01174739069	1	0.1347546438	0.6305333137	0.1719997795	67	1
4	385.6689308	390.9446663	1187.935821	6821.476303	1453.615561	303.6258358	2229.65657	3063	440.8526316	697.552445	3950.955711	858.8762051	198.6303802	784.4836944	1642.949682	441.9661816	0.1726634111	0.2112191222	0.03970050896	0.02183332989	0.05090516837	0.03315372274	1	0.1413669666	0.3966394024	0.1611042896	65	0.9999999998
4	386.1069479	262.8472133	1925.068877	20111.33125	187.039391	72.28085608	2974.714531	7463	10244.70115	688.5778842	6610.022926	217.672538	149.4662122	743.6881892	2301.761035	9420.24244	0.09706955867	0.009390254091	0.004253202768	0.009139261196	0.01133008885	0.007626207131	0	NaN	NaN	NaN	NaN	NaN
4	388.6875375	91.49709382	4220.246363	14350.48093	185.8802634	800.9392786	1932.067964	5230	7716.893617	776.7112592	2503.614673	144.5501079	257.6612765	208.1877633	861.6514576	2942.818616	0.2918860835	0.01292314076	0.05504443857	0.01471671485	0.0116389567	0.01706781234	1	0.2362266751	-0.01752135202	0.2352140934	70	1
4	389.0592656	254.6630087	1073.430741	11938.99786	40.31821903	59.99813132	2229.152232	4299	7360.654762	429.247462	3987.33986	152.0225475	117.7801989	624.9957783	1407.389663	4491.591307	0.09171292589	0.003949570552	0.0045354582	0.01016685924	0.01648392318	0.01241880836	1	0.07233138798	-0.0331505837	0.01537092867	30	1
4	390.0544459	14.98768699	2670.341377	9206.317683	430.9316628	-125.9586078	1524.81135	3429	4471.679487	644.2130054	2110.011819	171.7632295	144.8385568	221.943953	778.5422493	2705.176363	0.2873468274	0.04843357286	-0.01303999401	0.01856751345	0.01813531181	0.01583875523	1	0.2285314324	0.05697490752	-0.0005198070679	72	1
4	399.6863399	232.8512121	-148.6056125	16563.27032	1645.260448	1856.794892	2137.010785	6311	7746.357895	63.24911686	2074.196904	311.0963051	279.60121	216.8881463	837.2771058	2411.114349	-0.009084733118	0.1016174466	0.1145741818	0.003963688632	0.01378387351	0.008206656271	1	-0.000595709513	0.1704001543	0.3766282705	14	1
4	399.4474755	412.3444052	-33.35532179	14276.06382	71.13217372	765.9909856	2369.550172	5157.5	2394.223404	52.51442468	2931.070627	148.3151111	189.4039988	323.3207688	1014.757233	1295.314544	-0.002283611239	0.005436679442	0.05432145409	0.003911741156	0.01136056211	0.007462432415	1	0.0001381437872	-0.02924848041	0.1667946276	3	1
4	401.3255026	21.09613323	2441.116262	8300.946174	436.8887189	-174.8609421	1419.244461	3189.5	5039.780488	620.7603443	2113.232626	150.9418777	138.7581268	188.4533803	761.0528742	3165.666205	0.2883460085	0.05428126795	-0.01971390757	0.02126808641	0.01815449463	0.01932099784	1	0.2289566012	0.06918170848	-0.02323748351	72	1
4	401.6973749	70.50668417	877.5062918	12652.93862	4051.425408	-41.34575983	1310.782334	5744	6548.244681	205.0920762	2168.558891	680.5679399	106.6461148	213.0978932	930.6509543	2663.432419	0.07038499396	0.3132670504	-0.003624943589	0.01082874638	0.02086431018	0.008799097591	1	0.05744821525	0.610608199	-0.008841992213	48	1
4	403.2911078	597.4698672	-82.94836838	13732.61619	726.0498535	319.0513255	1802.509462	5063	13442.3617	51.06930914	2923.504658	168.6556622	100.9137929	217.3308082	1010.389452	6183.499369	-0.00602035517	0.05171098867	0.02379633252	0.004468003275	0.01472250198	0.006134710616	1	-0.004407153141	0.06731188672	0.06158913718	7	0.9999999633
4	412.3252554	243.5286438	-120.6580481	16627.52792	4037.796541	838.4145927	1866.125986	7021	10583.12632	72.77989224	2281.03214	655.7686746	165.1032156	219.3710526	1023.457601	3542.015135	-0.007649502303	0.2507649212	0.05375707567	0.004771295102	0.01626958484	0.00728193199	1	-0.002021924725	0.4811340488	0.1706253448	22	1
4	413.1233641	150.4688394	9193.988366	13147.52637	276.675773	-615.9564934	1979.000231	4912	11570.37634	1980.357596	2655.5158	143.467618	378.124636	234.334376	960.8794725	6201.071578	0.7160655808	0.02101684622	-0.04359560959	0.03296427554	0.013495507	0.03115133874	1	0.5702342046	-0.005393600713	-0.01133903966	90	1
4	419.7313244	96.7248675	35.75351355	6384.612676	1908.088788	73.07350023	1893.419136	2875	1424.043011	61.02083765	2589.285217	762.1083191	79.56873869	229.5444829	1120.049685	1210.609521	0.005748647084	0.2947168078	0.01087516622	0.0113769885	0.04352590062	0.01800509845	1	0.006364273843	0.5727436593	0.02639755321	25	0.9924260267
4	420.6610118	111.8921934	2319.199676	13355.6381	126.2756057	-24.30864072	2135.147362	4842	2969.315217	528.890065	2792.550703	146.9708264	145.0472069	453.3207753	971.6871487	1879.700847	0.175123682	0.009475718263	-0.002433729956	0.01067928765	0.01257984689	0.01190923621	1	0.1388432577	-0.02268576279	0.01002848453	52	1
4	432.6195032	223.6276042	10787.40174	15578.39821	1648.754114	-560.4706368	1731.125992	6214	12958.38542	2217.568235	3095.0613	392.6711223	377.7991794	238.0271959	1253.012845	6492.068981	0.7038130235	0.1103371456	-0.03662352685	0.02986905807	0.01461332827	0.02587544487	1	0.5616468704	0.1805031017	0.01260649605	92	1
4	445.5758584	75.44880196	2190.458802	7862.384318	42.08891948	1510.486639	2142.653243	2897	2086.802083	651.4160649	2231.779404	123.9590111	444.517733	287.9901562	809.7441752	1855.139317	0.2831729158	0.007405672781	0.1886483038	0.01913138958	0.01860119121	0.03584208512	1	0.2377627096	-0.03000637933	0.6956917739	71	1
4	448.0695116	111.2569141	-83.03299053	13004.52408	1935.595643	1397.400218	1922.82991	5168	2770.905263	73.42780195	2187.030119	343.7494338	270.9380548	212.4176015	827.7548446	1792.298204	-0.006982447221	0.1530352456	0.1084211244	0.006042753327	0.01805927859	0.009760641833	1	0.001152808595	0.2773786465	0.3572575019	19	1
4	448.8209573	579.0680235	0.3059176703	8247.016186	701.1286892	169.196361	2208.174929	3215	1734.166667	55.56977507	2735.26813	286.1018856	117.6209284	284.0655146	1033.218332	1546.20827	3.690851953e-05	0.09526746565	0.0214342129	0.007894725469	0.01967039347	0.01363006801	1	0.0006873746956	0.1578545769	0.05600342743	12	0.9999660295
4	451.6535228	54.68767172	4873.823415	10291.80371	521.2365182	-326.2776544	1645.646302	3896.5	4687.804878	880.8270496	1915.814796	158.8306466	212.2886906	197.5257234	721.0376229	2582.935842	0.4765656648	0.05338267918	-0.03205506923	0.02395216772	0.01438588863	0.02328477549	1	0.3791416832	0.06495959971	-0.02395316619	83	0.9999999996
4	453.32221	202.4433719	-162.7235472	11055.27142	507.6718496	2569.273558	2547.054177	4153	1870.319149	80.11884693	2486.227551	178.0243541	589.7025941	300.7354922	904.2053199	1064.020375	-0.01386882676	0.04750153305	0.2328444011	0.008266243252	0.01466723131	0.02055998549	1	0.002676077637	0.0569028785	0.7835100008	10	1
4	459.3980758	84.34456652	-38.4569268	8968.475092	1954.633148	844.6959232	1908.899546	3812.5	1373.505263	83.21468535	2149.059544	479.6620297	227.9895915	482.6666824	892.4336348	1127.215689	-0.004599447837	0.2160721859	0.1017340349	0.01038378348	0.02574109678	0.01342512078	1	0.003195508154	0.4085269582	0.3364311734	23	1
4	460.9167599	33.55913339	4104.31702	8690.670564	456.7203926	-302.2442139	1887.27352	3369.5	8874.15493	906.4310787	1816.082955	204.2427912	243.239487	1024.003574	670.8868331	2596.78171	0.4761411991	0.05079509305	-0.03622234553	0.02702172849	0.02683568715	0.03904419942	1	0.3785107367	0.05961768875	-0.03855011742	83	0.9999999856
4	462.5522718	45.66554041	4933.775167	10685.74731	592.0702487	-343.5324562	1574.911948	4081.5	5914.363636	922.3097969	1852.673888	204.9732337	203.8583429	785.3031212	677.8449277	2934.064504	0.4676201587	0.05302828112	-0.03176206227	0.02922219721	0.02117950442	0.02120916606	1	0.3719814763	0.064336709	-0.02494675642	83	0.9999999891
4	466.5382349	249.5640268	782.8365376	14372.28468	604.5399876	3009.925581	2580.280899	5358	2652.010417	203.7145542	3262.063862	241.6871823	658.1052581	409.4591296	1179.526678	1779.69537	0.05372063642	0.04454148079	0.2064624095	0.0101222794	0.01588279177	0.02089100515	1	0.05517517941	0.05008503895	0.7071787375	37	0.9913080233
4	472.4589783	39.35026141	3942.770512	8457.772919	429.3661379	-328.9524701	1520.783662	3249	5107.921053	942.1006802	1926.175322	180.3303282	193.1711069	566.2087667	703.3003229	2733.098748	0.4710881398	0.05156732088	-0.03710728471	0.0278004352	0.02175087021	0.02612591291	1	0.3744073679	0.0612973829	-0.04272069533	83	0.999999977
4	473.3117381	133.5445554	-212.336662	14478.20675	721.8648102	3289.905572	1743.67472	5322	226.3510638	75.10331897	2310.232573	180.6206911	535.1797402	223.3350054	822.160636	47.21483898	-0.01470947044	0.04877085558	0.2268477578	0.005043382508	0.01302408913	0.01584570523	1	0.001628157794	0.05960452354	0.7625960079	10	1
4	489.442701	246.7262984	2797.66419	17268.18656	2701.916608	-63.22543538	1680.204007	7013	6735.159574	525.8725309	2839.013832	584.6499824	139.6287655	204.8014505	1231.029863	2612.33689	0.1651139203	0.1605839016	-0.003663437762	0.01093852349	0.0145976294	0.008711918278	1	0.1320778412	0.2917756352	0.007836426083	61	1
4	494.6735046	494.6138757	4384.328011	14287.9598	3279.68564	-257.1618987	1765.092777	6153.5	9267.791667	863.6118637	2804.091246	629.1789584	224.3931603	265.5172331	1176.286567	3561.995653	0.3020716254	0.2254708115	-0.01766877984	0.01560857618	0.01705451015	0.01679219406	1	0.2416197769	0.4250770986	-0.008218036302	78	1
4	530.6529343	186.4742557	-59.15450972	12693.49119	1277.078371	614.0082856	1717.023172	4842	4503.595745	54.12265075	2444.174235	247.5726888	132.8791555	219.9283919	911.1625253	2185.428652	-0.00473041302	0.09992332691	0.05063065334	0.004506905893	0.01383301865	0.007691135811	1	-0.001221671271	0.1673563061	0.1561589162	13	1
4	538.6300157	544.5717787	-38.69369167	11885.27604	1163.409315	551.9835011	1781.441948	4490	3939.904255	51.5534524	2450.965539	259.8407599	139.7965234	208.8902796	908.7715871	2066.798366	-0.003418073649	0.09722713469	0.04875248947	0.004666331098	0.01478533727	0.008313966851	1	-0.0003134484365	0.1617465939	0.1498724564	13	1
4	555.6381504	215.7646398	-136.6629181	12547.5792	231.5689952	1413.855743	1842.352897	4534	14321.7234	46.75799392	2474.814042	133.1465226	277.2207485	198.7285382	874.7469355	6041.53811	-0.01171477529	0.01810910996	0.1113920107	0.00434058191	0.0118262744	0.0101545382	1	-0.003651934499	-0.00324465385	0.3626460552	4	1
4	563.3284933	243.3135049	2236.033787	14053.42276	1353.527705	1910.732594	1854.379443	5429	8311.25	412.9931358	2401.024637	259.3298706	400.6357797	196.3625338	894.9338948	3688.179508	0.1566147678	0.09835424545	0.1359973444	0.0118710827	0.01384279927	0.0155033411	1	0.1336702086	0.1612698218	0.4877186491	60	1
4	571.7079249	210.0889366	-71.51736233	13647.15006	2167.809492	673.8812888	1556.864355	5480	5793.255319	66.70134277	1938.915764	295.2393674	126.0035095	203.7727849	729.8275382	1888.514361	-0.005495631569	0.1609349812	0.05052591125	0.005164977552	0.01691000822	0.007306939232	1	-0.001299946425	0.2942776346	0.1573620467	18	1
4	584.9752485	416.4426865	-27.66792321	13307.63373	1260.474814	257.4225772	1722.633264	5113	6138.304348	50.80714533	2401.495192	225.4305551	101.0402402	193.1740425	876.2517157	2752.514677	-0.001903817183	0.09475791104	0.01991877415	0.004155281725	0.01279489771	0.006953543726	1	-0.00097121541	0.1568327059	0.05030850873	12	0.9967602292
4	585.7589115	199.3689787	-34.59537967	8464.832284	1296.164203	928.3513459	1882.668186	3492.5	1135.634409	72.84322376	2144.880668	364.8830311	257.367147	224.4672247	853.3137988	659.2712344	-0.004389159509	0.1540300851	0.1100399581	0.009405209749	0.02142347259	0.0164755776	1	0.003345816777	0.2794005745	0.3634699723	19	1
4	591.7030833	364.4403064	13092.21797	13415.48325	796.791293	-747.1053251	1575.475564	5269	11632.74468	2967.983662	2927.962448	199.1805509	466.2632011	196.9612305	1100.840213	6487.87739	0.9844627327	0.06152703023	-0.05326254097	0.03270002479	0.01245393977	0.03791179422	1	0.7852753536	0.07544985516	0.01629078719	95	0.9986945202
4	593.6706356	264.4830746	3565.256357	11946.40254	679.8515225	767.2692097	1903.55069	4565.5	16365.56383	768.2741346	2432.492809	159.7940618	276.8701316	189.7919975	887.6494099	8445.431692	0.2933780205	0.0576729873	0.06299743464	0.0181250354	0.01394006722	0.02122593349	1	0.2383316324	0.07547663903	0.2643570286	73	1
4	599.5748602	246.9843221	2213.841717	13446.73834	2966.81627	576.9020936	1772.751487	5704.5	5501.835165	377.3096762	2183.966297	458.9101682	192.7730907	222.4378381	872.5980876	2345.267577	0.1615572453	0.219513369	0.04478244695	0.01044291872	0.01581526836	0.01299913241	1	0.1328577525	0.413994563	0.1764551622	65	1
4	602.323921	431.6684006	3881.252991	12966.59023	1908.91036	-208.3256087	1889.839238	5242.5	3868.164835	718.1991745	2514.930674	405.5968646	184.4724879	233.0972854	1000.135641	1706.930365	0.299721682	0.149122543	-0.01665031211	0.01492903721	0.01611862597	0.01609416835	1	0.2391214733	0.2662870344	-0.00738987732	76	1
4	602.7455959	615.2993977	-0.4925266394	6011.664999	577.2982351	265.5048913	1600.699452	2355.5	1615.031579	38.36828646	1963.016157	186.0028966	106.7018341	220.9614499	727.5175092	1534.576818	-9.739070449e-05	0.09722400526	0.04529371258	0.00820807473	0.0232385403	0.01219095663	1	0.002128311953	0.1617257867	0.1386386146	13	1
4	608.0769819	106.245392	4158.992636	9459.855514	220.0805692	714.4565365	1424.890606	3537	7899.691489	804.8463459	1695.682954	121.840792	269.6347988	179.1942633	599.3778196	4087.992525	0.4401107928	0.02467172939	0.07551693584	0.02178873679	0.01514172467	0.02795649415	1	0.356547167	0.004810426635	0.3395372483	82	1
4	630.9396414	98.02951523	23.54030412	5990.554828	2392.560592	40.6742189	1292.964556	2833	2036.576087	56.59315909	1408.088577	561.4738806	70.58432353	320.5465361	650.6319566	1691.543519	0.003732683969	0.4034757643	0.008121181813	0.01006345613	0.03575493447	0.01205405054	1	0.005537046467	0.7990228145	0.01950789944	28	0.9995413984
4	696.7033099	420.9796756	7778.798888	7594.521375	512.761484	-503.9154857	1460.187949	3041.5	7681.531915	1940.105825	1890.877477	165.454225	327.7501253	167.5505219	730.1346932	4978.050371	1.0114093	0.06866598842	-0.06454606264	0.03816813596	0.01887388976	0.04825833284	1	0.8062305049	0.09004266469	-0.01655474391	95	0.9999999998
4	760.4107125	297.092785	1685.362026	5894.852966	833.2274742	-135.9775782	1199.530436	2360	2093.215054	430.7952015	1412.862917	223.3337718	96.84392929	141.326739	561.6495773	1404.53992	0.2945260451	0.1462400468	-0.0221098883	0.02137737468	0.02463240637	0.02089898118	1	0.2345776526	0.2604048036	-0.02753524018	76	1
4	775.5926341	381.6859728	5139.415085	5247.564524	536.7001565	-407.2114749	1148.714478	2152.5	737.7578947	1138.614179	1160.590855	143.5061417	233.44247	165.4464784	451.6718442	401.7511328	0.9787919688	0.10533926	-0.07560746247	0.03688326628	0.023724097	0.04777052754	0	NaN	NaN	NaN	NaN	NaN
4	789.2181148	303.4598128	20.31146798	5279.369016	1625.657724	-33.79965627	997.1478316	2362.5	6462.934783	43.89218727	985.5707056	313.6832802	57.43460634	120.9475705	439.2410767	2880.329197	0.003800047937	0.3049950198	-0.006162165808	0.009460356178	0.02615121598	0.01160104136	0	NaN	NaN	NaN	NaN	NaN
5	13.25706357	243.8154528	1379.944702	8763.172817	1968.930596	331.7420906	1669.411538	3781	3796.333333	280.0463037	1709.968239	387.04093	132.8709401	195.8016421	718.5968577	1632.702728	0.1623561319	0.2217960671	0.03752725439	0.01314948934	0.01888931524	0.01635174921	1	0.1330532576	0.4187933019	0.1515786918	65	1
5	17.76371644	393.4994195	9089.461666	8703.711454	957.6993625	-815.2995317	1638.893364	3646	728.5	1947.705842	1958.021351	255.3067879	418.6118421	182.2193731	798.6920982	364.6711805	1.042165801	0.1089685531	-0.08751989268	0.05170643363	0.02026492653	0.052818274	1	0.829786385	0.1736675929	-0.08808104003	96	1
5	17.6861809	267.418936	1556.640774	9123.209196	2145.0161	337.4660218	1519.385579	4039	3354.840426	330.4681283	1899.178471	457.3732247	130.9601233	182.1062733	792.6066466	1724.613526	0.1636392421	0.2332134612	0.03719840646	0.01594011225	0.02437506914	0.01347104053	1	0.134162912	0.4425286604	0.1510516913	65	1
5	22.09306698	251.6590511	2307.114546	13845.33139	3085.75673	520.8324442	1938.318003	5941	3289.78125	582.3186043	3451.610354	803.0864165	200.1808128	429.4472125	1476.868457	1589.356528	0.1622186409	0.2222899132	0.03700396294	0.01163832699	0.0215638397	0.01282853124	1	0.1329137708	0.4198267407	0.149750232	65	1
5	24.03963713	237.8005137	1564.268027	9345.50228	2211.945855	340.5938276	1714.725398	4069	2652.680556	353.7865152	1831.361689	446.3299842	149.7664732	230.3764543	789.7945249	2603.491398	0.1655948019	0.2297686432	0.03631098998	0.01502146699	0.02039850141	0.01595966917	1	0.1356440415	0.4353450159	0.1483178815	65	1
5	31.33104936	315.3377205	-27.34786294	10225.90258	3438.310073	27.81401391	1422.480215	4672	6621.824176	60.98950009	1915.251245	631.0483039	72.95269761	223.2976877	836.4994345	3021.675696	-0.002896906365	0.3392712456	0.002912828965	0.006477515075	0.02317387287	0.007249375818	1	-0.0006859775675	0.6656011304	-0.00183344957	24	0.9999999347
5	32.80430244	250.5126135	1299.35627	7923.731039	1753.962518	263.4371375	1786.420643	3380	1586.037037	298.4751863	1783.449175	424.064012	126.2244899	187.5532513	758.9836947	963.5099045	0.1616850625	0.2191861543	0.03503169613	0.0166556062	0.02271991964	0.0158462506	1	0.1323315825	0.4133941307	0.1427140673	65	1
5	38.73984445	268.5212453	1545.577967	9523.61333	2154.93606	378.5484854	1899.626995	4179.5	1382.308511	314.3051805	1888.651901	459.3319912	161.7737724	235.1091102	817.3995051	1091.157795	0.1640443407	0.2299817389	0.04057290506	0.01296735205	0.02263065169	0.01547651673	1	0.1346757196	0.435772726	0.1627338115	65	1
5	43.25566132	179.4075669	783.2494739	9690.908607	291.4113776	-21.20834096	1420.576878	3592.5	15949.25532	193.9152292	1674.234204	118.8120989	82.61261396	190.7093969	585.5873989	6410.805861	0.08232968092	0.03137899407	-0.001959570976	0.009513543813	0.01492119665	0.009411416086	1	0.06463133792	0.02408241871	-0.008431994833	30	0.9999999765
5	57.54559088	303.312644	-214.554954	12793.97379	706.7591266	2750.091531	1742.169317	4786.5	5579.478723	65.62296353	2164.471696	151.2498577	488.2182186	198.6503112	764.0230194	1894.657706	-0.01648337879	0.05345753325	0.2175087666	0.005344329742	0.01372224389	0.01674163007	1	-0.0003525379128	0.06945486158	0.7299985289	10	1
5	63.09958532	136.3683344	13.26049129	8032.32215	3415.226992	81.90606449	1173.187776	3911.5	1817.673684	71.3897459	1318.250551	587.137963	70.76225412	161.2303962	631.4396805	1278.098741	0.001882688185	0.4261346956	0.01081348701	0.009505617218	0.02974450123	0.008652278383	1	0.004427213484	0.8461572405	0.02906133872	29	1
5	81.45624675	23.7044506	-14.31143296	7095.000442	2265.400219	254.9042464	957.2242039	3165	12364.72632	53.26800947	1049.185216	322.0597385	62.55196689	127.9033302	445.566733	3864.266585	-0.001860366172	0.3192816305	0.03645870753	0.007807509613	0.02243724468	0.007911578862	0	NaN	NaN	NaN	NaN	NaN
5	95.28553562	392.5452406	8835.14842	12714.90052	1341.331483	-657.3345742	1665.19687	5115.5	5567.829787	2376.97021	3394.775199	329.2555047	402.9334943	186.5740746	1300.660517	3725.25258	0.6943955819	0.1050524277	-0.05024490334	0.03184681464	0.01711008846	0.03435041715	1	0.5531712558	0.1697476398	-0.03680904694	92	0.9999999966
5	106.3922664	235.9790971	-127.8979095	15247.31345	1549.473905	1616.145945	1729.267303	5891	2118.935484	62.73450586	2065.962384	233.1474317	244.8228101	232.2429453	761.0321618	633.132564	-0.008693713486	0.1055194646	0.1060263179	0.004492406043	0.01256978014	0.01023095326	1	-0.000795954496	0.1785834211	0.3472311402	14	1
5	127.2024457	268.2013614	1877.099754	11457.58108	593.0158572	1635.342458	2314.262516	4407	1926.873684	483.366758	2898.47211	193.5675164	444.0469928	242.8926524	1060.14372	1305.355705	0.1607255101	0.05218138199	0.1374312792	0.01181732755	0.01647124815	0.0214298458	1	0.1366493764	0.06515986547	0.4922872364	57	1
5	140.1326306	30.84243333	36.5306716	6965.487021	91.75353784	256.374453	1409.039313	2521	1016.885417	41.39825087	1534.047061	104.0889707	108.2313537	205.5808118	539.244265	691.0932128	0.005760930514	0.0143418688	0.04107614107	0.006572733293	0.01760265398	0.01107734379	1	0.005820355151	-0.01071855421	0.1229852109	3	0.9999999997
5	154.4198343	197.3444152	8.227999509	6507.024994	364.1954072	158.9529388	1995.281153	2486	1529.863158	45.31412292	3247.783801	208.4777794	120.0248732	347.1134208	1196.592261	2159.103915	0.0009582095946	0.0534610573	0.0245527908	0.008716568003	0.02757469296	0.01728123147	1	0.001254981153	0.07085477417	0.06581673267	7	0.9999999969
5	174.6622558	164.6493015	-268.8550243	14810.08728	880.202612	3300.404896	1856.327905	5538.5	6341.757895	81.6163222	2293.157522	218.7419716	499.2810589	201.4956241	844.3307432	1924.910508	-0.01802764545	0.06026042576	0.2235055792	0.005233125288	0.01379448237	0.01639723828	1	-0.001145974975	0.08357537249	0.7506102106	10	1
5	181.2775612	94.5242557	-41.06103013	13869.53787	246.8573054	280.6655597	1701.140732	4956.5	11647.87097	46.99898802	2293.884359	148.6535535	93.15812278	211.8746732	799.8301386	3890.024235	-0.003168546738	0.01747330953	0.02072923804	0.003559786787	0.0123385875	0.006207499388	1	-0.002620659352	-0.00391744363	0.05063222063	2	0.9999999378
5	182.0011096	196.7662562	-123.6641052	9508.388445	1005.07728	2257.145128	2701.0295	3785	666.9680851	149.7106351	2859.380315	392.9063856	638.1798031	906.4829028	1090.889088	755.0612516	-0.01190518608	0.1007678038	0.2394708257	0.02419421682	0.04249608631	0.04874515337	1	0.005149981896	0.1676208828	0.8084076814	15	1
5	218.3951494	173.6095391	3238.912481	10644.82106	158.1259435	2166.442629	2550.951778	4043.5	1573.5625	909.5745427	3009.234068	170.5348845	679.4053816	334.0424085	1099.25246	1293.371846	0.2975728767	0.01404200029	0.2138249824	0.02603252994	0.01983276639	0.04246666027	1	0.2509887981	-0.0166014899	0.7862669254	71	1
5	227.0332599	210.8009917	2523.885716	14651.39527	3522.309131	-70.72677509	1905.804815	6424	5701.368421	597.2352022	3007.274538	768.1292335	163.7739197	242.5095403	1308.748485	2984.911664	0.1741119622	0.2446223975	-0.004420704975	0.0133920276	0.0200454447	0.01219164552	1	0.1399941997	0.4664731945	0.009616392584	64	1
5	252.330655	56.50635042	884.952215	13555.69006	2171.67898	-15.01054545	1281.763271	5428	11172.37895	180.4777746	2073.207739	311.9601781	93.10416306	209.7402705	776.9360505	3740.044203	0.06472881795	0.1578023527	-0.001244815412	0.007117775678	0.01567303027	0.007217773482	1	0.05168191843	0.2872796135	-0.006289811328	42	1
5	276.6368214	431.5862857	10200.94215	9803.592007	198.7596348	-722.4154166	2115.110652	4005	2709.787234	3901.476151	3932.509302	171.7471925	569.8039616	270.3437754	1482.632921	2815.986177	1.033704176	0.01773888887	-0.06036508968	0.04997569106	0.02140796918	0.07609146525	1	0.8239305765	-0.01621698711	0.001451118158	94	1
5	291.3119655	324.3613886	-12.13414744	14064.89872	1310.884931	311.9695546	2509.301721	5380.5	1847.361702	58.84536876	2873.3002	301.5576208	102.7654633	306.4233603	1072.56419	1145.012625	-0.0009500201719	0.09620782949	0.0233933745	0.00446483584	0.01522718697	0.007274071195	1	2.978031434e-05	0.1598070598	0.06259302953	12	0.9999981166
5	311.878296	222.8510953	-46.48262333	5649.419922	1488.630049	45.53572694	1594.150938	2585	1952.123711	61.25741389	3661.093722	892.5626771	81.61388308	207.9372596	1536.606838	2540.879061	-0.008546705648	0.2567618656	0.008314881472	0.01369875563	0.04781776917	0.02200418473	1	-0.005604770616	0.4940015862	0.01325972919	20	0.9998971085
5	319.4015752	250.3977404	-115.1677702	19842.48388	1202.768324	504.022694	2158.642483	7476.5	11214.93617	58.44022091	2836.65284	281.9264041	122.0833231	236.3007479	1119.723487	3565.614341	-0.00591135492	0.060985148	0.02579827221	0.003037846322	0.0100590855	0.005328957989	0	NaN	NaN	NaN	NaN	NaN
5	339.4904725	405.2977789	5088.679531	17036.662	1807.383927	1155.169167	2639.265724	6771.5	13897.71579	1099.935586	3374.616026	420.5712465	397.599757	236.4258603	1371.731466	6942.005636	0.3020009397	0.1089638613	0.06735279164	0.01617285825	0.0130271411	0.01920183965	1	0.2459841311	0.1820177717	0.2828226494	75	1
5	350.4872626	92.35518554	-74.40603846	19054.22199	300.3665288	942.5685163	1943.668769	6925	2087.042553	51.07873396	1698.579721	196.2942154	122.4777283	227.5522341	663.3937298	591.2996241	-0.003908091636	0.01706490744	0.05020822143	0.002726795467	0.01015447856	0.005310858408	0	NaN	NaN	NaN	NaN	NaN
5	372.5280519	15.26318058	1340.22737	8229.91374	768.1530745	-37.67011642	1707.33812	3223	2399.096774	327.7600718	1824.269095	196.9730532	109.6879742	251.4718572	684.3371051	1463.148593	0.165780721	0.09716132597	-0.004661926875	0.01255458132	0.02035286684	0.01524565458	1	0.1319849349	0.1598498926	0.002722935269	58	1
5	415.2555927	8.446283578	2571.251271	8963.079112	1381.742019	-130.4305922	1268.803427	3687	5088.236559	572.0328324	1981.877654	312.7721958	131.5157193	186.8732524	787.1800912	3133.014219	0.2821627533	0.1570367219	-0.01422622537	0.0200370153	0.02029898398	0.01708659296	1	0.2252620574	0.2829581521	-0.002693416958	76	1
5	551.5985246	37.34606451	12.20076528	6922.045181	476.4106331	-9.295600601	1261.636073	2604	6058.326316	38.35938121	1468.343854	126.3388517	56.33439574	201.8927554	534.5752879	3526.07013	0.001692616537	0.0692092109	-0.00119108729	0.006305469399	0.01789592444	0.009130215206	1	0.0003318614231	0.1038191218	-0.02270479841	6	1
5	626.2070892	73.17344761	2052.632479	7385.748085	1558.584623	-111.2653494	1295.273081	3157	3693.585106	364.8959905	1342.893477	304.1957314	135.6210068	634.7001014	565.4244359	3397.842815	0.2782921852	0.2142830207	-0.01397286836	0.02161119766	0.02041960676	0.01862466322	1	0.2226822633	0.4020846804	-0.001051193061	78	1
5	644.5130244	102.2560086	2404.237363	8395.466961	1795.768154	-162.3414798	1168.070297	3591	2985.680851	530.9524093	1693.426409	394.9241079	147.987283	184.2379018	723.4067848	2024.10999	0.2845580261	0.2216591045	-0.01850872557	0.02070665089	0.02369809215	0.01983718644	1	0.2274830183	0.4173839939	-0.01514638999	78	1
5	661.2292879	465.458908	2469.570676	5278.420086	1179.10792	-104.0205142	1896.539973	2334	318.2065217	1088.887583	2292.708201	518.0233295	168.5492225	201.4786484	983.0125033	275.2438894	0.4684293552	0.225353208	-0.01555726737	0.0406976989	0.03829439215	0.0432148292	0	NaN	NaN	NaN	NaN	NaN
5	699.1809744	354.1531353	-91.49442414	9854.710983	1603.465921	1092.326659	1823.398118	4011	4129.463158	52.6274638	1488.966987	267.6039862	199.118628	177.474316	597.5336678	1793.784676	-0.009727747847	0.1669899862	0.1126134301	0.005236726784	0.01700709173	0.01221995112	1	-0.0006563120227	0.3064065586	0.371556708	19	1
6	129.1466671	228.0326731	-78.56333402	16824.86385	5366.685121	67.25753355	1492.199254	7534	9983.915789	87.92426696	2246.004003	830.7272897	94.17522302	276.8773735	1063.234612	2519.336846	-0.004754510795	0.3259464085	0.004228258169	0.005584627284	0.01883372685	0.006024502895	1	-0.002210112948	0.6378973098	0.001926812792	24	0.9999978402
6	239.3378394	243.4544602	1288.636779	18575.54318	8068.113008	-14.77117937	1697.989024	9233.5	8518.904255	294.7993878	3032.723279	1358.55665	116.7965627	229.0531971	1440.670076	2746.021615	0.06975736826	0.4317403823	-0.0007233748136	0.009891606915	0.01964237156	0.006460935674	1	0.05818398891	0.8570286363	0.004436358448	51	1
6	309.5104509	326.3426408	-109.1883093	17971.74201	1349.072428	134.3579646	1949.409039	6873	13202.82979	62.2079877	2904.320204	316.2790745	78.21410666	195.8677951	1153.581974	5205.780457	-0.006061182061	0.07408534933	0.007481731339	0.003688869364	0.01005146858	0.004451050623	1	-0.00528808933	0.1139903624	0.005730351112	6	0.9999999994
6	521.6283254	179.4482101	-96.58528434	15705.42925	4965.202064	325.4579481	2014.556525	7128	10486.43617	86.20226632	2219.092047	752.0155311	103.0393364	284.9059036	989.507076	3551.813693	-0.006659637235	0.3247216904	0.02182620561	0.005958025102	0.01938254179	0.006450096574	1	-0.002619824973	0.635226869	0.06239636154	25	0.9999999611
6	531.4633989	250.688071	-60.8553207	17097.94663	3883.230247	398.1697229	2375.478009	7270	3264.234043	87.65226878	2118.028055	650.3025164	120.6024244	276.077833	983.3799061	1017.236584	-0.003593988514	0.2305086129	0.02306406185	0.00534681864	0.01711099148	0.006632642299	1	-0.0009185822814	0.4392036558	0.06468517395	21	0.999999987
6	534.3465824	215.4510791	933.8772085	15476.01995	1482.555034	546.5810353	2503.255816	5979.5	14618.1383	188.9574783	2239.473213	272.4714079	152.6255969	214.9000116	856.7583996	4590.319624	0.06164368803	0.09765168805	0.03648906934	0.00779858703	0.01368306814	0.009390179011	1	0.05109419309	0.1618835181	0.1219561412	39	0.9999999958
6	601.7154652	223.44992	831.7300954	14110.136	1356.464811	508.675655	2443.530111	5443	22216.2234	193.7851531	2058.727851	209.5523953	126.1836651	202.5310371	734.5317357	6806.330092	0.05796107441	0.1006199763	0.03836235771	0.00875603851	0.01469329768	0.009451151747	1	0.04828670094	0.1680901949	0.127704062	39	0.9999999975
6	611.2772558	266.5144161	827.6869131	14567.82973	212.0721365	1412.553395	2694.499009	5313.5	29581.70526	162.6641767	2075.286489	129.079654	234.3082176	210.0173123	718.2970574	7919.348368	0.05682146373	0.01490328995	0.09688916607	0.006318410729	0.009648568314	0.01016112127	1	0.05036685442	-0.01068581988	0.3276488008	32	1
6	630.3746958	469.5671137	-43.75021497	12955.36704	2059.023509	252.3687592	1579.417755	5272	4699.914894	58.234459	1727.49501	315.4214274	86.32839412	167.8120103	693.7919007	1369.27125	-0.003205751434	0.1611896442	0.02062611543	0.004612688459	0.01584764543	0.006699258879	1	-0.001379736849	0.2950285372	0.05435774705	17	0.9994735635
6	639.2980614	247.5021837	918.471081	11110.89737	134.111036	114.4704409	2861.95801	4137.5	17940.01064	159.0136889	1694.749208	129.9930105	109.4532007	243.1493372	579.4680642	8019.011978	0.08542473448	0.01230608755	0.01090325608	0.009299714921	0.01279053148	0.01063792653	0	NaN	NaN	NaN	NaN	NaN
7	32.40037112	219.6503561	3095.328198	10268.65367	124.9966333	644.7215788	2670.562293	3899	7211.526316	526.3963394	1792.071693	139.7269636	238.1320214	187.4190741	644.6502843	2649.033131	0.2969697103	0.0113421834	0.05833396203	0.01811212949	0.0148500796	0.02270132776	1	0.2405017	-0.02090387597	0.2476939453	70	1
7	48.10130914	73.76116256	5.246674009	7132.902882	2889.281629	42.69928858	969.1587641	3395	7632.421053	56.83260465	938.1431011	391.5356433	63.83055203	180.8527373	432.3959579	2450.415373	0.0007779941524	0.412197497	0.006675709044	0.008355903632	0.03028965277	0.009170738596	0	NaN	NaN	NaN	NaN	NaN
7	66.6055315	58.42893056	30.9489667	6426.741266	2667.338949	51.84704803	1146.400268	3105.5	1694.206522	67.76436152	1046.036876	424.4000027	70.08232407	180.7643651	493.8451131	1000.130701	0.005050207191	0.4130691663	0.007724464778	0.01172587678	0.03159825329	0.01105775058	1	0.006653738298	0.818964204	0.01870167993	28	0.9997231793
7	164.2721767	111.469977	1095.158557	13501.72028	259.1262981	5.777925668	1760.604685	4892	9897.849462	200.8646067	2183.905875	145.9255066	101.1654089	216.5054868	738.113388	3955.005318	0.08220828801	0.01869837836	0.0004610810032	0.00775060099	0.01276490119	0.00794951123	1	0.06457660617	-0.002313296381	-0.000438962512	30	1
7	216.2959543	162.4106194	-109.2377777	15436.5226	5111.036798	328.0631936	2105.177571	7038	9160.510638	83.16880624	2107.339218	729.9861907	102.1355579	221.7290267	948.7865116	4058.322517	-0.00707571437	0.3340303895	0.02243346671	0.005657614042	0.01615474616	0.006849859033	1	-0.002831880301	0.6545902436	0.06467094108	25	0.9999998917
7	227.4278165	218.8217627	-41.87561257	15336.87861	5004.032789	228.3044157	3577.799917	6976	3363.541667	95.25956567	1887.671232	655.2689247	121.9569507	264.9583337	857.8192769	1033.41817	-0.002500859682	0.3295352814	0.0144874354	0.006463713023	0.01665768564	0.008748961946	0	NaN	NaN	NaN	NaN	NaN
7	231.493568	18.3118155	-36.11537985	11245.90248	1128.692539	475.661621	1138.649424	4344.5	5975.180851	55.92846403	1604.282792	198.0459535	109.8117507	184.9987191	586.1959605	2112.837998	-0.003093896454	0.1007331644	0.04386504941	0.005486629096	0.01602365698	0.007385683697	1	-0.0003359100973	0.1690763011	0.1331227246	13	0.9999999948
7	231.2478493	106.4600892	-43.42772951	13401.70957	4235.280538	244.8511304	1710.524008	6080	3659.913043	78.62804016	2128.706265	643.6059834	80.78539231	246.7635429	910.0559883	1644.429288	-0.003617191028	0.3197440137	0.01889494595	0.006440468727	0.02200933403	0.006545972181	1	-0.0004116186086	0.6248576984	0.05278521432	25	0.9999955344
7	284.6699523	141.3044133	-104.6995709	16093.09293	288.7830419	841.9258973	2196.855368	5706.5	3736.163043	54.99071995	2828.403956	176.8657874	183.8195323	263.0137866	1014.305405	1662.61091	-0.006988641396	0.01962959807	0.05466691092	0.00368313598	0.01189371663	0.007035490533	1	-0.003487792854	0.0003327451618	0.1673438404	3	1
7	305.4552065	90.72859021	-49.69020477	13665.76236	900.2811096	89.25768539	1710.742864	5192.5	8693.021505	48.56685633	2330.168443	188.4541656	70.57127382	227.1718753	832.3061303	3054.583455	-0.003564201021	0.06419439735	0.006303137826	0.004011775485	0.01293891861	0.005509010544	1	-0.003448627549	0.09339348056	0.001925828086	6	0.9999999167
7	313.3381688	211.2992195	-85.56278456	15055.46568	856.1730551	227.5973106	3226.932185	5685	9544.419355	79.6935017	2816.973111	244.9771397	134.8565367	665.2015276	1037.371962	4489.561892	-0.006193646487	0.06035173075	0.01708372155	0.006433984777	0.01303715126	0.01026207372	0	NaN	NaN	NaN	NaN	NaN
7	356.4520917	21.28951576	-5.237023165	10608.11103	185.4294289	205.9548998	1734.83006	3814	5076.457447	39.47353395	1715.145771	129.3126556	83.37620971	182.445236	593.7550967	2025.479217	-0.0004782073855	0.01730029161	0.02057789713	0.003847156876	0.01328423918	0.007479183788	1	-0.0004737869802	-0.004311181155	0.05070419383	2	0.999998372
7	385.5624652	142.2317527	-56.09794547	14528.5958	190.8662453	64.43636996	2302.155076	5192	3075.413043	45.78196379	3117.070196	143.6239225	88.9898147	395.5474559	1089.688184	1726.181412	-0.004444782667	0.01380681162	0.004844155245	0.003346954739	0.01132726659	0.007065626912	1	-0.00469650123	-0.01139409134	-0.004756612766	1	1
7	395.6429576	73.52844856	991.5884776	12284.80747	264.698547	41.65864499	1665.193205	4456.5	12258.12766	242.9499962	2247.71751	126.0333513	96.91315489	244.2206331	786.4162192	6107.2396	0.07865591063	0.02102931478	0.003126982706	0.009572386136	0.01172462992	0.008764710348	1	0.06191879047	0.002559268274	0.008064194446	30	1
7	482.4717255	33.69520058	3095.463594	10447.72308	189.6206085	552.4677076	1646.608956	3893.5	5040.052083	516.1416426	1607.504548	132.8697567	194.5665036	210.5062196	590.8830913	2172.784575	0.2956384906	0.01863743314	0.05495886633	0.01623791244	0.01354011622	0.01933354193	1	0.2392820605	-0.005683297851	0.2359185757	70	0.9999999992
7	508.2968075	83.49372165	-133.7042928	10503.15202	495.9012751	2336.425106	2204.507479	3944	2741.905263	54.70185387	1357.311777	141.0292536	357.9635697	187.7999786	499.5044215	1184.684625	-0.0129254396	0.04753605574	0.223389802	0.005634619094	0.01328981893	0.01758636743	1	0.002826359515	0.05704176537	0.7509867364	10	1
7	528.4081108	56.72816012	7.23303895	8948.919873	2851.299377	31.5911778	1430.574041	4065	3205.225806	68.93745627	1626.421416	549.5773709	81.15754982	246.805088	729.5363891	1889.626942	0.0008451365554	0.3212462746	0.00325953946	0.007915319457	0.02605716318	0.009331556459	1	0.002177837131	0.6280556016	-0.0003103134637	24	0.9999975966
7	570.6621077	317.4346577	2431.073072	15310.67783	311.7425367	2612.780683	5865.850915	5905.5	5355.925532	407.4795607	2407.326459	187.9114336	385.2746776	325.661962	874.7318689	2387.055289	0.1610805363	0.02186128428	0.1697974558	0.01101806062	0.0121189233	0.02062764003	0	NaN	NaN	NaN	NaN	NaN
8	10.67044812	324.3009547	1721.05381	10819.27898	623.3738589	1397.605381	1647.833129	4147.5	1920.902174	413.7728875	2403.138416	170.8647914	351.6425571	188.0484295	873.4913149	1126.247041	0.1559725422	0.05901146452	0.1300739615	0.01628265428	0.01540950221	0.02541468536	1	0.1324251864	0.079490946	0.4659466028	57	1
8	15.17534771	341.7928804	-26.07959071	10191.66752	759.186856	41.84960896	1549.12969	3911	6842.478723	49.07851501	1741.145698	167.5653455	66.32674525	198.1855867	634.4059492	3213.351855	-0.002770661053	0.07544472122	0.004130454006	0.005172906725	0.0154232192	0.00687343165	1	-0.002851514641	0.116803188	-0.005099244706	6	0.9999999994
8	16.51492902	652.5723623	-19.07502808	7201.393061	180.3661629	662.6065483	1211.942447	2598.5	6277.65625	41.0684357	1274.239039	96.17616627	163.4410049	197.3828927	446.2940714	3222.954904	-0.002723981772	0.02773816827	0.09330614394	0.00633275728	0.01484489693	0.01532843398	1	0.002485108499	0.01681928887	0.3023089896	4	0.9999980071
8	18.85429544	202.2224811	12.83942572	9696.371976	985.1132247	12.3119469	1279.052112	3724	3432.71875	45.39422606	1853.086342	200.6629436	67.82224332	189.5840672	685.708336	1752.102308	0.001155468817	0.1013929548	0.001646381246	0.005055893214	0.0184569503	0.00709718208	1	0.0003691376707	0.1707477753	-0.01208440593	11	0.9999999953
8	21.60130385	249.2593877	-31.53910272	12284.8953	3853.113046	207.4078394	1312.563928	5449	5777.56383	77.14610249	1803.496813	584.5372149	124.3239913	773.0437419	749.2011879	2739.543458	-0.002896545326	0.3158948618	0.01696372222	0.007165867198	0.02101753812	0.01117780621	1	8.309216246e-06	0.6168578804	0.04615006924	25	0.9999433937
8	22.9646194	634.3433621	2294.639459	7782.32527	482.9198525	-196.7750487	1155.68448	2940	9933.968085	524.3434691	1591.420028	119.83432	162.5840397	533.7201808	579.7582913	5364.664574	0.2969219996	0.06357743944	-0.02448668272	0.01994935892	0.01541607635	0.02390909083	1	0.2356123621	0.08844683838	-0.03758233877	72	1
8	30.71899922	301.7436179	1858.96552	11894.70333	3641.756017	436.7951704	1422.438625	5389	2094.684211	415.1945053	2533.208314	787.99137	160.0792951	219.7150784	1113.527548	1218.244964	0.1566314271	0.3065761134	0.03670640354	0.01545365615	0.02152617568	0.01291198859	1	0.1291619064	0.5952260519	0.1498712759	67	1
8	34.32895087	273.336441	809.3328088	11975.28867	3718.015892	300.9931164	1326.249051	5389.5	2987.32967	198.7671629	2333.953598	712.9912716	108.8723039	210.5465785	1010.062868	1587.552701	0.06586411082	0.3134562492	0.02512223295	0.009153048598	0.02371381319	0.009607170978	1	0.05566832194	0.6108193709	0.08968589505	49	1
8	36.4527767	333.7053364	-118.8276551	12200.89268	303.0559126	1367.845313	1751.362188	4462	11969.01053	49.5259484	1909.271277	137.8712908	248.9669883	173.6133805	661.3359467	3222.599078	-0.009869616982	0.02360393805	0.1105061104	0.004389551048	0.01325159488	0.01189851287	1	-0.00217981137	0.00816850523	0.3601473034	4	1
8	41.21565037	405.8853708	3879.93664	13212.64199	823.9323539	735.5385357	1672.906704	5109	17029.65263	757.8258979	2487.464897	175.7073632	292.2553241	181.1782634	912.1982518	7364.398685	0.2888657348	0.0622398293	0.05448603684	0.01716790735	0.01160151088	0.02115187878	1	0.2342063277	0.08510649785	0.2340099211	73	1
8	53.66419323	296.4682961	-202.9175094	12814.44255	1239.30073	2836.803733	1952.524382	4983	2823.968085	70.2862273	1616.248734	216.0038902	390.263784	205.416284	599.149297	1199.889811	-0.01622200425	0.1015642552	0.2176453244	0.0056095947	0.01435835392	0.01781504008	1	0.0002934785319	0.1695171902	0.7318990718	15	1
8	72.51746117	663.3541908	-7.989458919	8262.965763	1374.093086	352.2330733	1195.205278	3388	4051.182796	47.01739083	1484.16766	261.0411502	98.64524629	159.6614182	595.5734274	1682.638578	-0.0009959027528	0.1631996196	0.04331339159	0.006006624241	0.01833193031	0.009684248022	1	0.0018668602	0.2989901469	0.1334593975	18	1
8	85.55415104	499.2542122	-36.2109061	10626.7133	714.3654826	59.0809019	1708.624132	4074	6313.462366	47.57203431	2170.435342	161.4814629	67.30184549	197.3649678	779.2400755	3399.404918	-0.003462150514	0.06834724285	0.006034660706	0.005097455505	0.01550004113	0.007024369489	1	-0.003347084276	0.1020327451	0.001137275089	6	0.9999999971
8	89.6354971	214.2963233	7758.862933	11311.8229	411.2121341	-477.945009	1504.525982	4333.5	10338.26596	2086.002785	2962.687685	149.6449535	383.3040971	152.078655	1064.226494	6876.435878	0.6875181301	0.03491664295	-0.04155307401	0.03700398615	0.0201692267	0.0417151004	1	0.5475887846	0.02387483452	-0.01024755488	90	0.9999999966
8	108.3129625	389.5291387	1030.342756	16842.42847	523.3493907	569.7791352	1783.110986	6171	22794	238.0522409	2704.881037	156.0531252	162.0104438	211.1592745	990.2059566	7545.182315	0.06262602595	0.03046107845	0.03524267051	0.007151238844	0.01010620964	0.008596219052	1	0.05120500108	0.02211784414	0.1159475235	31	1
8	108.4770141	529.4091061	-86.11031492	14736.93796	2417.910211	722.4466771	1548.611043	5936.5	3954.625	69.31861278	2022.732894	303.6726752	134.5245529	200.6167779	758.6423442	1415.381989	-0.006043033163	0.1671434499	0.04959580386	0.004776874925	0.01565202021	0.006864545861	1	-0.001743569306	0.3072068371	0.1541961679	18	1
8	122.6679573	334.4097992	4668.71079	15762.64943	980.7157133	987.4636976	1751.05769	5990.5	10389.61458	895.1658144	2842.697208	233.0106395	338.4958479	185.1888811	1061.610125	4989.131941	0.3003847624	0.06577408944	0.06167931037	0.01455702515	0.01403703152	0.02112706831	1	0.2439396746	0.09224737593	0.2615888076	73	1
8	124.5685314	695.8055596	571.4343674	8570.195824	2735.907778	-40.45262541	1198.150961	3893	7715.357895	138.0531538	1600.395139	468.1930535	77.71489075	162.0188799	692.4034644	2877.414364	0.06862496238	0.3159732547	-0.004614438127	0.01115231195	0.02059375193	0.01034920085	1	0.05599691047	0.6162686599	-0.01258402316	48	0.9999999999
8	125.3188529	384.3568271	979.8090034	16130.23399	471.2628311	522.7900568	2056.576956	5816.5	19233.97872	217.5588989	2449.937822	149.5238195	143.507529	228.8693686	871.7214445	7620.72053	0.06274008861	0.02967939553	0.03403769077	0.008702071355	0.01206677988	0.007984056141	1	0.05121221713	0.0205004933	0.11177871	31	1
8	127.7782972	178.2671475	1677.163128	9818.589239	170.958888	1384.083509	2345.65118	3660	1460.475	441.3702226	2527.972239	131.5082301	381.1485065	304.2127883	910.1600564	1241.797819	0.1739530675	0.01701914768	0.1414710621	0.01673055503	0.01728857654	0.02722835926	1	0.1472069317	-0.008187730114	0.5082278018	54	1
8	128.2717827	263.6389732	691.6238787	13400.70613	391.9647947	2782.256101	1933.41256	5066	9559.402174	196.4788813	2625.76519	147.4151516	638.9521903	226.9030032	920.9028382	4514.982813	0.05274735588	0.0308507745	0.2065121676	0.009846103112	0.01302436219	0.02378881803	1	0.05427594517	0.02161925909	0.7067439276	33	0.9998361116
8	136.3167923	187.4408465	2001.317714	11900.70927	271.4967159	1654.808233	2006.546775	4469	2671.825	468.0989358	2591.280852	146.2854789	430.1090682	253.7413811	919.3672241	1771.497491	0.1676754597	0.02166524892	0.1320973375	0.01303890492	0.01562376186	0.02583154317	1	0.1416108908	0.00163727722	0.4745030026	54	1
8	180.6651225	293.463183	4009.467412	12663.89123	174.3798366	934.4468631	2545.502124	4773	2128.063158	882.0668685	2880.623692	151.8598828	330.4437853	261.6030276	1047.015842	1307.579604	0.31414434	0.01421282133	0.06737041679	0.0170239031	0.01251908533	0.02635372403	1	0.2548842249	-0.01523269168	0.2828988312	70	1
8	183.1211997	372.1232486	-162.639556	16679.5238	348.2121556	2047.677277	2558.997232	6099	9455.645833	65.53480602	2235.831519	165.6668452	311.2917936	274.5152593	819.4516685	3039.877231	-0.0104774252	0.0211775825	0.1198026739	0.004381238834	0.01089624663	0.009141613712	1	-0.002092301952	0.003051309274	0.3921302646	4	1
8	183.2785718	657.6491943	787.4690736	13040.81244	1407.443806	-17.45716377	1492.774521	5043	14935.67391	173.9462618	2418.645944	241.9841352	88.83793402	232.7294948	883.0835158	5635.932594	0.06326230147	0.1116960085	-0.001402565872	0.006372411707	0.01527116894	0.007370904473	1	0.05008558691	0.1913941818	-0.008475959443	38	1
8	189.3055365	129.630889	1023.576228	12748.32832	413.638621	24.88699937	1586.37265	4758	15610.15957	243.4191668	2559.269181	153.3752696	93.00641163	214.5294468	892.1989621	7219.143695	0.08066102349	0.03161556205	0.001929302625	0.008655101641	0.01546531144	0.007849738909	1	0.06354446921	0.02456362865	0.004666610859	30	0.9999999518
8	189.5929186	253.809837	1011.815345	14585.74786	289.0319828	505.472933	2173.560697	5339.5	8023.702128	209.8740237	2708.561861	136.3626316	127.2367644	241.9165629	954.4937428	4436.62874	0.07144376436	0.02067130356	0.03444226403	0.006975949038	0.01041331263	0.009776180167	1	0.05813998766	0.001645748954	0.1148670379	31	1
8	189.2873373	766.5300115	28.64366375	6693.206727	756.5392975	79.85769685	1251.121	2623.5	5987.638298	41.80038148	1348.655806	169.1554471	68.83626205	150.806083	518.6162415	2482.853998	0.003939199073	0.1136309063	0.01195267402	0.006502708132	0.01682809668	0.009670966548	1	0.003372397936	0.1960810894	0.02456949549	12	0.9953821719
8	190.5833384	202.7088989	9207.784535	12961.50241	1555.873494	-531.1651271	1663.762997	5378.5	9035.085106	2459.012983	3470.638404	404.1164848	452.9332894	161.5007019	1354.931985	5792.069951	0.7136213751	0.1173519677	-0.0377623846	0.03159638791	0.02101310818	0.0409655906	1	0.569504144	0.1949761945	0.01105377703	92	1
8	195.9777165	362.5477563	5101.876219	16802.86002	1164.147094	-203.2691894	2100.919456	6469.5	14139.77174	1099.782593	3136.681478	301.0438173	220.5820402	215.186521	1229.390137	5870.719296	0.3072595245	0.06954761167	-0.0112969041	0.01514134079	0.01410112563	0.01512371168	1	0.2448044376	0.1006197308	0.01056388261	72	0.9999999992
8	207.2450978	450.4479617	-95.5030705	16376.24751	1246.50185	100.9957103	1709.091228	6125	13504.06452	53.49960329	2726.843774	224.2089719	71.3630524	198.174988	1006.004992	5019.711253	-0.005781284806	0.07844527845	0.006418814189	0.003921281637	0.01231150901	0.00474377983	1	-0.00509302758	0.1230647316	0.002236800523	6	0.9999999996
8	209.9926975	301.3230077	7898.586131	16071.7854	1037.083662	1551.198914	2156.903352	6300.5	6880.172043	1400.01891	2696.324833	216.270275	465.5475786	233.8162797	1026.008405	3881.002245	0.4960688258	0.06796951679	0.09340421838	0.02390521824	0.01294039485	0.02669696194	1	0.4029681338	0.09399369671	0.4151997083	84	1
8	215.8682252	525.4300266	8175.730762	16806.40641	502.8244907	-345.7283851	1830.467718	6401	14420.98958	1507.599972	3005.449388	177.9747145	284.3040444	169.9931367	1118.992568	6499.827403	0.48809032	0.03101973694	-0.01877207896	0.01670867406	0.01137580198	0.01925740879	1	0.3890401957	0.01818044845	0.02397443059	81	0.9999987038
8	217.6299949	278.5999895	2542.364476	14436.04269	1404.490861	3.192731782	2572.041784	5801.5	1665.65625	548.8145074	3198.216783	351.0611272	163.2106056	418.2602083	1228.360592	1044.859525	0.1722704152	0.09922342837	0.0003627310852	0.010698515	0.01758639151	0.01351138947	1	0.1375316116	0.1640123833	0.02162814392	58	1
8	229.823758	293.6958056	2720.334143	16561.21128	1058.716113	2435.942682	2148.2322	6435.5	5174.541667	573.6394593	3432.57437	328.2053358	573.0940995	237.5667815	1348.321067	2696.776336	0.1590643034	0.06721036165	0.1514024963	0.01129172838	0.013573083	0.01905708153	1	0.1363470376	0.0963260427	0.5407169843	57	1
8	236.3517813	699.5769456	-40.46149053	11900.62159	1263.403439	236.8069587	1547.517631	4672	7365.787234	45.80940152	1747.799557	206.8703995	92.16336019	177.7937972	653.6523598	2185.980486	-0.003707952425	0.1086885597	0.02125370306	0.004071761562	0.0128552632	0.007351432165	1	-0.002208954331	0.1858222133	0.05492405445	12	0.9999897908
8	238.3842336	325.355404	1294.246442	17713.25067	7846.538361	-19.85239028	1605.15013	8665	2540.2	293.4382582	3083.747121	1400.43349	117.5873832	296.6468442	1504.298784	1286.104655	0.0730804657	0.4436595523	-0.001129235199	0.009113909928	0.0215438444	0.007318881655	1	0.06092958751	0.8817817612	0.00411263193	51	1
8	241.028598	642.8014817	3967.277624	13055.12446	872.2113143	828.5468488	2021.155647	5107	20448.12632	758.8090469	2351.797518	163.6731682	220.1303323	197.049789	830.9361951	7409.239169	0.302687406	0.06950181309	0.06118458095	0.01661600973	0.01423558311	0.01665623907	1	0.2457881795	0.09997552204	0.2604962982	73	0.9999999999
8	246.4787496	290.6327254	-76.74332081	19466.18988	5115.309205	412.5550101	1671.041672	8530	5368.774194	82.23054305	2384.623846	695.2494415	113.2401355	242.6787192	1102.189665	1480.183002	-0.004102119801	0.2554978236	0.02190769599	0.00438755086	0.01573536296	0.004976305355	0	NaN	NaN	NaN	NaN	NaN
8	258.4755647	463.6131241	12084.01671	16686.22348	1948.609775	-573.210678	1804.122253	6864	11133.96774	2361.111772	3231.749145	395.8945547	437.5406511	188.6068047	1317.200904	5810.174196	0.7300929278	0.1150812373	-0.03143605268	0.02477052	0.01244488804	0.03170223027	1	0.5831030474	0.1899847412	0.03657193815	92	1
8	281.6978845	772.2334513	2380.383082	8225.299656	525.5935474	-144.1481947	1380.722923	3169.5	7174.569892	520.0348757	1893.783982	141.264604	125.9392521	149.6498651	693.1383672	3870.767364	0.2922772854	0.0651888124	-0.01765669526	0.01946012875	0.01678785356	0.01675645712	1	0.2323391522	0.09180192925	-0.01492619483	72	1
8	285.211905	124.7368453	2217.127427	13656.07177	5932.528404	-67.26903017	1600.527282	6776	7616.210526	464.0385298	2666.226852	1083.53973	136.8644902	219.7199764	1263.785117	3780.392091	0.1615530897	0.4301264961	-0.004978296875	0.01338826752	0.02725928797	0.01094618947	1	0.1315328051	0.8525092296	0.01016115367	68	1
8	289.4768273	590.1083519	-288.4201815	16256.06747	986.5242214	3794.103292	2022.336556	6071	7451.946237	65.24672281	2060.030109	192.1899388	507.9977248	211.1499005	753.6123815	2166.433416	-0.01783838658	0.06286381028	0.2327572472	0.00442214775	0.01075223914	0.01431481205	1	-0.0003772540332	0.08891052264	0.7827589259	10	1
8	300.497742	30.33297476	3132.062705	10314.81717	714.4068774	584.4362561	1697.07201	4085	12974.95745	593.0937919	1910.913669	138.9038625	215.7200413	297.7328679	704.7027091	7171.077539	0.3010912505	0.07011687544	0.05263184419	0.01949668685	0.01737753744	0.02226770284	1	0.2439643443	0.101347563	0.2305448954	73	0.9999999971
8	300.7264016	610.4426448	927.256867	14790.67504	1656.446506	36.09930981	1720.764819	5755.5	18444.19149	248.9428096	2866.244705	265.1571141	107.8756254	207.8418126	1045.558272	8998.317323	0.06258259587	0.1142633438	0.002991872722	0.009300210938	0.01561441081	0.007926947583	1	0.04984519376	0.1967064728	0.006660308484	38	1
8	306.427586	549.2002973	2676.344422	13936.17981	209.809404	-56.83672122	2482.871398	5168	3618.595745	605.0554208	3201.747963	149.533141	149.7472188	391.922192	1129.086479	2215.486089	0.1877681928	0.015248012	-0.003573515415	0.01130221791	0.01359465231	0.01191361623	1	0.148964524	-0.01083426456	0.009070644483	52	1
8	323.4683111	82.65996739	5478.122862	11409.90843	645.4923388	975.6173239	2016.086079	4489.5	1702.351064	1019.819748	2162.958388	190.6793316	363.8568414	279.2913665	811.3954997	1228.591647	0.4720814083	0.05606724882	0.0818241782	0.02742140815	0.01657863958	0.03369919018	1	0.3828770405	0.06964607741	0.3694093579	84	1
8	339.8640232	469.3113864	7709.159651	15083.23058	2488.406195	-224.3347215	2252.272664	6375.5	6805.831579	1520.105692	2998.758401	634.4147037	356.2911684	1958.886554	1219.755414	3394.557501	0.5050303628	0.1671230651	-0.01478020229	0.02367177363	0.02521812732	0.02771125181	1	0.4040949892	0.3010346331	0.04545338528	87	1
8	353.6145054	290.3117629	7149.254535	14671.99639	1643.947464	1534.01457	1927.901462	5931.5	5582.378947	1853.773934	3634.295755	415.8083238	516.8081528	258.5440696	1456.556809	3720.572957	0.4878826186	0.1114321553	0.0968448221	0.02268404264	0.01695138039	0.03620675338	1	0.3970084835	0.1844783696	0.4265209814	86	1
8	359.5254884	401.2904986	11012.42049	15288.50943	2664.988264	-496.0748901	1993.981982	6469.5	15041.72632	2691.210394	3546.458304	650.764662	452.4145755	249.6117685	1500.729085	9754.474596	0.7228617223	0.1823748991	-0.03117300954	0.02934386963	0.02090366936	0.03560809435	1	0.5779173589	0.3300545895	0.03778309409	93	1
8	366.3360889	238.6709591	2790.405196	15772.45407	870.0708951	-28.43570905	2302.262695	5931	2239.307692	587.6929494	3138.405466	307.3778705	167.8471939	298.2371306	1220.582274	1126.792741	0.1815621922	0.05703025066	-0.001791746674	0.01056043611	0.01509822908	0.01227291854	1	0.1444719479	0.07614308932	0.01504293041	55	1
8	369.2182121	329.8526021	5788.854801	18720.69531	1366.624294	1429.813788	1902.70044	7374	25575.80208	990.0650742	3030.231695	292.5918438	370.2557254	202.2603014	1219.112328	9899.001084	0.3097385125	0.07477013901	0.07333576208	0.01368387895	0.01051867926	0.01859019027	1	0.2522710779	0.1107401167	0.3042925476	73	0.9999999118
8	368.6604736	482.4229924	-87.40825281	17567.79747	6083.220785	341.5052283	1602.109049	8137	6822.936842	78.08455721	2430.649446	908.1606447	102.217457	193.7640572	1162.360716	2634.476305	-0.004657677109	0.348267201	0.02006475993	0.004871358306	0.01845428819	0.005918745577	1	-0.0009176721287	0.6841925933	0.05741501556	25	0.9997873528
8	380.6011502	183.6619513	6313.381592	12952.45386	3005.453679	-370.2058383	1842.627947	5686.5	1697.333333	1515.182029	3137.491542	791.7968452	312.6084089	578.699929	1356.56232	1148.839998	0.5000535387	0.2410101551	-0.02586961185	0.02866070417	0.02335265012	0.03149874208	1	0.4000477243	0.4548853858	0.008049790515	88	1
8	393.3503112	478.336295	5488.680864	17911.00689	436.6040159	1236.693318	2190.328617	6637.5	9056.894737	780.4490034	2517.320468	169.0083967	325.730889	226.4277741	942.0874533	2898.414818	0.3076635508	0.02467955485	0.069243337	0.01376553804	0.009838657619	0.016750286	1	0.2498987305	0.006608039645	0.2882339446	70	0.9999999698
8	402.3651441	142.8209773	-44.62942764	16897.66944	975.5696418	403.0591203	2029.47875	6276	7654.905263	55.61272094	1240.560982	185.362984	89.58541151	193.0793827	490.777949	1614.797906	-0.002615917477	0.05915245143	0.0242743747	0.003404434646	0.009729900106	0.005159921954	1	-0.001579376386	0.08274244036	0.06421648372	7	0.9999999968
8	410.1146045	496.5825938	-102.8182639	15832.99236	1675.730858	817.9955709	1831.171689	6152.5	5987.765957	57.38428992	2647.523329	344.7757748	174.5134948	192.7821352	1027.70569	2854.717214	-0.006622569329	0.1100412452	0.05301501506	0.003693062891	0.01429701101	0.007745800338	1	-0.002496555428	0.1884072825	0.1642797571	13	1
8	426.2725874	615.4077325	2339.463417	13940.80624	3295.850046	593.1842996	1724.906233	5995.5	5577.849462	510.8040031	2884.961118	599.8194895	208.2055755	337.6823238	1158.296106	3313.561216	0.162825488	0.232482294	0.04115155839	0.01182642338	0.02001700067	0.01472730581	1	0.1337573493	0.4409851847	0.164536247	65	1
8	437.5049176	328.5391473	7796.980383	15801.90309	835.2424281	1535.199222	2237.036327	6043	1285.854167	1559.439733	3090.493599	265.0515274	483.9530153	234.7704846	1181.814129	1057.675216	0.4959117796	0.05670737486	0.09524806371	0.02327141538	0.01447347548	0.02997733804	1	0.4028603907	0.07055386042	0.4212280586	84	1
8	495.3419184	716.6170108	-147.8547204	8999.706181	949.2053097	1909.338842	1554.107619	3560	3855.168421	52.62858973	1502.81697	189.9793185	338.9531447	159.6267977	592.0828705	1692.746802	-0.01653309969	0.1054924763	0.2104443847	0.005250288152	0.01478434032	0.01592356003	1	-0.0003833085137	0.177752816	0.7070093667	15	1
8	521.4263245	145.2801409	-30.4610265	12757.25746	2169.298132	68.02659249	1589.290696	5223	7048.515789	63.1361891	1627.288245	268.1209743	79.95567351	202.4640096	615.6072661	2662.430904	-0.002571787938	0.1732873247	0.005733361705	0.005225769303	0.01589199729	0.006383209645	1	-0.00171946191	0.3203097242	0.003280057681	16	1
8	557.2958806	488.4427636	-125.1595571	14597.83347	418.3661298	334.3249535	1574.332084	5285.5	19909.17021	49.82327338	2755.940851	150.1174606	89.17710967	169.0129429	924.3446492	9542.143801	-0.008852106729	0.03058424849	0.02303565177	0.004712932085	0.01572101611	0.006273618146	1	-0.006915312877	0.02340945947	0.05772156141	2	1
8	594.6282402	501.2646491	760.0207568	12745.15706	1334.326624	385.5583908	1542.626663	4971	12452.93478	189.0957876	2100.398367	221.7375527	131.7244001	164.5553175	766.4416132	6396.833435	0.06075821636	0.1096579594	0.03076806067	0.008655309674	0.01505032288	0.009697609853	1	0.0501234359	0.186917382	0.1022921013	39	1
8	730.3775639	426.2925895	2240.23686	7358.266286	450.0733673	429.8306266	1571.243257	2882	5579.913978	431.6754841	1315.102857	130.5094656	180.0574515	286.1419193	487.9413711	3010.582829	0.3082039744	0.06371564042	0.05493918142	0.02024540984	0.01716158455	0.02535694898	1	0.2497611807	0.08792013428	0.2399400855	73	1
9	15.2496458	532.4640548	-43.73267748	8861.073789	1910.325803	862.6712312	1691.319707	3767	978.75	59.61436826	1439.66906	347.1088631	172.7510262	209.5242046	601.6874005	391.908142	-0.005436592079	0.2241579147	0.09935258007	0.007063023829	0.01859330944	0.01133277182	1	0.002443000481	0.4253770212	0.328228971	23	1
9	17.05073639	102.8690483	1238.988388	8045.384549	775.5408905	-96.84818058	1083.136152	3076	4952.177083	202.8781558	1197.318258	159.9141755	87.14553099	183.1529444	449.6043038	1823.604158	0.1586718992	0.09705611584	-0.01250916159	0.01500875685	0.0178787539	0.01102497557	1	0.1257778527	0.1597897189	-0.02603754898	58	1
9	30.27215674	465.4758335	827.4484495	13539.76208	1407.453709	375.5666343	1409.51867	5224	12502.48387	168.6283896	2129.159592	209.3590488	132.2308766	202.0762405	762.1690446	3035.444204	0.06003357041	0.1025139083	0.02941324788	0.007779165624	0.01505245696	0.008923877622	1	0.04939169443	0.1720778613	0.09723608497	39	1
9	43.45439001	91.29028415	24.87518237	9165.957152	882.6605501	105.4876336	997.8056682	3487.5	4829.389474	43.86654148	1425.561773	157.4434779	68.56201918	192.4955018	514.2654069	1795.783959	0.002897105328	0.09756155111	0.01191253347	0.004893465866	0.01663143762	0.007210410134	0	NaN	NaN	NaN	NaN	NaN
9	51.76795663	218.1632685	824.8973574	12403.12174	2785.760183	330.4256523	1273.737518	5304	1670.663158	174.9056557	2041.52017	454.6984644	126.0523631	204.1274302	840.1388187	705.3030526	0.06810892979	0.2277870485	0.0276429066	0.009925243952	0.01913660144	0.009693676275	1	0.05686938546	0.4325682342	0.0964761141	46	1
9	63.86067892	513.8964552	4284.900713	16361.92089	217.9807055	3258.688436	2020.057625	5990	9110.247423	425.7876507	1579.082169	150.0300749	423.727753	180.479502	558.0849445	1386.937702	0.264279943	0.01396037872	0.1946590227	0.01119698688	0.00957679485	0.01801030599	1	0.2230512599	-0.0161758091	0.7124696851	71	1
9	69.32930823	278.4573607	-213.6298207	13228.73813	687.0494551	2864.550951	1852.96478	4944	5426.595745	57.60351455	2074.596353	138.6864693	460.5581607	199.9531312	715.7531951	1890.560862	-0.01647471717	0.05224024916	0.2153886912	0.004699506784	0.01327584106	0.01666851917	1	-0.0004924735769	0.06694047547	0.7226254104	10	1
9	72.40333266	534.6114882	-103.038439	12218.90073	2759.58648	1222.035143	1734.305317	5162	4265.378947	71.16355466	1625.194255	367.4028525	196.5204473	266.9805895	659.0512482	1901.329743	-0.00852600338	0.2257546055	0.1016993939	0.006087759494	0.0151379625	0.01097911505	1	0.0001295597251	0.4287189171	0.3357098436	23	1
9	78.70771907	83.35820685	693.7291019	7850.286876	243.0676192	-41.70236049	1337.577911	2905.5	14022.58065	161.1568442	1306.0466	115.5383452	77.11169755	181.8837934	449.3194523	5960.007668	0.08602634735	0.03126811215	-0.005154008266	0.01176282519	0.0178371272	0.01035221632	1	0.0673907102	0.02383034859	-0.01866969613	30	0.999999995
9	80.52429495	466.2402225	-18.27630344	14482.13233	2096.434966	273.8194566	1567.123235	5744.5	1335.473118	70.87314479	2203.606615	311.8730962	97.76779698	174.7912659	826.1688068	486.6733703	-0.001334957726	0.1515574296	0.02005135953	0.005009354473	0.01465578195	0.005905976108	1	-1.533515882e-06	0.2749729579	0.05251141508	17	0.9964706188
9	83.49048976	520.2791781	1113.354621	13747.4943	307.3372242	18.0561295	1620.706815	4944	19857.70833	228.4272028	2377.479732	132.4213447	107.268301	160.1394484	796.665463	7221.954198	0.08135091841	0.02270680753	0.001466141234	0.007439149616	0.01226040207	0.008102475333	1	0.06398897731	0.006027395745	0.002963494172	30	1
9	102.4454445	581.7168135	920.1221837	11090.18735	252.378999	20.58330395	1853.922247	4078.5	18381.55319	232.6170362	1697.384493	130.4468991	197.8899263	1238.904025	596.2752127	5627.797454	0.08362845602	0.02418076806	0.001715469671	0.01712779741	0.01304571562	0.02556205823	1	0.06584506372	0.0090615647	0.004377398777	30	1
9	104.6141698	43.32760333	12.88789321	7877.405929	569.7725944	0.5004654735	1037.14238	2922.5	5703.416667	38.35575054	1562.355888	131.6416848	52.5841011	182.5659443	553.5107873	3212.112788	0.001527875817	0.07106751424	5.126829796e-05	0.005075763393	0.01945791755	0.006892314584	0	NaN	NaN	NaN	NaN	NaN
9	109.6830039	155.5867112	-18.11751637	10823.95843	134.1332002	502.788896	1864.384803	3900	2081.442105	43.32905906	1881.462937	135.437557	114.0308558	206.8660633	664.4740069	748.9717166	-0.001901477843	0.01332580427	0.04796769837	0.004323203789	0.01332358486	0.009460235732	1	0.000107024496	-0.01278993228	0.1451057345	3	1
9	115.3269734	402.4740043	-74.89998158	16084.10986	3789.123092	316.8731482	1638.157408	6783	4371.425532	75.80910763	2220.627891	606.8748953	95.79788201	214.4342737	973.9083947	1411.824036	-0.004674936453	0.236599146	0.02024133135	0.004810592506	0.01561986671	0.006107605555	1	-0.001912717605	0.4519103961	0.05484388189	21	0.9999957322
9	130.4637664	492.8234298	-236.3164385	14066.5248	1328.327282	3295.996805	2548.67879	5484	2364	84.22164188	2073.02542	237.7913143	479.314217	311.5323776	763.8811208	665.1166111	-0.01736882848	0.09874010106	0.2319391928	0.00661406025	0.01385186098	0.01824640476	1	0.0002657889904	0.163537606	0.7810526444	15	1
9	138.3311192	83.59146787	-99.87796368	11087.82868	238.3151848	1176.752341	1596.854519	4042	11834.79167	50.43072358	1675.075515	121.9148253	206.4084971	202.2764347	581.4197243	3798.784617	-0.009055974394	0.02121384635	0.1063617787	0.004570289476	0.01214367024	0.01198661574	1	-0.001814350313	0.003221050766	0.3459119487	4	1
9	140.1423678	228.795715	2521.783132	15859.21425	1615.516339	-81.60760964	2051.956292	6109	6123	431.2214609	2447.340548	299.7604074	154.0102354	257.1342435	948.5420665	2288.474708	0.165781623	0.1046444733	-0.005341579594	0.01034822333	0.0124563488	0.01101784214	1	0.132008551	0.1754212972	0.000582961439	58	1
9	172.5878755	677.3675411	-44.79155227	11200.87826	811.8110719	47.72957974	1408.104541	4245	11695.98936	42.7255445	1862.399867	146.73106	67.80682324	168.3698593	668.7099375	4165.917481	-0.004331463684	0.07325782083	0.004072926847	0.004182414013	0.01248071673	0.006373441377	1	-0.004126681302	0.1122750663	-0.005709279958	6	1
9	177.7601459	354.0910682	3078.483953	17794.40581	1019.401661	-20.87241553	2178.10792	6650	5142.673684	502.4333486	2670.805978	267.130221	153.6668611	301.4264598	1037.497879	2442.788224	0.173442058	0.05999498221	-0.001086554317	0.01031973881	0.01064832542	0.009505405312	1	0.1380297887	0.08241009309	0.01575528924	55	1
9	189.956115	640.843582	-79.14264787	13990.50507	4453.579933	250.8342539	1466.431688	6294	16031.58947	86.71828212	1934.901154	595.6447242	89.78158049	177.1336213	841.2947799	4018.049435	-0.00603896128	0.3265436285	0.0188292272	0.006936762554	0.01731442178	0.00618273702	1	-0.002298083425	0.6390337502	0.05221031978	25	0.9999862277
9	191.6296788	183.2478318	-189.19997	15569.03921	2481.123152	1640.838843	1704.944179	6209	8318.860215	72.91207511	2910.066442	488.1985877	342.8128085	209.6605023	1142.908814	3803.66992	-0.01284805029	0.1679448265	0.1086749811	0.005493150066	0.01650552156	0.01240723541	1	-0.003403619613	0.3084665194	0.3572507491	19	1
9	192.5984461	295.6081853	-164.0234955	17632.88669	6023.925685	880.1886855	1857.641448	8167.5	18788.41053	95.45717853	2724.124253	1000.682192	169.3659157	247.197809	1293.459405	6537.628797	-0.009797666408	0.3430528192	0.05030125977	0.005966803233	0.01763007075	0.006425002915	1	-0.003146642017	0.6731593414	0.1608073425	26	1
9	193.5873406	111.7536426	-167.4681259	12285.56852	128.6191682	2673.831632	2074.766517	4429.5	1696.861702	69.74391554	1910.671641	145.8256942	382.8281704	227.8976532	690.438789	647.8184168	-0.01335419951	0.01000864063	0.2185124288	0.005626313387	0.01263729028	0.01740438131	1	0.001835841409	-0.0209725337	0.7329356746	5	1
9	210.4239317	541.2741152	-35.00189767	14974.76254	4872.697855	71.05143924	2024.766313	6774	5001.136842	71.25353627	2294.490846	711.7811975	99.19327706	262.3810991	1004.634223	2183.69132	-0.002563501552	0.3304240392	0.004534556641	0.004873981822	0.01740385413	0.007271271347	1	-0.0003930838113	0.64718007	0.003604139688	24	0.9999977491
9	216.5730062	50.5001865	771.5961552	12618.72729	1235.655909	333.8960932	1460.469942	4906.5	6923.114583	145.527931	1930.069614	188.3053853	127.1363682	357.270947	702.1815584	3407.347775	0.06152512298	0.09825844103	0.02735412409	0.00737734295	0.01370233233	0.009281305187	1	0.05041820459	0.1632238785	0.09031872475	39	1
9	220.4800801	220.3007088	-56.33169792	15898.77604	2613.024539	122.2839592	1841.307559	6437	6541.642105	71.33093697	2972.726895	525.6633897	82.40684532	249.7766108	1216.45455	3152.259824	-0.003533931619	0.1674735013	0.008070185019	0.004879978724	0.01535090978	0.005534405086	1	-0.002392969274	0.3082093144	0.01099052773	16	0.999999862
9	220.4129296	326.6578084	-207.6369879	19576.55458	4764.71439	2163.86026	1677.233425	8441	8212.863158	89.28451197	2810.169014	768.7718684	350.9377728	219.3128623	1243.836526	2339.245776	-0.01061575818	0.2428586255	0.1108498829	0.004850366476	0.0158419547	0.008897693797	0	NaN	NaN	NaN	NaN	NaN
9	225.5712934	122.8753934	10287.69646	15138.93977	1646.927579	-503.7730798	1460.836773	6121	11169.38095	1958.485942	2807.358205	351.6532089	392.2668559	184.4314783	1129.849279	4917.130763	0.68668506	0.1110187007	-0.02971825406	0.02644252021	0.01512174238	0.02978809691	1	0.5483564767	0.1820863716	0.03270868688	92	1
9	226.3777292	374.4748486	-177.0263369	17281.41995	2869.987651	2017.563369	2368.611202	6989	3609.860215	75.62145601	2306.390288	497.6291546	310.0444228	208.9615334	1003.783817	1171.201312	-0.01072573603	0.1722062733	0.1198230026	0.004556237274	0.01301565433	0.009561763131	1	-0.0009478065635	0.3172094552	0.3964442152	19	1
9	227.2017782	109.0784219	8519.730653	12583.40472	1286.895137	-473.1560532	1666.280201	5093	7122.440476	1580.026554	2338.069226	252.5607141	296.4477091	224.2596848	893.4199195	3095.180032	0.6736113644	0.1060998975	-0.03667442288	0.02757951034	0.01656815563	0.02810143075	1	0.5373789249	0.1720838029	0.005564087435	92	0.999999989
9	230.2938013	465.4431985	1065.213497	19050.79632	2198.304189	1777.363363	1795.627113	7531.5	30081.05319	246.2083122	2742.770051	354.5575284	297.8785659	215.6130271	1069.284698	7521.029846	0.05535487108	0.1185147424	0.09390210921	0.007749853623	0.01288066922	0.009610841855	0	NaN	NaN	NaN	NaN	NaN
9	232.4765776	170.2392242	-186.1685912	15599.29128	433.0297166	1786.555817	1941.589691	5653.5	11787.12903	55.79423442	3036.233318	166.7621649	376.3841068	272.0811787	1069.474244	5623.109325	-0.0117725743	0.02790231428	0.1137789582	0.005050068764	0.01481360923	0.01152210172	1	-0.003458063184	0.01710692116	0.3711763118	4	1
9	243.6531781	215.4215253	-68.58868073	17171.19477	4272.514958	318.6504234	1839.106992	7399	4238.797872	79.52763452	2348.33059	652.2747975	101.8529739	283.6183397	1051.243681	1458.65897	-0.003896937937	0.2495534332	0.01936119974	0.004965829608	0.01329318061	0.005763724524	1	-0.001229971732	0.4788538704	0.05233908498	21	0.9993085672
9	246.7794974	162.1566613	2756.387846	17911.24052	1851.046047	862.4794982	2047.251902	7032	5578.55914	508.5536473	2913.479492	392.4888597	242.2572844	222.2230324	1167.600318	2015.887039	0.1565676248	0.104929464	0.04765796341	0.01054796776	0.01432225709	0.01204350953	1	0.1280213017	0.1756893352	0.1820350878	59	1
9	248.5966125	147.1300809	2517.615117	15749.76612	1598.704319	729.5124217	2103.843251	6213	4538.608696	457.4932475	2435.358095	318.8695825	201.2142427	243.1480995	943.3251503	1495.292569	0.1624246102	0.1066141443	0.045777762	0.01085935449	0.01477317316	0.01217948684	1	0.1326139337	0.1791329864	0.1768813268	59	1
9	249.5136353	25.6909188	1769.11086	11339.59969	1113.288554	471.1380988	1563.00042	4425	3188.404255	323.8342565	1941.960575	221.2809351	173.672942	210.5557595	736.4747969	1295.098762	0.1559414436	0.09831607118	0.04070155319	0.01058674166	0.01590248689	0.01475552049	1	0.127013758	0.1619993887	0.1576215833	59	1
9	251.4798411	111.2612208	2476.266693	15728.83909	1500.550877	656.3111066	1844.617742	5976.5	4049.148936	461.3729116	2539.87075	295.8169971	232.5509857	228.5195319	975.9047695	1864.661657	0.1590815657	0.1022590455	0.04201081576	0.0110660803	0.01368213846	0.0138660553	1	0.1296517588	0.1701491997	0.1629682706	59	1
9	255.6921101	540.47231	1202.913593	15916.6966	1027.846763	48.036251	1928.966373	5961.5	14313.82292	235.1140982	2551.75585	201.182421	99.81221326	210.0929833	930.1638657	5397.114956	0.07140233614	0.06621557513	0.003014957304	0.007170353526	0.01203159268	0.006678212628	1	0.05649459072	0.09664690884	0.007342456305	34	0.9999999999
9	269.5058899	686.6381731	-76.22841665	17491.36749	1807.173692	370.3077636	1630.254437	6687	11668.52128	62.66386296	1252.147976	234.7308281	95.1030278	168.3666916	533.8234976	1222.432747	-0.004486010761	0.1054895389	0.02081491376	0.003638727735	0.009983964465	0.005357942865	1	-0.002889688038	0.1791817633	0.05313998027	12	0.9998395363
9	270.4558902	191.8209408	-90.05680207	15905.51489	5355.758164	111.160821	1757.141619	7388	9835.958333	95.93928969	2671.135929	967.1047671	99.5646433	254.503168	1247.64987	3367.204222	-0.006492967829	0.3410600813	0.006936839491	0.006645448612	0.02075141606	0.006686882602	1	-0.003296491823	0.6693352365	0.01134674217	24	0.9999835606
9	271.6453349	209.413154	-63.49636287	14921.83992	227.3549462	841.8953306	2312.468293	5454	3382.042553	51.00999984	2736.233156	170.7111079	182.8250337	274.6885375	985.2324078	1463.878865	-0.004320527186	0.01549573122	0.05661625043	0.003500644733	0.01239205643	0.007190325859	1	-0.001259134375	-0.008317311027	0.1745713556	3	1
9	282.1481965	247.4584785	-146.2933285	18953.17303	1250.076491	1035.920734	2045.550652	7234	11083.8	53.84884132	2710.027043	266.2705417	186.6594068	234.4234086	1045.826891	3315.110006	-0.007787641092	0.06429599309	0.05377674198	0.002919796704	0.01055492243	0.005523103214	0	NaN	NaN	NaN	NaN	NaN
9	282.3403936	424.3001478	1135.591619	19136.68683	3344.022313	1785.394963	2111.825909	7951	14970.31183	214.9075818	2741.665714	496.4996394	331.1577254	215.5977276	1113.316178	4759.660485	0.05943661296	0.1751396141	0.09430281869	0.006710421589	0.01495937174	0.01010223354	0	NaN	NaN	NaN	NaN	NaN
9	284.6274502	156.558498	2763.298155	16841.90588	1707.473085	804.6315704	2351.908088	6558	2031.21519	494.902491	2664.358345	382.2605491	237.4093676	298.473564	1067.242574	895.0582802	0.1661339264	0.1057582677	0.04669468535	0.0101849521	0.01343396543	0.01332630298	1	0.1356406946	0.1772965639	0.1808601368	59	1
9	284.3972032	311.5725791	-100.122421	19516.92486	6865.217553	149.1071986	1743.521823	9166.5	10856.30435	98.59887118	2557.783997	967.4080145	94.51893391	278.2404277	1186.92391	2547.970672	-0.005450866045	0.3450481727	0.007667071905	0.005319867473	0.01720575657	0.005138372888	0	NaN	NaN	NaN	NaN	NaN
9	284.5611006	756.4499584	743.4219725	9112.075589	244.6277132	-0.8522025826	1494.303073	3356	17091.78125	198.296447	1401.906902	118.4692181	181.346341	1183.030202	500.9058909	5614.091637	0.07921409752	0.02686640972	-0.0001130516857	0.01727078586	0.01452959442	0.0226647336	1	0.06221049345	0.01472094174	-0.002863053309	30	0.9999999998
9	285.2509049	328.4644295	-141.9259369	18642.4074	3297.523047	1019.018192	1950.543765	7698	8046.731183	77.48883388	2765.34553	558.1717651	204.1342234	243.1039995	1174.507564	2317.902505	-0.008016820234	0.177699747	0.05320409335	0.004407051747	0.01318203532	0.006831365203	1	-0.003001488762	0.3291604742	0.1665488982	18	1
9	289.6754508	358.566991	-143.6422857	19370.64838	4856.002507	1029.409243	2019.554859	8444	9670.5	94.76944052	2665.645238	782.988719	170.8124372	259.554299	1196.078703	3252.544284	-0.006935976275	0.2557311801	0.0547222105	0.005146661266	0.01461546196	0.006395986153	0	NaN	NaN	NaN	NaN	NaN
9	289.8034743	144.8553814	1567.348294	9655.379428	928.5312151	468.5144227	2266.694263	3873	1106.333333	643.6723513	3589.235367	407.8018727	227.2416001	438.7359491	1396.681485	845.4096788	0.165393213	0.09235396766	0.04695171248	0.0188439306	0.0298397526	0.028549734	1	0.1349438678	0.1494217624	0.1812030577	59	1
9	290.8376786	562.632114	-103.3653498	17854.75527	1067.059456	403.929107	2102.059665	6740	15079.14894	54.70057313	2495.910483	223.6705622	110.8770781	228.8128283	934.8254078	4026.743151	-0.005613847204	0.0619625146	0.0231460839	0.003258779811	0.01101038078	0.005891427104	1	-0.004031676854	0.08863626034	0.05972036446	7	0.9999999906
9	312.0091877	662.541087	-153.2781407	13956.64832	3291.849398	1529.931796	1546.455579	5944	8950.9	69.54246732	2394.997848	516.141047	259.897813	184.4808792	966.7269252	3193.202141	-0.01110615556	0.236341537	0.1086093691	0.005607497285	0.01826348431	0.01045259855	1	-0.00140259956	0.4507164671	0.359359543	23	1
9	319.3576592	222.6211662	1315.990929	16312.35565	492.1141708	91.00392723	1879.2105	5924	18634.17895	275.3037688	2866.769648	172.8847451	107.0209208	210.080868	1041.997363	7940.424493	0.08283809851	0.03079334181	0.005149622995	0.0077600512	0.01215892467	0.007129384572	1	0.06549023328	0.0227978717	0.01627927439	30	0.9999999887
9	320.3270039	177.520622	-166.8517642	16575.75429	1806.839736	1910.337301	2070.928461	6459	7861.287234	69.55066969	2080.007896	324.5072606	302.4421553	251.5900673	839.3088863	2671.81013	-0.01055370226	0.1112894733	0.1166959408	0.004461730765	0.01285221348	0.01047820719	1	-0.001551940249	0.1905203122	0.383921721	14	1
9	326.1318711	330.3244278	1341.516826	18494.39682	1198.726662	100.0577383	2023.1616	7001.5	11224.93684	305.8511843	2918.628659	272.3213128	119.1817727	275.8787019	1124.21168	5611.680751	0.07274624876	0.06739070104	0.005367328205	0.007823309569	0.01172205544	0.007015542752	1	0.05773406148	0.09905399773	0.01582075789	34	0.9999999999
9	328.3021187	784.4666098	3099.21972	10359.3522	625.0143707	498.2883223	1525.536394	4007	16776.36842	333.0464411	920.0771815	130.5843933	179.615414	175.8954059	349.1317252	3193.731473	0.298550253	0.06023641477	0.04691055318	0.017545224	0.01235842174	0.01687630396	1	0.2414710129	0.08087640256	0.2098871092	73	1
9	334.216493	399.7768314	863.4401031	16742.37309	1813.980848	3597.219337	2072.47085	6576.5	5443.041667	190.7949627	2897.960458	391.6951843	642.0029019	213.0114163	1165.87312	2470.23395	0.05282340007	0.1115392407	0.214170769	0.007416023036	0.01237411032	0.01700237109	1	0.05554564578	0.1893941951	0.7355743213	41	1
9	336.5393284	21.64283954	-45.7030709	9546.846836	2281.221116	465.883651	1489.174098	4150.5	4745.774194	67.80586289	1489.337789	409.4280271	114.7088926	311.0529749	635.0072402	2343.442141	-0.004492621724	0.2401246951	0.05148012696	0.007648667543	0.02524722188	0.01022519414	1	0.0002697409465	0.4589792104	0.1631440136	22	1
9	341.3493726	150.4780179	2732.35399	16545.9618	1712.850795	799.5126974	2005.35817	6484	5353.989362	458.7058126	2743.589644	412.138499	230.6060881	264.4296009	1112.504433	2444.08754	0.1613171178	0.1081297934	0.04797032692	0.01117505168	0.01389493537	0.01227466051	1	0.131879719	0.1822817352	0.1842684959	59	1
9	344.8482078	309.375221	3356.84499	19936.88182	1211.736096	10.66021108	2067.000654	7622	7010.193548	657.0275216	3496.835607	302.1327227	156.9426683	203.5646412	1353.690832	2859.159132	0.169904668	0.05906158723	0.0005356493202	0.009796694786	0.01067066392	0.008702904167	0	NaN	NaN	NaN	NaN	NaN
9	348.6246758	239.9849243	-127.8039723	17338.63112	246.9270892	2042.432465	2239.959676	6184.5	4039.741935	71.85635004	3022.694398	190.8715947	384.5478444	246.7338372	1118.009826	1729.25946	-0.007949826662	0.01460115571	0.1182869139	0.004030476287	0.01096243129	0.01110209161	1	-0.0002204582859	-0.01064859072	0.3872595456	4	1
9	349.4013077	365.4163185	-44.85335264	18325.26005	1987.605887	161.5299118	2212.724441	7175	7100.5	66.24234694	2521.588391	370.505738	87.19202726	251.2975027	1033.537489	2111.010291	-0.00237321208	0.1061125814	0.008310153785	0.003679852053	0.01111962077	0.004734582909	1	-0.001991858742	0.1805551802	0.0103339906	11	0.9999557091
9	361.8146667	255.6963703	1013.424707	16798.68818	1914.107167	583.1939586	1837.164358	6663	14977.92632	207.8164686	2801.193522	369.7718851	158.0753738	245.4303896	1119.831697	7291.533482	0.05969771592	0.1145680924	0.03558138558	0.006820733577	0.01251712512	0.008577160337	1	0.04962528568	0.1971043838	0.1188603291	39	1
9	365.6670441	340.1539857	-166.1332103	18288.85796	4430.399442	2176.758336	2007.572677	7949	4112.652632	95.4523011	3301.047198	880.1340157	402.1644201	205.5333458	1475.953118	2351.858698	-0.009320921165	0.2391933709	0.1158879292	0.005763301303	0.01519620395	0.01126466334	1	0.0005219493429	0.4565641553	0.3850402403	23	1
9	365.2863892	396.5279516	-143.3595142	19453.50447	543.380427	481.5385035	2016.548019	7212	20913.18085	48.41098025	2854.669602	199.3279961	115.7982668	212.3426494	1091.240334	6516.356537	-0.007235712298	0.02679865645	0.02508737535	0.00278956455	0.009563374402	0.004828729499	0	NaN	NaN	NaN	NaN	NaN
9	367.6920059	238.4397288	1143.829808	19437.64115	2257.159308	666.0811191	1653.01216	7716	17893.06383	231.3809568	2605.554364	398.1255984	155.0341816	200.3384755	1072.546316	4810.816341	0.05891963584	0.1167898469	0.03512047694	0.007819859404	0.01133505997	0.006834020238	0	NaN	NaN	NaN	NaN	NaN
9	374.0250176	414.8380535	-221.0192475	18396.3217	6344.817332	986.0391201	1768.595883	8512	27563.34737	96.79813623	2706.183859	964.6776004	173.2188297	227.8763798	1246.753443	8381.503116	-0.01241324223	0.3416679252	0.0530547735	0.005758019207	0.01789656465	0.006368524898	1	-0.005080383226	0.6702896375	0.1697173061	26	1
9	376.4548196	208.2983659	1114.657441	17432.11374	1843.651081	586.0827385	2140.42119	6749	8920.642105	173.6866938	1881.636388	300.0111765	138.5799724	260.7980398	772.7514983	3738.457845	0.06394810731	0.1101369168	0.03403530782	0.00674373057	0.01086668597	0.007537009821	1	0.05289623254	0.1878445943	0.1143304925	39	1
9	378.3834767	255.3366854	1185.014037	18777.60678	2123.060112	612.4271664	1980.621259	7485.5	16248.42105	220.8423239	2375.243319	363.9808805	168.8620454	449.1753724	998.2017813	4304.58924	0.06309338791	0.1146448429	0.03341826349	0.007145413342	0.01181624173	0.008571944555	1	0.05221106421	0.1972378771	0.112131496	39	1
9	378.6142923	369.4020325	1098.899548	18045.01234	2074.09413	1780.422836	2213.570484	7221.5	19616.65263	205.117183	2319.886097	393.406664	269.215669	245.9861571	973.9783345	6130.835462	0.0624135236	0.1164211952	0.0970354614	0.00754725414	0.01297477987	0.01006592955	1	0.05576437007	0.2004075596	0.3322940208	40	1
9	380.263686	100.0793628	5495.768082	11636.09853	1863.378452	-297.1616489	1699.232488	4837	6672.670213	1325.369803	2793.728179	437.8729996	244.8951618	226.9009317	1130.070239	4629.957369	0.4716480771	0.1646641908	-0.02437070109	0.02660505305	0.01926118434	0.02461677181	1	0.376679189	0.2964361483	0.004721936926	87	1
9	392.3518281	187.4942152	-233.2863466	13420.7122	230.7809368	3107.596601	2000.88383	4973	4084.042553	74.9396811	2460.229501	132.3078916	576.6840749	259.5825266	858.8613236	1880.962765	-0.01710852469	0.01692809153	0.2313151173	0.005952832873	0.01165737641	0.01981181113	1	-0.0002926192333	-0.00663787249	0.7766212511	5	1
9	393.4527968	20.74726201	-178.6441651	11244.18877	1147.41007	2438.824176	1417.640308	4343	3871.892473	73.04511046	1592.981346	191.4229988	344.7065325	197.0552352	603.3978563	1152.49535	-0.01597722914	0.1019746664	0.2124632003	0.006474915299	0.01366721614	0.01647385711	1	0.0001608953655	0.1704112061	0.7140231949	15	1
9	396.8887964	224.609411	11887.38933	17225.75797	1901.462658	-528.2493911	1688.975821	6980.5	8643.393617	2421.587744	3413.627013	473.1273518	449.9542157	216.2230285	1421.533979	4329.575326	0.7045909475	0.1146752533	-0.02892143903	0.02748626568	0.01463536305	0.02959821243	1	0.562803772	0.1894519815	0.03957090939	92	1
9	396.4801867	594.0934516	1011.387481	15318.49034	2459.710692	10.10397802	1540.096668	6143	12582.23656	211.7422427	2719.106075	403.7321584	89.89801878	171.6934479	1042.186377	5177.445865	0.06465882402	0.1696738772	0.0007119091657	0.007168216777	0.01686743366	0.006454381098	1	0.05185686862	0.3119580782	0.000807306563	42	1
9	400.6146797	94.35516682	3820.650163	12633.73196	707.8196287	788.3800512	2122.614674	4890.5	9590.052632	799.6806765	2706.099969	183.3210493	295.3672624	251.8943882	966.7530501	5144.339224	0.2994423323	0.0560242138	0.06074425689	0.01781402073	0.01828323389	0.02325769704	1	0.2430370107	0.07198679229	0.25786332	73	1
9	408.4024892	208.1746156	1009.817169	15854.98721	1628.280995	524.8362062	1872.868723	6119	6450.684211	234.8437498	2784.197718	316.7127591	166.1805988	252.0657177	1066.292454	4048.150453	0.06435484106	0.1085298217	0.033608397	0.007798530221	0.01282479951	0.009690422319	1	0.05318082125	0.1844999488	0.1128974844	39	1
9	416.5448638	164.1709569	953.7508297	15989.95694	1578.915953	509.0853312	1657.842136	6178.5	6919.257732	226.9671025	3212.342206	362.4140489	165.9673491	246.9706151	1231.207033	3928.208893	0.06010071085	0.1060723684	0.03188363119	0.00712748228	0.01602837868	0.009136115966	1	0.04963572797	0.1794582014	0.1059056575	39	1
9	416.2879112	284.4866775	973.8546376	15886.14384	1711.88025	530.9606247	2029.861423	6307	9718.516129	229.3683876	2701.47571	387.5790113	167.1493035	233.6734482	1093.811128	4471.760106	0.06271134265	0.1106481503	0.03446853782	0.007851667541	0.01502520288	0.00808180827	1	0.05193647902	0.1889205161	0.1155687976	39	1
9	420.6510429	269.5916854	1170.127643	17595.19015	5805.899341	532.2314892	1928.088551	8016.5	5802.771739	208.4017541	2466.324457	973.2362666	168.7198199	322.6604035	1198.452009	1943.521507	0.06814853387	0.3331397866	0.03040661299	0.007339966027	0.01947075243	0.008770293869	1	0.05801492732	0.6516889478	0.1090526888	49	1
9	423.967017	8.531832804	727.9832111	8461.677555	211.8323449	-1.38929442	1332.815239	3129	10957.78495	157.6611975	1489.504825	115.6228376	88.90524678	189.2108014	508.1052713	6174.56223	0.08284266359	0.02721448948	-0.0001452817657	0.01025017443	0.01593031993	0.01096147264	1	0.06512226394	0.01539789493	-0.002154291883	30	0.9999999998
9	441.6774906	330.276359	3080.792255	18630.89284	1922.15151	972.5104949	2222.604684	7385.5	6241.387097	595.7386702	3299.787596	389.154764	243.4590886	221.7480308	1308.267931	2808.797681	0.1632649883	0.1054632481	0.05262600717	0.01117459947	0.01093230477	0.01264400035	1	0.133717348	0.1766705329	0.200747159	59	1
9	441.4782629	619.6886634	718.8555476	8681.387673	99.26792754	2.989242784	2058.060494	3274	3167.697917	300.5433986	2909.392484	185.0378661	188.8328424	1296.642515	1046.638342	3121.872482	0.08749318169	0.01222888558	0.000304737889	0.01441967522	0.03053631153	0.03184798582	1	0.06874847967	-0.01583816484	1.595925279e-05	30	1
9	442.5195083	200.3669518	4497.229225	15990.53915	350.6996147	3446.487431	2290.497559	5955.5	11214.46237	756.3170488	2292.133457	177.7919179	613.2438008	225.7558783	843.9857969	4388.979149	0.2825462664	0.02268915165	0.2159851842	0.01466279944	0.01201240017	0.02581216992	1	0.2391503237	0.00156344993	0.7906361889	71	1
9	442.4577806	225.3275096	2586.760911	16351.51068	2564.681451	2283.747272	1950.102931	6621	6230.197531	452.5551054	2378.526366	459.625389	421.4582182	252.5441279	985.8213428	3856.83193	0.1572880038	0.1643486605	0.1423380999	0.01196391814	0.0152605502	0.01724483192	1	0.1352037793	0.2984829046	0.5117013417	63	1
9	446.7047733	591.3956518	1011.744271	15528.55686	2552.379407	-1.8860811	1585.785628	6309	12197.65957	206.4723754	2238.132218	385.6693822	104.2490339	171.7823015	874.3207277	4312.628354	0.06763548787	0.1654748605	-0.0001451977268	0.007397566389	0.01436062422	0.007021106473	1	0.05415234397	0.3031920419	-0.001614964826	42	1
9	451.5607991	134.588342	-73.86326615	14707.57808	1555.485806	798.7657825	1879.33347	5703	4846.27957	63.87990279	2367.185833	280.9180007	164.2160805	364.3686218	889.2746526	1553.112915	-0.005022694562	0.1048108541	0.05427218873	0.004828828304	0.01389709374	0.007792962781	1	-0.001178980653	0.1774960984	0.1688409597	13	1
9	450.8556897	232.4883874	1584.997411	9834.775421	1485.94218	1369.90971	2578.705236	4130.5	2436.506329	506.968103	2949.765353	454.8891322	467.6414725	388.9316674	1179.954256	2963.497288	0.1634553973	0.1519880165	0.1390676376	0.02089924458	0.02915262829	0.02518402551	1	0.1398313491	0.2727184717	0.5014035675	63	1
9	456.3230714	218.3463888	1013.988277	17411.38383	3029.713204	1593.815405	1699.715439	7179.5	24110.82759	202.4194696	2192.575121	476.6565147	277.9429076	175.1535301	942.9844217	6245.771221	0.05976447268	0.1789803154	0.09230158762	0.007973686845	0.01440441966	0.01014185233	1	0.05389159285	0.3306112324	0.3170928565	44	1
9	458.3915377	155.1317538	-77.16764197	13610.0402	825.2242971	328.8407823	1807.912051	5068	11685.08421	53.47041752	2582.299126	182.6278008	103.6919318	228.5686688	937.3172761	5668.241528	-0.00553050419	0.06239850279	0.0234536713	0.004672631651	0.01418924471	0.006806498905	1	-0.003941205351	0.08953948969	0.06081635906	7	0.9999999926
9	458.4726691	573.5943152	1015.302597	15094.66182	2362.576125	-21.92101654	1879.693376	6121	7350.968421	183.6453688	2239.097284	379.4484454	109.8570871	299.6962813	872.5393403	2717.958102	0.06746598634	0.1594004231	-0.001383373353	0.007007998852	0.01420157988	0.007844139846	1	0.05388291814	0.2905692017	-0.006112705965	42	1
9	459.523433	289.1663377	-11.16939357	11986.94378	1117.473193	648.7606012	2356.586608	4579	784.0888889	60.21821959	3418.023355	374.1188845	183.1722993	359.6970843	1283.532442	462.581123	-0.001142334811	0.09575854131	0.05580359766	0.005322804475	0.01906285239	0.01098067548	1	0.001951572255	0.1586028605	0.1747522138	13	1
9	464.2073628	482.1738071	1041.408585	17651.85665	1132.345553	1630.817074	1727.351638	6605	11906.48936	211.0855041	2509.682742	252.2784162	284.7350546	166.7278504	958.8509545	4613.650773	0.06016169986	0.06498482468	0.09321471125	0.006729035136	0.01085156824	0.009032249928	1	0.05325562249	0.09347613688	0.3170982362	36	1
9	469.4928723	85.27313637	3575.589456	12850.12014	213.4063095	2512.130135	1909.097669	4817.5	5694.385417	523.8026969	1750.802284	146.8110323	443.7653303	224.0126618	601.8303568	2291.469271	0.2739417605	0.01750187187	0.1943450899	0.01330171409	0.01315228058	0.02164749607	1	0.2308130586	-0.008932608998	0.7136415326	71	1
9	470.2340294	170.4103012	-49.59096634	12898.25814	880.885999	102.2554991	1804.705038	4863	7229.610526	51.5378596	2648.540683	180.6567319	78.22658632	233.867492	948.9785135	3963.047101	-0.004191830672	0.0706196899	0.008527839614	0.004220789375	0.01351832618	0.006095766091	1	-0.003752207735	0.1067482553	0.009671196416	6	0.9999999275
9	473.6536694	293.6151804	-181.1868128	13429.47103	1239.62174	3134.32969	2660.338963	5248	4174.611111	80.04182347	3051.116684	331.4820667	649.3841068	265.8995366	1149.905942	3720.600452	-0.01476047461	0.09314616396	0.2332642789	0.00579126587	0.01642770714	0.02485016698	1	0.002393467806	0.1518564765	0.7860638789	15	1
9	480.9355814	110.0131143	6163.246278	13215.00908	745.1680026	1129.869265	1794.154563	5059	4799.150538	1120.56498	2299.101878	179.4559713	317.1003685	176.4579046	847.5323795	2338.10555	0.4710177845	0.05818175381	0.08285696064	0.02338783252	0.01429646927	0.02393010152	1	0.3821089052	0.07404967331	0.3728078204	84	1
9	481.6408918	485.48119	971.4301506	16315.55063	979.3687127	1508.979456	1838.426602	6151	13496.07527	172.4503811	2481.522674	230.809901	224.3748834	171.2159061	928.32419	4444.696572	0.06053825653	0.06394477238	0.09368449292	0.006682995414	0.01235013669	0.01040283864	1	0.05357859273	0.09130386267	0.3187792753	36	1
9	489.5035861	594.3081359	816.1158127	13078.22247	2113.676643	-33.87919036	1598.260329	5349.5	11418.82979	182.4150166	2512.271269	353.9043002	142.8643082	855.6668006	984.3095506	5508.833012	0.06308356648	0.1650709883	-0.002365068371	0.00757300233	0.01702482214	0.01045172871	1	0.05035484743	0.3024299965	-0.01032906551	42	1
9	490.3940537	757.8073581	2423.069902	8810.543665	173.2741207	465.5212673	1418.63119	3276	7852.787234	370.0740511	1313.238927	103.3226886	166.4278456	158.1483726	479.3053035	2564.459816	0.2786988375	0.0205262921	0.05106289239	0.01618211042	0.01212325652	0.01802916739	1	0.2254602424	-0.001500474054	0.2186996981	70	0.9999999998
9	498.6342678	200.6230711	-83.93046977	16209.39809	5247.961265	109.2018214	1524.954142	7231	11360.85417	87.48839718	2136.046669	729.6622158	89.00180061	213.9422021	971.160018	3348.761839	-0.005610524455	0.332201039	0.006626491704	0.006062410527	0.01809051863	0.005888446075	1	-0.002687276879	0.6508986138	0.01021713778	24	0.9999639711
9	499.5002295	299.1435743	-66.75584988	16804.87645	3991.833449	378.1187114	1663.549022	7132	4285.978723	76.81313146	2251.224677	605.2337831	107.2450763	201.5285751	988.1457557	1546.70389	-0.003994936118	0.239227105	0.02203399085	0.004827623671	0.01467161572	0.005497955774	1	-0.001228829297	0.4573528907	0.06127734645	21	0.9999996072
9	500.462138	252.2775692	1023.658515	16849.78485	2737.839062	22.94970901	1582.468311	6791	12443.15054	184.5403647	2247.043612	438.1220252	114.5134356	200.5087061	934.9202192	4375.287995	0.06389186416	0.1667999289	0.001271281293	0.007441536879	0.0146318083	0.007115578925	1	0.05125198815	0.3059852858	0.002490929889	42	1
9	501.9761821	689.589861	1707.319276	10944.50629	658.1691701	1457.413992	1645.4391	4180.5	6073.010753	295.7898498	1687.844906	152.5696981	267.0007564	180.192612	639.0644105	2162.781977	0.1567010909	0.05957935933	0.1262217482	0.01079926985	0.01196311202	0.0168732471	1	0.1327674264	0.08069506283	0.4527878518	57	1
9	502.9242667	481.1071932	4668.774948	16007.63056	1046.099865	1069.169189	1929.948556	6110	25984.72632	890.0273232	2825.330671	230.5323076	338.7081799	191.2984634	1087.296778	11483.45142	0.2938472896	0.06672669492	0.06448790287	0.0131845044	0.01254573697	0.01842235345	1	0.2388841966	0.094290634	0.2698800486	73	1
9	506.1023453	362.2899574	886.3510425	12721.57776	138.7515567	406.8792686	2117.177837	4633	6050.329787	233.8016837	2953.725785	149.6460804	162.0786734	256.5782194	1024.679621	4253.956654	0.07006266199	0.01176039539	0.03577946407	0.008401312212	0.01465836649	0.0111031819	1	0.05703871965	-0.01688305118	0.1189347478	31	1
9	512.8532881	519.6212913	947.291461	13815.07434	2286.281058	16.12537818	1789.870233	5665	10315.10638	199.2185019	2399.800364	394.4376386	107.5299256	185.1575939	934.9198164	4621.547491	0.06591123872	0.1640836884	0.00125026002	0.007713297123	0.01543641723	0.00803570593	1	0.05284638831	0.3003090489	0.002791859302	42	1
9	513.2754161	89.66898531	571.8160063	10455.02721	1126.542615	916.8537486	1651.466723	4140	16528.70968	148.2739136	1966.435156	213.1795308	225.7690278	334.5882306	749.7295902	7769.060309	0.05650810584	0.1069190388	0.08808477	0.008845263335	0.0163042101	0.01460566419	1	0.0503682875	0.1807943386	0.299714302	40	1
9	514.6906613	153.5403059	-43.45162391	13786.40678	2244.849147	301.0294091	1513.256772	5562.5	4194.585106	64.99566415	2327.499927	394.1579361	98.910547	209.9843225	897.7163292	1726.033544	-0.003291084703	0.1656939707	0.02279870515	0.005002970696	0.01654128365	0.006496040978	1	-0.001268718917	0.3043808664	0.06198912842	17	0.999941306
9	514.8770505	440.3697374	2701.278309	16103.54325	1540.220184	-20.61629843	2219.229735	6167	7139.010526	490.876385	2562.017111	291.5066339	161.1081128	349.69892	981.7985019	2760.70784	0.1685806981	0.100135621	-0.00118913439	0.01020368481	0.01323945672	0.01094473407	1	0.1344803233	0.1659710246	0.01545693449	58	1
9	515.5037484	558.2748971	1005.802606	16624.87216	2664.700165	493.2266685	1516.13893	6664	21387.66279	186.6227923	2279.03879	395.10254	132.9823821	168.0844135	919.7701869	6569.180942	0.06079279246	0.1696683649	0.03144081685	0.007107583735	0.01417369298	0.007453907719	1	0.05072773577	0.3117390438	0.1063373228	43	1
9	522.6678566	186.5352568	-223.0248443	13631.96261	1357.929845	3180.135953	1977.151443	5349	3778.610526	77.1055915	1927.115676	242.0954833	462.9160463	218.1192787	727.7510264	1697.065905	-0.01693379484	0.1020468677	0.2343260417	0.005442177617	0.01410327978	0.01716259155	1	0.0007973390096	0.1703902977	0.7895079982	15	1
9	523.7018086	39.42357474	573.7210298	9702.279887	598.3695944	798.6584299	1278.189049	3701	5942.354839	122.6732938	1620.072002	148.5689453	195.6911099	319.1070555	585.1914573	2991.65644	0.05860251731	0.06260596853	0.08341447129	0.007882793248	0.01459003902	0.01424353627	1	0.05135477181	0.08863051469	0.2827506002	36	0.9999999972
9	524.6371539	540.3059385	869.4861381	13630.10195	2288.509611	11.77679924	1492.495058	5577.5	14790.60638	230.4024568	2680.669208	387.9980401	97.54876863	174.9838247	1024.239992	6910.949082	0.06516369874	0.1696832948	0.0007681593047	0.009106266964	0.01836927421	0.007954092387	1	0.05226556031	0.3119706059	0.001115095618	42	1
9	525.5045066	342.6187069	2219.36257	14021.23635	730.7871739	2045.731706	2095.540149	5254.5	3876.152174	469.6027725	2898.175905	214.4133864	447.9677068	227.1237713	1064.621451	2700.597272	0.1556815786	0.05409688444	0.1437439078	0.01059409212	0.01332116378	0.01786683534	1	0.133025424	0.06915713132	0.5130716043	57	1
9	528.284671	620.6577752	-38.85570494	14788.66751	743.3106565	275.1209074	1777.977126	5400.5	9609.55914	109.6478104	2853.363553	200.5821282	150.2523739	936.2385815	1040.176048	3929.557331	-0.002723941695	0.05691050989	0.0198702598	0.006848167915	0.01093509075	0.008304878205	1	-0.001968609274	0.07811736401	0.04888003514	7	0.9999981249
9	529.7008719	559.7761344	3252.99649	11014.47356	535.683452	675.711491	2503.576247	4194.5	7976.012048	738.0653369	2470.745866	147.7910974	254.9261147	279.8702951	900.0465804	6438.120811	0.2938024587	0.053097041	0.06498646164	0.02158657606	0.01815033165	0.02294082288	1	0.2387590878	0.06593596295	0.2712082435	73	1
9	534.2460976	604.4443095	-25.29806455	12290.36046	619.4630859	265.1420452	2035.828421	4625.5	6188.591398	44.03074595	1947.21187	140.6928511	90.28232141	244.2537501	695.8752819	2888.723941	-0.002149468267	0.05182556863	0.02179996837	0.003794457201	0.01023707047	0.007306286348	1	-0.001429130465	0.06751646639	0.055544892	7	0.9999999932
9	539.2749323	309.4932767	-71.10872855	15090.61492	1522.528491	348.3168041	1693.059978	5745	7927.0625	55.07957272	2701.984025	313.3700498	106.1083896	221.1328743	1040.405293	3278.036353	-0.005162156767	0.1024712322	0.0243366257	0.004003912352	0.0133779521	0.006199301619	1	-0.003232883023	0.1728826312	0.06509637941	12	0.9999981935
9	541.0814413	56.77820627	735.3556779	9216.133624	227.0943552	-8.374550626	1410.66497	3446	13685.29787	161.4894572	1631.10129	119.9567396	88.03974518	173.2461394	580.7299613	7338.846839	0.07959455882	0.02415393667	-0.000924267529	0.009971305648	0.01396639372	0.009849030629	1	0.06243951789	0.009080567233	-0.005663985207	30	1
9	540.521519	519.6823153	-151.9742388	14472.58073	2376.424237	1603.331295	1747.622428	5927.5	11686	65.81512701	2084.723484	305.5703851	250.6037116	212.2966636	795.9152168	3076.357812	-0.01091671407	0.1628695694	0.1111069844	0.004836416427	0.01393948952	0.009079593082	1	-0.001743376479	0.2978638387	0.3659580495	19	1
9	540.9832074	214.5449393	-230.4678074	13490.74796	248.6948716	3048.650337	1777.665966	4853	3712.923077	68.35340945	2387.375444	138.8581946	541.3646831	184.2906555	828.7806132	1875.615912	-0.01674028517	0.01894272199	0.2246774911	0.005274561564	0.01249361641	0.01860292418	1	-0.0004053162874	-0.002396306659	0.7537791842	5	1
9	543.3405864	379.524699	-81.59775992	16882.13684	911.2916188	864.2845404	1955.702089	6325	8858.319149	53.375929	2186.035321	220.7400185	177.5801137	201.5073687	849.1957126	3250.398117	-0.005207054001	0.05621192676	0.05343881599	0.003143790076	0.009793455115	0.007876359221	1	-0.001812313216	0.07641477821	0.1645310035	8	1
9	553.6463848	611.4555379	-47.13893862	12271.529	711.6188427	253.5754694	1681.059533	4662	12882.41489	44.11857234	1829.322337	139.3259355	81.72347622	180.5484901	652.3293046	5114.255794	-0.003987326972	0.06126667438	0.0215228889	0.003924032261	0.01120817102	0.006388282087	1	-0.002837282715	0.08718124269	0.05444380392	7	0.9999995154
9	558.0566446	667.9925917	-96.78175908	9617.917903	1063.750584	1021.959986	1667.087519	3773	9666.377778	52.30497012	1285.08774	164.2021751	151.8213125	140.900397	487.4036146	2401.262929	-0.01107262161	0.1152049794	0.1074005674	0.00587853006	0.01386368081	0.009856620866	1	-0.002529970108	0.1987497888	0.3517336129	14	1
9	563.1164286	298.5960338	-87.82529483	14157.66359	1422.873754	703.1106262	1682.587983	5516.5	5921.755319	64.12792072	2464.728425	277.7308276	154.4416159	229.8020727	913.1204564	2536.448023	-0.006358467775	0.1025333951	0.05031861316	0.004842917421	0.01533776123	0.007598285397	1	-0.002524483682	0.172809383	0.1547891973	13	1
9	564.927139	562.796149	892.8635467	13957.10368	297.0107116	1246.173649	1750.201884	5040	17269.62105	163.5860929	1826.670305	140.432322	189.7783795	185.5497685	625.3280402	5128.192075	0.06459583827	0.02241636852	0.09211803244	0.007295988421	0.01132649093	0.01065825255	1	0.05636383523	0.004880743578	0.3130798314	32	1
9	569.0435954	543.7966029	752.4896856	12866.87952	2136.776465	1123.053824	1791.522909	5292	18121.64583	135.9289558	1552.027701	298.1558148	178.1176571	204.3169956	630.8568118	5020.189864	0.06034413689	0.1692414299	0.08783975415	0.007733705864	0.01451992377	0.01056849522	1	0.05398366749	0.3103832574	0.3014967629	44	1
9	574.4450852	596.2728957	-36.966668	13132.88708	716.1699769	279.4334007	1610.492685	4806	11019.2234	42.9116	2024.107865	160.0543663	92.991538	183.306829	702.2290167	3694.674622	-0.002891070222	0.05703322485	0.02213134281	0.003637886421	0.01273535894	0.006110305928	1	-0.001956470868	0.07835581894	0.05667481812	7	0.9999999675
9	589.6084038	617.3281181	6755.09193	10058.23204	1065.971327	-351.4969181	1510.504887	4079	6753.21875	1449.609986	2086.906843	220.9424163	280.8569652	840.7880264	806.143986	4188.493105	0.6838518722	0.1083121776	-0.03554623196	0.02912060551	0.01679301195	0.03092413251	1	0.5456856742	0.176542442	0.01182046016	92	0.9999999994
9	597.1866197	218.9558614	1849.953348	11015.73724	1786.897104	-28.94059722	1770.989387	4567	2263.189474	372.0951795	2328.360584	400.7652932	127.1303575	219.375411	938.6202253	1512.223334	0.1633577356	0.1618627491	-0.002715141103	0.01462938195	0.0195874325	0.01324073069	1	0.1307413011	0.2944507267	0.0107638996	61	1
9	600.3115207	655.6311159	-12.52920413	8831.231966	2876.488316	-0.1551506713	1308.687609	3953.5	7119.829787	60.83625169	1540.368576	502.4520845	74.54493684	134.4206446	684.9321883	2729.043917	-0.001354247462	0.3254216474	-2.86830024e-05	0.007829679211	0.02242662081	0.00884639157	1	0.0002396230797	0.6367971192	-0.0120676119	24	0.999999994
9	609.4620029	112.9786661	-18.47469721	9126.964901	1457.149211	33.70132377	1313.697349	3688	6501.391304	47.56151282	1465.77937	255.0032285	61.43507799	187.1518227	586.3931472	2869.848868	-0.002047636078	0.1631120256	0.003526100278	0.005517581846	0.01695041648	0.007038452779	1	-0.001531100686	0.2991557576	-0.004534782045	16	1
9	617.6384051	250.6294882	801.1592636	11845.01836	1208.041177	352.6558494	1737.558582	4636.5	5517.322917	175.3223302	2143.357192	255.3675156	107.118866	227.172787	808.6383288	2705.976876	0.06852756361	0.103978215	0.03226809649	0.01034927764	0.01611155844	0.009706487767	1	0.05640160025	0.1749889361	0.1090593414	39	1
9	619.3921744	272.5755556	937.6958764	11125.3563	234.6084602	21.19416909	1783.299799	4106	14089.30108	174.0607236	1682.603228	132.8733709	95.39665586	208.5289112	588.8028896	5296.807219	0.08449793101	0.02112664895	0.002115460466	0.008702990742	0.01346619013	0.009207847718	1	0.06654106012	0.002693978799	0.005869562265	30	1
9	626.476032	74.67761171	3236.346046	7349.164454	177.9958226	-200.1142929	1230.273664	2752.5	10418.03191	591.7166934	1270.547053	104.0804679	179.3686168	626.383502	467.0010909	4965.3952	0.4464639358	0.02569128738	-0.02836547695	0.02467838143	0.01576615494	0.0252555942	1	0.3549854937	0.007720577993	-0.01869006733	81	0.9999999991
9	627.3745196	324.4646172	742.0513897	12294.16402	2021.496023	353.3302215	1467.990079	5048.5	15851.30108	184.3266047	2317.58308	372.6360375	127.3588478	215.3538785	894.8964456	8186.395536	0.06087023533	0.1662140195	0.02953425314	0.008315064906	0.01917811534	0.0108738649	1	0.05063679412	0.3045686517	0.09965513694	43	1
9	630.2586517	354.2931182	8176.770484	11617.14481	1250.815755	-429.6012493	1478.544528	4771.5	11201.69474	1577.382872	2252.844777	216.8674292	298.4940962	185.9910172	861.6523165	6273.001854	0.6934493339	0.1107947734	-0.03415335689	0.02606865506	0.01756568315	0.02939437314	1	0.5534959777	0.1815695358	0.01885732652	92	1
9	632.5568565	569.8273338	-35.64091089	11189.24089	271.7906144	32.73192698	1400.643842	3977	7934.854167	42.44922362	1881.501786	121.1384113	65.32078663	138.8298648	663.6753928	2777.10629	-0.003294662333	0.02502316317	0.003196653773	0.004001453155	0.01214580173	0.005937327833	1	-0.003779944731	0.01193588636	-0.009884654693	1	1
9	634.6049686	454.3892282	898.7874992	11037.15037	243.9895848	-5.066564233	1853.049695	4064	15045.69792	173.8854526	1704.096933	150.8876675	119.6668181	541.7530534	582.9996713	6533.22474	0.08165271661	0.02319801087	-0.0005421870456	0.008820829683	0.01537981288	0.01100062088	1	0.06410654575	0.007062073449	-0.003908614427	30	1
9	639.8242127	616.6118017	656.0790101	9981.542736	1610.18734	-44.78232684	1252.467798	4104	9563.329787	125.9294244	1397.253125	268.080615	76.34407485	142.8066165	554.2717319	3046.861602	0.06735949528	0.1663981521	-0.004647773371	0.009271171111	0.01718359631	0.007751236306	1	0.05365018528	0.3051539922	-0.01723973479	42	1
9	640.3028097	210.6090116	6397.556555	9346.314419	1108.303806	-302.7680798	1388.034734	3903.5	9601.446809	1533.205091	2243.97002	273.4148477	272.4311959	151.2093677	892.896944	6418.985803	0.6796704063	0.1190436789	-0.03268181685	0.03119951636	0.01834255803	0.03518280509	1	0.542610626	0.198895582	0.02110955043	92	1
9	640.4063949	653.6002824	1231.115659	7761.14876	802.055967	-53.06023454	1478.610897	3034.5	4923.414894	233.817974	1285.061569	147.7800915	92.76164404	138.7488528	481.2359378	1953.874521	0.1651004868	0.1070723256	-0.007100904823	0.01339056308	0.01630364094	0.012926702	1	0.1313708282	0.1804951404	-0.005591429028	58	1
9	660.2635283	177.4826353	-156.3012282	9053.134257	967.8835871	2017.07439	1483.872087	3599.5	4278.231579	58.42325521	1254.870282	164.1889868	315.8315529	173.4807085	483.7519933	1598.920756	-0.01713700067	0.108851498	0.2207192462	0.006290508111	0.013605819	0.01537281046	1	-0.0001784568005	0.184661529	0.7425450729	15	1
9	662.2909397	419.9810327	657.4491742	10050.145	583.0637644	317.089162	1602.701517	3779	6390.414894	149.9296342	1887.159438	148.9953493	117.7126492	179.2950847	694.428658	3621.54953	0.06596799042	0.06076213029	0.03160073169	0.01003663026	0.01375201135	0.01049205184	1	0.05392142871	0.08513408411	0.1049468752	35	0.9999999997
9	675.8039202	497.6295193	-48.56166287	8856.883361	451.1407729	1010.569482	1998.525445	3383	5637.989362	51.44179345	1310.153437	138.0909307	176.3274722	195.5785118	484.3467529	2372.809416	-0.005537238215	0.0539690848	0.1151339688	0.005560734364	0.01523979488	0.01424529559	1	0.001862418804	0.07123570226	0.3780024667	9	1
9	685.4632827	196.6678265	1404.68294	8142.85677	151.0555748	-56.11011708	1644.24972	2974.5	4022.631579	237.3546895	1310.737699	117.5795887	102.4464176	237.633943	470.2990961	1896.701274	0.1765479682	0.01893015708	-0.006907708092	0.01379576299	0.01573431968	0.01297365157	1	0.1397826824	-0.003000588024	-0.004874673281	52	1
9	701.6941828	274.4728608	-10.75408858	8992.756789	2162.024599	173.7393875	1372.502643	3869	2719.260417	52.87110105	1287.308436	317.5223618	82.76287248	176.4091511	533.8948973	1022.145156	-0.001158244836	0.2427362642	0.02032409904	0.006187793226	0.01847532803	0.009106014245	1	0.0009681448009	0.4646296339	0.05609060116	21	0.9999775266
9	703.03534	498.5277312	557.7768016	9266.805034	622.0159028	257.0372276	1331.958688	3541	19002.06452	109.0812719	1426.796678	124.4124088	95.30079159	149.0250077	506.9951701	4266.143432	0.05993035239	0.07068538302	0.02789944352	0.008017602486	0.01414536926	0.009356420447	1	0.04892884146	0.105885342	0.09106574112	35	0.99999995
9	703.4380861	598.9671924	6.010341561	6417.261204	709.8146339	90.78404289	1311.017721	2529.5	6116.043478	42.91612071	877.9553949	138.7112064	70.12246443	143.3979752	337.0913932	1731.595351	0.0007976799208	0.1123435524	0.01482952578	0.006912186352	0.0197368035	0.01069341176	1	0.001025540779	0.1934201078	0.03379180259	12	0.9977781185
9	706.6870139	519.4495279	525.6004738	8444.69288	565.4725864	230.4808822	1343.536586	3203.5	14515.82979	113.2381691	1273.900286	130.4806174	99.56495164	140.8119208	455.430394	4990.409959	0.0624573182	0.06788562937	0.02944827665	0.009365815111	0.01702443879	0.01163787163	1	0.05103042804	0.1000155825	0.09691302032	35	0.999999995
9	712.4453061	293.2160887	591.0736836	8915.877501	1448.832625	-5.485872354	1256.89617	3679.5	6363.56383	141.4303613	1625.41015	263.7003522	84.19055563	197.4968926	629.5582493	3516.872338	0.06557188386	0.1615657982	-0.0006346956132	0.009851492586	0.0191619671	0.009844690518	1	0.05243081215	0.2950918374	-0.003881948381	42	1
9	713.4913308	334.6939871	741.1258726	8580.501484	243.4366265	1.699353662	1496.034454	3216.5	17365.26596	144.9393879	1284.415724	99.85996332	88.19336738	131.6189504	451.9462556	5653.339234	0.08493809851	0.02920022898	0.0001865540762	0.0097637992	0.01325103068	0.01080931512	1	0.06684211617	0.01949830028	-0.0004808243936	30	0.9999999992
9	718.4712421	483.6887515	494.7654826	7689.75147	201.9953723	224.2829811	1473.008492	2886.5	13730.01042	116.8408777	1366.303595	96.66328377	88.78379828	152.2682337	482.0627613	5384.187067	0.06419071535	0.02680976408	0.02972289931	0.008675177099	0.01420962614	0.0110016887	1	0.05207344879	0.01454866491	0.09708178808	31	0.9999999999
9	719.6549274	501.4199024	515.13745	8592.886486	569.6156297	237.4576026	1260.311848	3269	17848.97872	124.8556908	1448.6636	124.6431686	92.55898403	123.5061752	514.8598231	5693.892701	0.06114567664	0.06889754772	0.02883634542	0.009029822788	0.0159089112	0.0102274141	1	0.04994798295	0.1021427332	0.09453015926	35	0.999999991
9	723.3381373	307.649713	1319.480236	8768.375152	1366.207847	-78.77945027	1786.02496	3614	3858.263158	243.1970335	1405.56382	266.447287	102.9906533	178.8448105	578.5660522	1532.271379	0.1568862285	0.1588650033	-0.009026184039	0.01438020993	0.01986759679	0.01244422859	1	0.1251183385	0.2883525668	-0.01261777085	61	1
9	726.2266919	421.3765717	415.9691789	7941.580729	519.6737452	1595.555396	1540.230527	3034.5	10931.65957	95.00034836	1179.971318	124.7277034	289.8415272	137.3278182	440.6276064	3451.3029	0.05128696176	0.06567877179	0.2014653856	0.009414065927	0.01345048854	0.01704641051	1	0.05309011573	0.09412648217	0.6899354938	37	1
9	736.3471778	352.1017186	-89.99256735	8638.790127	1413.547621	890.8385963	1275.863464	3532.5	9425.378947	53.1834766	1188.018291	222.1922564	154.5899631	156.1693739	472.4393991	3091.238326	-0.01100401294	0.1644524963	0.1030669515	0.006163698666	0.02022267555	0.01105822125	1	-0.002315337199	0.3012251386	0.3381463523	19	1
9	739.2999271	278.4726787	492.6773509	7476.989912	1198.100981	-19.02099896	1259.769902	3057	10632.45833	102.9640558	966.7286514	166.7909015	74.164895	151.6299278	376.0114133	3970.540854	0.06772866606	0.1663616612	-0.003256872159	0.01079959862	0.01749369304	0.01022023096	1	0.05403526717	0.30506159	-0.0123425581	42	1
9	758.4594041	490.3080502	410.6013594	6672.899842	1498.127195	480.7164008	1047.790783	2828	7764.797872	96.7060383	986.6929101	235.9181782	123.4512278	122.7965634	403.3087519	2590.879506	0.06273821458	0.2318105652	0.07358850034	0.01023210381	0.02553287116	0.01628910562	1	0.05554563541	0.4406218573	0.2544699506	47	1
10	6.271314182	390.7719801	1943.544628	12246.29517	1753.744245	-123.3567197	1705.743037	4870	3373.861538	335.4299216	1997.957254	330.1688796	129.9040078	235.718155	774.7769694	794.8515954	0.1596113214	0.146730151	-0.01064897499	0.01050986333	0.01661430742	0.01084228175	1	0.1270923335	0.263088896	-0.01797317604	61	1
10	8.934482127	445.177072	2559.855928	9089.350419	1896.260223	-221.3237126	1514.389574	3832	2586.321429	679.4151943	2405.125956	573.0785051	218.5620391	1616.892274	971.6935573	2460.301985	0.2851959881	0.2113295069	-0.02477207542	0.01696114678	0.03439221349	0.03519614381	1	0.227500988	0.3959416437	-0.03698372372	78	1
10	10.72445093	433.6356263	3207.543581	11558.10705	2441.138198	-272.7186386	1334.042174	4837	5479.654321	849.4779054	2911.399804	605.6129651	169.4786694	262.8469932	1188.003648	2211.567262	0.2870606908	0.2138023811	-0.0236219658	0.01494200297	0.01949229441	0.01652757248	1	0.2290925984	0.4010514794	-0.03251478945	78	1
10	12.97747529	319.6044448	15.38071053	10647.87325	1110.391976	211.7205224	1487.895645	4185	4916.021505	43.22579665	1875.590808	229.2932547	82.49476557	199.04429	707.7099025	2159.521938	0.00153048363	0.1052103347	0.01918218933	0.004414022848	0.01445986745	0.007219087094	1	0.001829325411	0.1785361746	0.04882279118	12	0.9999954209
10	13.9265139	407.5626795	1842.668951	11671.5895	1679.636339	-89.29645526	1768.895409	4638.5	2214.235294	338.4076413	2236.203068	345.5529843	127.6202108	196.0822098	873.9574021	1403.29477	0.1586768297	0.1454014454	-0.008663446683	0.01203602377	0.01355152711	0.01136016889	1	0.1264583269	0.2603205775	-0.01134516082	61	1
10	19.46930538	386.2516059	2312.585902	15140.71285	2320.646684	-179.7399548	1426.632397	6038	4916.279412	563.5877155	3276.437618	556.3234449	140.4731967	216.6035363	1301.464866	1602.775502	0.1572952704	0.1548765241	-0.01166048646	0.01127103755	0.01757759682	0.01026424215	1	0.1252419443	0.2800729045	-0.02176077027	61	1
10	22.3289772	540.4896438	1708.598978	10342.50323	190.9704092	1306.476363	1687.088279	3721.5	5351.468085	284.346249	1561.629063	111.1309813	268.1618535	214.2573366	567.1528836	2073.769316	0.1665991694	0.01932141645	0.1235742149	0.01185692862	0.01085174528	0.01911915115	1	0.1401796797	-0.003152518451	0.4446860214	54	1
10	23.45431967	399.23854	1749.069158	11095.15629	1699.997738	-94.81432862	1784.051332	4474	2910.576923	373.97903	2243.48859	335.8371044	123.6831488	224.530744	875.2142129	980.1268295	0.160754797	0.1548307693	-0.008729757122	0.01408085837	0.01642134283	0.01182781382	1	0.1282047747	0.2799079684	-0.01084222766	61	1
10	26.24665627	411.8589765	1646.758852	10358.89595	1519.914138	-51.07354788	2078.306324	4211	837.3188406	387.369512	2219.399004	374.2070145	145.6176599	243.8593224	888.4564308	897.4984105	0.1632137848	0.1486463294	-0.00512318496	0.01194102454	0.01892893893	0.01479300509	1	0.1303538108	0.266981325	0.002018097679	61	1
10	32.22674488	465.4586936	10.64056116	11076.14442	1747.801112	39.9982548	1517.57604	4481.5	5744.717391	52.70130103	2214.939024	335.7007054	64.91196645	191.426177	854.1600605	2770.634641	0.001089337399	0.1559771994	0.00378075654	0.00489962159	0.01676338157	0.006256320724	1	0.0009382286911	0.2842715107	-0.00315552355	16	1
10	38.1645602	267.5228843	11370.77819	12103.39625	390.6763961	-867.5705402	1620.951317	4667	18536.94737	2308.195573	2298.58712	153.5403064	437.9400793	214.2326315	847.5390918	7981.837399	0.9648964453	0.03221196899	-0.06694702855	0.04295663656	0.01651910648	0.0411624385	1	0.7684409501	0.0148418181	-0.03629404703	94	1
10	48.04328759	372.8544587	937.6492235	15998.43592	1564.85763	429.7328961	1447.647739	6068	17438.27368	163.6342309	2271.466506	269.8199481	131.0060719	226.6030485	863.234038	4479.977297	0.06013739039	0.1006264475	0.02722956186	0.0060688205	0.01285232397	0.007317712686	1	0.04931805327	0.1681687316	0.08964490254	39	1
10	54.21069132	148.2620941	2626.615378	9218.270757	848.4721201	-214.2633434	1493.992639	3606	4596.210526	604.4088552	2244.261719	256.1376675	172.8498362	570.0875985	854.9897241	3524.595416	0.2879597045	0.09524198555	-0.02457719135	0.01966083368	0.0192056032	0.02102576762	1	0.2286986659	0.1544300556	-0.03899611865	74	0.9999997663
10	54.01192659	392.9299786	1942.828107	12286.80281	1043.421799	518.9131274	2030.416966	4775	1362.074627	402.8024926	2571.317638	262.047987	159.1302665	210.7519194	962.4512239	1153.590066	0.1585101753	0.08448764664	0.04080440169	0.0130311312	0.01464473927	0.01354463654	1	0.1289580208	0.1332004658	0.1581577825	59	0.9999999638
10	63.8607003	383.998054	1985.585027	12709.69834	1121.439031	496.7753732	2021.910425	4981	3560.1625	477.4545252	2720.569189	301.352917	191.0375956	394.0598742	1017.081603	1197.833143	0.1598134815	0.08782208861	0.03907982385	0.0120627297	0.01475434437	0.01517392558	1	0.1299224562	0.1401339158	0.1525727326	59	0.9999999998
10	66.64108532	398.3462414	2481.701992	16154.97051	1397.982563	619.9854674	1800.601207	6044.5	3747.818182	477.4291215	2832.341465	278.7008697	199.2488063	220.3438214	1043.961415	1678.897443	0.1542695519	0.08855487708	0.0398249851	0.0100899962	0.01261853247	0.01250303787	1	0.1255295911	0.1417242911	0.1539353432	59	1
10	84.39409871	307.3441289	-55.57304947	13896.32735	123.1976919	1476.977112	2088.493034	4956	4462.162791	65.32042405	2943.656546	173.5409748	341.340819	286.6524276	989.962437	3260.118301	-0.00490065461	0.01128079952	0.1075736222	0.005601368409	0.01634114727	0.01107234851	1	0.001508431108	-0.0175051089	0.3507531039	4	1
10	93.47346685	578.6988134	3402.082261	12245.3428	665.9922057	573.181661	1688.526716	4594	16046.36364	822.835225	2629.812716	143.5029112	239.5439329	184.0709599	933.2393322	4575.489955	0.2827593231	0.05568862651	0.045845898	0.01737642309	0.01415132524	0.02013976761	1	0.2286951725	0.07163157693	0.2025445446	73	1
10	95.64391218	73.4532888	2660.421905	8867.560136	946.0632216	-229.2112062	1234.200818	3496	6676.212766	502.7940278	1644.464224	205.2262205	150.6813744	182.2010629	626.8446359	3734.933959	0.2929281485	0.1036281522	-0.02571726772	0.02059107615	0.01747912598	0.01741223086	1	0.2326855971	0.1718188639	-0.04159502078	74	1
10	98.75898346	304.800588	2347.170013	13986.51726	657.127168	574.7220035	2228.153972	5263.5	3440.25	492.1393574	3074.55793	210.2329301	185.2511822	240.6228992	1116.088656	1941.372864	0.1627339845	0.04563004736	0.04319955469	0.01063888646	0.01393546022	0.01174210502	1	0.1321545979	0.05229745794	0.166287908	56	1
10	99.45177702	591.6514435	3384.48445	11968.76498	648.3781038	581.0159602	1660.368534	4627	12905.39535	718.928248	2274.570913	161.5464201	235.1398227	177.8245113	845.0076144	5542.225686	0.2841646311	0.05372707717	0.04781676177	0.01736112446	0.01309775942	0.01998236557	1	0.2299315289	0.06751646364	0.2096263696	73	1
10	103.6105913	316.6411205	2470.392583	14674.9923	737.1476855	668.5040569	2288.988314	5490	3563.225352	408.5195689	2301.782538	182.1746874	199.9107934	272.0679208	841.2493997	1274.9187	0.1682133247	0.04940015015	0.04549691759	0.009775486149	0.0117414571	0.01260365974	1	0.1367309399	0.06004885102	0.1755732723	56	1
10	108.2153677	411.2556569	-223.9478177	23505.92426	5473.888415	2488.714019	1923.983521	9953	5739.568421	101.6533723	761.2276646	235.9277572	166.2969504	212.8023186	253.1960746	948.4230546	-0.009429593651	0.2315308137	0.1065954768	0.004390960987	0.01134087847	0.006476113683	0	NaN	NaN	NaN	NaN	NaN
10	109.6296165	629.6213649	-115.4972406	13174.69445	2886.739057	1291.896926	1324.436506	5519	8473.59375	73.30089229	1844.072465	423.2353196	199.4040967	165.7029539	752.2596445	1755.358159	-0.009118840053	0.2189431853	0.09997287144	0.005815963931	0.01578621072	0.008655652947	1	-0.0005173470711	0.4145727034	0.3294057536	23	1
10	110.9933209	250.5099594	5313.533032	10914.41828	552.1028987	-401.8235843	2098.828344	4117.5	3210.097826	1348.83019	2696.297383	191.9997126	243.1113145	276.7274241	1001.900163	2130.094968	0.4822782219	0.05057828537	-0.03657428182	0.02650117596	0.01626458575	0.02478818048	1	0.3834091894	0.05908956347	-0.03840409747	83	0.9999999973
10	112.6455939	305.6462587	2327.115799	14123.76996	776.0052417	614.990987	2092.596863	5385.5	5442.164384	486.3046467	2873.293908	192.496496	202.8894229	217.3734433	1045.186369	2146.357328	0.1646730408	0.05260155511	0.04400153183	0.009472782968	0.01327038732	0.01411620175	1	0.133823495	0.06676686289	0.1696961527	56	1
10	113.5486598	166.5930003	1821.88093	11248.65976	574.8386112	370.4633451	1982.542877	4355.5	3871.478723	424.1424871	2436.038831	219.3977562	182.0210956	1283.857942	874.7002595	2098.135197	0.1616024457	0.05192033916	0.0339673509	0.01425202289	0.01878917442	0.0154354821	1	0.1307103019	0.06547419621	0.1342492831	56	1
10	115.4637144	125.2728146	2729.310539	10040.16774	555.4123271	522.1644229	1622.237023	3783.5	6689.88172	786.8435446	2678.326099	160.7715212	261.305051	208.1963021	981.3197537	5218.017939	0.2767969577	0.05755759952	0.04817912973	0.01961441772	0.01814797863	0.03110587594	1	0.2240786681	0.07557745831	0.2093444645	73	1
10	120.2153397	204.6817787	14.52229581	12774.49005	1253.707736	246.1307225	1858.381936	4873	1496.276596	54.19710433	2558.749036	271.3329567	95.20776617	237.5407003	949.1884265	813.367372	0.001091306395	0.09505823334	0.01960948301	0.004574044586	0.01756227221	0.007949719373	1	0.001414217338	0.1574209127	0.04991515344	12	0.9996734184
10	121.58481	263.6468426	-21.51492355	15930.58451	236.7288177	805.7939543	2149.202642	5650.5	3363.148936	54.09008689	2856.429629	191.4083061	179.3273339	251.1609345	1032.875364	1348.222956	-0.00142645923	0.01575222853	0.05065642676	0.003384278028	0.01231780039	0.00820961976	1	0.0006821990877	-0.00777149908	0.1545901668	3	1
10	130.2570542	452.1822282	-25.42738413	16157.89694	1518.299991	343.3558079	1856.322495	6042	2341.148936	57.8365233	3194.830024	343.1148619	104.6582911	223.8292403	1205.944253	1389.134185	-0.001496979803	0.09917967107	0.02218145183	0.004020346236	0.0132986371	0.006296568636	1	-0.00046034258	0.1660061084	0.05835938111	12	0.9999908223
10	134.4783281	169.2915881	2424.743334	14511.53047	1398.64545	-106.6154046	2034.546503	5563.5	2436.621053	459.301789	2624.419657	269.4733651	128.140854	286.5988706	979.3603632	1157.878923	0.1654008671	0.0962793653	-0.006882655299	0.01074846392	0.01449546604	0.009547840633	1	0.1315298624	0.1580389294	-0.005075907856	58	1
10	135.1394214	190.2531209	-47.65415667	14353.25174	6196.412537	257.6787809	1438.883716	6929	11767.13043	95.80965752	1985.219281	790.974292	104.8966205	224.713414	904.9482397	3749.564708	-0.00315368055	0.4258210181	0.01817240459	0.006927935988	0.01985697104	0.007248438473	1	0.000856663988	0.8455087004	0.05340654088	29	1
10	137.1446515	364.0333195	1082.65813	15065.16228	2571.632016	-10.94584524	1734.327489	6192	9776.568421	254.658299	2784.948174	453.4452839	113.6143286	249.0694976	1080.01196	4713.079457	0.07054880493	0.1732498612	-0.0008131831297	0.007716983233	0.01585488779	0.007957778338	1	0.05651556968	0.3193324215	-0.003055743551	42	0.9999999998
10	138.1291928	279.9333004	17.06826474	12596.11731	117.0673628	630.775108	2198.14597	4547	1944.46988	54.51608116	2962.302842	129.283445	162.7707359	318.7192796	1017.602809	1669.374166	0.001270983954	0.008881117739	0.05127451542	0.004986939472	0.01230396459	0.009101180867	1	0.00282461692	-0.02210450623	0.1571370857	3	1
10	141.3308949	266.7564739	-48.82487905	16427.39524	307.1972746	812.2227793	1959.885259	5905.5	4790.3375	53.39519835	2562.093219	189.0128514	171.6009305	284.5463658	959.7915294	1174.364077	-0.002925188258	0.01917269051	0.04957332513	0.003342684309	0.01115298584	0.006271932783	1	-0.000559154419	-0.0006279338536	0.1506027307	3	1
10	144.0991266	202.2703049	4051.442916	13594.90155	3155.762658	-235.7021863	1842.770549	5928	3108.141026	937.7591635	3122.731548	698.1710116	220.2485201	265.1765402	1306.276631	2562.278814	0.2953805302	0.2217635087	-0.01772344757	0.01256269511	0.02232478142	0.01720300539	1	0.2362158873	0.4174533198	-0.01000730644	78	1
10	148.1626269	516.9347511	1085.922104	16832.30823	994.560621	504.3087823	1749.067539	6153	13602.13542	193.5412817	2522.065448	203.0476725	145.5651049	208.6832406	928.3219896	4395.766051	0.06497978094	0.06132273885	0.03188782833	0.006298179194	0.01054459201	0.007225169864	1	0.05315212012	0.08631069412	0.1057361388	35	0.999999999
10	148.7217747	687.0937196	687.0879127	10536.2868	1525.05394	242.2534297	1617.769688	4181	11002.09211	136.2341916	1640.758503	281.6750169	118.5467044	333.627066	635.6527574	5194.59668	0.06750962143	0.1498444826	0.02317335943	0.008352718971	0.01429900195	0.0118369233	1	0.05540901188	0.2704851023	0.07864857263	43	1
10	152.8910785	41.84321368	4.285069604	10489.79995	583.3768493	159.0049046	1185.132189	3861	5538.195876	44.03022835	2149.153269	162.9941727	78.33623889	181.8531445	777.0338157	2851.423444	0.0003610396767	0.05707539857	0.01590202376	0.004995212787	0.01561418106	0.007258711904	1	0.0002528740069	0.07845340585	0.03583441549	7	0.9900941245
10	155.3454407	197.2384724	3883.656334	12795.40191	2981.370211	-255.7073065	1850.308939	5653	4114.213115	823.0845718	2869.824968	642.5779085	178.555262	233.9400823	1178.700316	2597.930748	0.2905898165	0.2289227202	-0.01798658243	0.01871230852	0.02057561144	0.01495470824	1	0.2324196414	0.432409946	-0.01178459136	78	1
10	154.8903847	674.5716151	656.3761611	10648.08824	1718.190135	298.8121906	1470.787315	4436	19021.89873	148.6205735	1871.339697	297.6464228	100.8181819	188.1905432	721.7267318	4294.964865	0.06145385751	0.160346124	0.02911151473	0.007652175052	0.01650660433	0.009301122666	1	0.05102567508	0.2923587631	0.09815479983	43	1
10	156.8227485	185.6063838	3460.947456	11440.11037	2542.423363	-150.2465751	1920.770162	5037.5	3410.797101	816.5302592	2739.972672	599.1250156	175.3022373	263.8058185	1126.914533	2229.548725	0.301120337	0.2176951865	-0.01498083962	0.01977968425	0.02119498237	0.01495736035	1	0.2409600748	0.4088928515	0.0006546987163	78	1
10	157.1211124	289.9665079	2476.924643	14796.32284	831.5158632	640.1293153	2214.468189	5565	6351.671642	520.4015541	2875.501234	208.6516021	189.3786325	270.4996426	1044.20773	2031.415944	0.1680043127	0.05638332598	0.04430724335	0.0131966799	0.01373318872	0.01170870064	1	0.1365489918	0.07458728623	0.1716063188	56	1
10	158.7861186	316.2050768	2766.145118	16279.03799	821.7366463	729.0119244	2626.005767	6138	2833.77027	447.6060478	2385.694733	232.3663679	217.60874	287.1942128	905.9548223	1422.317793	0.1723085062	0.05304159919	0.04592694636	0.00971940357	0.01285857738	0.01394941526	1	0.1400759572	0.06756637649	0.1780804917	56	1
10	159.1178689	303.0759911	2521.536249	14964.43419	794.2321272	708.6387211	2178.378915	5607	3863.428571	477.4348911	2744.739171	199.3102182	209.9446356	249.6850939	1005.415949	1339.407334	0.170330468	0.05203794293	0.04582254336	0.01023199812	0.01149858905	0.01278660985	1	0.1384736031	0.06550536249	0.1772486477	56	1
10	160.2837131	695.8788993	668.1672203	10946.49448	1621.877251	264.3223034	1316.974816	4342	14398.88462	156.9292986	1876.288114	284.0111121	110.3427973	151.5222446	727.3482027	7139.857447	0.06107669988	0.1524293966	0.02405372862	0.009271978513	0.01393223794	0.009300175494	1	0.05032815926	0.2759385549	0.08033348114	43	1
10	164.9238367	388.712154	-29.15309213	13794.17105	913.436644	101.2123413	2164.313843	5206	7152.136842	58.28726703	2746.16279	208.2427121	93.17962798	277.7782217	990.1744768	3373.92139	-0.002113435597	0.06850229252	0.007482795281	0.004643306844	0.01324803348	0.00710304659	1	-0.00217086089	0.1023255014	0.006456847185	6	0.9999999559
10	166.2094293	191.0484431	3412.593114	11740.14738	2675.284086	-229.9778521	1939.955872	5032	4478.888889	1072.662205	3275.63376	688.2116117	185.2432654	199.9726681	1334.580413	3083.276379	0.2922787176	0.221040285	-0.01895041836	0.03234873742	0.0208381002	0.01647834606	1	0.2336425167	0.4159997274	-0.01496886575	78	1
10	167.7471614	179.3848637	3930.909292	13298.24027	3067.737797	-272.4788735	1553.369531	5783.5	6238.479452	1000.650877	3317.551087	745.0100915	203.3232811	210.7979605	1360.540563	2636.641167	0.2951100184	0.2297673091	-0.02017147865	0.01815015598	0.02486128862	0.01593587808	1	0.2359129171	0.4341261272	-0.01831579206	78	1
10	166.934398	683.1024408	710.1752406	10997.6885	1656.910904	269.742614	1498.145884	4422	11106.5	151.4558849	2000.560207	306.78406	109.5689576	224.3440532	773.0405726	4761.647651	0.064494225	0.1507140394	0.02595939448	0.008383829039	0.01350583938	0.00906115352	1	0.05317666984	0.2723098311	0.08764600824	43	1
10	168.409785	525.3145014	2360.619078	14157.44181	2213.707831	-58.22444513	2362.983039	5780	2128.552239	536.7059	3025.127246	484.9948685	145.5415137	260.5112458	1187.028655	1252.974295	0.1683334342	0.1578289373	-0.004338491297	0.01054570784	0.01542690888	0.01099693221	1	0.1345926439	0.2860086768	0.006139829448	61	1
10	169.3209876	295.4972306	2559.691749	14891.17399	645.6152483	715.230937	2957.713286	5510	4449.75	421.2178447	2283.343687	175.7941362	228.5643988	399.6213359	817.5834685	1880.01418	0.170884077	0.04410355053	0.04722338878	0.01203952615	0.01294381554	0.01389539047	0	NaN	NaN	NaN	NaN	NaN
10	170.3256964	618.399683	784.4341439	12906.43191	772.4256296	1113.349829	1623.778929	4802	10745.52083	189.9490362	2464.16669	171.8175635	261.6418473	182.2987562	867.4019026	4843.384187	0.06026345511	0.0626237621	0.08712434159	0.007811464093	0.0148049157	0.01194167686	1	0.05292538855	0.08861469789	0.2959668789	36	0.9999999994
10	171.3138637	309.4871019	2787.211738	16344.79435	846.6158245	717.0490542	2469.839873	6112	2598.587302	524.4676787	2956.668987	245.9890464	235.180378	267.8642062	1126.853423	1576.266246	0.1716427128	0.05385031369	0.04653298079	0.01137728242	0.01136454015	0.01254904044	1	0.1395879571	0.06925218603	0.1800530979	56	1
10	177.377125	534.5774928	2718.169212	16474.47231	2682.468735	-83.47779152	2016.260689	6712	4838.354839	497.7170942	2730.288971	555.8944834	132.9055414	219.8501277	1158.004851	1887.381351	0.1638400361	0.1666887057	-0.005250740552	0.01114513163	0.0151374314	0.008321765051	1	0.1310083526	0.3045042048	0.002229907584	61	1
10	179.1807558	254.0121635	7314.255473	15994.25916	271.2413203	1467.391784	3551.35432	6000	16380.98851	1377.666419	2734.726994	179.9884788	398.9076815	1173.242364	1012.697198	5437.126771	0.4681354278	0.01739759332	0.09088543448	0.01987537662	0.01333747403	0.02855667165	0	NaN	NaN	NaN	NaN	NaN
10	180.3761449	194.5522758	-10.07674011	17881.75511	1848.428671	110.1671369	1706.722366	6842	6523.883721	61.11405054	2662.011025	374.9536434	88.50441067	237.9576936	1056.589398	2343.094934	-0.0006410358232	0.1041412143	0.006563849052	0.003565660673	0.01168427991	0.004986886834	1	-0.0007319482249	0.1764465915	0.004618473963	11	0.999995292
10	180.8451927	351.5638193	-153.0144341	16549.91953	2741.18851	1850.332564	2106.947083	6687	7232.762887	75.72973091	3035.078536	573.4043012	337.4487741	238.9150746	1252.931546	3066.303535	-0.009855139235	0.1693172085	0.1158758322	0.004843053735	0.013966383	0.01059893643	1	-0.000528439639	0.3112216868	0.3828900158	19	1
10	180.9790166	521.4718985	2427.585201	14954.13451	2260.16009	-88.43569569	2596.760965	6143	3952.306122	502.4484436	2732.50927	474.8243037	161.7345428	569.4936381	1076.684301	1297.497354	0.1633726327	0.1545711566	-0.005651686404	0.01138690617	0.01617473095	0.01272358529	1	0.1304999773	0.2793079342	0.0003923795149	61	1
10	186.3869023	266.6228693	7788.737966	17057.82119	294.2518661	1591.048475	3638.366862	6455	15809.19318	1463.2671	2961.25393	186.8231522	512.1523517	426.2228697	1130.983011	7011.627582	0.4631529119	0.01762554552	0.09053676672	0.02276360219	0.01142776587	0.02806442752	0	NaN	NaN	NaN	NaN	NaN
10	187.8370765	371.700804	-110.3030946	17897.0492	415.8033342	409.874251	2072.46538	6538	14073.20732	49.67264743	4084.779363	184.4437746	128.1425844	254.3854784	1471.185233	8147.644631	-0.006152584279	0.02533721294	0.02347147512	0.003410542176	0.009264566932	0.005388660772	1	-0.00476848954	0.01245619774	0.05968411105	2	1
10	188.3424522	546.3697886	-123.0603198	16394.99936	3893.905524	1750.9806	1856.157674	6919.5	5755.935484	84.84414779	2372.670848	609.682991	315.6639587	263.4191451	1026.051287	2218.452579	-0.007953195124	0.239198516	0.1057722464	0.00550831855	0.0169406286	0.01046200794	1	0.0009699364924	0.4566419464	0.3503220259	23	1
10	189.53024	400.2893557	4526.979795	15270.28375	979.8232861	1011.358663	2022.370063	5870.5	12126.17021	1224.668908	3924.401545	254.3781569	374.3637319	220.3397397	1457.119895	7866.293934	0.2969270355	0.06471460357	0.06571450856	0.01460807661	0.01644560856	0.02361557194	1	0.2414155303	0.09005478339	0.2747575546	73	1
10	191.7783746	531.2004006	2828.088583	17540.82644	2819.121069	-66.17346266	1893.538166	7143	5502.044776	510.4793004	2927.827044	527.4665707	160.772293	251.8368669	1196.269031	1709.216066	0.163069872	0.1609616148	-0.00398806418	0.009515068154	0.01314089644	0.009368190329	1	0.1304206797	0.2925907213	0.006266672877	61	1
10	192.5272688	518.1918751	2227.387311	14513.43513	2191.422349	-79.83048074	2131.810056	5786	2819.884058	586.52992	3504.167713	634.4861845	153.2892382	517.0948814	1409.878842	1621.492192	0.1545698908	0.153925857	-0.005369513056	0.01160986974	0.01846716759	0.01364503709	1	0.1234510113	0.2780781663	-0.0006151142415	61	1
10	195.1618289	142.5826786	3050.377481	17933.23242	1000.679799	733.2780414	2476.486193	6849	2115.302083	312.8095877	1431.298612	257.357405	201.8931098	234.9952982	620.6484479	422.5058111	0.1711786705	0.05551684062	0.04048809246	0.008950252573	0.01226697895	0.01023161792	1	0.1388425716	0.07277554656	0.1590674856	56	1
10	199.4249249	378.3304314	3.016578145	15143.80121	181.4200088	377.6880439	2466.062477	5461.5	4364.938272	53.55225027	3097.726587	175.8163241	114.5911553	322.9906457	1107.572009	3849.331868	0.0001893637743	0.01353980983	0.02597794799	0.003864163383	0.01288979537	0.006757445046	1	0.000374867678	-0.01218742305	0.06944301926	2	0.9999999992
10	200.4602081	70.31188128	-117.923871	12304.36679	1928.090521	1230.880531	1577.523784	4901	7771.755319	61.94892842	1639.708036	263.2954711	207.0251974	211.798793	624.2449753	2749.981524	-0.009610490783	0.1559197943	0.1021714966	0.005424380651	0.01509866515	0.01082216762	1	-0.001330798601	0.2834655796	0.3351143525	19	1
10	199.9947429	351.5660198	-1.895745816	12660.23977	2027.507797	620.9624153	2669.928015	5199.5	2259.877778	67.47374881	2946.802622	524.6133332	197.5440643	310.6337541	1163.830936	1412.121703	-0.0002305710909	0.1605320302	0.05403697292	0.005976640306	0.02087604046	0.01103379024	1	0.003145308584	0.2933412558	0.1706829926	18	1
10	205.9869496	40.13801421	663.4722982	10432.77364	318.3258469	289.9093105	1620.688202	3838.5	18103.97895	137.8325596	1477.929839	127.7402815	95.10733041	202.5370105	517.4354161	6355.610681	0.06570749159	0.03006910544	0.02862189975	0.008226613709	0.01530644909	0.009208554765	1	0.05324847761	0.02131787575	0.09370131378	31	0.9999999732
10	207.8402045	22.53899118	5712.122326	8945.895167	1477.589103	-453.5220319	1300.215487	3705	12910.97938	1181.773571	1693.927719	275.2926293	257.7805511	159.6189149	680.4337756	5914.199449	0.6608850317	0.1707945537	-0.051863585	0.03129540075	0.02207179905	0.03069785266	1	0.526770375	0.3069489251	-0.04802673285	93	1
10	217.7434099	472.3266578	3357.99045	11069.45289	2278.493693	-108.2268452	2435.722337	4704	1355.012195	1248.54671	4217.895989	950.9079654	238.7237924	1035.317541	1752.105395	2126.383677	0.3063778479	0.2159951736	-0.008602840423	0.02282351711	0.02948722517	0.0301750015	1	0.2455717422	0.4052344769	0.02386332487	78	1
10	218.3121396	388.4496042	1123.427247	18048.25024	504.8514491	576.2275317	2426.970305	6689	28893.11702	288.8090741	3301.232993	237.2601787	287.925823	1305.495438	1178.436982	9991.665359	0.06146197183	0.02796079121	0.03194497286	0.00833598987	0.0149002857	0.01836877123	1	0.05003735985	0.0169598749	0.1041986385	31	1
10	220.5258762	460.5529681	4373.776494	14330.34408	3215.887971	-142.3413198	2471.334244	6155	2198.976471	1052.669134	3369.015849	844.2629123	234.0746893	532.9052395	1444.071677	1494.13054	0.3088523699	0.2301541854	-0.00983394908	0.01801193006	0.01894478879	0.01817807075	1	0.2476035794	0.434664706	0.02055654218	78	1
10	222.4413848	192.6848397	7029.070923	15026.56566	251.0111715	1318.106286	2433.510962	5624.5	2557.159574	1212.460826	2601.522791	186.3694034	432.3197009	516.9000187	959.3565308	1383.847273	0.4677260907	0.01622881741	0.08651959278	0.02378049858	0.01315720805	0.02616590226	1	0.3793305667	-0.01320450441	0.3835596733	82	1
10	224.4162878	541.6012922	2341.118132	14457.44414	714.3715147	1954.437397	2363.09425	5475	1246.430108	513.669466	2874.21193	213.477245	435.7605331	245.5672277	1055.817416	919.7143862	0.1636141876	0.0487452658	0.1391632023	0.01021805308	0.01205113183	0.01877706009	1	0.1390472135	0.05796014869	0.4988311087	57	1
10	225.3253832	10.38258922	37.25364147	10269.42642	149.2051674	148.4469128	1393.22943	3619.5	5735.53125	46.78124478	1757.61858	116.0276057	66.42342594	248.4566754	618.058167	3143.807738	0.00358254646	0.01486806339	0.01477464808	0.004676802272	0.01201798046	0.00647958044	1	0.002389583553	-0.009374734373	0.03144916449	1	0.9765201281
10	227.9426647	76.61840748	-40.96458676	12328.03099	1962.477942	548.7160259	1624.417061	4981.5	4464.337079	62.74153246	2136.02955	334.2524746	124.6129697	205.1464188	807.9978827	1844.53673	-0.003102277825	0.154001751	0.0452140899	0.005394273743	0.01874780604	0.007974401767	1	0.0002174106901	0.2798691743	0.1393079661	18	1
10	240.6518894	68.83490645	-62.84586064	11614.89153	1884.760943	506.4164523	1524.739312	4682.5	4856.191011	64.98284867	1958.33989	338.0822135	132.2271232	235.237337	756.8452588	1356.009259	-0.005291085622	0.1598567282	0.04637488596	0.00594610949	0.01848032444	0.008145278006	1	-0.001411857144	0.2920669443	0.1430048154	18	1
10	255.8245906	50.28474578	13.69956251	12644.14812	1189.003501	59.75777865	1704.683126	4853	3448.336842	50.8950268	1682.158819	204.0315288	73.83411515	249.1755984	633.7065991	1451.945076	0.001180208868	0.09589009106	0.004794590571	0.004248621259	0.01346807735	0.006245124963	1	0.00054212163	0.1592744998	-0.001335375661	11	0.9999998068
10	269.5457256	28.89477686	679.4192878	10988.64133	297.8008574	912.7271992	1516.88285	3989.5	12701.81915	156.9162587	1836.937916	138.1036841	167.4275423	211.9053084	614.965679	4797.569911	0.06023469291	0.02695686676	0.08264748017	0.008773785849	0.01585677997	0.01104470421	1	0.05229797982	0.01446188597	0.2794448208	32	0.9999999997
10	270.2592511	44.52036659	4.605098289	11991.49976	1169.131511	42.20710884	1564.301295	4593	4690.795699	59.47132824	1806.398281	203.0978748	85.41092525	240.8136956	657.9465411	1698.457821	0.0003298955815	0.09725875326	0.003410887047	0.005004426849	0.01483078554	0.007252546967	1	-0.0002166181645	0.1621441735	-0.006277175111	11	0.9999999726
10	273.4609875	82.27219138	-79.47491794	12911.7088	2858.065225	1298.810598	2031.732248	5417.5	1613.784946	76.19770374	2009.916805	431.0686959	241.2879594	241.4389766	801.6862893	779.4346592	-0.006418624163	0.2182106272	0.1014231582	0.006895640661	0.01768338235	0.01058701655	1	0.001735265525	0.4130014878	0.3350093707	23	1
10	277.6528157	465.1882758	962.5895041	15139.38653	762.9108685	459.8092224	2046.086899	5623	2691.845238	291.9121117	3830.918932	240.5858679	169.1696894	239.9652672	1390.475506	1493.726056	0.0661045915	0.05213574903	0.03074289989	0.008783300532	0.01432579388	0.01042032141	1	0.05389927855	0.06719575177	0.1017617378	35	0.9999784666
10	284.7520307	582.5503209	14577.22471	14258.02885	883.9743088	-919.8337382	1935.767731	5600	13826.47312	2998.634421	3013.867574	216.455304	482.1560644	208.6710706	1148.752882	6666.878749	1.023661981	0.0659879642	-0.06298141816	0.03050056887	0.01410968655	0.03561494386	1	0.8161359144	0.08429904531	-0.008477005418	95	0.9999999995
10	286.3301291	179.4355811	-204.1255614	17581.37137	3013.22058	1926.656887	1876.862016	7142	10320.68085	75.35207187	2462.269128	544.5191305	323.6881088	233.5914009	1065.370304	3115.511512	-0.0118119208	0.1743269568	0.1120365851	0.004597731092	0.01393395008	0.008405459407	1	-0.002299992127	0.321700251	0.3693028235	19	1
10	288.2696369	157.3941428	-56.80607325	16240.45345	391.5348418	323.7483607	1692.153331	5822	9726.129032	57.97255533	3137.007206	187.1166731	108.2117788	233.5528901	1136.029363	4496.481004	-0.003587142425	0.02351584489	0.02203750402	0.004337724488	0.01281908748	0.005966295779	1	-0.002818775667	0.008646124065	0.05524037748	2	0.9999999993
10	288.4652367	474.5991425	-11.95635553	17376.45595	1807.926373	398.7206208	2373.515119	6692	5235.25	63.36844134	2557.238034	332.5086683	114.9847633	283.7274744	1025.247066	1795.066458	-0.0006406138397	0.1064529711	0.02319218032	0.003719222777	0.01079326403	0.006201358616	1	0.0003561272077	0.1811156501	0.06225716252	12	0.9999999842
10	293.438509	254.6695777	3021.307722	16915.03141	797.2432568	13.970971	3021.522602	6310.5	1299.308511	549.2927959	2826.368984	270.6344657	171.9324212	265.3220103	1110.191235	446.1229887	0.1793311246	0.04952801935	0.0007529165301	0.009450139944	0.01208277206	0.01116840815	0	NaN	NaN	NaN	NaN	NaN
10	295.269992	314.2028651	9636.263496	9546.759762	128.0117391	-620.6103483	2504.742386	3737	2880.715789	4349.673843	4157.595476	146.6025694	597.9518549	469.9991796	1572.908427	3897.616944	1.03792262	0.0157252602	-0.07020505441	0.06722526783	0.02728740867	0.08551430129	1	0.8266650912	-0.02037797299	-0.03173322195	94	1
10	306.0272802	163.0944731	-54.17224938	14199.73394	982.1168104	129.8714177	1926.128573	5349	7447.747368	63.21612036	2759.417687	196.3158013	77.276711	249.6702028	989.3854734	4142.233758	-0.00413931268	0.07041469736	0.009242056775	0.004906689274	0.01420587496	0.005898034367	1	-0.0036660634	0.1063151673	0.01214994763	6	0.9999996568
10	306.6883962	189.2323453	923.0015225	13787.0719	1354.186509	15.14312315	2485.022074	5405.5	4724.731183	285.1341338	3398.334589	308.7407583	108.1726459	412.232425	1253.593558	3348.751478	0.06906981791	0.09970690183	0.001203497981	0.009588727925	0.02065354989	0.008840941927	1	0.05480492416	0.166357937	0.001502942948	38	0.9999999832
10	307.8543699	63.72141135	0.2128388059	10680.94303	107.1889382	214.7311377	1879.817395	3873.5	4741.189474	41.20274557	2310.165679	116.5297533	89.8898478	208.6789998	808.2622795	3212.735089	1.887725203e-05	0.01029820142	0.02044710625	0.004197709985	0.01243436845	0.00660716008	1	-0.0001456683814	-0.01888163223	0.05016306266	2	0.9999923049
10	312.0420719	280.998037	8904.334483	17794.60422	1879.963992	-398.0415535	2275.707001	7189	7367.353846	1504.572725	2870.310037	420.436756	303.2342398	349.4466132	1193.634495	3487.181712	0.489859971	0.1062339736	-0.0246298572	0.02234300065	0.01327480915	0.01855749039	1	0.3907523416	0.1746598196	0.006229086639	85	1
10	316.4388338	216.6703644	-33.80277866	18578.70538	418.1705351	418.4562766	2077.715341	6841	11262.62766	57.69744813	2592.717974	199.2619744	105.3017383	249.4582295	985.5559231	3289.491796	-0.001827488078	0.02254501339	0.02238644057	0.003325955581	0.01022161209	0.004825263631	1	-0.001393459445	0.006600799165	0.0568138976	2	0.9999999966
10	316.4770717	399.8103187	3493.193111	20242.36145	6576.299304	-95.16438104	2047.757747	9439	8951.255319	599.2191987	3072.000037	966.7861269	183.3555437	372.222835	1326.21979	2592.958554	0.1725819496	0.3218024858	-0.004680768456	0.01062958427	0.01742024223	0.009168401971	0	NaN	NaN	NaN	NaN	NaN
10	321.2572733	171.4955441	-178.4546425	17857.68002	3113.304128	1949.1551	1770.402896	7306.5	9538.12766	90.23406161	2391.922284	533.7274725	332.5292997	250.3749335	1031.578791	3025.271719	-0.01015860544	0.1734936547	0.1100707339	0.005210417687	0.01398656489	0.009155153189	1	-0.001107316725	0.3199618261	0.3628419457	19	1
10	321.55956	289.7531145	7229.131418	15562.65814	1670.029817	-319.1168213	1932.202146	6175	8690.850746	1888.387689	3763.641625	473.039736	315.6725967	218.1875448	1511.157209	5355.749619	0.4820160712	0.1094030983	-0.0201254323	0.01906823403	0.01507132297	0.02253961657	1	0.3847774183	0.181316475	0.0201631622	85	1
10	324.2476698	277.1707218	7407.267469	15781.11377	1672.164757	-389.439009	1890.62582	6338	13059.82353	1775.234794	3645.285172	406.7965325	274.246512	178.317009	1440.283765	5840.103449	0.4790397145	0.1111991066	-0.02243746892	0.02245245636	0.01403420277	0.01966158508	1	0.3822574383	0.1851106156	0.01154447615	85	1
10	325.9311163	387.0818032	3122.29524	19225.42361	6544.74278	-80.15851891	1872.89422	9060	9767.284211	565.2245489	2850.632526	977.7311706	159.5549175	251.8256842	1290.120998	3215.809672	0.1682329382	0.3320226879	-0.004148301013	0.01136734478	0.01846773243	0.009032657623	0	NaN	NaN	NaN	NaN	NaN
10	326.5810511	549.686893	5571.360402	18354.01046	4261.540243	-263.2970727	1730.338135	7938	5156.567568	1034.246796	3246.893546	845.1276051	228.3606565	191.5392464	1412.455475	2297.10018	0.2981530122	0.2306002129	-0.01477986996	0.01449368564	0.01735001101	0.01336967452	1	0.2387073618	0.4357736633	0.001055107851	78	1
10	329.4802924	104.6754827	2246.471799	13282.13927	104.9926351	558.0992103	2416.028017	4926.5	2108.533333	470.4181328	2781.936553	156.781617	188.5236409	299.1094751	971.8117819	1438.100412	0.1695782904	0.008087239032	0.04286358997	0.01280241984	0.01269511399	0.01260541624	1	0.1372896779	-0.02588191975	0.1655847159	53	1
10	329.7359287	227.758047	5208.653983	17373.65549	1123.846344	1052.334865	2317.23667	6762	19300.87368	986.1809928	2957.450624	274.8328822	343.5958689	260.0861898	1169.782107	7915.192354	0.3005021453	0.06619712426	0.05945958473	0.01647422352	0.01212451394	0.01761215808	1	0.2438951365	0.09314443816	0.2539416416	73	1
10	330.4771944	90.44390615	2669.654919	16698.22921	262.9440679	645.9109574	1774.749102	5954.5	5517.868421	433.1948039	2583.184644	200.6526925	216.1421006	206.1437423	960.1959765	1298.829826	0.1642568545	0.01624074075	0.03961610554	0.009711130006	0.01251438425	0.01152343913	1	0.1328850049	-0.008825082582	0.1533843894	53	1
10	335.902008	541.4362871	3879.828394	12720.54545	2824.640963	-166.8466495	2274.373811	5544.5	3447.803571	960.8260928	3279.241353	731.1667144	201.9380814	311.7155628	1368.576335	2228.304177	0.3069751822	0.2186632487	-0.01249106264	0.01719794483	0.02062849172	0.01794159722	1	0.2458250812	0.4108091978	0.01061037377	78	1
10	338.5291434	156.7707458	1044.976413	15004.57611	2344.697664	13.34583979	1966.060039	6088	3472.612903	211.8817243	2694.750246	504.1839689	117.478091	246.8556182	1093.601348	2156.242535	0.06955112966	0.1612756804	0.001073196573	0.007193541033	0.01665381116	0.00825333926	1	0.055729896	0.294422086	0.002911851131	42	1
10	339.9059795	111.813954	2631.131023	15700.23012	221.3903303	626.68075	2163.744616	5696.5	2676.223881	589.646559	3216.79948	186.3613565	229.0472527	260.2454024	1180.286255	1570.30739	0.1685475693	0.0134193311	0.04143349097	0.01074437169	0.01300092536	0.01514831985	1	0.1364184698	-0.01476516363	0.1605548046	53	1
10	340.471849	210.9626398	5204.620571	16959.5688	2708.558387	1009.497999	2163.203154	7031	13719.50538	873.5119311	2392.346377	484.6099933	282.6664077	263.1714018	1025.165346	5921.274086	0.3019372529	0.1681750752	0.05915639967	0.01725653067	0.01574068269	0.01522839132	1	0.2459332906	0.305252789	0.2561152465	77	1
10	340.4711857	553.5143844	5086.917233	17035.70703	4024.888569	-283.1993783	1825.451014	7335	4095.322581	873.3166929	2670.716123	782.6788991	184.0842316	212.4711291	1241.8347	2381.75469	0.3030529047	0.2377932816	-0.01568160023	0.01305586173	0.01586167043	0.01119801198	1	0.2426439949	0.4506795995	-0.000767833732	78	1
10	342.2212549	98.69759651	2295.711229	13649.85424	130.7219286	517.3647649	2304.416394	4874	4365.039216	493.6582592	2781.099465	163.5929429	198.7327416	502.9059158	966.0486349	2064.022344	0.1662423556	0.01030338372	0.03845116354	0.01345603725	0.01439755802	0.01470539047	1	0.1343501868	-0.02119152282	0.1496254317	53	1
10	344.4839194	139.6859921	1374.813213	7473.522828	1646.945922	408.0386767	2561.008993	3379	466.8	656.0003678	3629.472933	825.4774828	227.0123009	557.8576605	1544.736742	326.6262944	0.1852859475	0.2173175242	0.05199524113	0.03218994689	0.04345695161	0.03002442386	1	0.1523357179	0.4090567182	0.2066655738	65	0.9999999999
10	346.3403884	703.4065352	630.2164056	12297.29814	255.4184068	2358.904048	1834.227269	4487	14071.70833	142.199347	1830.355723	115.4265035	387.3420157	185.7129915	644.563911	4277.483443	0.05152666497	0.02065432807	0.1933547947	0.008683699239	0.01002601677	0.01689383445	1	0.05236168201	0.0005360235125	0.6606258603	33	0.9999996842
10	348.2433696	542.4848176	4126.109377	13855.54999	3099.733115	-283.3850086	1990.215397	5973	2954.808824	1068.308185	3370.366888	797.4738424	193.595618	289.6610069	1442.113506	2005.553114	0.3057692849	0.2267495641	-0.02109556721	0.01591334601	0.01741661631	0.01549065655	1	0.2443773852	0.4277175481	-0.01922043282	78	1
10	352.6804974	453.8333031	8695.216181	17995.90532	1881.293015	-393.8592608	2082.911386	7029	15701.03896	1503.630478	2927.931405	402.6286834	291.2618716	209.4174928	1196.75728	5964.0274	0.4912533129	0.1081343077	-0.02247327612	0.01808944291	0.01238586777	0.01775813201	1	0.3920253435	0.1785764143	0.01406118212	85	1
10	354.2199053	365.7246933	18692.77054	18522.80061	2173.622518	-851.1797622	1556.701206	7712	4499.840426	3302.643965	3452.475247	486.5965156	540.3358212	376.5839288	1460.436149	2128.786419	1.016338776	0.1127384207	-0.04270809111	0.03777407137	0.01324481252	0.03616071097	1	0.8119780735	0.1814701092	0.0614110712	96	1
10	355.4489587	104.3006338	948.9853202	13933.2954	2203.924411	-44.24366528	1525.428445	5612	9255.976744	225.7121636	2610.91053	365.6914939	112.1184663	304.3851748	980.5716867	4571.555233	0.06641125476	0.1572178033	-0.003264253615	0.008044444489	0.01761790469	0.008599576267	1	0.05289672614	0.2860586896	-0.01292264014	42	1
10	356.0649516	467.2223707	7360.845002	15473.39739	1552.857056	-404.1878382	2226.560013	6176	6385.948276	1577.523495	3141.659288	354.1949924	277.9084052	462.2167391	1239.861495	4225.223654	0.4881615212	0.1014058867	-0.02704904751	0.0183024393	0.01427439021	0.02001959796	1	0.3891917131	0.1646593877	-0.002663733608	85	1
10	359.8129417	419.7143324	7322.70685	14678.54381	1464.654272	-322.9527568	2314.355299	5828	8398.402439	1523.383305	3019.902395	319.7034634	301.4659771	318.6224899	1175.187129	3475.611707	0.4958138085	0.1034513876	-0.02440993761	0.02029828918	0.01362443992	0.02101512221	1	0.3955177434	0.1687922028	0.008241111561	85	1
10	364.5111335	441.4413908	8292.521538	17056.83856	1840.429678	-455.87534	2121.819981	6781.5	10743.53125	1672.188756	3093.956781	410.965929	331.3063863	245.4856376	1245.386813	4887.766098	0.4887859943	0.1113154438	-0.02701531605	0.01870820783	0.01544414888	0.02128661147	1	0.3897828932	0.1852638431	-0.00212539209	85	1
10	365.9944854	458.4062938	7773.583139	15635.32425	1595.014041	-391.619412	2032.500949	6184.5	15898.63333	1529.98376	3006.898311	352.9408095	249.8752009	202.8004073	1181.867542	5169.720138	0.4931370171	0.1087552257	-0.02577486428	0.0197574945	0.01270128653	0.01614598816	1	0.3933300303	0.1798711245	0.003068392396	85	1
10	369.2949172	469.796341	6532.5071	13465.94912	1308.187229	-300.0580103	2479.222191	5394	8034.275862	1684.422434	3274.362007	343.3862672	259.1985263	246.8133007	1251.308533	5472.832513	0.4889291943	0.09974839186	-0.02341954122	0.02386994796	0.01671678264	0.02007143225	1	0.3900257272	0.1611711336	0.01002709947	85	1
10	371.7303411	130.2907522	30.76144333	8616.257877	2554.126128	88.81422755	2247.421165	3946	689.6736842	80.52107915	3231.662292	1077.403748	95.80603101	399.5530656	1440.8135	468.9247874	0.004147742064	0.3177764815	0.01217692048	0.01111539421	0.04151801436	0.01538707708	1	0.005368572999	0.6207200957	0.03120348643	25	0.8634492714
10	371.9134749	423.7969555	8086.729402	16722.40292	1736.440273	-347.6004327	1982.558045	6692	12682.50617	1876.371969	3746.741837	440.9185995	318.7600715	223.0847343	1494.383396	5895.751901	0.4791892346	0.103981674	-0.02114605488	0.02371032362	0.01671588025	0.02228371739	1	0.382396111	0.1700848246	0.01584373078	85	1
10	377.3825559	481.1024373	1150.538942	15971.72497	994.5403731	30.13465572	1859.193028	5993	15452.44578	267.0446927	2839.388623	252.7705032	111.7070982	211.4019966	1078.804064	8176.677577	0.07453205647	0.06658751885	0.002157387556	0.007503955371	0.01252375653	0.007466891424	1	0.05895344224	0.09738694253	0.005082879938	34	0.9999999999
10	387.5393949	543.6658235	-171.5605726	15522.49992	309.2240559	1770.171291	2067.935661	5521	14033.67368	57.34890069	3104.804281	167.9401611	358.3305747	202.6024467	1125.549558	6125.420526	-0.01165324917	0.02077544639	0.1154103198	0.00410721048	0.01188273663	0.01018126599	1	-0.003320989733	0.002267053597	0.3766484113	4	1
10	403.4565701	364.7082707	2748.756668	16134.14721	800.4775933	789.9522333	2656.812153	6064	5953.138298	518.2590681	2893.956948	281.0792675	239.062162	365.0031963	1128.305156	2879.891663	0.1733712939	0.05285355149	0.04945427373	0.009955976088	0.01322082618	0.01416637182	1	0.1411532079	0.06713172849	0.1905252894	56	1
10	405.6848351	70.4753097	-37.22906006	14833.0745	695.8792953	295.6287076	1559.53769	5467	9204.270833	55.51136954	2406.884471	182.7476721	85.61492943	223.0306106	857.1059304	3416.609857	-0.00271728018	0.046980325	0.02019261588	0.004196761596	0.01384018461	0.005022902903	1	-0.002030838967	0.05745877324	0.04971496414	7	0.9999988161
10	408.4578353	158.2586592	16.28882828	13751.48729	2140.538228	259.6759164	1903.673773	5569	2666.7875	66.25020351	2803.233714	488.3688649	96.46808851	215.5342219	1092.854948	4297.033044	0.001322397681	0.1575855786	0.01948023027	0.005473352734	0.01672150925	0.006938609044	1	0.002147055835	0.2874822352	0.051299091	17	0.9941756867
10	409.1615726	18.92716177	3461.618161	11997.6751	1179.03254	-227.3314367	1407.546607	4588	7046.770833	743.9338315	2558.759418	285.4086686	172.3113733	215.7136497	977.028866	3945.277282	0.2899840808	0.09679248792	-0.02015851471	0.01637733916	0.0196111306	0.01683440117	1	0.2306199375	0.1575917342	-0.02320091478	74	0.9999999601
10	415.6443391	620.3463755	2163.987121	13135.84127	570.8472113	597.6780626	2569.15557	4886	3015	431.0224955	2380.780329	180.361066	175.9288544	278.2865569	856.4098552	2016.812838	0.1692060442	0.04561869575	0.04746467574	0.0123880532	0.01324511181	0.01447949041	1	0.137619953	0.05215356069	0.1825003888	56	1
10	418.4670075	360.549977	2941.087184	17213.096	972.4944734	845.3949097	2404.210726	6541	6885.426829	660.3038155	3186.361084	287.0386426	216.8937805	504.1515604	1221.242262	3495.059162	0.1693055962	0.05828554236	0.04816926787	0.01190467471	0.01278080158	0.01143353785	1	0.1378576171	0.07849467747	0.1853227166	56	1
10	421.6344752	161.5724974	17.45657553	12197.38874	1949.175069	237.7810239	1942.610531	4893	2442.765432	60.62455635	2998.769464	515.2569155	104.1097439	294.6074948	1173.518721	3906.321727	0.001585543462	0.1577428794	0.02145025532	0.005596329389	0.02078456727	0.007683429392	1	0.002485977157	0.2877894604	0.05818322167	17	0.9989745336
10	427.7498259	252.4682187	10695.19678	15220.24046	1511.931616	-657.5830119	1817.64734	6174	6485.473118	2470.692802	3319.929497	414.3021485	431.0935637	218.9486033	1339.602705	4429.813385	0.6982323617	0.1049373499	-0.04093695333	0.0254168295	0.01650189145	0.03220052064	1	0.5568453768	0.1693800323	-0.003728167518	92	0.9999999926
10	427.3523552	639.62709	1821.399989	11158.03487	484.1714101	352.0975674	2741.818718	4292	4952.823529	369.8719144	2329.572095	230.6891687	205.4188745	1723.2707	874.9871451	2811.866983	0.1624279279	0.04676536687	0.03154252018	0.01185849369	0.02271039803	0.02060655556	0	NaN	NaN	NaN	NaN	NaN
10	428.3319154	625.3605889	2309.778787	13587.2268	660.4504403	544.2547845	2236.330987	5106	6553.916667	412.750815	2444.618629	151.6872343	198.6298505	259.5597316	868.22633	1430.074309	0.170412187	0.05033874348	0.03952586343	0.01212404313	0.01199872727	0.01306483382	1	0.1381199387	0.06202266013	0.1554173407	56	1
10	429.3426377	353.5728121	2208.567927	12829.80158	538.2472471	634.3708644	2964.640221	4827	3120.585366	598.0120063	3414.61804	197.4431918	213.9330154	409.9100168	1254.463225	2409.090735	0.1728453235	0.04250492162	0.04761878781	0.01402834564	0.01477000275	0.01393291356	0	NaN	NaN	NaN	NaN	NaN
10	431.2862098	100.1331917	4065.904815	14603.42734	292.6779513	2856.301807	2053.008417	5405	9348.542553	711.5311577	2356.991393	182.3957536	545.0392802	208.1088222	815.2452338	4095.565527	0.2752227088	0.01990895908	0.1915717429	0.01440463127	0.01499943424	0.02208663654	1	0.2316840076	-0.003919053279	0.7043939058	71	1
10	433.3375192	215.4929937	2422.52991	13935.94692	186.2573933	604.4733322	2169.524369	5061.5	3863.43617	580.5385351	3110.424795	164.4420755	224.5568279	244.5527963	1124.275318	2428.490144	0.1724116245	0.01330729806	0.04286284116	0.01167294901	0.01210791181	0.01299835227	1	0.139608857	-0.01506063816	0.1663635407	53	1
10	441.7225608	663.1874974	2271.906141	13693.21196	679.2789382	532.6222125	1904.669161	5131	6954.680851	388.0799686	2276.11378	157.4233617	138.1023569	218.2744414	805.1323396	1935.887795	0.1653451684	0.05254728202	0.04028777421	0.0101705353	0.0114202483	0.01143866591	1	0.1341238314	0.06667638083	0.1569864695	56	1
10	441.6741613	683.5889867	1945.712817	11511.22238	584.9143629	451.9568335	2064.881068	4315	5040.736842	306.0320111	1775.292903	153.9166977	162.6389748	232.9108904	645.1548745	1846.539836	0.1701761425	0.05351297693	0.03970283042	0.01164574219	0.01267568953	0.01335189933	1	0.1379701606	0.06862698415	0.1560676926	56	1
10	443.4946907	414.6433853	2761.038625	15740.20693	885.1358548	-99.12587747	1935.958025	5877.5	4810.446809	649.7806259	3403.515939	278.2091275	149.9850531	215.9043002	1291.198018	2956.585326	0.1721801038	0.05592189573	-0.006583186752	0.01133323503	0.01416659765	0.01039862611	1	0.1366285096	0.07400028296	-0.003673672012	55	1
10	452.6382203	200.4667722	6.66070483	15901.37391	235.0871578	351.3978069	2155.944527	5688.5	7276.717391	59.34103955	2569.866145	156.3154608	95.13301464	294.7564714	925.9495747	4398.783432	0.0003788401945	0.01530201951	0.02183249596	0.00401936756	0.01011021269	0.005990799199	1	0.000276472963	-0.008489511448	0.05518257235	2	0.9999997867
10	457.8633176	682.3567661	1657.538004	10192.17059	539.1397735	361.7493498	1842.891181	3847.5	3518.712766	374.4801707	2223.684661	159.5794074	150.2927828	210.0801796	815.3559589	1954.894924	0.1672726028	0.05249721964	0.03683581694	0.01385733894	0.01397010204	0.01467455689	1	0.1354479831	0.06657607536	0.1454637198	56	1
10	459.7923951	296.1214472	2508.827416	14757.44271	722.4103867	692.6279262	2577.373529	5575	4320.229885	502.493487	2586.745885	210.7772344	221.4430991	1323.740896	977.9315219	1709.065103	0.1722188166	0.04904816146	0.04767870021	0.01408163479	0.0133317957	0.01416499296	1	0.1400809416	0.05924608021	0.1840119384	56	1
10	464.4620625	228.7007971	-53.99819092	16414.68567	327.8728948	355.2000127	2000.192957	5898	16516.21053	49.94904453	2373.627344	157.2074823	102.5145817	232.4293358	870.2259835	4983.574966	-0.003177904515	0.02127586039	0.02314107805	0.003274537886	0.009523435247	0.005687023886	1	-0.002439578485	0.003972120132	0.05908895897	2	0.9999999999
10	465.4650222	506.3352472	-121.886938	14676.49222	4906.044188	673.9546786	1700.221419	6696	19073.87234	89.59020699	2618.766807	843.5328513	148.0930941	198.1753037	1161.248473	8558.924644	-0.007973412627	0.3356569563	0.04706157434	0.006866615138	0.01858741936	0.008055841283	1	-0.0019569271	0.657778586	0.1497874048	26	1
10	466.4494283	283.2468014	2937.675345	16912.7291	792.052494	791.4189104	2698.992844	6300	5085.494253	482.0047209	2484.555492	249.2430775	196.9253616	326.9907732	975.1221264	1000.24183	0.1736617648	0.04951417116	0.04675286274	0.01198441469	0.0123793288	0.009918834498	1	0.1411831613	0.06020436915	0.1811419316	56	1
10	468.1596967	180.4697239	2445.273561	14799.51867	2300.754045	664.0419506	2029.229077	5968.5	5437.47619	478.1343264	3029.92645	531.1107911	197.2839889	236.8958282	1222.6257	2695.851438	0.1645727409	0.1585511785	0.04612430012	0.01350683696	0.01870834113	0.01230585701	1	0.1348209799	0.2871363666	0.1800393301	62	1
10	469.445042	194.4324058	3988.420077	12834.12422	835.9716753	832.7260228	2186.789338	5099	13930.23684	865.8869867	2770.779077	190.3303564	279.5067799	243.6265068	992.7763054	8853.826638	0.2951103646	0.0609511701	0.06229640844	0.01942791614	0.01907892218	0.01961465788	1	0.2397054217	0.08227886994	0.2624100782	73	1
10	469.5874837	307.6815523	2613.334151	15549.41702	770.5290041	753.3665486	2535.970365	5712	3609	525.6008682	2957.331529	236.3390921	246.3910611	285.4945918	1114.202175	1792.997123	0.1719584949	0.05165442268	0.04864272064	0.01171451389	0.01295198151	0.01591584183	1	0.139957153	0.06466267217	0.1873657404	56	1
10	478.290048	166.5187007	2082.573078	13061.18296	2144.041991	613.9496298	2107.799134	5390	4826.421053	479.6826242	2412.463949	421.8157392	197.3046095	253.2399003	960.9732955	2051.451269	0.1614848234	0.166527568	0.04760422089	0.01403766568	0.01598680405	0.01402349769	1	0.1325098054	0.3037559459	0.1847006635	62	1
10	478.5863298	265.2790413	10277.97768	14587.80658	249.463919	-609.3604767	2014.574699	5577	8056.925373	2074.78839	2994.750664	161.4948006	363.3566229	198.3717053	1087.79286	3790.878232	0.7142044896	0.01778945583	-0.03819681041	0.02687420014	0.01384726457	0.02879880833	1	0.5690590873	-0.01212794441	0.006845846693	90	1
10	479.3209286	346.4798411	-88.5267597	17192.81646	934.667628	843.3853951	2111.330167	6408	11675.88421	63.97539923	2515.073665	254.7273411	167.644376	286.3384224	978.3650461	3515.265221	-0.00516602788	0.05762378614	0.05117758862	0.003883004165	0.01071885176	0.006084505536	1	-0.001911977423	0.07937004142	0.1567512372	8	1
10	483.8249695	196.6381577	-12.04893475	13880.90986	729.8929129	324.7660464	2082.235509	5158	8318.127907	67.16537497	2674.256017	187.8062334	93.06879388	277.9671086	950.4736362	4453.881397	-0.0008514695165	0.05459244476	0.02406627153	0.005653004773	0.01377709918	0.007186745117	1	-0.0002178665471	0.07323587999	0.06376025274	7	0.9999999982
10	483.8055265	277.6396849	10790.87997	15332.67936	315.115222	-616.6839791	2187.983088	5769.5	10264.41772	2042.670975	2716.973849	140.367933	370.4912973	216.622659	1011.300907	5292.427538	0.7170454188	0.02060101957	-0.04244812853	0.02913392997	0.01076223032	0.02742548915	1	0.5710901544	-0.006280986303	-0.007159068693	90	1
10	486.6779144	374.5414528	-81.36049123	15849.85697	2632.013688	815.3835521	2149.01068	6400	5182.787234	75.52264752	2308.046261	483.5536593	151.6000712	212.8319667	960.9293206	1585.373799	-0.005367883607	0.1692805053	0.05292140394	0.00483597025	0.01446893106	0.007309376891	1	-0.0009695528651	0.3116153938	0.1659221235	18	1
10	491.0710587	260.2315828	10905.1021	15080.34113	320.0957551	-600.5519546	2039.546449	5691	12100.40244	2029.696541	2744.364119	180.2195218	387.0875594	265.9819706	1025.492254	5403.743535	0.724590369	0.02179375032	-0.04219031762	0.02611044428	0.01261894252	0.02878709219	1	0.5771696725	-0.003900623684	-0.004547317244	90	1
10	496.2921407	704.5219636	2741.081363	9596.922713	1455.856026	455.6969265	1691.853864	3940.5	9566.778947	530.376925	1749.184699	286.3637597	203.603844	194.47134	709.8667947	4093.56725	0.2875362047	0.1533405763	0.04591703425	0.01654253573	0.01540206469	0.02257823907	1	0.2333995873	0.2746946454	0.2066374237	77	1
10	503.3130472	155.7670134	0.5135165051	13926.07057	2256.122093	50.61343027	1844.735643	5580	7247.043011	67.33067461	2000.133287	342.3793351	86.86510247	228.306423	767.5845381	2537.437148	4.935803084e-05	0.1637834241	0.003982304008	0.00524392829	0.01579674022	0.006501919044	1	0.0001863019125	0.300521135	-0.002467776164	16	1
10	505.4929813	268.65196	10552.82663	15385.42063	443.075813	-601.2934233	1742.787963	5824	16570.075	2252.978422	2975.904157	176.7687488	382.8061787	198.2889766	1117.773509	5734.518425	0.7080885569	0.02877711632	-0.04070219796	0.02741225185	0.01245266086	0.02629123753	1	0.5640899064	0.01082837017	-0.002881872258	90	1
10	509.5083176	87.11534819	3390.932097	11605.25736	1766.127711	608.3912689	1638.326119	4813	10039.11957	662.2492077	2047.931874	297.1940799	235.3924885	300.2774975	786.5545792	4908.968377	0.285121529	0.1526753487	0.05075124718	0.02157846374	0.01793767498	0.01972325112	1	0.2317669369	0.2733018276	0.2228168135	77	1
10	509.6741522	281.2700555	9224.630662	12721.26576	226.7680951	-580.2746018	1992.347202	4857.5	3390.346154	2487.208996	3454.661538	144.0609426	381.3779115	231.1358324	1244.541124	3244.273584	0.7182851976	0.01699444567	-0.04898903218	0.02592565598	0.01555497093	0.03384776068	1	0.5716328294	-0.01374428586	-0.02963159843	90	1
10	517.6278158	341.4531128	-167.1148863	16208.68636	5301.138369	1807.519557	1734.048843	7398	16715.94624	91.16911251	2104.714607	770.5100235	268.9993847	196.2651105	989.5870547	5260.090199	-0.01082970999	0.3321371448	0.110954143	0.006141498876	0.01938644094	0.009311985887	1	-0.0001789021081	0.649957802	0.3702664903	27	1
10	528.1571472	225.4366732	-20.37994384	14621.26504	221.554628	318.1439475	1950.975683	5221	13816.69072	58.84888592	2366.492322	141.4030906	90.6634627	228.8351231	787.8416167	4982.347094	-0.001228066021	0.01490784031	0.02257791233	0.004173079417	0.01195798124	0.005758457842	1	-0.000968210601	-0.009294730734	0.05739332602	2	0.999999991
10	528.8666506	699.2228157	652.982344	10915.03561	1769.656447	260.1612569	1360.093711	4395	26136.51546	123.3929879	1474.970713	227.740038	95.83351937	155.6681181	559.0093978	7106.378703	0.06268496121	0.1660262612	0.02378137856	0.008426496482	0.0161517457	0.008513819737	1	0.05172163944	0.304202716	0.08013675642	43	1
10	532.3508559	85.9771585	-112.7750464	12718.34952	1926.180881	1266.277398	1350.290752	5049	10260.78495	66.24981932	1723.036632	292.154253	198.388458	151.1404757	660.7268091	2972.059054	-0.008587303228	0.1505626777	0.1016729368	0.00537600382	0.01684034446	0.008384496446	1	-0.0005896354833	0.2723130629	0.3334642133	19	1
10	548.6679774	230.4016162	10313.74075	15175.16421	1426.595475	-666.1520056	2056.337573	5997	4270.90625	1417.932658	2083.710011	276.1160449	316.7226545	211.1400463	830.8320217	2402.499239	0.6836377441	0.09379543705	-0.04264892866	0.02728843822	0.01232213819	0.02220501818	1	0.5449290338	0.1464085767	-0.01323247257	92	0.9966676079
10	555.6646009	272.5215752	-172.8120181	12708.05113	645.2181769	2948.860648	1930.249362	4816.5	3784.765957	66.04068844	2539.893749	161.4771078	550.7929008	229.7678771	919.2867185	2089.282978	-0.01428139664	0.05338616791	0.2221445015	0.005018504151	0.01217439083	0.01704829817	1	0.001710719693	0.06923874926	0.7465387622	10	1
10	570.6334465	441.62851	-24.03072171	14785.45662	1408.981909	72.70168854	1703.298305	5692	8230.666667	59.63051377	2356.526029	273.111795	79.90921085	171.4176803	888.0481765	2681.715679	-0.001536615264	0.09496174549	0.004817177012	0.004037871063	0.0133081186	0.005495446862	1	-0.001644048687	0.1573787157	-0.00189040516	11	0.9999998411
10	577.9007349	222.4190762	584.1368391	8148.640124	2473.747314	199.360604	1831.313553	3730	318.2688172	238.8309958	3145.122727	973.892678	127.1932042	308.6819099	1392.011432	178.7145003	0.07129845879	0.3034249773	0.02588285981	0.01293748362	0.03911517236	0.01835815501	1	0.05998727619	0.5898759884	0.09324766545	49	1
10	586.2142206	647.2533131	1667.428629	9958.22651	1576.756455	-74.19823826	1967.419017	4066.5	2693.436782	253.0306556	1456.667109	258.7355191	116.8319061	207.1951996	587.8097688	1071.197295	0.1661238917	0.1599754749	-0.008266311916	0.01049417893	0.01416670086	0.0114459258	1	0.1325871994	0.2905355136	-0.007891989275	61	1
10	600.2276519	644.3379651	1588.651837	9932.830374	1660.343534	-87.07818169	1547.705567	4024	5590.494118	267.5533181	1584.805676	270.4730121	112.7799766	156.1633486	628.2872524	1313.277639	0.1612305762	0.1683388159	-0.008765044602	0.01143900945	0.01398466543	0.01260998412	1	0.128704231	0.3080001692	-0.01047363264	61	1
10	611.4958083	206.6690297	-41.39851315	11807.2829	3848.807147	40.29563998	1430.988515	5349.5	10069.11579	75.18546863	1712.703253	568.9508593	80.3949318	175.2424205	762.1161274	3392.351829	-0.003360898168	0.3269708828	0.003758358407	0.006777081517	0.01998830542	0.007050139559	1	-0.001113243586	0.6400140776	0.0006402908543	24	0.9999989975
10	612.3873683	39.55370407	22.98351462	7533.848117	2350.537318	-21.69813243	1060.621358	3403.5	5946.290323	53.87866957	1099.056795	353.3061461	67.01336174	156.65544	471.8758038	2475.836616	0.003131317652	0.3107803784	-0.003348672895	0.007547732436	0.02517286672	0.009118772046	1	0.003494622769	0.6063111202	-0.02297742342	24	0.9999999986
10	651.2855614	472.8465547	677.4407365	11221.31509	643.9212766	952.6922314	1700.558034	4231	11138.25532	146.8971197	1779.830717	161.7102601	183.4956056	278.8080043	639.5587226	3872.012283	0.06282813426	0.05992017397	0.08606128796	0.008598770841	0.01398843771	0.01107216772	1	0.05489045432	0.0829664119	0.2927821017	36	0.999999992
10	662.145939	159.4890694	691.6109423	8529.156613	219.082091	-20.45917525	1426.590832	3117	17959.26596	129.8491513	1236.860642	100.3229238	81.49259425	172.8964057	430.5099292	6775.8784	0.08372463331	0.02831611109	-0.002375924537	0.009111226552	0.01345200849	0.01017758255	1	0.06569638912	0.01769659943	-0.009649169344	30	0.9999999996
10	670.3813136	557.291005	648.6195291	9796.677821	1586.793692	-43.56821236	1301.132262	3977	16374.76344	122.5826121	1473.50416	257.1768085	88.86379539	148.1337983	581.4762968	4998.138552	0.06617131287	0.1706806112	-0.004406688744	0.008970843594	0.01754848469	0.009583514049	1	0.0527505911	0.3140754271	-0.01654850186	42	1
10	678.9943007	349.3853187	-40.53730474	12351.57313	243.5421444	253.9636875	1578.768348	4586	13242.8913	45.00807835	1797.658123	134.983733	84.74961949	168.864693	600.6429724	5404.562959	-0.003331018712	0.02004996547	0.02087739068	0.003886307113	0.01284144795	0.006068402909	1	-0.002718580089	0.001443139951	0.05118223026	2	0.9999999751
10	716.7173583	406.5175775	-48.68089308	9450.275765	213.7519235	170.9228305	1473.79048	3428	16380.88421	36.35625033	1428.385306	101.1324314	76.93913158	155.0967631	496.8955892	6117.128338	-0.004997270698	0.02314648629	0.01879465922	0.004513120173	0.01260483692	0.008201368841	1	-0.00416135083	0.007923454734	0.04368710713	2	0.9999996659
10	756.7004351	454.4301618	475.4824	7366.583485	757.314012	154.1385276	1153.34331	2891.5	11297.65591	99.24003496	1139.183443	141.2815116	82.62543937	113.003053	420.3735413	3743.629968	0.06343009501	0.104852938	0.02191738243	0.01017991279	0.01706862637	0.01070860391	1	0.05165601452	0.176961893	0.07210811436	39	0.9999999998
11	25.65549229	504.6791864	-37.89949097	12139.48364	1899.802186	556.9931621	1465.42121	4891.5	5250.204301	63.58011742	1847.091727	306.7509954	120.9595364	184.092804	723.6924279	1373.408356	-0.003199356692	0.161266574	0.04673915635	0.005309561625	0.0144395049	0.00880427588	1	0.0003019851682	0.2949692082	0.1447733615	18	1
11	33.78271182	208.2228569	1610.076853	10703.91692	1620.851895	-36.59122672	1460.438398	4337	2660.46875	351.9187671	2287.772948	356.175097	122.9415488	203.6444145	909.7468238	1508.592714	0.1522714444	0.1568507706	-0.003918349799	0.01160826555	0.01850960039	0.01202288452	1	0.1217263865	0.2841800981	0.003979190418	61	1
11	35.69624121	275.6384657	1761.540748	10874.82382	625.1730322	450.4199335	1896.291554	4097	2519.765957	374.7640345	2104.780728	167.2396092	153.702071	241.9188069	782.8531888	1081.102836	0.1658048618	0.05738963172	0.03988176009	0.01156311372	0.01287813983	0.01572706617	1	0.1345095684	0.07674637141	0.1558212245	56	1
11	41.59626952	394.794059	1828.847405	10770.64327	3434.480715	-79.43775403	1736.982057	4939	4036.276596	393.0008578	2240.396868	704.276498	113.6106294	222.1070335	1008.3668	2348.41573	0.1677602617	0.3249854819	-0.008241958675	0.01366113402	0.02049413669	0.01113404499	1	0.1353680664	0.6337515906	-0.002745180658	66	1
11	43.53116215	318.4665334	-163.1332193	11986.42097	676.5376789	2564.048892	1979.376823	4514	4772.195652	70.19651334	1661.918442	154.0463869	403.9428682	192.7842002	605.3686784	1576.553281	-0.01396689301	0.0569252429	0.2164683884	0.005721179758	0.01298753866	0.01733575198	1	0.00163017562	0.07664394281	0.7270571634	10	1
11	44.63671826	296.6546728	-127.1871057	13248.75789	2156.932585	1352.481881	1573.518547	5352.5	10644.65263	76.28663692	2079.974516	349.256211	241.642525	185.4956222	820.3765027	3373.207511	-0.00954312867	0.1594771947	0.1035428053	0.006257320192	0.01292328569	0.01009936541	1	-0.001157134153	0.2908529414	0.3399785842	19	1
11	49.26345192	332.622056	3487.159691	11864.85101	2672.342962	-231.0841548	1932.953271	5246	3005.269663	725.2580685	2313.053719	532.2703558	174.5850112	283.1407505	981.9380904	1281.504618	0.2915872407	0.2247409378	-0.01792921532	0.01472441222	0.02050703816	0.01628837596	1	0.2331862633	0.4236979125	-0.01148222583	78	1
11	53.19012655	587.8241388	629.2014588	9586.72629	2139.313486	-16.76246072	1364.292657	4049	11806.14894	163.1851667	1936.854254	412.5732646	91.85086174	186.1934794	791.8705884	5684.103366	0.06662415953	0.2303562388	-0.002128556136	0.009976726675	0.01694134154	0.01036681946	1	0.05379047303	0.4381817775	-0.006861043627	45	1
11	56.70356386	511.4219368	661.0083761	11812.89679	306.4249855	988.6706925	1647.536485	4345.5	18619.20213	180.9556302	2250.190724	125.9686476	192.4435212	160.3325627	763.6794089	8589.42181	0.05618685672	0.02874216806	0.08406262867	0.008121555083	0.01368490184	0.01133616795	1	0.04915759761	0.01821644288	0.2834912631	32	1
11	74.61367604	164.392165	985.1786347	12567.31971	279.9616855	-7.883128583	1410.212298	4539.5	12913.57292	177.1028617	1908.802882	114.0272433	84.28608752	197.1137575	654.8435907	6588.482587	0.08152314228	0.02308064566	-0.0007462762409	0.007369799964	0.01099423329	0.007072195117	1	0.06398846305	0.006821346708	-0.004647520194	30	1
11	74.92580664	473.5061063	10646.94171	10706.12061	1058.789703	-730.9702432	1585.332448	4485	738.5376344	2699.644942	2919.038775	290.5467745	471.1404478	177.2332966	1145.443734	432.0433895	0.9671354012	0.09715009114	-0.06464954787	0.04405084594	0.0145295114	0.04698044626	1	0.7709616204	0.1498712195	-0.025990873	96	0.999999886
11	77.62192336	329.9354383	-23.58239828	12377.51616	662.2357946	607.4430164	1978.964776	4656	4964.829787	55.72812949	2479.771585	160.5913505	136.6350264	264.8823345	891.2137529	2440.744579	-0.001777614848	0.0541823334	0.04954558636	0.004721713541	0.01360603998	0.00963663469	1	0.0006707942512	0.07218094809	0.1517595501	8	1
11	83.29593829	135.2521442	3075.313041	11735.72481	258.2390313	2240.824321	1748.457385	4410	5985.284211	472.5675238	1795.978026	122.3918299	436.8635534	204.8789662	627.0831983	2336.978399	0.2561882554	0.02160489521	0.1877477245	0.0156197408	0.01266077711	0.0269714811	1	0.2161846962	-0.0001107922023	0.6869507945	71	1
11	83.86554756	365.9472002	3291.102211	11392.5422	629.8309734	619.6198732	2143.644761	4269	10053.16667	922.1400517	2882.471516	165.4396734	260.4152112	230.1929834	1045.597182	6038.176936	0.2941042236	0.05485563643	0.05152225837	0.01595596711	0.01672870958	0.02623089796	1	0.2381526679	0.06970313922	0.2247081703	73	1
11	85.32584284	432.464676	2249.605358	14382.89661	1359.798133	1946.773093	2127.28184	5547.5	5047.263158	416.4990606	2437.098234	244.1997999	405.6717481	216.7456457	900.0966352	2330.469596	0.1563140988	0.09591116672	0.1332960662	0.01159521373	0.01262039298	0.01915466342	1	0.1332339395	0.1562145754	0.4782292324	60	1
11	93.23639326	564.7984215	1833.093451	11643.01603	1094.97465	456.3428313	1812.800157	4518	3022.705263	390.5857794	2498.961135	260.4310117	148.4922328	180.1012437	947.4474447	1548.333764	0.1546669521	0.09436413234	0.04022279852	0.01004927327	0.01647488476	0.01141184931	1	0.1259255409	0.1537996072	0.155566825	59	1
11	94.46485613	280.639023	-227.288286	14678.45295	808.8659023	3131.801304	1966.744234	5511	6136.322581	75.54075569	2137.972166	153.8895752	498.86772	187.187723	763.4350573	1838.774534	-0.01517721054	0.05399767293	0.2127773638	0.005096619358	0.01111748381	0.01618349183	1	0.0003963819145	0.07060108844	0.7139239545	10	1
11	94.40539379	585.6435101	794.7986244	10819.57563	668.5845178	-28.97568034	1669.413118	4100	11958.67368	165.2381207	1905.748247	153.6449807	87.52747407	176.8895903	692.9684899	4384.108358	0.07367599322	0.06263216397	-0.002525020213	0.008138707658	0.01278843014	0.008463195486	1	0.05793106133	0.08920989166	-0.01143295838	34	0.9999999965
11	96.65971314	69.48078954	623.6536694	9814.367199	282.5485582	771.5584808	1177.968459	3591	10206.31915	129.1304839	1534.100358	122.7047564	145.8589754	173.7101223	533.2441959	4093.697204	0.06347370483	0.02861041541	0.07640780543	0.008031148554	0.01434785523	0.01326377477	1	0.05451047549	0.01791155491	0.2586115056	32	0.9999999335
11	98.37645726	143.6660669	2357.739665	13697.27668	631.3149158	-103.7352524	1763.289558	5135	2133.347368	534.008332	3093.39703	198.5170237	132.0491899	303.6022559	1096.245136	1562.341721	0.1715844367	0.04643886615	-0.007680979194	0.01222339165	0.0146037606	0.01029798487	1	0.1359959376	0.054291607	-0.007877570114	55	0.9999998437
11	98.96137748	330.4091348	-65.86193485	10503.11015	1657.079934	1141.751515	2083.178676	4418.5	3217.784946	77.24226397	2735.018002	458.8829045	316.2169832	289.2666234	1078.927352	2472.826854	-0.006594671114	0.156804089	0.1089704945	0.008549393515	0.02148165074	0.01383516459	1	0.001532629324	0.285208551	0.3593534935	19	1
11	105.3113353	312.6210911	4209.920426	14016.36771	3245.862822	-219.3949164	2013.702381	6090.5	2413.852632	815.5727205	2704.247445	644.4027818	200.0384755	259.4780178	1159.618078	1024.430729	0.2947269455	0.2265298442	-0.01582302304	0.01534438208	0.01694994021	0.01572991414	1	0.2358559297	0.4273603563	-0.003437712608	78	1
11	110.4714311	441.6553184	4317.775846	14395.48491	772.0008388	851.7443297	2095.903434	5464.5	7473.468085	979.6370548	3170.241481	220.6441284	306.3608724	192.793715	1169.95056	4374.090037	0.2964421064	0.05720363372	0.05926771651	0.0146737877	0.01298157507	0.02205343327	1	0.2405460244	0.07449166223	0.2521145163	73	1
11	113.4391011	195.0923954	2098.431886	12422.39301	627.0265506	-104.6000487	2085.828391	4704	1692.172043	480.2362663	2688.098348	190.2105175	149.0139849	299.221017	977.4610141	963.0025128	0.1721098206	0.05212816088	-0.008592937785	0.01133338289	0.01479853904	0.01365823376	1	0.1364094267	0.06612672057	-0.01075578209	55	1
11	114.818494	174.6178606	-167.6558715	13064.87734	1246.549536	2781.922583	2211.29251	5080.5	2020.484211	79.22409729	1638.565315	201.9240954	372.1466184	252.1432621	617.0474702	783.7741189	-0.01348551201	0.09658123589	0.2159055932	0.006095455947	0.01320506782	0.01590585689	1	0.002332679859	0.1591308944	0.7263449035	15	1
11	115.6933914	386.0976516	3482.74134	11424.88962	576.9317364	565.2568183	2176.203916	4355	3702.276596	1006.455213	3249.278624	222.1470062	278.9439618	434.2691733	1211.520328	3647.267551	0.3038962629	0.05258439172	0.0522849898	0.01925964638	0.01826545979	0.02649112604	1	0.2460363614	0.06484451171	0.2294714119	73	1
11	115.1405146	536.3172468	4035.827114	13745.61501	836.7045454	733.0613587	1860.164691	5310.5	17724.22472	830.9750856	2625.050281	161.956284	249.4098993	206.5209909	929.8742033	8899.67864	0.2900930735	0.06374429295	0.05290529695	0.01707424713	0.01317907554	0.01718545468	1	0.2351027899	0.08823319007	0.2288538281	73	1
11	116.3472321	342.4785173	15.12170472	17856.61335	3046.868902	370.6888281	1693.887773	7303	6141.648936	106.7630056	2140.523978	484.581292	103.9613818	197.8643943	913.8735475	2141.141278	0.0009096656611	0.1719364596	0.02112720956	0.006592232286	0.01363817972	0.005968101632	1	0.002049228067	0.3173250884	0.05731779195	17	0.9979985682
11	120.3406832	237.5935382	-28.09101698	14841.02072	2292.11029	36.17580911	2023.583653	5958.5	5349.71875	77.45444475	2344.864881	339.6905245	99.86871005	326.1528771	875.3182602	1499.707282	-0.001949814859	0.1592047505	0.002636022329	0.005362339766	0.01520979428	0.006837730031	1	-0.001544484052	0.2910344241	-0.007705898674	16	1
11	121.3765772	405.5566548	6308.933829	13010.29415	1491.6221	-372.5043041	1823.996263	5214.5	10073.7234	1567.335534	3253.200581	327.0851914	291.0271234	180.6739461	1239.356818	6204.143866	0.4807261987	0.1121191216	-0.02779634962	0.02075801005	0.01521475229	0.02461312108	1	0.3832745437	0.1870473268	-0.006606877282	85	1
11	123.9911601	257.4571831	-106.437956	15727.27915	3672.606742	1658.686979	1540.836089	6650.5	383.3	92.10862948	2395.970138	669.3770893	307.5174531	212.2466589	1035.208769	92.45180342	-0.006372003855	0.2386677397	0.1054751016	0.006112429142	0.01852866893	0.009228040455	1	0.002214540559	0.4555197355	0.3496312647	23	1
11	126.6294885	144.3904389	2199.012346	13252.28383	710.8025807	-109.8215901	1841.910577	4931.5	4349.979167	373.1394878	2166.277998	187.2100489	145.0529711	232.7269168	771.8036569	1719.619248	0.1661637344	0.05305558659	-0.008247213903	0.009698164256	0.01504106498	0.01128779237	1	0.1316700561	0.06813056392	-0.01086043782	55	1
11	127.9730781	529.2908174	950.9912992	14056.05935	368.9559598	440.8428223	1865.59958	5142	18381.98864	226.3021761	2626.515309	164.464944	100.9463087	259.9980793	889.1026264	8723.302257	0.06659692331	0.02657037434	0.03245422346	0.008093679317	0.01566916184	0.007773498528	1	0.05417681463	0.01399637027	0.1070691521	31	0.9999999999
11	132.0560615	343.3417441	10764.73709	15355.52909	2604.922152	-598.1271776	1941.862381	6508	18331.97531	2018.085935	2776.16535	468.7105242	343.5225536	232.0999859	1136.331619	8148.085066	0.6939251551	0.1728469746	-0.03824286044	0.02427227418	0.01594186971	0.0215795582	1	0.5541667444	0.31067257	0.006570699859	93	1
11	137.6134743	182.3200654	2464.898795	15564.60675	1617.882099	644.2396897	1927.626094	6046.5	4273.168421	469.3871457	2696.76826	329.2864708	183.5080737	213.1616246	1048.146391	1655.487224	0.1578850192	0.1023388512	0.04232729857	0.01059612748	0.01157174804	0.01087728959	1	0.12871294	0.1703281632	0.1637990605	59	1
11	137.9516746	556.3972214	834.9425167	12357.33834	218.9746132	1076.842556	2135.842092	4572	5020.645161	183.7289411	2283.079735	126.5672894	243.5716252	198.5468008	798.031012	3284.024068	0.06726242482	0.01708199179	0.08584111329	0.009142801286	0.01098553127	0.01192571287	1	0.05805264488	-0.006197400888	0.2917908007	32	1
11	140.5412018	351.9065718	10442.42071	14870.53635	2485.584108	-613.8655283	2185.965826	6278.5	13697.39706	2160.971525	2801.367216	489.5788322	403.8361705	307.2698169	1159.269079	7906.002453	0.7112494318	0.1719928661	-0.04069982589	0.03115157623	0.01565597433	0.02999669229	1	0.5678985698	0.3086904574	0.001908957424	93	1
11	140.8405801	430.0567162	4445.176832	15089.54137	937.9978297	-231.1588555	2153.79711	5686	10022.20833	1355.948846	4222.069315	305.9235529	215.1560993	413.1693114	1582.885164	6587.718142	0.2998028034	0.06291972134	-0.01477549305	0.01847767188	0.01704817417	0.01692846935	1	0.2385406794	0.08695957491	-0.003334274712	72	1
11	146.5368955	97.64163177	657.6183537	11593.31726	1175.868206	2100.135234	1580.014829	4465.5	3372.419355	141.8947432	1898.538776	225.813665	378.0918592	183.4327332	715.6359045	1320.493068	0.05698340581	0.09906941584	0.1811655672	0.01030174331	0.0163487887	0.01834963598	1	0.05665362332	0.1636785329	0.6218735703	41	0.9999999954
11	146.48737	257.7471568	4233.348183	14203.66661	4586.198648	-222.5070388	1914.774215	6545.5	4789.956522	793.628366	2701.012051	868.4743948	197.2645016	272.7438875	1202.406516	2979.021426	0.3014453084	0.3241080852	-0.01602830954	0.0186042775	0.01596880033	0.01425498792	1	0.2420993566	0.6302470847	0.0001296333194	80	1
11	151.5962102	347.4600809	9474.600517	14062.81483	2432.603177	-550.8836497	1761.640927	5981	14313.20988	2411.909265	3304.048328	575.0023118	405.1667609	222.3811474	1375.481961	9286.892968	0.6811292438	0.1722128728	-0.03657092322	0.03175742643	0.02149411425	0.03236922977	1	0.5440038508	0.3095065425	0.009483468542	93	1
11	152.6181853	81.12454759	1789.853426	11289.56372	1739.773696	-84.97910838	1813.525064	4580	2622.16129	356.7841214	1882.011437	283.3458359	113.3943477	237.7278029	725.877108	2325.928012	0.1615720015	0.1530999398	-0.007700260919	0.01154172564	0.01571499403	0.01024574226	1	0.1289110038	0.2762883561	-0.007144515224	61	1
11	153.3155108	66.0387899	3086.061597	10858.81904	2450.851356	-225.4752436	1325.744311	4719	3493.204301	552.8392098	1918.955887	450.7398932	142.0767104	325.7324417	791.4858569	1901.382149	0.2834410564	0.2225153204	-0.01955139881	0.01940814925	0.02057123469	0.01414312654	1	0.2265277056	0.4191883439	-0.01898157447	78	1
11	153.8689785	556.0427774	-61.07451351	13948.55063	2366.910186	669.3089571	1866.330126	5656	6747.115789	68.88545478	2265.240438	362.5483348	136.5585273	294.4614612	875.4576093	2074.555132	-0.004801999284	0.1723287557	0.04977828081	0.004994065302	0.01571755412	0.007569599842	1	-0.0006902434579	0.3179750719	0.1552527495	18	1
11	154.3454792	409.3517092	935.6541876	15151.29114	3787.604248	1305.432367	1601.333025	6586.5	8641.934783	229.6083823	2679.54262	684.0663646	302.7952467	200.9531087	1136.852951	4302.153554	0.06205718579	0.2494034978	0.08724282895	0.00896065382	0.01655416038	0.01165498185	1	0.05603202234	0.477111186	0.3020944323	47	1
11	158.9022997	266.6169398	2369.916508	14625.47146	731.2775985	1932.45932	2593.40722	5515.5	1056.097826	499.5675286	3009.198012	242.4201394	471.29925	521.4068865	1133.827877	439.0144822	0.1624394503	0.05052052332	0.1337987305	0.01490732777	0.01351675197	0.02155978971	1	0.1377763611	0.06171324232	0.480045684	57	1
11	161.4263693	335.656437	927.7139816	14642.33802	3665.73202	1301.984778	1714.465911	6345	6377.677419	214.3822457	2767.124783	682.3974794	283.4682022	212.3947126	1183.14437	3238.360039	0.06479682373	0.2463192604	0.08899572735	0.009442158462	0.01635796576	0.01129485538	1	0.05831477734	0.470645182	0.3086876558	47	1
11	165.3615648	398.662472	-26.58008351	20670.04391	3504.002345	501.225693	1762.43844	8478	6112.525641	82.49377922	2859.65095	549.9344337	126.1098195	210.2816787	1190.162987	1952.250102	-0.001305501592	0.1685804559	0.02461990923	0.004172618501	0.01170903695	0.006604822277	0	NaN	NaN	NaN	NaN	NaN
11	166.0934334	482.2348675	-272.604637	15535.00455	1638.046297	3555.713872	2186.143157	6166	3354.347368	80.84779704	2133.083232	286.4977447	539.882543	231.0972264	819.6899321	1399.040209	-0.01725587618	0.1066453307	0.2232713039	0.005166165099	0.0130569889	0.01490873699	1	-0.0001296362426	0.1800525984	0.7512917922	15	1
11	166.3470498	89.46973403	-13.25164467	13063.02215	767.1093897	271.0109101	1499.8973	4905	13714.02128	45.55448024	1957.454925	163.8721415	74.8335444	202.5855856	690.4754801	4155.38494	-0.001074476717	0.05947742627	0.02042442984	0.003712135042	0.01344164575	0.005738361822	1	-0.0005870681788	0.08343063025	0.05124023253	7	0.999990367
11	170.6884279	428.7068309	9720.463739	14222.51147	1506.57634	-523.83966	2008.411455	5772	8099.190476	2461.829831	3331.656927	352.739414	377.632093	245.7649453	1318.481568	4797.616448	0.6992380151	0.1114902321	-0.03490959963	0.03677913548	0.01324954924	0.02707722865	1	0.5580971599	0.182946959	0.01755166876	92	1
11	171.9971705	526.3342503	2826.280909	15793.90384	847.1632573	-131.0340239	2209.637669	5935	3602.173913	474.5533816	2577.411757	213.4730557	166.4206925	215.0196068	963.9567647	1538.264782	0.1789877287	0.05807309364	-0.007781464507	0.00902411103	0.01231795524	0.01142573043	1	0.1420316325	0.07839620489	-0.00624078156	55	1
11	172.2501995	50.1058327	3161.197426	11043.43472	2483.52804	-238.8881718	1225.403216	4752	4705.168421	633.6368175	2003.360446	460.0730305	163.2459823	176.2526044	824.9536457	2529.255381	0.2863086015	0.2283290202	-0.02296721602	0.02063438303	0.01725497725	0.01648823241	1	0.2286604286	0.4312726881	-0.03000230859	78	1
11	177.2870211	405.5828816	-31.93077209	14983.01475	266.3622771	1711.166241	2296.642263	5445	6754.657143	175.0611717	2696.590995	166.666094	307.0450094	243.0207307	968.2610363	3702.244051	-0.002026419459	0.01848596214	0.1144280936	0.01459555496	0.01138057811	0.01079738512	1	0.004318025098	-0.002612705589	0.3753326127	4	1
11	180.5109395	81.77248787	2018.137079	12962.42413	695.937259	496.5150199	1654.716704	4860	6550.931818	352.8288692	2028.927945	187.9168816	161.2661253	350.2468467	740.8048976	2224.275374	0.1561138068	0.05611372097	0.03843597169	0.01049081503	0.01404140803	0.01166564495	1	0.126631516	0.07423097142	0.1486145988	56	0.9999999995
11	183.6442441	434.3777084	878.0946547	16186.54592	1770.13101	3241.457514	1753.852571	6351.5	4160.872093	196.8815063	3301.867179	433.7178122	709.7793597	188.27866	1303.949258	2398.801994	0.05555826362	0.1134768434	0.2032347926	0.009585220155	0.01258594308	0.01906700124	1	0.05705484706	0.1934807395	0.6983763378	41	1
11	184.5105862	95.98133808	1900.831266	12260.16454	664.9727715	481.2060498	1587.720371	4638.5	3953.606742	373.0855274	2404.076067	180.6725897	182.1758692	179.1142633	873.9017933	1891.466234	0.1577614684	0.05532276567	0.04068160075	0.01239098122	0.0145851445	0.01407867267	1	0.128090321	0.0725453428	0.156735203	56	0.9999999999
11	184.942025	266.7090066	2214.302228	13230.76995	4277.961195	-64.96207116	2251.315443	6125.5	2863.7375	479.5087288	2858.682469	952.3686679	193.8743551	988.9101685	1279.856635	2119.033741	0.1675299888	0.3223069603	-0.005279428282	0.01411900078	0.02215073172	0.0159578112	1	0.135349672	0.6281581221	0.007384405007	66	1
11	186.1009629	284.6418356	2295.670169	13958.52485	667.6081923	618.9284051	2881.737735	5320	977.2842105	507.9300754	3102.290286	236.044871	221.0724672	666.4485798	1129.649194	404.6200914	0.1697808565	0.0470629293	0.04705517609	0.01131565285	0.0171179217	0.01428335367	0	NaN	NaN	NaN	NaN	NaN
11	186.3699472	368.6434269	2713.15702	16675.25134	995.5522003	2295.658357	2201.723895	6394	3989.231579	614.5839541	3502.653024	306.2182429	525.7545575	283.581338	1358.849273	2019.022628	0.161767139	0.06266260774	0.1413168644	0.01197220438	0.01167297238	0.01977278245	1	0.1378274777	0.08691566199	0.5062714162	57	1
11	189.4223767	254.4424199	2536.810335	15683.86531	4960.545114	-80.48777511	1648.440183	7053.5	6658.419753	598.4052925	2977.730871	1081.099352	163.7290251	244.7324907	1383.159394	2203.489244	0.1632008202	0.3200631238	-0.005635394085	0.01614664491	0.02568796345	0.01053467601	1	0.1318341317	0.6235502052	0.005121137795	66	1
11	190.7628486	315.1685982	1336.408465	20012.07083	3627.545447	656.8256793	1692.325936	8267	22208.28421	264.2540652	2890.071134	555.7327377	170.3452684	254.1166431	1178.876285	5864.81817	0.06527960163	0.1783813927	0.03110608561	0.007134891373	0.01205578054	0.007851953483	0	NaN	NaN	NaN	NaN	NaN
11	189.8436431	412.2789074	7909.688515	16602.76558	410.3150385	1510.635474	2323.77299	6145.5	7730.635294	1335.030399	2650.986999	182.4136057	335.5893972	264.521859	1015.196502	3050.368927	0.4709928255	0.0255590381	0.09218036951	0.01754876839	0.01109335617	0.02077154837	1	0.382397292	0.006113136862	0.4041543707	82	1
11	197.2742262	211.1366362	-30.83990339	12624.74641	2170.730757	681.0951217	2526.639785	5245	3048.378947	75.92140214	2322.137616	394.9578513	137.7991994	330.8244736	915.1226838	1780.642713	-0.002127477119	0.168838118	0.05385846865	0.006714677382	0.01521736238	0.00995081487	1	0.001686028188	0.3106450218	0.169877708	18	1
11	199.4384704	382.3133969	1084.227223	16782.97221	1630.065101	368.0959569	3402.011212	6711	7638.989011	241.9347554	2300.761235	458.6785683	366.2778491	2548.780986	950.3870329	2536.000304	0.06516082963	0.1026385091	0.022690063	0.01050673863	0.0235213149	0.02348066686	0	NaN	NaN	NaN	NaN	NaN
11	200.892556	184.1396972	-53.48825837	15075.10217	2519.224741	739.5675476	2236.574962	6095	5344.908163	78.11366439	2268.427418	412.1548775	168.9705573	290.3932757	909.5363332	1347.279719	-0.003550248082	0.1681886433	0.05210115842	0.005567144508	0.01581340101	0.007659515585	1	0.0004261617406	0.3093273737	0.1634570531	18	1
11	206.3374944	252.4942725	-70.75663897	16252.8046	5425.120452	339.2444642	1905.92809	7413	8837.159574	99.40366244	2942.504588	1057.737005	115.8696612	255.1906458	1355.865188	3668.948782	-0.00408853589	0.3366466929	0.02176753922	0.006308425343	0.02170910578	0.006699964519	1	-0.000455124473	0.6599990255	0.06310694241	25	0.9999985603
11	207.8451739	394.6674778	1230.227645	17146.27915	1777.184177	554.9155506	2105.758419	6605	6149.977011	205.9485331	2672.145997	392.3561322	153.4484569	239.1189521	1077.511615	2736.395218	0.07112401472	0.10852914	0.03315225264	0.00832551827	0.01234122823	0.007815791507	1	0.05858160252	0.184414012	0.1128300452	39	1
11	217.991497	325.8703335	11763.20848	17316.71847	2836.417007	-607.4449954	2306.664741	7322	21105.0122	2240.729879	2953.888779	574.5128089	390.1612007	252.8677996	1282.789214	6674.109308	0.6999335167	0.1732856189	-0.0346144287	0.02539551814	0.01429564022	0.02330760975	1	0.55922327	0.3114761082	0.02048799304	93	1
11	219.4257323	468.3155744	878.1035627	17540.69565	1086.280527	3596.795078	2463.31848	6578.5	11289.55319	175.2977112	2508.731243	259.5180699	646.8934578	246.2525063	959.0207078	3879.154746	0.05005545345	0.06490358611	0.2083936681	0.006949358423	0.01286869219	0.01622010711	1	0.05253999061	0.09247191435	0.7136263781	37	1
11	220.900675	208.2323468	-87.69970357	16051.127	2667.538083	825.8295047	1812.405946	6479	6327.604167	76.78674827	2540.871286	492.8628615	171.3233543	221.8034829	1057.516318	2598.364082	-0.005149925017	0.1723076792	0.05200613967	0.005078525229	0.0139736536	0.006688759715	1	-0.0008265464053	0.3179170647	0.1628880252	18	1
11	222.2714333	304.1665484	11722.82719	17115.07533	2910.710579	-623.9614508	1925.330005	7291	15403	2503.074973	3462.088904	604.1147568	405.413191	226.7467523	1465.145775	7717.640542	0.6884936212	0.1747896445	-0.0350019046	0.02360550092	0.01566635536	0.02797037208	1	0.5500349716	0.3147571981	0.01663412085	93	1
11	222.1776275	393.3639807	6039.460235	19854.80676	4853.565551	-166.0354797	1789.732743	8752.5	9572.5	1138.873919	3328.669615	799.5672776	262.330155	238.1084544	1393.926406	2543.672212	0.3055759599	0.238683563	-0.009256778686	0.01567732554	0.01587446045	0.0133696811	0	NaN	NaN	NaN	NaN	NaN
11	223.6366066	337.6833706	9963.351429	14197.46068	2542.236086	-445.6814764	2075.081277	6181	17707.11111	2262.142406	3263.672125	573.7015586	413.488112	320.0972921	1360.039059	9600.66185	0.6920317494	0.1805616392	-0.03238001711	0.02486763478	0.01952541753	0.03305238298	1	0.5530927427	0.3266953416	0.02666650854	93	1
11	223.5837832	406.815004	5919.857679	19102.63692	4612.811794	-184.4894936	1880.480489	8430	6799.158537	1055.947514	3436.240732	897.9287104	235.3846616	219.2696142	1515.923697	5435.700206	0.3007364643	0.2332175759	-0.009147580942	0.01327912052	0.01576175595	0.01334141963	0	NaN	NaN	NaN	NaN	NaN
11	227.2757314	112.5873253	868.4846414	13222.9697	3981.762601	1080.083008	2092.364223	6055	3280.904255	187.6710387	2146.539563	679.6468665	225.1778436	291.5633355	960.9045333	1232.880368	0.06523897979	0.3073714579	0.08172077572	0.009187151228	0.02351074671	0.01198702742	1	0.05874521153	0.5976952936	0.2853359687	50	1
11	227.6828686	175.1141281	887.6390203	15047.865	3675.389069	1308.03157	1504.893163	6463	8308.619718	213.7848294	2561.13858	680.5008182	261.9758198	205.3650022	1112.608931	4040.361909	0.05800328133	0.2480033839	0.08863122128	0.00951804407	0.01935876474	0.01036464472	1	0.05285674239	0.4742400585	0.3059562078	47	1
11	227.2084504	247.5207021	-35.18141767	16115.8267	2752.294469	843.815336	2118.854243	6561	6683.022727	76.52369193	2372.915294	506.4889271	172.108335	219.2641931	1005.494748	1923.615101	-0.002237509244	0.176069271	0.05390282091	0.004750067264	0.01396063971	0.00740190476	1	0.00166488188	0.3256876211	0.1702125289	18	1
11	230.1917224	67.71311765	10915.17771	11726.18183	349.754155	-766.2889004	1427.200169	4513	7895.673684	2201.271043	2283.93544	152.9742739	412.2123762	174.7273201	853.3011992	5928.766223	0.9423130981	0.02986866547	-0.06253068691	0.04163308503	0.01387176678	0.04085802095	1	0.750587761	0.01022517469	-0.02611392914	94	1
11	230.779763	140.2027434	2430.099831	14985.46753	4851.287344	-92.76395795	1933.356414	6763	6029.747126	394.0714129	2352.735087	742.0452366	156.2378649	249.4115349	1046.780918	2193.466929	0.1655685812	0.3241113009	-0.006137299595	0.01188562206	0.01884962019	0.01141230591	1	0.1337372599	0.6319441375	0.004027448154	66	1
11	232.4382079	162.3496663	819.7377999	13460.55324	3225.483308	1173.461618	1638.60892	5850	6893.77193	211.1210721	2659.126802	565.1325255	239.1478346	242.0016536	1076.181236	3255.598168	0.06342478852	0.2389283868	0.08655602523	0.009920695416	0.02104687244	0.0105954888	1	0.05699189545	0.4553098046	0.2997237724	47	1
11	233.3155127	387.8142296	3493.770801	11673.31207	2594.215867	-69.4840034	2801.621766	5198.5	7498.506173	930.681878	3028.051509	645.0345041	210.5718681	396.3564733	1261.059382	4280.228075	0.3003555403	0.2186214347	-0.006058864922	0.01746453547	0.01988009998	0.02068345673	0	NaN	NaN	NaN	NaN	NaN
11	234.6423102	46.80036202	-93.36481757	10406.01295	1690.885952	1119.611364	1647.673465	4249	6737.747368	59.88340534	1713.997918	271.9855046	192.4083185	243.646634	661.1849428	2834.534762	-0.009289656056	0.1648521306	0.1073673862	0.005801709401	0.01698898833	0.01151900007	1	-0.000660573285	0.3019979334	0.3534301608	19	1
11	235.4672926	288.9784181	-298.975242	19441.43577	2190.636352	4521.0584	2093.987971	7683.5	6033.021739	95.45977005	2311.676402	334.2913569	581.1190725	195.3708888	948.6353836	1785.399004	-0.01555237361	0.1104583887	0.2282631884	0.004808814617	0.01052418084	0.01312665659	0	NaN	NaN	NaN	NaN	NaN
11	237.6474686	461.4856268	-184.4019969	20658.69747	5067.099118	2267.902724	1636.719091	8857.5	10432.50538	90.61312114	2879.478071	731.4852275	337.3616914	232.4834754	1214.391595	3027.714329	-0.009430415887	0.2385454476	0.1080477567	0.004405246958	0.01300208801	0.008029498237	0	NaN	NaN	NaN	NaN	NaN
11	238.2945274	269.6276349	17387.30836	17681.37873	1362.700646	-772.8841108	1830.245934	7019	18039.32258	3402.244886	3424.664382	335.3205945	549.3194979	249.2402883	1396.043928	9045.63686	0.9773200249	0.08081006297	-0.04398669468	0.03329522667	0.0132566963	0.03777805465	1	0.7803123583	0.1155758656	0.04736039785	95	0.9999999493
11	238.7422145	325.0261172	10360.81406	15157.95005	2657.311002	-478.8007737	2039.282194	6431	17206.41053	2462.153516	3220.879464	605.6930699	355.4073064	226.3634481	1382.409582	8133.150412	0.6938115135	0.1777730123	-0.03410827554	0.03220864076	0.01697827604	0.02565250928	1	0.5543847212	0.3208859962	0.02100083971	93	1
11	238.7562606	424.1437539	3043.794644	17757.38774	286.8273508	2538.574022	2916.729677	6586	3694.816092	459.6866511	2525.53851	175.8680279	460.9115321	379.7584129	959.2909109	1536.772225	0.17357527	0.01684022368	0.1441150842	0.009768474278	0.009247841576	0.01807464194	0	NaN	NaN	NaN	NaN	NaN
11	240.093615	172.6664952	896.8977278	14785.75065	3575.177737	1309.05242	1791.786369	6436	3894.773585	267.5868438	3498.116639	915.0518712	381.4953609	206.0404525	1517.040316	4240.139582	0.06171083265	0.2421279199	0.08783731707	0.008952881915	0.01960796173	0.01478616545	1	0.05572767305	0.4619767708	0.3038682896	47	1
11	240.6861683	410.1453078	4970.186133	16465.34427	3696.943972	-144.0294828	2143.384962	7159	5133.422535	1100.556535	3422.25975	872.6442155	255.7869533	277.9131008	1514.97169	3103.949598	0.3023363765	0.2350050036	-0.008883092621	0.01599534419	0.01520216213	0.01801559239	1	0.2424807523	0.4448319628	0.02253144565	78	1
11	242.6730479	132.5423277	1839.100109	11269.25959	3656.201121	-76.26551743	2043.165012	5192.5	2304.517647	482.7047915	2727.407565	947.4243999	140.2166136	520.777427	1242.097962	1598.41302	0.1643119339	0.3263505178	-0.006820460172	0.01820360071	0.02734846451	0.01345656481	1	0.132705267	0.6366240747	0.001445185542	66	1
11	242.0971584	248.3742944	-75.52839262	17617.78537	3014.991527	939.6166341	2137.257252	7325.5	5335.471429	90.24111873	2887.582604	590.2948819	199.8235646	302.2985179	1211.630049	2047.028024	-0.004225385173	0.171426794	0.05277427029	0.005425455852	0.01409707107	0.007688469985	1	-4.343528445e-05	0.3160662171	0.1657289705	18	1
11	244.7773341	235.7305761	-57.44427123	15883.1759	2641.239346	840.5667527	2012.128958	6443	6783.902778	92.23704431	2840.114175	539.2703864	200.2285799	707.6547901	1174.321832	1120.911226	-0.003665641118	0.1760592305	0.0548663668	0.006457262305	0.01382167114	0.009100765679	1	0.0005810202815	0.3256772847	0.1732293832	18	1
11	245.4915835	161.1233818	895.1816692	14885.95156	3673.77556	1253.609256	1514.173613	6416	9620.089552	211.0977017	2851.999835	748.2422146	326.6202169	200.7349055	1230.387095	2897.678024	0.05962712887	0.2517610197	0.08692768761	0.007709506919	0.01900746083	0.01318087625	1	0.05408342008	0.4820494345	0.3005276593	47	1
11	246.5292143	492.1607074	4442.876278	13926.7051	152.1948701	-162.0847651	2779.55433	5172	3236.431579	939.315508	3034.857828	141.5252955	196.3628907	285.7924415	1068.348242	1408.528828	0.3168168133	0.01065898062	-0.0123356107	0.01403393308	0.01179648604	0.01639016775	0	NaN	NaN	NaN	NaN	NaN
11	247.8194709	399.4092969	5957.383823	19723.32637	4720.381757	-264.5016227	1629.014108	8552	5278.148148	1168.928678	3650.955399	889.8633764	274.5056357	203.6877615	1563.90613	2155.489997	0.3017074341	0.2329192597	-0.01397492481	0.01422266722	0.01657200294	0.01602008152	0	NaN	NaN	NaN	NaN	NaN
11	251.918424	513.8835046	2768.390182	16738.47984	3866.265034	674.1552756	2216.91894	7229	3083.421687	437.4546068	2364.673694	646.9290698	185.3949318	257.9568289	1042.619329	794.1432739	0.1683238727	0.234687413	0.04277050918	0.01069193484	0.0152704773	0.009368227101	1	0.1382915186	0.4454867	0.1714324302	65	1
11	251.9391471	749.0050985	2861.362697	10013.60665	187.0447013	525.160853	1688.11226	3682	6142.622222	439.1432117	1558.258151	104.2836269	184.7342138	193.1959281	548.93347	2511.13102	0.284217852	0.01960827089	0.05274432029	0.01459657144	0.01172023362	0.01794821572	1	0.2299872109	-0.003496202799	0.2257279054	70	0.9999999998
11	252.4922205	527.346506	2526.49099	14885.1906	3320.36892	659.6753115	2537.531526	6332	2639.925	487.6063315	2659.478955	643.6287633	187.4249791	393.9765381	1128.699683	1696.431055	0.1718429975	0.2293782219	0.04507406792	0.01064875197	0.01516310017	0.01215945853	1	0.1412151234	0.4343777681	0.1800429883	65	1
11	255.6650227	292.315134	3257.788106	19048.58821	1211.670044	879.820926	2313.684184	7301	6717.054348	602.3996835	3200.562305	324.5720877	276.7318705	472.8243642	1254.585584	2757.929377	0.1682336886	0.06074195708	0.04767221266	0.01068082574	0.01180111595	0.01363524225	0	NaN	NaN	NaN	NaN	NaN
11	256.1987103	244.6261963	-83.11564904	18175.37792	3144.2033	997.2993652	2262.130405	7548	5358.160494	92.92888513	2624.869299	546.9904472	185.0090009	268.2105698	1130.990515	1609.967573	-0.004297906482	0.1683533383	0.05402007325	0.00545452003	0.01524483497	0.006154894568	1	-4.897331186e-05	0.3096636015	0.1699386694	18	1
11	256.697974	549.4296849	2532.769662	16025.10105	3717.94172	690.0547595	2057.252359	6868	6890.54321	512.4447163	2844.639538	714.539617	184.7850418	225.5462418	1232.630711	2236.927894	0.1597295796	0.2359592108	0.04428506639	0.01032930647	0.0142281642	0.009874159377	1	0.1315058979	0.4482316215	0.174792985	65	1
11	257.3957019	314.2145262	1367.513818	14256.61273	233.7414109	55.08413353	2428.586687	5234	5757.882979	376.818654	3496.976342	176.7746486	124.0640853	279.4838329	1257.630522	4331.137825	0.09296931161	0.01865464853	0.003540482845	0.00972245905	0.01296769013	0.009868756345	1	0.07340607502	-0.002570565427	0.01262518926	30	1
11	257.5867294	428.3077825	-48.38905507	16779.62201	1773.80243	819.7141307	2207.242519	6480	4673.053191	69.13407971	3537.403184	414.6083264	201.2026512	294.829775	1364.401529	2502.153891	-0.003187809892	0.1091935461	0.05239084402	0.004338814242	0.01249761283	0.00716925894	1	0.0002111296718	0.1866043935	0.1628616981	13	1
11	260.5123375	46.28724861	-100.2780274	11269.58594	1852.709673	1164.371439	1527.710603	4556.5	7539.263158	72.5454688	1994.494888	316.0957026	247.8830079	207.0747886	770.1634357	3014.431689	-0.009678987441	0.1642548673	0.1049162118	0.006884954773	0.01838435435	0.01283707742	1	-0.001135507723	0.3007812283	0.3448394245	19	1
11	262.2176494	139.4971723	-152.9066672	11652.36778	613.1149085	2768.250374	2960.171911	4481.5	3083.602151	74.57003161	2362.763683	165.9610069	599.7912604	304.5632361	867.6452126	1619.560697	-0.01398934448	0.0539801618	0.2335535262	0.006614148701	0.01450918536	0.01774186512	0	NaN	NaN	NaN	NaN	NaN
11	266.4837499	558.7119019	2877.156109	17695.05491	4147.783555	751.2533318	2029.480698	7658	6353.036585	515.2698927	2866.136175	761.9903696	208.2140164	227.064153	1273.00777	2540.90251	0.1658359121	0.2358271437	0.0450338715	0.01097585165	0.01441566948	0.01118497756	1	0.1364511291	0.447870923	0.1787456936	65	1
11	269.72666	176.4926986	2528.407182	13942.66147	214.3142041	-24.04960024	2503.646729	5197.5	3940.364583	557.0761721	3090.688078	151.6493588	154.5874416	367.5822277	1087.035542	1875.985468	0.181056722	0.01575731788	-0.001940574403	0.01202950978	0.01315596099	0.01261296092	1	0.143690077	-0.009700972111	0.01323990948	52	1
11	269.3503961	636.2940956	-124.214425	14497.11288	2262.646675	1630.742864	2229.016655	5900	6600.844828	72.912716	2417.280477	385.0191783	275.8313344	233.2756893	928.5296505	1980.029486	-0.008591773655	0.1613508228	0.1145182707	0.005302196098	0.0136844765	0.01042474817	1	0.000327066626	0.2946457026	0.3782450996	19	1
11	275.4379583	648.5500431	-134.0656666	13754.19716	2314.951636	1523.585802	1872.368105	5666.5	7641.470588	68.37458875	2141.298951	382.1030856	257.0571612	173.9066536	841.812613	3123.652065	-0.01004283562	0.1623948808	0.108898924	0.005136047671	0.01420427158	0.007956731911	1	-0.001188303229	0.2968835733	0.3584946826	19	1
11	277.6205028	121.2861772	2540.736357	15738.78108	2502.737929	-56.50748264	2053.907596	6302	4605.602151	496.1840864	2598.807451	467.908814	143.2289032	388.0158695	1052.722899	1935.520389	0.1629604094	0.1633127716	-0.004029446943	0.01179375567	0.01724444949	0.009916819582	1	0.1303511133	0.2974831432	0.006165869034	61	1
11	278.5889442	625.5488193	-140.6562256	15057.91176	2431.76675	1657.694409	2033.50639	6044	8683.728571	82.41503561	2279.076385	362.0899524	267.8985361	217.6933863	871.5261722	1156.418608	-0.009726403257	0.1651801585	0.1119780449	0.00542748011	0.0135238619	0.009751494176	1	-0.0007120979962	0.30264725	0.3693055774	19	1
11	280.0131765	289.5957921	3068.013969	18357.85021	3111.8149	858.1034253	2665.938691	7628.5	4034.806452	524.0178147	2680.692115	546.2011139	221.3485719	285.7089714	1156.515438	1428.260787	0.169247535	0.1703401127	0.04864625512	0.01018447613	0.01359282969	0.01073390713	1	0.1388376225	0.3115763614	0.190150866	62	1
11	281.2570881	338.492516	-64.09079643	16093.05215	3733.120142	1697.344497	2065.090785	6810	1093.191489	84.00086787	2760.586291	752.8842424	350.4221581	241.9024294	1215.432709	499.6176447	-0.00368118995	0.2352800216	0.1084948093	0.005593946606	0.01646125691	0.00982252275	1	0.004536735264	0.4484124608	0.3605910581	23	1
11	283.3082424	638.4388143	-128.8084454	13917.51113	2220.363503	1504.600115	1892.038357	5586	6433.263158	63.900795	2355.949091	400.1078749	289.0014051	209.4015101	937.2576756	2883.943657	-0.009959543166	0.1616457299	0.1088315484	0.004817289176	0.01597363047	0.0102446268	1	-0.00113247083	0.2953247418	0.3582586849	19	1
11	284.0461535	413.9619123	1788.063719	10870.6444	963.8916744	489.4030666	2636.74677	4254	1393.955056	702.7095517	4117.264377	370.486487	232.6526232	599.5596372	1550.50132	1136.88007	0.1692186662	0.08776166883	0.04552535399	0.01408350914	0.03065778733	0.01955892184	1	0.1378801912	0.139831361	0.1769882321	59	0.9999999977
11	283.7612685	541.9852373	2570.234071	15054.95157	3477.145572	694.1530538	2428.033598	6473	3878.938272	455.2940344	2785.089444	693.1125675	177.7698622	255.4398576	1193.632466	1310.960262	0.168656974	0.2305954402	0.04451351003	0.0100550162	0.0151400858	0.01219530426	1	0.1386342177	0.4369559961	0.1774251971	65	1
11	285.3058741	222.7490938	1685.714652	10269.40138	2255.241343	410.1357819	2405.670728	4408	849.8387097	529.6452147	3095.913742	737.1332155	193.3700856	347.1717804	1306.476017	638.4959448	0.1658934916	0.2232848565	0.04229938553	0.01711956118	0.02802504962	0.01947852537	1	0.1362103425	0.4218038964	0.1689338422	65	1
11	287.8044702	196.3057067	-129.5316392	15930.99204	2504.107561	1741.193472	2202.215266	6384	6048.473684	74.36063087	2494.401339	474.2652464	309.9594704	232.1596304	1025.213391	2352.783019	-0.008528583943	0.1671829539	0.1116728703	0.004982088535	0.01446923314	0.01147310239	1	0.0002469783057	0.3068001977	0.3685735058	19	1
11	291.6883398	525.4549634	2740.253188	16867.45519	3773.655402	747.5973359	2089.527079	7320	3326.968085	598.2802371	3553.910102	951.3300516	300.0507682	1399.121625	1552.75645	1038.850434	0.1619977402	0.2325821918	0.04325370613	0.008979072234	0.01628036958	0.0183857575	1	0.1332291523	0.4411861344	0.1716325438	65	1
11	292.9016769	426.8113902	2890.476171	18131.50984	3060.446249	-13.29950792	2151.665898	7393	5906.360465	619.1776604	3551.584681	693.9591798	149.3170126	237.7698406	1504.488942	2860.02814	0.1619088674	0.1690290475	-0.0008100655414	0.008441972868	0.01446348782	0.008622144208	1	0.1297650168	0.3093602716	0.01724028417	61	1
11	294.3434581	558.6138343	13767.57081	19468.53202	3506.995423	-780.7610137	2198.877236	8432.5	23999.43158	1417.225584	1824.502737	387.4013569	305.6239818	227.7195977	816.9599512	4054.666921	0.7095788498	0.1818479585	-0.03986063365	0.02340890103	0.01111390734	0.0156009225	0	NaN	NaN	NaN	NaN	NaN
11	297.0478583	543.0014285	2829.211574	16438.66348	3801.105516	678.9263797	2483.424529	7068	8335.486842	548.8242573	3074.46671	827.2076141	237.1623641	303.0272256	1364.031786	11605.23647	0.16949071	0.2337011446	0.04278606013	0.0112256214	0.01671728345	0.01345223469	1	0.1392197582	0.4434198014	0.1717188131	65	1
11	298.5623101	584.1485355	-11.61679434	17326.7899	1748.053946	126.3154096	2170.706424	6683	6696.932584	62.39934863	2429.881455	318.3095788	85.95687732	295.7379994	955.4667613	2525.524459	-0.0006871757714	0.105851991	0.007324717324	0.003810942838	0.01089906703	0.005428611088	1	-0.0007049229878	0.1799993948	0.007291243715	11	0.9999789771
11	299.3512961	40.60076961	-17.77369381	11696.19481	816.0270383	61.65402339	1451.673271	4397	8557.642105	50.14040617	1868.721421	167.1789505	76.27684504	208.7953252	675.9172869	3127.513481	-0.001415928475	0.07227410145	0.005720699835	0.004520136318	0.01364537182	0.006773094627	1	-0.001690902834	0.110176941	0.0006190426005	6	0.9999999996
11	299.3658742	616.2791664	3545.147838	12265.37257	1368.491551	730.1701517	2097.733082	4948.5	13997.04348	954.6990782	3009.465667	295.6033406	272.3000156	226.7411442	1140.939965	8729.277453	0.2939027682	0.1154030452	0.06131492382	0.01724296356	0.01944117806	0.01988197678	1	0.2391577088	0.1955683246	0.2602921062	75	1
11	301.5088841	363.2313961	7025.948141	14974.644	305.4138576	1424.153286	2353.503732	5596	3191.204301	1824.316997	3718.714358	179.1715785	485.3399193	377.0519412	1384.432999	2249.48866	0.4655323212	0.01963595971	0.0896289403	0.0202062353	0.01390574848	0.03148948325	1	0.3778006178	-0.006114777447	0.3939322674	82	1
11	303.2526797	416.7788088	3547.513356	21165.73621	3477.330186	-44.18701952	2299.784793	8827	4809.353846	580.552086	3187.216299	544.8005078	161.4763776	314.5643715	1267.237308	909.4040533	0.1682388895	0.1650995926	-0.002225483496	0.008633179132	0.01158873464	0.00802832257	0	NaN	NaN	NaN	NaN	NaN
11	304.2416558	78.74206734	5851.113528	13123.23554	817.1130402	1069.1926	1738.045516	5115	6836.873684	1139.403214	2448.346691	187.8158505	357.3183345	173.7882255	909.1858924	3051.038687	0.4523370869	0.06094890283	0.07873879465	0.01961677883	0.01400621901	0.02742643667	1	0.3668840111	0.08008401923	0.3544557765	84	1
11	305.6047946	660.6205253	-79.35403633	14268.85665	2436.844227	706.5770487	1784.646089	5844	6328.15625	74.92653965	2132.960737	354.1609984	116.2482783	188.6571121	838.7710183	1836.727034	-0.005888979891	0.1699144365	0.05091936034	0.005510427072	0.01278203145	0.006262946882	1	-0.001510417902	0.3129576473	0.1588920428	18	1
11	309.1951593	403.7353195	3542.060469	21297.70372	3658.736911	-22.54416978	2002.810493	8954	8721.772727	592.3063888	3217.232559	601.6699177	171.5459904	292.6944992	1302.877981	1621.162819	0.1654074133	0.1687680993	-0.001067566789	0.008666975502	0.01326173954	0.008734467494	0	NaN	NaN	NaN	NaN	NaN
11	311.0478151	576.820519	-30.44303001	16549.57349	1602.430261	118.0459603	1850.644648	6304	9728.522727	57.43139855	2767.322536	387.2865593	85.61404942	204.4958538	1106.121587	1566.94826	-0.002065622319	0.1031515785	0.007243231912	0.003556910981	0.01332851288	0.005027158913	1	-0.001839909985	0.1744009367	0.006624369396	11	0.9999937702
11	312.144498	280.4524238	3264.390944	20180.59154	6667.308068	-36.55166004	2171.79431	9268	7266.410526	507.1980886	2920.7629	948.4222706	168.8158554	269.0004576	1275.328721	2305.510118	0.163032416	0.322241596	-0.002153749295	0.01071530435	0.01630825903	0.008649700936	0	NaN	NaN	NaN	NaN	NaN
11	312.4900819	523.7146012	4676.859545	15753.33576	1159.875811	1013.126231	2043.054918	6163	25688.78947	1063.6916	3539.154459	249.5770906	315.4773803	194.788889	1331.081765	11603.616	0.2956088028	0.07355472698	0.06278764827	0.01454685027	0.01427117515	0.01798306647	1	0.2402488072	0.108484923	0.2645809999	73	0.9999999981
11	314.3568126	422.5212404	2642.770933	15746.89269	2469.887535	-0.4955482405	2835.634347	6415	2579.705882	620.2286899	3402.840657	580.0170589	178.8804754	324.8386966	1383.452989	1863.025921	0.1658743108	0.1567835622	-2.452882199e-05	0.009454164817	0.01506998884	0.01146313439	0	NaN	NaN	NaN	NaN	NaN
11	317.010111	127.3618423	-63.14966513	12068.83387	1272.246548	1324.548282	2134.54684	4691.5	4896.505376	63.05184876	2120.652533	247.8716441	268.016593	250.0923911	804.7031157	2683.700421	-0.00568640808	0.1076380214	0.1117478071	0.005655992062	0.0160882319	0.01256541211	1	0.0020024605	0.1829029425	0.3677728208	14	1
11	316.5201604	321.6630029	984.8130564	14427.79735	220.5071509	1346.570885	2384.821208	5290.5	5190.595745	317.5115292	3756.781944	202.9700496	353.2505965	248.7152623	1363.145927	3933.927221	0.07082265753	0.01667629849	0.09395019215	0.01066752656	0.01606724864	0.01372738864	1	0.06142540131	-0.007155842052	0.3206507517	32	1
11	319.9521349	411.3187475	2319.47091	14049.3477	2185.070686	44.49938728	3121.910961	5823.5	2990.491228	513.4469842	2777.601033	480.3316201	152.4627618	324.3739237	1115.237133	2264.74703	0.1660817222	0.1536759657	0.003572531781	0.01189126796	0.01594589491	0.0117751764	0	NaN	NaN	NaN	NaN	NaN
11	321.5388845	53.64677143	697.4724158	13423.56939	1455.888742	2629.585086	1522.807329	5273	8883.776596	137.6638915	2001.67302	242.9443445	406.8169116	174.3815107	754.8879037	1778.21122	0.05079802296	0.1066569112	0.1905146729	0.008271138539	0.01274016085	0.01633639934	1	0.05235931916	0.1794635232	0.6530777358	41	0.9999999999
11	322.8248429	258.5489105	2704.027948	16338.53483	5208.2054	-0.0871347841	2457.999944	7491	3226.457831	532.2933645	2501.519921	964.0551161	153.9128449	279.336325	1199.071028	1713.963815	0.1731219492	0.3271000246	3.307923306e-05	0.01227161016	0.02116330121	0.01033651196	1	0.1402189564	0.6380105917	0.02716347099	66	1
11	322.5509045	398.3231746	3263.103255	19549.72668	3410.098224	-29.98318444	2069.045029	8182	8458.608108	629.1497209	3161.167116	658.525192	151.2009318	237.420144	1340.684025	2221.129003	0.1674657937	0.1713248231	-0.001701454299	0.01100009411	0.01246854853	0.008197409133	0	NaN	NaN	NaN	NaN	NaN
11	321.9748156	588.4692361	-18.97027462	16770.5632	1670.329753	94.40224856	2093.389435	6461	8797.526882	58.58428475	2331.211085	327.9159429	91.88131053	226.0557092	920.5821873	1898.403349	-0.001231859243	0.1054319188	0.006367897764	0.003668330417	0.01293006093	0.005574465554	1	-0.001206995894	0.1791407449	0.003844804449	11	0.9999965489
11	323.4853418	636.6159968	-70.32841827	13786.70422	808.7917616	677.1072003	1945.767325	5140	6508.752688	46.58083454	2746.85944	193.5270495	158.1089378	213.8353632	992.8787943	3190.34953	-0.005714108859	0.059832694	0.04968538112	0.003586473429	0.01335025676	0.00653210983	1	-0.00242776937	0.08398447821	0.1515251825	8	1
11	326.3555421	604.973676	-15.21690734	14467.45917	3456.413286	63.17942527	1939.997303	6219.5	10323.82979	72.63791365	2465.035386	534.3148105	82.92025322	216.7688117	1008.083921	4807.24436	-0.001221278787	0.2402112639	0.005115593748	0.00555774032	0.01484764652	0.006129711865	1	-8.092875527e-05	0.4595059022	0.003347765965	20	0.9999745461
11	328.6420772	337.2966524	-24.28654351	17428.54197	1227.183358	127.5061675	2134.203195	6621.5	10138.33333	64.60109089	2794.769797	295.06477	82.03885831	253.0447585	1092.60905	4702.720016	-0.001650523037	0.07447225392	0.007467571351	0.003993005673	0.01226833792	0.005029422839	1	-0.001747438582	0.1147377159	0.006677463726	6	0.9999999769
11	331.4666332	170.6253198	-21.41789761	16806.62585	410.3994735	112.6343049	1778.707974	6075.5	5885.434783	46.40522337	2408.813494	193.2215586	80.54265323	229.1738032	937.6397412	2292.574901	-0.001271891685	0.02604505062	0.006486851524	0.002829694136	0.01057143565	0.004807713085	1	-0.001937084242	0.0140074886	0.001987975878	1	0.9999999999
11	331.3354846	267.667867	2755.799358	16605.07902	5284.064884	-17.39138692	2055.21287	7545.5	3369.166667	592.6826654	3456.594407	1177.224552	146.4396468	275.8762732	1624.066085	2286.711655	0.1698666747	0.3261131315	-0.001252666706	0.01124546575	0.01955729417	0.009494257703	1	0.1375163668	0.6360110364	0.02195663139	66	1
11	338.2114041	141.4779842	6168.65792	13478.12178	324.8464137	1008.895957	2092.87133	5087	2338.380435	1630.815992	3394.653359	163.0423157	435.0134635	260.6919268	1222.777032	1537.594874	0.4580836702	0.02463847904	0.0774792111	0.02826116721	0.01624168983	0.03308665994	1	0.3710902021	0.004490209641	0.3503446123	82	1
11	343.5215726	42.62465284	-53.28127797	13292.68031	1981.236201	161.1460314	2227.823375	5483	4556.096774	78.23798988	1824.503712	307.9829442	145.5348158	1401.556627	723.9334002	1541.881784	-0.004078704093	0.1523324789	0.01252841469	0.006052964477	0.01847744502	0.01090285331	1	-0.002678424555	0.2766841191	0.02587373113	16	0.8705341117
11	343.3080924	545.5128062	1827.419919	11044.3678	1663.808025	-2.206860819	2652.778685	4589	896.5425532	561.4123975	3279.44957	524.7418607	132.0425479	451.1989175	1323.945838	685.5438256	0.1667364822	0.150424214	-0.0001768290508	0.01343403467	0.02242697748	0.01456385519	1	0.1335128851	0.2705919953	0.01998142618	61	1
11	346.3597893	377.2363573	11190.75781	16065.47838	2745.296592	-604.1210955	1901.943611	6798	11782.36559	3425.946539	4830.347876	827.1675017	482.8972517	238.3810623	2034.111155	9490.529024	0.7004781457	0.1762772589	-0.03887141308	0.03166711976	0.02016153644	0.03570539663	1	0.5594135393	0.3177276614	0.005955703629	93	1
11	350.4284729	90.278856	2483.065932	15145.94787	709.4889504	744.264198	2151.41386	5635	3220.8	438.1711533	2556.749862	205.275468	265.8245864	763.2770365	909.2435712	2380.402261	0.1614830746	0.04966367233	0.04854447663	0.01650088413	0.01440366384	0.01885966568	1	0.1315300327	0.06065925505	0.1846292228	56	1
11	353.0789427	165.576589	13.6617236	15239.26827	3583.897208	96.37676099	2020.227475	6567	9085.247312	71.24469051	2461.87303	658.710303	96.89118621	263.550596	1062.279592	4420.683873	0.001069870714	0.2375953653	0.006590946415	0.00488422363	0.01623268728	0.006870192166	1	0.001828410112	0.4540222748	0.008893195049	20	0.9997434035
11	353.1275983	29.72774007	10.76729083	10350.58965	2393.615349	50.6071847	1602.241008	4428	8225.421053	71.37050721	1774.676145	444.8840949	79.87968293	245.6096625	741.4257835	5430.181617	0.0008539487217	0.23854072	0.004485630685	0.007095069254	0.02353625816	0.00800792271	1	0.001528488385	0.4560092051	0.001582577756	20	0.9999828645
11	353.3675219	76.69129464	2111.051794	12824.19647	622.8945618	583.7500335	2058.485522	4824	3828.547619	372.1273596	2199.370431	168.2139297	155.4366656	254.1334448	801.8732844	1050.367089	0.1660354322	0.05090945248	0.04479094016	0.01112858204	0.01291609393	0.01200725034	1	0.134951995	0.06322270687	0.1726854719	56	1
11	360.5112531	132.3961084	2599.119039	14756.1007	859.1347582	-76.26112118	2070.716353	5562	5611.22619	512.1093494	2787.974472	206.1704616	144.5476241	229.3683206	998.1192127	2260.180456	0.1781048461	0.05978673144	-0.004940617851	0.01028088063	0.01415483776	0.01050209474	1	0.14152096	0.08194841513	0.003446756233	55	1
11	363.4751236	653.7032688	2102.870319	12801.98326	1307.073272	-54.27370001	2077.558515	5021	5218.726316	475.7075374	2831.928313	285.5556139	120.8239548	232.817858	1065.925735	2752.429656	0.163826532	0.1040087124	-0.004029135107	0.01090924552	0.01483205544	0.01073548521	1	0.1305188064	0.1741133466	0.004672310138	58	1
11	368.1628379	457.6927016	-15.71025675	14829.22357	4782.102199	321.2256912	1903.716544	6693	3360.421053	86.01690524	2969.018976	1053.560995	113.7368534	252.3434795	1357.470745	2192.414862	-0.0009909488871	0.3246296485	0.02167102296	0.005841478444	0.02185108095	0.00795210466	1	0.001916677825	0.6349627295	0.06312255611	25	0.9999997953
11	368.3483438	344.652498	7690.480592	15936.73871	785.2985578	-360.617657	2578.938943	6070	3972.723404	1483.516858	3015.33423	254.3649156	278.5148885	285.1400009	1182.699304	1983.12617	0.4961579748	0.05485224518	-0.02134591101	0.01847458544	0.01204982097	0.02060108789	1	0.3955585102	0.06767081132	0.01754328343	83	1
11	370.6126967	153.3194654	3044.592289	16905.30344	959.9349679	-96.55446361	2245.864314	6267.5	3595.011111	556.1200356	2624.263433	293.0196895	174.1891746	318.5336781	1040.933062	1580.116903	0.1798576486	0.06090007028	-0.006142374366	0.01109994619	0.01339432644	0.01101218896	1	0.1428597826	0.08425148742	-0.0002909411648	55	1
11	373.1742362	139.0242919	2434.353897	13732.21282	777.2126456	-79.28999288	2028.293495	5214	4859.8875	546.5245158	3075.674028	219.1047936	156.5019162	340.8901424	1125.942861	2291.619321	0.1739350213	0.05873885715	-0.006158138554	0.01200191015	0.01330748914	0.01277139083	1	0.1380885776	0.07983337626	-0.001729866739	55	1
11	380.9848116	362.3736383	21.91149248	30820.69074	2900.508208	131.1518624	2296.947702	11607	5548.333333	81.36469294	2151.148831	273.9714828	103.2191926	254.4655106	761.2591827	956.6262086	0.0006914416558	0.09589961302	0.004479787343	0.002732018709	0.007941333396	0.003495313353	0	NaN	NaN	NaN	NaN	NaN
11	382.2872275	118.8637855	11927.77451	11780.29462	433.8997253	-779.4346801	1830.382602	4720	15596.02439	2801.984828	2828.992266	163.8474129	482.5688207	219.6225127	1034.621993	7249.760124	0.9963211109	0.03667062783	-0.06527888284	0.04035011374	0.02011864145	0.04025267824	1	0.7937957223	0.02369213177	-0.02337272199	94	1
11	383.699217	445.7704506	-282.6105215	17156.2075	942.6672883	4030.406539	2598.086411	6405	8600.365591	107.6045553	2477.166931	296.3508924	548.8337898	795.6768947	935.7771321	2649.162529	-0.01698485383	0.05883661698	0.2376231049	0.006279755234	0.01445281116	0.02154805196	1	0.0005839198011	0.08048155202	0.7996821404	10	1
11	385.4787102	656.6090081	-200.7486382	12816.39602	684.4495475	2920.790253	2276.423739	4814.5	3430.537634	71.29940298	1958.651276	172.7341268	462.4798644	223.118357	707.3843703	1159.638958	-0.01632910901	0.05522887421	0.2304251129	0.00558745714	0.01367523567	0.01357991202	1	0.0006159155994	0.07302896117	0.7748040751	10	1
11	390.9226642	129.1703219	12954.48928	12823.58185	505.3740283	-860.7493783	1810.765567	5194	16093.47619	3228.83489	3030.607212	213.2078723	498.5359324	199.1758348	1112.661285	10670.77223	1.003504276	0.03650627359	-0.06336998645	0.04513621931	0.02408641544	0.04064580174	1	0.7996789286	0.02324047721	-0.01516380021	94	1
11	393.1264217	86.5879968	6007.455114	12902.88991	1274.177068	-365.9831395	1912.768425	5171	6995.242105	1125.968554	2436.042713	252.7041748	248.9854734	343.3397942	925.9108432	3334.425574	0.4773008057	0.09771026401	-0.02776008992	0.02421442741	0.01484494023	0.02107147884	1	0.3804010366	0.1571198366	-0.007656547437	85	1
11	397.5201659	104.8790635	13790.37966	14161.53711	483.2683367	-899.8737323	1867.812814	5496	22787.19355	2906.00978	2779.669415	133.0109748	518.8002302	261.6256844	1011.801242	10703.21996	0.9865374639	0.03473088579	-0.06479134729	0.03435324811	0.01436493756	0.03820839495	1	0.7859615735	0.01978086965	-0.02392511636	94	1
11	397.2924951	599.4514401	-37.0027073	17213.42142	1670.994804	88.48958291	1808.102323	6539.5	7998.705263	57.10773084	2600.720301	354.4069136	92.5804354	208.5510403	1044.917271	2459.597502	-0.002735927065	0.1038670861	0.005337685743	0.003459536872	0.01125688041	0.005686323482	1	-0.002493548149	0.1759140145	-0.0001026090322	11	0.9999995875
11	400.725625	630.4008553	-21.44599557	14030.93385	2316.80889	77.98045688	1938.626229	5721	6452.83871	65.25514759	2399.413067	375.4742967	84.59532939	376.1573771	915.1168275	2322.874958	-0.001416962126	0.1646418857	0.00547005534	0.005152787007	0.01369352283	0.006530991765	1	-0.000886830943	0.3023134681	0.002380243421	16	1
11	401.2315931	450.7536957	1195.884882	18898.48577	3295.375268	580.849608	1869.267308	7813.5	25294.4	217.162435	2480.729877	524.4322661	144.0786059	216.7049245	1066.153712	5588.34302	0.06419919727	0.1727962288	0.03128955751	0.006343551664	0.0135658371	0.007070275081	1	0.05347836225	0.3182021305	0.106663472	43	1
11	403.2395439	226.8902911	1126.80123	18314.6443	2225.061693	617.7356042	1877.885846	7384	26936.84211	193.795393	2251.736227	384.0059767	145.9343444	207.2726622	962.1427556	5316.744049	0.06094246672	0.1182776575	0.03373380771	0.006747617448	0.01225979829	0.007623602446	1	0.05053818954	0.2048199252	0.1128470118	39	1
11	417.5600479	233.9507441	3102.593982	18775.70528	2109.158047	941.1822852	1992.883644	7485	7404.238095	479.2718494	2840.200551	411.4706664	210.9587993	205.3121663	1167.370205	2714.117162	0.1611679332	0.1071115733	0.05032888112	0.01068977707	0.01190594031	0.009564527548	1	0.1319023662	0.1801458761	0.1923722875	59	1
11	422.4736315	140.9314507	69.80740476	14928.79312	3352.638904	259.4391958	1780.957685	6276	2809.292683	86.37717049	2374.416668	580.9806429	97.52696421	245.7141701	978.3909857	1642.705744	0.004694377595	0.2267156682	0.01849413088	0.006438177587	0.01856139387	0.006645438738	1	0.005403132058	0.4312441403	0.05060580977	21	0.9999951429
11	423.718826	215.3365857	2587.150302	15034.21607	1464.094997	703.9879227	2420.538456	5921	2776.050633	503.1558322	2806.790072	397.9176027	213.4009519	284.4098833	1125.448508	1138.631397	0.1681261922	0.1011975415	0.04808737332	0.01191070328	0.0150247119	0.01275939976	1	0.137287685	0.1677720917	0.1859972379	59	1
11	423.7043308	595.5058559	1050.695222	12100.24033	286.3066333	33.8042691	1979.487883	4438	13818.8	280.6853538	2627.702947	130.1322587	99.91346267	223.0475208	907.032449	7429.704532	0.08563258049	0.0218002714	0.002690886034	0.009113054677	0.01322056924	0.009162947565	1	0.06749416517	0.004075541353	0.00813447612	30	1
11	424.6853568	154.5832454	4197.966729	13516.21749	885.5627165	-187.4385599	1880.190585	5274	10176.54762	1202.746333	3847.222695	267.5312297	210.6236209	237.2191179	1452.771511	7250.037963	0.2969900056	0.06962795511	-0.01243901439	0.01991303524	0.01702196897	0.01825609319	1	0.2364939004	0.1009304777	0.00431809619	72	0.9999999997
11	427.4096246	246.178977	-246.6169739	15901.49587	855.3065024	3677.554149	2509.750829	5888	6292.322917	73.5935358	2066.532189	190.6659698	546.2111259	235.5464069	779.6396933	2365.5818	-0.01591618906	0.0547031066	0.2313118157	0.004902481056	0.01092131075	0.01482871457	1	0.0009993842217	0.07192247613	0.777951394	10	1
11	430.0446422	227.5063333	2517.424813	15668.40658	1528.026895	679.27858	2384.483717	6124.5	3763.041667	533.5185955	3135.059304	398.3714444	241.8084831	631.6346525	1260.844504	2320.42398	0.1620282362	0.1005885593	0.04379853989	0.01117055854	0.01460659175	0.01463959032	1	0.1321153911	0.1666209479	0.1697685557	59	1
11	434.9145249	328.9125767	1034.023498	16704.26423	2822.397843	517.57421	1987.057819	6822	10166.73958	233.8191286	3085.70064	616.9234297	160.2469739	250.8706955	1290.641036	6063.476117	0.06484962034	0.1762987176	0.03204984082	0.006841140302	0.01625413127	0.008153746279	1	0.0540800406	0.3254727913	0.1095407957	43	1
11	441.5911707	93.58613492	12081.08948	11647.10279	1258.206304	-872.2336893	1614.593527	4821.5	2975.032609	2414.511027	2287.904794	272.8036007	435.5579262	212.5719989	931.704107	1558.188328	0.9999850771	0.1044939244	-0.06900760161	0.04646298117	0.01563280319	0.03757079796	1	0.7970983891	0.1647549924	-0.0335338422	96	1
11	442.436508	178.5692013	909.6151118	13608.57443	3185.140684	1158.745512	1758.156113	5866	6639.0625	225.0987294	2552.385058	589.5875615	244.2387705	229.7022676	1044.815572	2217.470834	0.06746854713	0.235399765	0.0880578309	0.01025204285	0.01848144321	0.01326818047	1	0.06030071883	0.4479045233	0.3057262572	47	1
11	445.6159069	310.3405588	-159.1372934	16597.96857	5692.232219	860.646742	1981.790597	7716.5	21709.4	95.59100002	2351.733871	931.2994038	170.2029378	212.0421155	1126.399283	7164.507222	-0.01079985221	0.3554725465	0.05275489517	0.006274966871	0.01760367734	0.007662463231	1	-0.003682709094	0.6989861178	0.1694323286	26	1
11	446.4453954	127.2337306	865.3283082	13899.36181	1564.269467	412.1184958	1545.420674	5463.5	13451.23077	226.4094903	2841.328716	284.1924688	138.0531289	189.6727311	1042.211908	6916.707235	0.06142217963	0.1130488186	0.02811434045	0.008759915819	0.01668820952	0.009512800213	1	0.05051587637	0.193984332	0.09334886065	39	1
11	450.4970578	612.3640732	2514.257174	15476.48779	1575.310654	633.633577	1862.914119	5981.5	5836.882979	468.3289185	2638.029249	314.7148419	201.498268	201.8886547	1022.372129	2296.146163	0.1604980932	0.1018230764	0.04329923098	0.009650251351	0.01095400938	0.01215316507	1	0.130866876	0.1692130329	0.167733164	59	1
11	452.0000079	54.36600255	3130.855737	10808.20956	2371.481506	-156.7959358	1875.192953	4721.5	2019.01087	603.206923	1861.166753	430.2121201	160.1324315	209.7201749	786.5240601	1048.919229	0.292746249	0.2218472675	-0.0160748363	0.01829431197	0.02054253867	0.01608782936	1	0.2342092834	0.4176480853	-0.004885253839	78	1
11	455.2853494	101.454101	2211.934204	13482.77473	748.751179	1805.508466	1944.065834	5156.5	2396.776596	417.5493271	2298.197586	177.531935	381.6860149	212.7802561	832.2329669	1025.469052	0.1614908205	0.05454036619	0.132383937	0.01126613956	0.01400981778	0.01869133014	1	0.1369603232	0.07009918638	0.4750497475	57	1
11	460.4309352	549.2774385	6399.675114	13584.33114	761.7379655	1111.047431	1997.819781	5186	3074.765957	1445.319962	2948.527547	208.0974398	367.1341335	227.8197802	1112.267771	1600.614213	0.4803502258	0.05847639154	0.07649132298	0.02101760674	0.01199838907	0.02647886011	1	0.3891892353	0.07459419732	0.3528606732	84	1
11	460.2645235	644.5043148	1099.070571	12072.91707	202.1885689	-24.13469921	2139.256895	4425.5	11622.66304	193.3610205	1938.169993	122.4780227	104.7775792	374.5745693	673.2543754	4143.454556	0.08816561576	0.01627217876	-0.002252820761	0.008242399394	0.01128849358	0.008468006491	1	0.06915968574	-0.007415003695	-0.008573874707	30	1
11	473.6127807	652.2757754	1123.238235	12966.68914	243.3237229	-51.5585479	1583.632788	4709.5	7922.10989	222.3848823	2049.876545	120.8929252	106.9102675	180.244258	708.7713361	4210.566524	0.08692388548	0.01987871852	-0.00416119285	0.008028205138	0.0109015557	0.008666463868	1	0.0680731791	0.000119197691	-0.01535597284	30	1
11	476.5121187	131.6379886	3868.191437	13219.70208	835.243642	826.9982903	1799.257532	5119	18661.29762	872.3210093	2860.008604	210.6457718	259.8856064	206.3981771	1053.467089	6858.733356	0.2949600267	0.0623287941	0.05919511071	0.01734461541	0.01492920335	0.02039245806	1	0.2393980309	0.08517247164	0.2516779942	73	1
11	484.5655949	143.4599372	3880.973554	12941.72763	810.8337855	800.574518	1933.035387	5021	13644.06977	835.7108337	2595.63323	191.8473418	258.4874622	219.8289535	940.9775743	7637.365936	0.2978698119	0.06333847563	0.05819529993	0.01921700077	0.0154842463	0.02043899751	1	0.2416769955	0.08724312989	0.2488949627	73	1
11	488.6770207	75.55037562	3505.6268	12325.2436	2699.265831	-221.6675246	1358.187623	5315	5960.414894	727.2169342	2413.635779	509.1620398	192.9955077	201.7876808	990.2664138	3067.528245	0.2843814015	0.2177464011	-0.01793269898	0.02117905318	0.01955653887	0.01645492921	1	0.2273435262	0.4092426403	-0.01330281947	78	1
11	491.6432049	282.3030671	7613.444569	15963.80512	1622.394044	-334.1872088	2124.829646	6355.5	6388.329114	1379.525097	2739.869637	323.2317479	279.0110116	258.828849	1078.381487	3110.30484	0.4787447683	0.1045522907	-0.02131424357	0.01889158066	0.01482156195	0.01981425705	1	0.3820338489	0.1712789788	0.01517837636	85	1
11	499.3335975	583.4597209	5533.656172	19794.4007	418.9251972	3899.426007	2395.550552	7375.5	8947.557895	578.1380932	1803.266323	170.7635029	460.9810868	214.4594187	679.5764423	911.9839574	0.2821701318	0.0217327498	0.1982624819	0.01179209526	0.008565715357	0.01548547462	0	NaN	NaN	NaN	NaN	NaN
11	502.295549	290.5203185	7206.622407	15257.09564	1523.46722	-349.0564033	2211.183609	6112.5	6204.209877	1369.570478	2597.771364	310.5831184	261.6464199	260.5866258	1013.005149	3409.368987	0.4814402566	0.1026575002	-0.02559478386	0.02731422223	0.01467683628	0.01760336013	1	0.3839045402	0.1673383838	0.0009058334941	85	1
11	510.3150893	341.4717255	-163.2539365	14558.80813	309.193218	1669.71167	2064.563326	5398	14008.39024	49.01103421	2762.587789	163.2754624	308.0008121	227.62381	976.3169363	6446.511417	-0.01141791846	0.02151084972	0.1147209029	0.004208020488	0.01277123207	0.009170495391	1	-0.003169922938	0.003799484991	0.3743349163	4	1
11	511.2239523	254.4510494	2348.607883	14565.59514	784.7298595	651.7807073	2154.337565	5516.5	6134.076087	536.1087741	2934.01864	203.9591987	208.6967786	304.9784117	1081.996543	3355.275522	0.1643334654	0.05757471731	0.04260512209	0.01155729687	0.01366911669	0.01343910555	1	0.1335056786	0.0771277048	0.164927036	56	1
11	519.3464185	545.9761904	-56.06513339	13983.53567	4554.840907	215.7646142	1495.894898	6348	9953.236559	67.94220135	2427.018286	740.8753983	100.46284	205.261455	1050.709666	4003.33923	-0.004167956319	0.3280569728	0.01740644481	0.005132460301	0.01893975969	0.006681027335	1	-0.0008750716925	0.6421691879	0.04774514439	25	0.9996631291
11	520.8133084	350.0281926	-119.0452083	14572.1982	172.7510258	1637.062045	2168.379709	5249.5	6646.62963	58.13891635	2871.6186	149.5292845	333.4347393	232.3235238	1004.340034	4700.748782	-0.008557572481	0.01284021665	0.1143354972	0.004149121178	0.01198132763	0.01098416614	1	-0.0009772263911	-0.01427041194	0.3733925666	4	1
11	528.4901523	185.570888	5304.759403	11358.31673	701.537806	929.6664779	1685.085799	4464	5047.125	1405.940208	3094.596411	168.2615205	384.1300828	185.526451	1124.573951	3841.179584	0.4603046412	0.06364163488	0.07933241876	0.02597701174	0.01748046922	0.031816377	1	0.3733374161	0.08557620204	0.3583673111	84	1
11	534.5048574	162.7272314	-67.9845947	12403.49364	2091.039099	610.9767717	1572.1808	5052	6104.9375	65.26122688	2321.925123	412.2227101	129.325792	314.4804377	929.6140957	2508.532084	-0.005133850367	0.1697394114	0.04976217045	0.005613135157	0.01787235381	0.007772516877	1	-0.000980494781	0.3125934383	0.1550491451	18	1
11	536.2649406	10.55937142	-8.169991554	8294.393645	1804.579373	778.1900876	1095.245073	3513	2421.297872	57.97148934	1154.112137	274.3755136	137.0246425	175.2224969	466.7556459	807.6959509	-0.001122137341	0.2152613203	0.09144898006	0.00724232401	0.01937211514	0.01131060598	1	0.005317628293	0.4068812524	0.3015744874	23	1
11	538.8247032	254.5737029	6814.944983	14650.27644	861.5822218	-378.8434156	1962.806299	5647	13870.1875	1329.441654	2685.843986	208.9346969	297.1499201	202.2327436	1017.617907	6434.872721	0.4683034551	0.05983148695	-0.02691357301	0.01753106866	0.0125073139	0.02211020626	1	0.3729012393	0.07843844055	-0.007813412652	83	1
11	540.5757433	418.915959	845.5370325	14867.49163	1592.290423	462.164308	1685.848604	5682	18129.08602	197.0064022	2561.595046	281.048499	128.9263715	196.041425	950.880561	7216.102657	0.05891570522	0.1110270294	0.03168572211	0.008136980514	0.01242530868	0.008492794246	1	0.04871648264	0.1897815297	0.1050967926	39	1
11	544.6094468	585.6197549	11660.81938	11567.85581	871.7297807	-808.056841	1573.623754	4665.5	18501.07292	2286.876894	2326.482527	175.762263	411.4185111	172.1872609	890.7760871	8085.962135	0.9985610634	0.0732209492	-0.06534166993	0.03004713176	0.0152785751	0.03663020976	1	0.7959133948	0.09969181899	-0.0220494119	95	1
11	564.6311849	117.9813444	1611.978782	9839.851448	2248.962325	374.9867153	1601.254482	4304.5	1483.784946	326.8765823	1922.575119	448.4459157	155.4421112	237.7182208	801.2187732	779.0777833	0.1657764586	0.2308203639	0.04129224693	0.01342253262	0.02208346363	0.01460524241	1	0.1361188019	0.4374885042	0.1656351533	65	1
11	571.473745	630.6943953	-110.3302913	11137.2431	313.8349957	1189.329331	1685.754711	4104	14973.53125	46.5155625	1723.987903	115.6539572	213.4969898	175.3779427	615.2338936	3913.796337	-0.009774739608	0.02696629183	0.1069282097	0.004086342312	0.01154725841	0.01013270938	1	-0.002303443746	0.01519134873	0.3478763263	4	0.9999999999
11	579.6154285	263.7510178	-61.0233652	12997.16284	3082.778516	1409.229381	1926.301482	5547.5	2237.658537	85.43814094	3487.902189	824.9229343	390.8458561	212.9485644	1452.031119	2466.817134	-0.004980736849	0.232622854	0.1092291122	0.006969619982	0.02386429094	0.01233249448	1	0.003517780433	0.4428960767	0.3627675663	23	1
11	584.6537355	189.5070796	697.0549847	11817.8369	381.9529239	1054.610353	1727.081879	4382	21497.48936	184.4240859	2329.200656	125.1191422	230.1371115	177.9164835	813.5358331	10853.55578	0.05961139703	0.03207549665	0.08925999405	0.008145257061	0.01392193706	0.01307931551	1	0.05226786748	0.02506176874	0.3023460217	32	0.9999999791
11	584.3606867	459.5048108	-36.48869086	13349.41979	1408.213089	285.2955252	1712.910803	5213	8287.031915	59.31056947	2153.53412	220.6187168	89.09514709	176.5171074	781.71077	3125.202343	-0.002679611375	0.1055397216	0.02142786966	0.004687193529	0.01533836508	0.006455988515	1	-0.001400854596	0.1792574249	0.05566712652	12	0.999990665
11	593.3848941	261.6065646	-115.0625331	13627.12799	3244.772213	1462.904432	1635.155897	5826	6929.380952	83.82418764	1943.93783	440.2910131	222.9211672	194.7718381	796.6591686	2687.020843	-0.008539150916	0.2331846249	0.1071330019	0.006704397342	0.01778210109	0.01001558768	1	0.0005337763734	0.4441286613	0.3547313531	23	1
11	598.4378863	447.2543137	-89.1150539	12776.97409	1352.477437	593.7767978	1621.95555	4929.5	7491.510638	55.29787965	2616.746554	273.8587244	146.5167719	193.8606728	972.2725756	3614.609938	-0.006996204711	0.1079247796	0.0481037146	0.004739462848	0.01416012773	0.007557617797	1	-0.003130290361	0.1840509341	0.1471315112	13	1
11	605.4195053	555.6601176	-12.04456741	12287.56245	252.8769808	36.73829384	1596.76648	4438	9359.768421	38.57703571	1650.989979	120.5385903	67.97305797	196.841905	573.8326062	1901.439099	-0.001030217474	0.02170782969	0.003195879345	0.00328444967	0.01085556426	0.005734165559	1	-0.001992980751	0.005010106426	-0.009475940418	1	1
11	606.4999363	521.2134715	1871.65579	10864.50388	1117.003539	-44.78026806	1784.571336	4316.5	4046.195652	380.1272346	2315.700294	238.7079528	116.8786442	203.3124888	882.5216272	2349.473512	0.1663056073	0.1040513178	-0.004172235195	0.01324240835	0.01403540201	0.01185401237	1	0.1324986534	0.1741708156	0.004731767409	58	1
11	613.6599437	135.4697096	1701.096137	10284.18945	610.5730533	404.1932601	1651.928761	3899	4884.62766	313.3619655	1735.376136	162.2209189	150.1387528	196.2537803	647.3222451	2188.322115	0.1625238896	0.06166222095	0.04010762019	0.01274410381	0.0150154457	0.01388099519	1	0.1319301256	0.08567471827	0.155992037	56	0.9999999761
11	624.6644073	271.8400641	743.3081945	10533.67314	1092.440901	-18.59120641	1710.572082	4148	6915.494737	170.725945	1995.615619	243.5049806	92.53121111	209.796267	783.2264087	4598.298642	0.06968800555	0.1036424916	-0.001768669734	0.009449031287	0.01519519142	0.009713083484	1	0.05514504862	0.1745612534	-0.008537586694	38	1
11	625.4753798	442.6509789	2162.340375	12338.03644	710.8855314	-103.2499732	1694.576349	4788.5	7519.382979	421.758556	2359.893713	173.4707296	123.2015719	173.6968383	851.0927176	2849.506458	0.172071145	0.05841992927	-0.009055621443	0.01000581952	0.01308303035	0.01056088952	1	0.1364046304	0.07921863019	-0.01218728942	55	1
11	633.3462729	347.380398	-26.8782966	12725.31955	2937.025956	252.6274263	1492.206292	5379.5	3854.487179	66.86826459	2521.57139	550.3834971	92.70470244	201.2157224	1022.894834	1956.218893	-0.002108661659	0.2332035554	0.02044018638	0.005726967588	0.01814016658	0.00749139722	1	0.0001284654885	0.4448120573	0.056008909	21	0.999998938
11	643.3070044	187.6446258	-63.7345219	8563.625076	2738.014425	867.2643093	1601.862709	3959.5	4063.691489	77.4235382	1500.809033	504.1089688	190.0490772	486.9934466	682.7589162	2519.820838	-0.007574613285	0.326984363	0.103648528	0.009418696073	0.02719987252	0.01632407538	1	0.00191758911	0.6392583501	0.3455523876	27	1
11	643.4834726	357.5500561	-8.106276298	11144.41658	2628.658702	239.9513081	1696.638567	4799	2786.8875	65.08662034	1515.263967	430.1964442	88.20860267	194.7041194	666.0278003	1400.563928	-0.0006715875684	0.2333568976	0.02227333255	0.005968979537	0.01955394091	0.00800867973	1	0.001400262878	0.445096876	0.0626812053	21	0.9999999329
11	646.0936945	340.8612887	-0.09415910035	11394.24496	2667.278036	282.6961319	1932.108851	4883	3592.352273	69.67848965	1591.719794	400.0832011	93.54875376	303.0976899	665.1855602	1271.271732	-8.129831204e-06	0.2346951743	0.02484653342	0.006700826644	0.01696204616	0.007922112952	1	0.002109512476	0.447850362	0.07177675705	21	0.9999984409
11	657.3470167	353.3315343	-15.72714799	10275.11154	2356.995664	233.3871757	1827.522846	4444.5	3224.142857	91.66768165	1877.0938	429.4931944	167.5637069	1160.375775	793.7774922	1470.43967	-0.001879575643	0.2337550351	0.02365715846	0.008732726197	0.02319640347	0.01577121402	1	0.0005235962726	0.4459291889	0.06721399632	21	0.9999999333
11	674.9469124	413.0987087	-81.16375806	9433.950484	3068.798727	967.4153511	1509.537713	4328	5149.273684	81.14563316	1670.936375	526.6730279	193.9847093	163.2190543	746.7572385	3094.486107	-0.008754969108	0.3319468369	0.1051146959	0.009722314967	0.0224346477	0.01064286205	1	0.001108941955	0.6495838963	0.3505063691	27	1
12	4.842824508	350.4095688	746.4164449	11898.04786	3690.650412	-52.36278576	1096.240631	5259	9584.681818	165.1688949	1863.685508	610.362201	84.87477428	153.2330223	821.5985712	3763.835491	0.06449560724	0.3149934477	-0.004908645362	0.008595687416	0.01903813921	0.007791152029	1	0.05265685413	0.6142869267	-0.01455285263	48	1
12	10.4816307	367.6502211	1954.021729	11520.01723	584.4570533	-134.0108569	1648.072718	4302	3329.648936	374.3985478	2064.10383	162.090603	122.9425658	220.744369	749.5850944	1074.626944	0.1696640395	0.04897876151	-0.01161616301	0.00912802785	0.01274012918	0.01067664142	1	0.134225462	0.05963295586	-0.0218591048	55	0.9999999934
12	13.47941583	469.4743378	-31.87234037	10820.78349	4499.70297	172.9787014	1212.926224	5192	10492.66667	82.58371783	1704.959118	677.1129318	84.84921706	183.6295733	769.0585387	4125.761538	-0.002929224916	0.4073429424	0.01586648746	0.008055451715	0.02305413039	0.00785717094	1	0.0007244876711	0.807088852	0.04494684667	29	1
12	14.71595405	449.2421678	1.913254718	11824.7754	273.4761473	52.42251775	1517.767632	4260	8272.021277	42.79548785	1708.666403	126.4858291	62.65223341	159.135048	596.7033589	2307.564787	0.0001432656461	0.02197698377	0.004413982869	0.003744299367	0.0115672037	0.005467487238	1	-0.0009710729128	0.005544430213	-0.00498870226	1	1
12	15.54482525	247.9971705	583.1821196	9168.190683	1481.694817	658.1818352	1461.075881	3700	8736.811111	150.3013656	1669.505645	294.7347143	157.5439261	164.1748259	667.3256712	4394.958322	0.06548853818	0.1683451406	0.0757683773	0.01022613156	0.01704722146	0.01421246572	1	0.05732768267	0.3085531029	0.2608251535	44	1
12	17.66892692	282.4974087	78.5621212	11337.06128	1115.183965	551.6908564	1724.584848	4387	8290.6125	269.2582806	2053.487388	225.2825984	129.0938217	310.5690363	743.5676741	2904.025353	0.007510363539	0.09593915791	0.04955350522	0.03026548609	0.01661871046	0.009037380337	1	0.008493031737	0.1589181105	0.1550500555	13	1
12	18.25351194	296.0637909	7916.88535	11392.36762	1211.958333	-557.7994173	1400.064868	4573	9659.56338	1406.185665	2076.552519	245.0688845	270.0426909	166.2786679	798.4703712	4986.505721	0.6843544625	0.1092781278	-0.04876065143	0.02287414543	0.0160865561	0.02403096923	1	0.5452493371	0.1786561169	-0.03379248682	92	0.9999999999
12	18.42969436	417.4946102	5350.582645	11674.11367	651.3929004	-385.0764699	1595.286141	4473.5	8690.40625	1068.808538	2302.54246	165.0957943	215.962542	198.4853996	828.7812612	4043.889635	0.4532896343	0.05557211553	-0.03079681256	0.02058744882	0.01461833761	0.01957882669	1	0.3605704462	0.06980707606	-0.02473307178	83	0.9999999789
12	18.55090063	562.2777855	-16.41877502	9960.688134	1011.558261	447.1402844	1290.811544	3819	6437.585106	51.2276405	1711.268906	199.4257142	107.5268443	190.0314256	645.2728077	2346.09374	-0.00175661701	0.1012333079	0.04517736263	0.005127870579	0.01456852709	0.0084086066	1	0.000825490437	0.1700881776	0.1379793071	13	0.9999999999
12	25.50997144	218.7942986	2923.74986	10262.20398	642.5366034	-184.0986916	1494.38272	3855	8239.7625	622.1672939	2252.484077	172.8927987	153.5936948	161.2785184	825.1932151	4127.092673	0.2878945771	0.0595136384	-0.01757228712	0.02036648333	0.01505690479	0.0150946157	1	0.2287784279	0.08005348155	-0.01577437266	72	1
12	27.31848701	484.3984317	833.6943734	11888.87986	706.9824833	345.7768134	1610.813904	4453.5	8171.417582	141.9478577	1931.797417	168.5323423	106.5685255	188.7665446	691.8428835	2720.179974	0.07073350827	0.05892612737	0.02920960579	0.009212744056	0.01489850805	0.009315223961	1	0.05757442935	0.08127289085	0.09768012776	35	1
12	28.62222173	505.0576044	3195.362087	10954.45097	1690.817677	577.7469043	1570.363654	4420.5	6738.876923	709.5808724	2479.05556	377.7039492	190.1595352	176.5363293	957.7307814	3472.266382	0.2992462498	0.1583929573	0.05495169497	0.01838698859	0.01658182814	0.01867890656	1	0.2434178355	0.2849754148	0.2406776798	77	1
12	31.29955696	301.856963	7334.368465	10344.15344	1126.155682	-576.6904008	1624.15132	4255	8433.788235	1484.426327	1984.598309	231.6364954	294.9816458	189.2665172	781.349514	4223.262348	0.7039286033	0.1118956012	-0.06012337523	0.0380119882	0.01503308187	0.02881023237	1	0.5602452411	0.1839406646	-0.06868758599	92	1
12	32.29550995	399.3702854	1654.80568	10710.92693	3264.03668	-146.8935869	1889.164812	4834	2165.27957	417.2445767	2370.273822	769.5583644	187.6676327	1017.472859	1040.067593	1201.037336	0.1626821454	0.3065091638	-0.01347670211	0.01542534627	0.03079781446	0.02455578193	1	0.1307943456	0.5954291983	-0.02252972734	66	1
12	34.4926924	160.152346	2676.748246	9460.561562	2012.527899	-215.4080236	1161.926913	3935	5088.904255	491.2920424	1660.163641	433.3995308	139.355892	163.001313	711.3216265	2691.680736	0.2879092152	0.2252739354	-0.02637820985	0.01745191063	0.02292932104	0.01559030158	1	0.2296983325	0.4249255512	-0.04154176285	78	1
12	36.01110655	515.4356602	5065.953189	11360.18473	1138.34636	720.0758269	1561.49643	4499	7282.026667	841.6072791	1807.478812	208.5059623	277.9629027	155.3537492	691.9131115	3483.996563	0.456428674	0.1036268829	0.06663485193	0.01815611016	0.01398821498	0.02303786151	1	0.3697686935	0.1689068023	0.3146766061	86	1
12	37.56700633	495.1382768	3519.343548	12425.71094	1889.785963	622.6053537	1573.269071	5013.5	9442.151515	604.4319997	2058.994977	300.8572075	179.8768766	154.7895961	785.0533987	3834.401465	0.287095817	0.156635347	0.04984596838	0.01457167787	0.01831275715	0.01415049876	1	0.2333277591	0.2815208615	0.2202361193	77	1
12	38.20417687	218.9821433	2926.385409	10884.40993	591.9787734	-198.9645925	1503.036525	4068	8001.560976	704.0690264	2445.558623	167.8846579	154.4441121	214.6200527	881.804447	4091.839642	0.2751650657	0.05559432593	-0.01824857411	0.01789105974	0.01445471242	0.01560793009	1	0.2184888922	0.07207273199	-0.02107061687	72	1
12	39.29711247	187.2928807	1467.834497	9042.951188	2000.906662	338.6388434	1432.093929	3893.5	3008	371.8008741	1957.111501	426.9709685	158.0154689	209.9524425	797.1087189	1546.232708	0.1607650137	0.2255220078	0.03664147734	0.01695449185	0.02414932453	0.0174510618	1	0.1317531711	0.426571843	0.1482625189	65	1
12	47.48492676	411.4331311	-86.85042497	14047.46549	3050.784128	1386.203211	1534.545042	5837.5	7935.881579	67.2549975	1960.736368	397.6810742	213.690987	216.8447165	772.857267	1517.030547	-0.006329207037	0.2216569545	0.1004109148	0.00495799123	0.01628226608	0.007864380888	1	0.001772660748	0.4201775325	0.33162272	23	1
12	48.64949724	424.6864511	-90.32931184	13323.55452	2933.817785	1358.41968	1534.147573	5523	6530.4875	83.15620508	2339.012574	495.845424	215.5982455	174.2916084	934.9136606	2812.62861	-0.006724735618	0.2182628497	0.1043368756	0.006778391303	0.01516027073	0.01006247443	1	0.001677174156	0.413089645	0.3450307417	23	1
12	48.28532387	486.2260277	3575.937625	12723.37476	1942.3965	720.6632031	1794.978744	5196.5	10949.42169	589.4937845	1914.883824	309.5344402	248.6115534	210.0258552	762.1624421	4133.175756	0.2842786066	0.1534289774	0.05670142372	0.01399956526	0.01347780683	0.01868468999	1	0.2314793404	0.2748304908	0.2432514798	77	1
12	58.36549414	77.84558933	1299.822277	8392.571549	3378.196635	-135.2088977	1004.082941	3977.5	7870.265957	234.5246893	1265.481742	488.5161281	102.0901213	166.9695117	580.09707	2891.698445	0.1557079073	0.40070678	-0.01506278115	0.01435219113	0.03178535736	0.01240162329	0	NaN	NaN	NaN	NaN	NaN
12	60.59752709	333.6242174	-25.40733792	13426.6541	195.7685171	618.2074363	1566.722454	4808.5	4452.778947	55.25357555	2448.50776	151.8288547	140.1521736	193.4104957	841.9819349	1543.690378	-0.001631402903	0.01462399646	0.04818635194	0.004293515783	0.01201277941	0.007463313586	1	0.000349243485	-0.0100949211	0.1459600602	3	1
12	60.47523045	404.360231	-75.20497938	12773.91563	2699.407073	1263.429343	1931.942807	5289.5	5475.141176	83.86630417	2495.643823	559.1038232	284.5021783	759.4962817	1000.450803	1280.473509	-0.005796776303	0.208511802	0.09773892088	0.006862155724	0.0180007957	0.01257204938	1	0.001911440241	0.3928497623	0.3221161348	23	1
12	63.45944627	126.3325541	16.67831986	9285.162242	181.3505984	409.040287	1358.773897	3351	3495.915789	44.1393599	1667.20991	138.6042284	119.0743017	190.2167219	599.8933207	1447.833735	0.00183618294	0.01908719365	0.04333092402	0.005236964027	0.01533236678	0.009643345926	1	0.002858907853	-0.0008155032966	0.1300504948	3	1
12	65.41846568	524.6494106	1557.605049	9930.261522	3015.287406	-91.67881591	1775.186346	4470	2958.382979	368.3893137	2142.086749	663.5763054	118.3165184	245.4045434	944.813316	1807.94899	0.1610778206	0.3078368841	-0.01076562885	0.01316887638	0.02243613558	0.01270078799	1	0.1296931914	0.5981891665	-0.01346362812	66	1
12	67.58217477	472.6215303	930.567187	13410.10229	2044.825658	-2.944641845	1550.408657	5338	14014.09474	160.3782688	2248.859777	329.3971882	98.48122653	205.0639059	841.1240398	3336.831237	0.06877723268	0.1539879598	-0.000191503675	0.008647032107	0.0149927358	0.007758197345	1	0.05496315295	0.2792836043	-0.001847255544	42	1
12	72.32752755	427.6644712	-55.05570755	12295.26956	2597.245556	1284.399881	2130.624655	5178	3024.813187	73.02524857	1813.41505	406.3129055	222.8726544	227.826604	749.378878	1769.122249	-0.00511923241	0.2114920761	0.1033223497	0.006121232533	0.01575549437	0.01156913234	1	0.002839777252	0.3989933099	0.3416839781	23	1
12	75.57898675	507.9611216	-19.72860109	13218.9433	1967.166328	244.2229701	1520.575309	5267	3691.903226	64.12056738	2456.262074	347.8497106	94.47261064	195.2156254	932.8745717	1462.210477	-0.001455858872	0.1498553345	0.0183361444	0.004985678332	0.01502384606	0.006281987803	1	-0.0002237268028	0.2714484069	0.04649731871	17	0.9864430172
12	84.35888461	526.6407281	-30.06676374	14689.96563	2165.917487	252.369779	1393.461373	5819.5	4873.729167	63.84209287	2338.959623	349.5357388	89.95282234	157.4828595	903.3929019	1212.970902	-0.002255142325	0.1475692763	0.01797545391	0.004551737926	0.01267953577	0.005086023587	1	-0.0009083598327	0.2667066335	0.04500489531	17	0.9761211003
12	86.323397	174.4084779	16.88910218	10947.17549	3365.237192	20.04133009	1731.885706	4854	4343.589474	70.25572474	1897.94416	591.4582432	87.61858256	427.3195685	822.2906224	2319.930646	0.001386267067	0.3110979483	0.001708704712	0.006984873921	0.02305738235	0.008556795863	1	0.002422186745	0.6069520076	-0.005847826635	24	0.9999987873
12	93.70365081	235.5136275	2440.522803	15317.07775	3216.532035	541.1573793	1698.338067	6374	3292.957895	441.0147641	2665.312227	639.6506501	192.2014253	215.7927938	1136.530022	1403.191423	0.1610297766	0.2152203762	0.03768232221	0.01366665358	0.01532844462	0.01232578922	1	0.1319407943	0.4051312034	0.1516321681	65	1
12	95.78986635	101.7857548	1895.002635	11426.96888	624.6263285	-98.71773097	1274.647681	4284	5435.71134	354.4604023	1927.210472	152.5436077	111.8867202	163.8157867	700.4561389	2029.883268	0.165730502	0.05496026334	-0.008887439213	0.01125197612	0.01294477131	0.009986201574	1	0.1312983681	0.07210351604	-0.0131196563	55	1
12	96.13758766	500.2796326	-21.89039978	14156.61801	4321.473144	56.34524863	1476.397244	6252	9698.670588	84.64256752	2364.443277	711.0338455	90.03126245	196.9692468	1009.545468	3241.159318	-0.001648676991	0.3094968025	0.003984957503	0.006222328	0.01699604673	0.006872560345	1	0.0001194865765	0.6036419587	0.001309879491	24	0.9999705061
12	105.3666778	409.3852631	-38.92865667	15974.28659	217.2510839	785.4442418	1957.426051	5535	3061.854167	45.17071512	2569.684713	156.1432736	174.0833081	294.3299016	931.3875913	1118.312309	-0.002471554672	0.01372315087	0.04950912371	0.003090092379	0.01008832401	0.006751398831	1	-0.0002478180805	-0.01196891352	0.1503266427	3	1
12	105.6655433	477.3382042	-11.13717538	15030.90699	4701.6872	27.84789834	1577.62907	6637.5	10705.18182	85.14506056	2187.114775	656.2923607	91.31814797	251.2651098	929.767129	2120.770265	-0.0007075168905	0.3176692979	0.001903101398	0.005969212476	0.01693156194	0.006708943327	1	0.0008134894207	0.6206467798	-0.005455356819	24	0.9999996451
12	107.7474245	492.1803282	-41.50028546	13570.17678	4368.051364	34.54176361	1694.728179	6057	8758.08642	90.84156942	1883.662758	623.004354	88.8381727	209.8234675	827.7225886	2742.391065	-0.002707220512	0.3227433702	0.002662232092	0.007084501793	0.01919374215	0.006963657663	1	-0.00069680311	0.6312210928	-0.003129197815	24	0.9999996279
12	108.7291768	151.7209949	1831.896829	10975.68429	456.2029617	-39.44339204	2082.106453	4027	1515.368421	388.9034815	2347.463263	220.6595041	176.3666483	809.4748232	837.1945852	1402.308583	0.1741030551	0.04300037468	-0.003630780732	0.01337070005	0.02362239826	0.02013916445	1	0.138245686	0.04707231306	0.006610218281	55	0.999983875
12	111.1648961	72.59886469	4260.844259	9600.79989	549.7524562	608.2198093	1365.164968	3708	3061.726316	875.7684943	2002.095416	173.7905378	283.672207	159.2835537	745.2016818	1803.230107	0.4511809312	0.05798050541	0.06391076286	0.02446909219	0.01749364561	0.02937629272	1	0.3649785399	0.07404904857	0.3027734953	84	1
12	113.565501	226.8046992	12398.66268	13098.63955	362.0138748	-980.2386052	1703.030208	4990	9275.705263	2857.838636	2777.344865	176.7367847	539.7038802	201.9966069	1022.532253	5310.878003	0.9939976192	0.02692908131	-0.07228414635	0.03891127493	0.01734419503	0.04200932912	1	0.7913956993	0.003517869405	-0.04842351185	94	1
12	115.1873915	100.5211741	14.19317611	9501.015335	663.4424103	23.44244906	1468.074338	3559	6997.757895	47.0095332	1641.808969	168.0864693	78.7426339	195.7223665	603.0301451	3278.006065	0.001676509262	0.06810362203	0.003233152654	0.005467924243	0.01556831627	0.008212341299	1	0.0005930570714	0.1014824447	-0.007421682528	6	0.9999999999
12	126.3116808	294.4952422	2200.46789	13225.25643	600.4786099	552.021647	2323.955654	5024	2383.085106	551.8690491	3344.520738	235.7184698	211.5778217	281.0658572	1214.878223	1694.097175	0.1644770916	0.04474120209	0.04311563812	0.01220552409	0.01719741298	0.0142604753	1	0.133539589	0.05042652334	0.1663613851	56	1
12	129.3778028	48.61051859	2312.348828	7823.207511	829.7860051	312.4123649	1415.918668	3107.5	9342.822917	487.6246178	1574.556036	185.824267	166.2147115	199.3684882	595.8525825	4529.485455	0.2918335319	0.1079450374	0.04068381216	0.01970804487	0.02009976799	0.02075668847	1	0.2361074466	0.1802551515	0.1881859062	75	1
12	129.7720598	428.0959477	-38.29705535	16296.71702	2616.848738	324.6052743	1854.212378	6448	3478.705263	70.21419265	2667.22345	498.4864215	102.5407131	240.2612377	1070.6503	1402.441184	-0.002610037638	0.1654498953	0.02045431119	0.004515406438	0.01413746142	0.006452071811	1	-0.0008750301868	0.3038839615	0.05401722514	17	0.9995051724
12	130.7200716	74.4785107	3896.063278	8651.045978	927.3213292	609.3968533	1317.032646	3532.5	4816.305263	965.867869	2082.335107	260.6343897	278.6542661	167.7615337	812.6504778	2920.413283	0.4462091774	0.1050517966	0.0666799577	0.02976733669	0.02147954273	0.03385868327	1	0.3615864281	0.1720037708	0.3125908006	86	1
12	136.4024245	542.1363251	2595.53919	14776.1063	785.4820802	-120.544282	1950.936842	5549	4674.168421	491.7520384	2626.514826	183.0019786	149.2099128	256.2239782	939.8889813	1887.809744	0.1749265882	0.05435463393	-0.008602885494	0.01106162683	0.01242489878	0.01046557574	1	0.1386881184	0.07072133156	-0.01009771947	55	1
12	138.4901251	325.3483189	-76.97996839	16004.70134	904.22206	810.3528863	2134.192587	5920.5	11505.56989	54.49449118	2418.622328	216.8133806	156.8514124	235.355769	902.8017776	3314.535283	-0.004550342187	0.05906239609	0.05099247227	0.003596377417	0.01073407743	0.007112235968	1	-0.001417183589	0.08235601546	0.1562887672	8	1
12	138.7322182	581.6108216	2653.927901	8811.708062	127.6805525	452.6791599	2073.48023	3244	2227.043011	769.4603508	2542.428931	126.358306	213.1354943	235.0682487	926.8658732	1704.023556	0.3058016704	0.01578225566	0.05654861043	0.01778051192	0.0156350064	0.02644847408	1	0.2475113604	-0.01176835337	0.2436114821	70	0.9999999997
12	139.4492502	651.1340395	-78.21959565	9914.870146	559.806007	1041.777602	1731.001992	3720	10592.35789	51.99359514	1866.243732	128.6264978	214.8231518	186.2344288	675.5422839	5409.188361	-0.00814528127	0.05882661927	0.1073714423	0.005354279063	0.01216419262	0.01195596781	1	-0.0006847044146	0.08143908936	0.3506817892	9	1
12	140.5600118	416.9938141	-95.55877711	15684.27734	946.3492987	786.7771758	1902.46509	5800	9263.166667	60.06850018	2928.900668	209.5423397	168.4133424	191.7762525	1066.876537	3353.005371	-0.006188802179	0.060815545	0.05183030782	0.004358116816	0.01124661783	0.006893497673	1	-0.002662161466	0.0860170934	0.1588735827	8	1
12	141.4526857	500.5533684	14.39782669	13449.71511	4490.721451	39.96444435	1844.706065	6174	3396.239583	77.95708449	2519.242533	843.802452	86.97630055	273.5602991	1109.390642	1736.239134	0.001025379998	0.3316579438	0.0028261832	0.006148395702	0.01887203572	0.006976498982	1	0.002387152987	0.6497142215	-0.001474110957	24	0.9999996326
12	144.477258	130.4872691	-172.3400378	12441.13633	204.6239803	2648.92037	1813.042537	4494	4028.010417	64.19496987	1770.747706	153.4453036	427.8772341	173.2783707	623.348049	1574.010991	-0.0133401912	0.01780272952	0.2113254499	0.005423720038	0.0129895381	0.01708896626	1	0.001455101238	-0.00469986891	0.7082769604	5	1
12	153.53183	83.70124164	2.622109232	10731.62009	1052.767104	188.3808629	1439.340444	4137.5	6377.821053	56.71066267	2030.515507	226.3135342	78.52614111	218.7648862	762.4739755	2436.474637	0.0003001805434	0.09876049646	0.0181706816	0.005310200228	0.01483148353	0.006964938277	1	0.000720161709	0.1651444044	0.04486223231	12	0.9976159461
12	153.3371774	559.3569508	-86.97488654	14494.89156	3501.493202	708.5073888	1790.223594	6193	10652.71579	79.36338193	2121.668112	471.1420033	147.8863911	243.6362364	850.8009906	3200.202217	-0.005850575961	0.2411360555	0.04828335418	0.006135702631	0.01654349395	0.008064555323	1	-0.001015752488	0.4611275094	0.151801215	22	1
12	155.29255	349.8732722	7365.580819	15173.92631	891.5536898	-417.1538731	2083.379453	5914	11744.31707	1389.70623	2845.449134	243.0202698	277.9087834	218.5976097	1090.217595	4321.533372	0.48587938	0.05947030012	-0.02813911598	0.01875090327	0.01281432245	0.01878176232	1	0.3869183433	0.07746803078	-0.008141325729	83	1
12	155.7446898	627.4387698	3524.620282	11969.91917	1931.130187	-250.0214509	1735.317354	4894.5	5172.5	718.8623217	2255.839058	359.6779899	167.0565938	215.6442453	884.7833963	2603.765601	0.3021976855	0.1588639466	-0.01915432123	0.01557463662	0.01445365857	0.01472912492	1	0.2410335407	0.2865388571	-0.01522927916	76	1
12	155.7849505	221.7871639	4830.944307	16151.3648	853.7879041	-199.1262783	2542.427841	5951	11117.4186	1074.502092	3147.63637	228.1616167	173.9811677	377.1170607	1174.919748	8602.79408	0.3036010559	0.05714260967	-0.01236469883	0.01550651819	0.01426062128	0.01195100648	1	0.2416909167	0.074872777	0.005696592299	72	1
12	156.1514789	245.2003639	43.60931208	10174.93794	611.3345346	3091.788857	4952.876147	4284.5	3250.631579	324.0185647	3169.182683	758.1014954	916.1327645	5864.158465	1180.283687	4453.579094	0.003682819623	0.06093708422	0.2710619901	0.05626680729	0.110334115	0.1487444175	0	NaN	NaN	NaN	NaN	NaN
12	158.55143	179.5235782	1105.510398	12595.28908	191.0553083	0.5768100218	2028.989062	4555	8522.382979	249.0687672	2378.526647	147.0422465	96.95163971	250.3971412	823.3003999	4571.097024	0.08962256731	0.01529088894	5.925198321e-05	0.008202712895	0.01244683956	0.007931735871	1	0.07046808047	-0.009494616368	-0.0002712336152	30	1
12	158.0604762	210.8196751	4086.140782	14184.34418	793.0815135	-231.9876593	1977.18017	5294	11813.84524	943.9641557	3022.499208	199.0723975	191.7532503	222.9669793	1104.401067	4168.621417	0.2947418898	0.05574142461	-0.01524046826	0.01385361744	0.01390159767	0.01432747798	1	0.2343872967	0.0720979435	-0.006278863938	72	1
12	161.8747882	121.318216	3136.212618	10477.79269	2348.312908	-197.5572781	1796.785796	4502	1753.210526	759.3510158	2611.40001	548.953048	156.4293199	252.7336811	1076.168289	1083.693614	0.2966283681	0.2171033762	-0.01626268116	0.01591524615	0.02528071764	0.01684172303	1	0.2372692019	0.4077312169	-0.004803593722	78	1
12	161.4701654	156.884773	7465.794406	15890.94317	855.5883992	1174.921877	2707.71338	6064	8646.373494	1319.84266	2698.613571	251.3660028	397.7445653	462.3871682	1057.924467	3955.191364	0.4696071231	0.05489132664	0.07822429966	0.02255373889	0.01365545056	0.02383874275	1	0.3806507422	0.06726256059	0.3563592789	84	1
12	161.0128791	361.6286883	6915.284597	14358.75086	670.5772114	-408.1332882	2361.717775	5446.5	4673.7125	1463.543929	2951.765985	215.0456518	218.0314294	282.5920189	1099.677854	3469.038061	0.4828765989	0.05049905174	-0.03109217188	0.0226284923	0.01312080693	0.01757257665	1	0.3842403245	0.05887090713	-0.01929182432	83	0.9999999961
12	163.9189815	497.0358378	1055.269116	13595.37193	892.4633888	28.5069648	2180.647984	5192	15256.81915	222.7202675	2200.544878	151.2206871	103.1987639	205.5299236	757.617761	5564.582443	0.07684550719	0.0680418076	0.00230218917	0.009025195766	0.01372344803	0.007558322459	1	0.06083145398	0.1003806012	0.006142339345	34	1
12	165.3649102	165.5063043	5576.553617	11893.16721	765.2656791	841.7995677	1827.795472	4672	7005.654321	1365.546496	2802.716857	191.1770631	376.5095651	200.4649977	1031.479813	3404.452372	0.4610821695	0.06372720093	0.06967745622	0.02256066752	0.01696294228	0.02703627676	1	0.3733422447	0.08582511147	0.3251147305	84	1
12	165.4146213	651.3399785	-58.68254026	9875.555937	1551.813679	1044.162613	1950.7988	4032	3439.442105	63.12659162	1889.601267	321.2551018	231.708008	183.0900547	740.6373961	1860.67634	-0.006407713184	0.1592424899	0.1052365478	0.006194690578	0.01716557658	0.01150385451	1	0.001464634487	0.2903095869	0.3465364997	19	1
12	170.8399152	581.7719501	2156.172597	13423.52839	2075.020403	-73.06006974	1908.261031	5384	3029.552083	525.9050015	3047.719043	474.3342724	126.8055877	208.4081913	1196.836386	1512.687151	0.1622442327	0.1539899977	-0.005445303578	0.01237412678	0.01575018264	0.01043790086	1	0.1296028828	0.2781120589	0.0008383730471	61	1
12	169.999045	670.9076191	-19.87436437	11641.99159	162.8555287	557.2694785	1696.196328	4177	4212.319149	45.63848479	1808.676548	120.6320678	116.3494394	186.4083059	651.4441509	810.0814669	-0.001866860172	0.01428707199	0.0476161337	0.004018276175	0.01005408136	0.007194544978	1	0.000120774843	-0.0107878972	0.1439235956	3	1
12	176.3650349	47.83276741	1456.887541	8911.713757	510.2012771	293.3886888	1713.089585	3392	2642.053191	312.1430055	1739.757637	157.3410758	152.1222087	261.7440244	649.874746	1294.108149	0.165137219	0.05652094028	0.03607863876	0.01195729091	0.01751550862	0.01631121313	1	0.1337222004	0.07498005276	0.1424797127	56	1
12	176.8870176	253.0359635	-137.6358247	11872.16988	1105.016512	2865.798065	2826.35046	4717	2734.221053	238.0101297	3085.942381	434.9057387	718.1792871	1815.792591	1143.539301	2774.556887	-0.01043688502	0.09150600917	0.2282576722	0.0317294634	0.0397075368	0.06438616302	0	NaN	NaN	NaN	NaN	NaN
12	178.6012282	196.24446	-78.56820663	13121.47082	1997.853366	1402.688057	2032.636036	5281	2024.893617	78.26085093	3263.493309	478.0963822	339.7168035	190.4569705	1262.954097	1325.576194	-0.005985536038	0.1515343939	0.1063135043	0.006405664436	0.01669659721	0.0117370135	1	0.001803901017	0.2742614082	0.3501401627	19	1
12	178.4056482	437.1000354	2814.717226	15809.86411	861.7999253	-105.615079	1936.543912	5951	6088.430108	664.6416713	3499.277948	300.0265402	153.6694148	302.6176932	1323.414515	2917.055996	0.1768691623	0.06052900865	-0.006298194724	0.01046703089	0.0154504448	0.01100570907	1	0.140449195	0.08351995453	-0.001508487087	55	1
12	180.9253293	387.8399322	2396.216758	13302.88165	70.61521204	-51.94715798	2559.328699	4910.5	1823.479167	634.5800645	3574.807998	163.9732336	154.3952199	376.0259849	1262.729227	1191.366928	0.1827196763	0.005463798798	-0.004267030039	0.01202603024	0.01632567719	0.01360091353	1	0.1447832566	-0.03111471073	0.00526336768	52	1
12	182.6807312	480.4711101	2092.854488	12361.46091	2005.94207	-83.30904567	2237.764666	5080	1460.694737	571.9855302	3392.856063	556.9572742	147.7025016	250.3221647	1340.102066	968.7884963	0.1680026542	0.155560351	-0.006657592469	0.01072401663	0.01650634689	0.0136848261	1	0.1341582991	0.2813135764	-0.002028122237	61	1
12	186.8917571	85.58571923	5124.856347	11393.46445	602.675113	-288.2621846	1672.457059	4334	7496.935484	1162.466377	2570.386948	158.9239655	201.4494015	189.2589343	926.1628983	3449.418586	0.4425930674	0.05341851305	-0.02496606243	0.02126882821	0.01499365628	0.01815795	1	0.352344997	0.06541801131	-0.006995476866	83	0.9999951778
12	187.6900609	585.8699519	4130.036405	14099.10903	832.769885	-213.5250158	1840.165872	5301	10999.4878	964.0010608	3042.856564	203.9493151	179.9233954	218.1038592	1121.095288	5823.904433	0.2994920691	0.06026443775	-0.01487082638	0.01307254348	0.01124350605	0.01407335022	1	0.2382616968	0.0814411704	-0.003809335718	72	1
12	190.3158133	572.4123211	4172.570072	13890.14388	788.8653704	-169.9077873	1903.738466	5269	14848.07042	899.7755383	2884.344437	181.0038809	175.0761191	203.9957753	1026.47691	4800.414623	0.3004790317	0.05705965322	-0.01096770692	0.01415464452	0.01428910535	0.01260986025	1	0.239275427	0.07472923638	0.009833771801	72	1
12	192.1171137	8.658325016	2353.516007	8416.542293	818.1570001	-184.2484397	1300.945777	3276	4424.797872	411.851314	1452.997819	165.1504908	117.6577277	165.3120823	533.2966738	1978.597693	0.2827471778	0.09747882362	-0.02310909107	0.01838634548	0.01597189886	0.01547136428	1	0.2246314098	0.1591386116	-0.03501362178	74	0.9999999756
12	191.9700012	163.3311574	9991.706578	14718.05923	2435.986493	-659.3048335	1715.97685	6171.5	15524.5	2056.161032	2853.211095	444.8928084	384.9427038	199.9404315	1142.406708	8368.612785	0.6851857861	0.1701957623	-0.04617059807	0.02763042117	0.02133526643	0.02674754327	1	0.5466238819	0.3053384094	-0.02290516865	93	1
12	195.1655894	125.4747751	1820.116082	10918.46324	479.9413362	-67.88402663	2087.179616	4038	848.4	490.4194666	2914.864634	200.7387291	128.8374123	248.2474137	1056.273873	475.5414025	0.1714274893	0.04465798486	-0.006888250378	0.01176560493	0.01953441843	0.01444275576	1	0.135905086	0.05058258433	-0.005218627509	55	0.9999980094
12	200.6255442	70.5971235	31.02196959	11460.13053	1116.243851	37.47753532	1447.550565	4453.5	5445.6	60.0786181	2255.857976	247.7318593	59.52219956	195.7068828	841.9670876	2788.768669	0.002921303248	0.09496590819	0.003348674257	0.005598912299	0.01327644824	0.005125102819	1	0.001837772294	0.1573415222	-0.005979048163	11	0.9999999589
12	201.0798764	22.15828704	6281.821499	9690.497905	1547.011978	-443.372744	1137.281651	4092	11556.0625	1223.438188	1815.982404	283.865947	243.6008387	153.3923665	732.8108649	6306.137563	0.6341461511	0.1585609947	-0.04550404273	0.02960668217	0.01964057586	0.02933078299	1	0.5056205263	0.2817974617	-0.03232827995	93	1
12	202.4492677	260.5248985	-29.15422646	16592.47786	334.3370292	105.2680637	2055.006569	5947	7337.225	50.53767866	2432.208698	166.8567691	80.19449815	251.9606851	887.7729239	2953.492744	-0.001816475403	0.02116613582	0.006606479241	0.00318299337	0.009727759093	0.004771388774	1	-0.0024096231	0.003864951591	0.002141655084	1	0.9999999996
12	203.5940368	246.2391022	10.75046448	14498.55523	195.327002	109.2497101	2091.42797	5166	5386.432432	46.37904282	2740.354148	175.8305844	78.69170966	324.0251034	936.9781567	2310.081367	0.000641712073	0.01552270627	0.007711648436	0.00359270423	0.01378800181	0.00609502875	1	-0.0004169579634	-0.007915320648	0.00635651594	1	0.9999999984
12	204.0324189	571.8492853	4221.046435	13623.24335	771.4317187	-252.3702118	1924.51855	5169	10974.07143	951.1648495	3059.881501	196.7835641	196.8589764	197.3149956	1125.847326	4745.028282	0.299235996	0.05763318778	-0.01945862434	0.0143194713	0.01275083391	0.01436134222	1	0.237738454	0.07600976746	-0.01982590442	72	1
12	206.3367665	54.58691249	4757.939674	10310.28561	629.9019608	-248.3368375	1650.891482	3953	7691.515789	1094.658853	2229.811508	164.7963719	201.5420593	212.9730164	822.3910859	5326.85923	0.4510185197	0.05964474272	-0.02616018381	0.02584056196	0.01675241757	0.02269005905	1	0.3590823873	0.07826926456	-0.009070856334	83	0.9999999998
12	208.4246225	164.2838811	14.90107164	12682.75091	4215.253551	265.803306	2030.850426	5858	5021.053191	74.26812959	2515.027941	777.2759328	112.2527262	231.4836728	1068.483607	2698.308424	0.001310781269	0.3289705652	0.02018748764	0.006074866345	0.02469024937	0.008665480441	1	0.003706439647	0.6439746946	0.05862372371	25	0.9999929651
12	212.8305994	195.0059602	2253.83612	14240.03188	2208.548417	-84.44785405	2055.577877	5755	2772.189474	532.4018381	3214.553541	575.4281829	134.0376004	327.1953132	1300.31781	1379.35912	0.1599450415	0.1598885964	-0.005998596058	0.01221165163	0.01697789403	0.01048659829	1	0.1277754475	0.2904163999	-0.001422932437	61	1
12	213.3493194	11.45845982	-47.09259203	13876.47363	674.0602417	1317.483782	1319.232251	5023.5	6425.393617	60.0521036	1259.730127	133.6088433	169.7752966	194.2726027	443.6955005	2030.64864	-0.003535275584	0.05053421778	0.09703329602	0.004519952152	0.0101839661	0.00730102759	1	0.002276130487	0.06421668849	0.3156813099	9	0.999999998
12	213.9391685	324.351868	4590.444028	15194.98642	702.9244588	-75.02659288	2842.42369	5759	5068.726316	1250.090386	3924.003068	275.8097954	231.7395121	402.1961804	1472.618535	3672.072643	0.3134408361	0.04760207259	-0.006126241581	0.0191882141	0.01985134796	0.02102690927	0	NaN	NaN	NaN	NaN	NaN
12	215.6644315	253.6159669	-16.34268773	17265.49282	322.0947072	105.5353921	2039.608343	6141	9429.3625	54.91700457	2922.057183	162.8918106	84.96375026	247.5816067	1063.987807	1481.829747	-0.001045589138	0.01908326669	0.006311550648	0.003522024363	0.009564015874	0.005320581212	1	-0.001828678634	-0.0004752134462	0.001233404179	1	0.9999999999
12	219.5046984	544.6594587	2395.54479	14365.98334	3259.004581	614.9779911	1928.934496	6091.5	4298.4	511.4602016	2889.77042	693.6304809	178.6903868	217.5650131	1216.648927	2110.020484	0.1701852471	0.23303764	0.04169279514	0.00993387508	0.01542317249	0.01212756009	1	0.1397008365	0.4420397593	0.1680698067	65	1
12	219.109665	727.5971216	-27.97210601	9918.351139	2136.010577	47.41629525	1391.216491	4090.5	12478.79787	58.00752213	1749.793224	403.1250538	66.1297605	149.4688801	721.8344318	4283.05543	-0.003036115563	0.2268980593	0.005233283481	0.006035046499	0.01934993211	0.006935732005	1	-0.001647523304	0.4318357777	0.002970940912	20	0.9998941733
12	221.6186795	417.3415304	1816.071014	9942.698171	449.0965494	480.8672618	2793.425663	3822	1378.210526	584.1436523	3466.457647	201.6402139	218.6743786	415.6827475	1261.894783	1417.467647	0.1756910584	0.04689861194	0.04775846938	0.01304041466	0.01963734707	0.02295245562	0	NaN	NaN	NaN	NaN	NaN
12	230.3303629	294.1496959	2714.222436	15958.75641	259.3664285	2198.733994	2301.978167	5753	4784.901235	555.7192024	2935.819464	163.3085943	523.8620335	239.9793018	1060.785169	2873.476003	0.1714940924	0.01693386065	0.1400164851	0.01098129359	0.0107094821	0.01881126258	1	0.1451402919	-0.008320828241	0.5026399318	54	1
12	230.6200823	389.1228046	2020.870313	12566.28821	560.9916151	599.7266471	2249.127695	4692	1238.126316	715.5742626	4237.036453	252.8145401	234.165195	251.0326489	1536.411055	1044.21236	0.1680746817	0.04881992911	0.04689842924	0.01401470995	0.01749435142	0.01610352504	1	0.1367045144	0.05883197332	0.1803782877	56	1
12	231.006722	327.899841	5384.814227	17456.26744	862.522572	-231.3711573	2968.673793	6716	8112.904762	1233.654352	3611.737608	312.7635731	309.6575252	1510.688884	1392.740801	7109.736641	0.3119100504	0.05293631052	-0.01239039187	0.01356023696	0.01476650501	0.0196554014	0	NaN	NaN	NaN	NaN	NaN
12	232.8438705	372.4143512	906.0592877	15044.8103	1412.143557	448.0726631	1864.303113	5650	4242.117021	271.3441351	3934.64592	406.8110058	168.2112004	237.9696554	1475.984481	2403.433462	0.06162184493	0.09824699918	0.0318719742	0.006733258314	0.01966068489	0.01071005117	1	0.05078564187	0.1631608802	0.1059822954	39	0.9999999999
12	233.1423359	527.8337662	2700.542506	16861.31333	3693.366989	738.6674047	2837.757223	7183	3768.876543	622.8112526	3487.473595	853.2750071	206.6845049	468.6854419	1505.726496	1556.665229	0.1701953969	0.2295358184	0.0454786022	0.0119404562	0.01456511039	0.01322278908	0	NaN	NaN	NaN	NaN	NaN
12	234.136217	540.8772848	3155.569463	18401.45997	4421.306175	802.4022932	2479.953685	8063	3614.202532	403.1113115	2103.644385	635.3981626	217.5692689	355.7345335	951.3094751	2986.068603	0.1719626259	0.2348291924	0.04538381372	0.01046205107	0.01757260312	0.01139427579	1	0.141379415	0.4457121802	0.1812973117	65	1
12	235.4892493	754.6795024	-94.84720042	8684.788857	429.604441	1909.781891	1998.357366	3304	4545.648936	114.1276835	1336.305723	202.5192443	307.9965198	1406.536522	466.2374557	3572.501183	-0.01043108859	0.05001997276	0.2114131363	0.01605287453	0.0261836308	0.0367530168	1	0.004080693029	0.06227657697	0.710147374	10	1
12	235.9375549	320.0603875	5123.505745	17607.15585	966.8059868	-302.5121623	2252.508672	6716	12962.29762	1270.791714	3947.779865	422.64658	351.3710262	2232.442559	1499.14345	6795.826708	0.3001352436	0.0578541213	-0.0176171623	0.01618089859	0.02099370253	0.02371544682	1	0.2385799548	0.07644213254	-0.01324301605	72	1
12	238.3477075	499.4800162	-14.44165319	15191.05121	5027.369823	58.58848641	1826.415952	6853.5	9315.106383	78.56299408	2604.054321	890.5334748	92.47029408	215.0099984	1190.913085	3912.373686	-0.0009868721464	0.336048195	0.004279448415	0.005462006481	0.01742276208	0.00647100433	1	0.0009052652273	0.658860452	0.003233103984	24	0.9999989729
12	241.5072428	286.6773065	2737.429865	16002.84942	214.8753626	2177.263427	2520.052931	5754	3468.0125	568.9584778	3127.319574	167.9825955	523.9333385	284.5567077	1151.733615	1848.172525	0.1713826528	0.01299285512	0.1426993013	0.01084314647	0.01128027567	0.02125546239	1	0.1451880497	-0.01653959433	0.5117916594	54	1
12	241.1622994	455.7233218	1003.277472	15803.08714	2587.178761	1425.624416	2007.320777	6439	11490.08333	248.3828993	3040.935239	554.2296456	300.2222454	209.5806378	1226.41639	4864.360984	0.06286434473	0.1671229027	0.09094942175	0.00836545106	0.01706482322	0.01106396149	1	0.05618606068	0.3059175004	0.3127660497	44	1
12	241.236299	475.4358081	-47.25685122	16628.73233	3989.717851	799.2441182	2083.093254	7006.5	7121.73913	77.32271094	2377.996107	637.8784983	166.1358524	223.6496939	1041.631514	2180.603475	-0.00273273462	0.2422554511	0.04942252467	0.004857181213	0.01408822448	0.006969087823	1	0.001568362311	0.4634057079	0.1564736377	22	1
12	242.1571581	256.2637466	2052.186042	11280.93728	1007.924613	-23.63173168	2657.284994	4315	685.65625	548.7535121	3144.398698	321.7253652	128.5748522	390.6520693	1178.764715	336.5157329	0.1769927026	0.09173441262	-0.002014165916	0.0127678264	0.02279028863	0.01303958613	1	0.1411006017	0.1483927917	0.01424009321	58	1
12	250.4269751	53.2628783	894.358683	12948.58749	5322.872672	-40.95721456	1174.847668	6204	7324.431579	210.0918181	2133.479915	833.6220853	107.5759475	217.8006872	973.6088515	3155.48202	0.0692622215	0.4103824057	-0.002999556402	0.01039021564	0.02450344839	0.008563680961	1	0.05745087664	0.8126274426	-0.004163081816	51	1
12	252.18258	77.30737439	-36.41687269	13765.30053	203.049649	622.3597169	1582.106992	4951	4352.927083	46.52817839	2155.660559	165.072135	140.5374024	192.0879357	734.9425648	1481.557532	-0.002861540766	0.0142517456	0.04462942482	0.003525201461	0.01324850579	0.007470080164	1	-0.0008691310551	-0.01082331849	0.1333594515	3	1
12	258.9072233	219.1587495	-19.79172051	16301.21657	2505.673503	329.3365905	2093.776961	6450	3388.626263	70.7961528	2592.395476	546.3504081	112.0072879	230.2567534	1098.240247	1036.14564	-0.001252335502	0.1619853843	0.02161422936	0.004607270498	0.01552896587	0.006417275606	1	0.0002577335546	0.2966499654	0.05823787322	17	0.9996403168
12	261.5414667	618.6046297	824.7085625	11595.5178	2621.532723	926.3383844	1782.210683	4907	3061.962963	197.9871865	2887.837166	673.7344354	260.3895452	188.3793386	1195.763329	2752.755553	0.06787860782	0.2269948157	0.08273341676	0.01885470833	0.01712509668	0.0126918613	1	0.06021323856	0.4304607282	0.2871437129	47	1
12	262.2849867	452.8948861	16343.25367	15568.05424	982.1371314	-796.6736368	2041.612808	6166	11578.69118	2778.293046	2644.173627	237.4461329	473.3690102	237.7952309	1054.363613	5442.214585	1.04678748	0.06416629425	-0.05416347564	0.0313859357	0.01136015567	0.03235922088	1	0.8352363478	0.08013391684	0.02716688609	95	0.9999999993
12	263.6809317	377.3820567	-95.95637304	18658.38914	6344.88332	359.0388995	1789.203171	8572	6662.768421	103.1339474	2970.183643	1113.877338	155.1460678	705.0095106	1385.036464	2644.500755	-0.005139157617	0.3357821683	0.02116239577	0.005758336191	0.01817183184	0.007976790312	1	-0.001344428607	0.6582195198	0.06075246907	25	0.9999974323
12	269.4956208	761.2151627	497.6699036	7853.004367	1871.376868	202.4132704	1431.478355	3423	21583.96774	153.1020155	1613.987571	366.670907	86.41957438	178.7529391	661.6759041	9900.264721	0.06388214043	0.2400239758	0.02732088925	0.01069639689	0.02162337511	0.01119570991	1	0.0535668585	0.4580801613	0.09476544864	46	1
12	270.2521354	36.44115931	-3.374466441	10909.50473	1750.8508	185.1008711	1371.660672	4406	3169.989247	61.83011499	1957.945069	317.1142094	68.95785753	249.7490551	762.2444136	1430.756667	-0.0003410249463	0.1601339666	0.01789183549	0.006037307543	0.01686642137	0.006565448037	1	0.0007334088256	0.2928181901	0.04550055454	17	0.9774294212
12	270.5614345	65.37016062	0.7575572603	12161.31075	2723.916014	206.0952411	1505.422386	5089	2806	74.3493631	2321.436441	503.0368803	83.4865991	265.2338997	926.2762747	1275.79848	5.396174559e-05	0.2216412454	0.01697058262	0.006507670668	0.02074014005	0.006709467303	1	0.001537823764	0.4207621816	0.0441498954	21	0.9999817704
12	270.4141332	584.4637004	6332.83709	13349.05647	312.0125591	-360.1578953	2007.759384	4946	11567.33333	1541.383812	3292.130151	143.7036058	255.064297	202.2085868	1169.920076	7417.529312	0.4682566591	0.0237714483	-0.02605171957	0.01814535383	0.01372332198	0.02029936032	1	0.3725985033	0.0034232574	-0.005866290374	81	0.9999999999
12	272.5272607	444.5937226	15346.26949	15206.18377	1013.509025	-884.395768	2029.507473	6064	18094.89394	3046.799543	3019.446073	233.0040008	486.497566	232.3852369	1185.687196	4736.30411	1.025333736	0.06840120681	-0.05501980995	0.02949932198	0.01263795156	0.03539941887	1	0.818009372	0.08923016431	0.01953080043	95	0.9999999998
12	273.2566127	611.5132348	5318.820993	10705.21967	129.7126032	-362.311199	2310.146929	4112	4938.308642	1433.156092	2904.480642	174.8667294	260.4980226	1025.680503	1053.441494	2999.357842	0.4828588575	0.01398984776	-0.03291890379	0.02110946291	0.01712141204	0.02457489915	1	0.3837843523	-0.01705638925	-0.02665977111	81	1
12	274.3745644	457.8260407	14325.94186	14455.15705	972.4500383	-814.1989167	1952.991606	5728	11527.85294	3280.944147	3231.861236	232.5093931	510.1603448	227.0214126	1254.308593	6782.812196	1.010436175	0.0699378142	-0.05743314701	0.03394317753	0.01434784618	0.0380218735	1	0.8059176929	0.09264116674	0.007891379823	95	0.9999999996
12	286.6628393	300.4926322	963.3408165	14086.88899	1321.755083	435.9630726	2252.548733	5375	3472.212766	297.3872919	3741.446374	418.9469563	169.9661043	300.2859104	1435.901131	2724.927652	0.06930705891	0.09392955121	0.03040193762	0.008886519107	0.01696635634	0.01151506084	1	0.0568178088	0.154092187	0.1024861476	39	1
12	292.2941611	611.2446774	5475.42574	11704.12307	124.8180503	825.1949981	2571.357422	4375.5	3378.87234	1401.029325	3028.291059	232.649532	412.2217486	1714.471663	1100.892392	2326.425498	0.4723284363	0.01151593002	0.06913340449	0.02025049522	0.0219396635	0.03536551142	1	0.3818647363	-0.02292186963	0.3242567182	82	1
12	296.4395056	109.6806485	1131.525893	16856.78074	6786.299247	-33.66723474	1662.174789	7960	6433.1375	218.3869778	2167.040592	1089.437798	119.3582407	219.4562649	1130.304319	1974.444346	0.07056840464	0.4124779963	-0.002012647271	0.009329754987	0.02446708151	0.007537003313	1	0.05858062911	0.8169611498	-0.0003946870552	51	1
12	301.8606414	155.8069193	1160.932637	16720.89257	7040.741481	15.98494909	1965.285788	8073	8101	264.788943	2598.986469	1277.362759	127.9031057	405.5078327	1322.42317	2014.640708	0.07079916757	0.4288088069	0.0008750512146	0.00978501874	0.02243690628	0.007909230915	1	0.05909622313	0.8509036416	0.01011987868	51	1
12	302.462613	94.9587013	902.3320992	12956.41908	5327.018119	-10.17446003	1711.873158	6219.5	4202.447761	198.4434106	2367.514654	950.1427209	104.4242223	289.5866704	1092.303203	1776.067023	0.0701569444	0.3999627366	-0.0008526545949	0.008849996389	0.02175715345	0.008308859999	1	0.05821377448	0.7909237637	0.003173445194	51	1
12	306.6820919	117.1691672	1005.94969	15117.76562	5828.791226	-60.31305221	1628.443477	7099.5	4280.565217	253.5330516	2686.849651	1193.248594	122.0851724	292.2496836	1300.947566	3118.227369	0.07118670377	0.4062513261	-0.003951439248	0.008472777984	0.0204948327	0.008976921261	1	0.05889683939	0.804017251	-0.00714657113	51	1
12	307.3222626	727.5758079	666.6651158	10476.97135	979.3810067	277.838641	1666.978315	3974.5	8878.148936	142.9077971	1790.287031	214.0585973	106.4487368	165.4677408	675.5836672	3431.57005	0.06431752533	0.09650532798	0.0273471037	0.008115931924	0.01522659908	0.01012646725	1	0.05264216743	0.1595408381	0.09086820191	39	1
12	308.8784	175.3542495	1364.49891	19101.31269	8499.317634	-44.76676037	1561.107893	9402.5	8653.555556	238.5629517	2262.988737	1089.594811	137.2509323	253.488662	1081.864206	2302.856492	0.07169480123	0.4398113008	-0.002460955286	0.008004441368	0.01844783048	0.007600225701	0	NaN	NaN	NaN	NaN	NaN
12	309.484247	193.3693287	992.4217747	15601.51479	1028.342176	513.0640762	2122.858191	5960	12911.64516	241.3513827	2615.578191	264.4883205	151.5433249	268.5615037	1018.989006	5314.673898	0.06342713601	0.06610837907	0.03465899331	0.008506356136	0.01202247879	0.008213288765	1	0.05212701359	0.09626230925	0.1151202678	35	0.9999999999
12	311.2770221	105.4557775	1017.146143	15071.89685	6011.433059	-43.66251318	1550.712797	7139.5	6765.283333	230.4132138	2500.494262	1067.192931	130.4944898	491.1782719	1191.880824	2278.783738	0.06812878438	0.4101445828	-0.002769799228	0.009557691681	0.02243137437	0.01000491736	1	0.05655429342	0.8121456108	-0.003627510536	51	1
12	312.5212479	28.63259719	1242.579699	7185.673273	2909.922733	-60.84325042	1766.048259	3561	4937.967742	345.1362602	2068.059828	945.8203668	120.8432168	323.0662768	1008.949008	3483.078441	0.1664449902	0.4024775148	-0.009894278959	0.02203087235	0.04357914195	0.01722258343	1	0.134895712	0.7949739609	-0.006554020039	68	1
12	315.49621	91.54756169	904.4817954	13684.66965	5618.603456	-36.78557047	1718.98929	6525	4093.094595	198.7956564	2267.953177	859.3764271	111.2092565	255.4030249	1036.888259	1870.77902	0.06798520881	0.3982000513	-0.002726706956	0.009460335487	0.02396589508	0.008547180616	1	0.05633572042	0.7873012794	-0.003850379289	51	1
12	316.501352	161.2479294	1233.742043	17490.09793	7650.193236	-36.80629924	1743.225058	8518	8165.181818	242.2825381	2451.804442	1135.231242	115.8317512	213.6627012	1220.694594	1397.747347	0.07163937378	0.4370611862	-0.001970583353	0.007612873845	0.01857697745	0.00713337434	1	0.05966093479	0.8680823602	0.000689914091	51	1
12	317.0339671	414.1319128	4898.656228	16106.87273	897.8748484	973.7287118	2554.443434	6052	14022.87097	1113.681719	3336.951472	282.9899023	314.4722491	251.1765118	1282.878802	6405.018715	0.3084443262	0.06067596428	0.06243330846	0.01679721651	0.01523069332	0.01849093506	1	0.2504079331	0.08153123387	0.265854394	73	1
12	317.6777794	656.7393211	2136.265768	13177.89729	5752.945156	-119.6194382	1974.773742	6451	6371.23913	378.8622728	2140.75653	883.6924616	157.8997566	225.6122436	1009.02023	2373.845123	0.1662881821	0.4283037984	-0.009354408696	0.01054455791	0.02003092773	0.01249990565	1	0.135034123	0.8486927774	-0.003984689345	68	1
12	321.5167304	428.8820939	35.3658848	15390.43368	2330.199106	122.1132699	3016.379095	6215.5	2844.533333	76.00604712	2860.48216	576.5172881	152.2984051	831.8470042	1179.867759	1498.752059	0.002303661235	0.1528793628	0.008330418236	0.005521675101	0.01819046975	0.01213643388	0	NaN	NaN	NaN	NaN	NaN
12	323.0631404	217.8536174	1339.090702	15641.65192	338.1870282	-8.169603631	1903.974067	5608	12025.20833	299.9064784	3018.874018	203.1000608	101.6754141	256.148568	1089.561766	7075.245353	0.08549828468	0.02252101939	-0.0004412742775	0.008112263501	0.01385773521	0.006924140381	1	0.06719182372	0.00560282374	-0.002719579326	30	1
12	323.596178	174.350187	1259.890395	18088.33434	7928.582079	-15.99858569	1561.907108	8880	8408.141176	266.094949	2575.498279	1253.32267	138.3367343	266.7095641	1283.461824	2689.097291	0.06976407191	0.4362584077	-0.0009297620157	0.008409796399	0.02084691528	0.007810296045	1	0.05821627798	0.8664282353	0.00385188031	51	1
12	333.5294151	257.3086115	-164.8671306	16588.57668	5580.216833	829.7175112	1965.526674	7484.5	17474.92708	88.78506433	2997.959309	1047.395539	193.7560113	246.0211233	1385.464837	8286.380804	-0.01040131965	0.3463086042	0.05211747998	0.006673290459	0.02170824675	0.008576467997	1	-0.003485376208	0.6799243342	0.1670535476	26	1
12	337.5293092	372.2791995	-29.33432136	18294.3954	1935.353485	441.4634145	2191.276315	7112	4116.612903	69.43297904	3197.473757	426.009196	121.4084485	255.7591214	1275.251129	2372.516739	-0.001774113693	0.1064124644	0.02388156904	0.003867808914	0.01240365793	0.0050916102	1	-0.000509253856	0.1810403973	0.06438973303	12	0.999999981
12	338.633802	119.2219519	-219.6830443	13646.06883	1291.186204	2989.076029	2060.278397	5192	2191.888889	86.1603708	2501.742791	304.0046503	571.1981193	430.1479328	917.4124527	1297.50817	-0.0170736364	0.09606410017	0.2151832767	0.006846294482	0.01673610174	0.01499429104	1	-0.0005965779726	0.1581080956	0.7230278723	15	1
12	338.1283125	288.057546	51.91684361	13687.38365	3066.922974	350.8631121	2711.936896	5839	1722.5625	85.17643103	3188.933518	775.9657746	137.6129518	377.309618	1329.241366	1057.890083	0.004260738709	0.2232223668	0.02763209805	0.0071087754	0.02098973916	0.008533825941	1	0.005610693942	0.4239066467	0.08204818816	21	0.9955623563
12	343.4933743	88.21459944	1125.857308	13883.8354	281.5237856	-5.52069588	1658.339935	4992	14674.5914	200.7812489	2121.170127	141.939359	94.49051486	209.6003818	709.931353	6030.429816	0.08185871826	0.02075053839	-0.0004192019986	0.006702471011	0.01217819683	0.007112765986	1	0.06425793447	0.001967359808	-0.00350645597	30	1
12	344.6917351	539.4814945	-198.915044	17037.56269	390.2254395	1960.992817	2075.798896	6126	17870.91579	56.02619274	2684.96568	176.9151142	312.4458403	238.2856491	974.2924069	5964.712225	-0.01157482432	0.02234031863	0.1147258888	0.003580009324	0.01073288815	0.009323843017	1	-0.003288096402	0.005526870902	0.3743407447	4	1
12	344.1805752	560.1851434	-183.3997996	16238.65923	1699.828569	1717.948739	2072.204741	6265	18938.20213	67.5353025	2518.021069	331.0472035	283.4923232	193.0153849	985.9818531	6042.074301	-0.0114097135	0.1095710246	0.1091239069	0.004599204687	0.01363224554	0.008605493852	1	-0.002739850566	0.1870205174	0.357464725	14	1
12	345.4110262	320.6103785	1052.688781	15255.00677	2456.084302	460.3869084	2246.094231	6238.5	6855.515789	236.1579086	3260.301037	619.0653645	156.6843196	288.6742002	1338.493391	4811.432911	0.06886434459	0.1598083411	0.03147828751	0.007976387254	0.01553952245	0.00917297681	1	0.05711730006	0.2911235273	0.1079891842	43	1
12	349.3305925	73.04053145	-122.2212054	17852.58228	2691.905435	1826.564509	1907.405208	7176	3613.178947	80.59005862	1754.074059	387.8023041	247.8647016	268.3808237	768.3749411	3866.286359	-0.007058790655	0.1503169453	0.1039842882	0.004508124395	0.01256863726	0.008370902355	1	0.0007826552295	0.2717625567	0.3418012777	19	1
12	352.0382295	117.5267332	-228.964699	12693.74199	1205.454005	2799.929563	2418.589377	4940	2628.2625	90.0949069	2257.144384	236.8041101	515.0668006	847.0607045	848.0557158	1308.969425	-0.01744882714	0.09274534863	0.2211232887	0.008035953406	0.01610745746	0.0178275244	1	-0.0005458205282	0.1511597734	0.7434158939	15	1
12	355.5680951	641.6488379	-140.2086981	13580.29617	757.1034586	1429.683026	1882.016598	4935	9098.148936	63.04071277	2629.009146	189.7953251	299.0171481	276.0902198	950.4517753	3708.397845	-0.009672930622	0.05917277153	0.1074785543	0.00505907617	0.01317504494	0.01068891013	1	-0.001900195589	0.08217816031	0.3507212971	9	1
12	360.0234339	263.6563497	4336.380943	15940.2874	277.7529708	3373.830559	2374.129005	5885	8051.425	893.2579914	2814.485301	185.4893852	645.0012566	322.3010174	1082.807413	4074.184981	0.2844979833	0.01900667891	0.207669279	0.01786576921	0.01113712502	0.02749138431	1	0.2401495052	-0.006052114506	0.7621748676	71	1
12	361.6878394	218.2777821	-109.035465	18410.04399	459.0700336	422.9063431	2084.404428	6695	17523.92473	53.03706057	2381.815318	184.9466674	109.2405561	240.2110502	905.5241789	6400.089962	-0.005892162412	0.02590340719	0.02341698764	0.003220999519	0.009692383372	0.005405841489	1	-0.004558050095	0.0136309981	0.05956973959	2	1
12	368.4585879	33.65904038	-52.5819446	9514.819659	1586.355131	458.1513316	1634.485372	3913.5	4788.263158	54.32789213	1773.550358	325.6051832	115.9385498	253.8071924	713.9574282	1826.76765	-0.005478304231	0.1707624432	0.0486298375	0.005788844435	0.01721129268	0.009878747804	1	-0.001320386105	0.3147354526	0.1510808198	18	1
12	370.0740075	254.9220893	3692.67688	12966.76117	90.7418051	2763.858094	2614.285707	4852	5669.434783	792.2643884	2657.904999	168.5216403	555.4385594	400.989272	951.9616946	2396.591087	0.2887895974	0.007629872856	0.2117031808	0.01563995937	0.01397751192	0.02775973181	1	0.2437499029	-0.02980691587	0.7767762684	71	1
12	370.4214247	500.4752136	11303.95167	11094.0475	158.8195969	-832.2798014	2270.867668	4349.5	3716.375	3613.459684	3487.448041	159.2027408	564.7855693	297.2524576	1290.723864	2621.653682	1.036883997	0.01470238814	-0.06874800685	0.04127571583	0.01757486152	0.05657609109	1	0.825916354	-0.02250433003	-0.02694953442	94	1
12	373.3775415	571.3382158	-103.6633444	17130.12606	4095.134045	869.0606235	2149.74135	7344.5	12164.4	89.91852504	2433.257839	731.9161811	156.1680371	198.7928631	1102.995834	3667.443371	-0.00641317482	0.2400279379	0.0517272378	0.005493936822	0.0185685778	0.006385465523	1	-0.001255879506	0.458800937	0.1635678811	22	1
12	375.549121	624.7274472	-99.73528731	13240.47291	607.3705222	1457.861438	2470.56827	4945.5	4647.287234	51.24948454	2353.196368	150.4126335	277.1139142	204.7947567	832.3353549	1776.787573	-0.007635255383	0.04807277555	0.1135072851	0.004125711877	0.01062165743	0.01153840915	1	2.263504468e-05	0.05901181949	0.3717339161	9	0.9999995955
12	376.8098729	473.1641942	920.594746	16061.46923	1788.523863	1426.12123	2036.955433	6260	22795.70526	218.7312425	2737.227156	307.6058143	290.7973649	262.6628808	1041.511863	10044.1892	0.05787612399	0.115654417	0.09109139277	0.00743501533	0.01290238916	0.01039939479	1	0.05173628169	0.198921715	0.3106784266	40	1
12	376.6538639	602.6438695	-163.5852922	15149.44794	846.6261823	1698.92329	2085.871994	5676.5	11309.57895	142.2939246	2443.30502	203.4330411	334.5585886	1680.241771	899.86113	3257.921566	-0.01083048383	0.05639695757	0.1108301962	0.01077243874	0.01159543941	0.01764078746	1	-0.002638323006	0.076391149	0.3619882372	9	1
12	377.1427202	216.535021	-63.62436649	17154.01368	375.9771944	398.0172294	2264.845136	6117	15413.25263	62.06711991	2380.210882	167.5426217	104.4838536	263.3704549	880.7896701	6698.658408	-0.004064431762	0.02241963354	0.02441021545	0.003850555595	0.01044313978	0.005628885997	1	-0.003059110437	0.006352198777	0.06331768355	2	1
12	380.4329072	262.5385499	4184.264592	14545.22492	288.3550941	2987.311176	2408.890214	5427	7379.719512	901.9582839	2940.741294	198.2574495	709.5550592	297.9749951	1097.453486	3872.234581	0.2884235602	0.01965857953	0.2011157455	0.01461732732	0.013864146	0.02347563637	1	0.2428837002	-0.004692300965	0.7403797027	71	1
12	381.3147254	313.4772285	2846.624295	15704.95923	788.7521533	-67.89157225	2251.778611	5840.5	3434.916667	626.4608458	3210.414902	254.0105981	157.6250429	288.2818041	1214.742558	2163.748354	0.1807334972	0.05190405827	-0.004709476258	0.01057363484	0.01337271052	0.01107682475	1	0.1435743697	0.0655154021	0.004609777308	55	1
12	383.3936372	657.3087289	-17.61923155	13320.98397	3038.15862	49.15503173	1772.044667	5605	9364.308511	74.61402476	2200.920363	502.7035467	74.23347328	180.8827113	887.8491361	4085.509813	-0.001287660672	0.2297604826	0.003752907645	0.005787998702	0.0163947155	0.006014469104	1	-0.0003145235297	0.4377795202	-0.001682612269	20	0.9999866545
12	384.2524668	41.42833043	-44.22724433	13036.0565	310.8038438	247.2196219	1550.159467	4654.5	11565.42553	50.50056444	2146.668017	142.2232986	82.13706777	366.1216204	731.6556024	4143.151591	-0.003521828469	0.02480221071	0.01923473395	0.004774373156	0.01328320218	0.00719319041	1	-0.002934827859	0.01134457812	0.04558746352	2	0.9999991938
12	385.5241194	767.2977704	487.9638486	8329.142647	877.6994959	208.7145707	1349.780755	3230	12832.32632	142.4377259	1799.180959	215.9736839	95.92688437	205.5132273	676.4389529	5481.489931	0.05986230926	0.1076854883	0.02529796447	0.009268809833	0.01986218157	0.01119949737	1	0.04903616454	0.1828720657	0.08309656828	39	1
12	391.5465971	574.5382178	1248.388206	14789.76746	407.0984251	12.35272674	2092.088442	5438.5	21231.86458	255.6656039	2918.828872	150.3826048	118.3332841	271.8094229	1035.487347	9886.002735	0.08229546345	0.02757135853	0.0008762216504	0.007029119912	0.01273162691	0.008505789753	1	0.06475204464	0.0161387834	0.001270431733	30	0.9999999997
12	392.9832081	194.5943663	1179.465705	18387.39297	1184.531108	610.182678	1708.804147	6982	18672.89247	206.2495452	2821.832292	277.3833933	160.285001	224.0228328	1083.5898	5515.351375	0.06374921402	0.06566900473	0.03267451171	0.005833677481	0.01030618823	0.00755248297	1	0.05225410924	0.09536082557	0.108308765	35	0.9999999998
12	391.9399147	468.540975	-99.1353471	18821.90765	424.5670525	405.6574617	2020.534648	6796	25728.37634	53.48774992	2522.016523	198.5223014	103.1182326	198.0414335	935.2697781	7834.337296	-0.005430017457	0.02337505222	0.02220280633	0.003153474851	0.01105561882	0.004586423603	1	-0.004287726502	0.008375925504	0.05539709283	2	1
12	397.6917306	58.80711609	-87.89318779	11050.48475	656.4497302	1159.080421	1670.72099	4145	7858.90625	60.81149595	2079.386708	175.4600337	224.7109408	246.0853491	738.3659414	3685.898123	-0.007789001157	0.0562642931	0.106391945	0.005606518782	0.01655355249	0.01189174596	1	-0.0004845431176	0.07611276433	0.3472970842	9	1
12	399.2644343	222.5564827	-82.48296619	14882.99839	3609.467367	104.5574524	1858.992403	6401.5	15530.3617	81.91206289	2679.973671	672.2121401	90.07556399	250.3339751	1140.494225	6242.1819	-0.005672585215	0.2455022407	0.007471059653	0.006170028244	0.01687890286	0.006827693913	1	-0.003453456812	0.4705499919	0.01065957195	20	0.9998306567
12	400.1452422	177.3154829	-132.9673328	14027.41777	204.1796901	1567.377186	2233.219279	5063	6804.71831	58.81088935	2436.275714	164.8815063	287.3314773	326.384406	836.0885996	4108.851074	-0.00950434158	0.01475290086	0.1118475382	0.004913639444	0.013430293	0.00984960583	1	-0.001879375232	-0.01025858582	0.364621411	4	1
12	400.8417109	782.7744685	1249.068757	7763.265548	413.8361046	865.4093734	1612.748865	2940	1436.239583	236.2800069	1495.073128	120.9722565	231.5287368	154.9211249	546.1839036	710.4195905	0.1601738293	0.05371066412	0.1165788515	0.01273634696	0.0132650304	0.02050351944	1	0.1348821368	0.06852322344	0.420009538	57	1
12	401.3634076	147.1757409	2108.135257	12790.42028	1247.23704	579.0566955	2178.542854	4982.5	3012.574713	500.8133767	2694.039338	261.1685077	205.0474883	323.4443567	999.3664947	2031.780269	0.1657392129	0.1014755913	0.04287082831	0.01307638323	0.01646305654	0.01534507613	1	0.1350405885	0.1684254203	0.1674106113	59	1
12	402.6565817	117.9448659	8299.436244	11772.52232	769.3584545	-493.5388624	1987.056458	4727.5	17433.4	2127.383999	2952.323729	192.8629275	390.0890978	200.8263036	1098.275291	10469.59712	0.7035770001	0.06477653334	-0.04018138763	0.02701124544	0.02066371227	0.03831814046	1	0.5608242448	0.08576533821	-0.001061593781	91	1
12	403.0347966	163.8296136	-159.0774336	14078.86578	259.6375995	1612.898932	2226.285875	5027	14621.93506	59.51989156	2479.418897	155.0817109	294.1605821	235.1169476	828.4357024	3543.442722	-0.01063622856	0.01950444558	0.1163348022	0.005125929894	0.01358363123	0.009182338224	1	-0.002457125788	-0.0003977942339	0.3800402491	4	1
12	408.67749	44.84937623	-66.33596395	10613.36285	1639.897964	1095.068933	1859.33611	4320	4340.484211	68.69345208	1814.17886	297.7500697	213.0351076	216.9162441	709.1937743	2135.667153	-0.006075996772	0.1569794204	0.1045579857	0.006711538647	0.01751127724	0.0108831173	1	0.001667064978	0.2856035399	0.3441967639	19	1
12	413.777285	174.2021335	-169.7325191	14009.92016	283.6872186	1591.757903	2052.762285	5173	13624.94937	62.56914512	2691.589162	164.6668672	315.8503227	463.7504535	935.2714383	6752.4039	-0.01234982196	0.02099854232	0.1149439855	0.005334287271	0.01349081184	0.01170128155	1	-0.003907708975	0.002744123062	0.3748845775	4	1
12	413.5927727	317.6170654	3067.141577	17583.97302	4170.473749	-27.58148817	2848.4286	7653.5	7860.402439	507.1959935	2642.759842	699.2362859	157.9153772	402.9961472	1189.692467	3120.234879	0.175220943	0.2370931311	-0.001297156977	0.009689388225	0.01626119386	0.009219297922	0	NaN	NaN	NaN	NaN	NaN
12	414.202625	140.5916184	2664.861179	16294.15804	1559.468268	664.8860413	2241.226787	6225	2267.694118	482.1141504	2681.217687	373.2045369	218.6168195	253.0164008	1060.52853	1041.493788	0.1662060482	0.1012413034	0.0442382833	0.01100622428	0.0144294287	0.01269957146	1	0.1355007516	0.1679205024	0.1722427926	59	1
12	421.2935221	724.3527532	1459.265096	8757.38206	372.0659988	298.8585077	1991.908149	3369.5	1515.268817	311.7385784	2008.172551	145.0568612	162.6866077	203.093364	735.4069899	947.8072765	0.1645074138	0.04195204183	0.03726366503	0.01258624668	0.0160318947	0.01622309742	1	0.1331635482	0.04467352806	0.1460272952	56	0.9999999999
12	423.9651134	406.8901024	982.5835831	13635.92014	800.7755358	22.88345096	2146.805375	5112	10506.58947	232.610257	2647.410074	182.2704284	109.0944834	281.754109	959.3041361	5545.947749	0.07473258379	0.06052092535	0.00187322257	0.007686019584	0.01381378325	0.008891685553	1	0.05904214149	0.08476757839	0.003971109272	34	0.9999999399
12	426.6345649	312.8540494	2302.036378	12872.58964	2668.050483	48.45489629	3464.860947	5601.5	4633.7	555.4521534	3240.443325	755.7915071	152.5832877	454.1703554	1366.104616	3778.758159	0.177369639	0.2091053502	0.003956455981	0.01249566384	0.02175439657	0.01283649896	0	NaN	NaN	NaN	NaN	NaN
12	428.7469816	253.3778102	6001.767274	12644.3448	202.0067495	-328.191638	2358.750183	4783.5	7014.347826	1569.087857	3148.950504	159.0514108	282.0545731	341.5273384	1121.95899	4739.442137	0.4701138193	0.01701747758	-0.02558920071	0.0234604584	0.01734164087	0.02419822836	1	0.374057924	-0.01065381306	-0.00404234947	81	1
12	433.3524375	25.68642231	-74.05380272	8828.832304	537.8219464	927.1064585	1691.909168	3356	7240.457447	52.73553679	1734.114749	164.6517888	202.7436828	205.2876207	630.4935388	3346.307712	-0.008474882677	0.0602270358	0.1039932405	0.006659284417	0.01753185671	0.01338529024	1	-0.001153464773	0.08438476665	0.3389515816	9	1
12	438.2865795	232.5386793	2430.999591	14374.09377	150.85005	605.2423093	2282.887467	5303	2787.326316	596.2723606	3373.784055	168.8467852	231.8154878	295.9834674	1228.673166	1600.827821	0.1716745063	0.01086405776	0.04475972575	0.01307203869	0.01252207631	0.01359976748	1	0.1391175831	-0.02014913435	0.1726970004	53	1
12	438.8666503	393.1067133	4606.547264	15761.20334	835.9576537	1016.30272	2310.528016	5944	12099.4507	1013.72696	3186.147119	238.9427807	330.9583801	268.3051277	1209.309761	8818.104605	0.2953784415	0.05611043392	0.06700516936	0.01363317784	0.01171867821	0.02163839479	1	0.2401796442	0.07216660747	0.278635452	73	1
12	442.6968816	380.9459701	3775.749645	12471.2034	542.3472397	995.853185	2770.904158	4875	12542.51471	910.3271398	3053.536081	438.7083663	293.4688782	2883.587068	1061.07735	5684.686585	0.3061644991	0.04053861398	0.07347439613	0.0183418661	0.0419506806	0.03537056765	0	NaN	NaN	NaN	NaN	NaN
12	444.2113184	331.168268	-262.694373	14803.35061	786.9306029	3472.402477	2271.152929	5526	6435.136842	72.70919029	2716.87278	204.4499778	675.7804764	244.6276506	990.9560746	3058.01517	-0.01740981225	0.0545212338	0.2332010503	0.005434502327	0.01356144383	0.01696690786	1	-7.913039656e-05	0.07154779281	0.7841537707	10	1
12	452.337268	390.4210426	4398.499114	14676.08647	914.9905753	893.0698563	2233.645829	5603	22704.54286	1078.771566	3273.631352	221.8831119	307.8414523	247.0194814	1192.105652	12419.31152	0.298512594	0.06313095275	0.06205086509	0.01577160613	0.01847518024	0.01917373144	1	0.242438221	0.08677069714	0.2623818653	73	1
12	453.3675761	270.4079134	2537.653831	15962.59016	841.0156133	691.4677974	2186.427599	6029	4780.425	745.7568328	4179.504973	331.3257175	244.3463026	254.2503997	1581.564539	3270.247344	0.1638735755	0.05512019587	0.04241481892	0.01194744113	0.01532254952	0.01391992253	1	0.1331027366	0.07202965021	0.1640955586	56	1
12	456.2559877	580.464999	2238.771976	13082.42565	4150.212706	-125.0947758	2119.353666	5894	2432.236559	431.0739587	2242.241482	734.158043	140.7858572	222.740531	1006.670884	898.6597073	0.1732008665	0.3248525229	-0.009880648205	0.0115507724	0.01830808849	0.01149142169	1	0.1396260326	0.6334177732	-0.007207485664	66	1
12	459.0052618	46.12915295	-22.55709225	11680.54585	3674.841205	185.4443081	1318.657848	5215	10325.81053	71.35580962	1744.764439	517.4635309	84.5579232	210.691831	737.1426991	3605.849362	-0.002004964726	0.3138183593	0.01659238248	0.006710698463	0.02237169935	0.007469602473	1	0.0006812242636	0.612530025	0.04500439608	25	0.9999259484
12	460.2443036	185.4425314	6.716043228	13299.97779	4165.730995	5.345257305	2352.072345	6019.5	4993.728261	82.86778502	2126.589917	721.5171386	137.3633758	837.082382	956.1800497	2706.29201	0.0005637036949	0.3198758652	0.0004030530756	0.006779577168	0.02384728843	0.0118184398	1	0.001756571776	0.6252326689	-0.01030228243	24	0.9999999608
12	460.6507759	296.5212028	861.3244224	16796.37949	1060.121628	3524.643314	2267.725871	6319	23055.82979	199.6151055	2324.497459	237.2058251	594.6429706	1219.380468	911.2955805	7027.146904	0.05179003823	0.06559650907	0.2112921233	0.008139478477	0.0113560237	0.02000918723	1	0.05412361004	0.09386628763	0.7240689355	37	1
12	461.3581071	96.4734609	-40.97022692	13005.36427	190.9185974	620.6395622	1726.330279	4657	4662.88172	44.12458442	2212.875268	131.5636446	134.0539828	217.9003742	759.4755238	1659.15592	-0.0030854713	0.01529027741	0.04845384776	0.003639369141	0.01146688673	0.007001876342	1	-0.0007940842262	-0.008692256898	0.1465804171	3	1
12	463.4268998	610.602554	-23.07420193	14275.16995	4622.153064	35.56251329	1585.823178	6404	10931.22826	85.62559349	2246.061093	720.5223814	84.35633431	171.2569519	988.5020139	3299.519383	-0.001868939752	0.3233064989	0.002564128783	0.006033410122	0.01566904529	0.006060113173	1	-2.564614803e-05	0.6323823406	-0.003265603515	24	0.9999996598
12	466.0589721	270.2975578	1961.220516	11721.85935	513.5787929	518.3261932	2408.031456	4407.5	1914.950617	512.930791	2975.232582	194.6533181	196.5997717	331.6691318	1079.744568	1594.0279	0.1680302828	0.04513664969	0.04563867904	0.01176779535	0.017477495	0.01403159275	1	0.1365553114	0.05118153401	0.1759018543	56	1
12	468.8505768	317.2989685	1743.125148	9823.814528	763.1681265	-19.73824191	3127.506356	3947	1249.821053	578.8553314	3255.853199	315.2807336	142.708346	568.360895	1241.728949	871.008867	0.1720767617	0.08171013277	-0.002410711581	0.0147601651	0.01936345217	0.01806272194	0	NaN	NaN	NaN	NaN	NaN
12	468.8066678	508.0313089	-66.40581341	21233.14797	7077.997776	67.07481584	1608.910237	9706	15068.18947	99.55381161	1453.483913	461.577271	110.3864706	195.7206759	585.3110809	2302.839876	-0.003457202318	0.3357161534	0.003312875402	0.004885440263	0.01499185361	0.005467752425	0	NaN	NaN	NaN	NaN	NaN
12	471.6104736	738.1094161	452.0520024	8138.912377	1317.907509	615.6056658	1465.041037	3385.5	14339.18085	129.7136969	1656.522051	275.6133619	160.9679953	133.5153576	651.4798049	8204.051966	0.05825125893	0.1637202413	0.07672840443	0.009451167702	0.01822571466	0.012801947	1	0.05154262418	0.2990192381	0.2624009828	44	1
12	473.4231159	566.3158341	985.8615942	11490.92026	271.9893507	6.953507883	2015.163135	4248	16125.40426	238.8436694	2403.646699	119.7657797	114.8180493	207.0484926	833.790149	7982.755448	0.08497369021	0.02393276164	0.0007464500763	0.009253033789	0.01315129589	0.0110776799	1	0.06685978198	0.008536265248	0.001315732162	30	1
12	477.7499248	93.73291536	1601.169061	9391.731601	449.2108174	381.7299849	2157.018124	3574	1843.652632	421.2143804	2188.468647	180.2710382	167.5288708	279.3674879	817.3739651	1066.082197	0.1711538939	0.04727625252	0.04124368489	0.01374103536	0.01922384183	0.01645649999	1	0.1387979453	0.05562826188	0.1614434949	56	1
12	478.7320844	137.333606	2551.75659	14699.62042	776.1533555	-76.85228097	2133.49954	5447	5214.586207	350.074208	2025.191854	176.3550722	123.0843798	231.3913979	727.0007605	1586.2096	0.1768090898	0.05318749561	-0.005711181931	0.01088423734	0.01264227188	0.008834404297	1	0.140373427	0.06824471384	0.0003015524159	55	1
12	478.8346202	463.4639327	5753.130684	12180.34962	112.6387171	990.3599067	2301.745226	4517	1842.670103	1543.714747	3365.049217	133.614071	377.7227966	317.012804	1227.47319	1200.44331	0.4669385059	0.009282484703	0.07771302929	0.02235874775	0.01388548093	0.02920215074	1	0.3780718488	-0.02756935794	0.3526947986	82	1
12	479.0115497	614.3619723	6.333895465	12508.68657	1233.18815	258.6664787	1942.640054	4870	4233.043011	55.27855532	2106.729148	227.4634758	79.5417534	174.3771647	784.4751267	2466.471247	0.0004701852852	0.1007679947	0.02199686912	0.004689897568	0.0136934811	0.006470671318	1	0.001119939244	0.1692858586	0.05820487488	12	0.9999993602
12	481.6979127	339.0825169	4842.997708	15953.13884	252.9958774	1032.079402	2710.572236	5869	6835.873684	813.338607	2386.254889	159.7324752	265.3302192	287.7439319	874.6558739	2660.278186	0.3047002863	0.01581411328	0.06441470568	0.01539980443	0.01079386431	0.01430152662	1	0.2471329788	-0.01175376186	0.2706014205	70	1
12	482.4284938	295.6738573	-144.4764098	16717.08665	881.5875158	1877.307818	2135.706522	6216.5	10008.12766	66.41858785	2485.010094	214.8209854	305.639041	236.5265898	948.3336874	2982.022829	-0.008819864881	0.05518442606	0.1140656619	0.004032565746	0.01004563005	0.009283684873	1	-0.0008285830107	0.07381555016	0.3736050505	9	1
12	483.5837085	151.5300941	2630.996107	15424.86154	802.6273127	-88.46575792	2066.31003	5753	4776.055556	495.8676296	2578.434989	218.4006368	144.8561873	244.7894365	963.745564	2121.050542	0.1732241518	0.05435010667	-0.00658492169	0.0107741285	0.01135848512	0.00998350025	1	0.1374519371	0.07071718946	-0.00349123049	55	1
12	485.3365016	536.5754771	2512.372994	14962.92479	2416.469231	-130.1852916	1910.005457	6169	6169.263158	503.9875104	2781.08169	511.354721	146.9738412	185.0193106	1142.17916	2702.696905	0.1648577955	0.1613851598	-0.008550000696	0.01019092889	0.0155397035	0.009992948192	1	0.1315658914	0.2934867086	-0.009116871251	61	1
12	488.8207126	70.92456493	736.6736563	10357.64013	592.4676612	37.08301721	1527.175751	3887	10543.3125	169.8734258	1993.822793	162.7613035	114.5351211	581.7736145	716.8445309	5811.176754	0.07166895083	0.06078199642	0.003609177535	0.009583906487	0.01577053055	0.01256873413	1	0.05669830387	0.08533604177	0.009304725623	34	0.9999999495
12	491.787058	356.1494853	-22.63628421	14783.83111	2264.598645	71.74183041	2013.780247	5992	5908.526316	68.89815461	2639.545448	390.6027932	89.28314129	399.6220447	1038.508762	2808.823714	-0.001548338578	0.1557450927	0.004708226443	0.004864109333	0.01597569852	0.006906619273	1	-0.001120188107	0.2838153432	-0.0005400505479	16	0.9999999998
12	492.6732156	276.4480911	603.4746461	11009.80913	159.4461346	2184.537548	2142.63723	4071	6859.148936	195.8521052	2598.174987	149.128147	535.3086132	187.4240876	909.4235796	5078.508423	0.05549122574	0.01531289535	0.2020141883	0.01087286005	0.01645855274	0.01976492844	1	0.05605022892	-0.01069915695	0.6913409948	33	0.999999962
12	493.2609598	317.3861989	4103.477342	13814.20118	808.0355152	863.2259114	2299.485999	5262.5	17527.58065	988.6227228	3210.363915	178.3616263	297.0620506	258.0151759	1152.238241	9681.216216	0.2909479138	0.05811530465	0.06131338642	0.0168660165	0.01686283422	0.01809178401	1	0.2362781123	0.07644256186	0.2579961193	73	1
12	495.4760072	45.6698546	-87.02247526	11138.95888	1766.170525	1119.735705	1445.144892	4560.5	7021.489362	61.6804156	1765.732987	285.3030687	191.6457928	196.3185035	689.8084485	2554.500245	-0.008611522781	0.1564907904	0.09863480999	0.005727625584	0.01532964574	0.01140862797	1	-0.00075135721	0.2846699685	0.3231085462	19	1
12	496.3033401	138.3574163	2342.776866	13584.00642	715.2639515	-54.5530847	2052.549667	5087	5102.5	438.6800556	2317.074514	185.7393988	120.8582025	224.0373882	847.931268	1730.867132	0.1755261177	0.05314521147	-0.00412473547	0.01214951219	0.01226090296	0.009693623064	1	0.1394456995	0.06816018227	0.005506598542	55	1
12	500.4620462	124.7793064	2497.706446	14511.25751	787.3294402	-120.8058442	1801.682183	5385	7715.107143	492.4498099	2718.593216	207.9959734	143.158707	238.2398499	999.0862303	1858.691586	0.1685879234	0.05503642267	-0.009063270656	0.0130174836	0.01236397785	0.010171746	1	0.1335799125	0.07222611755	-0.01308806663	55	1
12	505.4542864	655.7099579	542.4335203	10696.03055	629.3874216	2079.664012	1896.079449	4000	7399.768421	121.7463006	1728.191786	134.5797344	357.5032746	186.6121695	633.2094165	3091.257623	0.05199643213	0.05806213721	0.1952654909	0.008934133757	0.01094719463	0.01630540153	1	0.0531936337	0.07832590552	0.6684110586	37	0.9999999997
12	508.4798048	287.628041	-139.9550467	16597.86584	3833.815708	1739.174924	1870.976203	7015	4261.505376	91.80750344	2436.690763	700.8347771	311.8035183	363.3492897	1093.681285	1952.486968	-0.008288586152	0.2322683308	0.1093782708	0.005462971148	0.01700317052	0.009913882402	1	0.00087072802	0.4422005526	0.3625350994	23	1
12	509.3366488	382.4820012	1004.048774	17439.03449	2989.98379	1542.316979	1798.469351	7122	18658.30851	170.3669168	2499.990701	492.1986489	260.2877258	196.5135121	1044.679103	5991.445927	0.05763122022	0.1731156811	0.08787722803	0.006187263689	0.01250665536	0.009390218879	1	0.05184427375	0.3184771883	0.3011308571	44	1
12	516.0205615	309.9425093	-203.0073771	13000.57039	666.7382137	2959.402746	2351.491315	4938	5294.855556	63.40901088	2301.06835	173.8192248	521.4318761	255.0563162	841.3556282	2328.024588	-0.01596830494	0.05285791479	0.2259919877	0.005436865122	0.01234241149	0.0159102216	1	0.0005997564737	0.06812963908	0.7594682242	10	1
12	515.7032397	599.2955128	3367.996298	11402.23626	1163.253877	664.2025442	2095.499592	4547	12795.90323	787.5045279	2441.985578	245.7217463	211.5070625	250.2495524	929.7583817	7025.816313	0.2957296282	0.106284292	0.06156079379	0.01554229699	0.01570719775	0.01757460662	1	0.2405579003	0.1765744801	0.2612918558	75	0.9999999998
12	519.7328213	632.5216994	3270.908687	11061.2919	1090.290999	-195.4643873	1947.716435	4361.5	7097.16129	663.7818236	2202.40204	220.1556166	194.0671744	962.1276695	821.3959652	3427.126611	0.2961086646	0.1030921144	-0.01675853088	0.01387952007	0.01484379264	0.01830592022	1	0.235807126	0.1705871144	-0.009881792908	74	1
12	520.2707144	422.5362099	2590.469272	15492.10567	1503.816292	-78.34490415	2134.823368	6032.5	8272.537634	505.2241564	2865.805966	321.3718163	192.5761421	654.7219264	1105.84349	2858.073867	0.1715197498	0.1013663506	-0.004685010375	0.01066328109	0.01163452084	0.01278592499	1	0.1366245344	0.1685220626	0.004044527357	58	1
12	524.253777	491.0814181	3831.775797	12884.03388	2791.908212	-216.3882158	1742.981083	5530	2204.340426	817.0183219	2880.189789	606.1499011	164.9088432	207.7298788	1188.108151	1767.685453	0.2939203753	0.2198059256	-0.01734548883	0.01413274715	0.01846311951	0.01381883342	1	0.2350514451	0.4133972312	-0.009080537957	78	1
12	525.9791746	574.8113046	-12.79007447	13148.46843	708.9921524	262.7176189	1859.675904	4888	7440.505263	50.23653648	2241.721344	172.7997178	91.2871373	220.615711	797.0936121	3231.363581	-0.0009049692074	0.05345036798	0.02151844645	0.004194426963	0.01315674499	0.006721620514	1	-0.000434450554	0.07088233583	0.05489438007	7	0.9999999362
12	527.5003032	110.8258559	980.3633933	10661.62767	222.0294667	-13.12239355	1793.989295	3876	12048.93617	163.6071612	1576.536124	131.3797518	95.57966375	186.8073977	565.1306993	4535.767211	0.08977766854	0.0216824628	-0.001166602155	0.008778954262	0.01302048906	0.009310250337	1	0.07057063458	0.003808777944	-0.004298968668	30	1
12	529.4148919	438.6359026	882.9057983	15615.27963	2643.087879	1374.371266	1776.45966	6375	21050.18085	173.5428764	2128.662512	418.7980922	225.573355	188.7008719	869.571898	7599.616108	0.05830987291	0.1701377777	0.08934564235	0.007801565625	0.01249294748	0.0082615898	1	0.05245644503	0.3122616581	0.3062818058	44	1
12	537.1010984	161.2633538	-177.0485991	11604.46471	638.006719	2567.473296	2126.288509	4342	3398.747368	65.6324255	1845.040439	161.6000519	428.2916586	338.7054819	674.4371497	1587.774965	-0.01541852236	0.05421557634	0.2222513879	0.005686202068	0.0133587305	0.01622315098	1	0.0008127776577	0.07097794723	0.7466784693	10	1
12	548.4653204	130.6757919	814.9738008	13344.74779	820.4620274	380.3976247	1498.438178	5045	16580.64211	167.5161316	2146.071284	160.2788977	123.1868046	211.8949755	747.8915548	5344.492787	0.06278894876	0.06273969332	0.03067994105	0.006826876668	0.01393693537	0.008769951258	1	0.05132976245	0.08929684036	0.1011050416	35	0.9999999906
12	554.7496504	245.7665358	2196.332228	13431.90137	714.743803	590.3880574	1941.487601	5128	4479.376471	392.6335523	2336.185925	175.0140591	175.4593315	277.9507081	838.3183277	2754.888417	0.1630956691	0.05478155459	0.04418468893	0.01162619324	0.01287381244	0.01259206258	1	0.132589298	0.07132053345	0.170040049	56	1
12	555.6276599	285.8836628	657.0993792	10293.83863	2216.509836	-46.88686601	2072.542642	4580	5871.521277	293.1811738	3104.699778	891.377726	636.1428683	4232.411438	1294.994206	5198.306378	0.06673442478	0.2237900645	-0.004298007883	0.02278438273	0.05980717783	0.07365912038	1	0.0536813301	0.4245402428	-0.01453468217	45	1
12	557.4858323	234.9068161	2034.213378	12161.6106	588.6433789	514.94988	1977.44568	4588.5	2768.915663	430.5485533	2300.762044	157.0511493	170.0512453	264.0779742	830.1349574	1473.737667	0.1663824807	0.04790314289	0.04333252959	0.0134517597	0.0121044244	0.01239035164	1	0.1351100686	0.05697699291	0.1676279107	56	1
12	557.654021	433.1595299	-97.90088502	12127.62565	3970.855191	1382.01754	2442.476468	5606	8864.978947	77.86059826	2006.108533	581.293359	241.216972	216.8479335	853.6258317	3194.971724	-0.008513523631	0.3221856445	0.1138017156	0.006854301719	0.02072523003	0.01102437673	1	0.001773387789	0.6292035258	0.3803597835	27	1
12	563.58239	54.58502642	543.9420812	7931.176609	1249.296249	-36.78290065	1291.525043	3176	5878.684783	140.3627009	1377.988465	210.945588	75.57370396	206.0551457	534.3771111	3410.488438	0.06966212107	0.1561339902	-0.004992890471	0.01030963397	0.01993185292	0.009475778697	1	0.05538391462	0.2837763337	-0.01821251931	42	1
12	568.3582706	315.3829108	-129.7098659	18084.75548	4349.657366	1943.033627	1834.471644	7838.5	2442.042105	86.30028399	1427.900466	470.0340923	224.3424482	220.4252962	674.2133371	941.9443214	-0.007304343046	0.2373589053	0.1071328804	0.00484097289	0.01481786164	0.00810636832	1	0.001561402651	0.4527954748	0.3551255489	23	1
12	575.4459937	638.6402052	545.293117	9110.8632	1634.503985	753.5182726	1588.229532	3900.5	19464.05376	165.3396819	1836.457762	330.0014413	166.0653613	146.8327851	733.1373908	8509.911699	0.05812071032	0.1792252113	0.08098723643	0.01012857349	0.01863615423	0.01251381399	1	0.05184904078	0.3312370996	0.27755866	44	1
12	583.3395303	310.7846195	718.3202527	11994.26783	727.841285	1098.415382	1972.927386	4517.5	7536.595745	182.4859314	2407.345801	181.0997414	244.4330267	202.1725649	889.6008676	3573.687314	0.06014534845	0.05959822868	0.089622815	0.007926402845	0.013700651	0.0128737067	1	0.05296410416	0.08230184204	0.3045049204	36	0.9999999914
12	585.6430236	175.4303481	758.2911921	10246.6779	658.0221212	19.46836093	1673.702787	3931	11462.67021	167.4406458	1647.62249	140.5990229	97.38124167	199.7606287	600.5540685	5102.759657	0.0751187419	0.06809014459	0.001874393361	0.008711198479	0.01389440629	0.009534146176	1	0.05941926007	0.1005072763	0.004276869389	34	1
12	591.4910453	439.2659458	-31.52660753	11959.72131	822.0400163	44.72997994	1768.293814	4525	10931.8	47.03716881	2037.524547	137.024544	70.71113715	184.8982944	734.2203822	4631.027483	-0.002692828349	0.07068924012	0.003727970237	0.004176144155	0.01159445347	0.005990566449	1	-0.002857178053	0.1069136662	-0.006610757403	6	1
12	603.3595742	288.3993464	-147.3533267	13398.56546	2217.036651	1459.081129	1688.115455	5509.5	12099.29474	69.73586235	2132.560892	315.4106695	253.1292266	185.5822351	807.8595487	3924.312611	-0.0112761771	0.1622018779	0.1099801689	0.00596529565	0.01716214093	0.00982502312	1	-0.002109981237	0.2964891258	0.3619573485	19	1
12	608.6446419	264.47143	719.5083042	14401.87606	1434.387161	2680.57379	1852.134166	5558.5	9231.43617	154.0991407	2011.176584	263.4177594	407.1705017	940.4465044	756.9355962	2890.712148	0.04969019115	0.09884875817	0.188594814	0.008602935334	0.01572984328	0.01301955235	1	0.05127802877	0.1632523487	0.645960854	41	0.999999039
12	608.6491434	326.4602838	2219.928622	13591.24474	1301.113722	-71.89601531	1942.295349	5271	6369.56383	457.8070275	2436.372783	243.833916	124.7501278	189.6052712	901.3858267	2581.316075	0.1652203055	0.09688849273	-0.005363419947	0.01210132283	0.0154381429	0.01012242751	1	0.1314879375	0.1592955764	0.0001611982508	58	1
12	614.6301379	232.8597706	1525.892404	9583.046409	903.5709617	376.4511259	1796.166328	3774	1145.731183	385.3440332	2382.937723	250.3860551	154.7647536	225.203393	905.7846367	611.9144786	0.159905151	0.09426476142	0.04327006	0.01423052792	0.0174196931	0.01692153087	1	0.1303221803	0.1534989509	0.1672845829	59	1
12	619.8707699	111.0193433	547.8263655	7897.354148	1265.572853	-43.82601117	1386.022128	3205	6728.442105	128.9443643	1521.769829	245.7288094	83.06520126	184.9405362	591.6203348	3333.310458	0.07099128593	0.1645357298	-0.005813660657	0.009501072687	0.02094441677	0.01137408231	1	0.05647213801	0.3012423528	-0.02051827174	42	1
12	621.8380889	201.3406035	5159.292526	11638.35831	259.8413495	909.6125927	1588.843181	4318.5	7466.642105	982.586622	2235.716758	153.6162795	299.3702127	189.6096478	800.6663441	3767.579329	0.4423298227	0.0232424	0.08040575113	0.01999588742	0.01471698545	0.02480420875	1	0.3586282724	0.001767263048	0.3569188832	82	1
12	624.9317963	324.9209028	1590.315033	9028.65028	1850.800677	55.16667182	2821.474627	3907	3191.4125	391.7754863	2148.703833	487.0088743	130.74505	321.8023136	904.214193	2980.092373	0.176110653	0.2118674953	0.00608916998	0.01479754614	0.02278369837	0.0171327503	0	NaN	NaN	NaN	NaN	NaN
12	627.4974351	312.169672	2187.095509	13052.87665	2792.459171	-26.69203856	2289.763927	5596	10425.93671	367.9438581	2034.375855	450.3415679	129.8112171	200.812439	829.0396151	3331.21441	0.1680101574	0.223209802	-0.00198344735	0.01002397043	0.01771439721	0.01060081059	1	0.1350655846	0.4219919859	0.01608263151	64	1
12	628.5857535	485.3544872	578.1616285	11151.14178	281.8590331	2217.425349	1745.90564	4114	17391.7766	156.8685758	1781.469407	126.4396255	367.6839285	157.3299627	630.227296	6071.785984	0.0535507408	0.02588889603	0.1955782986	0.008504084168	0.01339639746	0.01638086823	1	0.05417457348	0.01137937059	0.668925449	33	0.9999868776
12	647.8471419	308.5447591	-101.9054562	11702.21811	1234.184685	1274.25326	1778.531046	4579.5	8153.938144	58.98807845	1633.808782	208.9822245	203.4462566	189.5290771	613.9486183	3086.990747	-0.009457932184	0.1111316749	0.1088062059	0.005504200634	0.0145932822	0.01001935538	1	-0.001180698589	0.1902440229	0.3568450954	14	1
12	651.5188487	589.626114	-83.18719454	8813.299939	2893.319585	897.7886782	1400.70564	4010	9418.204301	72.19056158	1268.037687	419.9043128	171.4460746	157.0365901	566.6222267	2722.093418	-0.01008350974	0.3319060791	0.1031322709	0.008249169462	0.02093370146	0.01313534157	1	-8.43724881e-05	0.6495331017	0.3433446657	27	1
12	663.1711906	436.1594136	-42.69134072	9968.745124	1661.656486	480.4693005	1501.491719	4033	4645.895833	55.57522	1825.986773	304.6094382	131.8682177	168.9069195	718.343286	2094.850054	-0.004274634457	0.1672623535	0.0486765052	0.005878310755	0.01687550872	0.009246104044	1	-0.0003829468014	0.3074388073	0.15141161	18	1
12	693.6408869	429.4570355	-54.58282294	9862.71452	628.8702253	462.0309783	1515.207884	3716.5	10070.98936	43.74426897	1552.928502	139.7672602	103.5199413	186.4513082	575.4644173	3406.895037	-0.005951589392	0.06471419942	0.04704431517	0.004660338598	0.01318657835	0.008204737311	1	-0.00274438327	0.09416378338	0.1424668478	8	1
12	693.9742027	283.0828233	508.6519104	8842.621927	1504.393825	697.1841704	1377.835428	3666	15561.98936	155.5293624	1683.714429	290.8194019	151.4537887	138.0285707	667.0175763	7119.237626	0.06024743792	0.1753545209	0.07979505907	0.01080446375	0.01914092312	0.01228508196	1	0.05344413223	0.3231679222	0.2737957752	44	1
12	762.4481417	494.2835739	1474.424862	8865.315306	130.9146191	260.1265793	1298.890686	3237	4802.489362	145.1471113	726.2589142	95.79607017	102.9300613	131.3438859	261.2420619	672.5374954	0.1678927293	0.01488938336	0.02933351041	0.01147676766	0.01093636341	0.01124296885	1	0.1351296752	-0.01159715648	0.11855625	53	1
13	26.69338981	244.6133221	-70.07936081	9960.849025	1074.933832	1035.54103	1653.942658	3890	6280.968085	50.92415719	1947.915484	245.5317673	231.8838055	208.3312143	750.6538693	2829.257547	-0.007904980583	0.1079065481	0.107169045	0.005606587232	0.017481525	0.0143482449	1	-6.869659425e-05	0.1835289086	0.3514317528	14	1
13	29.65689636	560.4092856	5392.039095	7597.303798	1282.189107	-431.1656085	1661.817078	3324.5	22066.38947	1190.27835	1694.786989	238.8795897	244.1000081	206.7854691	666.1985909	13257.82255	0.6964496274	0.1718784967	-0.05768201649	0.03523009401	0.02616063554	0.03348332385	1	0.5549356197	0.3087883164	-0.06019782048	93	1
13	33.48995259	171.7468238	6046.158208	8632.277744	305.8209887	-426.7614793	1435.69207	3393.5	14147.69149	1237.85336	1662.327123	137.9754673	298.8879212	1209.969041	622.5054436	6813.990224	0.7032534509	0.03480901212	-0.04812083806	0.0406291889	0.01816331559	0.03777251912	1	0.5597887972	0.0235007279	-0.02947589034	90	0.9999999687
13	34.52301165	115.300449	2301.57316	8032.33004	487.7753873	360.853232	1245.873717	3061.5	9209.494737	464.0982642	1529.726694	124.5398528	172.7312	161.4059174	547.7630727	4789.097203	0.2863581594	0.0614063605	0.04351825035	0.01937686468	0.01778972789	0.02227597843	1	0.2314835037	0.08349762073	0.195452017	73	1
13	34.70352387	403.454695	-118.2341865	13997.17614	2152.555306	1476.620773	1634.505475	5565	7906.126316	82.91188834	2136.122871	330.8845014	235.941644	536.2696141	828.9149862	2658.805084	-0.008350153591	0.1539606507	0.1035063117	0.006093212755	0.01486710024	0.0115877047	1	-0.0002515338122	0.2793627035	0.3399616552	19	1
13	40.48789594	510.6808801	2943.012246	10386.48449	1040.346137	605.652546	1671.169038	4073	6379.776596	690.3501088	2260.851754	250.7486262	244.973769	180.9827971	873.6463851	3525.989916	0.2900152634	0.1005457879	0.0567349972	0.01888438374	0.01540462247	0.02522332615	1	0.2356132595	0.1647529099	0.2431436931	75	0.9999998926
13	65.5861341	378.4742682	-48.18899076	11581.85123	527.3684298	1284.057128	2240.322363	4446	3504.75	59.56794073	2648.14103	170.8777992	330.8970015	328.5200819	955.8222472	3942.814541	-0.003785429889	0.04501316793	0.1061488162	0.005994540594	0.01561428481	0.01633837342	1	0.002611415383	0.05265906508	0.3470292311	9	0.9999955033
13	73.5605545	453.2708134	-231.1918247	14815.4144	1346.631512	3188.639847	1684.403544	5634.5	5428.93617	73.13814495	2333.307129	230.5587089	511.0654153	163.1821116	852.6497436	1893.702142	-0.015348822	0.09416804214	0.2142757081	0.005462798359	0.01366939006	0.01583508889	1	0.0007119256471	0.1541492106	0.7202168375	15	1
13	76.61652573	397.33634	2460.864669	14215.83784	159.8814143	-51.21800722	2126.472262	5145.5	7096.842105	457.914995	2412.631799	141.850678	132.5509921	272.771882	821.353235	2597.138996	0.1774587431	0.01133754281	-0.00375757898	0.01223015687	0.01166303385	0.009988166841	1	0.1406479705	-0.01883233816	0.006019416194	52	1
13	82.27192897	193.5265259	817.6712917	12037.48982	4627.257958	-30.07606352	1314.48269	5664.5	4417.268817	229.7918792	2676.918435	971.4182697	91.81593174	258.9393783	1194.522403	2282.379694	0.06669494834	0.3862953752	-0.002424396362	0.01095359198	0.02662235572	0.008308037372	1	0.05521429601	0.7625526408	-0.003430727315	51	0.9999999264
13	89.33257857	364.0747595	5839.147271	11868.40999	1784.24984	-332.9127601	2089.453389	4962.5	5461.494737	1408.644638	2878.408001	446.3455347	293.636558	225.1444097	1152.371956	2747.928953	0.4879729674	0.1549112693	-0.02875134917	0.02285272707	0.01912591907	0.02902640293	1	0.3894067767	0.2759727938	-0.007076750515	87	1
13	93.09099511	676.1572583	2180.105258	7808.724209	456.5726477	406.5061487	1533.835812	3031	13168.45918	509.2445467	1630.102312	121.6400619	169.0579166	174.0558316	576.4723414	6829.693209	0.2832601507	0.05857121111	0.05061095748	0.02279239609	0.02003608806	0.02257275141	1	0.2294283618	0.07758109864	0.2192366719	73	1
13	94.30545507	346.4176017	3716.102923	12414.2614	2820.484819	747.58135	2142.015806	5344	7956.319149	976.2636327	2967.466071	602.1671116	308.8857342	269.7515856	1234.578213	4856.509752	0.2937549493	0.2243919742	0.05950198234	0.02106986854	0.02096566238	0.02431043446	1	0.2398914993	0.4222935617	0.2570844531	79	1
13	95.32055944	489.3489028	1953.548005	11581.33606	1029.328158	-56.65107969	2390.227751	4503	2268.860215	420.5492217	2286.850831	242.3049498	129.9491048	365.7879984	868.2000712	760.301479	0.1732508519	0.09047285089	-0.004459755343	0.01164506564	0.01563157894	0.01342532205	1	0.1379308139	0.1458379873	0.004900995479	58	1
13	96.4094086	506.6883783	1900.92064	11281.62683	1081.511012	-67.66261038	2148.369656	4440	2195.915789	408.5914805	2415.65216	284.4108939	129.1912446	273.5636899	937.606052	1211.361364	0.1685264087	0.09482165951	-0.00531703361	0.01139643628	0.01616007131	0.01291405529	1	0.1341246175	0.1549528129	0.001001392871	58	1
13	105.4816942	205.6616802	2521.736627	8648.216797	456.1472765	508.0046403	1896.634295	3318.5	2886.808511	947.5953341	3259.749762	214.5620334	304.9071091	264.1656276	1211.243738	3286.310813	0.2933370872	0.05369471974	0.05565776342	0.03108410831	0.02409037766	0.04457108774	1	0.2377923843	0.0672636013	0.2388222722	73	1
13	109.5156982	106.1727719	3567.317779	8128.130017	137.3637471	582.6251068	1627.208723	3037	1057.542553	1085.336525	2337.593622	124.1122025	335.3564655	229.7310032	840.9844995	885.8352679	0.4371841193	0.0141774443	0.06936021019	0.03803157373	0.02405013295	0.0526621947	1	0.3537110544	-0.01692886124	0.3172682295	82	1
13	116.29387	281.4870725	4091.486573	13674.24068	917.6588169	889.9941585	1907.788604	5365.5	18238.35789	977.835315	3066.783734	203.4440277	278.9014647	183.6139006	1119.411862	9089.751252	0.2976989337	0.06721782155	0.05957665432	0.01754767102	0.01742913445	0.02118431813	1	0.2416630557	0.09530319615	0.2537499287	73	1
13	123.9651553	32.51212988	1248.200514	7782.601512	418.3680922	-98.32899604	1188.301451	2878	3620.16129	282.704082	1604.561343	155.451433	101.3159754	211.5126104	591.0815319	1230.987826	0.164988074	0.05567419374	-0.01284264654	0.01503359361	0.01846273521	0.01476806971	1	0.1304553153	0.07363146531	-0.02695939423	55	1
13	131.7290306	132.4202101	5170.884845	11567.70804	3587.431415	-327.742586	1615.60615	5343.5	5634.347368	969.3481847	2046.040323	640.7683881	208.6266879	207.6854611	911.1272262	2942.294595	0.45254079	0.309325304	-0.02703963258	0.02524203505	0.02363811639	0.01982250137	1	0.3624662936	0.5976178059	-0.004668649398	89	1
13	157.4040532	584.4243608	3512.965961	11936.475	759.0299457	739.4295839	1973.469081	4605	13127.83696	845.8620455	2788.419859	176.6861128	250.2727679	219.1928212	1017.784279	7207.015429	0.2943451841	0.06461652885	0.0582041221	0.0137405408	0.01490937968	0.02249425611	1	0.2388615528	0.08994753909	0.2481746579	73	1
13	159.4750849	478.4822463	6627.72153	13458.58693	2276.391717	-308.0479151	1832.953959	5646.5	7008.52381	1538.004117	3097.003064	443.4490588	263.4913502	206.7049129	1218.57768	4731.94292	0.4865341125	0.1665775298	-0.02318049662	0.02465339674	0.01866474676	0.02081963822	1	0.3887137875	0.3002118069	0.01222209587	87	1
13	162.1219494	113.5361186	-143.6095437	11567.49358	1028.287305	2436.185836	1816.2715	4412	2525.37234	71.13604397	1679.652609	229.8013731	426.6878072	204.9064897	630.0453782	1314.827892	-0.01310058995	0.09440207574	0.20791535	0.006899088283	0.01702136484	0.0191445082	1	0.002109280103	0.1546600882	0.6987039782	15	1
13	162.4706666	258.5379522	7.136795446	17449.46857	1728.755585	393.7816946	2102.453913	6764.5	2648.291667	74.50556432	3186.604344	500.1533308	122.5226578	389.3256813	1281.388076	1658.409694	0.0004164804821	0.1029984761	0.02423807395	0.004790200258	0.01764552011	0.006446341006	1	0.001240521907	0.1739073692	0.06601616387	12	0.9999999906
13	172.4635747	59.3021157	1568.879705	9494.894667	2154.629486	340.7448399	1576.882437	4115	2501.115789	338.2824096	1958.947228	422.04252	166.2964354	234.3900939	810.53301	1274.849685	0.1647352894	0.2231946864	0.03579948092	0.01467329558	0.02333130624	0.0164984051	1	0.1348633029	0.4216860285	0.1461677671	65	1
13	172.4237411	478.0876997	6523.308823	13575.68353	2270.371736	-305.1830332	1744.534675	5789	8161.938272	1639.848455	3299.730136	505.3948211	270.9889336	199.8874941	1325.341304	5263.582215	0.4786178776	0.16883076	-0.0217860385	0.02347121502	0.0173934437	0.02325485949	1	0.3824731035	0.3049903665	0.01534620937	87	1
13	178.4821258	552.5885344	-92.81376388	12403.23708	198.152378	1488.008415	2260.334669	4540.5	6371.645833	54.02952195	2639.696621	136.2240559	318.3415973	251.3234131	911.9616961	3270.134956	-0.007195773684	0.01513840244	0.1166625449	0.004851554828	0.01226344675	0.01350250517	1	0.0002849490183	-0.009527264786	0.3818191534	4	1
13	181.2535991	20.84772232	607.4894722	9600.231616	2870.745268	178.85287	1047.829755	4328	3134.166667	151.7970892	1726.128438	511.483797	105.2863656	200.3251299	744.5084157	1592.234707	0.06365238288	0.2920569756	0.02018318989	0.011685072	0.02205524536	0.01078278479	1	0.05338694427	0.566377039	0.07148217045	49	0.9999994124
13	184.2696785	368.4661826	6675.699158	13817.96528	894.227199	-312.9264207	2215.538711	5357	8443.311828	1654.995805	3389.596518	246.1245147	288.8096324	234.0832456	1277.679418	5771.854251	0.482184296	0.06240272554	-0.01990230649	0.02159795998	0.01625066537	0.02561663462	1	0.3845089333	0.08354683832	0.01963540676	83	1
13	196.678812	408.3509435	4308.565615	14628.79577	3422.937821	1031.224131	2358.048366	6394	7549.159574	1044.978306	3135.72414	727.5959625	342.2332762	234.8784263	1339.982224	4581.959996	0.3013812068	0.2374581734	0.06815908489	0.01836044955	0.02004662617	0.02292328784	1	0.2466808324	0.4493003605	0.289133472	79	1
13	196.0269359	504.1106631	737.2573727	10599.98947	3287.696144	294.2923077	2423.572397	4958	2054.341176	347.8005551	4530.003999	1444.989747	188.4541503	767.1060334	2013.501773	2956.85694	0.07751772922	0.3187524735	0.02899777697	0.01836916941	0.04707137277	0.02922905105	1	0.06531236647	0.6216514158	0.1058579185	49	1
13	202.6198689	220.6452839	19.31289938	14806.47052	4881.3607	46.71284327	2095.175048	6718	3941.652632	91.31266588	2294.702645	802.377931	162.0307241	990.1079412	1031.963245	1598.31608	0.001443393197	0.3286002543	0.003092808689	0.006436036441	0.02015116104	0.01262741002	1	0.002712407017	0.643346221	-0.0005446384905	24	0.9999991253
13	206.4453366	500.4379851	1109.256171	16705.55399	5421.088645	467.9100388	1552.711204	7597.5	5321.77907	232.564428	2808.329562	961.0384724	156.3494228	217.6998621	1286.812259	2749.956365	0.06632702687	0.3318989913	0.02833520416	0.008199952818	0.01843675032	0.008279516794	1	0.05640979043	0.6491491341	0.1014386304	49	1
13	207.3703484	162.9812181	2213.680734	12877.6581	1200.611742	-7.942605884	2489.604326	5064	1639.451613	528.014036	2917.231974	292.905456	150.7649938	413.5157915	1099.510783	1026.601766	0.1750623631	0.09572712171	-0.0008425681231	0.01556255198	0.0187604583	0.0145561791	1	0.1396628117	0.1567133901	0.01797906151	58	1
13	209.5648145	611.6322606	3633.573255	12643.04038	243.96814	2659.414027	2128.428904	4746	6004.670455	773.5937624	2607.257147	157.2096752	592.2191289	270.9202191	924.9749493	3176.344095	0.2853734811	0.02078477125	0.2009042517	0.01547858278	0.0139999722	0.03258894586	1	0.2404334392	-0.002308122866	0.7389982593	71	1
13	210.6382618	317.5211977	2793.512741	16053.87372	892.4319199	816.3553253	2238.612581	6099	4431.815217	619.3017736	3387.047537	287.3576793	262.1981253	259.5397569	1310.525841	2391.213936	0.1724833782	0.05954674658	0.05187224366	0.01101208762	0.01178127241	0.01491196401	1	0.1406556177	0.08104554212	0.1988893067	56	1
13	211.3779639	107.3711697	3704.791286	13043.95219	864.5780496	800.8649239	1720.561778	5023	22012.94792	836.824724	2633.82719	195.9482423	281.628252	171.1886762	932.388657	10326.72671	0.2831025731	0.06266832594	0.05813545212	0.01939296639	0.01957925462	0.02236209487	1	0.2298212875	0.08604238977	0.2453703936	73	1
13	218.6047729	600.1735059	-133.1153609	16280.28785	2482.14487	1752.044054	1942.751088	6416	7814	68.62981614	2443.002353	421.0809436	304.3576858	192.2623759	982.9646115	2686.55803	-0.00854228461	0.1614683603	0.1127184462	0.004774517885	0.0133608516	0.009132204279	1	0.0002522992862	0.2949046596	0.37202791	19	1
13	221.1760451	569.7989846	-41.72314902	16957.84515	981.5354756	390.5043038	2015.704083	6306	12793.87234	57.6598247	2332.485131	234.411773	119.8994105	222.149553	906.9799326	3250.567326	-0.002385550395	0.06025333236	0.02331853087	0.003769849847	0.0106344506	0.006141154689	1	-0.001446141854	0.08503740436	0.06098982513	7	0.9999999605
13	221.2681424	650.4261572	-141.9878487	11911.63425	1344.064994	1264.250514	1769.180719	4691.5	12541.71579	55.11715142	2335.598436	260.9703842	282.9084397	247.9908968	870.1425293	5551.052048	-0.01201698838	0.1125062062	0.1097603063	0.005438898636	0.01514445249	0.009907046669	1	-0.003160059254	0.1931285766	0.3596160649	14	1
13	223.7293511	515.5253408	15532.41403	15088.05697	1559.443527	-650.9031461	1704.451218	6213.5	1748.397849	3178.162048	3348.916965	438.5380789	577.0940416	445.6191203	1388.54881	1003.157072	1.01961147	0.1060365661	-0.03674470804	0.03922261974	0.01348207261	0.04521588722	1	0.8149265032	0.1674367807	0.08259847053	96	1
13	225.7127958	552.1713894	13343.30404	13068.16171	872.4241277	-781.9019067	1945.663449	5187	10054.57292	3227.987236	3174.97612	191.4699053	540.3227234	239.3299486	1184.88237	7227.278219	1.024495608	0.06933448365	-0.06190578217	0.03649337365	0.02005659263	0.04875043292	1	0.8169034072	0.09124023478	-0.004471347201	95	1
13	226.290298	25.59043076	1523.52208	8634.199101	107.8124867	-56.89233125	1818.893541	3153	2002.606383	294.9306141	1630.837198	134.4820911	137.2412368	335.3876464	597.0987571	1450.297079	0.1766097103	0.01257447833	-0.005984816669	0.01391691302	0.01746281643	0.01786318462	1	0.1398349499	-0.01622960309	-0.001846441508	52	1
13	227.9478907	459.8923505	1244.331181	14490.67907	333.489185	51.07816601	2166.638198	5337	15725.28125	278.4890073	2789.359213	141.504825	121.9317195	290.9993387	989.9581711	6693.700567	0.08697843087	0.02207777021	0.003239226727	0.007288460942	0.01193833971	0.009026655733	1	0.06861143119	0.00463059723	0.01034150949	30	1
13	228.3372413	611.0848969	1021.528312	16253.55075	1007.841028	513.8680638	1869.021188	6068.5	11542.3	269.7939859	3738.730007	253.845299	157.8240824	221.2652659	1373.943122	6804.747187	0.06264859149	0.06451820181	0.03183089824	0.006535671633	0.01367399939	0.008908181734	1	0.05130684644	0.09298848683	0.1051093128	35	0.9999999986
13	230.2010924	192.6860478	2774.013613	16314.01879	954.1385849	-36.68232012	2001.486968	6164	4444.518072	596.2247277	3252.21083	275.2038021	152.8262206	255.9912524	1247.845173	1944.481186	0.1733620838	0.06012944834	-0.001872135854	0.01108902628	0.0124293485	0.01042426584	1	0.1379164127	0.08269743656	0.013021311	55	1
13	231.3482667	288.5315772	1246.638024	19918.60444	1382.923273	710.0616427	1926.68646	7681.5	14724.18085	238.1345449	3063.463708	309.5835786	159.9913631	233.6792542	1187.113443	4403.419065	0.06226063342	0.0669036164	0.03536773442	0.005702909815	0.01203095864	0.007071776799	0	NaN	NaN	NaN	NaN	NaN
13	236.9606516	128.2622904	-182.8422839	12822.03929	1184.573867	2904.992082	2156.390265	4973	3022.988636	88.42402547	2195.282854	252.8009204	503.2913387	264.2632519	816.3431217	1497.881842	-0.01418104758	0.09711138569	0.2285990247	0.007401047001	0.01989793609	0.01731281929	1	0.002594102265	0.160136153	0.7701535093	15	1
13	236.9953658	226.552221	-66.47636717	19368.76011	6577.868505	99.24578497	1625.286545	9001	11771.41026	94.95159702	2280.766703	854.8973673	107.9404433	252.5236771	1077.766836	2277.057445	-0.00333279913	0.3399581929	0.005035968386	0.005155164524	0.01551737584	0.005854832346	0	NaN	NaN	NaN	NaN	NaN
13	239.6348509	664.5532907	820.6332843	12772.62369	688.8691824	1180.389673	1929.8834	4833	4372.56383	158.8994478	2028.992552	144.1935027	201.4425721	203.6412819	715.0150012	2029.315646	0.06346611753	0.05575508566	0.08895748074	0.007721424941	0.01085842512	0.01036694209	1	0.055551083	0.07426995788	0.3028336156	36	0.9999997607
13	242.142473	199.4754027	34.78708771	8695.170804	112.4506224	259.3531908	2462.455119	3230	2463.2	47.32720672	3512.929236	137.0644571	129.8686833	490.4559549	1251.253744	2622.442433	0.00419298991	0.01208988662	0.03050835665	0.009504160071	0.02411098194	0.01135212781	1	0.003864346447	-0.01529370633	0.08598173718	2	0.9991989167
13	244.8642654	237.9108202	48.59580981	11782.64301	3756.492975	148.3811707	2789.218803	5371	3494.055556	80.50568912	2967.547629	1006.018594	113.451226	380.4140553	1349.00123	3330.277554	0.004721931653	0.3231844461	0.01498260858	0.007517554306	0.02496433307	0.01056020946	0	NaN	NaN	NaN	NaN	NaN
13	246.4725234	139.5360454	-223.7068356	14928.67529	1501.752563	3439.077916	2362.403721	5842	4023.28	90.94841006	1908.396122	234.8196408	466.7502283	253.7169727	709.5029592	1050.714899	-0.01488430794	0.09901116683	0.226405726	0.00612903356	0.01303919448	0.01329371129	1	0.001906086375	0.164115487	0.7624565862	15	1
13	246.7597553	277.8884775	0.8658210965	14609.80533	156.9802054	776.9426099	2353.760439	5191	2738.431579	49.72727418	2637.599463	147.7412068	183.5958559	330.8454403	926.372463	1353.953531	5.859218194e-05	0.01030656574	0.05408080078	0.003695387723	0.01180476048	0.008767487051	1	0.002044840771	-0.0191471693	0.1666231612	3	1
13	246.6031348	423.6380254	5577.831144	11493.60426	1139.180822	-188.4440091	2513.812844	4659	1416.894737	1887.310866	3791.943514	400.8140802	305.529485	355.9224616	1484.290894	1042.921168	0.4974619331	0.09974291695	-0.01585941253	0.0250630064	0.01931247121	0.03526738502	1	0.3973556301	0.1609848975	0.03810841049	85	1
13	252.7289228	227.144621	-17.30894238	16749.57627	5559.001531	92.310609	1724.173586	7743	9656.5	90.84658877	2649.963286	969.5319679	90.68042109	270.9881722	1250.943994	2494.509642	-0.001220478891	0.3398521123	0.006015652803	0.005687917807	0.02083856039	0.00575637924	1	0.0008631097016	0.6667614581	0.00930052065	24	0.9999921767
13	254.1623583	301.1379959	16523.88715	15567.41702	1711.126722	-683.0780083	1993.887182	6410	3257.75	3099.270292	2970.661516	347.7526657	550.0326888	259.3851793	1215.749497	1939.109052	1.038193035	0.1145437637	-0.04272852809	0.0306837203	0.01526565942	0.0442624163	1	0.8295237492	0.184940344	0.06627287533	96	1
13	258.7077977	32.75562766	9751.42586	9551.021188	658.4990244	-684.071711	1507.953829	3836	6904.5	2043.680233	2040.368918	190.9680126	395.7172223	186.6523551	800.7453172	4295.024973	1.011370457	0.06787672673	-0.06909648094	0.04108585317	0.01914627885	0.04714323512	1	0.8059002897	0.08843963608	-0.03234094115	95	0.9999999999
13	258.8290055	131.2864826	-198.3018144	13658.68528	1372.601465	3076.222705	1902.891335	5273	4752.038462	82.62016809	2259.800232	248.3114345	527.9676209	212.1679561	841.2731882	1383.325031	-0.01432217165	0.1048817891	0.2250641166	0.006736504315	0.01472786414	0.02045540531	1	0.002323094454	0.1763309083	0.758104151	15	1
13	259.7886646	144.9449363	-175.8615028	12596.30597	1208.377285	2955.384449	2413.848571	4949	1814.164384	82.52682453	2312.360164	259.4224598	565.2285883	346.7206195	855.4597684	1414.828298	-0.01374816744	0.0981660818	0.2323553711	0.006519211551	0.01547169141	0.02049439984	1	0.003191800823	0.1622928371	0.783285931	15	1
13	269.2710847	350.48879	1280.495981	18733.60494	1138.756161	685.3507002	2170.812001	7194	8985.452632	266.7623432	2740.382839	247.4368505	175.021441	265.5939692	1040.3328	3995.132596	0.0688788257	0.06049884177	0.03483359648	0.006838812668	0.01088090514	0.008685781973	1	0.05646156997	0.08452127999	0.1167827679	35	1
13	274.9996796	125.3525341	4289.097614	14080.79965	2230.077649	853.0321166	2073.501581	5750.5	8012.543478	800.0009697	2554.978762	427.4993229	311.1792674	521.8176483	998.300976	3796.016013	0.3013298348	0.1638593155	0.06107674457	0.01860325588	0.02299220217	0.01956826088	1	0.2455309212	0.2962673717	0.2625056011	77	1
13	275.1459162	652.4518293	1944.281161	11982.24451	619.334154	496.3374477	2338.741458	4477.5	3775.15625	421.7831964	2445.229499	177.2446857	197.3837819	396.1722788	897.7067712	1970.70923	0.1651103614	0.0502758327	0.04251918184	0.01148195297	0.01505317863	0.01609373963	1	0.1340584954	0.06193586247	0.1645952406	56	1
13	276.6563065	256.3301227	-43.39110482	18407.45637	3252.6576	964.2372904	1980.308949	7623	6045.824176	76.76565789	2554.415307	533.7190445	150.01399	234.0940023	1080.091058	1931.271617	-0.002462230194	0.176201609	0.05502071355	0.004631023662	0.01511171749	0.00640253949	1	0.001557537812	0.3259564439	0.1740366188	18	1
13	279.1134244	301.227986	16291.8554	16209.86052	1193.200967	-695.4598391	1774.117911	6375	15467.125	3829.046691	3702.000286	278.8018558	648.3613325	566.8928716	1457.274574	9816.966183	1.01348078	0.07652041888	-0.03893092593	0.04329277886	0.01694026406	0.05275439743	1	0.8096059609	0.1061385579	0.07281958706	95	1
13	288.2884039	661.4514492	953.7373053	12673.80385	768.9198203	13.23029365	1948.432291	4820.5	10494.45745	200.5981578	2200.767002	175.3979968	99.98070672	201.4142071	790.154393	4307.167429	0.07497953551	0.06152437412	0.001081573682	0.00707326109	0.01315309666	0.008132844339	1	0.05919835166	0.08685827838	0.001313878721	34	0.9999999811
13	290.5938112	50.62793387	-0.3875692443	12052.84757	4010.917665	200.4460376	1539.996507	5536	9571.242105	94.35629496	1653.133772	538.0974702	93.44488861	229.712052	751.9741253	2517.891645	-2.932411516e-05	0.3289942454	0.0178346401	0.008448925202	0.01931091231	0.0078810166	1	0.002480647646	0.644061199	0.0501787462	25	0.9997002589
13	293.5260844	120.9500724	812.0079283	10529.66519	561.0522749	78.95838758	2239.957015	4004	4174.795699	229.739126	2623.215435	168.5791781	108.7525093	363.4609552	941.3335883	2628.120185	0.07990586319	0.05477426921	0.007806207003	0.01148866469	0.01622055531	0.01194368903	1	0.06352171242	0.07269660937	0.02550494616	34	0.9998201515
13	294.7215248	260.2845662	13006.28417	17870.27609	1924.218008	-452.5745817	2322.016109	7432	15589.87805	2590.476807	3395.404232	453.0567303	421.7068906	1703.615741	1397.867787	7890.212965	0.7167335705	0.1099916558	-0.02169126946	0.02662925384	0.0200573598	0.02757767556	1	0.5729666773	0.179490429	0.06718290202	92	0.9999999998
13	296.0571151	91.10641793	5904.329024	12210.79568	217.7992915	-274.3472478	2023.678986	4582	7217.04878	1209.811405	2548.608255	159.6293898	269.5229773	266.7294903	898.0960318	4559.698742	0.4699280404	0.01723704559	-0.02085337374	0.02471499751	0.01640916725	0.02551420892	1	0.3742147889	-0.01023443056	0.01231940805	81	1
13	299.5482419	713.4458047	4219.557502	8610.269396	1846.758777	-288.147364	1599.703772	3748.5	1478.5	1226.813227	2681.297397	588.3013444	211.2622953	184.2502507	1131.279598	1266.207308	0.4686354849	0.2152760556	-0.03202266473	0.02337320432	0.02197302146	0.02943312146	1	0.3742213179	0.4018175592	-0.02100389658	88	1
13	300.7265286	442.9520732	3593.121033	12320.5827	129.7018026	2719.784478	2832.958447	4681	3341.228916	911.6608479	3038.392543	142.6407133	737.0089914	346.0381771	1078.78535	3022.478346	0.29342757	0.00979941376	0.2149506367	0.02137258956	0.01927985012	0.04137398379	0	NaN	NaN	NaN	NaN	NaN
13	304.4207055	12.44651852	1555.780165	10063.66296	891.5968253	378.5097217	1700.836089	3972	1121.831579	360.7677994	2197.514303	220.9025161	162.153717	247.7735904	816.5668683	650.8458106	0.1560178222	0.09159664381	0.03832740289	0.01338169106	0.01912462433	0.01459177436	1	0.1268629325	0.1480412332	0.1492272796	59	1
13	305.461938	267.5450965	9186.608224	12922.03879	1323.514754	-486.2955269	2268.689648	5364	5712.724638	2881.267511	3892.052329	460.9163459	420.3156546	410.1438628	1532.189969	5159.957005	0.7165004502	0.1047228866	-0.0358586831	0.04274029651	0.02544704899	0.04134210841	1	0.5718235936	0.1686528563	0.01792858063	92	0.9999999872
13	307.2019172	280.9150283	861.9798225	11798.7977	1125.433866	465.2298885	2470.695508	4644	2660.875	217.535568	3091.507969	298.5600963	154.0463738	332.6427342	1154.569331	1971.263339	0.07414979807	0.09306112487	0.04091152221	0.01255694954	0.01639271738	0.01373597563	1	0.06136930904	0.1521343184	0.1399307221	39	0.9999999993
13	307.0405011	596.3745424	4176.132855	14292.11003	3263.905759	-140.850885	1825.067947	6150	6441	1153.012782	3000.80598	698.5604282	189.8961652	243.1142187	1277.036312	4911.546858	0.2910923695	0.2313319785	-0.01079925588	0.03990379902	0.02041263728	0.01384814811	1	0.2333054663	0.4373545388	0.01328113888	78	1
13	309.3236984	88.23572729	6214.085493	13443.72359	181.6067102	-377.5221583	2029.715672	5000.5	7843.835443	1326.783402	2690.390835	165.5289719	255.8426554	296.8192487	933.0848784	4072.537083	0.4619413531	0.01449996598	-0.02804076884	0.02270344777	0.01584964519	0.0222714613	1	0.36732246	-0.01576324414	-0.0144274813	81	1
13	310.5025712	755.2399379	2884.425026	10116.76509	2228.005397	-203.8654267	1412.19456	4348	5520.617021	591.439145	1984.369876	425.4185241	140.5028346	160.0913945	817.6641813	2576.382369	0.2860989101	0.2201827724	-0.02010096401	0.01558904112	0.01933921156	0.0142105767	1	0.2286037667	0.4143063313	-0.02035711231	78	1
13	311.6319284	161.6975013	1785.007061	10757.74173	463.9665632	1569.963829	2602.906688	4075.5	956.5212766	587.9227911	3583.787224	240.4353209	516.6655332	373.4758988	1317.658052	655.7974663	0.1690926209	0.04330283889	0.1438841892	0.02126739385	0.02414551032	0.03872616237	1	0.1436964906	0.0465282017	0.5162454249	57	1
13	312.2013775	438.0697856	4524.661368	15640.18703	269.6654695	3341.320759	2534.930212	5817	6143.698795	957.7434852	3043.023906	148.2011513	758.0510697	278.8639566	1108.588637	3258.047312	0.2918110045	0.01817711817	0.2149157635	0.01584049755	0.01093680794	0.02697181052	1	0.2464735271	-0.007933980217	0.7888743557	71	1
13	314.4698825	571.1777712	19.59684266	13430.43418	4135.407598	265.5871738	1923.098532	6058	5736.071429	72.80489783	3322.198326	1055.41793	99.97225617	471.1351345	1444.586647	2255.86692	0.001553574508	0.3154381194	0.0191257157	0.006243266168	0.02041595874	0.01133250859	1	0.003712779232	0.6158315743	0.05461654516	25	0.9999979949
13	315.554104	352.5021413	8502.764556	17582.88979	1837.543733	1664.022718	2354.28995	7086	3568.291667	1657.993747	3337.326436	437.9999726	511.8735024	242.8921643	1374.040574	1927.334057	0.4859628039	0.1057353322	0.09019790874	0.01840788106	0.01461681526	0.02793184271	1	0.3949912292	0.1727092667	0.402916213	86	1
13	316.8514638	310.5754965	-49.41039362	20302.43885	6945.896141	135.814918	1671.386924	9425	13056.27083	89.81726833	2477.836698	855.3239598	98.03045506	239.1920163	1104.661365	3387.806477	-0.002493075716	0.3370426713	0.006848529166	0.00467280975	0.01628036517	0.005064176126	0	NaN	NaN	NaN	NaN	NaN
13	317.5444975	135.7157643	12439.26477	12290.84736	829.1000192	-883.0378262	1877.411213	4938	8706.489362	3046.541234	2919.878978	237.1040329	577.2100362	254.9431741	1135.173453	5091.823658	1.041116171	0.0691359247	-0.06229631401	0.05074847068	0.01818481522	0.05570384555	1	0.8302091792	0.09061356518	-0.002116927247	95	1
13	317.3125814	591.2189563	41.90129819	13793.03079	4512.395556	249.3779093	2178.204985	6442	8996.684932	247.2780239	2689.363056	907.8410404	124.6717666	248.8425127	1198.981178	6581.194899	0.00317678558	0.3241337829	0.01839315854	0.02239926756	0.01654194426	0.008981974488	1	0.005045153033	0.6339044065	0.05269025754	25	0.999958392
13	321.3632213	278.3617713	2644.308287	16615.70193	892.1056178	2421.387791	2355.423942	6196	3991.454545	603.3533574	3392.5047	299.52076	588.7902221	269.9346741	1307.452775	2047.046029	0.1651689871	0.05657082184	0.1456105021	0.01326201343	0.01369450555	0.02248487543	1	0.1407777715	0.07416367336	0.5217238166	57	1
13	321.3524132	380.311564	10908.66283	15244.63271	491.6218263	-467.0785858	1925.975989	5839	12244.07527	2884.091928	3810.788835	182.1206708	457.9150481	262.524963	1440.71942	8711.149907	0.7132873152	0.03280465607	-0.02801386288	0.03347742021	0.01498335034	0.03788389243	1	0.5691103429	0.01903166892	0.04232513886	90	0.9999999996
13	321.5878882	520.3675686	2524.860801	15089.2897	4889.760064	-24.17861863	1930.617272	6950.5	4112.12766	553.6747641	3128.765485	1018.21207	175.2441425	284.2625207	1423.127052	2009.09844	0.1667623735	0.3267013888	-0.001780259107	0.01048884793	0.01806707434	0.0120854566	1	0.1349975421	0.637279618	0.01945332711	66	1
13	322.3985069	582.310786	4.905662303	11382.81796	3687.428494	248.3084374	1829.180219	5198	5969.041096	70.62248475	2990.386674	912.842072	109.8416285	421.6738317	1291.991078	4249.024775	0.000371819128	0.3169681645	0.02166882533	0.006644939817	0.02093914252	0.01030547875	1	0.002941618164	0.6190082938	0.06320123917	25	0.9999999455
13	326.6941254	224.4612039	7460.050804	15443.99682	966.3346793	-258.1411398	1899.587479	6037.5	8166.842105	1823.612496	3537.929745	307.0321084	323.729373	221.3842115	1393.486972	4697.758905	0.4747109193	0.06336705637	-0.0171322091	0.02470499637	0.01566920499	0.0254149313	1	0.3787003303	0.08562702464	0.02758466347	83	1
13	327.4493884	331.2404752	5766.961301	18482.0617	2179.668154	1338.962633	2127.333487	7569.5	15270.1087	1058.460251	3357.273515	436.0961932	420.772432	222.3639929	1368.490291	6863.33339	0.3017932024	0.113460499	0.06815189739	0.01524843108	0.0142193703	0.01976542258	1	0.2459087424	0.1913672381	0.2856710165	75	1
13	327.9795268	154.4041335	8222.852515	11490.96124	1874.727668	-451.1000768	2119.017523	4926.5	5215.102564	2276.769837	3243.517385	541.7461354	448.1838212	318.1237319	1338.247521	6849.765258	0.7054401265	0.1601950498	-0.03946468799	0.04147244447	0.02408590672	0.05017760759	1	0.5632128982	0.2842152463	0.004552074191	93	1
13	328.4544015	206.6861978	6493.284828	13501.89112	864.2159438	1324.026652	1920.711836	5280.5	5820.595745	1647.989374	3480.969086	268.0632948	499.2835553	225.2979358	1329.175491	3535.014308	0.4770178691	0.06386983459	0.09470822458	0.02879139178	0.01692858937	0.0361865152	1	0.3877331825	0.08570363684	0.4153428585	84	1
13	330.1382895	243.7733763	-13.29017421	15843.43079	265.0952794	844.198039	2223.401751	5655	2822.206186	66.00010507	3112.290856	173.352471	205.2292906	328.3445781	1134.897034	1348.100747	-0.0007846383991	0.01713570725	0.05492257499	0.004670811643	0.01163393479	0.007240226525	1	0.001483145514	-0.004937921359	0.1695437171	3	1
13	331.218288	505.4799644	810.3019029	13209.89271	1333.435926	1212.115821	2122.646814	5140	7809.666667	230.0337504	3096.983764	314.4358499	327.6419636	212.5812357	1157.059046	4503.525644	0.06356192081	0.1019543231	0.09389552928	0.008816713776	0.01943827333	0.01272338963	1	0.05635548293	0.1703263678	0.3212672327	40	1
13	334.9868476	118.5537814	14513.10143	14208.67043	1508.313036	-977.6634909	1517.611254	5865	3562.923077	2869.744218	2874.197709	352.4086415	508.1001485	188.2317352	1147.787034	1924.006296	1.00892236	0.1084613187	-0.06394021339	0.04375306639	0.01864104284	0.04046961388	1	0.8046281375	0.1728483807	-0.01387978129	96	1
13	336.4609291	144.5614916	10378.33853	14931.82947	2618.579657	-510.3129357	1763.869824	6405	29954.02667	2094.040532	2851.355645	434.8502341	397.1005685	186.0707331	1143.587319	10623.69587	0.7004255563	0.172540815	-0.03251181971	0.02708470628	0.01928747487	0.02784280779	1	0.5597462952	0.3099027629	0.02785661857	93	1
13	339.877953	632.0702465	2720.893749	15776.94773	773.7139659	735.7974307	2336.309139	5913	2934.6875	453.2387763	2492.294517	220.9980169	192.8343492	262.0663131	940.4328405	1495.591517	0.1732228532	0.05262194285	0.0485068265	0.01012888697	0.01168050329	0.01226633583	1	0.1409712677	0.06665985187	0.1872051662	56	1
13	342.6721818	675.4338744	871.5547783	12996.80309	4406.387021	-30.78561465	1509.281343	5998	12149.60638	192.0843463	2002.789533	654.7045591	103.79907	171.9182129	888.1459203	4150.618402	0.06948920425	0.3362691579	-0.002591758787	0.009153785136	0.0177672164	0.0082455726	1	0.05700039213	0.6584579438	-0.004810085702	48	0.9999994327
13	343.5352026	166.9842948	15942.92081	15155.43632	1691.514616	-753.1236751	1655.328984	6249	3206.690476	2471.462755	2572.299158	360.3838252	535.0637207	201.9211783	1074.002505	1961.955166	1.025246232	0.1171528719	-0.04734439505	0.03946831028	0.01326401153	0.04139984297	1	0.8188650954	0.190575291	0.0474737994	96	1
13	344.398381	589.550144	2468.424643	12972.12459	66.09607161	29.40562393	3036.987604	4727	2987.397849	496.8464675	2438.522653	148.9991335	157.3966054	361.6525053	860.1048445	1310.044815	0.1867741573	0.005061617407	0.001936086498	0.01210374679	0.01188077756	0.01390927054	0	NaN	NaN	NaN	NaN	NaN
13	344.9009754	709.3365314	-53.50717367	10221.34638	1479.151487	1081.556759	2018.409584	4130.5	4180.073684	60.4022324	1907.966136	298.5351993	225.1500324	326.4647513	736.0692106	2395.991307	-0.004976512856	0.1452431725	0.1060139738	0.006305189802	0.01397932345	0.01340974208	1	0.002538172776	0.2611643719	0.3491493759	19	1
13	348.3133004	153.341507	15799.25178	15093.01232	1735.93852	-836.648761	1596.528001	6314	3786.64557	2832.683529	2779.306259	372.3724156	491.2668009	194.1757509	1147.837005	1613.14427	1.023951756	0.1158191812	-0.05294272631	0.03731191531	0.01520918569	0.03972326074	1	0.8174555496	0.1878649819	0.02776343613	96	1
13	350.5755945	131.7305374	26.69533382	18806.34048	418.2458821	103.4304728	1758.337704	6817	4943.954545	58.02634472	4073.527135	239.1102077	78.92460213	299.0657722	1497.289455	2132.235629	0.001505629148	0.02110224227	0.005691012353	0.003413773663	0.01285943335	0.004666915844	1	0.0001959646432	0.003696374558	-0.0002878172052	1	1
13	351.9427059	411.6209989	8461.976857	17810.21229	1010.381469	1711.705305	2288.10636	6913	5271.095745	1467.058267	3207.891069	294.8494718	471.5476917	246.1408704	1273.407357	2347.193053	0.4816313328	0.05734869062	0.09714876391	0.02054141271	0.01210159676	0.02377382455	1	0.3915326578	0.07205828625	0.4246376124	84	1
13	358.3728536	318.3512806	5813.230294	19165.85606	4526.281311	-168.6235442	1798.932532	8392.5	5934.715789	1155.31347	3609.349151	879.4139209	246.4538949	246.258183	1563.363186	2923.312966	0.3065533049	0.2347508355	-0.008591255633	0.01254977822	0.01736186552	0.01529119138	0	NaN	NaN	NaN	NaN	NaN
13	359.6603656	95.7696162	784.2934302	11607.95927	1828.199963	988.8128795	1988.271926	4734	5499.322581	180.1169032	2228.304207	395.5089458	225.5700891	274.7724632	892.4501779	3466.152641	0.0671783343	0.1604123325	0.08678364376	0.01056305744	0.01951695205	0.01609551629	1	0.05931963489	0.2919375049	0.2991152651	44	1
13	362.7819047	123.7301952	58.95441528	9002.592256	2022.844375	245.9542916	2003.275297	3943	1570.551724	81.80593957	3200.010554	752.2445361	114.8270641	337.9038449	1341.929348	1276.611246	0.007315508589	0.2181058576	0.02697913137	0.01289055907	0.03751926924	0.01099082565	1	0.007973770612	0.4132293989	0.0803240465	21	0.9664627996
13	363.6831084	576.6766396	838.0494051	15248.10984	1668.602407	1401.399064	1775.308922	5957.5	21512.29348	200.8369423	2892.530591	349.2177807	249.8178668	176.0722374	1107.067033	8381.503404	0.05509553062	0.1138593684	0.09326765619	0.006559004194	0.01368865043	0.01106817602	1	0.04962947463	0.1952058484	0.3175412265	40	1
13	370.7709308	154.7834196	5193.975985	17451.70704	2913.087406	-156.209302	1730.840572	7120	11567.58333	868.6111735	2716.548413	554.3154199	208.1910179	192.4245791	1162.407881	3546.148868	0.2995023285	0.1676415227	-0.009688386266	0.0153031752	0.01592900079	0.01265667587	1	0.2395569239	0.3047528051	0.01719276506	76	1
13	373.2742238	192.7620924	5308.092944	17570.74685	2949.053268	1135.222675	1820.519516	7307	8807.084211	953.6532375	2883.105408	622.3926412	356.015443	218.254981	1261.633715	4079.067568	0.3068631924	0.1708610778	0.06498237972	0.01573589333	0.01566092611	0.01947361648	1	0.2502825357	0.3107267366	0.2774633904	77	1
13	374.2067222	249.3542817	8660.708946	18183.88136	438.9565452	-276.8572716	1917.475271	6825	10684.96341	1518.21239	3167.569083	202.0804343	296.216757	203.1031599	1220.104061	5340.581768	0.47083086	0.02486257172	-0.0151031849	0.02145766123	0.0107746479	0.01869094115	1	0.3753758271	0.005567374473	0.03264717249	81	1
13	375.6930056	166.1405872	4280.068097	13841.99667	2184.389967	-147.8162266	2131.89975	5677	4807.191176	980.7052195	3003.180583	486.4977724	220.4980402	331.3362092	1196.082788	4921.846957	0.3105478639	0.1566220811	-0.01196683373	0.01932460418	0.01773351755	0.01862870075	1	0.2481732049	0.2817062123	0.01145739079	76	1
13	378.56684	491.6878787	11825.61137	11535.93108	275.0615836	-700.379238	1941.527769	4534.5	6644.648936	3990.227177	3864.237898	159.2565535	575.7641085	264.7002814	1456.810939	6224.869569	1.034745792	0.02361539872	-0.0591824192	0.04109165963	0.01794416386	0.06891571219	1	0.82489427	-0.004016773	0.005945836135	94	1
13	380.9360858	784.85646	21.01365875	7695.201938	727.8950167	318.5512292	1385.471667	2955	2685.1875	41.57919783	1411.769779	176.8127283	95.07538365	149.1209609	539.0418406	1461.933725	0.002979639175	0.09746386739	0.04210115201	0.006270549551	0.0164030158	0.009829568248	1	0.004393865194	0.1622113716	0.1282789985	13	0.9999999934
13	381.6058643	760.5886864	4379.873457	9231.403861	506.5376254	-273.7386275	1539.94875	3531.5	9631.968085	853.7495947	1802.25669	149.4664564	182.1921131	168.3664081	669.683332	4904.003494	0.465321264	0.056074885	-0.03095987542	0.02189622525	0.01453949835	0.01973730071	1	0.3702159228	0.07069722425	-0.02259605925	83	0.9999999996
13	382.6549594	152.7965563	5233.892245	16575.88518	2480.495803	-140.0846266	2647.458832	6744	9473.462687	1549.244801	4856.09659	899.4324678	252.0975415	465.4819656	2007.344289	3908.79308	0.313681436	0.154279024	-0.008082351757	0.01481348235	0.01552701229	0.0151463523	1	0.2509153547	0.2767588987	0.02553994595	76	1
13	383.2189725	221.392169	2780.80368	15172.25921	299.6051765	-41.63670385	2193.832333	5574	7274.702128	637.4564222	3428.283834	191.4484245	157.0934447	339.9646167	1225.297481	3765.707581	0.180366358	0.02065943086	-0.002984631639	0.01070883807	0.01552301216	0.01228306194	1	0.1431128488	0.0005136999074	0.009610382383	52	1
13	385.3885123	257.4760581	6734.910733	13700.82856	212.3670323	-273.450409	2297.144478	5216	4640.419753	1474.118567	3037.681832	164.6716478	297.010646	309.3384793	1079.113182	2666.880804	0.4855637646	0.0148256175	-0.01926106496	0.02219270995	0.01609078745	0.02460157461	1	0.3868381362	-0.01546788944	0.02125612488	81	1
13	385.7366138	709.6902088	6801.402048	9793.461807	294.7427531	-420.3077838	1621.346276	3726.5	13741.39785	1881.38965	2675.280893	130.5503644	305.4710838	169.0340901	967.6926369	8588.160137	0.6917604707	0.03119699883	-0.04288381735	0.03257022958	0.01668360186	0.03622656992	1	0.5508734174	0.01609339996	-0.01401337681	90	0.9999999999
13	389.5630964	166.3720732	4484.626268	15145.38879	2446.046974	-131.690675	1778.119522	6255	9074.057143	944.8300329	2897.324652	517.2197551	203.7995883	267.8024949	1201.828987	4335.825873	0.3005739011	0.1643096355	-0.008485593383	0.0146461511	0.01776008917	0.01438811361	1	0.2404640921	0.2977980545	0.02150172736	76	1
13	391.0079133	65.82486055	3433.772875	12045.48748	727.4152055	700.0220301	1828.535199	4626	18408.69474	696.7162806	2334.499106	145.467859	249.8945584	209.5722021	842.0308861	8692.865822	0.2888698379	0.05925892618	0.0586429449	0.01572408949	0.01555967088	0.02103607263	1	0.2344499103	0.0788709569	0.2483185787	73	1
[truncated: 4,204 more rows]
