# Supplementary material for: Phosphatase specificity principles uncovered by MRBLE:Dephos and global substrate identification
Source: Mol Syst Biol. 2023 Nov 2;19(12):e11782. doi: 10.15252/msb.202311782 (PMC10698503; doi:10.15252/msb.202311782)
Supplement: Supplementary file 4 — Source Data for Figure 1 [file MSB-19-e11782-s002.zip › Figure 1/1D/Complete MRBLE-Dephos data with scripts/ToRegeneratePlots/B55_1/20200911_B55_120.csv]

1	47.69997	650.8919603	169.1008987	1579.300516	52.29834694	-59.4106554	1432.151429	658	675.3263158	126.9111502	1425.412931	68.95866887	73.93206484	403.3125148	518.2411038	1298.367801	0.1122411112	0.04137934468	-0.03344859694	0.09949737537	0.1492187706	0.1152122401	0	NaN	NaN	NaN	NaN	NaN
1	47.94451156	176.9129465	101.2756849	697.840794	223.7050695	-31.81172264	1182.526756	389	476.6210526	76.47427073	1011.325231	240.4580607	78.23405992	180.5284032	436.0687779	652.7771145	0.1328566592	0.292061898	-0.03744825623	0.2423100567	0.3026609778	0.3709010172	0	NaN	NaN	NaN	NaN	NaN
2	63.76226694	399.3993594	5077.64774	5157.792109	65.70825004	-384.6863457	2062.137194	2081	2182.821053	3007.574152	3099.430449	126.3094333	409.5906881	350.0562485	1162.517326	3394.887191	0.9760934404	0.01053136942	-0.06988528685	0.09681851984	0.04289482755	0.09793779944	0	NaN	NaN	NaN	NaN	NaN
2	149.1373801	402.225814	18.7727212	6916.706404	381.2019621	106.0843915	2216.193265	2661	1913.917526	41.992409	2594.468409	177.2108996	79.95660545	359.5382415	935.9163302	1926.333454	0.002547588581	0.05471250623	0.01394805495	0.007573778115	0.02761538769	0.0140194325	1	0.00165830375	0.07141842902	0.02475033143	6	0.9985712102
2	296.6008816	132.1543013	2748.683574	8943.031893	800.7164249	-84.10707871	2214.19727	3528.5	2398.56383	964.1981086	3152.257134	329.9375474	171.8347559	260.6774491	1219.277976	2201.279455	0.304021301	0.0917797813	-0.01011376194	0.02353049382	0.02861444392	0.02537052409	1	0.2419945856	0.1446406228	0.01250075679	74	0.9999994181
2	328.6373689	30.32072533	2.79301788	8457.719388	1870.991246	194.1343859	1909.741466	3656	804.4893617	66.48036215	2155.09466	493.0733836	99.51223334	267.2421551	886.5190445	694.8226159	0.0003583309219	0.2239345807	0.0240846115	0.009429398773	0.02826437564	0.01229061209	1	0.002623602596	0.4255528091	0.06453120101	21	0.9991150404
2	360.1289407	17.81362853	1306.656817	7445.898087	325.7201997	-60.16422988	1804.157283	2812	652.2210526	372.2004798	2022.815103	163.3512444	117.1706045	333.5647593	732.7258189	419.673231	0.1764525264	0.04384238381	-0.008600591832	0.01724074055	0.02069003538	0.01806477191	1	0.1393267704	0.04617410032	-0.01324214117	55	0.9999941416
2	543.3331081	289.158745	525.6004202	6762.049563	342.9168708	64.30652346	1934.756853	2560	2194.978947	235.7954276	2870.268618	181.4611602	77.74180792	316.480498	1050.20009	2957.909778	0.07584760108	0.05218793933	0.01004788335	0.01171800823	0.02945453407	0.01656472333	1	0.06008493255	0.06507732892	0.02814034384	34	0.9999765051
2	559.8094676	69.095954	794.7990277	4909.461135	723.9272153	-24.01593456	1511.965547	1990	573.6315789	324.9279929	2070.379806	305.8913975	83.32403827	229.9609062	803.0746466	784.6462959	0.1548800689	0.1486430783	-0.006217064151	0.02776604338	0.04641637546	0.0244467912	0	NaN	NaN	NaN	NaN	NaN
2	562.3752866	234.6678009	-36.9671264	7971.795793	392.8227213	928.3813099	1977.884557	3047	850.9791667	55.62624276	2695.503856	181.7657983	319.3911105	241.4322664	972.5711743	823.673172	-0.004977639503	0.04562746551	0.1145040649	0.008138958615	0.02739020126	0.01820617168	1	0.002254764547	0.05241775978	0.3697439052	9	1
2	566.0542	539.6960534	432.4569843	6788.830835	1052.324354	189.7340285	1697.998123	2849	1756.757895	211.2598819	2845.12581	425.7654524	123.5252597	173.3177046	1117.201206	1991.37278	0.06696063112	0.1561547156	0.03151198016	0.01430363252	0.03147397872	0.01742975673	1	0.05565677359	0.2827450166	0.1034195607	43	1
2	620.7626615	145.4910769	2807.632844	5816.081472	89.06620439	-149.0866507	1722.230385	2230	2509.193548	965.0747989	2005.403778	111.2079885	175.7682738	260.7385542	726.461994	2218.264594	0.4744007604	0.01720838505	-0.02324229769	0.03754630677	0.02707572166	0.03639350338	1	0.3767017638	-0.01386255587	0.004205485438	81	1
3	26.02676452	500.8349095	982.9622139	5666.1171	859.5464493	-5.590976877	1951.118432	2434	193	487.6392537	2854.858477	435.7732885	96.82192544	316.3777015	1136.047548	207.9805126	0.1702846627	0.1459671261	-0.001219935991	0.02203899754	0.03505298659	0.02478638523	1	0.1361114267	0.259961553	0.01400568551	61	1
3	62.18287968	90.3345906	431.74101	6435.279636	562.7188765	164.2218916	1664.906039	2544.5	2769.631579	135.1494391	1649.030232	190.8599312	98.07957343	255.5108383	607.9798355	2380.651534	0.06822383629	0.08966752105	0.02503742433	0.01121118331	0.02596504487	0.01523904834	1	0.05543349446	0.1436025499	0.07928324902	39	0.9999894419
3	147.5018015	24.58059057	26.88178901	6998.623639	25.69299626	342.3667637	1940.590433	2542	1296.885417	36.45732543	1588.062851	112.1275124	112.4420642	235.6247993	552.0885553	754.0396035	0.004373234536	0.003350846468	0.04871574859	0.006241249201	0.01850062987	0.01286369491	1	0.004829918682	-0.03612099866	0.1435441348	3	1
3	201.3146745	122.3902259	3176.891953	10531.01708	922.6547874	809.1756611	3308.352409	4213.5	5651.231579	843.9042296	2638.922632	249.8475496	304.3340933	942.4414124	982.609781	3854.978021	0.3007249562	0.08827435355	0.07669294932	0.02548127007	0.0212989805	0.03125064435	0	NaN	NaN	NaN	NaN	NaN
3	218.7258183	571.4417942	1112.670585	6109.411392	520.3670383	281.3583938	2332.359354	2398	364	550.9450791	3173.866161	330.8845374	169.1659746	364.1648301	1210.57268	454.1006236	0.1785372575	0.09076711883	0.04426675321	0.02300117797	0.03048895265	0.03364230398	1	0.1451030334	0.144286423	0.1711544396	59	0.9999999999
3	380.9798516	208.0489443	8336.32923	11490.5305	1760.880065	-364.4070668	2988.643438	4926	8353.266667	2201.15001	3152.55898	492.4339592	384.3603647	245.5240436	1282.39434	6508.30125	0.7176113797	0.1597719534	-0.02918766461	0.03466122193	0.02417365333	0.04259560123	0	NaN	NaN	NaN	NaN	NaN
3	436.2630752	538.1953577	17.05131638	10948.0664	1002.000112	146.5252781	2425.728213	4225.5	994.5157895	53.87487655	3479.722681	313.7447273	91.86496873	304.6721671	1291.299674	1039.236707	0.001596914205	0.09156058767	0.01485426428	0.006155336007	0.02126199016	0.009127246845	1	0.001401691134	0.1485392781	0.02881334493	11	0.7204036177
3	573.5678812	384.0501251	2433.240998	8110.2852	373.5760022	499.5180677	2318.582925	3208.5	3699.451613	925.8309516	3016.901869	185.3699508	245.1896071	286.9534687	1124.031502	4075.454239	0.3062251318	0.0469755064	0.06334325866	0.02124181575	0.02746362026	0.03247876334	1	0.248139224	0.05077976972	0.2651034185	73	0.9999999963
3	595.8515992	46.5983974	399.2933874	4529.080404	16.92041724	14.67402392	1775.966478	1714	4459.606383	129.2411592	1320.863218	93.84185011	79.52481422	157.971198	474.6712876	3700.978828	0.09583218274	0.004739483214	0.002811418489	0.01366580164	0.02601293295	0.02288312931	0	NaN	NaN	NaN	NaN	NaN
3	637.2816075	182.1219186	456.3565886	7200.407555	354.2467482	208.5707203	1961.394237	2685	1984.712766	170.8956854	2352.933736	184.4722195	108.1869643	197.979973	862.6758178	2477.068909	0.06677232339	0.04993697102	0.03203498976	0.01295272124	0.03168405999	0.01780668006	1	0.0542603545	0.06047694161	0.1018508166	35	0.9999999988
4	48.21297791	180.3937595	1752.401659	5730.60318	561.833911	301.9817304	1795.750464	2290.5	1793.666667	696.5745658	2135.797771	248.9481121	237.2239108	298.2936855	838.5836195	1666.781195	0.3063664925	0.1057957828	0.05193921727	0.04630845773	0.0446175303	0.06733468482	1	0.2481978954	0.1738756625	0.2276251338	75	1
4	201.0784107	116.090305	970.1226635	3045.262186	184.6194868	219.9975503	1823.838403	1264	715.71875	895.2128923	2714.694559	186.161359	309.8967967	821.5241558	1032.654282	1194.218324	0.3127831368	0.06021689274	0.05440467673	1.978372252	0.8287400155	2.68539433	0	NaN	NaN	NaN	NaN	NaN
4	220.5056896	104.3665898	9.075485801	7644.667012	388.1092612	167.9621737	1892.426634	2887.5	2538.946237	37.03623497	2564.918364	180.7923581	100.3099394	235.1283787	940.8741609	2449.188403	0.001178317889	0.05357914379	0.02289195656	0.006251993918	0.02362832373	0.01369997753	1	0.001146731952	0.06905784964	0.05526375412	7	0.9993435548
4	221.1774941	135.5401858	368.2711157	5866.37014	339.0979406	1246.505427	1877.823724	2380	1451.458333	218.5749143	3181.247412	196.3741784	684.1440674	361.3333421	1178.473306	1862.269328	0.06261630121	0.05859801107	0.2047495467	0.02882473466	0.04382592048	0.06564751739	1	0.06260216809	0.07849211383	0.6971962775	37	1
4	260.8143764	237.9222894	1808.125256	5584.928069	47.33386155	-15.1136391	2207.251835	2195	546.2	1101.609166	3524.914407	113.7585869	160.637397	520.863589	1291.192724	818.2388144	0.3091027843	0.007511976725	-0.002491087639	0.03797672621	0.05076191879	0.05979330005	1	0.2455597236	-0.03177850885	0.0373380125	69	1
4	304.4882119	158.250805	718.7783172	3839.350912	20.02373985	639.0687381	2261.989276	1549	325.9148936	517.3452099	2984.514856	127.8716923	508.4813266	540.5219204	1098.847042	323.7285688	0.1712971239	0.004998081383	0.1441759216	0.05962726096	0.07233081559	0.1084632787	0	NaN	NaN	NaN	NaN	NaN
4	304.255182	254.1592801	2752.639934	9096.917249	2027.727168	13.18466638	2570.181206	3978	1392.1875	1390.997931	4334.318385	984.0465062	357.1866713	607.2319322	1845.188298	1205.269783	0.3087482599	0.2239167148	0.001186458705	0.05791253586	0.06584798999	0.05430207205	1	0.2481310599	0.4210696255	0.05673199922	78	1
4	355.2404231	264.6770853	561.0999606	8678.315849	407.6760473	888.0592812	2301.820044	3256	1960.924731	226.6891302	3421.610286	220.8009724	365.0236725	394.1754641	1249.845551	2051.192624	0.0654538078	0.05012093322	0.1016310242	0.01164810455	0.03501706825	0.02544847348	1	0.05786718014	0.06081288048	0.3417263018	36	0.9999999974
4	456.6099751	99.44773127	1167.703988	6783.759101	1041.266708	945.3422236	2179.36835	2823	965.0537634	459.7033063	2905.027463	444.9763325	442.5171153	417.3769566	1177.100678	1126.767871	0.1658549324	0.1495067872	0.1375328769	0.0297184861	0.04578849854	0.04230247805	1	0.1418978276	0.2672969825	0.4919262127	63	1
4	544.215887	186.3722224	1492.569535	8815.045551	437.8520969	-18.83712713	1783.395642	3344.5	511.606383	560.4590307	3045.521897	209.4915343	114.74581	260.4503026	1127.201939	503.531234	0.1783170113	0.05231088582	-0.002193374143	0.01687786119	0.02697789692	0.01799758444	1	0.1413515375	0.06386192525	0.009565117754	55	0.9999999999
4	562.8873796	147.5782515	1263.489121	7757.682242	426.2592028	1125.06146	1866.760909	3017	2023.064516	449.917128	2838.86539	201.988232	433.9985619	258.3027074	1065.075013	2718.56134	0.1600909387	0.05517290967	0.1439364746	0.02920209882	0.02676879882	0.04340702418	1	0.136572005	0.06997200913	0.5097361208	57	1
4	649.6386465	383.145245	2779.203564	5951.603838	69.93640573	526.5026215	1913.651421	2302	1091.516129	1203.693131	2449.706318	98.5145346	307.0916057	335.3675916	904.8775081	1521.334473	0.480390108	0.01129534972	0.08867505818	0.04353820431	0.03705743877	0.06153869818	1	0.3889234213	-0.02643244659	0.3916274143	82	1
4	699.1565417	264.3933839	467.6673044	5429.931947	104.8596409	5.224993686	1558.438676	2038	4162.585106	168.7635379	1811.782044	82.00118046	69.55059725	193.3486893	637.2017008	5032.900817	0.08858259999	0.0205492689	0.00109883364	0.01536452608	0.02677715879	0.0156258305	1	0.06930576439	-0.001305222354	-0.0007934135678	30	1
4	707.0408186	358.142229	1207.548697	7738.571284	3264.74296	-52.41137279	1370.332544	3783	3694.621053	314.3868089	1733.409278	729.4581362	109.5227667	166.4358577	822.8193882	2751.197786	0.1626476066	0.4342027696	-0.007958746892	0.01682973011	0.0353111606	0.01538249161	1	0.1330174009	0.8632381016	-0.001976768127	68	1
4	759.9684253	459.3089203	1040.02855	6420.437903	1915.397806	-83.05460426	1217.016538	2895	2504.221053	207.7319926	1133.139703	325.8786753	89.95326041	154.751073	485.7151086	1732.28715	0.1675193703	0.3076248372	-0.01274655317	0.01631395202	0.02729405993	0.01652855341	1	0.1350733074	0.5982963654	-0.02134272534	66	1
5	120.6086915	248.6424887	5928.560395	8585.921884	911.8878077	-491.4860105	1865.052284	3560	1646.431579	3265.404767	4575.736492	487.9397129	496.1586988	301.4441654	1796.276524	2166.741134	0.7180702291	0.1023328404	-0.04608713356	0.07241995335	0.04212714697	0.08764173742	1	0.5713938382	0.1607599836	-0.01568745329	92	0.9999999716
5	164.429294	85.70756969	-13.09250026	11181.73627	1064.841922	52.68852675	1431.376422	4280	5512.731183	51.65259367	2176.639264	221.3778925	69.60144077	235.0634584	804.5523621	2333.264177	-0.001120914671	0.09508783399	0.004534211288	0.00473641674	0.01432776323	0.006409531956	1	-0.001424078787	0.1559698415	-0.00731800089	11	0.9999982704
5	187.0306563	106.3886048	6052.301741	12888.73818	2017.125627	-326.8206382	1588.868035	5431	14593.14894	1088.006185	2359.969621	346.4753762	242.8342896	270.8275196	905.2944621	6986.43499	0.4601472869	0.1557921929	-0.02456993215	0.02163208767	0.01943014297	0.02060247121	1	0.3668656719	0.2763444826	0.0006769182553	87	1
5	195.9543738	333.0025268	1167.416925	6638.834731	1471.431639	-6.751639774	2782.486633	3012.5	529.3666667	619.1698387	3268.567989	756.5341115	145.3152385	663.6824614	1414.652701	508.2703308	0.1847629284	0.2258739018	-0.001199624494	0.02738105709	0.06991346586	0.04376796312	1	0.148674239	0.426963956	0.01992476449	64	1
5	197.6806027	67.37093091	667.037987	11570.21915	2603.631831	935.2616271	1253.654256	4959.5	4245.221053	201.489067	2426.027298	509.9516943	251.3801367	217.7553345	974.6639987	2391.442404	0.05994890641	0.2293894823	0.08168597608	0.01274481334	0.02372460103	0.01494466257	1	0.05428299126	0.436047907	0.2772455165	47	1
5	222.3038385	264.4885917	2828.461768	16836.27781	2675.645471	-91.24932671	2063.818516	6816.5	1406.326316	586.8393263	3083.683802	629.8003204	157.4408365	234.538281	1297.227669	856.8407514	0.1718162187	0.1673682027	-0.005354812589	0.01653156674	0.01907595043	0.01054247825	1	0.1373194137	0.3047271092	0.0007610063412	61	1
5	232.2566391	18.11043234	5707.914663	8813.109071	1374.561273	-383.2446713	1347.326108	3730	7251.336842	1476.472936	2240.52359	333.5053999	255.0293258	168.9159714	879.035136	5548.991485	0.6586796446	0.1592728167	-0.04381154848	0.03881579466	0.03157202909	0.03911867498	1	0.5246568531	0.280770336	-0.01976546996	93	1
5	298.7401464	52.5522394	524.7682926	10072.19848	247.9677699	2032.546959	1786.295719	3806	13026.07527	168.1996131	2191.062319	120.5609978	435.9545925	197.2558749	769.407688	6977.153073	0.05196444664	0.02635334569	0.1988142017	0.01216387331	0.01446580775	0.02901874814	1	0.05328307211	0.01117736138	0.6732425736	33	0.9999999999
5	303.4141736	362.4618228	8623.397637	11526.37746	113.0071685	-433.1436043	2717.32474	4365	5555.28125	2626.384445	3671.407241	168.1238059	422.7757052	351.8216135	1353.40864	5170.078209	0.7298215343	0.008771666297	-0.03139590954	0.03971166876	0.02767728599	0.05744911862	1	0.5806632887	-0.03520992587	0.03479221788	90	1
5	340.0799008	22.13755491	1231.083457	7491.17292	383.9232027	986.9410984	1861.964905	2851	699.1770833	390.6015417	2381.429068	206.2691351	395.2461255	315.0412376	875.8186767	562.9464403	0.1607622528	0.0508995129	0.1267255062	0.01967577379	0.0359134388	0.03670264263	1	0.1359056374	0.0610366577	0.4503625453	57	0.9999999998
5	402.6191911	165.3432889	3623.354826	11867.92365	638.1208733	774.9537106	1943.670621	4678	3781.242105	1176.429151	3851.374875	262.8027213	331.7794993	281.4990069	1402.155347	3462.052732	0.3025170651	0.05298971593	0.05984226878	0.03101542524	0.02689906227	0.03431488444	1	0.2450068612	0.06342220263	0.2523537712	73	1
5	403.9593809	20.44642532	657.5363759	10249.3336	1037.697145	296.4262303	1432.668537	3946.5	10694.6413	142.4064001	1804.986206	189.1919156	109.3563538	201.5194087	652.6392372	4618.860051	0.063426848	0.1017810376	0.02939973778	0.009127886438	0.02071933059	0.009928082322	1	0.05202897063	0.1690164178	0.09360941164	39	1
5	408.3254541	319.4205951	7023.014823	14289.3426	299.5107282	-241.1055372	2397.395602	5462	13537.02128	1698.854264	3250.124647	167.9874088	286.3979217	248.6301416	1147.394797	7662.976144	0.49098939	0.02158823034	-0.01592447814	0.03073573019	0.01804479773	0.02323566197	1	0.3905332535	-0.004944844053	0.03342754705	81	1
5	415.0059164	262.0998389	5947.988626	18658.55216	378.5567386	-148.7792023	2177.649653	6978	5705.308511	1053.298165	3037.956991	196.0621326	235.838406	224.0226681	1138.677776	2253.883716	0.3158916176	0.02011798697	-0.008128723346	0.01534883377	0.01036754825	0.0138123873	0	NaN	NaN	NaN	NaN	NaN
5	426.2066074	654.3680058	2807.037306	6065.994262	1847.225939	-158.2370606	1871.289103	2880	1416.606383	1255.226392	2529.800198	792.3660656	194.7392266	221.1492544	1152.103857	1550.577653	0.4872847856	0.3177642621	-0.03047054197	0.03003323067	0.03868652758	0.04281428472	1	0.3901622694	0.6148983543	-0.008340403832	89	1
5	471.2984116	231.2082512	-153.3738639	10243.95999	966.7766916	2391.753766	2297.058104	4014.5	1440.776596	88.78501537	2542.48873	286.46681	641.4630535	291.0392109	956.5990973	1178.029849	-0.01624907733	0.09860494916	0.2369487906	0.01067927935	0.02814532562	0.02807028115	1	0.00206438696	0.1633214206	0.7913555126	15	1
5	475.5540455	131.3865759	8351.548212	11130.8432	1947.798129	-458.4050551	1731.773831	4840	8218.258065	1933.006515	2606.551725	417.1592227	308.3044804	404.5556812	1057.631018	6317.519854	0.728500602	0.1703643976	-0.0398531223	0.03850773772	0.02483435529	0.03325201998	1	0.580986973	0.302964979	0.01036778339	93	1
5	546.3182491	174.4312065	5211.454648	11553.04828	309.1158835	1171.29164	1566.588118	4361	7608.542553	1428.564	3104.004547	154.0300407	460.5473651	157.1463664	1108.843943	5542.098476	0.4529208202	0.02622838761	0.09541346629	0.02806448782	0.0169761458	0.03743587496	1	0.3675499742	0.005207695682	0.4090056762	82	1
5	561.5390806	82.28033199	-29.9596088	10309.93989	971.3947208	467.5648727	1305.231324	3888.5	3314.935484	52.50432539	2067.113955	224.3739359	126.3418876	209.0058126	774.1402757	2097.656305	-0.003076459841	0.09557019721	0.0460139042	0.006195413635	0.01984054078	0.008974924549	1	-0.0002069030784	0.1569669625	0.1353909056	13	0.9999999997
5	565.2623533	502.7587099	-26.92146244	7391.229031	147.8419123	219.062772	2899.365057	2889	1587	119.4849104	2827.387814	231.5726862	256.7332333	2073.248569	1056.842385	1996.316011	-0.00486727381	0.02869797852	0.03741716182	0.01513274141	0.03543932717	0.0348089578	0	NaN	NaN	NaN	NaN	NaN
5	578.2484276	170.4853463	5361.108088	11472.5736	680.0654042	1052.986453	1750.417853	4470.5	9634.11828	1057.656814	2246.858542	177.6957609	348.4053048	190.0522102	846.6128585	5443.680283	0.4693997839	0.06034997009	0.08953238987	0.02590888996	0.01498757076	0.0275709129	1	0.3807682642	0.0763772061	0.3935858062	84	1
5	583.7694824	501.0619111	1238.965546	7070.785424	325.5798305	-53.29253454	1804.273973	2712	678.2021277	560.6207218	3262.257615	182.7146498	108.8109796	232.2327322	1195.663328	960.3820653	0.1766415146	0.04859501723	-0.007077752557	0.02342600402	0.0464522191	0.02697917722	1	0.1396374462	0.05611518921	-0.007794208158	55	0.9999999899
5	607.615521	270.4685629	667.4579633	11461.01717	1180.207426	2321.340193	1710.311442	4575	2974.225806	144.9876322	1700.325756	238.3822505	377.4693616	273.9690116	647.0052268	1853.226553	0.05840014133	0.1032018391	0.2023746137	0.009711526101	0.01565983135	0.0189213185	1	0.05960344983	0.1718930927	0.6894251466	41	1
5	627.4955036	107.3470756	558.0669391	9122.448351	1480.28596	251.6478251	1282.197986	3699.5	20730.2234	130.1218791	1305.207355	216.8968642	96.98090118	173.2300854	503.04067	7886.842715	0.06306554128	0.165745111	0.02840212503	0.01003061039	0.02087910292	0.01049993648	1	0.05244390258	0.3028732707	0.09208863812	43	1
5	654.8770949	99.79345239	1045.039655	6141.391275	577.5882663	-54.99830738	1344.723525	2375	1815.84375	268.5055203	1575.053815	182.1505361	98.31577265	162.7004976	578.7732325	1358.633217	0.1676573521	0.09472541637	-0.008672344715	0.01742547738	0.02982077613	0.01920078655	1	0.1328899	0.1527789761	-0.0139257055	58	1
5	661.3505513	539.4380845	1836.028103	6570.451678	1903.621899	-120.2666156	1445.316859	2967	1403.978723	638.6423693	2082.830506	641.2244672	129.2416859	155.4390749	929.6498773	1647.582674	0.2932110703	0.313865012	-0.01909110957	0.02697323168	0.03526604664	0.02640146993	1	0.2354111863	0.6095395827	-0.01401362776	80	1
5	691.2049191	227.4901987	2427.404831	8405.39575	2593.220786	-114.6231656	1341.606233	3830.5	10245.58065	560.1853543	1902.427497	598.0325593	139.1029819	172.7121072	856.1497189	6603.740076	0.2867255567	0.3085546751	-0.01465615423	0.02115941423	0.02713264494	0.01899271253	1	0.2304488365	0.5985168461	-0.0003730170806	80	1
5	714.7608038	333.6311073	7658.526712	7897.233427	340.3295635	-409.5371723	1392.760541	3131.5	24281.92553	2212.355739	2201.082515	131.379543	374.991492	186.9375797	795.321428	17611.27945	0.9768465442	0.04447383717	-0.04764326305	0.04749699165	0.03086558232	0.06010306363	1	0.7778893577	0.03593691252	0.03689249764	94	0.9999797555
5	715.2415323	421.5460067	2426.106117	8481.033112	933.0480275	531.076965	1491.33171	3378.5	15633.20652	540.5785016	1759.041879	200.0457089	192.5932489	205.0137691	681.1077521	9630.225625	0.2874493271	0.1109632233	0.05998462327	0.02141158627	0.0176629542	0.02250421186	1	0.2336450677	0.1849552143	0.2511827455	75	0.9999999977
6	9.272304696	127.6731785	987.900784	6496.170014	1930.373412	176.6307855	1133.435879	2950.5	2315.086022	273.6915483	1574.29993	485.5240292	128.4805873	181.3210145	704.309485	1662.223705	0.1547785864	0.2953525977	0.02694519375	0.02119264092	0.03277208922	0.02093559533	1	0.1273772664	0.5727613358	0.1123052999	67	1
6	15.44345861	448.4820657	8217.448388	7851.406669	855.8333637	-735.4354868	1639.940067	3360	387.4583333	2185.064473	2138.087565	265.2692854	439.3348027	175.2977865	873.9936394	293.3901271	1.03733938	0.1054666043	-0.08525026779	0.05262752863	0.02093727336	0.0656291938	1	0.8245650225	0.1627301652	-0.07700535664	96	0.9999999817
6	20.81574268	286.130808	-31.75351213	8719.957733	1008.307493	166.4379999	1673.706305	3452	4350.894737	43.80412035	1873.24592	235.1792533	83.30746466	236.3632838	713.1371458	2230.984119	-0.004195766351	0.111507851	0.02061591601	0.005101827226	0.02031061023	0.008582353808	1	-0.002612289776	0.1903590305	0.04798424023	12	0.9999767228
6	50.71826995	99.38795737	1239.74152	7716.392442	1282.514051	-93.89193759	1141.302841	3173	1926.494624	341.6415994	2069.776223	322.9420063	103.0214627	179.7487378	809.0160308	1364.528471	0.1575463468	0.1598643427	-0.01189389751	0.01657961224	0.02960947402	0.0153963459	1	0.1253598928	0.2892377541	-0.0253360907	61	1
6	67.48726623	136.6554547	4058.506487	9267.24578	273.8341638	718.0785931	1517.699508	3535.5	8575.446809	860.5895509	1839.964082	116.8075803	297.2998342	177.6186163	676.9983632	4171.085181	0.4422031473	0.03124848648	0.07471684652	0.02760079247	0.01419399815	0.03577760338	1	0.3576388716	0.01588825419	0.3352642986	82	0.9999999998
6	88.85867515	38.72406292	-1.734039869	6499.229096	376.76804	620.7850997	1203.576909	2443	4387.094737	37.73265775	1195.800893	97.72372567	146.6808603	172.8205102	426.1845705	2107.527674	-0.0003735020049	0.05870713776	0.09651587577	0.006349078652	0.01685641554	0.01395709963	1	0.004896018391	0.07973906237	0.3091404963	9	1
6	92.75428071	234.8840426	1764.649248	10810.97225	474.8941107	1400.576488	2328.042903	4108	1031.652632	405.9360031	2575.500773	191.5116598	400.2033207	215.539484	952.4189623	679.9128819	0.1645198543	0.04489928731	0.1316805757	0.01838312381	0.01782431194	0.02840323628	1	0.1391752288	0.04842134648	0.4681420647	57	0.9999927155
6	105.5296399	203.7786129	-193.3580955	12524.4938	617.0642391	2860.957454	2303.316789	4746	3983.956989	87.9263931	2127.26341	214.2037501	386.6339165	725.2774472	733.9432346	1737.816589	-0.01439323217	0.04823681874	0.2261868469	0.0070862548	0.01716373421	0.02458708324	1	0.002223064241	0.05790517153	0.7530657651	10	0.9999999881
6	107.321071	173.4994562	-45.47050587	12204.79002	2747.873765	199.6951499	1636.592857	5233.5	4076.840426	70.89145294	2470.086468	522.4707389	94.01428494	239.9336768	1000.97214	1829.827081	-0.003653164155	0.2249472852	0.01666225334	0.006426748983	0.01808969261	0.007768593547	1	-0.001074739638	0.4277373725	0.03802212281	21	0.9581928584
6	111.3149866	370.3284755	2058.686186	12432.85824	5339.024876	-80.68852577	2166.653856	6107	9307.652174	512.6677946	2720.6696	1094.838826	136.1114014	251.3166299	1280.359116	4897.563082	0.1638244133	0.4352563906	-0.006463700782	0.01563888927	0.0242160164	0.01252898862	1	0.1340729282	0.8654243853	0.003487415234	68	1
6	132.0180738	152.3891753	1675.195043	10353.19824	3191.087582	-40.11455485	2033.350568	4766	1953.032258	424.12382	2429.212211	729.9156271	144.797447	264.845069	1057.255187	1478.192731	0.1677721676	0.3102864473	-0.004640566837	0.01766574792	0.03325447388	0.01711125674	1	0.13585076	0.6038544295	0.006772667224	66	1
6	160.234945	389.3563872	1075.943117	15439.27224	822.2948728	573.332438	2525.113544	5740	2920.053763	392.234198	5088.044525	376.1764057	216.9334276	343.0918948	1904.981711	2974.128292	0.06997441401	0.05420029686	0.03491472534	0.009610001952	0.01866315869	0.01423277332	1	0.05706970055	0.06934912536	0.1126618978	35	1
6	166.0806935	136.9780122	643.2405103	11835.80591	258.1935371	2356.46445	2340.135408	4301	13163.30108	140.6000822	1729.226	132.7938368	416.6166327	270.2401421	615.5416735	4318.345063	0.05541963809	0.02147403884	0.200973834	0.008549950927	0.01320107784	0.02142781951	1	0.05613671715	0.0009147923902	0.6813404088	33	1
6	189.7104304	95.22695052	10229.76887	10721.42028	392.5497823	-554.2258434	1702.343043	4238.5	12515.39362	2703.560386	2781.252881	156.5804123	502.9132042	203.2556633	1017.091779	8483.61372	0.9665497957	0.03669382108	-0.05029092513	0.04954046974	0.02521330217	0.06263830406	1	0.7693698552	0.01980830072	0.02513353708	94	0.9999999856
6	190.2557953	481.5737673	973.7017641	14299.15807	4948.771111	38.7546909	2361.395782	6631.5	6726.148936	248.8894519	2792.823632	925.575831	130.2880025	278.2595036	1245.619794	4282.362598	0.07015937595	0.3391342805	0.003522062971	0.008496151465	0.01958697556	0.01000863363	1	0.05855077157	0.6656274501	0.01330257345	48	0.9999999913
6	200.4991075	345.3655217	7966.876426	16730.31749	4142.437301	-315.4015061	2179.351299	7452.5	14148.94624	1603.340416	3114.043528	857.2132463	325.4505011	243.0733775	1426.450547	6123.098841	0.4820469611	0.2469203332	-0.01688224851	0.01995483789	0.01903663828	0.02353503738	1	0.3860223039	0.4667135789	0.03512169225	88	1
6	209.3856491	113.5764522	7543.306264	10706.12133	1817.800268	-475.5079375	2056.29999	4692.5	11120.27368	2050.527264	2875.042451	449.2811872	440.3483632	905.8795836	1162.74937	8332.505979	0.6916867624	0.1668173946	-0.0412542705	0.04091132092	0.02628103789	0.05069886966	1	0.5513600034	0.2960773136	-0.003080868399	93	1
6	228.58112	16.20795988	33.96344011	6681.679917	2135.439417	3.083924445	1438.54366	3061	2139.795699	59.26472491	1636.641605	514.5310232	66.90851808	228.5696799	713.9506639	1544.835516	0.005379094863	0.3177545039	0.0004841615108	0.00936894313	0.03753505686	0.01099746557	1	0.006196183013	0.6218298876	-0.01281238898	24	0.9999999265
6	248.5103464	85.73019395	883.0909045	13114.57605	5182.240474	-4.064062754	1689.429539	6260	5837.263158	224.0465094	2720.362751	1093.706778	109.8775801	281.6752928	1268.003438	2701.242678	0.06814958798	0.3969891308	-0.0002666560752	0.01038665434	0.02877615028	0.008991435043	1	0.0573845842	0.7867268145	0.001577507866	51	0.9999999998
6	258.3121148	146.9926498	-70.67428519	13186.95585	2257.247766	771.1614411	2612.636059	5480.5	3173.870968	67.13847892	2104.652363	329.8961359	158.6815562	325.4621683	801.9365086	1159.881649	-0.005494715525	0.1717446122	0.05938034083	0.005663432519	0.01623040943	0.008971039226	1	-0.0003305575226	0.3163908087	0.1833478877	18	1
6	267.5642147	9.13738752	-108.5796679	8736.395611	841.0259708	1866.515348	1598.013862	3343	1533.416667	61.81111688	1570.976956	182.786596	374.8024402	186.0975377	591.7843856	776.6060122	-0.01185225464	0.09959277348	0.2111746245	0.008169531252	0.01768974584	0.02310552088	1	0.003872359384	0.1653500564	0.7034559022	15	1
6	270.9380357	465.0843457	-134.0959921	13501.86265	2088.653617	1698.989143	3070.807579	5473	5653.560976	74.36809001	2693.763787	411.028567	328.810925	271.500339	1044.189683	3019.942915	-0.01049095316	0.1570958512	0.1247155833	0.0063966039	0.01576582056	0.01220986528	0	NaN	NaN	NaN	NaN	NaN
6	275.7667604	320.4196026	-10.71177217	10936.01276	446.6094336	340.2226073	3048.101342	4167	2888.478723	48.27710368	3780.14114	246.4804982	130.3981981	318.271672	1365.22825	2354.049468	-0.00130509436	0.04088795531	0.03182362317	0.005534627836	0.02243123439	0.01194103445	0	NaN	NaN	NaN	NaN	NaN
6	279.3100802	454.1616129	-38.54939096	12865.67766	5785.393317	162.7524457	2785.42811	6440.5	7427.146341	91.69449757	3302.51631	1420.147568	98.69419274	288.1192809	1565.835414	4053.050268	-0.003379109374	0.4470882047	0.01374401178	0.008827023803	0.02636882558	0.01013920747	1	0.001627570288	0.8925863369	0.03497921641	29	1
6	281.3790678	99.57238204	964.9573286	15780.38107	1617.343115	495.7453877	1806.429667	6174.5	15939.18947	200.3082319	2279.837793	275.0858186	170.4740487	571.4957231	874.50312	5131.348542	0.06105763207	0.1054547129	0.03111535032	0.007380845673	0.01378026616	0.009626071215	1	0.0502902539	0.1767365654	0.09909795838	39	1
6	289.4744561	69.28175064	3718.471972	12482.22001	144.6362529	837.2695558	2166.240954	4643	5007.861702	642.8355847	2024.23585	157.3135477	259.1954557	268.5707113	709.7133224	1924.591824	0.2969580951	0.01132801327	0.06480047156	0.01447067843	0.01440787338	0.01917281033	1	0.2403835126	-0.02368300973	0.2668743892	70	1
6	290.1804812	142.1449745	1288.423066	15368.24205	345.2371715	91.47063857	2358.349532	5700	15249.78947	257.5684416	2348.831992	158.0370593	126.6486167	244.7480058	848.2685268	6480.355734	0.08401521617	0.02221132881	0.006192822534	0.008467133118	0.0118019026	0.00881139931	1	0.06600816299	0.002233979099	0.01578309517	30	1
6	307.1560052	28.7874192	1240.983987	7571.366949	1142.884566	956.9311995	1849.403876	3150	890.8736842	333.5927475	2197.615635	359.9083807	349.2302578	258.1641758	884.4360722	725.4451347	0.1593260034	0.1476481989	0.1239955612	0.02903876024	0.03263933897	0.04038559777	1	0.1357387165	0.2635155646	0.4436431446	63	1
6	317.3368565	504.244273	9.2021174	7975.414335	2547.374955	546.9130382	3296.156632	3798	2486.989247	68.52193795	2994.036446	1001.258306	184.9514255	414.8862197	1347.232501	2703.321554	0.001518439568	0.3205662132	0.07042230076	0.01016625603	0.03155591817	0.0228432662	0	NaN	NaN	NaN	NaN	NaN
6	327.246081	211.9718035	3860.315078	12509.55993	2781.96117	929.988852	3047.593291	5588	4690.610526	982.0443268	3126.359441	697.5318559	308.0164407	301.5760182	1327.671301	3483.800313	0.3055919068	0.2290465734	0.06949017126	0.01861467536	0.02396349711	0.02562196341	0	NaN	NaN	NaN	NaN	NaN
6	332.7094962	142.5861604	983.4792299	16190.19587	3703.131311	83.16695852	1907.132109	6939	19793.69149	258.2179831	2913.141253	738.9841153	116.3823063	259.8241256	1256.050567	8395.676481	0.06321667771	0.2388349767	0.00570747026	0.009866673795	0.01915531268	0.008215484554	1	0.05192631471	0.4558404869	0.01609635954	45	1
6	350.7648177	493.4515019	2540.271468	15615.60561	786.1939266	2333.12567	3101.667241	5968	5602.681319	622.4146137	3505.401402	298.2363032	516.3721255	256.3544484	1342.024092	3292.948037	0.1620644381	0.05211715641	0.1549594624	0.01300463007	0.01352152151	0.02283407315	0	NaN	NaN	NaN	NaN	NaN
6	359.6623654	142.627546	2606.71372	16529.31643	6837.789758	-51.38931542	2126.621962	8002	19025.64211	510.7680746	2550.859526	1191.372843	157.0855163	253.9258305	1299.62502	7117.149471	0.1609124435	0.4252708895	-0.00294888253	0.01405642717	0.02491109866	0.01036923987	1	0.1318552416	0.8445675667	0.01463138514	68	1
6	377.0174798	204.8681771	593.0792769	10473.73623	492.459282	2219.243723	2835.943187	4060	3468.978947	211.5473283	3209.243562	258.6898164	701.101992	292.8214206	1188.202845	3198.970256	0.05654386788	0.04925887286	0.220312321	0.01441747556	0.02695206238	0.03757357464	1	0.05866737793	0.0590218669	0.7492078105	37	0.9999999989
6	378.2964904	447.5435361	4287.632978	14292.10981	45.35416093	3272.219353	3981.282171	5465.5	4757.526316	1007.692621	3406.911263	178.3573078	800.2252453	364.3327719	1251.390842	2788.048791	0.3011148479	0.003459296229	0.2263534759	0.0158146863	0.0144426222	0.03614375348	0	NaN	NaN	NaN	NaN	NaN
6	384.3336966	593.681884	3585.165763	12577.47053	142.3838171	2856.665589	3365.856613	4837	13448.3913	784.9651127	2591.920595	142.7701015	612.2167477	289.293613	948.2055086	6304.544018	0.2890958727	0.01094166311	0.2211133731	0.01666902981	0.0124213593	0.02915549817	0	NaN	NaN	NaN	NaN	NaN
6	385.5279259	178.6955784	4530.378714	9197.14048	97.57983173	-91.93327895	2884.709937	3630.5	3613.875	1546.434829	3255.050238	177.1635632	277.9654744	283.4853725	1198.92655	3083.511291	0.4897630732	0.009517337839	-0.01015535266	0.03723506948	0.02654050008	0.04214430325	0	NaN	NaN	NaN	NaN	NaN
6	402.9756303	523.3561578	4928.245856	16818.82219	2604.521986	1262.570889	3043.468997	7080.5	26491.23656	954.9855549	3009.058944	509.2024193	318.5575688	245.5960582	1233.590983	12800.02017	0.2956783937	0.1591417736	0.07528531147	0.01323842793	0.01573919206	0.01727370892	0	NaN	NaN	NaN	NaN	NaN
6	403.6651144	473.3049463	-7.313650051	13019.62471	2829.814746	401.983178	3300.855145	5487.5	1424.652174	73.4181882	3365.453442	749.0023213	137.0875603	310.0571456	1365.647203	1097.089791	-0.0006416904952	0.2153972564	0.03340122359	0.006533348046	0.0213016595	0.01289114127	0	NaN	NaN	NaN	NaN	NaN
6	406.4324244	105.3125232	-282.25457	14917.11383	1445.830071	3368.868865	2199.719489	5856	5187.06383	73.63085171	2121.52958	219.4927085	501.5569086	237.623109	777.7855067	1609.691661	-0.01891383878	0.0970613082	0.225616525	0.005670973537	0.01308351338	0.01672238647	1	-0.0008477963341	0.1601409131	0.7515843186	15	1
6	406.2688856	194.5187631	12828.33848	12600.84827	498.9535215	-646.0603483	2654.748691	5155	30545.31579	3518.013671	3374.930695	169.2240736	565.2029277	225.9405902	1229.720918	18084.89735	1.017575401	0.03766653082	-0.04640794275	0.04406451907	0.02261699181	0.05631285162	1	0.8105165796	0.02110068194	0.05034842116	94	0.9999999124
6	422.1226329	372.885281	1261.75928	15591.23858	269.6711989	195.446445	3168.646134	5761	24975.4375	283.8011201	2738.12039	149.8150315	126.542812	280.9788809	961.0721086	11815.80292	0.08131631508	0.01723169233	0.01269170772	0.008133101557	0.01126733142	0.009396763982	0	NaN	NaN	NaN	NaN	NaN
6	424.521354	16.2631688	0.02759045354	9498.179513	155.512143	50.86449384	1543.518253	3469.5	5417.638298	41.8371189	1582.511134	131.6467548	73.11199648	283.749168	547.3415772	2246.918247	-1.598581765e-06	0.0155490714	0.005140794669	0.004640483057	0.01618839731	0.007943175899	1	-0.001445754998	-0.0104890649	-0.007459897809	1	0.9999999988
6	424.5790256	37.81401837	688.9629809	11066.69089	1836.136772	949.4917958	1762.263118	4613	14683.37895	141.9010467	1552.194572	295.5001178	175.7726717	235.6215962	628.8975785	4674.861043	0.06167082223	0.1667128778	0.08866654073	0.008778766826	0.01519410361	0.01174861848	1	0.05537419791	0.3048596302	0.299767908	44	1
6	436.5930985	203.473534	4172.62625	13863.14825	777.6738729	-13.13108123	2818.891286	5370.5	15559.42105	956.1917921	3018.053946	192.5335526	203.848329	232.3708619	1090.931091	8607.540041	0.2995607749	0.05863843918	-0.0009047554184	0.01659926289	0.01539250982	0.01691250348	1	0.2386385642	0.07534496386	0.04221161089	72	1
6	476.6377582	57.26904316	624.3483781	8862.198041	1450.857055	295.0013831	1788.359773	3758.5	7644.217391	172.119529	2047.289036	308.9227598	104.8922203	211.6615399	798.8685509	4153.800558	0.07051131258	0.1624163296	0.03319898886	0.01238987249	0.0218367193	0.0126919756	1	0.05868957989	0.2957949169	0.1102577277	43	1
6	476.4765524	300.57239	719.2104463	14520.98615	707.7260181	3310.311461	3100.432972	5483	9613.46875	207.2804872	3078.718546	230.2466845	659.9598455	388.7377076	1127.649421	5256.363494	0.05153279012	0.05028744704	0.2211416346	0.008121570988	0.01514898961	0.02216090114	0	NaN	NaN	NaN	NaN	NaN
6	483.2623073	252.4781408	-274.6729854	16439.4173	756.2909997	3815.399	2893.247449	6079.5	7619.12766	69.40874035	2206.822263	198.8811716	559.7291256	233.911815	816.6433242	2400.799277	-0.01740092823	0.0473218015	0.2390357607	0.004220678136	0.01033060491	0.01464381845	0	NaN	NaN	NaN	NaN	NaN
6	486.6973534	101.4137083	-228.6977404	13316.14589	1269.047175	2923.106299	2039.742462	5227	3803.659574	83.75951495	2056.837088	228.6972295	448.4297977	214.6342104	763.330312	1390.910559	-0.01690036586	0.09373121807	0.2211833793	0.006622181064	0.01600636163	0.0185185021	1	0.0004280961281	0.153147563	0.7366462443	15	1
6	487.1267998	343.5809493	4516.695442	15186.0754	1419.700757	1215.284587	3578.439037	6162.5	18748.06383	876.2435243	2661.921793	303.3739216	322.5198623	265.0297386	1027.840281	8879.723184	0.3015089012	0.09475012294	0.07992358145	0.01670719192	0.01530724522	0.01903373392	0	NaN	NaN	NaN	NaN	NaN
6	496.9418329	368.6699569	-16.01404459	13161.68182	1102.501181	237.883097	3191.89034	5174	6175.526882	59.90121577	2495.661102	237.2846154	104.1922429	236.6644027	903.4932995	4047.770397	-0.001291283058	0.08442630668	0.01829193448	0.005137760318	0.01427035597	0.008651584077	0	NaN	NaN	NaN	NaN	NaN
6	501.0530211	193.60327	6639.529176	14596.57511	187.158979	1470.050163	2628.677734	5398	8087.677419	1083.905833	2466.128695	151.1327998	378.9583769	248.6009371	883.9024095	3665.644131	0.4576446976	0.01398180038	0.09864300959	0.02266273636	0.01190206621	0.02704803965	1	0.3714027516	-0.02049100661	0.4208577703	82	1
6	509.3454013	377.4323538	890.4187572	15386.3555	1465.857321	1560.619168	2982.580822	6062.5	21726.09677	211.8253132	2865.02352	307.6735549	318.5990093	224.7208683	1102.318997	10669.1888	0.05833751518	0.09913453406	0.1025229078	0.006959543761	0.01381669153	0.01488353144	0	NaN	NaN	NaN	NaN	NaN
6	513.2993963	81.40953468	1828.364978	10850.60166	125.1055609	1448.865747	2133.111307	4021	3903.446809	365.8778993	2117.816696	136.6158644	347.1905772	230.8043817	744.8411839	2155.977515	0.1697328779	0.01063555365	0.1328159071	0.01353121075	0.01493923087	0.0207201586	1	0.1430141502	-0.02335527457	0.4721897684	54	1
6	520.1485521	766.8536613	1831.761991	6209.776188	1330.719432	-95.19114942	1832.824875	2762	1709.2	396.2082983	1366.9768	309.4228549	110.3625545	184.5126211	582.0879588	1044.609625	0.2976546271	0.2118460556	-0.01409866903	0.02017288506	0.02117436163	0.02060908812	1	0.238075142	0.3959863685	0.001042890882	78	1
6	524.3168437	195.7229352	-110.9260605	11940.40202	47.49760376	1442.523635	3089.972181	4411.5	7158.1625	231.6601097	2657.634008	456.9874128	728.8062056	4032.088014	890.9133077	3982.097496	-0.008731846172	0.003995541688	0.1184489001	0.03431314999	0.06642274019	0.07886183733	0	NaN	NaN	NaN	NaN	NaN
6	530.5948383	207.5441808	-31.49418176	13590.78004	513.1357631	386.3024104	3018.442794	5112.5	5601.660714	144.4685427	2467.901309	373.1410218	397.4658254	2609.105675	864.0074377	3741.776147	-0.002571808561	0.03797082112	0.02916427767	0.01522946783	0.0356977903	0.04029958244	0	NaN	NaN	NaN	NaN	NaN
6	536.4231222	14.68961192	15.85372583	8055.268435	503.9258148	21.85469958	1246.645788	3034.5	7840.255319	42.83556058	1268.931085	137.5561222	60.71717808	155.3846084	471.5781367	2756.012075	0.002326452246	0.06321209072	0.002620373287	0.005533904068	0.01543020457	0.007453247107	1	0.0008250207318	0.08921887449	-0.0141258148	6	1
6	537.3798827	454.3476557	-117.6546766	8965.626144	667.4097981	2350.134893	3787.395321	3611.5	1193.631579	65.97632974	2518.700292	279.6912356	637.6123204	491.68604	973.9800907	1034.972649	-0.01354996037	0.07600104672	0.2613795258	0.008606701171	0.02588253128	0.03139540222	0	NaN	NaN	NaN	NaN	NaN
6	538.5495015	86.26364494	1662.278204	10602.18079	3214.857106	439.2064127	1736.690964	4835	7994.462366	373.1036547	2246.325936	633.1677282	168.9570908	211.5107591	962.9135456	4666.385648	0.1536893604	0.2967023038	0.04485726705	0.01136426754	0.02431780422	0.0159513086	1	0.1277205622	0.5755839674	0.1739101911	67	1
6	539.4794059	172.6587428	2473.860369	14936.65144	752.8431858	53.66936647	2438.454485	5650	7576.319149	454.8889952	2585.009251	184.9102252	144.8342682	218.2323826	924.1559956	2780.905729	0.1696421115	0.05289657005	0.003581018508	0.01210353021	0.01254902448	0.01117163954	1	0.1347961278	0.06520755984	0.02750731026	55	0.9999999994
6	540.3573345	197.3567478	2099.016762	13502.81285	1291.774398	688.2731963	2544.347988	5275	6987.357143	464.8953566	2930.850352	298.8681731	237.5451976	232.9349882	1093.323611	3477.107293	0.1592723812	0.09614171715	0.05463545916	0.01251454085	0.01715330411	0.01557978384	1	0.1304297542	0.1558022353	0.2026558944	59	1
6	540.7106684	341.4319798	679.3828149	13802.66124	671.3102787	3046.529209	3067.10138	5265.5	11684.58065	209.8704198	2702.688761	163.5893274	567.7254633	279.7737282	963.1273631	6050.734927	0.0509665067	0.04886945255	0.2203812305	0.01059559325	0.01290741877	0.02056280324	0	NaN	NaN	NaN	NaN	NaN
6	540.3413322	735.4842603	-73.06877407	8656.7507	1232.971531	909.0660143	1973.752941	3523	11542.51064	56.46206281	1232.066305	191.8493826	149.9454145	199.3057276	478.1140527	3131.788574	-0.008865514227	0.1438259983	0.1041230365	0.006866106901	0.01688606116	0.0120968825	1	-0.0003709849934	0.2579736131	0.3361000562	19	1
6	541.5718203	214.2968777	-140.2759131	8620.85389	71.95749633	2196.702031	2719.445494	3279	1977.5125	74.91183256	2929.954683	128.6282553	700.5118307	273.2062088	1040.032256	2082.469663	-0.01746532589	0.00895220369	0.2461460922	0.009316837653	0.01953075847	0.02816498039	1	0.0006251461935	-0.02427648416	0.8200034851	5	1
6	548.4820841	754.2147969	-25.51789107	7064.421874	97.01760934	736.7495134	1734.663932	2612	11024.36559	33.21902598	1523.895195	99.18904407	153.9967689	152.9668143	512.4710659	5820.956525	-0.003920270203	0.01559133101	0.1044478403	0.005547426226	0.01709877481	0.01496872856	1	0.002066200107	-0.01044106032	0.3343426205	4	1
6	555.5061986	43.36477928	2490.969771	8854.475298	198.7822419	524.3067757	1627.03622	3297	7058.612903	462.6295665	1510.086569	112.5010742	183.908031	218.0301316	550.5267582	2996.407265	0.2840767742	0.02368696714	0.05732584899	0.01849863679	0.01372102044	0.02125646783	1	0.2297131351	0.002373177054	0.2384921995	70	0.999999981
6	560.5046467	472.5936349	2023.98161	13051.67472	1898.267611	97.67550903	3271.44356	5400.5	1644.3125	373.5162859	2355.563603	384.1202219	148.0158316	255.8066836	928.7369542	1008.498324	0.159911277	0.1464677561	0.007603348536	0.01150760325	0.01744015663	0.01321508297	0	NaN	NaN	NaN	NaN	NaN
6	568.4462737	100.1315266	1500.745324	9078.584291	2718.413278	-18.55804914	1982.962539	4162	4172.255319	335.51906	1835.753356	552.6424633	131.8462215	237.927596	813.2608593	2617.017645	0.1635999292	0.3106519874	-0.00184454469	0.0170050836	0.02943184931	0.01641063405	1	0.1327001713	0.6046770694	0.01546955826	66	1
6	581.3355404	289.9588453	868.769822	11964.97715	574.7011293	131.9972034	2746.563802	4599	8351.978947	213.2391044	2367.231232	192.9455624	115.3596995	264.1255923	862.2245268	4852.65835	0.07365446785	0.04693224683	0.01150625214	0.009133665962	0.01564369609	0.009905481829	1	0.05836238688	0.05410966278	0.03250186042	34	0.9844674997
6	598.6963482	99.64588193	-91.2556758	8435.668554	153.9814682	927.6423723	1937.646496	3100.5	14039.67742	40.55234159	1729.130449	114.5231739	198.4520979	211.5207793	610.8607146	6705.615147	-0.01096605483	0.01956146075	0.1131697251	0.00508712127	0.0154246326	0.01516327572	1	-0.002945981582	-0.002039654741	0.3629388889	4	1
6	601.5002906	200.6161263	-16.88202335	11473.80089	2530.598208	128.3219827	2478.967867	4952.5	9910.771739	63.00067442	1656.01351	405.3852572	102.8283232	244.1007045	686.4831661	3593.348587	-0.001728585156	0.2252588609	0.0109829872	0.005862532746	0.01937851059	0.009841413805	1	9.039562578e-05	0.4283670472	0.01887736112	20	0.9255016009
6	617.4578454	530.6062123	1769.296539	10698.80123	3206.540913	530.4487965	2786.908663	4915	3170.967742	380.4362219	2185.49684	663.1244205	162.0091326	210.2568142	958.8203611	2261.46809	0.164093092	0.2994239767	0.0541248425	0.0159081622	0.02390889701	0.01602741172	1	0.1367081141	0.581119506	0.2083804302	67	1
6	618.831285	255.1491185	2031.193297	12426.26889	2660.915496	651.2214646	2577.605865	5367	2236.93617	404.5272481	2228.132185	489.0751522	168.2446818	211.0939409	909.3283867	1209.003649	0.1631802072	0.219527897	0.05094061892	0.01647320058	0.01919685145	0.01495417458	1	0.1348003305	0.4139460359	0.1946760131	65	1
6	620.6223381	52.53653028	1097.676717	6843.764947	1472.420119	-68.95521262	1340.758613	2916	5299.032609	250.0684169	1418.74496	313.5830398	89.93409598	187.2043667	583.9200955	2913.337686	0.1605169522	0.2099093911	-0.01062014395	0.01841778095	0.0252740138	0.01370906219	1	0.1284282116	0.3939172824	-0.01868532308	64	1
6	628.2698246	233.4795382	-22.56096025	10694.17557	1654.71914	253.4459711	2308.591061	4388	3208.956989	62.79428793	2007.302735	321.7066066	90.06973695	206.1642034	781.4080853	1607.823724	-0.002493638335	0.1528393542	0.02525351186	0.006451760103	0.01678907528	0.009052874545	1	-0.0004398849274	0.2768197588	0.06567740467	17	0.9999967904
6	630.8435639	264.9159375	-129.1847924	8499.15144	689.7004547	2010.90744	2930.386398	3416	1722.189474	69.4229672	2025.214089	220.1879126	457.8834055	335.1758414	772.1111457	1445.597317	-0.01565028731	0.0818092469	0.2381861585	0.008911394078	0.0219948748	0.02660915275	0	NaN	NaN	NaN	NaN	NaN
6	640.3105437	199.6408708	2600.725608	9182.461165	2056.568994	663.6806094	2241.431584	4106	11332.15957	613.8705212	2065.179912	451.2468153	228.1615888	214.0539162	855.5610423	6505.004459	0.2880288842	0.2246999759	0.07186278127	0.01957259729	0.0270273585	0.02479764343	1	0.2362760586	0.4229396903	0.2958737136	79	1
6	642.4007217	84.13601322	616.8605398	7423.694401	159.0569012	6.78210461	1475.958472	2792.5	18416.88421	132.6116108	1280.392557	100.6236468	85.74721814	149.8390545	442.0659705	7129.256141	0.08272903975	0.02244020069	0.0009719506568	0.009792151507	0.01548917641	0.01190069237	1	0.06463096781	0.002736659871	-0.002523872561	30	1
6	651.646764	38.50920674	2499.12754	5719.230712	1748.613198	-191.6312015	1147.749878	2598	10838.18085	488.1493337	986.2972092	310.6391844	135.4443702	157.1800169	429.2355567	5773.052451	0.4458779291	0.3067762274	-0.0330977502	0.03284895347	0.02729092145	0.02437429545	1	0.3566841626	0.5925074011	-0.02731420335	89	1
6	652.500373	65.26776902	1154.346704	6712.341022	128.3837943	-28.86439054	1422.607603	2517.5	7240.105263	239.1673456	1168.168526	91.44563317	93.26992612	180.0661737	412.5036436	3360.708745	0.1729538099	0.01899514813	-0.003700898985	0.01407678145	0.01629542747	0.01462297974	1	0.1365526265	-0.005775103923	0.002079542417	52	1
6	657.7181377	143.5178346	2106.593455	7370.011531	456.0222259	515.5928173	1938.16928	2925	17381.35789	474.4057526	1631.821537	143.6541778	175.0277874	188.7968879	600.9265662	8556.001784	0.2846003111	0.0630710074	0.0683274287	0.02189446915	0.02046680153	0.02634003143	1	0.2313441239	0.08476950935	0.2778140665	73	1
6	657.543537	343.4790956	482.5460347	7424.158889	605.4071442	319.6266125	2707.630311	3014	3192.895349	160.3530223	2271.953774	227.0817418	132.0403675	246.2629768	847.9343408	2749.914343	0.06776654628	0.08463782705	0.04911390918	0.0125736453	0.02604006418	0.01971731039	1	0.05661893028	0.1330605166	0.1621073124	39	0.9999990838
6	669.6003216	158.4815372	547.9362927	7953.43304	1229.123655	254.4036912	1917.869324	3305	7160.568421	130.0645392	1332.509194	252.9961713	101.1583611	208.847207	535.6907525	4449.672323	0.0686457672	0.1541762925	0.03435499657	0.01192210179	0.02177671935	0.01252270069	1	0.05717322487	0.2785777879	0.1135578941	43	1
6	669.2761883	351.63042	2704.135241	9431.242072	2865.861285	-30.01489772	2635.191451	4460	10096.17722	626.4536712	2191.615939	685.4588399	159.9884015	203.3836705	982.8442035	5933.66753	0.2895406041	0.3038251652	-0.003569507274	0.01728209084	0.02457803895	0.01987305188	1	0.2333893287	0.5885682778	0.03838858492	80	1
6	676.7889866	338.6779236	1664.11214	10185.76834	416.4833495	562.6652745	3030.074468	3881	4845.022222	278.3104462	1673.95879	150.3964749	166.9082184	224.7869223	620.4726102	2486.874745	0.1683375858	0.04247801095	0.0595203043	0.0128829682	0.01478477145	0.01518794274	0	NaN	NaN	NaN	NaN	NaN
6	678.584548	184.6895266	-9.910614708	8087.008817	1853.588185	198.4120496	1820.677253	3536	4388.778947	59.7399988	1503.077698	389.4872214	92.06995895	212.4377515	638.8784656	2076.229829	-0.00122511418	0.2324274989	0.0257443727	0.007946003434	0.02482489964	0.01158081077	1	0.001568703462	0.4433463307	0.07015957242	21	0.9997618338
6	684.2308652	371.4784027	490.443094	9176.46738	909.0697484	1960.411461	2579.847372	3758.5	5484.870968	120.9269154	1650.001793	214.6899585	346.3046984	202.8040653	642.4580719	3246.923361	0.05319223063	0.1036849408	0.212557041	0.01154424377	0.01740507177	0.01875306099	1	0.05611930058	0.1729695167	0.723376841	41	1
6	688.4466546	165.6860695	1297.364853	7815.937384	104.1558572	1074.455039	1893.421752	2921	5308.946809	240.0213526	1266.478296	108.0085241	212.0362303	216.2750977	448.7074814	2227.596011	0.1668771429	0.0137122219	0.141598	0.01407119837	0.01481992362	0.02156150794	1	0.1413517414	-0.01688428631	0.5019334891	54	1
6	747.7277308	311.5275426	-9.257391343	6913.017334	325.9651763	374.2403885	2125.705809	2660	7157.956989	41.30579516	1113.052077	126.7208575	107.444084	205.8682417	426.0320201	3004.895621	-0.001420808343	0.04776805884	0.05361094278	0.006568465109	0.01809928874	0.01256576436	1	0.00105183816	0.05690521555	0.1604917756	8	0.9999999999
6	750.5281497	341.653622	1144.020455	6938.530076	312.1185419	333.3701083	2311.051927	2685	4021.680851	183.7651773	1076.054233	115.8324128	121.4996307	182.8068493	405.1137965	1790.289033	0.1647054582	0.04351421357	0.04877824802	0.01477367922	0.0166446054	0.01682673173	1	0.1337552646	0.04560141161	0.182047582	56	0.9999990788
6	768.2734969	301.3244446	423.0699013	6562.438416	917.2632856	17.67256028	1574.184318	2669	10965.89247	119.3396132	1398.778304	220.4435309	63.74202379	176.6802928	539.3860322	5808.684638	0.06508329628	0.141527471	0.002387254503	0.0108888373	0.02266226524	0.01086096426	1	0.05202607548	0.2521918855	0.002018675517	42	0.9999999999
6	769.2540659	200.56832	4.794263458	5804.621617	1676.483579	242.0586584	1412.833054	2622	13765.67021	47.25737909	943.9300039	277.4479481	81.85096724	188.4975704	401.0918517	5838.902508	0.0009424364005	0.2978631667	0.04425132485	0.008817256311	0.02549821045	0.01434277278	1	0.005333378382	0.5802268967	0.1365787539	26	1
7	5.089881011	452.5960693	11.22476096	10023.05523	2178.200959	111.521378	2680.00535	4344	8111.57971	70.13413338	1535.703394	374.1493187	91.32364458	209.0651246	641.5682432	3661.041416	0.001315862746	0.2154193726	0.01176801587	0.007165876791	0.01678863698	0.00944991178	1	0.00246314886	0.4077321441	0.02198109955	20	0.9076905578
7	7.289921419	616.6510988	1750.872898	6066.916131	319.8674659	331.6439222	2147.774796	2367.5	16037.77011	492.1447697	1586.612481	114.5011253	167.9272165	197.6241279	580.4699835	9939.155922	0.2864093864	0.0544847198	0.05099001302	0.024533318	0.02069651403	0.0313293297	1	0.2315287141	0.06679268054	0.2181316714	73	0.9999999998
7	8.615372719	106.5347561	1084.448443	6490.757475	356.04913	-58.6888678	1296.45723	2403	3726.706522	256.7796222	1465.327649	123.02604	113.1245701	170.9720459	525.8098838	2525.005875	0.168058067	0.05501808948	-0.008719795805	0.01811455073	0.02090764916	0.01893399911	1	0.1327289967	0.06968202354	-0.01524182101	55	0.9999999999
7	9.590412353	154.2361488	2072.130416	7493.06632	476.0760864	415.7824515	1679.626749	2935.5	22027.45263	469.7937502	1628.128703	127.7544612	165.4953729	193.8645558	583.8181213	11041.71959	0.2731463696	0.06411985266	0.05420636048	0.02004233045	0.02248558238	0.02525017085	1	0.2212357045	0.08714408983	0.2264702103	73	1
7	14.2027973	254.8464199	586.9884271	8905.942073	1959.316202	752.7841101	2215.217414	3844	3199.957895	128.1461074	1396.554272	355.7090456	176.7359155	215.6278728	589.9299729	1407.027582	0.06559730063	0.2251675082	0.08523059894	0.01272207566	0.02134828749	0.01521771148	1	0.05899421728	0.427127734	0.290650047	47	1
7	16.40558571	517.9744262	5571.745934	8056.377839	1203.166009	-405.4470587	2793.483212	3505.5	17565.47872	1260.866346	1794.009686	260.5829828	288.0617666	207.574229	716.663038	10678.27937	0.6967915707	0.1567470529	-0.04912369737	0.03259061763	0.02059713143	0.03991556209	1	0.5548008747	0.2749379478	-0.02937484587	93	1
7	22.29943744	315.5661316	1460.927609	8811.140476	1326.099882	394.4613771	3112.419047	3719	1586.106383	362.6432729	2150.422142	361.9261211	187.0626132	301.5427702	866.2540251	854.1318735	0.1675961573	0.147677145	0.04719050331	0.02046745011	0.02215744063	0.02137586788	0	NaN	NaN	NaN	NaN	NaN
7	30.50330034	331.6034505	3055.576567	10194.65416	590.6162287	673.1744306	2907.645586	4105.5	18065.79787	725.2517602	2242.616658	154.168642	242.8817393	220.89071	801.3987657	9936.381287	0.287814952	0.05738459555	0.06105462782	0.02096908522	0.0176125991	0.02688074818	0	NaN	NaN	NaN	NaN	NaN
7	41.6049402	123.5641126	2484.285848	8434.601966	785.8167806	-174.3006945	1809.457059	3402.5	6098.663043	477.0027055	1707.43635	185.8059851	153.3125442	182.9139338	641.6085022	3334.46155	0.2904337755	0.09564380654	-0.02154919747	0.01947544035	0.01987084027	0.02025153701	1	0.2303908182	0.1529345078	-0.02997953337	74	0.9999999961
7	47.89322276	289.9738071	3071.016846	10342.9097	2264.779388	-158.3599435	2592.495201	4604	6650.852632	793.4946779	2617.655662	580.2419685	184.856585	217.0474499	1095.975768	3866.392158	0.2963490068	0.2194609736	-0.01459977433	0.02102431934	0.02147168869	0.02049624821	1	0.2370875012	0.4119406844	-0.0007491994115	78	1
7	58.32386678	145.1382913	1241.608796	7112.362399	1577.439255	-46.65111237	2041.000276	3157	1901.863158	330.2042246	1810.367006	385.5457274	117.4024401	375.3325079	738.8551892	1386.042035	0.1724871161	0.2170650996	-0.006067500257	0.01865801991	0.028369724	0.01799198499	1	0.1384082821	0.4087133632	1.458302125e-05	64	1
7	69.38139548	570.5445027	4390.780542	9314.50198	723.4793982	859.7875488	3299.880035	3839	3708.119565	888.1545226	1932.789089	208.4298379	261.9665173	244.442392	752.4304999	2524.974633	0.4643003741	0.07772311434	0.08716622204	0.02591373133	0.01710503098	0.03318310625	0	NaN	NaN	NaN	NaN	NaN
7	77.21707868	20.4394454	5592.308781	5710.171358	193.2753265	-425.1507946	1300.311614	2264	10072.23404	1151.359329	1131.367635	103.9925051	239.3819033	140.4058147	407.0485555	5368.907579	0.963388863	0.03344664689	-0.07815072608	0.05335283771	0.02462427102	0.05137508273	1	0.7649328222	0.01308636155	-0.07184178023	94	0.9999999991
7	79.65249306	204.63308	3198.626169	10931.09239	2397.349866	-77.57852648	2753.55972	4881	3439.852632	661.0836877	2121.727701	496.0370033	185.0032833	244.2757907	886.3145016	1534.149553	0.2987304614	0.2148653668	-0.006976164583	0.01978852519	0.02139636481	0.01900346654	1	0.2394503521	0.4022819927	0.02596560554	78	1
7	90.47596768	355.1074027	9429.191188	13521.20654	1226.528014	-586.7487954	3481.688462	5518	11154.57143	2019.789587	2789.84055	250.545702	352.5371536	247.8111712	1036.70299	5976.524735	0.7075852961	0.08932131804	-0.04232101713	0.02678398463	0.0158164995	0.03005334536	0	NaN	NaN	NaN	NaN	NaN
7	91.65375207	37.31273232	1796.249648	6541.959242	1413.033565	282.8492989	1429.979094	2853.5	8795.989247	413.4393945	1409.943729	276.8940297	164.0101932	176.8930263	564.7380938	6308.627477	0.2788750369	0.2199860475	0.04268831746	0.02486854799	0.02742178994	0.02712132607	1	0.2269325701	0.4132365518	0.1929314835	79	1
7	97.48419395	163.2742196	3347.773434	10850.73051	2406.320255	-142.2376005	2484.596083	4754.5	3959.37234	653.3998537	2075.796314	461.1572849	186.2790225	258.8110564	861.9098564	2147.817186	0.2964663683	0.2190199857	-0.01337599933	0.01991769088	0.02233049704	0.01883590218	1	0.2372581549	0.4110149788	0.003487297056	78	1
7	100.3735819	20.75667155	17.01578117	5508.639358	795.0595219	505.0980665	1478.416598	2237	1484.478723	47.06018257	1219.154774	224.612134	150.9838605	183.6165172	489.386631	928.1608793	0.003467094964	0.1495428187	0.09541897348	0.01117188023	0.0309149824	0.02081187922	1	0.00899428287	0.2697664144	0.3090899832	19	1
7	103.6613043	360.3432259	13055.81787	12578.74541	290.4041459	-954.3588863	3634.695748	5023	25131.85542	3051.60571	2938.587167	150.1958624	593.8567139	241.9943815	1059.105862	13376.90689	1.040218606	0.02222506368	-0.06737086152	0.04065752745	0.01533525879	0.05392759885	0	NaN	NaN	NaN	NaN	NaN
7	109.4843374	266.4996959	-108.2788307	7287.855552	-84.64143816	1771.269966	3485.118468	2702.5	1055.729167	83.80941749	2784.584665	162.8831744	646.5366851	761.373726	993.3628732	770.971929	-0.01374634482	-0.01246593457	0.2309702701	0.01353890042	0.03024081545	0.04176481861	0	NaN	NaN	NaN	NaN	NaN
7	109.6371234	377.4574496	12363.63405	11943.76498	313.9019546	-757.3907379	3903.041157	4972.5	29015.40426	2808.021863	2580.474834	132.1907717	497.9642146	227.2350586	941.3220946	16196.93414	1.044812685	0.0284354888	-0.05825552821	0.03964372655	0.01512090266	0.04645665129	0	NaN	NaN	NaN	NaN	NaN
7	111.9681344	234.995039	7765.311538	10732.85701	1549.205045	-498.2660301	3091.123183	4650	8560.477778	2114.729904	2926.564659	441.4362424	375.5033382	254.1345667	1166.415629	5301.661724	0.7140281876	0.1494259036	-0.0409102686	0.04302947371	0.02805105053	0.0430417285	0	NaN	NaN	NaN	NaN	NaN
7	112.1129133	449.7126258	572.2854233	8095.731843	3001.084897	161.5567243	3966.670419	3991.5	1222.115789	251.0778588	3281.200633	1382.071566	127.1235724	363.1997853	1563.157674	1206.190027	0.07529248897	0.3947932422	0.02198511289	0.01737277358	0.05216001855	0.03519749825	0	NaN	NaN	NaN	NaN	NaN
7	119.8655223	311.3871478	-52.66128131	16051.60757	2365.276042	430.2988158	3194.518167	6425	2449.852632	76.16181442	3604.544479	670.9688946	125.3242884	346.5262588	1469.350765	1234.161521	-0.003419928138	0.1545482957	0.02727137783	0.00554698389	0.02022888797	0.009070325643	0	NaN	NaN	NaN	NaN	NaN
7	120.6978936	147.1572656	1772.324784	10840.23993	1529.246732	546.4951286	3271.175293	4493	2642.147368	291.670129	1771.489918	307.6041024	173.4119624	295.2295029	712.2031168	1396.862959	0.1649300631	0.1438090574	0.05290151387	0.01171522328	0.01953939472	0.01589942906	0	NaN	NaN	NaN	NaN	NaN
7	122.566728	175.2377295	1704.747206	10707.91041	1003.787465	1485.430737	2952.502675	4343.5	4518.741935	381.2777405	2259.495602	250.0476493	370.6976803	285.6312317	871.9218712	2611.87193	0.1595043414	0.09443272377	0.1370746017	0.01549869144	0.01803205048	0.0243231061	0	NaN	NaN	NaN	NaN	NaN
7	123.3671293	30.31982348	3015.54144	7029.791674	417.0557976	462.1356113	1389.804846	2763.5	6062.621053	799.5315055	1780.354118	121.2471373	277.6347465	157.6090941	652.5300581	4024.587232	0.4367900516	0.06180591187	0.06790237551	0.02637178253	0.01970774025	0.04197697915	1	0.3532146639	0.07991754579	0.3114556147	84	0.9999999994
7	137.8721661	212.9147368	-128.9096216	11901.77787	1901.248459	1436.192736	3064.99546	4951	4912.061856	79.1827816	2137.518861	390.2267584	266.2771529	280.1267959	853.7086414	2308.970558	-0.01067931239	0.1590702318	0.1200551724	0.007190945575	0.01717347732	0.01357867189	0	NaN	NaN	NaN	NaN	NaN
7	140.3829296	130.3562211	1602.158443	10409.5647	4345.404651	-22.75024587	2357.578659	5145.5	9240.515789	372.1746371	2234.413881	892.6910096	136.0251078	304.0975006	1032.980494	5062.781087	0.1545306635	0.4114657919	-0.00236632602	0.01413530315	0.0311584393	0.0144201535	1	0.1266155795	0.8157710388	0.01473508954	68	1
7	144.5310081	253.4159918	2365.715271	13723.45775	609.9178084	2.571739388	3268.473818	5307	4588.666667	592.1377298	2983.918363	197.5570999	175.9725383	255.9193995	1085.54996	2337.003636	0.1710686126	0.04651096875	0.000147504211	0.01327218523	0.01270577803	0.01475807037	0	NaN	NaN	NaN	NaN	NaN
7	162.1807111	450.7513334	6462.771925	13423.54012	2070.928838	-154.5174853	3784.120613	5835.5	15199.7234	1668.491445	3511.356254	521.7839064	295.4033858	219.4339498	1395.611976	9372.139177	0.4807732668	0.1537286236	-0.01120678664	0.0233920427	0.01790584751	0.02815127644	0	NaN	NaN	NaN	NaN	NaN
7	166.1692159	55.40769158	-2.4022352	8292.309649	843.4784834	158.894035	1899.830224	3232	4982.157895	48.45839747	1738.200704	185.1860359	84.09839023	249.3891139	653.8611345	2449.317014	-0.0002525829086	0.1018624871	0.02208818506	0.006275269001	0.01870228508	0.00957752444	1	0.0005287760433	0.1701166559	0.05367327677	12	0.9999942475
7	169.6528012	479.9771314	9013.368005	13193.97994	2067.699669	-383.2501583	3847.589043	5705.5	24304.74194	2228.869199	3225.059686	476.0951706	425.5493714	190.1009525	1284.536303	14311.53936	0.6946191457	0.159724693	-0.02580131005	0.03042072012	0.01858704095	0.04282281158	0	NaN	NaN	NaN	NaN	NaN
7	177.5336152	127.6599312	877.8007323	12524.6555	723.1889255	77.61125088	2403.800287	4730.5	14927.75532	184.6038338	2272.084393	177.2600524	102.1912962	220.2637481	810.0165162	6455.165983	0.06954245499	0.05833914864	0.006499579953	0.007104121068	0.01497557428	0.009179541143	1	0.05487061697	0.07804412128	0.01463192128	34	0.9999998781
7	184.8365872	536.0911908	835.4427933	12858.39963	3958.407294	1290.586153	4050.989077	5995	4765.479592	229.6317676	2835.663397	888.8524724	275.8769924	295.7532813	1255.921584	2576.003331	0.06625122185	0.3071126932	0.1024709676	0.009062551338	0.01863941294	0.01614409778	0	NaN	NaN	NaN	NaN	NaN
7	191.0628728	336.8533451	2774.339566	16446.77634	705.0506009	956.5500797	4264.627249	6272	3389.104167	548.6146677	2975.98718	247.386365	263.0819836	292.6308375	1137.104253	1507.09949	0.1727523746	0.04346528908	0.05710694737	0.009667062694	0.01211800511	0.01619290826	0	NaN	NaN	NaN	NaN	NaN
7	198.2377266	110.521929	-73.02709112	12138.06213	655.1107418	655.0241361	2385.449884	4653.5	10014.51613	51.48654728	2503.944335	164.9337782	148.2966155	267.9020177	878.7017118	4332.812009	-0.006312976416	0.05167044056	0.05429472063	0.00514619767	0.01631243549	0.008567759614	1	-0.002774277913	0.06514151677	0.1618439831	8	1
7	212.2040813	210.0721396	6889.603195	14884.27483	268.8749163	-196.2401457	3233.613804	5565	11767.33684	1765.486155	3627.892341	215.5507928	314.6450181	282.8160696	1337.456046	7064.951247	0.4679785121	0.02034785062	-0.0124592336	0.02249386403	0.0175607225	0.02645041874	0	NaN	NaN	NaN	NaN	NaN
7	213.6966309	128.3108396	4213.884632	14146.71714	814.3781464	891.3518631	2722.950792	5415.5	17912.64516	940.4619758	2982.571987	190.2348253	304.2687209	236.3938769	1061.786422	9311.320136	0.2952559396	0.05758537115	0.06225225931	0.0190980784	0.01890865741	0.02572511602	1	0.2394070127	0.07314187546	0.2591377243	73	1
7	214.652618	568.329129	3540.618199	12226.85645	676.7211632	1010.151596	4065.590239	4888.5	23534.15054	1022.721932	3438.721988	189.975111	317.1087541	231.2351137	1233.69826	14291.36931	0.2942759809	0.05250240305	0.08301118055	0.01688775529	0.01859392932	0.02877642938	0	NaN	NaN	NaN	NaN	NaN
7	224.3109738	111.666597	3550.592414	11983.06125	1197.32496	-132.200112	2499.509428	4832.5	14874.97826	848.6225002	2741.849327	276.8229186	205.6305204	250.0602203	1035.588968	7350.544343	0.292940318	0.1000014863	-0.01026566779	0.01962289717	0.01880199781	0.01890839349	1	0.2332069206	0.1620059876	0.009675159665	74	0.9999999994
7	231.5586022	466.174543	4012.178771	13555.85194	659.8421943	1149.655384	4544.960867	5382.5	25744.32292	1143.009671	3518.508971	178.9836335	367.2423283	353.4895736	1252.430594	16231.69141	0.2956239592	0.05144347625	0.08410529365	0.0190319694	0.01703843208	0.03150806612	0	NaN	NaN	NaN	NaN	NaN
7	234.5499099	194.3056572	2486.441235	14295.31898	1305.744524	768.1485609	3504.657221	5676	2793.617021	551.7808914	3082.748876	336.5849673	253.513045	404.7294066	1197.832694	1460.817271	0.1682027378	0.08997898404	0.05678674456	0.01302278768	0.0170930639	0.01665339349	0	NaN	NaN	NaN	NaN	NaN
7	241.4042997	234.5440369	783.0772213	13673.42455	2250.882899	1385.144766	3326.45551	5779	13144.21277	262.4574519	3113.481784	503.046816	326.9712327	657.5015695	1226.033334	7567.212113	0.05698269062	0.1625889973	0.1008403213	0.01115744611	0.01953452465	0.0172229398	0	NaN	NaN	NaN	NaN	NaN
7	249.39732	8.472355162	1641.321865	10546.6211	2298.108503	396.6081693	1465.342254	4419	4826.712766	261.2228974	1614.241237	382.0545315	137.1254511	203.5382423	665.9708718	1981.809961	0.1574244467	0.2173290347	0.03709964236	0.01075168079	0.02019744424	0.01351862677	1	0.129236141	0.4094416588	0.1455129128	65	1
7	254.008661	59.79833966	2995.66057	10324.93807	128.0762158	-145.9620356	2195.569572	3875	4798.957895	727.1557195	2459.128857	132.4306448	166.5228865	262.2365718	876.7962029	2715.815124	0.3000259448	0.01346223752	-0.015555842	0.0167853935	0.01520370102	0.01873093234	1	0.2374853575	-0.01918274596	-0.009657871422	69	1
7	268.5386103	21.1643604	-52.38760744	11709.42863	2645.505241	553.5399755	1497.529602	4990	9304.721649	67.41705058	1603.115172	355.7387023	101.088694	212.4120514	642.2544209	3072.333074	-0.00469583273	0.2279863228	0.0472952306	0.006203243576	0.01634920532	0.007569547155	1	0.0001781343742	0.4340819578	0.1435902616	22	1
7	273.4997494	128.7046838	4658.441499	16094.1935	2503.321865	1028.90191	2542.937112	6611.5	15530.53191	867.7951827	2755.106736	508.4417317	306.2807277	339.0285359	1143.096238	5960.701457	0.2943738378	0.1612823382	0.06219450834	0.01423285614	0.01607961796	0.01916755991	1	0.2399467283	0.2901500478	0.2619858231	77	1
7	277.2772758	331.4610384	2413.143346	13954.07497	2044.220858	873.6487268	4599.889519	5883	2900.784946	527.8648261	3029.218973	487.3673869	254.0849412	382.4505053	1208.404838	1809.42325	0.1697032448	0.1436741046	0.06359365481	0.01316142193	0.01714041075	0.01911343632	0	NaN	NaN	NaN	NaN	NaN
7	280.6130028	447.4230546	16051.90531	15351.09276	174.6410346	-568.6765075	4206.269163	6019	12587.09574	3647.722504	3511.433874	197.9820843	562.1409759	264.5171594	1351.095305	7406.97871	1.045861201	0.01143445568	-0.03475393179	0.03363201341	0.01496946299	0.04658265188	0	NaN	NaN	NaN	NaN	NaN
7	284.1345661	70.40954613	828.3063121	13066.73967	4000.076221	12.63058905	1709.886007	5951	8890.231579	212.4756774	2475.100428	721.1930696	107.4919294	263.3784626	1053.072062	3823.909057	0.06387923786	0.3051737488	0.00100091544	0.009100950094	0.02361114935	0.00886032363	1	0.05294167649	0.5946554085	0.002087029596	48	0.999976202
7	283.6147576	110.738248	11.07356022	13271.5468	1158.339033	170.0743047	2655.455154	5082	2672.88172	55.03548225	2808.657438	284.2759427	92.37517036	252.875464	1025.877011	1651.920147	0.0008721730939	0.08741582111	0.01247959662	0.00485656772	0.01707802195	0.008650696209	1	0.0006121229811	0.1398788021	0.02032109913	11	0.994099306
7	283.4411807	349.1132995	17078.12929	16137.61358	1656.690072	-508.7388401	3354.094633	6796	3866.244681	3613.512161	3533.898971	464.9011026	592.7879477	294.1027775	1474.358209	2125.860194	1.047732775	0.1050086541	-0.02979045252	0.03390826724	0.01631649414	0.04697833578	0	NaN	NaN	NaN	NaN	NaN
7	283.3231403	507.3895858	8744.943686	12156.71193	1771.304144	-335.520484	4193.691629	5196.5	7916.677083	2439.514276	3473.135145	519.4794802	388.7697207	284.1894532	1401.864162	5767.639792	0.7209226705	0.1431796262	-0.02251229414	0.03177919875	0.02404370625	0.04224130111	0	NaN	NaN	NaN	NaN	NaN
7	286.4184387	43.12671236	1782.243502	10249.09006	996.6879541	-34.79306586	2211.093606	4035	2254.308511	456.2429549	2419.916651	278.4290435	132.7485715	300.7145133	932.7911271	1439.181286	0.1712258969	0.09597591031	-0.00420555841	0.01693112645	0.02168544458	0.01379001211	1	0.1360627612	0.1553396721	0.002352422965	58	1
7	289.806715	230.1327561	1023.386865	15549.70157	4785.345972	1563.22947	3489.06002	7272	7724.663158	257.4507248	3166.532845	1057.152278	356.8778315	306.6854247	1469.645598	4348.130764	0.0658477144	0.3161441425	0.09933035572	0.01056725743	0.01955744007	0.01335779587	0	NaN	NaN	NaN	NaN	NaN
7	290.8238931	566.2798042	5.498736912	12954.84069	3982.866582	316.6883809	4307.770123	6027	4045.726316	82.51888839	2373.749629	703.523462	125.7430684	300.8325366	1023.946861	2120.111571	0.0003992755056	0.3124100316	0.02542990111	0.007122858488	0.02529813095	0.01189682946	0	NaN	NaN	NaN	NaN	NaN
7	299.3583374	162.1269769	14238.84291	13718.52214	430.8550298	-842.3912709	3045.090047	5493.5	26025.71277	2856.23038	2740.30554	157.1174496	492.4898214	242.3991722	982.173959	12223.10544	1.043200546	0.03143722637	-0.06061239239	0.04040436991	0.01758174622	0.04214912845	0	NaN	NaN	NaN	NaN	NaN
7	303.3422091	41.56243779	3604.599165	12069.99768	163.3784495	-210.2159713	2109.210214	4427	2125.170213	667.9698076	2208.910048	149.6299938	173.5068199	295.0625404	775.6389386	923.8988405	0.3036981252	0.01347466255	-0.01956772228	0.01991036491	0.01522993299	0.01727401702	1	0.2401584973	-0.01920602413	-0.02265429725	69	1
7	319.9014863	105.1350608	2397.014615	14980.85638	719.6716616	2065.518818	2711.052862	5608	2203.319588	466.2115315	2625.114342	218.0747468	423.239275	273.9072914	971.527224	1117.815537	0.160357993	0.04857855565	0.1381895146	0.01306371324	0.01462369069	0.01899183836	1	0.1363215573	0.05617447953	0.48975843	57	0.9999999991
7	319.2422385	256.9263038	3299.886648	18584.28313	1000.881792	101.8295694	3363.815905	7162	7246.821429	867.9884853	4875.363146	342.4286594	175.219552	236.9098462	1809.490432	3105.862933	0.1779255888	0.05570375504	0.006503012497	0.01204974189	0.01283901775	0.01008269136	0	NaN	NaN	NaN	NaN	NaN
7	321.6638148	304.6234641	985.7789903	16237.9998	1460.6808	609.4624493	4089.769586	6517.5	10269.82105	225.988577	3020.671416	366.6495744	172.7550673	1222.696928	1202.403279	4440.359555	0.0604948411	0.09025447465	0.04030898711	0.007225889652	0.01551964688	0.0118235261	0	NaN	NaN	NaN	NaN	NaN
7	328.6644328	489.5520293	2651.08038	14851.97149	3381.683775	141.7961048	3993.859832	6494	7662.042553	559.622743	3278.96966	786.7224009	170.9771218	247.6722245	1410.893292	3723.532982	0.1757592034	0.2250145983	0.01008850688	0.01185730127	0.01680209718	0.01293324885	0	NaN	NaN	NaN	NaN	NaN
7	330.2246959	34.31214574	4713.328951	10246.03027	231.1547286	821.0936255	1901.093391	3804	4997.813953	1253.348907	2584.596586	141.8853732	343.6422302	281.2136304	919.9619176	2909.487392	0.4461940283	0.02324841143	0.07857334652	0.03797619788	0.02042047269	0.03456392656	1	0.3609976538	-0.0009142285507	0.3492438573	82	1
7	333.0949202	257.779599	7351.261283	15201.76376	139.5706126	-166.9541383	3808.756543	5747	10329.57143	1621.900075	3369.033191	174.1183763	321.216975	279.5278303	1263.152097	6735.706251	0.4817736797	0.009410133139	-0.009436691126	0.02292725331	0.01200263239	0.02581954428	0	NaN	NaN	NaN	NaN	NaN
7	335.563572	340.4266596	16275.49147	15332.63643	1381.495306	-574.6850478	3272.545444	6301.5	3582.094737	3894.43788	3921.185835	500.9788478	698.7420541	305.5948965	1624.873862	2512.210538	1.033909367	0.0985691658	-0.03391208679	0.04087563745	0.01528658701	0.05916318492	0	NaN	NaN	NaN	NaN	NaN
7	340.8034967	164.1862307	5128.805102	17192.8568	1696.839633	-110.9387628	2658.845745	6768.5	12468.95745	1079.063695	3252.072216	445.9964447	243.9903537	255.1893946	1318.610651	5803.624047	0.3028898502	0.1068845726	-0.007327777553	0.01671167185	0.0161742366	0.01682745185	1	0.2414569023	0.1762624388	0.02232738072	74	1
7	340.2817923	379.4641149	850.1545244	15705.48436	1385.987754	3369.237141	3915.721942	6160.5	2706.892473	228.8658404	3353.997594	438.59398	756.4362667	255.0394595	1313.414798	1843.395381	0.05442367612	0.09090989517	0.2206640714	0.0109104241	0.01679286603	0.02216516078	0	NaN	NaN	NaN	NaN	NaN
7	343.47446	40.49459774	-100.7704013	10581.78778	1167.248558	1181.286341	1881.815503	4243.5	5566.595506	67.26049135	1996.108975	250.5555011	246.5414018	221.4104583	776.1849322	2900.993457	-0.009699987977	0.1066718456	0.1085458686	0.007056204948	0.01739096815	0.01196296843	1	-0.001191202185	0.1802329308	0.3500055615	14	1
7	343.5249069	81.82283461	11.75695055	11759.97505	1716.915267	112.3684308	2527.371896	4813	5474.072917	72.84506574	2128.983323	342.8364466	93.49586837	474.9390294	836.6259141	2295.252075	0.001046180787	0.1470383479	0.01095027289	0.006403854113	0.01690392037	0.007904717665	1	0.0013679262	0.2646433382	0.01695291766	16	0.9992074935
7	348.7396802	222.4282735	-260.0684737	15400.09564	1476.578021	3667.154587	3177.701694	6051	3370.378947	106.5609493	2791.352944	350.5983933	653.4891084	837.8668763	1081.563512	1626.849064	-0.01754844487	0.09770077196	0.2438521521	0.007792996644	0.01507290468	0.02189747116	0	NaN	NaN	NaN	NaN	NaN
7	350.6031532	67.61324205	1074.661847	13488.79597	231.7895781	57.94958274	2008.338115	4886.5	18181.62105	217.1135546	2223.942708	154.2483653	114.4507083	212.4181246	750.9009303	5438.409481	0.07988569596	0.01811815184	0.004882543515	0.008433762993	0.01377133316	0.009306687713	1	0.06256304069	-0.006270251508	0.01017931607	30	1
7	350.4490142	128.5352775	-126.1399882	12871.66706	151.668966	1493.539862	2931.050502	4690.5	9964.616279	62.10242342	2551.947551	139.7106208	301.6277847	252.9737935	892.2869934	4236.718414	-0.01008642915	0.01311283836	0.1194214924	0.00522224962	0.01261427019	0.01393802223	0	NaN	NaN	NaN	NaN	NaN
7	353.6394131	142.5158906	3843.273987	12846.02987	659.9088257	871.098767	3212.626802	4989	11376.28571	917.2146012	2632.254288	182.4813917	282.8039015	312.4315917	960.6697315	5809.365267	0.3044329154	0.05188376989	0.06877529605	0.01950723376	0.01463095173	0.02379445114	0	NaN	NaN	NaN	NaN	NaN
7	358.5909806	390.3057113	2807.598988	15929.18092	570.174263	897.8337631	4418.784296	6037	2809.734043	734.1471694	3783.976297	290.0681607	302.4848752	369.6455755	1439.71626	1525.733268	0.1767142893	0.03729709652	0.06240457188	0.01408962973	0.01561021895	0.0177517521	0	NaN	NaN	NaN	NaN	NaN
7	365.2852069	262.3999453	4701.991323	15663.01255	1513.98378	-5.308562236	3139.195911	6155	14287.88172	1252.665614	3955.628323	444.9189231	238.0642713	255.5215656	1557.352145	8982.95733	0.2927100471	0.1021972448	-0.0003702503628	0.01801980032	0.01677483991	0.01830912394	0	NaN	NaN	NaN	NaN	NaN
7	365.6475738	331.8067487	14.87113783	14506.44166	2030.503944	245.4371801	4005.993132	5955	4969.647727	71.48158217	2891.190449	459.3364699	121.5064527	337.8776836	1127.836081	2251.260587	0.0009907436114	0.1432663275	0.01767299996	0.005212760814	0.01653823007	0.009221511752	0	NaN	NaN	NaN	NaN	NaN
7	370.1794575	139.1592964	-188.5276126	16282.02638	944.6234127	1810.312699	2385.546621	6101	9975	59.00998946	3215.778056	249.6571247	395.2747814	233.3073921	1189.559528	4933.525717	-0.01235659566	0.06142736534	0.1158653109	0.004829248286	0.01542515441	0.01020517309	1	-0.003374626264	0.08558606731	0.3732327296	9	1
7	374.2618959	343.7665209	2576.699844	15204.88421	1353.909181	120.3054953	3844.713271	6005	8824.157303	572.1744351	3085.523651	399.9337407	156.8653921	250.3490596	1222.038111	4362.039574	0.1723647083	0.09253665925	0.00812817477	0.01072186457	0.01704424671	0.01206253936	0	NaN	NaN	NaN	NaN	NaN
7	384.9028419	426.2239424	11008.03847	15681.68721	848.0529824	-269.7662321	3880.0231	6242.5	29823.02597	2624.867237	3659.218785	264.8964211	469.0293765	253.6004049	1399.072762	14169.01754	0.7006251559	0.05522207633	-0.01829264542	0.02856653041	0.01558243062	0.03715780883	0	NaN	NaN	NaN	NaN	NaN
7	390.6371114	413.6151269	1047.497606	15012.06051	23.3514034	659.3150582	4243.202112	5536.5	14645.96429	225.5464077	2657.481979	170.2843824	188.4585391	412.0115722	929.2718254	6889.786152	0.07122495445	0.001388189656	0.04606665186	0.008281394066	0.01339970202	0.0115423738	0	NaN	NaN	NaN	NaN	NaN
7	390.9541628	56.55301882	1897.443303	12196.08089	655.5693796	1646.239801	2008.994869	4701	5104.333333	420.760957	2309.618811	170.2631799	337.5255682	239.7273328	839.9344874	2558.528119	0.1546170059	0.05250390125	0.1306691781	0.01470591209	0.01476072675	0.0197141832	1	0.1312663294	0.06447916356	0.4626031243	57	1
7	391.3506241	439.0920741	7572.773293	15511.43173	83.04546735	-186.6332412	4164.990029	5973	12647.09091	1546.547478	3091.447443	172.0836168	291.3708288	309.0083552	1145.199711	5790.187035	0.4968207252	0.005144184061	-0.01284797749	0.01916439951	0.01216627599	0.02102633947	0	NaN	NaN	NaN	NaN	NaN
7	405.9401418	57.28493669	-25.85810558	10787.73853	687.9929443	89.55222513	1653.93841	4103	7551.548387	51.50693542	2106.650664	145.2456606	69.62282454	183.7139934	745.8384781	4087.827754	-0.002433785609	0.06318697447	0.008699217628	0.005265877636	0.0159863278	0.006854577852	1	-0.002581455442	0.08922933663	0.005751970271	6	0.9999999889
7	407.2953435	307.7669716	-23.58172651	12858.3508	450.811979	448.2279227	3654.195351	4866.5	4340.723404	52.21426132	3753.809296	240.5837671	150.3635371	298.1049164	1354.638331	3545.803115	-0.002319440745	0.03516494907	0.03703323407	0.00464583167	0.01770100348	0.01254760129	0	NaN	NaN	NaN	NaN	NaN
7	408.4870608	419.717287	-6.752246958	14578.5647	3191.935511	242.2119793	3924.848996	6290	5744.2	72.98461549	2632.568818	644.9552663	120.3291318	255.2380159	1115.135712	3382.941628	-0.0003855198015	0.2206938563	0.01733826087	0.005621178718	0.01683597419	0.01044728636	0	NaN	NaN	NaN	NaN	NaN
7	409.6453635	253.9932406	4267.912492	14909.47983	198.9226282	3221.779112	3370.725953	5623	14844.36957	876.5039963	2821.135186	184.6027657	624.6528877	283.0394697	1023.566309	7178.793502	0.2940963564	0.01435558204	0.214814313	0.01773431776	0.01430806732	0.03339715442	0	NaN	NaN	NaN	NaN	NaN
7	415.4285087	188.2571461	2680.259879	16111.21859	2479.702177	53.91252988	2899.26375	6581	4599.521277	484.5761303	2701.23422	514.5897583	162.4223875	269.1770979	1121.39995	1731.524313	0.1642399657	0.160691314	0.003526772533	0.01092188719	0.01575340719	0.01118019141	0	NaN	NaN	NaN	NaN	NaN
7	416.6969255	409.3431504	-125.9032561	13490.96356	1190.177203	1695.894881	3962.688186	5445.5	7023.820513	69.84194403	3217.942796	292.0550996	381.3922498	346.6690084	1181.864014	3860.825596	-0.008969526835	0.08785692044	0.1252684419	0.006666563473	0.01830778546	0.01544544242	0	NaN	NaN	NaN	NaN	NaN
7	422.3479779	21.57296829	2872.890422	10072.32606	680.4478848	556.1243668	1645.375663	3893	23639.2234	642.2735311	2129.445104	154.4065251	249.8046109	239.0744324	758.4984702	11940.0018	0.2821207663	0.06744929241	0.0541253604	0.01737283597	0.01958917311	0.02553429033	1	0.2284595185	0.09398129605	0.2283676933	73	0.9999999991
7	425.5732693	694.1724259	4704.330018	9671.189543	6.382009553	-219.8317628	3160.728583	3656.5	5306.229167	1104.685771	2298.511709	125.4879295	242.2808667	232.6039443	832.5737194	3292.878585	0.4883710248	0.001230475199	-0.02549703454	0.02550501836	0.0151561635	0.02946132808	0	NaN	NaN	NaN	NaN	NaN
7	426.4335549	477.6762842	-46.40504209	14123.91422	487.2839278	497.0167831	3778.079976	5349	7951.021277	59.4488938	3063.637273	206.4337605	114.3337569	312.7737393	1094.423916	5719.793586	-0.003323844378	0.03520870284	0.03685586155	0.004765616948	0.01394076607	0.009682361882	0	NaN	NaN	NaN	NaN	NaN
7	427.644449	233.4438844	4942.997675	16121.48341	3709.931998	-114.0994687	2663.40255	6944.5	9873.521277	934.419892	2997.411225	764.0636289	232.8466488	229.4036814	1321.294927	4383.134264	0.3014648877	0.23491693	-0.006508228856	0.01549289176	0.01894162012	0.01624951548	1	0.2419138982	0.4442016356	0.02884061162	78	1
7	444.496932	213.3098816	-58.08903896	13280.67277	5627.23442	313.9525491	2430.890134	6504.5	5906.12766	97.47940762	2715.570615	1108.407713	118.9108925	243.8329715	1249.609015	3416.803374	-0.00501780743	0.4240998443	0.02539030666	0.007896128266	0.02391091365	0.008909253733	1	0.0008176561519	0.844493445	0.07407110895	29	1
7	450.6394633	450.4896701	-29.69456816	13146.52477	5589.337539	371.7530712	3250.068152	6557	3607.702128	85.21274966	2957.22605	1278.984338	133.3519759	268.703936	1401.496272	2162.023056	-0.001954539728	0.4262850861	0.02790472027	0.007160478788	0.02406093616	0.0108556787	0	NaN	NaN	NaN	NaN	NaN
7	460.7818091	710.3584236	-15.76538803	8147.48358	2432.630112	199.68475	2484.205908	3737.5	4987.468085	65.73119076	2002.180016	608.9390445	104.001325	174.9081942	873.7271242	3918.563901	-0.0023681506	0.3077031157	0.02539158106	0.009284673594	0.02530011287	0.01390790777	1	0.001536976498	0.6008843121	0.07103816177	25	0.9999869253
7	484.1620437	465.1711581	-116.234337	14443.83935	611.5558859	1703.998487	3311.630903	5404	3699.875	61.01823282	3172.842949	207.967867	367.644972	272.9451403	1125.276387	2727.162378	-0.009536897252	0.04036300305	0.120080108	0.004723204608	0.01582757541	0.01320066935	0	NaN	NaN	NaN	NaN	NaN
7	488.2456325	7.459971622	527.6197033	8518.729399	176.7117022	648.2790455	1258.160202	3137	4633.05814	128.7534641	1670.324381	119.1995349	181.2914412	172.5468107	591.8377206	2921.47357	0.06432411818	0.02077507505	0.07931587534	0.009395864767	0.01634445018	0.01573257647	1	0.05511397918	-0.0005577863031	0.2635363095	32	1
7	489.7284095	335.4877501	7499.895309	15561.38242	719.2891605	-159.3614789	3266.242387	5961.5	9645.284211	1328.86585	2740.809215	214.4572279	290.5728528	223.9264723	1040.167098	4813.42437	0.4911728745	0.04713358899	-0.01037734379	0.01816186926	0.01259219518	0.02215093358	0	NaN	NaN	NaN	NaN	NaN
7	490.8343795	501.9548794	-13.8720089	11200.82767	3615.059709	323.6450987	3295.55694	5285	4985.489583	73.8178269	2419.346189	843.9918441	126.1029056	626.0076833	1067.800064	4028.322767	-0.001196063759	0.3183756643	0.03021640605	0.00753540344	0.02915674181	0.01579798718	0	NaN	NaN	NaN	NaN	NaN
7	500.2964787	195.5014547	2252.657309	13424.9253	644.2378836	761.0829687	2698.241456	5154	3507.117021	494.6915264	2838.066381	185.0758675	238.5703493	269.8498513	1017.700989	2004.045327	0.1642413676	0.04738682692	0.05552510039	0.01258426943	0.01551398148	0.01694756945	1	0.1338820211	0.0537053274	0.2053450393	56	0.9999999992
7	503.6826984	286.5033958	3546.342947	11792.05638	436.9317555	817.0460042	3393.221764	4568	5438.978723	1146.854296	3696.007649	348.9832655	356.4320997	1842.747752	1350.87004	6232.602468	0.2986423596	0.03711645226	0.06746510088	0.0219809597	0.04962396995	0.04268299909	0	NaN	NaN	NaN	NaN	NaN
7	514.9656643	88.08466295	10355.02236	10116.54703	1088.827084	-741.4616589	1579.6331	4208	1608.265957	2391.197941	2453.497964	261.6059871	469.8479004	320.4520391	978.5963093	1126.613464	0.9971796397	0.1040902647	-0.06757605329	0.04206481496	0.02123395723	0.05692299595	1	0.7935614027	0.1604146174	-0.02533007171	96	0.9999989786
7	515.5263208	326.7472514	4730.654032	16022.18097	790.417723	1139.233654	2858.104698	6121	12083.63441	976.2860143	3020.933625	257.1372807	312.0834078	200.9154183	1177.742203	7183.09976	0.3026817414	0.05265325839	0.07125315945	0.01514919135	0.01208146548	0.02052633824	1	0.2458989059	0.06270457935	0.2917599615	73	1
7	527.3093409	174.3045599	8568.380616	11803.85899	329.0615143	-385.097714	2345.649155	4646	21444.58065	1764.25701	2414.471979	148.3311091	301.2554148	306.598398	860.3588131	11184.83121	0.7167475149	0.02864076704	-0.03346500046	0.03200603048	0.01663190576	0.02914416972	1	0.5702910986	0.006559427221	0.02525534212	90	0.9999999979
7	528.715703	150.3999284	5870.547759	12294.22949	303.4882381	-257.3557441	2152.180202	4699	14448.50538	1140.63117	2390.589773	148.669877	227.1215368	209.3437349	840.1167158	7496.773646	0.4778792683	0.02330328899	-0.02055189171	0.02038327124	0.01569814856	0.02057443907	1	0.3797419415	-0.001161447993	0.01448445691	81	1
7	530.6418068	55.67656963	500.6828472	7245.472226	682.7522906	199.5254321	1680.430062	2849	3103.095745	135.1640375	1729.679716	188.044975	101.1170496	219.1612028	642.6321212	2389.754745	0.07157958173	0.09679682218	0.02817751734	0.01283319552	0.01735857551	0.01551046913	1	0.05841791764	0.1584695665	0.09111815822	39	1
7	539.9862993	490.5372303	4234.273535	13803.94553	1204.067023	-111.8894546	3162.259815	5485	5569.769231	847.9210471	2711.859222	301.1556449	186.2420467	243.3248396	1034.835546	3254.506985	0.3035547697	0.08941078045	-0.008773449828	0.0154743074	0.01379591485	0.01440356855	0	NaN	NaN	NaN	NaN	NaN
7	544.4571418	113.2598393	2093.241557	12514.82167	2799.63511	-86.74659991	1770.892933	5366	7434.72043	365.1833258	2006.229384	436.6567433	140.6184967	164.3489854	822.5786044	3198.859268	0.1717359676	0.2253100915	-0.007485864733	0.01227344741	0.01786765251	0.01222470031	1	0.1378109784	0.4259790303	-0.004795137629	64	1
7	548.2440728	585.6019774	6812.358442	10133.22922	1663.478671	-307.1189118	2695.025151	4461	23539.23404	1866.964261	2724.082301	424.9522212	335.2583146	328.3465116	1110.755934	16899.58235	0.6834475665	0.1630311763	-0.0293541745	0.03440107076	0.01993477551	0.04344390237	1	0.5455111494	0.2882620357	0.0359645349	93	1
7	549.2484973	261.4648893	8319.857614	12364.20192	1954.639481	-312.219453	2439.278441	5279	26776.27957	2243.180948	3265.786243	477.7947619	369.6956956	237.2613494	1306.002579	17936.71221	0.6674540963	0.1663782304	-0.02506537377	0.03724383617	0.02277041187	0.03782725025	1	0.533026873	0.2954935795	0.04717634431	93	1
7	552.8210725	414.6887713	3449.164534	11403.30157	996.4156563	915.4277881	3466.312716	4613	9593.378947	827.3220502	2768.336305	258.5170192	287.6831241	346.4743534	1052.416719	6077.868039	0.303358941	0.08871965696	0.07498874155	0.01766898864	0.01726619836	0.02802435897	0	NaN	NaN	NaN	NaN	NaN
7	553.6654275	170.4990892	615.3678634	10410.44623	148.5784703	2227.744478	2416.03009	3878	5663.567901	216.8908573	2952.412271	183.957393	623.1407133	417.3296432	1036.62284	3726.212883	0.06430098003	0.01396373258	0.2039311612	0.01316689215	0.02963760855	0.03728463728	1	0.06335877629	-0.01493278157	0.6933617457	33	1
7	562.0853496	181.0312752	1908.606942	11719.11006	3765.377796	-11.59003787	1934.729262	5396	6409.802469	402.5913565	2225.035783	734.7265846	151.8074005	223.4931993	1008.478663	3700.654417	0.1632489898	0.321170809	-0.0009889861784	0.01639083917	0.02138852798	0.01430237053	1	0.1326031602	0.6266929077	0.01867080789	66	1
7	563.8677867	71.49177562	4129.924093	9200.94125	196.5398538	-190.721247	1605.76574	3464.5	11242.79348	766.6545463	1553.344443	124.7999999	178.9258752	215.1259269	547.0577796	5871.826164	0.4555532582	0.02292222318	-0.0209625809	0.02699079017	0.01622272947	0.0215072371	1	0.3618252019	-0.001634982962	0.007899062815	81	1
7	566.0288348	33.04490706	-49.03264018	6466.599698	632.9831204	1397.531233	1765.323398	2597	2957.488889	51.54332598	1000.007734	117.1524724	255.2111112	243.0357564	359.038667	1370.999547	-0.007777162235	0.09964535466	0.2186201477	0.008704531952	0.02149783534	0.01922852829	1	0.007636042179	0.1653937561	0.7300930092	15	1
7	579.8247951	261.8172841	20.86045339	8571.630907	1222.925319	154.0995426	2719.830485	3473	2569.180851	56.48292781	2537.69572	408.9336447	90.28756761	263.539327	1006.519673	2114.151717	0.00249305158	0.1482787311	0.01958963772	0.007653568122	0.02513996699	0.01438490009	1	0.003120497829	0.2672095329	0.04714019808	17	0.9900807878
7	579.323446	576.0267959	736.6563589	8204.037272	26.83304117	57.08481038	2948.153887	3064	6733.548387	201.4684575	2109.912721	122.8015443	102.3108621	293.8911759	735.2442493	4896.018463	0.08652115	0.002965334517	0.006717918894	0.01140191281	0.02060420963	0.01570558963	0	NaN	NaN	NaN	NaN	NaN
7	584.6133166	489.2925518	699.5847397	10340.2754	945.9078666	344.8109633	2562.763399	3998	4632.451613	181.5637848	2714.102114	280.9607436	133.4791968	253.7138888	1024.354866	3910.039916	0.06749870714	0.09441275419	0.03505201172	0.009784057136	0.02155021519	0.0151327384	1	0.05558050144	0.1535330856	0.1138246524	39	0.9999999984
7	590.965034	95.86591736	26.11619335	7581.408974	747.5522313	155.8918472	1649.990161	2983	2239.042105	45.64492828	1623.893442	198.7042574	69.29030896	272.345375	614.1478802	1159.301807	0.003519209678	0.0974877681	0.02155459514	0.006475122074	0.0187932571	0.009052738112	1	0.003461759088	0.1609080319	0.05256580585	12	0.9999880552
7	591.4206691	114.0911702	6567.991749	9312.340567	1002.667804	-437.4235812	1703.367217	3846	11259.88172	1324.940794	1812.944049	197.6171491	258.5955713	224.6947248	692.8885389	5797.914565	0.7039973275	0.1134245534	-0.044366469	0.03364553794	0.02289678479	0.03443246207	1	0.5603694517	0.1841726177	-0.01265185502	92	1
7	596.3747508	129.5359375	28.19176496	7601.091949	760.889705	173.5116876	1874.362073	2987	2684.774194	46.34698792	1656.412001	195.9336871	104.4449124	249.7500547	632.0770164	1741.16461	0.003920878604	0.102896181	0.02342204548	0.007087262606	0.01923074774	0.01335700675	1	0.003973791354	0.1722179802	0.05927266173	12	0.9999999359
7	605.9241773	217.824026	-26.35345794	13351.03567	1242.632667	104.19035	1887.294013	5161	8777.59375	67.34124155	1955.167622	235.3677853	86.1211896	219.6953461	719.8771915	2750.382223	-0.002100905384	0.09788633729	0.007537405213	0.005158350687	0.01475437378	0.006733049456	1	-0.001974254708	0.1618372235	0.002907359628	11	0.999973006
7	607.8894836	422.6016744	3319.318706	12142.93035	167.3744592	2495.701103	2711.020158	4558.5	9434.414894	674.112303	2201.736153	128.3638744	497.6871679	216.9518076	786.723263	5265.017059	0.2800009216	0.01357389812	0.2153167661	0.0189590339	0.01273099256	0.02607572452	1	0.2369067846	-0.0188849312	0.7824566439	71	1
7	608.1806579	54.1299774	-47.16664142	6004.735263	569.2887389	1261.58094	1476.094365	2387	1395.305263	46.9772168	1156.076901	135.8102095	275.844376	186.7960119	427.9486552	770.2822648	-0.008648587011	0.09669586943	0.2045576413	0.008509690291	0.01969975513	0.02489463263	1	0.005960649804	0.1592480807	0.6812699132	15	1
7	608.5646245	538.328001	1623.744151	10217.35701	4457.130679	12.71708315	2651.432855	5108	9030.414894	324.8936857	1775.911946	778.5199618	150.7490768	169.613036	851.3130956	4402.434325	0.1649976367	0.4252169538	0.001108406322	0.01392091273	0.02348563377	0.01647318769	1	0.1353988224	0.8443915404	0.02957477063	68	1
7	609.592276	446.587973	548.8233885	9074.003297	803.2123489	861.7599083	2724.669436	3682.5	5788.282609	182.2507661	2464.99927	248.5661914	228.432906	260.3457452	932.9920745	6923.137733	0.06280424993	0.09123164722	0.09687314855	0.01067419236	0.01756697244	0.02542721268	1	0.05592171665	0.1468838349	0.3259839823	40	0.9999989849
7	629.5618441	85.65446496	1179.600185	6614.681281	127.528949	-37.51573685	1344.905771	2458.5	8177.210526	272.0364164	1448.693622	100.0474376	88.38563054	162.7661798	500.071159	4333.450438	0.174297508	0.01802358144	-0.005946104408	0.01784011445	0.01920361868	0.01514023997	1	0.1374669451	-0.007825466532	-0.005388742044	52	1
7	630.3435114	109.698977	3812.717241	8329.807318	246.6100064	-205.1728546	1523.707343	3152	14708.08602	701.5397672	1484.953808	115.1063925	173.5783386	175.1555021	535.9358857	7343.681085	0.4621268964	0.03085455931	-0.02447579011	0.02742635029	0.01582533697	0.02486738584	1	0.3669514863	0.01487234633	-0.002458066851	81	1
7	646.5521045	494.7430916	566.3243088	9152.100422	1507.082157	842.888108	2269.145779	3864	9630.591398	145.7866816	2030.103145	360.4854279	217.1709226	316.2729598	819.5616186	6405.409655	0.0640456072	0.1642807949	0.09037521841	0.009690293081	0.01893603295	0.0173409308	1	0.05736166867	0.2997341951	0.3061367165	44	1
7	651.7353026	435.4297329	-162.1713157	9489.376265	509.805255	2187.08962	2324.450732	3597.5	6010.347368	60.02093927	1694.555711	140.763821	358.2050801	203.4504175	622.2071067	3090.343029	-0.01742759742	0.05463542284	0.2294684925	0.00711356569	0.0171453276	0.01956098649	1	8.924749779e-05	0.07133558484	0.7638904708	10	1
7	654.6931947	285.3865678	6553.983318	9255.242514	966.4474323	-313.601542	1985.821988	3801.5	8831.56383	1647.115676	2267.186017	249.6384683	292.9031801	234.5101492	893.9497054	6310.191648	0.7059843236	0.105838729	-0.03351464891	0.03579914326	0.02018651998	0.04011304092	1	0.562596456	0.1682591788	0.02501857621	92	0.9999982247
7	657.2560088	37.10641093	923.4265382	5713.190316	1680.476164	188.9452415	1163.121242	2573	2107.842105	165.3795471	932.5596098	274.9885743	110.4566523	148.8769292	390.258718	1381.548848	0.1615426628	0.30609456	0.03358960462	0.0155539478	0.03023723412	0.01989110495	1	0.1333702316	0.5951353616	0.13713394	67	1
7	659.4166104	248.3366894	-91.41639169	11518.94553	627.4468264	1245.813953	1707.239557	4287	7168.315789	46.08793765	1933.593265	141.7430298	231.0519078	165.4654512	686.1356802	3205.275592	-0.008292452619	0.05736731442	0.1073993105	0.004220121287	0.01237833857	0.01067777507	1	-0.000734888418	0.07703944354	0.3448280859	9	1
7	663.991404	468.5960532	1487.608662	9983.897715	4068.770442	0.04188001377	2099.288957	4919	15542.48913	321.5388856	1850.486197	735.562212	124.533633	183.2852789	864.1461909	7896.916499	0.1522712853	0.4117725707	1.997464561e-07	0.01467968381	0.02495713492	0.01286301856	1	0.1249678492	0.8164434206	0.02238972972	68	1
7	668.5564181	518.784955	-18.77933989	8352.526353	414.1690353	414.7064923	2245.3921	3188	3594.702128	43.0231945	1600.541752	143.6404605	96.45070139	196.1494946	609.0285228	2142.486957	-0.002450665883	0.05079776272	0.05027671742	0.005468073546	0.01479060605	0.01145379603	1	4.00877098e-05	0.06326333156	0.1488425877	8	1
7	676.6354632	130.5417497	1988.15929	7020.971286	119.6237303	339.6362525	1302.45763	2598.5	2907.393617	358.7811028	1292.744197	119.5958013	152.2296546	159.6666569	472.2348528	2107.567202	0.2849308393	0.01788443518	0.04948666417	0.01992505379	0.01875827163	0.02123968588	1	0.2298023535	-0.00977385004	0.2114546867	70	0.9999999991
7	682.508933	501.2848817	4066.211862	8924.774613	128.0947296	-202.3413147	2153.04503	3330.5	8779.136842	783.1851626	1593.670071	123.277541	189.2465089	200.5038963	578.4496544	4813.337245	0.4702993374	0.01506080818	-0.0215601542	0.02658922108	0.01562048341	0.02404646877	1	0.3735030077	-0.01829877749	0.008995971495	81	1
7	684.1340303	287.202297	9703.419497	9535.248969	1066.389618	-576.9238327	1674.259243	3997	2738.326316	1821.722992	1832.293325	223.1925033	322.1658214	216.2420322	736.5516416	1780.036627	1.014383012	0.112796224	-0.06129132911	0.03933087884	0.01751285056	0.04182704275	1	0.8078683137	0.1783772206	0.0006044097048	96	0.9999999999
7	692.8508232	173.9524978	-36.29535562	8527.55819	156.6876322	862.6649877	1527.734752	3105	4020.635417	107.78978	1750.987452	121.095627	263.1704853	1217.206819	617.9473548	2314.209139	-0.004510972552	0.01817737303	0.1077550519	0.01259181394	0.01773301786	0.02299201098	1	0.001845668928	-0.005024210773	0.3457003833	4	1
7	704.3995717	467.7396417	2337.465045	7781.634746	1694.125203	-99.12738243	2029.442557	3404.5	2347.361702	518.3131291	1666.472306	370.9052927	156.5877464	200.518164	712.6739581	1743.289116	0.2988956099	0.2209619995	-0.01175111784	0.01977155721	0.02004234415	0.02327927554	1	0.2393363729	0.415042032	0.009716640672	78	1
7	705.7133945	274.5374693	1261.341311	8123.913801	2550.850766	331.4216216	1555.084644	3795.5	5907.221053	317.4986658	1853.486496	591.934401	152.6094089	173.1995985	820.3324058	3967.736268	0.1565756214	0.312548432	0.04493122564	0.01406153242	0.02931951132	0.01817634751	1	0.1302286515	0.6087015408	0.1753288085	67	1
7	706.7251404	344.4827249	3654.330094	8224.813898	205.6984197	760.0097538	1746.585325	3127	8768.138298	970.6883417	2145.617213	113.3244337	268.5408631	173.186174	772.953805	6872.961454	0.4417602048	0.02559224695	0.09037373259	0.02444934853	0.01855339899	0.0355738831	1	0.3582643886	0.004043150848	0.3890162008	82	1
7	710.2699844	319.28557	7832.526072	7971.478	345.4064721	-469.658041	1673.429724	3177.5	23348.70526	1980.12057	1962.829633	115.8778664	330.7260813	191.1112929	728.357209	15233.50382	0.9877078501	0.04260519723	-0.05549296313	0.04411309987	0.02417892855	0.05114270784	1	0.7860417758	0.03187692931	0.01225319436	94	0.9999937475
7	739.3847187	502.6262344	918.8231273	5635.674884	1692.480052	-57.05229322	1619.022984	2583.5	1905.458333	209.2836886	1304.354603	400.7785627	98.36964648	161.8309424	577.3510295	1425.876409	0.1661639515	0.3056615778	-0.01128070327	0.01787072217	0.03074176764	0.02021095784	1	0.1340620232	0.5942062701	-0.01665869772	66	1
7	741.4467715	230.7211374	1865.566262	6404.925907	125.0982839	324.9904886	1368.602078	2402	3300.244681	399.3039233	1417.19135	109.4046615	148.959139	182.5904853	515.6579355	2188.612325	0.2934127081	0.01838588558	0.05393595425	0.02421615569	0.02029619932	0.02217858123	1	0.2369009166	-0.008851766949	0.2287836791	70	0.9999999937
7	749.6685715	182.4698656	889.6682068	5635.950382	1680.103579	-90.96654507	1044.419614	2516	3959.723404	207.5903901	1230.234679	332.1855231	84.06195606	176.5032477	525.396385	2540.818399	0.1574112062	0.2902426036	-0.01510025998	0.01904999032	0.03000735003	0.01792797125	1	0.1266087921	0.56207122	-0.03234474963	66	1
7	775.2363122	518.7367992	387.0558891	6048.942915	123.1274128	156.0247232	1326.675677	2206	21933.65263	82.12200548	826.2935015	87.31275055	75.22490692	118.3587021	302.7198481	7076.666245	0.06523935062	0.02122589178	0.0268651691	0.0102980412	0.01485016322	0.01209473292	1	0.05233996766	0.0004236682557	0.08275570007	31	1
7	783.7168091	227.4731262	19.70099744	4861.412089	1137.473297	-31.52604996	1076.157007	2097.5	10510.40426	53.78158163	872.9599868	188.6246287	74.65578134	310.3907253	357.7662567	4725.779677	0.004723468166	0.2333968509	-0.006599015585	0.01146851152	0.02854254243	0.01608060849	0	NaN	NaN	NaN	NaN	NaN
8	15.25049591	530.4594971	627.6761498	9678.99222	229.0442585	284.3342358	1811.77592	3608.5	20727.97849	131.5513882	1479.436538	117.7752854	103.1458276	176.895622	524.2412319	6591.539488	0.06589720756	0.02522761146	0.03024704254	0.008314229212	0.01408331712	0.01021631496	1	0.05314168475	0.008784788802	0.09470385696	31	0.9999999999
8	18.74510339	125.0587641	1174.627447	6987.071905	643.5866632	-73.11274278	1281.086283	2729	1980.105263	218.1421844	1200.890616	143.974942	101.1132231	164.104432	442.1881976	1247.162622	0.1670894379	0.09553684171	-0.01024887127	0.01443930265	0.02042212312	0.01653675029	1	0.1323391656	0.1544867289	-0.01947197972	58	1
8	19.40142385	443.1127411	-101.5784626	8030.660224	88.20993151	1730.387274	2142.952695	2998.5	1327.223404	59.40856622	2195.801895	116.942086	520.7630655	200.6820953	772.3724647	974.1800429	-0.01299788614	0.01017213447	0.2192598461	0.007924290969	0.01852769973	0.0318103261	1	0.002418010308	-0.02176207905	0.7282896996	5	1
8	21.20950475	165.1866404	13.1001457	8576.068838	911.8178268	128.2801811	1148.934111	3313	7029.084211	45.56296225	1331.018843	163.9014942	63.21979751	164.4284752	497.5438871	2158.724489	0.001678606345	0.1097398472	0.01612446208	0.00547623345	0.01736906013	0.007503019042	1	0.001771372271	0.1865786052	0.03378559121	12	0.9960982399
8	23.7259222	239.4727881	-37.28622469	8966.927947	2266.061673	57.09512536	1503.14364	3920	10199.88172	54.22168348	1716.578327	428.1060223	68.4840464	244.0316475	731.0058062	3987.087721	-0.003898578597	0.2474835271	0.006460488418	0.006744613794	0.02372834792	0.008300184005	1	-0.001682837943	0.47491005	0.003465959492	20	0.9999923886
8	23.24770416	548.0228837	3033.185731	6365.693541	1930.178718	-199.3745887	2008.094847	3015	2632.810526	790.922602	1717.409245	524.3591776	176.2670582	230.8130713	764.9136152	1944.03799	0.4765451213	0.3070779811	-0.0321684172	0.0350448168	0.03607345864	0.0332926149	1	0.3813165294	0.5926936066	-0.01701508145	89	1
8	30.83188828	180.7765792	703.8039665	7828.110564	173.836498	-22.19337177	1534.974775	2881	5759.364583	155.1739082	1348.375738	114.1554148	86.55629446	232.6072706	486.4746705	3455.465005	0.09171545415	0.02294755918	-0.002834074167	0.01120716816	0.01717375803	0.01298477981	1	0.07158092094	0.003671876404	-0.01356706228	30	1
8	38.72161629	278.0506773	9880.401218	9692.77603	1135.728142	-763.1202157	1415.460574	4067	2316.789474	2273.883426	2320.562313	239.1685913	407.8329975	183.6345161	917.3438224	1703.907817	1.013961782	0.1156613108	-0.07532452156	0.05345444003	0.02132418784	0.05147302992	1	0.8066256233	0.1843925146	-0.0478312534	96	1
8	40.14227176	250.1499146	18.786903	8003.78061	161.1102376	19.89659395	1474.564062	2937.5	476.6526316	37.96771164	2074.72314	113.5311188	61.12699012	218.1952723	713.2925197	325.2066043	0.002247193591	0.01938458547	0.003248682188	0.005807087709	0.01630866721	0.00790826175	1	0.0002752073855	-0.00249363318	-0.01334992455	1	0.9999999986
8	52.70867044	222.3761549	29.30868657	8294.83629	777.5998556	166.9661056	1832.199926	3271	1458.655914	49.61954562	2101.177655	236.4949571	82.02577682	275.1999521	792.5661194	971.639588	0.003959428042	0.09849640814	0.01977742299	0.006726821878	0.02185132618	0.01036534797	1	0.003707547492	0.1630140642	0.04656611877	12	0.9998931163
8	53.51396534	78.28861015	508.1076208	7783.566799	1230.252817	-38.48114649	941.2280538	3160	6061.873684	132.528864	1510.82108	238.8818782	72.12868989	171.3139669	581.3849202	3099.460482	0.0650851277	0.1575454812	-0.005157410221	0.0109897888	0.02365753259	0.009742005561	1	0.05171539704	0.285718387	-0.02351515847	42	1
8	55.73931921	643.4060029	3225.031548	7011.819485	420.1444447	-214.6664461	1612.000871	2756.5	5280.159574	740.083976	1668.080587	128.8241689	158.1737746	175.2591998	622.4152007	3426.971961	0.4671149089	0.06082883709	-0.0324508277	0.03497732962	0.0177516292	0.02518542891	1	0.3707745152	0.07753178456	-0.02788799578	83	0.9999999706
8	57.56959601	397.2742767	586.7429721	11044.40647	1915.55834	957.3963246	1759.725164	4592.5	17741.2766	186.3744581	2378.558784	348.7217985	229.7010411	190.8795313	918.2061611	9953.441046	0.05432588681	0.1754900264	0.08704104486	0.009266229463	0.01910719418	0.01768846641	1	0.04948737	0.3233346226	0.2927372381	44	1
8	67.61311186	44.26522522	4380.72793	6681.423598	1114.919894	-375.0037761	1131.206698	2831.5	9482.568182	1242.020088	1893.27596	256.3799247	234.3844903	158.3001473	736.0230165	5973.263749	0.6336499879	0.1677207551	-0.0553402325	0.04684198325	0.03469372637	0.04554203715	1	0.5039361865	0.2988223506	-0.06506639125	93	1
8	67.61764608	443.280113	559.4904498	11074.19344	1034.207892	2067.89157	1810.103029	4276	2281.44086	165.424534	2317.829541	240.9857927	470.0557849	174.6102803	871.3956682	1412.888126	0.05434734219	0.09520390728	0.1914643776	0.01082970345	0.01606058611	0.02963147593	1	0.05552980267	0.1552260926	0.650587445	41	0.9999999998
8	73.12183205	468.9071215	5138.603233	10737.73422	2491.196428	-334.2182604	1782.33085	4766	5261.020833	1234.621053	2608.954518	610.6045815	226.3548761	200.1919057	1116.475611	3343.241412	0.468919326	0.2278998789	-0.02989403397	0.02655789168	0.02177554255	0.02439536364	1	0.3744054689	0.4271144888	-0.0134098083	88	1
8	78.29665621	382.6219513	2.421073153	9366.500788	423.0531311	489.7501794	2347.78741	3537.5	3518.537634	51.71246682	2257.624959	178.7977532	146.9660359	247.5374769	826.1543871	2330.991045	0.0002443769316	0.04507729	0.05206541207	0.005949433115	0.0173294956	0.01188475222	1	0.002249819388	0.05125192323	0.1554583981	8	0.9999999968
8	79.40558397	30.00022543	2454.226563	5360.599029	908.0229905	-214.0172895	1130.391543	2330	5410.684783	563.7148317	1237.239829	216.5787917	128.0724774	156.016014	500.6532886	3562.073451	0.448564945	0.1679206669	-0.03993499671	0.03184463232	0.03094997561	0.02778052623	1	0.3567046647	0.3019072719	-0.05464222361	87	1
8	79.80169463	52.83224816	472.7027384	6896.855275	2093.46388	466.886461	1151.343704	3112	4356.888889	117.3452044	1412.526884	404.7349346	134.4352717	163.8731017	614.2153756	2549.608639	0.06866060334	0.2963674767	0.06843291182	0.01232537946	0.02631317733	0.01625779087	1	0.06118160432	0.5760922023	0.2356213703	50	1
8	84.24196282	165.2119851	4200.490054	9123.442516	169.0416432	-259.9121774	1802.359212	3438	4038.547368	1026.44045	2147.99724	125.3715621	219.5874882	230.6883971	767.8230316	2943.630649	0.4552155748	0.01785453739	-0.02718501759	0.03125819699	0.01733493234	0.02980331452	1	0.361076882	-0.01222859308	-0.01381128548	81	1
8	88.6305215	101.3870361	27.550324	5936.066114	1976.452283	255.5550319	1613.428376	2776	3792.604167	62.20065315	1335.946998	430.5024343	91.31797055	191.9573922	595.6595551	2584.815703	0.004265122456	0.3313490293	0.04562088559	0.01220106639	0.03266693648	0.01371637643	1	0.008490510465	0.6502496276	0.1431222974	26	1
8	94.4204796	309.9699003	-77.38668825	15568.38048	1602.504726	754.2419089	1690.320046	6021	5646.784946	60.57600086	2273.667863	240.6746055	141.4097338	207.6999434	847.9414315	1589.858709	-0.005375614722	0.1045881332	0.04906697816	0.004177809682	0.01121176319	0.007449705337	1	-0.001735494495	0.1758681374	0.1456787335	13	1
8	94.14339465	721.1194574	2396.083522	5490.583088	849.9821143	-218.4319798	1382.256867	2299	5360.316327	656.0495798	1352.897524	204.7262619	147.5813811	156.1443791	542.9285645	3596.209945	0.4602252463	0.1680170249	-0.04265790814	0.03072547752	0.02350248681	0.03229557135	1	0.3658641625	0.3019426309	-0.06134296964	87	1
8	96.74768468	197.2846601	663.2368236	11975.21287	668.1821323	2278.095008	1809.086638	4534	3617.873684	157.8305892	1817.622885	160.6185959	401.20058	179.3003927	671.2182626	2471.135294	0.05561748313	0.05623155368	0.1923370874	0.009739990274	0.01256234302	0.01999681734	1	0.05613585235	0.07365364088	0.6526706183	37	1
8	102.465659	482.0634765	11521.3816	11437.8643	356.1386036	-856.8179233	1875.22344	4535	11504.78495	2747.229839	2689.683059	135.9025134	473.2583399	191.4695666	1007.724765	7473.222129	1.015592741	0.03169475626	-0.07055393589	0.0421249456	0.0148853922	0.04852775552	1	0.8072392872	0.008656561699	-0.03362393636	94	0.9999999997
8	104.5039276	110.2003115	5138.684083	7716.882375	767.0553804	-377.7415554	1457.244689	3041	4324.961538	1697.681603	2351.491637	271.2791474	297.6419944	173.3386296	929.8142725	2658.091291	0.6769437969	0.1018698945	-0.04659723723	0.07492508785	0.02669992481	0.04985186442	1	0.5384090461	0.1603876008	-0.02696042911	92	0.9999970307
8	108.3250212	122.3587451	583.9011626	8147.857733	466.5444829	-3.827471757	1708.180178	3088.5	2693.6625	176.8121933	1972.066213	143.2475406	83.00697578	231.8017146	720.5147549	2191.632216	0.07492966247	0.05732226422	-0.0004094053154	0.01251161174	0.01794253932	0.0120667914	1	0.05871118111	0.07584490649	-0.007998530929	34	0.9999962526
8	114.496672	688.2828085	7145.719894	7402.535003	207.4386071	-512.3763219	1665.978946	2906.5	11479.125	1847.716075	1928.932981	101.0568438	323.2303667	181.2947191	709.7397916	8570.490219	0.9624119382	0.0285942662	-0.06863715023	0.04553485624	0.01954833335	0.05052246707	1	0.7647288591	0.002937155969	-0.03938841267	94	1
8	115.7682585	772.6527539	817.0300482	4730.515247	432.1960818	-78.94224257	1323.950155	1898.5	2229.731183	234.2383185	1193.318478	152.0559042	93.05443657	142.2646501	468.5093093	1771.672608	0.1762834708	0.100852777	-0.01685106906	0.02195293009	0.02185484753	0.02201109516	0	NaN	NaN	NaN	NaN	NaN
8	118.1262548	563.1298075	-22.78204692	10033.0403	1649.213907	542.2548775	2073.075318	4148	1643.649485	60.70514896	2454.064723	391.9832687	161.0064197	284.9218682	959.0992928	807.260401	-0.002194224916	0.164472296	0.05383372374	0.006948590543	0.02190687486	0.01056823694	1	0.001854225303	0.3011304345	0.1647408891	18	1
8	120.1388968	348.91366	12986.73775	12747.31137	970.2537164	-970.9285336	1859.477211	5244	13784.30928	3368.045274	3206.47707	230.8753905	592.3815324	169.698093	1224.743416	7958.523618	1.032755697	0.07650854926	-0.07376173058	0.0479037629	0.01754825014	0.05515256793	1	0.8213134386	0.1021879682	-0.03932518564	95	0.9999997974
8	125.7272449	50.48263126	1383.110478	8388.559054	186.4299413	305.3384015	1407.111891	3087.5	2562.37234	308.9546223	1838.216518	125.7619898	138.5258424	212.0712636	663.974605	1367.822907	0.1675064822	0.02224357763	0.0384911572	0.01349462965	0.01653900955	0.01688898214	1	0.135053704	0.001060156953	0.1465270957	53	0.9999999997
8	131.4516626	115.2629092	530.9479721	10910.17756	692.9051982	2046.127886	1508.907265	4185.5	8488.989247	139.7068025	2114.220194	157.2203713	454.4417408	198.5424769	756.2365226	4032.306912	0.04761137907	0.06550175601	0.1883769254	0.009679046042	0.01849700931	0.02336181508	1	0.04956897619	0.09317225785	0.6374458344	37	1
8	141.6725332	167.052768	4923.799565	10486.41427	2428.670454	-338.7615733	1686.029029	4733	2416.642105	1433.337687	3085.061106	665.4575248	271.9365981	211.5434646	1302.212468	1698.911384	0.4685165411	0.2265345557	-0.03199502731	0.03378632374	0.03435719148	0.03209151389	1	0.3739256472	0.4242653183	-0.02079611386	88	1
8	143.1077854	60.99423797	1500.319032	8863.145133	2107.451271	-85.48207265	1379.282339	3873	3568.680851	346.2087931	1955.280422	431.7753357	121.452517	216.1096686	803.846191	1991.862738	0.1704024613	0.2345304787	-0.01076166303	0.01693839043	0.02394602535	0.01586258776	1	0.1366345347	0.4452960566	-0.01611873158	64	1
8	158.6398992	379.4717577	888.117848	12703.4763	986.9509527	70.58409809	1933.130626	4889	13733.6413	250.9109213	2752.347345	198.566653	103.9197217	237.7985285	988.9831196	7096.915542	0.07279568153	0.0776674966	0.00565404602	0.008763098908	0.0177032539	0.008803359866	1	0.05765307513	0.1184441396	0.01307131749	34	1
8	165.095665	130.8754793	1878.143268	10840.1699	1102.13114	478.5288481	2005.576463	4327	1310.770833	434.7137969	2523.814443	300.5246516	198.1974925	275.4459288	957.7861489	817.5188455	0.1649949304	0.09977010923	0.04298713591	0.01448197368	0.0222370625	0.01764454805	1	0.1342775625	0.1633234644	0.1638931877	59	1
8	176.4702614	271.3364347	-86.81588484	15229.98223	316.1692524	829.5957914	2130.395925	5586	4535.117021	49.32996663	2755.559499	149.3506389	180.9624899	251.7390381	965.9654179	1996.196684	-0.005646449631	0.02139095107	0.05392334517	0.003424770114	0.01145463047	0.007107931392	1	-0.002630275818	0.001769637267	0.1597669838	3	1
8	186.9463121	433.8335259	2079.163345	12565.54046	1997.712004	712.6882889	2880.928903	5188	2721.239583	511.6223363	3059.239056	493.5240443	245.5192431	386.2159419	1222.224948	1719.261719	0.1692669282	0.1638147594	0.05470158709	0.01422695851	0.01716420895	0.01941713409	0	NaN	NaN	NaN	NaN	NaN
8	212.2609334	295.4805503	784.6848704	13676.08212	1396.759713	2823.487425	2033.324607	5365	2219.638298	218.229903	3003.217062	339.2834505	683.0153813	223.9263798	1134.010727	1324.395012	0.05722765894	0.1038320357	0.204091597	0.01125196383	0.01798769337	0.02100029041	1	0.05878679605	0.1732271438	0.695099389	41	1
8	227.1992855	668.4336084	557.7020116	7359.529444	1165.405763	2.260839393	1817.195751	3043	1721.340426	204.2674028	2679.222799	442.4154766	94.86616912	239.6771931	1069.351654	1760.208557	0.0732791061	0.1629282251	0.0003615745644	0.01150404315	0.02764017409	0.01802525099	1	0.05871382815	0.2968581449	-0.002408124873	42	1
8	235.0571582	17.94086637	1711.282695	10786.57477	1652.477476	-72.98885526	1551.753736	4414	2995.56383	450.0720095	2747.967846	420.7077254	119.5049245	293.5537397	1081.46502	1927.070586	0.15729655	0.1520144739	-0.00685952009	0.01590153102	0.02208519944	0.01217291895	1	0.1254022989	0.2728098812	-0.008266376383	61	1
8	250.300541	119.7940744	-48.1802023	10404.05523	2457.476084	573.4909561	2131.68591	4519	5151.404255	68.36784529	2025.162596	515.9208064	145.6388293	334.4660817	876.5357029	2990.2774	-0.005056786179	0.2403004065	0.05556487784	0.007523348963	0.02344173871	0.01097138954	1	0.0005912651757	0.4598474331	0.1724313241	22	1
8	279.2415984	95.43536723	1903.929303	11578.30267	1092.404225	-21.7232006	2279.68946	4536	1441.322581	422.706341	2422.571849	244.3525012	161.5485021	582.1313257	901.8199069	874.613979	0.165849252	0.09285750816	-0.002307525117	0.01406812528	0.01795139761	0.01656528073	1	0.1318452198	0.1488901754	0.007562990954	58	1
8	285.506084	187.7150334	13656.52757	12883.37571	1439.098008	-825.8038767	1953.998386	5387.5	789.4631579	3307.502994	3147.9404	374.1526915	594.4553639	546.1610941	1275.80304	518.6197067	1.050874969	0.1098326482	-0.0621308562	0.06089341198	0.01948090066	0.05929332839	1	0.8370088822	0.1716477645	0.006042086633	96	0.9999999998
8	289.6085604	13.66374373	590.1880508	9528.605196	427.7838078	275.6354092	1778.483588	3526.5	3158.385417	145.0273554	1870.223097	174.1666519	102.7232434	240.1276081	699.3365896	2285.340865	0.06264408737	0.04683565207	0.02977292131	0.01059650298	0.01774382538	0.01280826365	1	0.05076447803	0.05404917713	0.09299382862	35	0.9998264635
8	305.0834257	386.4005405	-102.6785736	13157.36778	2061.077082	1651.892611	2674.925739	5369	3042.462366	88.141935	3981.899439	650.4598783	454.850557	314.5695101	1584.145467	2205.529856	-0.008897873616	0.1589229091	0.1234540517	0.007908249984	0.01946174454	0.01706209955	1	0.001079699402	0.2895468193	0.4032767673	19	1
8	331.6806404	271.4315711	-36.7372719	6982.186102	2394.928015	871.656725	2127.026384	3232.5	801.4148936	85.29637126	3901.817599	1283.347661	485.325574	361.0760744	1768.394762	930.8333809	-0.006496330009	0.3306233457	0.1190420071	0.01550256223	0.05862013691	0.03327876768	1	0.004778104111	0.6488151228	0.3939887095	27	1
8	336.0197093	8.31176259	484.0758717	7922.487469	771.8009979	680.4458054	1980.884336	3179	6906.382979	138.3616292	1542.557847	199.4938827	184.3221905	252.7472621	587.073108	3588.229447	0.06221232541	0.1029257332	0.08753243897	0.01107089016	0.02287423343	0.01640110611	1	0.05496298825	0.1713724926	0.2939793498	40	1
8	403.6050534	113.5206262	6310.191065	13205.03538	390.4519621	-299.7079214	2142.468856	5123	19366.15957	1281.963861	2598.930582	146.8060368	284.8188334	211.3652378	937.8923359	9012.452864	0.478190214	0.02698425207	-0.02326534997	0.02304845277	0.01460728974	0.02409877534	1	0.3798536893	0.006539452822	0.005307596725	81	1
8	413.544611	157.6176144	692.876623	11052.19268	1925.171485	1081.12634	1964.136291	4637	8406.532609	203.0980464	2684.156657	465.3605277	277.1221448	254.9200844	1074.490491	5039.858703	0.06175703657	0.1738869924	0.09626432479	0.01307590413	0.02550186144	0.01501510508	1	0.05603857657	0.3198634313	0.3262325112	44	1
8	426.2179075	570.8757887	-30.03977723	5895.740019	2028.985722	699.2095289	2194.710892	2898	2715.505263	62.02044063	3528.010436	1174.71305	411.2026502	403.6773508	1619.79367	4512.864378	-0.006378690026	0.3283635067	0.1155614492	0.01698738762	0.04380407133	0.03504129516	1	0.004612004261	0.6440879067	0.381933707	27	1
8	451.6172214	373.3489595	11618.67243	10803.88717	1203.286874	-659.5812182	2130.222217	4581.5	463.1684211	3686.368947	3575.362103	381.030718	554.6388903	259.8096168	1433.092459	378.2971547	1.057643484	0.1076085833	-0.05331678096	0.05189842195	0.02723393863	0.06717830754	1	0.842994382	0.166887011	0.03795269892	96	0.999999997
8	481.9867316	278.4557062	-37.20409386	11931.05951	1125.455355	650.6632955	2144.751831	4650	2870.791209	68.5940233	3033.269767	318.6443129	193.4864834	322.4623982	1135.331982	2752.112306	-0.003412299505	0.09250735344	0.05611585213	0.006661137173	0.02040945068	0.01191184402	1	0.0001636647154	0.1505526612	0.1700788946	13	0.9999999967
8	501.1260808	355.0112473	-98.05632035	11188.23436	116.4972582	1354.052934	2395.168005	4146	4901.368421	56.51530623	2760.677166	131.7576179	331.4515507	285.2940249	966.1602799	3402.570293	-0.008625914451	0.01013682103	0.1199966499	0.005391907568	0.01512120668	0.01613829013	1	-0.0007278005089	-0.02180215885	0.3867434116	4	1
8	509.4508972	39.74999699	2463.999416	8250.811351	857.8821047	498.5468112	1994.720713	3368	8088.333333	485.1831808	1610.881598	237.4992613	208.7556387	227.9408318	649.2978934	4766.954511	0.29714063	0.1066820398	0.06196021833	0.02421542108	0.02060184959	0.02428775707	1	0.2414891454	0.1758540991	0.2601044483	75	0.9999999971
8	528.6346552	209.2974259	1835.337121	11486.90147	143.5020031	559.9776167	1929.700624	4205	1255.670213	569.1831707	3417.609555	157.5804109	231.9499467	301.1019908	1220.802057	941.1974344	0.1665983401	0.01173122201	0.04848689987	0.01427304559	0.01837328128	0.0213287412	1	0.1348688926	-0.02093452952	0.1804828425	53	1
8	555.6048081	94.24024146	-12.25497724	7911.00519	483.9414001	57.38686127	1765.237102	3011	4449.936842	40.0394168	1882.569102	163.7435699	68.92772422	232.6060445	696.0487775	3080.647044	-0.001549650945	0.06346801926	0.008593780919	0.005854636938	0.02097501853	0.009376071126	1	-0.001876876575	0.08980474152	0.005601112052	6	0.999999994
8	567.2633037	400.4683361	2018.411889	12495.39619	1123.21527	1778.171461	2319.392515	4940	1213.774194	491.731445	2913.103137	312.8247349	454.2658804	211.4238309	1101.178241	1031.81693	0.1638036876	0.09133559441	0.144189783	0.01487659553	0.01822055351	0.02094377213	1	0.1399991213	0.1455916747	0.5126015128	60	1
8	647.15979	276.5687164	1511.283113	9292.753635	869.6238987	431.6813426	1944.541937	3748	2619.783505	373.9352752	2314.34631	252.0331415	175.9992788	284.8195785	896.0324131	2390.782117	0.1609596007	0.09563903141	0.04702346282	0.01303026316	0.01923459515	0.01861269674	1	0.131265497	0.1547333247	0.1767609809	59	1
8	647.7822046	664.772543	763.5576659	4355.064268	981.4027873	171.7501334	1774.81065	1982	645.15625	254.5005708	1418.973999	323.5779461	105.5012817	242.9635389	611.1338769	697.0251876	0.1701832685	0.2281587566	0.0424514368	0.02472026927	0.03590674083	0.03269102081	0	NaN	NaN	NaN	NaN	NaN
8	657.8302958	170.6605388	-30.85153267	9196.524015	1505.389565	154.9027884	1312.607525	3713	3667.631579	47.35297781	1492.569234	261.1088608	74.13116871	176.0698079	588.1918035	1675.409274	-0.003379674155	0.1653576312	0.01898634077	0.005474873937	0.01830282215	0.00753369406	1	-0.001418445552	0.3030343642	0.04423739432	17	0.9988542577
8	670.466292	109.2822338	399.4793966	6288.429915	395.2640245	173.0364911	1275.497445	2412	9253.580645	115.581576	1258.981276	104.0687776	78.38838124	165.8207555	444.5755211	5837.060793	0.06442718349	0.06518434877	0.02739928537	0.01060795068	0.02059756061	0.0126188156	1	0.05225511486	0.09242198228	0.08578954269	35	1
8	676.7058888	143.4857785	1065.72407	6486.907165	391.7737472	281.0678147	1391.335845	2506.5	3105.031579	218.4485646	1259.324673	126.4308108	110.3491077	163.3369162	466.1231668	1958.780496	0.1637779108	0.0622181717	0.04371684487	0.01490814627	0.01994834105	0.01695317625	1	0.132898777	0.08475953852	0.1649529945	56	1
8	678.6540594	515.7402758	608.0803625	6947.525858	96.50671049	53.60313419	1849.356606	2589	3645.505376	212.3506446	2296.052418	104.11927	88.6932007	192.526432	819.2883102	4134.300931	0.08902573854	0.01314997786	0.008167126493	0.01239268679	0.0204674519	0.01782660339	1	0.07004490157	-0.01680225106	0.02346945283	30	1
8	731.0604777	518.3412228	1644.506183	5625.877842	541.7691315	289.0252224	1536.604719	2264	2622.968421	396.4419556	1373.997473	156.5935219	163.9039007	163.8914147	528.4027708	2742.683212	0.2995490387	0.101780627	0.05252431974	0.02750389298	0.02913219584	0.03141685143	1	0.2427274306	0.165571788	0.227943941	75	0.9999999977
8	736.6839588	124.5379889	16.6257121	4735.529452	261.6830834	162.3274411	1166.720887	1808	5245.404255	32.99611272	791.6056941	86.01839778	69.39217068	187.8502128	288.2815315	2933.301979	0.004138066135	0.05646442263	0.03533442377	0.007512530833	0.01829746026	0.01439452079	0	NaN	NaN	NaN	NaN	NaN
8	740.3135466	290.2467083	1751.31108	6048.83633	104.9974513	-74.11950315	1492.743053	2265	1097.065217	493.9691567	1790.152034	98.73248767	118.2903762	165.1469105	634.3083104	979.1246573	0.2977789605	0.01750534739	-0.01101258932	0.02724458655	0.02369050834	0.02574901014	1	0.236038377	-0.01069406168	0.005628604713	69	1
9	4.718639256	301.6958115	2417.305395	8361.587419	111.3355359	-168.0437423	1735.606722	3082	855.5151515	705.8045463	2448.487316	109.6009902	141.7580384	215.0646212	870.8996216	790.6736999	0.2958210548	0.01345524597	-0.02121987863	0.02527108419	0.01872727877	0.0242901463	1	0.2337375534	-0.01913090834	-0.03017565859	69	1
9	54.29809381	329.5310999	2680.899966	9223.781508	904.7347366	584.8765075	1929.790782	3736	3871.063158	794.8613566	2678.976841	283.1851083	274.460643	210.969846	1040.891094	3050.185906	0.2920644139	0.09840035962	0.05790524403	0.01938966633	0.02231421155	0.03164680015	1	0.2370513462	0.1586014476	0.2446788356	75	0.9999842188
9	55.64255501	739.7857174	38.25101649	3911.490747	893.7944287	338.1939635	1151.551234	1680	618.2659574	51.13323035	1297.251576	300.6874319	157.7669641	176.4256273	530.3058558	790.306449	0.009676662862	0.230187707	0.08412590127	0.02567972963	0.03112875745	0.03394936018	0	NaN	NaN	NaN	NaN	NaN
9	57.65342147	49.50464878	27.2604319	6511.827641	1468.161162	19.40701576	1571.742809	2793	6309.585106	58.10111309	956.4740609	246.6088283	71.64360627	203.895848	402.2490811	2257.082108	0.004088529475	0.2249071879	0.003035058818	0.009284102255	0.02352302462	0.01144180435	1	0.004213786701	0.4275546358	-0.007218316211	20	0.9999999975
9	64.39226483	131.4925788	6.523017809	9197.1038	2981.218213	2.847815006	1393.765791	4195.5	4204.638298	69.64807122	1359.343664	441.0732933	68.95812377	231.5140291	593.1555774	1914.239965	0.0009091532392	0.3221052496	0.0002757153094	0.008104114887	0.02454130242	0.008389876046	1	0.00265395246	0.630999187	-0.0144276551	24	0.9999999917
9	99.81652303	653.2014695	1913.758972	6431.909053	58.8155163	-112.4927033	1678.747648	2420	863.5744681	636.5492277	2146.19642	102.6317063	131.7253826	183.2618178	761.9536694	909.6522967	0.2962216232	0.01065597916	-0.01612975645	0.02362767004	0.02554541583	0.02524455139	1	0.234365571	-0.02499941487	-0.01260502239	69	1
9	127.821944	63.13275839	2234.305671	7197.479473	723.0961053	417.0212996	2047.049768	2913	5181.189474	552.7920838	1692.776211	205.278128	194.9287853	266.2016085	654.7712952	3541.083941	0.3054442266	0.09920412953	0.05267720763	0.0301736589	0.02180675304	0.03188805859	1	0.2474290499	0.1600946687	0.2297522622	75	0.9999999986
9	253.7511989	309.8155809	5137.64784	10682.31061	584.7955457	1041.758076	2264.442972	4125	2615.085106	1760.11901	3589.081097	240.5163333	464.4417033	288.5382208	1362.358852	2457.551319	0.4895823289	0.05203816862	0.08893186975	0.02767630317	0.02314545937	0.05616721707	1	0.3967954189	0.05869217175	0.395913971	84	1
9	410.7869593	182.5219377	10.25627091	6286.304519	1044.366047	120.5055708	2366.228042	2693.5	1490.075269	55.60153504	3001.153601	487.2062275	83.86948881	440.7681828	1207.129081	1522.436671	0.001419377432	0.1571640241	0.02100374477	0.01347257052	0.04466527625	0.01811611094	1	0.002462238861	0.2858169887	0.0520508558	17	0.9974727462
9	469.0160668	348.9929671	541.7231423	8280.244505	909.8507878	911.8412376	2408.656578	3370	3456.833333	266.7498022	4005.110073	400.0296419	435.0112748	484.7672444	1538.654367	4837.968204	0.06420586527	0.09985449938	0.1074130593	0.01630093941	0.03601956978	0.04169076829	1	0.05785432024	0.1648973128	0.3629510049	40	1
10	12.14613135	452.3699356	-21.07453961	7424.213706	1100.90922	739.6250349	1803.297875	3056	2243.010753	61.54724511	2244.363482	353.9642572	260.2457011	217.5971898	877.3041368	2208.441967	-0.003886162688	0.1569676732	0.1045471519	0.01006227732	0.02823921386	0.02730763789	1	0.00380465525	0.2854012031	0.3391256631	19	1
10	15.8376606	276.5288829	806.3913547	12116.35119	1909.934276	-45.41464994	1365.83637	4874	7272.684211	142.0121846	1651.223507	271.2124887	94.84003012	184.0014183	630.8975569	2320.38006	0.0674650062	0.1572066785	-0.003912871624	0.007477111698	0.01404115009	0.008581928931	1	0.05370110211	0.2849737118	-0.01868127769	42	1
10	27.44025815	376.2638799	-40.83195351	11273.71213	2547.268309	37.88689536	1462.565787	4691.5	8160.5	72.54125003	2225.973851	490.2524164	80.6229662	228.0292096	914.9381093	4035.974586	-0.003752017337	0.2382782781	0.003092257438	0.00724310329	0.02076343951	0.007943697944	1	-0.001901983653	0.4556484026	-0.008412479564	20	0.9999991699
10	42.74152438	313.4920702	-6.606313474	13862.39451	4354.366262	25.33851089	1277.959374	6162	8208.329787	70.57833957	2049.759261	624.3588758	76.77958122	216.9332661	865.5199249	2596.843921	-0.0005213303002	0.3117816786	0.001762071816	0.00552345591	0.02072345758	0.005772739461	1	0.001483114928	0.6094154467	-0.009952309011	24	0.9999999526
10	42.281887	462.4486928	762.1340601	10843.36519	3495.981328	-23.58355194	1549.803863	4947.5	6397.691489	197.6531966	2152.517371	699.2178809	92.33882724	202.7274156	943.6497442	3079.192064	0.06908342741	0.3271086829	-0.002397298536	0.01083181323	0.02394234917	0.008993705306	1	0.05714746135	0.6404841768	-0.00775051636	48	0.9999999999
10	46.54189675	125.6875293	1579.166834	9663.274708	2174.974294	298.8477963	1201.27328	4104	3970.531915	283.6831338	1549.238359	368.2383451	143.4383488	171.6544771	639.9830498	1347.433073	0.1643381944	0.222288107	0.03256052258	0.01230419175	0.01809068182	0.01539326794	1	0.1345303244	0.4197232395	0.1316007205	65	1
10	52.26523846	100.5046318	540.3064592	8835.394381	266.9222043	694.3827686	1129.999833	3245	21211.84043	138.3366175	1490.798016	116.1407076	162.210495	173.6713785	516.8076931	6275.759572	0.06071634473	0.02979611955	0.07672257948	0.01083531983	0.01636533338	0.01559933235	1	0.05215899754	0.01837438065	0.2540365255	32	0.9999999999
10	58.26800104	49.46798968	49.06073893	6541.643215	421.9180306	-15.84414421	1008.409727	2433	4798.021505	36.26802278	1156.495338	109.5585141	58.15108304	155.3261214	409.1628005	2226.067663	0.007144714086	0.06508882511	-0.002896715241	0.00580591731	0.01895654809	0.009435002328	1	0.004337922418	0.09308170118	-0.03199354151	6	0.9999999997
10	59.13281558	205.5782844	829.3949434	13070.84335	1287.460582	-3.221254657	1399.511155	5042.5	15307.64211	171.7959451	2020.300328	223.970196	95.12649602	192.3764366	750.4621639	4667.850275	0.06496697085	0.09883196697	-0.0002674326932	0.006727523706	0.01509049128	0.00767648651	1	0.05124035557	0.1628519438	-0.008508044085	38	0.9999927147
10	63.40804196	74.00607068	1383.961553	8785.241851	2632.434997	-112.8228898	992.0099576	3887	5290.097826	229.7506448	1222.898636	394.899366	95.06171381	171.1723793	530.3639213	2109.115356	0.162562134	0.305714005	-0.01374159466	0.01356260676	0.0211231311	0.01169178171	1	0.131012551	0.5943705738	-0.02598136649	66	1
10	76.70801171	106.4261591	-80.49075899	10246.86436	251.7898803	1045.169148	1291.689407	3694.5	12967.4086	48.34392461	1604.764475	120.5692527	185.5981419	144.1612544	545.2889145	4562.834624	-0.007939428704	0.02598051932	0.1021158528	0.00522567038	0.01408534971	0.01208596458	1	-0.001184334171	0.01135977671	0.3256924907	4	1
10	83.79513172	260.6599892	-37.64823658	12104.3536	3955.4607	561.0732735	1794.058121	5483.5	5086.894737	86.63670901	2020.426697	658.9631991	126.3644833	224.7361414	882.6315775	2058.233598	-0.002819612497	0.3186183209	0.04692223319	0.007939465323	0.01870434566	0.008089239033	1	0.002748824497	0.623710838	0.14557787	26	1
10	92.67182805	432.6232876	1946.12671	12830.44173	5268.700443	-88.14791533	1765.357291	6156	13577.72917	474.5980607	2817.741636	1091.381367	153.5197843	236.0205447	1293.837376	6300.598479	0.1552770253	0.4144184163	-0.007229525982	0.01392202652	0.02523886827	0.01352333228	1	0.1269233764	0.82194362	-0.001782753206	68	1
10	108.7027667	167.5138886	11820.04935	12242.40714	427.1104093	-736.3481223	1711.36646	4803.5	24008.90526	2631.644494	2674.895479	169.7990197	567.5889194	213.5162766	956.9076244	11373.32623	0.974199852	0.03536669766	-0.05828106838	0.04653451464	0.0198950718	0.05345702219	1	0.7749469688	0.01692815482	-0.0007150891932	94	0.9999999946
10	112.3336243	71.4776465	36.60419353	7794.46362	743.8600206	1.741341009	1322.272584	3049	1800.404255	41.99614721	1708.183275	179.6734185	65.29324519	229.6896049	630.5649332	955.1148816	0.005034647819	0.09909015851	0.000321689431	0.005663188667	0.02174817083	0.009252403789	1	0.003273084341	0.164260006	-0.02030820979	11	0.999994804
10	121.8136636	42.5378603	17.85909163	8409.986483	1900.851125	-5.494426545	1159.623903	3547	8819.263158	56.95261062	1156.848996	285.6257543	71.53797113	186.4760131	482.8364007	2593.264328	0.001879408264	0.2288962507	-0.000770978656	0.006974467691	0.01951106297	0.008682576274	1	0.002237335656	0.4359378456	-0.02073798801	20	1
10	122.4429356	114.2679652	-21.62911634	10386.82365	2313.458383	181.0329304	1304.628037	4406.5	2100.787234	68.41227927	2023.129833	423.4543707	86.50368399	223.9490574	820.8618425	1150.023056	-0.001888726514	0.2222639297	0.01815906999	0.006885142725	0.02066443139	0.008022564673	1	0.0004065840008	0.4220951774	0.04351096701	21	0.9788478623
10	124.503407	321.4797523	14201.47554	13880.52211	1046.368538	-1013.413015	1766.638418	5624.5	16755.41667	2970.397566	2964.230979	226.4512992	639.6286568	223.3090725	1133.345624	9118.253921	1.018216728	0.07439985663	-0.06675720725	0.04220136146	0.01750517375	0.05425884176	1	0.8101104107	0.0979791336	-0.01857661694	95	0.9999975175
10	134.5861783	257.9904897	-35.35245866	15058.56697	4904.744333	107.1275778	1899.125666	6788.5	6520.593407	94.66242416	1728.545759	551.8878139	123.0978483	428.6374789	753.8924594	1493.445688	-0.002246205659	0.3326763389	0.007186208636	0.006306194937	0.0199891064	0.00801570343	1	0.000716539504	0.6531591061	0.00902298873	24	0.9999440133
10	139.3824691	663.1460334	4.854676313	7054.967366	462.2348296	297.5979461	3536.64391	2876	1228.521277	52.34051588	2403.129537	244.4666498	111.8685545	310.1684702	906.8531746	1277.178104	0.0006895240603	0.0644983703	0.04408082897	0.008126448391	0.02328034796	0.02132115662	0	NaN	NaN	NaN	NaN	NaN
10	147.3107814	85.51529833	1943.249256	12178.43093	1182.481481	-63.48929728	1509.838624	4732.5	7155.691489	377.1180482	2096.237223	235.9155506	129.0871616	258.8092521	774.5780731	2590.635672	0.1608210236	0.09666194969	-0.005589023023	0.01261431185	0.01561316556	0.01118433694	1	0.127643376	0.1569273806	-0.004803365606	58	1
10	156.3249509	176.2986809	2161.791564	12568.06113	1253.319119	-67.71097471	1886.638382	4944	4220.826087	578.1549053	3265.65323	302.2858895	134.5946673	290.1454639	1191.336458	2463.229385	0.1704406476	0.1011937598	-0.00435893801	0.013726864	0.02139798105	0.0132560656	1	0.1354863599	0.1662700242	0.001805351678	58	1
10	160.970889	278.3173435	-80.42212629	14401.21781	286.4413414	752.3398341	1887.650646	5141.5	3806.93617	45.17545924	3013.662075	162.2819979	173.606077	240.954785	1044.617406	1974.917076	-0.005707166135	0.02095812486	0.05316691016	0.00359347008	0.01393419063	0.007129592901	1	-0.002734790388	0.0008655291918	0.1571289526	3	1
10	162.9502062	312.8259079	-241.3514506	14544.30666	1434.837775	3592.319509	2934.847527	5697	2122.757895	98.51015736	2006.431317	229.7102316	479.0639723	270.8651316	721.7916629	742.7117896	-0.01691913032	0.1015329831	0.2460072427	0.007250834834	0.01454643215	0.01843221466	0	NaN	NaN	NaN	NaN	NaN
10	172.8256872	139.600218	-245.1457737	13304.58213	748.3253017	2975.180417	2034.082545	5014.5	6559.319149	76.38288614	1944.575084	169.4227044	447.3993077	211.7182552	713.8003244	2006.586494	-0.01787996975	0.057641772	0.2248789187	0.005961804111	0.01276530969	0.01456029215	1	-0.0005442502366	0.07763769067	0.7480417431	10	1
10	204.5443044	385.5444659	2665.236599	16068.58712	2620.769367	-35.3854547	2030.872612	6569.5	4777.447917	688.1359293	3671.177464	649.0763268	163.7490437	265.9957165	1509.280828	2567.563846	0.1687478045	0.1672038861	-0.002691086061	0.01219498866	0.01658959921	0.0113784351	1	0.1350378146	0.3044251122	0.009239663291	61	1
10	214.3454431	253.5858194	1243.189785	15329.54221	421.6866617	63.71120825	2033.197931	5612	23642.21277	252.1550503	2453.282691	152.7429197	113.573387	233.1750528	890.327252	6682.365835	0.08378448045	0.02803144993	0.004363969773	0.008086191113	0.01157391817	0.008166421259	1	0.06577101971	0.01441824513	0.009600953416	30	0.9999999999
10	227.4292972	207.6582115	1179.736674	17373.27532	7771.150335	11.42069712	1609.35115	8566.5	5958.505263	236.7291255	2524.985292	1233.298298	126.6757583	228.4860474	1282.839382	2055.198525	0.07069747134	0.4447454273	0.0006626493849	0.009226952226	0.0225621146	0.007749152489	1	0.06006361249	0.8866233833	0.006870209086	51	1
10	236.6621173	636.5370419	1681.904624	9169.01378	1981.00273	73.87991173	3468.762655	3951	1415.234043	544.5472165	2905.731605	676.6485082	143.0543874	323.6565869	1220.222591	1101.120763	0.1845864677	0.2133568864	0.008238137677	0.01726879504	0.03110739173	0.02169549502	0	NaN	NaN	NaN	NaN	NaN
10	243.7889524	284.7987667	1158.564381	17762.84975	342.8687992	1682.480867	2055.290494	6532	7437.916667	242.3490963	2808.161219	190.7357316	335.0264812	194.1607967	1038.089012	2963.750329	0.06658271441	0.01879079163	0.09429580517	0.007297817744	0.01068616802	0.01501482331	1	0.05790254594	-0.004757467032	0.3156910931	32	1
10	260.7887704	22.17538703	-43.91954089	9055.812997	537.0100786	398.387809	1521.931126	3434	5499.378947	44.24458837	1770.452071	152.5755725	122.3307816	230.7004892	624.7847685	2694.604002	-0.004788182603	0.06028490093	0.04727049322	0.005364194686	0.01938968762	0.01086690956	1	-0.001919366837	0.08315284161	0.1382257755	8	1
10	273.5981087	258.6927403	6941.82298	14247.81088	906.0237757	1395.478718	2055.540267	5589	8290.595745	1747.440568	3505.922352	249.456507	470.0183887	246.1157774	1330.317638	4619.543506	0.4869456917	0.06262483275	0.09415712374	0.02617778462	0.01616611616	0.04036441094	1	0.3951608648	0.08087881652	0.4136691813	84	1
10	291.4698222	49.29630092	-95.49357294	13372.69269	2900.842394	1318.45664	1252.846819	5545.5	4611.168421	78.80960272	1952.191714	421.5596921	222.4504431	207.834746	782.3621563	1516.059974	-0.00749309612	0.2241728854	0.1020177271	0.006697778887	0.02120865856	0.009886390716	1	0.001556112302	0.4260889585	0.3316706857	23	1
10	321.3059581	141.5154229	2338.001164	13959.80934	4472.034627	-99.89556104	1762.786441	6411.5	6577.221053	510.7204752	2756.083583	906.1242721	140.6778542	282.7013712	1238.620687	3084.103395	0.1656891975	0.3266873079	-0.006926096432	0.01301677468	0.02493912442	0.01154546214	1	0.1342268334	0.6382071391	-0.001081498501	66	1
10	324.7324157	249.4258464	5362.706119	17663.82781	1144.200579	1200.589079	2025.944891	6716	20855.35789	1047.61693	3319.719595	278.5665423	362.0440759	197.1546849	1270.611759	8472.432791	0.3050029409	0.06832765632	0.06926273417	0.01775273892	0.01359404864	0.02104670903	1	0.2478140212	0.09547299949	0.2859185558	73	0.9999999915
10	326.8122877	41.76312016	-4.2216939	9403.742551	154.348385	34.91083312	1590.232495	3382	2638.095745	44.08372222	1962.936153	110.2904018	62.57934032	248.5249279	672.6249296	1216.875632	-0.0005097323285	0.01742933674	0.003788270863	0.005212408706	0.01413945397	0.00720183146	1	-0.001920713469	-0.0065457525	-0.01218582737	1	0.9999999998
10	342.7588059	111.8605264	1.802244514	11100.48703	653.6086242	75.26256239	1828.116768	4180	4436.885417	50.94303851	2762.615305	195.5482836	71.01477731	185.2293195	989.0510144	2624.445453	0.0001911614975	0.05898629738	0.0061601919	0.00502879116	0.01594222051	0.007186354067	1	-0.0006993782516	0.08040349058	-0.002535617191	6	0.9999999999
10	390.4218241	167.3347678	7530.123997	15374.94974	953.60507	-363.5328202	1973.774238	5991	14143.97826	1298.882553	2414.952954	183.9248437	278.4074935	201.5860447	896.4472361	6010.377092	0.4897952754	0.06356247361	-0.02300349528	0.01980497517	0.01287751115	0.0205958186	1	0.3896086631	0.0829143082	0.01003823123	83	0.9999999985
10	403.7284067	174.381511	2550.821171	15324.85934	2491.680926	742.8052137	2355.358384	6304	3498.477778	496.4269021	2601.340803	390.993217	197.0865216	284.3597856	1025.894205	1928.841244	0.1685618948	0.1632536116	0.05109335831	0.01292817633	0.01582668337	0.01257781615	1	0.1384431924	0.2961088513	0.1946816917	62	1
10	444.6698369	45.57157704	1945.244662	11873.495	165.1168311	474.0179578	1633.28234	4299.5	3179.361702	357.1101756	1901.099391	136.2470615	164.3260003	175.2066315	675.3254852	1308.397623	0.1720542532	0.01478127584	0.04108885561	0.01079495006	0.01260111842	0.01481117715	1	0.1387807748	-0.01462382287	0.1563080341	53	1
10	450.4228098	22.72782009	-61.99612327	9301.406844	3014.860667	390.8859324	1264.800368	4270.5	14866.82105	66.03575972	1619.757999	517.181876	99.90191981	177.884045	706.4151058	5378.45877	-0.007107247898	0.3221841319	0.04428178988	0.008189456993	0.02334682116	0.00938222353	1	-0.0008197000985	0.6312373293	0.1355873349	26	1
10	457.8569072	260.5573566	2491.491653	14235.82057	1389.818739	-4.974901309	2118.745987	5514	5455.75	570.9533666	3210.677602	335.9570813	141.9038357	267.48655	1206.147173	3094.65391	0.1762521729	0.1017919184	-0.0002843313889	0.01125764127	0.01508841586	0.01128722036	1	0.140421871	0.1674335349	0.01722763947	58	1
10	475.3550412	523.520895	-155.0812308	11118.55069	1040.075583	2601.123786	2536.748001	4342.5	924.5053763	73.71507057	2766.895795	267.8368064	654.4103721	345.6877639	1045.098763	832.749827	-0.01399194668	0.09437421548	0.2327750194	0.006067962563	0.01807222585	0.0286850749	1	0.0035419775	0.1544396078	0.777340569	15	1
10	484.4575139	61.66249828	-46.18765079	10919.35927	589.1107742	506.0981921	1533.648164	4050.5	7344.484211	46.79661288	2131.299671	156.4576055	136.237874	191.3820679	770.0614808	3564.357347	-0.004815533079	0.05442545445	0.04635083633	0.004532567005	0.01332999894	0.009134215249	1	-0.002073509094	0.07089271338	0.1348620394	8	0.9999999999
10	497.6988412	121.619638	4867.953412	10190.00648	189.2563645	897.7849859	1793.985648	3798	3584.784946	1206.742582	2614.294121	125.6550644	350.5719713	254.5331792	949.5832819	2287.38657	0.4768135284	0.01957822435	0.09111846018	0.03250095601	0.01529811459	0.03787618055	1	0.3863218346	-0.009050349255	0.3994932135	82	1
10	541.4328353	510.4551555	1591.153399	8699.803765	384.503565	-49.39082686	2148.60532	3362	455.78125	612.4450263	3595.079032	189.0155398	131.803142	297.7274256	1306.481497	478.5800973	0.1787954408	0.04434367204	-0.005674589766	0.01551470298	0.02626703827	0.02402938033	1	0.1414056003	0.0471862814	-0.002587768962	55	0.9999982339
10	545.5900019	238.2988949	489.7092023	8530.92634	415.1581956	1804.228858	1881.713897	3160.5	939.1914894	201.8927366	3093.067209	218.8939101	679.5547814	273.4149282	1145.521261	1413.576409	0.06058336695	0.05073587266	0.203373438	0.01486984626	0.02917342143	0.04486270822	1	0.06078670421	0.06207067594	0.6917313613	37	1
10	593.2554326	136.6075626	2863.352026	9442.427499	604.3172099	591.9383557	1679.255182	3671	9435.074468	619.35615	1949.898289	172.3926734	230.5597891	196.4478622	726.9873221	4894.339393	0.3056063217	0.06487100337	0.05996235455	0.01879634558	0.01683572271	0.02395016056	1	0.2476328514	0.08823999997	0.2538541481	73	0.999999958
10	658.4740178	285.2189153	1809.920369	10425.94193	493.0097991	-31.14560633	1943.567505	3894	755.344086	357.1996297	2040.075723	159.5233788	118.7912482	219.1965023	712.6510338	442.3440893	0.1753431427	0.04742111529	-0.002711789349	0.01340518845	0.01661822753	0.01328619532	1	0.1388755971	0.053673231	0.006935963108	55	0.9999998271
11	5.562946122	264.3505618	2635.297757	9408.056226	1024.631435	484.9314079	1576.476709	3705.5	17190.79167	602.2031447	1819.300537	175.0060797	213.2111857	236.9873329	666.5110659	8600.541323	0.2839438014	0.1108227654	0.05337497311	0.02186071657	0.02320302726	0.02122314295	1	0.2303925651	0.1847185542	0.227559002	75	0.9999999989
11	6.593545981	492.4495676	9342.247533	9266.648688	965.9740817	-696.2927133	1535.614554	3777.5	3419.265823	1936.404892	2025.308879	239.7706362	400.7201848	154.4037995	819.0557224	2047.493074	0.9970144847	0.1047372014	-0.07279555191	0.04146037783	0.01770928515	0.05329861046	1	0.7930873536	0.1617758932	-0.04336029443	96	0.9999996356
11	14.3735645	549.6658135	1347.825856	7842.107923	340.1944407	-37.10947356	2230.134177	3018	2348.442105	331.5974411	1662.48662	146.1222534	112.0869101	222.7616008	625.6413092	1150.353477	0.175836322	0.04408246868	-0.00529742292	0.01579169036	0.01668798474	0.01541512835	1	0.139057256	0.04668219461	-0.001977769943	55	0.9999899476
11	16.66688283	96.63571422	12.91022754	6768.478309	2079.353589	-16.65279455	942.305269	3011	6707.431579	60.63574943	1206.058348	391.1215469	59.10086026	171.3007509	532.8427206	2670.447096	0.00192971973	0.3099722064	-0.002967771003	0.009606625965	0.02717044652	0.009042230345	1	0.003107999576	0.6055980784	-0.02576554521	24	0.9999999999
11	18.28761619	360.6826599	10982.57504	10980.81037	428.1896745	-810.5765928	1649.317136	4344	21529.34783	2501.353968	2494.374396	136.1008676	489.371561	211.5083057	924.5830403	10527.33659	0.9910295029	0.03972258282	-0.07178046354	0.0475552803	0.01597778441	0.05013172737	1	0.7875771207	0.02581261224	-0.04327781839	94	0.9999992147
11	21.4747782	432.3612371	2997.09239	9737.217451	2344.693884	-198.6379051	1550.919028	4240	7341.434783	682.621748	2135.959561	501.3393587	166.0702718	198.150831	901.1133435	4395.19506	0.3044930646	0.2313560617	-0.01850756585	0.01891046975	0.02063530113	0.01773852121	1	0.243493149	0.4367180654	-0.01198109578	78	1
11	33.03816176	527.5399807	1553.526103	8967.638772	76.69540165	1249.697914	2396.565308	3352	2184.98913	299.612999	1713.319868	114.7867889	288.9244664	194.4339383	598.3291342	1123.752422	0.1714734008	0.009526385711	0.1396134162	0.0145169768	0.01390387494	0.02150085154	1	0.1448502814	-0.02570818111	0.4960150048	54	1
11	35.52389112	334.2400308	722.6108365	11835.72615	359.6602454	1041.686623	1757.55133	4388.5	23562.48387	160.6082746	2016.468916	128.0916328	224.9266528	205.7432989	686.8710327	7308.795491	0.05925266255	0.02920603694	0.08941717929	0.007709094375	0.01499482532	0.0124954874	1	0.05182952898	0.01714836034	0.2974887454	32	1
11	44.56842156	262.3954159	690.2286776	9937.14916	1634.482155	7.308745554	1596.084561	4038	5461.717391	157.0062334	1967.359092	306.4940449	95.28989857	237.3335962	763.7119988	2324.994082	0.06904954214	0.1602575324	0.0008522318408	0.00886324386	0.01806191637	0.01023953412	1	0.05532632223	0.2913302788	-0.001775423631	42	1
11	45.72599735	384.3158231	4707.97158	10432.87961	309.9164375	-271.5500913	1840.165683	3918	12768.10753	1304.699373	2838.381414	128.0767963	278.85601	211.2746789	1013.331706	7817.487698	0.4619399627	0.03355246305	-0.02447297698	0.02892012727	0.01718057921	0.03332220906	1	0.366834455	0.02052066098	-0.002406946058	81	1
11	52.15134339	456.5685104	-170.2198788	12082.74075	141.1656151	2652.406429	2035.996662	4398	3061.96875	59.82495701	1818.528003	119.3303258	437.5738522	194.184122	624.837983	1100.891997	-0.01437026654	0.01154040206	0.2159876975	0.005350360291	0.01089984004	0.01878303267	1	0.001116002332	-0.01887576759	0.7167235424	5	1
11	53.46745006	313.632003	2303.249337	14702.23905	1352.658138	573.5287551	1615.122006	5660	3342.602151	450.952912	2548.135038	251.8179216	195.5384337	231.733557	929.9919483	1153.909876	0.156828097	0.09339431565	0.03883438864	0.01052663176	0.01421737451	0.01183542405	1	0.1273804004	0.1501039291	0.1474761416	59	1
11	54.3119524	336.6943419	13.6743402	11693.03408	1792.46714	68.2237265	1762.404323	4768.5	4685.344086	54.67034608	2170.65068	340.2958981	75.88299069	259.2533131	851.9211706	1987.959422	0.001157613239	0.1524587258	0.005881119996	0.004925348784	0.01515000704	0.007300964452	1	0.001183061253	0.2759893193	-0.0003449307015	16	0.9999998712
11	66.35659787	510.2313521	5020.038838	11198.94453	3368.369383	-254.7924219	1821.350536	5225	10127.48936	1268.085319	2865.185051	750.8019361	253.401187	196.3067547	1212.429099	6663.269446	0.4446628398	0.2962170206	-0.02205623322	0.02443608196	0.02351446269	0.02543403093	1	0.356322936	0.5704180979	0.01017812724	89	1
11	70.31976192	625.4984057	1689.334175	9867.862151	352.8146524	55.19552235	3049.197974	3782.5	4648.425532	320.9691881	1787.400346	145.807381	128.879146	220.4475776	655.0280395	1866.832183	0.1720827689	0.0361253946	0.004850779377	0.01238777787	0.01251108129	0.01369974459	0	NaN	NaN	NaN	NaN	NaN
11	76.9591428	134.3267223	-72.47953704	9603.107117	539.4458968	1002.517251	1434.557005	3546	6511.915789	53.20221188	1838.329703	147.9002346	232.6645538	174.1922232	667.0828888	2976.060718	-0.007595482938	0.05617356795	0.1034005647	0.00635451829	0.01708599876	0.01432980679	1	-0.0004587557943	0.07453523627	0.3311520491	9	1
11	89.45972902	589.2336963	1673.891324	10096.77859	770.3117389	69.33766876	3121.488976	3978.5	3233.677419	407.8269421	2254.950709	238.3809898	134.0420589	241.9110595	856.9382356	1873.485673	0.1691903797	0.07877408905	0.006234143376	0.01323805363	0.0158291777	0.01559415071	0	NaN	NaN	NaN	NaN	NaN
11	89.93412868	320.441484	721.2423934	10654.51369	1702.479641	313.499645	1928.212279	4352.5	5846.053763	179.5782899	2645.820491	401.8667876	129.2066058	194.5473584	1017.140857	3729.37951	0.06761427525	0.1541426303	0.02942890944	0.009038860683	0.01886039004	0.01183774329	1	0.0560166256	0.2785271136	0.09631880952	43	1
11	97.29452021	285.473584	3846.277412	12992.60661	2022.199521	793.7873393	2024.541778	5333	13751.96842	846.0530988	2494.103743	386.1335949	290.8946676	204.2720563	987.4832382	5238.30019	0.2984003713	0.1560945678	0.0596274543	0.01927661389	0.01816231112	0.02153654184	1	0.242937793	0.2792383393	0.2538942581	77	1
11	98.5915499	263.2069864	2218.57409	12868.2995	664.9738081	-85.9204518	1803.915555	4812	4306.537634	522.8578932	3070.778791	178.9758134	143.885055	232.7721177	1099.747476	2782.068469	0.1704542318	0.05427708529	-0.006085313723	0.01362204783	0.01345371967	0.01340128055	1	0.1348159832	0.06809410855	-0.005620127541	55	0.9999999999
11	101.6269133	354.5170048	2971.254877	17778.92	3957.743402	-35.50347647	2267.083505	7621	2033.065217	368.5614383	2085.828656	591.217389	170.4347361	254.0516566	935.8853386	694.3276106	0.1685349382	0.2194528543	-0.001854922674	0.01170503377	0.01403147954	0.01019622199	1	0.1355532236	0.4137630961	0.01371419591	64	1
11	103.7415041	446.8176868	12.74884174	12142.65938	3826.266274	265.8862169	1905.280293	5558.5	3511.957447	120.9885755	2433.908968	811.5281923	103.9600243	218.3186118	1086.659842	2101.540116	0.001014811988	0.313570162	0.02198174735	0.01179477136	0.02163049048	0.008749705131	1	0.004089337433	0.6131159625	0.06023614411	25	0.9999999191
11	104.5145242	386.232872	2799.231664	17369.85426	829.695065	829.009029	2579.982977	6498.5	2348.967742	520.2781096	3002.478063	261.6878019	285.2673302	310.3600946	1149.478877	900.3619858	0.1648488583	0.05109519066	0.04845931603	0.01001826097	0.01186899879	0.01637768403	1	0.1339401778	0.06146353016	0.181217753	56	1
11	105.3818666	519.6708901	1.778549637	12520.18807	137.8604168	120.4245391	2068.556121	4508.5	4189	45.14839069	2801.745581	127.4321482	79.70229152	222.2511874	974.0731975	2070.850957	0.0001428082482	0.01220521588	0.01035601937	0.003857498986	0.01139912317	0.006669409369	1	-0.001021127853	-0.01749358382	0.01046622993	1	0.9999975017
11	113.4806684	204.4521251	-34.99867981	12535.61075	2910.855027	72.06442758	1830.242461	5355	11063.48958	79.84353555	2031.593982	459.1956357	82.43454119	309.4159109	816.6280389	4223.057887	-0.003247550096	0.2358025188	0.005744347878	0.007102790233	0.01916753471	0.006727314902	1	-0.001350110152	0.4504577462	0.0007787061928	20	0.9999510019
11	121.2716347	378.39387	-12.43733341	14631.87585	253.731861	103.7997722	2060.507369	5249	4127.860215	44.70582364	2807.257061	122.874744	78.37950946	261.5789775	966.5505545	1742.365263	-0.0009444557339	0.01784967043	0.007445890658	0.003405189162	0.01102840938	0.005678654315	1	-0.002018938767	-0.005663447577	0.0003493092772	1	0.9999999513
11	129.7815388	442.3696224	821.7204002	10367.3384	524.2666119	60.49959729	2442.857488	3914	4278.989362	248.9125072	2762.655677	204.9461664	109.2190881	434.3477419	1009.565277	2696.470606	0.08179253142	0.05341282326	0.006869908899	0.01222767463	0.01841041992	0.01265561478	1	0.06464916269	0.06755748552	0.01858460912	34	0.9999870455
11	131.2658024	669.5406277	-67.6089418	10771.60102	-64.13054546	1370.544282	3687.89946	4008	9150.204301	50.85559835	1738.919842	125.7359008	221.5626339	225.67852	609.1685642	3389.877965	-0.006314768704	-0.005918202571	0.1259761547	0.005131798395	0.01220731297	0.01425323457	0	NaN	NaN	NaN	NaN	NaN
11	136.1606737	622.3768214	3332.153608	11099.21586	954.3657641	21.35737793	3548.806815	4463	13233.5914	807.0446763	2501.922992	235.6042233	181.4079641	223.7665218	937.3488948	6479.820778	0.301559418	0.08868166326	0.001667679345	0.0182973389	0.0140722168	0.01825667885	0	NaN	NaN	NaN	NaN	NaN
11	138.0606927	213.8786928	1075.703345	15296.84637	6417.143006	-15.94139918	1555.648137	7241	4577.59375	228.4114845	2377.958659	1020.421662	118.8357176	246.9176642	1126.504111	1804.076143	0.07176360154	0.4242828704	-0.000864102745	0.009966596488	0.02436422845	0.008065598608	1	0.06056870496	0.8437896691	0.001206102251	51	1
11	137.6520298	513.6803856	-2.935640967	12000.11484	2757.528937	667.4629904	2508.416872	5216.5	7005.73913	72.58784394	2203.07921	533.5266831	148.6147933	236.4299172	922.5040804	3556.841477	-0.0003137612898	0.2342614142	0.0592248642	0.007230812132	0.01604594733	0.01179054717	1	0.004563048498	0.4471379891	0.1859679098	22	1
11	143.6253251	359.5025213	-187.006842	13010.48335	154.5420722	3091.106619	2554.053514	4779.5	1712.576087	75.38960093	2420.970346	154.358165	553.2365564	321.4891238	829.3470011	1072.962657	-0.01483829809	0.01132208785	0.2305472899	0.0050907739	0.01302398708	0.02232389137	1	0.001713497389	-0.01934008003	0.7668534069	5	1
11	147.4600994	574.6684011	4.47278447	11146.51388	3439.32366	174.7519836	3033.25935	5138	3073.421053	73.61237869	2845.243391	899.0473037	97.28605951	264.8897594	1240.559042	2065.485979	0.0003871183128	0.3046888732	0.01619947989	0.007134441026	0.0214865746	0.01096875282	0	NaN	NaN	NaN	NaN	NaN
11	150.6217172	504.6035815	4459.568643	14410.5046	1485.184326	-131.4891235	2449.259904	5720.5	9443.294737	878.7337812	2744.883093	312.043859	217.5110805	217.4278291	1046.463779	3239.706064	0.3055116374	0.1017191617	-0.009233260658	0.01676782984	0.01332430278	0.01685775987	1	0.2433672452	0.1654172252	0.0161951573	74	1
11	151.5840027	103.5589603	-9.143726756	11081.59276	3482.17291	83.18704558	1740.480447	5026.5	5018.612903	74.93839998	1329.230477	472.2957518	80.70142064	248.629155	584.8997479	1926.455734	-0.0008867810857	0.3234135351	0.007585715724	0.006976680791	0.02186856756	0.007530241259	1	0.001720609707	0.6337557591	0.01042522743	24	0.9997371782
11	152.1525644	741.5065906	1376.428707	8460.623534	329.5461136	392.4847137	2512.72812	3229	6266.457447	247.5823849	1421.514726	124.2525509	149.899755	233.7494275	519.6025825	2208.322195	0.1629438011	0.039104459	0.04559539181	0.01237525021	0.01346921976	0.01709105312	1	0.1320777377	0.03640223891	0.1705185146	56	0.9973499608
11	162.3831297	274.6805794	-4.474446358	14648.61444	2337.334019	312.4343167	1946.821325	5895	2496.568421	67.80725094	2556.355431	408.116758	100.6083726	220.0464545	977.248159	1244.353747	-0.0002729265966	0.1613843169	0.02224779748	0.00515582265	0.01472912446	0.006859583515	1	0.001240784246	0.294671637	0.05608553068	17	0.9997089671
11	167.6775675	458.2871015	4213.508252	14401.77095	992.3171254	1024.961174	2212.221701	5603	27115.15217	1066.323259	3240.150475	172.6503757	309.397708	183.7122494	1166.583297	12767.71964	0.2980179078	0.06987246731	0.0689909539	0.01871968282	0.01739925672	0.0241727787	1	0.2422189617	0.09880712801	0.2834158957	73	0.9999999974
11	169.5220628	43.00912505	577.2362685	8666.924787	536.5918428	234.5703099	1399.213049	3238	6362.906977	124.5992286	1461.761211	142.0941162	107.7961934	202.4600263	546.5855987	3360.225296	0.06810604578	0.0607510211	0.02662644641	0.009013035737	0.01537162855	0.01299400363	1	0.05509692541	0.08309229493	0.08383312946	35	1
11	170.5401967	353.7381584	0.4452155243	13657.4169	132.6511202	86.22470075	2215.055484	4985.5	2996.946237	55.83829758	2886.99701	154.8374244	111.278737	742.0975404	1003.388164	1584.800689	5.487126614e-05	0.009174182959	0.007262222538	0.0040585947	0.01280610681	0.008439955036	1	-0.001335305232	-0.02383199348	-0.0003257260858	1	0.9999999926
11	171.0865673	374.8133799	737.3850397	12862.08832	1370.692928	2694.80396	2278.910607	5178	2347.368421	222.2029784	2991.062944	333.4036698	674.0504532	430.9189128	1117.434216	1107.111779	0.05875816534	0.1025109428	0.2122289188	0.01079750945	0.01529484533	0.02716651488	1	0.06054186172	0.1704324964	0.723493139	41	1
11	173.6856326	79.52522704	776.2115767	12296.00894	668.9256238	365.3389147	1553.482708	4612	11178.17708	163.3392277	1950.378843	157.3002602	110.7450089	221.0100875	689.7330111	4498.131762	0.06330531772	0.05822951242	0.02964140796	0.007098409104	0.01366203166	0.01010878613	1	0.05142272907	0.07788241452	0.093049911	35	1
11	173.7548822	246.4574761	1031.057617	15371.99606	2498.42878	33.36298028	1669.99655	6204.5	14828.79348	263.020827	2856.327856	546.0383349	181.5322307	1106.728672	1167.613697	7209.755926	0.06773744579	0.1724063645	0.002201823574	0.009655763398	0.01440192741	0.01304871044	1	0.05451209676	0.3167705047	0.002959848708	42	1
11	173.6485246	480.382881	5788.862333	11776.25683	267.9733713	-323.4554504	2456.127275	4447.5	9305.8	1593.483745	3166.734176	135.5051192	305.6000023	277.5181042	1141.152507	6388.309806	0.4919885149	0.02419792389	-0.02679949064	0.02622276199	0.01534504609	0.0308111785	1	0.3906367867	0.0005123456805	-0.003789291221	81	1
11	175.5662587	56.4246431	674.3519762	8911.342189	614.7120415	6.568787893	1507.480845	3349	11776.40449	171.6050206	1705.243232	129.1904394	86.81993867	216.9893478	620.9145885	5259.434189	0.07523330668	0.06896167516	0.0009305994197	0.009581513146	0.01528195476	0.01008016042	1	0.05918448913	0.1001957214	-0.002939160928	34	1
11	175.2433669	146.4747407	3573.500795	11985.68321	2907.583735	743.8852901	1856.101693	5273	12956.15054	826.1130983	2740.125179	596.7589765	313.4514929	224.8714186	1135.590366	6980.777216	0.2889875627	0.2366880319	0.05813603922	0.02237771785	0.02295504868	0.02645262131	1	0.2362692807	0.4480253339	0.249100316	79	1
11	178.3554134	195.4296251	698.2675446	13182.61824	852.903384	2774.446508	2004.549038	5002	9881.265957	209.4042531	2592.735667	179.8600831	556.6653434	230.6221596	919.3075622	3510.510073	0.05366798404	0.06569253915	0.2056049045	0.01104740857	0.01597421562	0.02321154151	1	0.05557677899	0.09346687255	0.6983039202	37	1
11	180.5076019	9.660064158	5240.988428	7777.093917	856.3420055	-368.6807687	1174.495753	3159.5	8378.62766	1059.118147	1527.69851	190.4503647	237.8410508	155.2295405	596.5812347	4742.084758	0.6802083351	0.1093104918	-0.04695874617	0.03625673836	0.01979332294	0.03541644655	1	0.5410896579	0.1759107818	-0.02722076776	92	0.9999999977
11	180.5936257	168.2729785	-37.32687078	13568.78699	789.0031621	300.2842665	1721.880343	4995	8385.989247	52.75831496	3064.523629	174.5632699	102.1494722	226.1961496	1076.095776	3686.189043	-0.002890927735	0.05852218313	0.02430758851	0.004433013127	0.01421361474	0.006189586133	1	-0.001958609076	0.07945918202	0.05936425229	7	0.9998304266
11	187.5406565	508.2915662	2285.068563	13656.30351	1395.807053	2015.180286	2614.490124	5443.5	6673.673684	487.579581	2967.418886	299.5228481	473.555187	242.3770523	1112.75724	3489.093827	0.1641059344	0.1011875136	0.1445653627	0.01360996473	0.01507204055	0.0248632619	1	0.140385172	0.1662029648	0.514276311	60	1
11	188.9215979	431.0217523	710.4777664	11089.87934	1151.17381	1026.632041	2237.422231	4400	5891.032258	270.6996252	3771.324025	410.2068156	369.9744041	297.4208858	1430.901103	5683.055494	0.06507906775	0.1052877861	0.09650268598	0.0134835101	0.02221176194	0.02145777495	1	0.05788865519	0.176264987	0.3256715811	40	1
11	189.6370158	492.7743121	6126.928062	13159.07542	1255.852894	1202.086684	2430.928063	5271	3641.93617	1535.070145	3378.87993	328.1772655	457.7111687	277.0985353	1296.584209	2259.966818	0.4740937214	0.09773340412	0.08488619107	0.02825349798	0.01667675398	0.03939807032	1	0.384667978	0.1545419801	0.3798079955	86	1
11	192.3703574	304.5935177	-88.03776882	16756.56702	5654.192267	337.4938163	1633.092861	7618	9682.244681	88.3795998	2888.830683	1058.021537	111.8131539	261.8431673	1344.83196	4054.753029	-0.005325262426	0.3400566996	0.02065656838	0.006115882986	0.01826676241	0.006644765916	1	-0.0007589063236	0.6686346089	0.0550291584	25	0.9999339481
11	193.1666567	118.5481166	-7.986624901	15409.97712	2375.20427	70.70817637	1516.001242	6121	4853.71134	68.07593233	3415.435302	607.8398822	78.30153035	249.3892863	1371.644762	2523.635076	-0.0005119279672	0.156927297	0.00521603432	0.005073922536	0.01921362478	0.00515428215	1	-0.0001450199587	0.2853650516	-0.002885604983	16	0.999999903
11	194.7541099	178.4737934	4341.699992	14642.76857	1626.702848	1014.019007	2112.05937	5833	20520.45161	866.2007223	2751.573416	268.8957628	306.3260679	240.9598294	1026.85532	9485.817824	0.2961406598	0.1123230197	0.06774131086	0.01859235918	0.01620475467	0.02301694278	1	0.2411432695	0.1876671923	0.2800007729	75	0.9999999997
11	195.5161682	448.9728406	17295.91632	16870.79733	1125.347407	-804.1882304	1907.544951	6672	15214.35484	2981.420945	2974.710388	269.956905	613.8444237	521.9006355	1194.134672	6429.160329	1.017425005	0.06907878147	-0.04435160148	0.03848212725	0.0134110674	0.04418998888	1	0.810912532	0.08683383976	0.05839491095	95	0.9997332862
11	210.0859382	82.91483908	-98.36985191	13856.30034	683.7192106	1467.266408	1804.221871	5099	4334.844444	59.69865656	2174.751546	174.0979504	238.0203948	216.6190342	773.2756381	2290.295349	-0.007202980424	0.04851997889	0.1058124819	0.004833510453	0.01416055831	0.009906850703	1	-7.508363492e-05	0.05851135727	0.339326209	9	0.9999999997
11	213.0338101	665.7978338	-10.27495327	12082.18906	2604.707268	312.4225835	4189.300586	5260	10310.89474	74.58170821	1879.87542	427.1122948	100.6174325	206.4651072	774.4848065	3568.259256	-0.0007645360312	0.2167620532	0.02732063586	0.006746318379	0.01612262978	0.009658870833	0	NaN	NaN	NaN	NaN	NaN
11	214.7218588	381.4897842	841.8173223	16280.14371	475.5596758	3546.6693	2185.480123	5881	18781.44792	228.2454821	3055.069267	166.0101352	630.7877675	198.0661424	1108.162625	7889.726031	0.05293607982	0.03045383145	0.2156024309	0.008295533432	0.01237621459	0.02243724186	1	0.05523515597	0.01972749016	0.731531302	33	0.9999999956
11	219.536089	268.1054274	919.268003	15225.28837	1558.571935	1354.610102	2215.917077	5893	8203.7	235.5242671	3014.461194	342.2995886	315.7392074	297.2818022	1156.406443	3576.53704	0.06242046171	0.1082941965	0.09629145081	0.00941116142	0.01478136629	0.01284659532	1	0.0557810322	0.1825949012	0.3244228686	40	1
11	222.5687508	702.2038009	5283.345259	11174.35173	-50.6269778	-86.36353954	4173.505643	4281	15926.82979	1085.263268	2312.816061	120.5225233	233.3910017	241.213441	822.0344727	7377.476294	0.4711513035	-0.004692748412	-0.006974772106	0.02159397922	0.01123003872	0.02446219973	0	NaN	NaN	NaN	NaN	NaN
11	223.7697447	77.39456506	0.1467975318	12288.89017	236.8117792	62.53204042	1411.890182	4492	4570.247191	46.04138073	2417.364919	141.1578745	63.80304962	212.5016698	823.4354996	2272.400914	1.180406653e-05	0.02030901653	0.005265341019	0.003815784191	0.01495035593	0.00525781885	1	-0.001369290199	-0.0005287628815	-0.006877761824	1	0.9999999929
11	223.10708	440.1925657	948.3658729	14826.02571	2392.49355	498.2561368	2002.738037	6029	7246.168421	279.506737	3540.346349	585.205254	172.9174244	203.9756744	1410.902486	4729.274796	0.06596508463	0.1658944552	0.0356258328	0.009909200762	0.01548185672	0.009850292801	1	0.0552522029	0.3031367052	0.1176918072	43	1
11	225.0129651	543.3719512	2543.233562	14881.43859	1383.448497	2218.651429	3215.383347	5764.5	3992.280899	557.5566595	3529.234487	413.7646759	549.0072599	245.1931095	1359.332525	2080.769624	0.1694964025	0.0987522868	0.148686895	0.01320905113	0.01481140709	0.02334545462	0	NaN	NaN	NaN	NaN	NaN
11	226.6709316	232.6260936	-169.1684261	16840.51328	1008.934886	1956.328446	2302.731395	6269.5	10427.86458	69.57675923	2427.521962	252.1936156	320.5534297	310.2358205	938.437637	2715.327146	-0.01045344579	0.06164820695	0.1186833215	0.004175271138	0.01132710616	0.01058233212	1	-0.001658690757	0.08601786568	0.3834040702	9	1
11	226.3314734	258.2014544	2087.188982	7380.20238	1529.908777	25.01248885	2491.327344	3374	2529.963855	1125.293941	3316.709824	768.8460467	223.8099582	628.8872757	1445.189903	3432.970208	0.3066343555	0.2176850861	0.002175742654	0.06736993364	0.0527680212	0.04325842987	1	0.2464288011	0.4080590353	0.05946241557	78	1
11	229.2787674	12.8726722	1659.246536	10645.51337	570.5045465	435.2848163	1389.130228	3931	3838.852632	284.399682	1708.703888	151.1214579	161.6779006	187.5156395	628.8691344	1476.769944	0.1577391954	0.0521834323	0.03937406601	0.01227959692	0.01403763811	0.01464479807	1	0.1276495412	0.06385267841	0.148256925	56	1
11	234.3236008	146.878956	2593.067416	8257.993721	428.8027517	-102.2677464	2197.371907	3195.5	1457.305263	1000.891821	3209.695401	204.910505	193.4647787	370.2567702	1200.395969	1019.870842	0.3089802296	0.05012821764	-0.012195735	0.03183863172	0.0274254664	0.03572955592	1	0.2453254274	0.05741112624	0.00515531404	72	0.9999999973
11	238.5084	207.8923364	1950.565469	10721.54687	34.93092032	91.74808067	3232.358008	3910	1939.5	580.2166847	3304.157468	156.2808609	168.6511905	724.1359388	1199.839701	1201.251202	0.1854634404	0.003443795126	0.009038073287	0.01550435526	0.01826646666	0.02045508791	0	NaN	NaN	NaN	NaN	NaN
11	238.1887439	550.3956993	13954.82921	12852.70237	1326.356468	-766.8058619	3137.648417	5463	1393.168539	2962.167384	2839.403995	284.5336378	465.8704783	235.2524741	1125.366884	736.1223533	1.073998937	0.09966205677	-0.05876045711	0.04659398582	0.01339534188	0.04065486612	0	NaN	NaN	NaN	NaN	NaN
11	239.8231443	644.7201242	4687.345153	9377.626521	-186.2013711	27.12438018	4949.230647	3622	6714.8	1424.10066	2886.91273	119.1712495	286.432483	339.0149646	1059.350954	5021.69218	0.4993702691	-0.02075298161	0.003146001511	0.03059360458	0.02074208679	0.04409815196	0	NaN	NaN	NaN	NaN	NaN
11	240.4827857	41.68845705	824.4484556	9517.739939	281.2592917	4.679598621	1618.557709	3600	12450.21053	172.8787027	1694.723156	137.1829357	85.66133815	237.6215887	601.3308171	5361.341609	0.08815939766	0.03060013959	0.0005413632561	0.008997857501	0.01637275084	0.009732997179	1	0.06905059386	0.0197338161	-0.00249985269	30	1
11	240.6852322	191.3145	-178.1210948	19896.08131	2238.807764	2222.103876	1942.816352	7752.5	5224.946237	86.54154321	3941.160648	550.7338784	480.459254	267.4703537	1574.386433	2209.214302	-0.009232913905	0.1169266192	0.1120459627	0.004611301354	0.01507319249	0.01051256701	0	NaN	NaN	NaN	NaN	NaN
11	244.2725708	474.7175143	862.8890741	12031.0285	3929.562556	56.62769816	1980.995053	5492	5266.4	229.8305915	3344.878439	1058.420601	112.513204	251.8790422	1458.53273	3888.452243	0.07287540807	0.3153257781	0.004676719764	0.01101578641	0.02369787983	0.01163543463	1	0.06051678024	0.6157655111	0.01716808452	48	0.9999944669
11	248.2488837	21.44854385	494.5214406	9429.842489	261.5939522	1880.60649	1567.813411	3486	15278.43011	111.7597959	1437.37504	115.0241602	347.3761618	182.3741871	493.6350906	6042.352211	0.05286242004	0.02828665548	0.1968785638	0.008204810659	0.01445163698	0.01945882266	1	0.05389608893	0.01521187202	0.6668307334	33	0.9999999966
11	255.1799219	179.168811	-62.62822291	17199.47749	4118.518264	370.2836839	1602.233012	7328	4981.105263	84.25846826	2339.163044	698.6354033	110.9504073	227.1990344	1059.623663	1583.167606	-0.004167879334	0.2481738383	0.02144057404	0.005040837252	0.01745585749	0.005996094511	1	-0.0008870310776	0.4763438278	0.05512131972	21	0.9969894567
11	257.2704739	129.0406999	13963.98042	13544.39026	1523.776835	-936.5353103	1692.020604	5660	3642.340426	2911.794006	2701.136531	294.3392755	521.058657	199.583464	1053.801501	3426.381867	1.035206254	0.1121674347	-0.06605567208	0.04928387437	0.01990443977	0.04419811043	1	0.8242224887	0.1767643808	-0.01104783053	96	1
11	258.265071	36.75383984	7551.709193	11019.54857	393.6164665	-494.2900097	1501.508142	4320	16302.10526	1591.021459	2186.845558	139.4672874	323.4989193	186.8585312	793.6984727	6215.377162	0.6860786044	0.03355626377	-0.04164927472	0.03243305967	0.01536354316	0.03386895085	1	0.5452343948	0.017297919	-0.009917231319	90	0.9999999173
11	258.2565206	479.5150627	4657.65427	15200.94496	916.974309	1100.631041	2521.119555	5867	17736.36364	990.9077876	2857.69379	205.3750392	315.9311114	236.6636177	1073.815192	10986.49254	0.3064303882	0.06242045901	0.06874040715	0.01662982772	0.01224202225	0.02000980582	1	0.2488513035	0.08309148104	0.2842604823	73	1
11	259.4334718	197.0437653	2711.22298	15091.3697	342.7616198	10.60489695	2441.086836	5533	10792.05376	512.5144291	2641.313241	173.5822174	159.5832873	327.3527359	944.9419943	4647.325185	0.1774265237	0.02228121181	0.0005946597899	0.01127180412	0.01363013347	0.01231384448	1	0.1404628626	0.001032274192	0.01803940509	52	0.9999999998
11	260.4084999	157.3767001	953.4929889	15265.10219	3700.572624	1374.533046	1470.076836	6510.5	7166.136842	231.1280115	2725.936782	712.8627989	272.0831688	193.605206	1160.446244	3056.675874	0.06324389325	0.2447442715	0.08968390751	0.00978284011	0.01914975497	0.0129874152	1	0.05764324014	0.468123631	0.3060885624	47	1
11	269.6900022	582.7651534	2314.70088	13302.24948	435.6550541	815.2774687	4312.646198	5086	2147.516129	484.4772191	2648.561199	210.2360036	221.7171784	362.1088586	975.2686881	842.7707617	0.1788302778	0.03346892039	0.06084890353	0.01207102296	0.01427510893	0.0214509734	0	NaN	NaN	NaN	NaN	NaN
11	270.3847597	93.36573411	-18.16583194	15594.29258	2345.309445	97.31423738	1624.924918	6188	5791.53125	66.90719351	2316.508024	361.172834	83.5194962	295.0631872	899.8905112	2136.72265	-0.001178978687	0.152582915	0.006313086998	0.004644352908	0.01422593081	0.005431299935	1	-0.0006582806671	0.276282628	0.0006100370999	16	0.9999994212
11	271.1369395	136.3821034	842.690743	16152.65637	1048.044032	3345.745856	1850.010062	6090.5	16829.41935	177.8146862	2199.329819	190.7656431	542.2355591	215.373375	811.8933795	4461.246802	0.0526650589	0.06700733318	0.20651559	0.007160167305	0.01149888106	0.01729737181	1	0.05485020822	0.09623183846	0.701256271	37	1
11	271.3913328	212.3331878	2555.918598	16175.42742	934.757622	2465.738079	2330.144209	6169	3139.40625	463.1294748	2663.213897	264.5902895	500.8379825	247.9688612	1032.055997	1445.195311	0.1619393512	0.06035663911	0.1497201885	0.01204671189	0.01397766224	0.01923473531	1	0.1385025388	0.08078699185	0.5302849868	57	1
11	277.308426	529.4427798	4606.384001	15512.78144	886.6526518	1106.88137	2860.738798	5896	24575.30851	1005.265264	2998.651817	210.0064349	314.3788435	216.5315157	1106.158748	10731.15301	0.2981339205	0.05865623507	0.07059179899	0.01638426065	0.01364516853	0.02009849301	1	0.2422838771	0.07533289404	0.2886155139	73	1
11	278.7071613	76.86544969	748.6083466	15213.32517	1510.384763	2949.195358	1544.102208	5911	7889.578947	142.7909369	1938.406082	244.9022439	406.28186	222.9092944	725.7901015	2170.651346	0.0498865762	0.09861699709	0.1915196142	0.008479238003	0.01245011583	0.0145843891	1	0.05200127648	0.1624328707	0.6498548633	41	0.9999999994
11	278.9902246	506.377772	2425.143065	14290.74907	2063.964404	147.1633348	3316.425192	5839	1593.27957	474.6679139	2903.584697	485.9022196	161.1889345	577.0865357	1149.559544	1029.827385	0.1697485139	0.14842651	0.009685254364	0.01004588	0.01866572693	0.01426501555	0	NaN	NaN	NaN	NaN	NaN
11	281.7161897	300.8447719	4579.984993	14717.00693	3418.533629	-158.3382882	2290.826454	6459	2932.336842	1043.965831	3255.247201	808.7180946	220.1934306	280.7769412	1393.854241	1808.243897	0.3139739723	0.2327333577	-0.01017522378	0.01746246741	0.01888948839	0.01782462622	1	0.251662616	0.4394546592	0.01900640139	78	1
11	282.4937329	6.031066071	1632.563463	9670.866506	491.9942038	-51.04339284	1614.721266	3617	953.7894737	214.7141137	1206.420311	146.6835353	113.0570162	270.3416709	439.2085167	378.6564077	0.1707084444	0.05261999949	-0.005118820854	0.01224330857	0.01598680561	0.0128607991	1	0.1350643721	0.0646218765	-0.002278027042	55	0.9999999993
11	283.0158935	110.4677683	-82.1746011	13101.16101	310.9363701	308.4506618	1798.75282	4806	14154.15385	47.4724449	2807.165168	156.2492837	92.79087752	243.2306054	953.6616313	6517.842617	-0.006414841624	0.02480926326	0.02537865465	0.004517155782	0.01647910671	0.007252776825	1	-0.005116227595	0.00896183986	0.06118966091	2	1
11	289.3663266	141.6472561	5628.500027	11611.20829	733.9844285	1055.957895	2072.314661	4573	5210.789474	1447.508473	2817.817846	231.8707727	447.2340549	250.7249273	1072.271526	2874.541784	0.4914794662	0.06386079958	0.08330215728	0.02925308131	0.01887406025	0.04355540375	1	0.3980806713	0.08341012556	0.3772947758	84	1
11	289.4473823	335.7106515	-62.65402384	18735.56756	4687.50618	444.5134954	1945.931986	8132.5	6027.93617	88.52388553	2564.816184	752.0151403	111.399513	248.7998719	1170.437014	1300.233046	-0.003194775232	0.2462904531	0.02417460526	0.004999053328	0.01639118363	0.005507470694	0	NaN	NaN	NaN	NaN	NaN
11	289.2668084	428.6676121	14.17623516	7784.719684	38.63616546	519.7690097	2416.66291	2993	959.7526882	43.11172122	3866.663447	134.9322665	251.3564944	475.2330462	1374.371486	858.0911913	0.002045084839	0.006190204063	0.06324569134	0.009319282367	0.03179023352	0.02230216523	1	0.003972212212	-0.03015987477	0.193237951	3	1
11	301.6621277	460.3354841	-213.0105713	17816.90624	1114.365211	2127.494178	2206.00293	6649	18322.08791	64.06595154	2766.31568	246.6665795	353.2460786	206.1791139	1038.654761	6350.15233	-0.01225705263	0.06362420356	0.1204191254	0.004012955302	0.01087782481	0.009055224792	1	-0.002963432002	0.09017725144	0.3890396978	9	1
11	301.4812597	735.6438669	2706.388608	9499.749197	-172.2709066	2071.130342	4066.144614	3674.5	3256.913978	522.05454	1915.761515	119.4522501	433.2065416	242.7469434	692.1951716	1556.787143	0.2864251624	-0.01830005878	0.2129876768	0.0198269724	0.01462702038	0.03338356704	0	NaN	NaN	NaN	NaN	NaN
11	302.4309303	249.3310984	2128.596833	12740.64896	4017.135102	-12.23940373	2564.080772	5879	2185.202381	619.8328572	3214.493505	996.8630631	151.6664826	329.4598268	1416.044293	1355.398886	0.1701479158	0.3194590943	-0.00118359768	0.01655419174	0.02837517523	0.01399203385	1	0.1380959957	0.623011222	0.01953884216	66	1
11	308.2878199	239.522576	55.52880959	12685.90991	2964.314737	351.0185947	2432.483891	5541	2005.2	235.9390251	3159.361614	773.4121055	116.6362083	326.1231888	1333.530127	772.4588416	0.005019949761	0.2366940839	0.02773059463	0.02189730279	0.02488864728	0.009007998371	1	0.006755877516	0.4521821199	0.07859003341	21	0.9996454225
11	310.2073731	149.1051792	-260.930399	15443.786	1613.585658	3581.275074	2257.848912	6058	3673.831579	88.92734446	2147.392884	246.6102661	535.5051828	240.9786843	799.5082521	1246.401823	-0.01799409907	0.1054450746	0.2323433682	0.006242304348	0.01398252233	0.01575264475	1	0.0004405497211	0.1776647964	0.7752737527	15	1
11	312.5252334	47.37487634	-63.72229894	11503.28155	625.8487013	1268.936746	1857.312377	4343	3357.107527	54.42493922	2005.802677	156.0740942	245.9782321	213.8493549	723.1457697	1631.933299	-0.005851422856	0.05578113331	0.106817836	0.004841877116	0.01372497197	0.0131791579	1	0.001162476509	0.07368541678	0.3433354548	9	1
11	313.4559849	220.601717	1415.179645	16880.64489	502.6674125	76.92761441	1958.561704	6236.5	19353.3617	298.3603814	2724.638863	164.5447752	118.0492236	231.8259751	1006.394904	6554.195862	0.08424397927	0.02943108983	0.004413355416	0.00787873045	0.01042299693	0.007213560993	1	0.06615929118	0.017340413	0.009921384474	30	0.9999999994
11	323.3246079	95.59759978	4004.298073	13564.64346	3003.365694	-194.2445302	1792.201802	5755.5	4820.489583	796.2488896	2517.822887	572.1685682	176.1542892	240.1178705	1041.018528	1997.417148	0.2974013842	0.2204599247	-0.01531188308	0.01945306872	0.01943348257	0.01414930224	1	0.2378948806	0.4140165298	-0.002932304794	78	1
11	323.4183607	134.694652	-54.78915375	14355.07844	1041.110124	122.7989449	1646.150771	5459	8364.819149	57.41824966	2880.945098	242.6079175	90.61345643	241.836944	1055.001943	3575.774352	-0.004128082883	0.07285523377	0.008848466353	0.004444785859	0.01428207341	0.006258665404	1	-0.00381214295	0.1094854509	0.006178847958	6	0.9999999984
11	324.7819307	58.32669058	-4.667865037	12486.84631	3966.917183	46.88663697	1448.698943	5721	6664.064516	82.28409258	2321.871324	702.9058271	92.56566179	266.8878808	1000.571373	3263.388609	-0.0003949784805	0.3117298623	0.00345377736	0.007383216212	0.02153036889	0.008149720643	1	0.001696999617	0.6093035299	-0.004086717927	24	0.9999992141
11	324.4880634	176.6291001	-40.21564039	15581.66258	349.7195218	137.5287576	1745.335317	5668	7336.793478	55.66972461	2570.432228	182.6334844	84.13286108	234.1072865	927.9166231	2780.003109	-0.00271546252	0.02331839078	0.009508451555	0.003566717916	0.01137347452	0.005166937657	1	-0.003233572857	0.005803988103	0.00722960058	1	0.999991965
11	324.6629499	533.1044726	9481.974192	12831.1995	164.4981436	-389.9942636	3082.19632	4931	7959.095745	2368.78952	3257.861768	130.8814233	411.7981107	262.4020176	1177.534483	5357.896638	0.7441982624	0.01237308805	-0.03049571599	0.02907069413	0.01243816162	0.04296265311	0	NaN	NaN	NaN	NaN	NaN
11	327.8575075	631.3759227	5981.12616	12308.7753	-95.26721614	1414.607156	4829.094579	4816	5115.734043	1358.426397	3028.97044	140.6499668	369.3045493	258.8934936	1086.373465	3029.004844	0.4793021771	-0.008292551901	0.1073805624	0.02357192366	0.01331613071	0.03490623569	0	NaN	NaN	NaN	NaN	NaN
11	332.6531227	202.828985	905.4959256	17614.03315	1991.280981	3672.48323	1749.258194	6896	9610.659574	199.6288767	2370.342487	383.1618474	493.5719188	204.6262196	982.1007027	2556.707277	0.05299456531	0.1161256412	0.2107048313	0.009401336662	0.01294603939	0.0146619126	1	0.0559869047	0.1990074909	0.7173293019	41	1
11	336.2221375	470.4174546	4746.661381	15079.24615	3477.815874	-168.9977698	2319.601406	6542.5	3375.537634	1048.230605	3395.068499	830.2835056	220.7512339	282.4897329	1464.351048	1535.651997	0.3112475389	0.2365615693	-0.01124221741	0.01753471757	0.0207776766	0.01667805105	1	0.2494532568	0.4475060876	0.01481458777	78	1
11	338.8865387	727.5094827	2621.625565	8406.659758	94.92188539	646.1799688	4336.23676	3338	5774.913043	656.668886	2127.861217	145.1721715	211.8312239	253.6615787	788.1691269	3641.946945	0.3146055316	0.01235574361	0.08252665851	0.02260950021	0.01913399902	0.03560780178	0	NaN	NaN	NaN	NaN	NaN
11	350.2668965	144.8080879	6324.305349	13097.26047	3149.615289	-362.5736019	1529.692493	5800.5	8563.968421	1615.356044	3304.576525	768.2604634	321.5677749	182.1343579	1415.37706	4657.74028	0.4812859914	0.2386945119	-0.02599345082	0.02695106247	0.02087794262	0.0292170929	1	0.3847033677	0.4495202436	0.003245512168	88	1
11	350.6099105	169.797793	2494.341421	14037.14255	3243.342351	-12.64719242	2429.272195	6101.5	3171.483871	493.5321954	2794.884922	618.9241325	156.8817249	288.2708397	1157.98961	1441.400712	0.1794787281	0.232204851	-0.0009643651922	0.01480603685	0.01964624584	0.01296262086	1	0.1445333211	0.4402883745	0.01971474664	64	1
11	353.0582658	213.0242399	1042.208773	16688.42717	465.820453	1614.490711	2081.468432	6170	18485.17582	240.8533146	2954.787189	174.3557736	352.4479098	235.0373165	1091.147683	7486.531654	0.06153177305	0.02741334701	0.09707314189	0.008169863653	0.01161686934	0.01470606686	1	0.05414635485	0.01335647809	0.3243794403	32	1
11	356.322527	574.5055781	-106.6628162	15024.69295	2180.623603	1827.784412	3781.969754	6188.5	7517.787234	83.2441783	2437.601242	393.2316237	302.7894983	431.829191	948.5753718	2643.807794	-0.007432900093	0.1498665882	0.1247156354	0.00610193757	0.01365653133	0.01064924838	0	NaN	NaN	NaN	NaN	NaN
11	360.5914174	98.49711708	786.630049	12307.92156	3816.022507	1054.408147	1817.148803	5553.5	6882.21875	217.8763978	2499.621241	750.1003085	231.0503071	247.0321373	1091.883934	3495.783653	0.06353856115	0.3082948245	0.08690416028	0.01184269103	0.02581076119	0.01340011642	1	0.05845931744	0.6011073948	0.2985562179	50	1
11	362.5293677	642.6057558	1002.096493	11159.16545	-77.09569407	331.10119	4998.116932	4291	15993.35106	249.6826231	2230.156342	139.8964519	130.6901051	287.9545427	769.403382	7124.447238	0.0880659688	-0.006680495874	0.03170817462	0.01095826122	0.01297253096	0.01500783459	0	NaN	NaN	NaN	NaN	NaN
11	364.5238781	183.6443435	3809.979198	13402.88941	341.806634	2959.452037	2260.918266	5130	12972.54839	872.5721383	2775.399397	139.8203126	650.2672827	228.0213193	972.5564316	6234.503637	0.2897462613	0.02538601681	0.2170812527	0.01734489472	0.01498479464	0.03234239786	1	0.2449740379	0.00569007577	0.7911668549	71	1
11	364.9329339	306.031101	2168.438335	12482.02889	1078.72515	100.8536403	3102.85887	4922	2644.44086	612.121466	3444.331757	335.2703708	157.6124626	382.7133321	1299.683466	1817.420697	0.1783289593	0.08973076628	0.007757109094	0.01550870521	0.02074588071	0.01802543422	0	NaN	NaN	NaN	NaN	NaN
11	365.4708357	37.62430605	-42.90104839	11210.13239	675.7054858	559.0351143	1563.362841	4210.5	7539.836957	50.6972412	1702.512837	150.8591512	118.2372536	253.8310557	596.0413069	3000.334195	-0.003878930954	0.06057589379	0.04983056236	0.004829445439	0.01599532213	0.008467857751	1	-0.00101603942	0.08374609078	0.147279626	8	1
11	367.7880858	66.17978565	726.1750379	11661.23546	2723.920564	1011.217246	1447.438124	4999	4392.147368	191.3359432	2189.462613	488.2282566	223.1785656	256.3513328	880.1481429	2161.175778	0.06088436473	0.2313124511	0.08475675305	0.01119573978	0.0215496207	0.01314160191	1	0.05526118961	0.4400553348	0.2881190256	47	1
11	369.8687743	395.7451978	6781.057875	13491.38433	692.0864981	1305.664146	2375.67726	5226	2436.168421	2295.135134	4617.127263	320.0488591	566.8852776	295.4520562	1762.297085	1902.576124	0.4923572196	0.05280521112	0.08984432714	0.03103531344	0.01952849284	0.05741916	1	0.3990886485	0.06025617987	0.3997277458	84	1
11	379.2962108	340.3856516	36.4705704	14444.34557	1281.458161	187.223311	2433.44067	5605.5	2271.44086	60.72271104	3736.13191	417.3307951	99.59400811	302.5004572	1419.256741	1346.177256	0.00246474154	0.09486089174	0.01271521894	0.00517994248	0.0225961698	0.007781843156	1	0.001993417735	0.1554349844	0.02173544654	11	0.9184362111
11	384.6952099	388.4544944	9761.816501	13218.06019	2229.527627	-448.740171	2109.369756	5658	4926.042553	2686.933746	3583.381432	564.957616	439.5283918	257.1182598	1465.245803	3010.313272	0.7345825338	0.1644140562	-0.02989027071	0.02828731745	0.02265627901	0.04268315406	1	0.5864544812	0.2904154763	0.04596740277	93	1
11	385.519587	132.6551167	951.333632	10352.66027	196.1894377	66.53700545	2087.161259	3782.5	6656.404255	285.5027571	2998.964276	157.3318983	114.1059298	315.0551983	1065.47945	4680.595871	0.09026561092	0.01959800792	0.007132450006	0.01136948518	0.01970149575	0.01362593892	1	0.07104657072	-0.003326113235	0.02038731579	30	1
11	387.3945156	673.2591267	9593.483687	9178.657614	-205.231877	-477.3046835	5078.488722	3650.5	6436.634409	2940.096237	2806.70365	129.3238372	486.0304774	260.2621201	1049.677806	5637.250891	1.079173407	-0.02261672001	-0.04876527275	0.05227537931	0.02497137107	0.07290982601	0	NaN	NaN	NaN	NaN	NaN
11	393.3458808	77.61816878	15.99341137	14315.78416	1240.158918	87.12716806	1747.936904	5454.5	4859.936842	56.68124634	2090.24466	221.6261242	78.4228827	248.3405035	758.1739316	1700.410306	0.001172461908	0.08979617017	0.006474327	0.004254275843	0.01336073351	0.0057023146	1	0.000479201611	0.1448614263	-0.0002589604246	11	0.9999739266
11	397.3525371	459.6321705	-100.2088361	13507.79054	1321.968457	1653.666692	2562.561898	5284	5676.505263	65.37492033	2825.246988	257.7760692	322.8626236	278.8321628	1045.460819	3247.824843	-0.008120920022	0.1001814397	0.1198849768	0.005346535931	0.01348485366	0.0119784912	1	0.0007548643293	0.1666171881	0.3892977453	14	1
11	398.962782	413.3758579	2940.346432	17215.27646	1698.486856	31.56098605	2751.1248	6833.5	8395.840426	464.6104969	2416.824445	352.6115608	154.6975166	315.504572	979.2105203	3247.524418	0.1763896487	0.1042404716	0.002349138465	0.01229454177	0.01399222742	0.009760085915	1	0.1407378817	0.1725527855	0.02642419723	58	1
11	403.2740579	52.57124682	3177.475793	10760.53169	1596.408603	-152.8899868	1841.012257	4464.5	2261.157895	630.3106989	2153.617745	337.0427009	164.6679306	215.7996145	857.9306733	1271.063772	0.2977969398	0.1519916605	-0.01542907405	0.01982803941	0.01801568057	0.01775279887	1	0.237378422	0.2707348431	-0.005391997925	76	1
11	405.5480734	348.7069236	-104.9718511	17490.20817	420.4153388	443.6664535	2236.264299	6390	21179.38947	51.26231531	2838.336516	190.8246772	104.9721255	228.0529328	1060.8608	7019.097301	-0.006210373106	0.02513018717	0.02569219682	0.003860422905	0.01069014063	0.005833660109	1	-0.004927567501	0.009630132923	0.06232897078	2	1
11	405.5845878	550.5785265	984.7808812	15498.30573	1511.001565	1567.185052	3254.558848	6111	21789.23913	172.3341675	2204.582093	239.8041271	246.3914448	241.5281894	823.4094649	7129.544546	0.0646601883	0.09974693285	0.1011593082	0.007512940521	0.01117287099	0.01264406472	0	NaN	NaN	NaN	NaN	NaN
11	407.5726206	182.9699638	-40.77501127	15984.95341	1624.81756	109.0126223	1741.744807	6114.5	7061.870968	61.72950795	2676.118684	353.1366749	70.49124404	235.2116292	1046.187007	2833.879478	-0.002779017694	0.1047251271	0.007051415665	0.004372111645	0.01346048455	0.005036782767	1	-0.002467564241	0.1761583139	0.001288022504	11	0.9999776381
11	408.3730382	229.4947948	1284.522386	18570.75615	3149.53252	42.51099198	1512.247785	7759.5	14550.66304	222.1338855	2596.840258	513.8581602	118.611248	209.51596	1098.381673	3871.88659	0.06852478694	0.1679800025	0.00252829458	0.007093257299	0.0142202064	0.00665141533	0	NaN	NaN	NaN	NaN	NaN
11	411.6767477	474.6286626	-80.44231943	15403.17234	1554.616139	816.4852478	2057.815657	5896.5	6252.610526	56.12274743	3056.307669	343.0229135	190.3654537	208.8532201	1168.179602	2548.706077	-0.005557287358	0.105064656	0.05427725769	0.004024726319	0.01179012362	0.008875766153	1	-0.0015263504	0.176862837	0.1636322647	13	1
11	412.5868196	71.9339078	24.70005258	8444.392661	385.253198	228.5083547	1955.887897	3162	2531.602151	47.29160992	3024.746404	181.0147256	109.2790543	277.9508858	1094.924815	2524.433148	0.00306305746	0.04706019177	0.02833561733	0.007278567783	0.02206240248	0.01306370919	1	0.002942501377	0.05538371351	0.07428059128	7	0.9999974876
11	413.7316046	139.0995334	-155.2232825	13464.89041	289.1728551	1528.319664	2061.785221	4915	11646.88298	57.06232191	2566.705193	160.2756938	304.6832677	305.6688975	846.1188499	5594.623838	-0.01171532166	0.02315158054	0.1154544081	0.005712535465	0.0159196054	0.01349090894	1	-0.003349906576	0.005481617162	0.3707627898	4	1
11	413.4961631	382.2379261	11952.69538	17119.9641	2881.10582	-590.9701384	1831.580297	7283	27914.82979	2573.740717	3417.479298	611.3140969	438.1195586	201.2107449	1445.941453	13837.55868	0.7009640762	0.1746471527	-0.03433972764	0.02646392647	0.01637080547	0.02955325227	1	0.5593492215	0.312320609	0.02316911646	93	1
11	417.3825588	593.3077732	2057.751056	12047.16823	4743.736669	173.840875	4240.44609	6034	4183.915789	467.5651738	2873.491392	1156.166693	163.4093653	309.3211769	1331.998844	2712.474707	0.1689351807	0.3958320419	0.01365769794	0.01327695857	0.02297101816	0.01690807247	0	NaN	NaN	NaN	NaN	NaN
11	426.410887	643.5252243	-131.4770231	11121.94325	-162.7614499	1585.445846	4993.84733	4207	10241.71875	48.89712806	2652.548051	133.2373825	338.300447	270.0756776	906.1205845	5221.870064	-0.01190692307	-0.01446080008	0.143962844	0.005487356545	0.01314238058	0.01911117614	0	NaN	NaN	NaN	NaN	NaN
11	429.8780997	232.7880471	9189.718386	8321.375584	160.934409	-612.9298036	2424.350111	3283	3275.260417	4390.987403	4029.599297	187.0104396	565.2685263	561.9369274	1529.622267	3250.51469	1.066186797	0.01532289123	-0.07092002482	0.09185460679	0.06073096358	0.1046685895	1	0.8475466404	-0.02633574559	-0.02371594876	94	1
11	433.788455	84.16308477	2264.732598	14041.46557	778.0948278	607.8264736	1681.506533	5269	8150.315789	397.5171664	2254.855362	177.7103039	206.0579903	337.5912281	780.637698	3297.009903	0.1620619626	0.05578335276	0.04316878205	0.01188836131	0.01502722532	0.01418063327	1	0.1314099026	0.07131949316	0.1624636016	56	1
11	434.2441243	576.520495	735.518925	12821.87105	1174.382936	2960.595129	3731.454368	5180	6527.322581	182.7457235	2248.112809	235.9147953	548.1225456	221.422742	839.0692903	3635.807084	0.05667659726	0.09552106083	0.2234540272	0.009672972601	0.01319647625	0.01811382505	0	NaN	NaN	NaN	NaN	NaN
11	434.6138203	665.6163734	-21.63737419	10971.05029	-283.4753707	884.4976107	5418.792845	4157	2627.895833	62.06765395	1885.972586	129.3053281	176.6932454	358.9614386	659.7899983	937.7254393	-0.001721057799	-0.02733950826	0.07994576766	0.006023250366	0.01362308383	0.01722796298	0	NaN	NaN	NaN	NaN	NaN
11	436.6574744	7.649744684	3157.334709	10829.51842	231.2346495	-161.1375626	1294.655376	3974.5	5322.444444	547.4745276	1856.446476	137.8304946	166.0529783	186.0345341	666.0943828	2196.932571	0.2909019843	0.02201986708	-0.01477105175	0.01701122641	0.01363301727	0.0165643986	1	0.23033218	-0.001143700368	-0.008788448774	69	0.9999999999
11	440.1202208	26.61689037	628.0527614	9977.734117	2347.319682	808.1544086	1207.932387	4304	6587.542553	168.0009069	1735.219759	409.1330582	187.6343777	199.8305535	720.7641856	2660.737539	0.06383445977	0.2333826038	0.08255604264	0.01303842389	0.01973904278	0.01472383623	1	0.05750199242	0.4443467282	0.2812706523	47	1
11	440.4539521	151.5936175	4951.176845	10163.44434	2362.328454	-255.5378283	1707.923132	4487	1921.106383	1630.00497	3212.044911	762.7716793	252.6489802	288.870272	1378.416123	1538.24127	0.4938729888	0.2357507896	-0.02411512008	0.04455701275	0.03189549115	0.0346191501	1	0.3948767033	0.4431760275	0.01254224792	88	1
11	441.7504187	135.7863914	2117.573639	12093.77701	3892.445095	-69.37768004	2085.21446	5618	3121.326316	420.9253029	2445.82039	765.225489	144.913004	264.6511534	1085.75963	1384.760978	0.1734952963	0.3224678999	-0.005967092467	0.01373827786	0.02052802595	0.01381618567	1	0.1404933993	0.629263604	0.003898523954	66	1
11	442.2469019	69.46884794	2097.701043	12870.0081	2820.889584	508.7711436	1614.513586	5469	4337.053763	376.4235153	2090.502144	458.5575464	182.0629432	234.2306757	847.5150593	1763.372864	0.1637854891	0.2179079812	0.03924161353	0.01422828142	0.01928543717	0.01315932447	1	0.1344821927	0.4105588962	0.1543920306	65	1
11	443.4934534	744.1830045	1456.880263	8628.350194	164.1049647	503.6323498	3693.164511	3357	3044.93617	346.8516411	1987.705632	135.51294	157.8528766	231.6932659	721.300259	1700.884209	0.1708115971	0.02081133999	0.06098536009	0.01355262067	0.01450999591	0.02103616926	0	NaN	NaN	NaN	NaN	NaN
11	445.5218129	276.699473	12065.39213	16874.02244	1854.944366	-550.570608	1812.682212	6970.5	14227.51579	2367.78233	3354.551183	444.1462039	463.4398197	203.8314204	1396.321361	6860.501154	0.7181131786	0.1122192706	-0.03109738461	0.02862056751	0.01380850548	0.03313462179	1	0.5725512973	0.1814329434	0.03636168623	92	0.9999999935
11	450.558995	377.3048078	-174.9081733	13081.32113	1243.696808	3217.964612	2786.389907	5245.5	1637.031915	90.89471856	3008.359648	322.5798555	678.1666355	423.1377256	1113.204359	786.5802456	-0.0144148178	0.09303503123	0.2414330349	0.007367631015	0.01829866732	0.02632320761	1	0.00376690848	0.1516348951	0.8070795225	15	1
11	458.1948056	504.5129751	-16.49012232	15432.21752	2347.39555	342.0619216	2377.35854	6164.5	2027.655914	60.99425162	2655.122227	435.7736659	95.79735871	251.5311843	1038.059687	948.7447714	-0.001124463574	0.1543210521	0.02411123318	0.004330072558	0.01505907849	0.007062895077	1	0.0005982822683	0.2799016269	0.06209809245	17	0.9999796663
11	459.6030609	36.60791266	4576.397385	9396.071778	242.1784682	-267.8299507	1635.381809	3539.5	9385.652632	831.7501956	1669.133028	133.2767891	211.4832016	212.3106332	602.3377302	4482.640324	0.4815767304	0.02539033616	-0.02733792385	0.02404469084	0.01616861193	0.02580472961	1	0.3822745617	0.003158958484	-0.008014617167	81	1
11	463.7540999	126.5665505	869.8250177	12140.8485	2856.009405	407.8772067	1809.740325	5233	13398.12766	242.8401997	2735.332217	622.6974763	117.6136446	223.8435737	1126.693301	6711.210976	0.07023576019	0.2365384494	0.03372379233	0.01023336329	0.02453967006	0.01050435764	1	0.05939763155	0.4509056731	0.1143290564	46	1
11	465.1566706	743.2035629	-10.60938401	8425.626912	1048.934864	216.4742969	3617.83851	3530	7078.547368	50.92748755	1687.561652	255.2821629	100.8547957	233.2770539	645.3897379	3147.060938	-0.001298558834	0.1226697982	0.02613792629	0.006638412029	0.01652787373	0.01312663425	0	NaN	NaN	NaN	NaN	NaN
11	466.3859569	71.7252995	1986.031554	11286.41975	519.7721156	-67.5556199	1884.065444	4244	1689.365591	358.1085402	1847.214822	150.8962386	131.5023492	259.47107	671.4407676	668.6517711	0.1739268613	0.04746282534	-0.006795978354	0.01356303061	0.01282105186	0.01220641699	1	0.1374680459	0.05378503107	-0.007484255099	55	0.9999998345
11	466.7762086	170.1074192	2349.152996	14107.72032	824.7566147	683.4628438	2067.154451	5366.5	7333.568421	593.4451796	3380.847018	234.7482366	251.5445239	268.8564153	1233.447162	4018.156269	0.1652026027	0.06069646723	0.04406013272	0.01206331357	0.01916706909	0.01847513012	1	0.1340446951	0.08155425536	0.1664189951	56	1
11	468.679709	300.316242	3323.294367	18622.26456	1007.70497	21.90078303	2062.716494	7060.5	4383.478261	591.4180955	3252.95633	266.0583149	166.1213553	231.0139604	1223.862545	1690.934052	0.175391858	0.05688587241	0.001071934476	0.01100910843	0.01088388272	0.01052636433	0	NaN	NaN	NaN	NaN	NaN
11	469.2988164	11.29380911	519.1375617	10128.18823	596.7488598	1942.141096	1265.80931	3842.5	9018.010753	133.4648768	1473.954256	127.6209638	341.1346314	194.0857975	525.651512	2790.664166	0.05180536993	0.06077764302	0.1902865159	0.009290459603	0.01527497002	0.01928406283	1	0.05299957528	0.08322398654	0.6448562718	37	1
11	470.0430768	575.2450339	2093.434461	12521.86206	1708.35703	1821.082242	3833.12905	5190	1885.145833	434.8796812	2408.611908	401.7154376	397.4655999	247.1702667	952.3124744	1176.207384	0.1720381999	0.1391535913	0.1502229982	0.01377368385	0.01772816472	0.02239505044	0	NaN	NaN	NaN	NaN	NaN
11	481.6168123	96.26101418	857.7126702	13003.68179	2062.548551	16.03513564	1471.64052	5250	16455.60215	175.9626523	1928.363019	269.1504215	99.07008762	202.0055647	705.0064151	5273.700875	0.06776294755	0.162132726	0.001197377046	0.007723506495	0.02016845028	0.008022989771	1	0.05434139535	0.2952725954	-0.0008226823247	42	1
11	482.4981194	661.6954066	1927.723116	11243.91873	-281.5009745	816.9509895	5308.485771	4250.5	3313.478723	409.1537407	2394.18487	128.9649763	232.3672885	251.6164114	841.1230086	1410.331393	0.1740527491	-0.02682253586	0.07428970735	0.01162507837	0.01523942517	0.02095057966	0	NaN	NaN	NaN	NaN	NaN
11	486.275174	310.5533952	3738.943532	13147.20224	176.7624853	2887.975412	2339.971078	4868	5640.414894	848.1541584	2820.744712	138.4378941	705.7498533	277.2591836	1011.366246	3470.581912	0.2896991661	0.01395304512	0.2141209461	0.01894834933	0.01298343132	0.03707103546	1	0.2446002207	-0.01823087739	0.7805815844	71	1
11	486.2248901	477.1358844	12.70725115	14429.56076	4496.27181	84.6502444	1962.122099	6540	3815.927835	81.00316103	2917.86454	870.0641097	98.55816163	219.1456752	1255.759045	2952.659328	0.0007861228913	0.3166067944	0.006805665286	0.006131226384	0.02188667341	0.007486569017	1	0.002926414572	0.6194885603	0.007906242153	24	0.9997942867
11	487.2906491	256.4713181	904.7926598	15642.13107	1043.559407	1520.307491	1746.349679	5837	13640.12766	233.3561025	3324.307043	269.2831793	390.6119114	206.4820823	1257.046569	7370.162732	0.05955158152	0.06704180629	0.09580882945	0.007734913916	0.01336323028	0.01406160023	1	0.05295319141	0.09631256172	0.3208014406	36	1
11	489.8154643	109.7409685	5641.130816	11934.1934	2741.015836	-354.1419305	1613.45322	5275	8062.202128	1082.869622	2187.756025	529.9968298	231.5767912	175.9899545	933.3333701	3644.598839	0.4705226096	0.2305702772	-0.02900240804	0.02177092876	0.02136774886	0.02168507688	1	0.3757817145	0.4326784377	-0.009878829642	88	1
11	491.637811	75.45535066	-138.9638325	10995.48254	208.68438	2396.660052	1657.710133	4027.5	3111.989362	61.41307631	1765.12129	127.6711698	389.4104532	183.5607073	613.3679582	1120.324171	-0.01251269359	0.01966286346	0.2171975025	0.006089638809	0.01328487079	0.01442916627	1	0.002782991203	-0.001906876607	0.7215822109	5	1
11	492.7548935	212.0713323	7.836439536	13032.33426	3125.535037	308.3450465	1870.018287	5623	3137.425532	77.85706719	2449.72994	511.6714983	103.5450033	231.8373731	973.8960365	1614.211745	0.0005045336179	0.2429399689	0.02453963836	0.006454241047	0.01978364857	0.00891353674	1	0.003000329356	0.4653207489	0.06673111164	21	0.9990872596
11	493.1752389	126.340604	-24.26258491	14200.28271	1459.759262	328.3737039	1687.583859	5504	7290.114583	57.76999682	2068.682068	235.4060904	89.97703752	213.3420477	759.1081233	2486.427879	-0.001721821135	0.1035870259	0.02428807191	0.004155430245	0.01504646025	0.006289582792	1	-0.0004800655152	0.1737445444	0.06097978184	12	0.9999998925
11	494.5585556	600.5613269	2208.251499	12547.13729	412.1243123	170.234251	4129.101571	4817	4848.510417	533.5820323	2891.435813	179.6086684	159.2621233	240.9337951	1046.346197	2445.205104	0.1731032926	0.03127946415	0.01344309896	0.01167869397	0.01183913355	0.01455440122	0	NaN	NaN	NaN	NaN	NaN
11	498.6204074	24.49619718	9180.436314	9096.416422	989.7905715	-692.1182197	1361.192757	3780	1363.793478	2004.557976	1955.241382	225.360406	389.1898522	206.6853325	779.684432	832.0355621	1.002584148	0.1082285124	-0.07061336044	0.04842632794	0.0204465151	0.05031515326	1	0.7977372634	0.168998945	-0.03443383676	96	0.9999999933
11	498.6821706	326.0948757	-52.38392579	15716.77397	821.0724396	846.1167849	2319.159022	5869	9118.05	57.67995609	2093.187153	194.0905522	158.5135085	230.3766972	767.2464811	2884.644997	-0.003400607818	0.05186078298	0.05405167063	0.003990739582	0.01255672469	0.007900779577	1	-0.0004552561799	0.06549786666	0.1616837995	8	1
11	501.5570588	338.1699169	11.77165958	8757.04071	1997.269327	150.3447121	2461.655157	3987	3343.987654	72.40715328	3423.792958	816.7737467	107.0678805	541.5803193	1456.747326	3521.355334	0.001346243376	0.2246811006	0.01797049463	0.01380565235	0.04184424415	0.01641152596	1	0.003014526714	0.427106641	0.04368309424	21	0.9211847257
11	504.4151829	503.7824463	13.61871115	12278.5042	1889.735166	177.1241752	2758.821156	5042	4410.16129	66.71350178	2274.435392	355.7902082	85.80634631	260.2211553	887.5476721	1885.68217	0.001062724843	0.1537940476	0.01455721669	0.005817103868	0.01641322767	0.008515712954	1	0.001704184205	0.2787764839	0.02961601936	16	0.8465374552
11	507.4588606	109.217502	41.23725434	9469.720551	200.900098	68.20548213	1653.512555	3395.5	4117.945652	66.69551867	2176.008404	128.2120509	122.400783	597.9435203	772.3452749	1982.873453	0.004242329174	0.02208104469	0.006759890401	0.006736056684	0.01657491284	0.01155597997	1	0.002141099812	0.003116608936	-0.0006875160583	1	0.9999836425
11	509.1073479	41.80432421	2280.733118	7449.960141	477.0245099	443.3937914	1624.184089	2920	7340.831579	553.0789115	1770.600426	144.2095865	203.8915776	202.1487311	656.0738524	4348.370506	0.2979294441	0.0640414888	0.0583638755	0.02817309899	0.01875816907	0.02573816406	1	0.2413661035	0.08661695895	0.2465388619	73	0.9999999985
11	509.4776242	130.8060801	-188.2711348	12983.52417	1352.057301	2911.793911	1986.412907	5033	4462.55914	79.35647822	1636.255789	208.3041267	367.7218003	193.7621045	607.4250164	1629.913324	-0.01477079375	0.1032993794	0.2250532842	0.006466906361	0.01415288896	0.01640509757	1	0.002508550722	0.1731351679	0.7507929967	15	1
11	518.412767	144.1424025	25.66590233	12603.78114	4178.597737	86.17899005	1902.539151	5797	4096.947368	73.09235622	1745.988233	530.7958275	99.79989371	267.0929289	753.8642981	1630.814888	0.002266921972	0.3374806285	0.007789738422	0.006152647357	0.01925486464	0.008371252036	1	0.004430199863	0.6631465383	0.01229868196	24	0.9997476635
11	520.4501403	728.6269051	554.9056899	8416.657924	168.4153728	404.6711645	3762.267215	3238	10312.35106	107.4318128	1251.803503	127.1982282	128.6267866	233.2145842	459.4855849	2724.237361	0.06751226511	0.0199892832	0.04894703383	0.01075195521	0.01366281811	0.01551104003	0	NaN	NaN	NaN	NaN	NaN
11	521.362972	356.3053047	-121.4568872	13981.74654	188.1553853	1618.213959	2160.272192	5000	8365.425532	52.38390234	2808.042776	147.1209347	329.8833357	234.4572247	958.418226	3769.70821	-0.008728841857	0.0133414595	0.1149229194	0.00454641358	0.01312804504	0.01236454642	1	-0.001111402457	-0.01508970378	0.3693107917	4	1
11	524.3723523	108.7926652	3437.551141	11306.86828	733.8514821	688.3498916	1795.42176	4376	22502.34483	601.8039685	1963.795829	160.1703166	247.7946416	199.7184277	704.5888913	10248.43389	0.3013603812	0.06820203516	0.05917784119	0.02048912442	0.01692435349	0.02326139281	1	0.2442191878	0.09527277361	0.2502706508	73	0.999999708
11	524.2113064	489.4510501	13170.88872	12629.67708	1286.839227	-775.2591702	2007.791588	5212.5	3460.655914	2756.342138	2672.68556	296.3053713	464.87513	239.6218273	1053.618258	1896.742365	1.051507361	0.1049257896	-0.06109004014	0.03537727091	0.0162047942	0.04322172597	1	0.8375260157	0.1613695352	0.009626127747	96	0.9999999184
11	532.8756601	97.04613587	11055.34961	11292.39552	363.2759435	-680.5623778	1670.906511	4382	15328.42683	2048.516854	2134.706195	131.7683681	432.8615285	220.0433568	791.8469041	7072.882064	0.9745475439	0.03148050464	-0.05784992527	0.04314753458	0.01473560343	0.04419864933	1	0.7752075138	0.008790482797	0.0007312340131	94	0.9999999999
11	532.7046675	548.4740915	869.7067578	11956.12936	623.292844	137.9490169	2879.726444	4584.5	10856.89474	226.5710193	2161.283349	155.4810509	103.7172457	173.4492362	770.5132258	4614.51187	0.07355987671	0.05335922698	0.01174421495	0.009562184283	0.01118767838	0.009570324692	0	NaN	NaN	NaN	NaN	NaN
11	534.7305455	608.5454698	692.3023986	12476.13031	494.4354993	1335.716899	3966.498342	4818	16230.82796	152.4163974	2078.009573	168.5241842	206.762138	234.4723663	746.3830492	5725.792384	0.05718877619	0.04301517802	0.1092496716	0.008093744325	0.01229231348	0.01563972417	0	NaN	NaN	NaN	NaN	NaN
11	536.5092405	28.66743942	-20.53397561	8388.573676	1346.389733	850.0778542	1324.637142	3409.5	4167.56383	60.96696665	1246.875322	246.8422401	153.6355358	193.9354959	516.624753	1562.882157	-0.002348783768	0.1607706433	0.1030205526	0.008157685272	0.01915236724	0.01071030889	1	0.004979813547	0.2933384834	0.3343316933	19	1
11	538.4098815	83.491943	6355.771915	9325.500081	1561.316244	-393.4838738	1457.658813	4063.5	24593.33708	1473.138997	2179.105562	342.8857249	295.949951	168.8142477	872.1580086	13218.86438	0.6706690275	0.1676337728	-0.0417296849	0.03433880306	0.02545121327	0.03922533215	1	0.5345013828	0.2980906471	-0.009549940464	93	1
11	544.6416751	132.3429077	-36.76599238	10504.73126	3604.33086	498.7018569	1642.273309	4949	17117.46316	81.28653009	1686.186755	545.4774143	104.4995514	194.0944142	742.9249707	6969.060837	-0.003747335391	0.3415706556	0.04996169034	0.008657700997	0.0259807829	0.008857230393	1	0.002485928696	0.6717511526	0.15657231	26	1
11	548.1509561	478.2104801	-7.323321047	9449.840163	432.9435925	534.3770664	2513.982314	3593	4232.244444	52.31120521	2384.836044	183.3578228	173.6477664	468.4491934	853.3098782	2913.814386	-0.001067991373	0.04783137211	0.05693234151	0.007039984064	0.01907334965	0.01399837913	1	0.001557664883	0.05702934133	0.1720373098	8	1
11	551.4199979	74.36100826	12045.99329	12219.39146	349.5228322	-746.7237661	1566.523821	4752	16734.84946	1159.713971	1108.717467	138.5684674	287.0971388	195.8682353	424.9230702	4516.979245	0.9872257071	0.02928639187	-0.06114574067	0.02857387362	0.01207296843	0.02581693317	1	0.7851164056	0.004018636469	-0.007783326636	94	1
11	551.4977401	160.6569326	838.9184237	12197.73871	2865.157921	29.29542518	1489.597295	5316	12015.52128	198.7570281	2396.037051	533.9191119	104.6098259	217.2025575	974.7775255	5753.823007	0.0687779019	0.2360528295	0.002794287305	0.009661106097	0.02311240398	0.009784230536	1	0.05615259318	0.4499408666	0.007240168521	45	1
11	553.1256594	107.2587947	692.714573	9913.71879	1034.877169	11.73473886	1636.952764	3920	6378.557895	192.2920158	1986.868019	224.7701942	105.2062493	233.6980014	743.0082024	3624.644237	0.07092173896	0.1038347169	0.00135659617	0.01102771603	0.02331607705	0.01107765993	1	0.05617960255	0.1732327857	-0.001371465792	38	0.9999999609
11	553.4459531	651.7424624	3592.911746	7304.235144	421.5642773	816.4292904	4396.403564	3039.5	2378.11828	1114.516587	2472.170422	265.7701647	313.7771089	273.8668196	959.8663295	2064.031307	0.4927773685	0.05699233256	0.1132497648	0.03729156846	0.03368917347	0.06014067435	0	NaN	NaN	NaN	NaN	NaN
11	554.410183	47.64174994	3525.911703	7540.868049	1705.669026	-255.3936332	1317.786002	3290	2382.489362	794.325264	1697.285505	405.5583193	176.4560599	228.8442993	729.8640176	1517.317722	0.460288441	0.2210369121	-0.03297296633	0.0340100543	0.03106969947	0.02775869413	1	0.3672026097	0.4128811718	-0.02624359131	88	1
11	555.688082	327.3654613	-82.65965293	15321.37289	4923.651013	310.8551088	1679.770723	6841	8750.37234	80.63196867	2153.061924	668.8633182	96.28130913	342.9928179	943.3775297	3001.805833	-0.005407406015	0.3325540551	0.02102472894	0.005943262236	0.0185145433	0.006746751755	1	-0.0008905077367	0.6529354726	0.056045477	25	0.9999885435
11	556.2210997	579.5867909	-88.02553297	10364.02089	332.5686003	1295.598939	3755.362467	3995	6259.12766	57.15764009	2006.195267	157.1095185	248.2480278	258.4592764	743.5670829	3755.286923	-0.008623272913	0.03368286022	0.1286787858	0.006160857282	0.01306308044	0.01429316578	0	NaN	NaN	NaN	NaN	NaN
11	558.7203548	429.4143535	2462.70985	14697.66929	761.3448316	673.3626673	2147.275778	5507	6517.829787	422.0306915	2516.785876	169.4489133	178.782567	214.5055481	899.0928713	2795.922671	0.1658695618	0.05438986998	0.04829764419	0.0101392971	0.01192702465	0.01336957622	1	0.1347867249	0.06834331576	0.1809988529	56	1
11	560.1476204	123.7757306	2068.965728	11940.9438	252.6675949	498.5086024	1824.582085	4429	7767.875	329.4330015	1903.106552	131.9569334	178.3331525	203.9508017	670.6459414	2418.001729	0.1693380065	0.02122132677	0.04193221675	0.01227509346	0.01281968018	0.01344430173	1	0.1367390009	-0.001108900814	0.1587930477	53	0.9999999999
11	562.7557538	92.18882461	29.84242008	8612.531334	1303.811233	89.34424423	1838.255792	3455	4233.287234	57.76694182	1567.335162	248.3801245	79.61490526	207.4318641	609.2948022	2307.962378	0.003810437753	0.154261528	0.01097348277	0.007149238391	0.02081813495	0.01018493384	1	0.00367092218	0.2797184259	0.0178978784	16	0.9997552687
11	562.3466741	140.3280107	5584.494074	11800.1417	1975.110359	-292.4005496	1505.808676	4929	18228.74194	1113.321572	2295.13777	353.9808772	226.3174755	171.0948214	907.263365	9799.629901	0.4703558529	0.1716815766	-0.02360302102	0.02068965939	0.01910698546	0.02253549892	1	0.3752997442	0.3094456066	0.006869528035	87	1
11	562.4387342	282.6354141	1105.092579	18092.17485	3215.70376	1669.453362	1652.843537	7555.5	26938.48936	136.3466276	1032.563588	330.4172941	170.66808	209.9433355	492.212149	4825.90346	0.06061711793	0.1764086001	0.0924361633	0.006885433487	0.01316176618	0.008093781819	1	0.0548994552	0.3251603881	0.3128374134	44	1
11	562.9305648	480.5298648	-22.43570773	14702.62262	3308.264394	288.8076854	2001.158376	6240.5	3420.352273	77.65475361	1831.408743	395.2777332	96.17388871	214.7306557	739.148758	1624.142887	-0.001825322097	0.2328318873	0.02010206048	0.005588848699	0.01446316952	0.007241029404	1	0.0007149077048	0.4442067692	0.05056215079	21	0.99271339
11	564.5231154	235.6189676	-21.52289763	12357.26871	4079.490052	78.42172029	1725.026759	5680.5	7769.817204	83.7812862	1938.973824	685.5908756	87.60691978	220.0476972	862.4706046	3056.700377	-0.001483536336	0.3321652553	0.006254012309	0.007253238797	0.02129155429	0.007625328104	1	0.001258898389	0.6520794793	0.005966115945	24	0.9999819999
11	568.7282716	193.4817936	8.358468762	10451.00095	4522.642653	171.3920064	1600.726492	5102	4520.765957	76.58173918	2043.383546	898.7721119	94.88809084	223.0203714	977.1534668	2597.312231	0.0007548852984	0.4334884278	0.01784766949	0.007843293517	0.02651120044	0.009589588659	1	0.005050036414	0.8640636534	0.04966919995	29	1
11	568.3191826	308.4356889	900.0921217	12884.49945	872.9428242	64.6806726	1799.005614	4905	18566.48936	193.1432597	1981.946112	146.3566805	87.76341079	185.1536837	688.0311106	6871.127093	0.07133452427	0.07093085042	0.004966615775	0.008111615635	0.01366845581	0.007092353405	1	0.05635533316	0.104368938	0.01015035173	34	1
11	571.3025937	52.46961039	502.5863641	8772.490104	947.950129	1630.429962	1302.501296	3414	4125.71875	109.7785901	1278.136357	161.818473	286.729004	161.1472445	476.7453511	1868.827342	0.05736267468	0.1057135195	0.1844900904	0.01085136297	0.01778677124	0.01746089482	1	0.05760492895	0.17718155	0.6275452352	41	1
11	580.2086703	217.5716436	11260.66538	10986.80558	1291.934695	-672.3444135	1418.160897	4547	5156.795699	2784.065363	2723.186071	311.7336715	500.0698623	202.6339747	1088.234184	3011.418254	1.013221631	0.1162339061	-0.05512482828	0.03714910094	0.01993785412	0.05694340226	1	0.8073923836	0.1855816742	0.02172441326	96	1
11	580.6999011	405.5335642	-8.976739704	11268.90457	195.8027969	80.24841839	1778.098236	4086	3377	50.1530782	2494.323748	130.1362775	77.22427286	216.8024404	867.2327489	1969.451555	-0.001025155086	0.01767692511	0.007062152234	0.004998677964	0.01383549744	0.006946129588	1	-0.002111365933	-0.00602338802	-0.0009990160736	1	0.999999978
11	582.9372052	264.686779	5566.086652	11832.7707	3713.171386	-244.5294302	1638.990736	5479	6100.736842	1167.980439	2473.060996	728.2320778	253.8530209	216.2490675	1091.74537	3697.007589	0.4725238014	0.313026758	-0.01960957931	0.02402551621	0.02716417364	0.0254998119	1	0.3790079632	0.6051879347	0.02558295059	89	1
11	595.2209702	133.4325414	5841.499837	8225.265331	888.4073647	-395.1631936	1564.372968	3391	4605.935484	1585.014494	2112.270162	246.9454503	287.0988124	221.3365585	827.7219566	3401.858369	0.7043183401	0.1115004053	-0.04826070857	0.05194356717	0.02597331251	0.04465997672	1	0.5603426102	0.1801453235	-0.02607696987	92	1
11	596.6493182	40.37106851	4527.842301	6871.419157	799.7329779	-337.7107861	1081.528336	2784.5	11458.14737	918.3822488	1334.668614	150.1664256	215.977829	155.1836518	517.4197443	6375.386338	0.6738332839	0.1190255295	-0.05166780069	0.03909793694	0.02303209074	0.0362387057	1	0.5357845752	0.1963373581	-0.04463932537	92	0.9999999899
11	596.5761574	173.9845533	749.3094501	12296.57638	820.9090804	1099.441653	1466.013995	4631	16483.23077	164.1661103	1730.926796	149.7939819	194.0641317	160.916108	619.3976414	5065.148904	0.06092648606	0.06551837905	0.08828771414	0.008135170541	0.01249154944	0.01200433765	1	0.05353252875	0.09311209276	0.2951160241	36	1
11	599.512153	388.6422512	4842.78584	9778.860501	1594.907223	-250.2479836	1953.998371	4168	6180.819149	1254.406713	2472.390555	381.0614984	242.5405863	366.2400762	985.4755868	4602.156981	0.4877455683	0.1641910283	-0.02325084171	0.0310465411	0.02093694991	0.03110306814	1	0.3891633571	0.2935186514	0.01186618236	87	1
11	600.5447707	202.6817125	5248.99156	11016.0401	2636.402727	-276.4177026	1447.621275	4891	10395.98936	1015.657252	2228.529607	521.755944	215.5076041	200.0251914	947.6639449	4917.026629	0.4764879395	0.2366860559	-0.02550591408	0.02250336168	0.02241474656	0.02169669095	1	0.3808682398	0.4453864076	0.003756915323	88	1
11	606.2936393	159.5809396	646.4895179	10089.59959	585.394465	936.3492075	1747.170968	3808	6219.829787	138.5135134	1569.848203	154.0650036	189.5668189	200.0451435	591.9580405	2247.561717	0.06644801	0.06099229281	0.09455407032	0.009032313528	0.01330838618	0.01372963514	1	0.05832073038	0.0835547115	0.3178743552	36	1
11	610.8260655	254.9545404	1085.456758	12764.65175	326.5793868	44.94090766	1646.323098	4730	26541.66316	210.6091603	1856.064166	142.2039736	92.41849095	142.6656996	640.3056264	7260.407102	0.08251079539	0.02654884706	0.003520123671	0.008770205421	0.01203758835	0.007439700313	1	0.06467632506	0.01133504397	0.006348222063	30	1
11	611.6779512	494.6371375	3031.839027	9987.211669	681.3334274	668.6124259	2083.054372	3993.5	19901.23404	776.5040501	2446.017789	163.3360434	228.7761464	174.3076235	894.5442041	11500.88588	0.2954955299	0.06590241393	0.06895005695	0.01996103322	0.01861085292	0.02325990549	1	0.2401477635	0.09053601657	0.2825677513	73	1
11	621.3134551	551.3600294	-116.0414742	11066.62982	116.0964643	1316.009336	2809.771453	4149	13949.25532	46.15776547	1645.264126	120.548645	223.6788538	213.7364612	584.3185229	4810.137811	-0.01068140568	0.01070950021	0.1205605301	0.004605158393	0.01152725226	0.01158639852	1	-0.002329720454	-0.02057454586	0.3882325896	4	1
11	624.5521303	227.6074594	-71.85005785	9684.813707	1007.927347	1094.714758	1798.714792	3829.5	4449.387097	55.54385038	1607.295868	188.1212338	209.4798997	200.0914693	605.1198238	2486.108239	-0.007632091305	0.1077490549	0.1133228606	0.006014055089	0.01687533128	0.01328369871	1	0.0007982237517	0.1824524518	0.3670021964	14	1
11	636.313587	539.5214197	4640.485612	9963.832684	1008.689945	891.5781408	2382.76829	4195.5	9864.854167	828.7170696	1837.289829	202.852086	282.7017741	194.2544281	705.939468	4755.94548	0.460743112	0.09848107185	0.08885600259	0.02110642427	0.01548384255	0.02696623725	1	0.3742481098	0.1562960919	0.3904478506	86	1
11	642.9417724	379.8192178	-93.24702717	10844.85767	625.1360248	1192.942696	1821.5018	4110	8035.210526	53.5285832	1965.161214	157.0363086	239.3962431	188.5741866	719.3469091	3388.500179	-0.008611117234	0.06004551808	0.1124378153	0.005046534832	0.0148115949	0.01147256557	1	-0.000620443629	0.08264351355	0.3622262161	9	1
11	644.1330587	144.6311774	8077.64119	7925.501232	916.1493555	-544.5359397	1361.427584	3315	1784.521277	1573.905154	1614.815965	204.3662546	324.0222693	166.5226086	650.7668998	1046.375082	1.02699585	0.1146396235	-0.06698699131	0.04715964247	0.02052090405	0.04890840339	1	0.8176128363	0.1820575315	-0.01608046641	96	1
11	663.3211634	215.4644863	-0.9904152208	9493.247104	187.2102576	45.13041017	1560.873521	3460.5	5017.4	39.5719291	1584.205839	135.1724853	64.68500952	152.4901792	563.9155255	2016.947105	-0.0001100419893	0.01984747297	0.004580476619	0.004286246376	0.01452321676	0.006859963162	1	-0.00151832683	-0.00149214899	-0.009283822837	1	0.9999999982
11	672.6468782	232.4947842	-132.924374	9460.704111	542.2109833	2144.880736	1696.809972	3598	4770.670213	52.37096716	1247.322218	139.5155116	299.5076187	177.3858937	459.627008	1701.690869	-0.01407274936	0.05892907782	0.2282447362	0.005613068768	0.01577354963	0.01805198917	1	0.00274651846	0.08027303843	0.7605767311	10	1
11	679.4221068	282.2860451	11.60760911	9035.424723	1000.019182	160.8615821	1633.949263	3584.5	5781.829787	54.96645389	1792.997891	189.6310892	89.42655007	254.0534293	675.3029694	3124.019563	0.001767405882	0.1125238546	0.01965205586	0.00610916698	0.01964389278	0.009371586369	1	0.002112313655	0.1923996544	0.04606702439	12	0.9999947267
11	686.3662282	397.2003989	8895.332679	8534.838149	290.3230463	-568.8926921	1745.549531	3366.5	16061.1383	1899.877182	1810.915991	130.6607346	296.0857506	189.8277692	662.2941159	9906.635752	1.041755865	0.03541196051	-0.06561245664	0.03870294026	0.02277139384	0.04896901819	1	0.828573461	0.01605123963	-0.01041212347	94	0.9999999851
11	705.09793	273.4753013	1489.961178	9637.314148	1539.526719	1247.607673	1571.084464	3904	4960.591398	230.5633546	1322.222357	255.391277	247.1969078	181.4721364	534.5023401	2024.669217	0.159367326	0.1647780732	0.1299059478	0.01474102598	0.02027248326	0.01763519599	1	0.1363741593	0.2993550007	0.4645863462	63	1
11	708.8076454	206.535787	-11.95261282	7482.078681	540.6484149	20.63382889	1315.902465	2887	11121.01064	38.95597477	1154.269055	131.7467171	58.77667261	148.7195931	413.9738914	3999.165471	-0.00192029297	0.0746539745	0.00315343515	0.005334081665	0.01884027079	0.00804353818	1	-0.00240326263	0.1132230656	-0.01290828561	6	0.9999999888
11	724.1472066	215.0163165	440.2037391	6242.835277	1420.449387	168.7542138	1322.824822	2718	8577.157895	128.6750965	1269.175017	295.6244484	86.08972951	142.8045049	526.123711	6723.091323	0.073200477	0.2323915491	0.029072801	0.01371138855	0.02454436536	0.01503413568	1	0.0614110978	0.4421895042	0.09883328235	46	1
11	725.464416	310.3515927	5318.232857	7704.046064	878.330185	-342.3336144	1398.283365	3139	18374.14894	1035.073028	1504.223622	156.5029496	250.2618647	161.3676291	574.4788933	9912.010221	0.6877798476	0.1155173929	-0.04804849247	0.03300426884	0.02026152522	0.03467261534	1	0.5471568032	0.1887906512	-0.02903822369	92	1
11	725.7480809	427.3263881	1307.509804	7543.522985	99.7407926	297.110113	1768.047929	2829	886.827957	252.5200192	1440.934797	121.6434562	129.1195833	352.8472118	497.2840377	697.522442	0.1768365867	0.01416200305	0.03996343037	0.01479462564	0.01893308664	0.01756764564	1	0.1425289113	-0.01598789636	0.1535092783	53	1
11	727.4865092	545.68334	-38.61609475	7194.669204	354.353097	771.0030399	1908.27514	2731	8498.946809	42.19368057	1057.915765	121.8666036	133.0593927	166.3895641	397.2613859	2918.685219	-0.005860248862	0.05079730788	0.1113522863	0.006061586697	0.01660871897	0.01327762118	1	0.001398990484	0.0632519982	0.3588254411	9	1
12	5.657687279	438.2442255	1621.573048	10029.53347	3027.473584	-80.98050683	1600.23975	4529	3463.028169	402.6169578	2065.431288	600.399307	118.835214	254.0805119	902.91345	1980.747802	0.1617452445	0.3059615001	-0.008362534097	0.01579327294	0.02304384933	0.01263362629	1	0.1307213855	0.5948950503	-0.00759925918	66	1
12	7.318830863	387.5043716	1595.927874	9720.299067	1513.237099	-29.28277557	1906.017451	3980.5	4958.272727	367.9969482	2235.962999	355.5691859	131.1414963	263.0755403	893.8645338	5687.807785	0.1645339265	0.1544678226	-0.003361938797	0.01397628784	0.01720996299	0.01472346672	1	0.1314637367	0.2778354517	0.005552073907	61	1
12	8.367417458	338.394004	819.25559	12597.08585	2767.522554	335.2260976	1157.369155	5304.5	2526.291667	166.1239161	1990.133825	386.6377078	118.43976	201.3931665	777.3731846	1014.662442	0.06728342901	0.2177251941	0.02674206498	0.007711469649	0.0193063283	0.008873906642	1	0.05633823145	0.4115868351	0.08896361202	46	1
12	12.24606451	468.7165741	3053.214576	10618.12565	653.2172612	654.7674552	1705.052655	4122	22885.92308	606.4732578	1994.754413	140.6933264	249.9966719	159.3733825	714.4325146	10410.90447	0.2800860146	0.06289240618	0.0587340447	0.0157400025	0.01638212257	0.02350248025	1	0.227083248	0.08447056722	0.2436593594	73	1
12	13.69469813	453.7562489	-102.1812601	9344.453472	905.5560797	2154.709939	2341.099723	3658	6173.606742	65.1593732	1434.463913	183.1784131	327.2676174	173.3996427	541.5324509	4842.50629	-0.01160288553	0.09583427748	0.2289767488	0.007477885187	0.0168130219	0.01874318973	1	0.005219010641	0.1574640234	0.7648303564	15	1
12	15.30866562	294.3187937	1619.541329	10603.81633	1650.710635	-40.23438424	1635.390885	4408.5	5198.130435	409.9933588	2415.492807	343.8481106	135.9567778	242.6862747	944.0893371	2333.970118	0.1601261925	0.1601340572	-0.003503745909	0.01392115054	0.02042740335	0.014988119	1	0.1279916614	0.2897565647	0.00422238779	61	1
12	26.49182276	526.3650639	1832.194657	11646.29928	1201.067331	513.5731606	1561.144843	4576	6650.086022	362.1777601	1975.815775	218.320374	176.934295	172.967813	747.1615399	2486.620243	0.1609506147	0.09942609127	0.04382040018	0.01118367756	0.01358005857	0.01574396434	1	0.1310894484	0.1626613573	0.1658239463	59	1
12	30.74419954	242.3868342	-59.4622491	10505.36973	619.5398938	1125.515292	1481.343664	3946.5	5404.473118	58.13796344	2139.735859	169.3109521	242.8544765	206.7418076	760.5184069	2425.418008	-0.005299545605	0.05983905714	0.1050845044	0.006409288266	0.01675732141	0.01341211449	1	0.001537410423	0.08217069205	0.3376084493	9	1
12	29.97276311	435.8520249	8540.892071	8530.741657	838.7293044	-646.5159582	1650.564123	3507	564.8736842	2609.01423	2609.055976	296.8311962	465.4324994	659.0072566	1035.796425	232.5310431	1.00228565	0.1009612833	-0.06819342393	0.06983882319	0.0254988519	0.08046164605	1	0.7975725922	0.1537935634	-0.0263794753	96	0.9999586794
12	30.43148084	500.2335212	4455.601217	10025.54151	230.173912	826.2040925	1822.011512	3826	7650.413043	1058.41452	2258.658782	133.4158842	360.8779828	195.6626292	801.9112105	3928.738033	0.4462470506	0.02451096936	0.08012707802	0.02211292163	0.01702352518	0.0372917104	1	0.3611594031	0.001725499679	0.3546575763	82	1
12	35.15378088	160.0294237	-44.54971667	10022.21125	568.8233192	1029.551562	1324.844964	3723	7368.989474	46.77151851	1442.747808	142.3109384	159.3285642	177.7932402	510.1640307	2476.848399	-0.004612889748	0.05895701222	0.1035467168	0.004878463097	0.01583261744	0.009890059965	1	0.001973848667	0.08031648922	0.33243251	9	1
12	36.76529653	413.395234	3266.218544	10798.16245	594.7248963	-140.3904521	1979.788368	4135.5	9303.526316	769.445368	2500.296542	149.7999541	215.0633707	236.8107458	904.309233	4486.253886	0.2997489863	0.05497467857	-0.01126448879	0.01945131292	0.01584593821	0.0235568614	1	0.2380513742	0.06768562498	0.006389022902	72	1
12	37.25430233	224.4780797	2398.084771	13866.06583	704.6132332	-80.42510286	1720.514899	5206	2313.860215	579.2251466	3125.194581	195.9685355	159.3329958	239.3525074	1127.029787	980.6628924	0.1688088282	0.05041786793	-0.006240013751	0.01214112972	0.01416456684	0.0136238987	1	0.1334410156	0.0600423366	-0.006654992328	55	0.9999999789
12	37.73032481	265.5121193	2116.253714	12770.59883	727.3360915	-63.68550856	1589.61827	4853.5	6184.694737	414.2207626	2364.946339	160.445016	132.5740193	209.4960814	850.7930327	1975.762223	0.1679436407	0.05826138332	-0.004911214344	0.01141439646	0.01234579438	0.01147823727	1	0.1329314955	0.07646684085	-0.002023241333	55	1
12	39.7250211	629.3815378	26.58270483	8400.002207	2652.962161	122.0688427	1158.260809	3867.5	8126.913978	65.67487815	1618.4265	510.294544	77.02203288	177.6112329	709.9847321	3535.919002	0.003063772695	0.3155576158	0.0155143614	0.007928468185	0.02207198304	0.00970748175	1	0.005321535635	0.6172515338	0.03845286814	25	0.9964128835
12	42.45989377	353.2462673	-183.8217902	12565.1573	680.265009	2720.040337	1716.306961	4677.5	7535.880435	70.28330195	2285.847868	133.3540627	559.4734316	206.6880252	802.0877082	2103.229531	-0.01513448673	0.05847080425	0.2180644028	0.006001098933	0.01299901975	0.02211168873	1	0.00120869584	0.07933940744	0.7251850723	10	1
12	46.39156997	107.9828017	3659.087877	8167.805333	2539.608602	-297.7454624	1106.487185	3742.5	11206.26882	730.1726299	1478.45889	442.6384417	185.357638	140.4370013	657.7742619	5262.025654	0.4425201026	0.3067131129	-0.0362687376	0.02668934224	0.02595099344	0.02496701399	1	0.3537811957	0.5924270831	-0.03903466923	89	1
12	49.24103275	367.7621212	2306.710176	14088.24514	756.5162738	669.7426809	1752.652331	5310	7181.631579	453.90416	2399.07095	175.8646047	190.3324961	224.3524031	856.9089387	2280.12398	0.1628311116	0.05479910366	0.04553326454	0.01101442024	0.01328439535	0.01247024021	1	0.1321725252	0.06924640391	0.1707701492	56	1
12	49.70084566	452.3920362	-6.769194394	11339.48331	738.200538	85.70503571	1624.356513	4221	7715.212766	52.07185243	2383.387349	168.530695	70.53238369	206.536016	855.2723464	3908.792102	-0.0004902119758	0.06530128801	0.007755901418	0.004876838699	0.01437031654	0.00712461279	1	-0.001062204472	0.09362649323	0.003011763325	6	0.9999999997
12	53.37499587	229.9896677	3060.065552	11362.73404	253.4375732	2258.142256	1851.765712	4261.5	7647.795699	612.716494	2096.457851	132.3044141	542.5184718	225.2992884	755.9473015	3201.50692	0.2717108859	0.02346909013	0.1945536941	0.02246931314	0.01348797223	0.0354119569	1	0.2289947088	0.001962094524	0.7091994457	71	1
12	56.7073196	208.2213029	708.6465771	12568.01362	1328.276648	1109.486919	1473.236716	4920	16144.81915	163.4102299	1906.221466	212.9786999	210.7956551	189.3980916	709.8893153	5059.215528	0.05735756107	0.1070545397	0.08704759564	0.008442002116	0.013805094	0.01204230431	1	0.05109130271	0.1800832102	0.2913144112	40	1
12	57.47221971	179.6547677	1688.599167	10799.97396	610.7522295	1408.214707	1802.101755	4175	4001.904255	313.4132058	1850.109575	169.5067675	319.4499906	190.8593068	685.9413564	1433.639245	0.1551255255	0.05357510242	0.1303927926	0.01280249274	0.01588006533	0.02075936438	1	0.1316680933	0.0667136521	0.4618003508	57	1
12	59.48832386	122.8988521	-32.97026281	9075.731922	250.2928018	950.4881737	1317.873165	3288.5	10686.62921	37.63168054	1666.964679	110.2139999	195.7217739	168.933236	567.6413356	4675.970017	-0.004766805972	0.02827397627	0.1031616885	0.004612486608	0.01561921676	0.01279784812	1	0.001454840899	0.01611205267	0.3301062629	4	0.9999999984
12	63.26740813	62.74710828	1147.839654	7386.37713	2850.099567	-77.7425289	1135.743149	3526	10241.15789	214.3979348	1141.666243	456.9226366	96.37097229	211.5051376	525.6044447	3877.840508	0.1532136607	0.3980996345	-0.01046751458	0.01729299226	0.0284232431	0.01363543526	1	0.1248568899	0.7878281501	-0.01394513311	68	1
12	64.57971676	108.5288485	1423.311067	8480.928065	921.1689046	-58.47648055	1517.27364	3363	6409.645161	253.7193285	1594.488033	195.2183084	101.7864275	247.6727555	607.8153108	3197.791992	0.1668032424	0.1036804404	-0.006101970696	0.01258985703	0.01996245443	0.01351668851	1	0.1324858026	0.1715280374	-0.004971904115	58	1
12	64.30868257	626.9055263	4452.299252	9728.816451	1524.980726	-286.6943948	1465.580785	4084.5	19758.70652	821.4492988	1718.196322	259.3566991	176.7729943	175.0542544	682.9841954	7415.082101	0.4525080888	0.1633463372	-0.02988146737	0.02195647325	0.01739602631	0.02046976645	1	0.3604815216	0.2922680989	-0.01918048753	87	1
12	65.55512136	471.0161381	3761.112979	12127.49456	168.6898258	-115.0012874	1960.823238	4421	6497.879121	745.9632155	2514.414582	147.101025	185.7110535	215.0120149	870.0529356	3141.47674	0.298621552	0.01570359162	-0.008858521524	0.01719120117	0.01430556783	0.01837771169	1	0.2368358844	-0.01447871614	0.01320034726	69	1
12	67.85660723	443.4724763	662.3361375	13445.95113	1293.319077	2610.66464	1613.981324	5270	7515.863158	166.2839263	2394.162631	251.8273328	468.6982811	186.2800349	882.316522	2758.696299	0.050449151	0.1001774653	0.1939376994	0.008387141457	0.0153142598	0.02141999249	1	0.05263268894	0.1656877745	0.6583784667	41	1
12	68.69149569	219.5057499	-80.71677069	12484.84754	3913.807222	1272.321667	1523.803901	5636	7835.851064	86.68436537	1723.399032	539.3752619	194.8928917	205.8988926	731.2592517	3167.073083	-0.006327709091	0.3097516161	0.104135858	0.007520300055	0.02190674974	0.01125770763	1	0.003663283295	0.6051512778	0.341932521	27	1
12	68.91835093	490.0477167	-9.462587187	12981.05821	3955.854946	55.63356885	1640.323237	5861	10914.35106	80.1590511	2200.326411	648.6739282	91.86969163	217.9395124	935.2372954	3652.361168	-0.0008319976943	0.3040101605	0.004638847294	0.006786372361	0.0182429642	0.007914939187	1	0.001333210152	0.5931545236	-0.0003400282203	24	0.9999939203
12	69.26684381	346.7477659	921.0755384	12832.12555	760.5317422	78.57425318	1969.607107	4746	17430.45263	191.2172608	2011.046317	170.3136751	107.6778252	247.7852134	732.0669734	5458.434893	0.07167414086	0.06202897133	0.006346171113	0.008422716403	0.0141498287	0.00891357749	1	0.05661245331	0.08573467538	0.01471050534	34	0.9999999995
12	69.38965659	641.1820803	19.6479821	8993.264232	157.0948635	404.5040448	1446.183756	3223	4863.241758	46.95178102	1674.50106	112.8175696	112.1566191	183.988806	585.3685967	1877.657579	0.002646068752	0.01947837567	0.04678938239	0.005508915314	0.01411404572	0.00967377694	1	0.003511773086	-0.002345766733	0.1370030364	3	1
12	71.25283693	395.4541758	2339.575543	14291.00269	623.0239096	-31.18976596	2061.510822	5247.5	1817.11828	524.976363	2953.855134	195.6179474	149.1627709	211.1459743	1050.441145	587.5215047	0.1676614052	0.04724312714	-0.002316422574	0.01076927005	0.01368750828	0.01134639505	1	0.1327463384	0.05341168705	0.006520694795	55	0.9999982658
12	75.3218663	296.2832408	2288.355716	14253.31276	2204.974863	1843.055328	1695.603801	5803	6647.228261	411.7588853	2462.334595	329.320637	426.4826096	164.6416748	938.6289253	2872.383152	0.1584697991	0.1532162547	0.1264374764	0.01054709444	0.01656551718	0.0177340539	1	0.1352835038	0.275177243	0.4520469655	63	1
12	76.55438274	142.1703312	-111.8533814	10499.33613	926.994814	2218.99197	1837.095054	4013	2130.270833	63.91966266	1414.337147	161.2691363	333.8613236	223.8277987	526.5444314	1031.115885	-0.01120832557	0.09365133183	0.2164496956	0.006558794315	0.01482739979	0.02226104508	1	0.004669828068	0.1529025562	0.7216224827	15	1
12	76.37126178	684.4824007	532.3695201	7854.457167	771.151344	188.4890324	1253.557855	3033.5	6892.23913	112.833611	1254.71663	136.3996203	89.31586569	170.9227771	465.6792192	2426.007833	0.06920485804	0.1026561131	0.02471200011	0.009067304432	0.01552953004	0.01262575448	1	0.05635416049	0.1707684649	0.07879400337	39	1
12	77.72919626	274.3068192	5400.344096	12465.7764	266.0898446	1119.849421	1834.77698	4757	7543.021277	1593.511878	3487.518961	150.0522268	469.9358472	207.0897562	1241.307246	4587.731292	0.4401024215	0.02251170386	0.08194330434	0.02407802605	0.01680496852	0.04464119126	1	0.3563346686	-0.002370894476	0.3594435525	82	1
12	80.38451241	359.5453535	2065.247359	12440.08529	1808.254109	-14.50000146	2488.43027	5120	1630.978261	488.1635194	2880.252864	432.7025336	144.825581	366.0321819	1129.098483	808.7895307	0.163602208	0.1473901953	-0.00142512184	0.01325934454	0.01942802622	0.0142485163	1	0.1307617451	0.2630364766	0.01179890448	61	1
12	83.80036466	200.0137967	5896.630651	13113.28739	2843.98657	-331.2242563	1411.912965	5664	10060.28421	1086.587335	2324.836314	487.5823952	270.3625343	206.4067411	950.5814956	4505.22698	0.4483655498	0.2234469373	-0.02529445962	0.01678470133	0.02082157499	0.02417751102	1	0.3581948524	0.4180896016	-0.00242327067	88	1
12	84.25531066	114.2968492	-53.45967142	9332.751559	1501.207534	946.9194361	1387.935487	3826.5	6306.315789	56.87745986	1671.475117	264.3757478	218.3002229	206.3038306	662.9701183	2928.053613	-0.006157729157	0.1608194936	0.1034025633	0.00687919089	0.02035336689	0.01270263199	1	0.001954763214	0.2934955203	0.3347718624	19	1
12	90.50888516	554.3046916	-22.53683232	13193.90777	199.0245847	656.9835689	1713.048222	4642	5676.62766	45.56801958	2349.633059	140.3650637	147.0567946	178.9526053	808.9690226	2169.463533	-0.001643628497	0.01404025779	0.05108809682	0.003761993475	0.01203829378	0.007171788078	1	0.000297755876	-0.013667578	0.1506765983	3	1
12	93.35779338	63.49105282	3568.95119	7777.368217	1772.435153	-273.6554294	1192.92001	3388	6158.787234	728.9813546	1489.358949	335.6955672	173.847232	191.6238518	618.9787224	3324.589941	0.4568417233	0.2277455272	-0.03366100841	0.02985527569	0.02566197268	0.02477680272	1	0.3644763595	0.4269701714	-0.02920369458	88	1
12	93.61319183	439.5341649	2383.783258	14449.09579	4386.611594	-65.83929813	1759.492172	6503	8863.967742	422.5335627	2440.836307	715.9168966	130.0943853	208.850723	1055.016491	3739.566589	0.1647257628	0.3075444906	-0.004511071555	0.01184589288	0.01773277225	0.009655258727	1	0.1333859984	0.5981606478	0.006430022278	66	1
12	93.82216144	631.6347531	798.9131525	9191.830538	195.1003332	29.93185913	1826.644914	3380	17604.45161	165.2775574	1609.790203	103.7579901	104.5313641	281.01915	579.9157784	6295.442414	0.08670058143	0.02279324159	0.003227411197	0.01022253143	0.01295402278	0.01190542948	1	0.06796774483	0.003415679329	0.006187958999	30	1
12	94.64259152	573.6459965	-71.35152334	10706.8395	148.9711551	1175.174342	2038.582617	3924	7936.778947	48.97143282	2169.733658	108.3659148	237.0786674	200.6402037	762.2090054	4317.831164	-0.006455446756	0.01452064668	0.1099424477	0.004726607719	0.01193878517	0.01340463668	1	0.0003904163584	-0.01265021117	0.352685313	4	1
12	96.47438792	184.9183344	3321.212098	11694.83409	732.1381776	727.4552334	1783.588368	4597.5	15783.46237	700.826098	2266.31508	146.6158076	265.3198127	215.6295578	802.7805423	7423.470214	0.2820903072	0.06308522629	0.06028862248	0.01726382173	0.01695582323	0.02348677224	1	0.2287952561	0.08484349933	0.2494931042	73	1
12	100.3672285	385.5945257	41.00019688	11963.24816	3521.657675	272.2285463	2042.179414	5292	2397.893617	78.49968155	2482.924021	755.06496	89.4594387	269.3181174	1085.467051	1346.135005	0.003794900026	0.3024197884	0.02377462557	0.007200869512	0.02102614729	0.009609000633	1	0.006302011496	0.5897407563	0.06671579428	25	0.9999997679
12	100.6778156	471.3393255	6074.909903	12886.58111	2857.548374	-329.5166322	1663.775807	5602.5	6339.402174	1429.605632	3115.724423	658.5950114	289.5702759	165.37317	1295.247161	3653.956227	0.466462746	0.2219936086	-0.02547347691	0.02374253759	0.018268961	0.02702181466	1	0.3726624179	0.414786347	0.001092908461	88	1
12	101.6473786	669.6644037	4304.206667	9499.820984	236.6083378	-214.8239512	1697.625631	3528	20863.32632	902.3926108	1992.513402	111.6871965	215.8208546	180.0035057	700.4747143	8203.04552	0.447203892	0.0266138638	-0.02258146089	0.02107699097	0.01480140944	0.02587548405	1	0.3550728876	0.006212668	0.0004998105736	81	1
12	102.6922186	84.87643581	35.81297571	9169.729509	985.6365694	154.9787913	1273.22383	3552	5633.705263	46.49875457	1716.876781	211.110656	77.80913185	193.2452482	638.1556259	2253.940355	0.004323714975	0.1061778982	0.01702022241	0.005357726941	0.01832217935	0.008309889868	1	0.003907327628	0.1790857017	0.03737604887	12	0.9995275924
12	103.8649931	293.4619454	-165.9940476	13406.2055	211.4073874	3031.771042	2312.946564	4880.5	4318.631579	64.87338712	2168.474012	164.9687644	496.3015635	217.0328913	750.4931763	2539.751638	-0.01239290647	0.01604615939	0.2276708132	0.004905078494	0.01386414208	0.01768715189	1	0.003536739346	-0.009487145971	0.7576396254	5	1
12	103.317376	524.5534622	1947.292234	12108.53797	1189.702692	1693.674414	2123.166025	4771.5	7953.516484	457.6315615	2503.889997	248.693462	423.2045997	250.2624919	937.845835	3657.970868	0.1597294199	0.09674649505	0.1352277319	0.01599962502	0.01751458183	0.02255715867	1	0.1362004073	0.1569822802	0.4809023871	60	1
12	105.6410079	262.9175869	4722.731928	16445.60909	325.7040902	1088.896786	2050.844182	5997	8482.894737	724.460664	2426.926613	160.842529	316.6756044	222.4171471	897.9071418	2416.052546	0.2937533444	0.02023801801	0.06646581176	0.01216544182	0.009892771617	0.01859113439	1	0.2380352404	-0.004993211378	0.2721606513	70	0.9999999994
12	105.2820604	621.3844969	5.384071364	10663.67234	731.7237842	74.11047719	1566.410447	4002	11143.96703	45.48619825	1865.392304	139.8355324	61.79711816	171.2812407	669.9534807	4374.69662	0.0004245225875	0.07027147122	0.006851658932	0.004531534112	0.0127257993	0.005771773028	1	-0.0003300749598	0.1040146853	0.0002583270366	6	0.9999999951
12	108.2812381	737.8406909	3097.744354	7024.110689	2119.155831	-217.6618035	1121.221422	3223	17352.0625	568.2855672	1187.056485	377.3363835	158.345605	141.4145464	538.3570764	6686.937982	0.446283728	0.3146218011	-0.03470177453	0.02501425301	0.02533591538	0.02402015848	1	0.3569964027	0.6089206682	-0.03250995848	89	1
12	109.2810782	111.4787246	-0.632814897	11420.17028	190.0680129	525.2777342	1604.828561	4079	5023.210526	44.53944949	1789.743127	118.6831794	120.3494588	236.0362188	621.8260906	1575.078261	-5.163702338e-05	0.01812904299	0.04652413666	0.004137583011	0.0118540233	0.007832246877	1	0.001316697155	-0.00513002185	0.1354223431	3	1
12	109.663285	227.7906939	887.2248979	14343.55197	448.8879721	533.9684245	1844.891503	5306	26584.5	194.872235	2418.22722	137.4580979	144.6371322	205.5970647	828.5962649	9053.109854	0.06480033506	0.03265895417	0.03629793592	0.006494478036	0.01168046585	0.0102790836	1	0.05275783735	0.02434551897	0.1155650098	31	0.9999996798
12	110.1225969	314.9695666	23.31896032	12786.61207	2010.271934	115.0080839	1921.670699	5166	4288.947368	65.46159447	2690.506262	403.2260243	91.55453325	259.8285639	1037.765256	2642.511838	0.001663554175	0.1591651919	0.01012316821	0.005527617639	0.0187847352	0.007844484061	1	0.001953298398	0.2900117267	0.01462138308	16	0.999814194
12	111.3448229	439.3298187	1306.689294	15347.23013	348.1253758	59.64117992	2100.390068	5529	13255.19318	260.7155262	2424.579015	135.4257057	121.2460027	217.6739403	829.1747927	5952.322104	0.08669084673	0.02310772548	0.004096171132	0.006547427921	0.01100915567	0.008396517516	1	0.06802191882	0.004073056161	0.00919363998	30	1
12	113.6534364	71.46104218	2678.378823	9615.16959	285.1935157	1903.30566	1546.32595	3612.5	9053.478723	443.7597947	1460.340891	151.1888903	391.2163938	169.7575992	537.1590845	3680.418579	0.2721395411	0.02929247633	0.1962565607	0.01922676778	0.01783302855	0.0302285679	1	0.2295223398	0.01414018228	0.71535757	71	1
12	113.3283817	486.1619038	-13.63049453	11985.17446	236.500051	657.8889995	1950.92156	4369	3660.269663	46.64050131	2641.118189	140.6785795	166.902912	232.4890129	903.2742193	1790.791812	-0.0013176554	0.01989167136	0.05255876276	0.004099083849	0.01501299473	0.009337337549	1	0.0007279190957	-0.001429125401	0.156010568	3	1
12	115.545319	165.672276	971.473611	11743.71105	360.3745149	57.04282489	1784.409982	4365	23328.69149	200.2951657	2121.763052	134.5773133	96.90314269	220.4468065	703.9732656	6010.270135	0.08238932415	0.02961748364	0.004784791065	0.008179173428	0.01508145313	0.009153418378	1	0.06470070937	0.01775696722	0.01078071309	30	0.9999999982
12	115.5991362	595.9502996	2006.249631	12246.13303	1830.195767	-43.33848985	2357.126442	5040.5	4267.944444	351.3830014	2208.759796	361.5442584	140.8815938	279.1158066	862.2237513	4654.468899	0.1690899222	0.148904222	-0.003702469277	0.01143884671	0.0158472427	0.01324829827	1	0.135023515	0.2661274336	0.005254683385	61	1
12	116.5162059	27.63977599	534.9631278	9004.154929	532.6516425	690.1472046	1061.166457	3434	6343.042553	129.8738564	1435.577783	150.6586371	154.0800005	169.0836873	515.8999272	2569.542129	0.06119252001	0.05944782776	0.07470762166	0.01009457715	0.01720128705	0.01442487234	1	0.0527629961	0.0804183501	0.2481225701	36	1
12	118.4847729	526.6840545	2373.875057	14803.21493	1396.526398	650.0458158	2047.905875	5684	5705.608696	454.9323653	2475.364869	248.2820925	220.7221318	202.7075925	909.2987866	2370.466681	0.1616244949	0.09756570889	0.04328272685	0.01168887673	0.01340175378	0.01406231661	1	0.1315708348	0.1587591005	0.1640657538	59	1
12	120.7900978	55.5715036	576.7459789	8516.92772	1404.029998	202.5669911	1163.675957	3481	9247.516129	153.1072073	1630.620234	292.2799986	94.67793023	192.7914928	650.219592	3984.128072	0.06834061102	0.1681574036	0.02580798319	0.01055146343	0.02243250428	0.01036734231	1	0.05652494407	0.3078473219	0.08443021974	43	1
12	120.9645411	639.4684674	3968.045981	8755.669833	1862.847974	-248.3106873	1655.706738	3895	2995.265823	1017.740666	2177.274621	467.1395469	211.2690639	177.8393301	926.7640039	2234.293554	0.4602881984	0.2150876997	-0.02644311589	0.03368720062	0.02194923793	0.02876899273	1	0.3675679919	0.4004255157	-0.003895812058	88	1
12	121.8555972	670.9883006	6019.644023	8797.480011	1390.460611	-408.1381661	1744.944101	3735	22051.13684	1209.297378	1745.673826	257.1605906	274.2795947	159.1897098	698.1802129	9377.9755	0.6763514007	0.163230102	-0.04314744875	0.02726633462	0.0200125598	0.03719999803	1	0.538905308	0.2887946222	-0.01326833531	93	1
12	122.3647659	222.7661555	2726.728371	8811.433689	443.9055009	-86.65712289	2348.696411	3465	4819.756098	1004.782493	3091.824518	203.8023306	188.9045385	333.3599226	1146.179422	6271.977583	0.3006529076	0.05040144768	-0.008886790207	0.03095556047	0.02884515441	0.0279448051	1	0.2388795735	0.05810029927	0.01465978239	72	0.9999999989
12	122.3501389	609.5048907	7386.553803	10907.31183	1830.226577	-469.0422375	1828.557465	4756	24668.73626	1466.669564	2043.819673	289.0716962	305.7100571	175.905091	803.023514	10615.55141	0.6773183773	0.1693788518	-0.04076053895	0.0281180399	0.01930603253	0.03096869742	1	0.5399139037	0.3016450936	-0.004615069124	93	1
12	123.521133	370.4298602	15712.76921	15674.18688	1687.486419	-812.6431342	1586.906809	6395.5	4912.313953	2923.170968	2937.280983	375.648131	613.8792429	215.3772116	1207.607177	2676.609516	1.009879942	0.1125814564	-0.04665370164	0.03725004382	0.01519496079	0.04684512921	1	0.8052387397	0.1779787163	0.05007179462	96	0.9999999998
12	125.7125827	404.2536958	1092.7395	15621.70578	1628.601059	525.7122168	2037.949941	6087	5455.231579	195.5042881	2661.453764	313.4864232	164.6886221	240.1325888	1016.649353	2223.774262	0.07088759984	0.1053372645	0.03291624264	0.007449242949	0.01288118704	0.009801836305	1	0.05828391109	0.1763466065	0.1075793325	39	1
12	125.2114997	433.2288782	11.92941914	16192.2103	2537.613305	360.8016171	2028.434633	6459	3321.795699	71.61880395	2127.404092	367.1929582	100.9724207	203.9944833	842.5266153	1856.329241	0.0008150558303	0.1602994484	0.02263401506	0.004651675659	0.0128625566	0.006372248466	1	0.002125116971	0.2923853093	0.05763561369	17	0.999604382
12	124.9827319	705.4958925	4163.942994	9252.907653	215.0432829	-256.1277709	1502.897324	3476	17135.80851	700.2996458	1539.354167	108.9591853	164.3506089	158.4838831	550.5658271	7770.660775	0.4488135673	0.02332811147	-0.02851984689	0.01857174797	0.01400081117	0.0190835671	1	0.3559250399	-0.000680577263	-0.0197246779	81	1
12	125.8474061	748.4695756	-8.789790921	6951.10497	1094.797517	665.0330584	1146.216096	2894	9140.221053	46.27391291	1363.199616	222.7923245	156.4200212	128.4392859	530.8001059	3248.503011	-0.001374209821	0.1596179787	0.0960389442	0.006955981393	0.02069689256	0.01390215513	1	0.005279059719	0.2909191412	0.3104272702	19	1
12	127.6493677	103.2679404	3708.759114	8075.515067	265.6066643	-179.4937636	1764.762043	3136.5	8692.065217	1102.960618	2195.57348	136.1490745	224.8726082	296.7896948	782.4263013	6115.213464	0.4533360655	0.02880435715	-0.02054697929	0.03778906624	0.02564151305	0.0318428527	1	0.3601478306	0.0107056351	0.009005652755	81	1
12	127.3739826	481.2587456	17.94329689	13609.91246	2072.31015	144.0504813	2108.762502	5522	4332.232558	71.59437128	2258.856984	351.3315881	91.05524701	260.607662	852.64394	1408.052971	0.001283027029	0.1610714544	0.01077925923	0.005602048221	0.0155472812	0.007533438973	1	0.001715391255	0.2940056256	0.01685742023	16	0.999330271
12	128.3267222	500.4816373	874.2685904	13682.23611	1444.976784	454.416881	1839.883216	5331.5	15108.12766	192.7771564	2442.033496	257.1711926	133.4393598	187.3943255	914.5102031	6387.247832	0.06342086471	0.1068291552	0.03316098184	0.008041888361	0.01362643491	0.009352853856	1	0.05233692895	0.1795764682	0.1067462609	39	1
12	129.6734288	236.6264321	4214.197536	13987.20686	3209.57787	-136.0719865	1873.847118	6010	8590.580645	873.2029538	2701.69896	597.3622723	237.965552	227.3025654	1118.298994	3186.337557	0.3024004635	0.2297525419	-0.009015927129	0.01984260704	0.01648872027	0.01891711011	1	0.2424331541	0.4333835831	0.02024076159	78	1
12	130.3750919	687.3466777	2613.702823	9445.043727	155.1351516	1855.490922	1837.422634	3521	9556.462366	468.0402026	1534.05824	117.2995222	363.2939384	190.0898344	540.2187741	3460.968222	0.27834589	0.01747975197	0.1920719441	0.01689409225	0.01393937448	0.02845496504	1	0.2340713834	-0.01066484462	0.7019795558	71	1
12	131.1685349	266.1919856	-105.1986421	10203.41673	965.7223986	2356.419942	2434.430429	4119	2088.273684	105.624256	3571.75657	372.1522773	849.5606745	335.956081	1356.968051	1577.81842	-0.009704603322	0.09439135718	0.2274769987	0.01330725827	0.03106183881	0.03995325527	1	0.006621828656	0.1544185456	0.760047923	15	1
12	131.3625323	358.7022268	1217.874387	12844.61802	248.522674	74.68925782	2204.874553	4726	9551.268293	287.7378849	2676.79377	141.6219016	118.7314092	231.634725	903.3706633	5222.635861	0.09416590907	0.01994286509	0.005348114941	0.01144231226	0.01341171685	0.01043245054	1	0.07405563417	-0.002659232447	0.01514120048	30	1
12	131.6057829	724.7637294	5093.408073	8108.735583	1306.594363	-315.9245432	1189.58385	3462	26248.93684	1032.13551	1567.660319	243.4467069	212.1318667	158.8287681	631.0021017	9048.993201	0.6349751393	0.1656227081	-0.0391175708	0.0371123618	0.01892670068	0.02760441151	1	0.5060588547	0.2943969174	-0.008842114938	93	1
12	133.7529401	386.9625687	7563.181927	16468.71232	445.4775765	1548.736821	2198.423359	6198	9473.369565	1408.972483	2628.798268	179.475373	476.330855	477.1752525	977.5870657	3835.840572	0.4660456832	0.02834621671	0.09232351678	0.02249393641	0.01289949092	0.02607183321	1	0.3778824759	0.00945230625	0.401439907	82	1
12	133.5419461	641.4625219	612.206405	9318.072402	1955.922834	253.0490573	1600.124733	3959	5615.597561	177.6439395	2520.338017	494.2164094	155.2375461	693.7438605	1005.579103	4198.894825	0.06714832375	0.2114205087	0.0292265614	0.01610585776	0.02170193449	0.0184234747	1	0.05632037761	0.398393233	0.09730868145	46	0.9999999997
12	136.3477864	294.2471212	7181.293465	15838.27593	562.2871797	1517.146799	1906.757102	5872	17344.3871	1453.330613	3083.185479	185.9271924	540.5728872	167.9813806	1142.10098	8504.280974	0.4550682236	0.03577868408	0.09267184076	0.01872099198	0.01536721108	0.03336725156	1	0.369201725	0.0251641299	0.4003397553	82	0.9999999503
12	137.3267857	71.45504614	1855.170118	10955.23645	601.7464383	-77.91604198	1563.707336	4132.5	2758.12766	331.5377829	1756.26507	164.9216735	129.9470599	228.7461943	647.7754638	861.6922864	0.1686057281	0.05518941964	-0.008114433065	0.01159480945	0.01444528195	0.01318742168	1	0.1332103168	0.07003201998	-0.01302087557	55	0.9999999999
12	140.8710707	226.0920552	2635.15102	15751.23599	358.4324621	2248.157331	2224.930975	5761	7337.446809	497.7814565	2522.61484	177.7273782	477.7273016	216.7970219	905.9337499	2255.577153	0.1665780689	0.02253819702	0.1398024512	0.012162833	0.01350769258	0.01954825832	1	0.1410983245	0.001590960154	0.4959447355	54	1
12	141.1797819	619.8125197	1818.755701	12102.40427	3646.9983	505.566153	1615.839445	5426	12315.80851	446.3261072	2398.813811	720.9694274	172.2046353	201.2600236	1050.121369	4346.961196	0.1560639926	0.3053226538	0.04301242063	0.01314755624	0.01934738052	0.01404157211	1	0.1296031839	0.5935902338	0.1683623555	67	1
12	143.3503479	349.5951836	4582.481065	15686.44407	1125.316481	1078.711612	2117.861649	6039.5	31589.60215	894.6891085	2567.728611	206.8316901	307.8018522	203.6877864	942.5162829	11487.36364	0.2945336702	0.07433191191	0.06840429034	0.01710663975	0.01563889287	0.01950487559	1	0.239442328	0.1081899782	0.2807264659	73	0.9999999198
12	142.7162008	677.8218025	1406.140075	9012.396307	423.7398532	1178.491883	1866.282195	3431	1747.077778	370.3245649	2301.596194	164.9158199	363.4320248	803.7137834	844.5117392	1585.746818	0.1576866096	0.04893790543	0.1312630164	0.0177380271	0.01883289818	0.0298359431	1	0.1337220656	0.05697193671	0.4652495659	57	0.9999999994
12	145.3146479	53.47715927	559.2728317	9240.891721	316.6764708	777.1688348	1354.104889	3410.5	16887.125	162.1346447	1701.948636	138.1403107	187.500369	166.1422264	588.1283891	7149.609805	0.06326743215	0.03482726015	0.08394534092	0.01042289275	0.018576851	0.01462499542	1	0.05474695437	0.02885846783	0.2797090078	32	0.9999951385
12	147.4560424	142.0111118	3753.267921	13136.11679	3942.63223	-172.8801532	1653.04856	6053	8939.355556	624.9164951	1988.314249	629.0385276	178.1265599	226.6482715	872.0573523	3322.113356	0.2833395385	0.3072588204	-0.0131625192	0.0174608072	0.01849660391	0.01458120685	1	0.2278208123	0.5958527498	0.003958856081	80	1
12	147.7126481	267.7491128	4351.552077	15196.03682	389.4461319	1045.687422	2061.095235	5698	10294.89888	971.341614	3123.328924	175.777097	336.8851775	265.8768336	1136.62027	3778.941717	0.2942192376	0.02644722315	0.06476090315	0.01474811072	0.01376431729	0.02510426707	1	0.2383691353	0.007995033685	0.2665793221	70	0.9999990393
12	148.2338955	282.4152106	1948.927247	10356.87551	500.9857605	10.53636261	2292.302294	3917	2193.831461	606.9456445	3350.65568	227.5434903	156.5286107	340.8211812	1238.000197	1895.247131	0.1824918967	0.05104192385	0.001716465227	0.01753639952	0.02175400949	0.01873911967	1	0.1449424445	0.06114219064	0.02398227938	55	0.9999999999
12	148.5105001	385.5842584	2421.99885	14634.34318	2390.338638	737.5139025	2197.507467	5947	6975.56044	513.098832	2918.674213	508.7855357	241.4369393	306.95878	1192.448289	2911.272159	0.1645220106	0.1664128385	0.05179402583	0.01302735072	0.01604767153	0.01330004642	1	0.1352919846	0.3027776684	0.1962657197	62	1
12	150.2626093	532.4943055	1098.185365	16617.62866	2712.790378	28.38003965	1653.690443	6744	19181.69149	202.9222067	2352.781366	409.3914676	109.6473457	180.4288582	950.8835722	4413.600337	0.06685252412	0.1664584548	0.001838390548	0.00688304184	0.0149872526	0.006868898525	1	0.05370716569	0.3043371398	0.001314799032	42	1
12	152.227184	473.0633114	-51.3423667	15620.18519	5008.610294	367.3721401	1841.703999	7050	7662.733333	86.43481888	2444.579341	754.833732	112.0789953	253.8730098	1067.317855	3090.66915	-0.003277742161	0.3279350228	0.02429378754	0.005875511633	0.01839806482	0.006855941857	1	0.0009787361402	0.6432356712	0.0676739463	25	0.9999999604
12	153.5168322	741.2333431	517.9775267	8278.727785	1318.241716	203.2774424	1162.759124	3376	18290.01075	158.3994717	1685.303094	242.9929036	96.86360483	177.7587025	653.8945344	7391.853385	0.06457120155	0.1632671754	0.02527018112	0.01055458988	0.01817491559	0.01269008331	1	0.05341041783	0.2976692153	0.08155041783	43	1
12	154.2797149	108.0132605	1550.342129	9641.19469	847.7932871	1346.865556	2145.706291	3710	2201.925532	400.9828976	2446.075561	244.7180734	417.6619817	289.6403174	927.5622217	1503.428585	0.1566443728	0.09166225695	0.1369630257	0.01657129536	0.02264213392	0.02933264741	1	0.1337839911	0.1463860497	0.4860189541	60	1
12	154.6434828	176.4777974	-38.23027653	13641.04342	2256.094569	708.7864795	2076.708222	5567.5	4461.268817	60.89004818	2046.885399	349.7778077	139.7401459	270.9753838	800.2325687	1369.826617	-0.002909548942	0.166309537	0.05383140602	0.004942395046	0.01531659347	0.007756812421	1	0.001303197651	0.3049853948	0.1646252887	18	1
12	156.6115055	34.46704651	570.5540539	9161.386809	245.4782262	732.5689967	1352.854206	3322.5	10429.30108	132.5900766	1450.528286	141.4428995	159.5533641	364.9675283	506.7247338	4221.823786	0.06365713778	0.02690492213	0.08138276909	0.01003926521	0.01759733475	0.0125531441	1	0.05479200571	0.01227711689	0.2707072548	32	1
12	156.7045484	642.2725309	10394.90182	10615.32018	722.3066839	-721.6403444	1671.765858	4355.5	11125.26316	2715.528337	2751.57376	182.133812	474.5399568	182.1849271	1041.327933	7045.274948	0.9993045149	0.07323051501	-0.06660477938	0.03905134338	0.01850278795	0.05518196131	1	0.7949565614	0.09580604665	-0.02245500891	95	0.9999875427
12	157.3384127	674.1480686	-50.68653941	11494.39912	188.3648476	1207.482647	1829.579434	4150	7555.391304	49.2965153	1862.58346	118.4462136	226.4945841	211.3381131	639.8355538	3692.001798	-0.004303636923	0.01681594748	0.1064188024	0.0045323956	0.01230364135	0.01173009645	1	0.00190585668	-0.007874813651	0.341094219	4	1
12	158.5695393	459.5443891	-148.7884554	14696.31001	338.8132399	1717.462316	2304.18159	5374	11354.6087	48.42125402	3165.258301	155.6836412	372.7804739	255.5267929	1120.878932	4542.720214	-0.01028270623	0.02395723449	0.1160795397	0.003711772515	0.01357574375	0.01337396844	1	-0.002150706752	0.007146152492	0.3732762238	4	1
12	158.3910311	564.7953171	3626.512556	12222.81433	2862.08827	-142.0110332	1836.343897	5338	8097.580645	902.7615952	2837.720424	638.2413983	184.0386688	212.083069	1189.33013	4595.011024	0.2968433206	0.2306670355	-0.01255898178	0.01926343982	0.0224332087	0.01728716916	1	0.2377552554	0.4353812287	0.006759020905	78	1
12	158.7807486	582.8090197	3818.541053	13419.06329	1469.687959	924.921807	1982.009817	5391	29373.84211	841.8315906	2642.438292	234.557569	263.3804881	161.7019886	959.4752635	11459.12494	0.2869548211	0.1151551568	0.06552870954	0.01489859785	0.01519869921	0.02075264747	1	0.2336707604	0.1937289546	0.270332473	75	0.9999999994
12	161.7243627	711.4486424	2625.501218	9567.38869	551.1047639	578.0326714	1811.298773	3640.5	20435.92553	550.2173938	1877.535696	112.9094212	196.1212472	250.2732563	671.0427882	7956.822118	0.2811760491	0.05758098478	0.0596048394	0.01547384033	0.01446927289	0.02266694654	1	0.2279507198	0.07333928916	0.246749669	73	1
12	162.7551337	299.7556785	6519.338766	13648.74216	235.36018	-328.6061256	2557.698177	5200	6700.607143	1572.742973	3128.142654	189.8464968	309.6664595	354.9009997	1130.082615	3307.744414	0.4720918019	0.01632851788	-0.02146369248	0.02968872804	0.01882724387	0.02842644369	1	0.3749606369	-0.01567204479	0.009782571696	81	1
12	162.2576555	336.5555138	4322.789559	15224.89886	1091.31141	1086.219856	2109.040938	5926.5	24303.67742	1062.124663	3224.627636	239.4012867	360.0269662	238.4529957	1212.907996	10867.3102	0.2927516744	0.07451950892	0.07006859311	0.0184140439	0.01396376605	0.02474460645	1	0.2381285487	0.108606732	0.2860642659	73	0.9999999805
12	163.3408012	150.3701309	1019.93722	15313.82605	4673.4388	425.5155077	1384.671791	6848	7676.589474	219.1866268	2388.655725	710.1079491	149.8943075	237.0263728	1039.512084	2956.654728	0.06654243795	0.306956075	0.0292287365	0.008990427902	0.02093158525	0.008695922645	1	0.05698697752	0.5983188713	0.1001714985	49	1
12	164.6658915	278.4808964	-81.87586769	15688.8892	1006.874622	856.5021597	1941.989355	5886	10673.23404	56.41997544	2936.148234	230.0245774	179.1674844	234.9341072	1081.919809	4157.144963	-0.005293985212	0.06579299469	0.05433159988	0.003664478503	0.01337859693	0.006619184858	1	-0.001785260988	0.09467944568	0.162649359	8	1
12	166.6097748	217.474504	2208.3179	13087.32759	777.485546	707.3503871	2377.221854	5088.5	6390.075269	522.0389779	2804.262656	192.7188862	223.3119741	363.9556034	1026.97823	2988.325535	0.1657406468	0.05688874003	0.05254550461	0.01329247032	0.01526170133	0.01509176946	1	0.1349980606	0.07357013851	0.1957066882	56	1
12	167.1358447	89.52839022	2977.742015	10367.08303	533.600397	663.9912617	1926.574135	3951	4900.301075	613.3817626	2103.375853	171.5897879	278.9517838	216.1209394	764.8294028	2220.851104	0.289170799	0.04953395129	0.05886692418	0.02268206173	0.019915872	0.0287944661	1	0.2342086185	0.05638502736	0.2457972292	73	0.9999999677
12	168.4281005	65.69959522	1567.873051	9900.96685	3993.10062	-40.16782156	1380.10536	4776	7911.182796	352.4439643	2023.071232	832.6534405	111.0928586	260.7011004	950.1754046	4112.108726	0.1552745815	0.4100787355	-0.004290135411	0.01657886358	0.02538029987	0.01217529957	1	0.1270659482	0.8128596015	0.008224389926	68	1
12	168.4976767	312.3392816	1034.380984	15413.49448	3698.635594	57.78269802	1734.605346	6515	13484.4878	254.690764	2850.534059	724.169741	122.3900601	224.3856839	1224.476738	5976.248628	0.06803916622	0.2460513908	0.004003760442	0.009199201624	0.01953735711	0.008587008626	1	0.05576236021	0.470873285	0.01155689655	45	1
12	168.732892	693.1965237	-48.78975681	10203.93644	1482.558052	1078.341457	1969.532694	4139	3488.273684	58.78648769	1681.004684	282.5467926	214.6039484	454.818841	657.8795581	1114.008628	-0.004792627592	0.1477389315	0.1087749046	0.006200255601	0.017232783	0.01244362178	1	0.003250382234	0.2660982171	0.3532168478	19	1
12	169.2906694	381.3077092	0.1185287214	15836.04218	5250.848673	144.6082291	2171.24943	7257	6880.247312	86.23320757	2296.068941	797.1473569	103.6453656	249.7069673	1039.703543	1788.107687	8.488556489e-06	0.3356169064	0.008792024115	0.005718732589	0.01997045837	0.006949273968	1	0.002665695334	0.6592782712	0.01517753119	24	0.9991772786
12	171.8227345	542.2755671	-142.2150451	14542.3326	881.3204245	1657.884431	2014.157866	5440	11771.47872	54.11436132	2831.195555	166.0948126	310.9975848	185.245315	988.597188	4188.039826	-0.01059439695	0.0601104481	0.1155339399	0.004348774666	0.01493215677	0.01203508882	1	-0.002001055146	0.08280509036	0.3724548661	9	1
12	173.4633651	481.28365	2804.147892	16573.69378	1647.380983	33.33525635	2568.192912	6495.5	6351.569892	503.362626	2575.016928	344.8038374	166.6170908	259.7553707	1022.802124	2354.199547	0.1692117977	0.1011537705	0.001955923305	0.01121063225	0.01297046372	0.01110628275	1	0.1349243906	0.1661979664	0.0233127296	58	1
12	175.5971629	252.0089546	11.75304072	15942.4686	2564.831393	118.9653193	2003.547695	6430.5	6770	135.6272907	2298.0542	441.6963874	181.4333368	1180.373161	952.8564534	2245.401856	0.0007814982809	0.1652222246	0.00782030344	0.007993158374	0.01446650408	0.01054112302	1	0.001165515505	0.3027016526	0.006660443333	16	0.9999892589
12	177.6349144	179.3434931	4244.138714	15214.61937	359.9249117	3242.584363	2311.283041	5677.5	8251.568421	722.82989	2608.70682	172.3356095	613.0095632	251.3015823	950.4414406	2863.769242	0.2804200684	0.02421470018	0.2066607872	0.01660829459	0.01251302659	0.02907566698	1	0.2367911501	0.003384314693	0.7530154835	71	1
12	178.4394564	413.6511154	-252.3453576	15767.27475	342.7336162	3650.007969	2084.803954	5637.5	4830.294737	76.10317892	2881.108488	175.97477	716.5591169	231.0197146	1024.014405	1725.463699	-0.01614069532	0.02200289625	0.2315441627	0.00484619103	0.01245941276	0.01983751993	1	0.0008657210666	0.003028377459	0.7703276691	5	1
12	178.8662217	661.3137193	17.26737901	10122.40029	1041.305771	223.2224072	1916.829754	3992	4099.452632	47.32947499	1984.196144	221.5826867	97.56504561	217.4995806	742.16572	2080.298873	0.002129404544	0.1074561749	0.02340426124	0.005071031977	0.01635703012	0.008863867642	1	0.002592485521	0.1817861559	0.05894051504	12	0.9999999685
12	180.7770619	295.8023074	-29.70352934	16517.88453	1683.975124	160.0719309	1909.687878	6411	8411.557895	61.44870148	2993.279715	368.0269827	86.02176024	260.4309701	1160.187202	2703.401914	-0.001965766795	0.1065154035	0.009815673154	0.003969556873	0.0143794744	0.005823040882	1	-0.001609389588	0.1798901414	0.01107135641	11	0.9984473506
12	181.7379878	556.534325	-131.294207	14253.23215	832.0968343	1648.15258	2174.123827	5416	11966.1828	55.11949661	2666.93258	182.7077988	311.5276003	211.7182216	952.3100774	4187.131253	-0.009682691521	0.06079776948	0.114885365	0.00430233061	0.0118032971	0.01107998148	1	-0.001305865838	0.08423079814	0.3704487564	9	1
12	183.5191281	107.3907417	929.2941834	14106.25426	5453.242696	15.51961365	1412.567617	6650	7644.906977	207.491002	2352.935709	849.3802849	122.9862917	263.5755449	1051.486194	2456.76243	0.06690964162	0.3872366481	0.001306466891	0.0100487562	0.0236740708	0.008926418171	1	0.05637907578	0.766335283	0.006414192074	51	0.9999985368
12	183.3651612	595.4021894	-130.2574306	12608.20546	171.1229625	2938.563848	2437.227709	4640	3961.431579	111.9518762	2106.153892	152.0899313	521.5283619	199.2743799	731.6205441	2651.271488	-0.01038052502	0.01388094549	0.227390933	0.01013453473	0.01296886844	0.02165858506	1	0.005103944697	-0.0140469361	0.7570706392	5	1
12	186.4255535	48.84961095	31.69640569	9936.820408	3231.358841	22.11699052	1497.958846	4537.5	5841.229167	63.66522237	1441.896436	498.9991821	83.06879576	231.0288034	655.1429348	1937.950347	0.003839823222	0.3246836329	0.002682550797	0.006582095114	0.02293298013	0.008819252741	1	0.005193888	0.6363498706	-0.005364051355	24	0.9999992654
12	186.0007724	753.5605998	53.76663639	7458.5925	1687.609794	84.88389291	1354.396862	3181.5	3149.366667	60.23412027	1269.015782	280.9876197	78.54779159	159.9189748	519.5337382	1082.893092	0.007421522646	0.2289156476	0.01143793637	0.008245543157	0.02255144484	0.01060398289	1	0.007494805101	0.4358861861	0.02267523531	20	0.9999961941
12	187.4192317	497.3667905	-50.57991988	15635.74353	1528.715263	819.9048604	2294.915879	6000	4813.255319	61.99900646	2715.418081	316.210849	192.4389609	390.6585764	1037.468197	1914.037965	-0.003346601113	0.1047498732	0.05386667943	0.00430341654	0.01349899383	0.007947514	1	0.0002132671046	0.1761724971	0.1627160557	13	1
12	189.479142	523.2745158	14.2012075	16340.5939	311.3713941	149.6775183	2142.37225	5919.5	4983.978723	51.80971376	2571.416037	143.1756207	82.1849502	251.6630213	929.4179504	1988.890316	0.0009601270442	0.01958020251	0.009805392037	0.00327899985	0.008988026105	0.004919042338	1	-0.0003143602983	-0.002072056527	0.0089860085	1	0.9999439632
12	190.280061	120.1299263	29.3534498	9788.108874	1497.487083	255.9931175	2064.581036	4009.5	1882.735632	56.42471481	3030.348841	449.251566	92.00557837	365.484821	1175.609507	1350.16331	0.003583310852	0.1516674296	0.02860934198	0.007481059023	0.02865850253	0.01063563995	1	0.004638771608	0.2742760674	0.07862501579	17	0.9998196645
12	189.9998856	138.3519045	686.8611293	11583.76859	307.0534055	2403.624395	1994.174273	4310	9440.032609	170.2491963	2104.463595	134.9637252	471.1603326	193.1100089	733.8961021	5026.050315	0.05660507417	0.02538966002	0.1987437756	0.01004826264	0.01513625475	0.02315583082	1	0.05698419316	0.009093593097	0.6740410694	33	0.9999999957
12	191.6816579	437.3782817	9.552154081	15624.47921	1502.744386	121.2669022	2172.506047	5946	4021.578947	67.50122603	3293.25406	368.2927355	87.22223715	351.5012649	1258.104393	1823.499661	0.0008988392721	0.09985074456	0.008479396921	0.004776275873	0.01453265817	0.006106122288	1	0.0005155118085	0.1659035396	0.006912526301	11	0.9994088165
12	192.4267959	195.6433318	-85.88627021	23228.76814	541.0697441	1205.779059	2018.0966	8461	6112.521277	52.2428022	1178.530948	180.2492275	115.4012359	190.5159387	410.3388392	601.1499505	-0.003616960535	0.02370554347	0.05290471065	0.002339432132	0.008182993062	0.004839746215	0	NaN	NaN	NaN	NaN	NaN
12	194.5220782	696.4015759	2628.489772	9429.242976	128.2474905	1822.326186	2078.104333	3521	4800.673684	533.0714883	1838.93894	119.3144953	421.4521716	217.1192618	646.5886079	2089.921491	0.2778406047	0.01429286006	0.1972861183	0.01670474396	0.01473174125	0.0299640882	1	0.2339773854	-0.01733148858	0.7197569337	71	1
12	195.4059197	375.9101281	-254.0254571	16579.97464	1691.311014	3777.833923	2197.000865	6409	5055.44086	86.73168963	2699.363835	346.6661677	689.8159677	215.9300699	1053.932937	2562.760479	-0.01566342563	0.1053829273	0.2355594855	0.00532040351	0.01323005214	0.01809220216	1	0.002522209763	0.1774978309	0.7869088137	15	1
12	196.7148323	316.2520915	1068.861811	15634.74449	1468.644016	172.7006331	2492.44953	6146	6145.189474	233.6893916	3026.930742	461.0647838	274.0875233	1705.301815	1179.226115	3340.861563	0.06924663176	0.1030296672	0.01205718372	0.00654693629	0.0235479933	0.01806609975	1	0.05554463809	0.1715619423	0.03514389814	39	0.999972761
12	196.9319734	673.1131142	-20.33844661	10931.15573	4514.995815	201.740826	1465.386628	5257	8047.71134	75.53045442	2119.934933	862.7943923	103.9836346	203.5569112	987.61954	3270.17854	-0.001881915638	0.4121746059	0.01953930046	0.007480634098	0.01991646269	0.009142981256	1	0.002794102121	0.8194990907	0.05422977817	29	1
12	203.4444635	156.6920018	2303.905054	14461.95551	1572.171681	2098.640724	2242.68474	5734.5	8435.585106	445.055178	2511.369532	258.2017234	435.4945507	205.3959974	934.6956315	3217.29182	0.1636658431	0.1078868721	0.1420315217	0.01323946473	0.01498065562	0.02180545518	1	0.1399437083	0.1802308385	0.5056404878	60	1
12	203.702368	222.4503363	-252.2200319	16940.06735	373.830552	3972.329378	2003.290662	6134	4842.842105	78.75501542	2462.230611	187.9152093	633.0646159	198.540768	915.988773	1512.814443	-0.01499050667	0.02407892818	0.2370532725	0.004561749466	0.0111777924	0.01780572146	1	0.002181072792	0.007350605737	0.7896701961	5	1
12	204.5309493	556.6444288	2.842854724	12552.24041	3063.519638	353.897996	2350.309313	5459	3723.946809	70.5454907	2501.243554	580.2098429	109.8119469	307.629556	1025.00346	1504.551406	0.0001874957875	0.2387480169	0.02790635861	0.005963166021	0.01715150225	0.00843039567	1	0.002921289383	0.4565500062	0.0781449356	21	0.9999333401
12	205.4850204	464.9088372	3692.301977	12628.97801	2604.841279	1113.632684	2466.79739	5683	7897.569892	1086.306141	3611.870321	1056.332349	595.134147	3126.778826	1482.204984	4276.553982	0.2876945132	0.2140782585	0.07444537801	0.04164030289	0.06043192926	0.08011817981	1	0.2360531016	0.4007150971	0.3043759567	79	1
12	205.3339245	524.6342696	1215.113827	13624.98952	234.8526748	62.32851521	2338.461087	4943	10483.33708	281.8516294	2728.426794	159.2248032	121.236311	284.7046421	952.3036413	4954.13619	0.09095787089	0.01647033416	0.004498657743	0.01008325524	0.01408885121	0.01044253567	1	0.07138702503	-0.009878507062	0.01135998016	30	1
12	207.6650265	70.87156772	615.5636658	9842.580946	496.5742746	1916.522468	1863.250805	3833	3943.578947	218.7423157	3056.665756	254.807549	708.0630243	849.5791383	1110.224305	2149.291187	0.0586604159	0.05441270861	0.1865088676	0.02113556284	0.0297761251	0.04207921937	1	0.05816120402	0.06980915841	0.6332033106	37	1
12	208.4659969	92.36595626	3400.520942	12301.57663	1278.28939	801.6401372	1798.978749	4865	16240.29032	773.7078429	2550.871173	240.6929598	278.1818807	214.9813387	950.6514153	7579.877185	0.2760134828	0.1030654821	0.06355307536	0.01776089809	0.01891115397	0.02481381879	1	0.2246279447	0.1685906717	0.2606086803	75	0.9983692414
12	209.4013016	368.7880359	1117.995251	16762.13214	455.267593	650.3073824	2251.94893	6056	21588.30851	249.2534881	2667.716259	193.9638462	178.0605494	229.0315123	982.1265522	7556.343835	0.06604771256	0.02807455735	0.03924130771	0.007283017326	0.01271995272	0.00967135807	1	0.0538989167	0.01473129756	0.1258668646	31	0.9999999979
12	210.5217909	121.5798043	19.12314199	14504.79142	3300.682612	337.6207454	1819.899816	6126	3777.635417	99.66161889	2338.119869	531.5336938	143.0688505	1008.648627	957.4235374	1245.510347	0.001133801522	0.22530317	0.02362314651	0.007779245723	0.01728994799	0.01149494976	1	0.003230402904	0.4284059227	0.06316069876	21	0.9987688891
12	210.6134134	337.4743154	3348.188528	19539.30514	6543.092038	-26.30522968	1822.434005	9125	8211.483871	563.3092637	3056.576447	1015.8729	165.8964135	224.2432143	1346.654623	2940.128641	0.1705871559	0.325376854	-0.001544112471	0.0116660942	0.01734531125	0.008733174186	0	NaN	NaN	NaN	NaN	NaN
12	212.0830066	43.39274696	4189.713162	9063.423334	941.8294199	703.0119617	1816.016239	3685	4283.833333	927.6465124	1843.223024	220.6853259	286.2925007	252.166966	721.8503582	2280.016571	0.4669558476	0.1055916181	0.0813276919	0.03423315196	0.02158989764	0.03106877437	1	0.3788064888	0.1710929102	0.3661255881	86	1
12	212.4110127	623.7178313	-50.33645012	15602.43285	301.3639196	395.0486527	2171.529495	5615.5	17548.89362	45.55452889	2312.359469	130.9023159	99.58714476	229.1811989	795.6564323	3592.140086	-0.003053653131	0.02034731783	0.02548610426	0.002998008514	0.01038756852	0.006353216791	1	-0.00247028754	-0.0004239916685	0.06219683854	2	1
12	216.7967007	318.4290733	1071.365611	18207.44368	623.0588345	1780.510183	1967.305674	6779	23922.28736	268.5870387	3138.865321	188.8431819	342.4485521	180.141045	1138.484731	9361.176219	0.05847063845	0.03504597608	0.09838851635	0.008001146394	0.01165571268	0.01154262221	1	0.05187429122	0.02937151338	0.3284510988	32	0.9999999991
12	218.4345808	254.1330176	2995.104435	18021.50947	1899.225532	46.19595956	2337.908464	7076	5103.958333	517.1360208	2840.22458	360.1174462	156.0658651	240.6790564	1104.002954	1750.555701	0.1664482098	0.1065823738	0.002554262225	0.01036524102	0.01445715976	0.009311231034	1	0.1328160898	0.177597268	0.02490953307	58	1
12	219.4327817	174.6795161	-164.5778844	11906.59471	651.5838318	2769.210504	2524.868164	4525.5	3395.925532	78.14568768	2238.100245	205.7812724	553.7871328	675.0684676	808.4181219	1486.922312	-0.01359040463	0.05387275748	0.233178851	0.006878870215	0.01646273825	0.02075877396	1	0.003402384762	0.06968040996	0.7775571123	10	1
12	219.1007818	529.5664671	-97.60097054	13293.28849	1410.929413	1552.972852	2486.094492	5289	10876.47126	67.26618652	2785.418197	292.1902995	324.1908695	264.9399306	1040.443458	4453.899154	-0.007948128357	0.1050523124	0.1162952239	0.005526373001	0.01513158932	0.009956924731	1	0.0007116022462	0.1768109424	0.377102213	14	1
12	220.6356714	353.2637756	8454.503499	17781.14072	559.683549	-194.4473628	2120.194515	6767	20845.71111	1738.138857	3188.770665	185.7566988	321.0977616	215.3800242	1203.197539	8492.708236	0.474286669	0.03234294631	-0.01119040752	0.02356398338	0.01087067072	0.02149838737	1	0.3775999482	0.01779774646	0.04624441699	81	1
12	221.0650098	474.7951924	4754.230875	16021.86303	390.415039	1131.267702	2335.077784	6007	12160.51087	1086.154114	3200.929168	180.4961178	384.4436557	223.9624642	1174.037887	4848.260709	0.3004285752	0.02634510352	0.06829235504	0.0170975074	0.01318451104	0.02170875524	1	0.2435785032	0.007687916324	0.2801971153	70	0.9999967373
12	222.3910054	80.3566363	7.865370617	13000.57646	1955.182484	90.46995319	1576.630607	5139.5	7556.189474	63.17017532	2537.962393	364.7162895	83.04755166	253.8798946	958.0787057	3154.812906	0.0006207205235	0.1496948198	0.0069799534	0.005478608724	0.02007329618	0.006769897361	1	0.0007932399112	0.2702122978	0.003236467698	16	0.9999990241
12	224.5287378	275.4861688	3037.994577	16785.13912	469.9472893	67.61127649	2356.870668	6197	13992.72917	688.0010833	3300.073704	181.9308652	156.3933376	237.2149409	1233.377315	6499.347709	0.18041809	0.02885676692	0.004293672482	0.01226930827	0.01064463788	0.01065911544	1	0.1431863082	0.01474525631	0.03170166465	52	0.9999962734
12	225.4213224	48.68243049	1727.515323	10905.7583	627.1840061	1493.393869	1687.459801	4181	2434.152941	305.198687	1974.695663	182.6383692	305.3510187	237.4580895	735.4924963	855.5948015	0.1585553813	0.05577672151	0.1338781453	0.01483864063	0.01521322939	0.0196802264	1	0.134675596	0.07126763412	0.4746893654	57	1
12	226.7439946	13.52596691	609.2322022	8532.644645	524.6145646	9.592906819	1466.832301	3235.5	8398.670213	116.6334041	1305.467689	142.4457531	80.3748132	182.7614509	467.9307827	3358.991821	0.07312605527	0.06266994644	0.001028423068	0.009005052053	0.01633463404	0.01047348628	1	0.05742713444	0.08706014271	-0.003285500215	34	0.9999999986
12	227.3148802	758.4960439	581.3593363	9187.88268	890.7630395	207.3418624	1302.456488	3584	6197.308511	124.9175263	1434.024773	174.2899833	111.0028333	210.1346265	537.8349016	2394.092281	0.06457430153	0.09816989062	0.02423218554	0.009545889963	0.01453511349	0.01097305368	1	0.05255855156	0.1614481973	0.07592810035	39	0.9999999991
12	228.3502129	309.4721171	-55.04048995	16161.47813	3931.712104	903.3618878	2192.585487	6993	12888.26437	80.24921186	3067.255206	816.3253589	207.2626982	298.1234149	1347.37118	6535.110991	-0.003570750838	0.2480068789	0.05619639519	0.005598966697	0.0197127382	0.008573178051	1	0.001916884253	0.4759517785	0.1751954874	22	1
12	228.6788146	568.6662906	7538.628613	16298.76602	3717.452672	-291.1822771	1790.273269	7147	8383.869565	1535.413102	3304.550083	825.9969886	320.1671324	201.1547188	1451.892307	3351.380851	0.4691764793	0.2323928106	-0.01934695396	0.02104519989	0.01447280186	0.02301372322	1	0.3753719695	0.4365023075	0.02318816116	88	1
12	232.6845593	144.5088442	13535.11784	13262.31703	1508.242332	-760.9725243	1626.588972	5565	3467.755319	2854.54088	2754.303793	345.6937911	559.507571	199.2495118	1122.30289	1520.866481	1.029137988	0.1123376267	-0.05609332658	0.03965863449	0.01610166352	0.04719434197	1	0.8200306257	0.1771986936	0.02193585858	96	0.9999999999
12	233.6319273	161.0220977	1934.088714	11392.1461	606.1733724	562.8778076	2366.447711	4320.5	2033.892473	514.8596855	2758.705247	208.6846055	210.8755813	364.2189762	1012.508281	1089.330802	0.1728883821	0.05346143313	0.05015387814	0.01443667643	0.01742567844	0.01834192081	1	0.1405223918	0.06629696573	0.188996552	56	1
12	234.1720443	252.1546256	2591.418094	15454.62997	6607.063524	-21.15314781	1868.751833	7653	7869.021053	542.8966758	2962.720029	1331.421292	157.5593597	256.2811036	1459.654469	3058.64309	0.165313301	0.4329136608	-0.001215441009	0.01310913992	0.0253894158	0.01079219739	1	0.1355888576	0.8604953007	0.02186944003	68	1
12	235.4814282	349.2267761	-34.35343783	17732.64279	343.9030394	1008.718982	2284.369901	6375.5	7004.032967	60.05670016	2911.844428	181.0787576	208.4392277	279.9853666	1063.256583	4160.212253	-0.002041100282	0.01974399231	0.05681189262	0.003476275823	0.01066953582	0.007314628587	1	0.0004314413921	-0.001731838436	0.1705163071	3	1
12	236.3471602	31.35105351	8.961136885	10391.27946	1001.052382	72.1450547	1418.206484	4009	4896.191489	46.56280682	2130.781836	221.5934312	68.31426626	252.2961001	780.0087546	2225.183609	0.0008198848417	0.09980879066	0.007521127183	0.005016392629	0.01852993707	0.006802781633	1	0.0003875831011	0.1658178292	0.003586010888	11	0.9998129616
12	235.8310597	478.2335476	-28.17374921	15957.70692	2532.287866	144.3362789	2240.987011	6494	9837.423913	65.52452668	2854.966522	485.7464946	86.72330667	257.5582619	1145.191989	3918.519249	-0.001745815462	0.1667435972	0.009721819832	0.004467447879	0.01510724242	0.00565703351	1	-0.0007133472152	0.3059200198	0.01268654806	16	0.99878059
12	239.7826253	229.7868093	5038.033699	17299.0681	453.3247646	3773.860968	2492.145618	6454	14413.97938	815.5441024	2693.196706	192.2193058	635.2895348	691.9584617	1016.005369	4550.577136	0.2881083853	0.0264224327	0.2168056547	0.01751223461	0.01134758089	0.02580140223	1	0.2436560273	0.007882870965	0.7898700011	71	1
12	239.6410799	285.3689312	-131.5695503	16744.95585	5722.140752	1930.787053	2186.409662	7700	3793.114583	111.0160605	2528.20622	931.2448944	328.6406369	218.1460381	1203.493132	1710.263205	-0.008154486467	0.3341871148	0.1165758578	0.006958298552	0.01694455595	0.009880288853	1	0.003327617503	0.6562990726	0.3852068704	27	1
12	241.2838507	419.6573874	-149.0347149	17942.85226	1957.075412	2174.652213	2671.418182	7078.5	8298.494624	78.59860855	3128.513217	428.2947907	414.6254745	212.3881088	1247.173875	3455.325803	-0.008214096799	0.1079321041	0.1194627325	0.004697530431	0.01285183852	0.0105155874	1	0.000745390532	0.1828379217	0.388062071	14	1
12	242.2893351	120.3067235	-42.2815844	15445.41243	263.6109494	759.2999993	1785.639889	5512.5	5299.172043	53.18985832	2576.074198	161.38736	162.4236595	240.7653569	871.8286152	1818.381893	-0.003212428212	0.01890988207	0.05128811746	0.003697396001	0.01311741047	0.007482002948	1	-0.0008868534271	-0.003454911975	0.1511572249	3	1
12	242.4772163	204.4476707	-21.93847895	14112.20403	6166.269712	279.2205589	1900.026006	6874.5	10205.46341	96.81057909	2594.193857	1165.049566	110.5008222	308.682251	1246.990648	6027.667407	-0.001454345678	0.4387254179	0.02079561092	0.006894802632	0.02208077989	0.008047094329	1	0.003540855034	0.8750516552	0.05949644536	29	1
12	245.6290362	84.19813221	828.4624868	12733.51822	293.2272423	429.4139148	1877.382665	4705.5	15031.63855	175.2505279	2150.785065	152.9284588	124.3847032	232.9890149	723.340265	5443.627083	0.06453829428	0.02140018828	0.03311838959	0.008273562699	0.01543271129	0.009320910174	1	0.05219925206	0.0007924362028	0.1041789687	31	1
12	245.8484888	384.9082611	-31.9254412	16916.40736	2798.821691	381.1910425	1885.036564	6851	4156.173469	70.41913592	3081.822834	602.6348571	108.0189763	250.3069665	1281.694169	1641.942243	-0.001899557302	0.1683683734	0.02324193789	0.004509091077	0.01435091076	0.005567680331	1	8.852272571e-05	0.3093090055	0.05935958125	17	0.9999640864
12	245.3892591	605.8468936	900.3654457	11677.57073	620.7731726	85.72354329	2295.997927	4436.5	6621.021277	217.9143705	2889.690688	187.7532016	114.3126136	222.0014568	1044.238795	4329.685682	0.07659996054	0.0530161009	0.006841436079	0.00934202175	0.01445800423	0.01067155703	1	0.06048287296	0.06680257008	0.01727469327	34	0.9999770569
12	245.3615482	629.4658658	1008.056136	11188.02334	219.2120272	77.09573581	2270.71253	4188	9455.511111	264.9282589	2745.133199	123.1799943	117.4324874	308.4077249	949.0112438	4561.858106	0.08867532856	0.01929344588	0.007332724164	0.01039770641	0.01477253688	0.01357406382	1	0.06978238758	-0.003940591693	0.02070163436	30	1
12	248.6305954	268.3053414	-39.12848258	16576.06987	3832.406051	387.063437	1870.439484	7072.5	5025.265957	84.13479717	3396.108631	919.2044129	130.616264	259.2599292	1470.226711	3448.328478	-0.002320350271	0.2385943981	0.02471893621	0.005947279963	0.02121856993	0.006186857537	1	0.0006970224548	0.4562680006	0.06656121751	21	0.9996737863
12	250.2636757	192.0690101	2684.092509	15985.62494	3639.629674	741.1759618	2016.969097	6855	5787.284091	583.3193188	3054.618071	803.1191129	255.3796158	273.4796938	1316.218077	3246.394899	0.1655060514	0.2361431545	0.04739001048	0.012301358	0.02216791051	0.01417103936	1	0.1366260247	0.4486847502	0.1834810237	65	1
12	250.5244675	309.6591625	4663.729622	16539.88561	407.1355149	3716.386687	2706.861651	6147	8267.530864	959.7396855	3114.370705	185.1769938	803.7673207	312.3622183	1183.224241	4558.514237	0.2863359093	0.0235009078	0.2257147327	0.01747914466	0.01156972986	0.03055836317	1	0.24279757	0.001786275037	0.8201140658	71	1
12	250.2694896	515.6542028	4710.417692	15189.616	808.6798561	1017.19422	2412.185806	5748.5	8914.673913	916.2085442	2846.177219	221.1325133	347.020138	529.0688333	1052.492971	3151.105291	0.3050730197	0.05737059513	0.06853540537	0.01581570701	0.01381937758	0.0203044871	1	0.2476893479	0.07254404893	0.2830812196	73	1
12	251.777324	450.5088316	4843.703702	16546.80962	3808.51979	-123.565518	1837.591357	7153	11102.25806	1189.587872	3761.590869	947.7857037	239.6663667	217.5859727	1639.626304	6203.557156	0.3070914249	0.2361578648	-0.007195220997	0.01761037106	0.0175599566	0.01700525182	1	0.2463900879	0.4467175551	0.02780816712	78	1
12	251.568505	789.2976866	529.3556596	7539.609182	2265.483775	531.8301633	1313.766852	3408	4963.247312	117.9633881	1360.50669	406.3599157	145.612492	155.8103768	584.1272566	2150.290317	0.07192414537	0.3052648063	0.07397626528	0.01159762621	0.02066227407	0.01527550187	1	0.064274428	0.594657963	0.2557840102	50	1
12	252.7417625	214.7783701	1216.060504	14730.0921	539.3649087	130.2084074	2033.906051	5522	22197.81609	293.4325771	2786.399327	139.5132716	124.5989158	212.0755414	973.9544291	9992.807452	0.08187725028	0.0363910447	0.008367746607	0.007964158219	0.01347238017	0.009030062607	1	0.06461211757	0.03193517207	0.02323950815	30	0.9999496425
12	253.9800511	478.4682383	1488.657523	17290.4142	351.6239104	104.4311008	2180.048786	6218	9710.5	313.7582825	3157.474189	181.5429973	113.1605163	248.7643529	1143.142117	4449.577368	0.0869846786	0.01913272068	0.006235513143	0.006371005019	0.01256343469	0.006808650422	1	0.06835264512	-0.004251354248	0.01651969284	30	1
12	255.2206295	640.8942833	-144.0012225	11137.18165	1068.592786	2641.796901	2624.751992	4448	3700.673913	65.63278097	2511.336087	261.8619656	591.4476374	220.5113373	929.8531979	1571.944502	-0.01364105687	0.09588760056	0.23048459	0.005392604166	0.01492330921	0.02198556207	1	0.003687920378	0.1576036616	0.7695648381	15	1
12	255.4534689	725.9563422	3121.763226	10749.99222	526.0965374	-138.2265154	1701.675219	4080	7223.130435	697.0910336	2271.61165	156.3826179	265.198941	1114.635902	826.391943	4113.50644	0.2912071713	0.04985917031	-0.01374679528	0.02038054616	0.01436090234	0.04330737868	1	0.2309808899	0.05710714938	-0.004310461614	72	0.9999999103
12	259.6243678	86.41675589	1803.07685	10473.63973	2232.826493	-37.06607866	2070.115947	4511.5	3547.238095	460.5619485	2426.086443	554.2474562	121.8414313	330.5032363	1008.020996	3304.226573	0.1722799851	0.2131169766	-0.003425014138	0.01838920797	0.02866708363	0.01388586492	1	0.1383717229	0.4004519713	0.008962119961	64	1
12	258.995097	168.5573237	4237.170979	14478.10044	979.3588606	1004.037796	2106.692434	5553	21711.03409	1000.434085	2972.096541	199.4430308	340.9286428	192.2885337	1061.978391	9119.758803	0.2990121954	0.06791760415	0.07032551738	0.02149182411	0.01862294965	0.02277990055	1	0.2430812601	0.09470068667	0.2881897825	73	0.9999999998
12	259.5883107	288.7991763	3384.827973	20218.87126	3510.769846	17.24220311	2163.608973	8428	4639.870968	662.2128185	3331.58643	639.957272	182.3901731	254.0633028	1384.47263	1491.256949	0.1649535822	0.1666142065	0.001208329076	0.01268767015	0.01350007086	0.009681206848	0	NaN	NaN	NaN	NaN	NaN
12	259.8284705	241.3034829	3086.911209	10019.88577	62.01410363	-64.52412573	2680.458952	3681.5	1193.0625	1229.176644	3825.991699	158.0314343	213.270288	487.3478387	1366.935959	746.9241181	0.3091585176	0.005430898542	-0.007603539897	0.0362634632	0.02988762665	0.03033232563	1	0.2452369	-0.03612915753	0.01964268911	69	1
12	261.4018659	115.2424257	762.0340748	10861.23683	589.5465905	353.263187	1882.887391	4117.5	4167.095745	193.1729346	2374.891338	178.0917636	134.0861789	271.7258098	860.3316645	2504.96625	0.06808950195	0.05728909963	0.03361920391	0.01039931695	0.01864941916	0.01149189114	1	0.05551023766	0.07584130439	0.1078526068	35	1
12	261.4895065	551.6791701	-145.6295815	16323.50293	5403.884965	827.5432449	1969.791546	7504	27180.8617	92.63713732	2487.234712	882.5703843	162.2637135	215.21881	1146.338903	8297.085128	-0.009129572014	0.3392507691	0.05214068841	0.006078795401	0.01670499839	0.007267136944	1	-0.001707648688	0.6669724285	0.1627762243	26	1
12	263.4057635	36.26174114	613.8671965	10955.69938	624.4656565	2172.174581	1754.227381	4109	7216.617021	120.655593	1438.871367	144.0407623	362.4757587	222.8166462	524.3195555	2367.415555	0.05602306642	0.05810588431	0.1958545478	0.009127331908	0.01394797857	0.01828831024	1	0.05671891291	0.07756652879	0.6649617222	37	1
12	263.0371464	305.3512167	2153.858197	12472.50042	553.7786824	722.6892436	2894.824382	4817.5	4633.123457	657.6101659	3823.866081	212.3520667	279.2069212	470.149225	1398.046904	3893.434748	0.1707411126	0.04625442672	0.05321333064	0.01864905155	0.01792805163	0.02702099922	0	NaN	NaN	NaN	NaN	NaN
12	264.6193491	760.6086587	1385.363197	8325.509238	790.4895305	-52.75513688	1671.542139	3250	3138.46875	321.4920593	1982.0169	207.2349032	118.0153317	217.0712037	758.5993557	1716.393244	0.1654075364	0.09601498231	-0.005856843101	0.01386678327	0.01776683341	0.01549635547	1	0.1312917466	0.1555073514	-0.004688639675	58	1
12	266.6358013	415.517834	-212.9477653	19048.53381	465.3638364	2336.87524	2391.96029	7066	19747.01075	56.97067173	3135.794173	186.8749957	398.2282318	251.3920108	1145.777033	5679.577613	-0.01180077807	0.02536318664	0.1226593138	0.003608163324	0.009908347113	0.01036844082	0	NaN	NaN	NaN	NaN	NaN
12	266.8530242	526.9156672	894.2873742	17173.45112	1073.856494	3640.399758	2119.708436	6491	22768.1134	170.5280142	2339.76346	230.4677409	537.7185503	211.5000887	888.8429184	6674.780101	0.05215824743	0.06438150212	0.212069955	0.006593492339	0.01106374103	0.01696494222	1	0.05478453441	0.09073895449	0.7202248769	37	1
12	267.308404	487.5051003	3060.11113	17897.21117	1817.958947	10.80759354	2182.030301	7043	7005.93617	633.8160032	3275.284338	434.9382691	172.2427596	189.6489184	1326.84601	2603.75892	0.1716953022	0.1029382069	0.0007156774774	0.01032487711	0.01242677154	0.0110095944	1	0.1368523002	0.1698972927	0.01966217987	58	1
12	267.7021923	679.1824646	722.7021703	12252.16209	703.828954	1092.026705	1804.789982	4512	8111.054348	145.648359	2196.818352	148.2836812	244.7316882	194.0893037	786.4771937	3459.071823	0.06090379629	0.06087956178	0.0919838075	0.007109675367	0.01207418851	0.01257842798	1	0.05370595192	0.08340165661	0.3077204759	36	1
12	273.0765835	174.6656091	10.37272821	13929.47916	2269.172185	763.2478767	2124.610805	5744	2907.408602	78.77088125	2558.770498	419.3489993	173.4174868	241.6875728	984.165261	1419.213394	0.0007568977021	0.1586755814	0.05367071787	0.006073678526	0.01727252095	0.009969985669	1	0.004137470135	0.2889576831	0.1646781793	18	1
12	274.585167	78.30329397	1290.753995	7886.513513	1669.699728	359.977942	2256.583507	3343	917.7659574	427.6466201	2764.08404	593.8865889	205.9218053	463.6225838	1168.244406	484.8246646	0.16101339	0.2100063905	0.04614221282	0.02078636848	0.03859447358	0.02788617216	1	0.132628421	0.3940575091	0.1773178867	65	1
12	274.1869188	613.876408	481.4454298	8507.846393	432.9855068	1911.586919	2757.454257	3357.5	4498.989011	210.0114988	2972.825587	198.7829403	647.0058055	432.0334493	1099.318584	2878.864508	0.06229144563	0.04989983477	0.220718839	0.01202702058	0.02567930492	0.03729001185	1	0.06330652784	0.06027946438	0.7519581867	37	1
12	275.6442968	649.5906489	3732.845016	12259.22743	157.8806514	823.6253257	2552.38642	4613	5185.776596	740.6824087	2419.426978	148.7329043	262.6508551	263.1852883	895.4694383	3217.373159	0.3024931391	0.01240277962	0.06537726331	0.01729561661	0.01366534759	0.02482630607	1	0.244869042	-0.02151472431	0.2701768923	70	1
12	276.8444167	14.80397484	-62.91750788	9489.974175	2859.424461	932.2923304	1295.588545	4298	8314.442105	78.83286998	1873.137802	524.7703733	194.363219	208.50284	806.2106894	3462.235539	-0.006250676946	0.294973978	0.09800993827	0.009680674578	0.02421648494	0.01353340515	1	0.003136575755	0.574232606	0.3203466013	27	1
12	277.8253936	587.3586003	4329.80225	14807.15035	843.5148354	1049.970593	2459.806374	5774	20775.51579	912.5505172	2661.136102	167.3603358	274.7681513	219.8555476	962.8200975	9167.829976	0.2985453223	0.05896363006	0.06948478251	0.01533402923	0.01351923554	0.018187058	1	0.2425430072	0.07597126887	0.2848998772	73	1
12	279.2478142	302.288693	-264.1070424	26316.44885	620.4568482	3035.358216	2132.942323	9630	22179.96842	95.30343789	2403.32665	187.840535	303.2766763	608.8691236	785.0065006	2552.984017	-0.01008328975	0.0245762866	0.1159088358	0.004148903499	0.00805883541	0.00749024781	0	NaN	NaN	NaN	NaN	NaN
12	279.4890513	689.5680358	753.5454287	10578.38356	727.3170147	47.92279136	1761.071578	4140	16754.44681	181.7007845	2113.395938	150.9517547	79.95715881	167.5917057	745.2915524	7054.132425	0.07071544342	0.06794197421	0.004648124469	0.008167100048	0.0154256204	0.008075348591	1	0.0558020434	0.09812372423	0.008814562374	34	1
12	280.6712581	376.6113208	14212.97262	13649.88982	1556.338504	-665.1530849	2200.604134	5622.5	2845.78125	3720.827655	3603.374796	455.5094768	602.7942969	283.9598424	1487.933278	4114.877785	1.053805279	0.1133194817	-0.04416309241	0.04262320725	0.02031168707	0.05634755089	1	0.8406015933	0.1788842364	0.06883447535	96	1
12	282.4237232	626.3753203	931.9080391	13702.60827	1467.119218	510.4669446	1978.26498	5381	12276.03333	201.8637982	2650.952397	271.1285049	129.051617	211.4784924	968.5579504	4653.001949	0.06577510732	0.1073707739	0.03601315665	0.007746012256	0.01439706646	0.008633662779	1	0.05442037557	0.1806729526	0.1171497377	39	1
12	282.5689776	712.1199994	2624.919078	9232.882752	126.6537012	1836.59392	2122.881104	3449	4911.731183	635.532776	2187.61785	104.4207309	469.7234394	236.0822919	784.5753651	3421.48806	0.2844981828	0.0154922493	0.2004246655	0.02085601184	0.01310936245	0.03849846237	1	0.2395352028	-0.01492119015	0.7321631477	71	1
12	283.83873	254.6056024	985.708017	15755.9514	3991.821992	88.90164822	2002.404142	6892.5	15353.29787	244.4413669	2762.383627	703.1864546	117.0289141	269.5768342	1186.153124	5742.227738	0.06648461235	0.2517275669	0.005685297367	0.007593450371	0.01583199558	0.008372761893	1	0.0546981036	0.4827720777	0.0171787771	45	1
12	284.8770251	330.4922167	-56.09932774	18285.49368	8040.439737	450.3491903	2014.496854	9117.5	7419.619565	92.92198629	2673.193757	1270.970324	113.1177978	247.4435686	1320.759309	2785.205522	-0.003014468634	0.4307444883	0.02437888543	0.005408236355	0.02044776466	0.005967822608	1	0.002434841302	0.8583699311	0.07125171125	29	1
12	284.5188866	421.6896966	944.7642757	17611.79927	1933.715538	3755.892966	1862.09803	7059.5	8203.927083	218.0608449	3232.643908	410.9867506	708.5529264	212.765279	1297.343974	2855.979365	0.05339060599	0.1103365761	0.2146392988	0.006937561018	0.01029426221	0.0180645793	1	0.05649785528	0.1868837562	0.7308170195	41	1
12	287.7219265	88.38589915	5352.298161	11033.15243	2574.249328	-264.6476219	1720.995285	4884	5496.827957	1272.697255	2701.337444	587.5323693	272.8030319	222.2049152	1135.768482	3511.783375	0.4662160696	0.2227483668	-0.02204454244	0.02795738815	0.02078657216	0.02985603887	1	0.3727035479	0.416365965	0.01289277175	88	1
12	287.6288555	400.2881134	2369.014364	13218.10734	3057.620291	114.7021726	2889.424327	5830.5	3347.225806	662.9036813	3784.789125	849.8129542	156.6439476	364.5190175	1585.752572	1861.581738	0.1801319149	0.2262516578	0.008589795914	0.01358204143	0.0209814452	0.01432371925	0	NaN	NaN	NaN	NaN	NaN
12	288.480043	566.7346111	-33.30592176	16493.99829	329.9090926	147.7205594	2141.896947	5907	9689.606383	53.57968445	2362.356321	152.6960775	73.82331406	230.7550065	863.7279671	2553.526578	-0.001993534691	0.02022814267	0.008987151828	0.003398836349	0.00941376824	0.004689222684	1	-0.002727428319	-0.0006725867793	0.0055004506	1	0.9999990454
12	289.2725851	180.4465307	2981.006928	17347.85296	375.2040453	899.5917492	2282.01845	6376.5	8687.510638	546.2509262	2795.062168	161.7174797	250.5694264	587.1135977	1031.550147	2939.786733	0.1703531875	0.02330808649	0.05070602464	0.01173051275	0.01015249976	0.0135036582	1	0.1381649677	0.003234536869	0.1893711253	53	0.9999999804
12	291.0398256	460.9254533	48.4003634	8503.9733	30.849925	499.6720342	2854.065498	3208	2106.021277	45.67500648	2682.648841	113.7036417	177.8945184	519.2745301	963.9855997	1428.662891	0.006864650746	0.003559594979	0.06027786301	0.006196542888	0.01681269646	0.01519903542	1	0.00760253973	-0.03573158845	0.184026646	3	1
12	291.648135	511.1206841	7924.150133	16810.07592	477.5499836	-235.9077557	2460.742784	6369.5	28756.12766	1548.574864	3009.411524	181.0526114	294.3140252	183.0823984	1129.007725	11123.29569	0.4732369898	0.03075169846	-0.01320757445	0.02221994858	0.01138403909	0.01998820245	1	0.3766048105	0.01448509868	0.03899091157	81	1
12	293.6308359	113.3375063	2195.761381	12079.33276	177.0060308	17.54332041	2194.816266	4361	3840.764706	554.8733379	3290.296477	162.8599108	156.2318785	351.8465266	1158.142424	2170.565982	0.1852512281	0.01483113505	0.001311646603	0.03590150898	0.01798781119	0.01703268755	1	0.1466891749	-0.01467176171	0.02208724093	52	1
12	295.451701	11.74388107	-40.95829299	10412.7422	560.6039098	1130.304115	1788.019362	3918	7660.333333	54.22095652	1715.679354	151.7560223	212.722174	231.0174696	629.4116684	2171.98106	-0.004089070295	0.05370778758	0.1106744598	0.005524627752	0.01432616257	0.01073344751	1	0.002807519997	0.06931744285	0.3569865799	9	1
12	296.0327363	127.0262393	15828.39593	15687.53264	1662.46858	-759.1030322	1461.275551	6407	2493.3625	2657.859571	2757.435099	374.4422807	571.3953531	241.7295206	1135.371444	1133.556688	1.006150614	0.1090156136	-0.0456319782	0.03981113712	0.01640160764	0.04429884541	1	0.8022767292	0.1705698995	0.05262465631	96	0.9999999918
12	298.500077	370.2668798	1153.171178	17479.01826	484.1169741	668.7206666	2400.757362	6416	27077.56383	222.872435	2636.754454	167.1747002	173.3479615	256.4313716	976.5386148	8064.298449	0.06605892707	0.02753566626	0.03992516779	0.007168421185	0.009957438346	0.008137878511	1	0.05394720115	0.01360278706	0.1282125438	31	0.9999999989
12	299.4624698	497.1194798	-73.96376945	18051.82781	1055.009055	468.8839317	2306.907792	6758	20641.10638	56.95343507	2670.278524	213.4603563	114.6270033	252.7397593	985.7969436	5938.356243	-0.00418906326	0.05992035484	0.026725781	0.003258407364	0.01053174847	0.005407076754	1	-0.002819700742	0.08240142496	0.06745340851	7	0.9999826557
12	300.1657485	615.8174973	2602.756462	14916.28143	799.9759283	-24.604323	2220.493102	5600	4686.484211	589.1684066	3158.857553	267.6691309	146.4324147	219.6351258	1186.163652	1907.5286	0.1730548024	0.05484755738	-0.00133452139	0.01133725193	0.0132994108	0.0102073462	1	0.137224253	0.06924554382	0.01139322613	55	1
12	301.5214031	283.4932154	-20.47555446	15191.14129	1576.151611	383.7264066	2237.717889	5906	9934.662921	83.53265945	2875.786913	353.1629856	114.1748613	264.2918443	1115.486881	3159.170835	-0.001346842938	0.1064863515	0.0260330587	0.006669045651	0.01473739186	0.00665401341	1	-2.786609632e-05	0.1798045058	0.06717918968	12	0.9999999987
12	302.5860576	554.3103771	867.7003543	15741.14016	2610.933009	1492.914058	2135.406137	6337.5	28269.98947	278.2649653	3074.636367	510.7772091	326.2609179	194.6337244	1234.113136	12645.74042	0.05703220271	0.1763664835	0.09603126836	0.009884019839	0.01585890041	0.01238798579	1	0.0522679515	0.3251206775	0.324414781	44	1
12	303.6347309	406.6257938	2985.90445	16583.54782	298.3760391	2584.425101	2716.323239	6060.5	4436.822917	726.7020357	3893.664824	205.3487284	643.5135275	272.5843733	1478.223052	2158.861835	0.1787131102	0.0168474871	0.1528278152	0.009961142366	0.0117148372	0.02720781325	1	0.1516230079	-0.01050594015	0.5435191102	54	1
12	304.4294253	89.25648698	-93.85100001	12843.42189	671.1121128	1414.068048	1908.263408	4918	10038.12766	55.98441064	2579.743356	159.8336268	327.2968371	232.5924424	916.9413719	4619.96686	-0.00724926596	0.05420359702	0.108385269	0.00509806474	0.01483000162	0.01405556697	1	0.0001286610484	0.07040299747	0.3483723388	9	1
12	304.7869284	298.7661531	-73.46077456	18794.13146	1196.608487	474.4007389	1888.223829	7065	10994.07447	58.84161462	2913.703446	286.7908049	114.8963565	248.2431976	1130.259057	4018.693984	-0.004112124932	0.06546013918	0.02549837261	0.003365921464	0.01069964985	0.005399236913	0	NaN	NaN	NaN	NaN	NaN
12	304.8271772	437.3863323	5290.527006	17551.80137	1153.146417	1304.099596	2534.297027	6774	28383.87234	1078.537633	3365.218134	235.1347591	353.4805547	246.1491434	1261.562634	12826.01094	0.3054600836	0.06702478018	0.07255347417	0.01329200946	0.01386269549	0.02017570122	1	0.2483848954	0.09273676812	0.2973395485	73	0.9999999996
12	307.7197505	176.1810108	77.38721875	8132.844066	2645.844155	133.799969	2474.067354	3807	1967.010638	71.18900075	2986.171935	998.949365	100.4143633	436.9504369	1357.359107	1407.078744	0.009354383961	0.318303884	0.01621641157	0.01177075039	0.04594345986	0.01676144999	1	0.01044086607	0.6229065189	0.04241453752	25	0.9970596443
12	310.5167771	461.6831292	-288.6851905	17557.5661	997.5561256	4205.924739	2471.040517	6612.5	9950.357895	79.41728171	2465.208063	229.9766356	645.2769413	247.1049164	949.2865512	2670.783947	-0.01682363874	0.05881079976	0.2412835665	0.004195369237	0.01049768394	0.01592945398	1	0.00141465129	0.08005262524	0.8049343951	10	1
12	310.7248302	537.1352151	4409.983623	15190.94234	946.8352831	1095.587202	2571.459642	5901	25918.62105	1013.535762	3017.921914	191.2904661	331.8356949	213.8057718	1104.393022	13696.70635	0.295188355	0.06500970154	0.06999750997	0.01912024551	0.01382962965	0.02016851401	1	0.2399610805	0.08867136002	0.2860835562	73	1
12	311.3350453	652.7906589	-40.16326535	11650.95771	2817.224395	609.5298132	2071.925291	5044	9720.680851	63.65295331	2149.53151	529.4033411	147.73331	228.624896	896.2913538	4586.512743	-0.003695919665	0.2396147327	0.05422578709	0.005849519069	0.01690396929	0.009145469124	1	0.001583465873	0.4583941918	0.1681029477	22	1
12	312.4158835	40.45315852	2119.101067	12895.52098	1284.095766	544.138644	1805.240987	5062.5	2244.180851	395.1887789	2210.989503	245.3905261	194.3722504	231.8934928	822.0551167	761.4092758	0.1642216173	0.09866809447	0.04300092798	0.01212767796	0.01525728117	0.01380346292	1	0.1336457239	0.1610285892	0.1637276375	59	1
12	313.4802955	57.25458988	806.725777	12555.97251	2920.994731	1093.436545	1268.6357	5437	5584.634409	210.6790123	2519.329696	542.1391194	233.5827534	200.64337	1016.36605	2615.255328	0.06147198129	0.2289898476	0.08338564165	0.01124047322	0.02169780917	0.01243827434	1	0.05561208508	0.4351879039	0.2834502443	47	1
12	313.2714285	777.3430857	2195.309148	7588.002902	503.4818459	369.7798008	1470.495588	2925.5	18847.43478	512.0465239	1661.678811	119.9143794	182.5914572	147.9273415	603.2747626	9462.249571	0.2919978347	0.06975345902	0.04867986629	0.0182437148	0.01915945694	0.02523448456	1	0.2360348138	0.09866519723	0.2119287641	73	0.9999975342
12	316.466496	284.4989722	1301.320272	15744.71942	499.9593126	123.5046186	2174.90358	5810.5	22620.25275	308.9181696	2954.208615	173.7643052	123.1778467	276.3700277	1091.488078	10272.96818	0.08142545445	0.03338200596	0.008090838787	0.008166909562	0.01297316034	0.008760732377	1	0.06419537616	0.02564530187	0.02208522456	30	0.9999986712
12	316.9050786	714.3958206	-50.58969331	10476.41745	247.8201569	232.1464627	1834.781037	3874.5	21161.12766	41.44275397	2135.661288	131.2429191	88.26142156	159.6843391	724.8429792	8396.421549	-0.004692383174	0.02440065015	0.02407806933	0.00484654128	0.01566936308	0.007662622724	1	-0.003828448305	0.00808309641	0.05708636159	2	1
12	322.4973052	165.9505323	8679.757398	18446.58652	526.0724603	-276.3348774	2151.582724	6983.5	13314.6375	1723.065326	3508.877134	229.5556644	363.6425168	262.547211	1337.158652	6702.335632	0.4763592035	0.03130481861	-0.01410115888	0.01929032455	0.01309243399	0.02477005451	1	0.37905274	0.01559819033	0.0366455868	81	1
12	323.1752962	568.398048	-170.191081	17409.70466	2771.114387	1989.174454	2031.855237	7012	7995.606383	75.7274129	2520.524581	484.5999908	320.9734511	185.416725	1055.129462	2730.771446	-0.0107175147	0.1618769083	0.1140485084	0.004351377943	0.01417779277	0.009312549689	1	-0.000972228251	0.2957639022	0.3704908351	19	1
12	323.6190559	152.6909699	2859.029182	15772.67508	307.3958262	23.30089417	2407.754002	5761	6861.112676	774.5911726	3962.147678	201.859094	190.7057484	317.5734068	1463.785378	3720.607284	0.1861909914	0.02005478241	0.001682481912	0.0121714618	0.01474132206	0.01484913922	1	0.1475298016	-0.00375478355	0.0237477942	52	1
12	326.1647103	534.7299524	-127.2345852	17589.86879	323.8222628	2028.118013	2533.803213	6300	11298.61458	64.45579066	2728.458503	207.8602438	357.5363323	218.5811898	1025.59311	4265.391277	-0.007813934749	0.0208554057	0.1183893151	0.003638060465	0.01208957458	0.01039761759	1	-5.576577882e-05	0.0006172631348	0.3817201139	4	1
12	331.5673294	6.008092213	4216.217082	9538.016982	2865.499999	-196.511795	1317.710036	4416	8765.472222	794.6244297	1645.100627	471.43423	202.5348823	189.8177353	697.5691457	4353.913577	0.4441595662	0.3049152126	-0.0212151085	0.02322730951	0.0233774724	0.02437666791	1	0.3560809782	0.5886263243	0.01323730426	89	1
12	331.447231	23.7000265	10248.66383	10119.17227	1126.869177	-700.9801211	1373.000478	4218	2102.574468	2109.028902	2049.237157	233.4740682	424.478344	191.6001448	810.0443651	1061.951131	1.003268404	0.1116035219	-0.06502283727	0.0435719367	0.01861723456	0.04712330694	1	0.7987004845	0.1760460732	-0.01487723516	96	0.9999999997
12	331.4586437	197.3044121	2784.527028	17049.20138	2836.878993	19.45980324	2137.735865	6937.5	6186.757895	537.545254	2609.328543	537.8681021	152.5153969	268.5858001	1120.844673	1936.494276	0.1657835472	0.1719494735	0.00109870981	0.01204523833	0.01508637109	0.009783545373	1	0.1329742605	0.3143949245	0.02178234894	61	1
12	334.3354765	297.3136266	2838.684839	17401.94905	5636.522012	-1.649887146	1937.742836	8157.5	8878.467391	695.6995713	3746.400747	1230.444001	174.7396185	263.8006217	1705.186158	3873.576195	0.1654568631	0.3250367819	-0.0001523090367	0.01156938797	0.02409362065	0.01109570832	1	0.1344744573	0.634749999	0.02218927273	66	1
12	335.7256727	456.4785198	4695.004741	16022.53983	1048.449147	1239.476501	2483.87576	6232	29315.51613	1090.277875	3236.583784	233.5669825	332.3596817	192.9859603	1208.159408	15242.77517	0.2967355711	0.06838892712	0.07625215011	0.01719571605	0.01429990455	0.02199514061	1	0.2416601177	0.09571415734	0.3081314413	73	1
12	336.5440784	146.6276803	4635.629699	14856.79039	992.104363	1014.924829	2001.137647	5848	22232.24359	933.9903326	2883.681318	199.1456647	333.4901257	218.3905647	1051.155678	9628.844429	0.3004480116	0.06582816716	0.06588614077	0.01440649973	0.01399871052	0.02262622692	1	0.2439089509	0.09031189181	0.2731356935	73	0.9999999994
12	336.6327803	648.6178533	-50.09888841	13806.06744	1401.058355	765.4097719	2171.562179	5431.5	5316.447917	59.53012746	2307.100689	240.3276688	161.668505	198.3846095	843.416364	1674.331174	-0.003712303967	0.1014750881	0.05373261771	0.004284783943	0.01229883546	0.007459129686	1	-0.0001281455874	0.1693251411	0.1620662819	13	1
12	337.6368948	275.338105	3237.247728	18634.32549	363.2459574	1025.364994	2467.484984	6901	6100.842105	611.9403957	3187.625923	200.5404385	267.9923801	255.1262528	1196.799606	2252.152249	0.1712663927	0.01931606896	0.0539597177	0.01008063258	0.01078621402	0.01417362065	0	NaN	NaN	NaN	NaN	NaN
12	338.6591229	425.3862195	25.59351184	12940.50698	113.3542721	730.2016937	2703.921551	4746	2101.642105	57.58545822	3355.227671	171.3342505	215.285766	329.9045557	1178.230428	1092.017759	0.002113618741	0.009508232258	0.05793805752	0.005549783737	0.01591120372	0.01032354134	1	0.003711664974	-0.0232123967	0.1750412904	3	1
12	339.6835182	378.3832185	3006.183214	17124.89818	237.3950314	828.0857854	2599.797616	6189	4668.821053	574.2989869	3144.92767	199.0315458	280.5183261	357.2842348	1163.94452	3366.641799	0.175596345	0.01491782818	0.05047841612	0.01094093946	0.01304070046	0.01632628044	1	0.1422486922	-0.01439858623	0.1895335033	53	1
12	340.5058394	178.7038919	4138.83676	14830.49959	379.4785019	3188.33856	2486.336568	5572	15181.02105	950.3674727	3121.49433	170.1331123	701.7756118	336.5303035	1129.67736	6388.112051	0.2851966703	0.02624387366	0.2143195828	0.01909882783	0.01375501835	0.03567717786	1	0.2411549026	0.007553840717	0.7806125714	71	1
12	341.4756858	255.2039952	5022.9134	16351.46844	336.7429988	-87.65393371	2283.442969	6013	3659.52381	1078.190092	3208.220451	185.8577937	222.0696468	272.6997611	1218.234414	1643.927075	0.3087747033	0.02250383999	-0.004991762253	0.01829957672	0.01139947127	0.0156028783	1	0.2453101861	-0.0003994701616	0.02910250129	69	0.9999999656
12	343.535417	241.1757588	-50.09779823	14756.56858	3373.188019	1688.063578	2214.240068	6325	5649.811765	83.92483091	2581.146549	593.8473725	341.231153	307.2388681	1074.954369	2800.383522	-0.003697845076	0.232526851	0.1145293367	0.006254181609	0.01634547988	0.01201630577	1	0.005534982069	0.4435031557	0.3759863708	23	1
12	343.9892194	76.34586581	8329.625742	12351.83471	1966.749661	-422.1047402	1769.715965	5273.5	16911.5914	1846.489651	2667.448966	348.2817931	389.1384089	357.1415407	1045.921378	8997.301093	0.6672550643	0.1598002317	-0.03231979934	0.03190566422	0.02238185989	0.03756833813	1	0.5323023014	0.2817385036	0.02188929737	93	1
12	345.4431988	13.31268707	-5.695514924	10630.97606	1035.552745	491.6991956	1528.05903	4064.5	4477.755319	52.14174351	1572.594209	175.0605654	102.3504259	236.9347914	577.8340483	1523.293254	-0.0005782585526	0.09911612242	0.04706922516	0.005044096066	0.01569287059	0.00770269041	1	0.001907750291	0.1643499046	0.1397209217	13	1
12	346.6645021	135.5676096	-7.592619675	12641.97533	876.6984631	133.3576006	1994.454452	4779.5	9949.865169	60.65464399	2439.422167	175.8617287	78.83707289	254.3388346	866.4363913	4585.687725	-0.0006268864556	0.07005070357	0.01066316148	0.005011929108	0.01564208535	0.006275331627	1	-0.0009197309443	0.1035642118	0.01316198657	6	0.9999999436
12	347.4674938	758.7056411	30.56901287	10116.97147	898.8099806	36.43807239	1536.876129	3884	3676.831579	52.12400474	2512.828326	235.0235494	75.34652122	190.9285985	943.7224846	1700.620435	0.003405756154	0.09008179454	0.003719335322	0.005743009155	0.01312184514	0.008026572303	1	0.002087163629	0.1454294601	-0.009241638036	11	0.999991699
12	350.6672988	223.5340807	-14.21151801	11892.65566	3887.98333	617.1029167	2380.957878	5511	6312.2	161.2497868	4078.173423	1379.302697	442.7311498	2535.863817	1785.860982	5197.626378	-0.001465768114	0.3107964092	0.05442457008	0.02786506842	0.05742628233	0.06359271349	1	0.004241471085	0.6073158172	0.1715356884	26	1
12	350.2948596	336.6566572	2523.200078	14708.13328	4838.164935	39.79953674	2540.145771	6786.5	5273.795699	541.606272	2987.619971	993.9818263	160.2624938	329.2431952	1370.802457	2493.230019	0.1740741239	0.3339410563	0.003025839218	0.01228585717	0.01915577311	0.01171246283	1	0.1416976578	0.6532550383	0.03542630018	66	1
12	352.596338	592.9918157	934.0849074	17938.24441	1876.00235	3648.90456	1982.987351	6965	10027.97826	158.8964742	2030.420838	318.723125	447.8307065	198.0814258	835.7428375	2216.111459	0.0529640563	0.1079086409	0.2061975746	0.006408731011	0.01076779889	0.01526807218	1	0.05556154816	0.1818175241	0.701510202	41	1
12	353.504971	161.8267149	-14.53973017	16371.78466	2594.655943	364.4050298	1721.444224	6567	4992.308511	74.3616667	2625.669187	570.1870325	125.0247032	212.4718668	1117.886654	1630.942086	-0.000952564322	0.1669749322	0.02202123643	0.004903865132	0.0159204457	0.006740834503	1	0.0007485781888	0.306380577	0.05532198985	17	0.9997586268
12	353.6117022	434.1551792	10614.01298	15372.34707	1447.510573	-442.6559001	2234.625347	6208	7150.712766	2695.57194	3759.613998	422.8630539	494.125098	1031.344816	1486.73849	4396.768289	0.7037820074	0.1006634064	-0.02592096971	0.03051613097	0.01744233029	0.04361243693	1	0.5612784031	0.1574538217	0.05055329921	92	0.9950402662
12	356.1466958	100.5422179	5054.531947	16538.95984	307.442819	-142.5525806	1894.554225	6088	4505.578947	808.4761617	2456.858094	184.0260516	190.6300379	235.7271428	925.1066846	1698.139662	0.3059876642	0.0190693016	-0.008763266978	0.01443303625	0.01165450634	0.01294526937	1	0.2427835949	-0.007542481518	0.01533578624	69	0.9999999997
12	358.3233328	237.3666635	1044.815321	18114.3608	1233.143773	1764.462159	1803.661712	6927.5	16943.23656	196.2498855	2640.014775	261.6877148	365.0737721	192.5107001	1031.407519	5646.650816	0.05860939435	0.07062408206	0.09745049626	0.005874659107	0.010706595	0.01204793847	1	0.05235156701	0.1038208439	0.3263615076	36	0.9999999999
12	361.7261205	386.5657461	2149.458822	12869.12694	5359.938602	22.10733065	2416.115966	6334	7475.461538	685.8306702	3694.380818	1552.829362	157.4575617	371.335866	1772.061804	4220.696281	0.1714400768	0.4227959697	0.001869868205	0.01649033172	0.03399325548	0.01688071017	1	0.1405814586	0.8392313221	0.03361452897	68	1
12	363.5432928	401.6169327	4642.629296	15860.7434	349.1120421	3556.507613	2444.614388	5867	11638.18987	950.9506291	3024.447237	182.0707359	725.362493	284.1929065	1131.438216	4932.527568	0.2910833831	0.02277800027	0.2244769221	0.01826614869	0.01233424775	0.03183122118	1	0.2465090056	0.0002059515222	0.8169161707	71	1
12	364.1740203	145.7935803	-60.86014905	15948.84424	338.4879814	881.0471733	1856.157889	5807	6958.946809	59.2766768	2586.894974	153.9105841	164.5025088	242.5550866	937.1988591	2010.505684	-0.004182159863	0.02188477018	0.05483584757	0.004030177081	0.01070027437	0.007506351007	1	-0.00139021715	0.002780889628	0.1632696659	3	1
12	366.3360594	212.6520839	-45.48002603	16547.77887	2730.329745	877.242071	1707.452525	6629	4270.380435	81.26804521	3105.899039	639.0255706	206.8342093	200.1559022	1314.567415	1596.967104	-0.00276038193	0.1721993573	0.05562328868	0.005500962202	0.01620567739	0.006819992099	1	0.001613702101	0.3173064643	0.1710281405	18	1
12	371.2767817	264.2468536	4123.343332	14079.82666	3328.419172	966.2524762	2249.106415	6238	19204.14737	1009.665158	3175.44798	671.7981132	341.2822902	242.5561283	1303.539291	10683.54815	0.2947989693	0.2399267968	0.06898662036	0.02032754787	0.02490053482	0.02293516892	1	0.241690318	0.4547079226	0.2879890887	79	1
12	371.4889316	413.3919396	2397.635246	13350.23449	582.0544047	767.9411995	3169.151098	5108	5051.39759	535.6823691	3090.156556	209.0701697	220.2490237	402.8221048	1129.258267	3742.676947	0.1742799409	0.04298454163	0.05754238889	0.01264653121	0.01398177002	0.01844798609	0	NaN	NaN	NaN	NaN	NaN
12	371.1830292	480.3785918	23.27260532	12756.84166	639.4474404	186.6806064	2543.811673	4733	4443.138298	46.87956401	3004.007954	198.6174375	89.14522356	284.4668247	1077.533898	2966.767672	0.002263882702	0.05146963579	0.01606341327	0.004080650693	0.01556929659	0.00893622623	1	0.001533604001	0.06463446766	0.03188318938	6	0.8690636973
12	372.101589	299.3666598	4661.612008	15665.21017	3524.206878	-131.0817616	1931.979413	6791.5	7926.234568	1096.829114	3390.582007	869.3176045	210.4963343	240.5670183	1478.474749	3986.830982	0.3041226891	0.2368931373	-0.007402981432	0.0142155594	0.01928265672	0.0160721181	1	0.2440068811	0.4482993966	0.02642861683	78	1
12	375.4597372	531.6519602	5498.51416	17467.20525	342.4540747	-106.4901402	2562.635946	6486.5	9260.765957	1003.101197	3021.326868	208.7467151	222.1995781	213.3852824	1168.045234	3214.847786	0.3148609411	0.01989328321	-0.006065176254	0.01072848745	0.01133610731	0.01410844767	1	0.2500823135	-0.005949429477	0.02672193939	69	0.9999999967
12	375.9321516	242.695407	63.50290745	10958.37221	2506.731214	158.4228724	2355.521604	4738	4513.095745	72.77763919	3233.37064	790.7953374	103.0639301	373.0561254	1356.071898	2881.438698	0.006194493085	0.2287558052	0.01568963181	0.009279101859	0.02988525862	0.01196510288	1	0.006794679359	0.4355653181	0.0370593406	20	0.9908269619
12	380.8853003	694.0194685	743.2296402	10442.10658	688.941378	29.89268681	1955.727795	3973	20211.58947	164.7445195	1653.791784	140.7639629	89.29594871	166.483063	609.2583481	7474.287575	0.07014065217	0.06771502797	0.003249635719	0.008514127193	0.01343929176	0.008987256164	1	0.05524520424	0.0976585155	0.003848548935	34	1
12	382.5106034	307.5668313	5951.411382	19519.68954	501.0542904	-160.3782904	2003.713774	7346	5186.585366	1891.95889	6039.139621	230.9500019	304.0818555	257.8844932	2212.701824	3856.462628	0.3039271623	0.02480074869	-0.008718794194	0.01802430826	0.01414053471	0.02113806099	0	NaN	NaN	NaN	NaN	NaN
12	386.86232	475.7426476	-255.5516169	16398.49354	243.6940353	3954.115646	2527.238546	5947	5925.157895	69.52644814	2343.963001	148.6862721	568.5438099	193.1228207	854.7721499	1414.85351	-0.01609536681	0.01502795096	0.2455935959	0.00366320949	0.009074550532	0.013053341	1	0.001758826689	-0.0115817387	0.8186037118	5	1
12	386.4960777	563.6263785	913.2099551	13807.92672	1331.091497	479.764587	2260.120728	5364	9314.84058	238.0391151	3484.526162	334.5124526	172.7067772	301.5317876	1289.674842	8192.396278	0.06470656422	0.09512001767	0.03588302778	0.01113302977	0.0164977781	0.01137529681	1	0.05340798637	0.1550527402	0.1160698005	39	0.9999999964
12	387.213844	550.3995389	3913.060585	13551.92489	946.6639543	967.2345632	2497.596673	5290.5	31541.2381	1097.377401	3425.947685	192.8469675	306.1877181	213.2908569	1245.353406	13975.74477	0.2872995598	0.06921270597	0.06880343264	0.01812171437	0.01839533704	0.019616116	1	0.2336123287	0.09758199734	0.2802726883	73	1
12	388.8039984	89.20805555	6672.384423	14421.40278	766.9385663	1296.341201	1700.82331	5569	4843.294737	1191.768127	2697.029273	188.9420292	392.6398472	193.4700589	981.5587105	2356.661007	0.4586384499	0.05562375389	0.08489902948	0.02667573998	0.01535748481	0.02881825406	1	0.3717804333	0.06664762329	0.3749626964	84	0.9999999685
12	389.300461	253.3132925	8037.461584	16843.53186	1068.966784	1628.903727	1911.091027	6452	10331.82796	1537.315046	3109.012444	273.6362809	531.3085376	192.2333799	1220.49158	4658.649335	0.4814813598	0.06597883128	0.09229606056	0.02136824624	0.01256068815	0.03084024657	1	0.390699368	0.08797835698	0.4060898705	84	1
12	389.3351209	596.8334095	1255.960587	15238.5905	329.5160886	111.1625761	2264.226026	5619.5	28192.23158	281.1751915	2390.40633	150.6096113	127.5594767	186.0052626	819.1409066	7972.243346	0.08390792124	0.02350992447	0.00776595884	0.008849833632	0.01159276406	0.008062131941	1	0.06604322134	0.004951423378	0.02122788445	30	1
12	392.3453037	184.1941659	3704.418534	12202.20353	129.9248888	833.0777317	2604.000217	4486	2667.884211	927.1293656	3041.535717	137.8164611	328.3143911	329.0389874	1075.17231	2309.167723	0.3016934915	0.01055748727	0.06848301097	0.01782741705	0.01602373903	0.02820585052	1	0.2444142138	-0.02536762041	0.2806522206	70	1
12	395.8689699	73.57458341	1098.90029	12742.1679	225.4801099	68.40008311	1816.59338	4692	15335.83158	218.0556939	2210.77233	156.0035589	117.1905879	274.6287277	744.2882161	4932.272293	0.08560945269	0.01748565405	0.005430523196	0.008504513601	0.01446899348	0.008935594784	1	0.06717722875	-0.007677277612	0.0133724461	30	1
12	395.5764834	136.3301294	-45.01677743	14396.94298	2233.12223	1622.865763	2134.053921	5830.5	5959.55814	86.58867373	2023.46522	309.5231418	251.261904	237.7052461	761.9780886	1790.227029	-0.003814035667	0.1603534623	0.1157138823	0.006515893105	0.01650496898	0.01004676387	1	0.004651087042	0.2924742994	0.3777845884	19	1
12	399.5364526	566.7834704	978.3664744	12998.22374	739.2924629	131.6212902	2625.276984	4954.5	13771.63291	210.3270975	2482.726578	176.0413358	121.1082442	234.8091869	879.5930884	5387.57631	0.07612417918	0.05676730225	0.010155562	0.006937474384	0.0132590154	0.01077666837	1	0.06036891186	0.07465594964	0.02871938825	34	0.9999999441
12	399.7418249	642.4804883	3545.061009	12575.87486	223.0436597	2654.383174	2770.674331	4744.5	12986.62366	456.8344508	1705.57037	142.2100005	376.1229595	283.8575598	614.8498492	4556.170622	0.2839938442	0.01754133702	0.2105794894	0.01612114524	0.01236166061	0.02337507681	1	0.2398359639	-0.01063592028	0.7671549656	71	1
12	401.3798974	300.3101503	1224.346819	16766.85078	1115.418018	120.6649619	1812.950933	6316	18577.46316	328.1812681	2987.991017	247.3568042	226.0965127	1318.828304	1108.424855	8349.700475	0.07279473808	0.06977953526	0.007356650228	0.01381105772	0.01218408652	0.01893998228	1	0.05767124233	0.1019362101	0.01869944138	34	1
12	401.3686351	427.4490227	2714.437155	15319.44144	744.9695838	-14.85200905	2473.903508	5818.5	3314.191489	579.878428	3221.585332	272.0952885	182.920979	256.265194	1227.712198	1370.160506	0.1757972074	0.05216294005	-0.00112328972	0.01081824273	0.01289751723	0.01307994361	1	0.139402884	0.06358779688	0.01267136869	55	0.9999999997
12	403.1675697	148.4431911	11132.28959	10595.87795	288.7676004	-766.3861107	2025.9082	4140.5	5534.193182	3414.894944	3234.295325	156.6986654	551.6891335	257.273456	1203.277065	4393.367116	1.042271465	0.02519188439	-0.06512632882	0.05082204509	0.02099949276	0.07597814188	1	0.8288958309	-0.005343145488	-0.008935851488	94	1
12	404.0006886	691.2858434	-11.90216742	13232.15037	634.0581128	308.4934346	2068.835276	4921.5	7615.361702	44.10048442	2187.66433	141.4011277	99.59044533	193.5068866	751.552364	4272.823332	-0.0008417872295	0.05110118826	0.02518111904	0.003670280245	0.01318157442	0.006961348351	1	-0.0003480791358	0.06389953058	0.0626193681	7	0.999961686
12	406.4164015	522.5547683	4678.431605	15702.41388	956.949051	1147.594512	2563.439911	6080.5	28703.7234	1033.60568	2888.689539	212.664706	301.1984166	229.5775931	1077.237024	11689.11832	0.3000280916	0.06278689139	0.07272844455	0.01783823143	0.012649387	0.01894294482	1	0.2439941273	0.08394713236	0.2965559875	73	1
12	410.4801303	543.6928619	29.48319093	11274.8193	37.23014479	152.9959633	2572.78058	4131	3607	49.40910004	3078.758879	126.3911632	98.69902014	255.7597029	1082.83978	2481.746772	0.003484788655	0.004079972754	0.01366746265	0.004769056218	0.0129497388	0.01072815838	1	0.001779829845	-0.03454805681	0.0224110239	1	0.9977863919
12	410.6138416	578.4949857	2439.788897	13825.20575	713.9527306	3.902398039	2426.842751	5244	7111.752688	626.5086654	3204.289978	179.474474	146.2334626	178.9727063	1153.984421	3635.173492	0.177585057	0.05197667857	0.0002951733265	0.01177011656	0.01145067158	0.01265246154	1	0.1409278207	0.0631707355	0.01797351256	55	0.9999999998
12	412.1944891	111.0993572	2319.908585	12998.8263	495.3788203	-22.70040483	2474.539714	4931	2643.894737	498.1021887	2869.291312	221.7370702	130.9347754	923.3375337	1003.954048	3183.115731	0.1738252709	0.04151176293	-0.001746342656	0.01278840141	0.01765643261	0.01211963762	1	0.1376530898	0.04132842091	0.009731874823	55	0.9987084248
12	415.6024427	23.33380175	-27.03294761	9658.59047	1625.118998	487.1679703	1349.848629	3916	3934.0625	58.4344928	1933.638255	317.8324599	117.2097219	206.2953512	760.0631292	1564.794534	-0.002637996755	0.1669848055	0.04937252665	0.00652503572	0.0195371528	0.009299144269	1	0.001230260604	0.3063988856	0.1493216899	18	1
12	416.3383886	176.3120276	9.894612018	15872.94165	5179.193785	106.1268392	1835.262961	7205	5590.73913	76.26689348	2250.71322	789.0076111	91.86624	235.1977101	1030.363075	2120.754344	0.0006854148837	0.3362995735	0.007176616691	0.005010412524	0.01685937829	0.006377840432	1	0.003108006098	0.6606985877	0.009780537803	24	0.9999082099
12	418.1465481	233.5485175	2423.728054	14361.05847	717.7739214	773.2008593	2575.693589	5376	4099.75	502.7913232	3037.224809	216.3495246	252.2514405	323.7860338	1135.780001	1958.973813	0.1714143765	0.05399311501	0.05397691507	0.01288709151	0.01345399491	0.01480136848	1	0.1396040516	0.06742717295	0.201866009	56	1
12	422.6045171	472.0794517	2686.571221	15756.55455	720.7811508	64.47686831	2843.694155	5860	3468.623656	520.0151021	3022.572624	224.2570403	161.3711833	280.5195743	1126.480583	1719.917395	0.1744840255	0.04729792291	0.004625458955	0.01085292303	0.01248977242	0.01205250412	1	0.1386772745	0.05342070546	0.03205435456	55	0.9999993421
12	424.6997784	625.4960166	3370.7829	11226.39821	1068.944383	809.5666396	3236.915216	4519.5	13087.91489	789.1299814	2391.858605	227.4289466	230.9239068	326.2322477	900.6774449	6229.243891	0.3026449946	0.09564561158	0.07637838301	0.01773804618	0.01877291362	0.02224146427	0	NaN	NaN	NaN	NaN	NaN
12	427.4453969	338.3210206	17806.26003	17672.37299	1953.428786	-431.4628199	1704.260335	7240	2524.43617	3241.100124	3421.447553	463.7924999	571.3633581	239.9879669	1446.96483	1356.006935	1.014889365	0.1135384937	-0.02321730744	0.0290374808	0.01454725445	0.04154706772	1	0.8108326927	0.179885883	0.1321371487	96	0.9999999999
12	428.5407955	683.2181906	1715.963113	9578.241405	99.82867081	-13.89745579	2251.112754	3498	6696.025316	409.7567078	2283.992336	120.1590105	113.1984731	235.7129839	801.748601	3125.707411	0.1842400086	0.01007180971	-0.001247074072	0.01484488968	0.01516645099	0.01463801131	1	0.1456503829	-0.02461392693	0.01287440306	52	1
12	429.8614652	415.5114204	2288.519547	13862.72695	663.1273329	2121.08919	2422.854293	5329	2072.119565	586.8736478	3544.858716	256.566049	513.1051212	239.3469373	1297.601371	1087.000671	0.1654630666	0.04976832584	0.1485229875	0.0122791295	0.01862019694	0.02810874983	1	0.1411174402	0.05858010061	0.5266353077	57	0.9999999999
12	432.6758283	161.5057718	30.03222504	9640.544916	577.8093644	147.4815985	2230.902112	3685	5255.287234	46.07145998	2296.654295	182.5367593	88.72117225	325.4651254	840.6619568	5136.809887	0.003367806218	0.06042181208	0.01588582023	0.005752120936	0.01856905546	0.01054705885	1	0.002513958436	0.08335189005	0.03180593948	6	0.9937876248
12	431.9728733	384.4311207	45.66276652	10028.7085	563.9221505	153.6867032	2436.884977	3872	3182.130435	49.68743084	3016.245726	200.1796233	84.9064293	353.059076	1097.908948	2527.985886	0.004947123826	0.05582937864	0.01386253572	0.006504714962	0.02323981594	0.01117323299	1	0.003588231698	0.07372090336	0.02504439304	6	0.9996734777
12	432.2977408	696.0615056	4301.915335	8937.85321	106.9022618	-252.2477224	2181.03196	3306.5	3796.358025	1123.994613	2333.651686	103.0652724	215.5953407	223.5270411	846.8811397	2813.873022	0.4808367998	0.01288490707	-0.02520765137	0.02237820821	0.01301517997	0.0290053783	1	0.3816737213	-0.02300115375	-0.001226056031	81	1
12	433.2685641	127.9177299	2475.117764	13891.92835	729.0654209	-40.72020452	2058.732589	5281	2696.170213	502.7352355	2869.26851	201.3676476	142.341923	242.8421761	1039.504342	1286.134022	0.1787775909	0.05356991104	-0.003241178454	0.01585773028	0.01348410918	0.01202527736	1	0.1416655009	0.06649090239	0.006095013918	55	1
12	433.2349228	242.2418015	12.44694681	12723.94884	2043.265744	1490.494093	2313.930596	5275	5168.617284	443.4109681	2927.442487	500.2303729	347.423101	384.9183721	1155.648382	3263.605688	0.0009292930197	0.1570962682	0.1140194581	0.05421057145	0.01782609598	0.01343028509	1	0.008298068605	0.2855912577	0.3729305183	19	1
12	433.5646508	301.2884819	2714.42963	15708.766	1620.962013	46.55183892	2196.446028	6085.5	7177.042553	595.7283328	3449.079287	393.5438581	163.9499597	284.5607568	1370.045556	3600.570158	0.1696057791	0.103017946	0.003115985297	0.01038773617	0.01490454999	0.012282214	1	0.1353401605	0.1700920794	0.0274655108	58	1
12	436.6706274	254.833938	14730.02041	14631.92098	1576.492552	-694.1013421	1617.449279	6031	2494.6	2960.017536	2921.829642	321.5161304	540.9440046	281.3973002	1163.762929	2061.580953	1.022858998	0.1142673159	-0.04341752353	0.03818450382	0.01704878429	0.04508733549	1	0.8158728907	0.1813153116	0.06429012118	96	1
12	436.2866163	509.4766253	19.26672857	15207.4559	3547.225305	166.3101241	2834.978819	6569	10840.61053	79.51737922	2363.096026	559.0698023	115.6081988	272.990419	991.2865806	4778.596438	0.001425062573	0.2317733786	0.0107745732	0.00547502949	0.01504067256	0.007772141361	1	0.002681264231	0.4419537792	0.0190907048	20	0.9988791131
12	436.9867391	714.562825	-148.7732005	11125.51517	516.1479855	2365.542362	1925.954309	4066.5	6100.120879	54.05037667	1405.391651	133.721415	334.6030296	178.6475511	515.8996511	1764.145225	-0.01426621303	0.04944309535	0.2169750036	0.005043671391	0.01101672188	0.01462690871	1	0.001722443763	0.06043659151	0.7213430714	10	0.9999999948
12	437.3287152	71.42297169	6474.646107	9341.218479	1598.001519	-416.828245	1575.355957	4078.5	6923.244681	1955.524056	2861.069713	435.8183598	350.2512001	182.7267085	1155.84821	4914.453394	0.6753580695	0.1662783301	-0.04083001764	0.04735841512	0.02864447149	0.04920622813	1	0.5383015309	0.2951854405	-0.00540477724	93	1
12	442.0418241	45.86257291	866.9498309	10259.04529	278.5415789	36.12044273	1575.568847	3767	16940.65909	208.2219545	1917.465309	133.2791423	99.20295838	222.1643835	664.7056534	6680.665537	0.08635559681	0.02798103921	0.003978629775	0.01107369374	0.01703065043	0.01065284773	1	0.06780424363	0.01427588082	0.008863370555	30	1
12	443.4519535	578.1657938	3338.169163	11080.04713	2456.372634	741.4724882	2718.939459	4884	4875.639175	932.3994301	3028.876755	697.6016655	296.9261904	274.1778387	1285.55213	3094.849889	0.2998442361	0.222961259	0.06778703144	0.01770112765	0.02557416272	0.02799828447	1	0.2454470388	0.4191340659	0.2844826304	79	1
12	445.4709403	215.284668	2190.423187	13772.74697	5869.819691	15.24178629	1976.216661	6763.5	18730.62766	536.5760418	2848.946085	1085.827753	144.2150483	225.9027289	1310.272429	10217.40672	0.1606586389	0.4265427881	0.001171838866	0.01523669136	0.02512720156	0.01254944152	1	0.1319432249	0.847228774	0.02883315552	68	1
12	446.2155471	273.498204	876.33004	11225.20819	3391.35685	406.9342906	2405.245454	5066	979.6774194	281.4799602	3715.274201	1165.368865	175.7732427	483.0772284	1658.343336	653.3373049	0.07770940063	0.3094069676	0.03847996342	0.0144456961	0.03369648301	0.01736840133	1	0.06658156961	0.6032767352	0.1347530971	49	1
12	446.6180332	400.6211046	2040.022035	10848.23951	14.56399389	1672.224417	3077.947696	4034.5	2588.833333	530.2548048	2831.635432	127.4653021	449.113371	286.1262756	1038.135624	1850.841747	0.182623958	0.001309371334	0.1554767787	0.01522324815	0.01540019095	0.03031057534	0	NaN	NaN	NaN	NaN	NaN
12	450.3948548	57.72408922	2903.908289	9884.420719	658.9433709	654.590082	1891.379796	3864	22045.34884	653.8595916	2051.510861	152.06464	215.0895713	235.9164708	753.4710436	10823.95428	0.2873702954	0.06663943909	0.06517979537	0.02092754467	0.01854219475	0.02308320166	1	0.2333952945	0.09219972437	0.267703263	73	1
12	450.6503194	453.6917792	1027.233581	16265.20261	1668.637854	585.5249575	2104.845675	6363.5	10722.24731	240.983	3457.484585	414.0474719	160.6637503	233.7519245	1340.391199	5727.024762	0.06224421321	0.1052518851	0.03734616214	0.007870160682	0.01412263313	0.008461279336	1	0.05165561595	0.1762888388	0.1208680195	39	1
12	451.5130722	255.6942636	-102.4692235	14808.99094	4886.990603	1679.232316	1853.41558	6860.5	11106.85393	92.46208254	2660.119571	894.9497785	314.1120231	186.7276985	1198.607763	4980.47199	-0.00684221168	0.3253467052	0.1141063439	0.00644757525	0.01903854759	0.01068485015	1	0.004106872508	0.6377831152	0.3767105409	27	1
12	452.7881279	181.3213869	1679.079278	9738.371724	1535.050793	-18.08807942	1817.68935	3934.5	1157.925532	640.7289463	3629.882851	593.6178635	125.39605	260.583284	1449.905123	1131.699086	0.1740108074	0.1607194775	-0.002089394382	0.01983710204	0.02579175625	0.01903981722	1	0.1392159522	0.2907790537	0.0123282719	61	1
12	454.6914364	596.4432925	-87.33498056	11734.18288	1721.973713	1388.180939	2794.794969	4848	5569.542553	66.63345525	2103.761121	352.6155717	242.4108605	239.7258865	809.6397483	2869.06775	-0.007903889266	0.1507139539	0.1187593595	0.006172446342	0.01702720634	0.01321767621	1	0.001462575714	0.2723590276	0.38704769	19	1
12	459.7293692	8.549475827	1585.09654	10188.59493	1446.621844	-62.12912751	1278.483468	4083	4881.56383	294.352985	1731.494454	296.1778118	125.1496767	201.1103431	683.7120678	1842.797946	0.157932462	0.1451786216	-0.00595946008	0.01254136618	0.01949816101	0.01392478909	1	0.1258895687	0.2584951439	-0.005227746165	61	1
12	464.5272444	72.69850689	862.7364814	12547.89226	2696.142306	329.3906743	1235.232195	5274	5147.041667	202.7798991	2015.833978	486.3046388	113.7128948	201.9491503	840.7284949	1707.120542	0.07068252998	0.2178506988	0.02643891434	0.01056498644	0.01650867146	0.008348733454	1	0.05904235204	0.4118005127	0.08870640011	46	1
12	464.6519003	319.2722609	7505.145572	15548.33673	338.3421169	-222.4016198	2185.808834	5791	11567.77174	1660.368219	3144.682339	159.527063	340.5671437	238.0745444	1160.705361	5313.351115	0.4875116438	0.02304624549	-0.01341891087	0.02218242536	0.01287830462	0.02720473644	1	0.3879327194	-0.001845878761	0.04131672895	81	1
12	468.4413205	505.5969728	8740.649555	12912.76006	2192.733213	-279.8184914	2559.805553	5693.5	33840.34409	2267.935892	3178.75742	420.9209331	355.962157	215.070423	1241.957386	18737.07991	0.6781477497	0.1696233579	-0.02055729361	0.02658538057	0.02135610672	0.03354921026	1	0.5419342407	0.3021249527	0.06530504914	93	1
12	468.2371836	585.480959	900.6375022	13914.21118	133.6308558	1336.318657	2904.282189	5102.5	10610.66667	182.884514	2273.705708	145.4897213	234.3661294	209.0119479	776.5534697	5348.237831	0.06697425744	0.0106873535	0.09681626303	0.007927908872	0.01131321296	0.01115194152	0	NaN	NaN	NaN	NaN	NaN
12	468.684923	655.4430551	-39.50068106	11726.80535	2778.65833	122.8849539	2137.211375	5052	16715.56383	59.48846428	2055.18138	435.0229024	80.79434073	192.9687919	815.4530296	6531.918452	-0.003945288217	0.2345455584	0.01045983862	0.005518509113	0.01812027028	0.007666454102	1	-0.001608404698	0.4478329359	0.0168512002	20	0.9598106835
12	470.0014847	147.4424215	5616.194003	11741.38027	1161.799344	1072.584222	2102.216653	4693	3652.355556	1132.802741	2270.96653	252.3801164	387.7140024	236.7713172	888.7750954	2113.644115	0.4828162026	0.1041949092	0.0876666142	0.02849829888	0.01845221819	0.0369078236	1	0.3919193807	0.1679341671	0.3916201978	86	1
12	471.6437587	710.9582115	8525.187239	8592.637948	145.4057852	-656.4555838	1905.118938	3339.5	5889.851064	2043.112824	1994.268542	113.8243982	398.015656	788.8068937	736.6087893	3704.234839	1.01410017	0.01898644028	-0.07028086644	0.04367254859	0.01651090292	0.05505054918	1	0.805908708	-0.01791538701	-0.03342472043	94	1
12	474.6320027	553.8933928	-60.41748601	10622.48947	1535.797042	1400.916461	3267.709673	4443	4359.902439	70.80586148	3040.950699	455.7549785	358.4429509	323.2619205	1182.939937	2868.272167	-0.006126118252	0.1439713183	0.1291814049	0.006532290931	0.02126569652	0.01939880161	0	NaN	NaN	NaN	NaN	NaN
12	474.7601408	566.5255392	16.65988644	11386.29896	3695.252494	295.9674999	2692.524926	5296	4564.775	82.36482289	2758.573879	891.6235132	102.1172132	266.6179678	1218.762751	3533.536508	0.001690671262	0.3194095096	0.02887291728	0.007510844879	0.02214386709	0.01027210452	1	0.005162647331	0.6253187908	0.08435656918	25	0.9998297567
12	475.6424771	292.3923422	-38.00574375	13796.53619	4493.365863	719.4610448	2138.31302	6196	13000.28889	94.40418742	2444.864092	789.1352529	160.5626481	249.9270696	1073.691269	6125.876351	-0.002685539338	0.3323825185	0.05261306796	0.008257172148	0.02146152104	0.009050073408	1	0.003403285731	0.6525061605	0.1656793032	26	1
12	480.4672899	265.1658222	-61.33131684	11245.80698	167.792691	1332.97171	2278.089545	4144.5	5787.208333	58.71277912	3032.915799	140.2068532	376.9848794	293.5906397	1051.365878	4376.613714	-0.005677228337	0.01497969933	0.1184272105	0.005475194381	0.01891737975	0.01615333316	1	0.00158757864	-0.01170918235	0.3821601447	4	1
12	481.359392	364.3154803	999.6131215	17046.94065	1041.474536	1663.325674	1916.222601	6452	12207.2766	193.6756376	2502.114209	250.8469634	310.5451764	216.7269292	968.8931194	4581.111955	0.06230503356	0.06319560984	0.09788387367	0.007458113322	0.0121419647	0.01065243061	1	0.0552514865	0.0882221204	0.3284776884	36	1
12	482.493658	104.6512557	1920.788567	10613.52717	551.7182669	-29.85413877	1949.141585	4065	1141.329787	507.5771118	2810.703969	234.4128961	129.573945	298.3198452	1059.095898	816.0353064	0.179349696	0.04830845087	-0.00294459072	0.01824863182	0.02324524672	0.01607831831	1	0.1420802242	0.055472239	0.007085700311	55	0.9999999909
12	483.6305534	630.5043701	-55.00359399	9447.720952	409.368351	1185.822516	2624.243042	3615	3257.184783	57.76448261	2737.953167	184.3643903	321.654648	237.9833546	1009.942869	2622.844999	-0.006339112367	0.04524945675	0.1224446702	0.005987504579	0.01474075118	0.01858504653	1	0.001691355653	0.05163869575	0.3968204593	9	1
12	484.5631232	380.1668473	4320.629339	14855.21257	1044.930332	1144.113581	2151.528599	5693	33451.69892	1001.773216	3032.289231	179.6451515	335.4823649	188.2246481	1098.983642	14384.24355	0.2917464979	0.06962108511	0.07251387417	0.01827200789	0.01687925267	0.02308434849	1	0.2374280372	0.098368505	0.2941171513	73	1
12	484.5349263	523.5897464	-43.21220768	13870.11105	1360.254068	402.6173226	2550.40706	5438	7827.621053	60.34605304	2888.691884	284.0889758	106.9335878	207.2846921	1080.009527	3855.649616	-0.003080125385	0.0949892034	0.02922384146	0.004761046624	0.01232523617	0.008072809846	1	-0.001341270079	0.1557676679	0.07742974427	12	0.9999999998
12	485.3854984	395.7977685	-262.6924769	17292.03792	1750.808065	4013.823254	2079.77591	6746	3784.988889	90.7992115	2156.55068	320.3842743	549.1416997	195.7141639	877.9408436	1314.200894	-0.01559323463	0.1024495398	0.2353016227	0.004976979127	0.01128423435	0.01178617894	1	0.002525802561	0.171358686	0.7859431783	15	1
12	487.480016	150.2909054	890.9519737	14734.60145	2321.671938	72.86283287	1376.819135	5895.5	16481.71579	210.7022238	2654.343994	407.3721141	106.1894319	196.4452293	1018.800063	6652.111947	0.06301742064	0.165057928	0.00527990486	0.007667545537	0.01735996299	0.008054980861	1	0.05084858091	0.3014586077	0.01226175893	42	0.9999999998
12	490.4644325	240.6902749	6641.695232	13533.52684	3075.579538	-227.5024694	2255.573674	6018	3929.778947	1161.39896	2549.75936	595.2058477	277.1413898	239.582149	1074.237803	1844.213868	0.4809629773	0.2265912131	-0.01918484528	0.02718430391	0.01834953132	0.02220041349	1	0.3847546605	0.4241910057	0.02628778134	88	1
12	490.3486941	291.1149298	2851.270013	16854.8607	1532.314492	93.36768217	2409.151496	6582	4114.87013	547.2648682	2993.216937	383.2259246	174.7454183	314.0207132	1190.178225	3173.376623	0.1739256235	0.09861454294	0.005313254163	0.01017796246	0.01471359843	0.01194306244	1	0.1388947091	0.1608128177	0.03590784	58	1
12	491.2978408	338.4000745	6215.184213	13385.69007	744.7714519	1360.954159	2141.889808	5176	4491.851064	1824.734138	3612.626049	243.2518071	533.238121	241.226555	1354.266241	2793.695063	0.4707600917	0.05506635975	0.09413389256	0.02902593428	0.0175495988	0.03957967505	1	0.382102423	0.06529655753	0.4096139899	84	0.9999999942
12	491.1725692	766.7663631	1157.808079	7081.782181	1107.580123	-50.09462565	1455.714496	2863	3673.8	232.180725	1486.136173	229.2704947	92.23113346	179.0916073	579.7387956	2052.533912	0.1638494252	0.1553921457	-0.007176312865	0.01485096833	0.01928851524	0.0151272117	1	0.1306711013	0.2797833331	-0.007740343894	61	1
12	492.5240504	750.258797	2119.815828	7587.788596	789.96078	419.7448352	1666.519483	3062.5	31049.2766	445.2465453	1445.991794	157.4735379	145.9991567	166.8054204	539.9268035	12623.85831	0.2792745048	0.1064440926	0.05387593926	0.01731247407	0.0201969604	0.019974204	1	0.2266329019	0.1756229454	0.2280721743	75	0.9999994947
12	500.7699235	56.11791303	8014.639503	8100.171628	233.5021754	-532.1676289	1600.132895	3155	5649.760417	2151.453208	2148.76008	114.1237485	411.1313379	193.4247186	796.4485736	5162.756307	0.9802465916	0.03004098413	-0.06625846608	0.05616167886	0.02205962118	0.07482572588	1	0.7791923627	0.005703813142	-0.02701537937	94	1
12	500.1744633	282.1997727	3876.483031	12774.68263	2013.580135	901.3930122	2115.843394	5287	12983.85	880.1130318	2816.620283	433.8581836	290.4544909	229.3975424	1121.412809	7053.639648	0.2961236062	0.1627552495	0.06586097412	0.01623585203	0.01885874705	0.02059050313	1	0.2416117111	0.2932033078	0.2750889936	77	1
12	501.7528308	265.7315095	2407.673427	14667.8046	1451.014175	30.23485404	2149.196775	5657.5	6320.642105	474.1807238	2671.316762	281.9398946	145.1311206	218.1673603	1005.151181	2678.299111	0.1687477089	0.09868620016	0.002417039833	0.01082120757	0.01515006494	0.01124995397	1	0.1345537551	0.1610406238	0.02471948726	58	1
12	502.6249579	435.2586359	12301.92085	11718.16512	769.5027142	-649.4941903	2172.793549	4705.5	10532.72826	3171.820326	3012.342202	187.0482485	491.5883901	245.0372225	1149.152368	6575.617078	1.05000573	0.06747568673	-0.04981106692	0.03544174018	0.01888678493	0.05272211231	1	0.8366269464	0.08301250531	0.04702865182	95	0.9998034865
12	503.4822427	563.5567973	716.3416567	12468.69016	1164.407422	2636.801899	2888.577454	4949	3524.270833	176.7060486	2328.056749	271.4928274	512.717529	234.9671366	870.9859275	1823.591468	0.05946166604	0.09470595774	0.2099644364	0.009427310249	0.01562104551	0.02324256727	0	NaN	NaN	NaN	NaN	NaN
12	507.4596599	461.7982507	2792.926976	15542.08873	158.9082893	31.57579868	2707.292021	5671	6886.344086	543.2464323	2866.974533	152.1457285	157.6403953	265.7857277	1046.662479	3623.235251	0.1777321764	0.009884571699	0.002144523338	0.01228953501	0.009814341902	0.01069637269	1	0.1406620469	-0.02491476838	0.02306987623	52	1
12	508.5047372	344.269082	4893.705768	16403.49603	349.1403686	-98.88009306	2141.858487	5999.5	6982.368421	1342.890892	4030.133205	184.353649	231.3972728	271.885403	1477.077959	4057.88179	0.3089111521	0.02184896399	-0.006178334757	0.01864283243	0.01405734026	0.01728983089	1	0.245332131	-0.001770673273	0.02501864934	69	0.999999984
12	508.9339945	515.0330417	4.832453057	7922.241319	2508.419223	501.8740392	2757.766732	3698	2275.51087	72.05942536	3411.251236	1132.604108	197.6135404	354.0681304	1525.320874	2433.226436	0.0008985764948	0.3233938819	0.06870002882	0.01269055834	0.03895642898	0.02933758584	1	0.007243373865	0.6336289448	0.2217409503	26	1
12	511.8724623	300.1248878	2653.608865	8915.650358	827.3218589	593.0742286	2244.227029	3529	3539.927711	1129.338348	3577.605851	363.943436	324.3664867	339.3893615	1383.521753	3288.488484	0.307361635	0.09338167281	0.06402301383	0.02446648307	0.02939373165	0.04506498508	1	0.2496546515	0.1478717618	0.2691666416	75	0.9999799406
12	515.3433053	222.4655033	4705.859747	15759.84948	2530.095898	1107.501557	1718.573755	6428	15176.7234	839.576711	2604.786178	496.1425334	307.9798489	188.9856634	1083.782331	5744.680016	0.2988298251	0.1614800072	0.06677375498	0.01457795509	0.01794618865	0.01725991005	1	0.2438253291	0.2904946439	0.2788239951	77	1
12	516.321455	286.661933	9.157408596	14236.58108	133.5272585	760.5452873	2211.592496	5047.5	3695.035714	51.03477073	2755.533329	152.5381747	167.0615731	270.6748709	952.2828043	1626.886304	0.0008437290601	0.009516385823	0.05394487692	0.004040298699	0.01239431688	0.007047974242	1	0.002427073666	-0.02317302677	0.1609678969	3	1
12	516.4910028	590.2438537	-34.43020864	9862.887746	551.4630743	177.9075626	3010.813435	3826.5	7870.234043	50.8463332	2206.172964	164.7076472	94.57438521	254.2228837	803.3145252	4795.636606	-0.003224360334	0.05705863191	0.01871520875	0.005742575462	0.01454040403	0.01060214684	0	NaN	NaN	NaN	NaN	NaN
12	517.7930729	400.4665128	793.8506279	10961.79331	1619.836577	84.59342353	2367.269791	4484	2700.086022	273.9760132	3515.984524	541.3692469	97.11337892	325.9098272	1388.314433	2422.257574	0.07403533593	0.1517775628	0.008785388385	0.01043163493	0.01940653791	0.01392937314	1	0.05974932363	0.2735051676	0.02648730629	42	0.9999969656
12	518.4930115	721.6970119	-121.2362918	8624.577767	818.3986381	1855.906411	1863.3162	3367	4343.978723	60.84901713	1264.090952	159.1038793	283.9575802	227.210902	493.5223108	1083.228577	-0.01546882823	0.09450091109	0.2162565881	0.006604707937	0.01355092563	0.01717559398	1	0.001254188228	0.1547422968	0.719998751	15	1
12	520.6071581	168.6349625	1475.240929	8696.266719	424.2019059	1290.923876	2208.767373	3397	1150.452632	466.8862315	2905.138892	215.7893399	441.3216794	325.8263067	1087.126793	973.9179459	0.1652050481	0.05148122734	0.1415029848	0.02296108374	0.02371438894	0.03797747217	1	0.1404612735	0.06217511254	0.5024035627	57	1
12	522.6063637	310.0089606	4204.625863	14825.54789	304.122989	3221.087372	2209.961487	5539	12531.38372	857.8320697	2685.09476	126.4526522	625.1223149	196.5839567	964.3954587	6610.792235	0.2834400968	0.02014528156	0.2153919703	0.01891566287	0.01042843076	0.03007080246	1	0.2397460595	-0.005183616909	0.7837164723	71	1
12	524.002131	66.50172589	-9.591363504	11444.77177	1764.552794	523.7777506	1433.914554	4588	5195.054348	56.33634222	1452.639323	255.6373977	106.196848	167.9343408	570.6832044	1399.379685	-0.0008257782908	0.1566706219	0.04766442777	0.00524914361	0.01591620714	0.008002665362	1	0.002443227685	0.2847909332	0.1435222408	18	1
12	524.7428386	194.4874117	2028.040181	13173.37152	5381.673421	15.69235688	1679.068557	6375	12664.20213	518.1964313	2974.386648	1125.121596	151.90777	221.3568037	1378.39797	6964.348943	0.1540237269	0.4110946291	0.00112016082	0.01359460298	0.02784053649	0.01406808664	1	0.1264385032	0.8149982789	0.02663815786	68	1
12	528.3263376	474.3945597	-15.57865289	13746.07101	3184.655681	340.9310783	2291.932851	5948	4281.791667	64.04424138	2658.760875	604.1829006	102.791547	230.4093873	1082.914611	1841.191999	-0.001182369179	0.2309284839	0.02553050815	0.004986211321	0.01869679438	0.008221990747	1	0.00157055	0.4402090954	0.0693844057	21	0.999714093
12	528.3428632	549.8267242	2131.831114	13305.42214	1928.546824	64.19991143	2951.491965	5466.5	4004.031579	466.2643075	2932.868195	438.609217	153.8622388	202.6624195	1147.745984	2164.579029	0.1630104279	0.1463049651	0.005306378067	0.01355334231	0.01435125994	0.01372094119	0	NaN	NaN	NaN	NaN	NaN
12	530.698044	353.4133894	7189.910296	15184.49451	3411.646743	-235.3835502	1759.944371	6575	7508.053191	1392.494495	2913.910963	710.0898385	303.5238079	204.2108677	1253.86804	4166.449806	0.4709774705	0.235829518	-0.01542217621	0.01946667703	0.0169653003	0.02326325625	1	0.3771189605	0.4436639943	0.03725615896	88	1
12	531.2245608	372.4116436	41.59403142	9567.19494	2204.803913	288.9354815	2553.354761	4257.5	1535.276596	72.4428409	3228.065795	748.7612176	131.1132619	451.2298636	1365.082123	1208.016515	0.005085627	0.2289130697	0.03477871097	0.009212962071	0.02916527182	0.01333919489	1	0.007186689292	0.4358917895	0.1026841291	21	0.9681629277
12	536.161505	255.7929698	0.7138144572	11844.17406	1911.818611	687.0752282	2203.646427	4900	3666.894737	70.88710993	2266.734914	424.4290469	141.7329486	269.0265363	910.1962256	1856.094811	6.181230486e-05	0.1624053758	0.05877099677	0.00656857621	0.01923708437	0.009768603702	1	0.003967191793	0.2967676959	0.1822355258	18	1
12	539.6515784	316.4483042	24.46245871	12899.24046	154.8999961	122.6172185	2033.11894	4674	4386.712766	52.37695525	2275.399743	138.4195408	77.73881324	205.8581947	784.998208	1925.224571	0.002099194149	0.01193083246	0.01059201641	0.004218943887	0.01171588199	0.006363040813	1	0.0005585659472	-0.01809633284	0.01172387275	1	0.9999754614
12	544.7573509	577.5330584	-172.3923326	11758.42235	495.2597117	2725.821488	3234.013497	4493.5	6763.978495	62.63144841	2473.967636	176.5202592	529.9406457	236.7807659	897.0547214	3175.77005	-0.01551664414	0.04278006267	0.2394381791	0.005876916479	0.01362354865	0.02157234019	0	NaN	NaN	NaN	NaN	NaN
12	547.878204	348.9142093	-7.56961511	14096.53938	2256.604037	110.1140431	2094.594852	5850	6313.052083	67.38300142	2482.225748	380.7135448	97.72226622	316.6629553	952.9782682	2978.370644	-0.0004430323998	0.1619108422	0.007633464048	0.004948437919	0.01450512257	0.007009220627	1	0.0001321479987	0.2957902088	0.005629042303	16	0.999988572
12	549.3444566	416.3131171	2363.569356	14098.96561	1301.940069	-14.74048123	2306.077173	5423	3616.591398	453.7613035	2741.759232	261.7173972	178.1959045	246.2952777	1007.167647	2229.402392	0.1723813317	0.09424511322	-0.001262856023	0.01359664968	0.01528620299	0.0149598516	1	0.1371645474	0.1516982005	0.01272019989	58	1
12	550.7621794	541.2516438	33.58533069	8950.923108	2741.009907	147.5924147	2975.558254	4132	3129.652632	71.46327163	2414.20814	776.7841404	102.2264261	265.1080707	1073.607721	3063.319145	0.005187686648	0.3020507854	0.018975994	0.01003385568	0.02837662309	0.01729165833	0	NaN	NaN	NaN	NaN	NaN
12	553.6405144	107.256919	5047.791859	10575.10386	354.4769177	-264.2989081	1555.366968	4055	21512.98925	1065.829174	2280.637803	127.5240772	222.0192225	185.0799937	795.1036784	9781.086984	0.4608045336	0.03434805127	-0.02341193218	0.02521148561	0.01742731319	0.02396389226	1	0.3660055494	0.02220091417	0.001017411013	81	1
12	555.2787529	437.2416588	5790.041985	12174.18781	320.4893863	-229.7846062	2222.573971	4633	17287.49474	1477.233035	2910.383266	150.5189649	268.4433076	224.7601481	1018.734647	10624.64334	0.4782656363	0.02699915529	-0.01755034639	0.02506416213	0.01923745626	0.0268393068	1	0.3802970197	0.006563952375	0.02504782145	81	1
12	559.6479674	392.634782	-110.7319421	14346.8304	723.0080876	1658.734447	2065.956852	5420	8735.378947	61.05029701	2368.079798	162.1105674	269.3537131	232.6806809	824.800604	2935.274586	-0.007676448736	0.05195319159	0.1157400684	0.004775315441	0.01264625238	0.01201491186	1	0.0002518760783	0.06569280973	0.3735843609	9	1
12	559.6278352	700.6504379	514.6224787	8465.310339	1265.469582	677.7884019	1991.044388	3526.5	9839.568421	130.5179415	1486.889866	274.7024245	200.1925729	840.6347861	584.6315281	5700.495275	0.06212427617	0.1534520008	0.08293373663	0.01145367675	0.02211557109	0.02200112442	1	0.05519364308	0.2771090802	0.2796731086	44	1
12	560.7999176	525.1319559	3245.255034	11473.66664	1190.519061	818.205631	2773.902465	4637	22947.62105	860.1850801	2819.563143	251.9045163	260.8561245	211.4853583	1042.278811	13563.07978	0.2849509114	0.1029015578	0.07237192377	0.01688721544	0.02048292182	0.02320788659	1	0.232376048	0.1681095203	0.2931012627	75	0.9964021006
12	563.7334077	206.4893293	3278.532447	11723.22946	283.9813015	2531.329925	1844.177592	4400	13252.69474	731.8114646	2523.618049	134.3639508	557.4513974	208.1128555	902.3017197	6172.635204	0.2785314703	0.02400687308	0.2084920289	0.02029032618	0.01487309856	0.0325408367	1	0.2353983876	0.002974988702	0.7588923685	71	1
12	565.7335418	628.8843903	22.93303949	9588.552304	788.871333	152.121646	2995.970732	3792	3206.347368	50.94642647	1657.538111	190.6446037	87.76332018	203.8784367	623.0266885	1309.28872	0.002316854632	0.0852787025	0.01741138652	0.005654500398	0.01365965213	0.009618846752	0	NaN	NaN	NaN	NaN	NaN
12	569.521802	142.8008478	-8.592764277	12649.68298	2063.519751	287.1066632	1597.387337	5214	2755.709677	53.36442265	1598.322324	299.424378	87.06544793	199.4060001	628.2889593	712.3621084	-0.0006334849882	0.1613489078	0.02252039182	0.004425588162	0.01613313333	0.006767834848	1	0.0009697812958	0.2946024976	0.05694186643	17	0.9998261255
12	573.6537314	535.6387938	34.12160477	10569.57101	1471.887762	326.636753	2796.387855	4275	1684.252632	56.0993788	2005.646959	330.2440041	99.63374033	197.5453716	794.4575087	1197.311252	0.003264869116	0.139606128	0.03300856115	0.005954182374	0.0171027087	0.01134696996	1	0.004532877598	0.2490370046	0.09335492367	17	0.9844636914
12	573.2761638	566.4983589	-92.38200482	11832.76962	48.13021121	1453.750376	3180.343588	4367.5	15229.27083	57.52310724	2026.39621	142.3098336	251.6337902	243.2485028	682.8738825	3982.902548	-0.007947776897	0.00378739058	0.1242711533	0.005257042956	0.01328050762	0.01223404388	0	NaN	NaN	NaN	NaN	NaN
12	578.9000525	384.9294066	3660.087155	12402.20671	1852.873818	836.0165008	2321.938598	5138	4777.336842	653.024506	2157.90293	358.5439965	261.5580368	297.101717	868.7204537	2453.167525	0.2990770394	0.152200414	0.06717695643	0.01726978697	0.01507490719	0.02127710627	1	0.2439384888	0.2710722746	0.2799815928	77	0.9999999992
12	578.6054383	511.0968092	1856.378725	10374.65026	2280.966205	84.16748656	3325.003073	4527	4307.797872	371.117721	1967.820024	454.2047054	138.0930973	313.847405	823.0902134	2162.827772	0.1779794051	0.2231665776	0.008762696601	0.01240187422	0.0198504778	0.01515032187	0	NaN	NaN	NaN	NaN	NaN
12	582.579191	188.8744219	2365.338667	14035.14595	753.4343363	-24.6281455	1741.383567	5200.5	4650.329787	440.1338727	2371.539277	176.2419184	133.7689459	210.8146628	857.2656378	1769.998058	0.1741390894	0.05509085516	-0.001833669632	0.01117475233	0.01160915888	0.01068964702	1	0.1380623456	0.06973944508	0.009928720498	55	1
12	584.6801905	110.3298198	9196.815403	8952.762983	980.9528095	-588.990771	1356.443787	3705	2408.75	1906.589837	1872.71727	226.1284812	345.6412355	180.3102991	744.5491636	1429.478047	1.025568103	0.1151047065	-0.06344793868	0.05086873479	0.02236628969	0.04374164629	1	0.816711731	0.1830479822	-0.004182436973	96	1
12	584.1748697	580.1884741	10144.14621	9841.870404	591.5532951	-470.190084	2865.863058	4072	22851.61702	2023.67428	2006.556732	141.1078222	355.1249905	222.7891518	753.4271112	12470.00954	1.019556734	0.06067821098	-0.04567295277	0.04382469763	0.01620514657	0.04470810441	1	0.8124304204	0.06922528905	0.05406390488	95	0.9503928899
12	584.6329626	619.3217037	8649.830069	8497.933066	844.3817424	-425.1042982	2540.856622	3556	3932.915789	2232.299235	2229.430147	230.8256442	364.928279	220.8826769	885.0565431	2723.713851	1.015852326	0.1006648065	-0.04574983068	0.04205158153	0.01518241654	0.05276442834	1	0.8099398831	0.1529546249	0.05419673525	96	0.9998934585
12	593.8624144	506.4050965	1514.906397	9017.3708	2695.874857	438.2335685	2726.376766	4288	1736.010526	477.0210529	2822.042287	887.895542	167.4441762	218.8303891	1266.095729	1316.569555	0.1696630229	0.3020392328	0.0520258507	0.01870285428	0.02939708087	0.02149393771	1	0.1410609663	0.5865135201	0.2025052238	67	1
12	597.7666846	119.7100813	1653.167333	9611.307085	550.9901269	409.9098462	1777.779069	3687	2557.531915	286.383874	1574.038899	136.5385836	148.7111957	195.2294917	574.5865761	1193.800146	0.170483886	0.05542388721	0.04304413912	0.01384618143	0.01447277636	0.01434510486	1	0.1381437508	0.07044537695	0.1639672262	56	1
12	599.3812535	213.3463716	-17.5640719	13563.12233	1339.714119	302.7182015	1582.489124	5180.5	7645.505263	57.46365397	2001.298596	191.2200301	91.9598643	188.9720602	725.7678641	2568.876681	-0.001326566365	0.1025495616	0.02252940375	0.004649627009	0.01311158954	0.007014389499	1	-0.0002937253176	0.1715695506	0.05496941765	12	0.9999968507
12	599.730832	559.3405624	-20.03259478	15835.5546	186.5012708	165.6082365	2455.352483	5675.5	6450.532609	44.80750036	4043.998377	169.7693579	102.2686947	192.0184659	1442.549428	4352.937617	-0.001230522528	0.01339251742	0.009858282638	0.003632788033	0.01216231171	0.008235829259	1	-0.002140277312	-0.01498866219	0.008468607627	1	0.9999995454
12	602.8461433	592.6266223	1457.297048	9203.719504	389.7804409	1388.937574	3007.527821	3576	5403.989247	307.8852384	1965.107739	145.1085782	281.5956056	212.5238289	733.0857741	2878.911421	0.1575296091	0.04224539262	0.1528952796	0.01271544099	0.01399870375	0.02122825096	0	NaN	NaN	NaN	NaN	NaN
12	603.2895921	393.5115975	3583.800171	12442.44912	741.0858493	821.0315262	2087.348875	4763	18110.84211	714.4110476	2447.098898	176.3665872	262.386727	194.3806936	898.1386975	9541.734383	0.2914877668	0.05760048178	0.06418804693	0.01683477693	0.01508240951	0.01969468835	1	0.2365182732	0.07322619746	0.2649482987	73	1
12	608.0404148	359.6235372	-169.0876547	12363.73823	188.0851511	2757.593525	2076.034663	4573	2507.542553	67.82244067	1791.287777	129.8095694	426.8272611	201.8804404	656.9993812	1266.47515	-0.01354496713	0.0153326618	0.2257833653	0.00537806309	0.01116010462	0.01612266147	1	0.002478856919	-0.01096166507	0.7508376518	5	1
12	608.2561694	199.4831072	-15.57202253	10936.10908	1099.879989	74.53757144	1627.874264	4193.5	6933.784946	50.10574727	2051.572299	239.0527648	73.45431867	225.6558901	768.5635646	2578.376941	-0.001221531271	0.1027265104	0.007205269279	0.004966461484	0.01759544622	0.007196514289	1	-0.001233704929	0.17195331	0.002116006631	11	0.9999460233
12	612.4900331	132.6859908	704.1900202	11244.79699	1183.957731	340.650959	1424.906504	4302	10356.11702	127.4137735	1434.50797	202.6413542	100.5340115	179.2907637	536.9515162	2714.023902	0.06410597266	0.1065676801	0.02972456319	0.008045512282	0.01615789742	0.009240122125	1	0.05265245822	0.179022745	0.09503729063	39	1
12	614.3103319	306.4552904	765.9761435	12662.09812	1380.041104	1199.001	1762.763465	5004	16846.07447	138.1227129	1820.569296	196.2847535	219.2032842	163.9850183	657.9393288	5601.042304	0.06030920551	0.1119896893	0.09243661024	0.008246118056	0.01295439083	0.0119593796	1	0.05387616992	0.1903624188	0.3107481763	40	1
12	619.5152163	175.588729	2732.99073	9048.425998	983.5481648	616.6780013	1863.902896	3668	12583.20833	598.1381853	1894.828322	216.0909739	207.8616112	226.4283681	734.868924	7661.852561	0.2972090608	0.107374915	0.06328078456	0.02060948833	0.01974447405	0.02573122181	1	0.2416407545	0.1773017194	0.2646992174	75	0.9999999974
12	625.9418266	548.8265866	554.0878281	8956.738351	1997.053895	831.4299958	2494.365942	3931	4912.021053	153.2002956	1758.404509	436.0203761	178.8810151	216.686424	748.4889746	2757.000995	0.06274282036	0.2263009748	0.09594467708	0.01125845115	0.0225754334	0.01811504605	1	0.05743877024	0.4295304868	0.3270003683	47	1
12	634.1713614	274.7351353	1686.679649	10659.56369	623.2399549	1452.177014	1774.88328	4064	5723.905263	359.1536107	2325.242532	165.6217751	360.3552058	160.9324518	847.6609044	3124.600462	0.1587171486	0.05800002643	0.13546121	0.01371569202	0.01657648568	0.02198265382	1	0.1349380049	0.07591620852	0.4802595487	57	1
12	636.7573118	469.5392265	2982.695867	10345.39854	654.3995204	-41.59176573	2019.127916	4019	19636.15054	816.0720948	2688.054858	155.145486	175.2291257	170.6782585	973.9630765	12144.29874	0.2905205303	0.06374840782	-0.004231977688	0.01866574379	0.01754936602	0.02088073838	1	0.2312355023	0.08617227741	0.02880182077	72	1
12	643.1389629	149.9817883	2520.099165	8925.546241	663.8673732	538.9092541	1486.288073	3525	30101.24211	522.2545226	1655.270618	136.6591103	192.5042613	141.9795	598.3057744	12382.2104	0.278228858	0.07332645273	0.06243355831	0.01681829118	0.0179333494	0.02080187329	1	0.225969092	0.1063280455	0.256324512	73	0.9999999982
12	645.1679772	289.4326034	-9.738953698	11246.46989	3607.471249	65.78025525	1561.329729	5135	7480.03125	76.17573773	1595.434447	510.6925386	87.65366768	186.125006	683.4999223	3195.286237	-0.0009084844983	0.3268308456	0.005792375518	0.007211973774	0.02465071424	0.008062276597	1	0.001624324569	0.640908862	0.004338581303	24	0.9999861
12	647.5843509	259.5479773	631.1385083	10360.64705	1124.836122	901.2195205	1610.568144	4113	16509.09574	181.411804	1955.249852	211.1832066	199.7951861	171.7670049	729.7684837	8324.580734	0.06022507172	0.1121568792	0.08976182879	0.01083476334	0.01869676546	0.01277092791	1	0.05363165938	0.1907161161	0.3015033815	40	1
12	661.9556919	336.4660951	857.0627929	10190.59151	262.9709253	43.12185121	1656.137589	3769.5	13772.31183	189.88281	1788.820163	126.3513138	87.0451563	169.7887593	645.6477035	8033.078622	0.08258677345	0.02465489167	0.004110624844	0.009341719227	0.01420777389	0.008801478247	1	0.06475390014	0.007370091224	0.008344194888	30	1
12	666.3113312	273.440651	737.9216493	9129.681151	272.9598212	50.4851818	1654.272025	3441.5	18997.96809	212.9677958	1845.699534	109.3454024	77.76611089	169.7702178	644.0826132	9331.039968	0.08020010574	0.03037688401	0.006381773581	0.01182978687	0.01544903823	0.009050759886	1	0.06306310269	0.01937623762	0.01581007213	30	0.999999979
12	676.7860368	346.6165066	3962.349048	8610.139069	199.6799044	764.3649258	1759.265786	3276	6746.478723	911.4602852	1884.426487	114.3566804	262.4203741	190.2177486	678.6735724	3562.78514	0.4654129322	0.02280140954	0.08832877425	0.0277698201	0.0169482196	0.03500746139	1	0.3770412226	-0.002137629085	0.3873341729	82	1
12	677.3576977	362.5180976	-63.55841688	10080.41429	537.5616152	1046.144033	1823.418111	3793	7191.591398	47.94583027	1812.330465	142.5329996	206.9769067	195.126902	649.3190707	3657.531765	-0.006742039581	0.05546360483	0.1087478212	0.004947583084	0.01464159243	0.01201666252	1	0.000574454736	0.07303197442	0.3497801449	9	1
12	696.4932751	525.2918608	2264.869457	7566.74511	1701.319812	-79.74236465	1949.362678	3343.5	5171.547368	511.8360474	1688.864578	372.1606995	140.2708417	173.7065242	706.6885116	3193.535611	0.299891481	0.2315029087	-0.01069301844	0.02233631113	0.02188911805	0.02056610051	1	0.2403320784	0.4370843786	0.01392859091	78	1
12	699.6896288	248.2734404	5414.292517	7975.994745	1400.939086	-350.487257	1561.881787	3443	23716.31183	1134.179681	1623.609619	247.480833	236.1687307	304.6208793	646.052729	13125.57888	0.6779841329	0.1829422585	-0.04558045063	0.03939426329	0.02615934643	0.0353582231	1	0.5402879558	0.3300228277	-0.02066947078	93	1
13	9.475108411	557.7906968	7436.936276	7465.937884	555.6486391	-527.9647589	1348.095727	3068	14601.05435	1845.206049	1840.552902	149.3890378	377.3248386	137.2249527	701.6843647	8526.667422	0.9815245847	0.07580053018	-0.06873296488	0.04230554958	0.02130369893	0.0592270398	1	0.7806020978	0.1014437307	-0.03382500621	95	0.9999924676
13	10.66493902	141.4979926	528.2851817	7886.776087	184.3531571	622.4423571	1252.616212	2896.5	11015.52128	108.7904293	1149.693786	105.6466643	133.3736343	151.6727516	392.9183849	2625.513278	0.06887845149	0.02272537191	0.07833414296	0.009245450286	0.01519112107	0.01387526746	1	0.05872007477	0.003458361235	0.2612613392	32	1
13	10.19881728	175.9984221	2135.364257	7938.76934	215.9451515	1495.875402	1392.411882	3011.5	7922.755319	446.8365663	1575.08719	115.4936441	378.6147002	134.1467212	579.3828427	4290.640867	0.2655737473	0.02761894636	0.1812336309	0.02232170739	0.01607320253	0.04096387881	1	0.2232364375	0.01074800416	0.6619449716	71	1
13	10.47073647	360.2417761	2777.602844	9610.68593	633.4260608	-144.8178835	1530.830471	3684.5	10769.35484	787.4318941	2681.706258	167.8680778	185.7409877	276.2496222	968.6288002	7199.07679	0.2875169348	0.06929856498	-0.01266516586	0.02126070828	0.02093450019	0.02513751963	1	0.2283315658	0.09783825932	-0.0008205753222	72	0.9999998001
13	14.52998154	199.6205925	662.4327961	9969.072917	598.9596394	263.0527799	1364.808718	3747	11662.56989	121.9695456	1515.181589	144.9370627	109.3778194	167.649539	570.5207269	2350.044969	0.0659442557	0.06340386852	0.02842492363	0.009236728167	0.01387213178	0.01068401911	1	0.05351761277	0.08867318087	0.08962353988	35	1
13	14.54842317	215.3577463	-39.75629534	9407.657116	563.9546655	993.9068854	1463.223077	3536	7470.148936	53.4674899	1740.828716	151.7794497	219.5380141	184.3460968	632.3063879	2933.889268	-0.003931191857	0.06151639553	0.10280113	0.006459682299	0.01560804809	0.01320946003	1	0.002500859768	0.08566308436	0.3300971876	9	1
13	14.62667958	304.220099	792.0480279	11281.11387	1129.358246	346.1899747	1593.462646	4355	6966.138298	154.2555169	2098.170227	239.4190155	126.1388202	230.2339498	774.110471	4289.594636	0.06787348908	0.09776424304	0.02908788996	0.008897540158	0.01628539752	0.01057678244	1	0.05552171815	0.1605467885	0.09343424454	39	1
13	20.70435513	395.4110366	3488.899394	12312.90543	790.3512965	753.9082656	1684.756572	4706	22544.7766	681.5783365	2326.585795	169.5081441	268.9222192	185.495586	846.8653994	9592.815224	0.2893528441	0.06623505028	0.05946613162	0.01684730303	0.013843019	0.02240902838	1	0.2345959319	0.09133037187	0.248430737	73	0.9999999997
13	26.37161481	137.3876194	1386.90721	8348.201676	475.4624983	-84.31694025	1168.425036	3141	5158.369565	317.4227396	1828.351866	137.63554	110.0421997	186.1180787	652.129397	3043.947313	0.1680469375	0.05978657344	-0.0100494572	0.01467770397	0.01834331127	0.01459191234	1	0.1326885246	0.07966197271	-0.01968351869	55	1
13	26.49900485	164.1148365	39.55833481	7597.716802	1263.207151	330.0752077	1416.186828	3143.5	3088.228261	46.64733141	1057.852219	196.882122	93.31094292	158.4422953	416.431815	1069.999981	0.005503840817	0.1659799977	0.04407950452	0.006385853061	0.01784108027	0.01034586456	1	0.007385835664	0.304183449	0.1329044449	18	1
13	28.30517834	113.3061171	54.32202075	7764.428789	763.4519676	2.826221386	1041.583275	3004.5	5478.096774	41.65822574	1560.645331	178.6522518	61.34821	187.1788259	570.1246511	2838.611051	0.007017267692	0.1014519417	0.0003437023165	0.005681300474	0.02244789494	0.008462969025	1	0.004891245396	0.1691735048	-0.01970031305	11	0.9999498411
13	33.18101649	384.1355927	10162.29657	10380.82933	765.062041	-674.2039975	1682.215481	4229	15267.96842	2535.784934	2507.470404	169.9311658	446.956057	171.5607699	941.5377796	8605.579269	0.9851326028	0.07329878437	-0.06570591593	0.05393429291	0.0214033384	0.0510554303	1	0.7836649226	0.09615336117	-0.02262390068	95	0.9999712591
13	39.78495576	595.3879431	-15.38877457	9030.293318	2082.621475	40.74154328	1350.844004	3849.5	11979.71277	55.92929395	1731.794609	394.7767023	68.39884692	149.779689	719.4305901	5191.481927	-0.001873775833	0.2351269983	0.004794784961	0.006722970037	0.0199078298	0.008617688315	1	-0.0003213604905	0.4490251831	-0.002202119675	20	0.9999965588
13	40.63912645	131.6600559	624.7194698	9822.183281	1077.91703	254.1696954	1141.695331	3836	19342.45055	143.3375943	1444.789667	186.0317351	97.89301279	171.010607	535.9145768	4876.849077	0.06369422197	0.1108772383	0.02606132531	0.009250289149	0.01513765718	0.01087421237	1	0.05212924957	0.1880504389	0.08243556577	39	1
13	47.65957912	97.6114316	1289.14481	7647.999655	789.639634	-72.66631735	1240.474882	3025	4154.258427	329.4599025	1893.996546	208.6627987	98.54038288	192.730489	706.3253715	2011.817295	0.1684901068	0.1066913016	-0.01022544208	0.01466665858	0.02288700453	0.01379322279	1	0.133597247	0.1778081338	-0.01871792757	58	1
13	48.35434825	319.6532167	3070.558376	10885.48294	735.0900923	700.0690036	1734.789719	4276.5	16626.34737	816.3858534	2816.376886	150.3563515	291.8404354	151.8603875	1013.198512	9612.128213	0.2808606761	0.0691891653	0.05983558161	0.01902847726	0.01740661536	0.02937521308	1	0.2278534897	0.09763480626	0.2478370604	73	0.9999999997
13	49.22575338	276.7242671	-47.938299	10918.20943	163.0606271	1175.212517	1954.379143	3991	5428.329787	49.23063756	2246.379201	118.6958732	254.6174375	182.2356616	788.5577073	3341.170062	-0.004563918812	0.01614457136	0.1084468672	0.004796349329	0.01216170211	0.01462939828	1	0.001825077931	-0.009277943199	0.3480118608	4	1
13	51.47176143	153.3029348	719.1381337	10981.83069	723.6149004	306.0255557	1289.175773	4223.5	14012.97917	145.5031477	1729.083791	135.0710499	119.76914	211.0867037	615.1761754	4688.164599	0.06437215178	0.06529655966	0.02794097283	0.009029366115	0.01444255542	0.01039086471	1	0.05224866026	0.0926570609	0.08764970149	35	1
13	51.49333887	204.6028142	26.37704219	10831.00133	187.9058871	53.01393991	1671.559525	3915.5	4625.042553	43.17751559	1760.723509	131.3304107	70.86178891	230.486091	620.7646445	1558.247685	0.00255403986	0.01977874424	0.004874941605	0.004097111737	0.01380737902	0.007123664324	1	0.0006346742358	-0.001674857775	-0.00765451921	1	0.9999999688
13	52.1497235	83.40651963	1294.518633	8225.366187	3246.044549	-112.4840805	1118.652092	3967	9880.670455	235.4642274	1275.215256	478.269644	108.4582104	165.3151117	587.2071424	3038.192739	0.1600416908	0.3975209334	-0.01406508726	0.01488556936	0.02908241309	0.01398340909	1	0.1300786976	0.7865217567	-0.02480148635	68	1
13	57.30843327	438.4940452	-12.92869304	12341.19068	1974.07811	630.9018083	1841.072136	5035.5	4567.021277	65.80103163	1832.234914	298.1104027	137.1174347	226.4145093	716.4123167	1185.001393	-0.001077560857	0.1612591265	0.05143529737	0.005626197422	0.01561121772	0.00849492487	1	0.002549387563	0.2943927534	0.1566211307	18	1
13	59.64222313	220.4612452	742.6437693	12899.07659	332.7276462	1153.268039	1685.043724	4720	23539.54839	159.8995986	2084.8966	142.2257112	216.5141329	183.4247038	700.4224458	7427.883721	0.05672669296	0.02665779709	0.08645232198	0.007649054629	0.01455754449	0.01201902097	1	0.04957677863	0.01185543713	0.2865938321	32	1
13	59.34129181	514.6132075	2072.218562	12690.41682	2835.006203	520.3601915	1743.837914	5376	5611.6	360.6850266	2039.130074	459.0696987	164.1189897	213.5410532	841.0270174	1710.356715	0.1598586577	0.2196940077	0.04045587461	0.01157981002	0.01704944117	0.01108976178	1	0.1314393872	0.4143520258	0.1577315142	65	1
13	62.58995212	116.6162093	2700.034526	9053.838856	248.1285035	-141.0331996	1204.418371	3325.5	5528.242105	588.6947602	1979.059346	122.0512072	158.4762399	176.7751805	710.6082296	2883.093325	0.2988417265	0.02864895595	-0.01370840497	0.02448429889	0.01537343752	0.02088558158	1	0.2368435374	0.01261219328	-0.003079769646	69	0.9999946764
13	63.69670742	380.4327732	2128.371109	12119.614	2665.285964	-71.14281635	2054.799355	5212.5	2440.56383	437.5960678	2408.057948	542.1163805	144.7538751	236.5276327	994.2045099	1101.655163	0.1735684879	0.2189213475	-0.006017348999	0.01256196779	0.02175406198	0.01497999751	1	0.1393002722	0.4125820138	0.0004955927335	64	1
13	66.55772581	356.2965086	717.0375592	8729.88781	104.0843201	33.34550778	2108.121823	3186.5	3829.37234	250.7688415	2649.280715	124.7831535	96.4970236	282.0679618	934.0631068	2878.672715	0.08629495118	0.01195995782	0.004491551678	0.01168931782	0.02001028089	0.01450509444	1	0.06759685695	-0.01924931255	0.0101171512	30	1
13	69.20911652	88.5284425	7703.908966	7939.237798	879.859242	-590.3460025	1160.307619	3293.5	2153.847826	1640.063605	1640.2005	204.7333315	288.7323883	130.0232074	656.9808613	1083.937358	0.970892971	0.1122634852	-0.07247212797	0.04104747785	0.02129457632	0.04725772642	1	0.7722746565	0.1779034803	-0.04804093754	96	0.9999999997
13	70.72981357	292.4763537	1516.186455	9016.915071	761.2395487	-2.381675907	2444.676164	3522	1975	495.5684932	2938.659419	291.0380956	131.2095989	369.0565323	1123.795652	1672.885849	0.1727616072	0.08532078582	-0.0003044322366	0.01444117835	0.02684002544	0.0191838779	1	0.1374257644	0.1330167858	0.01583572507	58	0.9999999925
13	73.84021052	318.5085623	-28.34668399	14276.7133	888.0653942	122.0959457	1662.47866	5394	8114.595745	55.12363194	2419.441922	175.3197006	84.61410834	213.2409195	847.9736929	2687.998485	-0.001760193845	0.06041126905	0.00803262928	0.003943822232	0.01255090915	0.00568131848	1	-0.002119969061	0.08341181347	0.00352013119	6	0.9999999951
13	73.44788031	636.2858329	-0.3173402099	9051.702972	612.0614683	35.29675406	1439.285223	3389	11861.18085	47.36153529	1567.415784	139.000396	63.54025447	198.1808119	564.973025	3869.980751	-3.626135939e-05	0.06628995468	0.004101494129	0.005460893685	0.01549081654	0.007152156324	1	-0.0009313743459	0.09569236798	-0.009463671437	6	1
13	75.6792297	574.4351752	-10.77470542	10916.06178	2388.662036	214.9333757	1429.611766	4573	2577.574468	60.94544786	2285.244381	502.1661626	94.06888868	193.373196	928.3900493	1217.953753	-0.001206985377	0.213828491	0.02013203452	0.006036663405	0.02091465939	0.008119361245	1	0.000983133034	0.4044314458	0.05021259852	21	0.9899973593
13	76.97576969	64.0886535	503.3296155	6759.015516	1989.934214	448.890654	1260.17794	3010	1365.705263	140.1302971	1388.489273	397.8227144	141.7127936	221.7458316	594.6659251	778.5634326	0.07310408065	0.2909760001	0.06653791854	0.01585641834	0.03329432343	0.01684919041	1	0.06454922098	0.5647475214	0.2299389768	50	1
13	76.47513625	619.2890396	-17.78083583	9441.58767	3880.371268	161.3794279	1285.044856	4542.5	9043.305263	71.55848062	1697.657139	639.9053871	80.86466076	194.8939699	769.9624019	3129.121908	-0.00165112679	0.4043652187	0.01749107975	0.008241905184	0.02470482259	0.008830818364	1	0.002747658122	0.8031558989	0.04696987802	29	1
13	77.07515505	514.2171472	651.4007237	12007.04972	645.555595	2460.404494	1976.079897	4578	7804.032258	149.3385628	2066.379638	142.8350677	461.2602142	187.3269129	723.5104615	3579.007743	0.05377220224	0.05542729459	0.2007938017	0.008690916454	0.01415186109	0.01854368182	1	0.05521430522	0.07198911389	0.6814031533	37	1
13	81.11536931	148.5890138	44.67633022	8796.052082	796.8136389	48.07847483	1607.044026	3435	2164.93617	45.15058609	1930.159701	203.9356649	68.57114961	232.9432186	709.5425203	1132.166824	0.005185198818	0.09183924791	0.006034782033	0.006528691857	0.01949705063	0.007981557316	1	0.00368887066	0.1490790426	-0.0007850273425	11	0.9997757631
13	90.48795124	179.7453607	-43.40866058	11310.87652	3746.23494	552.1588246	1718.484341	5223	12121.52128	80.92623857	1805.859817	557.0809098	116.4734928	218.6039904	782.1161972	4634.312054	-0.003586892297	0.321101794	0.0486684544	0.007693496739	0.02067284513	0.009635760015	1	0.002281067141	0.6289171391	0.1515046967	26	1
13	91.52640176	509.2623275	2427.474344	15097.50972	2248.809896	5.017221996	1764.732479	6066	4774.184783	434.5389801	2649.313847	392.4026969	156.1635245	198.1091703	1026.682846	1967.440581	0.1595672785	0.1493645903	0.0003551517076	0.01130151015	0.01410007518	0.01137563929	1	0.1276725225	0.2672247966	0.017072624	61	0.9999999998
13	94.984843	245.4451943	1488.548228	8243.117276	85.58896041	-12.54872867	2210.426301	3073	2690.329545	487.2868045	2670.165186	128.3677334	120.2082192	318.0787871	944.8188753	1817.372688	0.1822842402	0.009698692793	-0.001769283793	0.0187188432	0.02248048148	0.01832387423	1	0.1440442097	-0.02536586006	0.01060888934	52	1
13	96.77217312	64.52463401	2439.142999	8441.412521	202.5542775	-156.379718	1262.424355	3145	3253.116279	547.8718818	1855.638817	130.864462	149.6594817	212.5862131	666.4678094	1647.381855	0.2952510143	0.02354836338	-0.0207507982	0.02187367407	0.01836772434	0.01938836536	1	0.2334340128	0.001997657942	-0.02837208337	69	0.9999999998
13	96.65909374	604.3391368	-8.465151492	11650.82282	2598.88888	79.64850701	1642.98481	4962	10596.96703	63.8650542	1594.260982	357.8333844	81.35441295	202.2680976	644.2424808	3198.159959	-0.0006593219822	0.227303839	0.006518249791	0.005717828543	0.01534640901	0.007291786006	1	0.0006726003205	0.4326352278	0.003780720116	20	0.9998947717
13	98.44836625	147.2652674	1926.001089	12263.19596	1862.671872	-37.19593804	1819.109861	4938	2231.265957	379.329133	2250.220224	324.143203	144.7539325	272.992405	859.2305855	807.2735899	0.16028155	0.1514455337	-0.002730924872	0.01134982178	0.0170476778	0.01318073116	1	0.128063117	0.2715720316	0.00665285073	61	1
13	99.64034455	78.84546949	3586.509573	8222.897244	1877.90377	-244.0602919	1092.231401	3629.5	8261.678571	943.3839343	2056.72902	472.6073538	197.0680687	167.9800022	864.2755844	5186.15057	0.4393216278	0.2281334385	-0.03041828728	0.03635331721	0.02598211737	0.02855575732	1	0.3506634209	0.4280325829	-0.02204722831	88	1
13	99.60127234	470.7329569	4328.008953	9231.285115	467.993694	749.0295783	2116.899175	3612.5	2311.333333	1391.10523	3004.474718	184.4119435	380.7207312	261.1613423	1121.455819	1835.305687	0.471007828	0.04845483577	0.07755817429	0.04019957538	0.01784551321	0.05656173121	1	0.3811110943	0.05147397761	0.3522615174	84	0.9999981038
13	107.6865926	174.4122792	699.4599569	12475.14817	2819.985023	1088.166553	1385.022484	5248	7874.294737	180.8838505	2462.421877	527.0766576	244.5292673	201.8744098	1000.070454	3419.676064	0.05629959399	0.2278582452	0.08557672856	0.00849736269	0.01855071628	0.01441026762	1	0.05160174712	0.4328927201	0.2897815966	47	1
13	107.3300182	356.5117474	-46.9211009	14647.4296	4764.016491	104.5315893	1615.974224	6697.5	8539.882979	93.74454866	2718.236745	856.0886694	91.22254463	286.4971994	1197.710221	3312.865965	-0.003285048455	0.3219741508	0.007544941278	0.00701398345	0.01966340152	0.006467279074	1	-0.0002206487543	0.6307785046	0.009685510786	24	0.9998818146
13	108.4887675	238.7371946	5044.251087	10645.27093	271.7073188	-245.298375	2149.651339	4057	7045.119565	1363.235287	2761.579357	152.8311048	302.5232346	237.1521404	1015.69954	3424.286045	0.4843418497	0.02324552567	-0.0205320545	0.0244427021	0.01788447283	0.03425113035	1	0.3849195376	-0.001375977687	0.01604362999	81	1
13	108.4974356	314.3052577	818.6422962	13738.81646	2328.018031	462.4830412	1746.859167	5676	14836.84043	225.9266062	2606.71642	378.4143713	138.6452259	267.032097	997.8192371	5923.462636	0.06242703048	0.167749375	0.03365127793	0.00891382579	0.01756254177	0.009609534154	1	0.05230811077	0.3070714886	0.110118712	43	1
13	109.1732636	286.7693443	5784.391069	11811.58555	335.1925727	-285.2082752	2092.007162	4512	10625.61053	1531.82093	2897.651554	164.7067012	286.6091587	331.0609783	1037.753051	5384.146046	0.4846775492	0.02815795153	-0.02375460475	0.02754610441	0.01871034752	0.02874137901	1	0.3850318682	0.008902010649	0.005154231479	81	1
13	111.8606487	98.36622239	-8.920591214	10479.49071	2478.415676	494.0353543	1579.151746	4535	9040.741935	72.70954517	1321.565904	347.6304758	113.735681	294.8052664	549.5167901	2777.654997	-0.0008491182341	0.2372190943	0.04753035108	0.007068023643	0.01940178155	0.009156758838	1	0.003386671846	0.4533464074	0.145579518	22	1
13	112.4525808	532.2267058	-50.49532697	13542.25563	749.3220121	696.4583417	1895.171353	5082	7727.945652	50.74293829	2109.432363	152.2631819	144.4848007	248.8670754	734.4415494	2941.694422	-0.003799795831	0.05801538339	0.05230444689	0.003888073493	0.01370380086	0.008400776932	1	-0.0008178418555	0.0783844218	0.1557549403	8	1
13	114.8382627	28.02403933	-21.6134345	6896.581035	194.2005553	662.0450778	1273.1148	2528	10216.8	40.29949329	1321.065659	114.2950557	162.1921578	175.3306683	457.9913293	4194.407791	-0.003000075616	0.02656877271	0.0968240016	0.006518353218	0.01965432269	0.01343733445	1	0.002425119492	0.01252436476	0.3085896217	4	0.9999999997
13	114.6967373	80.39830291	801.1587615	9947.91306	353.0286599	8.739297686	1369.985877	3687	21158.61538	167.6255802	1454.399945	106.1021587	95.66661295	178.8196503	495.6321026	6722.509432	0.08171062012	0.03572873128	0.0009587608485	0.01013666141	0.01353051928	0.009916325019	1	0.0639744727	0.03055888739	-0.002387970022	30	0.9999997583
13	114.8479957	509.9900831	-47.13076582	14271.89958	1416.942975	707.3677556	1757.280641	5469	5859.510417	64.40717049	2305.256496	227.3702869	143.8026361	218.0329115	829.9989721	2016.231101	-0.003553051069	0.09791528941	0.05004209629	0.005198073234	0.01398010696	0.008190151763	1	-0.0002906446504	0.1618772436	0.1492555541	13	1
13	117.5545387	118.1978872	4894.352176	10657.57488	2448.55056	-247.2961452	1476.900746	4716.5	6389.031915	1118.003421	2400.812771	489.2336516	228.7809728	263.1206047	981.1179729	3134.652259	0.4544796082	0.2295202349	-0.02616970284	0.03043305305	0.02861877405	0.02333615629	1	0.3631072329	0.4307108003	-0.003841267917	88	1
13	117.4594052	157.7909171	1326.871213	8007.676595	2432.995424	0.6458736646	2020.460771	3686.5	1468.709677	462.9367671	2584.650825	815.0714835	145.3268674	658.5833288	1148.759915	1128.148547	0.1687044116	0.3014424507	5.46338875e-05	0.02836787672	0.03615647802	0.02100272584	1	0.1368053605	0.5853294593	0.02291371408	66	1
13	120.4878529	685.632055	1429.814746	8941.883652	453.498532	1128.924911	1552.210533	3421	2158.247312	338.2225452	2049.619802	156.7349691	293.6690082	193.965146	753.7690564	1174.468285	0.1539973713	0.05068202858	0.1251580363	0.01389736099	0.01650865989	0.02287345457	1	0.1303789155	0.06068110153	0.4433840841	57	1
13	123.6532888	263.4326927	-43.40753055	14200.4467	2357.173672	750.1189011	1843.088258	5758.5	4435.378947	74.43592691	2633.654508	427.8566205	171.9394777	231.5589923	1016.808223	1732.447906	-0.003359551409	0.1669245549	0.05295511475	0.005871799033	0.0157677481	0.007874392532	1	0.0008914451669	0.3062797535	0.1615165833	18	1
13	123.6872911	414.3627411	-34.66308325	14538.19579	335.2713047	120.5390949	1835.857954	5233	7728.602151	52.01575457	2565.103155	139.0284081	74.08192745	213.0200983	887.2118596	3194.237152	-0.002544276219	0.02436581487	0.008789269564	0.003858034241	0.01159466631	0.005560850659	1	-0.003131976391	0.007994041941	0.004820095197	1	0.999995916
13	123.8488016	488.3763071	779.735765	13950.78791	297.697015	2890.395224	2001.644266	5092	11976.63441	164.0310452	2116.031976	149.4748656	467.4164885	214.55654	725.022705	5317.888449	0.05573522315	0.02222591696	0.2075560559	0.00778667356	0.01268582026	0.02042795548	1	0.05683939663	0.002477150419	0.7041519539	33	1
13	127.471314	399.1968217	813.9981162	11257.85864	1775.222206	46.47335796	2059.725446	4557	3579.119565	247.7127841	3288.056828	532.0324701	97.32299064	279.140709	1295.214438	2462.597417	0.0758331482	0.1612236763	0.004615787572	0.01090602509	0.02682318983	0.0117979182	1	0.0610241412	0.2932500524	0.01280947322	42	1
13	128.6595508	291.0865651	903.1837418	12804.61072	1868.499807	16.46719607	1888.788282	5138	2355.484211	256.2617101	3323.830397	504.2665069	112.7116184	262.5035777	1282.180835	1515.823615	0.07160284203	0.152498802	0.001346642721	0.0106783956	0.02302870372	0.01072397135	1	0.05731125648	0.2750569514	0.000277205836	42	1
13	129.7884552	597.7949884	3197.317281	10498.59426	638.4622918	-152.5778955	1937.051837	4170	8519.092784	731.6159948	2410.959888	180.664365	168.441155	247.1185114	879.819408	4738.714112	0.2980699912	0.05691456018	-0.01384831025	0.01814501835	0.01676982128	0.01728513131	1	0.2365567358	0.0717718595	-0.002854625094	72	1
13	131.8577979	344.3441892	4393.462866	14670.78467	313.2469639	1013.18989	2313.458597	5504.5	7268.294737	1003.05157	3035.183615	161.2034147	337.290482	248.784705	1094.337447	3509.210786	0.2995367574	0.0206665328	0.06527921362	0.02057861948	0.01311448694	0.02231853285	1	0.2425938448	-0.004179138648	0.2694148378	70	0.9999999882
13	135.6112497	239.0151538	-1.006857038	14229.11815	962.8496461	124.2365502	1854.973364	5283	9032.172043	60.19573442	2511.285228	200.9669381	74.97461276	239.2419589	904.0997815	3135.740241	-0.0001139183554	0.07069141675	0.00889887058	0.004446082279	0.01476420008	0.005901859727	1	-0.0006192382889	0.1048992571	0.007212018598	6	0.9999999924
13	135.4348618	700.5029107	-16.19477745	10877.15909	602.312221	179.6338976	1283.882579	4028	11270.1573	44.64824149	3098.460663	192.5443035	101.3864077	196.2276246	1116.406207	6097.289761	-0.001424721163	0.05548630885	0.01757810236	0.004608413871	0.01845979231	0.008589372556	1	-0.001271352038	0.07309168233	0.03638439661	7	0.5690064922
13	139.417158	567.14887	1971.203818	12376.13363	5258.832768	-37.06722644	1588.184224	6138	11878.26316	448.2896519	2445.602237	985.8085999	127.4013801	232.3024411	1133.409378	5361.952969	0.1580094055	0.4203056136	-0.003042172011	0.01483595967	0.02569867377	0.01093939233	1	0.1294636015	0.8342194283	0.01348332008	68	1
13	140.5398584	310.8296264	-15.15071056	14773.07161	4720.534076	97.81570698	2183.46493	6651.5	6345.721649	82.5109392	2485.821526	805.1546047	100.0901492	270.3998476	1095.191899	2404.992393	-0.001048724246	0.3288092427	0.006666122242	0.006194215661	0.01891350226	0.007307325687	1	0.001594349882	0.6450500146	0.007383498721	24	0.9999551297
13	140.6453183	456.4472048	-193.7597703	12937.21558	743.8665938	3072.052907	2384.49183	4921	5829.255319	72.59923172	2407.289725	178.2456388	565.495235	256.1558016	865.2220273	2777.177801	-0.01454864072	0.05851318444	0.2347058561	0.006705474642	0.01489608839	0.01983845761	1	0.002792982662	0.07940331449	0.7827509534	10	1
13	141.5434103	118.7159828	2069.911576	12642.71357	232.2008695	1667.381361	1932.473618	4649	7221.776596	356.6447658	2016.450363	144.0381897	303.4898929	213.693382	725.0886894	2331.589186	0.1618530468	0.01914177454	0.1355766781	0.01101628868	0.01238196114	0.01776447626	1	0.1369893155	-0.005443766428	0.4801639714	54	1
13	141.119391	191.6129286	-19.48006032	11159.91102	839.9513183	100.5161377	1748.514707	4297	8661.542553	47.86362191	2328.958695	188.0444542	85.50130231	250.2136027	855.0276097	4140.427009	-0.001961027577	0.07619905118	0.008907598155	0.004669306703	0.01539605094	0.008123203662	1	-0.002031911073	0.116451237	0.006988225164	6	0.9999986977
13	142.4603431	713.4469549	1348.186826	8968.043597	3547.151816	-56.10746578	1350.304277	4353	20515.94382	238.8849224	1436.717113	554.8323322	109.742665	175.7037713	659.8443334	7509.954382	0.1533071229	0.4021706085	-0.005887332552	0.01414620559	0.02076735854	0.01215123858	1	0.1252875741	0.7963411962	0.002010182545	68	1
13	145.5136677	402.6413167	972.1063068	14891.97311	1592.751733	522.9567938	1794.510672	5898	7994.244681	254.4910964	3079.152718	336.2873162	164.7888307	250.485496	1164.150017	4198.707622	0.0640085996	0.1096367113	0.0352491904	0.007879348304	0.01398102479	0.01006697277	1	0.05298143992	0.1854409752	0.1141763775	39	1
13	146.4459873	66.05728424	2130.836261	7164.895282	1594.21365	-126.9699513	2029.262202	3164	1037.391304	606.060752	1989.758156	455.5796255	155.7442869	328.8442213	853.2924103	605.030468	0.2974538328	0.2185500834	-0.01665594451	0.03049083811	0.02885903738	0.02775414011	1	0.2378238583	0.4100205689	-0.007618392756	78	1
13	147.2337371	29.71490409	4065.717682	9025.474132	551.3526462	680.2502621	1224.114545	3454	5141.882979	737.5469407	1664.518024	164.9562611	291.9204678	278.956498	631.8418475	2248.752461	0.4387185334	0.06015516183	0.07835703427	0.02569785552	0.01871500997	0.0321552236	1	0.3554397517	0.07642502643	0.347928015	84	0.9999999903
13	147.8257578	213.5757523	4441.639901	14628.65795	3537.24757	-211.7305554	1792.616379	6384	8815.21875	858.5778404	2750.198889	669.6915739	213.430973	235.8139554	1167.964597	3941.437796	0.3034309874	0.2378829384	-0.01420406209	0.01573135515	0.0182431386	0.01708041554	1	0.2430092482	0.4503873244	0.002829536953	78	1
13	147.3298354	371.4699069	-26.69702986	12965.44181	3333.4658	118.4756607	2045.05646	5670	10802.14894	76.4193553	2684.317094	582.6983071	82.5088101	249.8287032	1079.805495	5400.496255	-0.002181118773	0.2471621816	0.0088728195	0.006168840034	0.0176954353	0.006993779603	1	-0.0001493577471	0.4742103602	0.01217742624	20	0.999955168
13	149.3345126	248.5735928	7144.650486	15040.89801	3552.122735	-351.5779008	1660.500632	6712	7652.553191	1447.728568	2937.715381	737.8776507	298.815538	181.4000421	1292.955116	3656.948706	0.4697093375	0.2378372441	-0.02168291169	0.01899189165	0.01758556042	0.02325364998	1	0.3757080264	0.4478898458	0.01542058507	88	1
13	151.5987911	298.583649	30.02073829	10776.20451	685.9600628	127.0118633	2234.78379	4126.5	3994.217391	57.87504786	2792.910421	224.2173091	87.2410137	280.6309923	1014.680439	1929.694697	0.002777088265	0.06494017691	0.012744399	0.006111247849	0.01766899982	0.008868501658	1	0.001884848296	0.09281861316	0.02097020548	6	0.9999950902
13	152.1817876	553.134855	1711.146183	10546.27801	553.7690624	1496.141684	2143.03486	3955	1396.968421	545.1112854	3396.788568	223.4825064	507.8555283	324.4099364	1253.601342	945.4029249	0.1619532805	0.05272358639	0.1328194466	0.0180633389	0.02092547448	0.03237211236	1	0.1372898323	0.06483047587	0.4717248412	57	1
13	156.4241883	508.5419931	6987.685431	9689.831904	1616.455822	-468.1986457	1970.647393	4218	3962.822917	2357.253306	3287.432205	533.5512207	397.188147	231.2364786	1349.664538	3144.73387	0.7068169909	0.1639719052	-0.03985444819	0.03498250522	0.03052898677	0.05421195282	1	0.5635397776	0.2899022787	0.005154982728	93	1
13	157.285314	592.4733157	5334.170989	10861.90081	660.7270526	952.6538013	2183.967133	4300.5	4753.265957	1070.504187	2134.460477	153.8486297	350.2381813	231.701704	799.0374248	2402.046937	0.4867087005	0.06132799193	0.08416556731	0.02554146722	0.01395930928	0.03256312517	1	0.3942862519	0.07817827289	0.3790931707	84	1
13	158.791279	640.7948067	5524.787943	11905.43798	717.6578883	950.8579814	1818.300362	4620	10026.8866	1099.073961	2284.562904	169.6576853	303.9898726	192.7840531	832.3789079	3273.513635	0.4747308578	0.05990801832	0.07761549454	0.02439762758	0.01428663749	0.02946940709	1	0.3842354148	0.07538680536	0.3536782392	84	1
13	158.9666185	463.4054537	2151.729754	7366.300691	114.5015341	1538.223199	2534.047232	2835	1977.473118	971.5083439	3209.869739	139.5109509	712.489587	401.358186	1187.258121	1793.948769	0.2967408559	0.01745053664	0.2054818006	0.03773978947	0.02735179517	0.07577974861	1	0.2497046954	-0.01100562793	0.7525040273	71	1
13	160.4047604	234.3536098	2683.78713	15213.97447	872.8184937	-25.80133853	2152.301151	5722	2939.021053	530.5904899	2722.515926	215.9537189	165.3860338	208.6549588	1010.734416	1323.392288	0.1772158265	0.05816501696	-0.001569224727	0.01135322021	0.0121176438	0.01260678077	1	0.1405817926	0.07612757108	0.01164826401	55	1
13	160.294227	430.3736962	1171.110645	15192.79159	6508.504799	21.91936202	1923.913665	7442.5	5526.168539	252.9154794	3173.116951	1444.697321	133.6303426	928.5510915	1518.926288	2871.843774	0.07641567738	0.4276962841	0.001395981868	0.01727398318	0.02181121064	0.01080004676	1	0.06448784237	0.8508629324	0.0101870091	51	1
13	164.327884	412.3610383	848.7904748	14765.11315	561.3511589	1408.900585	2158.189381	5492.5	31515.67368	251.9113013	2884.961343	166.8281	301.8084961	226.2239328	987.2795959	13781.44998	0.05631374806	0.03725801662	0.0961486247	0.009476533719	0.01808560864	0.01325815955	1	0.05002314057	0.0340338527	0.3202925075	32	0.9999999982
13	164.2739513	656.4743964	919.8536389	11135.74215	386.5527528	56.33842833	1648.125033	4149.5	22590.76344	229.4714903	2203.205857	109.1609217	98.35002741	189.306058	775.9655819	9244.520769	0.079586428	0.03646706221	0.005275419948	0.009355981025	0.01216248828	0.009156956566	1	0.06257083846	0.03213046383	0.01204128415	30	0.9999835319
13	166.2778794	188.5277241	1127.370507	17390.53035	4121.836524	46.05943503	1363.967645	7389	22025.93548	181.4205259	2218.903653	646.1246226	133.4128149	203.1363803	1010.315431	4499.846874	0.06575729538	0.2423437783	0.002621151523	0.006903264072	0.01652824556	0.008150896077	1	0.05379713439	0.4631491836	0.006142309633	45	1
13	168.3712456	264.3494655	-10.78489968	15823.05079	3824.401267	116.8959435	1854.924366	6730	10398.55789	81.06978275	2390.319937	627.6774672	91.88123311	226.6690829	1037.379085	4253.926178	-0.0006563590621	0.2470397082	0.007496434963	0.005511490816	0.0157998317	0.005888918837	1	0.00097842505	0.4739333286	0.007775858426	20	0.999999199
13	170.2749071	89.28429771	719.2101665	11182.53772	255.2376342	971.7477451	1707.918079	4128	12441.51579	172.8270483	1980.546402	139.3115001	237.399731	213.3089113	672.5282859	5229.30463	0.06300725823	0.0235602137	0.08641240845	0.009162173372	0.01613867455	0.01316259766	1	0.05456791695	0.005282503131	0.2878094657	32	1
13	170.5055047	163.6515897	-11.55080505	12729.42906	212.084825	690.0404298	2334.533858	4665	3286.869565	58.79545917	2139.574433	158.5485107	148.9245842	359.4138509	750.7832996	1221.980281	-0.0009746970481	0.0174331291	0.05439809196	0.004791773114	0.01351366015	0.008180031642	1	0.001096190243	-0.006580618131	0.1623601738	3	1
13	173.5318365	206.1482672	-48.07565595	16036.60336	961.6074147	389.2694216	2160.58692	5950	12064.0625	58.3912596	2312.891973	198.2562755	97.33757184	226.7980429	853.9088076	3434.760271	-0.003352543994	0.06203929495	0.02502897653	0.003791882321	0.01157292281	0.005660299319	1	-0.002237680196	0.08682504057	0.06185740386	7	0.999898507
13	174.9857126	430.4877743	11739.69132	17206.47205	1888.756198	-471.0132431	1828.344473	6934.5	17968.01136	2222.503132	3003.984715	406.4601652	401.0965581	299.5973299	1228.341336	7938.831628	0.6962904854	0.1162722595	-0.02640475991	0.02379548003	0.0137000287	0.02745381198	1	0.5554329746	0.1902257834	0.047642962	92	0.9999999759
13	176.7731966	555.515588	6.119499932	11595.33215	1194.44809	289.6329276	2109.881408	4483	3142.55914	55.76161593	2562.935596	307.824828	110.2035916	233.9438506	984.5575179	1547.42442	0.0006228083175	0.104878018	0.02516304477	0.005221149977	0.01514489755	0.008704296057	1	0.001472302331	0.1764112355	0.06458125695	12	0.9999999938
13	177.3565634	107.2434184	2623.791559	8685.768282	801.2629642	-133.2989051	2083.97531	3437	2054.731183	1036.448751	3326.925939	320.1936281	222.9475648	515.8765435	1294.336092	1622.551561	0.2967875044	0.09147987629	-0.01528662274	0.02945266731	0.03070756702	0.03631617428	1	0.2358497852	0.1441229169	-0.007030700748	74	0.9999978642
13	181.0419813	459.7224512	1049.496808	17805.71038	4452.360336	1643.539821	1443.344988	7722.5	12341.89474	197.6855713	2330.156145	679.2840514	301.9307012	184.6852203	1060.702535	2938.023357	0.0598698395	0.2471656054	0.09304557978	0.007411971099	0.015124891	0.0112594933	1	0.05519471799	0.4732360879	0.3169862916	47	1
13	181.7012757	50.43450871	-81.70845367	10637.60263	3440.43867	486.3936521	1323.923907	4908	19194.68085	80.99307566	1742.054616	553.8238277	93.95845992	204.13861	765.7377679	7393.173549	-0.007989106407	0.3269710814	0.0463705921	0.008622959592	0.0225596744	0.008751869919	1	-0.001328528674	0.6412651891	0.1427421573	26	1
13	182.331552	153.4799458	-29.15095335	11943.66392	2013.421648	667.6890525	2186.751126	4910.5	2883.043478	70.27680037	2167.529648	396.2523198	144.6355045	349.0560192	862.1263236	1238.456012	-0.002919171921	0.1731015018	0.05664211477	0.006549415	0.01901545795	0.01012302721	1	0.001565607671	0.3191955872	0.1745356964	18	1
13	188.1400862	395.1915564	11496.53888	16696.45556	2773.835831	-469.2296275	2084.602761	7231	24624.08421	2385.00679	3156.991984	559.2428577	453.7901724	209.6251171	1350.304675	12042.35615	0.7055478932	0.176742391	-0.02748191502	0.02784465112	0.01627891891	0.03302140988	1	0.5635056952	0.3166319589	0.0479595793	93	1
13	188.5770722	367.6907952	834.0450951	14450.87342	285.3177805	3146.96076	2366.025262	5296.5	10652.35106	205.1139378	2929.931552	165.3184428	656.6543404	217.0839972	1032.648769	4764.51552	0.05745650649	0.01925598623	0.2185672719	0.008563677982	0.01327156191	0.02162099866	1	0.05891987248	-0.00377341724	0.7424558081	33	1
13	189.5811165	247.6835998	3492.727181	11769.93758	2632.584162	-129.5059379	2101.604229	5222	1620.978723	1066.475579	3557.302694	874.6780907	227.8979082	300.7141074	1521.629686	1107.032495	0.3055445615	0.2247454824	-0.01120049187	0.0202206608	0.02920097723	0.02743371259	1	0.2447451223	0.4228624396	0.01327102599	78	1
13	191.36835	230.4933455	-147.1515795	12512.55606	629.1962354	3008.931841	2599.985033	4714	2333.478261	89.86895326	2684.679655	182.1739801	654.2659997	307.8253884	975.7277613	1298.090614	-0.01206793521	0.05370988407	0.2300274862	0.008024115143	0.01479007988	0.02308068476	1	0.004408975858	0.06932060838	0.7670283352	10	1
13	191.1144623	423.4803277	2994.19065	17428.24785	1819.698611	56.61345061	2480.009189	6820	8489.238636	500.1528563	2764.338211	346.6145341	175.4219455	252.844227	1088.559546	2775.983255	0.1732183066	0.1049317066	0.003440467527	0.01094476893	0.01227249592	0.01061810263	1	0.1382788424	0.1740441385	0.02947960091	58	1
13	192.9513928	704.815732	-35.07694309	10608.90618	595.221947	243.4090535	1657.454912	3958	12179.51579	47.69341701	2058.662589	160.9549037	81.31586627	227.6929672	748.8208643	4620.258977	-0.003609180386	0.05695205588	0.02313243511	0.004661964992	0.01288087718	0.007430021286	1	-0.00263160765	0.07618510484	0.05509371991	7	0.9994721767
13	194.3719699	766.5080216	396.2981789	7432.578871	442.0669245	1405.252109	1327.693595	2859.5	6169.793478	108.7427939	1472.842592	137.7576033	277.1859679	152.8899282	540.5901972	2861.013705	0.0546742334	0.06096096736	0.1895176006	0.009617031735	0.0166089594	0.02073268041	1	0.05524844479	0.08356679554	0.642871072	37	1
13	196.6653784	285.4931067	-291.7381023	17603.27685	1932.43056	4043.08076	1937.100544	6869	4765.478723	105.375372	2589.281458	390.455165	640.5084328	231.5410263	1051.00552	2244.15067	-0.01667727682	0.1115889407	0.2332045668	0.005943329824	0.01288254648	0.01589397859	1	0.001627160064	0.1905014728	0.7787424701	15	1
13	196.0532327	349.6047802	-18.2554076	8170.406926	1901.216259	948.5999516	2108.295276	3651	1323.817204	76.60690082	3482.375991	844.286799	417.5637923	324.2031792	1477.535809	1337.474713	-0.002227403266	0.232615012	0.1152622408	0.01639690782	0.04655494047	0.0287740879	1	0.006763050532	0.4436656184	0.3788579659	23	1
13	200.6489285	121.3589617	-118.0223768	14169.67942	279.5163943	1557.746686	1949.742525	5096	10981.29474	99.06680903	2338.624174	151.7452168	297.7874475	929.6220108	798.0466239	4461.813563	-0.009136033526	0.02013170513	0.110847575	0.00957025067	0.01315545608	0.01596095053	1	-0.001628649657	-0.0008706083906	0.355365725	4	1
13	203.3619839	188.9891639	-42.22828952	17805.47676	1935.912853	160.790531	1715.450623	6958.5	8323.247312	61.09000825	2466.806783	363.9957045	83.24651173	223.6785712	996.1582612	2029.782092	-0.002576460595	0.1106959641	0.008771269288	0.003559844117	0.01129597809	0.004580747053	1	-0.002118137725	0.1886482153	0.007457174216	11	0.9995349671
13	203.5218346	530.2181234	4498.102829	15858.63532	339.2407652	3358.790032	2510.771436	5869.5	13679.75269	828.8651751	2583.208242	148.436323	601.0706306	299.9299218	912.3000126	5128.012931	0.2849822362	0.02139436219	0.2113790227	0.01685260962	0.01173297474	0.02663184125	1	0.2407277306	-0.002588217916	0.7702632041	71	1
13	204.4744004	667.3544283	696.9492469	11172.00963	2671.821118	25.9729465	1588.687301	4771	18307.2234	189.5866153	2104.34881	479.5054163	84.9593907	175.0736589	871.6642395	7254.158455	0.06610181135	0.2404010974	0.002257214341	0.0096267496	0.02026148836	0.008419521354	1	0.05402532054	0.4590793118	0.00490502974	45	1
13	205.2660858	144.4807082	931.0371397	16217.94131	1818.296302	1469.530657	1696.3283	6388.5	21771.93617	189.0554126	2225.955435	298.3779938	252.5462419	197.679744	884.4724548	5579.192827	0.05774141653	0.1153855288	0.09056935004	0.006579381908	0.01298835469	0.009896937634	1	0.05173508907	0.1975075538	0.3038177452	40	1
13	205.7792287	425.0828184	902.7967843	13030.60458	1264.397049	488.1416694	2574.901822	5122	4967.719101	195.868291	2514.026575	261.5774009	145.5607509	274.6754012	946.0932475	3229.453021	0.06803346846	0.09770498112	0.03920463515	0.008335176309	0.01500704564	0.0116027394	1	0.05632667366	0.1604105571	0.128381976	39	1
13	206.8338041	313.7587418	3890.867238	12678.28852	797.216322	920.472769	2581.767134	4937	11028.30526	1096.199221	3483.676961	229.8885119	320.5835184	451.0174382	1297.055547	5871.029112	0.3018428155	0.06102291304	0.07035019311	0.0225777517	0.01957364514	0.02843645464	1	0.2452673056	0.08023188188	0.2887125036	73	1
13	208.4662289	5.781488614	1399.800135	9057.266431	1379.880961	1093.971006	1391.267386	3697	2239.492958	266.9592632	1325.227923	238.2683172	225.0242702	222.4602875	539.7396841	1165.99734	0.1554540497	0.1554004083	0.1204826091	0.01542236427	0.01881879794	0.02016097682	1	0.132495222	0.2797973065	0.4308688564	63	1
13	208.4698732	467.2359095	45.11630459	14105.26182	1320.889647	183.2717578	2516.726016	5515.5	2755.892473	56.46179791	3422.332165	317.0334574	90.05998507	345.2529747	1255.941138	1730.994565	0.003387721045	0.09379171797	0.01457061569	0.004448450092	0.01515581581	0.007909611628	1	0.002844151734	0.1531824521	0.02831801605	12	0.5378739527
13	210.3955468	37.06716436	3.59558654	14525.53937	1511.062668	263.6761464	1394.593574	5544	6189.129032	59.95540673	1265.899037	194.6114377	93.70041227	215.5649119	481.3872725	904.8488851	0.0002742013571	0.1051578298	0.01836761911	0.004266679969	0.01164672868	0.005999663867	1	0.0007413302927	0.1770084695	0.04105867005	12	0.9991409345
13	216.2537436	509.5242187	-93.10885173	16436.91729	1737.675127	916.9126218	1863.554873	6405.5	7347.311828	66.24305983	3035.734518	384.1340936	193.9817186	238.9974578	1175.900902	2501.508006	-0.006082614571	0.1098539468	0.05625924255	0.004413564382	0.01327455746	0.007607724086	1	-0.001756698636	0.1868905349	0.1705008769	13	1
13	217.4675415	209.6057431	-147.9286099	15492.98888	5085.00921	767.9476423	1874.394674	7025.5	22310.6383	87.31604191	2804.720155	914.1575828	169.5118161	269.7422621	1273.114716	7905.934172	-0.009666863126	0.3399520926	0.05161873057	0.006695820974	0.01975105944	0.007351352005	1	-0.002164555126	0.6684483074	0.1608728616	26	1
13	218.5978021	253.6657083	2803.045337	17067.60424	2836.352656	5.174815255	2052.772559	7039.5	6504.354167	535.7245849	2908.828449	634.9496991	162.4044496	281.028849	1257.882415	1985.443835	0.165131699	0.1731443194	0.0003129056563	0.01171749148	0.01735873222	0.01061315697	1	0.1324138665	0.3169054619	0.01895747513	61	1
13	217.9990458	608.3320778	-65.48918757	15115.74091	1593.963215	770.7567994	1903.397781	5910.5	3869.467391	66.49071576	3510.307334	393.1103848	195.3268205	314.2340564	1319.763294	2069.141678	-0.004403868033	0.1053154727	0.0519089436	0.004497572259	0.01602217507	0.008180068711	1	-0.0007579650668	0.1773733002	0.1557335148	13	1
13	219.08145	655.1091535	-25.92499594	11090.59651	653.176378	549.8245713	2023.04908	4177.5	8421.218391	70.73488803	2070.532107	166.4884196	123.5589915	233.143598	750.6255648	3699.236026	-0.00230999077	0.06256266369	0.05146136738	0.007678793309	0.01443649451	0.009242567705	1	0.0003739553602	0.0878792591	0.153332129	8	1
13	220.7069687	161.531623	2131.593276	13378.00935	762.6346104	1912.888593	2152.176077	5167	2647.515789	528.2126674	3228.502392	227.4010808	496.7613711	277.1870017	1174.140621	1318.58625	0.1629812162	0.05869235279	0.1440316308	0.01513914957	0.01673653341	0.02753804661	1	0.1389361166	0.07729479406	0.5108423509	57	1
13	219.9664806	438.4549256	2762.585465	16038.03145	5099.889534	-6.386441775	2093.035726	7343	8195.685393	467.6818853	2698.616702	878.0056206	154.5468112	237.7904854	1222.932542	3619.65001	0.1709638491	0.3223802876	-0.0004508807796	0.01093725806	0.02196023723	0.01051874912	1	0.1388339021	0.6291115456	0.02234745484	66	1
13	221.3427509	109.6533704	8633.548197	12415.12883	1397.031001	-432.5315953	1686.150065	5161.5	15421.35106	1857.821475	2756.016841	293.9533912	385.5260607	167.0239506	1060.255211	7105.204406	0.6869783921	0.1118386585	-0.03418432317	0.03042663205	0.01812559083	0.03640475513	1	0.5473989108	0.1810906063	0.01850625705	92	0.9999999406
13	223.395839	684.3587405	1924.166575	12353.26976	5018.463088	-60.96257723	1672.510103	5922	16789.21053	306.7211288	1936.642679	782.8047886	122.1210354	193.3323955	889.6983036	6661.268823	0.1574497263	0.4098254695	-0.005838876843	0.01228507769	0.01987410143	0.01016527332	1	0.1287016138	0.8122996201	0.003374127786	68	1
13	228.8865256	386.1353875	6485.290655	13798.78776	851.4654866	1402.083497	2293.664592	5341	4994.525773	1740.764125	3586.378937	260.8197015	459.455809	273.4526755	1354.98266	3130.387829	0.4803013111	0.06222812247	0.0964432343	0.02960758225	0.01824946854	0.03861554321	1	0.3899865847	0.08014269581	0.420011543	84	1
13	232.2487459	221.5232677	-0.3549289696	14974.16281	1417.129381	172.2454086	2198.376346	5748	4463.623656	55.82983387	3140.244209	357.3665194	82.6920358	317.5804473	1211.370669	1897.454278	-2.479846955e-05	0.09929005025	0.01157929479	0.004188772003	0.01352646503	0.005746285792	1	-2.354498355e-05	0.1647405839	0.01737930657	11	0.9863500733
13	232.6995638	562.3117462	-144.9897163	14996.69176	3530.82868	1693.534588	1661.680627	6350	9736.946237	86.96543434	2805.041697	656.3461588	307.8735934	211.1634092	1160.512259	3591.526015	-0.01083365724	0.2427186507	0.1133634193	0.006245407856	0.01635467677	0.01271899036	1	-0.0001364906229	0.4649349544	0.3706343439	23	1
13	233.3241388	656.3618521	3096.250132	10172.96061	1038.047975	-142.8111085	2012.798237	4086	5083.128571	750.7199493	2184.464761	249.7485013	158.6536812	201.7884053	844.5261524	3135.149563	0.2996742865	0.103108945	-0.01351570293	0.02688304145	0.01622547755	0.01702276403	1	0.2384210947	0.1684142414	0.0001119954669	74	1
13	234.6139539	441.6030457	3405.670962	18670.8263	322.9136805	65.08249272	2897.871681	6922.5	9061.391304	599.9124228	3067.486888	177.8339525	145.0261052	324.3332697	1112.681102	2774.060581	0.1802309106	0.01770542389	0.003816561828	0.01146941536	0.01006592121	0.008857655141	0	NaN	NaN	NaN	NaN	NaN
13	238.8375924	531.7621845	2644.093699	15916.5312	324.5259275	789.3954111	2037.676995	5866	6742.126316	649.6272957	3770.740461	180.2684848	296.0914292	968.1087544	1366.677468	3511.353377	0.1696154256	0.02247672396	0.05179420868	0.01270573765	0.01244440277	0.01614931232	1	0.1376368228	0.001504459329	0.1929299717	53	0.9999999923
13	240.5625264	665.9555174	1873.330038	11826.24683	1761.154021	-22.81674866	1961.172098	4844	996.6363636	435.5718502	2707.288284	437.7406507	127.8882733	305.7966003	1057.832247	1004.717857	0.1643216665	0.1498815488	-0.001999712966	0.01419650087	0.01797481129	0.01217746965	1	0.1313296363	0.2682399988	0.01006027175	61	1
13	241.810014	375.7703993	38.86377561	14912.53543	4901.572661	135.2866259	2402.615303	6781	4106.255319	86.93926141	2921.975115	953.3727778	100.2359538	291.554771	1309.502203	1673.67124	0.002464758677	0.331964336	0.009399733907	0.006204389856	0.01813074794	0.007940733345	1	0.004629995065	0.6515987522	0.01772748023	24	0.9961561018
13	246.5284572	421.3144776	-163.6841541	18119.52635	1122.308592	2182.688091	2133.674631	6830	10330.15625	71.76657244	3502.036226	289.3933192	444.3827768	225.3891433	1314.764489	4290.156928	-0.009219531223	0.06112266924	0.117456271	0.004208983009	0.01369752946	0.01091142972	1	-0.0007587531837	0.08490145331	0.3794380431	9	1
13	250.3680518	179.4941174	10566.44996	14684.46756	533.7358228	-529.0893579	2030.781367	5765.5	18219.8913	2287.798838	3093.041622	187.335134	454.5858366	212.739657	1159.56022	7706.707894	0.7074858615	0.03510626606	-0.03390525849	0.02941028866	0.01505527207	0.03532161211	1	0.5629203552	0.0202236935	0.02179976013	90	0.9999996758
13	252.604705	699.7043092	13.01731142	8211.812302	109.1483574	433.3830074	1928.487918	3090.5	1921.787234	38.47268535	2331.550003	109.0856818	150.304221	189.7009576	818.4587129	1164.377224	0.001767036437	0.01340830346	0.05282361114	0.005804428732	0.01378941977	0.01102347821	1	0.003138536648	-0.01504111525	0.1574336925	3	1
13	253.4986465	438.5280049	2368.675246	14826.42766	6201.475155	35.38260819	2351.527752	7411	5593.989583	597.828881	3490.804612	1536.456074	148.9341667	319.6724302	1701.312033	3946.122114	0.1614961735	0.4234063343	0.002532491219	0.01263654307	0.02420234487	0.01145372039	1	0.1326674551	0.8406519925	0.03362382716	68	1
13	260.6460154	154.5987483	4505.215783	14993.30166	1089.880771	1031.480408	2254.635478	5818.5	28778.98947	930.4487423	2823.796756	219.0173608	304.1240861	253.4953569	1052.108108	11469.26087	0.2981346975	0.07107169532	0.06687583197	0.01609241455	0.01725038611	0.02226887762	1	0.2421853273	0.1013169999	0.2761812319	73	0.9999999711
13	263.355834	46.68238133	7435.132796	10153.69763	1173.045778	-467.4440612	1622.402818	4253	9222.893617	1493.67557	2086.488735	244.4436044	273.2520673	192.8710613	826.9618861	4569.40332	0.7120101509	0.1158113186	-0.04280692975	0.0372439495	0.01754122383	0.03101410326	1	0.5669214819	0.1890495178	-0.005344539703	92	1
13	267.1844669	134.8391193	11.98032927	14522.68538	1459.604548	133.582598	1959.700864	5643	5365.442105	62.23669554	2404.675539	285.5641781	84.48100894	228.8336424	905.6872809	1754.320052	0.0007225340617	0.1035739037	0.009479185792	0.004366666137	0.01336242855	0.005841512457	1	0.0004861227109	0.1736961645	0.01043878477	11	0.996710614
13	271.7021815	402.3420745	996.1918238	16749.0628	1701.458546	1577.954995	2400.035918	6509	10695.15054	211.6824414	2765.766607	392.2711609	337.1908578	1285.487704	1087.920245	5977.497717	0.06303404437	0.1067070317	0.09707995813	0.008410783891	0.01489940596	0.0185947762	1	0.05630622406	0.1792639525	0.3272359336	40	1
13	271.414516	741.5590797	24.85021057	7467.453283	688.2023041	143.7584929	1822.675092	2892.5	2564.548387	44.02209355	1590.721664	161.5795795	80.05987177	176.7591145	587.9741916	1216.312741	0.003553457192	0.09665360951	0.02192793067	0.006423373381	0.01763853501	0.01116862991	1	0.003504138937	0.1591616176	0.05383593453	12	0.9999912833
13	272.2838189	82.38238326	6204.213755	13561.12048	1430.838973	-298.4971373	1723.863463	5424	19487.29032	1329.065962	2810.113272	247.5223453	252.6596978	216.3747693	1037.436377	8293.997613	0.4482376919	0.1049927881	-0.02161654574	0.0248370546	0.02078178935	0.0226844566	1	0.3569106145	0.170211773	0.006525807334	85	1
13	273.0094021	440.2408977	-50.85451552	10599.09724	179.1168967	2400.770744	2520.669444	3984	2820.975	96.20383742	3398.483761	203.7498562	813.587016	325.3994569	1205.503378	2985.992102	-0.005768561299	0.01531462706	0.2313469033	0.01074603906	0.02636415942	0.04008042867	1	0.009080654272	-0.01111752121	0.7718326739	5	1
13	276.2585592	184.5181105	-91.02707101	16612.63216	5455.910905	372.6955952	1597.021347	7576.5	15051.69892	86.77824282	2572.013625	952.9864126	96.04023705	206.6735134	1213.393021	4595.428624	-0.005753953915	0.3389888059	0.0230968523	0.005656512092	0.01996268617	0.005405975751	1	-0.0009517668875	0.6664037668	0.06331803248	25	0.9999988343
13	276.6078562	347.6254079	-206.3492665	17783.31062	3052.976104	2092.818722	1942.658716	7357	11650.75	78.91587896	3311.841994	638.5976321	414.8893039	256.4458897	1382.909529	4326.675327	-0.0116485182	0.1668045566	0.1172375819	0.004756335253	0.0161704852	0.01078694413	1	-0.001445044095	0.306085822	0.3814357283	19	1
13	277.3700694	157.3140585	2785.398396	16456.68825	955.0144829	-27.66443889	1933.101664	6121	5701.202128	641.6506326	3461.551281	299.6229477	170.4719752	225.3729761	1315.876771	2693.213444	0.1735527628	0.06195079739	-0.001625587816	0.01097556085	0.01350079107	0.012235439	1	0.1376892994	0.08410278966	0.01072646781	55	0.9999999994
13	278.7978504	467.7817349	5482.618158	17736.93567	378.1891058	1295.15513	2413.705046	6600	13252.20833	829.1716102	2674.684161	173.4292607	334.7691087	266.4693392	1011.275893	4448.263711	0.3055929369	0.02219896436	0.07458968533	0.0113209739	0.009634502283	0.015993478	1	0.2480872488	-0.001069246566	0.3029917632	70	0.9999999742
13	278.2540509	601.5489842	2311.253636	13918.46502	3099.335638	631.0470265	1820.927833	5974.5	1866.817204	588.7515488	3361.637426	718.0558987	220.1108779	216.7828623	1389.687959	1081.472154	0.1690795354	0.2268453966	0.04239462328	0.01326481427	0.02073618589	0.01654018568	1	0.1390419899	0.4291814599	0.1667758518	65	1
13	283.9812292	5.135651068	3895.186341	8736.399975	1860.154797	-246.7591293	1346.786005	3778	1135.478261	1010.922454	2183.095489	443.388977	192.1138388	210.8694093	900.6422079	1312.508629	0.4405598987	0.2131482389	-0.0270527535	0.03407671692	0.03155450946	0.02984969969	1	0.3517000817	0.3966534543	-0.01061669278	88	1
13	283.0826787	295.132432	-106.4023955	19384.06378	4862.260464	1046.49535	1933.6733	8515	11671.875	80.84474552	2911.028029	775.9408476	193.2244655	244.8134803	1269.102787	3722.78427	-0.005556366205	0.2499193589	0.05607850369	0.004799557281	0.01682941377	0.006953221517	0	NaN	NaN	NaN	NaN	NaN
[truncated: 6,033 more rows]
