# Supplementary material for: Phosphatase specificity principles uncovered by MRBLE:Dephos and global substrate identification
Source: Mol Syst Biol. 2023 Nov 2;19(12):e11782. doi: 10.15252/msb.202311782 (PMC10698503; doi:10.15252/msb.202311782)
Supplement: Supplementary file 4 — Source Data for Figure 1 [file MSB-19-e11782-s002.zip › Figure 1/1D/Complete MRBLE-Dephos data with scripts/ToRegeneratePlots/B55_1/20200911_B55_60.csv]

1	47.700144	650.892033	168.2423787	1579.46541	55.15620101	-60.16938699	1432.557875	658	677.3263158	126.6083884	1425.179417	68.79837687	74.61902176	406.4084076	518.2411038	1298.367801	0.1118851437	0.0437393303	-0.03455525525	0.09859302581	0.1516788511	0.1159036459	0	NaN	NaN	NaN	NaN	NaN
1	47.94466001	176.913059	100.6387094	697.9742992	225.8235586	-33.17947333	1180.322036	389	478.6210526	76.36833358	1011.287964	240.5409876	77.91066804	181.4238495	436.0687779	652.7771145	0.1318810521	0.2992657036	-0.03956159449	0.239451995	0.3084369876	0.372674481	0	NaN	NaN	NaN	NaN	NaN
2	33.69899181	131.0850082	3798.801959	3993.650394	118.8964472	-361.04893	1268.491941	1550	1677.736842	1676.748148	1712.29038	94.94826865	280.0546992	142.5120057	631.4503824	2295.41742	0.9854118685	0.02678326927	-0.09466167987	0.07923927335	0.04067657159	0.09613222481	0	NaN	NaN	NaN	NaN	NaN
2	57.80156229	83.02698191	63.57146945	4097.716414	852.2736847	40.49926517	1290.194142	1744.5	2696.568421	63.61419052	1506.403568	344.5310782	70.8584966	153.7977341	612.1617638	3337.356431	0.01818541769	0.212977146	0.0112762279	0.02486485666	0.05378235735	0.0263145525	0	NaN	NaN	NaN	NaN	NaN
2	129.435562	205.3025377	1946.987688	6120.777343	1435.10045	408.8194781	1858.120946	2723	2179.968085	952.2048869	3213.413138	699.9052621	263.7996754	299.4989151	1356.94854	2772.72569	0.2977736184	0.222102126	0.06550311325	0.02871376489	0.04788763267	0.04707554366	1	0.2450487213	0.4107666551	0.2780599837	79	0.9999999999
2	158.6107197	88.25000348	3146.892312	11140.97796	725.9407795	663.7844211	1605.044105	4237	21325.14894	719.7893136	2346.29372	151.4489594	232.7080039	232.4548882	812.5206462	11388.3278	0.2736776469	0.06516924168	0.06025307273	0.01916233945	0.02201758147	0.02018183638	1	0.2239465158	0.08502812056	0.2506894134	73	0.9999999996
2	209.0022243	89.12570746	2214.268109	7554.559458	311.8246375	445.4153075	1953.960689	2868	2160.315789	906.9273629	3325.336673	216.5248852	276.7926054	571.6739974	1229.729769	2683.437769	0.2826668398	0.04155466608	0.05728753504	0.03694532584	0.03656813503	0.04497393376	1	0.2307591578	0.03573927284	0.2420711382	70	0.5618637385
2	219.4866737	63.73650216	3143.436308	11645.19908	762.405101	717.6612979	1651.626954	4475.5	25136.52632	654.1886948	2186.225846	167.2443387	221.186089	195.1987339	791.0048893	10311.54901	0.2758451503	0.06650948738	0.06306774295	0.01564031958	0.0149473071	0.01900794706	1	0.2258785726	0.08774423719	0.2609197863	73	0.9999999996
2	231.8024029	231.9999521	-113.6318758	7363.954555	738.7341536	1772.306497	2314.078394	2977	748.1808511	85.91042535	3660.698712	359.7967157	850.6915084	473.3977222	1387.356101	859.4536519	-0.01430307987	0.09736493116	0.2351624068	0.01289660863	0.02918935577	0.03897539124	1	0.004233160227	0.157273197	0.7851666954	15	1
2	245.7482732	88.5615493	1645.357092	10528.94189	982.2494456	-24.72779274	2035.384515	4077.5	5898.840426	408.6886567	2482.780284	259.6183586	123.2622135	264.13142	935.0645344	3440.671225	0.1592505081	0.09482247286	-0.002312413905	0.01265886334	0.01835038929	0.01385258572	1	0.1283575712	0.1497842897	0.008960563544	58	1
2	256.6455546	31.59032742	560.2345692	10437.24076	654.134281	878.1610502	1377.085707	3979.5	9309.276596	154.9271695	2063.934043	181.367567	215.5892976	188.3607054	735.2741983	4440.971078	0.05515470337	0.06531570965	0.08543097693	0.01012103779	0.01783759683	0.01433708875	1	0.05013217557	0.09015778665	0.2855943614	36	0.9999999981
2	345.5743121	104.1612176	-125.1175429	8202.502247	795.8110888	1794.079253	2052.6905	3235.5	1175.53125	85.16483676	3483.923836	333.6660478	743.4908467	331.1934495	1289.635602	1370.175071	-0.01467503135	0.09472374035	0.2222770413	0.01529075283	0.04042337175	0.03276742748	1	0.003087111912	0.1518861451	0.7406744369	15	1
2	473.0910788	190.1905506	846.2333978	4876.922622	1100.493143	241.7382706	1837.374288	2248	510.8842105	503.0796628	2871.212722	638.8582334	145.070156	333.3896371	1193.981425	661.9824653	0.175512163	0.2248466161	0.04630436621	0.03187253964	0.05650887068	0.03511018589	0	NaN	NaN	NaN	NaN	NaN
2	567.2790973	136.7434182	730.9340606	3892.137192	17.43087126	9.529077079	2106.283945	1530	882.9684211	397.5364709	2151.123037	97.91774451	94.12722853	454.1866746	761.016256	1415.502636	0.1853954281	0.004481824319	0.002190067401	0.03075642919	0.04128247511	0.03782573426	0	NaN	NaN	NaN	NaN	NaN
3	63.99573727	213.342751	-79.67315301	12084.09151	1800.230409	1196.943099	1549.705667	4827.5	7196.804348	77.51762298	2116.163393	326.0589609	239.1621853	197.6006829	819.5351949	3573.63701	-0.007744057268	0.1494045643	0.101041483	0.007016186996	0.01817718666	0.01001790639	1	0.001398778468	0.2663407145	0.3263495672	19	1
3	79.80297112	211.8365177	9296.122401	9875.883183	440.2131736	-656.7397007	1747.211132	3994	25007.14737	2448.215242	2580.216833	140.1841708	428.2499851	171.9422114	949.9052561	14738.52181	0.9499316501	0.04603477743	-0.06200751902	0.04607171609	0.02184741396	0.04797103958	1	0.7588392368	0.03063971428	-0.01036145405	94	0.9999941707
3	83.43992261	125.6742206	612.9681046	10765.7632	606.147707	863.8264102	1447.511279	4027	10810.24468	141.932231	1735.178758	143.825631	181.0291801	187.5743586	642.644982	3469.142578	0.05751100301	0.05920628423	0.08216100913	0.008203086543	0.01258987487	0.01094584912	1	0.05175937165	0.07742411872	0.2747590312	36	0.9999997935
3	96.23489337	357.7811818	-1.563395973	9124.091024	21.75405591	511.9073805	2392.489335	3387	984.46875	43.00959595	3466.350338	132.3030169	174.0400485	287.0001828	1212.327964	1068.308106	-0.000301182913	0.003474681865	0.05494778704	0.005181744776	0.01693112067	0.01277337534	1	0.00310462453	-0.0369353499	0.1661403348	3	1
3	105.1300475	47.29768	3627.543338	8293.357427	505.2242448	501.2562208	1269.6576	3156	7160.494737	672.015209	1448.889145	134.7750126	225.0663544	164.5764165	526.9450698	3690.400557	0.4429174583	0.0624247707	0.05901594097	0.0235332501	0.01993459961	0.02595291683	1	0.3597040813	0.07544740294	0.2864444923	84	0.9999988138
3	131.7113793	495.5102158	11175.51588	10880.00648	1106.382675	-771.3046783	2623.067322	4549	2698.694737	2905.661828	2768.484981	317.1410061	526.9687611	227.4790536	1109.332226	3266.632442	1.034919061	0.09938589992	-0.06694218944	0.03576771977	0.01871018745	0.05109467211	1	0.8272334185	0.1396665969	-0.005995930829	96	0.9938468764
3	138.2022424	128.3408573	-50.10858862	8867.10711	1313.723816	857.8156098	1731.645337	3588	2224.031579	52.79340183	2385.234954	394.3893472	266.0644701	475.4941766	936.1276622	2034.207758	-0.006581938778	0.1504867216	0.09848476979	0.007008374831	0.02436964799	0.01607197206	1	0.002178111204	0.2685834836	0.3178508971	19	1
3	139.606783	179.3231353	1288.229274	7250.740561	15.17695504	344.9987597	2467.354244	2656.5	886.6458333	474.9693762	2926.033365	195.8888896	210.6500651	1260.15997	1025.429342	882.732623	0.1750361916	0.002420960516	0.04970059111	0.02700717634	0.04631954773	0.05301886225	1	0.1435162098	-0.04311012004	0.189577836	53	1
3	148.2956497	244.1608552	8631.21372	12544.65042	979.330092	-485.754433	2139.080286	4988	25258.65957	2500.425255	3397.657654	166.4708152	406.3226599	226.0527439	1225.436237	18837.78093	0.6873520732	0.07881337661	-0.03701056107	0.03084180993	0.02442526659	0.03531679807	1	0.5499416611	0.1046377682	0.01423631781	91	0.9999999474
3	165.56852	12.4674893	-40.63381664	7977.257232	1231.988317	762.1336985	1157.380006	3295	6514.416667	54.63211275	1455.507677	211.3838423	162.2098376	159.4110638	562.9126351	2820.95232	-0.005112434474	0.1549444963	0.0962295319	0.007455782812	0.01982318671	0.01189943954	1	0.003254082199	0.2778362959	0.3105398877	19	1
3	168.0865623	146.2543231	961.2898198	5572.525319	517.2772867	11.09475219	2180.878305	2216	1092.053191	407.6611598	2364.547222	250.0008185	96.00845945	358.4061226	917.9626313	1112.75178	0.1696332896	0.08759394354	0.002038512821	0.01867960853	0.02979439706	0.02287316538	1	0.1369051321	0.1344822422	0.0262267388	58	0.9999999868
3	206.3866628	208.6261685	4478.450012	15336.17258	3421.632849	-233.0133919	1775.453818	6526.5	2056.447917	971.5095392	3335.559538	797.5627662	210.5723232	220.3766867	1430.336449	1120.647753	0.3012405659	0.2262303223	-0.01577335385	0.01604526513	0.01819029613	0.01512863962	1	0.2426749453	0.4198806052	-0.0007288981951	78	1
3	206.4768677	345.3573622	2273.640167	7643.992418	670.1867177	544.0191014	2920.22784	3147	2179.978495	1085.504711	3775.243085	342.7563418	289.8021938	449.773329	1453.723127	2780.092992	0.2990592355	0.0841223313	0.07052752566	0.02598396942	0.02520524037	0.04402839348	0	NaN	NaN	NaN	NaN	NaN
3	223.7337494	318.1306813	-48.67521327	10310.4061	2310.56985	1124.251137	2638.207949	4417	1896.315789	88.40541901	3952.119573	879.9118327	440.8239189	395.2856439	1622.878623	2309.933246	-0.005281568878	0.2233918399	0.1146085491	0.01114645115	0.03023710788	0.01872264923	1	0.004913573554	0.4200337892	0.3753182724	23	1
3	229.210368	218.6280001	2281.157202	13489.79401	4366.587187	-98.80225368	2183.864265	6177.5	2700.510638	519.863198	2995.990409	970.2462706	136.0870717	287.4603749	1328.427664	1670.553303	0.1703363247	0.3272840925	-0.007833363078	0.01496353685	0.02214164879	0.01053073305	1	0.1390120476	0.632958686	-0.002085576619	66	1
3	241.2684206	9.289965843	-0.3187812796	9720.24967	176.9909865	420.7845653	1296.152875	3457	4184.052632	43.5530511	1775.671416	133.3626343	106.7538327	188.7071261	611.9339216	1937.465088	-3.045887689e-05	0.01800814748	0.04439689918	0.005234127475	0.01703721507	0.00794664718	1	0.002779432315	-0.006641171621	0.1302278027	3	1
3	252.0671525	136.7892671	6129.821911	12755.47861	4038.385448	-378.2552901	1669.576133	6051	15084.63158	1539.692845	3204.971819	915.1977114	284.271867	242.128877	1400.200178	9129.165282	0.4664254544	0.3143391065	-0.02691436119	0.02603724116	0.03115273107	0.02422232766	1	0.3753681957	0.5993900266	0.002065395732	89	1
3	283.1766085	90.16380755	3442.537221	11789.88403	1950.388535	683.5211335	1883.756674	4985	13722.91579	783.0141065	2510.000014	363.0086622	256.2830611	200.7564673	977.2719031	7924.26042	0.2859745512	0.1610935799	0.05645853648	0.01789791467	0.02304700717	0.01939588166	1	0.2344454733	0.2842422446	0.2427415828	77	1
3	289.9302929	68.35909986	9249.142722	9435.42249	632.9039236	-718.5359827	1745.343552	3798	4011.336842	2886.030834	2888.92831	223.0991207	454.0790447	242.2387386	1107.844177	3132.899706	0.9875922895	0.06394927461	-0.08029958264	0.07164204357	0.0306944806	0.05876218754	1	0.7880656587	0.06716465179	-0.06398312025	95	0.9957466718
3	312.9120673	181.7879237	9156.323193	8646.432668	876.3559275	-674.6711559	2177.464757	3627	399.9787234	3033.444158	2869.763726	360.9676824	483.7246812	325.0274501	1195.08697	334.5829366	1.05429704	0.1052812835	-0.07228492464	0.04885538261	0.02645903422	0.06801457091	1	0.8425015817	0.1515210625	-0.01965861681	96	0.9999972496
3	343.4494655	191.6189976	838.3267027	13091.68843	3335.961874	1170.828262	1726.628037	5699	4761.815217	230.0414088	3002.017343	717.9114329	280.0430292	248.4311617	1259.456303	2651.254772	0.06403822616	0.2469853367	0.09254093128	0.009959958269	0.02258774188	0.01227357588	1	0.0593653789	0.4676697098	0.3163303933	47	1
3	380.3558006	15.62182509	1753.621681	11021.48003	569.9358443	443.8756413	1769.46158	4130	8056.610526	315.9793727	1858.532777	143.497678	145.8491674	214.2437722	664.6628883	2857.826042	0.1581828127	0.05168465674	0.04093959634	0.01212779432	0.01447614218	0.01260366578	1	0.1298735303	0.05978257864	0.1565661961	56	0.9999997307
3	408.2671086	206.5265071	781.4763337	14188.18145	4585.752442	1249.270594	1698.581411	6492.5	13007.34409	237.4686887	3126.312813	999.07249	279.806245	208.1255312	1405.563571	6610.689016	0.05644960819	0.322856002	0.08911732319	0.01036213701	0.02329897891	0.01132065015	1	0.05374259754	0.6256371259	0.3044905696	50	1
3	443.5505809	42.61406726	6.246489013	7161.152768	1712.318518	34.29044583	1654.182364	3126	3871.44086	56.71935441	2102.819512	478.2002233	85.50515717	281.5843983	873.0466602	3470.206658	0.0007951237349	0.2311673049	0.006353184345	0.009267772912	0.03305786269	0.01385750864	1	0.002943684047	0.4368743161	0.004385915151	20	0.9999994668
3	473.7204157	64.30588905	380.4419389	5221.975841	1599.648735	120.1102446	1550.319573	2381	653.4787234	186.349292	2524.566871	706.5931128	102.7737426	224.4942945	1094.228006	727.7393739	0.06954154586	0.2897510144	0.02216117723	0.01831466163	0.04819281471	0.02037688943	0	NaN	NaN	NaN	NaN	NaN
3	477.4927682	460.5612983	953.6136507	5165.966112	736.6184895	38.27480492	2936.14083	2262	482.6666667	539.808999	3226.891822	482.4994295	108.41205	456.4271317	1294.360125	586.2785339	0.1698510419	0.1326517279	0.006476908451	0.02772695972	0.03922418681	0.1436868473	0	NaN	NaN	NaN	NaN	NaN
3	504.3145423	83.4443696	-31.58005696	10376.27437	4180.657238	150.5910778	1391.475685	4972	5636.819149	88.44752884	1511.603253	599.2348661	86.35693667	197.5243107	698.2455218	2622.452431	-0.003082604916	0.4110465336	0.01535620075	0.009152964712	0.02148600218	0.008959648221	1	0.002037222644	0.8109418397	0.03857385878	29	1
3	511.4341058	131.3571381	-59.22168303	9777.622379	3056.481384	1096.360676	2177.958719	4491	4164.06383	78.73043549	1872.521396	596.5207363	212.0901565	399.8039211	835.7606408	2715.221058	-0.006000478704	0.3209756438	0.1142618245	0.009791642089	0.02715658492	0.01454018341	1	0.005199156443	0.6229714474	0.3761916608	27	1
3	553.2954092	34.68064471	-13.9571107	7691.683667	2550.627796	96.39329141	1116.040724	3566	9113.293478	73.94372963	1151.010695	400.8365668	76.20936383	176.9346244	516.4799405	2687.93549	-0.001960930654	0.3295278482	0.01208769367	0.009905477803	0.02384859388	0.01042787949	1	0.001989593546	0.6414283071	0.02572265017	24	0.9987858476
3	575.7668312	87.79926926	568.326708	8869.421151	1399.809224	-17.05421125	1226.746096	3602	15673.15789	145.8715488	1670.472427	246.9004988	85.30028185	169.531257	647.7572121	7258.879628	0.06269852452	0.1611641057	-0.002360409419	0.01022269015	0.02024460152	0.01007697464	1	0.05144653861	0.2899526466	-0.01254711046	42	1
3	618.6914657	248.3946102	-136.8273975	11011.24237	1773.097015	1151.023917	1535.608226	4481	12424.75532	145.8159548	2249.244263	347.6579525	297.7476063	1620.491842	871.4552196	6666.372315	-0.01272283808	0.1635236595	0.1062560233	0.0197665965	0.01833123874	0.02936000987	1	-0.002136772853	0.2957755149	0.343439545	19	1
3	700.3305096	80.97488926	21.97685427	5455.008001	1220.761066	24.86029055	945.3496789	2280.5	2883.924731	44.52754624	1187.253752	264.0983458	58.04711288	129.695298	477.8667209	1852.596258	0.004822376153	0.2231725468	0.005210970448	0.008209334256	0.02562692886	0.01101747023	0	NaN	NaN	NaN	NaN	NaN
3	705.3521008	237.129004	2064.489797	7790.136866	1887.712568	414.0461176	1385.939513	3471	29010.61702	426.3816803	1399.070654	303.5811559	154.4448689	192.3380093	578.8306984	12326.47685	0.2703601531	0.2430166174	0.05310097058	0.01924659942	0.0247539039	0.01912671656	1	0.2224388971	0.454978787	0.2293672912	79	1
4	81.23414101	63.05191499	1626.241685	5731.718509	350.253476	230.7609696	1328.097799	2194	5979.905263	492.9084938	1583.687849	116.5775796	157.4024955	175.2995421	566.5658752	5095.933078	0.2935250442	0.0604672734	0.04082419214	0.02619315162	0.02970252845	0.03104529531	1	0.238595175	0.07494096042	0.188418971	73	0.9999999971
4	116.6640055	138.8691332	11.17580076	8136.268339	52.26127096	117.9327616	1769.444998	2925.5	3612.115789	37.5744222	2442.650319	129.7234046	86.86629918	223.2266938	856.1711856	3438.657283	0.001921299239	0.008017658666	0.01734578422	0.005130504012	0.01968753291	0.01024778336	1	0.002526824048	-0.02725770124	0.03736738188	2	0.9368438489
4	150.6226254	99.43355633	785.3701078	13349.69499	1266.046277	339.2401885	1428.817257	5181	8922.44086	149.6059151	2055.15766	234.5223092	133.0216842	198.1204924	766.3848006	3167.647867	0.05981629924	0.09408576943	0.02582058226	0.007617572319	0.01435952434	0.008386027629	1	0.05032556105	0.1503229276	0.08221474044	39	0.9999999998
4	284.7692574	168.2640241	3330.224229	11099.00115	1121.329442	-146.5484427	2102.985267	4444	2793.712766	1211.850134	3984.414648	405.0376796	193.927282	297.4060852	1523.242965	2605.607983	0.3040238003	0.1014124584	-0.01388941478	0.02015419169	0.02311207682	0.02000772921	1	0.243897843	0.1602527741	0.003552435912	74	0.9999999912
4	297.7694341	78.52488987	2860.371548	9680.406551	549.5284761	-131.8408575	1846.731504	3821	8814.709677	853.7985643	2764.568943	177.965741	186.4802195	234.7486698	1014.172005	5815.840207	0.2907459115	0.05558776178	-0.01473587852	0.02122079728	0.02034395248	0.02138332473	1	0.2327690594	0.06527457804	-0.003555147579	72	1
4	302.3280791	6.408362728	-38.44173941	6961.408697	1569.121909	693.9020167	1521.425858	3019	1167.2	69.11792495	1843.855879	422.2557421	206.440175	192.8756283	759.3437602	1042.612425	-0.005252907772	0.2272636137	0.1034789184	0.01138069162	0.02969328869	0.01601674489	1	0.004260394203	0.4281676311	0.3371123475	23	1
4	332.0385402	291.173217	4807.470629	9834.701276	1477.45588	-247.9497417	2789.78572	4205.5	4644.157303	1833.248165	3661.908552	565.3712078	291.4533673	376.4981844	1475.431903	4618.050686	0.4832058952	0.1497351435	-0.02601228088	0.03138983721	0.02815466928	0.0372255006	1	0.3874041821	0.2567160444	0.005370272372	87	1
4	346.5535775	203.2021248	2070.032254	12095.75035	1150.025608	-33.00917464	2439.956267	4808	2829.489362	585.6209651	3116.442534	313.6900984	133.4642747	320.9497047	1176.641007	2226.240704	0.1748908701	0.09501991835	-0.003068823568	0.01654643019	0.01578449335	0.01182120251	1	0.1408667135	0.1498416789	0.01006557249	58	1
4	346.605986	293.6509939	-17.44105968	15047.22094	1417.124466	336.4810999	2220.834533	5646	2929.7	65.85848615	3443.379577	415.4571137	118.0207111	268.6543496	1341.544631	1626.996215	-0.00126939001	0.09763600556	0.02313260923	0.00478756498	0.01458873135	0.007044634176	1	0.001147890972	0.1591270957	0.0585808449	12	0.999999627
4	350.9423375	349.8753183	4222.144375	3838.861723	56.90457841	-197.4979767	1991.078079	1626	1096.458333	3274.413905	3055.579959	114.7773385	376.2794722	473.5369028	1158.42507	1438.288763	1.08419214	0.01706027846	-0.05317454623	0.09574375746	0.04543483958	0.09835519733	0	NaN	NaN	NaN	NaN	NaN
4	361.6004843	52.68797994	31.59594904	5444.422435	1742.741404	32.74556351	1833.691512	2509	1946.468085	62.66254322	2670.108376	838.6262796	79.31609306	292.1205232	1182.092177	2605.668068	0.006371870781	0.3070610832	0.007263531224	0.01766619963	0.05471307234	0.01855068347	1	0.008166923866	0.5945552414	0.01057899103	24	0.9999981477
4	392.4796079	12.25595085	1731.734109	11104.33631	1064.591149	442.2493701	1494.189356	4301.5	4626.397849	334.4449579	2052.713186	205.0988908	170.673218	188.5502648	759.0513767	2077.670969	0.1551940991	0.09413645979	0.03981385381	0.01090581987	0.01741361332	0.01421008404	1	0.1277872611	0.1481350885	0.1529574438	59	1
4	448.4241362	115.7459271	1655.526898	10542.12081	512.1831172	1321.083719	2091.185453	3922.5	1192.404255	386.1187939	2545.373593	207.3474065	363.1193515	231.37634	962.9357526	999.6945804	0.1613341015	0.04785535003	0.1300446711	0.01507327635	0.01893405108	0.02106862739	1	0.1380632995	0.05107961929	0.463870442	57	1
4	458.022211	202.4416124	-24.04496628	11615.15655	113.2216261	247.0560062	2053.107331	4247	6616.48913	49.29703051	2997.087228	139.163613	95.48287375	273.2143629	1052.150695	6114.219427	-0.001920899633	0.009743390584	0.02337173152	0.004890851325	0.01421958738	0.007020474327	1	-0.00015683026	-0.02362617623	0.05723478726	2	0.9999781032
4	465.4184018	29.0378735	22.67913979	4973.403278	1633.227537	32.93553683	1665.964224	2331	1394.053763	60.41663204	1807.390538	567.6065478	67.5699902	259.3711464	795.7554544	1454.394543	0.003938071791	0.3245207688	0.006512727517	0.01571974188	0.04846368386	0.01678432871	0	NaN	NaN	NaN	NaN	NaN
4	474.7050601	654.2288539	1603.179392	5181.777694	177.9281376	283.8203456	2493.988981	1994	1621.180851	706.0093787	2319.15859	135.6464409	167.236796	325.7702949	861.7746409	1943.435734	0.3106336121	0.03672431159	0.05741837818	0.02451465763	0.0242617748	0.03363428939	0	NaN	NaN	NaN	NaN	NaN
4	480.6823787	362.3842826	1703.304724	9766.213923	846.7616518	-37.94823325	2614.639117	3845.5	2756.568421	554.8833166	2845.712208	281.8540414	153.406768	405.5848651	1082.093988	2602.114209	0.1765859961	0.08803727006	-0.0042632857	0.01724843344	0.02238206908	0.01916985686	1	0.1420878635	0.1352918193	0.006196298252	58	0.9999999992
4	503.7885398	111.1335933	521.3776789	10882.05845	686.7082742	2107.878036	1745.985483	4153	12812.61053	143.8100305	2137.474923	145.7612941	422.0555772	180.7505819	778.3254951	5925.929453	0.04800445763	0.06545353199	0.1981137332	0.009438214321	0.01614049474	0.01724703521	1	0.05159495409	0.08976382296	0.6716903005	37	0.9999999999
4	536.9170373	413.3514578	4071.085794	3943.235213	251.181287	-211.6057786	1922.712151	1731	1491.631579	3317.336703	3347.083705	189.6174935	402.7934305	301.9476099	1296.796845	1990.654757	1.042177492	0.06175611836	-0.05281936689	0.08157602574	0.04008536818	0.09775017687	0	NaN	NaN	NaN	NaN	NaN
4	572.3337995	11.53616593	1746.198377	6231.767859	152.0595511	1086.738081	1302.384407	2288.5	8201.242105	318.6863721	1119.625346	99.48220452	254.0199188	154.0023966	397.328776	3798.88094	0.2734785544	0.02463236583	0.1730268304	0.02033897003	0.01827138067	0.02986464153	1	0.2306264956	-0.000106148948	0.6378121793	71	1
4	585.3833696	123.690049	739.219937	11304.9186	3496.184108	272.2092774	1428.173851	5117.5	4564.073684	170.3332369	1874.181971	575.9490942	107.2729001	177.3460419	804.8945654	1744.995911	0.06657923867	0.3139709431	0.02459709916	0.00936180398	0.02137513556	0.009986800586	1	0.05767035058	0.607412474	0.08464595685	49	0.9994778989
4	603.5654755	272.2257053	4273.337405	6197.905309	619.3781286	-286.135871	1778.379865	2560	2294.23913	1960.560144	2804.408406	287.2452112	271.8180684	264.2434318	1090.918062	2721.260589	0.6986415785	0.1023523655	-0.04323816159	0.04554716134	0.03611053859	0.04757470482	1	0.5588200344	0.1533730688	-0.00398243335	92	0.9981406225
4	616.5920935	88.26535953	742.9866978	5018.702334	456.1379966	607.4802058	1447.583191	1936	1709.393617	263.2801148	1696.17367	184.6012174	236.4332091	141.4628708	638.8494177	1610.109348	0.151758947	0.09205827998	0.1243557125	0.01949350407	0.0296172559	0.02934617888	0	NaN	NaN	NaN	NaN	NaN
4	644.581461	196.1608057	3658.279811	5324.295251	567.842195	-274.4230049	1526.140445	2189.5	2147.885417	2050.051357	2925.881416	295.7426803	269.2847456	197.0499117	1138.628371	2752.370159	0.6987649639	0.1077893482	-0.05164728278	0.05795913546	0.04734229714	0.05812563483	0	NaN	NaN	NaN	NaN	NaN
4	656.2590145	233.9112661	1150.994924	7290.063813	1109.200904	316.1170936	1898.108738	3003	2001.617021	325.6426613	2025.878981	316.573051	143.6730278	228.9154582	811.918766	1813.328592	0.1628145777	0.149807956	0.04762341967	0.01927939983	0.02243429476	0.01784767441	1	0.1349087172	0.263666615	0.18291387	62	1
4	661.3192943	311.4272778	403.1661617	6094.095183	111.6969018	531.0206509	1787.615603	2226	3875.180851	162.2583419	2289.485824	101.3173684	221.6885625	196.3958327	807.0795941	4216.235565	0.06706876582	0.01767477054	0.08798394185	0.01278068158	0.02311960252	0.02174985215	1	0.05942765338	-0.009200643818	0.2961092979	32	1
4	677.2725399	205.4108434	-7.386076382	4207.352254	696.8421576	469.0729234	1581.883078	1802	1488.602151	53.51336218	2003.62547	313.567013	231.032439	183.4130095	784.3777895	1933.991632	-0.001614808094	0.1558982106	0.1044379986	0.0158767308	0.03311074823	0.02524357503	0	NaN	NaN	NaN	NaN	NaN
4	712.9439599	382.5004667	573.1414242	7351.590054	184.1157896	21.39952996	1638.068458	2732.5	17755.39362	174.0094858	1554.181099	109.6670681	91.14608968	129.159955	543.9753545	7710.914922	0.07922184385	0.02773561589	0.003185762118	0.01105843451	0.01796283379	0.01275032941	1	0.06385560991	0.01207692844	0.007393647536	30	1
4	748.7856	182.6561878	2156.920313	4509.794922	1018.632403	-213.6203982	1072.047214	1989	3737.085106	513.622036	1077.362406	262.8014761	108.9756379	158.061503	459.3786188	2498.380958	0.4699537069	0.2299275109	-0.04741522568	0.02622150592	0.03190251017	0.02484014265	0	NaN	NaN	NaN	NaN	NaN
5	285.5037122	64.58821221	846.3743601	10377.58063	318.8147065	16.94357589	1704.994497	3830.5	15978.375	216.5412646	2044.061257	132.7017169	94.34083439	215.0625842	717.7209913	6746.973658	0.08100172526	0.02940219614	0.001483242098	0.009430179808	0.01597493095	0.009681495951	1	0.06519075837	0.01551438667	0.001994274746	30	1
5	346.8885833	74.15510583	626.2742263	9259.340512	1450.595407	4.439119243	1633.818332	3735	3343.391753	187.363199	2545.892468	415.275393	88.70165974	236.0991559	1009.954367	3023.787386	0.06840175132	0.1555568017	0.0004098923573	0.01103468096	0.02276134531	0.0118889749	1	0.05615115214	0.2781410374	-0.001791432376	42	1
5	386.7162175	454.6816327	4813.506851	16458.26638	1066.295095	-100.0569972	2145.760045	6323.5	23840.25	1206.278094	3895.401924	264.7947123	262.8073192	256.3839047	1472.508844	12928.57662	0.2953634997	0.06981591718	-0.005337371036	0.01289897343	0.01410957821	0.01813810159	1	0.2372056215	0.09468462018	0.03020840569	72	0.999999516
5	395.510175	260.0531482	849.5968741	9829.896283	133.3557814	33.57876169	2184.216784	3661	4664.763441	282.8124381	3013.812147	136.2110666	110.1268821	302.8894206	1078.409266	4845.8921	0.08646878513	0.01656069488	0.003882359702	0.009934940285	0.01719362869	0.01389890915	1	0.06961646267	-0.01133201929	0.01125081361	30	1
5	429.328957	197.48085	490.5888733	7981.782874	172.9548494	796.839793	2345.564546	2992	4294.297872	216.8564923	3007.660235	127.8059884	317.084203	337.8101421	1083.484939	4905.917596	0.06067569971	0.02065975131	0.1038236405	0.01073950381	0.02133987943	0.02056454461	1	0.05533484278	-0.002965631956	0.3491745309	32	1
5	501.6937527	581.4461655	-2.973720119	7070.624956	1150.881132	75.29121279	2087.768553	2993	2776.776596	52.70707889	2666.030601	433.093017	87.98687595	248.026437	1069.587507	2566.690648	-0.0005093586032	0.1644255605	0.009838634364	0.007865404389	0.02637045093	0.01320337533	1	0.001514036436	0.2980934211	0.01454195902	16	0.9999998495
5	582.5540817	20.69046009	5282.606449	5437.613234	382.8328673	-491.7506017	1171.268633	2181	4421.468085	1347.851124	1349.350375	120.4601242	277.6352504	153.0303294	510.1826677	3202.53927	0.9838632657	0.06925741745	-0.08401870898	0.05213417907	0.0236525658	0.05228899512	1	0.7848825341	0.07831599228	-0.07754345143	95	0.9999142833
5	617.9847805	532.1788813	938.2267137	5491.217659	1258.003851	214.844971	2001.961339	2475	775.0526316	334.62377	2031.900664	450.5472172	124.8107597	319.0633883	870.2235617	740.1760913	0.1678321688	0.2289355447	0.04218685498	0.01773961596	0.02646719948	0.0225903462	1	0.139306772	0.4281324211	0.1672064326	65	1
6	47.14215437	470.1082527	4858.260439	11171.18355	2435.416827	-356.7615027	1448.413727	4831	8413.918367	1292.413665	2796.324082	574.7672531	208.449103	157.1108252	1140.503637	5514.33674	0.4463964709	0.219638004	-0.03336478247	0.0226797693	0.02064711066	0.01929870927	1	0.3580184526	0.4029737307	-0.02704661728	88	1
6	48.37324879	38.50429589	401.4577919	6090.136797	431.236384	105.177635	910.7115472	2345	10268.66304	98.45125156	1380.781137	114.578403	73.36811314	136.4862566	490.1622089	5471.621967	0.06327061926	0.0691673455	0.01837301159	0.009636572816	0.01957230341	0.01116862375	0	NaN	NaN	NaN	NaN	NaN
6	70.70147414	152.4708948	2896.214739	10275.37435	2290.46223	-200.2442036	1446.236401	4371	8450.427083	582.3225113	1978.291983	446.5320293	137.3770971	238.5639762	824.022954	3796.388081	0.2868730036	0.2230489873	-0.02036066367	0.01889616698	0.01989842537	0.01400987058	1	0.2308190001	0.413629281	-0.0199907621	78	1
6	82.5320834	126.5944126	1954.911089	12535.98123	1868.011452	-128.865782	1418.619922	5062.5	4460.978723	468.0578555	2905.405084	452.4559942	131.8743929	248.5487437	1131.019014	2500.281898	0.1521466199	0.149450138	-0.01248146979	0.01613927625	0.02065711426	0.01074603665	1	0.1225001904	0.26361784	-0.02646516906	61	1
6	154.3079522	409.3498299	2488.741378	15654.31892	1659.308421	2157.977199	2199.794469	6140	11693.98925	502.0974054	2679.111288	325.9525417	468.4672213	195.9506505	1031.688144	5177.111538	0.1586496321	0.1132051278	0.140353344	0.01359779278	0.01452192517	0.01646218522	1	0.1371596778	0.1869541485	0.5002089532	60	1
6	203.3273889	86.52365777	3354.541314	11260.70799	617.3248844	636.9078875	2031.818208	4366	10574.80851	642.0074841	2138.413228	152.9664419	224.859873	242.7937209	779.8085074	5326.169768	0.2893936483	0.05548180842	0.05634012057	0.01734367011	0.01567864583	0.01911662151	1	0.2362250109	0.06455253324	0.2407228386	73	0.9999999814
6	255.7054935	64.51117737	2.198920413	10182.36574	612.7353366	46.55584104	1631.981655	3792	5209.284211	44.24401332	2232.67376	187.8346385	81.85364572	241.5918776	820.7818672	2878.723445	0.000326844943	0.06011136328	0.004934518084	0.004647598524	0.01670572241	0.008326964056	1	0.0009260026695	0.08119705608	-0.004528150794	6	1
6	259.598449	341.2339305	7040.672416	14782.32649	598.7475168	-283.7490749	2083.319101	5586	27201.11579	2022.935609	4044.398834	196.562206	306.970656	210.1095544	1436.985162	16965.50382	0.4727842244	0.03976512983	-0.01924869471	0.02092477523	0.02313807512	0.02515925456	1	0.3784730052	0.02822965936	0.02365786897	81	0.9999999973
6	280.4001944	406.4477467	13354.09933	12570.31593	895.4214295	-855.0888305	2309.191596	5085.5	10025.58065	3605.051306	3488.244	238.6374246	557.4579736	271.3503079	1340.644735	6316.775914	1.040730291	0.06870891247	-0.06496398849	0.03601806672	0.01743444036	0.04862226276	1	0.8317467849	0.07572782706	0.001484736033	95	0.9999779354
6	291.6451537	123.8055039	-136.6508631	15887.20891	2649.14681	775.5464445	1728.725802	6481	6721.393617	77.38017716	2330.414213	477.4060042	161.1599332	413.4605761	972.6108043	2196.076434	-0.009251606025	0.1696614481	0.0504610547	0.004907946513	0.01669561937	0.0073969489	1	-0.002860361204	0.3088771747	0.1523896573	18	1
6	295.3514897	89.42576152	8858.863617	12866.97142	2089.979535	-595.4500733	1648.258831	5366	15910.70213	2202.472084	3315.884716	452.9646731	359.1149728	188.703253	1314.674719	9236.33288	0.6617680891	0.1562127326	-0.04505152061	0.03770244487	0.02647222359	0.03127108326	1	0.5295914131	0.2662314849	-0.0177198429	93	1
6	370.0445831	451.0922985	-64.63382142	16012.94916	1049.82074	98.313328	2262.305067	6001	12735.67021	52.26292239	2583.822308	229.6360383	90.90766551	368.6744426	979.2447107	4639.995839	-0.003871293622	0.06525766904	0.00614966298	0.003615931699	0.012233455	0.005807036056	1	-0.002319833249	0.09198564659	-0.001222497489	6	1
6	384.5644667	470.6338364	13896.35216	13285.50324	566.8646738	-913.8358664	2120.507748	5326.5	27452.40426	3565.525807	3520.953184	159.8439147	565.9181479	238.6990907	1308.058716	15852.81031	1.037967026	0.04100057754	-0.06137717425	0.02929796663	0.01795650237	0.0463613961	1	0.8295064864	0.01814683537	0.01253891292	94	0.9996994449
6	400.7230911	417.4626353	-71.91602984	15248.78265	5132.60271	301.4027152	1845.794848	7013.5	3455.548387	83.8927699	2992.864098	1019.115336	105.5032745	240.9811784	1374.640346	1671.121776	-0.004786960153	0.3392974111	0.02018909033	0.0063122861	0.01794638193	0.007099147887	1	0.0003272763964	0.6617475338	0.05315750613	25	0.9997073907
6	428.7108162	293.4851369	-89.88316614	16433.97226	396.6273787	113.8431045	1906.601417	5865.5	10022.47368	45.72335884	2621.521281	179.0377341	80.45294787	237.4290799	958.6041208	3590.122563	-0.005695474212	0.02475613189	0.007344322658	0.003349686387	0.01165965675	0.005180755898	1	-0.004075146886	0.007798486675	0.001528452442	1	0.9999999316
6	430.4131892	374.7347767	-46.05590167	15055.38255	1494.097697	310.6321292	2297.525264	5886.5	6284.5	59.94229597	2777.846375	365.4549941	110.3837177	306.7886932	1101.919616	2575.314228	-0.002923031315	0.1023988242	0.02156479179	0.004165039824	0.01429291997	0.006664059295	1	-0.0002366225693	0.1690807304	0.05290296246	12	0.9999991658
6	462.0863272	286.6023034	-149.9483253	13349.71811	181.7216001	1626.08054	2465.694031	4866.5	10566.31183	62.05190466	2977.71133	165.2963318	357.8303088	351.2289513	1032.152103	5894.066976	-0.01143379941	0.01322023376	0.1182580196	0.004892947766	0.01472346817	0.01298381274	1	-0.001697828747	-0.01688928196	0.381603109	4	1
6	465.6202948	560.7131931	11045.29701	11046.9408	875.2930239	-789.9527892	1923.060302	4581.5	22765.33333	3075.24589	3003.873961	204.8644541	467.9270435	179.5747837	1154.913742	14380.1349	1.016947015	0.07893863688	-0.06532730431	0.03239749963	0.01904435008	0.04387117867	1	0.8127237029	0.0975482194	-0.005162893006	95	0.9999999176
6	468.3499194	204.9920495	-111.0909096	15839.42804	1640.844261	813.5882762	1767.727968	6050.5	6895.451613	62.09821576	2283.23363	327.2473921	153.8071546	236.8112887	899.0947326	2229.888487	-0.006949342636	0.1067708805	0.05133375888	0.004067277907	0.01345541514	0.006231455912	1	-0.001526662345	0.1780413573	0.1544965528	13	1
6	469.2081525	264.4536246	-201.0990381	12408.90344	1230.22125	2898.673783	2518.345068	4893.5	2347.806452	79.64398389	2753.585934	272.5088224	653.7854754	302.0094201	1023.935396	1272.769108	-0.01677384224	0.1003126301	0.2338953647	0.007588720546	0.01606644268	0.02028581873	1	0.002195445735	0.1634689134	0.7802888015	15	1
6	477.4568042	249.6873266	-7.727386482	12759.93621	1152.100133	98.37979529	2104.756296	4798	2692.446809	61.34358139	3191.8137	343.523413	88.38687006	310.3570385	1198.160244	1695.408471	-0.000595170992	0.09091169064	0.008446957656	0.00579377955	0.01909892326	0.007367037548	1	0.0006896011278	0.1452389688	0.008047225498	11	0.9999395912
6	481.2508653	331.4986256	-12.3604951	14797.57242	2399.38452	83.91676502	2064.466309	5952.5	5228.62766	68.22261466	2566.342164	426.0438346	90.14083789	274.3721558	1012.543805	2005.351153	-0.0008530940031	0.1614117561	0.005602712498	0.005129827457	0.01594764502	0.006055521755	1	0.0009400475107	0.2918660666	-0.000186002241	16	1
6	487.5698533	589.7312353	1916.17084	11469.23821	204.9026149	1501.556808	1959.871706	4211	7550.315789	462.7254535	2672.833471	127.8672451	367.745218	216.5270921	950.3952614	3850.735877	0.1648795103	0.01944381646	0.1358779083	0.01101884025	0.01311366966	0.02032266703	1	0.1410246399	-0.008125208839	0.4841332035	54	1
6	508.671838	27.77801675	1590.813207	9581.384416	972.5242771	-81.23533109	1526.689018	3790	7679.107527	303.4488212	1718.248491	187.4409169	106.9074576	172.7765382	647.200301	2970.199453	0.1687463939	0.1007733226	-0.009127843796	0.01262835715	0.01577252405	0.01165046865	1	0.1355990183	0.1619918678	-0.01210902412	58	1
6	515.3143064	155.3675518	-11.60007056	8995.209865	2154.94258	95.39423873	1988.977454	3874	5129.244681	62.1495788	2027.275777	503.2473661	83.20015488	253.5869955	853.4046767	3671.397899	-0.001437614051	0.2418984103	0.01074142878	0.007290183156	0.02484638144	0.01054539831	1	0.001529057767	0.4592072211	0.0192048759	20	0.9995358009
6	518.2661795	128.465257	8468.103009	12370.99931	1414.156299	-568.4305009	1511.93024	5025.5	23488.7957	1854.496241	2625.102165	263.3416434	325.8959743	178.055735	1002.483486	11437.09729	0.6950416824	0.1143207052	-0.04656913604	0.02860577092	0.01901649765	0.03072072268	1	0.5558257701	0.178367942	-0.01602373661	92	0.9999997057
6	532.3186212	108.5391241	3036.942463	10467.22724	2510.671886	557.3198326	1864.011156	4655.5	23524.87234	637.1087282	1972.712411	474.74833	197.687272	213.4891228	838.6705191	11640.73355	0.2860872747	0.23404742	0.0539010798	0.01929982362	0.02015647669	0.01883529553	1	0.2350340444	0.4359611381	0.2356393216	79	1
6	537.3007542	9.621827265	-51.64255883	6030.399331	110.2128976	1211.58875	1234.00568	2205	2033.806452	46.91091215	1244.800619	111.0749096	273.4368002	162.4091905	440.7181072	1129.022887	-0.008322962585	0.01893795365	0.1989967256	0.008513462933	0.02120126121	0.02015485493	1	0.006011340986	-0.005676241914	0.6603246311	5	1
6	537.51733	566.6685474	5504.755574	11416.11778	1984.44474	-370.4466541	1864.843844	4847	24346.19149	1044.231653	2230.693809	344.1901027	207.8277661	183.6764136	889.2353258	9990.18545	0.4756850093	0.1746285432	-0.03144999492	0.02244460591	0.01772802764	0.0196743917	1	0.3812448037	0.3086934132	-0.01455336153	87	1
6	546.0987988	541.2013908	2015.714986	12372.07151	649.1422756	-84.11790395	1771.025886	4642	6302.042105	530.7795315	3021.520805	191.5869176	119.5306187	199.7701269	1088.169468	3652.424461	0.1655518441	0.05427797171	-0.006537801601	0.01026440758	0.01481391288	0.01079689984	1	0.1327784349	0.06536198228	-0.0050179018	55	0.9999999941
6	548.5368774	328.591705	3453.624831	11517.97243	597.6016086	679.2264385	2095.099089	4479.5	6952.93617	1017.036858	3430.293125	232.3537986	273.7474386	411.7882043	1251.296385	6250.272675	0.2948435607	0.05082490514	0.05643957274	0.02096753001	0.02217667452	0.02284275004	1	0.2405641936	0.05474304592	0.242248868	73	0.9999987201
6	575.3294505	658.483677	-45.7326471	9269.494096	1006.590996	433.3611605	1426.748021	3645.5	3920.542553	49.48726252	1746.966968	213.7669851	111.1621819	130.1122845	670.9484059	1874.931194	-0.005487325608	0.1108700942	0.04634778167	0.005370036703	0.01406901243	0.008402188688	1	-0.0006344751649	0.1865692077	0.1377779972	13	1
6	592.3577858	479.334872	2213.096453	13110.77274	595.314624	-78.05669976	2043.665216	4844	3281.810526	451.2173111	2649.479131	167.237413	122.5656077	228.5036952	938.4877511	1355.120771	0.1718452183	0.04899118728	-0.00665183283	0.009702690953	0.01304254941	0.01006680826	1	0.1377753725	0.05422494967	-0.004041262405	55	0.9999999016
6	600.4649538	57.34332911	2039.109022	7740.893343	531.8341175	360.676545	1240.784751	2973	23362.11702	432.6927815	1553.089135	126.4491273	165.0275589	174.2813241	571.2070994	11611.82363	0.2708563268	0.0713049045	0.04780186215	0.01840726404	0.01844485705	0.0201457735	1	0.2209415083	0.09794485458	0.2073124364	73	0.9999984401
6	606.1579536	400.8369392	3656.672043	13011.58066	1419.732355	755.2552175	1752.105577	5239	27374.46316	801.9217548	2792.773144	236.5709254	270.8082652	175.1793073	1016.984732	12880.91836	0.2852576972	0.1071747549	0.05851567851	0.01624121529	0.01699772887	0.02020747624	1	0.2335125508	0.1721229196	0.2484153326	75	0.9999874127
6	623.4895974	451.3278202	1750.144043	11363.57061	1159.813311	1508.99264	1770.490621	4489.5	11591.04211	349.0534772	2113.689329	202.6884857	330.6696773	179.9725776	788.4055891	4982.867221	0.1567705915	0.1072725132	0.1344343421	0.01071996954	0.01450065788	0.01655175748	1	0.1352191511	0.1747051779	0.4792583867	60	1
6	624.6207312	623.1312909	1982.369691	7121.959976	528.6929927	359.4306455	1559.312734	2834	21752.11579	563.4798072	1821.058175	119.4241215	154.1137465	156.8281678	646.0764047	12800.33801	0.2806574234	0.07643926718	0.05107141089	0.01899777956	0.02464303481	0.02452535686	1	0.2290650996	0.1083720114	0.2210028064	73	0.9999256268
6	624.7549492	708.8032775	1560.554835	5808.325135	154.7741562	964.8176187	1517.2591	2149	10627.95789	270.9666769	947.6251245	82.52024486	220.1155849	177.6784342	342.1823917	4379.594521	0.2809563119	0.02782843275	0.1719575505	0.02085578195	0.01702306911	0.02736555618	1	0.2365900968	0.006376288595	0.6359763345	71	1
6	642.3839472	183.4653672	700.373519	8806.155368	249.5471958	5.881405018	1489.219545	3239.5	20177.48913	180.4219611	1670.166929	120.7269972	83.6137261	185.7225201	577.8430593	9819.718104	0.0797080714	0.03009344723	0.0005707266753	0.009433034455	0.01731701339	0.01056772793	1	0.06410019429	0.01698831554	-0.001436539843	30	1
6	657.4403416	218.2628378	9831.095059	10056.24919	1145.222087	-612.5376099	1200.003505	4169.5	5012.287234	2103.87744	2136.173515	250.3420388	333.7111733	190.1729641	848.4283772	2445.583479	0.9951336261	0.1119910378	-0.06062936964	0.03529308467	0.01990835199	0.03852818704	1	0.7958124125	0.166743607	0.006596852939	96	0.9999942632
6	660.4890934	125.6515485	7.134819801	7308.030025	199.0275211	-6.210272493	1229.694331	2695	7481.075269	36.36446709	1320.583793	108.3444543	61.10160252	166.2725176	459.7376277	3153.180731	0.0009332434486	0.02648540608	-0.0009083059765	0.005357574258	0.01635383744	0.008604421743	1	0.0007344771356	0.0113041564	-0.02526280888	1	1
6	678.9576296	283.5218887	-6.546477365	9545.995474	2266.273373	23.39732741	1721.536256	4106.5	9665.913978	61.05815704	1376.61936	341.7661669	76.378204	191.6148794	566.7566005	3683.586823	-0.0007537065287	0.2433168345	0.002629105897	0.006534660876	0.01974753495	0.008442519231	1	0.00157248412	0.4622018472	-0.008518375318	20	0.9999999996
6	685.5422437	244.680428	2094.125307	7216.153769	803.6783463	-115.8755396	1505.263033	2905.5	9531.595745	579.5045199	1890.199307	194.9728797	174.0874661	613.5090006	725.1946047	6442.056226	0.2932936535	0.1083658836	-0.01502631652	0.02206753423	0.02161190751	0.02512057115	1	0.23527434	0.1749666416	-0.002741569093	74	1
6	699.600092	67.5935049	333.0428266	5479.965364	359.4742418	406.9657732	958.9641519	2104	8830.031915	76.15056359	917.115039	95.29493422	107.5208134	148.6485824	333.0275963	4057.443897	0.06082698835	0.06395103366	0.07289989582	0.01073670936	0.01844075496	0.0153217378	0	NaN	NaN	NaN	NaN	NaN
6	701.466342	320.6278469	1586.416408	9506.680086	199.6807403	1231.09969	1793.546399	3567	8718.648352	272.0456612	1671.915101	117.0727196	242.4721666	205.7998867	598.4462919	3273.646191	0.1633494634	0.02104272069	0.1304292276	0.0124716138	0.01321818333	0.01657200906	1	0.1394626289	-0.004724455398	0.4650564785	54	0.9999999999
6	703.7355832	305.2509927	-90.45547258	7418.212166	723.9505345	1621.283999	1719.789071	2923	2827.043011	61.89964329	1602.01661	188.8025703	357.2881375	215.6196065	606.3492566	2485.660773	-0.01220205723	0.1018733402	0.2185548768	0.00903291468	0.02133625234	0.02000781862	1	0.004899300885	0.1667243876	0.728614474	15	1
6	719.2200734	432.4979432	2420.39498	8192.145177	1931.17235	-169.910214	1337.869582	3566.5	7644.387097	482.4153871	1635.341342	385.6035687	114.2590869	128.1972134	695.6043429	3574.465323	0.2899782645	0.2324331198	-0.02155019243	0.01792890955	0.01974593604	0.01641806647	1	0.2333208964	0.4330805843	-0.02313397973	78	1
6	723.5441707	147.6844579	1737.10658	6077.930549	408.8152601	252.0658802	1096.1077	2334	16468.60638	357.7603644	1130.954313	118.5179683	130.9839036	136.4373162	408.7575077	7633.577842	0.2882748312	0.06976609518	0.04205261918	0.02037064098	0.02091105319	0.02145157694	1	0.2345432627	0.09438845136	0.1916163906	73	0.9999974203
6	723.3042291	461.7360817	1051.684287	6488.462626	662.3610406	804.9777978	1577.239384	2577	4540.37234	207.0956581	1183.364209	177.3051678	222.4665508	165.8617322	471.5516098	2166.159189	0.1663802812	0.1023229608	0.1222736194	0.0163748391	0.02165895541	0.02168613303	1	0.1421114967	0.164283601	0.4395706189	60	1
6	729.5291537	404.1863211	-48.64397386	6745.38308	2260.832589	290.9843927	1412.293033	3157	11003.55789	57.83531455	1360.776307	416.983157	83.22393531	149.3142148	603.8115012	5672.530239	-0.007376190392	0.3445242086	0.04278301709	0.01092059123	0.0328516243	0.01250529304	1	-0.0002599174931	0.672506342	0.1304188335	26	1
6	742.7963641	323.7124324	4396.114555	6573.168629	762.9356993	-340.7060275	1248.702514	2717	13241.23158	1165.991168	1734.899569	193.822564	197.5061989	149.8873741	679.1807941	8587.503291	0.6705169785	0.1160679597	-0.04959851155	0.03341585866	0.02364560128	0.03209261567	1	0.5359601829	0.1825866374	-0.0322163367	92	0.9999981606
6	769.3832299	277.5781533	397.856764	5769.353465	433.2100845	-27.18696116	1105.142325	2219	15532.74737	94.78002342	1026.641136	103.888871	62.05389071	121.861438	361.8807978	6854.11612	0.07097538538	0.07287487226	-0.004935899601	0.009954962614	0.02006655714	0.01084728503	1	0.05712581278	0.1061908781	-0.02147424461	34	1
6	782.0688569	371.0021295	31.27072788	5870.667903	1285.407546	69.7191786	1099.912899	2471	2028.25	47.13072657	1244.389523	277.4112997	69.55337906	127.1737647	513.9948552	1270.226117	0.005171953244	0.2210800693	0.0106547782	0.008516328112	0.02410455294	0.0116943182	1	0.006640740961	0.4157659638	0.01999459819	20	0.9999923873
7	14.13590349	289.4492409	731.6959772	9878.656812	679.3620323	-22.42264489	1535.97281	3819	15449.51579	163.75776	1713.124226	128.0009416	82.91094565	184.5979934	602.7597558	6406.876405	0.07308353509	0.07071238907	-0.002042384865	0.009434523656	0.01584740694	0.008964688669	1	0.05898349903	0.1016240905	-0.01106688175	34	0.9999999999
7	26.53501856	382.6449401	-11.94510338	10472.34458	2416.360927	209.2136567	1758.788667	4519	2097.638298	73.90366884	2390.544289	569.0651932	97.15956758	252.3221779	992.4427229	1305.511072	-0.0009877631002	0.2331892179	0.01965262196	0.007432158057	0.01824393798	0.009346002181	1	0.002380729624	0.4410199612	0.04977870537	21	0.98848469
7	27.07258438	523.8922743	-30.91422999	9379.393333	1506.535682	49.5416241	1460.29074	3845	7875.926316	54.53109194	1670.757852	278.0447863	67.35521072	202.0201593	659.1169683	2897.831101	-0.003669310724	0.1663274742	0.005182900153	0.006098429104	0.01728876609	0.00759799554	1	-0.001302997101	0.3021557144	-0.002184934395	16	1
7	28.48480938	304.850434	1255.378156	7295.236686	2167.781319	216.3369979	2190.584922	3345	1725.265957	322.2804568	1895.321551	614.0617595	136.9004042	380.3234855	866.6365374	1449.951472	0.1713245888	0.3022117149	0.02993126553	0.01907004876	0.03037451299	0.02214443573	1	0.1419915934	0.5805167249	0.1275367504	67	1
7	37.48744926	436.4598394	-25.5966298	11956.30712	196.8112423	581.5820847	1797.54087	4341.5	5254.602151	48.62690791	1999.564218	141.1664553	117.7879289	193.9758894	696.6182954	2502.781102	-0.002178303764	0.01671066522	0.04855541015	0.00434033109	0.01324286571	0.007157584818	1	0.001309201486	-0.009321083131	0.1440005398	3	1
7	43.83466412	475.6035652	632.6045059	8291.331427	1860.517562	-21.38724895	1599.938866	3538	4133.103448	197.7326586	2516.485056	610.0908903	91.50767258	285.7739959	1050.319716	3596.677537	0.07462527448	0.2324864866	-0.002286977013	0.02186056275	0.02451585417	0.01526599081	1	0.06167246347	0.4379882546	-0.007835314585	45	1
7	49.72902253	462.4400622	7253.105945	10650.90174	375.2967058	-534.0817631	1838.989698	4074	24280.88372	1636.58895	2303.659935	130.8885212	312.7123486	182.0994867	825.069918	10870.01754	0.6969225082	0.0358443283	-0.04782688952	0.03023232441	0.01729272309	0.03342359316	1	0.5565436634	0.01514818343	-0.0217056455	90	0.9999998848
7	51.8374276	441.6086434	2504.664324	9267.458337	2241.962866	526.1673802	1958.893647	4144	18497.6044	656.8801466	2125.562546	485.423878	197.9621305	179.0653047	892.734213	10337.42169	0.2791737316	0.2404646851	0.06050280966	0.02074600485	0.02069965319	0.02104387261	1	0.2299641312	0.4494145255	0.2568684785	79	1
7	55.45434081	57.27030177	501.1794324	7915.823489	804.0820991	-64.47594897	971.1826026	2984	9473.150538	120.790007	1374.380693	175.2075391	66.44847539	159.1168006	516.4102282	4384.457405	0.06508795036	0.1020576551	-0.007619494734	0.009270068999	0.01899523995	0.009650207295	0	NaN	NaN	NaN	NaN	NaN
7	71.49736706	208.3620471	-9.86497207	10585.18916	2411.053675	224.9364815	2011.987317	4522	2704.851064	64.12828229	1601.489535	379.8822586	87.44492698	259.8149591	664.4354944	1178.023641	-0.001013005179	0.2280413847	0.02149437047	0.006308058539	0.01841292421	0.007978787872	1	0.002431493039	0.4303021834	0.05599291331	21	0.9989445484
7	78.28228678	244.4522118	-65.76378649	13373.69996	274.2906885	625.5262576	1587.447889	4725	6418.765957	43.91520866	2423.63945	148.9184462	145.6784974	184.2864246	831.0293407	2183.913038	-0.00525346121	0.02158458093	0.04784509247	0.003729389877	0.0131527017	0.007329441736	1	-0.001160659592	0.0008897581372	0.1409395893	3	1
7	87.43455399	221.3061222	628.9548094	11140.8001	737.3250185	951.5084092	1657.888719	4229	9112.893617	160.4251571	2327.69011	164.8853292	249.0184985	179.0472234	842.0547016	4075.455514	0.05743428994	0.065619496	0.08485451348	0.008808550995	0.01544665659	0.01513886712	1	0.05192808386	0.09074150647	0.2841572849	36	0.9999999995
7	87.59734874	299.3828054	3147.083919	10569.96782	720.4371942	605.8014216	2078.812593	4263	14596.62105	892.2351172	2857.85146	202.6044652	279.8793303	193.5141188	1057.099282	9804.578876	0.2971967985	0.07108569704	0.05861995194	0.02045481809	0.01835914028	0.0258801246	1	0.2427763825	0.09680358253	0.2507740774	73	0.9999981467
7	88.55889852	489.6532367	1644.108958	10253.45654	1071.262455	1383.34825	2000.111537	4113.5	5647.115789	432.4973588	2484.791203	271.0154317	368.5133792	204.2171375	951.6407573	2913.550316	0.1608283468	0.10507159	0.1310010682	0.01215001243	0.01595725121	0.02310823227	1	0.1382372379	0.1700611473	0.4683535466	60	1
7	95.06123276	191.4319992	-25.40701482	10538.49443	2448.295278	47.17676207	1824.927227	4493.5	7091.376344	61.47309917	2197.29822	512.7932893	86.58835036	286.7592193	923.3653598	4341.620913	-0.002603437785	0.2319029432	0.005093971786	0.006310985066	0.01967138182	0.009012229138	1	0.0001415974304	0.4384914389	-0.0007354393874	20	0.9999974335
7	96.34953059	542.3453808	-48.21662762	11041.59229	2590.910254	223.7896889	1548.604631	4748.5	5314.042553	63.96313261	2156.317263	471.2724203	88.22222821	173.6681227	876.7437227	2614.331375	-0.004548649864	0.2373608793	0.02150185304	0.006422442683	0.01773134169	0.007953349634	1	-0.0003218496797	0.4497624743	0.0553950582	21	0.999750418
7	97.66175638	381.6414372	1883.471202	11667.99828	1707.510779	494.8650947	2504.678699	4783.5	2666.210526	460.4549594	2814.815555	484.3130894	200.7496491	265.9390107	1135.150313	1711.861329	0.1665002049	0.1536669433	0.04616771544	0.01297053346	0.0187228239	0.0178080378	1	0.1378094052	0.2716174517	0.1788654174	62	1
7	107.3270992	258.3345056	1795.278904	11203.13738	629.2765104	486.0712118	2322.741769	4365.5	5662.164835	452.5149365	2436.752455	154.6611095	178.0337091	310.7475301	891.8529183	3345.478455	0.1664913344	0.05817871135	0.04178554453	0.01396504157	0.01479208679	0.01652377329	1	0.1366563562	0.07308952979	0.1615937282	56	1
7	116.9985693	149.1142082	2171.980895	13595.956	2104.410443	-102.4363359	1520.200791	5479.5	7489.159574	438.1008965	2446.861014	361.6962518	132.6846863	206.1917351	936.7783106	3021.065796	0.1598749046	0.1557039996	-0.007714876142	0.01090852842	0.01850970681	0.01049937631	1	0.1290656074	0.2764092529	-0.008088049142	61	1
7	126.2752474	105.5207318	-120.7079379	11383.50475	1229.557175	1216.555545	1634.860334	4485	10937.19149	54.08186531	1770.654661	206.3676002	207.0634932	215.5252163	656.8584724	3252.063488	-0.01069526032	0.1067742032	0.1026257769	0.005146735805	0.01788414888	0.01184235088	1	-0.001255682873	0.1777497551	0.3301257299	14	1
7	147.1137922	536.0051954	-36.13843267	12451.85645	2960.463417	253.4718558	1801.935415	5368	4806.446809	66.65750191	2349.269643	557.7554572	84.6755705	190.8394613	957.8848028	2232.061006	-0.003484973737	0.2430244348	0.01959228096	0.005835740083	0.0182515347	0.007133177577	1	0.0004613577915	0.4615293423	0.04920516191	21	0.9947655687
7	151.6357696	505.837645	3616.825994	11964.54971	2900.774055	682.2677548	2143.086695	5348	7755.904255	758.2699724	2676.698053	605.1161191	221.8853774	218.5741133	1115.399577	3789.128433	0.2973298926	0.2333779038	0.05310380928	0.01857602958	0.01939183323	0.0192182739	1	0.2440023141	0.4343169508	0.2355424677	79	1
7	163.3413151	453.5787429	4014.854618	14033.32584	1034.645859	867.9879849	2108.305666	5480	25064.29474	1043.142588	3238.661738	200.5919298	317.9737738	186.5738202	1177.895469	12630.23761	0.290966753	0.072107504	0.06255505469	0.0162861214	0.017987768	0.02170696684	1	0.2380358151	0.0990418047	0.2628644897	73	0.9999995367
7	169.3106423	11.49064499	-29.3942397	8526.559023	497.0568347	818.7810823	1260.416914	3183.5	6929.170213	47.47191428	1385.524479	146.9433922	161.6149249	190.2079965	492.4520262	2304.847923	-0.003566760797	0.05966060973	0.09553002507	0.006211685132	0.02014876449	0.01222200273	1	0.00358619508	0.07967002462	0.3063144974	9	1
7	174.4462908	276.366491	6298.436027	13168.82446	3258.57101	-383.806275	1928.968955	5847	8179.021277	1580.781628	3184.864158	722.1284756	290.9668559	232.367051	1340.113349	4773.44816	0.4766143181	0.244023149	-0.02982772911	0.02763557027	0.02073782242	0.0237942085	1	0.3827237615	0.4529610677	-0.007159765265	88	1
7	174.6027009	425.0245566	-33.2497994	17344.32691	2787.359803	365.2667977	1965.69667	6950	3630.574468	73.54573455	2260.010053	474.6792255	119.2793042	229.3197534	954.4100346	1110.863129	-0.002268134647	0.1659227935	0.02150210286	0.004403393257	0.01420400352	0.005913722802	1	0.0008611249089	0.3011597406	0.0542984149	17	0.9998588046
7	177.6130156	139.3856577	1641.752397	9861.130373	508.4266225	420.4659922	2271.411163	3736.5	2430.666667	465.6611562	2753.568932	203.15429	187.2494296	286.4541536	1004.792735	1837.572338	0.1668018896	0.04887683859	0.04232775691	0.01591259266	0.02236945337	0.01999626471	1	0.1368559681	0.05373575885	0.1633200141	56	0.9999990021
7	178.763703	57.07761278	2690.142173	9802.799723	241.3294637	1821.356705	1861.552788	3689	7146.305263	602.0523307	2090.644108	143.3249155	480.6102042	197.3587309	740.8559398	4319.982863	0.2656837762	0.02510401926	0.1888105745	0.02271666384	0.01819186227	0.03587346848	1	0.2253820591	0.0009351583246	0.6902953188	71	1
7	189.3439279	339.5032475	6340.733044	12808.52924	2290.556974	-306.5017854	2137.78527	5495	14750.15957	1742.837059	3369.525888	546.0837398	311.4322667	231.8897845	1352.559913	9486.53465	0.4900547467	0.1783443297	-0.02633075659	0.02203819813	0.02092153301	0.02681942793	1	0.3931413369	0.3160520541	0.006551844641	87	1
7	195.2356136	199.1506434	-49.09775915	8617.142155	1882.084156	840.5883934	1800.636812	3647	1410.968421	78.03635659	2725.46299	640.5428752	309.0432705	233.0376675	1135.777153	1321.779108	-0.005928516865	0.2315208287	0.1056490496	0.0115219225	0.03114316304	0.01740157462	1	0.003895328687	0.4370194414	0.3445182301	23	1
7	197.6542252	99.61110688	5652.134576	12830.4037	440.6055095	-274.474128	1812.969535	4936	24248.22105	1140.179757	2588.699983	169.9424149	252.738959	231.1552047	926.0140331	10000.54373	0.4416135388	0.03525530624	-0.02078186767	0.0211209815	0.01747490741	0.02263017526	1	0.3533110738	0.01957847851	0.01089712003	81	1
7	199.5412177	513.2940793	13472.00086	12812.08936	1503.926158	-1033.779314	1854.108592	5347	3041.842105	2953.088434	2839.236625	314.929594	476.8501323	254.5257687	1122.778654	1695.263711	1.064193635	0.1190617806	-0.07101665576	0.03549935634	0.01661301683	0.03867629557	1	0.8506523352	0.179940049	-0.01263463989	96	1
7	200.2497187	148.5017893	-70.92034845	13656.19469	3309.601508	276.3487765	1613.666671	5910	5802.361702	71.05595549	2736.026887	626.1681349	91.60242329	257.7373152	1128.79554	2729.101459	-0.005300964541	0.2363233565	0.02153980507	0.006013981278	0.01966036654	0.006747593689	1	-0.0009327716894	0.4476219963	0.05532373807	21	0.9998403356
7	206.6284737	43.32322243	649.1836601	9042.723127	1409.506905	-48.29769809	1439.939583	3597.5	3106.389474	150.3232612	1771.212252	279.7347169	84.33296521	187.5042955	689.714483	2059.546967	0.07206503159	0.1609341296	-0.005488862094	0.01013865777	0.02171237209	0.01077882513	1	0.05876371269	0.2892829707	-0.02110066609	42	1
7	210.8457451	75.69726687	1600.58207	10676.41066	1109.688581	1429.792503	1627.374953	4218	8145.368421	383.2928313	2381.294742	262.7464409	340.5859989	191.7730348	909.172884	3758.049203	0.1530996266	0.103495075	0.1289126148	0.01409856622	0.01836767562	0.02274992551	1	0.1318850446	0.1669758795	0.4593000788	60	1
7	211.5231518	430.6710976	1102.485902	18111.80663	511.3844841	676.78526	2645.981818	6689	37333.81915	242.5847385	2660.905139	172.0593949	178.3737606	244.3562671	985.7496416	8473.19283	0.06214983144	0.02910642869	0.03908857105	0.007718955604	0.009950038238	0.008883402293	1	0.0524576054	0.01505002944	0.1269382382	31	1
7	227.2929551	375.1760455	-26.45286874	12508.71132	1261.264091	667.1622516	2293.51091	4868	3179.484211	66.74793693	3710.152143	380.2387226	214.720909	264.8962645	1378.999098	2423.384998	-0.002416494776	0.1007132436	0.05523321816	0.005823350589	0.01695519821	0.009973283819	1	0.00230648113	0.1653117027	0.1688506438	13	1
7	228.2881419	72.60092765	-113.9213938	13608.36193	4277.443834	602.6071687	1494.094185	6108	27025.92553	88.27019808	2111.333501	606.1265602	122.4600852	210.8308311	895.5483797	7305.698529	-0.008728674755	0.3181641836	0.04560742484	0.007347694375	0.02279270086	0.008122943382	1	-0.001404176094	0.61770241	0.1392142426	26	1
7	231.3062203	190.481543	2396.770344	14868.68779	2452.728703	-41.60450963	1898.425919	6093.5	4977.242105	612.8607794	3494.831981	664.7278635	145.4477657	285.8361234	1443.158236	3025.959984	0.1637316627	0.1711272129	-0.003157969579	0.01329087825	0.01895667409	0.01085728057	1	0.1325928032	0.3083580794	0.008860871585	61	1
7	231.5406347	501.2789964	16065.1742	15571.16573	482.8260748	-959.4217716	2084.828109	6023.5	18799.80645	3293.978586	3176.969534	154.193488	565.7180374	205.8468265	1221.117075	8949.990706	1.026141206	0.0330006851	-0.0608138334	0.02896555498	0.01117775352	0.04093446832	1	0.8199764744	0.001778739791	0.01149389968	94	0.999999107
7	233.3306868	51.65822234	9430.776333	9847.549867	414.4812628	-697.189951	1659.234249	3905.5	17980.91209	2315.195132	2348.798885	148.3849216	404.3708032	208.9500288	880.9430276	11309.05243	0.9744439943	0.04342904201	-0.06610992258	0.05266754882	0.01848023493	0.04608292861	1	0.7782313246	0.0246896085	-0.0187347317	94	0.9999805527
7	239.338269	115.2673467	-117.9556284	13103.57838	408.6803114	314.5638051	1809.941771	4736.5	19673.04301	51.01884875	2757.807047	146.6353728	90.39694804	250.3683425	928.1983091	9495.792821	-0.009298883289	0.02953885385	0.02498663769	0.005367961977	0.01812285367	0.007229273353	1	-0.005796983218	0.01769425549	0.06149899172	2	0.9999999544
7	245.4377983	442.2319041	8012.670564	17065.83549	4138.486713	-396.1817747	1855.143962	7587	15708.86957	1616.229627	3224.923294	863.3125982	281.3865995	192.6123385	1452.12001	7885.121561	0.4715380338	0.2486883491	-0.02311675098	0.01797490903	0.01651722642	0.0192035678	1	0.3791198488	0.4627281877	0.0148402539	88	1
7	247.1857315	148.1463626	3864.169422	13231.9338	4273.304649	-238.6308681	1892.712038	6089	4757.073684	982.8166522	3172.928225	949.8014542	214.6788146	219.7475824	1397.862637	3384.705196	0.3003334338	0.318951502	-0.01690144812	0.01938437332	0.02375900076	0.01855941613	1	0.2427153976	0.6127169582	-0.002700544613	80	1
7	254.4847443	285.2877631	5208.500396	17342.35575	4382.991119	1146.404601	2251.925942	7760.5	19484.81053	1022.101798	3166.668371	814.8013383	335.686593	236.728661	1408.253983	8571.831769	0.2918917436	0.2509741214	0.06390143115	0.01384214133	0.01809268333	0.01796826725	1	0.2404863385	0.4709508713	0.271816964	79	1
7	256.3636105	257.3352845	-295.5177502	16556.30724	330.0844784	3849.540355	2359.26544	5923.5	4874.684211	78.39805624	2351.804287	184.7739035	654.7309856	237.2497465	882.8741229	1802.854971	-0.01858561066	0.0218361449	0.2380041273	0.004802931941	0.01144518569	0.01793928802	1	0.0002919897974	0.0002934284027	0.7922008002	5	1
7	256.8184796	393.1120283	743.4691984	11205.87468	179.985544	396.7980106	2299.562789	4141	7010.78125	234.1966016	3212.929999	156.476183	143.8419034	280.3731204	1127.884154	5466.612018	0.06769845735	0.01572207173	0.03805737228	0.009456865315	0.01909854354	0.01200398103	1	0.05672463448	-0.01290136584	0.1243965726	31	1
7	263.7972938	527.5441582	2289.168754	13813.40631	3175.065017	655.2638848	2379.469322	5882	2838.526882	536.1781117	2957.364511	684.3048794	205.8338118	283.6681818	1231.370219	1636.190948	0.1660977287	0.2309204746	0.04625041691	0.01282468969	0.01775944915	0.0140037431	1	0.1381921081	0.4322692781	0.1808255457	65	1
7	265.0505278	199.9271403	-64.52020745	18191.38658	2044.339084	138.9852637	1849.419947	7195	9477.904255	66.82843624	2541.564561	390.4388792	93.08107217	227.7227436	1048.290298	2216.229677	-0.003721860314	0.1108554517	0.00788906198	0.003749515177	0.01149699704	0.00501384425	1	-0.001675237636	0.1867865191	0.005844051638	11	0.9999998802
7	265.647816	493.237136	9848.958434	14020.25312	1180.124562	-464.1362167	2348.459661	5663.5	47760.12195	2102.676192	2932.412066	166.1793653	344.0565703	217.2954563	1052.871548	20619.58292	0.7089616073	0.08395013142	-0.03633355773	0.02403157389	0.02334936453	0.02495852279	1	0.5673791045	0.1148183975	0.0218009689	91	0.999981578
7	266.0756669	583.1564132	7067.314446	14539.41061	861.0372342	-430.3149565	2173.218423	5610	12049.375	1472.766791	2840.470829	197.0562552	273.7214316	240.042537	1032.61065	5905.893706	0.4886506162	0.05822739007	-0.02827893037	0.01951217445	0.0173452503	0.02059200444	1	0.390800438	0.0663242591	-0.003238436192	83	0.9999660515
7	265.9611351	552.9320063	-19.13608806	12862.60061	4288.096601	256.8033527	2035.807302	5890	4417.617021	73.77536019	2420.738257	778.1186916	105.5135454	254.750398	1064.107803	2550.377948	-0.001683342489	0.330010226	0.02039626256	0.006105460193	0.02288622959	0.008311941352	1	0.002747810143	0.6423627318	0.0543925113	25	0.9997391977
7	268.4705812	115.6064585	3974.871251	13701.36091	387.6170153	2857.135275	2181.285492	5229	12579.37234	702.7519995	2327.516851	153.9846232	577.9388874	283.15541	823.3753819	5154.235632	0.2868452909	0.02760324365	0.201714925	0.01526275522	0.0133606791	0.02534380328	1	0.2432173784	0.005549860612	0.7397725603	71	1
7	272.4299274	648.5153107	2916.917662	9617.373059	1455.772312	545.634927	1968.853365	3955	5866.135417	901.9519441	2968.885331	482.6870206	229.6075494	226.6498751	1188.978355	5369.628464	0.2990291278	0.1599650603	0.05731138816	0.02419808234	0.02328949084	0.02768436789	1	0.2449696359	0.2815896503	0.2487419967	77	1
7	278.5717178	498.7116988	13908.71274	13846.85622	862.5652573	-913.2546591	1993.815777	5492	5427.865854	3864.711167	3859.333346	295.6705492	603.2520122	295.0244153	1505.471885	5559.543062	1.012562211	0.06126528815	-0.06360506579	0.03724054764	0.01784590211	0.04904245874	1	0.8091535021	0.06088544692	-0.0006794096135	95	0.9752545011
7	283.4570381	66.64628283	-166.666192	10266.53074	629.0455385	2273.634116	2056.95073	3894	6578.56383	60.95017543	1814.25439	158.1084995	439.704013	237.9875888	682.9232424	3035.296264	-0.0161813751	0.06008965967	0.2201944081	0.00624466366	0.01554640224	0.01858405997	1	0.001430702217	0.07991721503	0.7323566837	10	1
7	285.0819552	472.5202929	2438.090649	13940.80886	699.6971014	-67.03183707	2301.663655	5259	2949.580645	734.7109072	4021.151681	306.2529341	142.7415005	248.8189459	1523.320369	1634.389644	0.1772843888	0.05446534686	-0.004766654401	0.01077565414	0.01435084813	0.01194928959	1	0.1423119237	0.06546914701	0.003859840547	55	1
7	294.7760184	362.5537265	-277.2068994	25106.98813	2795.288773	2835.977322	2325.430857	9843	19940.70652	84.1996518	2029.937037	215.3762114	225.7941623	267.4399108	648.1867025	2286.794164	-0.01174326442	0.1166586516	0.1145542874	0.003678938776	0.01107416723	0.007727876603	0	NaN	NaN	NaN	NaN	NaN
7	303.4771451	97.32631508	-70.18422033	11452.93329	124.4996848	1223.915155	2196.341392	4072.5	3322.329787	55.48533302	2780.319494	152.5779198	312.6071288	261.1970098	978.6895988	2992.65856	-0.005848750216	0.0118541419	0.107332605	0.005517851685	0.01660081336	0.01218345201	1	0.002075078089	-0.01977622542	0.3452956435	4	1
7	307.5274057	39.29740625	3175.667499	11191.25883	1875.624579	621.0503686	1684.373895	4731	20589.72632	684.7424194	2145.942597	299.4101443	199.8272179	217.5485245	828.0136427	10179.9584	0.2827296731	0.167631873	0.05422480116	0.02057832935	0.01887623599	0.02018770558	1	0.2317570951	0.297929353	0.2344359116	77	1
7	309.4107724	247.6382825	-51.85693296	16394.54988	5486.377301	140.41432	2325.414951	7548	7793.361702	89.43594558	2448.905464	931.6965908	106.1539764	276.2884582	1169.860924	2535.257302	-0.00329107047	0.3465218452	0.009062712113	0.005789499981	0.01984565074	0.00717193335	1	0.0008825606394	0.6768193051	0.01538705993	24	0.9999999992
7	310.3243063	267.6277845	-98.33274019	16796.63535	4135.864526	363.6301298	1811.76077	7255	6608.136842	91.54903027	2953.627955	841.0637221	128.1349154	219.9369967	1337.351981	2490.209329	-0.005784094709	0.2492255928	0.02186641627	0.00602056582	0.01903258482	0.006570935333	1	-0.001182748639	0.4744599138	0.056629081	21	0.999791965
7	314.7199218	411.4261663	2843.227724	17664.34519	1968.895489	2583.812418	2670.576436	7006.5	13957.49474	536.558304	3159.248459	411.3155442	526.1578696	278.207122	1266.885976	6150.956237	0.1572750683	0.1130121944	0.1477265565	0.01145707154	0.0133247908	0.01991888995	1	0.1365256855	0.1865292296	0.5252531791	60	1
7	317.2853445	351.489755	1471.858838	17822.23486	525.045281	84.61052505	2139.479943	6573	27315.35789	308.4037124	2688.778285	184.2022719	111.1424246	225.2469064	1006.302781	8704.757407	0.0818996222	0.03072186157	0.004873941387	0.007751416922	0.01000114306	0.006539908742	1	0.06614023411	0.0182125205	0.013905881	30	1
7	324.3513836	97.34192877	6063.992036	13000.0523	2190.848134	-348.1678107	1889.830194	5578.5	20651.86316	1335.6567	2720.150437	351.7277597	254.3904476	224.7154706	1035.203792	10342.57907	0.4679790746	0.1683042934	-0.02778615913	0.02344857519	0.02361269849	0.02032438043	1	0.3752354802	0.2956919301	-0.003914360207	87	1
7	328.2122955	555.4993493	-75.23112617	15372.35523	1632.333609	817.7596427	2092.917375	6051	6679.75	64.91618265	2607.597096	330.38013	171.3078795	227.2950516	1008.218272	2101.476596	-0.004962283941	0.1051999824	0.05331263763	0.004441207144	0.01326679939	0.006904239647	1	0.0001807248946	0.1747143628	0.1617411779	13	1
7	330.5134346	512.8224401	1814.351906	11507.67007	2666.619371	495.45276	2048.540176	4929	2595.574468	682.0166306	3782.768658	824.7423825	210.4075159	313.6716206	1574.087658	2115.233292	0.1667687992	0.2309187569	0.04540241622	0.01326056434	0.02059916393	0.01812058642	1	0.1386766154	0.4322566653	0.1780661078	65	1
7	343.1441642	324.1052882	2764.997491	16690.28456	980.4893754	818.942304	2370.503974	6266	9650.030612	609.1540704	3277.319759	238.8260304	254.848171	267.6731213	1232.174095	4407.614661	0.1680103984	0.06282092904	0.05064933983	0.0109055352	0.01291163329	0.01233011166	1	0.1384844038	0.08264139858	0.1925636735	56	1
7	352.8170131	289.5422356	-29.30160604	13182.3975	3064.798845	305.237361	2099.583721	5571	2623.916667	77.09767652	3967.148193	946.1075658	118.9221101	264.3804622	1660.464361	1833.59593	-0.002169001784	0.2290286585	0.02512692493	0.006766395998	0.024412082	0.008757716374	1	0.001744597015	0.4323544443	0.06824286425	21	0.9999802681
7	360.0020979	558.6248051	-219.5751638	14521.74598	226.7739789	3358.601011	2161.106282	5199	3378.945652	71.88378683	2663.19025	128.5173538	635.2894116	245.1566691	933.7370953	1618.775805	-0.01574380469	0.01536206283	0.232177151	0.004283567392	0.009922344179	0.01696607507	1	0.002142212959	-0.01319049054	0.7726723997	5	1
7	372.5100437	294.3089913	4248.275427	14440.2753	3418.31346	922.4324288	2258.277773	6459	15166.80851	919.5783999	2964.431694	688.7545947	300.8372159	241.6630353	1250.500939	7506.389878	0.2942449786	0.2393704336	0.06566514472	0.01688195038	0.02191494042	0.02021209295	1	0.242382957	0.4467546169	0.2781778559	79	1
7	373.5424652	615.7295821	1779.057823	11144.28815	563.4302907	1470.81579	2071.987645	4198	2516.11828	500.2089494	3260.726313	206.7954696	436.1363345	232.4055435	1202.115736	1888.329535	0.1620348401	0.05250506459	0.1363258789	0.01215675291	0.01478438239	0.02440274961	1	0.1390694302	0.06068521076	0.4857590772	57	1
7	391.455047	398.0894484	955.5356644	16554.63282	563.1037758	1561.328462	1994.995768	6069	24369.09677	263.3424065	3247.298773	178.1597514	350.046841	218.0728582	1183.771672	12337.68975	0.05834166749	0.03403049385	0.09723681543	0.008445560832	0.01422351387	0.01169567065	1	0.0531614174	0.02494079783	0.3262604567	32	0.9999999995
7	397.5383831	50.75319002	584.3972005	10918.21224	637.9251061	2107.2018	1692.301071	4116	6076.945652	155.2093975	2103.862643	170.0638068	380.6928684	218.9768262	775.8114469	2710.435967	0.05615974916	0.05816105123	0.1958222222	0.01114690518	0.01602993389	0.02428384497	1	0.05792924246	0.074429689	0.6655682914	37	1
7	405.8309807	84.99521311	7446.945896	10971.1997	1846.005574	-384.4912478	1978.112738	4765	17441.97778	1710.021884	2371.857729	362.1622439	290.8636593	238.1608724	933.4456324	11884.49116	0.6760466923	0.1657569021	-0.03634229898	0.04251293647	0.02364363748	0.0273414113	1	0.5416970726	0.2856850154	0.01585193517	93	1
7	405.6644552	436.5679266	1284.542655	14937.31759	353.8444846	48.45845032	2166.735018	5517.5	23220.55319	263.8191009	2642.614732	170.9248546	109.2296577	250.2436398	943.1764372	8723.216566	0.08413846685	0.02473260077	0.003437326211	0.00772380071	0.01283583569	0.007706400731	1	0.06779139965	0.005717679383	0.009354783879	30	1
7	406.1063216	475.3875854	-0.6385842247	13819.40695	2084.141003	96.16385781	2181.672606	5490	4096.5	65.34844418	2959.178815	475.6299357	93.19206924	370.5689377	1157.253593	2173.344278	-6.470799055e-05	0.1544383297	0.007987681231	0.00519451038	0.01349903542	0.007393223074	1	0.001662134604	0.2773293581	0.008048459188	16	0.9999999918
7	406.2879941	494.7661323	2000.885412	12330.93169	1237.407326	1725.000424	2519.306351	4921	5036.446809	467.8896694	2872.266398	295.0062953	435.7699058	289.5902459	1103.684779	3081.895436	0.1632506479	0.1009266658	0.1429839211	0.01212827917	0.01401418055	0.02106816654	1	0.1409100415	0.1612966781	0.5100698655	60	1
7	407.1109372	333.206891	894.4922315	18360.68769	573.3206903	3979.875029	2097.662232	6853	29512.05747	190.9444083	2307.443283	178.6069553	582.9125205	184.6241403	874.2993191	9514.093016	0.05010708962	0.03230993758	0.214170835	0.007391665485	0.009680846105	0.01540920461	1	0.05400856846	0.02067548208	0.7266873098	33	1
7	408.2115747	107.1362866	5606.28005	12394.06428	3944.958732	-288.8093383	1620.276958	5811	18142.65263	1437.331162	2990.045064	845.935397	261.2595344	167.4384888	1298.405751	12341.00756	0.4536237228	0.3138411231	-0.0287073387	0.02624086985	0.02466915169	0.02311405985	1	0.3649721786	0.5986616695	-0.007147773255	89	1
7	408.7002862	633.2869789	12497.2068	11822.33417	482.351768	-870.7849067	2022.372818	4735	29510.68085	2676.896751	2538.70891	135.2925567	457.8273214	177.6601072	911.9477715	14574.94912	1.037051089	0.04156483752	-0.0664788386	0.0351955792	0.01766330867	0.04050424395	1	0.8284502636	0.01937942859	-0.005221888881	94	0.9994903776
7	413.9439342	273.0036527	-104.1043862	16440.41335	3906.411937	367.0333765	1782.054231	7016	6739.777778	84.62620959	2707.068606	730.8153868	101.5401038	234.5294836	1178.488139	3007.796942	-0.006672629283	0.248161717	0.02379241761	0.005905912917	0.01794723242	0.006098985044	1	-0.001782598102	0.4722536103	0.06302242486	21	0.9999792174
7	416.3033821	173.5822538	-152.117362	13494.72704	1430.433387	1531.07379	2011.700784	5227	7674.776596	65.96540204	2591.937338	311.4363846	309.342427	209.0394765	991.4496306	3663.886453	-0.01162436363	0.1120531939	0.1158183487	0.005490697485	0.01343806816	0.0114779814	1	-0.001110536544	0.1886494728	0.3754275851	14	1
7	418.7050504	548.4323756	4581.021684	15985.90618	397.9592405	3261.908124	2395.926821	5946	19884.30108	808.2554384	2609.538065	172.6508057	604.3847423	245.8519885	969.5897924	5344.218609	0.2878217409	0.0260513402	0.2054457937	0.01576715885	0.01210402638	0.02586550921	1	0.2442256161	0.002272419561	0.7528076022	71	1
7	419.4666529	79.68819346	3760.468621	13016.89101	2976.510861	776.8290819	1743.614943	5691.5	29032.44944	711.3384865	2454.506618	519.8215754	253.4704554	166.6303167	1003.266503	9611.064866	0.2798405918	0.2266974893	0.05578273204	0.0154812264	0.02006386774	0.02098597055	1	0.2300729718	0.4208067019	0.2404671597	79	1
7	421.3206707	335.6905212	3219.023085	11032.44927	123.6939034	759.7713634	2663.328973	4233.5	6199.107143	981.9915412	3341.082034	134.0615019	298.9081906	392.1318645	1212.548045	6107.095437	0.2965612798	0.01035078733	0.07104823702	0.02084379786	0.01712506428	0.02982303173	1	0.2425097684	-0.02956890765	0.2920020527	70	0.9999999997
7	423.7162708	41.52094043	-13.04084789	9449.257155	233.8635036	40.86241252	1479.607367	3443.5	4601.831579	37.37585277	2041.421553	126.5561179	61.88098412	202.0455842	713.3710165	2890.062164	-0.001565754115	0.0268577614	0.004620603145	0.004203041314	0.0154604212	0.006567802811	1	-0.0009149263688	0.01209433823	-0.006818865113	1	0.9999999881
7	424.8681768	390.3186077	2745.418904	16061.45468	2745.137318	829.1018406	2920.532058	6673	8491.431579	435.2575526	2392.492938	470.4199879	209.5328595	238.2186998	1017.144394	2539.48742	0.1710137166	0.1694693961	0.05212858085	0.01032685322	0.01381058423	0.01142523963	0	NaN	NaN	NaN	NaN	NaN
7	425.4272358	406.351445	1054.936939	17593.55869	4261.801774	1623.443466	1650.597094	7566	12715.11702	203.0362883	2705.659409	758.7121027	303.5225882	189.3759277	1220.797142	4068.910416	0.06090562632	0.2466910347	0.09347818796	0.007793980483	0.01573174154	0.009813115381	1	0.0569078371	0.4671225792	0.3188073286	47	1
7	425.1533742	562.8646702	3278.843888	11492.15785	190.4152903	2277.270354	2629.787857	4293	9542.489583	874.7498509	2912.012392	156.1621061	633.5780789	340.524214	1049.93462	5418.575771	0.2873727517	0.01849999667	0.2028321636	0.01818100773	0.01669408827	0.02876811029	1	0.2436296677	-0.01340016898	0.7435336543	71	1
7	433.6003976	121.4657674	-40.30057614	12669.16297	3019.214292	88.21645245	1840.58251	5386	10693.65957	74.4076405	2310.183782	523.0252016	88.40168208	255.4467391	934.8583731	5439.229271	-0.003110201876	0.2387111421	0.006904026732	0.006451891574	0.02257826247	0.007158410388	1	-8.780435497e-05	0.4526466632	0.00552973476	20	0.9999868376
7	437.3565589	380.8276916	-56.21611976	18066.86935	3093.862649	147.7479765	1787.641561	7455	10115	77.64997477	2798.436486	557.6180916	96.66813449	221.2226418	1180.133234	3591.3636	-0.003370605544	0.171313063	0.00799192908	0.004502227032	0.01360503702	0.005374340791	1	-0.0008384705777	0.3124949823	0.007667058588	16	0.9999999973
7	441.4173685	545.6774365	-120.924191	12385.35565	248.9155158	1432.631286	2151.107648	4616	10596.93617	52.69718934	2692.16078	145.5433093	324.2410385	226.1089787	950.0516623	4549.12893	-0.009914400548	0.01894145496	0.116645179	0.004306743896	0.01357983363	0.01219790957	1	-0.0005292913426	-0.005015182538	0.3765436184	4	1
7	442.2841587	7.466545873	-108.3527637	8597.305688	858.0939958	1788.256849	1372.384178	3357.5	3033.590909	81.53381659	1579.327922	178.0520104	371.2626409	656.9438775	590.3822482	1443.378059	-0.01339011078	0.100669211	0.2102264994	0.01244915787	0.01760830501	0.03006765751	1	0.003402374663	0.1643101707	0.6996443042	15	1
7	453.4346027	215.337626	1001.041629	14975.95515	932.9273454	522.8165179	1902.336816	5662	9906.648936	189.6236292	2643.897366	208.12968	154.1196894	228.9276092	987.7883989	5536.299853	0.06609788262	0.06299163064	0.03513411504	0.006823032156	0.01113247427	0.00796681014	1	0.05568153544	0.08545094757	0.1150410019	35	1
7	454.8732928	87.84991332	9394.861636	9238.853054	268.23808	-628.8981214	1696.391397	3666	6693.041667	2802.130498	2804.123447	168.7141663	454.2972621	245.7364341	1062.344837	4727.115321	1.000875557	0.02813730104	-0.06512242245	0.05222417594	0.02411271761	0.05411869492	1	0.7993743763	-0.007722327635	-0.00942796445	94	0.9999999893
7	460.9389167	448.6660864	-224.0113427	14469.02583	1373.711607	3295.493669	2394.969405	5636	3035.221053	86.59318764	2433.128679	286.3624535	527.3207878	220.2006153	915.9342547	1519.609652	-0.01636704373	0.09674407804	0.2290739889	0.006082930393	0.01341217268	0.0163307987	1	0.002181520046	0.1560751686	0.7637110695	15	1
7	462.2900755	492.027228	6416.905578	13802.34967	871.2217729	-333.6438097	1952.921042	5373	15164.11702	1711.263588	3389.642321	208.3095082	264.9199352	243.9264212	1247.550921	9825.176268	0.4610127458	0.06282065058	-0.02551843913	0.02312832535	0.01738552636	0.02003702759	1	0.368831516	0.07648905235	-0.0001777657252	83	0.9994886146
7	468.4779579	350.6454929	1113.968758	18600.91049	2128.304929	648.3091867	1738.068037	7256.5	21813	220.7188642	2656.839801	374.3432189	134.0465514	210.7244627	1071.222901	5618.630094	0.0584475675	0.1153073081	0.03506390557	0.006680956211	0.01021201606	0.006944268657	0	NaN	NaN	NaN	NaN	NaN
7	472.4134629	422.3602463	6989.856113	15114.64585	4882.835736	-313.4106772	1781.51965	7040.5	24901.4086	1604.79263	3315.397286	1045.033089	271.8278338	209.0951007	1512.424948	13678.08683	0.4521157105	0.3282258749	-0.02030042623	0.01896395918	0.02201454971	0.01964042974	1	0.3644293078	0.6285453216	0.02175637624	89	1
7	475.0773891	376.3138571	-73.56102821	12464.96891	2024.012257	1415.990368	1951.009917	5132	4807.217391	72.5030545	3189.494124	486.2733217	363.610375	183.7300214	1217.520687	3111.553546	-0.005883759385	0.1601047174	0.1119467809	0.00593993012	0.02258692904	0.01062403617	1	0.003686164554	0.2884664969	0.3645647949	19	1
7	477.6408112	321.5876184	-104.3285056	16193.9776	2695.337787	868.609695	2190.165359	6532	6320.297872	70.81224446	2345.241981	448.9607775	155.6525883	269.2527611	979.2803139	2208.106696	-0.006434925711	0.1733209976	0.05449022116	0.004731669542	0.01451307096	0.007268749099	1	-0.0003085118382	0.3163921202	0.1670064788	18	1
7	477.471397	723.2677526	541.237913	8447.950501	1919.665657	-15.60157116	1405.79453	3627.5	15830.34409	148.9189006	1677.786578	361.0301158	79.87548238	145.5480071	686.1024451	6524.135401	0.06271581025	0.2346428887	-0.001809917383	0.01043895134	0.01945963803	0.01078165794	1	0.05216188405	0.4427420156	-0.008964257289	45	1
7	486.1058646	414.7389725	-71.32155562	13997.62454	2311.834935	748.8587848	2190.97673	5806	3523.744681	68.2223912	2554.708435	452.49499	146.1478792	234.0603357	1023.614142	2515.94315	-0.005669595029	0.1645206706	0.05409818133	0.005293980277	0.01585223653	0.008530061941	1	0.0002010221891	0.2980778461	0.1656368193	18	1
7	487.4467402	385.2404475	2451.191021	14377.87646	296.9857021	2061.330264	2197.210778	5290	10507.40449	531.7307687	3099.349559	146.41133	468.4241582	240.603079	1084.426622	5054.516357	0.167101923	0.02170560039	0.1410134119	0.01027554762	0.01293340792	0.01970225899	1	0.1431574576	-0.003511474764	0.5023846082	54	1
7	487.5442587	547.6873654	9042.003932	12524.28452	1412.00959	-573.0773694	2203.715362	5158	19787.43617	1862.314398	2636.020772	262.7704855	350.9703818	267.3502641	1017.311123	8863.295577	0.7157589633	0.1142994021	-0.04208347965	0.02656051079	0.01613872289	0.02935024009	1	0.5727435743	0.1778146816	0.004318479066	92	0.999999944
7	492.2684447	132.8231651	2001.276643	12180.94651	289.539406	1699.833723	2025.351304	4577	8787.183908	419.6375875	2452.113453	129.7190405	380.4993234	236.1289211	866.7915079	4907.99337	0.1651323152	0.02579543003	0.1362623771	0.01348160468	0.01267336754	0.01969743523	1	0.1413097517	0.005073836671	0.4856617697	54	0.9999999844
7	493.79208	238.5543473	-229.0823426	12547.59413	748.8233611	2967.073453	2045.85998	4876	7467.553191	71.43084718	2594.159854	187.8589715	584.1788895	257.0477624	931.6662336	3727.31738	-0.01810204536	0.06007607712	0.2344062511	0.0057490159	0.01538425563	0.01945930827	1	0.0007969932647	0.07982651459	0.7808101369	10	1
7	495.3640732	118.7048005	2857.415822	10021.00125	185.6285351	1973.155021	2506.484214	3800	8825.37931	651.8183485	2269.899448	143.7071686	531.3302772	303.6875409	827.4257306	5029.962037	0.2878047138	0.01808891418	0.1960663454	0.01823762774	0.01721004119	0.03441595338	1	0.2435403043	-0.01421418363	0.7203426618	71	1
7	506.3083852	56.50227282	2770.98704	10322.34099	728.9748247	585.8588442	1624.817274	3961	25573.12766	593.4178095	1977.11641	139.8197284	195.5781734	199.7652723	717.7726063	13367.08974	0.2727333151	0.0714612303	0.05853841979	0.01857029865	0.01647929219	0.01824506167	1	0.2231359001	0.09814638143	0.2447092262	73	0.9999999201
7	513.6415525	609.6560437	7254.592167	10645.60555	1937.003926	-458.4585487	1808.89853	4568	38459.42105	1654.590033	2332.433019	347.5452124	315.279334	203.3370754	929.23763	18843.12481	0.6813027872	0.1838291393	-0.03990682763	0.0258298127	0.02029272778	0.03284572592	1	0.5458526	0.3231710657	0.005243865031	93	1
7	517.8335155	314.188579	-21.5890362	9057.897449	2866.591	455.0501174	2211.308318	4229	3276.926316	74.39012571	3564.941972	1126.684722	208.057697	311.9780327	1576.832114	3625.627324	-0.002927073535	0.3178068792	0.05287170533	0.00965818231	0.04108363844	0.01899517096	1	0.003714226352	0.616771859	0.1655791156	26	1
7	518.9521401	66.4940778	18.7405489	10625.36806	1581.415483	205.0202856	1504.455148	4256	1701.978495	56.97408759	1392.333966	255.8127651	81.91546391	266.635774	551.0311461	763.4595171	0.001800446512	0.1500977148	0.02003731754	0.005771698859	0.01643210971	0.007689386052	1	0.003890168421	0.2681702466	0.04985818984	17	0.985081328
7	525.7780062	172.2023496	718.5729404	11876.05405	1165.956832	1016.16878	1877.157984	4695	6741.15625	225.8732918	2858.380723	276.3313388	276.3621007	524.350664	1058.608987	5409.771684	0.05966326692	0.1048837573	0.08606487578	0.01127570981	0.02129360535	0.01620890353	1	0.05415084392	0.1723285251	0.2897504603	40	1
7	532.3192748	271.4234917	3616.58536	11873.49701	235.5254868	785.1866417	2299.876317	4564.5	9692.095745	862.572107	2801.425611	144.5228104	291.6959946	271.7620118	994.7926275	5666.36621	0.3048143442	0.02097077195	0.06490518046	0.01604666493	0.01502795082	0.02261181004	1	0.2488388193	-0.007628720756	0.2730590985	70	0.9999958454
7	533.1912579	382.5941998	1166.316077	13916.56214	235.3931028	57.53888176	2081.28626	5107.5	11455.91667	262.5008601	2693.911686	145.0922696	126.3046251	288.6820843	948.0406347	4448.092081	0.08550634733	0.01750986815	0.003777150673	0.00830537224	0.01180037952	0.01058566163	1	0.06884572445	-0.009335410246	0.01068260271	30	1
7	535.3337252	66.45239758	1567.50804	9723.406046	2134.151326	379.4367435	1464.770353	4178.5	3173.691489	367.6082446	2144.166353	457.955334	139.3745016	210.1529937	895.905572	1913.873138	0.1584309544	0.2195025366	0.03848190665	0.01635967962	0.01984068805	0.01352416401	1	0.1314373907	0.408760626	0.1520138365	65	1
7	536.4766323	396.0959211	637.1590005	11066.65607	165.2529866	2229.984894	2249.975788	4131.5	6351.975904	167.1416302	2456.330077	141.365418	545.5249944	284.4404564	886.7879251	4475.73025	0.05549712422	0.01532688034	0.2041434328	0.00879018086	0.01421796252	0.01931534455	1	0.05754070384	-0.01468808431	0.6930661053	33	1
7	537.5346454	299.2689708	-66.43773994	13958.35472	2281.902098	101.335671	1816.155043	5691.5	9526.268817	66.1566649	2630.521695	382.3417136	83.18879946	211.7749061	992.4286877	4310.178669	-0.004962162458	0.168232257	0.008119667114	0.005490195342	0.01749875717	0.006317187932	1	-0.002135905147	0.3061242252	0.007659161075	16	0.9999999877
7	540.9822846	95.56082525	9200.832023	9207.230133	1050.16336	-644.6643405	1378.000866	3831.5	3601.472527	2158.266234	2167.618936	252.3115629	364.4332714	146.6647509	876.207266	2135.646768	1.002004293	0.1144498585	-0.07224567309	0.03793804703	0.02094445352	0.04410557232	1	0.8006079098	0.1717859777	-0.03169612828	96	0.9999996426
7	547.0138654	478.5774711	4049.559895	13530.62825	769.8626941	-153.388299	1865.68721	5186	12424.10989	929.3409327	3101.70971	185.5616307	194.9809401	192.149156	1128.277113	6578.419168	0.2967704448	0.0581926377	-0.01201068957	0.01601225254	0.01519243689	0.01540809194	1	0.2378031926	0.07053257762	0.007309605408	72	1
7	547.4665617	135.6963938	-135.844824	11116.75369	720.3901572	1233.116842	1765.429647	4239	14679.43158	60.25817521	2280.105599	176.7239317	244.6141961	194.9134757	831.3065708	6207.419078	-0.01217186316	0.06336446241	0.1101340798	0.005864555145	0.01545687846	0.01185884376	1	-0.002354834878	0.08745989433	0.3546200659	9	1
7	548.6024947	435.3721474	-23.63038127	10032.12037	1620.425585	518.9328269	2096.660638	4074	2107.697917	57.29917663	2369.456214	394.200179	153.0230104	208.1962774	942.3446001	1350.660681	-0.002070052035	0.1638722363	0.05207802667	0.006288575526	0.0201466907	0.01043722428	1	0.002955657734	0.296662027	0.1595221648	18	1
7	556.3305496	518.4420054	-167.129412	10441.57146	638.1080193	2400.127444	2101.817947	4011.5	7071.329787	54.03245779	2158.911791	176.3990158	499.7654559	238.3055493	790.8141488	3714.042302	-0.01692604395	0.06028121746	0.2303984739	0.005374733632	0.01538636203	0.01837685594	1	0.001486780625	0.08025614718	0.7673009662	10	1
7	557.6231482	173.3579399	4475.334425	9610.680117	1811.191285	-191.6002789	1744.968182	4111	20486.10526	1291.89859	2576.228609	406.6949284	237.8129138	197.8746466	1032.788405	14498.81821	0.4619402387	0.1831286478	-0.01961186368	0.02873143769	0.0269366948	0.02751036149	1	0.3710444965	0.3265954041	0.02312645421	87	1
7	565.4875798	114.0745794	-59.96932675	8952.045257	181.3533997	1025.972463	1831.223168	3240.5	7932.516129	62.13438703	1709.725822	102.3771304	212.3658203	231.9642192	593.6623185	4848.339224	-0.007239714269	0.02159216113	0.1154307697	0.007518083174	0.01400808684	0.01282695329	1	0.00156430325	0.000444506265	0.3730584729	4	1
7	569.3000377	230.4842711	3827.464902	13602.9929	1528.296207	905.2676477	1860.049427	5434	31521.52688	763.0102158	2477.426849	248.983397	268.6162585	167.796549	928.1339947	15616.54898	0.2787521085	0.1120710655	0.06481631283	0.01576377147	0.01639219075	0.01815382684	1	0.2287370986	0.1824064874	0.2686700393	75	0.999982971
7	570.6085705	215.1072099	-8.670891884	13374.18313	3189.624842	98.17756448	1836.431443	5726	14948.18478	73.7607573	2279.122845	509.8073116	99.66461208	295.6100612	932.1908965	9730.756743	-0.0006386631455	0.2359897407	0.008292787302	0.005560444642	0.01640388895	0.00834835821	1	0.001960364429	0.4469205864	0.01083188104	20	0.9999824906
7	572.060502	549.0667213	1950.935096	11803.93509	1175.287989	-52.77248846	1950.145674	4663	5655.829787	418.9121049	2518.443842	230.9333684	124.2775169	221.197594	935.3533984	3219.89613	0.1664785728	0.1027175545	-0.005002782731	0.01133798841	0.01682238848	0.01136354077	1	0.1340597308	0.1660558733	0.001594496005	58	1
7	572.6744032	576.2846096	4580.763717	9784.320338	3366.180793	-290.1099613	1709.923342	4718.5	12540.52174	934.6214151	1952.214892	626.8562681	214.9925979	209.1409091	883.0723987	6309.833182	0.463943035	0.3307434339	-0.02951082337	0.02114264254	0.02482729584	0.02265870361	1	0.3733581811	0.6335780749	-0.007081862568	89	1
7	573.2584134	605.3515821	2845.389409	10035.74638	622.037245	577.3737182	1787.050307	3823.5	12690.19355	695.8879051	2399.815891	156.6030303	230.4333514	548.0104531	879.2991926	8231.396493	0.2851590556	0.06605599071	0.0559507067	0.01902519472	0.01621630609	0.0234727296	1	0.2328965816	0.08664086945	0.2386223574	73	0.9999999832
7	579.0466884	318.077062	3355.782673	11869.75165	339.2917964	2518.365368	2192.73553	4562	18219.07368	756.9298106	2343.268229	138.3705969	564.8174222	213.6092789	834.3540885	9544.284243	0.2803951087	0.02915569037	0.2110708889	0.01862371275	0.01686066134	0.02586919166	1	0.2386513503	0.008855929209	0.7704783355	71	1
7	586.4471518	377.6274684	-2.3055237	11664.75926	1172.036913	232.5913348	1943.142566	4497.5	4013.212766	54.59063908	2095.426086	239.7597376	97.65430738	210.5595556	791.3218491	1575.170111	-0.0001827860006	0.0997946345	0.02049196942	0.00517518772	0.01536933344	0.008194721553	1	0.001870999971	0.1636106724	0.04980014381	12	0.9999599721
7	590.151322	162.4227035	-124.3967913	9404.997562	957.6696023	2229.885552	2251.298787	3767	2975.770833	58.49030892	1718.848224	201.4605533	410.1531155	199.5736648	648.1750381	1286.428958	-0.01295637717	0.1055030104	0.2382734536	0.006706095329	0.01618279407	0.01648494513	1	0.005586881103	0.1741415349	0.7963784759	15	1
7	591.2964585	211.3336712	2940.374433	10468.00427	292.1569201	2063.004583	2013.839411	3925.5	18019.18478	682.4804378	2336.452908	134.351172	573.7094722	212.3511002	825.0288865	10905.37231	0.2795930797	0.03147911249	0.2038863167	0.01682808066	0.01700378112	0.03142225041	1	0.2375694027	0.01375957359	0.7456167209	71	1
7	592.5090647	489.6354246	10780.23436	10584.04097	1224.640232	-722.5491772	1502.08061	4425.5	4709.946237	2354.395504	2317.166191	259.0893597	430.5385079	194.3820677	934.2707852	3221.857847	1.024948978	0.1162821392	-0.06334031041	0.03837679448	0.01440748105	0.04501605273	1	0.8196130907	0.1750028792	0.004425975526	96	0.9999999827
7	601.8412457	579.9995798	3053.688915	10987.91492	1797.351727	621.8957533	1602.520128	4605	22676.01053	693.7422693	2259.721877	331.3124515	240.1556831	154.8158749	892.3316674	10858.13627	0.2830208333	0.1698513656	0.05945956885	0.01741585659	0.01967810681	0.02023027585	1	0.2323455116	0.3024987122	0.2525706394	77	1
7	604.6250282	114.5726717	3029.815496	10682.56659	2474.589023	-172.7953942	1137.74645	4686.5	10340.16854	792.7744636	2631.270796	591.7203481	159.6980017	198.6912408	1094.090628	6471.96248	0.2853210355	0.2252241149	-0.01717332932	0.0171519053	0.02707682702	0.01556000835	1	0.2297965451	0.4181640218	-0.009339526132	78	1
7	608.6223693	241.4690223	-51.0359468	10681.56834	1793.257889	88.55905787	1643.370695	4407	7947.98913	61.71960988	2100.605925	323.4834331	78.33639358	192.5682048	820.2099146	3563.8642	-0.005005485161	0.1672202363	0.008248886146	0.006320111563	0.0177900748	0.007440455866	1	-0.002171601879	0.3040198257	0.008070398402	16	0.9999999794
7	610.6329332	462.4549581	3682.435269	12677.29626	2947.685258	-184.5940134	1458.067701	5498.5	10861.20213	710.2469185	2452.832317	548.8432821	168.6054324	161.6186323	1036.909054	6265.064811	0.2891414341	0.2335631405	-0.01510675396	0.01579349681	0.01600165422	0.01447453006	1	0.2330711575	0.4354012854	-0.001131815476	78	1
7	612.4409892	172.6120296	3047.125078	10344.37405	2572.03961	-153.757606	1436.97801	4597	15294.86022	642.538259	2040.277622	499.8328102	167.4420064	188.9760634	859.6179072	7152.918642	0.2889600122	0.2411720586	-0.01508494889	0.01518208438	0.02309641885	0.01639819336	1	0.2329959058	0.4512274872	-0.000925322193	78	1
7	618.9383696	373.2285217	738.7335624	10265.95602	671.1383827	46.87602174	1773.06292	3896	11310.48936	172.6974142	2000.14915	158.427336	89.43416509	184.4858259	712.7329303	5734.791441	0.07293429633	0.06619951543	0.004508067758	0.008990333373	0.01557408319	0.009075585166	1	0.05924141249	0.09219421681	0.01133703223	34	0.9999999958
7	619.5067252	114.202146	-32.14305361	7983.389828	2599.18788	135.4397246	1205.205151	3668.5	8595.647727	67.92872452	1703.001038	508.349288	80.80130056	201.2694783	739.2220378	4839.693108	-0.004454106003	0.3229531987	0.01897578321	0.0100181939	0.03258364281	0.01081689118	1	0.0003687356863	0.6277623665	0.04868620907	25	0.9999067253
7	639.8895	383.7939293	1598.456369	9833.701947	1538.29316	-58.29062398	1918.41569	4088	2503.042105	414.6184482	2267.935798	373.8595188	117.6032327	245.6734623	907.4639456	1542.008616	0.1687198451	0.1613158775	-0.005836299429	0.01423322178	0.02045093791	0.01280146066	1	0.136337053	0.2878617326	0.0005999669675	61	1
7	640.7204503	344.4616137	-24.69877133	10917.06285	1113.061618	223.2877294	1643.854825	4229.5	4629.83871	49.23513006	2326.662494	240.3907327	82.97129598	184.7436531	874.1080736	2392.430051	-0.002518281102	0.1032239698	0.02141364478	0.004770423018	0.01495822426	0.006745386383	1	8.612323489e-05	0.1707884082	0.05249756359	12	0.9999990124
7	655.9216501	302.906349	-134.8209116	9783.859583	183.9736445	2231.280839	1818.981739	3587	2822.0625	52.94494587	1374.759198	106.7588987	335.9696941	218.9287483	489.5506559	1094.002096	-0.01442553535	0.01849469058	0.2270434259	0.005362293158	0.01207976007	0.01540510727	1	0.002900795729	-0.006668181226	0.7553891901	5	1
7	656.3760383	409.3050408	-98.08882103	8513.759812	809.7323279	1856.77638	1804.680834	3303	2976.808511	65.53582748	1697.267547	207.9869813	413.0782826	186.2068949	644.3092668	2211.503173	-0.01241941637	0.09732087722	0.2208456833	0.007848739758	0.02080610955	0.01666575063	1	0.004829935509	0.1572456817	0.7363422225	15	1
7	657.7587156	261.1484355	667.2249393	9916.466087	3291.272524	-53.53458909	1472.524627	4620.5	11740.9375	181.0168518	2040.846704	652.7061479	121.7975535	248.2528989	909.8693094	6012.003227	0.06898277835	0.3317856241	-0.005037871752	0.01188967555	0.02303237982	0.01377635566	1	0.05786741698	0.6446238146	-0.0163621968	48	0.9999999896
7	659.4168202	481.1601428	2914.829953	10486.04555	285.1133855	2091.334239	1855.734455	3985	17256.63542	511.8307861	1626.15868	124.0925412	405.2644928	198.1156117	586.4829274	6960.255918	0.2806150478	0.02756086142	0.2021797482	0.01827901217	0.01298664258	0.02125319747	1	0.2382452165	0.005601193161	0.7398959272	71	1
7	661.3134188	200.3052	3932.276848	8719.459282	355.5100342	-214.7476773	1617.455522	3374.5	28260.46237	897.6260691	1780.499152	118.4579234	181.2449973	193.3239372	625.7613713	12159.37875	0.4543810264	0.04099437887	-0.02489394598	0.02333165492	0.02040100865	0.02223787073	1	0.3633497328	0.0312503542	-9.931508187e-05	81	0.9999999989
7	664.6743446	557.6810795	2344.071467	7740.281422	209.725095	442.301891	1634.133957	2940	9347.271739	533.7672109	1703.536651	101.468476	166.3046219	167.8830595	623.1314904	4863.946551	0.293944701	0.02755252285	0.05972379397	0.01843046534	0.01448121441	0.02110701489	1	0.2398414784	0.006345792497	0.2528048698	70	0.9999583369
7	677.4878353	268.9146596	8471.5576	8527.06936	995.4241424	-503.3130052	1336.597537	3593	4036.290323	2117.119455	2105.787679	254.0113578	340.8001989	158.1248072	851.9306535	2910.381137	0.9950508052	0.1169809019	-0.05746785472	0.03575284197	0.01981979873	0.047406142	1	0.7959932256	0.1770978768	0.0175716435	96	0.9999996078
7	677.6674933	428.6455882	8981.504525	9035.763216	670.393326	-561.7783715	1540.268253	3718	18414.18085	1907.272738	1890.128835	154.1352007	310.8514105	184.4360749	715.1779	8531.716033	0.9983069791	0.07673113558	-0.05930225425	0.03877474513	0.01754544409	0.03738338934	1	0.7981249898	0.09334039637	0.01110718545	95	0.999997757
7	683.7034013	319.5383337	667.4713288	10172.63121	3367.984944	269.2752041	1274.034483	4743	7339.726316	175.7013782	2220.637238	673.2120585	112.2471151	150.7322065	965.5208058	3606.487041	0.06433509354	0.3132023118	0.0273018284	0.01062846807	0.02496702997	0.01017330516	1	0.05603469643	0.6058453767	0.09340497483	49	0.9999957023
7	689.6967352	352.6524362	750.9331189	8715.243293	206.724586	9.144766216	1597.292922	3191	12606.37634	178.8862515	1656.140439	105.7682235	83.43929263	174.024334	596.5335179	6793.355619	0.08642028734	0.02650821861	0.001239037529	0.0105066281	0.01307505706	0.01080125424	1	0.06949879642	0.009374072978	0.002370631986	30	1
8	14.50487233	167.9996309	-29.48499045	8588.490279	206.2776626	859.337865	1328.934966	3109	12517.72826	41.40524652	1165.316205	111.5366196	145.9998299	147.9185757	396.7056012	4023.869722	-0.003747370241	0.02314239285	0.1001333913	0.005046614807	0.01499003807	0.01209400091	1	0.003404270109	0.003702635083	0.3212766538	4	1
8	20.99988301	272.558869	-40.62070447	9508.889209	490.7788798	1040.837645	1970.756521	3534.5	4918.155556	50.8860435	1820.434093	142.4586427	224.4943992	220.110212	663.8432659	3082.088792	-0.004009071979	0.052808698	0.109395015	0.005731932131	0.01402699336	0.01376233158	1	0.00405510043	0.06532818623	0.3537676129	9	1
8	25.42235556	361.8372565	861.7745921	9721.589438	244.3727271	-6.759475381	1797.291496	3595.5	13569.33333	175.0027948	1696.861642	117.9425565	94.89653601	239.5560223	586.3968407	4724.496236	0.08697984155	0.02341966398	-0.0008761009492	0.008621207146	0.01381658062	0.009916486631	1	0.06978480766	0.002954659264	-0.004846692116	30	1
8	30.64301718	218.3269406	673.1061793	10093.92575	3224.266885	254.3293767	1308.51359	4507	7462.758242	184.5164867	2210.28092	624.6734349	101.4038375	201.2010043	940.8287263	2959.284168	0.06938341924	0.3183958876	0.02635462536	0.01168730864	0.02708729645	0.01057381989	1	0.06007392507	0.6165363178	0.09145975041	49	0.9930185003
8	30.15832626	312.2642727	-55.75158721	9903.963618	623.6933114	489.3029769	1565.765365	3724	7254.96875	49.38586229	2143.268624	181.9913151	144.2831452	171.9055076	796.8180946	3858.652201	-0.005178381524	0.06373413844	0.04898841196	0.005256292866	0.01642993639	0.009102567198	1	-0.0006451163588	0.08852646622	0.1458581453	8	1
8	33.21634052	115.5076406	7055.9893	6958.490748	756.5639221	-721.610555	1138.292216	2871	1712.311828	1625.990624	1659.371616	184.2008409	327.5608654	150.7384504	647.0875651	955.8959032	0.99969208	0.1095949395	-0.09750033161	0.04691502623	0.02413888553	0.05417829473	1	0.7970936713	0.1619328672	-0.1192662078	96	0.9999988028
8	38.74784386	163.4220714	4914.375548	7844.958484	1328.769501	-421.4904693	1464.58909	3317.5	19775.6383	1453.92897	2103.81489	315.1232647	339.4488568	1166.210124	836.1735767	14582.46071	0.6540032007	0.1712092874	-0.04767914835	0.04635927027	0.0302568838	0.07177052816	1	0.5233260065	0.2976136055	-0.02825749536	93	1
8	41.30478638	229.6223948	2854.644176	10063.30926	268.0209191	1886.442821	1799.077173	3781	9604.043956	577.2796929	1889.741935	127.861629	455.0491271	204.4925759	681.5888359	4419.291567	0.2845114401	0.02823248454	0.1882865524	0.01780058769	0.0151382794	0.03104765251	1	0.2404913178	0.007012522473	0.6930219938	71	1
8	54.35195544	374.3409092	800.0254193	13107.42795	351.114859	418.2034554	1699.82683	4831	31424.09474	206.7384921	2442.576119	138.6033281	120.6393505	200.3903311	811.5293081	11870.04569	0.059439157	0.02830216727	0.03201421836	0.007152322493	0.01392150682	0.009509849648	1	0.04982212773	0.01349284486	0.1019322778	31	1
8	54.71982213	462.426602	565.8196129	10207.07617	1063.009212	873.7932829	1754.736194	3912	12699.51579	165.2762163	2084.30021	218.4812525	194.5046825	170.0543238	773.3876803	6340.429113	0.05793652423	0.1075590805	0.08627656867	0.009921582144	0.01739309821	0.01508547234	1	0.05280244625	0.1779297007	0.2901314165	40	1
8	60.49937849	441.4767016	-38.92888053	11010.65695	736.9234901	66.79331885	1633.332656	4137	9456.354167	48.27128173	2307.605358	176.8112476	75.18879761	169.0749844	829.4367753	4823.569608	-0.003759475346	0.06608725588	0.006189462049	0.004585697345	0.01363693279	0.007607572543	1	-0.00222000227	0.09370784941	-0.00104003894	6	1
8	65.44526452	252.5594451	11453.0412	11719.05335	885.0617987	-796.2549324	1657.188709	4714	21246.7093	2480.208214	2393.209506	185.8359585	418.4484295	168.2105388	911.2737292	9347.079646	0.9667633614	0.07489048751	-0.06883116495	0.04470731505	0.01786416675	0.03761073536	1	0.7721768727	0.09030806427	-0.0291971853	95	0.9999452878
8	65.23437898	592.3926462	4527.602242	10028.12742	2265.11868	-297.7864684	1364.218925	4389.5	13614.43158	939.9098036	2075.288013	423.513978	183.8092531	166.2032619	850.2301092	6679.022351	0.4538496964	0.2305512306	-0.03111573118	0.01804475864	0.01935099539	0.02105381006	1	0.3642444124	0.4254791422	-0.01729168642	88	1
8	68.47681232	544.6924593	-57.52763684	11491.11752	2702.035353	552.0845887	1564.525077	4918	16987.67708	65.87312066	1725.520851	385.3318202	118.8512853	222.4074252	705.1559426	3796.15647	-0.005096116066	0.2321423741	0.04843666589	0.006386088074	0.01632763442	0.008324233745	1	0.0009127450918	0.4387216364	0.1478391449	22	1
8	75.50664643	212.6138424	6374.394233	9425.863601	310.2775164	-452.2993242	1847.561092	3603.5	13989.02151	1592.417976	2319.972154	134.0525965	297.5087166	170.0134343	842.3897535	9046.43379	0.6931241279	0.03115913172	-0.04952288972	0.03355122638	0.01954010297	0.03433218087	1	0.5533435423	0.005505513943	-0.02854909263	90	0.9999999981
8	75.76786782	262.3292758	1843.61768	11111.59976	2446.81336	420.2477462	1822.877904	4851	1591.156627	460.7784925	2550.036735	576.4593608	182.1472257	292.2581608	1067.070307	1209.017859	0.1672260025	0.2182057983	0.03613871635	0.01515651083	0.02284667982	0.01563455585	1	0.1383363249	0.4058799199	0.1460029071	65	1
8	82.68605953	185.8613133	60.7005479	11304.62453	131.2749184	563.9351854	1922.15102	4059	4046.810127	157.2027226	1883.704554	141.7825849	117.6057226	234.3700539	661.3463809	1230.276028	0.00547285735	0.01157322625	0.04935561976	0.01834962277	0.01398135853	0.007578367411	1	0.007455920088	-0.02018556841	0.1484483865	3	1
8	85.64550614	499.2409793	-12.34608188	10405.03788	119.2911833	466.6276827	1747.824359	3752	2796.483871	44.14830635	2733.621347	127.3784268	157.0652452	237.9731706	945.9041556	1877.912912	-0.001203949389	0.01128953731	0.0476183606	0.00489506193	0.01409952745	0.008130287114	1	0.001982344621	-0.02060926426	0.1408822412	3	1
8	90.55028189	637.2471458	7563.624268	7501.573404	797.2977876	-639.158169	1426.298881	3105.5	2306.247312	1907.58704	1893.074771	219.9784183	330.6011566	148.0084097	760.9820218	1616.378162	1.010191352	0.1063533274	-0.08203565179	0.04138218329	0.01876806079	0.04613541102	1	0.8064811814	0.1548353542	-0.06363423857	96	0.9999837559
8	92.0412562	195.3374445	5846.014845	8640.16383	939.3511607	-393.4104359	1536.984294	3537	8838.936709	1216.46096	1712.676018	233.5126798	299.067721	157.6596636	685.7495518	6455.021497	0.6842987622	0.1065474411	-0.04382028349	0.04981551077	0.01966179992	0.03667496655	1	0.5473068142	0.1624298761	-0.009285917665	92	0.9996223657
8	100.6427719	91.35172989	54.51883609	9021.460023	2886.690977	-4.497656942	1607.386092	4095	4671.157895	77.56080688	1377.89271	409.5999257	173.2980077	344.4919149	599.993317	2135.192185	0.005851270328	0.3193193098	-0.0005942903976	0.009082730946	0.02320078931	0.01825680705	1	0.007357958905	0.6201161927	-0.01630517165	24	1
8	102.2323285	326.2182406	2067.099824	12910.04829	4046.826156	502.2025184	1859.560146	5907	10125.95833	499.2327036	2810.011879	836.6339123	191.275187	199.2033451	1215.362139	6075.709695	0.1598612302	0.3176335922	0.03827548552	0.01426182215	0.02182771174	0.01297100716	1	0.1334622157	0.6127858924	0.1538915292	67	1
8	106.391733	579.0833699	1731.94829	10328.58176	2302.0509	398.5065372	1733.411115	4395	3537.827957	407.1483874	2164.766512	496.432578	241.4987301	1267.972671	897.6087803	2067.643306	0.1703574771	0.2263585845	0.03794287724	0.01810512445	0.0196385395	0.02869977423	1	0.1410394264	0.4227476857	0.1531401417	65	1
8	108.6750083	355.3072625	-264.3197111	15196.00283	820.5107342	3402.949495	2163.978631	5645	6768.782609	73.51342505	2486.868567	202.063855	587.6991448	293.1940842	906.3636741	2566.025069	-0.01799460635	0.05665389866	0.2264417174	0.005198309153	0.01288569983	0.01570689485	1	0.0003431968958	0.07276757133	0.7533480236	10	1
8	111.5701394	254.9659039	12427.02074	12738.64912	545.9871846	-928.1048588	1854.766612	5003	19055.27848	2965.964142	2973.180753	165.96695	506.3596294	183.3895254	1064.471754	11206.82757	0.9760581653	0.04572481854	-0.06424762182	0.04442897848	0.01933305467	0.04491991288	1	0.7796669783	0.02941251757	-0.01189096327	94	0.9999224027
8	111.8132945	697.3024763	35.04298192	6902.01431	1493.539108	118.8594048	1437.493354	2961.5	2994.431579	45.12611373	1380.586995	317.2472053	79.28573512	215.2171306	576.125223	1639.347818	0.005308725663	0.2183158998	0.01728170704	0.00761068881	0.0195630325	0.01120656456	1	0.007149001494	0.4099652602	0.04276950786	20	0.9588401505
8	112.6138606	242.5331935	923.4962979	11561.65388	3550.387308	353.7080902	2086.98166	5237	5272.291139	444.4107063	2966.177408	960.0903339	132.6038509	278.9682329	1291.118444	6815.383971	0.07823248978	0.304819462	0.02974669955	0.06750010991	0.02474486444	0.01464143006	1	0.0672714194	0.5880766489	0.1049174489	48	0.9986658541
8	114.4893863	194.6158443	714.6379078	14163.67767	854.6594235	2717.991226	1615.608414	5328	12708.35484	179.5911805	2343.193232	190.2737925	496.7838097	177.98123	835.2968404	5530.579623	0.04979592175	0.06086032293	0.194887569	0.009471658045	0.01484733428	0.01748544391	1	0.05278526239	0.08019565022	0.6609067194	37	0.9999999983
8	120.0198686	568.1240088	2479.443401	8178.409685	1305.949235	503.1119179	2286.530881	3429	3616.136842	776.9663524	2435.489558	387.921526	203.8777554	325.8406543	980.77292	2697.84312	0.3058701661	0.1574578905	0.05948366395	0.02561203747	0.02332123784	0.02905794155	1	0.2505775475	0.2762029257	0.257780123	77	1
8	120.3070042	610.3746253	6786.686072	9544.64183	1089.566283	-492.7215868	1578.605817	3860	12318.68085	1772.303644	2560.10039	266.8156092	265.4491616	155.3378709	994.0556004	7975.452859	0.6927776101	0.1141132539	-0.04827394737	0.03307804198	0.02023343218	0.03002207596	1	0.5538973933	0.1780012871	-0.02243154708	92	0.9999996775
8	122.2997507	543.5891194	2869.414807	9980.6952	3106.266938	-166.2667998	1577.808714	4567.5	4910.202128	863.8725335	2919.26276	867.6986936	163.1391379	260.6893386	1278.54404	3961.910166	0.2980728919	0.313910815	-0.01719228159	0.01815685973	0.0276485423	0.01959460837	1	0.2408363958	0.6022892549	-0.004352250627	80	1
8	125.1484555	182.7637019	833.9726741	13126.93764	387.5200524	406.7030045	1788.518366	4870	25812.20833	211.7592405	2330.802685	127.1097054	128.5946007	224.6736094	802.1695947	8527.494867	0.06134784861	0.02886754399	0.03304725842	0.008732610366	0.01303983941	0.009534369758	1	0.05142552634	0.01461696906	0.105952309	31	1
8	125.9438649	210.909797	4720.853596	15084.28887	323.7765157	-273.7102194	1903.487489	5572	9593.863158	829.7036747	2461.234354	146.6428901	192.062388	219.5788521	881.2428406	3336.144337	0.3106468476	0.02028644168	-0.01890546123	0.01427062418	0.01167217255	0.01325417104	1	0.2481584547	-0.00855735731	-0.01400103844	69	0.9999999755
8	132.5033172	257.6144539	1033.324833	12052.04634	385.2635556	21.60057163	1996.904189	4455.5	16705.65591	254.439403	2458.71634	156.4149567	103.2300813	452.1759253	834.9141271	7887.069163	0.08410851305	0.03244829067	0.002430010105	0.008908923462	0.01709325389	0.009032193649	1	0.0677729397	0.02177014415	0.006057978738	30	1
8	143.809831	190.4173826	-159.2740123	12460.67053	328.6099007	1440.274447	1959.127344	4609	13574.94737	47.34610269	2641.954123	132.2364764	289.120138	213.9679282	896.4875653	5944.084312	-0.01287565446	0.0266715234	0.114736122	0.005518687306	0.01599083331	0.01248556443	1	-0.0029584262	0.01114119645	0.3694497733	4	1
8	145.7266994	38.60884645	570.9993089	7576.926721	3055.427684	-68.3604938	1113.809652	3653.5	1865.849462	171.056139	1907.533949	759.5393437	79.39530889	245.9423593	878.566406	1431.818075	0.07611849796	0.3976428088	-0.008380485217	0.01702763336	0.03442493025	0.01255012118	1	0.06397934478	0.7814304676	-0.02466614128	51	1
8	147.1273272	281.7174697	-105.1251995	13533.48672	2169.546167	1486.529928	2018.498584	5506	6397.521277	74.53824263	2701.429405	433.7987968	321.8150272	263.739698	1063.018007	2762.144417	-0.008724449775	0.1611552419	0.1104391837	0.00630109707	0.01893772629	0.01087273876	1	0.001318904039	0.2907274652	0.3587279705	19	1
8	155.5839078	79.83881164	-74.64011615	12221.81747	3831.925239	526.6004453	1372.250782	5517	22159.22917	84.75373566	1790.377802	532.4141514	113.8932813	221.8756673	749.9767864	6172.968189	-0.006588915604	0.319365515	0.04387692544	0.007643504494	0.02230658129	0.007678163078	1	0.0002138663462	0.6201643691	0.133793135	26	1
8	159.2895689	268.4230686	5561.435693	11700.65562	3871.689311	-340.4942986	1861.186445	5551	15354.07447	1586.329825	3309.584933	1013.577738	243.3838428	216.3074155	1456.254491	9367.288854	0.4688229166	0.3383501457	-0.02711032073	0.02704159873	0.02555207052	0.02297003238	1	0.3774980209	0.6492657324	0.002509119911	89	1
8	161.1659853	639.399729	-50.7215354	12440.77001	4010.509067	44.09620274	1434.104859	5611	11524.01053	72.03152525	1883.912687	635.4732896	83.48424332	182.9432852	832.1008604	3736.277535	-0.004519292494	0.3326392922	0.00335924403	0.006528325595	0.01727040887	0.007366164401	1	-0.0005938182737	0.6480224564	-0.00484988814	24	1
8	169.234973	510.2847516	-3.346288059	10940.61793	3607.027783	212.7263753	1870.230491	5007.5	3752.670213	62.24876808	2634.036451	849.8318627	102.0288248	198.0418297	1146.168986	2890.38734	-0.0003034000861	0.3319630152	0.0205291358	0.006206280822	0.02218643262	0.01026602208	1	0.003881792966	0.6463907601	0.05522130894	25	0.9992783205
8	177.2650994	187.4790266	10419.81659	14684.06932	553.3534548	-663.6103888	1792.726132	5646	18718.71277	2154.367276	2916.019066	163.371225	380.107531	205.1430062	1102.966563	8765.960714	0.7043467012	0.03672311696	-0.04641468845	0.03159200192	0.01318157765	0.02842429531	1	0.5626018437	0.0167946351	-0.01506753399	90	0.9999995028
8	177.2106687	373.1471979	10038.25501	13803.86936	327.4789557	-537.2580392	2419.575404	5329	10836.27368	2312.410894	3114.536185	171.6555363	408.1030624	261.6446483	1131.34533	7004.050517	0.7280525764	0.02329360785	-0.0407584432	0.02640703578	0.01648915619	0.03256597456	1	0.5818720474	-0.01171737859	0.009703484317	90	0.9999999998
8	181.6459843	101.6229755	-51.77596037	12240.94707	1180.805319	574.4346348	1491.800538	4734	4960.052632	59.46325801	2639.084674	284.2562066	143.0483508	199.794613	968.337721	1928.816346	-0.004733823958	0.09542405564	0.04781804867	0.005216699414	0.0184645696	0.008724374558	1	-7.567855589e-05	0.1544219627	0.1426621364	13	1
8	192.5006087	485.691714	878.4628128	14007.3762	1511.539424	1299.494011	2141.3994	5555	11194.43617	180.2396358	2422.867282	268.65705	256.920557	272.3889434	922.0222308	4738.885781	0.06206322049	0.1050858175	0.09149446367	0.007754940306	0.01175103248	0.01247210942	1	0.05642630488	0.1726529326	0.3090087528	40	1
8	195.8365566	162.5074861	3975.079653	13622.41429	3235.921154	819.6680855	2062.851194	6072	29760.80851	820.2873228	2700.259756	589.2928988	260.5232891	222.9809746	1098.652122	12815.30111	0.2868360246	0.2403977345	0.05593174594	0.01633111754	0.02270122147	0.02090720538	1	0.2358224853	0.4491337643	0.2429505121	79	1
8	201.3039206	396.2706429	984.4020848	14596.90425	4771.604228	470.1924059	2406.783095	6708.5	3050.170213	304.8639758	3359.195083	1103.472223	153.293101	294.124308	1506.508717	1851.209925	0.07069052638	0.3293572168	0.03422911053	0.01013810911	0.01998652919	0.009223044631	1	0.06172589204	0.639240607	0.1191197457	49	0.9999369488
8	202.6509215	473.4169632	980.4854967	14373.37843	2403.982807	435.7438629	1983.85349	5788.5	10653.89362	219.9430084	2775.935588	494.504771	140.0875089	230.5274569	1093.174191	4672.316866	0.0678577326	0.1677582924	0.0312481331	0.007184508082	0.01842177706	0.00874527477	1	0.05779594309	0.3032945022	0.1044860156	43	1
8	209.1722955	305.6464595	1375.408694	15365.47863	284.4337692	62.29485373	2185.773387	5582	12641.65263	278.362743	2693.352797	151.8902387	106.8867434	206.767994	971.3594129	5990.355283	0.08930317614	0.02019352286	0.004203754568	0.007213822592	0.01023760734	0.007554187496	1	0.07194532331	-0.003845254064	0.01311130783	30	1
8	220.4713855	132.3258641	809.0711297	12445.47593	3097.770695	1077.573672	1606.147144	5425	6672.670455	210.9844261	2430.601882	534.0577873	259.0052436	204.7606543	979.7692578	2886.531541	0.06232634853	0.2483257787	0.08884189377	0.01065493428	0.02227467575	0.01286854216	1	0.05776687492	0.4705240669	0.3032259009	47	1
8	223.5578094	497.8767589	-144.3375337	11086.47463	1031.412033	2471.992282	2302.330966	4407	1981.06383	89.23243241	3116.89194	340.7272839	704.8559916	269.841627	1192.8492	1483.896439	-0.01427386262	0.09649385195	0.2260898672	0.007240188704	0.01714816459	0.02810233833	1	0.003668889291	0.1555291825	0.7539314495	15	1
8	224.3913106	562.5241203	2027.746082	12238.42752	1332.533321	1761.886943	2167.512434	4853.5	7720.505376	527.2300805	3099.306143	311.976943	450.5224281	278.6024309	1174.44925	4898.531751	0.161950119	0.1065374277	0.1420551018	0.01251107047	0.01493307662	0.0214925514	1	0.1398575252	0.1730006591	0.506694081	60	1
8	233.7800042	126.1586039	5145.176857	10642.38931	3298.888832	-359.6919815	1830.233799	4960	5072.303371	1456.465195	3061.090575	942.7654439	260.4353104	259.4727216	1362.142699	3540.86911	0.4743356114	0.3109103386	-0.03188585599	0.03720131911	0.03548412475	0.03084169566	1	0.3813694532	0.5921159204	-0.01324897944	89	1
8	234.356561	241.343732	18.72788849	13319.01691	167.3274905	91.36638198	2168.683653	4812.5	4509.126316	47.28777164	3106.103361	166.3524775	80.15392242	299.5993606	1065.116782	2733.304641	0.001331617753	0.01263958342	0.007451390532	0.00405471803	0.0162954004	0.006506557185	1	0.001463000948	-0.0175590452	0.003283169762	1	0.9999997983
8	239.6837566	418.8195974	-25.54678548	18983.1818	1913.436296	145.6647671	2032.137641	7369	6186.855556	69.07219137	3045.869498	366.3239568	89.86193291	263.7179237	1186.344319	2208.5089	-0.001480861113	0.1007402236	0.007616472916	0.003684507341	0.01177960456	0.005026297216	0	NaN	NaN	NaN	NaN	NaN
8	241.843404	46.95875456	-92.49358923	10567.77204	253.5072896	1132.590538	1679.410798	3889.5	8037.926316	52.32002464	1804.998253	122.4984684	220.1545273	217.3340782	609.2827882	3466.981265	-0.0089436265	0.02397859068	0.1082624429	0.005462404232	0.01381788475	0.01083066691	1	-0.0002400442537	0.005499741239	0.3480406465	4	1
8	241.2578516	372.4734116	943.2599802	14696.40246	4829.192545	1258.111444	2284.960236	6795.5	10706.07447	262.0783466	2995.743994	966.2941897	317.2344892	276.8085311	1355.955424	4993.268075	0.06335131936	0.3332193138	0.089584203	0.01110388841	0.01740723516	0.01166373321	1	0.05940693005	0.6470250411	0.3079691413	50	1
8	243.1427333	668.0047702	2706.046074	8899.564296	1975.123879	454.9299046	2062.191151	3825	4879.15625	719.9458152	2376.240022	511.6108344	201.8256327	316.0125667	1004.516135	3745.635698	0.3074739976	0.2302263113	0.05415113857	0.02145489617	0.0201543837	0.02423450699	1	0.2521841068	0.4275228411	0.2414765922	79	1
8	245.6456125	398.3218438	-214.1003274	19312.26843	1234.621287	2185.499431	2052.417866	7326	12910.87234	66.22206032	3082.117475	297.103743	376.4758128	249.6964051	1175.165747	4360.41263	-0.01082654636	0.06348593343	0.1143730799	0.003792600111	0.01166506412	0.008921790025	0	NaN	NaN	NaN	NaN	NaN
8	246.6092645	601.3236713	-147.3699158	9406.93443	502.8450532	2233.669874	2410.823241	3529	4769.895833	76.09668076	2164.045882	161.1234352	508.2842202	217.5161885	795.9214269	3631.196951	-0.01489399914	0.05455984152	0.23633788	0.00747877823	0.0143009922	0.02296448951	1	0.003445763901	0.06826781154	0.7880908465	10	1
8	247.9948373	318.6051585	1211.473572	16591.62232	1130.484685	72.57888214	2227.730094	6196	23240	228.5525376	2557.0152	251.0218292	109.4720695	268.2785606	975.8690447	8003.748324	0.07437205906	0.07145843691	0.004521479462	0.007374066158	0.01093372274	0.007003279071	1	0.0604441564	0.1030966805	0.01184419116	34	1
8	248.3312135	165.5666302	1169.420718	13731.46139	374.1600623	46.4436554	2137.605458	5031	21112.43011	263.5712312	2325.769235	164.5141416	98.28332603	256.3473887	794.5555923	6771.037818	0.08643054797	0.02744149945	0.00374715654	0.00855958369	0.01538601894	0.007226857252	1	0.06967579034	0.01129572898	0.01102588415	30	1
8	251.3431725	427.8620959	35.75124556	8597.761203	2792.704737	78.08542131	2159.726825	3999	1465.719101	75.56135936	3631.733875	1142.630468	93.18413444	335.7567159	1586.298206	1567.881206	0.005413013565	0.3174195199	0.008434542603	0.01045933124	0.03637339014	0.01600126284	1	0.00756594425	0.616108095	0.01461928873	24	0.9999982907
8	252.3696447	18.70273539	5294.883238	7685.794373	186.7233594	-437.9819684	1595.623638	2928.5	5105.053763	1446.758464	1989.353602	122.6002181	278.5948011	200.7188772	730.2728957	3581.42839	0.6898261524	0.02383418019	-0.05322767885	0.04463328662	0.01897725668	0.03983053485	1	0.5503928152	-0.009622762316	-0.04224759191	90	1
8	257.6713762	250.4657781	-139.2094058	16746.70609	2596.667342	1846.22698	2560.656004	6735	5072.021277	172.0077974	2839.05124	652.4168974	577.0508891	2394.65374	1151.79076	2294.024941	-0.009205308258	0.1608661101	0.1148395744	0.014123078	0.02336304143	0.03167209145	1	0.001211490519	0.2901042859	0.3737509624	19	1
8	259.3971811	379.3819949	-109.962577	16786.4752	7420.357528	346.7408989	1733.856763	8233	16560.28125	97.49782691	2488.59463	1137.688934	112.9104633	210.2266853	1240.284231	5470.011488	-0.006999486183	0.4521463003	0.02073526963	0.006395343267	0.01905615799	0.006599304669	1	-0.0003906932052	0.8964554257	0.05709995663	29	1
8	259.4730214	688.6556733	865.7438614	12831.52931	1898.790933	-15.04059388	1473.537498	5042	5590.585106	168.3927581	2241.802542	336.1517724	79.24251012	169.974722	856.912969	3373.39614	0.06731044293	0.1519622718	-0.001137296616	0.007566221945	0.01383715984	0.006330043095	1	0.05514360156	0.2707031047	-0.00745673468	42	1
8	260.4691543	175.6712852	-37.07281319	15510.08337	1658.158531	357.7749856	1813.543318	5995	8185.212766	69.10219528	2880.470651	372.1756662	114.0135879	224.9854829	1140.618762	2976.556587	-0.002193020969	0.1082289648	0.02316313238	0.004775426545	0.01424160503	0.006589429938	1	0.0005044279718	0.1811753625	0.05870998874	12	0.9999999947
8	263.8103101	34.13840335	1412.287525	8503.694851	805.5468309	1109.634578	1949.055241	3362	4262.778947	426.2958761	2514.19866	260.8679198	395.4824889	257.5298467	950.9508191	3406.381243	0.1620995183	0.09194144136	0.1328075478	0.0213422466	0.02894077605	0.02934729773	1	0.1392540943	0.1427152329	0.4745703942	60	1
8	265.439675	236.9920162	-161.4779512	19507.45308	5012.66121	1066.524417	1810.943887	8621.5	19593.35366	94.49785893	2507.078109	716.8388036	169.3076271	236.4773815	1117.308812	3861.350382	-0.008325092378	0.2568256047	0.05534519852	0.005298434133	0.01412010317	0.005938963635	0	NaN	NaN	NaN	NaN	NaN
8	266.6238846	86.34354688	-43.62084344	12956.09431	2838.796957	251.693594	1524.845619	5422.5	4865.589474	74.42304882	2497.02889	517.5949099	83.30727039	222.6679425	1001.40868	2231.428893	-0.003411751022	0.220752932	0.01977692153	0.006756042113	0.01755087517	0.007224246803	1	0.0003299872599	0.4152142757	0.04934740906	21	0.9995223521
8	267.4938752	318.287214	3115.573477	19293.38564	1222.390755	2863.257017	2118.101269	7484	9033.368421	603.4833038	3425.437947	315.1787011	547.7912361	226.0180999	1328.354769	3061.14878	0.1593300318	0.061909796	0.1427788781	0.01093793266	0.01166168322	0.01809354131	0	NaN	NaN	NaN	NaN	NaN
8	269.5782879	155.2569466	7828.969501	16276.98359	1110.923346	-330.6102359	1840.576054	6233	17419.33333	1659.674013	3165.199941	265.9700705	295.046743	234.5727852	1196.922889	6154.746979	0.4763004696	0.06828129619	-0.0216049599	0.02263602901	0.01730046014	0.01982090652	1	0.3814037476	0.08746397888	0.01703531881	83	0.9999988814
8	276.5503724	55.64408697	-79.93013394	11427.37839	1768.090192	1247.853984	2014.944045	4750.5	4532.340426	74.1188782	2522.913438	392.4467968	304.8173503	470.3572743	977.6170338	2688.671193	-0.006835671196	0.1521109957	0.1068939222	0.007132569104	0.01721485884	0.01663625017	1	0.002526579565	0.2719038368	0.3467672659	19	1
8	277.0530199	214.9239623	2670.365712	16268.76153	5312.813154	-78.14631555	1799.673172	7451	11019	526.1783973	3108.803585	1085.502643	153.2716518	244.426182	1454.36511	4085.654926	0.1642779756	0.3316900598	-0.004730320706	0.01264332043	0.01953911866	0.0103864671	1	0.1343868234	0.6422363255	0.007259616501	66	1
8	277.0312828	228.5237864	2391.015515	12893.54466	161.2327218	22.73668316	2677.327962	4772	5458.851351	668.5130611	3287.956166	172.1645205	150.1385505	338.3012915	1137.449707	5200.4354	0.1860324615	0.01171671982	0.001775772576	0.015731357	0.0190663796	0.01378164138	1	0.1493651529	-0.02367333131	0.02746654056	52	1
8	278.5032036	166.0611885	6647.497319	14079.78567	4590.727564	-387.0169462	1912.151728	6511	18883.7013	1500.170397	3068.177618	1017.206004	301.0213316	247.146548	1394.896247	11363.72714	0.466370003	0.3296452995	-0.0254763898	0.02273739433	0.02287390595	0.02275234135	1	0.3755543743	0.6312086581	0.007351745715	89	1
8	281.4607217	374.2622647	2420.020565	14993.11233	812.5310565	2182.819769	2562.007006	5582	5993.950617	624.5777903	3320.030965	236.4396033	550.377062	295.073568	1235.042604	2982.778725	0.166604316	0.06008828274	0.1476334311	0.01304114047	0.0136460784	0.01960189849	1	0.1435291216	0.07626437423	0.5259286985	57	1
8	286.4726972	571.7979036	884.3792702	9500.385054	125.337158	20.54497068	2080.395823	3590	4403.268817	291.0167498	3076.722866	123.7701118	94.04844702	229.612355	1080.229297	3795.958784	0.09067127054	0.01305786006	0.002377609273	0.01109553131	0.01586606738	0.0119997153	1	0.07286218198	-0.01870105811	0.006987214489	30	1
8	289.3259024	403.8281516	5773.722157	19175.62789	2114.306604	1284.41173	2128.366066	7687.5	20155.65263	1085.596523	3373.53859	408.6307777	375.4035749	248.5215211	1351.341272	8675.777943	0.3019376846	0.110212084	0.06572926758	0.0135765437	0.01223633554	0.01768830508	0	NaN	NaN	NaN	NaN	NaN
8	291.4399003	289.6837273	10995.18332	15037.0365	1075.503211	-518.0843836	2645.570489	5998.5	32431.2766	2249.143285	2903.593193	233.7488714	356.4584305	235.2887657	1114.892227	15150.78807	0.7361502004	0.0723631292	-0.03243898731	0.02952599034	0.01534931284	0.02590144374	1	0.5893492662	0.09007104222	0.04137629819	91	0.9999998975
8	292.313446	161.3623059	4263.656291	14183.42202	2471.692789	937.2641357	2141.238108	5972	27483.52273	958.684598	2915.412286	467.3919694	299.3019165	240.9547296	1162.332277	13473.51529	0.294231798	0.1791208559	0.06393483929	0.01838430003	0.02073355273	0.01919642572	1	0.2417154641	0.3214831864	0.2708390134	77	0.9999999964
8	295.2828104	375.0812323	749.1007168	10425.98293	3279.242411	325.3999609	2251.650758	4776	1552.614458	306.3294389	3864.44256	1234.9951	150.073559	411.0009591	1716.109534	1349.520853	0.07238747309	0.3217245255	0.0351024	0.01370688356	0.03382590245	0.01476595879	1	0.06307475945	0.6233234887	0.1223519533	49	0.9961938953
8	297.6562499	219.1472156	907.089685	15101.75045	4850.611239	1322.074025	2217.808401	6916.5	12661.85263	237.1536344	3023.783967	999.4731379	286.7504635	264.4644495	1364.090823	6878.478555	0.06339831915	0.3270931586	0.08889193781	0.009725996696	0.02203605588	0.01167989247	1	0.05934486715	0.6342902485	0.3054574871	50	1
8	300.4362232	43.68426959	5158.533012	11073.02856	379.1730742	-281.6131529	1820.36887	4210.5	20965.75269	1033.587505	2157.558052	140.0406287	233.9833654	207.2245834	780.4018376	8600.931601	0.4663633178	0.03493716202	-0.02666487961	0.02864197298	0.01519840164	0.02218264339	1	0.3728007128	0.01839315437	-0.003495274811	81	1
8	303.252674	6.434466813	1754.858737	10893.76779	2308.214012	397.4914375	1280.658591	4626	4856.461538	331.5469117	1927.285115	395.5769399	164.3629635	192.5125461	774.3938441	2716.109922	0.1594550991	0.2150721561	0.03549687039	0.01321433686	0.01961821788	0.01362144286	1	0.1320286012	0.3995468418	0.141882106	65	0.9999999999
8	306.4520133	281.83744	-195.7988606	14011.80893	732.9595706	3326.94796	2614.077005	5315	6429.010309	66.80620768	2869.191464	210.9049545	688.2174626	344.9025251	1051.224052	3647.452988	-0.01439885508	0.05284391712	0.2369875972	0.005094337161	0.01343884934	0.02018391979	1	0.003869217189	0.06468343847	0.7904046961	10	1
8	308.7563581	350.4617615	1131.655383	14247.00529	5732.621906	97.29840145	2149.388329	6748	5392.121951	262.5348201	3036.166945	1390.046591	129.7754564	266.0454074	1494.094825	3296.076708	0.0794435824	0.4175674289	0.006689202225	0.01515412204	0.02695925198	0.01081207676	1	0.06779241687	0.8226730493	0.02843870046	51	1
8	312.0796126	33.2644179	512.5955066	8925.192661	515.8150609	1754.210939	1748.00991	3385	5542.430108	146.5519244	1954.124525	156.2071165	440.5654308	353.7110745	725.8696132	4461.523741	0.05682904668	0.05734508608	0.1908390848	0.01098536973	0.01816813391	0.02375867563	1	0.05814066601	0.07275494221	0.6485591284	37	1
8	314.7810914	84.17403743	3747.957802	13247.90002	831.2333017	780.9180622	1914.322009	5019	20280.98765	755.7345748	2359.845759	169.361945	250.0110308	214.1459337	822.7013808	9792.375874	0.2870818765	0.06094520677	0.0573660657	0.01744315706	0.01744317609	0.01891173241	1	0.2344842869	0.0759586323	0.2438313347	73	0.9999999997
8	319.4561696	128.1615828	22.46213254	10824.85082	2335.102287	265.0259092	2119.867892	4644	1518.721649	80.05313474	4598.948591	1061.593618	129.5030563	371.7074728	1902.03411	1541.360098	0.002503119572	0.2287888416	0.0252213792	0.01045016844	0.03939496464	0.01150027873	1	0.005499121976	0.4317478566	0.06966876506	21	0.9992459567
8	322.5264458	349.8466342	7620.4437	15885.25316	1051.965466	1470.203088	2115.17583	6139.5	12918.60714	1819.381832	3735.267203	275.2514671	451.9980835	222.2678654	1422.640068	6964.921098	0.4859383717	0.06800029643	0.09090842037	0.0245851796	0.01617910552	0.02926591027	1	0.3963290116	0.08581518475	0.4065141475	84	1
8	324.2698971	667.3937786	3271.79337	11436.84473	1981.78581	655.5819446	1906.856495	4831	26587.46237	786.8354399	2596.338315	385.9614999	228.4141043	173.1136799	1017.738904	13986.15496	0.2866427318	0.1758373357	0.05600269688	0.01608882017	0.01866140527	0.01765000566	1	0.235086432	0.31488892	0.2416690415	77	0.9999999992
8	327.4122021	88.66832309	1624.911464	9698.569946	1415.829478	456.5693575	2336.326997	4036	3435.585366	416.6493395	2636.79491	396.5598193	187.678806	323.8123444	1028.034464	3570.205423	0.1630461782	0.1453342908	0.04851610819	0.01862350048	0.02247095224	0.01818770515	1	0.1351111261	0.2543519422	0.1859382601	62	1
8	328.4797122	216.2772074	818.3123889	13982.2938	1600.383873	1333.927062	2114.971823	5507	19247.40426	248.0897129	2715.837797	267.1697065	284.2970061	221.7744507	986.1440629	9985.118708	0.0589940441	0.1186046711	0.09768096548	0.01063878345	0.0170239544	0.01316719535	1	0.05448041189	0.2007884738	0.329882064	40	1
8	337.2960942	321.3259525	16120.01175	15328.36394	1157.95569	-760.0879492	2066.220753	6271	20649.41304	3589.922878	3388.27881	299.2171016	474.5762674	649.8934095	1330.43168	11479.62623	1.027328981	0.07500395383	-0.05023505045	0.0364537954	0.01663918895	0.03578614873	1	0.8219869562	0.08901499766	0.04914374679	95	0.9999991119
8	343.0276255	336.4957793	42.23521804	13104.63267	106.2947662	111.4191427	2437.609384	4742	3503.648936	49.93257647	3088.479122	143.1907099	88.19333229	334.1914342	1063.095625	2328.114178	0.003257698089	0.0086886291	0.009066992505	0.004698082867	0.01281191218	0.006945778026	1	0.003076637469	-0.02583107502	0.009208620108	1	0.9999909901
8	346.5596536	108.599623	-124.914324	13693.68625	187.710153	1493.498238	2163.685481	4954.5	7127.677419	60.14073732	2437.654903	207.7423367	283.1595435	1023.749318	847.7157367	2903.676287	-0.00865514547	0.01274985512	0.1110905709	0.005249566857	0.01905661182	0.01249269404	1	7.046784038e-05	-0.01787743111	0.3575842771	4	1
8	348.031427	691.8550267	3183.665899	10732.28354	791.0384046	593.4563561	1890.780173	4236	34886.66316	734.8268857	2233.720452	148.7384024	202.8146765	169.2124951	789.9215861	13796.25133	0.2890769917	0.07504816942	0.05547693095	0.01640386187	0.02009400727	0.0191504181	1	0.2360930631	0.1052531217	0.2381257834	73	0.999968893
8	348.8016134	41.8394811	9337.104886	9446.200789	697.8039605	-723.7072182	1438.660864	3790	8430.126316	2492.733762	2452.956497	220.3568759	440.2991982	167.0143043	963.4250431	5295.503026	1.009145473	0.07445810023	-0.07097103919	0.05316627842	0.02232912762	0.05237217529	1	0.8060594985	0.08845256482	-0.02653530137	95	0.9999979671
8	351.6382243	74.23897548	2604.035727	9135.679733	441.2299072	533.311335	1953.554785	3448	3517	830.9491145	2883.124186	187.7439966	248.7100572	228.1085858	1057.326282	3168.848899	0.2830893366	0.04912925973	0.05799638455	0.02174163506	0.02610986449	0.02537156064	1	0.2312123148	0.05147509344	0.2447842424	73	0.9996938631
8	354.8426799	231.734229	7835.678631	16676.30726	263.0464086	-328.3270656	2525.85585	6155	8577.177083	1716.446995	3444.94713	224.0891044	323.879678	841.1973503	1304.815114	4297.479283	0.486337261	0.01718532274	-0.02007471511	0.0201917101	0.0149887542	0.02344238337	1	0.3890955073	-0.01902821111	0.02350694189	81	1
8	357.1397769	788.7726758	-41.38802301	7259.002937	1139.756012	689.7592859	1304.118243	2951	9808.938144	75.5289309	1265.748067	201.9271391	162.0233934	770.4540796	502.0843063	2975.307308	-0.005883186748	0.1639631844	0.09914778846	0.009781991014	0.01763430737	0.01576930695	1	0.002903626708	0.2965858256	0.3206069797	19	1
8	358.3048361	390.7710126	-71.25958891	19513.26246	6668.203717	132.5272825	1830.532121	9056.5	14212.94624	91.9166616	2643.711233	976.5792636	97.6941448	245.3862888	1214.625439	3099.370042	-0.003924900837	0.3319943071	0.007300665515	0.004949522288	0.01749724892	0.005131686366	0	NaN	NaN	NaN	NaN	NaN
8	362.4154337	619.1428834	11234.21517	10705.14073	1113.007413	-804.0548386	1835.942586	4412.5	661.8210526	3205.921249	3107.230922	321.8883431	412.6203173	199.4076735	1233.905919	328.8275102	1.044022169	0.1038995273	-0.07736731139	0.03610746032	0.018714323	0.04641973869	1	0.8339158251	0.1489216419	-0.03961384959	96	0.9999874608
8	363.2220025	665.9068145	940.5533443	10691.24826	178.4537816	0.5380645645	1986.982318	3801	9378.861702	199.1345934	2025.6267	140.433167	95.07297699	210.2004756	721.7187021	4208.080807	0.08980996226	0.0181726854	4.104710077e-05	0.009666345744	0.01371874691	0.009674037234	1	0.07206779505	-0.008027867789	-0.001140531901	30	1
8	365.2875031	326.5321611	4843.666954	16286.8688	3928.741278	1135.862238	2227.996434	7115	28808.2766	939.5082158	2856.039726	728.8526494	320.4090324	278.963781	1270.541969	11840.04786	0.300857777	0.2468940708	0.06698947565	0.01661298954	0.01476775937	0.01761442899	1	0.2478444079	0.4622378328	0.2844737508	79	1
8	370.6162112	581.0197926	14503.02282	14118.63521	918.3528483	-896.8065327	1839.406711	5626	11153.63441	3187.602732	3251.137645	211.1723319	508.084681	202.8809619	1218.54888	6576.572867	1.035197588	0.06542186327	-0.05918882363	0.03410658314	0.01859687922	0.04239486712	1	0.8276445541	0.06897629791	0.01997388974	95	0.9996371799
8	374.5687214	649.2106406	-57.3291224	14779.4738	225.622404	752.5665091	1898.691564	5210	4689.430108	51.31811249	2569.251563	154.2594832	160.044578	320.4164795	868.2983689	1876.716365	-0.003873329941	0.01504330397	0.05200689188	0.00377791112	0.01179926908	0.007969925645	1	0.0001539419772	-0.01277522163	0.1554388572	3	1
8	373.9749256	717.4592389	-4.134215481	10385.61481	1581.491745	46.27734439	1729.851706	4240.5	6055.956522	54.49204684	2184.25006	328.0331824	76.04139961	168.4999567	850.1138402	3217.401876	-0.0004135810908	0.1550556465	0.004734296268	0.005374193374	0.01520073016	0.008357985895	1	0.001179741393	0.2786454148	-0.00321618707	16	1
8	382.5130396	364.7395053	4747.179951	16468.89273	1171.76555	1150.830501	2097.325726	6380	36787.40426	1220.95854	3584.937027	266.8186705	346.5931515	205.9372203	1360.414358	17062.26372	0.2887185336	0.07714059879	0.07056256889	0.01655073378	0.01494787379	0.02258831677	1	0.2367884004	0.1094993298	0.290004512	73	0.9999995329
8	383.7187303	89.90771157	3654.65162	13137.66589	774.1371119	792.6361254	1832.047633	4973	16859.70213	807.6448546	2594.832555	178.7451356	256.2431987	202.2346681	933.8634452	8400.386126	0.2928923546	0.06003925801	0.06002218074	0.01616360573	0.01500168009	0.02034807177	1	0.2393103321	0.07392155124	0.2543272135	73	0.9999999999
8	386.3143583	211.4893104	969.5916083	15036.72419	836.059659	1427.638116	2234.004165	5608.5	7223.106383	200.9006765	2361.130773	180.2498369	272.4189397	245.7380302	858.7792139	2932.373799	0.06413566785	0.05745130844	0.09560566087	0.006575254118	0.01091458122	0.01120583783	1	0.05792082367	0.0735220004	0.3225558673	36	0.9999999999
8	387.6734443	181.4068623	1073.212298	16088.09975	1184.346228	58.73717734	1741.102752	6093	21558.67708	260.0814378	2727.812202	234.8369682	96.7107349	215.126274	1016.503042	9827.761031	0.06898148754	0.07475903931	0.00402991929	0.007842650592	0.01374839905	0.006651257489	1	0.05611525283	0.1100874143	0.008951725252	34	1
8	399.3017935	434.5053982	2797.937667	16929.41108	258.7234717	813.9580058	2141.286712	6070.5	7675.595745	622.0964586	3605.745603	168.9190999	246.6801881	222.2212882	1316.380148	3616.430107	0.1693544038	0.01533897708	0.04800288677	0.01099864671	0.01062557737	0.01169012974	1	0.1389636485	-0.01610493664	0.1826860447	53	1
8	401.2646762	16.48381496	713.8888964	11173.99336	1146.034941	322.8125513	1320.122664	4380.5	11995.04211	127.0637234	1636.289193	202.9433185	115.7421393	183.0439917	618.5154728	3727.876425	0.06307265244	0.1034206692	0.02935837441	0.00860950719	0.01435784628	0.009045449773	1	0.05325042773	0.1696329547	0.09537475356	39	1
8	401.0605737	403.5452583	999.8308514	14564.1904	211.8712245	485.7663539	2068.033773	5207	8562.913978	275.8188817	3789.107369	194.7459577	166.9035615	243.7006852	1355.899903	5167.109783	0.0683072993	0.0143793529	0.03651505763	0.00911709311	0.01705631653	0.01104110764	1	0.05710265273	-0.01569586291	0.1192022516	31	1
8	413.5474812	69.18003629	3636.248744	12381.44415	687.802168	695.9448454	1764.139724	4706	15776.08333	728.3161064	2331.578617	169.5310047	251.0770468	189.6493641	830.1956174	8758.245716	0.2931097512	0.05810715612	0.05932625392	0.01559672998	0.01730859008	0.02117155174	1	0.2394228562	0.06990411142	0.2519394447	73	0.9999999996
8	415.587942	391.5955952	833.4539926	15777.77488	400.5318825	3491.289364	2180.030842	5806	15557.58696	207.7856044	2722.448207	169.9302072	596.2053561	208.6819023	988.4170382	7498.456235	0.05378670379	0.02452200687	0.21847748	0.007755900616	0.01137213851	0.01874978985	1	0.05716709054	0.004364329402	0.7422009825	33	1
8	415.4789079	632.7591078	10746.33552	10337.52053	448.4151878	-690.1530333	1879.108731	4098.5	24956.86022	2777.752602	2672.225899	123.6551278	425.2016701	329.5389484	980.6810232	14968.28905	1.028949993	0.04486808324	-0.06438666914	0.03349676865	0.01699391052	0.04508448823	1	0.8221105687	0.0264184833	0.0001354978883	94	0.9976233702
8	416.2577562	519.2662124	-9.87801916	13014.60055	3046.48563	347.0872989	2512.550923	5586	4719.284211	76.60500689	2555.605965	564.894153	114.445893	319.7092659	1039.898236	2576.023348	-0.0006833099098	0.2371976966	0.02788715185	0.006396559485	0.01720209357	0.009704516682	1	0.003187754738	0.4492865997	0.07828095673	21	0.9999933499
8	417.6808245	7.45570257	-37.95591445	9190.990034	970.3721133	422.3730295	1203.898639	3590.5	5086.022727	53.66797039	1927.10965	234.4146299	118.3704068	187.9489656	735.2511804	2585.357286	-0.004590151164	0.103518027	0.04650116816	0.006124231937	0.01707938912	0.008722784383	1	2.889047258e-05	0.1712593735	0.1383497829	13	1
8	424.6523997	142.4249794	3747.975294	11453.95503	142.3987661	-186.635218	2310.184599	4271.5	3141.319149	800.9979695	2518.853343	140.9585186	175.3992108	322.5407017	917.5763679	1776.12562	0.3205587329	0.0136205852	-0.01447289928	0.01720730192	0.01308671065	0.01631044213	1	0.2563383113	-0.02267917442	0.003447466934	69	1
8	423.9554456	245.5739361	3907.44343	12496.4217	1199.838506	855.3887839	2374.514997	5001	6854.27957	1024.394912	3266.637933	344.0418581	299.3821888	334.4735337	1245.925111	5408.387183	0.3045796317	0.09432618895	0.06825554649	0.01911181857	0.01840932586	0.0204887841	1	0.2495296884	0.1448889129	0.2862149253	75	0.9918799489
8	425.4889455	366.5980338	-48.88462367	17041.21616	4128.392042	412.1466089	2141.18159	7303	6472.494737	93.38406357	2351.748871	694.6014868	147.012631	717.8067011	1064.955205	2044.874032	-0.002907504409	0.245041008	0.02424505247	0.0057819419	0.01727435368	0.008153937157	1	0.001240580779	0.4656745381	0.06540015634	21	0.9999424405
8	430.2387538	291.4615782	3284.733993	10883.88569	513.7984961	675.7353447	2299.710843	4054	4153.182796	1238.202801	3863.876785	238.7019881	294.3587171	340.6477062	1425.452084	4027.832711	0.3068394169	0.04872648979	0.0632684692	0.02697195221	0.0247713442	0.03113780734	1	0.2506115768	0.05005312053	0.2685422819	73	0.9999984957
8	430.5019792	605.6765529	6491.192458	13722.95749	827.5356768	-368.6909939	2014.229982	5277	16496.14894	1304.639886	2633.294792	180.3588518	261.7891474	191.9706955	960.9576634	7392.621472	0.4787689654	0.06153181971	-0.02807858655	0.01763767003	0.01312030086	0.02113418596	1	0.3829104619	0.07342080911	-0.004813172348	83	0.9999829101
8	434.60142	173.8163864	6976.231436	14870.72365	4898.451247	-358.1440256	1657.844347	6960	14617.43011	1304.790251	2751.10888	885.8497602	281.2312765	376.4666413	1241.598472	6639.767814	0.4720857357	0.3303291886	-0.02369445839	0.02595095849	0.02348000271	0.02185550088	1	0.3802629073	0.6324862577	0.0148532201	89	1
8	435.2827536	78.67070826	2755.89675	9608.356881	1495.770601	532.5767903	1957.841013	4005.5	9691.902174	678.9299319	2343.081527	365.1053812	243.8366182	335.3915869	928.782136	7230.454887	0.290664652	0.1571734161	0.05540919617	0.02184823701	0.02164553448	0.02470581152	1	0.2381079592	0.2759907985	0.2401511297	77	1
8	435.4860705	190.7124186	2569.487608	15017.12778	1462.334585	-56.93531039	2432.592825	5838.5	5933.747368	416.960063	2492.390026	254.2186714	141.9671536	728.4370247	946.2471081	2372.089379	0.1729194179	0.0978563459	-0.003486777663	0.01161650648	0.01432113511	0.009994078342	1	0.1392830891	0.1557881938	0.008225410837	58	1
8	436.9931372	270.126127	2164.721065	12599.6348	1294.943984	1761.607	2481.953039	5001.5	4211.957895	477.1057627	2737.601104	307.3401308	445.1754454	279.5506544	1031.876241	2718.807302	0.1660497598	0.0973205339	0.1441527499	0.01154677675	0.0186240813	0.02091005139	1	0.1431990995	0.1537249998	0.5146724277	60	1
8	447.3015089	590.6998059	-7.37037169	11996.30878	97.39213213	588.0277425	1988.842759	4342	2107.698925	58.72732131	3576.927002	144.316244	198.0680147	229.5670871	1239.93804	1409.353442	-0.0005440038424	0.008474519073	0.05077376754	0.006402957295	0.01584020141	0.00941515142	1	0.002688269082	-0.02650168721	0.151832991	3	1
8	449.6607565	546.1056962	10353.03232	14776.99607	1669.881203	-493.5442875	1774.625146	6069.5	25479.88298	2103.826794	2913.800265	291.7870325	363.5829649	195.8101393	1125.787636	12019.38224	0.6961118313	0.1136356828	-0.03574555327	0.02523006315	0.01615855782	0.02606365438	1	0.5573703839	0.1768378051	0.02146219849	92	0.9999957812
8	451.8024463	99.19425781	8240.08521	11780.25148	1995.389684	-523.0577166	1690.493274	5034	18825.75789	1706.731982	2389.759606	369.3690291	305.2755049	203.5939902	948.4742582	9849.769526	0.6956964771	0.166447858	-0.04302478969	0.02991909112	0.02519037558	0.02854483771	1	0.5570506184	0.2867210503	-0.00247631388	93	1
8	453.5194059	715.6377351	-97.45529289	10141.41943	2344.123133	1034.779906	1369.195359	4275	8133.978261	58.81226521	1770.972107	404.5422405	199.6447974	179.8397604	727.9814748	2903.613005	-0.00957750756	0.2248663511	0.1016379208	0.006029678322	0.01622877883	0.01163398098	1	0.0006493167696	0.4232957178	0.3296977445	23	1
8	454.0959452	11.63882091	2395.14211	8809.335505	931.8667475	477.6001989	1350.635889	3482.5	16270.09474	562.2686143	1820.967797	189.7808031	182.9384167	167.7605034	680.0569351	8556.942218	0.2740785911	0.1052731911	0.05438025035	0.01991915455	0.01983401443	0.02027584277	1	0.2242567034	0.1684562452	0.2314929237	75	0.9995467907
8	454.3814102	322.5119675	2519.412371	7857.364678	420.3482952	549.979644	2401.093704	3084.5	3158.344086	1169.3592	3812.963907	229.6226382	305.5882173	441.4489699	1425.027503	3919.477995	0.309043172	0.05113124882	0.06885430766	0.02242487751	0.03203881003	0.04494399723	1	0.2527594939	0.05496121373	0.2883423262	73	0.9999998871
8	455.3770694	405.9716044	2754.092251	17074.24859	1761.309626	823.680165	2132.068619	6655	15866.68085	527.9263548	2775.163223	389.1663096	223.1252444	235.4926311	1110.566603	5005.231599	0.1657669903	0.1057927586	0.04777524522	0.01055598425	0.01414871001	0.01265515691	1	0.1368894253	0.172071271	0.1831265563	59	0.9999999995
8	460.3180152	347.3588038	-140.4399946	15167.94393	2255.985502	1806.795472	2389.515447	6076.5	5192.414894	76.00223754	2734.363508	501.8142464	365.698333	249.0005682	1111.480853	2849.545236	-0.009424341506	0.1584164786	0.1173057083	0.005598717748	0.01568422868	0.01191080094	1	0.001171054347	0.2849969926	0.3821298871	19	1
8	472.1039872	114.9433933	-83.46570969	11713.63474	2756.799396	1303.023083	1615.824322	5047	5456.06383	78.11308436	2077.59482	540.7003259	245.0393406	202.3236667	886.1323578	2824.303986	-0.007721539113	0.2372935488	0.1099960128	0.007516281011	0.01983573783	0.01149893868	1	0.002786095459	0.4490319581	0.3591855918	23	1
8	472.3224116	650.6361836	3132.473653	10299.10911	190.5098688	632.8542803	1918.874606	3857.5	7717.223404	684.2470484	2241.68873	136.0188693	231.3524498	226.0816274	804.0621103	3861.609526	0.3044389416	0.02027257673	0.05902588483	0.01663007643	0.01506093165	0.01981689149	1	0.2481553779	-0.009027886506	0.2527212183	70	0.9999935889
8	474.3392605	562.9777757	923.3559683	15194.80608	3478.179374	1304.20379	1385.937389	6401.5	8019.913978	194.4963654	2363.190708	520.7735825	261.6282115	174.9659735	971.5972956	3004.717062	0.06146495251	0.2349717835	0.08615091002	0.008820808619	0.01551384492	0.01100172137	1	0.05678229587	0.44279532	0.2934550819	47	1
8	475.2510104	481.4975932	3948.259774	13938.96931	235.0017735	2858.185666	2541.958232	5151.5	15833.81915	712.9576674	2373.62453	136.3055396	552.9278931	258.6958319	837.7574348	6612.584446	0.2854644056	0.0171592096	0.2080056849	0.01323446934	0.01207863484	0.02165048253	1	0.2424161773	-0.01618323284	0.7608551633	71	1
8	476.5654812	42.38716477	5751.629629	8122.85714	977.3974855	-390.0069462	1471.156061	3345	10488.19565	1517.304778	2057.538074	225.1011371	254.5405064	195.7155636	799.9408838	7733.580328	0.6990910328	0.1144968965	-0.0469878862	0.04255115498	0.02314159405	0.02993230658	1	0.5590513233	0.1786445492	-0.01650190959	92	0.9999998523
8	478.4715842	71.37216894	1047.87401	15656.30302	4585.469789	387.0575758	1524.424069	6901	3474.526882	135.2305102	902.4598501	320.8129252	116.3743334	179.3393111	381.7414923	1240.726668	0.06835329604	0.2959706332	0.02479319067	0.007555396684	0.01550917001	0.007522631448	1	0.05894382978	0.5699399387	0.08532826882	49	0.9936836336
8	479.1821058	739.118339	2170.027546	7766.441632	855.4444169	410.572306	1542.481137	3089	26865.89474	499.429883	1687.189839	150.3390327	152.9833997	143.4369884	617.2210018	13584.1422	0.2743292581	0.1136681817	0.05306865348	0.01810060942	0.02082714811	0.01801186165	1	0.224450232	0.1859171093	0.2272309894	75	0.999997641
8	482.5104965	240.3133944	2406.89006	14009.06515	760.5799028	642.6784764	2066.427874	5240	5055.393258	635.3134317	3596.245706	230.0764945	237.7800918	271.2517085	1322.440093	3231.873196	0.1661634656	0.05596807767	0.04691843094	0.01250852811	0.01527165758	0.01505531095	1	0.1367011492	0.06846172382	0.1791297096	56	1
8	485.2758156	106.4337723	678.2776061	11848.03551	431.3193013	422.2846322	1668.033779	4415.5	24525.94624	211.459369	2387.660714	147.4790335	120.058916	192.18919	823.006311	11340.33417	0.05944261815	0.03463200397	0.03580489372	0.01032004212	0.01694424395	0.008351630908	1	0.05012456611	0.02662679674	0.1151234047	31	1
8	492.9416629	462.4064495	3627.494479	12255.80072	1226.410015	-131.9277742	1911.3175	4742	5422.784946	1037.546337	3436.459663	327.1675584	213.8214452	224.124833	1298.45663	4502.708163	0.2985947031	0.09976235598	-0.008812903977	0.01406617959	0.02074123698	0.01938558436	1	0.2398489763	0.1569080188	0.01969930059	74	0.9999995479
8	493.3009139	385.4249779	-191.820937	14479.20158	1287.783959	3387.663001	2696.674103	5595.5	2378.989247	74.23343137	2389.406729	256.9177784	560.8187678	260.3049431	861.730298	1069.771496	-0.01430398688	0.09306026734	0.2356017199	0.005372631679	0.01536704701	0.01544157321	1	0.004221475058	0.1483186833	0.7865796581	15	1
8	496.5100678	405.328807	-58.54082294	12101.14363	2891.212149	698.9273104	2382.40601	5241.5	7661.851064	77.93068899	2507.820761	591.5449677	162.1002058	243.8055345	1041.210202	5278.783617	-0.005601573225	0.2417513944	0.06126710061	0.006827946917	0.01772012402	0.01069206236	1	0.001414103406	0.4586183363	0.1920943155	22	1
8	497.0631392	241.7957203	-28.30439263	12047.71508	777.7068834	72.72743048	1857.892448	4514	7929.155556	51.68166364	2412.339926	169.4620775	77.37411384	258.3199381	863.94006	4234.791204	-0.002311453446	0.06595698651	0.006684679206	0.004822119126	0.01603075669	0.006952341352	1	-0.001027098117	0.09340002805	0.001004100081	6	1
8	498.4602517	326.2699063	991.1298761	16580.64512	392.4773035	1567.083571	2113.859038	6053.5	31990.29032	210.5930773	2307.752875	176.4190948	271.278154	229.0382163	820.154019	10076.03845	0.06141223455	0.02558435451	0.09598957883	0.008315788783	0.01307499876	0.009496530698	1	0.05547009389	0.007316550295	0.3225017182	32	1
8	500.6185617	206.5778489	-54.0050667	13681.49451	186.740765	710.8358288	1909.671605	4954.5	6051.515789	44.04885398	2446.61945	140.1219107	139.5309456	225.3733384	814.9668767	2660.379188	-0.004051184268	0.01361436962	0.05270734759	0.003583726836	0.01209206267	0.007155166082	1	4.297393736e-05	-0.0157477583	0.1577745326	3	1
8	500.7742963	550.1851982	1969.957442	12166.89125	2865.293805	518.2791442	2027.287329	5298	6690.210526	478.0939695	2725.665367	579.2980047	173.6508017	271.1654614	1122.118993	3415.097874	0.1644139373	0.2320617685	0.04185260014	0.01067559153	0.02141140374	0.01539754927	1	0.1365696862	0.4347141144	0.1653183632	65	1
8	510.7601085	362.2159153	-141.7837357	15013.65931	2424.491104	1720.694942	1920.516108	6044.5	8041.505263	73.93152567	2621.819075	423.3279733	299.4144224	224.0513016	1025.208619	3175.067018	-0.009666068739	0.1626378545	0.1152088488	0.005754160084	0.01607671679	0.01028622259	1	0.0008812695447	0.293796306	0.3749532872	19	1
8	516.7545449	137.7328813	8245.465465	11072.92904	279.9908032	-441.4529795	1965.211537	4265	10007.28421	1705.361307	2234.758729	121.7237427	349.9018296	224.6635296	824.6891195	6025.66079	0.7348359988	0.02492684731	-0.04026185746	0.03328528272	0.01296189835	0.03420399349	1	0.5873641571	-0.008480535383	0.01305616263	90	0.9999999984
8	519.1495554	285.259978	1682.769858	9717.104035	2055.376426	553.7281233	2859.032213	4252.5	2331.479167	538.8293937	3089.574148	652.0779164	219.7722617	524.5597721	1303.33012	1824.738689	0.1675945534	0.220158648	0.05813860888	0.01552692114	0.03075388826	0.02054267777	0	NaN	NaN	NaN	NaN	NaN
8	521.7507908	532.0760514	810.9228047	13731.07216	1522.53828	432.6761475	1601.235367	5364	18187.53191	210.8895526	2644.501364	253.3783347	121.0972818	172.165696	974.5199921	7559.175514	0.05957880065	0.1102954185	0.03263225654	0.008053722451	0.01469066125	0.007667942985	1	0.05071722297	0.1839841299	0.1059717287	39	1
8	523.2878203	618.551123	631.5348285	10668.80014	2571.447132	884.5200766	1492.054402	4536.5	6256.765957	178.2569483	1968.479487	470.2624864	250.3373925	848.6954101	830.9790728	2733.624359	0.06295711699	0.2438389745	0.08543909976	0.01263199515	0.01601627116	0.02017778473	1	0.058015082	0.4612051105	0.2915620571	47	1
8	524.4054204	640.7324893	-45.65496163	10279.14621	1041.821745	491.4315244	1605.984389	3956	5647.935484	49.80528533	2016.041371	221.9337863	126.7147101	182.7360953	759.6243396	2501.482946	-0.004239679007	0.1041826514	0.04984685703	0.005096765827	0.01281173157	0.008929635307	1	0.0005300908349	0.1726082935	0.1499618471	13	1
8	525.5667478	27.0057739	-8.291018036	8872.539356	199.5414216	412.6884977	1237.126547	3177.5	5436.2	34.98331262	1419.306236	125.1027177	102.1624026	177.6635569	500.5811759	1843.616976	-0.001167019716	0.0239493307	0.04779167493	0.00395622883	0.01537004818	0.008360999773	1	0.002137863164	0.005713727306	0.1417776201	3	1
8	525.5732747	211.2624976	-44.34012025	13075.20405	670.1462154	676.397116	2155.495853	4849	5699.421053	60.14980405	2200.956814	176.7524084	142.3312167	296.0478198	805.9022221	2908.604808	-0.003400493535	0.05268251649	0.0526658211	0.005046400337	0.0126390789	0.007482200519	1	0.0009169383267	0.06547705011	0.1586812349	8	1
8	526.8000097	69.08546828	2721.413042	10262.96294	248.4755944	1915.456658	1687.745638	3780.5	14834.62766	505.9983855	1802.052227	124.588631	415.2711623	173.1751633	656.3408208	6325.188987	0.2680300072	0.02607856402	0.188922631	0.01857683189	0.01405807276	0.03058111065	1	0.2272815535	0.002906982546	0.6912588681	71	1
8	529.9961056	506.4746841	3116.060611	10385.75011	572.9668188	672.7734507	2149.525996	4011	8744.611111	778.7053491	2481.681482	161.1840169	255.856254	405.8942066	912.8124541	5580.130415	0.2965168909	0.05491542895	0.06310938361	0.01718482527	0.01530573723	0.02542628472	1	0.2423708618	0.06316061208	0.2656923286	73	0.9999999847
8	534.6234058	242.4268381	6615.606726	9328.125467	1641.4041	-340.6019845	1875.000054	3999	8379.531915	2109.877751	2806.569406	453.7594625	287.1234965	228.4007659	1171.783156	7108.702697	0.7266363617	0.1735691712	-0.03631897765	0.03594059537	0.02593489785	0.03775397079	1	0.5823815327	0.3007691617	0.02809074038	93	1
8	534.6056121	490.6157839	-324.630331	18198.46727	1120.266956	4217.57996	1921.258533	6851	12590.07292	73.10278252	1039.733657	209.9499489	307.6976845	189.4571749	461.5600814	1341.734088	-0.01801051234	0.06095327006	0.2311616367	0.004029798754	0.01045435406	0.009887542347	1	0.0006710641625	0.08167279457	0.7696859173	10	1
8	540.7099505	130.3756929	3304.838696	10990.20996	837.8358156	754.7947855	1783.236983	4300	27573.21505	806.6255747	2492.27324	153.4133186	248.0626149	242.4119455	892.9833258	15051.55708	0.2927363681	0.07377241636	0.06468641092	0.01943785237	0.02164553454	0.02448703626	1	0.2396077304	0.1024472935	0.2706565323	73	0.9999989299
8	540.608593	313.238247	13.16513925	11155.32782	3452.633128	54.93409756	1891.590983	5092	3145.210526	72.38256073	3182.589773	976.995017	82.62661589	256.0656977	1381.23231	2370.407488	0.00123647806	0.3176774788	0.005134862221	0.007352366388	0.02913141121	0.009005557152	1	0.004004581424	0.6167650618	0.002280706068	24	0.9999999998
8	541.632581	104.607208	-30.65059809	10905.67557	196.9490368	534.2728155	1566.06223	3984	6742.479167	44.18901595	1900.336961	127.5542154	131.6116461	210.1211852	669.2605069	2548.073617	-0.002600582554	0.01722077948	0.04957029963	0.004153807372	0.0130783567	0.008802301706	1	0.001039693857	-0.008258255153	0.1474048746	3	1
8	545.4410951	445.6946785	-166.9922372	12255.66157	1179.493126	2710.542205	2113.496651	4687	2928.595745	75.55916221	2407.451268	253.4681375	538.3709456	254.0891927	892.9359567	1257.28324	-0.01396281379	0.09595752173	0.220746772	0.005823454703	0.0150428545	0.01874853941	1	0.003572250403	0.1544468344	0.7356051068	15	1
8	548.4903294	588.6818918	2011.945048	11646.64106	1199.198052	-36.67134406	1868.100772	4572.5	11652.38298	371.0222125	2036.604088	194.1554897	132.2467576	190.5632185	750.2000545	3625.563962	0.1670939277	0.1041906937	-0.002758495369	0.01073477976	0.01511603633	0.01234673706	1	0.1347105132	0.1690882204	0.009497458271	58	1
8	550.1630846	22.15848723	5028.963701	7641.538977	623.5815656	-349.5924444	1265.389659	3074	33731.09474	1089.991915	1554.727548	125.3765677	207.1330686	347.1151283	557.5453452	15409.38963	0.665080332	0.08169157935	-0.04631284596	0.031073869	0.02475847996	0.0290809974	1	0.5314940492	0.1112035163	-0.02298442641	91	0.9999992763
8	559.3707792	45.46337321	9.921936186	8858.429175	216.9089136	18.91493321	1210.39065	3247	8428.924731	36.03790385	1240.831548	98.43983983	58.6451578	179.1299035	428.8997482	2920.650896	0.001262519404	0.02497643887	0.002254249286	0.004332440146	0.0126055934	0.006707412692	1	0.00118724805	0.008135106833	-0.01433582272	1	0.9999999996
8	562.6006814	488.9968739	-91.9077035	14993.09385	1524.214847	751.8577457	1544.921306	5745.5	8271.445652	57.3496513	2334.809718	262.3623007	158.5815049	185.4740883	875.3072853	2697.792937	-0.00641514568	0.1029801881	0.05043560692	0.003994139273	0.0118829764	0.007440823835	1	-0.001189596328	0.1701533581	0.1514452616	13	1
8	563.5054364	344.2995014	936.3623017	15093.03668	868.9873876	484.5328597	1811.346303	5653.5	18055.41489	220.5089634	2456.235822	158.850302	130.9732323	274.5970646	875.7789417	7480.335434	0.06397734587	0.06131664936	0.03398844107	0.007415420399	0.0119257141	0.00911543453	1	0.05389081274	0.08202518463	0.1105577539	35	1
8	567.165147	326.7943779	4027.039355	13700.6031	900.0614671	920.3284108	2082.507789	5340	34391.03158	838.3473595	2562.344557	160.3342487	253.857364	182.4520671	891.7082897	15504.18067	0.2915206454	0.07005330491	0.06398366001	0.01326961942	0.01781568315	0.01907347617	1	0.2385531415	0.09474682746	0.2678649587	73	0.9999999467
8	572.4540386	121.2475087	4842.092553	10403.1647	370.1160183	-245.318547	1588.845084	3998	25522.27957	1087.986613	2120.958145	125.1583276	206.510008	167.0894673	748.0703608	12934.69208	0.4619707184	0.03785780904	-0.02279813443	0.02461662945	0.01691909446	0.02078846215	1	0.3695480509	0.02453823287	0.008838519052	81	1
8	577.5403648	46.25035502	474.8665581	7534.093709	248.1970386	618.7109173	1250.669193	2749.5	15793.65591	120.1923178	1353.066602	113.972211	147.055112	169.9955964	474.2943851	8001.561794	0.06324957684	0.03358415316	0.08138896136	0.009971139473	0.01855941922	0.01368393068	1	0.05608447956	0.02401884382	0.2728736685	32	0.9999965299
8	583.9637244	297.3605853	5936.426294	12527.4332	2162.507742	-248.4767812	1784.5394	5332.5	27340.07447	1184.525549	2345.688077	323.559141	213.1892488	193.7920146	905.5949118	14578.1396	0.4716717974	0.1711032272	-0.02109019642	0.02137804531	0.01940909768	0.01841898347	1	0.3786532261	0.3013771979	0.02006767887	87	1
8	591.7339325	262.438443	913.4837702	11023.15213	333.0505967	54.70953895	1778.757347	4071.5	23705.07447	229.8291173	2108.277742	124.2683578	96.90501753	173.7269872	727.9934417	10768.30108	0.08150953395	0.03218839269	0.004934534122	0.01087394478	0.01574826164	0.01026327988	1	0.06584425158	0.02127056348	0.01405564911	30	1
8	594.4428217	210.267998	-40.34428904	12266.16087	286.1421684	90.16877565	1502.868918	4453.5	10764.11702	46.14388151	2109.260119	137.0469616	64.94576278	194.9068689	738.7233464	4149.2441	-0.003576430869	0.02373717399	0.007298836036	0.004073762992	0.01298494633	0.005640609877	1	-0.00238617823	0.005631357704	0.001850340886	1	0.9999998649
8	601.810813	196.1631574	1836.341564	11172.86597	197.7354448	484.7441162	1687.052138	4100	8391.126316	443.9297108	2470.506025	130.6427201	171.771558	215.9037372	857.3341829	3240.765306	0.1635659274	0.01684212187	0.0442445289	0.01304461067	0.01513493011	0.01447565217	1	0.1340902365	-0.01281827199	0.1684158113	53	1
8	614.4243502	174.6085169	7.397585908	9918.227463	2234.037284	224.3411065	1753.961677	4245.5	4612.505376	70.89671626	1542.64635	373.9927837	88.92640058	206.9219348	650.3217837	1997.166839	0.0006510452814	0.2300199673	0.02272511496	0.00722588728	0.02044297689	0.008844951632	1	0.003863949726	0.4343690996	0.06066778733	21	0.9984963702
8	615.1579454	478.4825329	1753.435643	10273.08088	188.084475	-43.09514994	1894.562915	3771	11569.80851	409.8301792	2193.051835	126.309538	114.0348344	209.2504974	778.0493795	6085.681208	0.1726515216	0.01773417437	-0.004603684827	0.01290511142	0.01463472844	0.01177803311	1	0.1382701195	-0.01080563249	0.002481673948	52	0.9999999999
8	623.5177837	160.7038447	569.9905875	10131.68376	219.3938825	2016.442459	1570.188503	3719	10316.56842	125.5931622	1570.857222	119.7770659	354.5014585	169.9553119	569.7482362	3916.464283	0.05770157155	0.02211860537	0.201787004	0.009224011136	0.01298642352	0.01692077039	1	0.05922136539	-0.0005980927606	0.6856343898	33	1
8	628.529106	302.309401	3395.497422	7300.41696	1578.230678	-195.1768866	1797.044069	3120	1692.979167	1348.294101	2839.260546	641.6909942	213.8809653	264.0702169	1212.852305	1819.762032	0.4675144191	0.2196428337	-0.02539002747	0.03444514382	0.03614458961	0.03693994432	1	0.3754811282	0.4024394663	0.005398442574	88	0.9999999926
8	632.3495752	397.4644805	2971.563446	9962.0805	1620.90586	618.5719973	1747.760968	4153.5	12779.55319	734.5320742	2475.912857	369.0220278	229.9566413	214.5437769	985.7806742	8612.097878	0.2896377053	0.1651354553	0.05971771951	0.01812961276	0.02374380499	0.02240625564	1	0.2376311079	0.2925385595	0.2549177929	77	1
8	648.2728539	345.4601835	1735.501684	10887.47055	618.217346	1556.972829	1885.781563	4142	5009.44086	330.4354141	2067.05507	159.9274506	328.1314504	195.7077578	755.3252037	2251.235721	0.156460954	0.05728007204	0.1377641184	0.01018192332	0.01655565724	0.01677047695	1	0.1347300695	0.07073160602	0.4894982036	57	1
8	655.5861955	597.1258892	-15.19729255	8994.333714	2090.887691	153.8230065	1316.304469	3782.5	4679.382979	58.48645775	1208.040278	273.9886638	92.65974367	139.4413762	490.5854544	1543.151392	-0.001815412363	0.2358404273	0.01775661616	0.006673783859	0.01938502591	0.01016016547	1	0.001619179886	0.4465661632	0.04311858643	21	0.9373591276
8	656.468982	307.4878996	8945.547859	8896.59909	382.2107438	-488.3646303	1709.151113	3615	20489.84375	2099.446608	2038.834272	136.0303967	358.038649	188.2268442	764.48969	13090.27608	1.004111964	0.04018551474	-0.05013147255	0.03713065794	0.02009125857	0.04566984235	1	0.8030398067	0.01714445308	0.0432043667	94	0.9999911569
8	674.3254902	306.5969686	1749.315666	10574.68348	1077.504116	-45.01030863	1792.934623	4211.5	12451	320.7373232	1760.79764	200.7836469	126.0398673	223.0936726	666.300326	3875.442149	0.1669453544	0.1020202185	-0.004794009752	0.01095008737	0.01560593424	0.01182150492	1	0.1344414709	0.1645935381	0.002407514282	58	1
8	680.3904739	368.1050812	680.1998632	10624.88277	678.8899702	314.5254768	1495.261775	3993	13830.30851	181.5784028	2371.824042	164.7741961	101.3983643	171.1110155	856.8450829	7044.161786	0.06175159994	0.06629290372	0.03174062022	0.00932925732	0.0184036647	0.008514961508	1	0.0520055041	0.09244086714	0.1024091307	35	1
8	695.6793164	453.6727059	613.4744125	8164.06712	279.1478159	22.49901209	1435.438731	3008	20874.73913	164.2792054	1735.170508	98.298538	83.69285383	134.0550785	610.6857678	9946.854855	0.07650492774	0.0366711462	0.002699548963	0.01036116705	0.01547549668	0.01079628617	1	0.06172448831	0.03072370847	0.005281861145	30	0.9999999998
8	698.7664437	378.3919427	18.89100107	6361.141436	1999.054532	37.7070771	1712.181039	2865.5	4512.284211	52.57236867	1788.708879	562.2526812	80.72603064	190.1644746	799.6671787	3409.573876	0.002588069774	0.3202963328	0.006575012525	0.009835665007	0.03454698778	0.01516235767	1	0.005205392958	0.6221689763	0.007616915543	24	0.999999995
8	708.6381455	193.4362571	-24.50177692	6477.747266	1452.632516	622.9892608	1423.723268	2773.5	2241.159574	54.29904708	1309.199541	322.4501698	167.9864547	470.513021	539.8218544	1140.715681	-0.003440336594	0.2292000378	0.1004856485	0.009439163967	0.02903279297	0.01695280773	1	0.005541740084	0.4321751352	0.32728492	23	1
9	17.24720274	177.4196756	1649.427205	9860.088992	190.9137925	-129.3567405	1450.170198	3562	4432.734043	330.7334659	1790.957161	113.8875408	105.4772682	206.7247701	618.9454214	1964.068764	0.1710637216	0.02059753457	-0.01368063193	0.01405778999	0.01457229457	0.01187991093	1	0.1364413286	-0.004747012272	-0.02906604268	52	0.9999999974
9	22.85768674	610.1914448	465.1096644	7993.343775	562.0031164	597.2583713	1128.69165	3018	10793.43158	113.6290776	1426.24358	130.5306339	147.5986495	137.9736343	514.3216868	5015.04618	0.05956187673	0.06980868845	0.07644887405	0.008677267195	0.01511787198	0.01336195772	1	0.05313683879	0.09946682228	0.2558299863	36	0.9999996595
9	27.57307433	228.0000869	2670.530011	9168.127673	906.4606697	450.5915976	1743.003168	3679.5	4477.744444	639.7530911	2139.562287	233.9196056	193.5368379	217.9192496	811.0645251	3440.918908	0.2917324108	0.0992039947	0.05067433608	0.02152708274	0.01867666394	0.02236988837	1	0.238136872	0.1554585101	0.2227806555	75	0.9997090588
9	28.65868004	410.4274239	28.95489433	13236.8957	3068.931019	265.3885412	1671.39673	5580.5	2828.186813	71.96274757	2711.996882	626.1358647	89.12448829	236.0496134	1082.905732	1367.134862	0.002047021019	0.2271503988	0.01997747249	0.005927528367	0.01627674864	0.00685071904	1	0.004782981699	0.4283906019	0.05147684841	21	0.9312859814
9	29.23018277	384.561871	2594.993971	8773.948957	2024.138732	410.5660479	1910.613734	3843.5	6481.652174	743.2518633	2466.585473	573.0650153	211.1209419	216.1203311	1039.645317	5301.332147	0.2966574394	0.2299554947	0.04921371196	0.02188143093	0.02571358795	0.02808069372	1	0.2431828353	0.4272448822	0.22191742	79	1
9	35.31024737	329.418598	9206.393332	9097.642359	429.1691906	-789.0089468	1784.130953	3662.5	18391.76344	2343.053511	2262.675331	117.3465407	377.5763953	166.883862	846.6777742	11443.82751	1.008145378	0.04708839483	-0.08345762099	0.04344050075	0.01826250845	0.04623310826	1	0.8042104468	0.03165575259	-0.07037076287	94	0.9825946599
9	40.54779906	343.6140561	2810.059153	9191.18386	179.5824499	450.6643556	2113.36032	3512	3985.692308	723.8595291	2393.020426	167.15474	233.5278806	651.2223975	858.7191357	2415.744388	0.2967371785	0.01983779382	0.04970839949	0.02604869471	0.02216525862	0.02498515713	1	0.2413731697	-0.009685437345	0.2188223467	70	0.9999974441
9	43.24294165	249.4634456	5906.406798	8945.99536	1642.295291	-447.3040719	1583.578614	3937	23675.91398	1671.785525	2264.185524	362.706039	292.2208625	179.1703395	925.8212711	14565.05881	0.6713855078	0.18294512	-0.05570152164	0.04109100927	0.02772922174	0.03272815198	1	0.5368737976	0.3216787428	-0.0514805684	93	1
9	43.06635616	413.3996754	1954.607916	11929.8522	607.0222961	471.2862208	2062.11181	4464	2194.853933	396.3275827	2181.750354	154.7059466	170.4028276	205.4844902	793.7485901	1188.798253	0.1673973441	0.05102813119	0.04260885228	0.0123310572	0.01235340757	0.01436265426	1	0.1373714564	0.05819344935	0.1644776887	56	0.999999938
9	49.57919084	473.5888521	1539.869265	9865.408956	474.763011	1209.943511	2032.145979	3782	1658.163043	374.6717023	2494.696287	176.0537636	337.1278555	208.1592032	906.3585605	1019.942234	0.1525643711	0.0480373087	0.1274468156	0.01158243123	0.01734996171	0.02275354816	1	0.1308587984	0.0516786753	0.4528577205	57	1
9	53.07680917	353.8456793	4.303302766	13866.58399	4278.239465	53.19245711	1394.228313	6201	10956.09474	75.59783465	2064.433357	676.9703805	84.58745579	222.063498	905.9968058	3260.369115	0.0003253525838	0.3162542591	0.003547920521	0.005872581637	0.01816696105	0.006674741572	1	0.003158825495	0.6138383778	-0.003428963032	24	1
9	57.82141057	405.3204138	-127.3588724	10907.7532	262.3091448	1207.526815	1810.148532	4061	16937.71579	43.45715817	2470.008947	120.7329955	277.297239	206.2043466	860.2090225	8463.75216	-0.01296549403	0.02433507156	0.1089422289	0.005056121318	0.01337569808	0.01205958903	1	-0.003422021923	0.006328200709	0.3494358651	4	1
9	59.00417044	196.3573363	3713.988932	8082.742008	140.048969	-265.7805059	1863.619945	3078	3438.097826	1157.709504	2415.910043	117.4983484	196.3063267	261.157413	879.3456015	2893.526675	0.4648077596	0.0184808565	-0.03013316591	0.03572874638	0.02049483563	0.02916536826	1	0.3711810691	-0.01576487258	-0.01617658664	81	1
9	61.55031677	250.3229863	3469.979359	12954.3571	331.5967058	2421.998739	2034.387183	4814	16517.74468	588.4412915	1971.006795	144.8996725	452.5416158	200.4858143	693.4483657	6076.234801	0.2686994147	0.02523876198	0.1879989032	0.01750560502	0.01370924072	0.02414311348	1	0.2277522866	0.001152238883	0.6882192188	71	1
9	67.49589707	359.6336615	897.2449915	10897.88615	248.0499938	11.27985636	1810.003441	3960.5	10268.95652	226.6385069	2365.784198	118.0708796	98.13182758	216.3190023	823.4992683	6285.873093	0.08261177172	0.02426883673	0.0009183671175	0.008447481271	0.01422386549	0.01035510933	1	0.06640061445	0.004807224595	0.000313902224	30	1
9	73.03309269	171.0541845	2671.837291	9287.187051	562.4529972	472.116356	1716.291355	3541	11300.48352	664.3350843	2180.500149	149.1436575	228.8286574	189.783855	789.2654458	7529.42662	0.2902913406	0.06036831741	0.04913273472	0.01785543754	0.01996592226	0.02332184548	1	0.2365293408	0.07474710644	0.2162439535	73	0.9999999985
9	75.69786824	193.5201826	-65.20622728	10989.47005	692.2303859	526.7122465	1524.842411	4079	10222.86316	39.83911892	2353.664777	181.9573722	122.6246038	214.9433505	852.0126425	4879.739269	-0.006028469517	0.06160244011	0.04734723245	0.004231006657	0.01625746354	0.008857673062	1	-0.00145176356	0.08412555746	0.139960036	8	1
9	77.53307608	532.63825	-48.65960619	11795.31479	2692.546139	204.4123352	1420.699433	5038	5231.804348	61.3055373	2412.560748	478.2431093	84.73429738	178.244875	961.9844446	2326.773667	-0.003779783241	0.2179757854	0.01787940246	0.005726023179	0.01850017941	0.007197608424	1	-0.0001119129931	0.4094620642	0.04266648808	21	0.9984742104
9	77.43005313	565.3887288	2463.758017	8683.798411	1830.373077	-203.6611299	1628.185942	3682	2322.107527	732.4570815	2521.00264	558.6014383	155.9506599	166.4435501	1061.241496	2388.927454	0.2911318127	0.2134943995	-0.02193225781	0.02019638382	0.02531755981	0.01930377749	1	0.2340507869	0.3936752619	-0.02460977942	78	1
9	78.25406291	347.5269954	-54.96759602	14284.88923	1415.794034	726.7222723	2020.56018	5518.5	8450.204301	67.81274357	2396.016469	258.9172729	193.5189396	349.5916517	886.930224	2073.123135	-0.003722636164	0.1021490149	0.05360402499	0.005198874244	0.01651983303	0.008847792351	1	0.001166840544	0.1683394665	0.1629675667	13	1
9	85.27631869	657.5062407	2244.315263	8148.630123	528.734454	418.1561774	1543.611333	3170.5	22855.55208	455.2574179	1558.388105	115.2167253	160.1258237	157.6641532	556.2158418	8549.286176	0.2747559306	0.06737872746	0.04993921539	0.01713005363	0.01658108229	0.01870293298	1	0.2241730104	0.08967515581	0.2155013313	73	0.9999999096
9	93.17697238	400.6165239	1526.010265	8667.396314	810.6827536	-49.87073693	2178.843076	3490.5	1952.829787	425.3642606	2416.87069	263.1945368	117.4386449	282.1202517	925.7406698	1512.409326	0.1722541053	0.09451915676	-0.00684536195	0.0131484568	0.02203537321	0.01524447074	1	0.1385040844	0.148889186	-0.003566845947	58	1
9	98.2822332	172.3915058	1779.696024	11296.38723	2441.041111	398.326951	1581.172652	4746.5	4324.225806	443.5870775	2516.417456	490.8289922	163.9286507	215.0845175	1003.014291	2207.131269	0.1576579346	0.2188488122	0.03380517353	0.01354658079	0.02657714895	0.01436624148	1	0.1305120113	0.4074540433	0.1357213145	65	1
9	97.73640848	419.7704442	-13.37015622	10793.91368	1669.000233	623.1897896	2044.406045	4411	2644.180851	63.98543869	2771.863672	406.4464331	173.1764764	219.7521114	1064.951256	1804.808291	-0.001176874332	0.1526516871	0.05620628123	0.006622799449	0.01731155843	0.01583985699	1	0.003834770772	0.2732782582	0.173683423	18	1
9	105.6659142	264.8558908	1635.216489	9643.43493	2205.988128	376.7875705	2030.23413	4199.5	1441.621053	494.2647612	2981.890645	648.5833077	172.3473191	305.0067526	1247.59379	1114.290015	0.1689294974	0.2231020038	0.03698277801	0.0167761023	0.02815565293	0.02126926071	1	0.1398021899	0.4160158184	0.1494232713	65	1
9	107.7026056	190.5560169	-3.152137019	9849.386817	664.9870246	63.11118835	1754.686855	3715.5	5687.074468	49.8774556	2300.094653	217.3448378	79.03074067	220.1340322	863.5816887	3425.293226	-0.0005348089456	0.07014657138	0.006547686723	0.005751045776	0.0199040941	0.00850744405	1	0.0004283828395	0.1020722344	0.001049393235	6	0.9999999981
9	116.5830795	732.0165092	-0.1105182209	7245.18303	192.3977742	82.77312797	1249.164465	2613	13917.73913	34.93204	1381.281267	86.25751724	62.12977732	158.3236484	481.5955443	6433.086317	-1.307643848e-05	0.02758648781	0.01193588756	0.005386130114	0.01497345044	0.008528975894	1	0.0008056533116	0.01351921644	0.01874029524	1	0.8886916093
9	117.6060705	411.8312569	5191.100798	10949.13863	199.5615273	-346.0303723	2267.972421	4164	5791.074468	1456.666527	2940.092933	173.0291525	273.7692936	289.6747778	1083.402631	4054.652441	0.4831347713	0.01846035395	-0.03329016946	0.02826696499	0.01760095356	0.02738109811	1	0.3856915885	-0.0162043401	-0.02270177655	81	1
9	118.428334	455.1955014	-247.8409327	12284.03875	1268.304348	2823.91204	2505.191364	4822	2299	82.38042881	2538.03014	267.994596	611.3664951	212.4329726	947.0742556	1137.840012	-0.01985624194	0.107244024	0.2305853397	0.008149173543	0.01647323725	0.01979054859	1	-0.0004277201643	0.1779777862	0.7683266769	15	1
9	122.4854463	547.0092972	-76.38207156	13384.45569	1444.269302	663.3480155	1665.591051	5162.5	8335.73913	55.72080208	1941.344276	218.1433562	136.4805503	264.1563465	714.2996112	2075.810023	-0.006001939865	0.1073784854	0.05055651101	0.004306872567	0.01275885578	0.007712832512	1	-0.0008102753299	0.1792889171	0.1520600051	13	1
9	123.44766	78.70201486	2298.718067	8292.762987	633.1102756	432.1927982	1514.75038	3243	20572.98936	599.8748057	1962.755192	154.604103	190.8671415	175.2388389	714.0327255	11042.35349	0.28179618	0.07638911085	0.05304934022	0.01913956801	0.02082707632	0.0269241488	1	0.23010522	0.1082267616	0.2280781479	73	0.9999447413
9	124.5006658	40.19040523	12.4045846	6963.044724	152.9728846	284.9420209	1243.539084	2547.5	2983.389474	39.6253112	1566.098361	98.42390521	100.8539922	187.4857497	541.4456561	1534.671455	0.001870566847	0.0228517135	0.03929396896	0.006122315094	0.01758939836	0.009938192038	1	0.004023319887	0.003425310215	0.1132277837	3	0.9999999893
9	125.3628513	593.3259221	-65.94160751	11822.56524	697.6056981	550.9728388	1615.9496	4370.5	7751.2	44.30806338	2095.871614	170.085731	132.836422	171.195268	759.1130923	3113.82492	-0.005767190857	0.06110082074	0.04835581642	0.004161607952	0.01319629911	0.007500711992	1	-0.001182105376	0.0830689211	0.1434813441	8	1
9	129.2409336	531.5138416	3583.381144	12326.79854	1383.25739	679.9102361	1854.935823	4991	20437.02151	858.8079842	2750.400162	255.9593134	241.9301739	156.1727033	1022.455711	9965.973005	0.2903939448	0.115705372	0.05626022322	0.01693995649	0.01823236996	0.01686989235	1	0.2375690098	0.1897607889	0.2420652068	75	0.9999999153
9	134.1100325	375.6419997	-114.4989126	15665.16251	427.6491358	381.5801945	2082.606906	5721.5	18005.01053	57.09411559	2856.697711	174.2521212	103.2500648	237.981842	1019.919339	7278.306226	-0.0079708446	0.02743610084	0.02467994076	0.004397823612	0.01222346377	0.005887580259	1	-0.004769535012	0.01329355864	0.06070980176	2	0.9999999055
9	137.279862	311.3711862	1179.257114	16994.45021	7284.247639	-28.24848483	1618.470131	8186	8609.784946	254.00862	2424.374949	1118.020994	113.8873114	228.8682188	1214.499409	2861.515522	0.07014207752	0.4409162527	-0.002006642436	0.009284755159	0.02195328124	0.007003952867	1	0.0599813685	0.8715038584	-0.003154499702	51	1
9	137.836366	451.7943373	1897.249243	11268.89321	1857.570205	536.6589083	2594.561748	4715	3632.021053	453.8787732	2596.548308	456.1869274	188.0566421	312.0078467	1054.963809	2287.985005	0.169420078	0.1711285094	0.05000022965	0.01358218857	0.01750849031	0.01678349619	1	0.1405566803	0.3078318135	0.1931462898	62	1
9	139.6091123	239.3524156	743.6462853	12877.86668	468.9914765	1197.898036	2015.373637	4771	23129.45263	207.0457233	2471.527732	138.4799901	260.0147404	224.5400192	844.0493127	10652.66623	0.05850935671	0.03734216094	0.08883781458	0.008406345131	0.01532183047	0.01585318426	1	0.05278928234	0.03188628058	0.2974717918	32	0.9999992833
9	145.4844461	176.0036375	6146.237127	12817.13935	3064.841653	-436.5141399	1665.767913	5613	10545.90217	1195.698991	2430.838403	552.0880394	270.5140642	195.5049538	1004.325453	4308.718249	0.4784454185	0.2452527652	-0.03495815466	0.02403863509	0.02194676069	0.0224467576	1	0.3838769872	0.4555144089	-0.02435380456	88	1
9	150.6561602	497.4221007	-129.9332868	10051.45355	958.6484451	2292.302714	2505.017906	4013.5	2252.746988	93.87583035	2972.678695	313.2941081	668.1308896	329.6119676	1138.304366	2164.645686	-0.01248838344	0.09655441125	0.2240278361	0.009964303833	0.019026434	0.02086424743	1	0.004970992111	0.1556296009	0.7472593688	15	1
9	151.5215892	396.1236841	909.6083838	10910.85943	244.4474858	1041.605636	2086.051752	4034	6898.158537	434.2829053	3209.574329	167.1943827	289.2220267	243.8815009	1136.853121	6012.451959	0.07282519945	0.02398662531	0.09741018116	0.04700327883	0.01975502892	0.01849820715	1	0.06470844169	0.003721677757	0.3300565029	32	0.9999999987
9	153.3261302	690.3105188	682.3835486	9591.899938	3817.871704	-29.55356791	1487.590837	4632.5	3599.869565	142.8198556	1561.951428	603.2247252	103.274356	185.0710849	720.5031993	1502.732538	0.07135254592	0.4010790027	-0.003413666044	0.00961018843	0.02011777706	0.01123254987	1	0.0605019454	0.7886479097	-0.008623148872	51	1
9	155.9145974	486.5641238	-70.87004668	9597.585204	522.4722799	1122.169063	2512.648317	3727	4632.481481	55.47795548	2704.598509	189.6387863	303.8178553	315.433847	987.2316252	2838.795713	-0.007831233074	0.05305766458	0.1148321813	0.006268051145	0.02048588565	0.01983793981	1	0.001336511954	0.06589283644	0.371579684	9	1
9	161.7705739	447.6756736	697.4309427	11691.69796	2916.210203	1014.085563	1797.072024	5141	3670.301075	250.9709039	3138.093911	780.6002315	277.9649987	185.0728684	1331.462339	3030.782062	0.06317517707	0.2446829309	0.08568906948	0.01340664303	0.02143142492	0.01568643204	1	0.0582137636	0.462953181	0.2924932831	47	1
9	163.352448	397.6266919	5893.273288	12695.35689	670.9593484	1079.149479	2251.00127	4860	5177.178571	1652.071864	3625.362003	223.10962	421.1968731	263.4343458	1334.45238	4500.226728	0.4705821853	0.05454712993	0.07683791546	0.02621756346	0.0159843869	0.03632357705	1	0.382980209	0.05829808336	0.3541473017	84	0.9999988974
9	170.3416233	317.2713193	1318.074494	19932.04587	725.5277562	643.0944922	2040.229325	7469.5	26144.67391	400.4073662	4531.948668	211.1741899	196.3226579	229.6485812	1652.204174	12284.60449	0.06364628507	0.03595362746	0.03334520452	0.008819432783	0.01206617774	0.008018405076	0	NaN	NaN	NaN	NaN	NaN
9	173.476628	542.2979699	2465.911124	14716.90545	1492.718378	599.2703175	2073.449388	5687.5	4758.757895	439.2816024	2556.67013	274.6097236	179.4061599	229.8788999	955.385544	2046.325787	0.1682924748	0.103331806	0.04078249352	0.01150459398	0.01466219857	0.0116529443	1	0.1384475986	0.1669483644	0.1596033478	59	1
9	179.4695202	475.7217338	-68.89145363	13028.8399	993.1842616	110.0828999	1912.455304	5003.5	13164.36559	56.1618119	2625.594931	204.0508025	79.55272307	311.2611927	958.9057679	5084.770526	-0.005582093298	0.07703440923	0.008498809576	0.004707426905	0.01282673204	0.006250441409	1	-0.003436298018	0.1164961832	0.006726682624	6	0.9999999914
9	181.725401	146.3824897	788.7293136	11812.02223	2777.795582	-7.047521576	1628.915153	5083.5	5835.537634	234.1778213	2943.566196	645.2453155	90.72946267	208.5976292	1195.789781	4011.026269	0.06653791132	0.231567517	-0.0005570654706	0.01143565473	0.02549519511	0.00833322212	1	0.05528235508	0.4362499138	-0.003818131394	45	1
9	182.8607219	455.1501096	-46.37446072	12556.93398	694.0934065	676.3175981	2239.0984	4730	5985.526316	53.57078485	2635.395043	174.748335	160.5207093	316.1382691	948.3884784	3326.776703	-0.003938100304	0.05948918257	0.05503995224	0.004645927938	0.01244854083	0.009408613107	1	0.0006988130845	0.07962556671	0.1668802797	8	1
9	188.3386476	418.8657675	16232.78591	15722.49123	1777.431993	-1043.84309	1781.473138	6470.5	4175.157895	2997.678806	2914.030951	381.2357738	506.474167	221.736125	1200.87558	2175.648929	1.030019505	0.1134406273	-0.0642171648	0.03452328543	0.01350154799	0.03580775036	1	0.823601778	0.1689843913	0.00254392353	96	0.9999999339
9	193.4601955	746.6404783	27.80298763	8076.916873	147.7436445	-8.366751279	1312.476002	2903.5	5860.297872	36.82349387	1315.678422	105.1780315	62.68676294	148.962413	454.9648812	2200.319419	0.0032570377	0.0186448104	-0.001168440068	0.004753999867	0.01485396759	0.008252280633	1	0.002512239717	-0.005051171027	-0.02578749021	1	1
9	195.3532108	337.985	2438.511339	13941.92297	662.5178357	-79.02223064	2454.913918	5282.5	1953.150538	618.1191494	3437.182748	235.2170518	147.7756503	487.2697273	1245.262535	1156.653343	0.1791002491	0.04906311157	-0.005789969563	0.0114347791	0.01711738086	0.01218638244	1	0.143655265	0.0542015907	0.0006443668512	55	0.9999999998
9	195.6964004	377.3743015	-111.9323274	8696.830887	471.6896503	2158.875623	2852.329328	3398.5	3578.5	77.9387653	3003.799133	194.4554952	703.2579001	383.9957236	1110.871434	3171.914204	-0.01180476698	0.05324317118	0.2401284123	0.009531755326	0.02137804584	0.02882493069	0	NaN	NaN	NaN	NaN	NaN
9	199.5443725	161.0202982	6561.080659	14195.13699	905.8363167	-386.3534469	2049.574485	5423.5	12083.74725	1492.959826	3126.204497	210.4085653	274.2189699	236.5182595	1139.534645	5047.455741	0.466363934	0.06400272674	-0.02663193459	0.02013827743	0.01834695635	0.02167770761	1	0.3730668721	0.07883266335	-0.00271550389	83	0.9999521361
9	205.5096582	175.2198263	1166.954786	17260.56879	7339.072734	-23.08968198	1505.157969	8254.5	11728.94444	236.6274449	2423.970448	1062.175964	123.836144	261.0095512	1194.581302	3301.122197	0.06950360949	0.4361068844	-0.00155370329	0.009106323965	0.02133535726	0.007876264109	1	0.0594541595	0.8615143738	-0.00185718569	51	1
9	205.6571513	454.6466116	-262.4542016	16020.88103	1608.613747	3768.174792	2684.540787	6290	4277.473684	91.05506786	2112.288638	266.8100914	499.5364139	274.2119144	814.0301655	1038.607659	-0.01672912844	0.1010520779	0.234441957	0.005443120505	0.01108204701	0.01645570054	1	0.002272978766	0.1650014195	0.7821973797	15	1
9	213.2377605	188.5991341	2520.662838	14616.27894	879.8606504	-99.67634166	1758.012284	5461	5009.709677	635.9632453	3401.412049	271.6890087	131.8904505	221.1408264	1280.203809	3036.329386	0.1761497927	0.06272396299	-0.007000592916	0.01398820857	0.01297260552	0.01050000048	1	0.1413332139	0.08268512735	-0.003907388171	55	0.9999999963
9	214.2588928	252.7767738	15649.01288	15115.58619	1736.273426	-916.5375559	1566.268332	6293	5236.893617	2998.30194	3012.149436	387.5915711	531.8481247	216.4154832	1238.999345	2906.778679	1.031015784	0.1204111091	-0.05846813063	0.03321103203	0.01493739302	0.04173526788	1	0.8248321936	0.1834130608	0.02272431884	96	0.9999999991
9	215.2884021	17.40327325	663.0624256	9904.328129	2283.853694	-39.54010792	1224.706492	4154	8258.851064	131.1670357	1402.543987	349.3905673	91.69796971	204.4703412	592.082348	4055.908736	0.06879443352	0.2320012787	-0.004378002319	0.008550974221	0.02030902913	0.009707568537	1	0.05685357176	0.4371287561	-0.01642320637	45	1
9	216.3853012	611.7124019	5193.27991	11079.38326	323.6294109	-280.6332513	2156.430389	4172.5	12342.8172	1227.731372	2669.291217	129.7187593	226.9741742	266.2662286	962.3676782	8074.103982	0.467128837	0.0307050476	-0.02661779121	0.01932909921	0.01598678753	0.02279676832	1	0.3733798863	0.009574856971	-0.003248962079	81	1
9	219.6642428	483.2916263	7439.887377	15245.46584	951.9758522	1253.017544	2188.643342	5944	6795.483871	1466.129785	2935.576883	243.1812275	425.7436923	268.4618864	1124.351837	4277.383375	0.4867499273	0.06305986829	0.0829250322	0.01645640436	0.01303451341	0.02675733684	1	0.3964254904	0.07558313548	0.3791190791	84	1
9	230.3320592	287.3215431	993.2240135	17924.78475	2086.972032	1614.721393	1894.221635	7111	15878.22826	238.6267072	2755.159133	433.2395975	310.7219725	218.3872317	1115.864168	5282.778361	0.05633668194	0.1195827343	0.09258909169	0.0083229729	0.01517075037	0.00956211898	1	0.05203059412	0.2029214233	0.3117520767	40	1
9	230.5389	456.424954	758.3954444	11412.65443	2755.999286	1018.057047	1837.253875	4974	4085.385417	218.6130904	3073.844812	768.972166	298.2088571	193.1803105	1300.748767	3244.657965	0.06630585738	0.2455672455	0.086962238	0.01261514822	0.02233432937	0.01408834348	1	0.06081638308	0.4647106764	0.2976363651	47	1
9	236.6861492	212.4997962	2046.858099	12776.66806	2262.929608	613.9220962	2445.565154	5359	6685.095745	529.3317168	2896.152771	457.87234	211.3082648	616.0766515	1155.125394	3286.228305	0.1624605408	0.1699282419	0.04842758822	0.01294865234	0.01945055264	0.01621998712	1	0.1348583453	0.3055074109	0.1860586995	62	1
9	236.7100777	344.4765621	-44.38218723	16323.31511	3892.477541	398.8182234	2565.5868	7068	4052.957895	79.22691319	2742.701016	767.0349892	134.9727494	310.5003278	1209.521575	1639.869552	-0.002756310512	0.2425827121	0.0249742517	0.005138686068	0.01881308908	0.007441848949	1	0.001386267494	0.4605537523	0.06788907187	21	0.9999717335
9	251.357866	570.3214387	-265.1594644	14669.27178	1557.187154	3393.129558	2229.570811	5757	5613.797872	63.4915679	1907.999516	190.7717963	474.1216566	199.9009394	700.2274201	1516.350391	-0.01865748305	0.1067161538	0.226816458	0.004886489043	0.01110512741	0.01614776248	1	0.0002889574241	0.1768808628	0.7556282266	15	1
9	257.2450151	509.454634	3396.113077	11696.46078	2829.916118	757.1891806	2347.620066	5164.5	11522.91304	937.3787293	3171.126597	648.1303402	266.2709738	237.2851537	1308.973916	6954.528056	0.2968285816	0.2426473543	0.06540832624	0.01504381128	0.02463551104	0.02089327717	1	0.2444703103	0.4535113864	0.2779809453	79	1
9	262.2860922	736.4071959	-10.96829502	9235.706246	936.5967436	151.7435628	1409.421425	3536.5	6272.734043	48.55503297	1947.265849	192.7100187	85.87775687	152.156728	713.2694205	3365.383153	-0.001019681787	0.0997744973	0.01639251406	0.005862747438	0.01463493899	0.008638310374	1	0.0009369815384	0.1636187278	0.03549366057	12	0.8804136658
9	264.1577217	604.0245725	-75.26555688	13896.20368	296.1520914	713.6043802	1728.607698	4980	6693.073684	48.75073751	2688.759749	130.5732733	140.7420709	174.1671538	914.5915002	2819.486004	-0.006037650458	0.02212597388	0.05082557622	0.003628235382	0.01170564892	0.006889895861	1	-0.001594794955	0.002011198553	0.1510233293	3	1
9	267.3478166	140.21209	11054.43929	10616.01508	1139.845491	-869.7736192	1856.279696	4459.5	784.8085106	3151.061596	3010.319497	345.3773755	496.2586259	263.7907177	1212.21292	461.3979757	1.045502971	0.1095545594	-0.08155548761	0.05473061453	0.02213774314	0.05701122792	1	0.8348881876	0.1606782948	-0.05354674532	96	0.9999999578
9	269.7184778	72.88121917	3012.191811	10452.63563	529.0014378	-183.5264083	1898.747501	4015	5837.56383	750.6321782	2605.121097	182.136111	168.736583	219.0466608	961.736637	4260.78515	0.2932130343	0.05162911564	-0.01698636169	0.02050888093	0.01603502797	0.01866085039	1	0.2345698796	0.05700311806	-0.01080648462	72	0.9999999994
9	283.3633276	200.2445577	5890.50139	12000.12015	722.1585831	-347.7190706	2134.187016	4662.5	5174.83871	1814.007135	3721.469659	221.9158472	288.9491976	320.6864016	1374.880688	4884.276993	0.4892324029	0.06019422886	-0.02544405105	0.02670010928	0.02394707438	0.03128612277	1	0.3914664942	0.07037956279	0.006700354452	83	0.9999875151
9	286.3062234	708.3582572	5222.257178	11285.03167	2534.243642	-394.679953	1558.621381	4861	11256.06383	1070.378973	2244.204574	462.2311916	229.8792263	174.2155544	923.5319844	5373.126578	0.458427737	0.2252043174	-0.03515774443	0.02223358372	0.01618184793	0.01949149788	1	0.3676127396	0.4142858749	-0.03024035067	88	1
9	293.5300414	476.8037221	-186.0627273	18492.34259	1028.675775	2098.621608	2101.019657	6999	8759.451613	68.63199851	2841.985854	303.2074067	337.8060255	206.0404212	1110.112175	2625.792077	-0.01071230864	0.05981055183	0.1147833177	0.003578203284	0.01263843167	0.008382039045	1	-0.0009182333639	0.08000145415	0.3708840869	9	1
9	299.2447711	636.5489264	6393.680985	13426.53614	407.9454066	-345.9456855	2085.152437	5137.5	21089.80645	1440.514166	2912.570762	144.3601727	279.4404496	338.6469151	1028.349293	9028.687716	0.4762206016	0.02978214001	-0.02650363573	0.02017457201	0.01474212869	0.02099721599	1	0.380677456	0.00744627822	-0.0007243621777	81	1
9	301.5657324	40.10836227	3140.209854	10869.13911	649.5738379	559.7405794	1981.495466	4194	13788.82796	668.2586392	2013.321326	127.8997978	223.2254749	258.9123254	730.9800283	7224.911034	0.2963341894	0.06381370349	0.04800343293	0.0168519294	0.01581541291	0.02248300948	1	0.2413394577	0.08178135801	0.2138674827	73	0.9999999677
9	303.5217339	271.2630785	2561.012579	16608.88105	1034.11428	2337.128205	2089.478802	6207	7208.755319	617.6687902	3319.75503	291.0662725	560.8594506	220.2040213	1278.52148	3579.279878	0.1590902117	0.06432936982	0.1433282722	0.01165750306	0.01548976235	0.01863675414	1	0.1372602992	0.08528808628	0.5094308432	57	1
9	306.3039919	8.276971391	8104.323609	8078.333709	960.5169285	-664.2304804	1280.51429	3395.5	3326.510638	2150.82163	2143.436493	236.56468	370.0181616	167.8656789	850.0804317	2248.287189	0.984296207	0.1181856623	-0.0793451823	0.04753049075	0.02543193313	0.05562698281	1	0.7859724431	0.1800138261	-0.06023593291	96	0.9999997147
9	306.4498017	313.3270064	532.3380451	8059.443565	1426.614499	822.1143715	2426.170457	3377.5	3675.946809	238.7800422	3266.019854	547.2698791	319.4240435	416.5831932	1325.301686	3988.033893	0.06706719392	0.1736430211	0.09860317539	0.01347093496	0.03482080157	0.02346385564	1	0.06151934831	0.3150446557	0.3362290521	44	1
9	306.9993886	425.9338813	549.6701945	8342.834678	918.9414861	279.8718103	2013.944522	3287	1917.25	244.1891994	3850.334565	378.298122	177.6872079	365.3699289	1456.207595	2002.685212	0.06575116372	0.1012742372	0.03686377265	0.0126511902	0.03123732025	0.01633132376	1	0.05586087765	0.1650518896	0.1217888595	39	1
9	313.6559387	723.4618026	744.6678896	11924.33863	1187.365082	294.0730009	1353.816822	4550	13846.45745	155.349827	1861.327521	202.3439294	104.7207507	146.5352616	688.34069	4486.96946	0.0619088525	0.1018741275	0.02496604239	0.00850370186	0.01425282491	0.009076468273	1	0.05202141993	0.1664766564	0.07994796739	39	1
9	315.9069893	383.7151503	867.0221464	16496.39275	1037.225283	3484.325708	2355.832464	6295	12063.07447	203.071036	2559.79493	233.1762129	602.1174604	248.7451489	978.4474256	5291.311077	0.05244711838	0.0655490552	0.2170713839	0.007851400602	0.0111782798	0.01892618606	1	0.0563738637	0.08971842701	0.7379852724	37	1
9	317.4829212	89.67707191	7684.038643	11437.01238	277.7993344	-554.009634	1813.949153	4345	9889.715789	2234.243574	3308.521843	171.6497778	371.3079623	199.7101149	1196.256912	6937.540241	0.6816605328	0.02392398869	-0.04701896751	0.03821541337	0.01941147886	0.03835607392	1	0.5442352725	-0.009295196262	-0.02281249447	90	1
9	327.4330978	664.218262	2031.565361	12448.62786	1346.826925	478.5420458	1780.067897	4933	7497.16129	476.6957267	2822.050399	274.5485951	188.955238	175.0229476	1054.349159	3793.162651	0.1631466332	0.1082740244	0.0396033741	0.01098988066	0.01600196344	0.01335606339	1	0.1342861019	0.1773522601	0.1544402994	59	0.9999999829
9	333.7141156	340.6583424	-94.11584263	16868.43215	1013.904894	406.3608643	2005.300249	6300.5	13986.45161	61.57579356	3143.017575	274.0487978	107.5601586	201.9145284	1205.105968	6059.187346	-0.005752954144	0.06347265893	0.024652903	0.004425810386	0.01252104916	0.006751909186	1	-0.002664025308	0.08817832766	0.06196798259	7	0.9999999954
9	333.445136	389.6848152	5450.425193	17733.20787	1819.77301	-188.1684269	2435.339851	7028	10525.15957	1067.104996	3418.494486	435.783811	231.6570858	238.8427038	1384.674809	4700.830335	0.304086078	0.1022459065	-0.01130992246	0.0124068034	0.01231135939	0.01470759939	1	0.2441202511	0.1619651066	0.01246334094	74	0.9999999881
9	341.2903239	228.4877361	1035.586116	17065.05064	4103.984088	1507.172703	1502.217345	7305	6391.389474	214.0385737	2611.318941	743.2388585	290.2328886	191.1820569	1157.931826	2642.478903	0.06231630384	0.2550947514	0.09024972417	0.008226313828	0.01656325522	0.00940811233	1	0.05791016522	0.4845893412	0.3082235837	47	1
9	342.2866882	325.68649	3048.044777	9541.415132	470.4705698	578.9041203	2448.586309	3704	5140.141304	1084.496875	3452.920124	186.1193351	284.3461832	346.8397797	1265.3368	3800.962971	0.3174210396	0.05197914663	0.06248447025	0.03466958145	0.02625386959	0.03274808427	1	0.2590856294	0.05657987899	0.2684244842	73	0.9999999985
9	343.5009346	142.7203303	-92.65986621	11937.98097	2811.414203	1320.917002	2067.997337	5122	2965.927083	86.34209742	2497.839575	628.3621935	280.1283187	235.0453501	1054.155335	1801.652097	-0.008233199415	0.2353209687	0.1118534088	0.008164258761	0.02568322873	0.01409668699	1	0.002476166823	0.4449279359	0.3654112505	23	1
9	348.5071587	521.7276625	11946.50695	11469.53858	692.6358471	-870.7915859	1996.820744	4723	4364.322917	3863.242268	3940.926256	243.7399262	585.6939248	249.0279683	1509.309312	3549.243823	1.017614654	0.05963561644	-0.07091216974	0.04037904333	0.01889343397	0.05843305819	1	0.8127277026	0.05743550716	-0.02466699791	95	0.9688749355
9	350.5961613	612.6742348	973.6776935	11618.64287	347.7561341	31.31692222	1944.751113	4353	17822.28125	251.663284	2570.860783	119.3054309	92.88062394	192.877196	897.7977545	9218.410543	0.08450200863	0.03037324685	0.002388573919	0.008046778537	0.01261472173	0.008724962043	1	0.06806736401	0.01744652059	0.005960994255	30	1
9	356.9172634	292.5429019	2161.944795	13153.57243	1262.229379	1779.941618	2649.479068	5123.5	2435.032258	542.6415323	3293.360778	355.4036457	461.1402419	395.8112507	1268.292448	1707.148025	0.1680631347	0.09796299567	0.1408297475	0.01568230025	0.01794245481	0.02191582697	1	0.1446088391	0.1550396657	0.5037281496	60	1
9	371.4999405	152.1135628	877.7980474	13378.14249	2345.502546	-5.188482177	1684.032979	5550	10963.07609	215.8831657	2603.646157	368.7470499	93.29639401	231.9826433	979.1594157	4873.565117	0.06411717201	0.1749962013	-0.0004005621286	0.008737925377	0.02158985734	0.007620009496	1	0.05283607357	0.3186682639	-0.005149506756	42	0.9999999999
9	373.5937514	403.3053069	-272.3600486	16186.10676	272.3081345	3774.975191	2335.172551	5803	4622.138298	75.76251095	2402.480856	159.4845234	551.5704807	237.9270828	858.6149561	1479.330651	-0.01691441716	0.01687482819	0.2327436912	0.004292553315	0.01065585745	0.01242531269	1	0.001252399373	-0.01002219062	0.7743795676	5	1
9	376.5259751	419.3154466	2276.866361	13931.22338	659.2187066	2000.714269	2545.08941	5244	1850.21875	557.411603	3229.417021	225.6981915	461.6816667	235.6123567	1190.41385	821.0840101	0.1650736582	0.04933740676	0.1400875551	0.01218376882	0.01309525917	0.01809242893	1	0.1417206035	0.05400037352	0.4993514653	57	1
9	387.4614524	514.3182562	4258.911129	13823.97637	708.8183424	-188.1440344	2364.919688	5284.5	7207.968085	1021.451273	3168.48751	180.3235157	220.6878986	293.0684877	1156.232566	5090.095422	0.3082800278	0.053040339	-0.01364902538	0.01626659057	0.01288387295	0.01701313596	1	0.2468913739	0.05956694257	0.004278774136	72	1
9	389.9152059	610.7708893	4163.835912	8802.939904	132.0387307	720.2321391	2106.549371	3322	2453.62766	1372.938677	2889.52813	134.1110709	331.8015595	263.1393298	1077.148702	1996.288438	0.4709707301	0.01592030954	0.08013306264	0.02257461353	0.01775824251	0.03929289394	1	0.3831524582	-0.0220572499	0.3646937991	82	1
9	395.0346549	389.8481221	-145.2131263	16571.37846	500.7836268	424.3005625	2119.041789	6014	23684.95745	56.92679299	2897.39386	173.3290632	86.80292764	212.8911312	1055.089676	9216.686414	-0.008670243405	0.03132029723	0.02633564854	0.004590169323	0.01232785292	0.004915910388	1	-0.005189957615	0.02137410493	0.06633116627	2	0.9999999982
9	402.5130817	428.1705902	8954.196704	12885.24735	2310.235943	-498.6969248	1966.129505	5642	18342.09574	2634.957629	3739.194457	574.6771884	381.3267762	234.4433725	1520.760188	13503.93318	0.6861334327	0.1753128277	-0.0363914764	0.03266848131	0.02356805047	0.0354506679	1	0.549877965	0.3053248187	0.01829024752	93	1
9	403.3401633	376.6480866	-96.75737975	18647.43764	396.1841011	1026.488934	2015.683584	6756.5	8236.595745	51.93368991	3555.303579	200.6844748	213.9031408	234.7163652	1316.670339	4613.300713	-0.005748334315	0.0218234637	0.05519470488	0.002894785764	0.01032818961	0.005871428998	0	NaN	NaN	NaN	NaN	NaN
9	408.3851702	164.317275	8040.476701	11283.93469	997.3741251	-458.0787622	2123.137146	4642.5	27902.36842	2168.217918	3017.46507	182.7044114	335.4739138	206.2709649	1111.496552	19282.56819	0.7030809931	0.0854063173	-0.0414138982	0.03629063878	0.02804372978	0.03515500393	1	0.5623468127	0.1180194373	0.002958376217	91	0.9998547957
9	411.2767193	296.683996	2450.38989	15896.7505	896.8299658	2212.841845	2110.754898	5948	6120	586.9632206	3193.99404	268.12583	520.2982752	232.0556837	1223.331046	3254.363298	0.1603490051	0.0594336725	0.1430330681	0.01386304636	0.01195345839	0.01826115707	1	0.1382075678	0.07508116344	0.508600787	57	1
9	411.495988	659.2628447	1865.500077	11193.8253	3550.64649	-83.60386295	1992.08846	5156	3924.531915	357.8923084	2002.718951	597.8844864	135.134612	297.999073	867.1859284	1776.358809	0.1697805406	0.3216651178	-0.007854029783	0.01173640937	0.02245785667	0.01290630515	1	0.1385136057	0.6212873354	-0.002417106372	66	1
9	412.437955	519.652359	-166.4836173	16013.74853	5077.815497	1717.651717	1804.054753	7264	17308.87368	84.50672877	2356.151727	793.767946	271.0522299	230.7617959	1061.442627	5706.169135	-0.01046676468	0.331427891	0.1104199731	0.005501917277	0.01748014017	0.009050067398	1	0.001462978127	0.6448374218	0.3621523172	27	1
9	419.4278624	501.8293648	-102.1377426	15118.53341	773.6510935	1588.204241	2338.975512	5662.5	3487.041667	74.2967571	3797.142156	299.081653	458.7574206	354.7255795	1418.79241	2471.691873	-0.007565870019	0.05397804381	0.1122599946	0.005004454964	0.01511399311	0.01478620412	1	0.001393495826	0.0678198907	0.3628117064	9	1
9	421.4668303	755.6922568	2215.678313	7808.995401	482.914851	349.9406571	1755.851762	3074.5	24328.70833	449.6039047	1471.286491	117.4961429	155.6902383	187.7824394	535.0641627	9953.836104	0.2865709087	0.06571370152	0.04761739973	0.01806281935	0.01728680653	0.01946446251	1	0.2334942958	0.0859591719	0.2102706282	73	0.9999999098
9	430.451365	350.2698353	-328.5947056	17476.72134	1873.884085	4066.789915	1959.976967	6791	7250.180851	83.03520838	2213.435606	340.742666	626.9919176	192.7019326	907.656173	2356.360457	-0.02021773646	0.1115291732	0.2348126507	0.005653110609	0.01292135887	0.01510617418	1	-0.0004088943896	0.1868650568	0.7828871508	15	1
9	438.8004676	521.5239412	1255.804475	15154.18016	431.1765997	51.30664064	1856.159966	5558	29936.75269	253.4184323	2289.833458	133.3953601	108.6428432	184.200196	789.6206737	9222.423166	0.08228584332	0.0287346168	0.003272020029	0.007867196197	0.01134348812	0.0078791919	1	0.06632988402	0.01408333232	0.008438939787	30	1
9	438.6366725	572.3353903	3001.840913	10063.37568	479.8201786	527.5893062	2087.891549	3769	4484.210526	1051.229378	3542.303019	213.2727118	273.8369916	255.280838	1299.851685	4815.78261	0.2966513914	0.05193747028	0.05553455637	0.01755132959	0.01863481165	0.02748950634	1	0.241967724	0.05702185027	0.2395879397	73	0.9999998231
9	455.418542	181.2612701	-209.7779631	16080.82551	3849.400261	1691.95035	1578.034569	6876.5	10849.98936	87.12247478	2333.255179	563.2413265	302.1306457	217.8871941	985.0982289	3618.50115	-0.0131610883	0.2460960642	0.10914261	0.006226106558	0.01542480725	0.009204573083	1	-0.001555361631	0.4674673638	0.3551624005	23	1
9	456.465292	426.2627011	-58.66059747	16072.52076	372.0136252	118.8489721	1753.873069	5697.5	7367.978495	48.65785171	2925.62933	180.4942987	84.44991048	220.6635962	1056.022911	3550.22672	-0.004019904772	0.02387944458	0.008155111857	0.003472041232	0.01258365552	0.005551770757	1	-0.0026861733	0.005930956169	0.004695372634	1	0.9999994964
9	459.6691513	506.2940403	4044.732679	14464.87468	389.3549758	2939.516099	2069.257877	5375.5	16287.79348	871.489095	3079.108204	151.251549	656.2697259	234.2970739	1088.843539	9263.691531	0.2772666573	0.02734826378	0.201860287	0.01342990951	0.01487267235	0.0274687832	1	0.2355348672	0.005238331913	0.7379987738	71	1
9	463.6066142	382.3311596	7839.866778	16605.33473	574.0727232	-343.6249107	2127.60943	6275	33732.79167	1513.830737	2979.324403	172.8541512	262.8070487	211.7955137	1104.923381	14971.37065	0.4754374313	0.03679309917	-0.02076304835	0.01862159202	0.0131983381	0.01658698071	1	0.3804792016	0.02200000874	0.01900652439	81	0.9999999999
9	467.3194794	35.24237501	2342.234998	8367.272053	250.2737634	1626.253682	1738.331545	3164	9495.173913	530.0267379	1674.445527	129.918615	413.6851413	238.9035637	592.4128265	6267.521289	0.2817059628	0.03238417326	0.1893756396	0.02160595038	0.0215752786	0.03406629211	1	0.2383464005	0.0157018692	0.6962008115	71	1
9	468.6051269	407.4254582	4656.107607	15391.88251	1096.577884	994.8368299	2072.679961	5834	35799.82609	954.7382274	2768.594915	203.06942	274.3996919	185.7804325	1035.855799	15925.65475	0.3005933613	0.07224653432	0.06500885138	0.01618550478	0.01423406691	0.01672324547	1	0.2459219003	0.09909164188	0.2735917117	73	0.9999989114
9	468.6251576	565.5811842	657.0261452	10747.38468	611.1832268	959.0305427	2069.890152	4097	5154.210526	177.6501563	2743.100287	182.5805494	265.0990126	297.6739045	994.4838896	3196.939227	0.06148186957	0.05723385933	0.09038123426	0.007942418175	0.01572282041	0.01395033924	1	0.05545455482	0.07316987915	0.3039431535	36	0.9999999909
9	472.6571966	549.5312099	-10.88569472	11175.5687	3614.147291	69.69121992	2409.654904	5149	3739.319149	75.55221833	2426.573591	780.3918538	127.1965648	624.7880358	1066.347861	1783.071201	-0.001002247553	0.3258420549	0.005958995026	0.008165236182	0.02128255032	0.01459264596	1	0.00233409283	0.6337879042	0.004773900403	24	0.9999999999
9	490.5603061	335.352763	7337.29846	15570.71758	2404.767473	-359.2624309	1971.006141	6407	11295.31915	1681.475896	3481.818303	574.942405	292.3014564	227.5181707	1429.095793	5974.602831	0.4773056749	0.1649157557	-0.0235071021	0.02063015665	0.02022554798	0.02221785704	1	0.382965392	0.2883996433	0.01294240392	87	1
9	506.7407792	7.631396356	6639.827778	6882.777978	765.5656471	-531.0454066	1076.904381	2841	2207.712644	1699.29106	1739.096826	202.6454663	310.0715928	218.4491338	694.7030698	1729.425687	0.981207893	0.1148382895	-0.07218315813	0.04725846096	0.02136770798	0.0490878158	1	0.7839205941	0.1730703788	-0.03639660709	96	0.9999974025
9	506.6183304	681.0909108	-39.69065635	10260.56259	217.7707785	475.3784457	1574.514924	3681	5343.085106	39.59458669	1804.327129	118.5087509	100.787776	137.4365184	631.4794404	2215.862121	-0.004443473344	0.0227993877	0.04732905443	0.004186590432	0.01206990623	0.00716978138	1	-0.0005323859471	0.003401145713	0.139383347	3	1
9	511.4296036	169.6168682	775.8950595	11030.30761	3546.349806	354.7268522	2180.577663	5049	1308.574468	204.4750894	2668.767403	839.000398	145.0887184	244.2413795	1175.045244	1015.518846	0.07175461066	0.3188101674	0.0328402767	0.01060191406	0.02242749469	0.0119936331	1	0.06239571398	0.6172947651	0.1143504288	49	0.995502821
9	514.3016387	354.0131991	5668.169102	7924.425887	132.4776619	-299.9608542	2489.402511	3174	2566.978723	2529.78421	3471.578721	139.148262	296.3322294	505.0018422	1285.375641	2791.746445	0.7190612464	0.01461895145	-0.03745036518	0.03775136235	0.03320518638	0.05003249412	1	0.5747867911	-0.02957420573	0.01875992834	90	1
9	515.5726858	224.6043018	-31.42373272	12978.16664	202.9142741	284.3046582	2014.576482	4685	8573.728261	42.8382231	2651.986782	138.1241884	90.5399056	224.8489694	916.3081457	5670.585756	-0.002340597013	0.01451171066	0.0231180133	0.003657646081	0.01245656911	0.006165897913	1	-0.0004667301431	-0.01369926319	0.05637156013	2	0.9999923465
9	520.7776587	603.6919091	1210.578676	7061.114197	2929.342008	-61.43604377	1858.473227	3514	4755.086022	346.2913313	2125.157382	869.0682597	121.379691	243.6239686	1009.05816	4533.748844	0.1742581085	0.4282395813	-0.009290298323	0.01788690137	0.03409868913	0.01895317123	1	0.1429826839	0.8428093674	-0.003856674092	68	1
9	522.5345753	546.6740683	-198.6277653	11874.96388	229.4096473	2708.62176	1981.319475	4406.5	3672.368421	70.63702483	2325.322638	126.3864471	506.230561	224.3363139	838.4527531	1588.677324	-0.01724382621	0.01966104532	0.2258696193	0.005302826173	0.01097492703	0.01905669148	1	0.0005738999139	-0.004169368212	0.7507090304	5	1
9	526.2304074	247.8261475	-77.38759401	15784.24779	881.2711992	358.9422828	1789.64432	5809	15833.52128	53.51216	2063.801879	191.6300801	95.54463275	219.6770619	747.7246705	4496.75987	-0.004921182262	0.0577911782	0.02254117515	0.003637403358	0.01164117022	0.005255516172	1	-0.002182778501	0.07636083758	0.05476742036	7	0.9999999573
9	531.3297242	194.694943	3112.040485	10316.91691	2470.586478	-110.6532702	1886.948407	4565	2604.913043	862.6358444	2868.294171	736.68394	187.4543913	254.3905452	1248.83232	1999.149174	0.3018115672	0.2343290474	-0.01311042974	0.02037016184	0.0282443021	0.0202977039	1	0.2433769559	0.4366882658	0.008756129256	78	1
9	531.3300485	360.496033	2626.929388	16597.36522	5321.582402	-57.14774575	1635.32523	7619	14351.53191	454.3968948	2467.323958	824.4617093	153.1196206	234.0621313	1145.911792	5430.566965	0.1643496893	0.3273128382	-0.003761701467	0.01094809696	0.01754025149	0.0104481722	1	0.1344666064	0.6331252997	0.01050966423	66	1
9	533.2639088	416.4486658	4129.811713	14285.95643	332.3219688	2956.480642	2259.252229	5329.5	16689.43011	661.0402677	2222.025616	154.256149	529.8716734	204.2847046	785.1287336	6504.381861	0.2900620355	0.02314502125	0.2030442932	0.01500684009	0.01263774423	0.02148446076	1	0.2458442351	-0.003804464715	0.7450069644	71	1
9	535.5044922	655.6481148	1506.75745	9413.306461	1609.80063	359.2873943	1662.390551	3845	9606	347.2911992	1971.150063	320.5245287	139.9524408	189.2650437	792.6353478	4787.233816	0.1615623152	0.1715768983	0.03879338212	0.01421341589	0.01794930051	0.0153976891	1	0.1335364984	0.3090284962	0.1527286796	62	1
9	556.4141859	78.36529258	1524.842985	9030.656138	134.2909644	361.6939584	1558.380218	3312.5	2825.425532	340.3930962	1947.539442	116.551214	149.602876	173.7271985	694.0207812	1807.07657	0.1656413314	0.01577562035	0.03786086369	0.01446244196	0.01458726551	0.0142614526	1	0.1353386677	-0.01503575555	0.1469140968	53	1
9	558.5412462	374.7385826	-6.137332868	9941.779003	142.1380958	210.0387435	1912.688572	3586.5	4858.365591	46.19747939	3365.501339	132.9501339	102.1540433	231.3688641	1188.251949	5321.834887	-0.0006333800726	0.01410488684	0.02328491009	0.005686503125	0.01647632809	0.00969444376	1	0.0009107586312	-0.01458564589	0.05734085623	2	0.9999992643
9	560.7854711	286.5793833	2226.861271	12622.15922	1203.725616	-66.68595505	2435.599755	5059	3445.44086	451.9076479	2452.074636	262.3922854	139.3453658	231.5862725	923.1314608	1991.833285	0.1747195178	0.09596931993	-0.005245923435	0.01181765921	0.0152370047	0.01294641658	1	0.1405986263	0.1518361417	0.00255449746	58	1
9	567.4214588	330.4404719	12525.93074	12214.42143	904.6288882	-866.5778044	1845.052726	5055.5	13892.90526	2548.871497	2425.807091	188.0934776	457.0327133	244.9542348	949.9735662	8465.106185	1.028628088	0.07390069925	-0.07122359187	0.03487455436	0.0152973556	0.04025648626	1	0.8216784631	0.08684837074	-0.02280379068	95	0.9999991315
9	581.7113264	277.7149732	8058.783892	11553.16261	2070.850865	-411.0552606	1813.618078	4957	32825.55789	1619.306137	2278.437913	344.4652623	322.6854869	200.8086642	921.5523791	17182.80092	0.6909410613	0.182249302	-0.03534816319	0.02763559124	0.02033071241	0.03175593473	1	0.5538669863	0.3196305956	0.0231781317	93	1
9	587.583791	143.3958373	-73.27529832	12035.8546	357.9189271	249.8388923	1498.880782	4339.5	22868.07447	40.96330735	1886.612876	132.3479505	85.15961684	202.1489198	637.8837148	7529.990576	-0.006599512708	0.02922909459	0.02167809993	0.004156080214	0.01383945363	0.007174895136	1	-0.003844253428	0.01701299759	0.05074510659	2	0.9999968268
9	589.5597348	365.1264683	682.6827461	8127.557497	120.4110399	24.89910781	1932.921199	2957	4398.712766	242.6270411	2577.866529	113.8949705	85.62005001	228.5835486	901.0942042	4675.424334	0.08943378071	0.01569576004	0.002682867162	0.01147028615	0.0235216904	0.01306178996	1	0.07191218475	-0.01318962808	0.007805160583	30	1
9	590.7523802	459.4453606	1814.187716	11453.65043	1739.37459	1440.126368	2103.978039	4658.5	2583.752688	402.0630875	2397.025743	391.6117922	330.5544264	211.478031	964.0435611	1543.963439	0.1616631453	0.15433634	0.1323145221	0.01230457294	0.01539560433	0.01954534542	1	0.1394380565	0.2724746848	0.4742005975	63	1
9	598.8256083	564.9149972	-81.35053595	11979.67283	752.5831477	570.2263715	1531.37992	4556	14217.63542	50.66963179	1668.12145	150.2997605	122.7898147	142.3141177	607.1604606	3719.994208	-0.006811154531	0.06548354555	0.04924175453	0.00463749731	0.01266804642	0.008196739769	1	-0.001923811641	0.09219979723	0.1463834622	8	1
9	598.7226933	588.5145068	491.8069146	10156.89364	268.3203372	1980.242144	1664.813426	3796.5	13768.33684	151.9910785	1835.276375	126.4060144	372.7779574	187.8667855	661.6167368	5448.895913	0.04993775097	0.02782095676	0.1998173027	0.009232297404	0.01379244816	0.01936729706	1	0.05291458669	0.0114524384	0.6771481312	33	1
9	599.2534465	484.5605395	3080.8226	10371.95945	713.9075248	-156.9633824	1889.358663	4102	23403.32979	711.5076002	2304.297741	163.3680602	152.1049545	175.9688979	843.3054776	11047.96083	0.2931179702	0.06949902129	-0.01596077919	0.01607378311	0.01536400891	0.01698656325	1	0.2347211494	0.09415680703	-0.006889941989	72	0.9999985917
9	607.4872437	192.2832341	-137.9275957	11596.44798	1304.799131	1261.326581	1595.774492	4568.5	15534.97895	57.45491979	1715.426007	199.3541441	210.3493041	189.126693	643.6283824	5109.018157	-0.01181127832	0.1101929138	0.1087333097	0.005416428366	0.01532016363	0.0109233035	1	-0.001730261248	0.1848385474	0.350958261	14	1
9	614.7564796	215.1862991	-22.53261359	9931.170949	3239.773691	186.8046959	1526.155736	4508	5454.989362	79.39169705	1806.196482	567.9100614	89.74009728	171.5846312	791.3226221	2924.135816	-0.002171300011	0.3298714818	0.01969577803	0.008496624346	0.02725655694	0.008810503139	1	0.002310063817	0.6420906692	0.05186313985	25	0.9995326303
9	622.2920295	323.2299853	4446.170443	9284.519188	2053.658855	-275.5495854	1628.354879	4073	3329	1270.8872	2524.805615	571.8584745	229.0545806	225.004302	1078.772662	2873.709049	0.4734238335	0.2351960869	-0.03171135264	0.02632376909	0.03150648825	0.0321017042	1	0.3799620956	0.4346931428	-0.01459989157	88	1
9	625.651026	417.6471643	-146.7031786	11296.63716	3851.627776	553.0830696	1511.327618	5178	20142.34737	92.43467817	2036.236765	658.0139384	125.0356857	210.6803405	896.0451989	8445.337447	-0.01363276863	0.3442666516	0.05043666781	0.009312791675	0.02184504604	0.009294180073	1	-0.004795732822	0.6720569544	0.1552706314	26	1
9	631.6040217	456.3173568	-139.160501	10866.84963	175.9408479	2392.428791	1680.209917	3964.5	2456.1875	55.1626836	2148.697027	116.0988391	476.9362348	198.2889056	743.9664646	1487.007148	-0.01302017174	0.01652629427	0.2161228048	0.004796820501	0.01234281612	0.01728639212	1	0.003313199615	-0.01071171056	0.7180946789	5	1
9	634.9784079	380.3729547	10876.70492	10778.53401	425.6825944	-737.4970633	1773.53403	4289.5	27233.5914	2185.802949	2116.259409	124.2254384	353.9818782	187.8279949	778.1250331	14939.18565	1.000531433	0.04034856853	-0.06514897829	0.03160920652	0.01586995275	0.03535306731	1	0.7992071537	0.01767822738	-0.009320931287	94	0.9999797662
9	649.6136666	326.4903136	720.343686	11005.7713	4506.235911	2.329967807	1432.4874	5314.5	6185.27957	194.4604974	2401.925906	934.1752492	96.87479373	157.8574598	1126.730124	3381.899779	0.06841421464	0.4102338642	0.0002200302277	0.01034301324	0.02466168616	0.01011463236	1	0.05845836994	0.8077249729	0.003395899834	51	1
9	655.4122104	187.2476104	682.3851401	10848.51475	3385.183156	278.79276	1266.210942	4902.5	8302.957447	162.072319	1719.340445	522.9666115	120.6661517	166.6500165	741.4892553	3360.830821	0.06486060685	0.3180468223	0.02753955406	0.01055820142	0.02331350928	0.01044902763	1	0.05651568733	0.6159053516	0.09445856984	49	0.9999952161
9	659.4122083	135.6835641	2263.005991	7899.866468	1303.406227	413.07055	1343.800151	3293	16870.46316	460.0736871	1466.012869	259.7986773	163.2881194	164.3764052	593.9642352	7290.94122	0.2853413689	0.166321461	0.0530375422	0.01930468464	0.02059315737	0.02208201644	1	0.2337659392	0.2951534205	0.2309384876	77	1
9	670.3470997	459.3165298	-97.00173473	10035.44588	1080.43291	1024.196897	1448.350797	3910.5	8433.322581	50.34868527	1807.046037	194.9368081	218.0158582	166.4549865	680.3228562	3990.476277	-0.009941169348	0.1079611742	0.103024084	0.005148095393	0.01610637694	0.01129815357	1	-0.0006140983656	0.1801976891	0.3317022364	14	1
9	673.1417635	168.1192427	1863.368502	6865.902293	1162.775929	360.8942764	1369.713237	2873	15349.41237	521.0534175	1761.737687	255.3323596	160.0834318	158.6869106	684.1188776	10258.56565	0.2793252911	0.1755029493	0.05301924395	0.02210534877	0.02641082103	0.02013951118	1	0.2290184674	0.3143838419	0.2296613884	77	0.9999999996
9	682.5219413	513.8222256	1246.570812	7514.232593	1222.598582	337.9072739	1954.755821	3179	3029.375	220.3879186	1483.919668	230.7285287	129.5088838	179.4496095	582.4569154	1506.66068	0.1625057	0.1603564886	0.04470565434	0.01481965893	0.01779492835	0.01657456896	1	0.1345699345	0.2856304937	0.1730413403	62	1
9	685.1206664	420.579305	529.562133	8800.235995	948.7757564	230.6357909	1437.819068	3459	6834.925532	147.5787422	1898.79421	228.8372095	112.7872776	149.6754729	721.7953202	3868.245298	0.06234882693	0.1059122334	0.02956858228	0.01092841372	0.01856774851	0.01214222955	1	0.05270538586	0.1748290168	0.09598387468	39	1
9	713.5103994	317.7135242	-49.29000907	9649.874484	2302.792841	34.31898651	1304.199523	4096	18430.05263	62.98426881	1405.850559	335.8729544	68.10995463	160.9474119	590.0389103	4796.75122	-0.005359038695	0.2429151773	0.003572406402	0.006861619083	0.01914519984	0.007533537028	1	-0.002067917829	0.4614652246	-0.006371840035	20	0.9999998382
9	721.5761598	184.2025882	1047.655642	6415.703529	1052.54505	-72.91003314	1219.618408	2648	4867.043011	184.8822586	1063.491507	186.8135519	90.30166785	143.0975744	415.6350583	2057.064296	0.1617607475	0.1646799408	-0.01235506642	0.01474082418	0.02391399338	0.01491112065	1	0.1303643516	0.2950655942	-0.02340446891	61	1
9	743.0548127	384.1378879	507.0152952	7448.115653	3106.420183	-44.11507177	1189.854135	3637	9962.020833	123.6739322	1477.45923	625.0913789	84.30733407	138.9971745	707.9472592	4137.499601	0.07026402573	0.4167645661	-0.006049463339	0.01105467483	0.02646948524	0.01179455561	1	0.05960188699	0.8213096525	-0.01759217962	51	1
9	743.5782751	291.357037	1089.488372	6930.047821	2114.757472	260.4549727	1498.230998	3149	3156.978723	185.8125702	1138.827595	322.1587312	117.2032506	201.65655	495.0437388	1415.924851	0.1568663508	0.3120471216	0.03981646668	0.01589873698	0.02601620345	0.01668381719	1	0.1311058285	0.6012263893	0.1583574225	67	1
9	771.2181582	357.5327193	1654.845354	5910.343236	1312.712448	253.3733932	1245.221127	2594	13300.6087	315.8554952	1043.833105	241.6269641	136.7011353	146.1982497	435.9594812	6195.266119	0.2828589055	0.2270039208	0.04213001953	0.01724355071	0.02477579454	0.02246462532	1	0.2316262312	0.4214769856	0.1942045268	79	1
10	7.666971617	603.5114662	-17.67190058	7277.287834	2329.358524	282.0465884	1198.38158	3327.5	20851.75556	54.0077879	993.8575827	312.8766432	76.80086931	143.7388721	435.5320539	5201.431502	-0.002316805816	0.323390909	0.04109781392	0.008097989348	0.02386020656	0.01042611359	1	0.003502297867	0.6284576999	0.1253330061	26	1
10	12.71273671	117.7766759	22.36903572	6651.610117	121.4951157	268.6473944	1285.628379	2405	3118.87234	37.30997952	894.4211618	97.58331287	79.3390657	151.1637128	317.0224691	1097.845889	0.00315281617	0.01758432333	0.04043633257	0.006200939289	0.01651847895	0.01074911683	1	0.005077923039	-0.007565834821	0.1173420008	3	0.9999999974
10	20.55841701	172.3295086	2492.516272	8398.185196	576.3233757	378.3318623	1315.173161	3228.5	9225.55814	509.5926353	1765.219278	142.2264829	176.0043289	150.88546	638.1116098	5217.951531	0.2936475078	0.0662193965	0.04291254112	0.01825599701	0.02090922563	0.02148574448	1	0.2388791112	0.0868836274	0.1957666565	73	0.999999771
10	20.96488663	594.5036961	37.3679277	7185.230483	135.9228353	-27.59430851	1376.832008	2575	4495.202128	34.3119839	1211.444118	87.27541058	61.19071815	187.5919606	416.8319734	3302.915534	0.005343565066	0.01981849479	-0.00341910235	0.004978840266	0.0134470634	0.009230281153	1	0.004054054635	-0.002641581735	-0.03301192284	1	1
10	28.02583042	426.3290501	-17.57071868	10996.10806	227.0456783	33.13808502	1554.265645	3957	6838.096774	40.12899583	1594.56169	111.6966066	58.36089725	177.019252	551.8887228	2621.925172	-0.001703656033	0.02201373824	0.00315670779	0.003802119289	0.01121596313	0.005455881098	1	-0.001163112698	0.002035673974	-0.01200039871	1	0.9999999998
10	30.64598665	302.6870731	-64.18938738	12398.68457	1318.488675	577.0338409	1427.087181	4831.5	5120.180851	53.03773003	1997.455847	249.9035505	124.402475	201.2012274	749.1605447	1793.380636	-0.005503558617	0.1055323388	0.04827517889	0.00451493222	0.01474541528	0.007112957047	1	-0.0005727278385	0.1754556515	0.1442847362	13	1
10	32.34444421	469.3826922	9836.258486	9737.357007	1076.682415	-870.3971183	1443.72375	4026.5	1503.431579	2454.668302	2347.294942	283.0774935	392.4414186	179.4811838	951.0249399	1069.947003	1.010516531	0.1093569174	-0.08865873734	0.04442280727	0.01949941904	0.0442493221	1	0.8063461808	0.1611232876	-0.08628104521	96	0.9999990194
10	35.36594834	36.32667846	2588.881705	5614.242501	226.136002	-232.7224028	1055.740543	2132	14856.02105	517.6701139	1073.499731	100.5434865	139.3140863	121.7409718	370.3673054	6936.646584	0.4491884881	0.0425443992	-0.0377639789	0.03112655859	0.0238599288	0.02630287143	1	0.3583728218	0.0346891163	-0.04558423558	81	0.999999298
10	34.87829154	174.7620005	3645.083837	7862.402318	1859.069047	-258.8615392	1363.728446	3505.5	5057.125	878.1592026	1740.863161	433.7941892	186.5084003	143.3830371	752.0652611	2827.493296	0.4693052024	0.2379797586	-0.03382492119	0.03177554552	0.02963786391	0.02432515586	1	0.376545924	0.4405919303	-0.02278498768	88	1
10	43.42981117	320.5870596	-111.9515914	11016.39159	3772.670553	520.3183171	1612.704675	5133.5	15734.73913	75.99238267	2022.952925	650.5727356	112.7011257	207.8418454	896.7081552	7010.307076	-0.01064178302	0.3396140321	0.04736264334	0.007863679333	0.02406365228	0.008842556948	1	-0.002633293912	0.6623365795	0.1452933046	26	1
10	47.13917051	166.9911944	1542.245917	9226.417394	187.4123295	1143.323396	1850.478735	3395	4555.886364	240.9715918	1251.255215	124.923395	235.888745	190.7600618	442.1200765	1778.279806	0.1679814635	0.02128590965	0.124737327	0.01410077334	0.01492407862	0.01905262505	1	0.1428195187	-0.004282374917	0.4465708145	54	0.9999999998
10	61.56077658	105.6104563	551.2416894	6845.931936	207.8052654	-15.99926235	1299.690764	2558	12991.78495	158.5622385	1442.915014	94.01275616	80.11465531	156.9754925	502.9775404	6960.814781	0.08042685615	0.03104111619	-0.002090959809	0.01177079432	0.01817499972	0.01292909827	1	0.06451570136	0.01896238434	-0.0104045272	30	1
10	75.27661251	85.44186925	3213.649251	6847.792395	216.5040211	-290.0642417	1429.445877	2581.5	8681.882979	777.1692762	1546.422752	117.6238516	162.1319481	182.4035657	544.8352185	5698.941814	0.4632825309	0.03186523807	-0.04196869695	0.03193920813	0.0240686547	0.02636799753	1	0.3693216094	0.0121907029	-0.05696169953	81	1
10	80.97618458	494.3729205	-68.54208947	12709.42814	711.8736382	599.843556	1780.472692	4713	10411.69892	48.93921418	1558.87544	140.0301313	105.5534754	186.5973274	555.9399501	3219.42696	-0.005493920564	0.05577488619	0.04791650281	0.004127446627	0.01197095664	0.007425445026	1	-0.001039101575	0.07199104275	0.1419121193	8	1
10	87.93648688	528.8319204	1831.723405	11627.04168	3617.629666	-63.91091788	1573.971797	5367	5279.270833	447.3781161	2572.267155	725.7427157	124.6216976	194.1889028	1096.07597	2920.123611	0.1581109276	0.3031743188	-0.005386004662	0.01265767511	0.02377273917	0.01168336541	1	0.1291355921	0.5830862869	0.002889166351	66	1
10	94.33095931	211.6943516	585.5859123	11016.60941	1880.85423	936.872429	1655.115702	4612	22517.33696	190.4078763	2253.627451	345.9126623	216.1695073	176.727425	865.7283086	10536.64495	0.05390919327	0.1733292638	0.08353463596	0.01061231718	0.01868271425	0.01406550109	1	0.04999055499	0.3148070646	0.281249283	44	1
10	103.1274406	393.6415101	26.4843745	5517.853965	1261.466335	132.9089065	2064.716586	2423.5	835.0531915	59.64961301	3061.966011	697.4772373	116.6421122	366.2751112	1282.878342	1265.846271	0.004602983417	0.2295849564	0.02463017637	0.0160915558	0.04541426638	0.02423653594	1	0.007154275635	0.4333595724	0.06814969208	21	0.9863972943
10	108.3717416	55.44988617	1243.638236	7961.908849	850.1248838	237.6998876	1189.795868	3049.5	3564.361702	295.2568505	1769.2833	194.5617457	115.7819581	191.6335441	651.9013472	2139.149373	0.1571552557	0.1058935466	0.03054599219	0.0156817462	0.02208870259	0.01517933456	1	0.1288759289	0.1726075826	0.1217969606	59	0.9999999758
10	113.0271166	195.5825907	3254.896685	11310.82975	2713.768331	597.1702632	2077.640087	5044.5	10178.29032	620.8846028	1846.679176	415.8585225	220.986393	252.4861106	786.3952829	4855.891226	0.2857319252	0.2344574549	0.05148993396	0.02021418764	0.01955559792	0.0201964607	1	0.2345984001	0.4368400023	0.2272668684	79	1
10	134.2824865	554.5113253	1926.986222	10924.59062	1118.059002	-71.65429059	2515.593763	4337.5	3656.863158	347.549428	1866.326762	224.2329444	128.5803977	348.339608	722.2761579	1956.310203	0.1757163063	0.1031011528	-0.006894215693	0.01255681958	0.01203133348	0.01277498432	1	0.1413581504	0.166655764	-0.002718414178	58	1
10	145.1877881	124.7438733	1013.60842	5951.18472	935.1859164	245.6052354	2108.749964	2553.5	1605.808511	396.4129725	2593.670475	380.5057847	165.2465221	366.5963978	1029.67376	1326.939305	0.1655967729	0.1509554324	0.04210432127	0.03112147459	0.04323313579	0.02928106784	1	0.1367998732	0.2660302437	0.1646055871	62	1
10	146.3110977	334.4803219	2829.594154	16370.38464	1817.721922	-63.26718909	1986.441006	6426.5	11385.55208	475.3876229	2397.047965	318.2830808	147.8598566	260.0955961	941.8670432	3778.640777	0.1708907626	0.1116726782	-0.003878940104	0.01089188776	0.01331321832	0.009301950633	1	0.1377547549	0.1845677572	0.006712147092	58	0.9999999997
10	150.6893392	160.4320928	2386.112315	14039.61607	767.9501162	-117.7424164	1972.01129	5281	3621.989362	462.451033	2411.246584	179.2990178	139.4686285	232.0202815	868.0362394	1257.964164	0.169876832	0.05459140559	-0.008709640326	0.01063717666	0.01358493745	0.01016237453	1	0.1361144675	0.06593079161	-0.01146072994	55	0.9999999993
10	152.7242024	485.4533073	1993.671655	12057.43618	1962.909803	506.3946847	2382.302659	4904.5	2456.468085	399.9008605	2374.21488	428.2160906	171.9823325	244.85031	959.9172414	1188.154363	0.1665514445	0.1659362613	0.0422681373	0.01121110345	0.0183346889	0.0150404444	1	0.1377125716	0.2971586776	0.1657388004	62	1
10	161.7836757	119.7539845	11986.52296	12472.90627	523.2885023	-871.0007429	1736.585778	5001	23778.87368	3197.422517	3243.833741	151.4024709	625.2561086	225.7866579	1192.369494	14733.68224	0.9768999694	0.04261913325	-0.06670058952	0.04508117379	0.01941409866	0.0592853941	1	0.7801578267	0.0229535381	-0.02020444813	94	0.9999845789
10	164.4952191	601.5629491	-42.93027189	12487.95315	4128.363098	43.77276473	1521.621835	5720.5	6065.885417	74.48793889	2144.612962	662.9669095	78.63314983	180.0593917	934.0402367	2608.880005	-0.003077052117	0.3331042756	0.003759773648	0.006076996284	0.01937395196	0.006582201441	1	0.0005937907248	0.6489532633	-0.003119330906	24	1
10	178.7940297	94.41812903	4745.305613	10714.74126	674.0580321	806.3301253	1718.612318	4177	9935.955556	1101.016937	2427.01246	172.0019519	338.9479793	176.6592278	885.6784755	6583.122798	0.4475788596	0.06455449955	0.07262411584	0.02328409732	0.02067010437	0.03555682101	1	0.3643351504	0.07966707071	0.3344282278	84	0.9999992729
10	184.3996837	46.32115798	1635.626825	10131.53516	1640.358493	381.8596121	1679.654144	4153.5	5559.177083	311.8207945	1670.770097	266.5717537	161.9018259	199.2641065	653.0767679	2414.086162	0.1584631934	0.1650820245	0.03704369302	0.0147569953	0.01657268127	0.01462302349	1	0.1308778837	0.2956070906	0.145824568	62	1
10	186.8074269	479.7732084	-270.6249861	13300.9995	790.8375358	3090.073151	2373.091797	5101	8231.180851	74.33652313	2228.552716	151.8284731	494.4045967	261.5566719	797.6529777	2991.287754	-0.02048230312	0.05991451095	0.2316439066	0.005477559595	0.01195965495	0.01666535344	1	-0.001291825355	0.07956586727	0.7707364759	10	1
10	191.3333172	344.3965032	-201.5563096	15151.09324	367.7953845	1755.371008	2080.920592	5428.5	16054.51042	55.78455827	2810.802284	160.2379946	342.9994894	209.5380209	968.101201	7004.786455	-0.01420481206	0.02461589737	0.1154584236	0.005128923989	0.01408178536	0.01006077434	1	-0.00399791842	0.006891751005	0.3715736388	4	1
10	193.3330315	90.58395626	11026.81227	11621.96976	498.5433831	-727.9545662	1705.736779	4633.5	27822.8587	2311.556754	2365.243422	141.8417664	416.6761266	195.5173036	869.2858978	12912.93758	0.9565640672	0.0440392704	-0.06243384982	0.0385621485	0.0175787619	0.04025259415	1	0.7641182348	0.02634122022	-0.01030383327	94	0.9999966019
10	201.9093173	185.3365648	4038.330492	13407.63284	719.8477985	791.375563	2245.905507	5098.5	5962.294737	962.4582961	3192.186029	214.0063559	308.0814463	255.0774846	1166.014259	4229.080801	0.294287664	0.05514638839	0.05790344719	0.01877641166	0.01651432817	0.02752819766	1	0.240250676	0.06373104442	0.2472540626	73	0.9999999904
10	206.4747299	121.2125932	3690.922321	12377.00906	1969.234369	733.4774949	2056.386667	5122	5780.271739	768.401651	2404.771586	386.0251722	296.9012587	998.8662751	954.4972239	2962.269812	0.2956744205	0.159217322	0.05698138208	0.01825793082	0.01944913414	0.02290328931	1	0.2422486891	0.2801142261	0.2467947914	77	1
10	223.2672782	31.65442014	635.719882	10373.31021	1088.875238	826.2485214	1434.110845	4075	6479.456522	140.7637674	1564.627481	198.302944	171.3000236	193.4446156	583.5510859	2226.023969	0.06269474026	0.1060740184	0.07844936268	0.008416952086	0.01800836342	0.01159198007	1	0.05610852005	0.1747911155	0.2642875941	40	1
10	226.6790653	105.4925657	920.433684	15271.95695	1587.185769	426.8335983	1542.594742	5877.5	18655.70213	181.3551914	1945.899817	210.8753056	114.6452091	182.3158029	705.1798692	4880.849247	0.06071040779	0.1022700381	0.02819169828	0.00725326424	0.01348468535	0.00750419228	1	0.05126908036	0.1673032437	0.09077401245	39	1
10	246.7104416	160.4406023	3386.404026	12020.054	384.4389379	2482.982054	2177.697987	4521.5	11190.10638	885.5560097	2861.469213	158.4051215	641.7865232	212.3331939	1026.45105	6154.21098	0.2886127066	0.0295304632	0.2019529283	0.01964507595	0.01779058792	0.03853943347	1	0.2446689021	0.009515040544	0.7410543181	71	1
10	251.5978762	89.21579161	5639.253002	12839.17259	377.5427137	-355.4628045	1691.698792	4779.5	16722.5	1384.898888	3085.117531	164.4100619	276.5140347	199.8615	1070.509249	9959.561815	0.4476584737	0.03034086935	-0.02545386719	0.0198899857	0.01985541087	0.02539457649	1	0.3578206465	0.009255580462	-0.003862306929	81	1
10	256.4143958	266.6908772	10064.56109	14735.133	1545.690181	-488.3379832	2002.609047	5977	10117.84211	2653.095743	3700.816974	433.625904	374.8149008	199.5833833	1505.003259	6316.464262	0.696619339	0.1106956796	-0.03125375636	0.03116933122	0.01667157285	0.03055134126	1	0.5580382106	0.1706789655	0.03697303306	92	0.9999164642
10	259.4381523	199.3331875	2531.33616	15159.25997	3662.218067	688.3652396	2036.299553	6494.5	2399.659574	516.081796	3163.450266	823.597909	253.6942717	239.2802168	1376.365132	1430.912977	0.1673828455	0.2413040906	0.04615296228	0.01127826532	0.02218378272	0.01516927218	1	0.1393116956	0.4538325121	0.1810324931	65	1
10	264.6428373	504.636195	-216.0278116	15826.93119	2558.034066	1825.550964	2042.75704	6466.5	13351.26316	97.22985243	2234.076688	434.9161661	262.8333177	1258.100844	853.471969	4558.147786	-0.01381983637	0.1628261034	0.1146614212	0.008030055642	0.01647761562	0.01836164545	1	-0.002486551105	0.294287164	0.3720900885	19	1
10	265.3401051	602.324421	12921.71768	12581.33048	437.2630098	-891.5312766	1879.046463	4957	17131.06522	3003.137216	2909.323257	135.7617259	470.0547413	186.0501078	1068.601036	9743.751473	1.012305925	0.03626813315	-0.06748045325	0.03542629299	0.01581519596	0.0422333463	1	0.8084734184	0.008940573001	-0.01464982935	94	0.9999956611
10	267.5306888	54.31595646	1963.83769	12430.52536	757.4549649	495.5675239	1681.680345	4713.5	10612.6	366.4330437	2095.445267	142.4874862	170.8248802	244.1046029	731.346038	4076.23286	0.1573348354	0.06021534424	0.04100825465	0.01271470271	0.01375652443	0.0135157586	1	0.1292745372	0.0775404767	0.1567972207	56	1
10	276.3149565	388.5934485	1097.873263	17957.49003	1209.224231	1830.014915	2132.185016	6882	14798.89474	209.6381915	2412.222109	316.0220474	327.076295	847.0932146	927.5910116	4057.641954	0.06094993094	0.0667789933	0.09788804714	0.006860691599	0.01458175271	0.01560180036	1	0.05559384185	0.09297424255	0.3298699004	36	0.9999999999
10	283.5361819	340.9937463	2721.287302	9332.444246	1483.198859	578.3339603	2627.761742	4011	3586.755556	1095.180791	3555.950213	580.8992623	301.5589445	425.8642761	1441.136609	3437.794489	0.2997263532	0.1548997052	0.05839975633	0.02734250512	0.03011737005	0.03882298644	1	0.2455529775	0.2710324504	0.2525364935	77	1
10	285.4460565	160.0973824	2132.503506	12523.72305	4212.871523	-87.46571451	2107.749205	5866	4629.829787	525.7667585	2802.024196	837.3212307	145.0123384	276.1193184	1223.502992	2829.131633	0.1668506106	0.3260139156	-0.006658179401	0.01504114573	0.02853046651	0.01213039579	1	0.1362773914	0.6303886118	0.001104173952	66	1
10	285.8016839	583.3982722	-83.85732215	14176.30659	292.1903438	314.3613447	1977.103451	5120	15478.1383	48.42097867	2799.397535	155.4810957	88.43391805	200.055707	941.2105772	7607.777038	-0.005691339543	0.02012442079	0.02307432951	0.004778168589	0.01412555453	0.006127115212	1	-0.003108520229	-0.001950825265	0.05555643772	2	0.9999775084
10	292.5101225	114.6607451	3898.955792	13576.8675	324.0855444	2763.487328	2286.505897	5176.5	16766.78723	617.6181283	2068.549452	159.6944725	488.7030916	231.2069482	736.9464139	5570.733476	0.2846434578	0.0244561685	0.1994145739	0.01323805654	0.01385825249	0.02550278567	1	0.2412742489	-0.0009264964835	0.731262617	71	1
10	299.4103548	322.6743208	15905.56463	15540.41679	1673.198518	-798.5943102	1780.828847	6369.5	3385.458333	3052.602024	3042.97982	388.2351604	515.5627431	194.7107316	1249.865502	1640.937241	1.043354155	0.1133712173	-0.04831697184	0.03265108203	0.01558031519	0.04180857676	1	0.8353220573	0.1684149267	0.06041878821	96	0.9999999243
10	309.3428514	279.4404761	1130.071479	14338.71182	459.4564178	89.95440632	2104.96366	5345	22666.69149	286.3001289	2750.283785	149.6651577	104.7052243	224.3943365	937.9531915	10081.27528	0.08108826487	0.03216061424	0.00667886127	0.008804136583	0.01476839949	0.008369015828	1	0.06561729549	0.02120939126	0.01995817686	30	1
10	314.2742716	97.45990597	2081.292505	13333.35541	2970.357283	509.2612431	1573.776695	5696	5768.935484	449.4715773	2896.381748	618.7244082	185.6727245	252.1850011	1192.530753	3352.904986	0.154854813	0.2170455538	0.0398541966	0.01213947197	0.02129046723	0.01354449005	1	0.1286319772	0.4037232709	0.1558332906	65	0.9999999999
10	317.9244612	76.0642366	6548.915503	6656.029281	672.1114475	-477.4464085	1731.231167	2753	574.7894737	2848.086329	2873.407178	311.9548193	436.354161	233.8346752	1149.155956	317.0167757	0.9995755618	0.09861448262	-0.06799967214	0.1064207967	0.03775088302	0.09194856892	1	0.7987859561	0.1388813415	-0.01802205779	96	0.9509803233
10	321.4662134	389.2227201	5521.907264	18676.24495	333.4255305	1319.232249	2562.139787	6938	7212.505376	1022.709564	3099.304665	244.1567867	402.8498589	835.6322133	1171.41564	3256.354716	0.2987839729	0.0182070821	0.07240266682	0.01314387051	0.01469213202	0.01919531484	0	NaN	NaN	NaN	NaN	NaN
10	350.6271762	413.4131523	15187.79424	15130.10699	314.199865	-470.2562869	2989.629933	5939	17806.41053	3488.578118	3488.302307	256.5411122	522.0800006	1132.4936	1340.472333	11737.43009	0.9925746711	0.02292400043	-0.03010620947	0.02841468991	0.01962078212	0.04076177305	0	NaN	NaN	NaN	NaN	NaN
10	359.2494751	105.4353724	-233.6922966	13245.681	272.4181947	2992.279953	1722.345451	4780.5	4495.414894	71.34824353	2385.648061	147.1670007	573.3305574	178.667989	844.827361	1861.770134	-0.01803348737	0.01986105101	0.2216909071	0.005190446017	0.01221352489	0.01694976013	1	-0.0003252688444	-0.003704031114	0.7361460241	5	1
10	363.5258051	524.2537189	-54.06653863	14027.36669	2334.952457	70.64187818	1856.698039	5663.5	6356.752688	62.78085303	2662.42609	403.3059495	86.33041867	226.6993302	1024.698899	3174.933172	-0.003368253073	0.1653917333	0.0055064356	0.004961480001	0.01381073838	0.006561509261	1	-0.001049123366	0.3002005753	-0.001021680744	16	1
10	372.3601007	380.4547892	-113.0619391	17803.96326	3062.697199	886.8800767	1704.505569	7195	4788.638298	77.8658759	2225.305171	526.4288494	155.0466343	189.0122697	989.3183484	1919.722655	-0.00696867298	0.1776502357	0.0527836449	0.00485554457	0.01586445831	0.006867949749	1	-0.0008068019541	0.3254195001	0.1611063211	18	1
10	376.5137325	20.19422281	5725.844893	8467.777531	1523.244334	-410.1031029	1507.607946	3668.5	14673.06452	1489.855867	2102.986823	301.9636634	255.6502121	192.2359256	828.5036928	10690.15278	0.6684447053	0.1784370087	-0.04879375246	0.04334904311	0.03559748585	0.03383114685	1	0.5349135923	0.3123201436	-0.02850791104	93	1
10	377.5416512	83.12931346	2091.624515	13869.24147	2061.656671	-69.56147693	1838.59151	5640	2889.765957	382.4682694	2255.919604	340.4058162	155.5368837	238.9907094	854.1425433	1090.771616	0.1568098586	0.1520159943	-0.005551354431	0.01073198078	0.01797794387	0.01185245897	1	0.1267098936	0.2687944168	-0.001452845704	61	1
10	404.7390456	118.2828947	3661.896414	12181.16503	2848.81798	-186.4435763	1580.788697	5399	5492.978947	940.2052125	2968.302414	657.6814719	182.8838853	206.1289627	1235.527185	3734.963596	0.2946329211	0.2322450194	-0.01492210705	0.01961869026	0.0238956302	0.01636203701	1	0.2374794353	0.4325329652	0.0007737798991	78	1
10	412.7061503	386.4742017	-253.1025861	15249.72766	1469.081153	3479.504961	2171.212865	5870	2813.705263	82.72249134	2059.091577	264.4353022	455.4278565	195.693322	775.2133786	1096.028225	-0.01597595007	0.09677251336	0.2343673506	0.005125253324	0.01340093133	0.01500921533	1	0.002834037552	0.1560856482	0.7820208826	15	1
10	429.8647543	142.8045282	6299.717339	13780.75926	4484.67318	-383.5572386	1490.53473	6453	17639.24211	1610.163458	3486.133687	1079.118573	313.4440677	204.7144135	1550.959804	10631.17241	0.4571270574	0.3289809932	-0.02713186321	0.02354905274	0.02966218901	0.0266993578	1	0.3680225418	0.6300517602	-0.0005493205596	89	1
10	438.3363647	310.3197981	7632.03084	16142.6923	3798.398847	-385.3264484	1835.614606	7087	5256.673913	1450.67441	2980.872074	767.1224375	302.0150311	214.9621062	1308.813924	3102.633561	0.4897353327	0.2409813787	-0.02437117049	0.01862018527	0.0206342051	0.02327100379	1	0.3935781335	0.4462939735	0.0146557015	88	1
10	442.2524064	292.4942253	2636.836656	16555.77792	1784.384082	2424.319639	2121.764123	6565.5	9433.765957	470.7916043	2453.544154	361.57973	442.5001335	1088.240437	979.6360691	3527.332802	0.1617662423	0.1115145827	0.1458494286	0.01212301839	0.01410499422	0.02032949232	1	0.139997541	0.1833260767	0.5198224067	60	1
10	443.174653	154.139526	897.2954406	13343.75204	1012.0929	47.06104456	1601.449853	5215	20641.47368	207.8009145	2208.730237	178.7319269	99.00607118	186.698537	790.0440764	8745.805529	0.06644960128	0.07736027593	0.003362283956	0.008711929881	0.01488236862	0.007900011091	1	0.05406363612	0.1155595966	0.006114211589	34	1
10	454.1874475	224.7889189	6202.050016	13237.87731	855.3490985	-262.4497457	1797.497205	5163	14042.13684	1552.742223	3245.124146	212.1763608	287.5169987	160.4322334	1180.25707	8903.912702	0.4684057633	0.06687882639	-0.01844786225	0.02078762659	0.01813756433	0.02635005278	1	0.3752551267	0.08470511603	0.02599855155	83	0.9999739814
10	490.3349335	189.4817333	6395.984547	13747.88505	3178.932404	-350.225579	1524.774255	5982	6061.521277	1321.014351	2709.725752	625.6996571	235.222201	218.0028581	1146.633295	3789.559916	0.4658890088	0.2348260553	-0.02492242809	0.02129078841	0.01754824109	0.02026557807	1	0.3743438511	0.4340456821	0.006970778656	88	1
10	534.6013808	116.6374634	695.17474	10990.73149	337.22144	339.742894	1650.206185	4134	26103.41053	153.0238569	1577.935322	122.2460631	101.1030408	184.2032499	538.695245	10086.06677	0.06242305924	0.03124772882	0.03151028781	0.009216151503	0.01382264389	0.01000270618	1	0.05221203367	0.01955324434	0.1009721509	31	1
10	550.6735521	140.4642288	1722.395549	10447.00921	3437.625462	-57.81102951	1590.941971	4827	6116.273684	386.6401197	2121.398104	663.7780195	117.6945483	179.4900422	936.6190688	3566.536837	0.1654934221	0.3271810309	-0.005484246307	0.01428555683	0.02756673208	0.01264684346	1	0.1352734834	0.6328378852	0.004849517046	66	1
10	562.6042763	215.6314183	-91.20550201	11273.13542	3858.913903	541.9192911	1841.271375	5269.5	17857.78125	78.55364456	1540.90296	534.6322081	123.2174325	198.4751252	698.0257193	7490.547198	-0.008261589263	0.3434948796	0.05015157014	0.00779305427	0.02087752536	0.009734443279	1	-0.0005091022995	0.6703310095	0.1555436849	26	1
10	580.3628667	96.4828346	3314.486877	6955.540106	424.3836882	-226.9096549	1530.562559	2717	4049.032258	946.559839	1925.720769	129.976516	186.5209258	278.4899492	714.2071263	3159.944669	0.4742279057	0.06160106791	-0.03365116361	0.03221349692	0.02139014796	0.03100521404	1	0.3789094959	0.0737107656	-0.02506433533	83	0.9999927982
10	587.6163534	112.6438807	-42.67666652	8052.254586	409.5166731	913.9656056	2132.599855	3130.5	4370.473684	54.95736406	1357.341087	153.8471648	160.8430058	355.7504694	489.8471437	2315.438338	-0.006138085167	0.04967446042	0.1140955618	0.007827980555	0.0216570639	0.012781269	1	0.002617973566	0.05882437807	0.3693680664	9	0.9999999996
10	594.6552657	145.6922489	856.7446088	10376.15637	280.187132	12.78995262	1545.294649	3803.5	16975.34409	153.9414515	1308.245929	107.4704281	90.80107568	155.0319703	462.9290614	5197.325795	0.08022855998	0.02700234347	0.00117519233	0.009084303716	0.01174543904	0.009182193962	1	0.06452863174	0.01054411269	0.0006960605495	30	1
10	664.2807929	97.36588257	13.37319028	8065.672458	1253.55102	92.16783391	967.3347588	3262	3775.26087	47.94558212	974.4064474	176.858601	61.82291446	137.2496408	384.6022354	1246.777894	0.001660908302	0.1556598373	0.01143027909	0.006239412219	0.01753506128	0.007691918363	0	NaN	NaN	NaN	NaN	NaN
11	12.6607768	525.4410215	3718.349729	8581.063465	915.1959415	600.3030344	1314.114317	3361.5	8014.659574	1000.101322	2234.965603	223.6413139	277.4588431	132.691787	852.455209	5512.197247	0.4446532336	0.1079592752	0.06359326103	0.02053673929	0.01981825238	0.03545132341	1	0.361802951	0.1700590243	0.3036516405	86	1
11	29.69368306	97.50640039	3221.847	7341.700563	466.2257985	-217.2565238	1248.106493	2826.5	19949.85106	610.4210587	1354.499359	110.4499506	181.5907924	133.4455096	478.9622405	8743.37109	0.4356453234	0.06630688616	-0.03051195732	0.02808023412	0.02005898941	0.02748583586	1	0.3481796553	0.08435789279	-0.02328944941	83	0.9983445668
11	32.98256493	470.6016098	-151.7199496	9616.955864	509.0310279	2058.110258	1887.736998	3636	5371.698925	63.67255953	1662.172343	134.9933517	378.0693895	203.6843257	616.4646561	2434.868538	-0.01557187552	0.0534297555	0.2176922722	0.006719816215	0.01428814885	0.01874084303	1	0.001699691226	0.06607318931	0.7237375121	10	1
11	34.51121984	355.8965173	2236.606949	7940.514151	336.0515998	363.8216936	2602.845354	3133	3833.054348	660.2866901	2229.844916	287.7728282	360.4872672	1976.469015	809.2927997	3420.58963	0.2919653197	0.04422159774	0.04983485828	0.02413511515	0.04817200277	0.0587206947	1	0.237771628	0.04112748308	0.2186865121	73	0.9984378036
11	34.46543864	383.8255333	1358.999581	8297.193753	1282.958598	-41.26218896	1854.275054	3326	848.375	402.9605062	2688.129119	422.2831538	118.2470137	256.3379184	1069.109043	797.9166194	0.1607745903	0.150871623	-0.007416029482	0.01661142991	0.02478259409	0.01644541535	1	0.1297631333	0.2663377876	-0.00695732583	61	1
11	43.16218841	615.4175823	-9.417449677	9061.008183	534.9996802	376.996866	1318.13503	3372	8150.614583	43.31335409	1111.910671	103.4065205	89.73013767	174.5276269	400.2948585	2519.863281	-0.001071403775	0.0607933307	0.04284363692	0.005080685265	0.01208674113	0.008189373309	1	0.002232483563	0.0823630932	0.1256166532	8	0.9999999999
11	49.44307281	251.2013313	2939.867961	10093.66863	613.6517486	540.168248	1682.084129	3861	11194.29787	744.6270356	2461.350586	155.085241	265.5348028	207.5887841	884.6217755	7529.392201	0.2808620311	0.06180348724	0.04976594549	0.02328619884	0.02143302065	0.02539526312	1	0.2290132076	0.07794304079	0.2162231491	73	0.9999999975
11	52.59402442	186.2860126	1206.059697	7589.166337	1134.839294	975.0882578	1991.790603	3177	1060.723404	356.0519812	2130.074909	329.8448667	332.0842194	292.3585159	848.6273884	834.2519204	0.1589115961	0.1454003935	0.1240390802	0.02232893525	0.0293406838	0.03489558931	1	0.1366192678	0.2540181813	0.4448651385	63	1
11	55.52956546	293.3080564	2157.943177	13532.43016	141.8508018	534.0852747	1888.908197	4868	4460.583333	350.3860444	1985.690552	144.7323508	180.1068826	194.0398657	692.3075414	2016.902558	0.1587640702	0.01182476238	0.04059320414	0.01059015452	0.01191401534	0.01351980086	1	0.129956572	-0.02311397058	0.1545980849	53	1
11	56.20358204	438.4424409	3632.959282	7984.66489	94.71689624	-189.6655046	2073.851137	2997	4263.734043	1167.491304	2506.546882	105.8834429	228.2056598	230.5165963	900.8546224	4633.311487	0.4538076676	0.01259509096	-0.02671669907	0.03224319413	0.02113252152	0.04156811198	1	0.3625154447	-0.02777712311	-0.007158874586	81	1
11	70.81771906	424.388179	22.18990869	8532.038853	1167.936889	153.9252595	1715.305512	3454	743.5913978	53.65998458	2808.982345	423.078921	96.75916927	210.275915	1096.465549	548.3121778	0.00207156218	0.1466490019	0.02027591961	0.008202412881	0.02354175435	0.01152020843	1	0.004091790383	0.2609908851	0.05066446101	17	0.9913350641
11	73.35691721	29.51133141	-67.89806779	7058.394855	380.4550463	1411.517187	1226.512832	2618.5	3460.319149	44.87750852	870.1965662	115.9354132	196.2249268	161.5445316	312.1201873	1292.321752	-0.009827868922	0.05422935771	0.1984614625	0.006642917701	0.01757926353	0.01631192414	1	0.005089044285	0.06774825811	0.6589351805	10	1
11	75.74261173	692.5248393	4701.470052	7292.162623	1161.977959	-357.7656179	1214.506296	3084	20258.75532	972.4159103	1441.005531	221.7129629	232.7291856	148.9488762	574.7543309	10079.86028	0.6568478231	0.1623257417	-0.04852186279	0.0357257092	0.02114968094	0.03597728394	1	0.525475187	0.2790819547	-0.03068764242	93	1
11	95.29871645	270.5378476	2302.670828	14584.42002	3184.26938	595.2730147	1933.040704	6131	2870.368421	357.5514119	2034.849888	427.0477943	207.6073374	209.5497338	819.1015323	1320.584268	0.163106014	0.2150019507	0.03925331628	0.01125547512	0.01741745936	0.01360218613	1	0.1351989032	0.3992889313	0.1556724378	65	0.9999999988
11	95.71428929	563.3964625	1654.319379	10748.38141	1637.368274	415.0471094	1912.974301	4342.5	5289.44086	371.8959612	2164.862155	313.1664143	155.530343	193.8622319	835.368737	3126.856643	0.1566540408	0.1541096557	0.03860456151	0.01121604912	0.01629334719	0.01579320798	1	0.1294258016	0.2728206417	0.1505162209	62	1
11	98.5905667	361.4856214	-97.3447897	14892.02555	2371.573298	720.9154686	1779.900477	5993.5	5834.1875	65.24472286	1681.615883	313.3586468	133.0640495	184.2179818	640.877983	1577.429283	-0.006638900025	0.1611499601	0.05038767868	0.004588215851	0.01391732922	0.006928063573	1	-0.0008448151977	0.2911187457	0.1525607194	18	1
11	99.63684285	160.4250497	4398.100556	9499.562849	175.5529827	-273.4236469	1897.255717	3530.5	5847	1071.22191	2361.240477	159.3491106	216.7275878	278.5373131	846.0028345	3843.592022	0.4471349986	0.01847567346	-0.02742967476	0.03395388946	0.02289530951	0.0272258302	1	0.357166549	-0.01539042835	-0.01105777651	81	1
11	102.483572	668.5691503	-22.35832833	9972.506273	566.0099652	178.982522	1402.664937	3744.5	13269.47917	46.61922115	1305.436398	127.7930239	81.57628213	167.0739132	468.44232	3960.675439	-0.002219989477	0.05785339111	0.01858230739	0.005109671066	0.01390674475	0.008150270529	1	-0.0002667756092	0.07645790201	0.0417844504	7	0.9993893644
11	105.188872	35.79701584	27.18752247	7897.822758	2335.401811	-27.25646962	1044.416243	3544	6277.776596	65.34539119	1207.461471	386.0027921	60.65784446	174.3388924	518.8854332	2661.88274	0.003301781264	0.2979797032	-0.003387030123	0.008711917066	0.02647849332	0.008434882586	1	0.004939305968	0.5758214305	-0.0270089564	24	1
11	116.1451573	778.7229312	-9.060289383	5850.695274	947.5634585	527.1865995	1063.120154	2423	8943.557895	41.64603264	711.1230804	143.0059935	108.038241	121.1452972	284.4836485	3107.971777	-0.001662218568	0.1648096774	0.09159372192	0.007147091322	0.018838939	0.01502899538	1	0.005817009605	0.2983058223	0.2956293642	19	1
11	123.6608967	448.5995819	4584.891628	15740.8413	3586.035488	-210.2796486	1647.551561	6742	8867.260417	735.4090637	2433.278986	589.5035869	195.0784396	191.6550873	1022.321577	3411.225158	0.2976733665	0.2297738979	-0.01348026064	0.01564799279	0.01583044712	0.01328971978	1	0.2399899703	0.4273138764	0.006399067826	78	1
11	127.5317757	161.3464178	-181.9404812	15040.9816	4562.835749	1499.307315	1391.226033	6686	9981.319149	96.67475582	2557.841976	761.1969035	271.9406317	208.3473645	1085.628565	4655.471128	-0.01177552587	0.3088581623	0.09903562329	0.007704569784	0.02179774035	0.0105494008	1	-0.0005198945508	0.5980206393	0.322147007	27	1
11	128.758736	302.4031606	3971.255705	13210.28552	154.3693619	-151.3993706	2260.433305	4814	2076.978723	1077.49694	3528.015627	167.5505677	210.791471	297.3451732	1253.333114	1221.343628	0.3034027761	0.01222854333	-0.01166957567	0.02039769319	0.01717814413	0.02043216348	1	0.2427324733	-0.02520121018	0.009000427651	69	1
11	129.7205641	118.4536526	13.59591267	9431.101553	2866.537834	42.32151014	1721.612419	4245.5	2031.829787	68.62323791	1973.389775	628.2396749	90.40882596	222.4136506	867.9937636	1121.056008	0.001276354885	0.3060803262	0.005238748435	0.008312518721	0.02556677808	0.01032683507	1	0.003938072906	0.5926479161	0.00238182948	24	0.9999999895
11	141.9729827	785.5264424	15.86516928	6036.118366	600.0097441	208.5610462	1006.493721	2322	4601.44086	38.86029912	989.7139253	132.4194271	75.65309464	132.3612408	361.483587	1658.671813	0.002631111169	0.1011050759	0.03494626344	0.006462539833	0.01940864887	0.01141395704	0	NaN	NaN	NaN	NaN	NaN
11	151.1807778	150.7745646	589.2614091	9372.548784	1544.177434	781.6452126	1912.536258	3791	4481.715789	220.6223626	2999.584495	498.8956152	305.4428075	238.7238215	1188.170007	4503.150967	0.06477523149	0.1681156098	0.08520837555	0.01337671533	0.02785650375	0.02566888732	1	0.05877323338	0.3037037855	0.2894628175	44	1
11	152.6591939	268.335054	-78.33574423	16695.91454	3925.406914	325.8987065	1643.549077	7017.5	5287.78022	79.48571412	1909.381717	516.454577	97.17158798	213.1623749	817.6121075	1647.886578	-0.004735733486	0.2406553598	0.02037927084	0.005169392653	0.01583784303	0.00625723408	1	-0.0005139066183	0.4566258185	0.05156302491	21	0.9990762337
11	160.5757751	571.3653757	-63.03119417	13200.53811	216.2915993	676.9966857	1895.687836	4761	4005.914894	46.02726901	1823.339205	138.0813374	117.6875832	196.5908178	625.378248	1640.13364	-0.004829678993	0.01656846628	0.0527074098	0.00371827515	0.01204746504	0.00738291677	1	-0.0005551913205	-0.009587063453	0.1576581161	3	1
11	161.3813985	26.37977261	1118.048724	7451.702242	737.3447138	918.66618	1503.940969	2901	5315.354167	232.9812487	1417.102203	167.4167874	233.4917654	220.7327189	537.720972	3185.609121	0.1531326515	0.1017929094	0.1233757566	0.01753521322	0.01963643567	0.02365678907	1	0.13154226	0.1634770911	0.4402143624	60	1
11	166.3540039	207.4392949	-44.53861977	15491.89898	3629.886406	302.537197	1737.861512	6546	3838.87234	75.9093144	1809.934727	405.1433014	100.0666173	246.301743	719.3262366	1320.032618	-0.003014234833	0.235531541	0.01971851438	0.005165604506	0.01561779596	0.006270551042	1	0.0007793792327	0.4459366569	0.04957929651	21	0.996868082
11	168.9827649	44.54060292	9542.106941	9452.86675	1027.358594	-611.4383432	1354.721676	3898.5	1575.285714	1703.823902	1643.269998	216.100806	362.0175479	160.2542124	660.0903152	1014.411633	0.999811348	0.108781887	-0.0637844114	0.04625599945	0.02111633289	0.04392033912	1	0.7993368326	0.159986729	-0.00322678506	96	0.9999733806
11	176.5265853	287.1991045	549.7908816	8941.698138	2077.94407	769.3331776	1675.55636	3702	766.4086022	269.7309026	3935.907195	903.8683323	355.5486473	195.8635904	1625.991427	768.0043342	0.064186859	0.2376273774	0.08589477952	0.0175940348	0.04521660229	0.02324647354	1	0.05897508571	0.4482569062	0.2932790465	47	1
11	183.4689639	205.6749054	2293.160777	14269.934	3381.853797	625.9182232	1830.481268	6189	4984.094737	475.7925021	2781.328198	665.1849912	206.6574196	210.9146869	1162.355597	2647.306496	0.1591272129	0.2330379009	0.04448084028	0.01140838474	0.01965750277	0.0141541467	1	0.1325024576	0.4368455115	0.1731336728	65	1
11	188.6699871	190.6570827	2354.251873	14836.81141	2431.439385	-75.38156217	1800.325324	6069	5966.791209	501.4439259	2998.578913	507.8343787	157.3763842	204.4167489	1184.601744	2756.654468	0.1582443444	0.1624486885	-0.005293146235	0.01144556999	0.01677222327	0.01196440986	1	0.1279725662	0.2904536124	1.457333702e-05	61	1
11	195.1332109	591.7512425	-24.57999748	12442.61539	119.970105	613.4181709	2094.24048	4473	1036.378947	47.18372687	2548.028386	136.3669976	159.0702153	222.7555747	886.3914638	648.2099932	-0.002200014029	0.01080073422	0.05128764799	0.004257697877	0.01238460572	0.007769858129	1	0.001412800924	-0.02163034471	0.1532626411	3	1
11	207.7101343	649.4407267	3545.381847	12194.54007	2759.376102	-190.1041706	1826.091057	5230	5769.37234	622.1173059	1872.859707	414.1990249	161.1926306	178.8844073	772.5368236	2285.183275	0.2974368834	0.228531266	-0.01557683003	0.01612314127	0.0184835458	0.01422162411	1	0.2396548677	0.4247510527	-0.0009005390917	78	1
11	230.5014888	125.6332043	6107.549767	13120.65628	2157.105736	-335.2944517	1914.831387	5513.5	14957.75	1381.209808	2882.892229	402.5457115	289.2991606	266.8529101	1125.301259	8727.863181	0.4636732993	0.1599743617	-0.02422162133	0.02493938322	0.01991637068	0.02472154795	1	0.3719311871	0.2784425053	0.007142089613	87	1
11	234.3429142	566.3630746	5490.840183	11746.71948	167.5157363	994.4785213	1979.129901	4316.5	2137.189474	1600.021837	3463.870457	127.3859116	409.5292994	248.4213686	1250.662145	2073.911487	0.4567771541	0.01259553524	0.0810399288	0.0239486265	0.01393907048	0.03470232401	1	0.3717860177	-0.02865201934	0.3643774793	82	1
11	258.4540182	76.33461129	885.515214	13399.22999	5149.658785	-26.52214618	1596.533668	6292	2523.159574	195.4428978	2061.033482	833.0066347	104.3076762	272.5372703	952.9995432	1349.414483	0.06760378345	0.3910426648	-0.002497726484	0.0108242214	0.0248904158	0.00853484121	1	0.05746006285	0.7678572071	-0.006588789021	51	0.9999999695
11	260.6560106	672.4998196	835.9558998	13206.96967	1359.479807	361.7237153	1672.426679	5111	11318.12766	130.6018168	1553.426146	195.3553805	109.9537566	166.2810077	572.0912082	3752.264057	0.06455560399	0.105423299	0.02855008625	0.006879608132	0.01211048611	0.008502947687	1	0.05440740594	0.1737693141	0.09299017728	39	1
11	274.6025479	508.6356413	2639.770787	15921.57132	2501.769552	13.42476739	2558.066363	6494	3811.105263	396.1746864	2312.412488	437.0883806	133.5134024	232.9940475	939.2384139	1223.832631	0.1659833619	0.1601349378	0.000975471549	0.01104129763	0.01432281466	0.009044053469	1	0.1345649049	0.2854177815	0.02336690494	61	1
11	276.6603485	447.9234252	5490.373987	17640.22453	396.3937072	-133.9004659	2028.268039	6521	9125.242105	1018.546896	3287.88758	165.9897935	226.5691656	206.4738868	1184.799892	4253.800563	0.303124796	0.02315975102	-0.007629184136	0.01415027814	0.01058691462	0.0148623314	1	0.2428666612	-0.002494449606	0.02308975617	69	0.9999999067
11	280.343192	7.539534109	621.2600336	9481.521261	3734.366726	-29.08387246	1142.021358	4421.5	6048.409091	170.605783	2055.282307	811.1788169	87.94910458	208.2178195	948.3297988	3200.966232	0.06468752162	0.3955888822	-0.00305064183	0.01154382711	0.0280219425	0.009978650031	1	0.05512484735	0.7773817976	-0.009077941396	51	0.9999999921
11	286.6133557	432.6150136	1107.041358	14999.70879	6148.534231	-15.19452792	1893.668719	7272	2178.270833	287.8740552	3533.536913	1583.924864	125.673065	298.7783905	1711.535282	1556.303329	0.073122958	0.4216807677	-0.001060552151	0.0122515748	0.02659970679	0.009313663031	1	0.06226038758	0.8314295534	0.000366313565	51	1
11	287.3650277	38.55999172	9363.087645	9058.022998	1055.458361	-694.1174776	1459.448036	3753.5	2145.585106	2141.732516	2114.034356	264.7399124	410.3693881	194.8535346	841.0951993	1573.169955	1.022284155	0.1167531607	-0.07005010902	0.04890030749	0.02376058939	0.05742593781	1	0.8170492843	0.1760937701	-0.01928532015	96	0.9999999897
11	292.4420145	19.29604567	837.2211886	10347.11317	257.9851795	8.386227253	1418.626929	3724	13634.95745	187.9922889	1664.364681	135.5390218	83.59215568	186.0158914	572.8618409	6192.044877	0.08130334626	0.02536986248	0.0007892876811	0.009579011377	0.01605117017	0.008880367065	1	0.06535197733	0.007127717348	-0.0004149041642	30	1
11	307.6141199	33.50596035	609.4577774	11546.51584	1201.166413	2206.387157	1457.178837	4521.5	4068	154.4583652	1802.158556	230.4078502	394.3009949	194.1368646	674.6946551	2064.874009	0.05265277817	0.1038192798	0.1899688534	0.01080821949	0.01724450326	0.01873848834	1	0.05515386094	0.169497059	0.6456406841	41	1
11	333.6391131	344.2763335	7182.404399	15167.77325	4881.196059	-277.2316705	1778.754844	6988	10783.40217	1821.956015	3625.080432	1215.968638	302.4736953	212.2691912	1687.130837	7992.132036	0.4692196121	0.3316538177	-0.01829043081	0.02464273322	0.02479993549	0.02357251433	1	0.3783194379	0.6352659844	0.03280229106	89	1
11	338.4788297	717.6862285	-111.6093364	11436.98012	577.2659607	1171.439419	1642.397362	4226.5	7672	45.99300505	1645.815775	128.6682579	205.1833201	158.572307	586.0190915	3434.880569	-0.01061053417	0.05255704539	0.1018235949	0.004144831774	0.01109117632	0.01025239692	1	-0.001730561738	0.06501310876	0.3261423876	9	0.9999979635
11	344.4928144	105.6761251	-24.91885352	12174.91903	572.8375542	600.8660945	2102.155451	4572	2980.670213	55.94174967	1744.604189	160.5927606	123.4823653	239.9575723	622.3684666	1586.885957	-0.002216846103	0.04994444927	0.05058370925	0.004837410186	0.01356440541	0.008457210409	1	0.001709244972	0.05977188318	0.1517333857	8	1
11	351.3053676	235.4896652	1215.243873	18715.4668	3248.74472	9.575976994	1594.577808	7747	17314.34043	183.1978757	1625.59074	425.8716968	105.8261131	205.2513381	722.0058221	3603.375322	0.06497253824	0.1737709958	0.0005137738257	0.007006889073	0.01475643605	0.005696015597	0	NaN	NaN	NaN	NaN	NaN
11	355.8588687	392.1444225	11446.59223	16290.5749	518.7525004	-475.438086	1908.098458	6129	21835.4	2669.517294	3497.128381	197.297616	445.5336265	217.8637131	1302.398671	13345.68163	0.7047681796	0.0353292598	-0.02713333662	0.02638830136	0.01613631947	0.03495718818	1	0.5641598305	0.01374201503	0.05135507866	90	0.9999999149
11	377.2504306	757.4818217	-34.24868039	9883.054105	161.7959382	435.2272097	1377.310642	3482.5	5333.709677	39.73571156	1341.708928	112.444293	101.509725	153.8963207	460.3663739	1830.797466	-0.003572755258	0.01842895475	0.04379317925	0.004198349764	0.01248827747	0.008285910266	1	-9.900327292e-05	-0.00568033285	0.127321005	3	0.9999999862
11	383.7226533	274.4555831	923.7027525	16883.72289	1798.261602	542.0917189	1658.186914	6512	16943.45745	204.6578433	2501.482871	332.6650291	143.3302197	190.719407	991.2097355	7747.479465	0.05793503814	0.1135588066	0.03394401203	0.007660745647	0.01289871767	0.007233724847	1	0.04951107728	0.1907979953	0.1101715647	39	1
11	394.3422114	170.3060851	4720.225808	16111.49017	938.2040632	-155.6757591	2032.194345	6038.5	13523.90323	948.3525953	2913.527753	228.7083891	213.1425351	243.0791273	1078.109088	6976.499535	0.294398429	0.06051558849	-0.01020250626	0.01756210006	0.01480998199	0.0152389943	1	0.2360356223	0.07540385883	0.01302384087	72	0.9999999999
11	409.150355	292.5969973	-10.94652165	6165.393332	1931.980926	159.5275591	2014.54161	2878.5	859.6276596	68.58669653	3835.382587	1237.49747	109.7847902	370.3384626	1725.627317	764.9841658	-0.002196137729	0.3177535485	0.02401153778	0.01808229357	0.05003330951	0.02354415086	1	0.002456063107	0.6168605118	0.06643172441	25	0.9999982539
11	425.3211589	299.3627195	-75.83125927	15520.83297	180.2436123	825.7880808	1984.693073	5539.5	6047.606383	45.79651714	2370.325215	146.0730102	175.0244616	229.0511264	809.1659648	2687.982524	-0.005386347147	0.01160520819	0.05346950702	0.003146343931	0.01117589514	0.007387430209	1	-0.0009983705217	-0.01990074489	0.1600352078	3	1
11	434.3695504	173.4412787	1084.063955	16795.94692	7121.158661	-3.010104431	1466.276931	8161	11632.5914	188.9008879	1608.671861	786.5255951	128.7060076	390.4505456	804.5747833	3193.241621	0.06605347627	0.4292740798	-0.0002150741157	0.009150784475	0.02019361919	0.008141266145	1	0.05670807206	0.8473751703	0.001775962966	51	1
11	450.1919026	49.99504766	1309.618193	7838.541716	44.16251696	360.7925181	2050.92907	2826	737.3417722	426.2253872	2528.241075	138.3935429	165.8007928	335.3873991	915.9426167	577.0799146	0.166160781	0.005274823372	0.04559551756	0.01946505691	0.02659025342	0.02361393095	1	0.136154773	-0.03694130765	0.1734144022	53	1
11	451.6325752	63.00880503	2073.996115	7387.749876	1472.96866	-77.37870539	1929.334417	3167	1195.766234	823.5986165	2748.950733	552.7793802	147.5925164	375.6003948	1134.898595	1258.71552	0.2934180153	0.2124379983	-0.01131879389	0.0343497649	0.04381146752	0.02802248849	1	0.2365548222	0.3913465429	0.0124324984	78	1
11	461.3729912	235.6231273	962.165407	15056.43033	4946.303167	421.8735725	1721.085838	6918.5	6949	198.0679833	2369.887341	802.9445652	147.7960109	221.1912593	1056.566843	3838.64045	0.0627676799	0.3214197599	0.0288749774	0.007584620615	0.0189872024	0.009109466706	1	0.05495146956	0.6229571456	0.09863600666	49	0.9999998947
11	510.1159666	485.5119872	3222.534294	10783.97018	527.1678341	657.6502122	2207.106604	4127	3640.23913	841.8080061	2675.327818	183.9719728	261.1449108	279.9522219	993.084892	2552.980199	0.302526778	0.05147864559	0.06372412261	0.01725434974	0.0155276019	0.02423274488	1	0.247203574	0.0558715667	0.269152232	73	0.9999997829
11	552.4755719	519.1645518	1963.567734	12409.93934	209.4647137	1678.534153	1978.014011	4567.5	8022.694737	383.5353909	2173.408839	127.118968	350.9459129	205.6641069	757.1816103	4243.154931	0.1638595329	0.01801224249	0.1358236415	0.01095774679	0.01203976341	0.01855474887	1	0.1401893781	-0.01107825562	0.4836721078	54	1
11	580.1515488	520.4175696	768.317098	12936.9717	1338.474989	365.1492183	1490.598677	5010	20107.77895	119.2443786	1143.426912	184.2341059	111.5899311	162.8317272	420.0675133	4517.079016	0.05940089418	0.1077486306	0.02816569496	0.007541446441	0.01407478779	0.008252600799	1	0.05026585196	0.178725827	0.09050001777	39	1
11	583.999096	270.3920787	-35.47190743	11492.07264	1849.940207	57.80064434	1825.71703	4674.5	4300.26087	55.41638119	1874.171308	310.7666494	85.65298183	396.5885733	734.5895587	2309.637438	-0.003015574473	0.1605493162	0.005107357058	0.005125626686	0.01834910265	0.007788443652	1	-0.0008354167073	0.2901260135	-0.002422553794	16	1
11	664.5826981	284.5057209	2896.410622	9844.717766	579.9775106	-103.3408025	1774.051908	3770	11925.53125	492.4349788	1561.282405	148.4519783	132.5415178	183.6966997	569.5022917	5870.476306	0.2897751711	0.05874195915	-0.01039685186	0.01772510457	0.0162641073	0.01507253543	1	0.2322956823	0.07182325635	0.01121959248	72	1
11	667.377122	609.662644	-92.6964147	6709.784143	691.4992023	1371.464373	1455.172148	2552	2403.389474	48.74032417	890.6650686	138.8618897	222.1217937	141.3931752	338.7156803	1016.148646	-0.01419336676	0.10344078	0.2095488294	0.007212254277	0.01742028482	0.01571006748	1	0.002739362631	0.1700969604	0.697185496	15	1
12	11.19369053	154.4927833	2804.519521	6461.36537	183.5739642	432.6981042	1175.035663	2434	3959.826087	858.5388562	1943.264381	108.1401806	281.6934215	147.5857094	697.3105277	3221.382396	0.4403405347	0.02776174665	0.06344759279	0.0350425764	0.0268580665	0.04933913097	1	0.357604303	0.003394023065	0.3002907972	82	1
12	15.3017807	422.2280761	2870.202644	9451.479804	984.3683722	-209.1168587	1758.143753	3764	7434.462366	749.7797982	2258.427851	217.3329349	157.9519802	236.8055147	849.4963338	4422.140851	0.301305909	0.1084170429	-0.02338683113	0.02105413156	0.02104175871	0.01834968131	1	0.2411725222	0.1749518556	-0.02961495753	74	1
12	17.74582484	296.4912201	-82.32139075	12739.42196	1354.770289	609.4357501	1273.113984	4911.5	7068.138298	53.00098421	2104.046618	245.147143	116.4007867	189.1273836	779.0141093	2750.534132	-0.006842947617	0.1098453646	0.0484493276	0.00444742818	0.01435396962	0.007134412486	1	-0.001597716776	0.184453707	0.144665752	13	1
12	27.30336796	115.607488	1134.499462	6988.852744	180.2883119	798.8530564	1329.523635	2603	3002.191489	241.0350137	1447.553101	104.2518797	237.1286283	176.7979614	521.0716899	1866.233786	0.1631736665	0.02421665041	0.116186263	0.01662453961	0.0170399737	0.02896468068	1	0.1384400143	0.001986296615	0.4160719291	54	0.999999968
12	36.53655786	344.7174786	564.110128	10824.50576	1217.134969	2091.705547	1635.263758	4235.5	4387.645161	139.8450964	1967.642836	251.5896691	417.0722153	185.3395478	771.7895521	2348.781496	0.05387332733	0.1136407393	0.1975759203	0.009968365079	0.01519684995	0.02145344324	1	0.05670891453	0.189835061	0.6723337622	41	1
12	45.2882714	667.1843812	-7.920655385	8391.564547	260.4354765	115.0810702	1104.444899	3057	16912.10526	35.49256177	1328.830901	99.49420396	62.66901052	149.8362382	456.9925061	6033.866434	-0.0009472987896	0.0322413213	0.01389038841	0.004582448854	0.01377512773	0.007483053516	1	0.00022280404	0.02320539589	0.02535198415	2	0.9842727569
12	51.74756138	279.8841183	847.6034468	12344.13886	830.4663563	47.90381251	1503.421893	4663	15338	183.2769897	2013.224444	156.694217	99.70430848	186.2114176	729.791224	4924.663125	0.06679395731	0.06709910649	0.003651208451	0.00807715711	0.01305820146	0.008757949614	1	0.05426549612	0.09421215956	0.006954848365	34	0.9999999802
12	56.72073456	215.4638838	-42.24935467	10669.59298	1099.643485	505.6786658	1510.756465	4186	2908.72043	51.16402361	2346.665607	252.9249133	132.0062232	216.4846814	886.5299454	1774.394198	-0.003863237037	0.1037678256	0.04831296554	0.005137860052	0.01557656236	0.01020688979	1	0.000730496375	0.1717485531	0.1447627513	13	1
12	71.42847152	119.3998507	614.0610806	9520.314273	2900.416689	211.591954	1358.520012	4274.5	3066.369565	173.2152718	1933.301828	553.4637669	103.8766159	205.4393152	832.5242332	1764.235169	0.06617761419	0.3019979674	0.02268315728	0.01307112744	0.02338853299	0.01177590233	1	0.05711704828	0.5825390852	0.07768977486	49	0.9992347274
12	93.45781182	57.94071936	379.4585319	5915.666369	1255.704913	93.73484648	1243.019461	2532	3764.505376	148.44185	1844.861284	394.6487079	104.8337343	316.3033896	756.0776226	3729.302664	0.06941297074	0.2197553886	0.01906757654	0.01677437977	0.03597690936	0.019069973	1	0.05873748522	0.411474373	0.06412806848	46	1
12	100.3905882	383.6858966	1937.900437	11028.95585	3618.05483	-44.63496273	2103.460161	5127	2918.410526	500.2028699	2792.20642	860.4725463	134.2155522	271.9674405	1239.225393	1962.225232	0.1724386087	0.3225694385	-0.004600351661	0.01451002139	0.02275236081	0.01348280423	1	0.1408635798	0.623082431	0.009430238119	66	1
12	123.3121281	387.5411972	10352.90354	14685.18262	577.031513	-626.5488137	1992.42426	5637.5	27304.71277	2113.402941	2910.304769	153.0258799	363.4903873	176.8647813	1051.265576	12478.00523	0.7095987675	0.0410730977	-0.04189576419	0.02413927207	0.01539235607	0.02828006682	1	0.5671463216	0.02568573443	0.001827255738	90	0.9999782365
12	124.1719028	226.0150126	2178.981265	13691.73344	4275.46632	523.3700011	1643.151863	6215	3458.344086	486.3405799	2833.021944	863.4941025	191.8528594	237.2575367	1249.455353	1713.07105	0.1605381477	0.3065777411	0.03900645552	0.01479666902	0.02467309139	0.0128883253	1	0.1339520929	0.5897750277	0.156313953	67	1
12	126.05654	581.3108982	1.941483387	7415.892034	117.0899964	376.145082	1826.300184	2719	1636.136842	33.36470656	2389.053991	100.3041804	152.792355	208.6493885	849.4537228	1630.716665	0.0003717043758	0.01749585912	0.05237971305	0.00590882942	0.01886361184	0.01317241171	1	0.003607816276	-0.00777550106	0.1577833109	3	1
12	128.415487	303.7151446	3717.731199	12307.99762	725.557512	712.7684149	2314.103912	4773	8180.382979	1087.698986	3403.876118	201.0562417	327.5328929	514.8073248	1258.884746	6552.92676	0.3097806315	0.06091810912	0.05836174898	0.01981758295	0.01627203678	0.03131305297	1	0.2527696722	0.07537401856	0.2526322465	73	0.9999999987
12	139.1724236	229.374478	-219.2985247	13843.95762	762.9918537	3118.578181	2121.716368	5186	3083.860215	72.2616463	2127.089026	168.1118427	519.7642427	244.0045271	772.8521344	1286.364946	-0.01617886555	0.05750529217	0.2208382735	0.005372511248	0.01322792753	0.01629373061	1	0.001450431953	0.07453832337	0.734513834	10	1
12	163.2765718	166.4307094	-1.431902184	11193.90479	1153.594331	215.1746833	1911.450236	4447	2932.159574	57.3475225	2675.625593	296.1439466	101.1479991	282.0814958	1004.853534	1876.239262	-0.0001296666939	0.1075418271	0.01876217584	0.006193591141	0.01867473281	0.008092450373	1	0.001873341083	0.1797321541	0.04403740149	12	0.999786092
12	173.2742203	338.454693	7903.568497	16688.42599	1196.112098	-360.178	2448.194239	6553	24966.81915	1591.717909	3029.265297	264.1978685	272.5840676	330.688916	1174.847359	10922.00653	0.4782477359	0.07359772832	-0.02338140309	0.02003418477	0.01222904223	0.01828842355	1	0.38290164	0.09848775752	0.01150484619	83	0.9999999681
12	197.0758451	557.3665498	-12.21230256	9103.475913	1574.854525	214.6841861	2022.496054	3797.5	1514.968421	53.12430372	2883.372712	494.9030208	104.5161123	201.5560483	1159.531809	1213.109776	-0.001229857658	0.1727704446	0.02433402346	0.006214038485	0.02076971493	0.009647168375	1	0.001937709026	0.3153538939	0.06444699809	17	0.9999985115
12	217.9304173	631.628125	-19.1105089	8132.465426	2747.915479	428.963992	2026.302973	3804.5	5519.893617	65.70543837	2433.366867	821.3044667	142.661739	244.7230904	1099.450145	4589.506761	-0.00263821719	0.3397170572	0.05506631514	0.01030857971	0.03069257597	0.01216112364	1	0.004285046735	0.6623094354	0.1737022668	26	1
12	221.1437125	243.7149203	456.1442687	5915.865594	1427.830054	251.3626881	2175.258799	2703.5	2038.840426	246.140809	3180.172696	764.7433698	158.8930721	358.0158471	1358.040955	2562.164774	0.07468147253	0.2495651226	0.04437429194	0.01835903295	0.04242424806	0.02812965187	1	0.06485456987	0.4731510228	0.1531493567	46	0.9999353933
12	263.5057937	719.1578566	1133.19584	6329.329115	62.46025475	-35.91122494	1929.958035	2347.5	2185.723404	414.3967851	2251.570954	90.62820749	174.9461496	1247.467921	790.6171108	1942.740246	0.1779207988	0.01003416409	-0.006822032089	0.04272226562	0.01885752533	0.07114426997	1	0.1422885678	-0.02692152636	-0.004081289945	52	1
12	268.6445572	245.2998778	2710.311191	16748.31067	2852.417184	816.7112534	2569.908057	6863	11346.47312	544.1916843	2675.942646	510.9268343	195.9477015	293.931421	1132.302457	4134.028827	0.1624757634	0.1789012306	0.04989822285	0.01299753506	0.01503268411	0.01196815765	1	0.1350459189	0.3241547288	0.1913290207	62	1
12	287.2497301	412.5535103	-344.2936947	18191.38151	1148.866082	4277.426976	2329.330088	6986	5624.956989	90.41396857	2719.761311	276.6311136	727.4654446	246.1426536	1070.311246	1914.66307	-0.01900241557	0.06330374565	0.2362691702	0.0046447288	0.01097813063	0.01608272718	1	0.0002225254811	0.08654491594	0.7870819591	10	1
12	287.8445942	650.2543436	698.857697	9937.008611	217.7679431	306.2057219	1899.478189	3603	6298.78125	241.198652	3256.086848	140.6569872	122.832968	219.2192159	1144.261501	5729.884697	0.06809459982	0.02497703709	0.03172759071	0.009590458907	0.02048280556	0.01157758037	1	0.05672203239	0.006382030543	0.1029192405	31	1
12	300.8089066	704.5660613	-122.7532017	10605.45769	272.2616723	1149.771508	1777.03985	3926	13623.89474	44.03676392	2113.049912	116.8806186	227.1172825	181.8957725	733.9589014	6505.633084	-0.01211422255	0.02678647594	0.108439529	0.0047936223	0.01345789524	0.01116060243	1	-0.002748541227	0.01140995768	0.3479636459	4	1
12	303.3200292	743.4961685	410.6634519	6295.252097	1411.788299	187.5322298	1708.460712	2759	7712.776596	159.9775965	1936.22163	421.8424285	95.74926545	199.5260019	810.2511431	6706.679843	0.06600987215	0.2312558877	0.03215195359	0.01304438424	0.02304404352	0.01735258064	1	0.0569460699	0.4353688484	0.1086143598	46	1
12	304.6531275	515.2452737	12829.34197	12453.51992	476.7496926	-862.6004914	2118.619599	4994.5	18833.97849	3556.261993	3446.443475	140.2436212	549.8903318	262.0687959	1266.343311	14032.67904	1.028048951	0.03760216196	-0.06163927524	0.03585441075	0.02121762743	0.05223677689	1	0.8214969349	0.01130959851	0.009210451717	94	0.999981157
12	312.407158	255.3803582	4240.300898	14418.45135	3599.596301	932.5153403	2106.802265	6451	19484.30526	1153.533706	3755.699067	894.1081626	327.195456	256.6622782	1620.559701	12482.63489	0.2911763738	0.2548877833	0.06635051173	0.01863968069	0.02771962441	0.02301702329	1	0.2401040665	0.4790871088	0.2801655317	79	1
12	326.2876145	282.5278113	1286.172183	16379.37447	551.2670569	64.4787584	1969.214159	6072.5	24518.11702	302.1807105	3117.129087	175.4109612	114.1457199	190.781845	1138.500258	10975.75954	0.07799616984	0.03553301735	0.003467002775	0.007866527817	0.01269491805	0.008269140838	1	0.06296034824	0.02831708297	0.008250006176	30	1
12	332.8089584	230.2341899	2625.106665	8684.599112	858.8061051	-112.4375673	2189.16242	3471	2147.87234	1269.813489	4004.067193	403.4869338	198.7796987	370.2120675	1557.476145	2584.221171	0.3080212696	0.1026246117	-0.01418317099	0.03016410661	0.0369651974	0.034407673	1	0.2470991295	0.162683844	0.003515877878	74	0.9999999979
12	335.0157239	585.3550736	5991.536898	12291.38698	1312.974925	-386.1530357	2362.049805	4954.5	8826.225806	1261.98463	2671.132975	278.5574301	243.537715	256.501269	1031.638778	5079.396355	0.4897034848	0.1081571453	-0.03038254422	0.02166437942	0.01670994414	0.0220369305	1	0.3919639629	0.1701412367	-0.009083985211	85	1
12	337.0855428	186.3641206	557.8720761	9194.517831	2872.95042	690.3790904	2761.765003	4303	1621.768421	273.0448241	3803.262617	1133.627444	358.5198209	1934.283038	1736.102666	2059.49209	0.06588960246	0.3068639553	0.08282347516	0.0208343313	0.04638334184	0.02590362131	1	0.06077353808	0.5922133877	0.2846997359	50	1
12	337.552674	773.5046637	6518.638174	6369.298243	703.9142373	-612.3297369	1555.516059	2687.5	973.40625	1439.452151	1411.426949	180.2806856	249.2199785	171.5925146	566.0674246	647.6659727	1.027223592	0.1157067444	-0.09037951417	0.04054018857	0.01904450644	0.04193070775	1	0.8197057978	0.1739568695	-0.08810118785	96	0.9999999984
12	349.5342079	737.6496235	5410.936355	7905.374642	603.5356067	-371.8168984	1700.290106	3267	28921.54255	1392.210393	2006.193376	123.3107985	250.8375283	154.9309715	731.5829737	17704.6229	0.67816067	0.07800517995	-0.04887109583	0.02789013258	0.02165784312	0.03369216088	1	0.5417976942	0.10325697	-0.02877549431	91	0.9999998392
12	351.7007013	555.6748173	1897.43634	11838.40015	607.1683978	1606.010535	2265.088526	4572.5	1417.913043	595.0532275	3495.039554	232.0315422	481.9760711	337.0628833	1299.406099	1130.486063	0.1622390412	0.04992145945	0.138504122	0.01336000099	0.01863713649	0.02724065902	1	0.1393491421	0.05529177585	0.4932444055	57	1
12	355.5673696	427.3462734	4658.396385	16005.76872	349.5860287	3465.557947	2573.194372	6051	16599.83158	679.3655959	2239.476729	156.6545844	522.7181373	248.4476949	822.5869601	6455.857717	0.2906613374	0.02354776986	0.213218598	0.01215077805	0.01052813001	0.02216455373	1	0.2469792328	-0.003056989473	0.7801719161	71	1
12	364.579317	452.6053005	-90.54041632	13626.07458	4728.39301	674.1233616	1940.517885	6339.5	10252.21505	78.30840785	2742.647867	885.9668612	176.1155081	244.5892236	1209.102442	6281.413358	-0.006448753472	0.344735956	0.05048793539	0.006426582796	0.01882049872	0.009526855232	1	0.0009789481526	0.6728676242	0.1571589728	26	1
12	366.4596053	639.360178	3503.55929	11081.05747	2558.33251	-195.8476656	1986.683315	4900	2184.510638	913.7900571	2904.809177	652.6325308	160.9622873	237.3784845	1223.964566	1516.825851	0.3083932172	0.2303142422	-0.01832397981	0.01688227662	0.02156787346	0.01664921746	1	0.2482909373	0.4282278323	-0.007719273336	78	1
12	368.4518646	246.853169	16519.04071	16507.01321	812.3197927	-578.2055091	1814.197295	6562	36811.65625	3159.317109	3066.759191	193.7942548	577.4797567	252.3098096	1191.04004	17634.47027	1.00671815	0.05049179306	-0.03624630952	0.03648786523	0.01533610359	0.04092254576	1	0.8061128455	0.03841175158	0.09184208457	94	0.9932006997
12	378.7232565	680.6580361	1136.76263	6180.648391	1332.902608	242.1648806	2120.37134	2738.5	967.2173913	445.9173854	2610.691623	583.733819	164.8263241	447.015539	1107.358543	998.5930303	0.1742114623	0.2204309564	0.04251087241	0.02139488243	0.02989817372	0.03352684626	1	0.1443715009	0.41029894	0.1696371568	65	1
12	383.0075376	602.6524491	3188.0668	6785.919897	44.57500914	403.9275743	2096.45212	2496.5	513.9347826	1388.343125	2962.48656	257.46481	432.8218351	2636.782679	1062.97421	507.4008928	0.4748916513	0.006566972369	0.06532808358	0.04720031212	0.07689396862	0.1007124283	1	0.3852690748	-0.04148583949	0.3144580722	82	1
12	387.4424414	752.2926462	2062.336804	7074.624407	365.6821824	331.451509	1668.739022	2766	4820.329787	543.6531851	1833.622505	129.4269402	157.9900407	155.081986	673.1801639	3927.753109	0.2991891716	0.05620153614	0.04764917423	0.02014921948	0.01752216791	0.02162806947	1	0.2435397006	0.06588954888	0.213149901	73	0.9999999998
12	389.6208671	463.4557789	-35.97090472	16037.65317	3958.205658	309.0877849	1767.835245	6860.5	7167.086957	88.06756303	2566.364708	688.0539771	108.4756179	204.3242119	1121.035346	3088.336142	-0.002228895299	0.2507538379	0.02010722578	0.005915617908	0.01625808219	0.00596620601	1	0.001572704804	0.4775694057	0.05145190141	21	0.988309831
12	401.1806839	332.1127085	5004.474558	16068.14046	410.6439997	-178.2001002	2004.989206	5899	8152.708333	1111.672081	3477.250425	170.542948	224.1108625	230.4953053	1279.342968	4349.015482	0.3113714409	0.02642292094	-0.01091345604	0.01452452052	0.01242701766	0.01648218463	1	0.2493065542	0.004126484824	0.0138148559	69	0.9999982537
12	405.0217988	460.4981383	9943.419873	13866.2172	2465.763076	-553.4759659	1978.613717	5970	23669.14894	2462.752043	3274.633362	512.9343344	442.842525	226.6894578	1335.756877	15108.12575	0.7178866664	0.1758519584	-0.03827583497	0.02709662841	0.02453001865	0.03699584268	1	0.5752531314	0.3057314766	0.01933684697	93	1
12	409.1557149	169.6207204	2993.036222	10423.61545	229.5265799	2186.390841	2107.272822	3954	5657.580645	843.144675	2841.207134	154.4649621	623.8589883	293.4815346	1044.547912	4897.094359	0.2911743586	0.02161792849	0.2092045529	0.02967008132	0.02008568635	0.04683960785	1	0.2471170361	-0.00705164065	0.7664352447	71	1
12	438.9477314	498.4219784	2753.968913	16396.83259	342.0954923	2333.634467	2484.619302	6036	13674.16129	407.5665673	2016.17786	170.1761074	372.2619308	234.9503088	743.5536918	3684.386411	0.1697437125	0.02198484855	0.1432417224	0.01242949844	0.01157000102	0.01464943384	1	0.1454231643	-0.003008113919	0.5106850743	54	1
12	438.6631666	515.0690702	2576.235817	16139.7734	2612.721429	809.2085637	2967.147086	6715	6312.557895	388.5690047	2460.863367	466.6842097	231.7416783	299.6264279	1032.99647	2668.363124	0.1629937334	0.1644070195	0.05070795963	0.01083852998	0.01498386415	0.01201262738	0	NaN	NaN	NaN	NaN	NaN
12	441.2221523	153.3849537	-48.46523399	10197.86423	605.6988547	534.5320752	2072.23725	3952	3571.148936	55.32607772	2414.611767	190.7146114	156.7904889	325.4158924	897.4229974	2321.675586	-0.00496135163	0.06126576807	0.0539154022	0.006350082987	0.01740503762	0.009439775398	1	-0.000178388167	0.08335175626	0.1628086789	8	1
12	442.6744855	291.4200453	1697.155723	9145.905494	420.9617726	-0.2657123201	2494.344895	3536	823.4148936	783.8385536	4181.704094	254.6985724	192.0030387	1220.161863	1568.88705	930.3529497	0.1867237818	0.04653743762	-5.731634513e-05	0.02841804162	0.02849912723	0.0331094002	1	0.1501187201	0.0487317475	0.0221200282	55	1
12	450.3062798	56.00793551	-62.16019372	11686.26256	241.4690112	551.746908	1509.591583	4311	5088.903226	47.73876882	1923.659013	117.6736997	117.3579534	165.8741835	664.916946	2136.786194	-0.00561772126	0.02209642421	0.04780881596	0.004332041572	0.01136846386	0.008187476933	1	-0.001450755684	0.001962729292	0.1407402245	3	1
12	451.6640717	357.6085693	2665.764116	16117.90304	2606.490177	-33.52623327	1839.101793	6666.5	6426.364583	616.7297346	3563.246037	672.3288428	163.0483647	236.3043425	1493.203662	3533.146861	0.1663107856	0.1714613352	-0.00216709867	0.01365259043	0.01720744008	0.01173361491	1	0.1347296154	0.3089862601	0.01288923723	61	1
12	458.5588916	141.7043924	3690.102661	12796.69893	283.5301423	2692.344368	2102.998454	4919	6642.106383	761.772435	2722.344015	146.3517824	551.0974063	250.5420904	973.4074728	4139.633487	0.2863657696	0.02308061009	0.208810886	0.01738851223	0.01373536355	0.02938782138	1	0.2432449242	-0.003896818955	0.7639753507	71	1
12	462.5059752	439.2383815	-3.614204697	12737.35223	2960.006452	275.2404073	2059.907458	5617	3038.510638	70.99319132	2842.357831	670.0643882	98.41464384	227.5659551	1185.292989	1904.634414	-0.000307219475	0.2339522757	0.02263829489	0.005981074687	0.01835687018	0.008157517518	1	0.003124787071	0.442568692	0.06023222844	21	0.999028712
12	469.5346094	740.1876167	2095.181791	7374.341991	1582.122476	-168.3761501	1557.868243	3188.5	4686.957895	527.677334	1700.661698	376.4405394	144.2863156	180.8338963	716.590739	2945.773243	0.2904693705	0.2265825314	-0.02411045228	0.01921422703	0.02141486236	0.02079894608	1	0.233498466	0.420922625	-0.03196266289	78	1
12	479.6746606	238.4735481	-4.29502561	13261.14255	4498.76541	269.0600382	1819.33398	6155	4008.37037	91.81239196	2230.432306	767.8350892	102.1881754	200.6286008	1010.133908	2001.116966	-0.0003723012887	0.3346858891	0.02112190313	0.007546643495	0.02155667756	0.007860299343	1	0.00388905495	0.6520499202	0.05730735461	25	0.9994394948
12	484.560566	250.0043994	670.6828661	9010.788601	566.0588074	62.84657405	2035.85188	3445	2513.545455	235.5834392	2722.902064	238.7555045	95.88555761	284.4757076	1004.621743	2799.295182	0.07427386984	0.0628951816	0.007861105077	0.01202149131	0.02863357655	0.01426495623	1	0.06050111898	0.08526722218	0.02311762388	34	0.9999999726
12	485.3124337	694.5055956	-105.9769026	10283.71202	1661.507571	1070.019053	1688.102463	4227	8739.606383	56.10361915	1339.755741	227.9598617	154.5271828	176.8788222	532.3082019	3400.977283	-0.01107787517	0.166618187	0.1065855643	0.005981880636	0.01536574888	0.01020583113	1	-0.0007671160996	0.302170152	0.3450340813	19	1
12	498.3125622	742.6125503	3556.637592	8004.914395	156.2290661	519.0452088	1579.710688	2945.5	6841.410526	624.217071	1390.620876	104.8583594	202.8886564	174.0019263	502.173519	2959.895148	0.4387490704	0.01930730374	0.06632810477	0.02289747005	0.01464436088	0.02463710488	1	0.3564341461	-0.01417146442	0.3096331298	82	1
12	499.6849932	630.4520047	-41.07755841	10555.35954	1857.273088	30.49854376	1591.765568	4377	6924.12766	59.86528978	2094.27347	332.4804442	79.90362818	182.5825002	813.6048849	3573.989453	-0.004110236431	0.1728844019	0.003538714797	0.006098756605	0.01774005926	0.007774689859	1	-0.001702584841	0.3158128186	-0.007797336809	16	1
12	502.5669653	523.2687239	870.4030255	11729.93901	4925.587119	1.297600715	1790.04541	5732.5	2340	259.6228694	3240.445588	1284.5325	103.445899	227.6384574	1511.701364	1762.845909	0.07397762493	0.4141975917	9.444002973e-05	0.009520161114	0.02377433875	0.009802317235	1	0.06295245312	0.8158405554	0.004371949672	51	1
12	503.7182624	384.5575596	4678.904095	14870.63689	3476.85726	-215.9426322	1830.717575	6575	12103.6383	925.1563086	2758.335322	626.4512784	204.8096589	209.243262	1152.98009	5832.404808	0.3106594234	0.2402856223	-0.01525811839	0.01818904088	0.01947284846	0.0148241884	1	0.2503965488	0.4488876303	0.003596765378	78	1
12	511.39182	167.3347836	5145.479467	10747.35841	753.2998135	931.3041711	1790.162746	4272	6945.114583	1224.848049	2600.330932	187.2068214	340.2022748	214.9452625	972.3235871	4556.705608	0.4812663231	0.06915823976	0.0810653116	0.03209448497	0.01932763698	0.03250064854	1	0.3919598327	0.08840402026	0.3715603333	84	1
12	515.4152811	689.2931579	534.4477867	8573.607204	947.2228278	216.6933873	1538.442021	3368.5	7926.691489	143.7911772	1607.065275	209.0369976	104.3628837	157.1197793	611.5511138	4271.158514	0.06572596119	0.1136634806	0.02658675121	0.009932632684	0.01808016545	0.01165457897	1	0.05529618252	0.1908920477	0.0866995852	39	1
12	518.2986601	491.4597928	-2.983766449	9835.998986	587.2289259	68.651007	2068.18809	3807.5	4009.589474	51.86431905	2697.588332	219.1344365	97.28729607	497.2155917	1008.854681	3066.650441	-0.0003423886723	0.06221342766	0.007596705658	0.005904420556	0.01896341944	0.01154176689	1	0.0005779602567	0.08556354973	0.004523201314	6	0.9999999999
12	518.2620601	581.5058901	3997.663507	13626.48697	3117.327287	-240.3001382	1592.694691	5935	16786.51136	681.3377891	2292.6526	500.8343222	177.4538308	208.1982073	944.0550578	6656.595735	0.301064741	0.2327760092	-0.01815319706	0.01634024341	0.01680742585	0.01330095181	1	0.242441056	0.4335137668	-0.008810472912	78	1
12	520.6380571	528.5363683	-85.02261715	13722.67026	3360.158306	724.3580435	2214.848046	5910.5	14135.40426	77.45269441	2113.180568	508.9583362	124.0522014	208.5865234	873.506939	5396.62744	-0.006482522899	0.2491433848	0.05483045482	0.006189051854	0.01563156504	0.008317992505	1	0.0003625607706	0.4740579117	0.1699041064	22	1
12	521.2338521	424.5280285	2977.88697	10871.89288	158.7047966	2275.189539	2406.018429	4104.5	5230.860215	870.7855682	3092.405731	138.8996725	729.3646172	708.7253383	1120.050115	4073.610546	0.2886960856	0.01442635303	0.2072699853	0.01915200101	0.01701140821	0.04103905696	1	0.2449386903	-0.0219346469	0.7590259381	71	1
12	532.6389716	585.319047	12107.12983	12320.07172	825.5523938	-794.4481482	1876.499383	5002	12493.53409	2407.258617	2463.145179	175.8936687	415.0282138	211.8763743	929.2114606	6606.415066	0.9884363599	0.06983874095	-0.05979064096	0.03522368697	0.01604385855	0.03890757332	1	0.7901073906	0.0792382864	0.006931133216	95	0.9993366315
12	538.6872246	184.5028422	-158.2699738	13796.86417	332.0945791	1550.880758	1676.552523	5033	11666.42553	40.98013732	2217.873937	119.1084129	252.4584247	209.236013	762.8636719	5239.909928	-0.01167040036	0.02456332524	0.1127378898	0.00356802287	0.01079411331	0.01123494192	1	-0.002137702003	0.006744672884	0.3628101417	4	1
12	539.8078145	220.5031462	-109.6795948	13968.17417	380.2117685	318.276412	1781.774642	5117	15174.35484	48.85554978	2811.542772	163.7636344	101.6228192	225.3873003	960.1980776	8781.359811	-0.007721880419	0.02614836774	0.0236661408	0.00496239643	0.01630252912	0.00700389453	1	-0.004646141663	0.01061769611	0.05725035129	2	0.9999985375
12	543.3168922	548.254468	808.8483953	13094.45101	4216.428797	327.4139371	1375.726522	6019.5	8550.967391	208.7462991	2632.766017	803.2044572	133.7981702	179.5703594	1131.04292	4365.104826	0.06298476173	0.3238991683	0.0257467173	0.009694804525	0.02269649984	0.009255059376	1	0.05494829263	0.6281313658	0.0879786642	49	0.9999984871
12	545.1443764	571.1383568	2784.3142	9218.469531	1616.74575	524.6810647	2045.481491	3964	13628.46316	695.130372	2169.83692	332.9220944	209.907343	224.1923412	867.5810366	8558.421664	0.2969190615	0.1770840406	0.0545787081	0.02294973399	0.02247987475	0.02085256299	1	0.2432563117	0.317256246	0.2392305123	77	0.9999999453
12	549.0706471	684.9109825	1414.726623	8558.294636	207.5125835	1062.102047	1627.072489	3126	6137.715789	279.0425802	1575.417309	117.9707169	234.3969351	184.7804012	559.8015279	2787.709483	0.1703109838	0.02629384989	0.1264578084	0.01243574142	0.01600356611	0.01819395937	1	0.1448449666	0.006064935214	0.4531580876	54	0.9999998865
12	550.3168167	374.5258123	9045.322278	12801.55101	2265.871191	-526.1540915	1882.769859	5636.5	23710.16667	1762.812867	2476.974952	378.3614382	321.3071575	194.8956396	1007.478223	13148.20503	0.7070649037	0.1757985341	-0.03980037249	0.02771472123	0.01800441295	0.02866772361	1	0.5664677713	0.3058801077	0.01152652684	93	1
12	555.7053685	458.8497563	4816.99353	10257.89888	190.4696922	-292.1674073	2022.523871	3836.5	5012.336842	1136.414641	2344.261826	124.8328862	252.9050807	215.9540257	864.4219924	3932.419629	0.4847793517	0.01843255527	-0.02755183342	0.02429349043	0.0141318449	0.02894982505	1	0.3873783025	-0.01634289051	-0.002565098314	81	1
12	555.1317508	748.3772054	-25.08071492	6436.976651	397.6645684	599.7109087	1199.394048	2461	8400.368421	32.94870313	1269.156681	105.8247987	143.3744639	143.9441206	459.5845356	3923.525895	-0.003991633445	0.06394288389	0.0961335582	0.005324807374	0.01573892129	0.01288527413	1	0.003322520316	0.08857993304	0.3083890445	9	1
12	565.3265962	554.3701547	869.7041805	13823.67838	4550.64054	-19.08619294	1222.031964	6376	15289.55789	174.8225896	1752.745683	548.4235585	90.90183935	142.2923916	762.2995847	4570.860191	0.06505740837	0.3353871308	-0.001622620732	0.009230882118	0.01944279543	0.006751888374	1	0.0549671541	0.6521773562	-0.005455927625	48	0.9999999995
12	567.4642353	58.61275065	2167.819905	7423.396326	138.711091	-148.7312107	1511.197069	2724	4218.096774	518.1452445	1650.363699	105.742918	129.5412079	204.5448173	583.7337728	2715.317445	0.2918689753	0.02034926281	-0.01907941571	0.02663942998	0.01748340238	0.01889290649	1	0.2330734974	-0.007994579611	-0.01904478495	69	0.9999998456
12	567.7319706	780.1338062	1381.34127	4805.336544	1132.186398	165.4714791	1174.443783	2127	8482.6	270.0330884	869.4264223	200.3479826	114.0949241	149.1040913	363.9439438	4413.869462	0.2947795384	0.2429840004	0.03526078158	0.02423734308	0.02591621135	0.0239627396	0	NaN	NaN	NaN	NaN	NaN
12	568.43538	412.1573486	-138.8962323	10580.29342	1037.690992	2452.732894	2340.066007	4226	1792.041237	68.62127172	2427.670047	252.1171738	602.2598688	333.8856853	925.4335382	1216.085934	-0.01374155154	0.1002600032	0.230690645	0.006643108776	0.01769525585	0.02173461587	1	0.004424402162	0.1633139272	0.7699769239	15	1
12	578.6159272	693.4341927	-7.576132504	6869.122267	1690.466678	105.3803504	1343.55793	2964	2556.602151	51.90371786	1089.459973	272.3022878	68.3971803	146.8471434	464.4322907	1044.824992	-0.001213074473	0.2483474419	0.01588433601	0.007889914981	0.02013757999	0.009545297897	1	0.002096474554	0.4725738223	0.03710465049	20	0.8296202993
12	579.6715548	103.3023364	5322.886656	7323.747273	1297.389674	-392.9539221	1519.104786	3162.5	8534.358696	1510.075906	2080.92673	322.8474937	288.9258746	294.4412489	845.8136214	7853.757121	0.6955392451	0.1734801273	-0.05444242034	0.04030175117	0.03089255149	0.04577243336	1	0.5562584611	0.3014333412	-0.04164493371	93	1
12	579.4845756	387.1319259	1859.040547	10288.62541	169.6595223	-74.14743605	2027.4179	3852.5	4164.391304	488.8147556	2654.074982	119.8577511	135.3045001	271.2575536	938.5063937	2913.71515	0.1835398412	0.0169941245	-0.006599853861	0.01451843587	0.01744637355	0.01668280562	1	0.1468767061	-0.01257937411	-0.001826577481	52	1
12	579.2633527	497.4921311	-30.71401514	11919.82419	1237.956807	82.9990506	1592.22619	4678.5	6968.042553	51.22968199	2229.715758	249.6357508	85.7847243	244.2856267	839.1616479	2740.149018	-0.002543857816	0.1059803742	0.00669414126	0.004468671018	0.01498546719	0.007355524653	1	-0.0008501399765	0.1766310714	0.001899056287	11	0.9999999841
12	582.2852124	549.200946	-87.45356646	12093.48783	2847.101919	1305.392987	1875.601847	5238	5139.691489	88.72736404	1517.432587	373.3880241	202.9371694	449.194167	622.9794356	1885.976482	-0.007691108397	0.2389563345	0.1082961515	0.007540718231	0.01828826934	0.01078489231	1	0.002716963859	0.4525016454	0.3533810174	23	1
12	582.8237786	635.4138331	490.7019169	7678.835244	835.5287873	630.9135668	1660.3897	3016	7709.4375	122.6101087	1531.617749	177.9687767	166.2716107	165.2751764	579.3080316	4363.2897	0.06525066798	0.1147659262	0.08215939497	0.01205161325	0.01846746521	0.01470846589	1	0.05847627995	0.1927788663	0.2778597563	40	1
12	586.758135	68.75652085	-11.78399401	6442.371788	99.44706445	617.9313179	1498.733156	2380	3583.242105	39.28265414	1679.724476	107.2847725	199.7774065	192.4363852	601.5385046	3162.152589	-0.002056208351	0.01871913181	0.09883922082	0.006777252772	0.02085316483	0.01842852402	1	0.004639073277	-0.005524322757	0.3171219721	4	1
12	590.3084706	562.3402766	4676.802887	10431.88303	270.4410341	830.4433798	1904.217066	3996	6739.987952	879.6831237	1839.729179	114.7536043	281.9288307	193.0064961	682.267247	3379.245159	0.4557652103	0.0257399012	0.07955587462	0.02062667321	0.0118350441	0.0244396136	1	0.3709979981	-0.001284905384	0.3593319353	82	1
12	598.6308896	573.8108493	1619.993858	9548.684758	140.3253332	385.4259977	1843.702849	3546	1436.023256	397.7862358	2313.61314	131.5829255	170.0824669	191.3201958	839.8134884	1014.429982	0.1678604633	0.01529238429	0.04230212866	0.01372510179	0.01457616449	0.01819690164	1	0.1373995915	-0.01612481595	0.1627126527	53	1
12	608.5433586	369.3087287	783.1353851	8686.908541	211.4561757	19.47078895	1788.899003	3257	5509.212766	225.3483989	2286.646389	144.027637	100.6589276	229.9761158	806.0809958	4343.569509	0.08926557335	0.02439501277	0.002887170631	0.0105698594	0.02192574542	0.01243677053	1	0.07186909173	0.004902175918	0.008667825124	30	1
12	608.5050275	694.260011	1297.791118	7479.644262	156.7178711	-89.83063994	1535.552155	2718.5	7588.712766	203.370817	1163.858701	95.75122238	94.68010056	152.6050234	417.0771794	3212.895179	0.1802175642	0.02213306373	-0.01231248167	0.01252600546	0.01484429262	0.01417040004	1	0.1438911685	-0.001774270657	-0.02215489789	52	0.9999999973
12	612.5634812	118.2807942	540.6294298	8889.470856	2164.709273	261.8573654	1195.213096	3903	21390.12766	148.5787301	1715.257748	379.2985802	97.43129989	152.6666455	691.2068898	11013.13936	0.05884717093	0.2458905629	0.02939415896	0.01013496653	0.0209774805	0.01142916646	1	0.05115248379	0.4659856254	0.09776305249	46	1
12	612.677549	347.3224055	4591.759589	9830.455966	177.4179218	777.8895203	1830.239921	3664.5	2353.032967	1127.871099	2420.679024	143.2428359	322.9905677	209.5925859	897.8765762	1914.492178	0.4699636933	0.0189839586	0.08018466878	0.02776324964	0.0183720821	0.03386861779	1	0.3823751127	-0.01566389129	0.3647031588	82	1
12	630.6056796	61.63040124	1040.793797	6464.237171	375.2468188	213.1710922	1339.82984	2452	4701.645833	178.6927071	919.7448261	110.2040654	111.027963	146.0812508	341.7213929	2104.429914	0.1648083799	0.05988779869	0.03328144573	0.01499078086	0.01595482985	0.01698286452	1	0.1347773217	0.07674581132	0.1319684184	56	1
12	631.5863918	394.5480499	4662.120015	10293.33217	373.9969573	-247.8188755	1755.927279	4016	17867.89362	1146.45188	2362.737076	141.0196252	240.7967405	197.3627283	853.6884792	11811.36602	0.4625601819	0.03806251146	-0.02185187317	0.02251402388	0.01973506003	0.02772822812	1	0.3700835894	0.02494327956	0.01223925366	81	1
12	634.2223327	611.506434	2364.72291	8285.999345	1351.995564	394.0666069	1463.50049	3503	6264.591398	466.6776695	1516.602992	278.92513	162.5982324	149.3821776	636.0094624	3266.405624	0.28753464	0.1662439335	0.04868616099	0.01676883208	0.01887672747	0.0185536126	1	0.2352478425	0.2949745007	0.2164812462	77	1
12	640.606195	104.819691	1086.462757	6972.138626	419.8972435	869.5695646	1385.071803	2614.5	2791.595745	207.9221459	1246.418064	138.561276	209.37892	174.1347269	464.1947758	1633.594666	0.1613755489	0.06102886663	0.1237632404	0.0142451583	0.02061389718	0.02092681658	1	0.1378145795	0.07851913943	0.4425653355	57	1
12	650.451672	401.6182925	4989.348908	10332.94227	2520.288416	-330.8019021	1529.095713	4668.5	8568.206522	1026.841976	2066.602354	465.6157243	223.447184	180.5334936	873.5768408	5358.199791	0.4736632822	0.2400698912	-0.03098649268	0.02215628496	0.0209163141	0.02287132477	1	0.3802448394	0.4448169444	-0.01193694249	88	1
12	660.4719599	424.3236471	3826.943723	8147.964292	2735.978621	-273.0089119	1541.627227	3893.5	11711.12632	959.2553204	1975.064621	651.5984025	194.5730512	160.4947747	912.5717135	8071.688156	0.4694819349	0.3373620841	-0.03223590274	0.02794980715	0.0299053388	0.02681957179	1	0.3776905285	0.6472344269	-0.01499663034	89	1
12	665.6509038	178.2864196	-90.45249175	8414.802855	2907.308678	384.5814118	1325.213158	3891	16030.34409	62.10528611	1533.796482	481.2227714	106.6919892	181.256897	665.0356305	8785.992956	-0.01056028476	0.3445466126	0.04940128929	0.009262313488	0.02836537444	0.01177724189	1	-0.002392851642	0.6725763786	0.152441456	26	1
12	669.4549579	442.4579577	3766.535359	7948.847218	523.316237	596.1196712	1568.657543	3164	3459.364583	984.8312705	2115.153883	172.4022526	285.9076907	201.0566264	811.7349553	2766.873551	0.4743637619	0.06524085606	0.07261365485	0.02638389229	0.01922281966	0.03642731506	1	0.3858429598	0.08047982252	0.3407505397	84	1
12	676.4484934	593.6999441	569.5438626	7204.696322	247.1373254	-2.336856491	1386.962944	2685.5	19182.91489	111.6790819	1004.222833	91.68882035	69.33574803	131.6288951	356.9444865	5390.679602	0.08318823735	0.03598626808	-0.0003059485765	0.0108658418	0.01477280659	0.01026256992	1	0.06689139126	0.02916873822	-0.003494357217	30	0.9999999999
12	677.8727761	270.8027591	2177.066178	7654.753913	509.9474466	426.7202531	1740.417109	2985	10213.09474	633.0184895	2074.744704	153.0038758	188.5948359	227.4012166	782.4582022	7794.209815	0.2946656248	0.07185079349	0.05558995156	0.02026889067	0.02095732676	0.02862165616	1	0.2405577091	0.09847533293	0.2397648115	73	0.999994833
12	690.8585409	381.917613	2709.958531	9070.164998	611.300806	528.9678333	1723.250796	3587	17165.67347	488.5455679	1550.777754	127.9086293	168.6789195	171.9973709	573.4551914	7722.33424	0.3004643557	0.06929434654	0.05589635885	0.01551078711	0.01650885138	0.0193542526	1	0.2452091875	0.09302404026	0.2421338016	73	0.9999987994
12	690.5751788	584.6096529	6782.745523	6842.993416	801.2926214	-572.3126117	1252.648296	2888	3348.88172	1288.182159	1293.305947	174.0170932	253.7095568	284.5412469	528.9765312	1729.570384	0.993819241	0.1201307684	-0.08439354995	0.04299778591	0.01936148799	0.04219024321	1	0.7933122942	0.1838778779	-0.07530975252	96	0.9999999736
12	692.1064923	404.927954	3859.304398	8527.739903	1469.45625	-231.6261417	1566.595011	3620	14308.34737	992.4310773	2017.226598	314.0518327	202.4467297	165.1160334	824.3025047	10543.41476	0.4648535836	0.175538351	-0.02849187102	0.02519959418	0.02595788262	0.02812440113	1	0.3727469082	0.3108116387	-0.006917279364	87	1
12	693.0477297	478.3377975	3125.348375	6551.343348	132.9615562	459.2676946	1763.778076	2451	3112.863158	831.1393108	1739.403349	83.36721593	218.5311251	213.9925312	641.5288955	2793.242924	0.4709704964	0.02264256236	0.07529556074	0.02689531568	0.01859532665	0.03512377662	1	0.382904061	-0.008042539548	0.3482000754	82	1
12	704.8408203	200.6493359	6292.539933	6110.720813	721.3136166	-499.2443766	1269.499033	2589.5	2114.457447	1425.026163	1445.080216	184.5564095	245.9310114	161.4433442	574.3502378	1628.270503	1.026227248	0.1196466367	-0.07893882196	0.04964245373	0.02418213116	0.0442912902	1	0.8196728599	0.1820867015	-0.04887486043	96	0.9999999995
12	710.5890306	588.4895293	427.0681681	7034.231821	876.1593503	556.7625481	1134.382151	2846.5	21238.19792	84.62767298	846.0883839	120.1634011	113.2117389	132.4431251	318.0904773	5750.047922	0.06152776915	0.1232640263	0.07985767941	0.009906722039	0.01714302207	0.01301464842	1	0.05541758493	0.2105527308	0.2692518677	40	0.9999999977
13	5.210464117	359.745326	-117.7280024	8848.953495	88.20907612	1879.701056	1815.427778	3249	4390	61.36470818	1534.379341	132.9112643	368.3217031	648.1030839	537.2778657	2633.625969	-0.01323635592	0.01160986537	0.207370005	0.00830972222	0.01659102618	0.01867219453	1	0.002535678909	-0.02086450741	0.6878089452	5	1
13	15.76364083	441.0951228	1.245191657	8990.418087	452.2233227	423.8787105	1694.734087	3312	3021.368421	42.14210203	2136.146849	159.3209602	126.0884425	216.4727993	771.5341993	2652.179818	0.0001659392736	0.05359803214	0.0488781869	0.005465473453	0.01589778576	0.010456865	1	0.003546215507	0.06732736111	0.146511993	8	1
13	17.24020534	425.2643777	11.48361403	6881.126798	1124.366798	317.1007033	1750.280856	2863.5	1805.463158	51.9401064	1793.002525	279.492209	123.6804695	222.9909668	696.9880166	1337.327868	0.00163552704	0.1614972569	0.04634110709	0.008398158326	0.02535010203	0.01345846414	1	0.005542221647	0.2916814062	0.1406021847	18	1
13	18.68960958	82.50621577	23.23677445	6902.958959	2163.198021	61.48582678	945.6567447	3099.5	7695.180851	125.2625272	968.5310565	333.5771395	199.6953452	1331.629013	437.2984046	2347.042536	0.003350459252	0.3189581347	0.008526110915	0.0191808837	0.02381059541	0.03047539556	0	NaN	NaN	NaN	NaN	NaN
13	27.33462072	372.6385986	3113.886519	10918.89715	780.8473677	594.2485016	1848.452353	4272.5	27697.81111	655.9782833	2126.638238	161.9446212	207.0310677	214.5808794	775.8436089	11029.07938	0.290513601	0.07112495045	0.056001127	0.01858782065	0.01822886442	0.02070393208	1	0.237244264	0.09705817664	0.2401800048	73	0.9999984145
13	35.33739754	449.6616362	790.3982174	13138.06148	1329.67537	336.6520607	1444.402269	5138.5	9275.153846	165.0156655	2201.952562	229.2833507	119.8368445	200.7697623	811.2890749	2969.937908	0.06096709497	0.1017395644	0.02601845547	0.00778767757	0.01480794061	0.008598648042	1	0.05133144004	0.1662105615	0.08334364741	39	1
13	37.6753943	383.4117004	3003.686127	10455.25887	1769.47998	612.7435518	1775.497836	4332	12282.32222	719.5993665	2274.19178	338.6072016	211.4812762	221.7927892	897.0849071	6809.569832	0.2905149228	0.1687473608	0.05407991481	0.02133715983	0.02134331608	0.02232266842	1	0.2380077554	0.3000713907	0.2358063922	77	1
13	38.81582902	641.5585983	1804.535946	5797.11281	336.0519766	-145.4427533	1385.063291	2261	5198.802083	497.5732675	1619.64809	130.7749813	116.649823	174.3530453	605.3807754	3425.217893	0.3074972611	0.06182164072	-0.02613856483	0.02537536453	0.02090141454	0.02232072335	1	0.245544407	0.07793860859	-0.03868674067	72	0.9999995291
13	42.3480489	67.88127434	37.46800385	7575.873014	130.2537758	284.7471116	1124.476965	2720	2797.886364	39.11635571	1254.824573	100.932952	83.33698931	181.8316278	448.4127214	1059.055125	0.004829092348	0.01769521209	0.03765832004	0.006123367387	0.01551292095	0.009839230089	1	0.006247058315	-0.007352887707	0.1081812396	3	0.9999998898
13	42.42129666	257.3991328	6984.275931	10197.10454	1778.935906	-512.3224362	1639.848957	4382.5	17574.17391	1482.654827	2107.769664	333.1908455	313.8974177	201.4862906	853.4753507	9235.275485	0.6813687291	0.1756070801	-0.04545792582	0.03489062656	0.02173729497	0.03446105052	1	0.5454762096	0.3061139748	-0.01403251279	93	1
13	44.74316374	273.1136486	1813.26487	11458.37937	3504.333283	-86.58383256	1526.765811	5193	5593.242105	427.7782532	2565.535415	816.3658057	121.9870671	254.9295303	1129.968325	3425.132331	0.1596716763	0.3088880562	-0.008567154026	0.01465396074	0.02726048687	0.01136209337	1	0.1302370255	0.5949556308	-0.007557874839	66	1
13	44.3141489	594.5005832	-68.28695374	6662.127376	357.4901109	1338.831034	1608.117738	2512	1998.914894	62.0616336	1914.19896	155.5011732	398.607925	167.5587101	701.5314922	1717.543649	-0.009943647709	0.0552945652	0.2051800011	0.01058513925	0.02355709527	0.02489683643	1	0.005435141587	0.06991557891	0.6820533301	10	1
13	44.51598805	625.4393825	5206.714916	7525.229448	1223.513746	-420.1114811	1353.687585	3199.5	11234.19792	1159.705103	1624.722367	264.3996497	224.8820713	149.5559102	654.9815269	6483.279265	0.6850340433	0.170878767	-0.05533459186	0.03550690453	0.0211092051	0.03117154749	1	0.5477445388	0.2962717179	-0.04726247614	93	1
13	53.04414764	348.62367	5.270325727	9332.839258	424.3385714	440.0756608	1865.658834	3403	3847.382979	50.6383755	1996.393601	140.3986359	126.2617198	222.6323079	715.2312602	2701.537934	0.0006435248313	0.04864015469	0.04837199775	0.006184397931	0.01545719797	0.0102560979	1	0.003852301952	0.0570106447	0.144769441	8	1
13	53.40119654	238.4023783	10344.70425	10852.38527	476.3984573	-679.2412899	1639.592662	4299	24441.47872	2172.272183	2241.597007	138.1745281	399.4825801	160.6382505	819.23963	13156.52747	0.9589194357	0.04585802378	-0.05645268517	0.04440398653	0.01777208829	0.04296041333	1	0.7664078152	0.03002431467	0.0108791538	94	0.9999934084
13	54.75818832	75.81274585	1173.411534	7568.500302	1173.619629	-111.672747	1058.403471	3099	3944.077922	270.2229678	1600.063991	255.8188066	93.29033031	158.3431512	622.3587828	1871.684717	0.1556383664	0.1564341183	-0.01597629454	0.0151277702	0.02196733684	0.01440363761	1	0.125143252	0.2780866097	-0.0375053204	61	1
13	60.70343059	88.44874957	48.12151928	6379.692545	104.9667147	258.1412266	1308.003473	2304	1505.5	32.52264183	1553.403051	93.34969401	110.8838824	202.4213596	544.6159684	1232.603382	0.006661858221	0.0191599261	0.04066726034	0.006206080564	0.01616654742	0.01168169975	1	0.007923940622	-0.004371723985	0.1190037609	3	1
13	63.53955157	647.6623606	1114.411689	6758.276516	682.2141888	242.9867255	1519.440375	2657.5	1602.894737	298.14298	1801.701744	189.1554178	111.4271966	193.099648	677.3517939	987.197349	0.1653374443	0.09524954832	0.03546983176	0.01609670507	0.02309822886	0.01625508967	1	0.1356625528	0.1502495072	0.140435372	59	1
13	71.61127539	124.517834	1791.434847	10815.67579	610.0160924	-97.25135887	1385.337868	4076	6032.817204	328.5042995	1807.673437	145.7959134	115.4774789	172.9737727	647.7993713	2019.309411	0.1640795708	0.05794715983	-0.008796072087	0.01256046179	0.01387304692	0.01098105756	1	0.1314854755	0.07304250426	-0.01305402734	55	0.9999999995
13	73.28053455	178.3184597	2.583323502	13350.28296	2869.53602	272.2513458	1775.108795	5569.5	2750.032609	72.42378714	2888.985442	599.6150086	95.2373418	297.0117129	1148.556966	1380.419983	0.0002145902914	0.222702232	0.01968836209	0.006015047992	0.02273801114	0.007776483782	1	0.003253139903	0.4191851666	0.04994602939	21	0.9902493146
13	73.53344772	217.3794636	2802.828262	9489.628302	537.0419548	567.8901348	1848.105938	3632	4361.152174	750.0698769	2694.936739	193.7687616	257.9808251	188.7910425	996.0060284	3420.843238	0.2877294122	0.05523785767	0.057309445	0.02375817119	0.01879230574	0.02709378862	1	0.2349487411	0.06407617393	0.2436589896	73	0.9999999539
13	75.64735669	57.34006667	348.7206769	6846.368868	229.0254146	1257.926989	1243.509304	2582.5	13498.24211	98.09567863	1250.7076	109.1048366	278.8647807	144.2621102	434.0693672	6606.757826	0.05192834123	0.03192067112	0.1817575224	0.0110180895	0.02087421648	0.02345306503	1	0.05339555555	0.02006719658	0.6155626238	33	0.999999999
13	75.84095994	580.5550414	1364.999561	8979.93878	3470.504296	-41.23735974	1523.357593	4317	4806.560976	357.1488035	2367.289706	933.7086275	109.6633371	186.021966	1098.506112	3830.039168	0.1543190358	0.3913690726	-0.005309688897	0.01523293392	0.02992281128	0.01407223424	1	0.1268961604	0.7665674207	0.004275513496	68	1
13	80.45625228	270.206279	5115.252168	11367.27324	422.8041985	-312.7212364	1664.580119	4420	17493.66667	1426.135462	3129.961998	132.0686981	252.4903666	204.3007323	1090.774191	11464.17993	0.444999177	0.03865029953	-0.02530934432	0.02388551925	0.02237601643	0.02648320043	1	0.3557704134	0.02659438019	-0.003804188726	81	1
13	83.32651119	29.55333849	2165.975892	7596.205767	155.0831648	-143.8019149	1246.109464	2822.5	4020.138298	462.9895191	1408.100611	105.0979485	127.5150216	165.2877957	493.7028906	3689.678471	0.2858301139	0.01967602575	-0.01919166584	0.01988884621	0.01646476045	0.01794559389	1	0.2282123708	-0.009255130348	-0.02087649725	69	0.9999999226
13	83.51141393	311.6878518	-24.78723343	12735.27984	178.2021643	617.2728443	1943.219945	4556	2920.797872	45.2016356	2595.514674	133.9791706	148.8835124	217.0178585	907.7541737	1502.719625	-0.002110013422	0.01429885191	0.04889144042	0.003669645364	0.0120185723	0.008271737304	1	0.001363629303	-0.01434036256	0.1451178396	3	1
13	83.18881486	569.7043197	2340.453957	8200.9117	2410.471075	-149.5275985	1577.37282	3699	3826.897436	700.9747694	2490.577833	718.3271553	144.5840928	205.0707241	1081.505192	2896.72679	0.2844759247	0.2985613489	-0.01797418208	0.01776624031	0.02823895397	0.02043351491	1	0.2297319319	0.5706889655	-0.0106146423	80	1
13	86.50639754	246.5872573	-117.4619097	10212.38046	483.9444839	2151.284204	2042.12208	3850	2918.135417	78.13504406	2529.137936	181.1920288	567.1340678	241.9328143	919.1017771	2199.126097	-0.012393077	0.04808277268	0.2140052728	0.008482508144	0.01884786724	0.02350811029	1	0.003967430068	0.05490922077	0.7116792533	10	1
13	95.21947307	542.7091791	6.656005799	6392.154557	271.1070839	674.7138578	2137.165152	2501	1780.968085	50.43433828	2579.56332	155.8699507	299.3527305	358.6879088	939.2620804	2137.265042	0.001053180264	0.04313235493	0.1058429766	0.01090456298	0.02857083053	0.02330628674	1	0.00780419698	0.04511739584	0.3425205655	9	0.9999999993
13	96.97930311	414.4683614	8526.287969	12571.54482	950.8766291	-450.6955451	1923.150808	5019.5	28492.5	2022.747513	2839.389018	159.6744942	350.3066125	170.521887	1040.857688	17485.83173	0.6779076196	0.07666793415	-0.0313882487	0.02512117311	0.01876794606	0.03130659721	1	0.5426997567	0.1003510263	0.03129932366	91	0.9999998038
13	96.96149213	563.010611	2122.579715	7255.474781	1587.255695	412.7822281	1945.072791	3227	3489.181818	762.6663765	2666.793426	560.1763668	207.7831369	248.8064647	1102.438832	3852.543141	0.2922176881	0.2167375963	0.05271927458	0.02488411449	0.03089084208	0.03427938313	1	0.2397228976	0.3998347948	0.2326271446	79	0.9999999991
13	98.61069047	146.3709054	1607.517413	10641.26912	4248.093451	-63.94277804	1601.799731	5143.5	10449.33333	349.1583982	2050.32788	767.8150616	121.1736245	228.8129062	920.3219435	5944.42817	0.1491673833	0.3940318714	-0.005258960681	0.01641485154	0.0278336062	0.01261219886	1	0.1227879295	0.7722223408	0.003291231815	68	1
13	100.5691756	713.79458	-36.92470671	8502.66872	1874.174349	785.8692852	1070.738994	3594	9808.43617	55.39954153	1157.656796	288.020504	132.5281555	139.8954498	491.8541113	2189.176256	-0.004174487279	0.2259082887	0.09632959678	0.006758999734	0.01730669018	0.01087134439	1	0.004656919644	0.4253781737	0.3127330033	23	1
13	107.5994363	651.94416	3534.345056	7650.30953	124.954167	-228.8375487	1865.500121	2880.5	5614.086022	839.0109654	1769.838406	103.683337	197.6439471	488.6675055	637.7676157	3869.366049	0.4670211393	0.0166201975	-0.03091168669	0.02614715455	0.0165446448	0.02694903975	1	0.372891288	-0.01967892901	-0.01837431382	81	1
13	112.3582792	554.8503816	5956.313562	13096.77639	2915.258397	-354.6409318	1527.972705	5705.5	6630.010638	1125.549	2453.166623	501.3772272	247.1048206	200.1417886	1004.897499	2979.714291	0.4545994266	0.2237845042	-0.02876100056	0.02042082746	0.01913059642	0.02003077225	1	0.3649354093	0.4113733651	-0.009165701851	88	1
13	114.5217188	692.4959069	6080.79281	6375.691154	674.4803568	-542.1789102	1274.419541	2618	623.8333333	1746.460939	1827.229183	205.6393779	278.6673235	146.520065	737.7807892	375.921763	0.9714172413	0.1015013097	-0.08427072271	0.05728882335	0.01790725554	0.04992158874	1	0.775167448	0.14565232	-0.08061880668	96	0.9931844791
13	116.3494677	228.08986	5476.958388	12385.59175	3842.218908	-317.8712812	1510.469044	5654.5	11124.11579	1437.347012	3158.840896	873.5696336	231.6207942	176.1851905	1358.127977	7878.230089	0.4451852413	0.3161173935	-0.02845301293	0.02941132192	0.02928339639	0.02036254618	1	0.3582348698	0.6035867187	-0.008218565957	89	1
13	119.6300118	16.88637809	1920.842609	7319.757631	1604.895161	-149.9149969	964.7905081	3053	7698.930233	442.4816969	1444.862109	311.6315655	133.8833685	150.3361987	587.1207003	4119.760432	0.2714207838	0.2227187825	-0.02141532665	0.02356511659	0.02190491159	0.01964170063	0	NaN	NaN	NaN	NaN	NaN
13	121.7857932	101.7509073	689.0793257	10892.00766	1057.10716	286.728278	1521.276255	4241	5474.060976	159.0548158	1752.425315	222.0797347	104.1432031	202.0120597	663.7127191	3132.917227	0.06517043777	0.09659819341	0.02550753002	0.009517947226	0.01605278657	0.01016503306	1	0.05462650529	0.1554268347	0.08246283723	39	1
13	122.4640176	123.5877632	2675.129208	10056.22155	228.2491586	1979.005073	1690.5211	3891	5951.221053	662.5923708	2510.032294	143.3101708	567.923332	276.2537852	891.6182661	3757.214018	0.2623025323	0.02305164604	0.1869770412	0.02205022394	0.01773991187	0.04407968048	1	0.2225318887	-0.003241282621	0.6831376926	71	1
13	124.4589792	200.5544114	9672.133083	9722.614256	1090.846074	-694.9224719	1707.052764	3989	567.65625	2987.427876	2905.239943	361.6486525	468.7325201	211.3546562	1165.879146	292.7620132	1.022331499	0.1104022711	-0.07147439405	0.05217893036	0.02824481995	0.05758355646	1	0.816938676	0.1628971372	-0.02432121423	96	0.9999993072
13	125.4739338	484.2035489	6013.063812	13408.3612	424.7793678	1092.459146	1784.868403	5007	10658.33333	1487.217828	3318.808772	161.2556899	417.467524	202.1918239	1169.406519	6643.132281	0.4484544986	0.03154141907	0.07879419451	0.02076019495	0.01823308407	0.03135421332	1	0.3651330679	0.01095238452	0.3551125234	82	0.9999999998
13	126.7387559	247.4374495	3908.386609	13491.50459	846.717522	788.049417	2040.37551	5082	16611.95745	984.073763	3152.657413	195.3176299	270.3001693	192.6531854	1134.766518	8642.902863	0.2923635927	0.06589585155	0.05713116601	0.01814519518	0.01709741574	0.02326112321	1	0.2387541963	0.0861337216	0.2443871255	73	0.9999999776
13	127.3051345	661.4817866	2728.093184	9636.588516	195.7248844	1866.407967	1861.06204	3631.5	9777.4	409.8797719	1532.322212	111.1907364	414.2971283	187.5100908	543.1238449	3304.356339	0.2721704393	0.01984021915	0.1912309242	0.01671507651	0.01292911952	0.02458941226	1	0.2306963451	-0.01017751129	0.7000400624	71	1
13	128.3745191	338.8398687	903.3792893	13927.59069	5887.757475	11.09470419	1535.565151	6668.5	7794.956989	262.4041205	2960.361981	1253.846972	119.7421208	237.9655452	1393.787017	3620.95288	0.06626916324	0.429746641	0.0009732979598	0.01185836086	0.02697285536	0.008879564007	1	0.05696145427	0.8483439716	0.005927527484	51	1
13	132.1458397	23.45208002	1173.76968	7725.933404	1136.576427	-77.78625501	1273.399573	3089	1707.761364	278.7375713	1622.806916	241.9705095	102.1604033	194.4939368	612.2977587	1016.967851	0.155669517	0.1539264798	-0.01058757775	0.01771628381	0.02452555856	0.01434622008	1	0.1254899138	0.2728310484	-0.0190107188	61	1
13	133.2856837	417.5167209	6029.376535	12988.43235	382.9555851	-268.4346195	2212.933693	4951.5	18400.50526	1594.476332	3315.261226	155.7955668	273.7103901	217.2717995	1165.09402	10189.37516	0.4666549973	0.03001256309	-0.02051734719	0.02517411659	0.01746800957	0.02351410983	1	0.3733831004	0.008100030859	0.01761700173	81	1
13	134.4442272	104.8224148	725.6818031	10628.80587	616.9852865	292.0056129	1655.817699	4148	3501.847222	242.3912546	3446.697833	221.2498601	135.2797617	396.0670743	1229.005767	3190.655753	0.06789737332	0.05797999833	0.02720065623	0.01123403434	0.02566992086	0.01379443203	1	0.05657364937	0.07504779277	0.0880500679	35	1
13	134.4173599	536.6433001	1131.404047	13358.8001	453.920272	23.76965861	1725.11417	4995	26706.30851	238.9518897	2203.148525	133.2703097	96.99803467	200.5713925	758.3392497	9672.496821	0.08311661707	0.0337333333	0.001879578889	0.008025187867	0.01254284591	0.007783843869	1	0.06695314456	0.02446918261	0.003958305469	30	1
13	140.9731643	708.9753022	2305.58712	8320.739095	1245.691599	390.8943154	1537.805861	3432	9653.877778	463.8100761	1672.704962	246.9292845	171.7033619	151.3783385	656.686644	4445.018337	0.2794543729	0.1506831241	0.04851133445	0.01783332007	0.02114735561	0.01977713829	1	0.2286089301	0.2628036118	0.2136095286	77	0.9999999976
13	142.9367689	93.88444475	792.2262488	11715.36049	3587.201726	270.9613416	1492.009773	5270	3671.058824	166.4513019	1873.482189	549.2415994	108.461398	222.4104348	807.6941284	1253.574388	0.06785021473	0.3046219665	0.02282536649	0.01062982455	0.0211843719	0.009612792436	1	0.05849265281	0.5879560622	0.07863538744	49	0.9919942086
13	144.7988875	647.2887716	-45.09859179	11947.61798	1231.824062	575.1865588	1518.238074	4594.5	6727.947368	53.52344089	1974.869288	227.2279216	126.2150484	167.2400323	737.1568926	2030.782206	-0.004082961244	0.105168434	0.05154091002	0.004717519929	0.01365629236	0.008313064088	1	0.0007731059178	0.1746418647	0.1558514601	13	1
13	145.6670335	140.5473363	1418.99517	8421.491647	845.0397553	-64.4814697	1943.844344	3277.5	2083.202128	463.1407643	2727.839961	304.7248879	107.0689348	303.7558678	1046.11332	1757.38714	0.1692495419	0.1003050367	-0.007771338276	0.01829091689	0.02547153444	0.01534174183	1	0.1360853811	0.1609963887	-0.007332342405	58	1
13	146.5488687	366.0988736	2188.147102	13639.60031	1434.783602	582.1113564	2070.74973	5361	4297.457447	538.3556137	3067.35359	304.5159962	200.7725526	235.9595342	1146.899181	2243.10613	0.1651137599	0.1051285804	0.04457480194	0.01197754327	0.0175847001	0.01384284447	1	0.1361544648	0.1707291363	0.1719426577	59	0.9999999996
13	152.476333	237.8342712	12037.18103	11927.65149	927.0275025	-912.3167324	1873.06941	4916	15152.43158	3105.9686	2883.215737	232.715105	590.8364059	214.5311005	1135.202241	8469.710019	1.030693348	0.07978219946	-0.06939503266	0.04671819457	0.0174573556	0.05714141257	1	0.823506598	0.09901743968	-0.01588713096	95	0.9999999595
13	155.6217788	429.4722947	-60.71653601	13749.10609	818.9782824	703.7443607	1892.1859	5161	5910.763441	45.43975156	3153.247871	172.0017818	194.15717	253.3693648	1112.966863	3784.885902	-0.004449856853	0.05908811833	0.05289607202	0.003806245849	0.01348241702	0.009062067603	1	0.0001473352481	0.07881939343	0.1593719643	8	1
13	159.3839533	99.59130141	1589.821131	10805.04264	1122.974235	1405.192229	1740.335992	4264.5	8403.252632	378.0483454	2360.008132	238.141912	382.6182042	201.5275557	884.8845691	4488.147741	0.1490555438	0.1048801818	0.1339885731	0.01555650834	0.0160420659	0.02285116422	1	0.1289755202	0.1699108515	0.475842583	60	1
13	160.6970485	17.84134599	23.78500756	7879.102537	171.9343058	320.1969553	1189.237682	2826	3198.715789	35.9061952	1662.830856	114.028148	98.52697295	163.3366012	582.2319826	1992.182326	0.003413854874	0.02183517775	0.04277274348	0.005212251595	0.01695366865	0.01026808041	1	0.005475344392	0.001250012117	0.1255417672	3	1
13	163.2468333	197.5366804	3608.899185	12331.19448	2844.470026	688.9337289	2061.64991	5342	7166.064516	839.5103836	2808.790063	625.0005719	295.6867389	242.5663545	1168.291728	5007.308384	0.2923795801	0.2340659713	0.05893251357	0.0184366991	0.02378494053	0.02611987007	1	0.2404070786	0.4358176299	0.2544448985	79	1
13	165.5983477	176.5378026	5198.568226	10756.30325	2727.293859	-301.9289898	1631.686406	4768.5	6948.893617	1322.84902	2848.602421	636.0071331	253.7478736	207.1397781	1183.427838	4756.304033	0.4724700029	0.2458964156	-0.0281057753	0.02984088692	0.02314581152	0.02504389606	1	0.3795238448	0.456938573	-0.002172262235	88	1
13	167.4028989	259.3640417	561.6137301	10723.54434	594.2307703	2279.483793	2539.128394	4075	4074.421053	179.9191563	2729.691086	205.2772587	617.3299346	347.9521962	1016.213739	3164.83239	0.05335013254	0.05920748487	0.212198461	0.01171367191	0.01590037536	0.03214999631	1	0.05672984821	0.07654738957	0.7212840852	37	1
13	167.4089167	643.6191937	537.7879772	10811.77207	671.391572	2129.401236	1729.179788	4227.5	9001.673684	160.6653874	2160.627448	160.9981509	453.5594938	172.4001316	793.8686246	4786.531706	0.04961869741	0.06520762777	0.197766711	0.008108047799	0.01410093448	0.01984491922	1	0.05286641766	0.08921804645	0.6708726699	37	1
13	172.5953939	32.33693235	571.9959402	8776.014802	2712.926792	195.2644981	1225.901201	3978	2788.821053	165.8378063	1902.525694	570.5508513	93.55134307	214.9990417	819.7737152	1762.817039	0.06791679383	0.3060809608	0.02168689556	0.01284313047	0.03163054622	0.01085082666	1	0.05848657084	0.5909969424	0.07476666781	49	0.971889087
13	172.2469189	488.2918471	3668.9077	7710.183547	1770.90297	-214.9097982	1918.097678	3341	1585.223404	1558.357959	3244.139162	747.4807929	211.8058484	224.5310302	1387.928678	1891.317542	0.478879307	0.2353177188	-0.02521968674	0.03045412524	0.03308291291	0.03407725412	1	0.3847576003	0.4347722384	0.009035125294	88	1
13	174.6978281	321.3060914	12232.43428	11669.65389	1279.635605	-793.077414	1909.090015	4798	930.2043011	3500.50998	3353.676808	358.9418947	576.9611274	244.8960865	1336.269668	559.3179184	1.039109589	0.1103941411	-0.06649737535	0.04081071249	0.02047965915	0.05916090233	1	0.8307257182	0.1624579678	-0.003220512303	96	0.9999997745
13	175.9573855	106.4646537	1793.528582	10941.5878	3437.818739	-99.87338911	1822.21246	4987.5	3037.258065	322.0050601	1975.71429	618.9028238	122.3046564	318.8531516	867.2713441	1743.630264	0.1637625565	0.3085472489	-0.00896070036	0.01202191302	0.02193612375	0.0121581758	1	0.1334928405	0.5941560346	-0.007951328127	66	1
13	178.2620945	544.0534822	12223.67664	11919.65426	1381.089818	-883.5975499	1611.556532	4910	3409.726316	3083.197829	2949.06732	322.0985906	473.3929987	211.7455012	1163.41309	2620.368979	1.021152264	0.1146437165	-0.07430564591	0.04380796878	0.01456828341	0.0439571846	1	0.8158495304	0.1717651986	-0.03424668728	96	0.9999999681
13	184.5356845	461.3387351	1002.631809	16196.72939	1106.040848	1502.872335	1705.292239	6044	18017.43617	223.3437903	3047.216817	228.9923481	321.386659	196.9644682	1109.717905	7331.089887	0.05966932506	0.07028123892	0.0941412817	0.007885013143	0.01280629879	0.01147091436	1	0.05435810451	0.1003143789	0.3167528345	36	0.9999999858
13	187.9777028	33.82699673	-84.31747373	8866.712547	456.7429231	1858.623457	1674.475254	3308.5	2646.148936	82.56805275	2977.854523	252.851781	641.5106001	539.1026783	1070.944064	2202.673293	-0.01020465419	0.05477913085	0.2115254594	0.008201356729	0.02107829446	0.02617276957	1	0.005626477235	0.06880219623	0.7038169416	10	1
13	189.2434998	445.8206028	15291.38734	15287.42451	1141.058172	-844.6369289	1813.533888	6125	25811.71277	3112.34428	3080.800046	248.9540138	529.6202088	524.4875149	1205.227092	10127.18097	0.999166222	0.07718239683	-0.05602556295	0.03036136938	0.01499544129	0.03965373071	1	0.7990282744	0.09423448702	0.0225973862	95	0.9999981703
13	189.8500306	617.2396714	1301.667275	7505.207263	306.1424963	-16.70217037	2180.418128	2799	1166.28125	504.8494355	2971.802367	172.7653032	113.5488497	315.5763143	1087.229105	1247.505593	0.1742778294	0.0438845691	-0.003335639699	0.01734852484	0.02206865096	0.01808690346	1	0.1398938451	0.04352543057	0.007830049233	55	0.9999948126
13	190.7347414	526.1782649	3909.042593	12845.04357	265.1673639	789.1966144	2254.400263	4816	9090.712766	883.6852677	2802.763235	128.7910755	265.25204	254.7298041	984.5153984	4923.337915	0.3052034262	0.02027040102	0.05998721796	0.01350010748	0.01367776851	0.02099448302	1	0.2488305063	-0.009057156819	0.2562105235	70	0.9999931592
13	191.9595948	718.7098297	1260.927591	7431.780972	327.5220632	-70.83802309	1622.603851	2771	2716.763441	355.3341742	2194.272846	138.5493815	93.1367434	190.5325738	792.5984657	2107.271486	0.1692258658	0.04649497042	-0.01003629835	0.01507816723	0.01507058242	0.01420887378	1	0.1354336847	0.04911971157	-0.0163660202	55	0.999928585
13	195.6053934	733.6556229	48.86922495	6967.532081	381.5388165	15.93054905	1555.629921	2656	5339.333333	38.65108811	1496.808935	127.7752938	63.18769745	187.6095374	544.773237	2604.217747	0.007155872369	0.0562220423	0.002156173187	0.006102158839	0.01863978892	0.009476039068	1	0.006195344537	0.07297362933	-0.0125615946	6	1
13	197.4539195	314.2924208	1407.690771	17310.73257	537.9656175	68.58012411	2074.516548	6296.5	25992.94737	295.4261313	2555.83808	164.1800164	109.4063476	210.6215493	933.682386	7944.335996	0.08181809015	0.0305230544	0.003964977055	0.008656607281	0.01076707116	0.006563939811	1	0.06601488746	0.01780779897	0.01075391156	30	1
13	203.229087	754.4861556	4619.687296	6926.557215	218.8592051	-355.5335183	1376.238836	2631.5	16229.5914	1164.57631	1694.399916	103.7116136	201.5218305	161.3103869	614.1200194	8991.648161	0.656632483	0.03453942565	-0.04734246263	0.03556638023	0.01873229752	0.03031243645	1	0.5242189592	0.01335551959	-0.02960900186	90	0.9999999996
13	213.326593	400.4156091	-210.1109435	17344.15738	1889.947498	1995.051851	1904.248104	6732	8540.797872	71.36789831	2971.780489	385.4531203	384.1826828	217.8197639	1177.676447	3439.061902	-0.0125840826	0.1145472388	0.1152674671	0.004876964074	0.01313442922	0.009536244176	1	-0.001893566646	0.1938618104	0.3733616944	14	1
13	217.9621371	304.3032	9341.191272	8853.735808	1042.751856	-515.2361976	2401.091154	3904	1600.357143	3843.113641	3546.840321	433.1974624	581.2471956	391.223975	1451.867157	2263.631381	1.049186732	0.1149828065	-0.0551516394	0.08424624178	0.03844058759	0.08656749261	1	0.8395821143	0.1716835174	0.03831607067	96	0.9999999936
13	219.3591578	58.25600411	9169.99688	9496.54384	795.2619144	-584.9164053	1438.791011	3914	15046.27957	2479.426303	2549.522068	195.2270514	369.6447125	152.4746949	976.5220439	10239.57452	0.9461611961	0.08334213082	-0.05479091726	0.05216943299	0.02564735226	0.04835363956	1	0.7566119174	0.1082501143	0.0144360641	95	0.9999734689
13	219.5125246	778.7484134	2521.520937	5205.535002	855.0789642	-230.56169	1354.737233	2171.5	5714.861702	747.1067939	1538.162532	239.5645923	156.5563867	168.8137177	614.8115792	4273.494573	0.4776102663	0.1652315431	-0.04732265153	0.02984248175	0.02414915706	0.02910845687	0	NaN	NaN	NaN	NaN	NaN
13	226.5528366	207.1698014	2412.051114	14837.07534	2416.165189	-28.09862832	2068.544491	6113.5	6025.802083	630.8412559	3380.317484	572.9344665	162.6547033	286.7731048	1373.587982	3675.278091	0.1659877643	0.1739974304	-0.002019229797	0.01266610569	0.01793664198	0.01280694817	1	0.1345027489	0.3142661925	0.01337975511	61	0.9999999999
13	227.1015502	185.4166418	-161.4509769	11495.04901	1156.599217	2589.483821	2212.528363	4581	1722.913978	85.2435882	2835.821518	303.5251944	674.5415686	285.6891821	1077.434766	1237.778407	-0.01411121539	0.101735002	0.2236306684	0.00881210068	0.01896540743	0.02334767435	1	0.003689816166	0.1664424815	0.7456270269	15	1
13	227.2736556	440.419157	-12.47937991	9355.371143	426.0659755	543.6578739	2369.044479	3493	2951.557895	49.97064508	3543.123684	188.9604103	207.0989687	356.7144187	1277.125697	3155.043982	-0.001353759225	0.05134990824	0.05880923144	0.006185017136	0.02195424457	0.01250950276	1	0.002940548132	0.06261297789	0.1802772536	8	1
13	231.6476207	305.468911	5412.485364	17859.90118	4466.070363	-232.3569908	1664.152763	7823.5	13820.84337	1085.104266	3211.93617	845.2572377	248.1640065	228.0029727	1422.223062	6645.370865	0.3039142547	0.2497644564	-0.01322026028	0.01554362107	0.01565881004	0.01483992656	1	0.2451978864	0.4687376775	0.009229882963	78	1
13	231.3326041	683.3265914	1254.461295	6749.30155	69.49401653	-14.61719998	2090.321871	2543	2551.450549	418.8642139	2352.392701	99.37867987	104.7225341	320.4644009	822.1374808	2433.090432	0.1778853378	0.00927987093	-0.002359167912	0.0162406443	0.02202486641	0.01704835248	1	0.1425384831	-0.02852266292	0.01125150381	52	1
13	233.5306399	137.6825686	12750.61423	13048.96004	674.6547021	-895.0961762	1892.839264	5282	35737.58947	2730.701117	2743.714748	156.6058755	562.4418496	202.7650262	986.6532398	14964.37366	0.987794625	0.05206329532	-0.05796539224	0.04356879148	0.01872221409	0.04773958109	1	0.7895476904	0.04227655714	0.01265312205	94	0.992733532
13	236.6534023	362.1925063	-17.80589904	15530.65357	1528.291006	143.2051726	2487.332152	5898	3439.6	72.26675363	3771.759763	487.5643512	121.0790216	812.157609	1460.439087	2296.925639	-0.001579181723	0.1015191468	0.008834524478	0.006226900428	0.01853943688	0.01022900758	1	2.061690392e-05	0.16731609	0.0093911324	11	0.9999981502
13	236.756517	477.5750297	-9.816429057	12545.90275	1226.383059	631.1255674	2091.98361	4854	2808.212766	55.70935011	3384.934155	337.1810766	204.6960988	210.4395859	1263.658379	2109.711604	-0.0007575604163	0.09797903969	0.05344603186	0.005086999158	0.01476929992	0.00929253816	1	0.003499220074	0.1596014536	0.1630303851	13	1
13	241.6365387	654.6218934	3383.495406	11804.95994	813.156926	707.9279543	1867.611112	4553.5	24907.63542	836.6470097	2806.527268	173.7457125	249.8134903	165.0388075	1010.820764	13621.40153	0.2811192821	0.06794808971	0.05899323231	0.01717590565	0.01682027152	0.01973135246	1	0.229865157	0.09064523831	0.2481796571	73	0.9999999844
13	244.724919	239.9849531	-12.00167633	11108.17713	2587.073471	274.3016105	2236.016706	4804	2214.468085	77.69218347	3522.533193	808.2296523	105.5712536	462.8533656	1452.188098	1951.531523	-0.0009915282559	0.2314579002	0.02666781997	0.00884942492	0.02876310818	0.01079148288	1	0.002810350048	0.4373673135	0.07388019923	21	0.9999869993
13	248.4306865	57.18486503	4949.189003	10709.45673	625.6599457	845.3471621	1766.570432	4201	4338.25	1078.556305	2276.066871	171.0971364	338.3939177	220.0396483	840.0752312	2751.130294	0.4638384068	0.06209532933	0.07324718922	0.02725822146	0.0191048287	0.03050202243	1	0.3774054326	0.07417567027	0.340366309	84	0.999999991
13	254.3035207	551.3388009	604.4997795	9824.10476	1654.428859	896.0219905	2149.69817	4015	7069.532609	210.7197371	3035.534465	494.5867555	301.4044307	299.979652	1201.885703	5757.505054	0.06009483185	0.1703565012	0.09262407666	0.01229801955	0.02740791131	0.01501390152	1	0.05551018299	0.3084153628	0.3139262408	44	1
13	254.7210843	76.80498302	2134.582287	6062.045855	1267.024765	-74.40764097	1877.169802	2628	938.9625	882.2506695	3042.476308	678.2673104	162.1472123	822.0355947	1264.958682	865.4418707	0.3195783075	0.2045529993	-0.01241653976	0.07810925717	0.05426505276	0.04953596733	1	0.2574139987	0.3743582529	0.01466865258	78	1
13	259.5981937	640.3423172	5237.277623	7563.528864	1354.546649	-382.4986139	1998.671022	3292.5	8245.031579	2208.556758	3150.731181	490.5646632	297.7303962	255.4776857	1286.935329	8367.465015	0.704861377	0.1740361608	-0.04888719537	0.04501832716	0.03061222632	0.04342115585	1	0.5641021141	0.302334046	-0.0203070106	93	1
13	261.0823925	743.4528566	24.53848537	7155.43214	1098.545207	47.44617323	1582.096223	2913	4108.172043	48.83663228	1723.003012	272.6807424	64.23044516	203.3096615	683.0312921	2426.641236	0.003575355025	0.1534752987	0.005795697834	0.007160575959	0.02268975619	0.009718351572	1	0.004435464336	0.2752597157	0.001344857781	16	1
13	265.4801132	354.2755527	-250.0572439	14140.2503	753.2012524	3376.194566	2552.280611	5310	6028.404255	88.22735005	3220.082043	235.7772782	778.838829	286.2102147	1203.513871	3243.435104	-0.01824381246	0.05498548142	0.2401811586	0.006754819677	0.01392800102	0.0214091179	1	0.001006100961	0.06920095067	0.80053362	10	1
13	265.4771622	567.2602967	2591.229803	16153.09012	1664.10217	2209.341694	2162.322668	6320	12475.57471	464.1488302	2493.74361	295.7032118	433.8357905	217.739985	953.0854278	4114.375546	0.1596774679	0.1108401335	0.1399037541	0.009610691189	0.01436373754	0.01556484756	1	0.1379346203	0.1820160985	0.4988509137	60	1
13	267.2093723	14.7771891	2677.163976	9474.655667	2055.124401	-176.992584	1352.992314	4086	6305.525773	564.589011	1953.760877	431.6630817	152.7933877	221.3542724	810.2866543	3708.072582	0.2869392804	0.2216521808	-0.01906872993	0.01951934068	0.02116740874	0.0180763743	1	0.2309421073	0.4107135171	-0.01556103089	78	1
13	267.7707067	79.11277349	11593.64721	12141.5624	1250.964741	-714.1716192	1301.319169	4958	2688.765432	2797.391328	2976.693813	293.8818434	512.0115168	199.8200286	1147.405383	1846.067776	0.9543929787	0.1041452841	-0.05823875349	0.03970570527	0.02227468746	0.05026998074	1	0.7631884741	0.1513457609	0.004996810879	96	0.9925660153
13	268.4314367	129.3653754	3869.365112	13438.52621	769.1403987	798.6323787	2021.334707	5243.5	9215.244681	1016.919935	3451.646552	226.043407	303.0560285	227.1501443	1254.224403	6232.114118	0.2875251849	0.06115183572	0.05693631396	0.02101807279	0.01952587608	0.0218631636	1	0.2348145721	0.07638135235	0.2424620994	73	0.9999999997
13	270.6784057	333.6620355	26.35801692	6840.978206	2843.090795	145.622421	1740.73334	3358	621.2282609	75.64623662	4573.047947	2067.518449	127.7045987	310.1178668	2202.683944	641.1203296	0.00418019241	0.4451027766	0.02060501889	0.01875115081	0.05837216453	0.02369863124	1	0.008511881863	0.8815533887	0.05913757116	29	1
13	273.4646749	579.5116241	-113.4396129	14113.91808	762.3650672	1624.761396	2380.102726	5244.5	7424.25	59.54786516	2658.868084	179.2738989	317.2982485	246.8942469	955.9259697	4005.15035	-0.008501598905	0.05568011453	0.114697143	0.004447075903	0.01130312354	0.01136174195	1	0.0008135083078	0.07136242732	0.3710163357	9	1
13	276.4532781	113.6492141	8049.738187	11537.77834	331.2579822	-528.1664085	1827.646166	4452.5	9417.648936	2023.816631	2996.823161	166.8997053	355.7431464	201.2072577	1080.209171	6115.031884	0.6997155808	0.02826603935	-0.04085698663	0.03953253085	0.01859496212	0.03709222833	1	0.5591626021	-0.0007266556431	0.002768226483	90	0.9999999998
13	276.5360529	791.2386609	5809.765697	5704.191005	600.6502297	-562.3950567	1358.836813	2358	548.8924731	1402.270101	1422.287599	158.4999291	274.4198316	225.9276101	561.2593139	325.3607851	1.023761892	0.1062664508	-0.1021825616	0.04595614167	0.02011649625	0.0490367509	1	0.8160868946	0.1544943471	-0.129756255	96	0.9999994964
13	277.6088561	664.4333021	-254.3198868	12291.06078	692.9592178	2747.347695	2026.346115	4720	10667.48913	137.429771	1970.414899	297.3693956	566.8089072	2295.240883	694.1560471	3574.952835	-0.02058148832	0.05629006934	0.22314165	0.01369250079	0.02636462601	0.03014455456	1	-0.001947694513	0.07209510351	0.7413702811	10	1
13	284.6977197	589.4159378	-196.0056066	14450.94614	2339.402305	1588.641348	1857.231686	5831.5	13520.05618	75.32185382	2795.909424	464.9211736	321.7282646	206.817808	1103.121911	5591.317279	-0.01430989525	0.1672536442	0.1147330183	0.00587370399	0.01410203685	0.01153964225	1	-0.002835234606	0.3035046267	0.3723219274	19	1
13	287.4942926	27.581509	1859.78694	10314.87997	168.5909144	-70.17665951	1802.410695	3809	3284.53125	484.1989028	2606.725755	133.2674588	120.5376381	271.8231565	933.1784434	2367.35787	0.1769722463	0.0169434297	-0.007655308069	0.01511315804	0.01757816836	0.01259160038	1	0.1415364901	-0.01252619151	-0.007015160469	52	1
13	287.3174562	367.4376166	12.46446351	11956.27098	91.71005163	68.39570002	2246.433174	4312	2602.244681	50.30512089	3439.336795	140.0979241	86.14119001	297.6737697	1196.206734	2004.35457	0.001167506902	0.008034723155	0.007244330127	0.004691650398	0.01324836636	0.007484568096	1	0.001276267879	-0.02712920649	0.002426178316	1	0.9999999355
13	287.4685744	717.6201828	2974.571144	10935.42102	319.7830511	2090.127698	1800.845546	4118	25541.59783	551.6758276	1762.173751	112.0377257	388.4120353	179.055348	623.3838511	9627.384701	0.273208499	0.03009416063	0.1896824	0.01648492505	0.01148951218	0.02152600736	1	0.2315236874	0.0111326187	0.6951918309	71	1
13	294.8654012	546.6076622	0.1392204477	11332.83101	2524.688965	282.2134052	2129.470914	4810	1549.168421	68.08426107	3957.59228	908.0789504	123.4379584	318.9469378	1643.903788	1095.798743	1.692180286e-05	0.2221525266	0.02549454709	0.006891939434	0.02576911912	0.01141794354	1	0.003460545941	0.4180031086	0.06986800085	21	0.9999555002
13	298.5046888	688.5927264	10109.04175	10140.2433	1132.699737	-747.4077978	1452.094314	4181	4250.78125	2602.521517	2681.875542	267.4002105	397.0568972	282.669304	1054.65292	2082.541262	0.9934713572	0.1094104624	-0.07178402968	0.03120502648	0.01609016037	0.0413872096	1	0.7937416887	0.1614992331	-0.03224351699	96	0.9999822028
13	299.0441766	83.62011935	3826.370056	5324.169752	908.1691652	-239.6438714	1952.575436	2345	2280.404255	1923.133788	2772.109268	439.3831711	277.8399466	352.3876663	1145.50272	2949.440612	0.6866754584	0.1595743484	-0.05095050585	0.0846092378	0.04911631068	0.06923062658	0	NaN	NaN	NaN	NaN	NaN
13	301.4361542	106.2148565	-13.03405154	11791.25506	1151.61633	253.2059987	1774.307441	4559.5	4515	60.26434516	2787.80441	270.4797715	97.76536318	264.365775	1026.974328	2657.589732	-0.001170986143	0.100954588	0.02123927375	0.005290264067	0.01725882984	0.007705220807	1	0.001135975914	0.1660397851	0.05216449972	12	0.9999955846
13	303.4269619	436.0565843	-51.07930968	13740.9855	681.5981193	734.3384032	2508.490881	5085	5347.225806	59.40445261	3176.946915	179.1499283	191.2271876	396.698118	1143.938601	3795.12642	-0.004237311545	0.05311138317	0.05408779651	0.004640098782	0.01349895257	0.008345459581	1	0.0003399290867	0.06637738946	0.1633864895	8	1
13	305.5076075	644.5912156	2077.942047	12448.29641	2966.500178	555.9384739	1639.047097	5345.5	7112.053191	506.8467617	2966.967781	633.5239358	181.8957385	330.4171077	1206.856122	3676.845876	0.1619986887	0.2324805643	0.04384758778	0.01081296018	0.01680151621	0.0138430998	1	0.134762082	0.4356254327	0.1716215814	65	1
13	313.1926534	5.115411325	-99.42542565	8364.466814	796.4687167	1746.985826	1621.327989	3206	1188.319444	60.95193551	1400.76715	161.2059754	343.0176652	224.0642301	512.4759934	973.6843464	-0.0124111902	0.09824097244	0.2099429899	0.008222162809	0.01840810419	0.02048612153	1	0.004148090019	0.1592404863	0.6988447807	15	1
13	315.588849	553.6054212	1137.889014	18105.83122	615.7229043	640.8186357	1997.301001	6711.5	39282.41489	216.9972705	2764.915828	174.8209399	149.160634	198.8095856	1026.265161	9898.723891	0.06104327709	0.03342230384	0.03702965732	0.005705151612	0.01031598887	0.007007575685	1	0.05147684089	0.02406540565	0.1196896026	31	1
13	316.9263569	578.8973267	820.3039818	9897.775505	142.2204908	43.41840594	2182.953271	3629	4799.789474	221.9068861	2771.334386	126.6182491	98.95340079	266.0477897	986.9429854	3307.393278	0.08423436176	0.01542601778	0.004624872627	0.01036659869	0.01388427641	0.01298457523	1	0.06785988821	-0.01364579805	0.01325098059	30	1
13	320.9665062	646.3356254	-65.00621112	14489.52948	250.278883	726.5002617	1808.850299	5157	7521.434783	49.87876519	2489.528109	134.0302579	151.7377498	188.0865363	852.7633969	2860.459243	-0.00512812451	0.01827588653	0.05115591008	0.00378560369	0.01100438605	0.006492203086	1	-0.0008784500493	-0.006018127946	0.1522872589	3	1
13	322.8028941	387.4105819	3052.950254	17619.7011	408.495443	2754.943645	2495.796013	6575	11680.69149	533.9119094	2760.516281	170.9661056	480.955776	259.1147768	1026.031346	4105.087801	0.1688017618	0.02344790331	0.1509246423	0.01032588504	0.009760245992	0.01555757587	1	0.1451712726	-1.770782204e-06	0.5369355263	54	1
13	326.5629823	210.9036567	18.68955941	7656.431402	397.2644297	297.4993699	2684.198519	2977.5	2874.150538	46.8897438	2949.915008	185.234579	116.9323646	517.1565539	1084.682928	3337.536429	0.002988715396	0.04582430527	0.0375050409	0.007129928932	0.0271438668	0.01400311763	1	0.005014920767	0.05118293128	0.1078627321	8	0.9999998681
13	334.0179413	128.8296808	838.752895	13609.87079	1547.16784	54.81335346	1798.162147	5364	17798.95789	232.221558	2597.611391	273.1330004	98.17260079	221.5221866	958.9736601	8427.115032	0.05993843949	0.1150429672	0.004022844127	0.009240615267	0.01771074031	0.007879152301	1	0.04922055068	0.1940625087	0.007709410173	38	1
13	334.4314405	375.6522142	-76.94980454	16228.37893	1535.874723	837.7567424	2382.465307	6079	3441.553191	65.88919823	3493.379661	424.7136289	194.9177453	256.607117	1355.743523	2006.036737	-0.00504893212	0.1015985688	0.05420854035	0.004389804662	0.01367419019	0.006864660415	1	0.0001357664392	0.1672207528	0.1647212631	13	1
13	336.3658459	496.993291	4980.455599	16922.82545	1141.208798	1159.386081	2162.436274	6602.5	28044.79348	1022.294251	2993.583167	241.8926887	309.6788394	221.8995677	1132.713805	13032.14554	0.2949041708	0.06683668389	0.06772387371	0.0176954585	0.01266188591	0.01756931666	1	0.2414792217	0.08795242661	0.2814639893	73	0.9999999989
13	337.3612554	356.0572177	-89.9081789	15801.26936	1090.653488	128.0163077	1873.188335	5873	15200.31915	58.51305992	2793.286921	218.199129	75.43024616	220.1001131	1030.502766	5853.92857	-0.005879112354	0.07396999852	0.008457893054	0.004403420762	0.0120703957	0.005050302162	1	-0.003705139813	0.1101310811	0.006445296328	6	0.9999999999
13	343.4188733	428.1187213	1042.984922	17962.39305	2105.502894	1701.430931	2111.446364	7231	27186.92553	201.2328224	2446.667767	366.0567246	300.4854897	195.1105133	985.5032079	8484.370667	0.05809087328	0.120675285	0.09562403017	0.006755780283	0.01265658347	0.009839116854	1	0.05364268562	0.2051303079	0.3226369311	40	1
13	353.4095901	323.4775777	2336.427285	13122.82451	664.4158047	-20.07513726	2225.017129	4944	3194.416667	620.0766876	3507.49152	208.4508495	144.8658101	278.1067576	1276.779585	2461.229131	0.1770716924	0.04824559346	-0.001529381353	0.01419076513	0.01446532582	0.01347989958	1	0.1422916717	0.05251622836	0.014807641	55	0.9999999998
13	358.6897304	544.214206	12.94173215	10479.6874	90.66887107	86.07213531	2217.24829	3812.5	2773.591398	44.80878275	3236.310685	128.918438	88.32317462	272.7195602	1129.551347	2286.73154	0.001753825825	0.009205547541	0.008531610194	0.005074583952	0.01399190886	0.01000878179	1	0.001839837107	-0.02471766199	0.007021894583	1	0.9999989387
13	359.2780505	700.7480319	811.698571	9530.960211	305.060122	24.32398998	1696.671198	3565	23058.55056	213.7868474	1818.345408	103.9839608	95.06626097	181.8723533	615.7446462	10208.59758	0.08147003984	0.03329982665	0.00265717671	0.01113170633	0.01507400089	0.01052057598	1	0.0656770787	0.02359968724	0.006234485954	30	1
13	360.6049719	686.0745782	786.1195949	11682.71069	1169.917678	-0.2057014333	1746.002908	4485.5	10114.55172	157.4464556	2135.967433	205.9150992	90.97340595	173.1350073	783.1944408	5270.409465	0.06641652312	0.1018606214	-1.384899815e-05	0.006949619439	0.01304186774	0.008184142707	1	0.05404347562	0.1665323834	-0.004950627036	38	0.9999999999
13	362.1791745	295.0816475	-34.29301799	14562.00601	190.9328051	324.926784	2217.106671	5193	6919.189474	48.22355081	3434.067353	173.1191293	110.9144797	255.2192987	1189.265031	5374.757383	-0.002989540832	0.01392211336	0.02494843895	0.00388623301	0.01676446878	0.006763924664	1	-0.0008760497171	-0.01492411921	0.0625035961	2	0.9999994792
13	368.8485945	122.9367908	1061.956911	17035.52639	2835.663123	18.46067263	1386.859532	6898	19193.53125	216.6392693	2117.514513	436.9131069	117.1121103	224.6796205	887.3242877	6026.222996	0.06307992454	0.1701363446	0.001119016023	0.00893348157	0.0132192017	0.007313533563	1	0.05205644554	0.308574947	-0.0002770530307	42	1
13	370.5676945	16.50638481	1220.201352	7297.116935	1600.454532	321.5090149	1829.766004	3165	1604.71875	320.849114	1804.65094	407.6771575	133.247462	306.4270379	743.7732761	1312.394948	0.1654838495	0.2173270863	0.04289208544	0.0204304776	0.03180085391	0.01890397452	1	0.1373614084	0.4040420532	0.168811243	65	0.999999999
13	379.5292417	637.2679599	-27.672707	12445.64991	1231.28231	74.15039642	1746.822433	4809	5629.16129	44.20133993	2550.482668	262.0980867	75.10390776	212.0323191	953.1689415	2449.333331	-0.002225901734	0.1051386515	0.00621950696	0.004073435135	0.0136347904	0.006736570257	1	-0.0006328591938	0.1748770313	0.0003216487289	11	0.9999999939
13	382.4986721	701.0136339	4.520399345	10250.28502	1574.394674	203.5851327	1731.639463	4150.5	2149.358696	66.1398985	1641.79404	293.8982365	84.27099208	183.4711992	650.4138541	1330.165573	0.000496457493	0.1574828096	0.02157999503	0.006566108217	0.01410392504	0.007952047463	1	0.003008917286	0.2835453807	0.05502765585	17	0.9988478473
13	406.403444	653.3626126	1709.972324	10468.66017	1069.822757	1385.279624	1966.363312	4150	3678.147368	442.1040855	2681.084279	270.9474697	379.1006621	250.0733406	1021.354668	2381.526575	0.1634773819	0.1023622559	0.1328501249	0.01293977142	0.01677180418	0.02317124296	1	0.1404574233	0.1643526409	0.4752820612	60	1
13	409.3526623	195.4400766	-93.80270176	17890.13665	3018.184409	382.8553182	1503.568006	7252	7727.5	71.6629866	2383.292753	517.2771749	104.7322156	240.6403646	1011.25471	2143.989672	-0.00555913321	0.1725032926	0.02247361768	0.004261484126	0.01607960622	0.005667048807	1	-0.001659047077	0.3149116464	0.05701332354	17	0.9999968889
13	410.6655289	319.3516729	790.5400294	10373.20825	4313.117335	2.756635218	1974.279051	5065.5	1687.451613	302.0049073	3849.555819	1615.543436	109.1436669	309.7978343	1831.149245	2110.788872	0.07725307208	0.4234146602	0.0002017895089	0.01511130558	0.04593580647	0.01520830838	1	0.06567233948	0.8349308354	0.005728273098	51	1
13	423.4850409	682.7888205	-83.22679786	9870.261209	2333.103481	1065.492732	1959.563304	4330	4095.924731	71.3882997	1758.131569	449.9366166	230.36997	200.3940855	744.4978052	1491.031713	-0.008796164667	0.2355718516	0.1095639738	0.007372354874	0.01846920759	0.01251545911	1	0.001880189181	0.4454797062	0.3574048416	23	1
13	437.9763205	304.4662525	4160.81773	14235.76043	2243.112083	954.8559691	2480.641918	5929	13430.25	940.7120451	3181.097072	473.57398	315.0373749	323.7798334	1249.225892	8611.945657	0.2902528986	0.1600325681	0.06921784574	0.01690940316	0.020826417	0.02088219	1	0.2386858523	0.2818421462	0.2876401911	77	0.9999999995
13	439.7384543	750.0460302	-59.86669709	6753.850406	588.6633429	1357.323403	1674.202278	2630	2193.147368	47.90763835	1561.756292	162.7429466	337.4106491	197.9578544	570.0837716	1579.084693	-0.009354768162	0.09079810292	0.204773508	0.007423664867	0.02024920519	0.02246083947	1	0.006203837461	0.1437321905	0.6816076922	15	1
13	443.3073637	591.4327823	7496.560539	10486.09762	1935.54532	-426.2894428	2097.161651	4539.5	19143.9878	2052.316731	2908.562369	440.2782767	316.8430393	302.1807114	1174.602995	14197.54699	0.7117861604	0.1834757902	-0.04316818494	0.02819632615	0.02341403248	0.0311628479	1	0.570112257	0.3217613328	0.001230510616	93	1
13	449.7206099	63.05620742	3723.245595	7943.928506	411.3575116	563.9183133	1664.980298	3098.5	2664.852632	1062.711974	2273.105226	144.657066	289.0576076	192.4910113	843.1225634	2755.946464	0.4597898015	0.05263283485	0.07036540086	0.0271200226	0.02069185162	0.03856420384	1	0.3738853338	0.05461357956	0.3292733368	84	0.9998492539
13	451.3361403	555.9166556	10724.4108	10351.06093	650.9943994	-751.2053731	1928.320821	4241.5	5578.6	3094.966949	2960.802222	199.6412686	456.6507192	245.1734708	1151.757583	5330.978716	1.029680779	0.06765906935	-0.06904152813	0.04060034881	0.01678508188	0.05939008267	1	0.8226063955	0.07382883758	-0.0151882447	95	0.9999268688
13	457.0374705	591.533645	11843.10914	12009.81176	919.0434378	-773.0829702	1787.197394	4904	22738.96296	2836.981565	2824.139226	165.2614858	488.2479481	200.7423105	1068.30193	12645.733	0.9905878485	0.07907542733	-0.06663270723	0.03198769971	0.01785300546	0.04330750718	1	0.7914810308	0.09844723791	-0.01589393185	95	0.9999995
13	461.6510428	575.2220986	1590.452203	9840.134928	972.9182112	1284.62132	2193.091098	3853.5	3982.468085	428.209578	2612.824448	268.1467762	379.013982	266.3097435	990.7664796	2827.169905	0.165725747	0.1043823085	0.1336908111	0.01543516353	0.01734596976	0.0240500869	1	0.1423344007	0.1684953082	0.4787539047	60	1
13	462.4226315	677.6555991	-48.43841085	10874.60758	1806.699331	540.3288118	1759.890281	4432	5010.515789	63.87761866	1552.826118	318.6307471	117.7095409	221.4482848	646.7085612	1254.754607	-0.004787404038	0.1702044806	0.05053452817	0.005969472406	0.01633840379	0.007768191843	1	0.0007330090433	0.3099033941	0.1537120649	18	1
13	465.8106519	208.0502518	-96.57770567	8093.067954	516.0431291	1851.907138	2208.820562	3168	3589.604938	100.4765886	2997.531896	287.6641356	734.0051848	397.5816623	1098.866881	4698.186684	-0.01258625896	0.06446164462	0.2215917312	0.01471965999	0.04591754348	0.03855641807	1	0.004445719285	0.08891548571	0.7381169531	10	1
13	476.973991	202.5655171	968.9477884	13933.59006	5771.937293	-21.30115296	1615.730833	6637.5	4878.166667	273.068164	2862.133318	1162.493946	120.1383355	272.4503092	1333.203623	2692.520325	0.07194597063	0.4205851688	-0.001407220241	0.01147371123	0.0258287053	0.009342402101	1	0.06128344114	0.829180937	-0.001130528909	51	1
13	501.7372311	348.4347887	15.88141955	5891.188672	916.4695316	154.7424086	1829.126866	2339	445.0425532	47.17154091	3213.110175	491.9798319	103.3897813	281.1769507	1268.815082	496.397255	0.00238861167	0.1473280516	0.02551735557	0.01322221122	0.04453299143	0.01636967711	1	0.004687448088	0.262356359	0.06879295703	17	0.9999175903
13	504.394045	607.7620519	2714.581011	9044.094003	488.1223291	464.9010819	1841.211485	3483	4090.652632	836.2084872	2808.171414	197.8620737	247.7570637	246.8481266	1053.947491	4023.991891	0.3012436686	0.05366207209	0.05854642176	0.02012519381	0.01986847553	0.02441025491	1	0.245862417	0.06048009566	0.2510799282	73	0.9999999901
13	508.855746	418.8125168	3279.251146	10795.47372	553.3438731	-120.974527	2092.855283	4253	4814.178947	1035.049839	3394.458887	208.8620641	178.3926447	259.4796124	1244.806527	4100.701263	0.3023438444	0.05003454131	-0.01189605755	0.016847036	0.0193688319	0.02039332624	1	0.2422107299	0.0534396617	0.008836860856	72	0.9999999998
13	510.9436192	219.4815396	2142.820246	13241.40203	2124.203268	-29.07597427	2089.826711	5390.5	2473.688172	465.0347827	2770.5773	435.4372615	123.5885322	222.5974206	1085.995933	1387.493282	0.161444734	0.1619208266	-0.001890458173	0.01037693	0.01741008462	0.0102095288	1	0.1307544392	0.2892570264	0.01247031115	61	1
13	515.9534765	793.476235	1544.353659	5726.948904	1275.258686	193.2719662	1156.576406	2452	10911.58065	331.4269402	1151.771181	258.6733415	118.9663619	136.3971701	478.8836479	6550.262357	0.2784187087	0.2253381289	0.03387500223	0.02006708992	0.02200291322	0.02209960145	1	0.2275190675	0.4181768416	0.164706139	79	1
13	519.655607	65.55133268	8980.443721	9205.259024	998.4343437	-626.8848526	1191.854469	3762.5	2872.191489	2237.250349	2353.254729	271.4093233	419.3170916	180.1996993	943.8312705	1814.874078	0.9598928971	0.1074134723	-0.06434668986	0.04601154879	0.02088136761	0.05230680161	1	0.7672429481	0.1580613165	-0.01464573672	96	0.9991707645
13	522.5290141	645.5789424	3273.347301	7285.613219	2278.26328	-228.109424	1592.608293	3445	3035.71875	1117.304963	2472.56027	725.6740022	204.106173	200.6009913	1101.444108	3204.846139	0.4601548465	0.314886528	-0.03290768365	0.02763148958	0.0294224627	0.03287604119	1	0.3699562373	0.6007171471	-0.02003230932	89	1
13	528.6329737	767.7064221	924.1266097	5528.325194	1766.16982	-107.9022422	1228.79321	2575.5	4271.27957	205.4014933	1041.152781	341.4575554	88.1988069	138.9275521	467.669242	2237.860553	0.1646918131	0.3211891652	-0.02063349768	0.02118695212	0.02970283824	0.01710590003	1	0.1336074485	0.6205101706	-0.04761221459	66	1
13	531.7500947	416.1624482	0.620355577	9902.841744	130.8072389	231.4744056	2240.884614	3632	4276.536842	45.39686403	2900.255637	118.9043357	95.0643046	302.2879115	1026.020934	4096.645083	6.649560002e-05	0.01341390839	0.02629992339	0.006180163981	0.01775333381	0.008961581753	1	0.001659025682	-0.01606114333	0.06786659911	2	0.9999999654
13	538.8648899	77.74058822	1129.503479	7041.560332	1517.011448	246.2105549	1737.459924	2965.5	1375.757895	389.9265772	2218.008936	483.66733	139.8594876	232.6171527	919.9736213	1217.550556	0.1640994917	0.2155908919	0.03739133491	0.02871720304	0.03508735209	0.02288371415	1	0.1358827834	0.4005047544	0.1495133757	65	0.9999999997
13	561.9686028	534.5332044	-66.06447551	11917.1108	3818.358568	70.89545161	1435.912422	5380.5	12865.06452	81.87280523	2220.155374	652.0390217	92.21742064	187.6994628	945.8018818	4150.680331	-0.005963180907	0.3284133622	0.0064245988	0.008325251413	0.02436275041	0.008579243207	1	-0.001595348492	0.6392450887	0.005260434099	24	0.9999999997
13	575.7497564	112.63478	1359.634898	8228.527379	1319.589032	-9.219829116	2006.527977	3405.5	1990.473118	339.0077046	1945.116841	321.7310071	118.1261249	219.5062355	767.0408571	1364.395348	0.1741266556	0.1570415178	-0.001016262225	0.01461208078	0.02320798331	0.01706617727	1	0.1409467965	0.2788133234	0.01836995907	61	1
13	578.3196407	20.29120898	1605.901686	5636.436268	419.6047592	234.247214	1184.21456	2199.5	13321.96739	436.3177163	1448.315612	117.1710722	140.0710374	147.7384898	521.1831943	9846.966804	0.2849700665	0.07703242651	0.04146217443	0.02433560084	0.03107347372	0.02497539242	1	0.2319184336	0.10957852	0.1889684396	73	0.9996638786
13	580.0011967	464.4760298	1062.4075	6573.448145	1429.823858	208.0727048	1804.298505	2821	569.9333333	394.8542347	2473.297746	568.368172	158.5622474	257.6264268	1051.559256	599.365316	0.1656222898	0.2205208556	0.0373853675	0.02289041331	0.0323302989	0.02271651281	1	0.1371495701	0.410721368	0.149966439	65	1
13	584.5159868	621.1024513	31.45697563	7371.318373	1597.219297	759.300982	1545.209218	3152	3936.494624	545.0994243	1976.206716	465.915963	232.1258935	190.913811	810.0619091	3745.77438	0.004789010228	0.2237737733	0.1050671658	0.09049627517	0.0289968454	0.01618548366	1	0.01239165664	0.4206684491	0.3448760342	23	1
13	587.3303971	81.69492367	2186.870113	7775.36283	813.1532235	417.8482431	1367.655604	3128	11402.6087	547.4766074	2053.686193	219.5887423	177.0027317	157.1842714	778.1705591	8332.827349	0.2789437699	0.1075076399	0.05356274294	0.02547152127	0.02222154832	0.02178940944	1	0.2281303626	0.1729971225	0.2298828348	75	0.9999708756
13	609.5810897	149.39629	27.18010382	7048.07646	695.1616931	51.6381048	1650.453491	2752.5	1963.354839	51.66042692	2153.43379	230.8919569	72.21658961	241.1494696	807.6334997	1912.98981	0.003693128771	0.09421741465	0.00766071044	0.008739190113	0.02627999506	0.01043188279	1	0.00411186797	0.1520204883	0.00643266819	11	0.9999999449
13	613.6792548	15.55024839	-14.88912296	6090.661893	1920.904841	213.0063585	1001.319821	2740.5	19879.09574	53.34406959	934.3036093	297.1423048	70.36395808	139.4506748	418.2849623	6639.023981	-0.002481294197	0.3245910178	0.03667482326	0.009385245672	0.02667245641	0.01137126134	0	NaN	NaN	NaN	NaN	NaN
13	613.5393503	118.6628047	3110.952033	6964.9656	244.8167346	-192.8895658	1596.793478	2658	9723.936842	867.865011	1722.430773	115.1981887	162.4433666	178.0582175	633.2526724	6791.075547	0.4730767074	0.03327355	-0.02778119814	0.02989074948	0.020082899	0.02565214875	1	0.3781036259	0.01478812627	-0.005785392923	81	1
13	636.7975293	305.828322	3202.636711	11455.66672	787.8256404	721.2629706	1763.335568	4428	32900.53684	702.9380914	2318.318838	142.1227096	225.3184909	178.8923664	828.2429656	15062.68201	0.2841906206	0.07046668674	0.06335275737	0.01548448231	0.01635664031	0.02057186301	1	0.232632207	0.0957793354	0.2639675223	73	0.9999999712
13	655.9795643	512.9185621	2349.801524	7686.572532	425.6722426	415.2613229	1799.002551	3001	6587.387097	583.989444	1983.13616	152.0557645	181.6181783	277.8057626	736.9933635	4056.958065	0.2949409219	0.05683157798	0.05453186555	0.01863444479	0.01887552915	0.02321379863	1	0.2405748979	0.06724555925	0.2358444342	73	0.9999999994
13	670.7744156	151.7808472	-128.7317254	7744.771483	788.7779887	1639.197438	1440.191754	3027	2928.604167	50.59677071	1052.027036	151.914029	234.154187	195.3435062	402.9117212	861.5115172	-0.01604734865	0.1078424696	0.2145701279	0.007091516633	0.01813531896	0.01569296621	1	0.001611857209	0.1792548611	0.71412765	15	1
13	705.6642529	416.6818164	1980.953769	7257.244196	164.4037409	1422.144418	1802.936163	2724.5	6342.076087	542.0001799	1870.480116	118.3482173	426.0783094	373.0713246	690.9235837	4504.208026	0.2832646045	0.0227346982	0.194019317	0.01975482155	0.01903598562	0.04068058696	1	0.2398069183	-0.004434094634	0.7123294358	71	1
13	722.5113669	507.1901859	-16.58648929	5661.412841	920.6772589	550.7298436	1360.497536	2366.5	3349.021277	53.49224418	1275.459332	206.488433	157.5314231	159.0143997	501.7079246	2551.303234	-0.002942366447	0.1647332596	0.1010623061	0.01030578202	0.02208581042	0.01498987297	1	0.005393784096	0.2981053173	0.3279096209	19	1
13	773.317541	284.614154	0.4824900218	6329.584962	648.4715147	242.5455174	1035.895369	2439.5	7137.168421	38.04502661	1010.650158	119.1340239	72.49191978	137.5204711	371.4742277	2650.987847	7.162446192e-05	0.105489432	0.0404817638	0.006661705523	0.01794984956	0.01078545239	1	0.003404423496	0.1752969276	0.1187837143	13	0.9999998213
14	7.793289781	370.6801788	755.8378084	11776.56721	337.5155648	354.4323283	1485.927842	4305	15470.48352	193.4308389	2365.875002	124.4475045	118.5786224	223.2453101	829.9186608	6403.642235	0.06453082297	0.02711249999	0.03000739831	0.007684492556	0.0129590335	0.009649132321	1	0.05377054698	0.01091723483	0.09620443663	31	1
14	7.705290616	434.7851704	-42.72979619	9187.555887	1398.572183	913.527514	1658.7032	3735	3780.444444	65.31479453	2210.171331	345.9976081	226.242446	182.4005768	866.7491679	2661.146535	-0.005557436528	0.1548666899	0.1042968102	0.007801525998	0.01609531649	0.01338910314	1	0.003411720796	0.2776242451	0.3381954246	19	1
14	9.475133717	467.3027639	-98.1439259	11740.50824	676.9607928	1188.98417	1564.537864	4410	9367.833333	44.37434786	2023.662236	141.7582548	230.8400128	240.3091041	728.4070947	3112.134782	-0.00796947745	0.05866754075	0.1023683627	0.00408361926	0.01250695838	0.01103816405	1	0.0004798375892	0.07765476829	0.3287826094	9	1
14	11.55483676	344.5713888	3613.006815	12341.09895	2756.715211	-283.4004641	1492.723133	5317	9641.875	727.0766453	2400.42049	490.4809098	189.1568685	191.6540872	966.6657315	4745.491308	0.2870994524	0.2232663671	-0.02136931242	0.01830796117	0.01885562699	0.01583894554	1	0.2309382959	0.4140836715	-0.02340331621	78	1
14	16.66564997	277.0419897	701.5901907	10105.03737	4272.873463	-33.01339182	1550.986961	4964	4586.646341	165.5092495	1980.905982	809.8154545	100.5771704	215.1822199	930.2606177	2522.329236	0.0686302416	0.4121165573	-0.003229508527	0.01049382682	0.02486961734	0.01059813267	1	0.05842840237	0.8116607982	-0.008381017401	51	1
14	26.66271957	420.4012045	-16.71901356	12546.66675	4057.056764	48.74606636	1395.275047	5709.5	10997.90625	78.39008177	2014.400129	599.5666892	84.04246364	226.1030118	846.701453	3633.883392	-0.001272754244	0.3217619273	0.0038090554	0.006564418993	0.02311198212	0.006773749745	1	0.001942536321	0.6253258911	-0.002782473076	24	1
14	27.50353068	393.6539916	-45.09696984	12136.03277	2934.32634	87.57941905	1563.683065	5207	15579.56383	64.63773988	1798.934435	414.0193962	77.01109845	201.9785588	719.9066935	4115.541714	-0.003684013157	0.2405158713	0.007240014702	0.005487332658	0.01726523784	0.006415316345	1	-0.0005106079422	0.4564101162	0.006591494036	20	0.9999757134
14	29.58329477	281.5058687	1556.108071	9571.158177	1524.453109	-100.5854814	1735.140181	3919	2189.385542	383.2011108	2242.953867	375.0097816	113.9084165	202.723423	897.3805272	1762.301245	0.1650817457	0.1598176867	-0.01100252043	0.01159806383	0.02087653746	0.01317172975	1	0.1330727181	0.284868548	-0.01807487521	61	1
14	30.32343772	318.2769583	4147.551778	8788.08928	342.5042752	-257.2873672	1960.883229	3476.5	17159.26882	1168.239643	2383.206294	120.1510044	208.3124639	238.2385017	852.7080493	12145.18855	0.4662748467	0.04324270036	-0.02791957208	0.0274680171	0.02199473709	0.02588875748	1	0.3727248154	0.03567536374	-0.007643735911	81	0.9999974799
14	31.31689217	606.6190496	8222.440145	8516.645137	626.3779109	-734.7822025	1336.654473	3443	14079.06316	1718.414027	1724.947754	139.5682361	295.4640942	165.2542437	657.3824759	6759.909648	0.981124336	0.07869828766	-0.08530678521	0.04056167935	0.01605160614	0.03815935944	1	0.7826870757	0.09802010604	-0.08240839503	95	0.9999996376
14	36.14017204	182.5134107	-10.76916316	10452.37922	3304.922884	26.26265967	1309.326449	4688	8871.731183	80.32549776	1548.810081	491.671148	83.21301851	234.631587	672.68595	3166.282785	-0.001213994757	0.3252038538	0.002890144816	0.008236677632	0.02457803351	0.008416249485	1	0.001962189804	0.6324886713	-0.005851997099	24	1
14	35.92411157	367.7665135	1344.10514	8353.815053	829.0607631	1006.533712	2060.736833	3352	2393.87234	395.5136537	2401.303045	251.9224155	341.2741909	267.8527334	910.930069	1749.794109	0.1635503935	0.09947351621	0.1243264603	0.01387838222	0.01790014555	0.02966101927	1	0.1399450925	0.1584079264	0.4458998323	60	1
14	36.34717576	166.433346	-57.7049052	8926.500766	246.0417181	960.7847449	1681.837477	3348.5	13478.67368	123.6402738	1452.237199	118.8227089	252.5973089	1240.598832	503.1033843	3946.162053	-0.006154702417	0.02818597718	0.1052166597	0.01322044381	0.01737071775	0.02057160945	1	0.001842329867	0.01420754175	0.338315753	4	1
14	39.67584862	447.4895049	871.4057414	17553.94207	429.8975873	3396.530973	1717.04676	6356	21024.24211	130.657351	1163.240673	145.1096882	276.6536021	178.7432936	438.6737818	2882.397546	0.04969057425	0.02530416505	0.1928052066	0.006667755059	0.008487728612	0.01279360623	1	0.05224519384	0.006277179728	0.6529005139	33	1
14	43.65068168	417.4303751	-16.47186659	12699.40024	4101.277291	236.1098509	1636.926728	5813	12040.29787	75.1854567	1810.779834	590.8532415	89.35147218	194.5815916	802.8454105	3429.589545	-0.001309597903	0.323440244	0.01883414824	0.006078237826	0.01794861966	0.007162214957	1	0.002888433178	0.628704056	0.04895456079	25	0.9992114568
14	43.44624873	569.4894821	-148.9428537	10082.02957	647.5823789	2184.873778	1633.155366	3844	7772.479167	51.83602518	1576.028263	129.9133334	364.8176037	172.1752381	572.7456282	2902.631213	-0.015104177	0.06605082716	0.2124620782	0.005363452058	0.01287352192	0.01470333337	1	0.001855330312	0.09234628011	0.7061383985	10	1
14	45.5338735	293.671348	-142.1183317	10867.758	196.8320639	2347.196392	1923.35324	3996.5	2739.947368	63.11850991	1841.223381	125.1373709	429.8758991	217.6109323	663.9049061	918.9117334	-0.01314693195	0.01967733844	0.2174690905	0.005465242255	0.0121072538	0.02073726154	1	0.003326053807	-0.004166521466	0.7227699931	5	1
14	50.48772516	496.6796354	712.0864869	12064.00067	703.8793937	1032.175391	1857.642322	4568.5	10533.86316	145.9722204	1929.349819	134.8790117	197.8255113	199.7458081	688.6228928	3714.711548	0.06009881668	0.06047831133	0.08687615981	0.007214767293	0.01223909335	0.01067020287	1	0.05414968444	0.07997449097	0.2916276735	36	0.9999999992
14	53.52451455	325.2663614	-188.4854228	12671.05181	716.7140676	2736.326701	1881.337934	4779	5675.397849	71.54800871	2381.268989	166.8823109	524.9567095	191.175335	839.6406193	2569.895317	-0.01492757882	0.05814081648	0.213157545	0.006611325852	0.01483984508	0.01811301631	1	0.001969820353	0.07588871196	0.7083922776	10	1
14	53.67539361	556.4668452	621.192599	10059.99809	1037.470084	809.0146118	1703.285777	3953	9443.863158	153.2075234	1797.086825	212.7866662	167.2549711	217.0899308	685.2168374	4850.524404	0.06211600833	0.104031091	0.08178048325	0.009202286407	0.01686877572	0.01164658194	1	0.055838296	0.1705313037	0.2755674272	40	1
14	54.48271466	255.1132364	-8.600472543	11701.43518	1151.437717	517.0905782	1585.591669	4508	3433.827957	65.96093531	2882.1692	297.0623985	161.1019186	203.5722206	1082.762255	1860.152049	-0.000869550307	0.09929893428	0.04573559654	0.006503564515	0.01778443972	0.008374221202	1	0.002928510994	0.1624064432	0.1364994635	13	1
14	56.68989236	84.46485089	24.73405198	8137.372038	224.0637901	-2.921238338	1110.977238	2900.5	7044.126316	33.14695225	1331.411904	110.2714427	51.5651737	160.2880029	468.089486	2653.184679	0.003265523376	0.02844415914	-0.0003617810777	0.004360917961	0.01509501534	0.00644849166	1	0.002659463476	0.01531963519	-0.02278482505	1	0.9999999999
14	58.46909979	371.524104	2945.67522	10148.34242	2290.367782	554.1180593	1891.280219	4439.5	6023.510417	749.3686687	2579.939552	558.4548273	229.3574631	206.0463346	1064.463714	3754.077113	0.2825432895	0.2256896371	0.05021380568	0.01827115401	0.0244205538	0.02487603183	1	0.2318775807	0.4186906758	0.2219191693	79	1
14	59.3610532	423.17199	1078.044282	13061.86691	369.9707591	39.29128861	1774.394381	4795.5	24995.05495	194.1242656	1955.21558	141.3168406	91.60478215	192.9106682	653.2351512	8822.18186	0.08133206267	0.02874278559	0.003455877319	0.009578909881	0.01473379756	0.007439537901	1	0.06557603702	0.01412082429	0.008846000477	30	1
14	60.64815087	692.3003126	558.4265249	7765.281165	3119.593149	-87.14218322	1058.177859	3737	9404.010753	130.6649067	1311.721603	497.4996457	83.24046691	154.5266947	594.9653494	3850.822985	0.07293115425	0.4047605664	-0.01126495193	0.01234149085	0.02701314894	0.01102852235	1	0.06130081981	0.7963260884	-0.03518432999	51	1
14	62.5357921	198.7093971	-23.53834552	12289.69258	305.159782	70.62352603	1460.55364	4477	9195.547368	45.71749691	2101.741728	140.5649757	65.01030975	185.1309142	716.0970797	2685.977003	-0.001985191976	0.02574670456	0.005413981418	0.003929614962	0.01316310612	0.005575969358	1	-0.001211010545	0.009787651607	-0.004213326133	1	0.9999999746
14	62.30390149	616.2719055	2413.558764	9034.779654	272.5880449	1647.690938	1630.359943	3385.5	12163.68085	560.1703178	1984.956915	114.6231125	423.433384	155.4852748	702.6316645	6597.576794	0.267080691	0.03070842283	0.1774284617	0.014389891	0.01660053474	0.03090202676	1	0.2258268547	0.0126423795	0.6515842169	71	1
14	64.49791944	525.4492458	-28.58893951	13529.40529	3001.119142	247.8559596	1356.681488	5673	6970.052083	64.41025439	2092.384731	430.4763544	95.78052315	214.8068203	817.6872889	3453.690622	-0.002279392218	0.2210635728	0.01884909538	0.005017825935	0.01634540781	0.006994005586	1	0.001182536112	0.4158412046	0.04642965182	21	0.9975513073
14	67.05066549	497.528593	949.5077109	15610.18017	2392.489633	-18.51987284	1439.274839	6244	18825.94624	178.7794044	2164.832466	321.0892316	89.74533972	200.7136072	829.1495015	4515.543743	0.06289647014	0.1553632293	-0.001272574731	0.007498881155	0.01401520849	0.006219883534	1	0.05162236721	0.2778774421	-0.008889537269	42	1
14	71.42929145	133.6630042	4104.991834	9023.464021	1611.377918	-268.7552295	1621.673873	3875	18568.59574	868.3888705	1852.258209	289.8801426	197.2586825	206.7735734	739.6740084	9278.733722	0.455096504	0.1755696582	-0.02918174665	0.0240218599	0.02039694408	0.02259324709	1	0.3648703608	0.3111057783	-0.01160114203	87	1
14	71.13857155	349.7917974	26.64461007	11070.9242	3412.518274	81.30302932	1836.700365	4980	3443.631579	83.62415419	2476.571135	757.5807477	94.80900741	317.5706038	1073.084174	2071.994152	0.002866462282	0.3106986489	0.006985249345	0.008787816989	0.02180251789	0.009018462767	1	0.005368068483	0.6022018144	0.008874624646	24	0.9999996664
14	73.26883781	417.1169647	8180.641385	12530.38737	2104.448263	-538.9314251	1744.748192	5267.5	24109.37778	1977.997155	2901.113179	386.8811864	312.6620843	184.5176536	1129.438198	14458.9034	0.6482278559	0.1703414634	-0.04179477072	0.02937175198	0.01980358742	0.02736986309	1	0.5190579052	0.2958974315	-0.009394500107	93	1
14	78.58517504	229.3219727	-185.7756069	13518.99183	270.8178027	2798.817771	1771.480329	4885.5	3735.557895	72.23792631	2202.870005	150.9988505	495.3574384	181.2305771	737.1962674	1205.227035	-0.01396823304	0.02008851844	0.2109575787	0.005796582408	0.01360509588	0.01683932605	1	0.002254310666	-0.003243851029	0.700176249	5	1
14	79.0586632	464.7527012	2894.059346	10171.39828	145.0349135	536.048375	2118.652753	3761.5	4994.768421	686.4711645	2288.950026	130.61789	231.7552047	220.2937917	809.766029	2686.907363	0.2891437292	0.01464627284	0.05475402157	0.01433062617	0.01633199862	0.02136740639	1	0.235552728	-0.02034442954	0.2342692221	70	0.9999999959
14	80.14671155	547.9218889	742.4820145	11083.0529	226.8635284	319.3995244	1823.483803	4042	13140.61458	174.7630767	2028.340046	115.3788736	111.9485869	223.1605173	690.7895595	6786.241588	0.06733099015	0.02114795193	0.02941171015	0.00829447152	0.01262379489	0.01058504331	1	0.05592629614	-0.001545400102	0.09468078785	31	1
14	82.42329046	404.5090503	-37.36333918	14184.21826	2265.060364	717.4237537	1944.193246	5709	6851.789474	59.89745057	2035.582898	301.8204374	127.512362	232.7423743	766.2581497	4502.953447	-0.002588558267	0.1608862738	0.05069323926	0.004363749004	0.0138209746	0.006924172144	1	0.002423835934	0.2904752072	0.1545653379	18	1
14	82.70791776	602.5021283	1831.288988	11297.09642	1109.064192	-71.51615093	1773.231723	4433	10753.6129	361.5955834	1957.941136	215.7678997	126.1443566	166.5500938	740.7774231	3684.968435	0.1637704262	0.1022047607	-0.005851230876	0.01095451265	0.01474821062	0.01191319578	1	0.1318268236	0.1650580507	-0.001978384545	58	1
14	83.11257982	617.9450343	35.02700768	9633.426197	1397.142685	55.76354746	1539.850484	3836	3598.531915	45.31538029	1993.405121	312.1491001	64.2298362	219.7482624	779.0596064	1981.352366	0.003578563696	0.1483445064	0.005694142666	0.005393635522	0.01934073441	0.007259663611	1	0.004385025059	0.2645912864	0.0008785167698	16	1
14	89.64841621	175.542918	10087.32888	10798.44647	543.7626756	-633.7276814	1806.381998	4358	35752.43333	2171.517827	2121.794241	152.9824948	437.2221688	182.9957412	775.3650672	17337.3405	0.9499182327	0.05260086553	-0.0610273684	0.04395295569	0.0196866306	0.0468062152	1	0.7589506468	0.04428638761	-0.006841035756	94	0.9996466698
14	90.33326585	583.6166227	10030.11122	9886.58588	1077.784053	-756.6701534	1597.507032	4119.5	2007.416667	2177.47498	2234.420848	245.9326483	381.9231141	181.3183904	883.269861	965.5810322	0.99758012	0.1082592781	-0.07476536589	0.03902244946	0.01858524037	0.04159854628	1	0.7968391253	0.159033502	-0.04155691991	96	0.9999779421
14	92.40528969	244.8611861	1552.500893	8525.607224	3394.098425	-29.71473319	1932.881141	4250	5205.242105	474.4727217	2460.708374	1069.527278	112.9562848	240.1577435	1174.927438	5229.797219	0.173708764	0.4041118278	-0.004304020347	0.04939169609	0.04685690755	0.01709186355	1	0.1426415731	0.7926126536	0.01261993527	68	0.9999999996
14	92.4198699	355.6991815	1261.373371	15263.62461	517.6882613	64.37398639	1796.546502	5632.5	27133.81915	248.3366216	2495.880223	130.8182732	113.5992598	190.2948395	888.6762826	7142.9684	0.08149272427	0.03287456866	0.003694485324	0.007192822806	0.011325036	0.008094072525	1	0.06575772758	0.02270709797	0.009799898925	30	1
14	93.6500448	206.2501201	-165.9811202	11649.14893	231.4930513	2554.512193	1832.047245	4270.5	3237.44086	67.18593536	2223.50562	139.3002202	525.5589742	217.8709233	764.088804	1621.028789	-0.01453154118	0.02075778373	0.2157659333	0.005550324685	0.0150545295	0.02109264378	1	0.002115472131	-0.00187527788	0.7166056506	5	1
14	93.3134969	316.4676079	2558.49042	16169.50933	2592.406859	-93.01771112	1824.784662	6496	8515.778947	514.8969851	2953.344343	506.7463615	137.1916664	228.624504	1202.409932	3137.492474	0.1608907949	0.1642515527	-0.005829887551	0.009643740425	0.01445539092	0.008997525597	1	0.1300791157	0.2941458426	-0.001164569068	61	1
14	94.3382792	227.3426157	2262.171946	13906.13077	1277.400076	580.3932562	2072.882672	5377	4781.891304	381.0909634	2511.740479	255.927534	165.3099414	236.9217387	919.364874	3723.188095	0.1637173872	0.09605058563	0.04317420462	0.01854220805	0.0148048422	0.01210309523	1	0.1348616622	0.15189463	0.1665839036	59	1
14	96.94846078	374.0983315	10317.31137	15115.43529	1069.657064	-620.4896242	1974.824332	5890	30414.10526	2129.659869	3110.124786	204.7404441	392.6913171	209.6246108	1151.848119	13684.86479	0.6816089989	0.07298939427	-0.04211874186	0.02679936392	0.01822720089	0.0286625449	1	0.5449519889	0.09269727015	-0.004836393273	91	0.9999957431
14	97.6402154	131.1270331	768.8351744	11472.1284	4623.822482	-33.47386407	1193.596561	5509	8387.242105	199.1080726	2260.485969	907.8535639	95.95432638	251.2799129	1048.569835	4142.691367	0.06703234561	0.4037708174	-0.003785333188	0.01129888248	0.026454706	0.008795765526	1	0.05703445129	0.7943472556	-0.01086350974	51	1
14	96.95144667	425.0836712	8314.517648	8282.193267	536.3586771	-619.4372516	1949.504553	3319	3358.521277	3166.057202	3114.449804	227.1117679	493.0825819	239.6443684	1214.3621	3040.752382	1.007567283	0.06658216095	-0.08028712698	0.046702815	0.02901304319	0.07144404935	1	0.8041257581	0.07218114922	-0.05914988879	95	0.9997897247
14	98.45145866	402.2483869	-156.6098074	12590.76669	1199.269	2837.837831	2341.905872	4931.5	2327.666667	86.7451622	2689.751276	262.8148118	628.8926194	233.9229082	1002.090203	1437.377052	-0.01262373025	0.09953331383	0.2228252921	0.006620508345	0.01368044914	0.0199774168	1	0.004812496251	0.1618361356	0.7431571727	15	1
14	99.42284211	671.2490378	1531.393676	9841.115942	1571.48096	-91.61133781	1371.726139	4030.5	7163.840426	327.8771181	1801.18266	294.1323899	118.1214933	158.9453407	720.7662477	2668.918485	0.1589330674	0.1587688573	-0.009486397789	0.01134953714	0.02001844283	0.0120734415	1	0.128224097	0.282817294	-0.01433732647	61	1
14	102.5669056	167.5638512	3410.561206	12108.51952	857.5737202	697.2681923	1918.519554	4695	30212.32609	722.2932171	2208.723964	155.1808581	252.3076435	187.5203811	806.9686259	11700.50686	0.2829622728	0.06984870888	0.05470263824	0.01589844877	0.01475304042	0.0214100378	1	0.2310876862	0.09458731466	0.2338940067	73	0.9999996557
14	102.3651866	705.3051782	7235.255388	7626.520396	840.2801121	-562.047674	1183.945893	3123.5	2426.797872	1454.485331	1534.61678	175.5137833	247.9865058	159.6485342	602.7970091	1348.525635	0.9567305354	0.1121364172	-0.07414069254	0.05196478152	0.01879948812	0.03900147726	1	0.7641211732	0.168028312	-0.04899135054	96	0.9999148265
14	106.6016145	638.2427279	-166.3996921	10689.42743	1047.317539	2217.454225	1667.784285	4220	3854.787234	60.85473028	1710.566618	195.7216441	345.1809519	175.5208351	622.033606	1456.256077	-0.01534666475	0.1026873083	0.2083347759	0.005718181372	0.01748766689	0.0150195169	1	0.001729101056	0.168565731	0.6927170891	15	1
14	111.236844	253.8297435	665.1751123	9167.815022	1460.708898	26.47893592	2135.988752	3807	2732.546512	202.2395828	2537.768956	419.9590104	102.2168788	261.7080304	1011.238658	2405.05652	0.07410247389	0.1588551934	0.002983894404	0.01132205232	0.02189555891	0.01209423559	1	0.06092196437	0.2848497163	0.008492246294	42	1
14	115.4932745	320.2613461	2694.726487	16798.80454	5435.269617	-71.94328351	1689.271414	7694	12308.52128	535.9480488	2744.591226	941.2084678	138.7812421	219.6347369	1269.966155	4536.385442	0.1604173614	0.3269729301	-0.004705149566	0.01336695239	0.01968662228	0.00878354217	1	0.1312464532	0.6325157803	0.006323931966	66	1
14	116.0932746	240.3623446	-16.37987282	14270.21262	332.0968295	330.2416104	2058.539883	5158	11318.46341	46.78582641	2900.308535	160.3948663	95.18342493	225.2513802	1010.140834	4602.51198	-0.001010471455	0.02265309605	0.02379056728	0.003649820488	0.01552473377	0.006853480542	1	0.0007178686286	0.003194607751	0.05918767278	2	0.9999999503
14	118.0815595	512.259659	18.99197256	11493.02856	3683.466723	63.31290426	1918.054882	5226	3955.695122	69.0072355	2193.503088	723.6623058	86.10235282	201.0215829	974.5287334	2580.305924	0.001676471449	0.3227526219	0.005784905609	0.006418302654	0.02177207961	0.00809764099	1	0.004445361642	0.6273034925	0.004738285225	24	0.9999999998
14	120.5319896	569.78848	-80.58548185	13359.35805	1429.007393	688.9828557	1488.927754	5258	7228.043478	61.02965745	2573.038263	272.1405647	155.2768936	237.9386731	959.3483325	2399.097275	-0.006289918992	0.10544967	0.05062925237	0.00484083964	0.01285765267	0.007233833209	1	-0.001054298918	0.175284145	0.1521979315	13	1
14	120.2991727	670.4287433	2499.068909	9328.07614	279.2191025	1756.702079	1753.478287	3520	14730	511.0572018	1784.928462	127.7682097	412.8492626	200.7221653	643.5335158	6119.671836	0.2718846378	0.02955436546	0.1847062141	0.01779549522	0.01667522637	0.02764557933	1	0.2301380012	0.01007782685	0.6777409472	71	1
14	121.7410082	75.62779471	7777.500224	8024.490287	678.7584165	-572.2742951	1357.27986	3326.5	14680.8587	2096.405472	2179.772954	173.6803344	367.1505032	165.1043389	839.4398873	9941.40765	0.9617403607	0.08785384175	-0.06808747267	0.06361650159	0.02233845996	0.05458245098	1	0.7683096103	0.1173741094	-0.02753012731	95	0.9988618476
14	121.4230827	274.5831829	9.740162349	12962.06169	219.5630844	311.9153631	2194.319504	4706	5661.673913	47.24137011	2819.024917	135.6380963	104.3626564	203.2643172	981.1784907	2908.208531	0.0008933376195	0.01663470126	0.02429733674	0.004072082583	0.01219983095	0.006767695582	1	0.002224013693	-0.00936769493	0.06124452772	2	0.9999999654
14	121.6167057	495.2447138	-9.333421127	14736.53164	2354.418072	108.1188801	1946.707577	5965	6281.639535	75.94456734	2504.91295	391.8557725	88.11875105	231.6934682	954.5692063	2470.446618	-0.00066885397	0.1628489197	0.007116418209	0.005528510967	0.01516410628	0.006455559448	1	0.001197723779	0.2948389726	0.005099828323	16	0.9999999999
14	128.4455811	131.7149615	3097.86262	10586.09475	252.4805037	-184.3651459	1860.388575	4009.5	5319.765957	686.2593275	2371.824936	145.0574982	142.7280462	249.6875778	865.4555471	2877.591647	0.2904066565	0.02289872071	-0.0175584478	0.01828043074	0.01507885756	0.01533524339	1	0.2320199072	-0.002671012396	-0.01409836585	69	0.9999990587
14	128.498384	179.7161199	6175.338335	13556.39727	417.5895556	-332.5512814	1903.542539	5103	15740.16667	1228.924033	2548.118449	146.709914	259.4532043	212.7583377	922.8640252	7393.987984	0.4630616269	0.03103840375	-0.02583565799	0.01936321898	0.01271873035	0.02170903564	1	0.3701678401	0.01035550342	-0.001512793436	81	1
14	128.8739462	232.8466751	-111.3629109	15903.59993	1038.824849	814.5873376	1890.290996	5980.5	18399.78261	69.14348579	2319.300351	211.3798836	157.28511	227.3672393	862.1956491	5075.930922	-0.007086255838	0.06787205657	0.0529429389	0.004828636571	0.01113939285	0.007317671412	1	-0.001886454592	0.09714510546	0.1591103085	8	1
14	130.5234378	506.2693439	-42.49813915	13711.00202	2287.859301	94.62837909	1728.14876	5554	6791.527778	60.23960123	2720.646238	419.18785	76.08446274	204.2914967	1045.156933	3386.550977	-0.003260473437	0.1684129427	0.006612585566	0.004783508759	0.01612358796	0.006215567523	1	-0.0008645108193	0.3064722008	0.002879793612	16	0.9999999999
14	130.6379215	701.6008432	1485.951424	9284.295475	552.5941481	342.6680107	1466.441576	3572.5	10068.12632	305.3878363	1751.761823	135.9812364	142.7349756	163.2011698	635.7990656	3808.687757	0.1596729006	0.06106337115	0.03777693032	0.01129560619	0.01465233515	0.0153144637	1	0.1309526533	0.07927446369	0.1462500407	56	1
14	131.0780575	318.8550543	-52.80516564	15641.48033	3689.443557	340.4837961	1800.988271	6614	5303.052083	79.77307925	2717.443237	703.3905022	111.8604361	252.2533259	1179.113489	2378.948589	-0.004023865463	0.2403553485	0.02287964695	0.005235420787	0.01646717153	0.006934202794	1	0.0002146422595	0.4559668916	0.06032949927	21	0.999899876
14	134.8153189	665.7091376	-25.92132759	10034.86633	3129.418018	47.27621486	1366.019295	4570	11121.1087	71.18005991	1669.149532	519.9207235	73.00030372	183.2845953	719.3598145	4141.871745	-0.002496228379	0.315126665	0.004652537961	0.007586576089	0.01951553049	0.007997245483	1	0.0009541018805	0.6115500853	-0.0003215258752	24	0.9999999999
14	136.4036479	154.6928917	3532.691546	12749.85728	2912.775413	706.1660101	1940.877541	5598.5	18768.28723	715.8110443	2483.188158	544.4540054	234.1198238	322.6152062	1026.985218	9315.009327	0.2816820989	0.229507445	0.05341970295	0.01908847042	0.02147605446	0.01993394965	1	0.2314257465	0.4266252648	0.2328355154	79	1
14	137.3331788	389.4387883	2389.600282	13501.73127	3242.720981	-55.76340574	2207.604819	5827.5	9706.521277	535.2958692	2739.135195	633.4855412	159.7161115	503.9254724	1125.90692	4028.934488	0.1746101151	0.2444138382	-0.005088737153	0.01296279604	0.01666801677	0.0129695516	1	0.1418669034	0.4605172684	0.006472213954	64	1
14	139.1512429	616.7166569	-127.3456151	11674.44517	2723.265199	1225.684088	1585.464243	4973	6397.947368	66.04272642	1990.091773	448.9599273	240.6554483	173.9498441	821.4646625	2768.881871	-0.01031900832	0.2344326152	0.1067486488	0.006323345829	0.01793727124	0.01077679032	1	0.0004674300594	0.4431667877	0.3473294762	23	1
14	139.3390605	59.57556417	705.6680533	10468.36746	3449.356777	-42.8568313	1109.613969	4838.5	14990.04211	139.3618055	1506.685119	516.5748085	96.43140386	214.0447542	670.4664122	4245.175046	0.06987588037	0.3336791799	-0.004041459032	0.01036875573	0.02110108218	0.009640939108	1	0.05866522824	0.6485333689	-0.01267825823	48	0.9999999634
14	140.2364123	43.16892126	667.8642309	9313.876039	710.2117113	-14.61543054	1236.082418	3511	15738.14737	152.4214844	1517.02027	137.4560652	85.94188152	199.6035527	552.4057045	4059.814352	0.07249826939	0.0738655322	-0.001542860822	0.01045871198	0.01594898444	0.009693666979	1	0.0585741788	0.1081905111	-0.009414133844	34	1
14	140.6201341	578.4839765	817.7118292	13497.94669	512.7038056	475.5484006	1842.465819	5058	34731.96774	204.8211513	2596.280201	137.9706454	141.8699915	192.8263423	860.5552902	12635.11343	0.0597186201	0.0386068182	0.03499192043	0.00734608733	0.01517015304	0.01035327451	1	0.050330219	0.03489190063	0.1124821102	31	0.9999999821
14	144.1401066	233.0986526	3980.733647	13563.32974	2204.114332	785.6439925	2117.288857	5644	11657.66667	892.8029595	2953.81255	452.99309	287.4652829	248.3489023	1149.590925	6886.277387	0.2908086898	0.1649863158	0.05776535014	0.01804247093	0.02209163612	0.0226195883	1	0.2384450167	0.2922162012	0.2484727844	77	1
14	144.689813	299.4340483	2465.826503	14797.44788	2527.917902	694.1441565	2791.792908	6135	5829.531915	474.6196992	2690.02508	456.8905069	202.2889112	275.4597603	1061.709723	2497.098638	0.1665370623	0.1698027496	0.0498672758	0.009894184663	0.01625876193	0.01230822853	1	0.1382217482	0.3051421352	0.1919756647	62	1
14	146.6435141	465.517304	3987.471581	13256.85528	1578.495968	-164.281683	2065.658118	5320	16998.69892	971.3252978	3082.310842	299.4221803	213.8161783	198.9168148	1158.698807	9478.26867	0.2963443418	0.1135360155	-0.01219678272	0.0151498146	0.01712043736	0.0174362474	1	0.2379510741	0.1856263584	0.007836880262	74	1
14	146.309972	602.2857543	621.1454672	12577.20402	447.5707512	2459.080772	1783.138511	4666	23929.64516	193.5997407	2450.607806	144.0839422	521.327969	180.4955847	829.6476796	9201.444456	0.04858929459	0.03694941343	0.1965387888	0.01034447896	0.01615910714	0.01928430871	1	0.05170532371	0.03048992656	0.6657554027	33	0.9999999991
14	150.3246516	30.34841289	-105.7051729	9543.602394	985.734814	1879.803712	1204.418884	3712	6165.521277	59.76656035	1380.970569	162.3834418	334.7655131	286.7350145	515.5085939	4038.168321	-0.01250676558	0.1061122928	0.1986096477	0.006554362572	0.01603025311	0.01793682279	1	0.003418424355	0.1756954777	0.6600000639	15	1
14	150.6385758	411.4224253	10158.26414	14370.20137	319.0274771	-635.7019454	2563.918484	5350	11084.94681	2044.761568	2786.373783	156.6775963	391.5459995	220.9735191	1012.272929	4771.409644	0.7246206154	0.02292336003	-0.04392542421	0.02798086331	0.0137533693	0.02916761507	1	0.5789111949	-0.01238480117	-0.002016514336	90	0.9999999999
14	151.1038677	758.430102	533.2950812	7039.006012	2954.356979	-95.30670622	1084.308664	3406	4310.236559	126.3645855	1282.592296	500.2751856	82.45257188	167.9176751	594.2686279	2011.667902	0.07618562941	0.4121859652	-0.0131903153	0.01280221886	0.02632167451	0.01275231545	1	0.06385771305	0.8117064364	-0.04086941068	51	1
14	151.7047413	431.5145191	2476.689041	15267.02755	1666.544804	2074.878717	2181.720296	6021	4585.568421	691.6847704	3932.483637	504.3252911	562.9339359	233.9368417	1557.259028	2685.432461	0.1665129787	0.1134381105	0.1391104649	0.01197211516	0.01638827925	0.02316595114	1	0.1433948572	0.1872675178	0.4977990704	60	1
14	154.7649148	55.48864108	5678.606637	8444.682037	400.3999676	-444.4214839	1554.213561	3302	19599.66667	1473.296258	2099.28627	135.3064511	305.530967	162.9080626	766.8957939	11534.61987	0.6757309069	0.05062009746	-0.05141831496	0.03946054743	0.02438817113	0.04030888864	1	0.5394360267	0.04638648434	-0.03874457075	90	0.9972319834
14	155.2080237	320.8295473	2626.024179	16091.57915	1763.339066	-37.65530937	2074.006209	6283	8882.526316	699.0491897	4061.060569	517.4151497	162.2367234	253.9468369	1607.375452	4475.790095	0.1697070633	0.1130324322	-0.0022073377	0.01346228409	0.0152811065	0.01166233699	1	0.1369236726	0.1874098982	0.01221566454	58	0.999999998
14	156.170821	490.4171814	-14.65780525	14744.17154	1478.402765	321.9305659	2025.546539	5579	4326.416667	62.07636845	3005.502006	304.9220602	104.9161607	330.5250602	1113.901928	2312.760049	-0.0008896979412	0.103018387	0.02377192932	0.004640400381	0.01614512722	0.006498324108	1	0.00154236342	0.1703058706	0.06099428436	12	0.9999999892
14	157.455868	702.6837157	1602.82073	9994.583587	992.9631099	-78.35420516	1718.486379	3913.5	8513.755319	302.109781	1642.31176	156.6444001	115.2617881	250.7017638	608.0082514	2968.36	0.1630737414	0.1025470036	-0.007622260073	0.01104129109	0.01373269602	0.01196342174	1	0.1311574591	0.16579898	-0.008230324287	58	1
14	158.3020054	229.1742508	1161.642437	13881.8278	285.6847128	34.80154445	2039.376308	5063	8228.932584	275.9012415	2659.626771	160.8547436	114.0304855	270.5047895	905.904661	4215.965652	0.08642247747	0.0216427539	0.002873779175	0.009540525118	0.01533606493	0.008856212045	1	0.06956091234	-0.0007556175076	0.007885415812	30	1
14	160.774295	42.19833455	4412.502582	9804.162866	375.7010254	-292.2547957	1444.440546	3724	21714.59091	902.6621256	1852.470178	123.6094691	215.2639034	166.6554132	647.7586268	8225.755366	0.4561333314	0.03968784976	-0.02987820844	0.02283904576	0.01711497641	0.02359488903	1	0.3644260476	0.02853067439	-0.01686714205	81	0.9999999984
14	159.9303993	669.9659463	-32.63758926	10542.58526	264.0304005	247.7735799	1868.528288	3858	19154.32184	43.04841624	1353.552379	123.834042	74.2949428	210.0712851	464.9355978	5042.943372	-0.003204070029	0.0266044634	0.02373735322	0.004320913125	0.01306634158	0.007173741125	1	-0.001010668745	0.01146192355	0.05857567923	2	0.9999999831
14	161.4710784	524.6728785	-88.66579507	12194.38558	1993.688617	1477.343382	2723.937849	5113.5	5837.789474	66.43106312	2251.851745	369.957049	273.4770797	257.2506483	884.8541707	2388.787099	-0.008387218688	0.1630971105	0.1224276833	0.005756118301	0.0146346657	0.01224894565	1	0.002373419593	0.2946678454	0.4001095068	19	1
14	163.5324067	600.1730653	1642.714004	9801.345043	2267.96488	424.3585263	2315.010347	4326	3926.126437	409.5858321	2414.07636	539.3766657	164.7604165	302.3794467	1008.328033	3855.737871	0.1688853535	0.2331023464	0.0472685261	0.0133636956	0.02111280308	0.01597509855	1	0.1405147962	0.4367347342	0.1850393762	65	1
14	165.3190855	656.3865455	-125.2027637	9411.019214	960.5653505	2101.483192	2124.060675	3730	5563.159091	58.62462332	1834.466087	214.7891268	412.9527186	201.6826422	701.8180441	4134.416577	-0.01395199873	0.1027555612	0.2181669504	0.006261738086	0.01529068687	0.01967575922	1	0.003477698642	0.1686019617	0.7268853077	15	1
14	169.7275241	379.4996515	-107.9565436	15268.93469	998.0418806	830.8558735	2120.157474	5788	13817.20833	55.46422891	2984.024097	259.0886711	179.8351349	214.3524412	1121.633238	6353.89322	-0.007499230372	0.06803653987	0.05522672759	0.004133614052	0.01300179636	0.007639543837	1	-0.002070531588	0.09747949399	0.166875708	8	1
14	172.2315673	455.7589744	10131.94842	9308.620461	1087.260371	-767.9782001	1941.269448	4007	971.7263158	3287.844631	3152.100688	370.9985891	523.5016474	245.2636745	1288.224134	684.9598908	1.044691153	0.1128618291	-0.0710159195	0.05512916681	0.02373423799	0.07322271812	1	0.8349400545	0.1674951537	-0.01739234856	96	0.9999999892
14	173.6877677	337.4326156	-57.50108551	16417.33616	5612.782053	115.8532138	1920.058946	7508	8505.893617	97.70547344	2715.395018	1022.227303	115.1395847	255.8362444	1295.867629	3175.134353	-0.003998671184	0.3466693116	0.00795692021	0.006472331585	0.02080877438	0.007328882211	1	0.000245182257	0.6771504749	0.01141741527	24	1
14	174.1498228	90.50093798	11.13431419	11098.8099	205.6718075	46.41005456	1640.678253	3973	4254.106383	38.28832293	2215.582514	118.6934824	61.04526136	201.1669049	773.0896473	1948.15904	0.0009385834907	0.01825498078	0.004050244734	0.003824371499	0.01223178719	0.005809219629	1	0.0009810341606	-0.005847715594	-0.00838586994	1	0.9999999988
14	176.4872949	606.5049098	3583.032847	12471.59103	940.5153403	754.5977708	2046.516229	4914	24642.18391	730.4671711	2232.854834	158.2020809	228.9975437	210.1999302	803.2253913	11036.3017	0.2865999722	0.07627981309	0.06105431279	0.01816798895	0.01683225546	0.01876721873	1	0.2344721927	0.1078292648	0.2567614421	73	0.9999894773
14	176.3007311	709.4864423	579.7903394	9552.502368	571.7446497	819.1643025	1694.174493	3616.5	9072.757895	123.5489591	1587.482928	137.9642955	164.9042234	181.4529199	583.0547988	3852.714483	0.06037491031	0.05935165701	0.08487561445	0.008195128604	0.0132273552	0.01146649386	1	0.05423325425	0.07764035395	0.2847825583	36	0.9999999971
14	177.4663463	498.4190488	1091.268604	16837.69234	5409.629454	506.1839051	1949.975576	7644	9864.291667	228.8912289	2683.28298	945.6294294	143.4881194	209.3875755	1237.543949	4140.34311	0.06517566737	0.3312746722	0.03028943362	0.009122550831	0.01593262149	0.007827410169	1	0.05706430198	0.6433838821	0.1042998105	49	0.9999997048
14	178.9822288	217.5484161	-60.06648214	13920.31772	2314.57944	707.7620678	2414.351218	5797	3491.648352	76.28720413	2141.440895	395.8933827	145.7008781	611.8736111	872.6078004	1130.175467	-0.004402307578	0.170813581	0.05174623229	0.005624400064	0.01508828164	0.009647817389	1	0.001125118239	0.311152057	0.1579871696	18	1
14	178.1461135	517.6311082	2635.008579	16446.09965	968.1956004	754.640309	2568.896617	6264	9095.322581	511.2724992	2667.894427	218.573382	227.0582228	260.6482303	1002.952825	3215.844463	0.1654209055	0.0589723603	0.04514764645	0.01020653889	0.01152249478	0.01141702819	1	0.1360191114	0.07473922569	0.1729287688	56	1
14	179.8207009	411.3614505	-1.764690255	15516.49482	5119.914444	121.5229521	2096.587448	7043	4223.705263	80.49427059	2654.897268	960.7070669	97.75548923	334.8565546	1216.230492	2567.720514	-0.0001009949355	0.3340105727	0.00845544291	0.005744957005	0.02056225153	0.006907996575	1	0.003291214365	0.6507343642	0.01376581959	24	0.9999999893
14	185.5340808	308.3042819	2657.444345	16631.42788	2836.782857	-6.067329279	1825.350455	6773.5	6762	604.1869897	3651.102227	659.3609492	157.0349567	190.0994884	1511.280284	3500.294479	0.1601674171	0.17356512	-0.0004095835719	0.01026191214	0.01721343762	0.01039857574	1	0.1299292713	0.3134887115	0.01753103525	61	0.9999999993
14	186.6810531	280.4268324	1118.857508	18468.38761	716.9772594	690.8911083	2063.113664	6882.5	36483.12941	245.7100153	2877.582251	199.638379	149.6860991	188.7705539	1034.1217	8998.176824	0.06106374584	0.03787733491	0.03850023605	0.006784300493	0.01302293906	0.008054653954	1	0.05162765463	0.03331783287	0.124857412	31	0.9999999987
14	187.5312914	294.7195506	6068.6263	13261.22252	242.8300914	-227.7932098	2832.705101	5001	5519.055556	1777.022921	3663.221096	152.7418718	318.2298798	338.114767	1329.066281	3211.765939	0.4603836241	0.01812519341	-0.01661300575	0.02414184459	0.01502774255	0.02958735164	0	NaN	NaN	NaN	NaN	NaN
14	187.4258521	561.7354304	919.6792269	12400.9837	787.0322372	41.71652072	2070.490142	4705	11121.6	200.4894963	2192.646178	171.1418761	103.3121015	226.9399361	805.3340985	5133.90013	0.07836364121	0.06761233197	0.003142764719	0.007151979525	0.01306225858	0.009195365628	1	0.06352551008	0.09501773015	0.007956520936	34	1
14	188.2680439	161.4268317	-77.32957232	14466.99168	1611.330836	741.1073823	1843.951941	5615.5	4571.242105	68.89326894	2450.953559	275.2792132	174.3475387	205.7872717	911.6754236	1615.527315	-0.00532339003	0.1116815774	0.05111188652	0.004753043348	0.01318265265	0.007473331734	1	-0.0001910389211	0.1882171585	0.1542305869	13	1
14	190.3529834	101.8580185	5.549617005	10177.97356	2283.669972	231.5155217	2006.872913	4273.5	2842.831579	72.49125245	1724.988268	417.035514	98.04754868	257.1934632	716.3175376	1352.933217	0.0007409143696	0.226048319	0.02257677952	0.007314857651	0.01999396276	0.009361395894	1	0.003890600368	0.42610939	0.06008754797	21	0.9986423619
14	190.5158564	461.2861835	-259.1276296	15483.23489	954.0284732	3534.564578	2186.744292	5835	5898.789474	86.10906247	2923.443322	211.3394057	699.9367234	233.9106097	1077.008478	2877.08638	-0.01729419684	0.0646583636	0.2324223905	0.005585093067	0.01314460292	0.01651841101	1	0.00136027623	0.08935138731	0.7742792203	10	1
14	190.4504053	645.6000401	-131.341886	11210.4053	3674.866794	1203.062415	1624.89414	5128	12740.94624	75.48221541	2024.026016	661.5072411	226.3343076	198.2147013	897.3787506	4838.94116	-0.01212032292	0.3373755777	0.1088761622	0.007147869876	0.02082874321	0.01083811942	1	9.080960512e-05	0.6572547234	0.3565842302	27	1
14	193.4701659	338.7264388	1161.986898	17689.67414	2017.591677	609.4339673	2260.213499	7066	15143.66667	222.3359982	2621.509266	392.4630148	137.8987003	262.4570416	1073.831567	3627.135771	0.0646631094	0.1151220485	0.03467299148	0.005998651956	0.01342934302	0.006907143547	1	0.05497297001	0.1938888117	0.1143092901	39	1
14	193.1567013	609.1587309	-183.3126844	14713.31871	2479.58568	1611.56416	1779.939936	5930	16085.50526	69.11514998	2337.228821	330.6647952	260.3920615	202.1238296	875.4915746	6143.500146	-0.01219168422	0.1706483226	0.1111624507	0.005660752472	0.01483739177	0.009487675506	1	-0.001332200736	0.3105417812	0.3606135913	19	1
14	198.2169529	482.1690667	4344.124608	14447.13139	3438.395589	818.2772917	2085.749501	6331	5784.3125	1137.714499	3683.587172	925.7001482	297.751892	230.4999449	1595.449963	3738.35421	0.2990266126	0.235745012	0.05646391053	0.01747486653	0.02229149125	0.01936087088	1	0.2456006076	0.4391750683	0.2475619424	79	1
14	198.6076396	522.560722	2836.272455	17334.96458	4109.82282	765.6228014	1933.005551	7579	8387.182796	465.0825976	2886.418979	758.8948094	228.735713	217.2534638	1277.000566	2985.543352	0.1643031139	0.2405615038	0.04555574569	0.01055571044	0.0151149258	0.01105279295	1	0.1367944618	0.4523634939	0.1782309422	65	1
14	199.5754743	389.5136325	-210.1476836	13802.84114	1344.094671	3232.57233	2830.515099	5383	3223.28125	89.27021817	2943.006016	331.8520492	706.3577982	289.5914865	1113.03461	1787.998444	-0.01578513276	0.09526558792	0.2324525995	0.006693249624	0.01535912572	0.02215958858	0	NaN	NaN	NaN	NaN	NaN
14	199.8127033	501.5714425	-66.42241044	17059.50241	4075.34914	365.0187098	1764.458979	7126	7897.905263	76.14483968	2400.905276	723.2445718	114.3365999	189.2428671	1094.327783	2302.360939	-0.003902472238	0.2464219875	0.02274506494	0.004731989059	0.0153122441	0.00611863401	1	0.0003585033078	0.4685802585	0.06003415587	21	0.9998342248
14	201.2020278	123.4621341	640.4428498	10786.33317	2548.426336	911.9877674	1721.030395	4652.5	3666.139785	186.0207445	2529.892002	625.6268799	263.0325127	207.3836358	1073.98028	2484.924369	0.06204989112	0.2427238002	0.08296272651	0.01135008979	0.02328065541	0.01589104334	1	0.05711840618	0.4589255621	0.2827994867	47	1
14	203.4440475	448.7038797	-102.9053609	17885.61833	1072.863999	897.4548911	2386.069838	6715	10321.75532	79.11591267	2990.331959	304.9315963	198.2428506	971.3672967	1173.550949	3647.421118	-0.005831263447	0.05881950514	0.05201044142	0.00441471956	0.01368726221	0.009579913142	1	-0.001020660127	0.07829916483	0.1559908892	8	1
14	205.7553762	361.450694	7937.082708	16718.58555	4170.085145	-431.2023938	2007.064463	7412	10037.85882	1594.681045	3104.471038	846.3739513	292.5417251	243.7411406	1391.525826	5482.973659	0.4782952798	0.2499854547	-0.02717732809	0.02185797296	0.01911833296	0.01946159229	1	0.384296648	0.4653008231	0.002496028837	88	1
14	207.3187932	279.8006229	5224.933817	17818.09578	1239.515368	1136.122851	2220.50492	6891	25333.35417	1109.446326	3334.585939	294.4414821	332.1399397	234.4494881	1284.974555	11476.78523	0.2914197371	0.07205944968	0.06351927629	0.01659358549	0.0131765431	0.01983912884	1	0.2384606472	0.09892425854	0.2662889213	73	0.9999996697
14	208.5231354	67.25877785	3574.638117	12853.12992	380.257226	759.7483629	1650.30912	4789	9797.191489	707.3923616	2461.773399	136.6375592	250.7509586	218.6105391	875.0875449	4229.258351	0.2787006856	0.02972713066	0.05615075653	0.0174701749	0.01342514292	0.01925181853	1	0.227395327	0.01124427661	0.2369487473	70	0.9999950862
14	209.4371657	208.2891142	-64.3938193	15848.90235	2632.279589	132.3128049	1865.48584	6476	7559.117021	69.72871169	3069.433727	540.9357183	91.61826189	279.1301925	1251.441891	3358.934889	-0.004340422289	0.1719261491	0.008637449897	0.004947519993	0.01785670138	0.006290926589	1	-0.001570200751	0.3137872643	0.009672954851	16	0.9999999728
14	210.7908766	581.3509438	924.7084828	13483.09571	2273.834562	40.28539663	1987.343768	5498.5	10928.10638	214.2513172	2423.426578	404.356066	115.4694927	388.1390155	947.3868609	5160.783708	0.06867642763	0.1717206242	0.003022475921	0.008368860371	0.01499006214	0.01106273577	1	0.05668519541	0.3117266692	0.00763505473	42	0.9999999999
14	211.3373541	325.6100041	3071.513248	10016.24196	524.192794	655.3701646	2548.665763	3904.5	3498.968421	1252.408049	4053.291815	256.5254051	336.7546498	388.1742236	1502.464329	3099.469548	0.3068084439	0.05411287411	0.06175200877	0.02311262222	0.02469185416	0.03758238334	1	0.2505386376	0.06126580002	0.2634396755	73	0.999999998
14	213.4645966	89.62052127	718.5397463	12763.3203	2918.368092	1050.688666	1609.905733	5434	6211.51087	173.0887307	2161.347109	473.8993987	229.3921131	224.1320986	892.0573477	2598.704257	0.0583751654	0.2263278783	0.08540675903	0.009370454377	0.01813959786	0.01238115304	1	0.05417595202	0.4248974054	0.2899643745	47	1
14	218.9110442	567.9644125	-262.4897102	16088.71373	1699.354725	3630.219446	2080.75442	6255	5970.638298	76.06918336	2171.644879	291.5563154	565.943157	221.1559913	858.9419441	2625.839904	-0.01598146592	0.1070758363	0.2262394703	0.004704808334	0.01236043445	0.01462857389	1	0.002403583657	0.1775717228	0.7542845007	15	1
14	219.5040104	357.4291253	2547.074251	15170.98709	4931.925868	742.8188244	2812.436614	6790.5	4545.806818	622.1922493	3469.601647	1229.377505	242.3934425	371.0361853	1625.793015	2954.77257	0.1675314509	0.3285840883	0.04961928414	0.01431493749	0.0229590037	0.01353512071	0	NaN	NaN	NaN	NaN	NaN
14	221.4669607	243.4857135	1077.866899	17065.16661	4121.992147	663.5302892	2125.601967	7401	21650.70238	220.7973843	2539.074255	726.789417	151.632771	410.0640192	1149.805166	7416.554894	0.06428850374	0.245254721	0.03963450398	0.007415168405	0.01832669508	0.009805925251	1	0.05616934664	0.4644618346	0.1342780455	46	1
14	222.1619204	293.790819	-58.40547468	20131.07705	3615.940448	445.9329128	1823.140665	8389	6313.884211	77.53431243	2516.136869	548.0629398	118.1038497	242.4987271	1087.292215	1178.271407	-0.003257739027	0.1767753732	0.02247774235	0.004042505722	0.01413873445	0.005621753088	0	NaN	NaN	NaN	NaN	NaN
14	224.7448051	32.43619699	-101.1753737	11053.36368	1246.173306	1147.801758	1499.376211	4322.5	8191.947368	57.25898594	1811.843098	216.6009492	212.9735685	199.3321103	686.6306511	3695.751688	-0.008787782469	0.1118371081	0.1047611599	0.005529229489	0.01553914978	0.01224308042	1	0.0004579746808	0.1882179339	0.3380421651	14	1
14	227.2674521	715.3784032	-59.29090547	10045.29994	299.2001526	208.9272745	1548.949683	3664	18838.53763	41.14280671	2138.628308	109.9555158	72.00988226	166.8749903	735.2009649	8971.793788	-0.005906019468	0.03037631583	0.02129915621	0.00525855358	0.01559183441	0.007011296636	1	-0.003301349909	0.01938549114	0.04963152523	2	0.9999985753
14	231.6309539	426.3181367	2924.37914	18262.18053	6230.574461	819.6105679	2100.533133	8573.5	12301.77174	608.1250619	3025.477626	1037.010378	231.9763828	262.8747992	1390.653764	4769.215389	0.1621605038	0.3319731557	0.04457006995	0.01271233739	0.01456064044	0.01238620953	1	0.1358403305	0.6425040568	0.1764268397	67	1
14	231.5989887	518.6563063	18.26549572	14754.47057	3510.066175	322.6093024	2007.580492	6357.5	4485.268293	84.25946244	2659.0079	711.1566078	99.2819161	239.8958165	1157.500297	2238.212542	0.00131157386	0.238171793	0.02169485265	0.00622327124	0.01747570501	0.006804879064	1	0.004402280151	0.4513128071	0.05746551644	21	0.9850559755
14	232.0674138	252.7344124	622.7356128	10424.01973	626.2986139	2182.665363	2433.761338	4066.5	4368.915663	237.952885	3728.229866	247.2040932	804.539996	294.7816911	1378.583421	4859.119443	0.05775199081	0.06279894639	0.205569836	0.01183101028	0.02062449313	0.03292921015	1	0.05987248092	0.08396426576	0.6995970349	37	1
14	233.6932589	200.509696	2454.979172	15462.36677	1807.755603	2236.377007	2339.681584	6308	13901.42553	509.9046111	2593.238024	334.5999619	436.0555997	251.0897807	1023.705743	4663.697775	0.1589864737	0.1189768448	0.1459059937	0.01343461141	0.01411147948	0.02046969474	1	0.1378372928	0.1989066742	0.519529881	60	1
14	234.5118935	116.6871917	-45.42726685	13615.94301	283.7800957	708.2638951	1979.231132	4973	5942.691489	48.8591263	2207.783043	147.7679606	140.7104119	272.5509395	786.6474253	2185.143946	-0.003527347609	0.01974200549	0.05170128809	0.003660506381	0.01175456968	0.007056875787	1	0.0004547634522	-0.003010254343	0.1545767859	3	1
14	234.3389403	504.2897651	2415.534606	14862.11545	775.6195085	749.5786649	2609.101289	5641.5	5200	632.8610617	3566.605485	226.2665439	250.748952	359.6278718	1305.240204	2054.23104	0.1665176977	0.05515769254	0.05065300785	0.01283872391	0.01691040227	0.01391043317	1	0.1372168468	0.06674046572	0.1920471712	56	1
14	238.0453669	276.1132501	-204.1120287	14115.59883	211.0753307	3281.096862	2452.13177	5136	5527.011364	87.21255929	2867.847473	167.2047323	694.922267	308.1259482	996.3184203	2863.295973	-0.01509393455	0.01478835147	0.2306651936	0.006218261263	0.01444733723	0.01686347777	1	0.002562080927	-0.01438706028	0.7676098928	5	1
14	238.2859004	386.2140923	10548.23547	15774.84597	2792.243362	-559.3517772	2062.716427	6779	29932.68085	2631.046843	3561.631877	606.0606685	409.3152117	199.8666178	1475.015846	17461.93544	0.6813955879	0.1833667209	-0.03453765235	0.02866057149	0.01925339491	0.03000918071	1	0.5462660496	0.3221671259	0.02373269615	93	1
14	240.4374104	445.7552195	4590.921476	15165.47249	1650.880464	-176.2584535	2164.706781	5971	14133.1125	1056.651073	3356.42429	376.7330752	191.7864729	244.2964528	1292.605094	8312.773479	0.3027219547	0.1174806039	-0.01022520195	0.01363605289	0.01632293598	0.01480862941	1	0.2432326358	0.193667742	0.01622248681	74	1
14	241.9415569	166.9688647	8778.509185	12503.95759	1078.334374	-477.2396209	2157.549452	5101	25838.35165	2279.45396	3159.759194	188.6145294	421.9200961	203.4504046	1166.518502	15783.49492	0.7075532295	0.08759495178	-0.04078510562	0.0296567205	0.02350387257	0.03945187866	1	0.5659970451	0.1224632221	0.006231479951	91	0.9985215274
14	243.6168754	289.5956217	811.6596072	16413.23035	1098.60457	3473.588238	2244.875709	6289	12829.89773	200.7046928	2885.337469	271.8356463	618.6988764	211.4889211	1106.423698	4872.841582	0.05087453728	0.06691587287	0.2135221961	0.007790995947	0.01320141834	0.01839948712	1	0.05489699958	0.09262331129	0.7254300619	37	1
14	243.5187492	604.6707233	-37.12959152	19776.32631	469.2917059	132.7397732	1683.853398	7133	7215.861702	52.69450648	2159.405878	189.5093944	81.84410301	196.8338427	833.4188547	1812.651635	-0.001745450286	0.02393125384	0.007019197132	0.002710457377	0.008955840999	0.004132731253	0	NaN	NaN	NaN	NaN	NaN
14	245.3581623	433.0531894	879.8603167	13008.2043	2090.968549	46.58373189	2140.87383	5292	5360.346154	222.5092063	2954.784701	462.2541037	97.02576858	270.8696735	1151.951802	3083.89982	0.07260471728	0.1624017701	0.003910823767	0.0102865033	0.01879835379	0.007897792453	1	0.05981100219	0.2922519867	0.01140880841	42	1
14	246.4763916	519.4248322	2657.224591	16368.65736	381.1492383	717.3001009	1972.870809	5893.5	6999.853933	577.3012064	3201.510413	184.3686138	221.4351425	213.3434893	1164.2554	3671.941871	0.1652168524	0.0234708684	0.04398758711	0.01030900614	0.01299642721	0.01274691953	1	0.1354592447	0.000929780814	0.1680744526	53	0.9999999997
14	252.5877242	397.2756249	-93.61391328	15671.24021	2429.42164	1715.053976	2218.41695	6301	5510.957447	79.0821253	3070.961399	525.0131982	372.5896419	230.1786082	1234.899519	3095.612201	-0.007201898969	0.1619961634	0.1134379159	0.005533781355	0.01507701607	0.01145892139	1	0.002740444607	0.2924186909	0.3694276053	19	1
14	258.4591485	54.67738227	758.3719195	11313.91326	310.1850729	312.9154234	1850.976663	4207	14695.67021	170.9036905	2020.562699	135.4919323	115.6898786	242.5384432	698.3866875	4991.557083	0.06768450801	0.02682788818	0.02866371456	0.008984572972	0.01395738512	0.01024863243	1	0.05621379122	0.01026311789	0.092320548	31	1
14	258.2476652	509.1919231	-45.81499755	16335.13144	439.9087949	130.4905257	1810.790584	5932	10392.51087	46.37127885	2815.43695	173.4070248	79.54343445	214.5156458	1007.700352	2610.471148	-0.003121035199	0.02704373725	0.007971710767	0.00296888521	0.01227435058	0.004904406391	1	-0.001947611321	0.01249162813	0.004349599101	1	0.9999975497
14	261.6711254	712.5501108	723.4530924	11199.20102	1121.15198	285.9757546	1616.459442	4297.5	8797.095745	145.948912	1835.966272	208.7015922	105.2640174	201.1087136	680.7045192	3842.314927	0.06714744071	0.1005300112	0.02686127446	0.00799141682	0.01387486062	0.008905349822	1	0.05633576483	0.1635472619	0.08767988142	39	1
14	262.9631518	463.3572701	2912.960961	17124.59781	5785.138883	-61.0426694	2028.402092	8006.5	8876.765957	498.3140624	2641.711751	921.4574937	173.595773	235.3419981	1229.42531	3441.64501	0.1717586761	0.3370441342	-0.004021695932	0.01019405553	0.01629161084	0.01078697749	1	0.1404859816	0.6531927922	0.01159240811	66	1
14	263.4684378	525.2674346	980.4587184	15776.44132	2658.486275	41.00533031	1666.976044	6375	14212.04301	254.4161529	2988.792991	496.0131383	107.3848963	208.9204708	1189.837858	6022.089221	0.06568662122	0.174691441	0.002566700779	0.007281551045	0.01556110108	0.007496882986	1	0.05428286305	0.3179762858	0.005426673365	42	0.9999999997
14	266.4377671	175.8566189	4030.798472	13874.71531	1047.269298	929.6003667	2239.366782	5457	22085.23958	996.4011321	3144.25397	215.1726011	305.7827129	233.4702649	1159.644321	12145.24661	0.2911807071	0.07266140554	0.06594081867	0.0171953535	0.01800775214	0.02600586672	1	0.2384289793	0.1001633166	0.2745796031	73	0.9999998132
14	266.3883702	261.682838	16.60324216	11290.41459	114.3745423	352.4815765	2633.549946	4187	2548.094737	55.03213743	4506.91063	170.8621825	157.1012516	542.0441371	1600.271657	2533.996646	0.001505987886	0.01114167146	0.03078216178	0.006994376328	0.01982879685	0.01114162539	1	0.003080470661	-0.02085272248	0.0835805367	2	0.9998856439
14	268.2257237	21.0428914	3155.080809	10628.13132	202.8383911	-175.5864624	1826.615091	3906	3855.458333	551.9718917	1735.441828	129.2179365	140.9259047	223.6169873	615.2576062	1494.414808	0.2989992697	0.02094569703	-0.01917953761	0.0163605005	0.01399890012	0.01530371274	1	0.2387965302	-0.006917185034	-0.01768724136	69	0.9999997954
14	267.7970556	567.6849946	6410.268312	13531.8592	1506.222825	1159.765994	2236.806914	5490	9818.402174	1545.92523	2878.62631	299.0874266	368.6427056	243.550757	1117.092429	5400.379791	0.4717567047	0.1133463702	0.08401339055	0.02819323052	0.01566974947	0.02681897545	1	0.384914846	0.1804861803	0.3804668832	86	1
14	277.6371732	597.7794142	4376.477625	15507.21632	1738.55186	-149.7312445	1937.506005	6019	27824.70213	867.7595879	2859.06139	328.2506753	194.2683732	232.7891263	1105.351582	11425.38524	0.2921287126	0.1172531836	-0.01017482885	0.01272576235	0.01544225218	0.01352469134	1	0.2347298013	0.1934375128	0.01388218158	74	1
[truncated: 3,233 more rows]
