# Supplementary material for: Phosphatase specificity principles uncovered by MRBLE:Dephos and global substrate identification
Source: Mol Syst Biol. 2023 Nov 2;19(12):e11782. doi: 10.15252/msb.202311782 (PMC10698503; doi:10.15252/msb.202311782)
Supplement: Supplementary file 4 — Source Data for Figure 1 [file MSB-19-e11782-s002.zip › Figure 1/1D/Complete MRBLE-Dephos data with scripts/ToRegeneratePlots/B55_1/20200911_B55_30.csv]

1	211.448121	67.72074206	-45.58170277	11971.67377	657.4901511	288.6986095	1603.936152	4467.5	9355.191489	41.28122532	2069.618519	148.3822449	99.7952411	217.0421071	745.6506211	3092.793313	-0.003770270629	0.05511095936	0.02493215723	0.003854462572	0.01240793274	0.007687815736	1	-0.002697327201	0.07522630183	0.0406350327	7	0.9999302926
1	233.1432942	129.5151626	4315.910409	14354.52083	1504.820276	-118.7879918	1853.813687	5645	12465.50538	876.9344488	2852.652377	313.1772553	216.2135689	302.2786711	1082.61656	5343.275057	0.298025339	0.1036918703	-0.008201653592	0.01448924542	0.01624164619	0.0170172083	1	0.2357571987	0.1716219227	-0.003422288983	74	0.9999999992
1	233.7593943	396.2615796	6733.396409	14414.62029	1460.305793	1440.898345	2204.724405	5780	7071.2	1723.382267	3696.38933	403.6805195	474.5696809	257.1678977	1452.902013	4922.408264	0.4695238401	0.1092206634	0.1001552058	0.02377400308	0.01637602013	0.03469944505	1	0.3806589015	0.1857819397	0.4145093254	86	1
1	294.2548545	125.4568454	2257.749105	13231.74901	715.0093159	15.71992948	1929.665397	5008.5	5367.55914	578.0800113	3055.496623	210.3909484	137.1690187	260.7837576	1089.331546	3019.468397	0.1706339333	0.05493218162	0.001355177624	0.01128066869	0.01594078785	0.01080384032	1	0.1343400639	0.07264131546	-0.001386213734	55	1
1	352.4186092	167.6779926	-156.2645142	14822.5295	4874.368211	793.6317329	1684.42887	6803	9943.085106	91.57937055	2858.097856	987.6555075	184.3806283	229.3992839	1298.357363	4800.836662	-0.01022009432	0.3341102832	0.05558068948	0.007312462279	0.02313297359	0.008507400234	1	-0.0013014523	0.6504032101	0.157003044	26	1
1	467.423395	254.682374	-13.79794613	11642.93577	2763.091419	219.4175577	2255.831769	5086	2902.510638	77.23323655	2517.430442	639.9082987	94.08362933	243.7538887	1061.3375	2423.729809	-0.001282623347	0.236219415	0.02021804217	0.007091659619	0.02321419276	0.008493958967	1	0.001639925212	0.44761436	0.03183749139	21	0.9999913714
1	483.6719669	86.48921812	-11.79585548	10162.90907	2219.93929	119.2573882	1700.100795	4311.5	2472.221053	76.93964789	1692.562937	421.7163566	88.67660733	840.1954231	704.4402261	1460.675486	-0.001246441046	0.2185736515	0.01229387678	0.008564590173	0.02277434677	0.009305002612	1	0.0007978290492	0.4110132099	0.003503728673	21	0.992331777
1	616.2492525	642.435422	537.3196976	7645.416201	1830.012316	-0.606852275	1301.145168	3327.5	2014.191489	118.5459445	1534.693838	395.8089082	85.48904911	136.3989266	656.2835491	1015.151785	0.06996703092	0.2363824859	-0.0001460026891	0.008983055166	0.02385628399	0.01187125638	1	0.05680667089	0.4466388644	-0.022771374	45	1
2	36.71519975	309.5771332	2545.316464	9113.015152	997.8007895	535.9654124	1855.111494	3753.5	15274.78723	780.8376345	2689.337013	280.0538322	243.4329607	260.6059056	1020.312972	9125.178689	0.2847730509	0.1098075097	0.05428113192	0.01913240258	0.02232115378	0.03057113606	1	0.230078233	0.186663111	0.21179942	75	0.9999999998
2	55.48470372	322.2244842	-0.6894208004	7498.116579	292.5132567	446.3347793	1907.896713	2818.5	1623.505376	44.86199285	2469.107205	141.1565704	149.6624964	262.6178476	881.82856	1674.943235	-9.616485951e-05	0.03929847901	0.0587912927	0.007068837404	0.01865613237	0.01565323127	1	0.002580338278	0.04394646685	0.1590210744	8	0.9999995677
2	272.3215276	311.3899396	4852.958936	15482.22856	3503.047913	-96.55039314	2152.295071	6681.5	1030.052083	1094.585223	3296.918871	833.6607822	226.8353151	229.6141999	1450.395766	804.8106593	0.3100437902	0.231411374	-0.005860563876	0.01803937085	0.01934767646	0.01635008752	1	0.2474205414	0.4343695186	0.01251366259	78	1
2	280.6491913	207.4636096	1161.40363	12414.75351	205.1328603	122.5865739	2283.070787	4613	10816.05319	299.0070198	2766.720646	140.6018873	118.7000504	278.3503652	947.3474862	7074.806286	0.09114307838	0.01572793933	0.01032472067	0.009763949946	0.01335275539	0.009853111153	1	0.07115510227	-0.007068028017	0.01003163023	30	1
2	382.1666578	53.1968251	-64.72531582	11215.84245	1800.237043	611.3880842	1625.28828	4584	3657.347368	56.29575073	2079.662022	338.7097238	136.4220241	228.8928612	800.1035435	1606.98133	-0.006698351711	0.1644362444	0.05517690663	0.005527217296	0.01484753831	0.009656453842	1	-0.001074530269	0.3012996337	0.1497751759	18	1
2	404.4031748	449.810503	-99.96463923	15947.15275	5224.204553	419.6925554	2022.980121	7339	10814.83871	89.84957654	2202.684045	775.697932	117.2397754	307.4851671	1019.547247	2801.860679	-0.00691252868	0.3368508193	0.02710169515	0.005987063427	0.01860061945	0.006850645088	1	-0.0008055934392	0.6549408132	0.05849249072	25	0.9999999994
2	406.5135774	28.25347203	-57.6088775	9932.046377	2331.772924	74.31307667	1348.001051	4303.5	7086.074468	67.49914856	1892.028337	399.7532866	71.16182609	217.122703	758.0741216	3605.475657	-0.005275364951	0.231574872	0.007721564113	0.008074240411	0.02429593344	0.007556140628	1	-0.002564275817	0.4376179762	-0.0128738664	21	0.9970374221
2	427.6801523	204.5412215	-313.4470116	15978.07877	820.8668717	3671.383548	2418.143784	5959.5	5488.93617	86.6438031	2489.072561	251.6638219	589.4563472	249.7646781	979.423684	2258.715197	-0.02009802634	0.05395211316	0.2326073132	0.004935221723	0.0115892872	0.01654238527	1	0.0001722548282	0.08080703916	0.7615303982	10	1
2	457.36513	678.4905538	6113.906416	8637.448113	1375.531105	-448.8759901	1945.42371	3636	6701.935484	1489.405112	2079.611734	329.7505414	266.2676364	239.7711808	853.5741279	5038.115341	0.7263974407	0.1599490945	-0.04625391739	0.02852523888	0.01534769762	0.03178297196	1	0.5747184731	0.2826607863	-0.03512333848	93	1
2	477.3329188	65.44315938	-36.13989518	9252.063926	606.3378578	77.71613494	1459.052135	3583	4656.329787	41.20324069	2053.611931	181.9877369	65.76963521	195.1961288	750.366868	2592.882808	-0.003877003877	0.06643045244	0.008692218712	0.00513238749	0.01985971837	0.007508760347	1	-0.003854684009	0.09790099598	-0.01561858771	6	0.9995521266
3	133.4480229	21.71584571	668.8602933	9650.499952	3727.58641	60.2410238	1312.601362	4607	5279.276596	132.0185673	1555.44848	605.3231075	82.83204315	195.982108	712.1215432	1892.724852	0.0705810674	0.3888577991	0.00578523064	0.009021452867	0.02280450849	0.009621018411	1	0.06003700086	0.7605376138	0.004027774188	51	0.9999603831
3	140.3909143	288.8363429	-66.08041668	7405.063811	-112.8346934	1222.438209	3430.522577	2841	2085.404255	58.71910087	3211.771501	140.1307421	411.993411	364.7531939	1147.845816	2289.059916	-0.008974244967	-0.01382757012	0.1636940423	0.008313176021	0.0304048414	0.04081701364	0	NaN	NaN	NaN	NaN	NaN
3	238.4301087	47.27723653	-40.47343337	11964.69152	577.2849507	363.2728278	2151.775764	4504.5	5581.095745	50.29209703	1975.285595	134.0826717	93.73772533	289.8143241	706.8246613	2054.946171	-0.003610058674	0.04901669606	0.03256982257	0.004506080572	0.01191473333	0.007569021521	1	-0.00207700117	0.06297602431	0.06708646131	7	0.9998323751
3	266.6116766	470.4765129	4412.450637	14001.90388	617.831149	232.8400478	3492.120779	5442	12340.63441	1008.086717	3110.991741	210.9184688	215.7264347	250.386375	1162.755714	6242.355495	0.3164386234	0.04658999644	0.01551730315	0.0139121933	0.0120817568	0.01879669405	0	NaN	NaN	NaN	NaN	NaN
3	298.4210084	108.845063	759.1877246	12903.0622	1366.993172	1272.441076	2388.283481	5150	15487.97895	200.6140116	2370.334181	293.4578344	243.3220335	239.2771016	894.2632452	5589.900639	0.05963888241	0.1075947219	0.09963326856	0.009544722694	0.01663707729	0.01381464512	1	0.0542843632	0.1855361639	0.3180036053	40	1
3	409.3054351	355.4459082	12221.78064	16662.14099	262.9939354	-340.9622349	2898.513236	6294.5	11582.70213	2666.070882	3592.263163	226.967068	438.8188978	224.4415443	1383.857302	6160.544858	0.7272709094	0.01751664503	-0.01783791698	0.02914629725	0.01365224696	0.0323994437	0	NaN	NaN	NaN	NaN	NaN
3	453.362975	510.5522407	20.94481606	7899.483933	604.1248801	449.9537249	2852.920537	3160.5	557.3829787	56.67434537	2783.318106	295.2767799	126.2868468	293.88459	1057.027521	586.4805748	0.002975638158	0.073725285	0.05685643218	0.007719501648	0.02109740032	0.01797727559	0	NaN	NaN	NaN	NaN	NaN
3	480.5831426	156.3264811	-109.2122254	12176.48819	148.108657	1460.198999	2017.819959	4378.5	3428.829787	52.12597563	2804.28522	148.0589641	332.083085	222.0576944	999.8132678	2536.341895	-0.009045258528	0.01223614488	0.1203623148	0.004447250608	0.0138768927	0.01283811482	1	-0.0002404044173	-0.00933482261	0.3707576666	4	1
3	483.6657481	68.4616227	2700.005819	9832.306242	2966.471617	-100.1592235	1473.796192	4440	6208.578947	782.8237377	2754.189111	802.841377	177.8631067	683.086133	1201.078152	4936.924427	0.2712834357	0.2963410141	-0.01011176241	0.024222258	0.03126108839	0.02139971679	1	0.2172123944	0.5680803108	-0.008731366714	80	1
3	504.3550255	56.41481371	691.8957947	10356.16502	1665.521458	45.97836694	1549.051262	4277	9784.606383	128.216585	1554.933923	263.8286664	87.20361763	211.0619887	618.1851813	3723.389236	0.06586879528	0.1611561206	0.004500796096	0.008764731673	0.01433408032	0.008824922449	1	0.05277077448	0.2920862122	-0.01044208442	42	1
3	520.3014111	408.6818241	6809.437857	9367.027653	441.5468618	-226.9685665	2542.534088	3810.5	7838.021739	2589.067413	3642.387091	205.0197044	371.4018605	276.7129838	1386.450903	7977.563534	0.7171663946	0.0469234807	-0.02276120137	0.03712827205	0.01888261254	0.05357684769	1	0.5674707465	0.05109627709	0.04030896905	90	0.9548803653
3	696.5148403	499.6767328	468.3502266	8315.505963	206.0430314	730.2915477	1640.377109	3133	17308.43158	127.4371813	1561.18895	105.2673698	170.2909716	154.1279382	557.9746229	5904.564094	0.05778297064	0.02407317141	0.09077222131	0.008339313279	0.01352161179	0.0131004096	1	0.05087587613	0.01339122568	0.2833888953	32	1
4	54.8420586	184.2954869	28.96086062	7130.921142	58.3241412	57.08955284	1489.175839	2583	859.9680851	36.23670065	2501.84662	126.2043668	58.34627007	217.2933989	866.4909996	865.7447965	0.005199249171	0.008593211959	0.008220081592	0.006185716592	0.02672543177	0.01179015427	1	0.002467010665	-0.02117142482	-0.01743154375	2	0.9939528304
4	220.5935926	229.6711146	1117.311198	12942.2031	278.2503667	114.7489947	2090.573797	4774	9367.739583	296.4065894	2899.953557	157.3137017	105.0236861	228.7397554	999.4007416	4723.267643	0.08561638294	0.02031426267	0.008746206282	0.009257933134	0.01581171665	0.009492605757	1	0.06670336022	0.002349634092	0.003426632486	30	1
4	234.6566751	97.36019204	-66.04827454	12825.57978	646.6867715	724.4838955	2012.553155	4752	6291.021053	54.05229592	2126.045435	165.9803694	143.249371	240.7070014	764.0351705	2302.154232	-0.005936799004	0.05170893021	0.05766075922	0.004551132326	0.01378379433	0.008201825309	1	-0.001969667563	0.06947960023	0.1542127034	8	0.9999999371
4	388.1323605	22.44993597	-154.8976649	10034.42721	96.37133459	2101.755105	1770.79076	3701	785.2553191	70.56077758	2117.829158	143.93418	500.7611778	216.3049533	747.0285585	593.3366003	-0.0158315256	0.01011652602	0.2112639804	0.007147093474	0.01709507827	0.02647893397	1	0.001278499214	-0.0102118808	0.6863215933	5	1
4	394.5405134	53.24854683	8302.620476	12041.90978	333.0979463	-371.9622975	1686.471435	4685	12811.39785	1799.055863	2588.563302	138.3177383	363.6875849	199.0197506	926.528735	7284.920963	0.6797717948	0.02735226379	-0.03247872826	0.02772637907	0.01515479764	0.03447178976	1	0.536663863	0.01075110412	-0.00299901452	90	0.9999999999
4	497.263917	226.252353	6224.270129	13411.38071	2954.003651	-265.4752423	1648.380792	5879	6773.021053	1860.148165	3908.802952	895.5898811	303.5370505	230.3136926	1655.760298	5751.439337	0.4664800405	0.2316596672	-0.01930779448	0.02226224016	0.02655837031	0.02882889138	1	0.370934864	0.4331822813	0.001710353029	88	0.9999999999
4	550.1402274	61.47973148	7.411872851	7525.790297	671.0176012	400.2105216	1556.994894	2954.5	1781.032258	47.94197561	1447.499008	171.2766353	112.3658515	198.2811379	543.7626163	1189.222092	0.001009751097	0.0931430445	0.05488722551	0.007320407322	0.0209204657	0.0103513894	1	0.00397003512	0.1545622695	0.1477571572	13	1
4	583.3773565	124.2839837	-88.03148069	11693.74284	1193.786416	606.4357026	1420.598557	4552	6172.172043	55.92709836	1908.547706	214.6560102	129.8076672	185.0670386	713.4065036	2455.057728	-0.007996855514	0.1054889089	0.05241515303	0.005244545858	0.01453091642	0.007639092607	1	-0.00320399395	0.1799359741	0.1375339285	13	1
4	597.3335632	83.87233244	2362.374546	8545.447609	510.7376701	501.8400488	1498.260884	3347	12303.48421	475.9390668	1759.234274	147.2529576	215.1486347	183.948426	635.5559773	6716.732642	0.2801949748	0.06190776833	0.05886493938	0.01670774923	0.01759780214	0.02338743566	1	0.226065536	0.08832936748	0.2248661987	73	0.9999985008
4	640.4632946	30.33228203	468.7721557	6703.227946	2726.755811	-27.47381417	860.7966428	3201	5636.178947	111.3397855	1052.40811	402.8633373	76.99480296	161.8842512	481.4858956	2341.693586	0.07136890924	0.3986230642	-0.004396220076	0.01128333085	0.02747588901	0.01140280593	0	NaN	NaN	NaN	NaN	NaN
4	657.716365	704.4638843	313.6697163	5271.611408	893.1873725	410.1759273	1174.089987	2196.5	11367.92473	76.88384665	867.2011862	160.2692961	102.566516	144.7317467	337.7153801	4068.399667	0.05988359321	0.1704953602	0.07990770356	0.01235885535	0.02247781332	0.01561218879	1	0.05391411285	0.314191783	0.2516836372	44	1
4	674.1040257	522.3641128	-20.06919441	9583.256796	1529.126024	213.7391636	1395.605651	3856.5	2157.136842	57.22591353	1427.096266	259.1034409	73.39942877	140.7712535	571.8022961	784.8926016	-0.002073380808	0.1624185731	0.0225728908	0.006363865711	0.0175661199	0.006821141323	1	8.319149476e-05	0.2958826654	0.03698795775	17	0.9979730422
4	681.3636295	127.5961483	4.031718656	6515.39423	424.5381596	38.02427711	1180.922735	2438	7191.585106	31.95654151	1066.54811	137.4380597	49.52304957	151.027512	392.2512569	2951.348612	0.0006599126578	0.06924902631	0.005625008202	0.005098093896	0.02059989375	0.007741025147	1	-0.0004351625039	0.1035491796	-0.02516452377	6	0.9999016563
4	723.6959653	477.3783322	517.4122476	6452.47759	185.0408048	37.43702049	1437.819424	2447.5	12231.96774	159.5237577	1502.20519	107.4432838	76.10243265	143.4823356	521.9345645	7449.82699	0.0815239616	0.0297569522	0.006034390495	0.0111053638	0.01893457177	0.01162042048	1	0.06337962478	0.02170434452	-0.006612258328	30	1
5	41.35271236	619.6248176	-21.21388884	6454.56887	970.9688686	724.7585026	1459.34236	2667.5	1102.210526	53.48704919	1783.464269	307.0315343	204.0275535	162.860553	712.0011691	1163.236103	-0.003674645694	0.1586615849	0.1089136303	0.008962732615	0.02083515015	0.01640065169	1	0.005356442533	0.291425487	0.3377688766	19	1
5	54.35711184	162.5421948	-45.31991774	10571.66799	605.5793566	268.2657358	1494.310986	4019	9843.06383	47.80443288	1690.433087	169.806309	85.32545315	200.3039423	628.6649196	3383.417369	-0.004140443096	0.05915531657	0.02573278503	0.004923079405	0.01428541467	0.007119849565	1	-0.00287009728	0.08357959007	0.04350155163	7	0.9998224131
5	147.8296042	91.53351738	-43.61690744	11264.62757	555.3836419	551.2690572	1682.907253	4183	6714.34375	47.01353471	1887.652152	151.3759564	126.3627499	227.8346053	682.8753818	2410.924792	-0.004250459255	0.05010305511	0.05031736919	0.004540401066	0.01380514951	0.008331984204	1	-0.001212976393	0.0658858446	0.1289134947	8	0.9995443834
5	158.1449855	111.3963252	7057.25101	10320.46799	316.0493989	-409.9736862	1843.011447	3978	14052.08511	1933.333092	2837.695178	151.7779333	328.6385918	187.0425078	1025.338616	9508.991514	0.6802133269	0.03251822525	-0.03870724298	0.03522921375	0.02238938572	0.03948447653	1	0.536616447	0.0211402568	-0.02443039823	90	0.9999999884
5	163.737003	53.14626261	1347.063173	8701.526151	2571.077362	359.8259877	1593.59633	3919	1619.736842	369.6484126	2192.438365	674.1426621	170.7673669	236.7715056	963.9196627	1271.437377	0.1599540782	0.3085455994	0.0416453455	0.01874612849	0.03433140987	0.02084293906	1	0.132725012	0.5959893214	0.1466588456	67	1
5	177.5220462	438.3015603	1104.254916	12792.37869	233.8914887	170.1677804	2403.714194	4662.5	12270.12632	265.4698203	2690.876542	124.1196578	116.1864354	342.4563707	935.3080905	6771.668846	0.08677404864	0.01901077893	0.01308243106	0.009722237102	0.01181101005	0.01073095263	1	0.0679371095	-0.0001770547657	0.01877475791	30	1
5	207.6195084	488.3335117	-85.45118991	13597.30183	73.72538913	885.9009043	2718.15055	4984	4404.541667	46.48922042	2955.722018	155.4767961	197.8529625	278.5706934	1015.314273	2359.914887	-0.006650846418	0.006088874978	0.06604159086	0.004018380147	0.01326909595	0.008622786947	1	-0.002581555681	-0.02405031405	0.1815108023	3	0.9999997635
5	227.359132	410.3351883	4114.824222	13993.98204	2044.192098	1025.292293	2740.091331	5742.5	4217.294737	1136.429653	3660.500276	610.3980391	390.7356251	268.1937178	1486.738362	3703.834396	0.3008938253	0.1473558735	0.07659869547	0.01969448002	0.01876729907	0.02964232835	0	NaN	NaN	NaN	NaN	NaN
5	245.1057254	18.73554734	700.4045362	11999.80873	1226.528582	355.2787595	1308.773085	4633	12689.74737	143.3858465	1629.134278	213.2280635	103.8709093	195.2243567	605.0455613	3449.892989	0.05784136322	0.1030705204	0.03032232081	0.00775724447	0.01541794884	0.008749512265	1	0.0474837253	0.1736256852	0.07554211881	39	1
5	248.4406509	706.6519879	-81.85092238	12129.94545	567.8933402	657.5571266	1932.371752	4588.5	8629.410526	52.3724117	1989.906716	152.2139531	123.2863489	304.5367912	722.0833869	2903.577344	-0.006689239567	0.04938736968	0.05594439729	0.004428781614	0.01141329287	0.007718762422	1	-0.00273480889	0.06464450131	0.1479587936	8	0.9999972067
5	249.2926859	142.5490737	-170.1293736	16106.64568	3769.862577	1838.064543	1921.411347	6883.5	3611.168421	87.96890814	2354.097904	656.2735513	310.7259802	229.1112142	1028.136022	1518.863066	-0.01031692717	0.2372244793	0.1146173972	0.005707280666	0.01887466166	0.01052197499	1	0.001683592329	0.4533147061	0.3592102441	23	1
5	293.4289629	208.8182181	-74.27812143	16825.00793	1757.407661	473.1847099	1994.624539	6481	5878.1875	63.07312158	2413.823442	355.9686777	114.7994516	223.8923553	964.7058303	1597.545158	-0.004506567029	0.1085759173	0.02841740388	0.004053300728	0.01223029039	0.005584268682	1	-0.002214690189	0.1853541503	0.05471699503	12	0.9999999982
5	342.6471049	358.473033	1242.155544	18171.61118	4734.604569	162.5376793	1881.776603	7950.5	18627.47872	248.6352907	2796.050029	784.0505838	119.343307	238.0473943	1262.6005	6423.502643	0.06626048564	0.2510975599	0.008505495557	0.006946031098	0.01538776128	0.006587591624	1	0.05473844593	0.4772662481	0.007138672156	45	0.9999997929
5	351.3534992	103.3667422	839.1373051	12442.44815	4066.262342	62.55855563	1597.501079	5586	4955.673684	217.9034762	2512.429482	787.5545125	113.4511211	261.2715721	1092.554363	2828.782707	0.06687428975	0.3247914665	0.004937870962	0.01132615605	0.02784447317	0.0100298196	1	0.05605993435	0.6287335096	-0.002288964864	48	1
5	370.6450804	48.12356081	-56.19003793	11135.19213	1104.388128	600.695688	1600.881641	4303	1938.968085	53.24489751	2300.822585	265.1257264	133.3576106	223.8525833	875.1387126	1206.734806	-0.005000541866	0.1018224928	0.05612662459	0.005406522377	0.01507541627	0.008760100905	1	-0.0005897365759	0.1725105706	0.1510339854	13	1
5	425.4676615	249.6547418	3803.360715	12938.96082	480.7691672	914.3417271	3083.980206	5016	9030.297872	927.3948576	3021.8578	362.2996289	307.4770022	2660.002111	1178.066478	5642.207783	0.3007238964	0.04128801589	0.07174270312	0.01781078786	0.03075464497	0.02619233916	0	NaN	NaN	NaN	NaN	NaN
5	448.6654406	155.3853955	1183.800209	14659.28091	328.7581659	101.9774257	1883.441182	5349.5	14240.09375	258.0340254	2436.467323	143.1703702	118.0845995	178.5705611	846.4932889	5818.998346	0.08283330897	0.02257887507	0.006327370487	0.008404896025	0.01190984409	0.008532611029	1	0.06433670669	0.006938359525	-0.005568165691	30	1
5	479.6406508	430.9526265	26.9487078	11001.697	3428.983643	320.5569262	2862.98699	5060.5	1865.521277	82.32924662	2820.401269	872.7945031	100.2180715	282.1051248	1232.455321	1540.01966	0.0023628329	0.3103509524	0.02883753967	0.008427676247	0.02596242995	0.01345927087	0	NaN	NaN	NaN	NaN	NaN
5	496.6745399	721.2489165	483.8446892	7988.009486	2350.834557	738.7634504	2261.20722	3658	8847.903226	151.7336426	1822.600276	530.6895223	183.6668972	193.8098249	798.0344465	5107.790116	0.06136973399	0.2920550687	0.09649033676	0.01228259595	0.02498570546	0.01843930323	1	0.05818960546	0.5648849694	0.3146452217	50	0.9999999991
5	559.5125232	25.29518664	-46.01046068	7346.965038	152.352464	811.0382316	1370.119874	2661	9818.421053	38.24719737	1206.337022	97.56743196	155.826285	163.1039116	422.3782888	3549.564647	-0.006640422467	0.02060753361	0.106805096	0.006152505672	0.01605526892	0.01407622775	1	0.0007626765866	0.007357062399	0.3243303114	4	1
5	565.4322099	731.1879417	-16.65315426	6280.135276	850.4865318	776.3247152	2047.36231	2611.5	3700.505263	47.34479238	1305.195267	195.3664952	183.4756773	195.2864249	506.1778746	2216.471073	-0.003142170135	0.1384129299	0.128514145	0.008307210771	0.01846671498	0.01726972978	1	0.006975814714	0.2505049295	0.4054989518	19	1
5	566.3015715	227.4360644	-114.9389983	15394.84778	1521.434361	799.3432537	1509.573849	5895.5	7785.255319	57.04962504	2442.157509	309.7113477	163.0731515	199.5636351	918.047516	2815.782792	-0.007540476811	0.1019865369	0.05397136875	0.004238258177	0.01451912728	0.00616940476	1	-0.002774182624	0.1727860075	0.1429330104	13	1
5	589.5222386	245.2386062	3695.643208	13135.44335	3037.907794	868.3466719	1768.825842	5785.5	19409.72043	793.3129129	2692.619731	547.8297516	261.1735768	194.3821585	1076.53832	10348.84713	0.2776042443	0.2318242216	0.06663853317	0.01643722143	0.02204797199	0.01830895191	1	0.2271471648	0.4382028048	0.2580363915	79	1
5	594.6492572	60.68049838	4.647496103	7982.866622	2350.63305	145.6935667	1217.289497	3585	2443.12766	84.73257458	1425.710079	503.6716167	114.9547925	1150.710817	613.9166153	1561.576597	0.0006084570583	0.2977726052	0.01911284616	0.01284073323	0.03106872411	0.01775232524	1	0.003984448127	0.5741884069	0.03082315342	25	0.9927974198
5	595.7758589	135.417544	2756.32275	9751.219014	633.3827421	629.4720224	1617.873299	3736.5	13789.90426	700.6935558	2306.718343	164.0662773	227.0155052	182.9435487	851.6706462	8472.71935	0.2909077905	0.06902215805	0.0665665708	0.01787047753	0.02046143451	0.02221736881	1	0.2352898914	0.1031746798	0.2544931517	73	0.9998581558
5	602.9337957	183.9210876	2057.670854	12807.91398	4202.886174	32.23848199	1491.778522	5954	13971.41053	361.3026041	1956.754361	625.1623394	120.4808574	202.8283968	859.5587344	5196.637809	0.1579728227	0.3216319198	0.002583346035	0.01187544865	0.0195650952	0.009753339791	1	0.128356145	0.6214514608	0.01040095945	66	1
5	623.0031039	325.9506256	-27.34393061	12855.76786	1997.516877	357.4049527	1661.823323	5255	1946.355556	66.49953491	1839.384703	338.7835963	87.99879995	203.0566806	731.6847666	846.2889287	-0.002127950057	0.1575380325	0.02887035764	0.005409065706	0.01579557004	0.006211539562	1	0.0004482262521	0.2860803529	0.05876044409	17	0.9999997776
5	629.3301549	18.28621813	18.1422863	5994.914666	606.9980639	239.4060338	950.8704154	2322	2840.195652	44.9194654	1148.008107	145.4823198	86.6975845	152.880922	425.5020388	1591.54972	0.002788557227	0.1004648701	0.04001923967	0.008491978863	0.02258565486	0.01179015738	0	NaN	NaN	NaN	NaN	NaN
5	670.743025	293.4633241	-74.16814481	9691.457055	1667.469672	519.5318649	1530.383908	3932	5252.247312	52.60736224	1860.94304	312.0061228	136.5319748	175.4894054	728.9652856	2292.068349	-0.008685913511	0.1697647117	0.05505734822	0.00609770304	0.01722618028	0.01022495044	1	-0.002586026918	0.312272221	0.1491074039	18	1
5	676.0047813	401.6021183	6265.277344	8778.156165	266.8445153	-223.3750557	1973.952999	3465	17138.70652	1606.874129	2276.453999	125.253694	308.7431565	221.4760852	836.1719346	11092.44662	0.7024644578	0.02917883149	-0.02512835356	0.03469240084	0.01856658677	0.043351404	1	0.5553191893	0.01461363828	0.02796101887	90	0.9999999954
5	682.4886417	103.7090578	3.421216494	6649.635118	2001.222008	19.2067924	974.4221395	2947.5	7532.115789	57.73541935	1192.321762	368.9394998	54.04481906	153.3157113	512.8968283	3158.026659	0.000639872423	0.3055729442	0.002761991397	0.009367797488	0.02648220598	0.008529424575	0	NaN	NaN	NaN	NaN	NaN
5	684.6297975	264.4420528	590.676209	10108.05778	611.6980576	359.8759767	1522.987855	3872.5	12376.48387	143.2497418	1641.370743	161.5019446	90.99690917	159.9111295	609.5626608	4924.529904	0.0585328158	0.06328033235	0.03523455224	0.008002353259	0.01604740661	0.007293232974	1	0.04781291133	0.09194760456	0.09128839843	35	0.9999999991
5	714.2742492	132.6815514	1091.163892	6274.023981	84.02504604	-19.50461937	1178.451142	2291	4043.172043	218.1968644	1147.450722	94.16608687	80.20469818	136.7558668	416.2201336	2838.90564	0.1747873062	0.0153886921	-0.003102239273	0.0127575896	0.01609617855	0.0144482967	1	0.1367122881	-0.008909327716	-0.01752774202	52	1
5	725.3693267	277.6917137	-31.47677622	7227.374365	349.0463763	804.0602795	1539.146982	2768.5	1975.670213	45.38957706	1412.251926	134.4253928	187.1088167	183.9986988	519.0136979	1144.579487	-0.004496233065	0.0488450394	0.1131539978	0.006095419036	0.01698126162	0.01472668814	1	0.00337899835	0.06567198737	0.3480843003	9	1
5	734.4579249	331.1238224	-12.41176022	8653.989564	845.6411184	223.4891711	1346.69823	3326	4319.329787	49.48150172	1378.478969	187.6307598	81.36433455	180.5769193	533.5142373	1832.313617	-0.001728370368	0.09892988308	0.02574405367	0.006045839724	0.01742159282	0.008392705036	1	-0.0003521858052	0.1653877991	0.04565230515	12	0.9999091605
5	786.6795687	287.414296	372.7920087	6457.051338	965.9199453	169.2022681	979.931064	2601	15646.65263	97.39317907	1031.81191	147.5786012	75.4994719	124.2043405	386.775913	5870.205554	0.06061338627	0.153823708	0.02697710504	0.01045678663	0.0208679656	0.01091280107	0	NaN	NaN	NaN	NaN	NaN
6	7.573074652	299.4415852	719.130105	11706.38412	1938.674344	341.6290375	1365.661837	4725	15729.81111	156.6560523	1794.270873	279.6042083	120.2610834	198.9832602	681.2405903	5211.517696	0.059738147	0.1603861342	0.02935298511	0.009055254319	0.01748936549	0.009323839225	1	0.04977959862	0.2914870737	0.07483757205	43	0.9999999999
6	45.31154342	217.6445196	545.0766192	11835.63835	682.4353642	2296.149319	1840.499951	4484	9927.702128	131.2191542	1778.424378	148.5571661	421.1901616	175.8956129	640.6750333	2976.20347	0.04693394793	0.05704853857	0.1950992093	0.00948926925	0.01242621277	0.01993316808	1	0.05071392377	0.08525102	0.6462360872	37	0.9999999825
6	80.26356232	64.40754809	-8.651520055	7974.140621	866.6117763	378.4355896	1165.554738	3146	5244.244681	41.08976582	1365.686304	163.7072967	102.5347305	168.6442422	506.7866593	2926.694119	-0.001038157874	0.1096757425	0.04736469959	0.005664434388	0.01981454666	0.009686973581	1	0.002012339559	0.1883057041	0.1216797449	13	0.999993553
6	83.17782584	259.9877397	8352.886597	11940.92472	1239.671564	-524.7782086	1896.787346	4938.5	9258.989362	2071.739413	2942.130421	286.2926511	403.7489052	186.7391528	1134.383277	6005.286532	0.7012743164	0.1018930312	-0.04148698203	0.03778768005	0.0176925916	0.04001566897	1	0.5542114413	0.1635962174	-0.02655724317	92	0.9999967124
6	97.66598627	254.5369528	913.9619773	14843.1615	298.0511312	1348.729201	2016.754814	5442	19727.48936	169.8721623	2241.96601	173.5089963	230.5200626	228.2162913	748.1085086	5777.737466	0.06162033738	0.02039450498	0.0909998974	0.008063294656	0.01403989619	0.01095345048	1	0.05389303056	0.005802693827	0.2849254639	32	1
6	102.054823	335.8577753	-160.525038	14478.05129	209.9132794	1682.082513	2244.394352	5232	6422.8125	65.05494373	2864.653487	152.2726441	337.751784	242.0987632	998.878266	2853.426713	-0.01123092152	0.01437325046	0.1162852515	0.004917130049	0.0123665638	0.01373471236	1	-0.002260212528	-0.005075560528	0.3561091913	4	1
6	110.6227677	66.13041553	1438.941865	9204.763418	3744.35288	-66.1986224	1209.543527	4450.5	18847.08421	297.5649154	1525.504427	632.5522035	112.1246261	205.1392537	702.9146891	8621.873964	0.1581686012	0.4160567719	-0.007945010232	0.01695452699	0.0306183069	0.01331678584	1	0.1291234563	0.8153078	-0.02260328991	68	1
6	123.8885755	596.9291438	1002.712676	11445.18333	-181.4501917	742.0561881	4782.69222	4327	15897.81053	207.6712808	1925.517198	131.1201764	169.4951746	559.8583571	672.5869167	5577.573571	0.08908638141	-0.01718408392	0.06392308006	0.008362804397	0.01155339994	0.01729478606	0	NaN	NaN	NaN	NaN	NaN
6	134.6943261	133.4391342	-145.0601465	12375.95655	655.5321524	1349.315085	2027.153626	4614.5	9187.702128	58.96143777	2004.173094	152.9227812	263.9485523	218.0951349	723.376638	3177.200126	-0.01172263882	0.05370062253	0.1122372728	0.005351941089	0.01349647371	0.01247684395	1	-0.0023712246	0.07568150211	0.3434068548	9	1
6	156.4570039	154.6360924	-209.7977436	14548.00068	2344.971121	1647.900412	1877.227848	5946	11225.60638	79.59802742	2156.667139	374.9596101	254.0977571	186.083582	845.4360867	3321.432076	-0.01465160746	0.1614657936	0.1107421474	0.005542916577	0.01492264164	0.01077120132	1	-0.003200395473	0.2973469981	0.3417253313	19	1
6	158.7703978	613.3214313	3419.012254	10096.63274	-393.101009	586.091022	5448.140525	3889	2198.139785	845.3566468	2575.22905	133.6952738	233.1650537	687.5529458	928.2979296	1236.419283	0.3317877071	-0.04261132921	0.06171902564	0.01842312005	0.01678954896	0.03847997885	0	NaN	NaN	NaN	NaN	NaN
6	168.6496598	126.2942915	885.3284892	14511.11619	1502.090939	54.67144182	1624.125346	5646	14840.33333	203.1194629	2430.168422	209.3261386	102.9339843	235.505535	858.2323748	6303.967028	0.06167897327	0.1049803509	0.00434141289	0.007358346429	0.01596487781	0.007753164568	1	0.04858017342	0.1765446002	-0.01416114138	38	1
6	172.4339481	381.6525212	1024.666861	15539.47627	5422.159376	117.2943578	1947.430748	7241.5	11907.74737	230.7124994	2504.701464	926.9020993	116.8735979	227.2694832	1173.109851	3763.105403	0.06604176715	0.3487538419	0.00796863471	0.00892545975	0.01792141132	0.007362970685	1	0.05598853241	0.6781508103	0.00903168191	48	0.9999999998
6	173.3944666	576.9925244	-36.1670175	14789.19332	1063.859862	1538.775264	5198.275924	5824	6928.478261	75.96850881	2391.07891	219.7354582	252.7168338	569.9376428	904.0127814	1883.492066	-0.002503757387	0.06989319633	0.1090923195	0.005542532748	0.0127381357	0.01309126484	0	NaN	NaN	NaN	NaN	NaN
6	177.8333386	248.3821211	-59.66899917	15356.04911	345.8380692	142.8532981	1854.013766	5564	7270.414894	127.4251016	2558.413412	170.6473182	153.0511428	1364.506902	905.1216304	2584.40828	-0.004135372438	0.02196876354	0.01013647966	0.009015493951	0.01212518812	0.01065387544	1	-0.004617018207	0.006488778851	-0.01237610059	1	0.9900240866
6	191.6968374	94.4265233	615.7150545	11495.05034	1273.8654	1035.544634	1810.688553	4596	14806.62766	177.7981131	2326.83666	211.6364017	244.6880127	216.5356827	838.1993642	7134.608839	0.05417786713	0.1065996474	0.08818986751	0.00910178418	0.01637253977	0.01455594385	1	0.04904657689	0.183098571	0.2767707933	40	1
6	192.4677082	362.2364237	-73.81633077	17591.42287	2896.266383	473.7584717	1935.277194	7185	3941.11828	73.39874397	3347.48395	633.0869306	131.5492415	254.4545495	1371.101419	1563.081244	-0.004864822879	0.1681109558	0.02689138357	0.004535962765	0.01534377947	0.006028781492	1	-0.001723339212	0.3077775871	0.05163600159	17	0.9999993354
6	196.6142841	389.6079286	4149.784256	13400.23556	3128.302941	-19.03200889	2445.515878	5995	2642	1088.146697	3417.488965	905.3890874	194.5088427	340.730014	1485.553712	1446.672385	0.3095154758	0.2366436712	-0.001124570304	0.01821214856	0.02265286773	0.0177071709	1	0.2474407233	0.4453164721	0.02912308464	78	1
6	204.3057745	156.5205373	12113.14462	11266.94343	1227.415844	-858.8212799	1992.930052	4740	1376.926316	2943.236922	2756.295744	303.4730207	479.8815119	271.5248768	1110.194558	826.504241	1.057304029	0.1088950184	-0.07624463017	0.05802175548	0.01946407131	0.04582470308	1	0.8350937651	0.1739797071	-0.06538650205	96	1
6	204.7365983	330.3917357	-34.59704871	13092.4323	82.34917084	422.8181755	2441.696035	4648.5	5453.462366	45.27313501	3408.282261	184.7953298	131.6952864	551.3702715	1173.973375	3528.908202	-0.003066009463	0.006395872055	0.03517990285	0.004459777413	0.01861654705	0.008810032894	1	-0.002083731849	-0.02461116927	0.074654416	2	0.9999999997
6	209.9382227	459.9278966	888.440099	15912.16515	1629.100216	1752.89418	3028.305266	6415	18932.28421	263.1998902	2912.027077	318.9334416	332.5565253	240.6811498	1099.686723	7274.851828	0.05641955097	0.1048484988	0.1118282065	0.009310282774	0.01423393574	0.01424804807	0	NaN	NaN	NaN	NaN	NaN
6	217.3127379	697.3098015	1186.565942	7214.884318	1937.055476	638.0989887	3179.603337	3313	1602.795699	355.8690647	2287.478681	695.6083815	181.7517839	282.9923865	1014.801959	1453.987714	0.1706560107	0.2757163276	0.09201453394	0.01651417562	0.0303967327	0.02426799065	0	NaN	NaN	NaN	NaN	NaN
6	227.6007544	259.4700533	3004.036054	17399.54825	360.6547454	952.0336816	2315.258875	6407	9104.446809	578.1005631	2955.76113	210.7902646	237.6871025	230.8072955	1099.776842	3141.573497	0.1721536838	0.01956998922	0.05444027163	0.01123359198	0.01284605199	0.01188639639	1	0.1390799469	0.001885125611	0.182829911	53	0.9999999967
6	231.5162133	189.6241171	998.5565137	17571.5201	2065.954886	1690.65058	1968.842984	6948	19526.78495	201.6943874	2451.598629	342.2889132	301.1078777	210.2934955	982.5186636	5496.793407	0.0584638316	0.1174658782	0.09655753874	0.007386277979	0.01176640785	0.01136657907	1	0.05326174445	0.2057363986	0.3073850022	40	1
6	239.6485608	396.6113764	973.8323336	16947.89372	1836.187235	1704.018141	2315.858148	6703	23908.01053	254.8393664	3479.788753	424.5393349	378.044756	214.2989926	1375.024309	9895.992607	0.05673145971	0.111128661	0.1005310394	0.007118871565	0.01236883804	0.01407851193	1	0.05209145541	0.1928623697	0.3206034508	40	1
6	246.6557602	68.40586462	-178.8602537	11540.75469	1089.268023	2532.91333	2224.982733	4522	1791.610526	76.94917756	1898.638794	216.5754113	443.6160401	217.8560352	701.7321701	833.1470241	-0.01553820318	0.09247673734	0.2218016959	0.007410034382	0.01613997398	0.02189284637	1	0.003553832668	0.1596190857	0.7263811477	15	1
6	265.464424	251.6981905	-254.3356574	17352.09469	379.8011548	2168.301161	2511.958576	6366	17261.90526	55.4610891	2739.479337	170.8580553	353.3474172	198.1231455	1012.811718	5141.055221	-0.01470674722	0.02213971216	0.1239981123	0.003848814255	0.009773874126	0.01093297791	1	-0.004320819404	0.0112196135	0.382525409	4	1
6	270.7055195	31.43418512	-66.64439171	11597.02606	230.6038277	617.9103281	1540.594148	4250	5010.924731	45.75431739	1955.154406	139.9420908	127.9488165	233.7634025	680.2320943	2184.674422	-0.005834379527	0.02075693486	0.05332751237	0.003999744733	0.01365078651	0.007269241517	1	-0.002684007032	0.005639301497	0.1379051346	3	0.9992348035
6	281.3306784	75.4399202	784.0687685	13042.52969	334.2928168	473.2587562	1802.185932	4770.5	21425.94681	213.5846562	2516.862671	160.0206811	136.4703155	206.9023819	843.7405211	9018.97057	0.06090834737	0.02534870831	0.03638638855	0.008539808336	0.01605915256	0.009961077526	1	0.04922304172	0.01393826668	0.09437369069	31	0.9999999996
6	282.9258908	114.9305785	840.0842286	16692.39984	1729.881202	3307.082867	1991.309923	6489	7808.873684	187.8502862	2002.357477	327.0720939	495.109919	242.3996643	822.243903	1988.031338	0.05215376264	0.1061634171	0.2022843106	0.009641141866	0.01397517805	0.01829703428	1	0.05615597215	0.1865240398	0.6744341074	41	1
6	304.4456367	96.28310869	9804.990692	14247.86484	392.1983726	-451.0427487	1973.583268	5451	15258.84043	2069.67172	2967.344785	174.9744093	422.5172701	226.8929983	1097.786653	7626.507564	0.6784622085	0.027514039	-0.03144425062	0.02475812988	0.01539252111	0.03528544436	1	0.5357028556	0.01113293619	0.0003149405075	90	0.9999999999
6	310.9300512	241.8502427	1090.759361	18301.76579	2097.826949	1820.484104	2256.994388	7368	23248.15625	231.5659496	2498.804873	392.4821926	301.9569299	268.2926185	1033.606709	6265.526868	0.06016459372	0.1146334947	0.09967774689	0.00745295348	0.01256558382	0.01115229831	1	0.05481189784	0.2000143425	0.3185552915	40	1
6	314.6895031	192.5413016	-136.7256665	15198.21725	6939.332363	392.6613707	1590.263894	7546.5	8630.87234	88.7106981	2950.72159	1399.401238	120.8474916	359.7302977	1471.972684	3720.859411	-0.008388050626	0.4454264759	0.02613319145	0.006750059399	0.02489426747	0.006831746143	1	-0.0004252292473	0.8782825012	0.05901588564	29	1
6	317.5013964	173.2490864	1014.32841	16659.75766	5447.026396	1492.457185	1949.824498	7594	15011.52128	232.8848337	2494.083403	911.516106	297.5894463	190.1343064	1181.923991	6156.28198	0.06170332041	0.3367213541	0.09057704502	0.01026698575	0.0222829017	0.01149815307	1	0.05867304462	0.6565487969	0.2958328222	50	1
6	322.339865	436.2212519	5276.345757	16515.37017	185.5781858	108.4715763	2792.060157	6111	8797.225806	1228.562062	3698.174388	173.8990282	218.8210781	253.4112089	1346.315311	4901.344354	0.3180428706	0.01209431649	0.006521956044	0.01524566288	0.01188693929	0.01507930183	0	NaN	NaN	NaN	NaN	NaN
6	326.3113066	300.3017167	-361.0236041	18674.43922	1946.11527	4526.59712	2627.134085	7399.5	4954.301075	90.82148208	2836.96872	388.1944958	746.0055667	260.2543702	1148.473242	1780.674657	-0.01945733845	0.103416911	0.2440231572	0.005548371117	0.01182566315	0.01511217079	1	0.002297720501	0.1829944998	0.8034487519	15	1
6	331.6605717	517.4234837	-175.6683503	14180.86004	-106.043794	2237.980562	4636.571102	5278	15197.84211	57.85452012	2885.354881	162.7599448	429.6896298	415.9021592	1005.997065	6681.148077	-0.01292888733	-0.00706666013	0.1604663266	0.00533437543	0.01193219437	0.01593208768	0	NaN	NaN	NaN	NaN	NaN
6	345.9552307	63.10060164	1727.393995	10961.8523	3236.207768	514.1634951	1980.603705	4961	2897.684211	418.0067522	2486.476386	770.648402	191.9453179	215.6855376	1103.12073	2206.454966	0.1593113292	0.2975070374	0.04984567241	0.01727965176	0.0266798098	0.01696274103	1	0.1326749522	0.573594749	0.1746951443	67	1
6	350.5028389	329.8250935	10188.60004	14586.99392	2379.597801	-482.1872505	2091.312584	6251	13802.02128	2594.929261	3505.799516	606.7428517	472.0108704	230.5345369	1454.194088	8434.500207	0.7163915493	0.1709648587	-0.0311487065	0.02689382582	0.01752847431	0.04171058958	1	0.568073479	0.3059693585	0.01570901405	93	1
6	352.9786315	193.5737851	11285.37685	15595.90436	565.2752618	-480.8861377	2066.525338	6054.5	22900.08696	2264.681153	3009.313067	183.8293215	445.8853938	215.5813976	1130.635182	10546.76638	0.7209849291	0.0354654137	-0.02794004432	0.02556814868	0.01418007001	0.03367097131	1	0.5699426268	0.02729961746	0.02267036628	90	0.9999881444
6	355.2727914	22.50103301	1771.665331	10336.67782	158.5906138	1435.85607	2100.861847	3834.5	5091.614583	302.3543531	1643.140176	141.3217559	308.9900596	250.6343258	589.2081314	2107.820722	0.1728414334	0.01601546633	0.1372792946	0.01367362547	0.01508802009	0.02198757778	1	0.1459106707	-0.002305152445	0.471927454	54	1
6	355.5977454	225.4329351	1377.988072	16861.61272	428.7771518	102.7956944	1978.213673	6158.5	24095.90217	287.7211808	2424.36368	156.4848115	116.5080693	188.1634137	890.6248247	6465.086104	0.08397808698	0.0265332912	0.006801296755	0.00887382354	0.009558573455	0.007140226427	1	0.06534365203	0.01508275489	-0.003495508156	30	1
6	355.8352912	540.4346018	-16.59059369	17134.88116	2382.931589	852.3550821	4733.604845	7093	8836.1875	80.96044272	2463.24529	450.5941859	161.4330247	436.5031126	1043.389605	2481.491955	-0.00101246546	0.1427868058	0.05159683312	0.004974730484	0.01310966554	0.009249582027	0	NaN	NaN	NaN	NaN	NaN
6	356.4952949	752.5717288	469.8817869	9607.830347	447.2457161	1910.084737	2130.4514	3663	9695.21875	116.6451421	1465.860725	144.4996033	312.6238068	210.0459072	541.4213951	2913.095742	0.05028086171	0.04714245913	0.1968338984	0.008937024016	0.01374161283	0.01681446036	1	0.05336246373	0.06491178418	0.6526749553	37	0.9998701348
6	358.7343396	80.54872791	-3.251257825	12164.33196	138.0715016	136.6289566	1870.488079	4384.5	3401.913978	43.7158184	2543.515516	134.5950304	78.85368632	204.8244182	886.4772186	1758.171912	-0.0003001792672	0.01071676711	0.01130172035	0.003605478639	0.01261520047	0.006954831262	1	-0.001643511101	-0.01664455592	-0.007864285885	1	0.9160598139
6	363.2406787	150.4753716	-289.4439577	14282.42472	743.7451216	3480.419585	2499.40443	5426.5	6240.010753	82.77375468	2444.041986	178.3895085	583.1301937	317.0803702	868.4997321	2141.917353	-0.0192761467	0.05121290526	0.2380237804	0.007240212328	0.01413148649	0.01678373879	1	0.0011997721	0.07537004835	0.7805145411	10	1
6	366.984842	417.1222568	4909.993071	16767.73223	3906.987311	1296.206762	2615.337283	7362.5	20304.64211	925.3998313	2922.131885	720.5229015	316.7193894	237.7909111	1276.906557	8917.554646	0.2994524898	0.239688687	0.07806721654	0.01478712997	0.01574975308	0.01746481079	1	0.2455328026	0.4546471876	0.3032692845	79	1
6	371.3249244	277.5170958	-258.8501452	17751.08708	402.5589461	2189.387939	2364.086881	6518	19050.92553	61.92720122	2863.878603	180.3100973	368.4923527	221.4936985	1080.525898	6190.65827	-0.01471650364	0.02296924874	0.1233658757	0.003819637748	0.009706327918	0.009029178271	1	-0.004364500969	0.01290238066	0.3803493067	4	1
6	393.0108906	141.8512202	1505.71643	23653.30293	1558.381948	870.1204312	1570.492867	8912	6692.916667	156.7288947	1594.652545	204.6190639	131.6942932	225.7733209	587.5984197	1736.537848	0.06463745561	0.06665561017	0.03741437637	0.005877933622	0.008531726013	0.005100002948	0	NaN	NaN	NaN	NaN	NaN
6	400.2878862	124.512914	2469.965307	15052.67255	2399.756804	2099.614681	2031.063516	6300	8741	449.4931621	2408.253457	425.5619931	400.8378007	222.7179097	963.0917061	3196.493375	0.1631510651	0.157978174	0.138227319	0.01235665958	0.0170989976	0.01644804999	1	0.1403987319	0.289856836	0.4785474027	63	1
6	403.4558432	166.204386	-305.8564773	15370.65848	807.7450515	3633.799327	2410.46104	5839.5	5506.430108	69.17198866	2442.425352	191.4926686	653.11097	271.1439979	907.6494609	2224.126308	-0.0197862323	0.05487162198	0.236202305	0.005047304853	0.01153102969	0.01840447989	1	0.0007092601688	0.08283204877	0.7741835132	10	1
6	413.5440824	106.7923085	2682.665561	16186.47558	827.5876917	34.46305614	1788.881754	6087	6832.655914	511.1200066	2558.277876	262.4510569	168.6192032	189.6792837	980.8274047	2240.354002	0.1711869614	0.05455025957	0.002551422414	0.01238146149	0.01265260306	0.01122386901	1	0.1348661035	0.0718965619	0.002900977781	55	1
6	413.4383815	493.68887	994.9834874	17365.4036	2802.200035	1955.792291	3659.979611	7384.5	33272.30851	200.3624229	2611.223923	509.9887955	338.683874	277.3962214	1099.52655	7640.962833	0.05641255241	0.1650972498	0.1164666465	0.007809386738	0.01223170431	0.009677984272	0	NaN	NaN	NaN	NaN	NaN
6	424.7160952	150.4562866	6241.574428	12240.23195	138.5470372	1175.507802	2375.445015	4702	3839.043956	1264.381671	2554.913436	138.1266676	426.8532235	293.2940713	916.0442004	2797.026889	0.4901519943	0.01230715315	0.09294035541	0.02678800351	0.01349706097	0.03592897722	1	0.3950750062	-0.01402251296	0.3903061887	82	1
6	428.2950874	280.5075546	-224.1438426	18456.66887	1094.868701	2192.233092	2177.093493	7021	11898.45263	60.12406177	2820.655853	262.8530927	358.2678885	203.6851163	1096.950295	3767.274368	-0.01261539892	0.05854678983	0.1197528571	0.003465834317	0.009785906696	0.009094736218	1	-0.002434355286	0.08594180405	0.3696168023	9	1
6	435.6156764	57.64255931	-8.570911361	11955.60151	1162.006627	285.4313971	1437.916385	4606	5445.715789	50.39392164	2296.34539	253.3796926	86.79768429	210.3115618	860.5650325	2310.779447	-0.0007429535041	0.09814225052	0.02471953547	0.004421133702	0.01210025585	0.006188949579	1	0.0003421208888	0.163721266	0.04227380932	12	0.9980101134
6	436.6012088	159.56296	-74.22979878	12171.46547	710.7228897	734.6383568	2212.170691	4727.5	7445.588889	57.86890701	2485.929907	190.8151098	168.7874965	246.5058705	902.1653138	3512.80482	-0.006009113218	0.05489116758	0.0599916683	0.005145622468	0.0161727593	0.008958845837	1	-0.001801193125	0.07611480186	0.1624544043	8	0.9999999995
6	436.6882878	310.4122951	-221.2941657	16171.45504	1703.506401	1946.371774	2156.281147	6300.5	7849.863158	78.47142389	3256.480071	413.7159048	410.0675656	211.0861514	1274.225618	3853.980704	-0.01412092234	0.1101715144	0.1188297155	0.005858464299	0.01247074441	0.01075315965	1	-0.002928920308	0.1921232563	0.3680656112	14	1
6	439.3293171	93.12084273	11359.6238	11127.21421	1240.760231	-812.8530323	1639.206672	4623.5	3559.073684	2594.941721	2551.963886	283.941031	402.0267847	187.943436	1009.215807	2328.188576	1.014889068	0.1115131675	-0.07111175052	0.04114165073	0.02027690261	0.04273579412	1	0.8017590404	0.1798824179	-0.05716368466	96	1
6	446.3846079	233.6532005	-78.72105077	16154.80175	1081.702166	206.1470788	1886.525855	6053	10608.72632	58.05468434	2570.023367	236.9305424	79.73805916	219.1683278	975.6072256	3773.215366	-0.005351582121	0.06893866473	0.01303082989	0.003932618182	0.01142949188	0.004828523722	1	-0.004659094522	0.1032360296	-0.0007207986544	6	0.9982838087
6	448.3417751	69.56333312	8187.031093	11850.89278	277.7814817	-417.2242704	1692.742922	4545	11689.92553	1720.457368	2508.750251	130.9726618	347.8375282	231.7873979	911.4702357	7210.159695	0.6944096429	0.02404144206	-0.03470481744	0.03210389706	0.01391618449	0.03472815623	1	0.5480971272	0.003744497986	-0.007517545395	90	1
6	454.711289	6.236975445	-53.16650329	8262.676209	1961.511183	436.4873934	1398.497116	3581	6873.194805	65.18012991	1443.600694	343.4365694	99.56405821	192.975061	593.905103	3871.91207	-0.006340596173	0.2402158858	0.05421348788	0.008825200162	0.0235679045	0.01018382445	1	0.0002736139983	0.4571580353	0.1494576729	22	0.9998480224
6	455.7028089	357.4096532	2619.067808	16409.65309	7243.311177	40.15471228	2049.421548	8173	24737.25532	503.7374584	2635.881763	1159.860799	168.7884097	234.2071905	1301.23985	9912.707484	0.1635175421	0.4433094541	0.002581928584	0.01079527645	0.02313554107	0.01124752757	1	0.1345958975	0.8717300501	0.01643182649	68	1
6	474.7487133	593.4362181	31.95960678	11500.32205	670.8446445	692.940557	4140.435827	4496	1219.12766	72.13781278	3136.134234	287.990543	159.5557823	437.7004057	1187.368015	904.8548774	0.002424952895	0.05809477379	0.06275110012	0.006632575826	0.01732248849	0.01926082839	0	NaN	NaN	NaN	NaN	NaN
6	476.1559685	567.6634868	1194.593995	13792.24719	-99.65790002	648.2138651	4531.401375	5156	25673.81053	234.2427392	2120.595736	153.1760697	150.4889394	344.266161	731.8518886	7541.059697	0.08565641948	-0.007082796141	0.0473847117	0.008888087414	0.01139532601	0.01098754874	0	NaN	NaN	NaN	NaN	NaN
6	477.0181962	438.9050923	-116.4551036	16371.07138	165.2777223	1059.582968	2636.027009	5862	8804.189474	47.18992531	2446.321607	167.8328389	176.1480192	211.8070627	897.3775221	2676.4683	-0.007140681729	0.009619012394	0.06606548333	0.003217895282	0.01098801434	0.007738787218	1	-0.002916719334	-0.01678331751	0.1816190784	3	0.9999996835
6	481.4341029	260.8362939	2916.685109	16666.36856	372.7274197	78.51201787	2289.538616	6143	26685.45833	525.1710011	2610.719611	153.0287786	155.3086075	228.3326467	961.287289	8000.505668	0.1757354077	0.02329234966	0.004492669557	0.01116075023	0.01002448564	0.01043764929	1	0.1381666145	0.007629976537	0.009503480317	52	0.9999999965
6	485.6438157	194.4549894	-53.85276905	25087.17364	573.4438058	259.8855038	1744.093471	9157	10024.01064	54.96790971	2447.254838	203.308621	95.29203491	215.7219721	865.6922124	2358.099839	-0.002229089903	0.02359195639	0.01061492251	0.002339582712	0.008830062345	0.003886361672	0	NaN	NaN	NaN	NaN	NaN
6	485.3362382	717.5779369	577.1448135	9962.066572	2897.444638	842.5752872	2001.138288	4492	13384.22105	127.9408531	1618.250186	476.0126284	169.0592498	212.3191242	705.7462189	4128.774799	0.0602917195	0.2968546252	0.08782891781	0.009272583762	0.01904603714	0.01201142094	1	0.05674087957	0.5744400474	0.2843587933	50	1
6	506.7087747	11.07393577	501.1578992	7044.22555	1568.476069	9.600921292	1205.102055	3013	4037.063158	149.6715797	1527.01498	331.856586	80.8301313	219.8377818	620.6406729	2962.183865	0.07097409063	0.220273404	0.001137455318	0.01320263797	0.02569292196	0.01304006896	1	0.05746486043	0.4135392843	-0.01868973284	45	1
6	507.3875246	447.7453427	-34.86909785	13850.33858	2062.0005	1162.860315	3157.317926	5769.5	4082.72043	84.87059311	2138.104375	457.1758514	250.9090063	1203.34817	840.3727366	1396.814943	-0.002853821309	0.1499262634	0.0795997376	0.006407808524	0.02200991018	0.02253083286	0	NaN	NaN	NaN	NaN	NaN
6	508.3093492	235.5200564	2284.424342	13572.83488	755.7400051	767.3347402	2260.841675	5235	12154.14583	433.0332796	2383.586744	176.4431536	196.760816	223.7640515	855.6466538	4337.736465	0.1674176638	0.05629830138	0.0536262661	0.01328969154	0.01282326867	0.01252454694	1	0.1357984134	0.07744966863	0.1803315796	56	0.9999999999
6	510.3323226	90.31661335	696.9109986	11796.89903	1187.288101	1067.281963	1876.281989	4646.5	12866.01087	153.954991	1837.957002	212.2008966	215.8782848	467.2246594	670.0939742	4524.182652	0.05904151945	0.09884154174	0.08941410278	0.009348329762	0.01746552752	0.0125517195	1	0.05289577872	0.1671474366	0.2818624549	40	1
6	514.5375725	425.1054823	-50.55785078	13442.73573	4437.309208	441.7200841	2340.828957	6185	6473.494624	103.2762699	2445.309172	772.1101064	142.252685	772.2941221	1065.296702	2795.020271	-0.004115139471	0.3308426177	0.03250618524	0.008427156503	0.01880194232	0.0108942538	1	0.001744665403	0.6427632083	0.07776310824	25	0.9999988359
6	519.8009541	184.805018	-166.3284883	14987.58571	1580.208813	1694.205187	1943.832516	5862	11768.78947	68.30525705	2330.126753	294.1204356	250.1448063	201.2951729	884.9344659	3337.269029	-0.01109688113	0.1031014345	0.1136582832	0.005001317432	0.01532568615	0.009983139997	1	-0.001023131707	0.1773600984	0.3504409693	14	1
6	524.8127605	201.7762119	2013.628474	11716.82048	1219.483184	72.17021819	2070.57736	4619	9777.673684	480.6292947	2590.911297	253.1779744	146.6994851	247.0427337	964.8914263	5208.351108	0.1709215823	0.1059096941	0.005662090842	0.01460062573	0.01902197413	0.01373359509	1	0.1356633942	0.177675102	0.01570221443	58	1
6	531.7845909	652.2094692	-143.6322435	10891.53961	59.32222553	1478.121016	3043.825945	4102.5	16652.63918	47.81977133	1745.627506	120.216329	239.451804	265.3892372	612.8553615	5811.391325	-0.01314805446	0.005334001234	0.1378529356	0.005273111096	0.01200088958	0.01377700009	0	NaN	NaN	NaN	NaN	NaN
6	535.372551	128.1783798	4122.374189	8321.573914	816.816364	790.6026123	2154.084504	3419.5	7732.821053	1273.221794	2625.582747	260.432483	356.6114034	538.4977186	996.7670037	5218.004966	0.4890706594	0.09874282047	0.08404619403	0.04021181157	0.02331111972	0.04529776817	1	0.3948307352	0.1634695087	0.3623975986	86	1
6	539.1066567	367.7026075	-74.68501521	14214.83056	3335.770684	200.0300091	1991.918775	6215	14242.43158	72.5540814	2540.281934	566.8829472	88.61040794	221.662573	1030.947613	5819.151652	-0.005472093969	0.2340125218	0.01356807163	0.005964440448	0.01929394801	0.006782576157	1	-0.002237104509	0.4428550505	0.007578155969	21	0.9041552834
6	540.2804921	101.4106357	1582.039739	10070.34112	1022.629949	459.3727706	1767.474801	3955	4596.478723	378.6039071	2158.355969	244.6011054	178.0404024	215.5517757	825.6498354	2995.080643	0.1610695775	0.1023185939	0.04792634361	0.01526520549	0.0197242725	0.01562142353	1	0.1309991971	0.1719579219	0.1607742368	59	1
6	558.065477	38.11747951	3716.822291	8150.122805	163.0255008	635.0600943	1436.188116	3062	3542.46875	708.5015103	1529.632109	116.6022347	223.2687268	222.8248824	559.7688094	2014.005158	0.4568020581	0.02213460695	0.0747880487	0.03215288526	0.0158677763	0.03122259134	1	0.367284002	0.005763441478	0.3196466891	82	0.9999999999
6	557.6197818	289.604247	1936.538252	11978.12084	563.5507543	1897.47509	2200.917747	4545	4726.0625	480.8860818	2924.641209	188.455057	459.624322	277.637209	1065.299481	3222.053098	0.1583122291	0.04855560688	0.1525015096	0.01165740112	0.01464033774	0.02376582583	1	0.1359965687	0.06532323073	0.5229652049	57	0.9999999979
6	575.6317604	618.0081724	1400.792712	8471.074596	202.3377013	1469.247356	3192.353918	3310	1170.5	344.6841371	2069.515505	141.3286937	335.3641078	306.209682	766.4067017	835.2978346	0.1614248405	0.02540058915	0.1760180463	0.01277331055	0.01662759364	0.02623181777	0	NaN	NaN	NaN	NaN	NaN
6	587.857529	698.0038927	616.8165441	7465.152874	100.2278342	69.58759583	1800.810927	2776	16483.91667	153.2105235	1295.746464	105.3514314	85.84762496	168.991296	451.5838248	6205.820225	0.08366383527	0.01419933084	0.01053284273	0.01069951218	0.01525713263	0.01238513263	1	0.06519384603	-0.01014798599	0.008971590746	30	1
6	594.4143923	447.6997051	-38.4057091	11201.74155	79.76764461	262.9619272	2401.229882	4080.5	7379.861702	46.91379426	2201.871659	134.4678878	79.60547553	214.9983942	774.4959649	3415.847893	-0.003588587013	0.007392868505	0.0246031856	0.004590983227	0.01307361963	0.007250797826	1	-0.00329383382	-0.02295543563	0.03766389723	2	1
6	607.4225301	241.6535345	-74.65177968	12414.24713	660.5797497	637.8173016	1771.581364	4646.5	11154.5	46.49054644	1926.907704	150.5919755	129.5860691	180.3304896	687.9694758	4157.623372	-0.006068778306	0.05425035445	0.05364639427	0.004272007422	0.01299159371	0.007081734366	1	-0.002343671565	0.07455738618	0.1402729127	8	0.9999965256
6	631.3242599	112.6024774	-1.501777221	7745.288873	528.7649378	78.85675849	1454.881391	2959	8721.117021	46.64846135	1241.101083	151.2122785	65.19447874	183.4805571	470.8539408	3621.862151	-0.0001938328512	0.06682073535	0.01066532549	0.006658001327	0.01760498107	0.008689576651	1	-0.0007657211124	0.09875037097	-0.007867666901	6	0.9990693211
6	642.2993653	123.9066385	2380.44496	8389.512237	923.1090427	482.7944634	1494.768281	3379	19750.31522	467.9500472	1600.815425	201.5927221	187.6170394	277.1308828	616.8078371	10004.13308	0.2812143938	0.1110539995	0.05902188003	0.01766895308	0.01707124967	0.02090160332	1	0.2276265121	0.1894335092	0.2275701001	75	0.9999999986
6	646.669932	524.4421928	-31.06784131	10213.10275	373.6858128	556.8269384	3034.96428	3945	10613.76596	45.0827356	1691.741142	125.9823148	123.4019637	291.7076975	622.176156	3716.472305	-0.003129487603	0.03755018072	0.05474519308	0.004782293785	0.01249476822	0.01032766505	0	NaN	NaN	NaN	NaN	NaN
6	664.4660897	187.3299323	2752.747454	9665.174822	2253.366684	-142.3775583	1360.872141	4203	9785.031579	579.5627596	1867.512026	426.5524518	150.1675937	210.6154821	784.9470424	5245.583777	0.2834893047	0.2315389495	-0.01315179003	0.01675916838	0.02027016683	0.01778815828	1	0.2257246558	0.4345587596	-0.01905507639	78	1
6	669.5278474	412.3635306	2556.353916	8548.322029	410.1852075	678.0036902	2202.004139	3299	5899.293478	573.5832526	1923.328458	152.9978896	217.2700416	240.1990482	714.7332537	3914.813	0.2962175931	0.04697695834	0.074878299	0.01876938068	0.01720780762	0.02393122841	1	0.2398220429	0.05809563849	0.2838621295	73	0.9996829244
6	673.3351491	369.3123174	1779.588946	11191.28299	2537.976289	531.4680227	1773.775592	4880.5	7862.336957	358.1481016	1947.561291	452.374585	173.9217007	212.5378801	806.5787276	3385.397626	0.1607656687	0.2294710548	0.04699777647	0.01187052741	0.02064062863	0.0139167608	1	0.1325940735	0.4335092915	0.1624335435	65	1
6	701.8460039	456.4468747	4598.77498	6382.363898	1117.675957	-83.00578122	2271.505325	2916	17543.27835	1200.061328	1650.02859	275.527735	246.1725921	276.6471029	681.7088757	12650.88067	0.7113400586	0.1730378715	-0.01268615551	0.03296688059	0.02793549992	0.04608864438	1	0.5654953228	0.3109695289	0.07905142566	93	1
6	707.0486607	155.4802171	455.9522168	7648.52678	1209.837299	635.8010663	1156.700242	3149	9152.376344	107.0836231	1208.604278	198.4682802	197.7913116	144.4604901	458.4989376	4338.09553	0.0612985723	0.1552290555	0.08584616941	0.01218368512	0.02122012535	0.01813808125	1	0.05526576493	0.282998645	0.2721366503	44	1
6	709.0113492	175.8098904	2315.35108	7961.175891	171.9184832	-90.09369028	1226.470057	2938	7318.357895	468.6548057	1459.977828	108.6320247	133.7553044	187.3642553	516.0361824	3045.683398	0.294191489	0.02120966958	-0.011491483	0.01613457161	0.01594768744	0.01889959256	1	0.2312158206	0.001840569642	-0.01901147682	69	0.9999999716
6	718.7093427	240.552518	531.7318029	7847.036135	390.0374938	241.2973443	1420.813231	2904	1688.393617	126.0130953	1618.895949	140.0633664	101.7334509	207.8923666	600.6072592	1222.629083	0.07167813246	0.05063186872	0.03239373733	0.009238583463	0.01588698015	0.01285928467	1	0.05787084085	0.06571930435	0.0839151876	35	1
7	18.48233801	170.5047917	2609.675829	8701.445577	210.4843675	473.6389019	1607.712064	3339.5	7604.0625	436.0874366	1459.017505	131.6613975	205.4955801	190.0393564	531.636495	2968.452926	0.2947730742	0.02291028474	0.05331035425	0.02016852041	0.01687396728	0.02281141457	1	0.2366611731	0.007781247726	0.2073238169	70	0.9998287444
7	27.79274774	489.182752	6471.153959	8781.266306	144.2490122	-255.1288687	2754.135013	3450	11799.52128	1611.218893	2275.632043	110.7675684	315.7711409	273.9294705	819.7686233	7750.625746	0.7220790547	0.01600537665	-0.02887215679	0.03919914751	0.01672729654	0.04231227492	0	NaN	NaN	NaN	NaN	NaN
7	33.21412076	157.8022393	569.8793427	8714.295924	2755.180372	681.919637	1426.323028	3988	7424.968421	123.179366	1306.597404	446.2121156	163.1250413	181.438184	596.918177	2584.172831	0.06611360703	0.3217564851	0.08005832302	0.009762347791	0.02795884243	0.01547793354	1	0.06115494338	0.6253316731	0.2595595456	50	1
7	45.23906169	228.362095	1564.376391	10049.06561	997.0348522	423.2126695	1683.768547	3992	2378.064516	365.5244246	2086.759908	235.8140384	175.4569302	232.0381548	794.9731896	1548.904064	0.1555409344	0.1017070667	0.04130879519	0.01519650335	0.01829069165	0.01623815829	1	0.126082467	0.1704920896	0.1363812542	59	1
7	47.22773937	66.07477135	23.37187273	6558.233515	361.5856522	138.2961501	1207.419486	2489	5007.212766	37.26295021	1202.30646	108.1080229	75.12441668	169.9934488	425.0616532	2414.77805	0.004492517834	0.05548390212	0.02235914223	0.006197463616	0.01900995994	0.01119917074	1	0.003689475106	0.0758335232	0.03357817549	7	0.9994961489
7	58.33234163	537.6722003	2947.118721	10354.07493	449.9948552	850.7175221	2920.84664	4049	17207.74725	689.5117571	2209.882417	139.6891934	268.0119979	308.8372105	801.0078791	8384.725811	0.2953312608	0.04325126726	0.07859606659	0.01809330637	0.01464391184	0.02595718751	0	NaN	NaN	NaN	NaN	NaN
7	66.71244212	163.4168455	-40.53200316	11001.80277	603.0521338	239.4944404	1475.796117	4135	8096.468085	48.72766952	2518.947266	173.3348181	92.34675136	222.1337614	885.272452	4279.542302	-0.004198454954	0.05764645403	0.02361529902	0.005003808481	0.01652976851	0.006806393399	1	-0.003100891366	0.08039598424	0.03603993807	7	0.9990200673
7	68.66663074	31.74330384	-23.46699314	6922.160498	1088.799995	685.675336	1158.23361	2814	3984.139785	50.0853384	1114.764823	187.9252511	139.839909	140.1604575	427.7035649	1344.916375	-0.003150888695	0.1598686568	0.09957858936	0.007560052982	0.0189926748	0.01265480824	1	0.005077460147	0.2935523141	0.3053611056	19	1
7	86.48907533	146.7476631	-17.00157898	10500.16961	1036.315154	95.15403354	1473.758227	4118.5	4601.074468	48.92883981	2135.772744	262.1194912	76.96825001	220.4942277	820.6953522	2091.010798	-0.001730835066	0.09643230326	0.008944991037	0.00482424467	0.01643296974	0.007319630486	1	-0.001676619797	0.1596154486	-0.01306843011	11	0.9999999367
7	88.32049921	69.17169002	584.3903168	8637.704335	516.1679155	267.8680612	1233.746449	3194	4589.75	119.9183772	1493.623483	139.2415331	111.8729983	194.9568237	541.2619921	2319.239164	0.07064995295	0.0611584562	0.02967887191	0.00894663583	0.01607828666	0.01312667339	1	0.0570025843	0.08728042986	0.07461539109	35	0.9999999999
7	91.73403429	54.72954206	1288.849433	8084.757343	485.7916359	320.9384006	1362.246206	3114	8083.521739	260.759233	1394.421385	134.3828934	126.2534659	317.90963	508.1950689	2925.546623	0.1620990795	0.0607833927	0.04072221367	0.01646235226	0.01764778371	0.01471105187	1	0.130644515	0.08622990556	0.1342487067	56	0.9999999785
7	103.9106118	326.9496458	762.9058284	13211.93748	237.8664717	1249.767839	2257.441015	4838	13327.88298	186.4321775	2455.631351	136.2326056	261.2967058	193.9177358	848.563189	6219.975165	0.05989874256	0.01970019953	0.09618124706	0.008087432836	0.01179046386	0.01399304329	1	0.05290838071	0.004583051185	0.3025819049	32	1
7	106.5506825	133.6529571	-55.52503371	10750.40832	1697.326728	603.9257248	1630.982465	4447	2415.904255	65.2300978	2352.417226	387.1987573	152.1616635	241.0929284	937.7195167	1314.2467	-0.005377589607	0.1579841056	0.05668084272	0.00653051249	0.02143557763	0.009847403138	1	-4.84010214e-06	0.288072715	0.1550760684	18	1
7	120.0406289	5.351486273	535.6426441	7296.642024	2859.61765	-13.81570416	978.9891208	3520	1325.208333	136.9873114	1335.208466	543.8735881	86.78547047	176.3084027	623.4980723	664.2870357	0.07440692429	0.3950506143	-0.001878410227	0.01361097383	0.03346842545	0.01290090159	0	NaN	NaN	NaN	NaN	NaN
7	130.4816243	290.712266	2534.187525	15122.48774	249.6768239	2164.72399	2489.214595	5689.5	8577.105263	485.1558546	2698.821435	171.3279059	439.8780102	252.8281988	987.1503804	2978.036585	0.1656483754	0.01744578365	0.1438407744	0.01030161979	0.01192125531	0.01988915186	1	0.1407076262	0.0009398189205	0.4932200111	54	0.9999999999
7	132.4293527	131.3314368	744.6441644	11576.94717	664.9711229	384.6083028	1678.483925	4423	4857.617021	177.6749855	2237.007169	182.6112617	142.5847453	256.8358334	814.3551051	2234.620355	0.06317563667	0.05747077571	0.03281490009	0.00816391258	0.01566420894	0.0110866728	1	0.05123681669	0.07986922801	0.08368941546	35	0.9999999965
7	135.2613812	11.11287877	-65.97654914	7393.948472	138.5862614	1471.010398	1251.37458	2708	2506.957895	51.00755273	1297.636018	113.2806805	311.5091412	171.1810648	454.9454353	1224.216796	-0.00900789885	0.01773095793	0.2002922106	0.007540970046	0.0173496895	0.02210344094	1	0.005985797114	0.004986743618	0.649906983	5	1
7	137.5393283	318.1346816	1244.124513	14426.79151	322.1292512	121.6689129	2213.129054	5301	18147.12632	251.2588392	2373.061056	151.3541336	107.78257	214.254736	800.3251254	6107.918635	0.08599555684	0.02378698691	0.008123415503	0.006894125137	0.01362739597	0.007679507247	1	0.06700968883	0.009467490292	0.001476586325	30	1
7	138.2935774	148.3927277	5007.516771	10861.04027	1861.364511	-294.500898	1770.984806	4754.5	14453.89247	1432.257085	3039.325654	470.6888919	274.976095	186.9304484	1197.541508	9500.250171	0.4528726097	0.1727991914	-0.02356293227	0.02688116993	0.03021922973	0.03001717406	1	0.3588933106	0.3120345937	-0.01858034222	87	0.9999999849
7	139.5023984	62.382494	1899.214215	11099.67876	644.2631459	-41.25647274	1476.261236	4143	3769.934783	317.3430819	1952.948463	159.4723084	122.0042234	207.3703699	708.4448172	1490.744484	0.1693162712	0.05675942104	-0.003221974382	0.01323609122	0.01403894237	0.01260720556	1	0.1329683708	0.07623762104	-0.01759154998	55	1
7	147.4807964	459.2351463	664.4149419	14001.66395	779.5267942	3103.811616	2982.804288	5332	9606.086022	198.2692796	2781.345503	170.4381863	635.5373167	281.3939059	995.0254549	4336.009996	0.04815327256	0.05523260065	0.2229171013	0.009708731265	0.01278550687	0.02218831502	0	NaN	NaN	NaN	NaN	NaN
7	159.7838173	6.626246372	-26.17626233	7525.31315	2472.707024	342.7793188	1150.803513	3459.5	7936.975	63.68167272	1386.453198	416.3432016	91.8767938	190.4891481	599.4478991	3975.355098	-0.003286078819	0.3254834784	0.04698748295	0.009412840044	0.02781515981	0.01103568507	1	0.003431977739	0.6322785467	0.1282794301	26	1
7	167.3078037	558.3631824	-22.67992197	9955.739866	1504.652426	695.561127	2678.481999	4161	424.3617021	64.14789253	2010.271384	344.4037914	157.9904478	265.9613669	807.0551716	201.7025304	-0.002229604912	0.1547680258	0.0714450158	0.006613744292	0.01593087942	0.01202649489	1	0.003582365297	0.2819898923	0.2071986011	18	0.9999992191
7	172.3466568	180.5087808	2308.511834	14275.11801	4665.632431	635.7533166	1921.860043	6600	7255.010753	433.6310986	2531.198043	828.284052	201.0656336	224.2713521	1123.946432	3271.869196	0.1596858903	0.330194304	0.04373311445	0.0134099061	0.01870581577	0.01254145243	1	0.132996031	0.6406069321	0.1547286316	67	1
7	177.4790746	262.314487	2572.731184	16063.08267	2706.547644	895.6961317	2361.572974	6611	7224.989583	502.1212006	2721.456954	556.1374627	249.9253605	245.8463385	1166.268545	3072.805478	0.1633887693	0.1753587516	0.05625454518	0.01304154104	0.01620243886	0.01395497695	1	0.1345784766	0.3225163962	0.1932267877	62	0.9999994245
7	180.6214314	58.49886972	1730.137347	10817.75318	3436.519441	451.8683777	1584.357583	4932.5	5450.836957	319.2528717	1835.094813	590.6478567	154.0881226	206.6247619	820.1379617	2183.346676	0.1582923671	0.3168600522	0.04153978721	0.0133530395	0.02185427485	0.0137580042	1	0.1315187995	0.6131028697	0.1462318594	67	1
7	196.3780784	493.6061851	3731.223339	12188.96023	744.1286839	1027.625389	2944.498454	4859.5	15611.25	1113.943107	3481.542929	207.9085949	349.2330954	289.5353686	1291.77836	10138.31317	0.3075887825	0.06006466958	0.07760560824	0.01848363404	0.01490903063	0.02764841017	0	NaN	NaN	NaN	NaN	NaN
7	198.097956	136.5498523	792.08481	13909.58653	880.1505387	1272.999325	1851.359594	5278	8227.170213	205.3307477	2584.43241	216.3845587	300.6417237	201.5368378	938.1503475	3554.203961	0.05729313514	0.0631748409	0.09259251417	0.009021878287	0.01555309011	0.01322412808	1	0.05121185259	0.09390549753	0.2911562797	36	1
7	200.1800614	60.45135098	4054.480418	13674.50442	261.8742087	-145.692374	1482.748111	5002	4642.572917	720.0863632	2438.639643	156.6863242	184.8014137	285.7568973	862.70219	2016.115748	0.2902792596	0.01930714641	-0.009782676073	0.01290138442	0.01328495387	0.01509423309	1	0.2282034513	-0.001979108963	-0.01402585781	69	0.9999999923
7	204.1706044	233.8235907	-58.62001905	14278.28335	335.380145	171.7823184	1929.053521	5252	6714.8	51.16274506	2840.268546	168.6263656	78.56609736	232.4010827	985.5969596	3001.564279	-0.004088154888	0.02258031135	0.01221261473	0.004319656472	0.01389750753	0.00566335656	1	-0.004411444187	0.007824906955	-0.005096350423	1	0.9902520007
7	229.2643781	289.4438079	-241.5968892	17030.80802	4070.442772	1934.147146	1944.149864	7274	4675.053191	99.62600322	3142.719408	848.0697226	386.3808908	200.8580394	1383.11444	2224.268092	-0.01391574281	0.2483502216	0.1139556123	0.006413000014	0.0181245025	0.01063299521	1	-0.001065118097	0.4762055135	0.3565049372	23	1
7	234.4841867	236.2241695	9833.291198	13458.15569	273.3043324	-521.9187437	2123.027263	5166.5	5486.16129	2457.940298	3489.047036	161.2959662	422.9126415	235.414238	1266.477658	3849.098707	0.7185366629	0.02086839507	-0.03885490892	0.03077611691	0.01579152728	0.03762751885	1	0.5669396358	-0.003123514741	-0.01655420242	90	1
7	237.7246628	100.5425954	-69.75809251	12326.87079	2058.274016	627.9613026	1711.913694	5033.5	3997.784946	61.92462476	2521.987002	414.0806031	147.874657	204.22913	982.888098	1594.340329	-0.005562284105	0.1611173929	0.05244930118	0.005365196224	0.0179740451	0.008436120302	1	-0.0004285425361	0.2943603118	0.1403893755	18	1
7	254.618578	22.64607204	698.2904222	10233.33025	2370.250906	39.24765805	1514.332126	4426.5	4219.252632	134.8458759	1774.582617	428.7460907	89.83774997	217.6822775	739.1497954	2005.738931	0.06975246666	0.2315306308	0.004495864138	0.009447689203	0.02118837668	0.009227335067	1	0.05691812324	0.4368342772	-0.006812135703	45	0.9999999999
7	255.5387592	61.30160998	-155.3157231	12379.40336	2033.04079	1360.721807	1717.165415	5097	9534.673684	66.36824553	1944.428317	290.9123789	226.5693815	202.9537461	739.3198361	2956.007941	-0.01273352274	0.1640025965	0.1085207668	0.006139084372	0.01783446773	0.01062010899	1	-0.001805259523	0.3024673697	0.3345154671	19	1
7	262.5914982	228.4322371	-16.01338492	12595.30093	3058.978471	252.9810341	2196.759605	5488	4351.107527	73.56628426	2962.181307	755.8894518	86.18595431	241.8588796	1246.270757	3171.803925	-0.000949610805	0.2352019536	0.02016332474	0.006449871296	0.02061169001	0.008108855122	1	0.00188558529	0.44551659	0.03168365471	21	0.9999900791
7	263.5609784	99.66870037	680.6121354	13799.66507	798.6402968	2675.921502	1908.34594	5238.5	9058.329787	174.2599367	2576.622792	188.6845311	509.6985412	235.1612393	920.9933651	3746.202991	0.05025729062	0.0579857332	0.1939479597	0.008311454659	0.01430981128	0.02135391458	1	0.05328564383	0.08711030953	0.6430224649	37	1
7	285.3746052	24.4604321	661.1661997	9574.120281	696.1147867	43.7953377	1524.210115	3724	10358.64516	188.6481822	2009.558797	171.2643258	77.45738842	199.7524752	737.4117959	5377.46981	0.06793017046	0.06950215953	0.00533195269	0.010168882	0.01658749209	0.00794564547	1	0.05310020318	0.1035470009	-0.01064813428	34	1
7	286.87595	635.7896704	6525.218652	9061.204372	1428.99942	-341.0660546	2201.101673	3902	3709.854167	1872.768324	2690.962536	455.8560256	302.8506286	315.314716	1129.978535	2788.115334	0.7278017057	0.1645007865	-0.0384813401	0.02793965258	0.02200775733	0.04141739748	1	0.5764992481	0.2923075036	-0.007497827876	93	1
7	307.6690916	43.52848598	8013.890478	11158.00442	396.3517273	-450.9082265	1686.762187	4348.5	12225.55319	1622.125223	2327.019153	128.725851	329.7939106	184.2123136	844.9529339	5917.565859	0.7032559578	0.03466069963	-0.04142027797	0.03306562755	0.01382737386	0.03186038929	1	0.5547853512	0.02527009415	-0.02849482515	90	0.9999984387
7	313.4938572	216.6806328	4784.695699	16554.68936	375.0679897	3632.012264	2720.90868	6214.5	12158.40426	902.3848921	2815.676462	189.0873239	653.5046228	296.9051879	1059.286854	4194.230136	0.2918564079	0.02419567451	0.2156740344	0.01630783391	0.01187430428	0.02785765392	1	0.2467780498	0.01657765524	0.773290252	71	1
7	314.1643277	28.8702261	1088.305912	6345.965568	930.6941451	16.16543654	1660.407356	2650	1627.947917	428.607858	2604.954433	423.135882	97.13953002	222.2992246	1035.728955	2675.563446	0.1694692479	0.1532567819	0.003591850668	0.02258611529	0.0483904884	0.02144158672	1	0.1350592457	0.2750126834	0.009993156487	61	1
7	318.566245	665.3180672	-150.9668733	12442.97966	720.439216	1377.92649	1861.763475	4730	7615.521277	55.86940224	2614.084281	158.4316215	282.1714064	186.3214761	926.8371357	3244.565056	-0.01228388113	0.05846714283	0.1115147512	0.005168414822	0.01376880961	0.01144748055	1	-0.002801779166	0.08546440791	0.340942261	9	1
7	330.3528019	24.45446624	9231.13399	9231.600384	721.1681316	-684.5802047	1667.510966	3873	10717.16667	2498.723416	2393.61882	185.5895474	430.7702581	220.9166784	893.4590463	6203.418653	0.9868356679	0.07302364177	-0.06568372226	0.06952944059	0.02470949164	0.05358310737	1	0.7792633629	0.1011183201	-0.04620229597	95	0.9999999876
7	332.2554672	36.13822667	42.72989957	7306.022057	1133.451108	205.8875658	1650.335769	3019.5	2275.4	337.379558	2408.329377	399.9237475	144.655664	322.2231508	936.9416006	4480.523878	0.006301461071	0.1561130231	0.02700863636	0.06458818444	0.02744716938	0.02169617238	1	0.006995108405	0.2830143274	0.05415393072	17	0.9999907
7	351.259494	230.4437403	5195.878993	16982.98642	2767.263065	1219.300546	2220.31778	7089.5	10259.37234	1001.667339	2936.645718	529.5671401	371.7220678	255.521191	1240.306935	5493.394007	0.3047012224	0.1711676069	0.06734699232	0.01812455864	0.01391399552	0.01892327873	1	0.2478631974	0.3132376818	0.2643931195	77	1
7	362.5289476	481.6038772	-269.2813905	13882.66231	644.9757016	3334.892042	2780.799798	5315.5	3662.829787	92.51220763	3191.620606	212.9582031	736.5212954	353.1176432	1172.657657	1800.58504	-0.0194106757	0.04723625469	0.2393917915	0.006491076736	0.01414786756	0.02012925406	0	NaN	NaN	NaN	NaN	NaN
7	368.6578811	440.4999981	1156.381018	17531.65376	4420.156541	122.227549	2045.513649	7728.5	15530.09574	249.8273423	2817.531189	732.1669388	127.552911	254.5898899	1235.998428	6852.261084	0.06422333553	0.2540621209	0.006727029203	0.007575637811	0.01744141428	0.007877501742	1	0.05302510942	0.4833134418	0.0005780800011	45	0.9999988704
7	368.4562053	528.9404532	-122.8925338	12477.44797	202.3867145	433.0962487	2573.851784	4569	15864.4086	53.25604453	3224.068901	128.8740162	137.5610244	234.0184043	1099.418515	7988.363295	-0.01059622251	0.01652181181	0.03484625055	0.006453348559	0.01312133881	0.009428827425	1	-0.007952137309	-0.003734900296	0.07214754122	2	0.9999999855
7	383.7191907	142.4740754	-62.47178057	14737.48106	324.4270758	160.5825218	1766.777355	5334.5	7386.904255	43.96514342	2426.03903	141.5118592	71.60278745	232.2515344	841.2502887	2733.395384	-0.004232146078	0.02157945482	0.01098403949	0.003569008024	0.01097206253	0.00498542138	1	-0.004635069527	0.005720609361	-0.009455984901	1	0.9927881477
7	401.4698725	20.61593746	1433.850304	9029.348542	1425.100394	1140.876794	1599.532087	3737.5	2995.698925	367.4274968	2019.375173	332.3983725	308.7102626	202.6967273	806.9433679	1991.32726	0.1597415086	0.1575883722	0.1303278271	0.01635799696	0.02371388717	0.02367371616	1	0.137074279	0.2887826251	0.4501787603	63	1
7	429.3127269	238.6717144	7848.526782	16386.86612	1080.361009	-275.2139707	2043.813426	6470	21679.32609	1543.001635	3132.887153	291.0874353	307.4388493	237.9399492	1248.494953	9280.908771	0.4812007774	0.0684695488	-0.01597549494	0.02100904385	0.01279964792	0.02142939901	1	0.3804603959	0.09747357149	0.0103587218	83	0.9999925957
7	474.413071	741.6019314	409.0593733	7177.447991	735.4261712	610.6260401	1593.062504	2852	12983.53191	124.1999109	1716.640371	166.8570827	167.5054567	171.4459818	630.0090075	6962.673338	0.05383772717	0.1029588917	0.08508168303	0.01028864572	0.02053315925	0.01456119868	1	0.04848341159	0.1754938768	0.265703552	40	1
7	478.5477529	202.6783052	-78.95503363	12664.44923	945.6631618	132.3527959	1617.905621	4898	7132.06383	53.49904173	2836.837023	216.4371502	86.9698796	251.1755393	1019.48121	3607.818493	-0.006891463343	0.07424622616	0.01118277318	0.004761701201	0.01634587997	0.00633155268	1	-0.005946722092	0.1140969444	-0.007317865014	6	0.9998563742
7	500.4881441	479.6264407	-85.5355717	15006.03675	1535.771967	405.5986976	1929.049777	5809	8943.48913	58.85596356	2448.047021	276.9695962	100.399703	188.2644851	917.7175198	3101.066199	-0.006096002706	0.1054960098	0.02862381024	0.004201025704	0.01282130428	0.005917204617	1	-0.003510466749	0.1790379044	0.05494998068	12	0.9999999997
7	506.4813738	667.1048468	-25.41360023	8307.417631	435.9994517	444.2344686	1771.171724	3170	2703.623656	44.68828002	1942.754909	151.1521054	127.2549006	188.8923352	707.7801049	2049.221182	-0.003466010995	0.0549397307	0.05633841756	0.006213338978	0.01504076712	0.0103726207	1	-5.534096429e-05	0.07605743311	0.1502948697	8	0.9999999869
7	519.686629	345.3686398	5.388816603	9533.959624	511.7240865	200.5000918	2103.53129	3574	3689.468085	48.99454478	2289.896268	187.0076248	84.71087233	236.4345318	850.6254732	2787.564466	0.0005688917822	0.0583451322	0.02265523481	0.005700298022	0.01772109244	0.009829625462	1	0.000631448543	0.08176081658	0.03381750416	7	0.9961054238
7	541.2456711	173.2335202	1916.190973	11007.0772	96.22526081	1661.352095	2309.545177	4148	2174.863158	390.8544229	2079.685994	123.8803718	376.6989511	314.7029045	757.7752865	1536.772693	0.172610528	0.008705781561	0.1472838407	0.01414639777	0.01165729095	0.02035597251	1	0.1463824387	-0.01696351818	0.5065006315	54	1
7	582.6740582	415.9678239	2011.401348	11455.37306	619.9569895	6.387164411	1926.112283	4443	5611.410526	478.3403314	2640.296753	186.4447422	126.8535058	191.7759042	952.1486638	3753.363293	0.1748282848	0.05491457177	0.0004508667527	0.01208318208	0.01502284355	0.01320263955	1	0.1376097584	0.07253903081	-0.00357435984	55	1
7	696.1056117	123.7613222	971.8902195	6163.877574	645.0155372	780.8527651	1324.360919	2485	7611.810526	172.3611564	989.6992707	138.9520064	163.187694	166.2593703	376.1205276	3245.692433	0.1565981866	0.1080766777	0.1247656977	0.01610396298	0.02025647539	0.020612357	1	0.1334035213	0.1867387294	0.4281081577	60	1
7	744.6640709	246.2709631	402.7080714	6268.227191	661.2099057	563.0287978	1443.278155	2471	9165.311828	113.829563	1217.214008	144.2208856	131.7062259	247.9586791	457.3615175	4566.373604	0.06518602321	0.1079823196	0.09109645185	0.01357804933	0.02168912652	0.01762133611	1	0.0580532687	0.1859690417	0.2895089477	40	1
8	6.464380176	257.6451029	553.6334072	8842.125758	939.2849072	769.6558021	1575.301401	3478.5	8516.935897	138.6235174	1732.224989	209.8537116	192.8644171	196.8019594	668.4739272	3753.89864	0.06326323582	0.1014089254	0.08752473018	0.009088076133	0.01580372116	0.01579948434	1	0.0561506952	0.1723257259	0.2763441587	40	1
8	146.6310691	170.3023964	3503.93034	11659.98436	203.0560024	770.1790329	2255.849613	4359	8882.457447	792.6348042	2691.895112	152.2566376	296.1135601	218.4429336	946.2583195	4929.991903	0.2928941511	0.01925179716	0.06197575741	0.02077328635	0.01560445369	0.02590430577	1	0.235773301	0.0005962815371	0.2369861473	70	0.9999934241
8	149.5057255	130.6850959	787.5395318	12773.81317	738.7793624	402.5102423	1584.52213	4811.5	10199.57447	187.7568084	2556.679218	179.7981201	144.3705782	167.4553089	924.0065828	4566.957097	0.06096507578	0.05830494708	0.03163709608	0.008682286482	0.01365358936	0.0108376933	1	0.04939940826	0.08155767917	0.07910161506	35	0.9999999486
8	212.2842539	479.2890894	5995.403109	12655.28661	2306.563126	-225.8546464	2215.447438	5478	21214.93684	1657.675781	3373.101424	500.8004968	260.371393	188.6992642	1331.63616	13111.91803	0.4764680273	0.1826186566	-0.0187326378	0.02231322335	0.02238431697	0.02469603092	1	0.3781944838	0.3322384864	0.004106343461	87	0.9999999992
8	228.4249017	639.8156887	11647.86811	11099.4598	1169.29746	-909.9179114	1647.422979	4657	2050.364583	2921.009796	2893.730619	316.6162725	485.8880095	254.8065536	1159.556385	1397.560658	1.035683014	0.1074320226	-0.07081556436	0.0360529546	0.01476272059	0.04958877187	1	0.818274562	0.1713394486	-0.05148939324	96	0.9999999999
8	400.5107128	227.6988316	7152.386113	15060.89853	3443.007422	-292.5419938	1910.23538	6591	5163.494737	1575.708082	3147.91963	780.6258634	326.1129102	293.9411047	1366.55269	3575.555722	0.4894959627	0.2383088866	-0.01659606484	0.02123444495	0.01803595756	0.02615588329	1	0.3895650786	0.4467886185	0.0167463414	88	1
8	473.2691468	117.4804101	-19.89370076	7723.897057	804.0122269	1397.890988	3086.503553	3337	1415.602151	86.07684563	2991.869416	521.8569338	553.9831235	2251.967157	1203.261212	1680.635964	-0.004273867149	0.1197751091	0.1657145748	0.01774687338	0.0584978628	0.08469633814	0	NaN	NaN	NaN	NaN	NaN
8	538.3133139	75.52561418	684.5151566	11782.33493	1212.15896	337.4211275	1336.093664	4652	15193.90625	133.9003198	1615.227841	229.5728743	107.3440365	186.1764694	615.7429839	4794.073668	0.05883196513	0.1008305314	0.02901830763	0.007734574829	0.01593547256	0.008427266279	1	0.04813898889	0.1689607038	0.0711327192	39	1
8	565.69215	436.4377021	-60.58989032	13682.16574	4354.618745	109.0876889	1510.91245	6225.5	8472.446809	85.59328905	2642.825076	746.0598836	78.91923731	203.2306637	1127.743876	3786.740803	-0.00413301773	0.3241425702	0.008631889737	0.007260118039	0.02191661989	0.006394320537	1	-0.0001962949598	0.6280783409	-0.005815400132	24	0.9999999841
8	606.5595671	123.6050614	-41.94251605	9029.789368	173.2728834	467.1169666	1422.943007	3286.5	4638.16129	43.64507851	2093.737757	131.428011	120.2307807	190.1524794	750.5341588	2900.062448	-0.004772109705	0.01928202834	0.0522408425	0.005436898903	0.01687204519	0.010289509	1	-0.0019435838	0.00255594441	0.1343006312	3	0.9990634568
8	683.478629	472.2871567	-131.5857944	8779.768462	832.7126973	2021.985264	1832.49805	3462.5	1396.115789	47.82431099	1191.677835	152.0891292	307.8003173	206.3064299	455.9804564	603.4404175	-0.01531337636	0.09585636045	0.2285003198	0.005362542502	0.01671872261	0.01543731431	1	0.004295919405	0.1668229956	0.7499408752	15	1
8	707.5984498	417.4895825	-2.601853745	8059.839824	788.1351078	99.14713872	1550.816908	3106	1971.673684	49.84402325	1738.513204	194.543643	65.32939333	184.9100601	652.4731446	1157.478013	-0.0002780239018	0.09782413609	0.01244329048	0.006483319375	0.01729384071	0.00798685035	1	-0.0002315577642	0.162599813	-0.0004708743903	11	0.9999966166
9	85.61845257	347.9459941	12.06800568	11432.1513	1033.910782	351.3942868	2080.497079	4415	882.4468085	60.20948255	2128.647795	241.5280739	88.37838604	215.5060706	801.2060667	703.8717903	0.001248834713	0.09074208899	0.03102909489	0.005654717917	0.01424544699	0.00706233739	1	0.002299384412	0.1487203544	0.06446240956	12	0.9999995827
9	88.23047054	140.4893777	2679.1431	9635.007197	2108.927576	536.0760691	1814.439299	4186	8691.053763	688.6064486	2273.583015	476.8727106	256.1489336	201.7243604	942.1121947	5267.67039	0.2797372955	0.2206122074	0.05633890059	0.02175537288	0.02322931474	0.02550812746	1	0.22788922	0.4147318327	0.2221486452	79	1
9	103.5027164	119.7433468	1757.937334	11009.57769	1004.884647	496.5642551	1843.893268	4302	4442.553191	307.2917067	1787.307821	236.3944883	156.4343696	194.8299489	697.1395138	1703.761825	0.1584659161	0.09280078307	0.04676105203	0.01227095973	0.01562608297	0.01531678403	1	0.1286944723	0.1523532445	0.1557347414	59	0.9999999999
9	234.0491596	170.3299952	1548.297341	9523.53196	4229.291034	65.94628376	2200.157151	4856	3732.789474	524.868375	3026.024184	1292.082704	142.245295	313.5862898	1445.479192	3389.908161	0.1637103311	0.4291724617	0.006517302236	0.02096049939	0.0420108652	0.01966857764	1	0.1348382854	0.8427938626	0.02965678547	68	1
9	239.605373	397.6721771	1913.997913	6215.999992	569.6354171	65.94479092	2067.771556	2546	1044.802083	1260.351585	4245.449385	407.7741713	159.1687789	383.9713444	1631.33207	1643.819606	0.3037304321	0.08697849088	0.007079103938	0.03300212493	0.03350543436	0.04134309077	1	0.2412171188	0.1377718562	0.0505656856	74	0.998457555
9	242.2702102	51.35742342	3070.287251	10342.44666	600.1601759	609.4404091	1972.282086	4064	10531.8587	648.6008188	2051.975667	147.6640336	248.440223	202.9309833	736.0075866	5892.78168	0.2936173862	0.06010058783	0.05454266404	0.01748418995	0.01686009285	0.02352538917	1	0.236393408	0.08434623335	0.2128109398	73	0.9999978355
9	266.9283659	545.5887447	3990.866661	8367.867748	786.0703626	751.2131393	2228.927169	3507	2933.16129	1629.043171	3369.798764	359.2402459	360.6094413	892.7291938	1335.87303	3760.175008	0.4856277521	0.09465037766	0.08738973371	0.0377560334	0.02190743073	0.05970504799	1	0.3922841799	0.1552027691	0.3731105809	86	1
9	718.2781045	475.6706732	846.5363225	5286.304775	781.987783	628.0985786	1512.396435	2185	514.3478261	265.3393841	1738.602188	292.7316976	258.0848838	177.4048581	703.6400991	502.6190184	0.1648660511	0.1512271317	0.1304413618	0.02071387965	0.027730404	0.03016964423	1	0.1410671753	0.2756612702	0.4515093087	63	1
10	25.72039543	399.4688973	6.197485818	8389.986641	87.96101016	99.06930815	1653.992516	3065.5	1777.204301	37.58011028	2467.598472	117.2490808	70.50465701	236.3914622	846.552008	1589.132615	0.0006661962964	0.01108501243	0.01232949968	0.005279483578	0.01646999417	0.008872611332	1	-0.0007900352248	-0.01585553482	-0.004040236041	1	0.9103310555
10	56.54266197	419.289062	1992.550744	12570.85488	2642.701339	525.9221352	1676.208172	5256.5	5231.421053	449.072773	2755.887541	555.5785098	192.7259204	261.2974118	1093.093432	3111.169318	0.1582264395	0.2125644073	0.04140578758	0.01166550786	0.02061275898	0.01440223458	1	0.1298911705	0.3985363316	0.1416725807	65	0.9999999823
10	75.76613033	469.4243274	11338.28644	11496.84276	1122.784038	-725.3466812	1577.008114	4745	683.287234	2806.253299	2961.792544	296.5838451	550.6231406	238.0247294	1155.287814	412.6389143	0.996968537	0.09201312648	-0.05363782417	0.04222320367	0.01923776218	0.05749065633	1	0.788536503	0.1405620705	-0.001085185533	96	0.8529511395
10	87.50890016	442.6855655	3899.85408	13056.58839	4050.997549	-183.1671651	1676.206913	5934	9596.765957	760.1509554	2424.831204	756.1256973	195.5310555	213.067911	1057.054209	4137.18209	0.2899757268	0.3035502493	-0.01340522146	0.01608053506	0.01840214969	0.01607970046	1	0.2319496103	0.5826449197	-0.01562748682	80	1
10	100.2068791	613.3553788	1447.962979	9533.538772	815.228639	1266.075541	2013.69916	3671.5	1641.702128	299.01789	1680.928762	191.5358285	281.7005512	338.1075034	628.3204055	793.412147	0.1587726649	0.09137078102	0.1312752729	0.01340559491	0.01713631667	0.02114148739	1	0.1353818974	0.1525997764	0.4506731935	60	1
10	123.5842614	227.8597646	3079.406673	10236.7234	2228.04172	-26.97336388	2137.000751	4492	1980.947368	941.7769214	3064.128153	703.050223	186.6615419	249.8057915	1300.204953	1446.177996	0.3098675382	0.2214994987	-0.002953930757	0.02781391805	0.0256704555	0.02415145972	1	0.2473538398	0.4140894132	0.02222864448	78	1
10	146.8471333	693.9113657	-25.28778085	10548.50837	2303.601346	76.61108673	1348.659107	4474	8763.846939	57.08691079	1560.769598	345.6397593	75.45139853	181.8442863	630.5913248	3600.086251	-0.002637335623	0.2208553476	0.007619931055	0.005847327927	0.01472732199	0.007264067759	1	-0.0006327497175	0.4155413482	-0.0130385249	21	0.9998911594
10	207.0582595	645.2347306	13.22681029	6447.7306	39.88503358	108.6075651	1848.754852	2390	1213.442105	39.4212885	2583.841606	111.7123885	83.95270958	304.5965321	895.4467386	1390.139957	0.001822126392	0.006331204169	0.01815462456	0.007459933101	0.02694536472	0.01409895366	1	0.0005044515037	-0.02542417116	0.01636834447	2	0.9999965778
10	215.0214897	478.0533491	-278.2894561	17133.44406	1566.504865	3874.430127	2289.837528	6559	1529.088889	94.48805232	2274.281725	290.5007364	601.2811931	224.6083854	884.7094009	689.4828651	-0.01783910711	0.09378484172	0.2286785273	0.00547694613	0.01222449299	0.01648669335	1	0.00226772978	0.1625873151	0.7498987295	15	1
10	222.4245518	319.3537825	-161.939405	9673.746359	368.3646545	2552.290572	3068.468428	3838.5	2662.074468	89.11565032	3523.898558	245.7656677	867.3322121	752.5285782	1289.867994	2710.613497	-0.01521424948	0.03612871459	0.2534277941	0.01069535102	0.02858331192	0.04229807589	0	NaN	NaN	NaN	NaN	NaN
10	226.6658371	407.5544932	-1.646396994	6817.484933	-4.582264047	548.0866385	2198.863074	2536	921.9148936	46.86681793	3607.36182	125.0060447	268.2495359	388.3192584	1274.710787	1012.422089	-0.0002990415338	-0.0007062397341	0.07684114079	0.01101210587	0.03201491085	0.02076224974	1	0.003199253241	-0.03767015637	0.2203979635	3	1
10	241.3459576	174.7064313	-55.05095242	10483.5896	1541.031484	178.5938905	2828.603678	4327.5	3566.096774	76.35580653	3786.504492	597.7882805	103.2211909	468.6355756	1501.298962	3096.812316	-0.00454649161	0.1430968024	0.02038933323	0.01053201315	0.03397791547	0.01300640053	0	NaN	NaN	NaN	NaN	NaN
10	297.2154673	572.7136783	-19.41269498	8665.306191	363.6780904	583.711408	2219.867983	3227	3160.797872	49.65951793	2947.388701	173.3670929	186.3282857	228.1772705	1064.876972	3703.170596	-0.001930150196	0.04398000281	0.06781949893	0.00697343357	0.01853461216	0.01120651146	1	0.001881129729	0.05393232557	0.1902858014	8	1
10	313.9830378	505.5610224	1326.504227	6662.895825	-54.41350416	132.6500415	2533.792608	2427.5	1128.692308	711.1704502	3727.847828	130.2722959	154.8776233	481.8808729	1321.984785	1444.229889	0.190598615	-0.0073580046	0.02150396029	0.01977079494	0.03211473309	0.03324931317	1	0.1508405836	-0.05489625164	0.07109977016	52	1
10	351.765406	268.2215893	-146.5224428	9520.157352	823.0643063	2377.969956	2491.935764	3770	955.7684211	96.37455969	3440.462411	356.0037387	817.5188242	314.343612	1312.934596	802.786536	-0.01556666459	0.08627758685	0.2431250102	0.01181924292	0.0232802295	0.04778336425	1	0.005069226994	0.1476711504	0.8005428011	15	1
10	368.6475645	431.8721294	10.60530234	8303.790145	3487.560703	287.0108444	2048.450727	4179	1289.978723	81.69310382	3060.896676	1360.090755	136.8872939	289.5446336	1484.318945	1436.319445	0.001929179101	0.422937638	0.03713818607	0.01219782955	0.04658730676	0.01526094535	1	0.008292702105	0.832354365	0.09892198307	29	1
10	379.1681286	146.06546	1845.954229	10787.49667	46.41109002	643.2856152	2092.470084	3952	921.7395833	658.0428194	3746.30015	157.6505332	300.3984576	308.8655942	1334.034825	904.8945416	0.1719219763	0.005854294456	0.05484142379	0.02050943696	0.02466601246	0.03335641585	1	0.1387203733	-0.02631454846	0.1836402103	53	1
10	389.2000608	614.3739183	4184.508014	8925.19242	2006.119029	-226.1135078	1773.460015	3949.5	2669.734043	1545.750592	3256.178613	733.6335297	256.9427007	199.0123932	1379.072747	2974.061761	0.4772706146	0.2223454861	-0.02504771082	0.02844452246	0.02732293984	0.0390011162	1	0.3789464487	0.4137218919	-0.01619291858	88	0.9999998255
10	532.3984098	367.6476195	1845.588408	10976.8032	971.3718525	137.937433	2403.397524	4352.5	2066.094737	612.1920529	3745.170053	371.2024306	150.9044053	338.6907014	1423.303136	2092.003499	0.1666268245	0.08572555303	0.01369827088	0.01844368652	0.02342206192	0.01891914459	1	0.1325561832	0.1364873993	0.04196518507	58	0.9999999994
10	572.9792687	361.317847	3673.61287	12598.11071	668.0034637	922.3538004	1988.767578	4849.5	11218.97849	908.5621808	2942.470358	184.8449937	291.1401085	215.7469434	1063.691591	7758.383407	0.2888552361	0.05579468629	0.06933117099	0.01595010853	0.01556074439	0.02212927812	1	0.2336688488	0.07608248581	0.2631497599	73	0.9999998545
10	617.0189646	235.4347494	545.3040691	6340.65218	43.41727236	94.94395748	1800.896997	2359	3142.758242	194.5980317	2154.438437	101.6233705	102.2714268	240.4869668	754.1047817	3451.039384	0.08978945378	0.007810341527	0.01367332431	0.01379969489	0.03107902377	0.02055674466	1	0.07021482227	-0.02321976573	0.02109508083	30	1
11	7.407720458	167.6970107	2229.844065	7753.266575	128.0442572	402.5391472	1314.067727	2852	311.75	425.5289122	1490.226207	114.6519271	188.1344799	164.6429866	535.8619118	158.7122206	0.286896439	0.01693383671	0.04932161941	0.01840390177	0.01632335637	0.02522230586	1	0.2299957883	-0.004604441661	0.1913527082	70	0.9999966176
11	9.79096116	612.5390809	3005.16355	6864.118719	100.4965299	-190.1730236	1388.980485	2570	7757.580645	666.4276553	1452.476478	96.06905854	172.187359	170.2793031	519.2237387	4330.46497	0.4590429248	0.01502408167	-0.02946728743	0.02429972829	0.01595242302	0.02796503114	1	0.3609865518	-0.01281775882	-0.04392669216	81	0.9999999942
11	11.99032479	134.5353119	39.88671896	5688.564032	516.0852439	253.9978871	1133.570387	2187	873.8777778	46.33277338	1920.176385	196.14778	125.0781569	174.1199945	702.8161291	780.043586	0.007928753805	0.08976335461	0.04778501242	0.01299551106	0.03706494467	0.0163691749	1	0.008884292641	0.1472886264	0.1244381825	13	0.9997494837
11	14.46280536	202.2734842	1582.396456	10030.4365	3100.438148	-60.8812163	1328.295424	4575.5	9606.408602	311.3083338	1703.674577	497.6963316	120.7341234	230.6649973	732.1604749	3586.376987	0.1574732978	0.309407549	-0.005743566209	0.01509445089	0.02479254199	0.01299676209	1	0.1271381091	0.5959923295	-0.01925001013	66	1
11	24.02220341	280.137975	-132.0752881	12287.10127	1260.090993	1292.903846	1648.38617	4750	8253.484211	61.5105072	1736.207817	198.2293044	212.5722449	193.5232805	639.9816854	2410.454856	-0.01083197251	0.1072173874	0.1071406826	0.005738357278	0.01450187326	0.01093908763	1	-0.001249025572	0.1855795532	0.3279189692	14	1
11	40.67465747	176.0357002	2527.544246	8451.655486	825.2983598	-101.8702446	1637.38526	3380.5	3350.621053	677.0822284	2237.896748	233.3669947	156.1533894	206.9314686	849.6737003	1992.404893	0.295966217	0.1000906438	-0.009763596858	0.02410022336	0.02203998519	0.02349423359	1	0.2339444169	0.1641700063	-0.009488994656	74	0.9999999549
11	53.36652316	238.5377777	3912.213226	13796.96785	2926.406776	-167.6369422	1443.378879	5832.5	4861.387097	699.847029	2294.204564	492.8920161	201.4086526	207.4285031	923.9309869	3293.325044	0.2830541934	0.2139451693	-0.0120597687	0.01750111097	0.01863684531	0.01532803397	1	0.2251978098	0.3984085337	-0.01603243013	78	1
11	56.64233775	605.6151858	8903.108093	9115.477659	594.0831293	-590.9515237	1469.173128	3731.5	14105.15217	1840.032188	1978.090218	154.019093	377.7542552	182.2226439	752.9745684	7135.959795	0.9591081367	0.067209247	-0.05627013997	0.0428527542	0.01655573532	0.04607415533	1	0.7578222451	0.08972305236	-0.01998043964	95	0.9999612662
11	63.54635607	591.8771611	3042.08219	7006.320824	1473.070962	-222.2506972	1423.166275	3092	2460.307692	1088.253579	2427.534029	490.4244579	207.5754116	147.5845283	1008.654762	2995.550466	0.4491763172	0.2094317094	-0.03116031631	0.02708497556	0.03051631389	0.03892121617	1	0.3559191934	0.3871380546	-0.04451389451	88	0.9998949995
11	69.56445252	86.16547689	3450.339865	7995.786837	229.9538846	571.3007295	1327.181697	3008.5	6990.770833	911.8345682	1915.842442	109.7886029	295.9337252	166.0604565	690.2471167	4599.568292	0.4433280247	0.03127033993	0.06826471522	0.0316737033	0.01839708539	0.04202085007	1	0.3561953898	0.02441415338	0.2941292875	82	0.9999997251
11	95.22387743	369.2340498	5399.944906	11306.20479	3611.656513	-234.0912392	2076.603902	5346	4378.905263	1242.771353	2579.626029	769.6497741	235.0351798	337.7424023	1125.756989	2944.924534	0.474917405	0.3131581612	-0.02114133693	0.02395858827	0.02653369392	0.02436620791	1	0.3787344512	0.60071145	0.0004451181424	89	1
11	99.54744609	23.72637474	41.82731324	7407.011495	1602.800039	148.3249511	1127.211925	3087	1433.138298	48.10544987	1077.085827	249.1264265	67.78170598	149.7453054	443.5037896	562.6774244	0.005209659065	0.2179363545	0.02064046911	0.006709414227	0.02123245747	0.008580258584	1	0.006566429885	0.4099681219	0.03409572824	21	0.9999980721
11	101.6721836	235.2978541	-74.00663429	11075.58238	3386.736931	1256.255723	1886.471045	5124	2767.619565	98.06987719	2551.495858	764.9752857	282.2770347	205.3195864	1110.075379	2131.750881	-0.00736187661	0.3084678592	0.1098611543	0.01032672674	0.02286326823	0.01858716835	1	0.00474126291	0.5996779372	0.3460794566	27	1
11	124.4309111	74.55877374	9386.335152	9467.458362	370.0753457	-555.0212674	1506.994673	3793	14626.40625	2068.226386	2084.819715	130.3644745	375.0812403	179.429477	785.4593709	9323.027671	0.971522988	0.03818301757	-0.05909610888	0.05457266248	0.01662698888	0.04700629102	1	0.7670540467	0.02980774906	-0.0281106029	94	0.9999977011
11	132.6199808	106.1249687	11545.38935	11936.68759	1163.325901	-739.0240505	1468.821642	4916.5	2295.926316	2314.011135	2344.394303	273.1103262	477.5919982	366.5195094	931.8835907	1239.841293	0.9735573715	0.1003350002	-0.05741077374	0.04014855887	0.01751442595	0.04712845422	1	0.7697350918	0.1577179232	-0.01933052875	96	0.9999129157
11	138.657581	344.287735	3977.981551	13282.13513	3113.89908	-114.1515974	1724.614713	5767.5	7026.849462	1106.946424	3509.56528	831.8954427	233.6840886	229.3021375	1485.902661	4933.855204	0.3026520281	0.2370604779	-0.009115414457	0.01998759473	0.02451481608	0.02209464451	1	0.2413717359	0.4459244872	-0.0003301377643	78	1
11	146.3531768	287.0199408	-52.55753515	12365.27665	2848.104757	812.1058094	2440.74923	5355.5	6331.301075	71.31689396	3526.264558	812.0038091	217.4366679	247.9117386	1450.40309	5352.324174	-0.004950472836	0.2395160185	0.06816399985	0.007039897229	0.02237669394	0.01399580777	1	0.002436898075	0.4562343424	0.1984333778	22	0.9999995423
11	147.3686393	520.3665577	9170.669437	12512.41591	764.9667442	-504.6695224	2194.294493	5013.5	15170.15625	1999.090805	2615.983326	172.2100867	325.4429007	238.437668	967.5298634	10882.24666	0.7298349467	0.06205340215	-0.03844955011	0.03100768768	0.01519273614	0.03064050568	1	0.5765831849	0.08153358144	-0.01092173437	91	0.9999969022
11	159.6906681	486.4778671	14811.48336	14202.52006	1554.012773	-876.3474457	1695.486669	5856.5	3803.71875	2881.392655	2906.338848	308.320018	560.5537845	275.7568497	1151.475788	1871.064418	1.047074046	0.1116476676	-0.05558456506	0.03214396231	0.01410919784	0.04518350536	1	0.8285712913	0.1805004267	0.004455548676	96	1
11	165.3818719	310.4755866	1001.113255	15231.42024	820.3288553	566.0376201	1935.347594	5739.5	2243.268817	225.6774232	2910.372321	258.6073061	171.6544351	222.828689	1092.688813	1136.14941	0.06623784879	0.05412176577	0.03831243263	0.008579397884	0.0129640268	0.009334898544	1	0.05404491817	0.07316373672	0.1034497864	35	0.9999999998
11	167.3609242	75.97366631	6884.344453	10604.21312	1731.885972	-345.8782222	1562.291709	4502	9400.518519	1668.744549	2460.860033	336.6029693	321.8232401	187.8904458	970.0927275	6995.009743	0.6564377451	0.1604368807	-0.0302989814	0.03566695854	0.02110515085	0.036812031	1	0.5202511694	0.2847989799	0.004422581819	93	1
11	170.4357967	62.93985877	58.8419684	8458.521719	772.8238547	130.81472	1629.695562	3304.5	2981.525	64.37179706	2133.691296	238.212955	74.30265348	371.43636	788.9572669	3566.416675	0.007816154215	0.08902723286	0.01606415407	0.01103148545	0.0253862176	0.009830879993	1	0.006357208794	0.1445775149	0.01368929404	11	0.9996969166
11	172.2164061	255.4481997	9186.274217	12845.68835	324.5958728	-411.5480668	2269.121223	5033.5	11305.95745	2532.317579	3509.641645	220.787018	443.8009715	1424.326212	1268.713188	7015.559822	0.7123950634	0.02460902562	-0.02946770588	0.03098248848	0.02534827714	0.04563005159	1	0.5628244701	0.004973024412	0.01493211536	90	0.9999999997
11	181.6994146	761.4723498	2103.488372	6849.813502	112.1727079	-121.9470476	1267.355445	2567	3485.333333	481.2841718	1593.047363	98.57082734	112.1875518	165.6627188	565.6994113	1898.861574	0.3072411897	0.0166191303	-0.0184074269	0.02150024496	0.01606035612	0.01831645235	1	0.2410068188	-0.007963707925	-0.04031251282	69	0.9999999993
11	182.1708552	48.58182674	-104.3820792	8423.138423	402.6055405	1863.280761	2005.209237	3182	2225.197917	66.40319816	1525.654636	135.749146	372.0917409	270.9875869	554.232767	922.3498551	-0.01238606588	0.04848932462	0.221086575	0.00811017278	0.01673685696	0.02493598723	1	0.005348549238	0.06907509608	0.7228940297	10	1
11	186.3071911	26.55307292	-112.1601709	8533.16385	434.3126374	1833.349754	1610.439775	3172.5	3752.87234	63.20200108	1449.558996	158.3989676	344.1418458	210.8948091	534.4395694	1589.165239	-0.01487220515	0.05086141754	0.2140724515	0.008344877408	0.0183971233	0.02413552154	1	0.002868395046	0.07370918648	0.6979361158	10	1
11	187.7145218	652.5386684	5454.105468	11659.44776	1265.293037	967.6579917	1930.691822	4797.5	12778.97872	1282.447841	2597.219521	282.4274221	324.1335539	546.4045723	1002.462878	6105.751866	0.477341995	0.1064961423	0.07634691468	0.02326983925	0.01542814882	0.03354747693	1	0.3850209217	0.1792185811	0.3331254599	86	1
11	194.0415109	126.840147	-62.73847178	15385.89007	1556.574035	391.2587778	1674.699338	5943	6785.536842	57.75656795	2313.508036	260.60006	82.48831175	231.0113736	862.3435544	1904.246251	-0.003919308256	0.1016659017	0.02608858234	0.003995056717	0.01218152909	0.005525045821	1	-0.002028989666	0.1710461458	0.04645575026	12	0.9999983683
11	208.5412163	85.64194007	10275.58292	10109.2239	1136.637193	-684.8132161	1545.504561	4211	1728.904255	2682.940705	2741.497096	303.4377641	496.1897989	208.9718715	1079.782549	1219.573238	0.9965667936	0.1089769331	-0.06467836799	0.05222087936	0.02191980629	0.06071202515	1	0.7876266907	0.1750470577	-0.03904232298	96	0.9999999958
11	209.9806491	65.3632093	612.5823514	13163.81604	716.7721422	2620.952092	1739.021222	5007	10280.5914	146.0993645	1847.278309	161.6854884	434.8972872	200.2615051	640.7505883	3964.989106	0.04843534437	0.05420234691	0.1947982496	0.008246716337	0.01455924017	0.01822521328	1	0.05184346193	0.07937291182	0.645421197	37	0.9999999406
11	216.6311967	262.4239819	1466.273521	8541.736323	3457.382701	119.5047917	2439.289888	4280.5	2008.648936	572.0442002	3395.36167	1436.971183	138.4522332	389.9074719	1638.533895	2050.317671	0.169293116	0.4211644933	0.01453106871	0.02526883878	0.0496486926	0.02340137666	1	0.1397755872	0.8265795574	0.05859765632	68	1
11	217.696565	7.300155502	1474.678261	9297.098402	161.0635864	1195.801031	1477.033864	3450.5	5324.643678	364.9174119	2053.438398	128.2912991	328.5287631	197.4541064	710.4178986	3161.006125	0.1569852434	0.0189452124	0.1284288436	0.01585751829	0.01693821621	0.02610530887	1	0.1326544955	0.00350857555	0.4374967898	54	0.9999999628
11	223.6415154	366.6178545	1291.669772	14830.39309	271.636278	190.9987604	2378.877215	5449.5	12110.15789	309.5315524	2987.932737	147.4834755	134.1995207	246.2069546	1065.131601	5142.777843	0.08815836052	0.01852051893	0.01303325764	0.007589844518	0.01100141987	0.009803944385	1	0.06902804546	-0.001198031016	0.01890356325	30	1
11	229.5389262	237.3115998	4644.913046	15899.61311	3718.097116	-106.9053927	1682.976278	6894.5	8337.43617	1107.479923	3539.438842	920.4611147	217.2342016	292.4737408	1561.983415	4261.418898	0.2958858295	0.2445236858	-0.00763956917	0.01844279941	0.01900999033	0.01628991185	1	0.2362100236	0.4613853591	0.003549764557	78	1
11	235.7074759	110.4978916	12657.55219	12331.82649	871.569742	-792.1861651	1878.00412	5090	10168.27368	2682.146682	2776.408502	206.0382815	559.6919517	250.9269799	1063.066149	5605.240159	1.001368382	0.06773308315	-0.05858540771	0.03965347799	0.01658884921	0.05084646635	1	0.791296469	0.09039173654	-0.01828373788	95	0.9999990493
11	241.8383806	615.7918642	2093.860994	13060.86873	638.3961832	1808.843399	2252.319734	4991	1262.673684	458.5805251	2691.871487	190.0319852	406.4619194	229.9700232	992.6318864	769.9615691	0.1616554205	0.04801296346	0.1403013372	0.01139307991	0.01206846683	0.01857500053	1	0.13771673	0.06372083671	0.4811416496	57	0.9999967742
11	245.3350761	326.3495452	-64.43314047	16125.76537	1659.5729	457.8937376	1934.922271	6220.5	6663.225806	63.6544526	3206.85417	433.3310839	124.9240383	225.3570945	1263.903011	3012.368035	-0.004187270813	0.106705315	0.02788574368	0.004562505461	0.01577578692	0.006361065955	1	-0.002029232975	0.1814833561	0.05286229173	12	0.9999999878
11	301.3008751	161.3132948	14641.28073	14131.91492	1005.634182	-787.9392095	1830.464064	5728.5	10507.25806	3545.279091	3523.117039	274.5450848	560.9367026	292.2210747	1374.007996	6468.203065	1.017206796	0.07453760445	-0.05549644486	0.04898775546	0.01800484135	0.05173101919	1	0.8042438408	0.1043864253	-0.0035821821	95	0.9999999923
11	309.2605216	259.2986057	7071.560889	15130.60184	974.8309385	1442.488611	2290.534596	5924	11580.65263	1893.200727	3743.54004	274.4246514	564.432722	229.1049073	1450.216119	7411.673159	0.4698465193	0.06922255495	0.09261571503	0.02555252934	0.01547298623	0.03717723935	1	0.379738927	0.1032088212	0.3867104193	84	0.9997790401
11	316.4845724	717.2110295	4503.869765	9574.698419	2211.545907	-308.2936994	1545.353656	4313	8056.774194	1125.988678	2415.03771	541.0504608	196.4036347	215.7368321	1017.887878	4965.09182	0.4608552699	0.2278346154	-0.03151155777	0.02521435349	0.01876748304	0.02095541319	1	0.3654660879	0.4248952634	-0.04232425703	88	0.999999996
11	341.4110377	339.3191806	14.55465953	9922.42042	43.19045809	229.5108877	2104.866876	3680.5	1598.073684	44.00875168	4130.907992	142.2332216	112.5752544	319.2596136	1438.24678	1682.881706	0.001376861979	0.004039392441	0.02292090672	0.005920219895	0.02404727648	0.01206797743	1	0.0004801717373	-0.02995566222	0.03280855066	2	1
11	345.7794542	215.8800141	893.4521118	14706.19885	1571.966249	1422.441283	2157.544159	5851	10537.55789	198.6195947	2633.202368	303.4664603	278.0014506	249.1909347	999.0654713	4928.204426	0.06148711295	0.1062925304	0.09790598591	0.006732593243	0.01638696203	0.01450465633	1	0.0556040809	0.1827779582	0.3123517865	40	1
11	348.7505798	53.52144477	1574.895784	9661.189143	1416.06229	650.9184796	2640.628714	4017.5	2586.967742	390.554439	2248.319635	344.3740164	199.3915834	328.1495037	901.0661173	1614.45543	0.1648289348	0.1494974525	0.06633200721	0.01674486846	0.01819345397	0.02469922874	1	0.136107809	0.2696828009	0.2277150777	62	1
11	370.5681108	404.3285965	-29.11179744	14375.28452	2291.273343	231.9491855	2195.56403	5880.5	3083.223404	68.87792598	2815.828315	459.6955015	82.37582881	268.5247031	1099.599572	1899.849293	-0.002285739223	0.1594927239	0.01571804856	0.004970469949	0.01580860891	0.005719598817	1	-0.0006541099981	0.2896062881	0.01290369998	16	0.9906763271
11	386.6655541	680.4416953	2008.824792	12505.01331	1279.802161	1739.277935	2067.188161	4966	11924.15957	347.1681738	2191.028782	236.6560493	321.7324408	235.2540349	824.059304	4577.487136	0.1554745673	0.1042919796	0.1390108978	0.01343002551	0.01204150461	0.01906169294	1	0.1335418652	0.1794990283	0.477411353	60	1
11	393.0838775	40.65172865	3631.285334	7652.296125	370.5683443	662.4279181	1891.992983	2999	2994.505263	992.7285187	2159.691108	176.9171045	331.0879669	499.2172294	821.7127794	2933.961166	0.4699977301	0.0449584931	0.08124971501	0.04653284537	0.02696887037	0.06013678851	1	0.3786258281	0.05286137408	0.3461337946	84	0.9999998953
11	435.2958141	30.06062151	816.1368862	8873.556236	129.6278242	17.10075751	1663.67351	3273	4509.37234	178.382577	1695.158652	130.819244	93.59970951	278.1341234	601.6641411	2940.951386	0.09104196625	0.0150393991	0.002068334398	0.01085297747	0.01636389389	0.0110188459	1	0.07043272647	-0.008795466591	-0.01883037318	30	1
11	435.5111789	147.7884475	-116.556627	9939.454945	1564.892617	1188.795126	1992.333203	4112	4885.086022	75.6416881	2193.894087	386.6312973	280.2146357	261.1860537	892.4532524	2568.147373	-0.01111484175	0.158995267	0.1204267809	0.007795723587	0.02137834845	0.01184169586	1	0.0003189607192	0.2926032328	0.3762410295	19	1
11	442.3388195	216.4419233	8755.223679	12450.35685	2068.315866	-435.7815541	1988.062451	5334.5	11184.03191	2125.3011	3181.908624	463.0638784	391.7609714	209.1594027	1264.857263	7433.125202	0.7054699435	0.169359393	-0.03426413356	0.03122665333	0.02217013001	0.03947978985	1	0.5591163724	0.3026320031	0.002253347273	93	1
11	469.337908	79.5050254	7764.985027	10807.19853	240.3191429	-449.6215277	1763.290166	4205	8620.829787	1464.221705	2123.878443	121.0262717	314.6005187	209.3001709	780.0634216	6466.716089	0.7111128005	0.02162292209	-0.04060035385	0.03747855907	0.01276760514	0.03342514407	1	0.5609072927	-0.001580673343	-0.02432944981	90	1
11	481.3506677	229.6343775	-56.18334545	17423.35991	335.5813281	192.2148546	1836.94115	6276.5	6305.957895	43.90073428	3802.703896	196.9710739	95.04696121	286.9685242	1381.207647	3444.832732	-0.003336007562	0.02113680723	0.01153609312	0.003274130706	0.01183585863	0.005268263739	1	-0.003886065769	0.004823996831	-0.007339950905	1	0.9939229351
11	489.4542327	203.2732733	-80.13406216	11830.70645	3727.679014	1338.699541	1966.759272	5368.5	1326.56383	92.18855049	2551.99939	830.0966485	279.1677105	210.5983214	1128.745808	832.765461	-0.00738414749	0.3174155853	0.1160487297	0.00905910013	0.02775742588	0.01404414212	1	0.005331089536	0.6183194005	0.3680164035	27	1
11	498.3868757	17.98920507	-7.425017348	8383.865677	803.5916314	414.6197544	1265.095019	3253.5	1592.677419	46.08213568	1702.799094	202.9330645	110.6625828	180.9440841	636.3560105	1332.201636	-0.0008565895205	0.0969829633	0.04885792888	0.005871092192	0.01905991001	0.009590722312	1	0.00208065927	0.1622485062	0.1264363763	13	0.9999998624
11	541.5180925	671.1818589	3524.991405	7866.528432	2496.707464	-233.4765303	1587.419502	3703	12600.28125	951.9460904	2086.371224	636.4018436	186.6794917	169.13288	927.4282285	9128.325807	0.4669097301	0.3322146613	-0.02893619064	0.02419197256	0.02973854735	0.02708442513	1	0.3720492115	0.6396820385	-0.02785976916	89	1
11	556.1388461	307.6306791	3384.694061	7285.321936	1150.328187	-90.29097179	1975.088437	3168	3614.645161	1648.920289	3432.1908	538.462032	236.0984477	274.2162315	1407.262414	4644.622205	0.4895172108	0.1621686795	-0.01188587461	0.0417679804	0.05218389502	0.05192097874	1	0.3887998485	0.2903270147	0.03021209714	87	0.9999999992
11	696.5259962	288.5836275	1375.973419	8025.198929	776.3131686	45.43750539	1699.119603	3212.5	685.1145833	298.8552855	1764.414748	201.2522005	108.9478617	189.110969	663.8947792	433.5696112	0.1672686287	0.09522704924	0.00568708714	0.01392390246	0.01906115989	0.01583152928	1	0.132596896	0.1557269946	0.01452863137	58	1
12	6.870958811	443.8901724	4566.436087	10102.2825	1679.068273	-259.3589223	1706.815123	4350	18530.04706	1066.149712	2329.700023	316.9182839	254.2368432	171.8931716	901.3836369	9404.391504	0.4459425007	0.1649041597	-0.02762166852	0.02270798744	0.01993610252	0.02860598565	1	0.3529473153	0.2956920573	-0.03465221605	87	0.9999999996
12	11.19880457	311.2536941	10.91890067	10980.50415	995.9866889	181.3591948	1685.527683	4285	5934.357895	53.14976588	2459.768884	244.7210479	110.0284984	549.0469957	890.919981	2750.455792	0.001239425347	0.09430771984	0.01764326614	0.005307077756	0.01633913829	0.01332673698	1	0.001321482367	0.1555504459	0.0178879852	11	0.9983191378
12	16.16879712	648.7304737	45.38682372	8569.951291	816.3333774	381.9360711	1102.704071	3287	7336.6875	43.17981632	1372.608531	162.1003686	97.73220741	143.5171817	503.9552926	4300.10751	0.005564176969	0.09998872273	0.04507009949	0.005284135078	0.01589877148	0.009172405106	0	NaN	NaN	NaN	NaN	NaN
12	17.49666529	202.7005646	2739.71917	9645.74776	2887.651135	-160.8096462	1451.924436	4377.5	5194.829787	558.1190653	1844.018465	562.6251746	164.6848118	237.6238013	822.8015925	2989.943041	0.29551978	0.307602778	-0.01580051451	0.02105193736	0.02221062092	0.02002267532	1	0.2362408264	0.590849358	-0.02254795377	80	1
12	18.28719969	46.46093375	358.381081	6583.234284	422.3905164	1187.679795	1091.404442	2491	7446.768421	92.66622957	1034.01563	118.5031574	227.3416805	144.019315	376.0546209	2556.348137	0.05436886229	0.06430079777	0.1776594202	0.01163155317	0.01922168235	0.02222684504	0	NaN	NaN	NaN	NaN	NaN
12	18.19466046	383.4616242	665.4868342	11247.53978	1912.859625	970.9202346	1715.015416	4705.5	16578.46237	210.9742111	2379.19447	371.9738631	242.7648455	296.8475139	914.7751618	8229.779521	0.05751945181	0.1717662282	0.08338304478	0.01238886713	0.01885266118	0.01393849099	1	0.05231692034	0.31695547	0.2633152163	44	1
12	18.61644184	457.2807387	760.0907022	11958.38811	353.5558249	427.3813626	1687.173283	4440	19577.62366	176.0257087	2038.909486	121.0424	107.8052883	184.4315264	676.1855704	7428.272798	0.06344810665	0.02940648672	0.03525653469	0.007736518018	0.01359043658	0.008342297388	1	0.0512194086	0.02222414038	0.09117581323	31	0.999999648
12	18.6908535	483.4399152	-11.67519755	11490.79257	3590.513164	98.11076981	1370.799653	5184	8472.117021	70.38575332	2145.749433	640.8375908	78.46906987	224.6625425	910.0701818	3278.19451	-0.001103874728	0.3111920397	0.008721697916	0.006642572303	0.02248438778	0.007267778372	1	0.002027766343	0.6014162323	-0.005308911705	24	0.9999998428
12	23.82068153	532.8422117	4083.44584	8506.0332	430.6864723	-202.2983082	1836.22692	3347	6145.642105	815.9886572	1744.608054	156.4458179	185.7767842	225.8640753	661.7322607	2792.388545	0.4721837316	0.05115836343	-0.02503757295	0.02260993261	0.0176396218	0.02537348532	1	0.3723289858	0.06158665874	-0.02402277259	83	0.999842068
12	25.41940923	258.4008647	717.2643518	10280.7795	2357.66505	57.0470288	1570.349406	4353	5885.728261	175.8760188	2029.9128	509.0393514	93.78942425	274.7683957	840.4799912	3476.451551	0.0741006987	0.2315132366	0.005630280178	0.01112153612	0.0255911987	0.009905974644	1	0.06046627227	0.436808235	-0.001850343764	45	0.9999999763
12	28.33337748	504.2966347	1892.500578	12013.46513	1144.599746	519.6780331	1632.545912	4643	6623.228261	357.0328352	1994.161157	206.0898711	170.1654069	172.3895816	736.41212	2369.801207	0.1601481706	0.09868452784	0.04298573427	0.01240028001	0.01375061381	0.0125927461	1	0.1298332181	0.1643022319	0.1431785846	59	1
12	28.11031276	555.5676777	1511.678711	9837.033063	604.4434914	459.02768	1631.810947	3733.5	8917.967742	383.7963393	2211.644975	143.9876195	162.2941615	205.5120817	793.9874702	3411.021693	0.1580055709	0.06070487922	0.04640211625	0.01320416128	0.01748072802	0.01697776466	1	0.1278189549	0.08631397018	0.1531214329	56	0.9999999635
12	29.63968156	168.6754166	2532.128047	8835.682456	178.8793094	1812.562653	1948.652545	3391	13864.84043	445.995015	1540.109617	152.0834249	333.9135516	1509.230687	561.8162255	4236.70417	0.285142352	0.01933369165	0.1987250569	0.01948236047	0.02108529441	0.03750297741	1	0.2400635611	0.005986551877	0.7124046028	71	1
12	32.28928417	109.5454092	29.75126417	9193.99597	1391.177491	170.3097376	1070.48351	3681.5	4013.357895	51.8763031	1239.377847	242.8243134	82.83024908	179.4069739	499.5742775	1089.769153	0.003776038467	0.1547116343	0.01902877044	0.005773889073	0.01780009232	0.008715867791	0	NaN	NaN	NaN	NaN	NaN
12	32.12740997	299.9359343	24.25883778	9111.487941	97.45038291	567.090311	2002.814522	3375	3838.402174	44.40917213	2181.058142	147.2043898	152.0479551	224.0128264	778.665686	2632.127861	0.002695182028	0.01024992402	0.0601895046	0.005934750659	0.02054162014	0.01129010168	1	0.004473631027	-0.01578205961	0.163409316	3	0.9999999215
12	33.50731091	233.710704	-28.14209761	11502.46922	1904.151764	606.3523499	1619.06022	4742	5450.726316	62.92278842	1654.029987	300.6168224	127.7173791	226.5970676	657.7378615	1466.058469	-0.002590202019	0.1684404352	0.05301334353	0.005827413607	0.01601182679	0.008274000837	1	0.00209056056	0.3094243036	0.1433299976	18	1
12	36.67479426	199.6056971	28.08713458	8371.052684	1331.816266	445.0331061	1672.262065	3463.5	1996.229167	57.64804274	1523.420967	285.8044891	110.493025	225.5698077	606.264761	912.2239277	0.003275725325	0.1619588609	0.05625828595	0.00822247069	0.02126760618	0.01331754789	1	0.006911397411	0.2961679735	0.1557544498	18	1
12	36.56222404	411.6592699	41.63497848	8370.253797	2686.998549	165.3742811	1892.798541	3895	3019.861702	67.2390793	2089.548093	709.4871197	73.31152344	238.4263016	950.9637604	1542.676836	0.005574207499	0.313544841	0.01944525527	0.008791618125	0.03100329481	0.01057315977	1	0.00819977149	0.6066105679	0.03374593467	24	0.9986135999
12	37.72970536	457.7339434	-45.88524453	12753.9918	2004.326897	705.1505059	1938.370886	5199	6060.010526	63.35950088	1730.394723	296.0814321	138.4609897	193.2332746	671.547309	1525.618462	-0.003716830447	0.1574585808	0.05536101461	0.005065016269	0.01450284415	0.008093377723	1	0.001208451786	0.2869291148	0.1508331952	18	1
12	38.71693898	279.5090978	-186.860623	11754.42952	613.3728448	2692.727724	2055.69745	4545	5593.484211	84.7306237	1791.51083	164.1601893	423.3700896	221.8512157	669.3373673	1760.586362	-0.01536790911	0.05221697565	0.2257399542	0.007477566159	0.01240804887	0.02055016212	1	0.003386576369	0.07694217003	0.7385899579	10	1
12	38.99944187	680.4400956	555.8681539	8193.694388	859.5118859	210.4251753	1121.4171	3176	10694.32222	111.3858512	1171.8911	144.7414514	81.01523695	137.6178094	437.2876067	3352.589192	0.06970735146	0.1041522607	0.02560837545	0.008852071493	0.01474331728	0.01000954473	1	0.05658591264	0.1755828332	0.06187369479	39	0.9999897156
12	40.64852698	312.3321574	728.412152	11567.16457	217.7587795	1108.658053	2048.711229	4245	11088.07865	155.6748736	2069.140475	142.1217129	224.5135626	241.2951394	717.749399	5146.234939	0.06392478286	0.02000973461	0.09453853431	0.007685707139	0.01477770372	0.01444764767	1	0.05599250897	0.005127187923	0.2977909404	32	1
12	43.59436961	218.6073131	9945.749003	9955.216723	1150.513094	-641.6786993	1571.776529	4190.5	2539.555556	2026.728664	1960.483033	222.331092	426.5322	196.5943291	784.6590311	1046.88267	1.002084551	0.1130214952	-0.06595876289	0.05318347661	0.01595446329	0.04856811509	1	0.791982134	0.1832773986	-0.04207858733	96	0.9999999999
12	43.13544882	472.722379	1733.664571	10558.81512	2354.17153	474.8450088	1933.401869	4612	3393.442105	360.478852	2069.644057	472.9488849	173.5814735	198.9669586	871.3890827	1352.695219	0.1593061218	0.2207622254	0.04509652775	0.01265094078	0.01719176819	0.01633195676	1	0.1311560238	0.4155323984	0.1551215635	65	0.9999999998
12	44.74512104	531.4397814	1904.794866	11601.9619	129.5840107	1597.983772	2134.992313	4310	5054.946809	349.4935439	1987.113094	137.3051216	287.9221085	227.510244	684.6338333	1976.513104	0.1687153631	0.01120549349	0.1363323615	0.01552782009	0.01311119871	0.02273207068	1	0.1424812943	-0.01220481252	0.4674825137	54	1
12	44.51135128	606.4514422	583.0249218	9818.929434	957.6016134	1816.085467	1679.632485	3826	3184.967742	127.0408471	1298.199242	182.4740904	281.4302836	185.8658516	504.1483452	1495.71574	0.05900723003	0.0989707805	0.1897324875	0.01146635748	0.01457109895	0.01703615017	1	0.06054399325	0.1712009757	0.6319338392	41	1
12	45.60129483	640.6048851	1550.434869	9519.392585	933.3531707	417.0048224	1341.316842	3694.5	7726.978723	279.6441589	1620.697179	160.7263149	138.3177332	162.0940398	595.7797471	2099.001094	0.1619629961	0.1006215969	0.04222615325	0.01128699581	0.01395334837	0.0149727084	1	0.1312489668	0.1682447764	0.1410225851	59	1
12	45.80828879	558.811323	748.1391339	10025.24819	4038.128065	53.61118266	1559.784812	4855.5	5486.314607	164.6146578	1833.935008	718.5063193	105.6509263	228.8085964	856.7004537	1934.427268	0.07640596155	0.4001575917	0.005226051215	0.01174337717	0.02252966855	0.01107841653	1	0.06480098431	0.7837186528	0.003862762673	51	1
12	46.65252165	591.313089	1247.871189	7586.063371	1131.305869	455.0912151	2193.873467	3172.5	4512.766667	274.6518285	1495.901261	245.0586706	148.7720892	249.5324799	602.7672963	1807.803684	0.169556005	0.1565624612	0.06232671983	0.01435559634	0.02193373484	0.02035466909	1	0.1396706719	0.2840300901	0.2151054692	62	1
12	48.2450819	624.2061922	1332.150755	8141.756542	1204.731945	19.17966515	1595.835646	3360.5	3570.4	286.2998129	1699.791979	266.9907385	103.4060225	181.1059332	665.3870056	1935.720969	0.1653497033	0.1562557793	0.002545774555	0.0112630644	0.02037459963	0.01368924373	1	0.1317446497	0.2811742172	0.005508967768	61	1
12	49.38731813	165.063843	565.5738316	8742.701928	837.9692295	784.9657253	1735.737892	3437	5127.280899	149.7657053	1794.434896	208.9259881	197.9119104	206.1565381	682.4459233	3387.306033	0.0655112558	0.09990887101	0.08852101448	0.01236108475	0.01793401203	0.01728772861	1	0.05799404886	0.1692602504	0.2802811431	40	1
12	51.34122483	262.4130032	-173.3969466	12762.11517	606.2381916	2707.797036	2097.46484	4791	3171.905263	76.34448675	2169.739771	145.9696134	516.7675793	249.1717731	779.534532	1189.613643	-0.01289398502	0.04757977723	0.2092545864	0.006342597013	0.01240429885	0.02238999204	1	0.004025491842	0.06676109387	0.6814519414	10	1
12	51.48265085	362.2608999	2221.448435	13829.6415	4218.252099	-14.6371177	1692.311187	6234.5	12739.93617	446.9484633	2404.529407	715.2883036	141.5214702	237.7155002	1021.736244	4728.635548	0.1583904696	0.3112866177	-0.001114896344	0.01283300625	0.02147723981	0.01121077434	1	0.1282505227	0.6000258106	-0.002812484555	66	1
12	52.24660942	690.1147162	33.40506062	7486.071613	1225.071079	339.6007056	1104.446977	3051	4271.842105	48.85929038	977.320245	171.2362935	96.52326773	170.1678243	377.9163976	1230.429775	0.004708067413	0.164846226	0.04699657083	0.006809228743	0.01684893816	0.011338863	0	NaN	NaN	NaN	NaN	NaN
12	55.55303153	151.6599608	3031.412022	10331.21452	1616.475763	-120.2206302	1556.200901	4340	9323.539326	573.9947495	1874.873231	297.0871384	165.4924528	201.3554786	745.292908	3135.843101	0.2895236273	0.1576868063	-0.01226451806	0.02026189991	0.02092252983	0.01782023832	1	0.2294883538	0.2826141859	-0.01745236698	76	1
12	56.58654747	213.6060367	1707.653747	10529.94717	3209.686578	-2.909495329	1755.173628	4873	4245.864198	362.6900017	2215.262542	686.2490784	124.7406065	225.1081802	979.6888664	2684.030592	0.1639663862	0.3013269959	-0.0002554698659	0.01778305317	0.02313940292	0.01325956676	1	0.1326058221	0.5795264194	0.001084505375	66	1
12	57.35419722	342.636011	990.5609951	15084.1243	2294.465298	57.35239664	1504.481294	6040	12585.11579	207.6685292	2476.055271	383.2974314	110.7930001	224.8512886	965.4525497	4471.795705	0.06552951726	0.1546218596	0.004014720384	0.008429222889	0.01516710353	0.007663387948	1	0.05236545089	0.278627849	-0.0124720262	42	1
12	58.11584446	662.4355462	7644.783331	8221.313881	254.8350598	-460.2588554	1454.300175	3233.5	16820.21739	1441.606035	1468.938584	112.3014627	314.0832404	185.5363378	556.3681233	7878.811458	0.9438115464	0.03113501231	-0.05905486691	0.04417763198	0.01441291816	0.04057877877	1	0.7448903173	0.01552067485	-0.03463926765	94	0.9999999998
12	60.17587809	557.7994608	4602.987211	10221.01204	2233.416101	-165.6042291	1767.161101	4507	3372.133333	993.506934	2035.105771	454.7770925	222.4187964	221.1124122	860.6678944	1322.589499	0.4546421515	0.2161974601	-0.01648226649	0.02913658008	0.01840994369	0.02350220307	1	0.3614948271	0.4015694419	0.008233313842	88	0.9999995597
12	62.54616131	610.4501927	2585.293418	9437.563959	2822.392012	-94.7976434	1498.477102	4258	12555.55208	619.3127117	2071.524274	587.4427979	165.1745179	202.8929712	892.0456848	7175.879732	0.278921922	0.2957008533	-0.01009773365	0.01732057892	0.02426731129	0.01955690746	1	0.2232848761	0.5667057483	-0.006944109243	80	1
12	63.48046595	629.2737077	584.4456003	9621.992208	2189.301599	17.67607704	1306.017673	4107.5	15534.28261	156.9148559	1901.687081	431.5519784	82.2941683	180.2607648	781.5473227	7494.508963	0.0634120801	0.2277743721	0.002237574369	0.009842977754	0.01858697603	0.009462301276	1	0.05164142711	0.4290697087	-0.01630321193	45	1
12	64.45699463	176.2331387	12.96124319	8228.324797	411.0746368	437.3380623	1796.157413	3101	4091.989247	51.65168121	2197.826633	160.5041076	143.8620879	259.8990231	796.2049575	2524.804119	0.001639637867	0.05165177074	0.05232183365	0.008841292946	0.02263824511	0.01654690232	1	0.003652704904	0.06910279363	0.137328583	8	0.9999985185
12	65.35129289	323.1390898	2171.528976	14164.65211	1163.258579	688.6135908	2026.962045	5567	1623.673684	431.2808528	2737.081938	246.6659441	217.9626393	195.9671461	1001.092025	742.1126175	0.1556095602	0.08375873388	0.04803261017	0.01146981083	0.0125290033	0.0143187168	1	0.1263821155	0.1338212499	0.1591592164	59	0.9998834078
12	68.52337934	382.1525466	787.4710381	12313.05655	2655.69072	1064.749009	1817.723229	5262	2867.56383	180.9076059	2431.472737	523.9130236	259.3832914	203.7310648	985.1953293	1325.453329	0.06346859805	0.2210788288	0.08702463625	0.008955654203	0.01658691848	0.01575046586	1	0.05807150684	0.4184959224	0.2793237833	47	1
12	69.1012402	277.307111	850.4097492	12757.457	4020.82118	40.50535327	1436.457097	5758.5	10502.6383	206.1816927	2393.266842	727.3513901	86.54342865	211.8125609	1030.189072	4702.364109	0.06625597704	0.3174110282	0.00280054998	0.009491381485	0.02023718578	0.007182201871	1	0.05529346693	0.6134741324	-0.0101786327	48	1
12	69.52853166	507.7269535	993.623693	11645.21946	279.770127	128.416851	1935.342951	4342.5	20352.89247	207.0447176	2020.970426	129.9103761	111.5126325	342.4359603	704.4923364	6500.744062	0.08477645263	0.0223682159	0.0117779049	0.007943353534	0.01222444461	0.009750050957	1	0.06629740968	0.006695974138	0.01389252936	30	1
12	68.62737896	575.9253178	4626.29138	10643.21654	158.6978358	802.9069167	1849.532461	4040.5	5642.46988	925.3988723	2127.963403	126.2664493	288.1548677	267.0854813	763.8521749	2150.776044	0.4387896011	0.01570552692	0.07562946044	0.02405691189	0.01392640269	0.02749888359	1	0.3529121466	-0.007293942172	0.318173497	82	1
12	70.38197184	160.23193	-101.1669574	10073.04	215.19153	1118.7112	1820.841886	3752.5	10571.32222	51.14198466	1979.23767	135.0619636	249.8000453	215.3308115	676.0763021	5532.26783	-0.010281281	0.01905426375	0.1106423355	0.00580668171	0.0166168336	0.01360239484	1	-0.001865605051	0.004334175906	0.3368196728	4	1
12	72.66478353	66.43053489	17.55531939	8215.008487	589.4510254	52.23436094	1085.822053	3186.5	7490.085106	36.86472437	1420.399419	134.4998847	61.22468653	170.3910542	502.4600074	3010.103819	0.001972552629	0.07465624744	0.006369501451	0.004482002304	0.0163720479	0.007671800375	0	NaN	NaN	NaN	NaN	NaN
12	72.34051319	668.0817017	500.9788779	8735.764896	959.3434441	669.6506653	1369.276301	3432.5	20615.86022	140.1374226	1539.506913	165.5619066	148.4327412	195.3746968	565.0460067	7686.981306	0.05986080729	0.1115449909	0.07902338926	0.009499701345	0.01642708094	0.01394307228	1	0.0529438146	0.1928830556	0.2462883394	40	1
12	73.61936182	561.4352817	890.9847613	11730.28928	1725.660878	72.33717438	1467.280112	4675	5536.385714	180.6681887	2504.335128	382.6105515	100.604254	246.8650095	965.0173501	2201.455877	0.07374473967	0.1445726328	0.006086604599	0.01970787791	0.01432890109	0.009243176057	1	0.05891330585	0.2579698101	-0.003738230795	42	1
12	74.07501971	692.7362292	1379.459785	7957.639219	779.1957078	-26.47293398	1378.606724	3147	8230.414894	215.600162	1238.44016	164.8271941	94.12785287	170.1494202	468.7283843	2216.990799	0.1740522418	0.1030509408	-0.003074411533	0.01573696591	0.01827087211	0.01318521848	1	0.1374445503	0.1714402801	-0.01417399595	58	1
12	75.55681561	619.9119625	35.35904254	9407.264339	606.1047675	112.4698327	1562.220343	3462	9365.373626	44.82637363	1645.796377	151.4669133	72.23474021	174.7587931	601.5746369	3243.714492	0.004366517478	0.06758703581	0.01311389647	0.005151311064	0.01470308014	0.00738169296	1	0.003063577165	0.1003845832	0.001759640228	6	0.9911152525
12	77.99019411	119.6196447	766.9588022	10860.37945	4462.979012	19.46280199	1516.787984	5242	7036.397849	138.7307264	1712.732024	683.4809731	103.9244915	261.8365424	785.9174027	1878.619053	0.07209410766	0.4090804277	0.001780743767	0.01044529085	0.02504726586	0.009942442385	1	0.0612386517	0.8019778733	-0.008806718278	51	1
12	79.52247804	586.9598404	103.7359905	10563.5326	2208.257076	290.1543523	1667.023905	4465	3003.325581	73.90621005	1862.241342	440.8980099	95.26034689	257.9803885	766.600622	1496.682586	0.01040523395	0.2093881913	0.02893738973	0.008162961047	0.0159501783	0.008427380886	1	0.01120902679	0.3926561389	0.06391420274	21	0.9999999997
12	80.66128922	341.4908162	-4.102533485	16987.67575	3670.413568	216.8704746	1901.430974	7121.5	14010.98936	90.14589173	2122.766322	527.0957654	121.5376004	314.6455509	916.9086925	4038.951175	-0.0002436208463	0.2224526031	0.0134827882	0.005707993404	0.01476244268	0.006916601372	1	0.001745319974	0.4190304295	0.008035701129	21	0.9634148519
12	80.29322154	473.5543456	-92.6456597	12943.10617	1231.757795	1431.435329	2155.608488	5003.5	9087.734043	63.43633908	2081.447003	229.9566798	263.8527221	294.177509	760.7129708	2560.127068	-0.007040739146	0.09580942661	0.1134164345	0.005443878297	0.01471854158	0.0111320393	1	0.0020780591	0.1623186369	0.3502483435	14	1
12	79.96773821	602.455978	90.60981295	10629.95349	964.1490103	271.7027829	1705.086092	4077.5	3561.413793	52.05851872	1679.611427	207.6777926	86.24550877	179.5439243	638.1043422	1088.042616	0.008605876568	0.09322384417	0.02642644803	0.005161790368	0.01587869077	0.008052031842	1	0.007841510552	0.153596191	0.05019621896	12	0.9141208315
12	80.61467778	649.5474759	1394.256455	9183.044536	2731.641829	352.5261266	1404.644043	4169	5593.462366	330.4320984	1995.718496	583.6086746	146.9134094	195.2359736	869.0069871	2726.591915	0.1501625905	0.2877981883	0.03992335609	0.01293099685	0.02217034731	0.01605303729	1	0.1244869681	0.5533162502	0.1375784751	67	1
12	81.31557046	202.4816676	7847.946705	11349.41167	1220.539024	-469.6684627	1892.535393	4704	15772.72632	1610.188295	2316.406885	253.3079009	358.0005006	229.8377861	901.387083	7822.379185	0.6810178482	0.1053588509	-0.04127865303	0.034176325	0.02068116843	0.03785911504	1	0.5381531654	0.1708882677	-0.03037093746	92	0.999998997
12	82.4889084	9.634826253	-19.16881385	7621.784733	458.2862608	737.7266112	1096.712517	2856.5	7071.387097	45.00748561	1157.378425	123.7037006	151.6883585	181.5902275	425.5340731	2601.313807	-0.002451869401	0.06178379537	0.09816320328	0.006220588449	0.01592195877	0.01411763637	0	NaN	NaN	NaN	NaN	NaN
12	82.43067101	436.4709027	908.9602769	16890.63513	1730.883155	1491.839363	1932.598426	6592.5	22744.13542	184.99504	2061.715985	267.0906699	266.4198885	196.232425	806.0482387	7460.863368	0.05511630467	0.1064637347	0.0883720526	0.007989710436	0.01195949614	0.01069953353	1	0.04980556531	0.1828187023	0.2776178757	40	1
12	82.0517348	572.8648093	10914.09023	11448.48009	1103.375025	-659.5486643	1670.138645	4709	3095	2499.992396	2523.498577	249.3102384	412.0512562	252.353723	975.6633823	955.3273851	0.9479345612	0.09700261328	-0.05695123969	0.05245859531	0.01562957347	0.04005216337	1	0.7493218726	0.1510746959	-0.02377212644	96	0.9947917791
12	83.27378103	408.4570062	6914.794759	15128.17729	1484.28876	-251.376192	2021.95181	5991	20470.6129	1485.677251	3005.376302	277.1204726	292.9369658	235.6604508	1115.069863	9159.096171	0.4555336745	0.09987257607	-0.01583105907	0.02339475757	0.015546917	0.02330825142	1	0.3605089969	0.1622781376	0.006164974488	85	0.9999999329
12	84.28675614	154.5471013	-63.2469358	13344.23093	581.7061384	1421.331013	1793.708606	4884.5	3695.055556	61.62569548	2303.72844	179.5137618	277.1560706	237.5686829	819.3404921	2249.389802	-0.004767777479	0.0452798835	0.1052078138	0.004911402792	0.01253340565	0.01103351233	1	0.002501507226	0.05803964588	0.3201530107	9	0.9999999994
12	85.476325	133.9989533	0.03858501334	11412.90034	158.2264006	626.5511106	1717.829784	4137.5	3785.466667	46.91078146	1562.513967	136.4048362	130.7031223	219.0252834	556.9402686	995.8581213	1.091315438e-05	0.01430886676	0.056084419	0.004099264057	0.01211656366	0.009374865059	1	0.002083574336	-0.007566366324	0.1486230677	3	0.9999946035
12	85.48661472	681.9777544	48.87960594	9359.888054	542.4418937	213.6255219	1239.429598	3524.5	12066.55319	38.84701326	1284.75005	126.0779015	73.51673128	183.1267507	462.9938636	2880.876508	0.005035510751	0.05837855022	0.02349230179	0.004696063769	0.01250862623	0.007592900724	1	0.004251863161	0.08182718085	0.0377709726	7	0.9996003115
12	87.61274801	325.6384782	1154.19239	13738.1673	197.8925477	107.519482	2074.450378	5076	7824.073684	223.8331572	2313.592932	175.8746999	129.8034044	259.7248404	813.9821625	2442.37227	0.08815377177	0.01408150754	0.007678854988	0.008069541757	0.01395151499	0.01048930728	1	0.06854821763	-0.01053229143	4.410785018e-05	30	1
12	89.27108031	558.3932548	2327.12058	14269.61193	1292.383746	40.43614309	1896.716384	5514	10392.84946	433.3955451	2455.182675	241.9997097	154.8607436	251.1087341	901.3115596	3614.131996	0.1639685141	0.09655876509	0.002630662867	0.009446328997	0.01452964521	0.01181862167	1	0.1297558574	0.1583763835	0.003153063881	58	1
12	90.19140467	515.016788	697.3913222	11773.10162	2039.113316	1082.300499	2298.49398	4975	22853.46316	174.7891741	2084.9956	323.8391186	252.0157208	273.1825541	816.7223944	11524.34676	0.06135940376	0.1713833565	0.09379427285	0.009611598705	0.02135213329	0.0134271063	1	0.05616454651	0.3165316527	0.3005180488	44	1
12	91.16076861	664.4554348	624.3595493	7165.886068	2086.890671	31.70217816	1331.417608	3188	3587.773196	290.7472145	1662.910166	508.4334156	100.0359786	140.3434055	717.0074731	2087.715875	0.084475256	0.2963039567	0.004379706188	0.05783572076	0.02826522622	0.01568081799	1	0.06960196469	0.5699726421	-0.001287069822	48	0.9996180368
12	91.25441025	753.0355294	29.74194637	7389.116675	432.3288682	299.5720444	1042.045699	2775.5	8784.031579	39.74047838	1122.347118	129.6589763	84.7524449	147.3093265	410.5519263	3058.278815	0.004500700882	0.05918786988	0.04276316166	0.005672093179	0.01662065186	0.009882104989	0	NaN	NaN	NaN	NaN	NaN
12	93.98827692	598.8331087	1766.24178	11188.20093	3263.751479	24.36420121	1680.920687	5054	8608.230769	371.3843591	2259.599673	639.6835394	128.8457873	214.7825924	978.9579729	4070.125267	0.1571001899	0.2967925453	0.002071806424	0.01282211099	0.02218238146	0.01312119088	1	0.1272496115	0.5703380409	0.007443569586	66	1
12	94.60480686	714.3201006	1335.532808	7637.923563	163.1383473	-10.25661886	1375.750812	2814.5	10992.07292	242.6797467	1343.543357	101.8078755	100.6398518	170.7278225	461.3408171	3907.285875	0.174837376	0.02110203745	-0.001646496903	0.01248408236	0.01488204689	0.01407684918	1	0.1369492271	0.002899017997	-0.01221286923	52	1
12	95.28048483	393.2394728	745.2271671	13211.05956	205.2315033	2715.906083	2359.325848	4976	6344.468085	183.8774031	2590.008767	153.1404498	591.5843459	257.3763943	893.6585819	2981.676741	0.05815098222	0.0162234774	0.2044582057	0.009331665932	0.01418501244	0.0230128701	1	0.05974716117	0.001531740033	0.6798892931	33	1
12	95.39354289	579.2950805	47.78629503	11431.32753	2419.181623	1245.49772	2019.583199	4932	3630.555556	113.0406047	1408.180904	341.5550298	186.2321508	231.9816759	574.1145277	2646.87616	0.00426677262	0.2142269846	0.1102680472	0.01102998809	0.01827274016	0.01149142231	1	0.01261594927	0.405727987	0.3465003503	23	1
12	97.42629513	426.7986421	-92.11411756	14822.31812	151.4836388	1724.440332	2258.310883	5414	8472.56383	57.67268509	2080.881385	138.1990369	284.5131968	217.7946025	719.7199622	2647.293333	-0.005807070964	0.01046635087	0.1182164787	0.004220908425	0.01019625149	0.01009558763	1	0.002146828626	-0.01308138085	0.3639478412	4	1
12	97.33120816	482.5617975	-113.9077934	12530.24029	1305.526972	1402.842439	2095.504125	4921.5	11044.09574	68.81426861	2555.21953	250.355572	308.5148743	254.3319919	933.6541663	4267.193304	-0.009799982525	0.1083565848	0.1126924368	0.006421391505	0.0168982487	0.01211849829	1	1.430250179e-05	0.1881249118	0.3475753063	14	1
12	96.87132375	498.3515997	-57.58996514	14221.14618	730.7183635	1549.377937	2090.231505	5332	10035.48936	102.5591051	2697.061105	178.9952654	305.9908143	275.0758422	946.6085907	3735.200833	-0.004204444608	0.05171463026	0.110804204	0.00919685253	0.01347533183	0.01168116642	1	0.003474607337	0.07148451276	0.3400639027	9	1
12	99.15406109	204.5361075	955.6647183	14848.53115	385.2125237	552.7407354	1777.650921	5481	19751.70833	204.254601	2528.045568	169.3361889	158.0767374	209.6176504	868.9365371	6264.089147	0.06353284572	0.02559161781	0.0373202668	0.006801208484	0.01373769987	0.009812304769	1	0.05138748911	0.01445327887	0.09824793453	31	0.9999999977
12	99.60532052	533.8338384	2217.712418	13071.04673	644.764816	64.38640996	2052.691564	4941.5	7226.0875	433.8052603	2552.309477	182.0584125	133.3991374	497.9026676	910.3356261	3059.211465	0.1723855207	0.05068483846	0.005062716227	0.009628253441	0.0144703558	0.011757773	1	0.135954375	0.06403012387	0.01179007118	55	1
12	100.4880739	115.667874	-93.14856899	10285.13172	218.7456764	1134.885985	1768.234726	3840.5	10001.32979	45.86541381	2016.214381	136.1212133	258.2261338	209.6786498	701.6593002	4654.246227	-0.009404910676	0.0213034938	0.1112727694	0.004995471812	0.01554656526	0.01545148729	1	-0.001085953287	0.00897853219	0.3393098752	4	1
12	100.1179403	461.0361322	769.3003428	11065.74734	3225.913965	1057.459273	2386.210074	5015	4040.957895	223.6820263	3160.823619	942.0059019	323.1757686	367.0728914	1364.453689	3054.538465	0.06857042497	0.2908505574	0.09582476386	0.01225673921	0.02443936183	0.01900461258	1	0.06385310555	0.5623270718	0.3139377977	50	0.9999999999
12	103.2387282	731.7811569	3411.885118	7653.627379	170.326646	558.2236827	1275.143961	2882	8147.947917	650.4881098	1408.995965	105.0709224	212.4541179	167.5881813	479.9744248	3206.472341	0.4312347208	0.02301114476	0.07029960011	0.02319039299	0.01657276965	0.02850310986	1	0.3465996153	0.007591787641	0.2981157665	82	1
12	104.4896287	63.03083316	-51.49196884	9743.060659	618.3638403	1003.065902	1239.06881	3689.5	7514.382979	51.60830304	1619.530833	161.9846407	187.7173426	181.7876505	594.9305665	2040.959779	-0.005334932967	0.06223442608	0.1022592747	0.005628729432	0.01502659946	0.01202443683	1	0.002078846229	0.09281233744	0.3103954454	9	1
12	104.1943283	629.5363159	1409.722321	8551.985082	1173.347186	456.6291349	2136.057594	3523	4959.516129	374.1142884	2213.57491	342.228009	194.9010186	331.5948918	883.9011243	2699.370283	0.1615149733	0.1439338141	0.05455887613	0.01422558	0.02189317695	0.02107119848	1	0.1324855261	0.2578177544	0.1856487059	62	1
12	105.4559512	90.67783749	36.41190427	10683.41574	3354.160902	102.3494085	1461.849077	4805.5	6924.723404	89.15698597	1642.131182	548.1194661	122.641027	374.844945	720.4532462	2394.626774	0.003081460165	0.3210704753	0.009138997559	0.008967097662	0.0243588239	0.01393126218	1	0.005539859862	0.6217225295	-0.002500412757	24	1
12	104.9145236	362.7392727	14191.92518	14295.26425	993.3428853	-765.5832619	1936.284888	5754	14505.51111	3206.00583	3204.043486	225.9230297	620.7565699	286.6625304	1238.6589	8691.574752	1.003730655	0.07119032259	-0.0495653755	0.04209967784	0.01566359417	0.05077519022	1	0.7939189152	0.09782670027	0.01387330766	95	0.9999995908
12	106.477494	520.4569552	3174.495753	10238.69909	2115.827347	8.393366727	2377.396299	4398	4912.921053	946.8240785	3132.817127	777.4085443	218.9247662	296.9670084	1332.325536	3327.487812	0.3008716762	0.2028499732	0.0008368608261	0.04143300302	0.02682850066	0.02694254169	1	0.2402023573	0.3759342869	0.03265151602	78	0.9999999997
12	106.109378	588.3801128	99.06643426	9409.206079	548.2706408	190.7757982	1970.591134	3580	4654.75	110.4940323	2366.287472	145.1272188	94.48993555	433.4258923	847.3114874	6127.382454	0.01021236324	0.06296938647	0.02119940671	0.01634554566	0.01635404149	0.009441798889	1	0.008266659759	0.09114571117	0.03114410973	7	0.9988152447
12	108.7815201	139.1634583	-15.68578496	10884.48817	163.5894509	562.8291015	1719.292357	3973	4895.385417	46.1775844	2334.991766	152.0932943	148.3009854	265.752675	821.4369782	1981.654473	-0.001594690386	0.015278357	0.05207850281	0.004622553329	0.01665355946	0.009420373759	1	0.0005134755209	-0.005710905991	0.1343111382	3	0.9996866535
12	109.0669322	575.6918187	5172.764025	11134.80957	1834.999066	-259.1260836	1976.369888	4752	28505.64384	1315.864502	2734.180528	347.5499375	257.3754857	218.2811676	1043.959191	11815.15283	0.4558592415	0.164104446	-0.02246426497	0.02345170687	0.02458481834	0.02525126022	1	0.361224554	0.2941661013	-0.01439678067	87	0.9999999998
12	110.8883548	545.9052418	856.1806791	12681.11781	178.7999421	1181.145103	2170.384259	4622	7161.569767	193.1832083	2136.653909	141.9520109	230.9347107	246.059799	745.2407273	2183.817427	0.06906195967	0.01444609597	0.0960284638	0.008421058474	0.0117544277	0.01092905848	1	0.06011271438	-0.006301434385	0.3039586913	32	1
12	112.7928095	280.3944733	-73.34470975	13578.80187	3325.844092	795.2759078	2039.252421	5929	11376.25806	71.38734837	2425.457418	549.5371946	157.5563927	223.0003505	984.1483445	4730.246383	-0.004985827036	0.2472240134	0.0585002666	0.005936292776	0.01790162729	0.009265478848	1	0.001785206251	0.4717270238	0.1650036143	22	0.9999861311
12	113.7093418	531.7165981	3827.734297	12595.81022	229.0510084	-63.16447984	2309.633228	4756	8665	825.3819594	2711.215332	149.7042833	191.8157987	285.1310925	943.0507474	3200.658919	0.2983744919	0.02017795743	-0.005132582026	0.01644048437	0.01315551369	0.01599104387	1	0.2350168435	-7.367432947e-05	0.004104057257	69	0.9999996068
12	114.4757431	50.2949277	-10.07129512	9266.684174	501.9521692	957.6144491	1511.240026	3471.5	4785.073684	53.32249094	1291.454976	142.7748596	187.82679	184.831073	469.0406787	1566.04178	-0.001080836516	0.05621259895	0.1043392727	0.006205223834	0.0159916015	0.01315585963	1	0.005534290422	0.08047010474	0.3184005528	9	1
12	115.4905477	235.0918807	-2.178605438	14619.21603	1535.789108	408.7164901	1865.785905	5693	5954.858696	61.43015293	2233.53838	249.3669324	106.5965961	232.9584021	827.1839886	1666.574368	-0.0001724972862	0.1057393379	0.02771278067	0.004538550474	0.0126830992	0.006163694962	1	0.001139211864	0.1794590227	0.05314775803	12	0.9999932612
12	115.1127883	560.0724424	-100.8300264	10970.25131	161.2795338	2386.422921	2191.36551	4059	3116.5	76.41902625	2310.257252	119.456409	560.3356438	230.7483684	828.2038638	1286.588867	-0.009243682437	0.01480873104	0.2187186474	0.007860914231	0.01160878277	0.02596875959	1	0.007163721633	-0.0003275385983	0.7140398206	5	1
12	115.2749012	719.4432944	5232.030517	7888.994802	222.5536814	-355.1523509	1290.9382	3057	18851.7234	1111.293076	1675.56327	113.0678285	225.1680985	170.9044996	599.1720661	8417.892419	0.6536835114	0.02873800782	-0.04185270154	0.03280560895	0.01810846557	0.03221326699	1	0.515198686	0.01344653042	-0.04167897692	90	1
12	118.8471069	217.1501998	8727.453855	12474.73689	403.5346729	-377.9228116	2147.504618	4962	13382.06316	2265.517381	3292.903487	152.8962322	431.7220801	200.598225	1178.721629	8982.197647	0.6919462167	0.03313778944	-0.02933374315	0.02739109716	0.01855348356	0.04553290079	1	0.5466833193	0.02267946142	0.01101238796	90	0.9999999472
12	118.5125195	506.5915453	816.7309196	12531.2945	1247.991655	1172.947055	2081.040992	4963	8504.076087	174.9304922	2649.128865	269.4494708	246.3233841	185.0770829	984.0967032	4800.720514	0.06433600561	0.09956669958	0.09302902998	0.01129522223	0.01425645086	0.01103212035	1	0.0573981238	0.1687354565	0.2957277812	40	1
12	118.5406748	614.6569869	3218.641994	19084.01357	1035.065639	-37.62557078	1611.006825	7132	10750.39362	249.9021141	1108.349217	203.4105838	142.6616176	201.7763082	442.3037953	2127.955292	0.1712796831	0.05466710923	-0.001999642178	0.009666618479	0.009798513923	0.007706393232	0	NaN	NaN	NaN	NaN	NaN
12	118.0995625	686.6931302	8125.521024	8741.123938	869.9720054	-571.4082998	1432.245527	3591	3767.010638	1834.281064	1878.942942	214.2525041	328.3996909	185.3060755	752.6311384	3471.654186	0.9413959367	0.09824616443	-0.06241989803	0.04847410787	0.01674998648	0.0407443918	1	0.74371681	0.1534762796	-0.04431655014	96	0.9982616052
12	119.0223625	359.4909706	15221.46495	14393.07922	1545.276798	-951.2010864	1960.343964	6053	4066.533333	2696.415678	2554.183809	286.4120885	585.4802708	269.2744024	1016.374748	2010.191193	1.038810982	0.1074649565	-0.0590564817	0.02980809745	0.01375732579	0.04518572385	1	0.8216647158	0.1718273508	-0.009731151759	96	0.9999999996
12	124.4395068	157.9977202	2637.584835	9653.068568	94.71977173	1919.623144	2411.051657	3563.5	3999.565789	730.4605663	2745.432464	160.0576459	585.5934723	305.1235906	1012.19961	2788.411621	0.2680238398	0.008907707029	0.199708961	0.03502138531	0.02326347114	0.06890022718	1	0.2263543054	-0.01529487734	0.7114788001	71	1
12	125.3064021	105.2779337	15.67786213	9352.815979	438.5339149	465.842961	1748.52124	3476	3615.37234	52.14808508	2117.710636	157.0360746	152.0113202	286.0086528	758.8732226	2041.185566	0.001618137987	0.04901293248	0.05360459335	0.006199214598	0.01758531681	0.01085106172	1	0.003694115713	0.06372264225	0.1416968387	8	0.9999993315
12	127.4454754	273.6516308	2860.22173	16542.08188	993.3175772	39.36419423	1958.26955	6210	8640.106383	565.4486483	3033.745828	264.0125019	182.0158774	213.0391947	1161.438493	2867.9535	0.1752237098	0.06244743869	0.003001033898	0.0110668302	0.0120491501	0.01166682831	1	0.1382326511	0.08812927403	0.005710493943	55	0.9999999967
12	127.4491422	489.6340285	2607.571372	16175.98993	4958.800981	750.350856	1990.949019	7326	14932.39362	423.9511479	2462.749574	831.9284964	215.3757673	212.0095955	1124.896564	5160.378548	0.1598903111	0.3154516801	0.04745936996	0.01124773338	0.01738821128	0.01148641718	1	0.1332225959	0.6104168271	0.1672028589	67	1
12	129.6149237	701.5356486	1365.030256	8645.799445	2495.992908	340.2056088	1390.355652	3910	4872.576087	288.7278938	1836.728045	504.9674243	145.7910082	184.1879502	781.2963266	3291.423775	0.1561453623	0.2904902505	0.03903853464	0.0141182462	0.02006754453	0.01645499168	1	0.1292225753	0.5587755596	0.1359771007	67	0.9999999999
12	129.9776679	54.13189671	42.68357467	9612.604147	1546.17763	106.6323974	1366.414705	3869	4546.157895	48.22913675	1374.760163	251.0799497	65.95198218	199.0680229	541.3451363	1508.119728	0.004924069396	0.1602271125	0.01177251277	0.005079110122	0.01933779306	0.007196978412	1	0.004794849147	0.2909132876	0.0008283001087	16	0.999987707
12	130.3405701	134.3032999	-49.56430198	14136.74047	744.7102586	746.7493907	1788.639397	5330.5	8287.623656	50.53885033	2355.087602	166.9610028	163.0118239	228.7242858	805.1708281	2803.226747	-0.003628051416	0.05514944003	0.05273869025	0.004013640355	0.01504327056	0.007598041328	1	-0.0004565461339	0.07635418671	0.137703936	8	0.9999982119
12	131.8471765	560.9516808	13.11034458	14056.07807	292.2624228	169.3557369	1739.474414	5107.5	9822.59375	52.48377775	2169.162998	145.9052899	79.95928795	195.7576005	736.81019	2516.660831	0.0009552568131	0.02049989263	0.01158637682	0.003797834457	0.0121395883	0.005727813942	1	-0.0004754920072	0.003482951059	-0.006198747029	1	0.9868853579
12	132.2340397	520.442209	4415.201095	14996.52121	3353.828184	-131.5551215	1887.409533	6525	10328.84783	896.7772221	2892.069406	690.0596538	193.8219417	288.4249997	1220.220665	4330.709002	0.2987310273	0.2253613024	-0.009169919155	0.01365921154	0.01598582176	0.0142003296	1	0.2380705111	0.4218841626	-0.001882759633	78	1
12	133.704082	380.132831	947.9269951	18026.82462	1988.843793	3765.264041	2158.580506	7193	7189.926316	181.9320763	2170.00436	290.2382662	539.0249772	285.7804048	869.4031142	2070.442779	0.05222772781	0.1106603083	0.2075303363	0.008533006266	0.01061688076	0.01693708273	1	0.05668360915	0.1959727537	0.6929336449	41	1
12	133.3102377	504.5181188	996.7600213	15398.23515	416.6369673	1488.621246	2291.980593	5560	23246.56044	217.1708223	2298.850524	147.8615608	264.5624074	201.656135	802.4544468	5273.145518	0.06502963805	0.02720507348	0.09712945015	0.008033680596	0.01124714178	0.01105759118	1	0.05717823296	0.02001919254	0.3073685697	32	0.9999996233
12	133.3199251	742.3003721	522.9665615	7632.733503	2307.604694	-44.07238806	1019.275585	3452	7145.858696	140.888083	1531.026347	475.3961677	79.97977185	176.7261477	672.0771099	3359.41825	0.07433918469	0.3098678754	-0.005330173168	0.01139023943	0.02409911667	0.01134127424	0	NaN	NaN	NaN	NaN	NaN
12	134.4031795	234.356915	-241.5937056	14976.27869	1473.731504	3517.735262	2447.838121	5858	4616.463158	87.60225001	1892.570366	227.7529998	464.5220767	223.4729245	700.2986009	1478.216254	-0.01569062417	0.09789615104	0.2311404748	0.006217969275	0.01367257034	0.0157408794	1	0.004228148773	0.1711218967	0.7591466844	15	1
12	135.3683273	151.5772285	3798.026469	12609.02169	246.055428	-114.8551262	1926.213738	4692	6097.1625	906.7671888	2851.046869	151.3913359	197.7093944	242.6253432	1020.314518	2568.094094	0.2998530145	0.01925503809	-0.008220048281	0.01766534687	0.01464499268	0.01837267376	1	0.2359438832	-0.002100162077	-0.006364823866	69	0.9999999451
12	135.3329248	314.6489828	-9.124724001	14709.79757	4896.526171	174.0595606	1916.092045	6781.5	8896.430108	77.58393329	2729.179942	904.6096356	87.35772827	232.2291251	1233.138325	3154.849002	-0.0005801249288	0.3328218931	0.01184160909	0.005512298195	0.01869485211	0.006006525639	1	0.003007916505	0.6460280029	0.006544750645	24	0.9999999964
12	134.969131	343.0910178	7345.711724	15514.4266	365.1097175	1622.125112	2560.214527	5847.5	9694	1426.513679	3160.323973	198.6372245	531.4685812	262.2096426	1180.353515	4025.452556	0.4807980906	0.02478364748	0.1009981328	0.02672500217	0.01385005433	0.03351335575	1	0.3884319045	0.01202011445	0.4167531947	82	0.9999999641
12	135.5153809	626.220848	1819.463396	11718.07516	1127.738508	521.5173137	1763.342603	4577	5256.354839	452.3676664	2592.667483	257.7810051	163.4025006	193.5161513	968.9041424	2198.735331	0.1585254313	0.09838439099	0.04563938564	0.01217953453	0.01532383204	0.01435070201	1	0.1287398324	0.1637973093	0.1520525156	59	1
12	136.6799241	192.6473398	2265.371099	13184.89991	2060.7209	64.16177147	2024.352318	5336	2057.968085	519.6160399	3189.308967	560.6077158	161.8874705	274.9874184	1266.779099	1049.119953	0.166333962	0.1542800809	0.00491463839	0.01490828664	0.02164482211	0.01627983093	1	0.1326797754	0.2771916604	0.01392542306	61	1
12	140.6806848	69.7645576	5967.048139	8855.028519	315.795994	-311.573292	1683.988468	3525	14962.92473	1497.749499	2173.594712	135.8840248	325.0917248	180.2865812	792.9252578	6823.355897	0.6761106485	0.03628484066	-0.03254779811	0.04109230087	0.01904536269	0.04589706279	1	0.5338779619	0.02915287851	-0.003736073818	90	0.9999998527
12	140.8599259	102.1008929	3.711994052	11632.79831	235.5541621	124.2546686	1538.009118	4190	4568.193182	43.15317998	2404.149255	139.3682357	62.66224546	200.8607555	815.3278372	2352.331193	0.0003056259658	0.01875726504	0.01055751144	0.0039462933	0.01449744657	0.005963421869	1	-0.001097511656	-0.0001359660672	-0.0100071856	1	0.9879955578
12	141.5353147	414.580935	2753.883894	17054.38303	1064.572593	2543.714811	2277.982165	6508	6090.739583	531.8238404	2940.549686	269.7788702	522.3507114	239.8034711	1145.925787	2163.054002	0.1618050653	0.06360740293	0.1441579896	0.01173557359	0.01089765361	0.0191616097	1	0.1383648516	0.09594692691	0.4952440093	57	0.9999974779
12	142.3679721	720.3986034	41.87969943	9356.850177	895.7524172	236.0822323	1420.716572	3617	5549.631579	46.80162399	1380.045429	191.3383124	80.77366534	239.1659246	519.4192427	1577.714648	0.00477589337	0.09765759251	0.02602376232	0.005477495105	0.01339383894	0.009270090169	1	0.004828176865	0.16273145	0.04808014842	12	0.9740206707
12	146.4232324	369.7997541	-285.4684239	17457.26607	985.3208866	4104.9604	2487.478924	6544	8633.478723	84.72153001	2369.88093	255.9472098	591.8916252	251.229316	928.1805081	1935.879133	-0.01630132604	0.05760224185	0.2337366916	0.004734727242	0.01120275885	0.01722245009	1	0.00333597202	0.08833000671	0.7664906382	10	1
12	146.6294377	467.2894967	-36.13335872	13933.63503	2332.157085	830.1825712	2206.652763	5732	4204.193548	74.74784307	2600.336289	398.14359	164.2637801	221.1562005	1009.98777	1302.257582	-0.002998101644	0.1694514086	0.06050495467	0.005644660648	0.01583813378	0.008652662062	1	0.00235404969	0.3117900671	0.1694183157	18	1
12	145.8918151	689.5289018	-23.2243023	9123.738846	461.3263372	957.4558532	1746.697452	3387	7028.763441	49.62462228	1717.667709	128.9796323	211.3283048	191.0036275	620.7440022	3586.371172	-0.002174186367	0.05097875486	0.1087575674	0.00613463853	0.01493608062	0.01176364864	1	0.004923306801	0.06987791777	0.3333618113	9	1
12	147.6466015	32.25500152	618.7980962	9477.827961	241.5913866	804.1161567	1375.946908	3491.5	9789.268817	169.6868557	1633.619427	122.6413872	187.6348414	372.7400814	564.4025021	3604.626737	0.06655057433	0.02663844564	0.08685506584	0.0104724487	0.01597800983	0.01373467731	1	0.05759464121	0.01845402837	0.271843706	32	0.9999992436
12	147.2820325	330.4525809	6984.747177	14879.39625	4990.087056	-309.1495797	2083.950746	6994	16659.97872	1453.87037	2869.947024	935.4183368	299.9845974	244.0440265	1311.398746	7430.6595	0.4779175499	0.338610886	-0.02028454508	0.01926680136	0.02360714995	0.02334492436	1	0.3815703133	0.6530835292	0.00512241465	89	1
12	149.2802774	252.4328204	-78.28288282	14975.42635	6530.565438	444.757872	1995.528013	7336	9801.623656	105.9753694	2599.883161	1085.648373	129.5510937	258.1078036	1226.376779	3070.628964	-0.004991710262	0.4434931535	0.02986126695	0.007517609627	0.02755006466	0.007386770128	1	0.002534764292	0.8744200839	0.07273396813	29	1
12	149.3327802	513.4774046	-17.54720659	15966.13642	3750.282514	208.1847603	1923.365716	6780	14533.7766	78.51533937	2303.071138	543.1223375	91.03079763	180.949787	947.5529013	4300.199013	-0.001119558825	0.2416109459	0.01351779035	0.00536560805	0.01593794657	0.00562424109	1	0.001338120952	0.4584518739	0.008704451845	20	0.9527543286
12	149.0882375	607.6145118	969.0128813	10873.38775	267.5274325	150.0933093	1899.322353	3982	9511.894737	234.6498433	2155.021986	161.1201323	123.1510644	211.6703876	746.57606	5103.861306	0.09065986168	0.02495168693	0.01395072902	0.008983593915	0.02024996044	0.01591647262	1	0.07118617068	0.01204807851	0.02293403092	30	1
12	150.4708203	399.5002236	1242.837028	16920.50928	5630.56775	83.8615084	1675.551432	7853	7567.885417	189.4797488	2124.248127	850.2428337	109.3220204	212.8492715	1033.766253	2494.51547	0.07443261207	0.342181471	0.005262052568	0.008003658072	0.02034245465	0.006861763383	1	0.06236285357	0.6644637836	0.001266824761	48	0.999998489
12	151.7549199	157.2679263	4276.224318	14833.24814	1516.24212	-134.6361492	1901.896653	5833	11440.47368	833.675912	2709.117346	305.3646464	217.5305303	213.1712901	1027.007737	5575.86643	0.2898665401	0.1022041085	-0.007729762317	0.01566107707	0.01617574107	0.01656952487	1	0.2292757359	0.1686411256	-0.003717148012	74	0.9999999851
12	151.1092271	267.9780202	4554.039153	14662.49106	151.3651833	30.03802911	2624.453584	5350	3797.12766	833.0239851	2796.006262	154.0835464	223.5525386	261.2188122	990.3378011	1567.114781	0.3131792167	0.01132893607	0.002616245076	0.01617678552	0.01223186923	0.01879031343	1	0.2472628644	-0.01809840783	0.03421637333	69	0.9999998848
12	152.403838	234.544311	974.99785	16887.89187	1960.983909	1620.753076	2068.413496	6631	25332.73404	206.6641587	2358.340849	333.9721378	306.024891	236.0579788	939.1407539	6884.956425	0.05781774956	0.1218596096	0.09809281151	0.007639030898	0.01473073207	0.01191108571	1	0.05293075898	0.2148382713	0.3127651243	40	1
12	152.1525924	570.2095691	2848.130051	9020.436041	1964.580315	11.8508629	2157.564906	4017	3164.189474	964.1514874	2914.892955	678.5012752	191.1041737	255.5799044	1251.317019	2181.758852	0.3115277829	0.2249621667	0.00134223391	0.02109256912	0.02655173137	0.0272943227	1	0.2490561422	0.4213625426	0.03773928138	78	1
12	152.165933	645.6505615	6655.153003	9528.341487	189.4276912	-368.7283341	1906.59957	3625	6033.658228	1579.317258	2207.770704	103.0251425	300.727299	202.5229666	813.3119127	3637.892261	0.6886552626	0.0209285596	-0.03738011479	0.03325848026	0.01237205018	0.03636437555	1	0.5432647075	-0.002716688948	-0.01830340001	90	1
12	153.0473551	349.6409665	1871.940236	11179.58793	1052.672675	1728.205586	2721.631649	4436	2516.893617	647.429888	3760.098808	359.30477	602.29092	399.9842678	1435.334132	1733.455363	0.1678984374	0.09212722635	0.1477460516	0.01932710261	0.02084674124	0.04568826487	1	0.1439181787	0.1547083669	0.5102863756	60	1
12	153.3761195	491.2522098	-80.75034095	15921.6148	1700.621193	894.8952605	1796.461959	6178	6615.44086	71.98960107	3197.121751	354.5458461	195.066474	207.9933045	1198.631011	3207.937389	-0.00509538414	0.1103183881	0.05526546647	0.00512361174	0.01257062896	0.00695083474	1	-0.0006036367198	0.1899569416	0.1483390329	13	1
12	153.8161452	95.97352398	22.39123189	9930.371812	94.06425977	590.2032044	1935.682063	3640	3365.709302	52.13143764	2298.284765	146.890994	141.0648462	309.7847362	814.3089212	1663.037022	0.002298675683	0.009655308917	0.0590703062	0.006098976243	0.01809079117	0.01032251084	1	0.004063439763	-0.0170445671	0.1593889522	3	0.9999997564
12	159.6199234	542.2951916	871.1261506	15139.18178	2604.790159	1430.769711	2146.68721	6212.5	28077.66667	184.4342486	2299.107091	366.0132038	243.3607301	212.4139803	885.9529627	8057.268365	0.05881075122	0.1793858152	0.09279641933	0.008222902268	0.01688438843	0.01113340761	1	0.05417930336	0.3329764132	0.2967603381	44	1
12	160.7318261	304.4973152	-163.8773355	16374.23742	381.303562	2020.396522	2504.175371	6036.5	14936.09474	60.39173032	2574.315557	157.4339907	341.9524639	232.1178778	913.220658	4417.894777	-0.01027846237	0.02235794149	0.1236189653	0.003992483204	0.01120634495	0.01192586078	1	-0.0008211805402	0.01162055537	0.3822331126	4	1
12	160.3000323	616.1534417	2474.067122	15144.08714	2304.190807	1977.927817	2137.204502	6211.5	4858.77907	467.7038568	2738.336357	485.777234	447.352431	221.0105704	1118.230225	1610.463254	0.1615165899	0.1545895015	0.129441128	0.01100266722	0.0144874967	0.0190543332	1	0.138374603	0.2825662218	0.4473770669	63	1
12	160.4748539	635.1817539	3153.612615	10943.52489	712.5892422	696.2039497	2104.08912	4233	20043.13158	742.211621	2445.732591	164.3061532	249.2059927	199.2376489	882.9691836	9521.678878	0.2905998154	0.06870339207	0.06222828887	0.02003981396	0.01811003923	0.0210664987	1	0.2347080842	0.102357456	0.2392705898	73	0.9998532475
12	161.3740739	600.5307591	54.61130701	12871.07524	5403.576954	173.0430099	1579.697662	6168.5	6282.759036	86.60760666	2566.740212	1082.998256	90.38730395	260.674815	1189.293316	3189.463766	0.004462621834	0.409501259	0.01366064824	0.007560463229	0.02232749286	0.007347406376	1	0.008312127602	0.8038067603	0.0170536853	28	0.9063103646
12	162.7645597	388.4075282	11132.65599	15311.69106	538.4928485	-407.8249212	2426.780871	6022	25314.05263	2103.900786	2821.534757	161.6752234	429.6773397	210.0247766	1036.142545	10079.88189	0.7189478359	0.03675518521	-0.02481296684	0.02805521649	0.01384477423	0.03323010932	1	0.5685794422	0.03008655675	0.03316287013	90	0.9999798946
12	163.5086807	123.3412837	2036.523274	13198.70309	4000.847143	616.2158491	1674.847921	5963	8529.659574	473.7257665	2956.01091	839.5152677	199.7952116	290.402351	1249.204937	3323.625765	0.1515731956	0.2995989061	0.04438823647	0.01672376574	0.02321112824	0.01449246353	1	0.1261285449	0.577751083	0.1539461362	67	1
12	164.4713331	71.28178802	3528.090263	12540.62921	1319.842677	-138.2822085	1673.02787	4971.5	11416.09574	941.0812436	3108.491272	300.1900261	202.6049986	242.1150477	1163.761505	5469.036476	0.2835800714	0.1022000439	-0.01078295072	0.01710376636	0.02014079713	0.01856007094	1	0.2240374598	0.1685653292	-0.01582302473	74	0.9999998925
12	164.0220864	716.4863032	46.35869147	9592.704108	2076.854127	77.12975615	1432.014303	4046.5	7667.17284	61.74128079	1612.772511	372.087989	74.52091151	164.0013537	664.3197951	2776.48457	0.00549858034	0.2175752032	0.008161871857	0.006870731189	0.01832642083	0.007765579657	1	0.005836506547	0.4087518312	-0.009397403564	21	0.9999772919
12	165.490065	30.99514932	-71.07040899	9340.146983	2888.814526	956.6856799	1299.609525	4245	10559.61957	78.85751687	1459.979923	480.8213522	172.1430321	193.1792532	635.1769191	4050.771412	-0.007546968779	0.3119590933	0.1026943932	0.009377084999	0.02222884283	0.01146083576	1	0.004098093289	0.6065911065	0.3211638263	27	1
12	165.1818395	107.8036341	768.4540413	14924.53894	789.7128507	2803.188946	1801.414624	5541	13173.04255	152.8441481	2175.741017	156.6097542	449.1581307	209.4006903	767.7313883	2506.716367	0.0497862279	0.05300396544	0.1897573865	0.007724888742	0.01127946679	0.01742183203	1	0.05251533529	0.07670695327	0.6280954481	37	0.9999999958
12	165.3670244	582.560467	4547.963368	15553.6728	1559.974656	977.686682	1971.863973	6211	11889.36559	825.1194988	2617.999752	315.4082608	333.6361176	221.3138358	1019.486799	5218.450007	0.2968418762	0.1035007205	0.0632073646	0.01493786831	0.01235062108	0.01934039013	1	0.2402744059	0.1739336484	0.245488238	75	0.9999999018
12	165.995089	246.7802583	3407.270904	12398.77986	167.8941426	2661.658731	2824.348663	4647	5567.010526	924.7109673	3076.027096	161.4563003	710.6243761	366.8246429	1117.766078	3282.402962	0.2857442724	0.01380556552	0.2121960827	0.02311888695	0.01555994264	0.04326939486	0	NaN	NaN	NaN	NaN	NaN
12	167.0868154	148.0411797	52.28218915	10256.46604	1564.067984	261.9882516	2187.103853	4252	3316.506329	66.35188072	2820.856508	487.4426181	107.5150155	332.3596809	1130.528222	1793.841951	0.005170708566	0.1523676669	0.02408098057	0.008680093165	0.02701229505	0.01523682956	1	0.005814774469	0.2752072759	0.043530069	17	0.9996839821
12	167.3203159	286.6616829	2822.027965	16183.57033	928.3356454	50.68897146	1901.735033	6112	6976.858696	635.1256839	3451.880601	311.3616562	173.3619263	213.5597558	1335.399055	2793.95439	0.1757261843	0.06191333963	0.003115017883	0.01106757479	0.01297362518	0.01238382683	1	0.1386333771	0.08703097985	0.006203375408	55	0.9999999984
12	168.3714916	414.3448131	1278.36908	18497.8234	8227.273522	107.7048252	1589.002673	9149.5	12402.72632	265.2250919	2625.643059	1206.565487	133.8816203	257.6464361	1265.818083	3027.718868	0.07080528748	0.4403279192	0.005780615411	0.00916478534	0.0195410437	0.007502459943	1	0.06098742839	0.8664225222	0.00607516602	51	1
12	168.5178551	560.1767195	958.10985	16120.20441	943.7943229	1521.960552	2036.723251	6015	7304.989583	166.9027006	2210.740849	197.2843596	264.6713137	196.6943298	821.5985375	2223.580557	0.06293505859	0.06136453053	0.09455102644	0.006376185009	0.01053204745	0.0103723705	1	0.05582604717	0.09021225144	0.2992224322	36	1
12	170.6170787	759.5782852	637.9864557	8897.112748	2615.631667	229.7691752	1226.56239	3995	2900.568421	115.2904132	1454.919691	458.6428662	105.9112877	195.8095189	646.1186157	1959.28025	0.07405626737	0.2987613237	0.02772652244	0.01016406264	0.02210442191	0.01091849774	1	0.06313010793	0.5759887664	0.077875581	49	1
12	171.6488699	355.1973052	-26.90226892	16319.91831	217.5617168	1944.811145	2537.665219	5897	6092.094595	97.08160442	3000.331827	181.9947579	371.6731999	244.4880423	1099.027841	2628.635795	-0.001474183111	0.01419212512	0.1201115863	0.007327326523	0.01186483063	0.01362051528	1	0.005797113097	-0.005377962394	0.3717069284	4	1
12	171.6522715	731.3104586	46.80315015	9385.210526	126.6208594	495.4834595	1452.334541	3399.5	5431.591398	78.45460978	1551.612071	113.2318285	120.6373968	605.096311	542.5972198	3307.938164	0.005182426751	0.01333011664	0.05310305755	0.009705463768	0.01311709376	0.01163026768	1	0.005957890003	-0.009731806618	0.1393747879	3	0.9999920432
12	172.3713098	368.9549537	3127.739086	18489.92649	3023.829751	196.0398208	2501.465475	7832	3904.565217	600.4400799	3059.031107	604.2058286	160.5298662	282.6395536	1296.373912	1156.335992	0.1711650343	0.163877706	0.01054350288	0.01094564514	0.01635985362	0.01088800623	1	0.1371003723	0.2971121036	0.0350584567	61	1
12	174.3845286	341.2986446	15191.69632	14739.15044	519.7893425	-645.5567844	2413.725694	5846	19460.85915	3420.797141	3232.869284	161.4667902	587.5697532	268.2411389	1219.128855	9435.423137	1.01933677	0.03764931579	-0.04068545945	0.04480726595	0.01554414086	0.05017851126	1	0.8065189552	0.02904104028	0.0471526074	94	0.999993579
12	175.6388675	171.4496236	-150.706096	16303.28222	973.1330778	1860.475484	2246.949816	6058	10708.97872	68.83215893	2396.41868	222.8491874	352.860623	214.933657	898.5071849	3621.689432	-0.009074555801	0.06237909462	0.1160851824	0.004333122278	0.01228459473	0.0132960568	1	0.0001614698271	0.09366039278	0.3577851485	9	1
12	175.0482178	637.1296036	776.3077935	12029.02462	742.6549103	1074.744023	1838.768211	4682	10051.73913	187.9092519	2361.059045	159.1718282	237.532078	164.7272017	837.4984101	5035.551292	0.06425330528	0.0619810696	0.09229175459	0.007604042118	0.0139430744	0.01129760501	1	0.05671194009	0.09138529811	0.2916668161	36	1
12	175.9881525	59.45803409	3315.998208	11546.50855	2619.994957	-99.60522871	1408.989748	5061.5	7262.357143	671.5864761	2221.367633	493.3927863	152.6342343	205.1317348	921.2719958	3185.601506	0.2843196278	0.2241255725	-0.00873374124	0.02170541038	0.02136740386	0.0144830141	1	0.2266123906	0.4194680866	-0.003735789771	78	1
12	176.5088894	209.6126176	-295.3931959	16598.83006	1675.182384	3722.116917	2196.221388	6420.5	4672.698925	108.7987915	2325.793792	324.6197091	571.2843821	224.0999884	935.8324462	1319.048717	-0.01811041061	0.1052592558	0.2287501062	0.006589088918	0.01256132783	0.01708741795	1	0.002229386513	0.1861977945	0.7505343675	15	1
12	176.9346514	510.1951891	2515.246137	15445.18591	3495.973999	755.8907981	1971.922772	6604.5	6798.597561	554.0140233	2989.882151	755.8117638	201.9841267	206.0008359	1297.582752	2570.204497	0.1679458614	0.2315106424	0.0508186546	0.01275471728	0.01628992592	0.0135195777	1	0.1386331091	0.4377948458	0.177504248	65	1
12	176.4207912	710.4235212	653.7116978	9202.380772	2834.153338	20.61613706	1433.483633	4185	6732.227848	166.7198127	1843.940449	588.1912151	85.52773895	219.1792572	819.3584403	2882.106397	0.07216340175	0.3051731879	0.00219047459	0.009615326846	0.02318189908	0.009992017514	1	0.05976609181	0.5882298796	-0.01142218121	48	0.9999999558
12	177.4103029	473.5696601	1101.479362	18075.06722	513.23557	1764.562279	2190.99282	6686	24665.85227	201.6930051	2535.235067	166.6027875	302.6613689	284.6060224	932.3167117	6521.12481	0.06288541888	0.02975259419	0.09913180945	0.006513569144	0.009227749716	0.0101149892	1	0.05566260476	0.02535198627	0.313960651	32	0.9999955483
12	178.5787585	136.4613267	-46.37620628	17338.98525	2683.25241	414.7986411	1585.707964	6956	5503.6875	68.40319314	2161.169057	442.372927	92.27923638	224.4086212	899.685909	1115.441969	-0.002521241288	0.1616820429	0.02496687286	0.004209951805	0.01415849445	0.005073285014	1	-0.0001012813696	0.2944612302	0.04520989922	17	0.9999867131
12	178.6082732	399.1894955	3157.845346	17586.57826	375.8913976	138.8488732	2391.989591	6502	9055.62766	638.8406846	3386.281546	176.0182424	190.8139905	265.2644435	1236.761522	4917.061044	0.1797549747	0.02246965041	0.007734895911	0.01003943679	0.01015940834	0.01184661009	1	0.1416022605	0.006029301119	0.02171340746	52	0.9999999979
12	179.3561683	153.3301532	883.3933461	14766.01757	2348.466141	1336.610527	1995.968985	5960	8796.47619	216.7475441	2783.520235	441.1567625	302.1035441	198.7620059	1084.631219	3616.105202	0.06172396627	0.1617047992	0.08838961142	0.009287925245	0.01608656864	0.01515502616	1	0.05589614004	0.2964136419	0.2813636358	44	1
12	179.2779513	380.8636385	-180.9014819	15753.29519	830.8012105	3706.536696	2859.581171	5947	5443.02439	89.28418862	2187.520878	186.636109	557.619411	274.5253532	817.4849758	1568.802775	-0.01207005366	0.05344757566	0.2362792535	0.005487386556	0.0107158436	0.01725193241	0	NaN	NaN	NaN	NaN	NaN
12	181.1529536	495.7251843	-66.40862024	16452.13771	1788.766636	935.5695492	1819.29189	6343	7267.858696	69.26853137	3027.972742	404.1114366	192.7688049	205.9644642	1188.322763	2037.428759	-0.004512890207	0.1130406504	0.05770349105	0.004224942245	0.01305759244	0.007600355142	1	8.74236131e-05	0.195644922	0.1570877097	13	1
12	181.1427135	533.7799493	5950.053645	13382.26503	2904.335628	-136.1928651	1998.383348	5843	4490.279412	1821.129214	3741.731283	834.5242554	294.4055862	251.8806909	1567.368326	3225.270831	0.4578839727	0.2192945888	-0.009296291921	0.03888811767	0.023262676	0.02838062625	1	0.3646717888	0.4081876332	0.03417913918	88	0.9999999633
12	180.7936145	550.3293686	1962.779404	13098.62673	1510.422032	1832.415633	3302.105662	5821	4116.795181	944.2839589	4525.263577	1507.388277	999.5517086	9114.887276	1718.854712	2606.449612	0.1536331576	0.1265461464	0.1283985304	0.06011011024	0.2068266115	0.09443422654	0	NaN	NaN	NaN	NaN	NaN
12	183.017297	79.82063797	-20.64800036	11827.03219	630.2579301	659.0559658	1879.798742	4466	9183.410526	58.23158082	1739.628649	173.3218104	129.7501777	255.6582791	629.5054562	2888.706239	-0.001900122695	0.05287487616	0.05503408582	0.005010919345	0.01493366626	0.007777945076	1	0.001060512671	0.0717483571	0.1460240069	8	0.9999999014
12	184.4728292	331.9229954	16458.80872	16440.33942	1007.799719	-632.4033408	1897.783403	6470.5	5658.3625	3581.742447	3635.773736	298.821655	724.9199536	334.4680604	1439.872509	4366.288988	1.001401274	0.06484921045	-0.03776094263	0.03257061384	0.01321891682	0.05692071838	1	0.7928722926	0.08524484871	0.05428085789	95	0.9996960379
12	185.6571164	428.344746	3463.237091	19579.33505	466.402532	126.9328304	2135.429389	7190	14740.43617	605.6188812	3271.484993	175.1629592	182.640356	208.3678676	1155.127936	5638.676005	0.1755242528	0.02424771672	0.006575647999	0.009204443308	0.009931222979	0.01084064843	0	NaN	NaN	NaN	NaN	NaN
12	185.5029476	521.4966572	931.1875971	13505.30236	2220.526072	1340.717943	2377.461386	5557.5	8685.736111	186.218048	2356.087424	354.0259015	253.9293748	218.6377942	898.5767425	3272.008011	0.06821774982	0.1650712268	0.09855406735	0.009902997542	0.01552139365	0.01412952271	1	0.06189386662	0.3036735521	0.3184644973	44	1
12	186.6727499	49.53788604	1832.514139	11449.05215	3648.180617	-37.77113625	1514.775833	5186	9186.215909	343.7577306	1837.158782	558.7780925	132.1536144	265.621605	793.0374317	2456.705557	0.1640174256	0.3210594069	-0.003960631867	0.0122271795	0.02332255232	0.01215894551	1	0.1326591117	0.619980605	-0.01106211269	66	1
12	186.3516098	287.0779639	8238.98428	8433.844459	163.1022899	-307.3766083	2254.244369	3356	2935.010526	4015.765534	3943.646529	154.571057	621.0261546	374.7910827	1510.686574	2870.16508	0.9950770948	0.01849551777	-0.03673053726	0.06061787796	0.02427647708	0.1124605511	1	0.7872209096	-0.01002915764	0.05460491588	94	1
12	188.6017363	243.9975021	14434.3632	14261.07587	984.5930666	-735.0543403	2047.414677	5813.5	10020.92391	3499.522455	3346.477704	217.3190368	647.6051167	311.8202897	1283.114543	6398.938616	1.019939666	0.07017638244	-0.05059288249	0.0400654132	0.01485759485	0.05766126161	1	0.806729131	0.09557864437	0.01398986106	95	0.9999997295
12	188.5600029	566.6307162	28.31053814	15061.38301	320.7880765	201.5431506	1783.129484	5407	7983.25	53.40152254	2212.434269	130.3802368	79.39176306	198.5631592	762.1277048	2786.344451	0.002176305579	0.02096474156	0.01348550816	0.003937353876	0.01021958663	0.005657319326	1	0.0006488308096	0.004501668723	0.0007285670891	1	0.9254854908
12	189.0743556	649.5874913	6853.78594	10085.05426	437.8281913	-394.2584809	2028.961404	3999.5	25967.78889	1879.911474	2685.776169	116.0435847	312.6202183	227.9447094	948.9626822	14681.27467	0.6931060787	0.04455340681	-0.03932749357	0.0289167251	0.0216291463	0.03618560837	1	0.5470135284	0.04577808673	-0.02314818732	90	0.9986578697
12	190.4933548	542.4680139	48.16392175	13008.5752	202.9127076	792.8987226	2353.910217	4826	3954.6	63.33170828	2425.789376	145.9077615	179.3578463	256.6275515	850.4139441	2337.669689	0.003754652326	0.01562921346	0.06067452835	0.006176907777	0.01269465124	0.009596381028	1	0.005434890972	-0.004705278726	0.1655566986	3	0.9999999459
12	190.2568551	753.0671022	35.70764232	8292.920778	155.0608641	417.5408662	1259.616843	2983	5160.178947	35.52515876	1602.691236	104.9930428	109.6912755	163.898637	546.8337935	2146.473079	0.004155724561	0.01997843863	0.0503712144	0.004868095288	0.01392491649	0.009795218212	1	0.005031319818	0.003850113701	0.1298645023	3	0.9999429157
12	191.6253072	100.347943	-52.17259007	15077.68029	848.2912354	377.4497398	1634.864678	5629.5	12716.70526	53.77123349	2103.023123	154.8559491	95.96596023	194.4504213	727.8301746	4388.947736	-0.004040630755	0.05790196761	0.02602620868	0.003844749995	0.0114782703	0.006206102842	1	-0.002786997616	0.08101145912	0.0444995458	7	0.9999325009
12	190.9255045	159.9589341	1363.159467	15415.9636	333.9990696	151.9847623	2248.664857	5628	5960.535211	453.9302735	4939.609108	208.4532024	156.9730498	344.5326705	1768.48435	4582.930201	0.08919061995	0.02286687974	0.009858900896	0.01004162392	0.01960058508	0.01296634606	1	0.06967223026	0.007615811229	0.008234400287	30	1
12	191.9102042	268.6181059	-178.5066364	17291.05319	5806.805513	2004.205732	2049.972426	8004	13039.87234	113.8188569	2389.533883	969.8902151	323.3382105	227.6425138	1157.917608	4243.051943	-0.01047327837	0.3417540699	0.1170617963	0.007109817243	0.01972888913	0.01024789097	1	0.003314502542	0.6684514461	0.3717897981	27	1
12	192.8264816	721.7324688	1535.942943	9302.963336	189.4125718	34.18574398	1656.23018	3498	12213.24096	337.5986774	2044.463463	115.5535855	107.9293828	185.0545094	713.8663536	5230.982426	0.1700435839	0.02011886147	0.003314155552	0.01277124849	0.01485782212	0.0133067106	1	0.1334975789	0.001100141882	0.003952920964	52	0.9999999996
12	192.8226164	474.4299024	6445.669977	13968.96463	420.1858117	-222.7817391	2254.541585	5258	14779.61176	1689.971867	3380.960756	147.8821925	303.5970481	213.576913	1223.691285	7549.126198	0.4682828752	0.02964179677	-0.01378597079	0.02546600076	0.013728432	0.02708673666	1	0.3697613228	0.01777622368	0.01349969058	81	0.9999910479
12	195.6045294	199.355977	4490.218406	15000.8181	3542.098604	1012.589485	2254.073063	6623.5	11565.72632	823.2080054	2753.990489	630.2242692	338.7146671	237.5622326	1165.941562	4932.180933	0.297141017	0.2395697695	0.06384627549	0.01677140589	0.01760613711	0.02274664035	1	0.2426030592	0.4538832385	0.253105188	79	1
12	196.4709177	381.7193329	-46.4814555	18604.52077	4736.491404	275.9333024	2019.499714	8183	16729.06452	81.63226795	2634.440422	797.7644384	97.50680496	268.5323714	1197.600195	4298.028875	-0.00254902151	0.2518474077	0.01515541279	0.004569032311	0.0151580372	0.005543968934	1	0.0004789802522	0.4795835153	0.01448926156	20	0.9945935454
12	197.7603727	313.4554891	-6.30218548	16547.53522	2678.387924	1035.270362	2455.158232	6715.5	3163.586957	75.1795791	2449.86129	484.4878423	171.4873751	230.0683102	1017.869975	1083.226572	-0.000542857031	0.1688498395	0.0650951186	0.004890912976	0.01378153914	0.008001924849	1	0.004650760257	0.3107071042	0.1859795725	18	1
12	198.6141039	39.41163108	9.178580275	10511.6789	759.2892479	115.1385799	1498.00412	4071	8439.255319	47.87325169	1622.634858	161.9980642	71.37273888	226.0188399	598.9053858	2465.744495	0.0008661386686	0.07213848404	0.01151233148	0.004658694877	0.01427384018	0.007092723786	1	0.0002227032895	0.1097142097	-0.004459389192	6	0.9997423231
12	199.3826894	635.5839611	2024.034248	11870.52844	176.517432	1744.697335	2166.307729	4442	5000.273684	478.3903614	2596.90723	136.8785823	409.26487	244.1973515	914.8967766	2229.466435	0.1697097403	0.01497058876	0.1376109206	0.01293987321	0.01325960382	0.02501585737	1	0.1434272128	-0.00441837467	0.4723209242	54	1
12	200.302991	81.51796061	-27.57455269	13261.33557	187.6613227	727.1902315	1763.47448	4812.5	6585.968421	47.68218648	2318.005174	138.7818271	156.5726623	267.4575392	809.5467095	1840.560769	-0.002149916935	0.01389640538	0.0546044656	0.004015052919	0.01193094569	0.007478428334	1	0.0002439396499	-0.008454333271	0.1429436321	3	0.9999403806
12	200.3172227	733.0722289	2472.227563	8296.094395	1748.098747	-96.74438901	1519.416104	3598	2650.662651	541.134822	1789.51478	392.6537802	142.6520175	192.8797967	744.7611346	1513.203243	0.2945692295	0.2147664175	-0.01164102696	0.01913652107	0.0185732808	0.01999472461	1	0.2344093053	0.4000262337	-0.01188086267	78	1
12	201.6775679	529.6037335	91.87748947	16841.35086	4025.939438	485.0681078	2108.365207	7204	2546.771084	340.3173029	3880.395121	1046.994062	143.585717	285.0895825	1686.859605	1175.633387	0.005690145321	0.2364355584	0.02966829343	0.02730230509	0.02204488774	0.007169768402	1	0.007917073556	0.4483627463	0.06643348318	21	0.9999995344
12	201.4775874	575.2554646	4220.058551	13989.08018	749.1394787	1029.486322	2464.554755	5370.5	12210.1413	824.7866282	2593.252129	167.4525296	294.8600622	249.6774167	937.1443777	5309.300388	0.3074151553	0.05629402156	0.06978199524	0.01501161875	0.01328480249	0.01960064638	1	0.2484864136	0.07698553649	0.2690269931	73	0.9999991215
12	203.4709639	152.3527025	3877.062569	13137.92702	2945.327089	-86.16101641	1887.073459	5664	4243.781609	1029.23064	3280.727512	734.992725	209.9203216	221.1963151	1365.23436	2262.509419	0.2963781411	0.2211345773	-0.007103121201	0.0228486087	0.02485799259	0.0182448179	1	0.2362920482	0.4132846749	0.004621243716	78	1
12	203.5009137	461.708152	-64.23655256	16496.21184	4118.898397	226.0892553	1994.404591	7136	18067.14737	83.15386438	3149.184423	795.8433695	97.64030493	227.0038221	1348.056552	5905.635689	-0.004298402386	0.2533960675	0.01430277732	0.005991863721	0.01633321381	0.007060817798	1	-0.0009556885283	0.4827506135	0.01117056799	20	0.996192222
12	203.6260954	653.6441473	27.37035471	11277.90538	597.1784019	629.6492552	1996.820686	4229	4622.304348	57.28809028	1966.00902	181.9112231	138.0191418	395.8317879	696.676528	1935.05134	0.002518833963	0.05505733216	0.05666158528	0.005947867212	0.01600191898	0.008164818113	1	0.004735690179	0.07626602943	0.1528087874	8	0.9999999993
12	204.3368122	347.3128193	11105.02243	15852.39243	1820.080452	-463.3356743	2303.770501	6477	17288.43478	2292.515207	3087.45576	369.7929725	425.9836552	221.2641847	1235.096732	8119.101935	0.7134179372	0.1173093112	-0.02821358135	0.03063027184	0.01553107772	0.03297228192	1	0.5651256252	0.1957200432	0.02316791546	92	0.9999999997
12	204.4847886	415.1603462	-10.10616771	11433.20365	2636.956	1401.507712	2310.961802	5043	4892.186813	83.58209529	3825.933578	901.8445447	456.0803097	309.4399005	1605.411691	4691.149352	-0.0009133975102	0.227608464	0.119406559	0.01074033502	0.02293317233	0.01910830948	1	0.009391811617	0.433641436	0.3777175881	23	1
12	205.4409913	481.4468714	1104.88466	14502.51024	1008.961766	165.6845508	2054.250051	5481	14649.72093	245.0043853	2814.446886	179.224561	111.0973329	238.6377717	996.0915667	7614.946618	0.07649227821	0.07276285162	0.01147416191	0.007778101873	0.01509306043	0.009082754866	1	0.06043526973	0.1104217935	0.01288990033	34	0.9999999446
12	206.7745645	430.1630263	5034.261359	16880.59173	1822.513557	-15.09322773	2237.446059	6740	13550.36957	1064.454304	3167.343142	382.1916619	247.8175562	239.2081712	1252.325172	6639.325814	0.3027069204	0.1109842568	-0.0007457995149	0.01349919414	0.01387660545	0.01630160099	1	0.2401639473	0.1868700322	0.023961655	74	1
12	205.8811281	611.6859785	2501.050485	15898.68011	1537.872578	827.1951064	2099.977179	6240.5	8922.157895	412.4738201	2517.17865	332.2247158	234.2041884	208.1501813	992.9820453	3060.906417	0.1614064504	0.09975935563	0.05287142154	0.01011439339	0.01208140912	0.01353372487	1	0.1316072422	0.1668770669	0.1780084762	59	1
12	207.4414564	24.42622212	-65.34655639	12286.52644	1233.495672	1306.269727	1657.007023	4776.5	6830.177083	63.51501825	658.2293771	154.9984072	117.8021478	185.9047258	255.7995895	947.4857699	-0.005400113673	0.10095783	0.1074299465	0.005243914196	0.01263554337	0.008625427747	1	0.003003493382	0.1726716815	0.329937665	14	1
12	210.0486488	298.0179676	-258.9998656	16847.42743	834.7370498	4067.875044	3113.669979	6314	4573.744444	90.62949226	2145.748168	262.7033797	581.9856418	294.0092076	849.8368586	1470.662524	-0.0159500446	0.05382686319	0.2504429985	0.005389139647	0.01365180205	0.01700345095	0	NaN	NaN	NaN	NaN	NaN
12	208.9268473	712.2225995	666.9106377	7842.390057	118.817202	78.7302758	1775.715958	2937.5	6595.223404	189.1983331	1830.997898	113.3653211	88.72180097	262.5133063	622.4352638	4382.493023	0.0849042085	0.01596160352	0.01143691034	0.01031019	0.0172330381	0.01174963409	1	0.06627690555	-0.006497860727	0.0124816701	30	1
12	210.4966582	97.32742639	886.2306186	15420.36398	928.5713639	540.3851231	1723.282043	5806	19727.26596	192.0402766	2256.752658	169.529905	125.3334913	198.5496562	794.8135057	5487.711547	0.05960661494	0.06106510195	0.03351770649	0.007254391971	0.01208157304	0.007866204064	1	0.04850320142	0.08731733857	0.08545853862	35	0.999999994
12	210.6993687	519.7170744	14948.41292	14467.39985	1545.937925	-755.1711667	2022.804843	6087	3436.012346	3353.269329	3312.283431	404.9832145	598.8946433	346.6210322	1357.829668	1551.107092	1.006120168	0.1074572424	-0.0479250798	0.03575606759	0.01545547292	0.04744316599	1	0.7964908448	0.1724804846	0.02156646021	96	0.999999969
12	213.3034882	557.7012742	13.4522313	17324.06125	2686.830174	267.7054716	1911.328341	6971.5	6197.318182	82.48733689	2930.394911	554.3776003	102.2633066	248.1605064	1210.278381	2166.836788	0.0009584737861	0.1602141293	0.01647605441	0.004938500169	0.01368654217	0.006107562337	1	0.001997420124	0.2910943296	0.01632597554	16	0.9890547569
12	215.5365859	363.8728698	-54.61698762	17505.55325	380.6928613	1080.173791	2115.932585	6310	7082.87234	53.35425395	3208.404922	149.2321656	218.9940622	239.5993598	1165.190137	2273.169963	-0.003090391006	0.0222605603	0.06159472337	0.0033052039	0.008165502967	0.00669142866	1	0.0001554257112	0.009023870789	0.1674468711	3	0.9999958259
12	216.1603187	80.91453887	2772.180432	9810.742218	462.0163267	580.6662794	2078.575276	3730	4868.835052	991.8707679	3301.71059	194.7404209	319.0896988	307.0442144	1216.254424	3065.160564	0.2890943023	0.0474880008	0.05818922999	0.03631710794	0.02192828197	0.04868620833	1	0.2328822616	0.05857110585	0.2239990023	73	0.9998258129
12	216.3801075	396.9182388	-62.05816982	17480.95086	3027.079345	1098.986018	2385.236697	7270	6861.578947	69.41942847	2382.472898	522.5957322	190.9765824	255.5646578	1008.91787	2038.398175	-0.00418557136	0.1782468589	0.06404079239	0.004079667531	0.01452388559	0.007962423641	1	0.0018111372	0.3300270145	0.181826739	18	1
12	216.1071585	452.3152294	-190.4026688	18477.76787	6171.673813	2045.328351	1729.143718	8563.5	15618.03191	96.30289422	2771.884909	978.2218419	368.0191776	230.5730874	1278.08885	4523.259904	-0.01065328096	0.3342957517	0.111564379	0.005359912235	0.0174041421	0.009599671051	1	0.002638784998	0.6529016591	0.3522727694	27	1
12	216.1452931	599.724291	4404.608591	14905.30165	3548.845304	960.039179	2073.599052	6628	35597.02105	828.2793365	2633.716446	597.33006	289.5433545	220.2160951	1095.880719	12768.29937	0.2882768001	0.236339498	0.06170284262	0.01695103388	0.01508343935	0.018871141	1	0.2353338146	0.4472242964	0.2434528594	79	1
12	217.9888837	783.4093024	490.5598635	7366.088334	791.7644105	592.0432498	1276.57018	2893	11309.13978	104.5106647	1011.414705	133.6753397	109.6017412	149.4626306	368.4998984	4526.859478	0.067232226	0.1069582653	0.08269791654	0.009805987577	0.01714780966	0.01195412059	1	0.05902446704	0.1835296615	0.2606334844	40	1
12	219.5787121	421.3572004	-5.486917244	19278.61541	2162.754192	564.0003708	1981.958744	7554.5	7184.461538	66.21277227	2906.679607	399.6773537	112.9397645	230.9131063	1143.489247	2601.309757	-0.0002864367399	0.111642133	0.03002366667	0.003522059455	0.01196781016	0.004864903494	0	NaN	NaN	NaN	NaN	NaN
12	219.5599823	676.6972595	5378.314761	11563.2552	729.1648062	-249.6901218	2001.146697	4557	22200.06383	1129.587133	2332.392944	180.0031848	249.2317906	1641.854693	836.1149493	8361.374668	0.4706689941	0.06365154632	-0.02102559348	0.01862074763	0.01838239712	0.02299406338	1	0.3716174382	0.0874512246	-0.009883810821	83	0.9999997988
12	220.3615061	334.5799797	-292.070584	17525.32632	980.5215382	4272.395827	2841.732881	6687.5	7671.595745	83.46680917	2499.535136	241.7256816	656.1400183	254.8036139	961.9023472	2235.537963	-0.01663913997	0.05798560386	0.2416091485	0.005010968795	0.01154675455	0.01756199329	0	NaN	NaN	NaN	NaN	NaN
12	220.7928919	483.3456112	4743.191649	16068.42655	3744.515835	1119.824169	2355.485715	7101.5	13798.78049	942.4578789	2917.607829	796.6140482	341.0420389	249.9167624	1310.38801	4964.666697	0.2942355623	0.2396887432	0.06620127742	0.01475572696	0.0184768152	0.02083656224	1	0.2404719455	0.4542390153	0.2606572122	79	1
12	221.0165805	500.8499396	-82.88155084	15810.78034	3873.910553	882.1972754	2091.770122	6870	16101.2	83.03207611	2664.586834	715.3210415	188.4556875	230.1469428	1152.646078	6464.457316	-0.005341425872	0.253130945	0.05928205784	0.006211846006	0.01589170878	0.008381000217	1	0.00165054424	0.483911267	0.1678805646	22	0.9999968715
12	222.4739898	144.7110373	-155.0228401	16821.52769	3992.039215	1903.242943	1848.447443	7202	8926.410526	91.16293592	2122.653954	638.6852939	274.6259837	330.744301	960.1544783	2102.464205	-0.008929601215	0.2397284081	0.1122697956	0.005734640913	0.01648872433	0.01026821143	1	0.002646041999	0.4583667204	0.3514361059	23	1
12	221.9838539	542.8831573	3642.067486	12017.7066	534.1589122	53.80032761	2565.417276	4679	3608.915789	1132.569799	3727.057673	213.568145	202.9971107	361.0212277	1359.316334	1837.752985	0.3036202261	0.04684514588	0.003644766095	0.02035692369	0.01858996292	0.02241242945	1	0.2402645066	0.05507880171	0.03698703661	72	0.9999999899
12	222.6271378	615.3240948	-27.50928484	15346.20605	295.8855128	863.8779469	1970.937344	5532	5728.652632	55.65963331	2409.012165	144.3402866	173.9457787	243.6065443	849.9532586	2084.507165	-0.001898804378	0.02067004762	0.05852461271	0.003855765599	0.009915509035	0.008160689117	1	0.000845345966	0.005626816735	0.156946223	3	0.9999951673
12	223.5185061	468.1706673	-28.55768879	15669.24955	306.4462935	932.9554227	2273.438125	5699	7017.075269	53.46540029	2839.698076	174.5496998	202.1056644	226.2593875	1034.281745	2139.007913	-0.001898755371	0.02104549434	0.06013345628	0.003550919148	0.01181911214	0.008183272811	1	0.0009740823092	0.006459943271	0.1625751809	3	0.9999973544
12	222.8106227	569.3298844	-35.92894809	13648.63136	778.6860865	819.7358682	2201.687636	5138	8871.703297	49.85617955	2787.353951	181.5765132	179.285706	206.8743936	1013.811604	4066.265523	-0.002637061495	0.06150864793	0.06140047232	0.004103074439	0.01237952721	0.007911789742	1	0.001090357719	0.08975612757	0.1684076884	8	1
12	224.3489213	706.5490911	-4.58169122	11104.49472	3522.93344	254.5891929	1627.680115	5073	9033.319149	69.53879749	1509.901869	466.9012182	82.66816456	192.0798592	651.1801391	2351.095015	-0.0004459478648	0.3188958628	0.02294863797	0.006291728079	0.01657037845	0.007118837732	1	0.003755384333	0.6177970202	0.04479086257	25	0.9981262838
12	226.3234883	220.8436707	-234.0637557	13857.87094	750.7005171	3385.257768	2638.324322	5349	7281.284211	92.30065873	2676.260879	195.0537567	666.1317504	266.8721635	973.1890814	2777.222892	-0.01761229073	0.05376303851	0.2371675984	0.007665024862	0.01433205	0.0222591427	1	0.002497143091	0.0805713195	0.7780105507	10	1
12	227.1899521	190.1976904	-289.3528041	15165.25429	857.5600269	3569.983484	2451.60911	5774	7205.8	83.80075428	2454.535156	203.5303206	659.1646244	255.9289882	912.5440022	2528.342055	-0.01895551622	0.05860002009	0.2357766843	0.005581178052	0.0124669413	0.02030447405	1	0.001393980594	0.09047989751	0.7730357482	10	1
12	227.9318622	382.4777855	34.68131132	14340.95784	913.7303068	262.5383936	2245.238716	5476	7639.486486	56.59562404	2987.812883	250.3728543	92.97649309	271.1695389	1080.684347	4109.516411	0.002395299142	0.06621340932	0.01891256887	0.004130000323	0.01826677729	0.007816884929	1	0.001917229107	0.09779261458	0.02148613401	6	0.7325611466
12	229.7681128	648.0534776	3486.075433	11824.17104	3819.913168	-100.0374018	1776.237238	5586	15821.32857	806.8673194	2489.843748	761.9866899	168.6590465	189.8600339	1089.880083	8440.744252	0.295442459	0.3201375538	-0.007258302862	0.02046602911	0.02178067429	0.01561948259	1	0.2370207604	0.6169595868	0.007733300608	80	1
12	232.8758007	64.574737	4793.117853	10171.04249	550.7478077	838.6552309	1957.678004	4018.5	5371.388889	1121.855513	2268.882307	175.3699016	364.6896572	225.065086	853.5528685	3902.347103	0.4659149721	0.05591796742	0.08261441364	0.0328427195	0.01908035132	0.04029248001	1	0.3756443657	0.07549031704	0.3503819541	84	0.9999999991
12	232.6255118	396.4339218	-28.95629534	17615.52653	6030.251652	444.4156046	2003.478888	8061	14124.02469	90.53061919	2549.491986	996.9367885	117.352852	242.606119	1223.4853	2867.848436	-0.001903077931	0.3448284654	0.0268234991	0.005370699922	0.01854590154	0.00630030768	1	0.003280860121	0.671304187	0.0589899171	25	0.9998629029
12	232.6421705	586.3538225	6849.893308	14263.05763	262.0528483	-212.7776977	2195.198997	5345	8808.256098	1510.781261	3158.689042	158.4181972	301.6577442	217.3739974	1132.635653	3695.204773	0.4672870294	0.01803701052	-0.0149066477	0.02287342701	0.01350948312	0.02537049834	1	0.3687086821	-0.006132428972	0.008905473147	81	0.9999999988
12	233.2541206	448.0857745	1211.315378	19788.69627	4939.697237	774.9422111	1906.832221	8787	33845.14894	275.0514181	3148.288654	689.993683	174.6655116	257.3891615	1284.983321	10611.62766	0.06079967104	0.2420916567	0.04001878371	0.007732388246	0.01696189802	0.007706823207	0	NaN	NaN	NaN	NaN	NaN
12	233.359938	490.5513919	1365.833759	15618.97773	458.8743454	147.2498411	2023.854029	5877.5	15888.91954	327.9085953	3116.300705	165.4828578	122.6487906	207.285856	1112.859	8140.080885	0.08561998563	0.02804205428	0.009812598325	0.008620693229	0.01286746354	0.008311762502	1	0.06690374991	0.01828784896	0.007450824788	30	1
12	234.0286395	426.0625068	22.53279437	18078.93737	6198.673528	234.6694558	1988.868312	8351	9297.233333	95.79292845	2544.410983	951.6772507	111.6777579	248.8513076	1197.464189	2430.893108	0.00122735773	0.3408062796	0.01347599232	0.00534518204	0.02016392352	0.006303301983	1	0.004691675514	0.6625018148	0.012977473	24	0.9999999989
12	235.4201966	176.6334101	-328.2028316	16853.60559	1034.316794	3954.304897	2479.994338	6402	10322.94681	95.52730814	2442.730517	251.526524	689.2621626	270.8060648	927.5012001	2405.777456	-0.01944249159	0.06153068187	0.2354299017	0.006450462649	0.01353599484	0.01725247748	1	0.001023745224	0.09649960799	0.7718277341	10	1
12	236.0082133	636.3324006	19.45204954	10993.53095	1102.158408	641.6307181	1870.682614	4339	5696.2625	83.64980883	2675.150253	247.7620314	165.1936666	199.6363083	984.5363649	4939.912831	0.001670508856	0.1023885518	0.0588457146	0.01176004151	0.01984731907	0.009054245028	1	0.00493758251	0.1737269889	0.1620847271	13	1
12	237.2365349	410.3764764	6471.316371	13897.77768	255.9611477	-18.99048186	2753.303875	5389	10383.65909	1797.289989	3499.571759	135.2448081	288.9446125	392.1719961	1265.754254	5840.849775	0.4727342934	0.02059934892	-0.001157771902	0.02562052057	0.01347300004	0.02657400619	0	NaN	NaN	NaN	NaN	NaN
12	238.4777782	78.25986235	3822.96993	13260.9985	1312.007756	-95.91172383	1899.582041	5186.5	13168.78889	827.2251696	2640.49624	233.6318602	201.6804036	237.9175289	969.8701121	6501.212555	0.2864216564	0.1013657204	-0.006629621984	0.01718018429	0.01725368244	0.01813389606	1	0.2266048299	0.1669841009	-0.0007060737191	74	0.9999999379
12	238.509173	520.6392031	-17.37037389	17800.95697	3010.275094	227.2730874	1977.568784	7375	9552.021277	74.88272592	2466.86042	516.0974625	85.93031259	277.2781561	1066.53289	2581.725038	-0.001059077994	0.1691686366	0.01300047565	0.004314817826	0.01341674444	0.005013298054	1	0.0002597456071	0.3094001053	0.004081729964	16	0.9995488468
12	238.6433781	658.5341556	7924.076303	10816.77381	253.8382193	-452.2318469	1880.885591	4232	6469.444444	1678.397422	2379.008581	124.3892986	308.6187757	210.020991	874.069826	3805.42903	0.71201538	0.02340220853	-0.04063259046	0.02871332137	0.01362722725	0.03071004795	1	0.5616500693	0.002071674728	-0.02416404144	90	0.9999999998
12	239.1122686	200.2001706	6.33986353	16714.1333	1639.565279	278.4721633	2167.419374	6471	4204.073684	65.40831198	2476.901349	343.9350065	96.97732614	230.868899	970.9143971	1182.620749	0.0003419091168	0.1032563335	0.01741059436	0.004126024356	0.01335712795	0.00590479595	1	0.0007234389818	0.1739580064	0.01721861845	11	0.997256453
12	239.7106542	376.9667191	803.8603977	12488.95633	1979.507829	1263.593751	2514.101627	5194	7554.987805	241.8742144	3210.316723	519.8479282	369.0969823	307.4712006	1265.131411	4043.745085	0.06763986436	0.1599575633	0.09916339268	0.0124857585	0.02324529516	0.01968369819	1	0.06140369203	0.293180881	0.320257545	44	1
12	240.5701803	742.4781298	4025.122239	8738.639762	1383.087282	-221.5938886	1682.840294	3595	15417.38542	834.2633661	1794.784746	269.6069453	194.6585481	291.53603	710.1588076	7503.15804	0.4589722929	0.1592912987	-0.02472713441	0.02209447416	0.01847257279	0.0244406799	1	0.36345755	0.2841551452	-0.0217628475	87	0.9999999967
12	241.7188015	250.3322147	4352.429236	8702.163619	887.0600721	-75.16923532	2397.7002	3594	2373.591398	1845.779332	3709.046084	407.8629148	309.6068723	384.0385805	1456.802405	1617.668957	0.49461098	0.0984744974	-0.007982520855	0.0389256261	0.03364676518	0.05408102053	1	0.392197891	0.159400909	0.04251972728	85	0.9999998791
12	241.4257418	536.6192222	2815.755628	17242.58886	5592.003923	-3.886781782	2099.823164	7997	16248.85263	512.6215368	2664.391959	964.9959427	186.7342922	1077.371614	1246.126538	5217.806234	0.1684894192	0.3296793947	-0.000210669869	0.01193743322	0.01866768868	0.01286617474	1	0.1366354552	0.6378216028	0.00339313884	66	1
12	243.3375926	136.2727044	-198.2706181	15458.50148	2559.593169	1756.818305	1966.094219	6269	14160.17391	78.55694187	2868.803097	494.4648353	354.4254645	235.6144493	1155.979494	5900.529441	-0.01353156905	0.169813721	0.1141735965	0.007067870885	0.01729227488	0.01061932828	1	-0.001920995945	0.3146417808	0.354284667	19	1
12	244.7651757	12.12444043	15.18273556	8897.116252	136.2482917	477.1685563	1532.520852	3270	2936.0625	45.05455575	1973.673728	128.3076938	126.7750648	225.8020457	676.1959284	1376.536361	0.001594201117	0.01498824668	0.05312138668	0.005557593288	0.01793247066	0.009743802107	1	0.003127577836	-0.006292626836	0.1386752268	3	0.999973056
12	244.7648109	589.7638491	1015.443961	10420.65088	112.9694255	140.043469	2180.795051	3827	5441.207317	315.7495382	2915.493832	128.2036115	124.705247	247.6441361	1027.574644	3505.797402	0.09611494337	0.01236388418	0.01391046336	0.02773774688	0.01520310145	0.01325303053	1	0.0753370194	-0.01389117931	0.0235608081	30	1
12	245.3858155	473.3865041	908.0663918	16599.55523	1748.270275	3483.57614	2131.572021	6514.5	9242.760417	231.4512674	2867.369228	385.6979357	680.5863095	239.1783064	1133.312872	3122.894217	0.05642646458	0.109815079	0.2050819397	0.00791831214	0.0142972617	0.01994421356	1	0.05982626633	0.1941095225	0.6853258721	41	1
12	247.1030839	557.6931474	3032.261395	18037.16289	5850.539286	90.50424865	2067.275707	8414	14881.53191	475.6601701	2553.626835	848.3948378	147.3472664	213.3256424	1180.813692	4145.462872	0.1672300112	0.3269867125	0.004543609312	0.01194603504	0.01546895899	0.008614890088	1	0.1359561013	0.6324711636	0.01958784805	66	1
12	246.7347124	608.4661974	3616.707294	12056.24642	1350.201985	844.6193033	2222.025623	4875.5	12778.6129	956.1431183	3196.33289	283.8587072	283.8611848	232.0157134	1184.802391	7722.988734	0.2995862436	0.1079661137	0.06745371389	0.01372253072	0.01961140263	0.02771248567	1	0.2428510153	0.1832595021	0.2611144963	75	0.9999999917
12	248.789514	99.15863568	-36.11426009	12562.36329	2899.895218	211.2090741	2234.631151	5405	9897.709677	88.23091482	2783.544744	600.8394518	106.7958404	408.150091	1119.377932	3801.265569	-0.002728780619	0.2286389692	0.01651030855	0.00827611549	0.02241585199	0.01167563429	1	9.128382259e-05	0.4318905279	0.01826873831	21	0.9985638473
12	248.2331909	214.6835966	-34.27075331	16972.68803	953.9844197	531.443383	2034.269134	6347	7608.387097	64.22900141	3300.205038	292.3963742	142.8370304	296.6683279	1244.166703	3208.466663	-0.001892470042	0.06017798445	0.03263041091	0.004349439976	0.01404704133	0.006791740583	1	-0.0005375224741	0.08592677773	0.06813063767	7	0.9999993557
12	248.6420107	497.6525057	3433.75326	18904.54642	345.8447313	204.1395687	2570.54713	7088	11166.74737	645.5375927	3496.636254	211.4331438	208.7629267	335.0566335	1301.565846	4120.640262	0.1773748359	0.01991900428	0.01101774212	0.01128822842	0.01079715469	0.0130721425	1	0.1399202685	0.0009240410265	0.03252019098	52	0.9999999999
12	251.9342035	456.9321844	48.01676191	14454.38345	725.7457974	906.229971	2614.007346	5372	4540.353659	100.3380054	3094.435436	221.0580137	172.7949689	266.7873818	1130.251059	2222.089809	0.003705062171	0.05124492704	0.06449179511	0.008942110037	0.01350837848	0.01159700475	1	0.006221795834	0.06870956166	0.180258166	8	1
12	255.8307589	151.4568815	1173.270297	17507.10911	2934.100389	125.4837017	1670.439401	7138	10447.01031	244.8228091	2546.655711	547.3917307	107.4164178	207.8785641	1069.738183	3468.091332	0.06649568162	0.1728803886	0.007399157698	0.008146308173	0.01607129896	0.006653504774	1	0.05366745762	0.3163105903	0.0002750952084	42	1
12	255.4352564	382.2380162	1314.155891	21042.14507	1416.378884	810.9264404	1975.133315	8031	16731.2043	290.075279	3395.830361	314.1328906	176.9237999	228.2447013	1290.399726	5511.70446	0.06396620336	0.06927874166	0.03867191078	0.006420351635	0.01158996136	0.007190160835	0	NaN	NaN	NaN	NaN	NaN
12	257.5598016	86.51725473	775.1591636	11076.99018	1633.79799	118.6998203	2027.587616	4497	3439.361702	207.0899748	2585.860168	376.8164821	115.7044881	363.1842313	992.1247294	2358.020305	0.06927214154	0.1446805063	0.01113557666	0.01079680318	0.02594803614	0.01191423305	1	0.05574048724	0.2584163833	0.0128525533	42	1
12	260.4633631	435.366206	2727.983992	17214.22975	941.9614354	2657.970203	2531.980855	6460.5	6939.089744	642.5849719	3354.908171	274.8309808	570.6089699	242.737105	1267.638655	2515.472593	0.160831236	0.0596069287	0.15005272	0.01247845947	0.01438880207	0.01820890619	1	0.1379804603	0.08794691893	0.5154332829	57	0.9999999942
12	262.4554366	18.67072819	847.2894775	9706.437889	212.3723423	84.14814024	1779.909785	3567.5	12753.47872	193.7349642	1811.658149	119.6368048	92.94715784	245.2454821	636.045915	4007.671135	0.09023520366	0.02227997496	0.008777476547	0.00976162651	0.01412574775	0.01022249774	1	0.07041229872	0.006359626354	0.004678826992	30	1
12	262.4330597	116.5292584	4.938027806	12936.77951	1270.898423	411.0473645	2247.722774	5048.5	5671.702381	47.73649894	2391.761014	261.6890597	117.708372	307.6075796	878.70316	3573.74389	0.0003993042035	0.09765648892	0.03424498879	0.00395865198	0.01701984981	0.007746738146	1	0.001972808739	0.1630728647	0.07575883712	12	0.9999984916
12	262.4208724	449.2029096	2470.23122	13861.80876	2953.986712	1016.492016	3010.506934	6046.5	6767.166667	487.3252714	3005.7448	688.0690614	277.5246073	345.5389152	1245.972011	6434.579583	0.1686653942	0.2112716474	0.07107198955	0.02267603965	0.0177923552	0.01901843211	0	NaN	NaN	NaN	NaN	NaN
12	262.4199594	574.6244775	2555.060923	14386.74042	282.3839913	821.8368085	2192.329507	5439.5	6800.989474	655.3902235	3541.356741	181.2942495	271.0473973	263.5654317	1279.270101	3417.73559	0.1689566385	0.01947680534	0.05417027577	0.01154002319	0.01339133747	0.01611093227	1	0.1365127221	0.001707556829	0.1811460537	53	0.9999999997
12	263.280277	516.4443399	4150.424808	13935.90627	1515.955979	-35.03683304	2191.87017	5540	15164.35106	1255.701128	3926.4804	412.8353987	208.3757494	166.9922588	1504.818677	8249.797153	0.2956852749	0.1094851242	-0.00239311284	0.01551077946	0.0185254821	0.01787045209	1	0.2344255014	0.1837771817	0.01653361597	74	1
12	263.4461124	543.8210393	760.857768	13927.77189	270.4276315	2882.517781	2471.821031	5120	10095.24419	206.6587658	2919.490199	156.8757106	609.3508539	289.7031632	1023.141507	4413.449791	0.05572110257	0.01951604439	0.2055198888	0.009154081242	0.01294698245	0.02148489316	1	0.05794334269	0.008363938069	0.6831619371	33	1
12	264.0531411	628.339349	-17.11334747	13978.92266	308.7116083	167.8557458	1760.182801	5050	7671.568421	48.13367095	2563.680858	138.3995968	79.45499047	213.3639145	876.0762816	3472.368876	-0.00112362061	0.02161980719	0.01209171632	0.003776228524	0.01191536763	0.005854652972	1	-0.002075032219	0.005821789835	-0.00487142875	1	0.9919438347
12	265.7016317	131.7289312	-108.8607474	16981.70252	5580.419915	451.6435483	1712.303006	7839	14833.12903	92.70193713	2190.154076	874.0205036	108.8531891	255.9185924	1056.800522	3470.529863	-0.006603854796	0.3359582472	0.02658188748	0.005988995369	0.02172500319	0.006095516294	1	-0.0006130112976	0.6530825978	0.05671492306	25	0.9999999978
12	265.6874016	486.4835392	4525.731582	14796.36066	875.6913203	-66.06153575	1958.351732	5628	5385.776596	1049.689035	3335.305483	268.9749037	222.3380099	208.246525	1264.662012	2399.501029	0.3053160396	0.06007661226	-0.004264538488	0.01439562468	0.01288321716	0.01728550268	1	0.2412080773	0.08198769592	0.01029510663	72	1
12	269.3631492	165.2974898	-43.69034434	16869.02645	1774.062566	1123.813374	2326.815531	6589.5	4901.680851	78.77101951	2396.212145	436.9117284	291.8106019	1312.849672	917.0618538	1423.394914	-0.002843029685	0.105927956	0.06443946041	0.005104501336	0.01823283414	0.02777457457	1	0.001825330172	0.1812539498	0.1807012434	13	1
12	269.3699886	414.4960776	-60.67190029	17184.96949	5840.104554	474.952998	1987.576929	8017.5	11211.06522	86.16427684	2935.813505	1090.09639	140.9596625	251.1478188	1391.154323	4284.259934	-0.003550314563	0.3457412991	0.02923983433	0.005297617106	0.01700954429	0.007435585133	1	0.002168019117	0.673285872	0.0670774565	25	0.9999998983
12	270.3611127	531.5711801	3989.194633	12933.89181	696.0416683	1027.363723	2627.725396	5052	11464.64789	1079.330308	3318.825882	186.188146	320.5983159	284.5902275	1217.898029	5545.351827	0.3001415446	0.05323575682	0.0739468826	0.02173919836	0.01493595442	0.02143332072	1	0.2429685718	0.07090651495	0.2817622908	73	0.999999471
12	272.4830885	198.7101191	7317.70165	15667.74296	389.9473708	1567.557315	2508.718874	6009	12783.16484	1464.389205	2904.313449	198.7503526	487.0676828	286.4240941	1117.939092	4552.577576	0.4714127879	0.02591950017	0.09743329368	0.02083400366	0.01318854346	0.03389468013	1	0.3807046071	0.01429367312	0.4021910422	82	0.9999999766
12	272.2965939	220.5765087	4581.085941	14559.22351	3348.271431	141.3572575	2924.175356	6413.5	3795.344086	961.5424052	2903.435954	766.0522724	241.6465053	317.0401404	1278.008615	1407.232054	0.3191872241	0.2354982808	0.008731786063	0.01434009021	0.02274969352	0.01847175572	0	NaN	NaN	NaN	NaN	NaN
12	272.6340718	369.4363397	-104.7840197	16034.4524	3988.200993	1101.948245	2773.401979	6925	17871.23404	82.45586721	2937.866824	752.1988666	205.8954566	232.5698288	1276.840027	5539.641719	-0.006508515416	0.2566971576	0.06887462374	0.006020188337	0.01856025999	0.009105545762	0	NaN	NaN	NaN	NaN	NaN
12	274.357946	180.8647478	-36.28057851	17665.17109	1962.822655	519.8669672	2008.098912	6937	8253.170213	67.94395778	2444.021809	388.9791701	136.2288389	236.6532806	988.7913976	1744.936839	-0.00194793041	0.1134291506	0.03049240346	0.0039849039	0.01401742836	0.006072060938	1	5.378657933e-05	0.1953973235	0.06273832534	12	0.9999999941
12	274.4675344	440.494443	-216.8814136	16346.27013	849.6636219	3753.91574	2663.975065	6137.5	13375.96296	95.39991292	2582.946038	249.3454415	672.2392657	254.4863022	990.9659405	8106.572154	-0.01290681566	0.0561828512	0.2368183671	0.005746315168	0.01193259495	0.01585361829	1	0.006252775386	0.08550048402	0.7779726873	10	1
12	274.4000624	455.9923937	8328.127134	17393.29623	1967.033597	-131.1800556	2414.078093	7112.5	27061.41975	1428.008564	2950.537812	367.403861	339.6201368	227.1756703	1208.468248	9813.350191	0.4748264201	0.1191377337	-0.008011100465	0.01850874057	0.01294164348	0.02200780536	1	0.3767552175	0.2020597709	0.03866041789	85	0.9999690784
12	275.6328785	661.6760053	819.6437106	11675.57042	3693.642466	1024.78135	2110.59974	5333	4245.473684	193.6942292	2389.111807	741.5835128	241.9374696	436.7896748	1043.562588	1887.633466	0.06891367415	0.3149201371	0.08992352437	0.01112457111	0.01740124522	0.0136158278	1	0.06403611785	0.6116187543	0.2943646537	50	1
12	276.1568994	47.55222244	20.84004507	10796.47833	1771.618898	150.6375611	1691.169651	4439	5772.907216	61.77816483	1995.883536	334.1185127	78.62438571	261.1715896	787.6923212	2274.481425	0.002033808143	0.1650397109	0.01488601542	0.006369678506	0.01891737593	0.007414086977	1	0.002804275322	0.3009535342	0.01121417286	16	0.9986994031
12	276.4736694	119.5851436	-4.379705672	13987.64813	1320.590599	829.1341707	2137.270785	5369.5	5033.104651	79.65869026	2882.75061	323.3727285	184.693223	449.4769298	1078.312745	3289.89948	-0.0003513170977	0.09242586937	0.05932527711	0.006300545938	0.01739369318	0.01073634153	1	0.003215201577	0.1532647726	0.1629020943	13	1
12	276.5054017	353.3067074	1344.994228	16591.95876	495.7530914	265.7497187	2346.40291	6274	20141.07609	293.1767454	2871.59352	187.5735384	111.8068349	249.9876767	1019.009136	7824.256918	0.08272469434	0.0294466172	0.01639560788	0.006892927353	0.01423142091	0.007543531017	1	0.06512342631	0.02144794744	0.02980963395	30	0.9999999969
12	276.4198419	708.7030121	-168.5128494	10505.21089	562.5046318	2315.547579	1936.197691	4022	6463.531915	61.62385219	2029.033626	149.0564154	438.3727405	237.1487749	737.1447239	2523.370952	-0.0159320737	0.05457987724	0.2180685321	0.00576945667	0.01461921333	0.01729722304	1	0.002386093861	0.08151791136	0.711781637	10	1
12	280.9294378	299.1415393	-47.873153	20850.11378	3618.79861	574.9773689	1960.195662	8720	7498.03125	85.16198453	2583.116439	503.5086625	128.2369301	229.2640161	1076.449412	1554.8694	-0.002185574092	0.1700186334	0.0281951726	0.004180927075	0.01185622264	0.00530355796	0	NaN	NaN	NaN	NaN	NaN
12	281.2037924	611.2101688	-113.1810324	14114.50595	3272.400203	1553.42326	1864.184075	6108	5770.182796	69.498125	2704.708639	622.0021298	318.6522106	188.1869676	1098.747682	2627.645466	-0.008810042585	0.235210107	0.1112212112	0.005295354532	0.01624846798	0.01156202183	1	0.002593219927	0.449030958	0.347627932	23	1
12	282.3877	246.3740575	1498.064554	17152.60186	497.6436781	176.6067294	2155.514713	6304	18989.01042	307.8176015	2758.738209	170.6835634	128.1254531	239.7283981	993.7932498	8014.835051	0.08603854261	0.02952214257	0.01058500227	0.008829530178	0.01137953403	0.007610635078	1	0.06731825466	0.02135873358	0.01030070308	30	1
12	282.79652	534.2835512	998.3389852	10921.95791	166.4773068	169.8536406	2247.880821	4015.5	6338.195122	333.4416184	3389.688785	163.4699406	129.7438253	497.4428612	1180.132442	4971.894607	0.09317169862	0.01448371902	0.01643052571	0.01286718022	0.02068543979	0.01290602962	1	0.07321846845	-0.009412616161	0.03175831342	30	1
12	284.2150173	498.2148283	3046.684032	17042.32584	3941.618686	151.5488722	2411.678155	7339	8922.690722	486.6139522	2666.707674	749.0116518	180.5643393	240.8756358	1199.770796	2505.471963	0.1789831778	0.2431322247	0.009185551854	0.009932453797	0.01584509926	0.01162196332	1	0.1444097059	0.4600475262	0.03522220845	64	0.9999999999
12	285.1280096	389.4516442	129.4138977	15714.27331	5004.563011	307.7834699	2246.439798	7223	5182.238806	213.2489702	2994.60655	1095.209719	114.9183522	276.6274149	1390.105233	3051.500863	0.008123271845	0.3239143615	0.02013516834	0.01728235255	0.02273303415	0.01036059837	1	0.01043744806	0.6279498912	0.03714721999	24	0.9999936479
12	286.1722199	156.340862	49.76103254	13999.80042	4407.568515	232.7286024	2153.978314	6333	4541.219178	88.13900735	2593.838123	868.144349	95.2062612	318.4313697	1144.695126	2195.069875	0.0039142197	0.3169274764	0.01774612911	0.007498968504	0.02387494973	0.008216818812	1	0.006799036496	0.6135179698	0.02756561814	24	0.9996421381
12	286.232156	192.8279858	-2.780348972	15863.08368	2572.794641	259.9702388	2058.455733	6423	8497.10989	65.59928296	2925.765849	595.3753512	105.4520565	260.0426401	1230.141043	3560.240383	-0.0001483431918	0.1730412893	0.01669457767	0.004557088694	0.01587318551	0.006316996836	1	0.001325460181	0.3174996478	0.01733439196	16	0.9387591979
12	287.4613225	70.31405398	8837.66621	13307.95737	1415.985582	-415.4324476	1891.702976	5432.5	16892.12766	1817.148363	2647.568593	228.0007529	377.5836717	209.4246339	992.6751911	8527.78259	0.6698830689	0.1078945638	-0.02946139383	0.02657141617	0.01809667888	0.03392765198	1	0.5302307207	0.1766357307	0.008395625693	92	0.9999963361
12	287.3670717	432.4170408	4932.459966	16430.63895	1127.953947	1243.996738	2625.673096	6438	27643.76667	1048.985052	2973.361633	251.1992387	353.0771954	225.3218621	1135.759419	12307.83214	0.2993192788	0.0694323792	0.07437844295	0.01692154183	0.0131608715	0.02137686933	1	0.2425899961	0.1042495297	0.2837115133	73	0.9994991224
12	287.3651816	474.4021035	2907.425178	17338.63491	1621.225206	192.0106052	2847.028814	6861	10780.56977	502.7170283	2701.166729	375.3354719	165.5671765	280.5727969	1093.738473	4332.532482	0.1743762854	0.09788574143	0.01114383982	0.009156612728	0.01101363977	0.01068588424	0	NaN	NaN	NaN	NaN	NaN
12	288.6624966	271.5036635	-42.98036082	19058.50542	6513.893906	223.2008122	1714.838647	8872	9667.521277	98.36777768	2643.205777	1025.920394	103.5285862	242.4548749	1219.372333	2733.501062	-0.002317198334	0.3386413453	0.01137477495	0.005376138651	0.01819751941	0.005723452341	0	NaN	NaN	NaN	NaN	NaN
12	289.6195446	16.38819596	741.6435753	10344.87568	1544.015135	24.12203898	1312.604372	4106	3053.75	178.3448667	2227.092698	320.0359059	90.26711765	257.7666793	857.2125494	1373.880735	0.07357452627	0.1455512147	0.002599135363	0.008080225259	0.02261482313	0.009359342142	1	0.05852571749	0.2598526253	-0.01590926006	42	1
12	288.8645653	108.3789213	2110.616659	13102.58135	3971.749074	81.83834001	2238.566662	5849	7095.961039	492.8084429	2623.153876	823.4620609	153.6221398	328.2684229	1138.465669	3471.43152	0.1672975477	0.3033667619	0.006898107559	0.01479087514	0.02325480695	0.01438771527	1	0.1358355646	0.5839674507	0.02689657296	66	1
12	289.5785485	136.6010119	2166.989363	13670.11632	798.9394497	2089.310628	2482.815914	5370	5641.352113	549.2881971	3118.508066	225.0785235	502.4897797	269.017526	1153.491841	2029.626208	0.1576974007	0.05658935611	0.1469601785	0.01370987302	0.0158703757	0.02475119317	1	0.1352037757	0.08164611522	0.5038000703	57	0.9999999999
12	291.3054169	35.79453495	3192.043045	10438.34923	2412.424738	-79.17198988	1757.844723	4586	4673.914286	674.3045584	2111.14805	497.5375837	184.3616027	767.4734429	878.982242	3075.599905	0.3093376654	0.2266176736	-0.007663581107	0.0207697163	0.02264434602	0.01960571808	1	0.2466485507	0.4244449916	0.005871424668	78	1
12	290.9527269	176.7115037	4452.169995	15669.78488	5046.049741	-115.6347237	1742.585589	7275.5	14041.46341	1098.605166	3343.002433	1190.043403	218.2797172	226.8666459	1565.274414	7601.771399	0.2889735804	0.3274552269	-0.00754488927	0.01977571543	0.02574679791	0.01521617443	1	0.2319587492	0.6320522566	0.005525912	80	1
12	291.5162363	357.6203939	-321.0244741	18340.57764	1108.825804	4628.346498	2978.541071	7149	8070.626374	99.35943876	2596.749171	304.5208274	710.1400374	289.4037608	1050.240267	2543.871108	-0.01697692679	0.05888718246	0.2481640067	0.005216223206	0.01271143446	0.01669145301	0	NaN	NaN	NaN	NaN	NaN
12	292.3309729	512.6010815	3178.546069	18391.44167	4529.261073	934.4283793	1944.966522	8129	8905.260417	570.0167275	2911.749053	790.0867023	252.9467808	205.7967311	1304.635663	2756.327031	0.169925884	0.2427443819	0.04844012788	0.01094346827	0.01505350897	0.01191843025	1	0.1401960258	0.4608005663	0.1701002243	65	1
12	294.9570842	120.0200118	35.09473686	12358.6337	776.6298205	217.0467333	2007.764091	4665	6255.828125	84.57771093	3104.692816	212.0880904	92.54000073	242.7625931	1121.522663	3456.803793	0.002843556787	0.06196232622	0.01907508306	0.009524588819	0.01835025457	0.0104730777	1	0.002222733993	0.08904980809	0.02199057196	7	0.7441769895
12	295.3885624	328.4699474	-80.33830997	18655.32519	2045.054516	1140.652751	2373.190099	7415.5	5160.182796	73.81672999	2706.137691	388.1354062	188.6874008	567.0061149	1077.922257	2249.328378	-0.004437323166	0.1076460344	0.06006452981	0.004057067641	0.01331535414	0.007242998816	1	0.0002472407162	0.1846354237	0.1651334592	13	1
12	295.9737213	397.5671719	98.74401053	17855.60568	1725.073775	328.5034321	2312.988852	6879.5	4132.770492	73.84266141	4610.668566	535.7591618	111.5517301	273.2645725	1808.033713	1746.052141	0.005746092864	0.09910719276	0.01865242752	0.004847174236	0.01343481672	0.008468896575	1	0.005058455406	0.1654279584	0.02263752863	11	0.9973953694
12	296.1470198	410.0963659	74.35934226	13646.33604	1253.20119	908.9529941	2543.41206	5413	6410.219178	324.8743598	3701.974842	426.4074375	234.6316424	587.988397	1409.39801	7034.686888	0.005800440575	0.09050458315	0.06396413456	0.03744602239	0.01840878545	0.01230378433	1	0.008438636537	0.1494405355	0.1804350214	13	1
12	296.4577264	611.3012133	-239.3762024	13275.93454	1392.216345	3182.88139	2235.100014	5235.5	5618.087912	78.8690596	2698.725785	275.6164092	613.2103438	253.3914208	1005.427353	2472.032033	-0.01745929214	0.1046290655	0.2295289767	0.005548532329	0.01447291601	0.01780480256	1	0.002797865084	0.1849257878	0.7533780164	15	1
12	297.7032081	147.9436632	-53.39274289	13588.83138	3130.781955	1525.596207	2098.570162	5903.5	3890.054054	83.93915173	2584.876754	609.2183147	314.7961641	244.0600464	1075.362486	1600.76841	-0.003877214988	0.2326168088	0.1131654289	0.007177469274	0.020367041	0.01351240869	1	0.006630060217	0.4437317678	0.3554499053	23	1
12	296.9757589	164.838623	994.5234511	14361.24237	1417.959	199.3709304	2333.402879	5591	6315.528571	211.127178	3075.168068	284.0511555	118.2614475	415.8865098	1127.83573	3815.292876	0.07202748084	0.1017845177	0.01606394521	0.01221232783	0.01841901173	0.009018636043	1	0.05766737121	0.1703338062	0.0290101962	38	0.9999999536
12	296.7362945	383.13953	10898.37686	15499.28135	1660.152638	-491.4579901	2283.037163	6274	12073.58209	2901.637158	3775.054333	453.2424238	472.1808742	339.971615	1516.128438	6463.804807	0.6982241756	0.1086876405	-0.02756896332	0.03971993435	0.01878634375	0.04148158451	1	0.5529497871	0.1781230795	0.02157297514	92	0.9999999214
12	298.6460418	58.52212152	4598.59111	10155.38138	1142.622279	-127.0670147	1989.945106	4198	11146.87692	1311.291713	2556.607717	274.0041483	228.2910961	238.0073989	986.6160521	6435.458583	0.4581313354	0.106401373	-0.01307313882	0.04154963579	0.019657776	0.02546867928	1	0.3628859199	0.1757938464	0.01664394555	85	0.9999997548
12	299.2087223	452.0092062	2378.758531	14044.80371	1283.152587	698.1358365	2644.139362	5551.5	2575.452632	651.7110502	4035.365851	458.6330116	303.4669159	499.2258353	1554.804333	634.9419603	0.1711750838	0.09329352899	0.0481533932	0.01359263565	0.0176485284	0.01922438776	1	0.1389261622	0.1533228046	0.1635466349	59	1
12	298.8601845	486.4229666	5356.130228	17962.17268	1346.026101	1371.779383	2346.185398	7089	37606.75789	1088.064339	3296.317985	284.74215	367.3818788	225.2034257	1261.684364	14699.61419	0.2946262145	0.07442483654	0.07169301899	0.01413109538	0.01292492826	0.01915117487	1	0.2387233333	0.1144545768	0.2734521239	73	0.9954417228
12	300.104766	299.580699	-9.617788124	15132.34276	997.4619438	269.5472738	2235.221498	5736.5	10849.5914	56.9859151	3116.296093	245.6331329	87.26649511	232.4167973	1153.404617	3938.296454	-0.0005938424488	0.07199745863	0.01832491008	0.004270857649	0.01239091785	0.006604502238	1	-0.000420597463	0.1096923956	0.01897145866	6	0.9907525167
12	301.4337076	45.13622103	6644.525051	9691.686996	435.2198553	-386.8397375	1982.825155	3810	17431.21212	1674.165401	2214.095226	145.309849	330.3876453	185.5329997	799.1790072	8506.992462	0.6872973896	0.04403386804	-0.0349704331	0.04195466985	0.02405172659	0.04033919755	1	0.5427147053	0.04491796185	-0.009304875697	90	0.9996921863
12	301.445388	213.5361845	-177.4238735	13373.83624	576.8961079	3363.999822	3319.70256	5203.5	5222.033333	77.43547476	2457.092382	196.204721	592.7290748	482.1481575	891.1063446	2991.366598	-0.01287804208	0.04685614927	0.2470203681	0.005939208454	0.01406192894	0.02447166763	0	NaN	NaN	NaN	NaN	NaN
12	300.6954044	469.1568207	4791.202478	16442.21872	962.6881258	1209.032335	2351.477402	6301	13340.43038	1231.396679	3694.289859	283.8482315	419.8198415	246.1434379	1402.394454	7715.536299	0.2993440843	0.06093468748	0.06983910345	0.01709087265	0.01461982738	0.02357858006	1	0.242135017	0.08659610641	0.2675444783	73	0.9999966099
12	301.3352797	567.6151895	981.0596111	16022.40319	410.8264221	1604.419461	2372.28408	5950	26739.76042	217.5280215	2612.858702	149.3111416	306.2766161	198.4883458	940.2056058	8670.694446	0.06161956216	0.0259972914	0.1014954034	0.007087978919	0.01107531749	0.01131354685	1	0.05477930415	0.01772526491	0.3217697266	32	0.9999999848
12	302.319554	27.48965222	6720.655601	9940.032749	1167.986802	-412.5107316	1686.229335	4197	14551.97561	1760.725998	2434.298395	264.6614964	325.2895805	204.9632062	933.0811094	8080.617988	0.6797383849	0.1158854637	-0.04090135332	0.03595955735	0.02672844849	0.03942529808	1	0.5373213882	0.1925680985	-0.02893822262	92	0.9999999986
12	302.3261998	102.4595915	956.5170812	15384.56301	3437.331173	1374.819126	1861.953039	6491	7642.550562	183.1514803	2324.227609	541.8015568	253.6123929	243.4228939	950.9642602	1746.232249	0.0631896686	0.2335912774	0.09079693027	0.007826935729	0.02134316323	0.01219577089	1	0.05832574344	0.4443816701	0.2929123669	47	1
12	302.1116987	130.146605	-21.64683336	9098.511145	905.4996106	1145.346767	2334.259503	3627	3952.716216	77.41144555	2767.585239	313.2451519	342.472876	321.6716222	1059.520805	3390.19777	-0.002752296855	0.09877394123	0.1197608199	0.01028776504	0.02497197046	0.0172013503	1	0.006021873138	0.1686242712	0.3734937584	14	1
12	302.4739402	256.4343287	11091.07071	15944.58967	573.9899146	-376.1810002	2248.729334	6150.5	14272.35417	2818.624118	3677.393211	196.1047538	509.4940866	247.2557546	1388.895155	8285.793254	0.6981329512	0.03585081341	-0.0235193261	0.0349060784	0.01481220339	0.0387329075	1	0.5520940556	0.02843326426	0.03283679432	90	0.9999992692
12	306.1552984	180.1845052	1197.359459	13639.86556	346.5861008	197.1026553	2261.907594	5122	10928.86585	251.9139057	2697.893848	153.3042546	106.7576205	247.2490658	935.4401532	6169.847682	0.08726169163	0.02661454917	0.01556277774	0.008053210862	0.01615709974	0.008920224445	1	0.06862914025	0.01555571645	0.02784002352	30	1
12	306.15231	418.4986803	10794.02316	15349.54027	548.9912135	-380.1516604	2353.638496	5974	20619.18519	2715.41165	3623.535007	177.1886714	435.4610416	236.9708625	1341.227549	11707.40869	0.7038948635	0.03651627469	-0.02264398463	0.02976862788	0.01770510579	0.03344419299	1	0.5567580669	0.02979148696	0.03724754527	90	0.9999977477
12	306.4168062	649.6867554	13835.72783	13286.74688	1429.373205	-952.960987	1775.889028	5498	4969.8	2885.994454	2764.610803	345.0716448	523.275804	287.2599692	1123.800579	2135.56992	1.037200527	0.109320865	-0.07096696947	0.03413290424	0.0164229873	0.04249045301	1	0.819499417	0.1752080022	-0.05159360124	96	1
12	307.7690682	347.7342556	8.422989041	16304.70103	2716.623092	1003.484324	2316.77396	6689	3199.095745	74.0523411	2755.154616	556.2214249	198.7628397	244.5201516	1161.884396	1031.600626	0.000484349222	0.1694343682	0.06156689938	0.005060669469	0.01427663692	0.008813418414	1	0.005207410446	0.3117686046	0.17392736	18	1
12	311.447657	13.00192341	1852.239078	11686.84367	1814.464224	19.2097647	1720.073484	4801.5	5363.588889	330.7725992	1805.908579	290.1483834	129.8561108	242.1572581	706.5441034	1953.596849	0.1573234532	0.1534274204	0.001606533734	0.0117696775	0.01744222736	0.01166900194	1	0.1252406538	0.2753811955	0.0002679775589	61	1
12	310.941902	63.37587506	-118.8695378	10910.65351	494.4554052	2476.179952	2292.202072	4170.5	3249.052632	91.76341996	1983.984545	177.4367062	497.0954617	253.6717093	718.5598158	2344.569566	-0.01066207529	0.04699160192	0.2212957051	0.00975340583	0.01712144809	0.02336074782	1	0.00671454591	0.06598868671	0.7239632561	10	1
12	311.466715	310.963348	969.7251405	18949.61443	499.0051548	4178.371788	2632.403193	7122	21779.10753	229.9801867	2686.263891	180.7959455	675.6597335	283.9102838	1010.858098	6468.319353	0.05159572895	0.02731751639	0.2168643026	0.007490732239	0.008910635817	0.01762458788	1	0.0556439402	0.02487318448	0.7221023605	33	1
12	311.1052244	380.3965638	5402.540632	18132.70477	524.8772193	1427.898639	2456.139424	6785.5	18917.69663	1188.191441	3388.591422	194.2876606	385.2379222	221.3427039	1261.807033	8367.20142	0.299161732	0.02895198339	0.07633427118	0.01872395314	0.01261298052	0.02003622084	1	0.2420067942	0.0210463653	0.2889180674	70	0.9995658123
12	313.6214055	204.6689603	-222.7916207	17933.98321	524.4202573	2204.883921	2290.193527	6827.5	22163.68889	69.61574221	2711.50427	195.2444381	334.3287766	223.8956244	1024.747538	4918.067542	-0.01245155237	0.02850146067	0.1236056768	0.004280482506	0.01026315157	0.01025242531	1	-0.002460018363	0.02427533016	0.3819252115	4	0.9999999979
12	314.2406595	276.8758047	8161.275845	16906.86129	540.9456323	-77.54958005	2408.690867	6459	23647.48235	1758.834009	3486.331976	181.4732228	339.7567369	251.2666019	1279.605489	10768.00444	0.4811220258	0.03278325386	-0.005169700355	0.02535507078	0.01369222775	0.02365266308	1	0.3806888089	0.02446658074	0.04665397152	81	0.9999569242
12	314.3977741	464.4779033	1338.461636	14673.4061	424.0511728	184.8089859	2316.440566	5477	21373.26437	329.0565264	2902.307371	154.2878471	112.6563969	257.2260299	1017.356164	10576.62178	0.08796972307	0.03017892529	0.01242916342	0.009503009049	0.01341216057	0.009168554376	1	0.06900658977	0.02276482774	0.01720762522	30	1
12	315.4274199	508.3230449	964.0680118	15849.20781	1772.31019	1540.154872	2335.285197	6225	23195.73404	246.0056833	2984.069663	307.3903436	324.7520142	243.270636	1117.086256	9482.325039	0.06210228425	0.1169634375	0.09781549872	0.007642172749	0.01769922663	0.01332382894	1	0.05624700903	0.2047225607	0.3125951081	40	1
12	316.6833804	44.46769357	-18.22223291	12938.20565	4079.519352	290.067288	1435.947699	5871	9430.967033	78.13677174	1968.62115	593.2506278	83.36762917	223.1618799	829.9835491	3359.481499	-0.001486446349	0.3191426361	0.02311324691	0.00656998011	0.02542782713	0.006833604166	1	0.002943335437	0.6183188259	0.04513473632	25	0.9997504573
12	316.21115	290.6945502	5630.05415	18019.22697	1895.458331	1378.644625	2470.732957	7251	9328.361446	1124.122884	3398.789461	468.5877669	409.6917279	365.7021381	1376.921994	3834.707957	0.307571241	0.105891494	0.07564941845	0.01583092942	0.01454142569	0.02103025765	1	0.2498036664	0.179240155	0.2914767163	75	0.9999999512
12	317.0338789	361.8737719	11614.72076	17066.4403	1890.475056	-359.3529295	2108.774973	6915	19582.65263	2771.472313	3812.511957	501.2582666	481.6403164	210.4498748	1573.93853	10387.44538	0.6968364498	0.1168902993	-0.02184709784	0.02929991412	0.01580666322	0.034654775	1	0.5524057699	0.1952245627	0.04154043279	92	0.9999999997
12	318.079793	158.6319096	2734.867106	16057.97479	296.1723287	2422.515855	2858.053851	5963.5	9637.442105	448.2205192	2346.659464	167.6474896	476.9213717	309.5080422	844.365832	2770.458583	0.1730484236	0.01832479957	0.1539089614	0.01088327437	0.01226857583	0.01803782562	0	NaN	NaN	NaN	NaN	NaN
12	319.7300637	179.7337704	-77.37917497	14677.37898	1499.725693	1756.161334	2391.96451	5807	7061.0125	85.98625905	2383.914135	249.8256841	296.3151199	249.4279518	868.6706916	2854.873481	-0.00560276251	0.1001842731	0.1192452378	0.006837825714	0.01422968569	0.01114021938	1	0.003734335028	0.1715278977	0.3710916681	14	1
12	319.7304095	254.4270115	2404.98456	14373.79785	2288.825741	1127.177278	3384.210572	6037	5671.447059	519.1861689	2837.210606	460.8353142	279.7831102	324.4403181	1151.323285	2960.028863	0.1728055785	0.161333825	0.0789174539	0.01195278788	0.01632030786	0.0163193495	0	NaN	NaN	NaN	NaN	NaN
12	318.7816823	486.6637129	75.09677233	16829.53508	1549.855957	315.9743298	2243.921165	6534.5	4478.777778	67.09519776	2906.756329	374.3742073	101.7280305	235.3940182	1137.352767	2406.587905	0.004564402801	0.09785436649	0.01965768253	0.004285238201	0.01341380982	0.007572791533	1	0.00417580588	0.1628975283	0.02582374148	11	0.9913849858
12	320.3481534	631.4973564	2538.346156	14645.81334	249.2685402	803.5832674	2175.18982	5524.5	8712.244681	478.232812	2668.573971	153.7901054	201.000416	213.8999417	934.6550812	2974.522424	0.1689343188	0.01714931937	0.05330031574	0.00915703252	0.0115063732	0.01236574702	1	0.1363934856	-0.00311333291	0.1780140899	53	1
12	323.5426266	97.48962305	96.04140269	10434.55172	863.0659169	273.2377591	2400.478071	4076	4172.385542	375.4089515	3448.913538	388.9763352	118.0172732	1025.192929	1272.679335	6520.297743	0.009521676957	0.08273388036	0.02683698751	0.05284923715	0.03388480305	0.01636470954	1	0.00844458844	0.1320242675	0.05143025487	12	0.9345755546
12	324.6578453	129.4546516	-33.85007012	14559.18751	1525.979983	409.6595564	1848.853024	5689.5	8576.619048	71.04478105	2935.471821	312.3222186	107.1746727	245.7307274	1084.375457	3000.377189	-0.002336205068	0.1042043144	0.02971375603	0.005332048717	0.01542452894	0.006938820031	1	-0.000453293261	0.1763931075	0.05957094262	12	0.9999999909
12	324.7029578	573.3686238	-9.872734915	10747.76092	89.20617716	1401.984818	2571.806473	3999	5171.506329	120.7166513	5014.1547	131.3909949	607.4914564	439.0072322	1749.586181	3946.402581	-0.0009026336165	0.007757110432	0.1327979269	0.01949040348	0.01796825948	0.02738419595	1	0.007125977222	-0.01814177312	0.4158580136	4	1
12	325.2178341	59.80358065	-3.953094145	12507.21051	215.9423014	672.2401191	1710.419962	4538	5991.648352	50.44353114	2397.811753	137.1208234	129.5708997	225.5235029	833.4206623	2156.171671	-0.0003574291278	0.01778097717	0.05564933417	0.004104457126	0.01278524382	0.007767974616	1	0.00180915268	-0.0004369983171	0.1471554602	3	0.9999917168
12	325.415046	560.00907	2917.588879	17106.14744	342.9228064	2492.314257	2598.26998	6234	14651.55844	479.2101951	2600.741347	178.9311344	440.6318542	230.4224009	983.4083648	3460.231086	0.1699445463	0.02173359261	0.1478442069	0.009705943602	0.01062643877	0.01691769156	1	0.1444983836	0.009879358723	0.5083498678	54	0.9999999984
12	326.8391247	143.4753583	1145.413001	12354.45284	300.2044353	143.2729082	2084.671659	4585	10672.21739	258.2155862	2712.864131	152.9304349	119.3471398	255.2060495	931.3022463	4699.718602	0.08978684741	0.02280713086	0.01217206789	0.0100141909	0.01653836837	0.01079797506	1	0.07032293083	0.007575687051	0.01644180407	30	1
12	328.9805765	24.90994217	4228.647423	9020.563171	873.2691177	698.799353	1961.852638	3665	3607.670213	1103.439079	2213.364321	240.6672569	345.2431919	231.0976656	855.3077224	1945.78319	0.4695206139	0.1001025999	0.07496404045	0.03372059419	0.0206496348	0.04143343126	1	0.3785925944	0.166072786	0.3262442987	86	1
12	329.6989296	403.3226192	-107.4317055	17277.26857	518.2386883	542.6231797	2361.572085	6440.5	23737.76087	58.17360228	3385.366273	183.0027178	123.9215705	216.3481995	1229.516419	9973.506857	-0.006444017209	0.02984470361	0.03238871636	0.004351001998	0.01201484619	0.006329738416	1	-0.004634638654	0.02354921266	0.06505090844	2	0.9999129554
12	329.683646	541.316428	4961.259261	16979.10462	4103.30553	1122.465466	2197.387698	7546.5	15751.94624	1103.905004	3448.461728	833.3059892	332.0574365	234.8260903	1485.7451	8343.26045	0.2979444103	0.2360540579	0.06381770205	0.01650791758	0.01495606526	0.02090995108	1	0.2431877054	0.4466433568	0.2530535249	79	1
12	331.6301308	169.5803055	1315.789238	19479.4092	3408.264083	126.1133249	1585.937463	8084	15178.07609	240.8465652	2768.299992	549.772802	127.5937636	243.4868628	1145.237135	3440.900544	0.06672732011	0.1735560922	0.007142767261	0.007740773493	0.01527377413	0.006700626091	0	NaN	NaN	NaN	NaN	NaN
12	330.7630576	370.3201053	31.50432777	15257.35967	2464.871134	975.1892259	2542.388404	6215	4391.804348	81.04469669	2742.000833	591.5756291	207.6537188	233.4581806	1151.068093	2729.889199	0.002038073845	0.1617730783	0.06438627538	0.00566272288	0.01820513523	0.008527767499	1	0.006545040823	0.2961020528	0.1838251723	18	1
12	331.6140425	679.1930924	12087.05711	12060.0254	797.2532982	-858.6335845	1852.986185	4873	12516.1383	2692.898499	2686.984688	188.5357005	452.7027339	264.7074528	1014.002235	7065.870884	1.010188095	0.06613497857	-0.07003373936	0.03166047671	0.01816696662	0.04154315558	1	0.7974181734	0.08660471036	-0.05626065925	95	0.9999998395
12	332.8806545	90.22828916	7622.917486	11143.33038	679.7754309	-337.7769414	2189.545512	4421	10689.38554	2089.724278	2953.972972	203.8389	412.6566828	227.9118181	1109.258262	6463.764987	0.6919373442	0.06317072227	-0.03011164983	0.0411783146	0.02278591998	0.04848841512	1	0.5470673783	0.08443534347	0.009469584644	91	0.9980292107
12	332.6116738	207.4639914	1162.980158	13491.64696	194.31688	220.0028425	2310.804167	4958.5	6809.096774	286.5987148	3291.862108	147.4108838	134.1638098	309.6335528	1138.976085	4574.564163	0.08616440028	0.01576816289	0.01669671033	0.009265799545	0.01574294445	0.01183207456	1	0.06767957787	-0.006706827535	0.03111978767	30	1
12	333.4850304	251.6784836	2633.83247	15791.09193	2507.474928	954.5498013	2848.133783	6536.5	7681.035294	468.3034836	2600.020013	538.2353605	218.7602473	625.0417811	1106.808075	3259.871154	0.1672733154	0.1632347483	0.06369899002	0.011444751	0.01767094528	0.01166973233	0	NaN	NaN	NaN	NaN	NaN
12	333.6425287	484.457651	1141.724954	17623.02246	5752.437505	1681.632359	2278.490649	8175	19328.40659	247.7541006	2761.127714	916.8038649	332.466706	230.2943246	1253.452632	6271.854967	0.06535489161	0.3294090869	0.09532380172	0.007899626214	0.01571970646	0.01113868694	1	0.06183344123	0.6416570742	0.3129544077	50	1
12	334.5260933	73.257187	6689.165338	9643.604789	195.0237192	-435.0730608	2021.484344	3687	5420.457447	2145.263742	3005.347055	160.2528312	424.7339667	245.166574	1125.324005	3698.574229	0.6780149976	0.01858341247	-0.04076265271	0.05094202419	0.02307806321	0.05965956079	1	0.5345000464	-0.007587977501	-0.03265514953	90	1
12	335.3022954	351.1379083	5149.195988	17013.59069	1857.621125	-13.08835608	2122.493776	6798.5	16140.23171	1256.321184	3761.945957	510.6828196	257.9692617	479.780058	1503.631691	9200.301787	0.3041350898	0.1157660859	-0.0006187516813	0.01749066325	0.01505675399	0.0173813729	1	0.2413823825	0.1967013688	0.02492159443	74	1
12	335.5073022	591.3822188	6737.109357	14008.7759	1473.188202	1219.748896	2297.189788	5653	10742.58065	1246.832831	2629.05758	271.1708799	350.4518887	239.1612309	1000.786944	5241.876283	0.4786786969	0.1051678552	0.08385557203	0.01908288941	0.01466146177	0.02338514731	1	0.3866394962	0.1767592746	0.3595845683	86	1
12	335.8458874	153.452721	3881.330886	12881.01756	746.3107956	-23.50738808	2264.142354	4938.5	6934.109756	1078.018539	3447.468876	223.6062617	224.1241338	292.9041754	1251.216902	3708.965934	0.3015108121	0.05414846628	-0.00186715296	0.01936570264	0.01987313098	0.02238259752	1	0.2382731612	0.06991149611	0.01755096909	72	1
12	338.7548514	189.6889159	28.43113707	14544.74164	2200.953823	449.3470652	2043.784871	5908	3305.215054	77.17117724	2865.293653	471.9437512	102.3849715	473.6532597	1127.317881	2830.441438	0.002177514582	0.1544857728	0.03111188144	0.005418207591	0.01775476195	0.007516785416	1	0.004001476819	0.2798529634	0.0674571427	17	0.9999997935
12	338.6657121	273.5491308	1399.565627	20540.17831	3605.239893	147.1940337	1667.569014	8535	13596.70213	228.5836403	2654.704627	583.7313908	119.8720828	246.2138807	1133.429902	3610.942405	0.06745006237	0.1726579015	0.007360429872	0.007269906388	0.01341535293	0.006001304368	0	NaN	NaN	NaN	NaN	NaN
12	339.4493532	521.2714632	-75.06213454	15633.06103	3798.745388	887.9295603	2146.503558	6818.5	12798.51064	82.14643429	2690.860781	696.1169247	168.6271017	318.5273232	1140.931666	4885.652882	-0.005428187792	0.2469642579	0.05879114093	0.005929059825	0.0179531647	0.008313523172	1	0.001451394124	0.4712069899	0.1659063882	22	0.9999900424
12	340.5040696	127.2747969	-118.8659927	17305.33174	536.2575807	536.8191495	2121.259853	6288.5	20568.94792	51.68509461	2552.803657	164.8021163	103.6275866	258.3076796	939.2055884	6381.737921	-0.007003773538	0.03108998683	0.03125690983	0.003676333322	0.01060593532	0.005212242231	1	-0.005148151395	0.02607259804	0.06102077447	2	0.9999678139
12	343.3262946	311.2968234	-138.6952577	16559.59168	399.06477	2052.041288	2493.835241	6024.5	18784.9	77.37664589	3288.321256	159.7500366	436.6898122	251.7276155	1187.226087	6180.606563	-0.008386719503	0.02583093178	0.1248935345	0.005580385168	0.01131320215	0.01241612451	1	0.000834444407	0.01879908205	0.3872533373	4	0.9999998791
12	344.1713362	18.71919448	10015.699	10231.11742	665.9197057	-725.0890597	1671.467109	4108	9360.083333	2071.473629	1988.541901	186.3153315	419.4625163	326.5031213	780.5373918	4937.128197	0.9835029088	0.06672764163	-0.06352633093	0.04441116587	0.0181566506	0.0494455315	1	0.7766807028	0.08827269736	-0.03968923469	95	0.9999975935
12	344.8557675	34.27203297	-120.410111	12729.19197	358.3479919	1449.032239	1815.061097	4696	15921.10526	53.94565573	1799.288167	127.998155	237.4023199	238.9669412	604.2223208	5223.712454	-0.009672998817	0.02866385358	0.1137719308	0.004882932966	0.0126235375	0.01252171937	1	-0.0009977746312	0.02421700861	0.3482568249	4	0.9999999938
12	345.224864	625.4916647	1034.332509	12193.92123	336.3810709	116.0005519	2031.837701	4534.5	17867.90323	266.2858449	2632.021454	142.9661586	97.31900908	194.2084745	918.0953211	9045.587446	0.08428640185	0.02789704076	0.009016590405	0.009260774219	0.01481844828	0.00833705555	1	0.06577901702	0.01796961537	0.004359528021	30	1
12	346.7278541	296.2600202	12065.19297	16900.88532	640.1997883	-406.9722671	2276.330769	6528	32934.37634	2490.92754	3264.957303	196.4192126	487.213143	247.5587588	1228.711449	12941.2017	0.7126099819	0.03950624157	-0.02425563603	0.02701386188	0.01474996446	0.03547556447	1	0.5636177736	0.0358154286	0.03375220012	90	0.9999166705
12	345.9884312	370.3369566	23.13591529	18823.00772	2043.308473	302.9580889	2114.207923	7433	8538.351648	71.99091897	2487.09021	375.6258348	101.7323988	256.7355461	1000.077343	2722.937578	0.001213992884	0.1085624289	0.01610793268	0.003960247771	0.01261198389	0.005196983327	1	0.001397677931	0.1848181429	0.01308151816	11	0.9994371166
12	347.4411138	259.3082114	1256.403526	18975.39114	1281.381595	799.5247784	2082.125853	7325	12060.23404	240.3032158	2721.599746	296.1176893	190.1907041	229.5173733	1071.771273	3061.479755	0.06498369725	0.06730874525	0.04141023263	0.007169535021	0.01186889924	0.007540848451	1	0.05348130596	0.1004191174	0.1144858712	35	0.9999999988
12	346.879629	355.0414204	825.4367104	10962.37871	579.3896104	1175.499491	2267.434353	4288	6786.382716	328.4733613	4450.289403	282.9000229	491.6185978	335.5933166	1622.566642	6993.982582	0.06818523602	0.05070798084	0.104135351	0.02568523961	0.02862912111	0.02172494238	1	0.06057895454	0.06861098378	0.3334636702	36	1
12	347.9888983	405.519757	5574.446301	18783.85094	410.0420551	4360.723676	2984.802509	7174	10747.67033	819.8217826	2699.959563	208.8615373	683.9028996	315.0041506	1059.661302	4640.631995	0.2885550988	0.0227125637	0.2233982377	0.01341195378	0.01063718568	0.02277888614	0	NaN	NaN	NaN	NaN	NaN
12	348.9455166	169.8108632	1141.586657	18069.78566	2057.140423	694.1143646	1906.963077	7286.5	17051.15789	209.4851917	2194.133198	358.869989	144.4716032	211.9950623	912.7390205	4603.898899	0.06180466633	0.1151718066	0.03817199566	0.007905972804	0.01239176761	0.007118217871	1	0.05142093011	0.1987872268	0.1043224982	39	1
12	353.1439427	67.77891006	2208.340789	12673.75897	197.6125292	72.75893017	2002.820398	4696	6982.28125	490.3060156	2789.745909	168.0594785	160.0062946	271.7097483	964.4241059	3294.221642	0.1725757893	0.01649959648	0.005471898361	0.01253226961	0.01618642262	0.01447102017	1	0.1356242182	-0.006283387881	0.01192574108	52	1
12	356.4067563	88.53673307	934.3372019	14310.43968	4410.94083	1275.50198	2063.319611	6430	12364.2043	230.470049	2262.891089	624.5623427	231.8289498	261.7517299	947.2285452	3361.011599	0.06543079189	0.3028871346	0.0892377774	0.01079823569	0.02375312898	0.01258111887	1	0.06103038613	0.5868644993	0.2906973192	50	1
12	359.4267145	780.2126948	14.86032901	6854.343131	2940.38175	50.07541835	1389.650648	3374	7824.483871	63.05449475	1398.57702	598.3536061	70.62940505	174.6321356	660.8122595	4007.804933	0.002427432939	0.4392194063	0.006638146756	0.009390351688	0.02415819468	0.01101863991	1	0.006600646302	0.8646947119	-0.00676052912	28	0.9998398248
12	360.3397331	324.0972797	3118.663572	10885.30362	103.8904173	2415.224478	3040.118182	4159	7305.865854	955.0282986	3245.79093	158.041467	799.178222	530.9646627	1178.971744	8401.088722	0.292845437	0.01018642925	0.219357769	0.02819332195	0.01982527435	0.05724808765	0	NaN	NaN	NaN	NaN	NaN
12	360.522489	457.692408	3156.539601	18454.70705	2939.117796	238.5040176	2725.640919	7693	4474.166667	532.2976285	3064.709275	578.618729	178.5819346	284.0964575	1280.881024	1306.094392	0.1702339304	0.1577138263	0.01216809129	0.00908706219	0.01467826391	0.01078351361	1	0.1363909016	0.2844998952	0.04027181123	61	1
12	361.3778096	577.3299615	949.7699788	13745.55145	4709.736548	67.4398019	1671.509764	6371	8836.541667	220.3124742	2637.194562	868.2700779	107.3024426	196.8407505	1148.087114	3655.781255	0.06790655451	0.3389646307	0.006016531778	0.008759533149	0.02157349953	0.007942108741	1	0.05717689136	0.6579240887	0.002267425488	48	1
12	363.1167892	102.8157066	639.9419819	13524.12946	764.5751493	2793.736046	2260.07749	5083	12998.97802	159.438208	2464.729345	164.9122988	566.0906249	240.5823158	889.6863406	5521.731256	0.05093359569	0.05896573993	0.2051635632	0.009184118963	0.01338499337	0.0244093809	1	0.05469666215	0.08954471189	0.6823552214	37	0.9999999995
12	363.5901972	404.3207546	1130.381216	17174.6564	2998.989279	660.3182569	2051.04434	7046	21272.34737	288.3060609	3101.511097	603.2464257	178.2643674	238.5228427	1298.159171	8095.557021	0.06631471131	0.1791044595	0.03974669357	0.008262888392	0.01515919579	0.009384792578	1	0.05609110924	0.3303376661	0.1133575871	43	0.9999999992
12	364.6635017	312.0854357	4781.830916	16141.40189	3688.284657	-8.79249929	2126.157527	6917	13160.98551	1149.110963	3416.243789	889.6382629	242.1803849	252.893117	1513.099058	6854.779459	0.3023907498	0.2402621633	-0.0007292574598	0.01710603035	0.01941020856	0.01795044475	1	0.2418532467	0.4528297448	0.02899928853	78	1
12	364.358226	517.4119961	935.7052332	15873.93476	970.5344042	1570.122002	2105.700484	5955	8632.06383	220.4825176	2939.401052	237.7035759	324.2155657	225.6070621	1108.872021	4339.171889	0.0622314579	0.06413477052	0.09892033413	0.007310405254	0.01142250558	0.01210652255	1	0.05564169302	0.0960816333	0.3144155603	36	1
12	365.4303111	55.66306547	932.2656001	13748.56342	4381.107702	35.04060264	1362.299975	6253	7161.93617	190.3290102	2140.988082	657.0906746	105.1163148	254.1855689	940.1319658	2370.091908	0.07039609088	0.3143210849	0.002534094026	0.00921556784	0.01905108167	0.008002382407	1	0.05852267511	0.6070757909	-0.01027350425	48	0.9999999998
12	365.1760249	295.7252167	5305.451477	18005.58311	442.7640511	3960.992881	2793.556817	6820	18289.51064	894.0349342	2661.147082	177.8231059	735.7256322	281.4588486	993.1272655	5620.614704	0.2917157842	0.0250021957	0.2148952006	0.01633010245	0.01059478189	0.02584377081	0	NaN	NaN	NaN	NaN	NaN
12	366.6496465	499.6803057	-115.2196146	15896.51944	842.8346497	1905.355903	2381.340944	5975	9708.329787	70.42392815	2855.693256	261.480181	358.7950485	248.1863056	1102.91094	4365.681495	-0.007805882434	0.05519258423	0.1191773985	0.004911296763	0.0129886138	0.01055341158	1	0.001300164264	0.07898304983	0.3685878261	9	1
12	367.795329	561.1496188	-68.57494486	15432.05361	5241.791512	417.8088262	1817.665948	6990	10966.31579	77.05636823	2309.064114	763.5162904	107.7830397	244.3423123	1036.040508	3523.210526	-0.004460492049	0.3418189814	0.0280317542	0.005306957193	0.01658831711	0.006813733507	1	0.001292164297	0.6651780089	0.0624982836	25	0.999999944
12	368.7144474	171.6013797	2491.216703	14115.50666	713.710538	112.8120627	2264.114572	5497	2588	597.8392108	3308.749352	281.4104829	171.1453859	297.393616	1249.29952	1175.108343	0.177270651	0.05125718157	0.007645199875	0.0114165002	0.01623679729	0.01482490553	1	0.1400495643	0.06526790216	0.02195207788	55	1
12	371.0637403	145.0946129	2795.151781	16654.71368	380.1508688	2440.536212	2376.441055	6168	11660.94737	477.6653635	2503.759945	177.2218189	456.0166543	243.3840847	930.7191251	4090.241569	0.1715585247	0.0227240648	0.1489185577	0.01130015448	0.01100913524	0.01898151625	1	0.1458803159	0.01194528517	0.5125102522	54	0.9999999976
12	371.3623237	268.290789	2421.393411	14895.75739	4606.257914	867.2724534	2343.236456	6816	6736.506173	578.5379809	3205.480421	1055.238507	259.066985	299.0585532	1463.49853	2661.864699	0.1593333469	0.3147594657	0.05703212783	0.01370295458	0.0233204222	0.0158570823	1	0.1335010506	0.6093584169	0.2004526323	67	1
12	373.3294593	601.432475	-142.687776	15505.53316	5202.092886	797.876517	1899.972773	7155	28306.82979	89.05641367	2283.209496	737.2051617	149.0695199	226.4100301	992.9794547	7473.451211	-0.009449547422	0.3425060419	0.05418685102	0.006316830052	0.01768335514	0.007524184922	1	-0.0006686628078	0.66761688	0.1526450919	26	1
12	374.3275746	358.6235926	17087.63726	16018.57736	1683.871753	-608.8361166	1963.719644	6593.5	5113.864583	3661.330396	3729.044682	508.6884643	654.7877563	363.3743153	1573.215569	2237.190407	1.066570646	0.1128249178	-0.03268233342	0.04022218463	0.01441218444	0.05324979256	1	0.8458620782	0.1836386153	0.08892265891	96	1
12	374.4812212	618.4765276	872.370179	13814.46087	4541.94654	1231.018196	1960.944424	6413	12830.40625	199.2083434	2293.425434	704.2589807	257.5166011	235.6975222	980.8766487	6128.832228	0.06131380197	0.3248878505	0.09146175682	0.009277061462	0.01785383006	0.0126984371	1	0.0582530671	0.6322407134	0.2983677029	50	1
12	374.341436	653.2977477	741.8270723	11583.05093	1155.725083	1097.620409	2140.307903	4594	6033.044944	155.2816844	2097.17822	232.6082446	224.8779502	239.9011889	785.3807608	3469.727013	0.06489079112	0.1026683664	0.09426514118	0.009265903136	0.01421944246	0.0122222144	1	0.05798088115	0.1751588	0.3002906554	40	1
12	375.087789	283.3009703	3640.821417	21844.91636	7028.788737	1036.350947	1980.601	10001	9016.526882	915.5343216	4744.279436	1508.044112	332.4285949	255.8273909	2062.884187	4991.930477	0.1646434218	0.3228713128	0.04625304681	0.01357173034	0.02363573612	0.01359708251	0	NaN	NaN	NaN	NaN	NaN
12	375.6608489	437.3122244	-57.25790025	17217.2607	5556.571913	440.3205704	1840.559639	7894.5	11074.95652	91.82289024	3163.937005	1073.24232	126.2986926	246.2597604	1436.42532	4966.37451	-0.003592943738	0.3366418258	0.02661188415	0.006078345615	0.01928414203	0.007044291865	1	0.001796532096	0.6544671102	0.05754137886	25	0.9999988274
12	376.9024502	109.102458	4103.391919	13803.19927	371.6076332	994.1676699	2264.044871	5290	15896.29032	915.8112642	3013.421891	140.6833141	300.5894881	247.3974435	1059.448834	8631.165428	0.2970577647	0.02734304713	0.07123219933	0.01790659411	0.01429397958	0.02034018887	1	0.2399174118	0.01755977162	0.2705651329	70	0.9996045269
12	377.6560952	308.4300021	7382.29824	14416.44867	1737.98076	-122.0652068	2288.132121	5956	23705.01449	2017.12735	3884.794957	433.4974913	329.3845678	203.2864558	1527.437933	11120.15675	0.4879199535	0.1250043767	-0.008334668524	0.0283817059	0.0224424996	0.02911615374	1	0.3872422801	0.2140170618	0.04078319094	85	0.9993259096
12	378.8310603	160.3996029	25.35887008	17103.919	1749.618731	259.3621062	2008.501683	6585	6377.054348	69.8963159	2412.051748	362.3115716	87.32283038	262.4547803	955.5673615	2044.051156	0.001801816351	0.1082850218	0.01551342262	0.004375470776	0.01496193123	0.005364489582	1	0.001816007638	0.18422053	0.01113175163	11	0.9997877089
12	379.4623569	332.4345195	76.45389556	12181.4916	77.5549838	840.6905587	2546.577144	4408.5	2860.560976	68.69104945	3814.641571	156.4962481	261.941067	351.7440963	1342.317713	2325.888728	0.005942187311	0.007055830028	0.06998168671	0.007444108283	0.01568564931	0.012456967	1	0.007759678301	-0.02200811711	0.1982051477	3	1
12	380.4660425	5.623448637	1888.443604	12020.83334	1797.002419	11.22081868	1389.416911	4860	2398.647887	327.1196084	1890.298274	280.6572924	140.8826448	203.312713	723.2472769	1122.302176	0.1545633284	0.1464241984	0.00106230486	0.01281469899	0.01582511622	0.01261880691	1	0.1228966046	0.2609742885	-0.00254207269	61	1
12	380.3817289	639.4327477	16.84735037	13771.51996	2197.475504	352.0887792	1699.184581	5581	2113.788889	67.69631649	2241.223132	370.9630065	103.3763277	220.0871658	858.1367607	1740.398195	0.001392099318	0.1570030305	0.0260559068	0.005225968304	0.01434345929	0.006990475977	1	0.003027233553	0.2848466804	0.04973072905	17	0.9999976162
12	382.0442367	502.9483498	1024.065561	15978.51946	387.807772	653.0641663	2347.062306	5825	27191.52174	257.6799158	2770.511313	150.961017	171.6933826	223.0556967	970.0207604	11583.23152	0.06378714307	0.02602958643	0.04435340414	0.007876809926	0.01159755023	0.009657568096	1	0.05213448729	0.0156178816	0.122866818	31	0.9999999995
12	383.3569803	406.4442656	1098.545957	14791.39087	3183.836911	149.1987953	1865.573225	6282.5	6531.989362	299.703366	4173.351812	1044.772611	121.9026588	328.0043093	1790.318843	5198.675724	0.07530538221	0.2314495442	0.01076423972	0.009887900867	0.0259119508	0.0103152918	1	0.06181707533	0.4368618638	0.01634089429	45	0.9999934988
12	383.2973251	669.4966973	974.6481536	15004.11782	2461.040125	33.93213581	1469.12633	6130.5	18057.94681	199.2512394	2145.272163	368.8062368	110.2534331	205.2099882	840.2353536	4939.99489	0.06509301252	0.1660060152	0.002387852241	0.008156087182	0.01308248095	0.007609370407	1	0.05206431838	0.3019897784	-0.01780500759	42	1
12	383.8354183	320.1913151	3830.738672	8388.443556	688.8905294	924.8945193	2433.498409	3438	3205.058824	1771.195409	3726.701645	375.993422	485.3522655	415.0947412	1468.796134	4567.872554	0.4688181278	0.09053713644	0.09945167355	0.04185993794	0.03435006939	0.06346772533	1	0.3797629326	0.1473241048	0.4111610894	86	0.9999997934
12	384.4970149	372.802238	1147.578716	18667.02107	3440.878488	1859.215563	2322.494409	7841	26643.45652	206.6153998	2265.710393	488.6045313	276.2294729	246.2420375	981.3412603	6112.080658	0.06245457059	0.1852900365	0.09863512702	0.008305844182	0.01431152747	0.01023013426	1	0.05761535998	0.3453155663	0.3182072146	44	0.9999999997
12	385.4151561	265.6065347	-63.10822194	16015.54553	1740.41981	931.9963344	2079.108308	6101	6997.190476	68.91484016	3070.371349	418.4126341	197.9463851	248.916164	1210.051806	2499.28577	-0.00395878238	0.1077507009	0.05957105147	0.004654494879	0.01436411703	0.008312635358	1	0.0005920311898	0.1848284765	0.1635259621	13	1
12	386.3144348	51.47507196	-175.7788866	11721.85927	1134.318247	2630.651316	1989.942255	4520.5	3871.510417	76.6809627	2090.123698	232.1832376	487.3084695	263.4999995	782.9294466	1474.657427	-0.01426101189	0.09481050285	0.2244955919	0.007085916511	0.01796682564	0.02092784541	1	0.004811685929	0.164512206	0.7361679058	15	1
12	391.5347925	430.8073417	7853.666312	16868.50166	1887.387077	-176.8542292	2327.551408	6710	26268.92553	1593.131732	3014.578887	356.6642837	310.7860385	226.7905051	1197.142228	10109.63966	0.4837025538	0.1178475973	-0.01048120477	0.01980162352	0.01557695996	0.02225670668	1	0.3836132235	0.1992448446	0.03203926785	85	0.9999900572
12	392.1980993	109.1653854	7070.804525	15085.37052	878.4969354	1271.842156	2088.117384	5839	11795.49474	1375.121509	2650.156372	198.5338537	416.3987771	277.2254809	985.7438011	5288.426575	0.4687682228	0.05818994257	0.08447742342	0.02431633613	0.01371261014	0.02713279249	1	0.3780924395	0.0802129576	0.357630639	84	0.9999999942
12	392.500132	602.9736499	2.08591194	12992.87577	3145.614936	162.1049128	1909.941959	5650	7045.819149	69.81782123	2073.803055	526.3167044	87.28549879	199.4023863	856.973428	3176.368082	0.0001512923166	0.2414160366	0.01380900237	0.005500795114	0.01551317827	0.006900281944	1	0.002369198983	0.4580522214	0.01000642893	20	0.9662217182
12	394.6099739	132.3323255	1023.400516	15957.1985	373.8720456	1515.81894	2146.724681	5853.5	19823.33333	204.762373	2136.900521	166.3689673	225.1604388	241.2358536	768.5520432	6323.760098	0.06411779973	0.02423946869	0.09481805195	0.007354591077	0.01147617757	0.010074429	1	0.05623101563	0.01383788301	0.2989762329	32	0.9999999973
12	394.4545386	697.3370718	5355.312859	11129.52834	3614.745444	-339.1098527	1726.46544	5249.5	19357.89362	1042.758149	2263.635665	667.7131048	210.8612187	206.7265419	987.0489272	9672.394774	0.4688360019	0.3126969585	-0.02949763832	0.02192378834	0.02119323795	0.02034039818	1	0.3732469224	0.5994934341	-0.03013720016	89	1
12	395.8020556	166.0496002	10409.93398	10359.17489	202.8486337	-656.4525782	2270.815248	4029	4466.375	3645.138726	3549.765971	309.2914402	527.614764	1490.677552	1330.461029	2995.455113	1.00729041	0.01958416018	-0.05814990533	0.06955336473	0.0484594373	0.08065500441	1	0.7953218741	-0.008691146897	-0.01727883698	94	1
12	396.5328679	193.84869	1160.452557	16910.17336	367.3778201	1703.145001	2294.982469	6189	13715.8125	199.1620239	2065.0206	162.2055427	265.1654284	225.4629603	765.3433419	4903.711308	0.06974318592	0.02198212176	0.1012195296	0.008192112556	0.009845360123	0.01090093658	1	0.06116518952	0.009392836682	0.3225254095	32	0.9999999967
12	396.8407785	250.1668804	-71.10900031	17400.05894	360.1577666	1054.845205	2150.382851	6305	8736.625	50.19614362	2674.446142	189.430258	195.9099896	244.6379787	975.8012573	3016.725472	-0.004099845341	0.02109100144	0.06143673426	0.003273549979	0.01186826081	0.007408103959	1	-0.000677836331	0.006619514897	0.1666168047	3	0.9999952621
12	397.4823702	225.2359205	11427.25145	16125.76199	1882.444717	-525.1940165	1920.917571	6639.5	22931.34409	2496.202043	3323.5146	407.5169305	439.1415065	251.7769714	1352.410718	13138.35919	0.7144915963	0.1233753085	-0.03040380594	0.02330899171	0.01537855458	0.0323027215	1	0.565903849	0.2081084433	0.01600978148	92	0.9999995415
12	397.5392878	499.988339	-27.12053553	17364.28029	934.069693	550.3078292	2302.078526	6498	11242.68605	56.76620976	2401.833853	227.3893033	97.81842166	195.6393874	913.0810183	3212.945543	-0.001657516534	0.0563742749	0.03239973867	0.003528338845	0.01023896152	0.005468899935	1	-0.0004251925484	0.07809110824	0.06723124482	7	0.9999996843
12	399.0319509	456.8444126	11508.36066	17325.57957	2874.479253	-448.4931057	1986.37169	7335	27699.35789	2467.469007	3282.631222	590.4638088	422.2203355	268.4297154	1393.6804	11815.90868	0.7017153993	0.175585687	-0.02658335784	0.03088104961	0.01600308614	0.02784768368	1	0.5568083136	0.3157595802	0.02843306017	93	1
12	399.2515858	515.5722711	951.627648	16035.30878	5071.421734	1525.822727	1982.615503	7317	14203.89362	200.6652575	3122.282715	997.7987433	343.522119	232.3277482	1410.688541	5932.446239	0.06236747347	0.323105269	0.09322652379	0.0073011621	0.01928484917	0.01156800056	1	0.05920014137	0.6286321107	0.3046996542	50	1
12	400.4610053	416.3708779	16999.53393	16408.97568	1823.234323	-764.9138745	1799.773663	6852.5	5092.677778	3243.957139	3145.663882	412.0398482	538.9492392	309.6025129	1317.124743	2223.905492	1.032073867	0.1140562424	-0.04313478891	0.03339469367	0.01386361922	0.04071697374	1	0.8176180691	0.1860396275	0.04453207713	96	1
12	400.3847917	485.414308	17.41195758	12615.2346	793.3062172	200.8620443	2088.648559	4770	8862.824176	54.36511835	2735.608671	187.4619919	92.52207208	230.549543	973.265891	3659.749498	0.001505156058	0.06271538173	0.01513818019	0.00462976584	0.01403586174	0.007577665545	1	0.0008673873651	0.09046058089	0.007972697068	6	0.9358844725
12	403.6877529	306.4731419	1093.201334	15428.85997	1398.021748	196.2306807	2258.927153	5970.5	6780.135417	257.2145861	3188.01263	353.7201055	116.2643055	257.9825455	1207.646388	4205.811304	0.07297432463	0.09905325434	0.01371956686	0.007927884547	0.01483421897	0.008121597919	1	0.05820084778	0.1646192068	0.02094100181	38	0.9999999999
12	408.5270612	21.31125678	-19.63752724	10931.20394	1740.688947	595.9266012	1461.180249	4395	5611.916667	62.79321954	1521.003967	283.4925297	112.3373775	197.9661894	615.1892377	1382.882578	-0.001921663243	0.1646730051	0.05496541755	0.006113464736	0.01592751164	0.008588599565	1	0.002715575968	0.3017423778	0.1501490959	18	1
12	410.6136231	72.34037947	1947.796723	11724.7586	1144.051754	557.2962413	1818.080596	4688.5	4706.378947	452.3573047	2664.075665	252.02807	182.1185601	203.1168561	987.3398584	2181.626332	0.1620212901	0.09552992015	0.04600702772	0.01590282919	0.01843116104	0.01674504079	1	0.1315081846	0.1579122348	0.1540308919	59	1
12	411.5061235	129.7562803	4638.537529	15332.07173	2316.156389	-122.3502069	1918.351674	6330	5440.561644	984.7344691	3249.856834	600.1197081	264.1851074	239.4103327	1336.809046	3426.21671	0.3091242509	0.157651406	-0.007856928361	0.01992454324	0.01856151719	0.02152705924	1	0.2454290637	0.2825586171	0.002451864935	76	1
12	412.3559637	38.47940813	691.6765545	11831.59941	1262.33762	1111.499615	1761.096346	4706.5	15404.23656	155.4535238	1660.640654	206.0882771	208.6766784	228.7994043	624.6043805	4696.819778	0.06125627771	0.1081753256	0.09244847331	0.00855787978	0.01489625614	0.01278911839	1	0.05503110564	0.186447049	0.2933273781	40	1
12	413.7222056	118.0333341	4254.060221	13950.75999	2025.189626	-108.9488635	1964.847778	5718	4505.015152	904.7971169	2767.967105	418.8541841	200.4778278	293.9501091	1081.486187	1710.529342	0.3064466047	0.1473824835	-0.00786619497	0.01733367427	0.01717145068	0.016913473	1	0.2431425964	0.2614529242	0.001400034472	76	0.999999996
12	413.2949826	424.8058665	2613.480559	15522.33869	1615.603153	2318.036084	2504.74138	6174.5	12917.09639	551.7902013	3073.091369	372.8390132	528.4407348	271.5277189	1209.226219	6471.599575	0.1703753667	0.1113980668	0.1531951711	0.01149602187	0.0165158737	0.02076624162	1	0.1465960296	0.1945401377	0.5306268007	60	1
12	416.4577778	410.5043178	7990.723261	15970.71225	277.3761575	-242.6568161	2553.718638	6087.5	13654.17045	1474.936339	2768.808525	158.3724459	258.3578186	230.3613156	1037.045937	5200.518456	0.4995207705	0.01762286638	-0.01420792234	0.01767072485	0.01022729684	0.01857878815	1	0.3944172596	-0.007203319265	0.01876864981	81	0.9999999722
12	417.7933036	460.3887807	5029.854884	16029.04249	358.7102532	-74.43496996	2140.924303	5914	12405.70968	1119.396812	3360.659617	177.5607113	231.9824088	267.1853737	1233.020724	6049.537366	0.3177365644	0.02425930578	-0.003825691184	0.01303796423	0.01250912382	0.01717008412	1	0.2505922325	0.008224680737	0.01329382752	69	0.9996016091
12	418.4835252	171.986142	3947.012332	13541.71818	892.0781998	1033.828802	2236.736829	5346	20290.76087	940.2468765	2892.312834	187.8877178	324.8913405	247.8708606	1052.31183	9391.453589	0.2971875441	0.06876235878	0.07102825896	0.01783352844	0.01655324953	0.02472257116	1	0.2406266018	0.1027608703	0.2715023108	73	0.9997666454
12	419.8328635	187.1778922	7083.907351	14693.75798	2443.250544	-213.1995296	2163.905244	6134	11706.15789	1283.58872	2596.987709	396.7320658	320.1565501	256.2115344	1049.96294	5615.73775	0.4864442295	0.1689124982	-0.01392312707	0.0194722192	0.01744680258	0.02515122805	1	0.3862987952	0.3041471894	0.02265703224	87	1
12	419.3401775	586.5881408	847.0754786	13776.11324	791.8960755	1305.191657	2002.242573	5183.5	9770.536842	186.9137628	2450.778769	162.9195152	263.5021509	228.6948335	868.2370483	4261.428139	0.06176672563	0.06014907728	0.09702026284	0.007883397772	0.01319363758	0.0119103468	1	0.05506657518	0.08781387614	0.3075219456	36	1
12	421.1494354	205.7755119	-296.3634071	16103.40021	925.5816462	3715.748109	2296.343783	6086	9508.927083	87.7691932	2785.623412	244.2398361	666.2423485	238.1217797	1059.075805	3749.126013	-0.01836997404	0.05852939176	0.2305145645	0.005822679031	0.01375995084	0.01789249978	1	0.001456561061	0.09013147692	0.7548052968	10	1
12	421.4977119	238.6769154	2703.289679	16421.87233	5248.058453	872.2181723	1905.749025	7496.5	6623.184783	524.3875878	3293.058801	1217.592464	266.1158224	216.4417884	1576.497158	3125.099959	0.1644673066	0.324692836	0.05370135895	0.01192797785	0.02417200922	0.01399914611	1	0.1374824725	0.629629006	0.1904028858	67	1
12	422.0716794	106.0484164	58.44930919	9216.706776	1315.287539	329.6370811	1759.537712	3734	3584.393258	66.50091679	2793.659621	473.7660305	141.2944716	254.8004507	1108.216516	2466.569939	0.006624200093	0.1447984159	0.03807255355	0.01149463632	0.02521899665	0.01802431294	1	0.00792857592	0.2601526266	0.09239519659	17	0.9996434371
12	423.2370503	126.6111429	3645.626196	11631.21481	1823.786631	-39.02617229	2198.868067	4817.5	4629.208333	879.0454785	2695.169509	466.5027197	222.1065732	281.7145078	1093.898707	2561.459789	0.3103221528	0.1554165177	-0.00363894195	0.02270851846	0.02162606448	0.02244557837	1	0.2466718255	0.278111028	0.01736026593	76	1
12	424.6676662	298.5223677	1186.248827	19421.09377	1331.88243	1951.1265	1910.671106	7613.5	15599.64894	210.1420222	2836.355096	324.2003595	337.4611454	212.2174646	1131.17513	4699.145486	0.06071256916	0.06703557955	0.09862390472	0.007451485276	0.01205099211	0.01025472935	0	NaN	NaN	NaN	NaN	NaN
12	427.594403	570.6610127	22.21593971	11173.85175	655.9671026	227.2565688	2252.946384	4298	4580.96875	51.71159875	2622.599784	219.8373376	83.21892973	298.64412	958.5269643	2529.118754	0.002206812597	0.05757107062	0.02173121424	0.005435626922	0.01870376608	0.009275922691	1	0.00185310582	0.08012103159	0.03094086723	7	0.9948096944
12	428.3187177	54.4813027	637.2197799	12497.92412	292.2639856	2570.51625	1934.867468	4685	16331.86316	142.9574726	1720.39	148.4841665	379.4012355	194.1335989	591.9491451	5447.103725	0.05047600101	0.02422475619	0.1985421967	0.009484386693	0.01358240448	0.01777367479	1	0.05330461951	0.01782740131	0.6577855846	33	1
12	428.5107721	257.3198464	14826.88654	14544.70991	1086.42502	-589.3760068	1891.270939	5953	18593.57447	3438.202415	3452.461401	312.2537156	586.6607756	315.8970604	1376.973446	9470.250411	1.003163132	0.078950559	-0.03524649368	0.03403837991	0.01681839613	0.04868780926	1	0.7946788291	0.11433634	0.06401323808	95	0.9999997475
12	429.6872345	372.4390875	17347.58349	17123.94952	1367.413061	-569.1674314	1850.106255	6956.5	22663.23913	3390.924176	3457.289881	298.164543	603.1671728	336.7020306	1374.06601	11174.73445	1.004201146	0.08067990916	-0.03156636002	0.03111931925	0.01420554324	0.0431825368	1	0.7958126434	0.1180250824	0.07716276554	95	0.9999984129
12	430.4418737	654.6589553	-163.06872	10312.84689	964.0129443	2450.769755	2390.204448	4097.5	2296.617021	71.55903827	2040.178104	223.7641846	483.3511681	255.583445	787.3506192	1457.988252	-0.01557211572	0.09679078534	0.2384303328	0.006304298736	0.01231340939	0.01900833432	1	0.004863525455	0.1691222038	0.7845697599	15	1
12	434.3356973	36.65584666	-83.70574252	11972.72461	2673.644766	1256.833622	1462.849222	5090	8028.847826	75.46693031	1656.779698	438.7173867	205.5855295	232.4706951	715.1032668	2049.263169	-0.006997085074	0.2269370736	0.106436972	0.006822021368	0.01732260611	0.01126765436	1	0.003546430065	0.4318168601	0.3310278581	23	1
12	435.4476813	358.2017127	1155.057593	16347.58957	4104.753007	121.5087906	1756.413251	7109	23236.26087	276.9308797	2995.436783	760.7275459	113.3483565	208.82273	1286.878623	6220.168589	0.06949090621	0.2536857612	0.007395736711	0.008210892264	0.01849267597	0.006915363602	1	0.05726413661	0.4825243408	0.004112916934	45	0.9999994924
12	436.3268461	140.5525146	874.5135075	14525.46632	1583.639136	529.8712675	1757.735091	5717	18642.87234	223.3350834	2716.399844	292.2080774	140.3069096	209.7190636	999.8966243	7593.715683	0.06072954505	0.1124623954	0.03684232807	0.008224260685	0.01607967743	0.008643548917	1	0.05042266166	0.1931712774	0.09932836008	39	1
12	436.3442197	242.8507701	-205.3323259	14508.01651	699.4453952	3435.228326	2533.709708	5455	6514.741935	78.70572797	2523.968488	181.0797493	625.4664603	316.975731	924.6816419	2915.831084	-0.01358106712	0.04900925055	0.2352201954	0.004985542116	0.01139349282	0.02140660185	1	0.005486119211	0.07068740366	0.771959623	10	1
12	436.1504543	390.7872836	3142.896018	17568.54971	248.4439695	1030.018381	2395.024898	6511	5728.705263	542.4991943	2769.07422	182.033366	260.9070131	208.3389063	1058.195141	2227.450422	0.1790652974	0.01494692188	0.05723306973	0.01041757659	0.009964850074	0.0140120715	1	0.1447265569	-0.007572822301	0.1939905805	53	0.9999999994
12	438.3754608	203.6471656	-133.8805982	13937.06194	248.2310169	1740.196629	2395.356262	5218	12577.42105	53.70292676	2655.052542	164.7801808	332.4631782	238.3749388	907.7725773	5706.323826	-0.009749754548	0.01795868141	0.1255351739	0.004381980552	0.01386578659	0.01268422615	1	-0.0003197084913	0.002638508625	0.3888700787	4	1
12	440.0214779	123.5508715	8297.375733	11761.08823	1983.502122	-413.386162	2102.755125	5124	13534.3587	1869.062882	2595.077632	430.0980333	363.9684103	456.0196024	1031.367874	7228.774745	0.7103008594	0.1725857518	-0.0329099002	0.03801529406	0.02673069462	0.03385702735	1	0.5631142719	0.3092837906	0.008220430801	93	1
12	440.6326222	592.084565	-76.11741122	13906.58325	790.0361842	800.0998553	2008.121861	5239	9758.8	53.72977882	3034.276595	182.4391566	178.5388118	214.7924753	1069.899547	4770.127983	-0.005253117196	0.05761066216	0.05792834325	0.00513600134	0.01535151176	0.008479035042	1	-0.001316367073	0.08162582506	0.1555349716	8	0.9999999992
12	442.7269847	332.2852422	913.7718078	14358.16191	2306.210374	1354.762574	2296.009172	5940.5	14511.66667	253.9115024	3021.403874	498.1786509	297.4864782	222.7189877	1199.34506	8209.856553	0.06268387509	0.1670153176	0.09540222131	0.009340813438	0.01637549789	0.01470502967	1	0.05727641641	0.3075961426	0.3062642206	44	1
12	442.5253305	488.6167408	2.996684475	12924.62607	893.4905159	212.0870727	1961.819336	4996.5	12106.47312	67.1930682	2606.070363	182.6408444	90.15951809	205.4931937	927.1916639	6033.022666	0.0002914524054	0.07030278901	0.01642141179	0.005993470165	0.01331336485	0.008586055745	1	0.0001131572376	0.1061274396	0.01246708087	6	0.9937273829
12	443.5017336	548.6958913	4288.983039	14321.22555	782.8653692	968.7398887	2290.994434	5554	8627.617021	858.736557	2965.338682	220.5498326	297.0690714	476.2365343	1085.815242	3805.441837	0.3014453595	0.0549089288	0.0670300027	0.01629671644	0.01544234505	0.02074408783	1	0.2435025591	0.07407758464	0.2579913039	73	0.9999998102
12	444.1628525	308.3862398	-123.5178404	16286.51539	1682.589575	1897.582554	2286.526746	6341	6070.344086	77.43453005	3368.45732	434.8444495	456.0234718	236.5248554	1324.074981	3247.381716	-0.007647258521	0.1069001598	0.1186130087	0.005305594568	0.01588328359	0.01077691424	1	0.002159115044	0.1853358286	0.3686759491	14	1
12	445.8217258	80.46931547	-37.82340353	12406.88887	682.6008379	366.9039633	1725.95246	4704	12523.33333	56.22132389	2310.04696	160.1572893	91.23663184	220.5254321	822.0536318	5324.175225	-0.003323980432	0.05574237504	0.02920848734	0.004965288721	0.01299936713	0.006591265317	1	-0.002005454816	0.0766833322	0.05568555529	7	0.9999995011
12	445.0507481	259.4508948	4209.041113	13685.48702	639.3739656	0.9314106858	2363.810819	5172.5	4912.527473	1047.811742	3399.35134	239.2549767	227.4116503	269.8016563	1249.62791	3226.084008	0.3096111962	0.04736153902	5.62907851e-05	0.01949705297	0.01807593086	0.02175420194	1	0.2447671875	0.05596008523	0.02586776046	72	0.9999999532
12	445.4771014	274.9856294	4018.262559	14050.29874	3219.881285	986.123396	2483.180438	6130.5	14551.12088	943.0367505	3133.791297	695.4982959	322.5996184	280.4827168	1322.841267	8414.587556	0.2928967983	0.234500342	0.06934927313	0.01659091313	0.02079056351	0.02340489988	1	0.239569101	0.4436942244	0.2711307176	79	1
12	447.5087443	13.63225252	-80.86485339	9736.972853	2178.955879	1004.558828	1328.724953	4132	5618.456522	70.23075053	1758.253539	383.0830729	196.9646454	236.7364403	717.2934915	2144.651161	-0.008669402588	0.2225149868	0.1049048204	0.007362862689	0.02207612753	0.01154964927	1	0.002031546398	0.4226744124	0.3251223233	23	1
12	448.5989662	59.5666545	1741.426235	10274.6702	439.7585022	582.286071	2270.379109	3944	2804.326087	328.6800415	1855.506246	150.0153453	195.2088878	299.6997847	680.4550056	1308.793028	0.1698717747	0.04271422034	0.05647145137	0.01362591252	0.01750458031	0.01850730006	1	0.1377659494	0.04959259128	0.190295813	56	0.9999876362
12	449.1962788	159.1303458	922.6598536	13853.07538	237.0050921	1317.557471	2063.002532	5006	5014.273684	223.3231974	2782.76408	150.632027	302.8218639	250.6782237	978.8545488	2774.490402	0.06653005385	0.01716368618	0.09877098843	0.008530825369	0.01429482354	0.01391276023	1	0.05834761675	-0.000587871504	0.3130508281	32	1
12	449.7920973	345.8240633	-35.82237434	17786.99545	385.5693829	245.5998654	1963.990459	6476	10167.6413	57.86174075	2359.7184	163.3786877	91.81077634	208.867013	863.7730564	2864.439164	-0.002037927231	0.02305083774	0.01432702005	0.00357873026	0.009481621454	0.005211723521	1	-0.002610458465	0.008857122605	0.00277382622	1	0.9137482328
12	455.0682913	605.2513368	-236.4048022	13842.61394	1327.212992	3130.667839	2211.970172	5375	7504.489362	68.3156031	1842.066447	203.1897798	439.6727839	287.1187653	679.4403492	1815.356458	-0.01700775546	0.09812094345	0.2274500564	0.004595207144	0.01228786823	0.01441844357	1	0.002900662651	0.1714550453	0.7459732119	15	1
12	458.638326	579.4003396	9433.949293	12966.54694	1446.950788	-449.3155881	1946.716306	5380.5	15786.6	1946.080166	2725.324167	262.9529983	335.4287721	213.4546621	1025.955867	8387.570723	0.7165032168	0.1095888891	-0.03200939402	0.02509925858	0.01679102407	0.02871709871	1	0.567175632	0.1796704392	0.01033239741	92	0.999999996
12	459.601925	482.4821409	6470.236594	22555.05001	533.7130924	4670.000279	2953.081244	8558.5	24950.18947	329.0236156	1001.479066	162.5900959	320.7610544	260.8228352	349.5363237	5411.291965	0.2873515927	0.02384441577	0.2105770855	0.01131466488	0.007520734909	0.01250852864	0	NaN	NaN	NaN	NaN	NaN
12	459.3745806	748.4411962	7364.187727	7232.586612	753.1361763	-587.2972947	1503.510671	3037	2920.462366	1560.898612	1507.775947	161.8614455	292.8094781	211.2268708	597.9444551	1665.791805	1.00207075	0.1053334628	-0.07390853279	0.0407813422	0.01665512526	0.04325773055	1	0.7912476974	0.1671611821	-0.0701240357	96	0.9999999718
12	462.3974191	270.3049244	-61.97071732	21514.4032	553.8022755	237.3919409	1761.949356	7967	10781.12766	62.29100637	5721.642725	257.4415178	89.63252763	307.7607942	2035.417691	7564.426859	-0.003136058823	0.02510308618	0.01199146203	0.003804758253	0.0150477391	0.004002968553	0	NaN	NaN	NaN	NaN	NaN
12	462.501623	383.192397	867.9359593	13722.58551	1385.257061	1347.27808	2218.689619	5385.5	11918.32979	236.9239956	3100.572518	305.3787685	331.8490476	255.2537029	1152.70245	7390.279447	0.06412992473	0.1036320591	0.1005004109	0.009318199527	0.01860523999	0.0158645822	1	0.05786656301	0.1773825496	0.3219114748	40	1
12	465.1234329	95.05336835	-33.56405202	11664.84983	208.8280921	655.1618302	1712.767973	4197	5144.104167	51.96387103	2545.789741	148.8249445	160.6805904	227.8023308	887.6993259	2564.380851	-0.002864105845	0.01748379583	0.05672608751	0.005109782852	0.01522220021	0.008937688052	1	-0.0001085133701	-0.0009886486256	0.1503226584	3	0.9999859206
12	465.4924575	228.9959745	-15.33948726	15183.33185	324.4757433	185.3184004	1800.958627	5465	9390.054945	52.69476755	2593.252492	163.6125913	80.1906666	221.6464614	899.1316146	2784.094065	-0.0009972439272	0.02220152591	0.01285133342	0.003905628843	0.01266368622	0.005516094744	1	-0.001907590373	0.007046246185	-0.002168734074	1	0.9858104871
12	466.4336026	213.1753587	-156.2712114	17429.52571	1046.039686	1947.357183	1919.336659	6530	12855.14583	70.18632474	2307.499191	230.3988997	323.0683319	216.2363446	886.7264694	2951.802707	-0.009346142279	0.06135677707	0.1143677484	0.004257548452	0.01047409037	0.008831569959	1	-0.0002014502535	0.09149445918	0.3516892833	9	1
12	469.3646197	639.3994198	979.4393587	10859.29708	244.3289163	95.29244177	1974.261802	4062.5	11846.77895	234.3020024	2160.838514	118.5379696	94.54361834	215.2528849	752.356392	5393.301979	0.08905061091	0.02210328557	0.009458823522	0.009587483728	0.01331677501	0.008813179787	1	0.06951870872	0.006030869753	0.006776111291	30	1
12	470.5246676	243.8172416	2740.483167	16062.00942	859.4274275	879.4436835	2311.157499	6027	7901.702128	480.6598707	2472.751277	218.8478774	204.9871365	236.3243171	917.1591834	2665.727692	0.1720152792	0.0557667666	0.05616048369	0.01133797772	0.01163735815	0.01331684992	1	0.1396444566	0.07641686215	0.1902156379	56	1
12	471.698884	129.499843	746.4374531	14134.6632	1547.055598	2894.052299	2045.480355	5663	8713.265957	146.9674827	1911.136372	235.7632067	395.8618242	249.9976358	717.7181977	2305.301222	0.05458471902	0.1089918631	0.2055673846	0.008790140886	0.01425396793	0.01785580091	1	0.05838482996	0.1924483049	0.6865625584	41	1
12	473.6637038	542.7270736	2328.017944	13589.89494	609.5484445	722.4354354	2506.867907	5133	4738.576087	467.7208981	2549.767699	182.2726379	203.9053433	266.3952156	930.5601513	2547.044192	0.1704615036	0.04353473645	0.05424410984	0.01087741287	0.01230358396	0.01507742402	1	0.1380773708	0.0511920182	0.1826914182	56	0.9999994496
12	475.7078259	504.5109115	9801.676078	14471.95811	2358.757872	-413.0689461	2010.007122	6157.5	28350.27368	2163.656147	2913.845242	444.8860374	373.2243065	185.3714306	1161.71007	13627.7464	0.6974320065	0.1703325737	-0.02979571129	0.02897607379	0.01729859271	0.03041546824	1	0.5530737564	0.3048639391	0.01602899866	93	1
12	479.3141623	144.47232	-51.84636421	14936.49225	864.0125424	880.332196	2020.571749	5635.5	9484.760417	60.07674158	2759.382125	208.313479	156.8629538	245.0728597	1004.826396	3706.116755	-0.003313551935	0.05882512394	0.059655824	0.00431686711	0.01343754703	0.008745436022	1	0.0003780856986	0.08417473428	0.1620584548	8	1
12	480.9084846	449.0509724	4374.743109	14282.34091	3236.968228	-57.42768568	2112.202812	6229	5488.425532	860.1833193	2785.02342	733.9624884	244.5710014	1750.945305	1147.201467	2494.355829	0.3074839953	0.2296388227	-0.004060705985	0.01635721285	0.03045761731	0.02129861083	1	0.2454937627	0.430810371	0.01813430172	78	1
12	485.0230399	282.5165471	63.60699482	14034.46547	4418.466009	187.3367721	1907.088458	6405.5	2386.086022	84.62763207	3031.542936	1004.955863	95.25391244	306.64255	1337.522531	1546.836489	0.004797695018	0.3171458481	0.01403440279	0.006740117248	0.02486866128	0.00811436451	1	0.007221731377	0.61382036	0.01482554206	24	0.9999997872
12	485.1204605	731.8411476	1132.141354	7249.756132	2095.988671	254.8405238	1535.377375	3307	3562.65625	275.3308507	1673.289991	508.0647033	134.7906849	211.995023	726.639932	2316.93811	0.1627446208	0.2887318626	0.0375717647	0.01697258042	0.02674831125	0.01961308316	1	0.1343376779	0.555052529	0.1323133063	67	0.9999999544
12	488.1554337	15.2837094	1601.493437	9414.785149	499.7248636	-5.129963441	1456.648736	3553	3387.076923	309.0456994	1673.467464	150.3283817	114.9702082	248.0700695	609.0421165	1267.505803	0.1717510121	0.05183894645	-0.0005130663117	0.01234525741	0.01502246221	0.01400407131	1	0.1350400543	0.06619873097	-0.007768723802	55	0.9999999998
12	489.6847732	30.12905719	-148.4177488	10757.29679	178.2437017	2261.655879	1685.389778	3893	3556.768293	57.72443664	1483.563346	129.9835466	368.1061975	177.1323049	524.5740633	1199.070178	-0.01380050636	0.01701308086	0.2138086393	0.005473535936	0.01269499437	0.0174971589	1	0.003193522841	0.00405665731	0.6959399269	5	1
12	489.6385003	68.68122127	1564.312616	9361.682866	936.0459721	35.53588453	1890.032712	3757.5	8728.010638	400.3397479	2184.869395	241.8225288	138.4906012	681.2839307	852.330209	4503.493396	0.1692348867	0.0986882752	0.004646787775	0.01344401721	0.01843161129	0.01649625352	1	0.1341345968	0.162793357	0.0114875584	58	1
12	491.4899745	94.67570946	1673.82727	9615.404139	504.163051	45.80582927	1715.712568	3663.5	2023.105263	511.03057	3004.98622	225.7105068	128.7974283	219.8715824	1114.35772	1507.262825	0.173141931	0.04648788517	0.004712737481	0.02207746321	0.02455867109	0.01866123081	1	0.1364668112	0.05537698245	0.01057934921	55	0.9999999878
12	492.4179764	227.6744065	-173.4904884	14350.92045	1287.456741	3381.566144	2424.298813	5600	1910.62766	89.54888515	2124.227256	229.1934441	492.9967422	306.76159	775.3180269	802.9697431	-0.0119095718	0.0922857805	0.2332521986	0.006489075045	0.01317018313	0.01639092202	1	0.007315602092	0.1596309294	0.7671693845	15	1
12	493.5295947	204.6438334	14238.24857	13893.20246	541.4988658	-749.6634658	1966.705328	5632	24581.62766	2898.936818	2786.031951	173.0124828	574.4559499	262.140348	1033.405917	13195.12612	1.022375428	0.03765853614	-0.04940999416	0.0365274445	0.01542423552	0.04673826874	1	0.8082708165	0.02870750259	0.01740901775	94	0.9999757572
12	498.2816534	153.2011384	2111.768183	13065.32712	3084.069031	642.5298513	1817.109627	5683	4748.368421	505.9466489	2709.102647	592.5747543	216.6129338	202.9258206	1122.058218	2567.533633	0.1611500935	0.2351719212	0.04978766492	0.01412599512	0.02031107729	0.01465231789	1	0.1331990576	0.4453397899	0.1724807923	65	1
12	500.6739252	657.2747639	-188.1441543	10617.67011	583.9965821	2405.830963	1976.963875	4101	6492.55914	55.71993584	2045.603623	148.1497104	442.3967591	216.5501925	750.161209	3295.947335	-0.01879383715	0.05646167271	0.2249387323	0.00523277453	0.01309428163	0.01723116228	1	0.0006615902753	0.08567038287	0.7351690285	10	1
12	503.7432495	32.79018817	610.1339353	7643.332665	1915.158573	138.2682607	1805.878729	3479	5508.593023	228.9169585	2509.688613	603.9273765	109.5466739	281.978836	1059.15036	5540.615632	0.07515191146	0.2388151103	0.01805580247	0.0154443391	0.03915235541	0.02185055109	1	0.06236316052	0.4522911102	0.04203822397	45	0.9958292492
12	505.3463326	419.400213	14264.20998	13319.68717	1463.22164	-871.4082694	1949.05003	5510	3523.631579	2811.505985	2709.335605	261.9670093	508.6308723	287.4920108	1054.943691	1611.883846	1.060122212	0.1093516042	-0.06088590915	0.03229185947	0.01570214959	0.04482389702	1	0.8385189993	0.1754774234	-0.01112180154	96	1
12	506.9532337	439.6469462	50.54553324	7695.635333	3239.74081	167.4760754	2168.141987	3911	3235.382979	104.2948853	3038.258069	1411.960942	114.7107191	1758.199625	1466.252035	3413.982054	0.006657239852	0.4293967186	0.02294723449	0.02458322752	0.068670561	0.02500615054	1	0.01106813818	0.8450705547	0.05074470008	29	0.9999874676
12	513.3713422	55.59507403	3092.887972	10692.06763	2427.641785	-120.2005616	1425.669665	4610	7838.545455	551.8597536	1874.100221	444.4259957	149.3118069	213.3371432	788.1382828	2995.063555	0.2858265675	0.2240773381	-0.01101688419	0.02193729834	0.02000681953	0.01549152135	1	0.2276367018	0.4192711925	-0.01135713099	78	1
12	515.2842282	121.39996	2327.493979	13859.22655	771.9694442	-28.22480993	1676.337971	5245	7450.817204	413.2870319	2495.488601	174.5167882	151.3719726	383.3102056	865.5586644	2928.658915	0.1698304077	0.05852648677	-0.0023098816	0.01101829613	0.0154390571	0.01170773166	1	0.1334739576	0.07990343585	-0.01422092812	55	1
12	514.9598228	145.5814392	-91.6586878	12602.13303	3322.329639	727.567019	1806.694983	5558	15983.7957	75.04682076	1781.639326	438.9476206	121.5181491	190.3629411	719.020807	5279.442064	-0.006997169538	0.2583079403	0.05935926451	0.006331576059	0.01910550232	0.007431068261	1	0.0004159869023	0.4945771426	0.1679701092	22	0.999999528
12	515.5058006	747.6261499	3421.416335	7469.778229	162.8596807	-153.7417846	1463.413896	2804	14736.45652	654.4838534	1431.737285	96.78300482	172.2799626	153.9478934	500.2259115	6210.345899	0.4530779893	0.022826442	-0.02190250722	0.02235691402	0.01597646563	0.02547992908	1	0.3569335714	0.003564617104	-0.01860042219	81	0.9999999013
12	521.505184	67.70520642	2883.365081	10097.47256	3080.718864	-101.297363	1483.002436	4664	7035.636364	542.0840429	1893.312056	606.8573199	151.5305201	192.8125725	858.4762357	3223.439525	0.2864843492	0.3023744223	-0.010139242	0.01739966485	0.02391589747	0.0165485519	1	0.2294022971	0.5803758221	-0.005082352925	80	1
12	521.4659391	281.1254063	1115.845782	12751.00093	199.5262456	150.1077758	2162.995195	4640	9417.566667	250.4505865	2513.079562	148.1866709	104.7336495	247.2130113	850.7471514	4858.675119	0.08721915908	0.01495028913	0.0117896307	0.008489453596	0.01322260743	0.008945365825	1	0.06813164843	-0.008582683341	0.01420740651	30	1
12	523.3800112	611.3300729	-23.19769371	10847.82884	2525.140251	251.6514865	1605.800891	4592	5114.4375	65.67563353	2028.423463	472.8729279	97.40473602	178.0479138	829.5269505	2366.197411	-0.002380831043	0.2347168027	0.02467342854	0.00631116514	0.01859498775	0.008015210582	1	0.001083896384	0.4446996784	0.04707290182	21	0.9999999993
12	524.408399	89.68184051	624.7059061	9922.396872	1626.780842	879.4047726	1753.383602	4118	11244.69474	158.5025364	1699.35307	306.8850448	190.6236461	199.1936295	687.2788995	5960.135123	0.06213624657	0.1716934624	0.09093548565	0.0104074824	0.01732465601	0.01445631062	1	0.05656897065	0.3170557761	0.290733386	44	1
12	524.1768197	266.1992337	-237.2115922	15033.313	1418.640072	3362.587529	2162.725156	5830	4945.153846	83.69418075	2486.735267	236.6780096	624.2834016	239.3399205	912.0809408	2262.465449	-0.01558687006	0.09575640083	0.2258797614	0.005975772501	0.01354170176	0.01848246017	1	0.003876238435	0.1665204989	0.7407290484	15	1
12	526.6905474	175.476669	6362.734066	13307.0242	1474.398527	1188.350834	1900.199974	5460.5	16439.79167	1273.792344	2629.009538	294.3668373	386.7999173	301.503393	1011.712676	8429.907801	0.4671952174	0.1110688224	0.08801047466	0.02320609677	0.01612301079	0.03025327004	1	0.3779038338	0.1891432697	0.3716633627	86	1
12	530.8123323	141.1179394	2015.934705	12449.20584	2966.397696	590.2283899	1659.370695	5402	6628.252632	478.2453606	2591.872718	567.5400489	189.0876239	220.5690829	1057.998871	3309.897861	0.163129944	0.2368187812	0.0476428036	0.01325039784	0.022528265	0.01593009502	1	0.1346358655	0.4486317472	0.1655174269	65	1
12	530.637562	402.6648392	4652.115964	15078.08572	1509.608211	-48.77241612	1975.827507	5983	15320.85263	921.570949	2760.795768	317.5430988	222.9896138	211.2614757	1062.19396	7309.697726	0.3049085806	0.1053498512	-0.003315543572	0.01613613191	0.01487649536	0.01722229491	1	0.241635587	0.1751648935	0.01528221724	74	1
12	531.3598654	328.4917023	901.3122258	15604.33564	2618.182516	1474.822379	2055.456237	6425	30014.25532	170.0608683	2148.339464	350.0686856	241.687146	210.3696547	835.9858473	8347.045849	0.06013112634	0.1729404979	0.09716907035	0.007267995222	0.01611936796	0.01045430042	1	0.0554682221	0.3198718361	0.3120721675	44	1
12	533.2751299	492.0607234	45.55891946	11598.26126	1035.429085	226.2782347	2070.586426	4441	2757.473684	50.41520703	2114.515873	225.893152	88.17104123	201.3477837	788.6054321	1571.851543	0.004433294012	0.09380269267	0.02079447909	0.005018295683	0.01426783332	0.009129888854	1	0.004097593025	0.1546061475	0.02960211528	11	0.9696121866
12	538.686146	159.4512265	-136.6379347	13585.59606	311.1471155	1625.690631	1955.438915	4999	14860.26596	57.59243958	2151.264723	141.8115017	255.3285449	350.6973104	737.0531157	5250.522684	-0.01009375422	0.02423044077	0.1194094494	0.005594913458	0.01314639464	0.01107109316	1	-0.000968033388	0.01531241953	0.367659278	4	1
12	538.2654411	186.8037766	3.179636913	12002.61444	2846.238051	351.9097879	1836.289111	5199	3748.263158	73.68201989	2241.548012	567.5329072	110.5143005	262.1023903	947.4165968	1948.540699	0.0002717364829	0.2367647011	0.03037998187	0.006693908493	0.0184443197	0.008839997589	1	0.003662844864	0.4491079731	0.06767905409	21	0.9999993219
12	540.7345112	592.4358087	10785.01629	10550.15266	1207.378309	-588.6439606	1604.32541	4357.5	3899.893617	2531.422225	2551.007689	281.0097096	436.8496069	244.5006896	1020.507611	2136.970771	1.005625797	0.1125454304	-0.05316161544	0.04327394274	0.01655777735	0.04963108392	1	0.7957730662	0.1827542104	0.003377628028	96	0.9999999997
12	540.9827334	276.6687711	3748.266957	13309.06241	2961.27407	912.1241173	2012.63501	5804	14736.20455	970.2820267	3053.036963	631.199058	302.0273342	206.0279244	1257.083549	8472.125492	0.2831011536	0.228330948	0.07012502747	0.01954432166	0.02170216168	0.02319885055	1	0.2317375402	0.4311060771	0.2713353835	79	1
12	542.5904702	27.45947292	592.1062111	9693.52108	196.9473526	829.248838	1463.708962	3537.5	11904.64894	147.7575471	1452.04253	111.166313	176.7661618	391.1727844	516.9355612	4416.566824	0.06499654049	0.02160943075	0.08581548497	0.01082698257	0.0130390132	0.01303484797	1	0.05620249463	0.008080675586	0.2676606453	32	0.9999999998
12	542.5913435	291.3169657	994.7494749	14239.95179	1369.08528	107.6517344	1790.673724	5472	6022.955556	201.118182	2290.616266	235.4104321	112.1851079	224.3688016	834.8760751	2530.608254	0.0713069623	0.1000723897	0.008305727338	0.007763285008	0.01535523398	0.008646747648	1	0.05647463242	0.1665241149	0.001703621493	38	1
12	542.4653735	348.312366	7285.13703	15360.14168	1518.537143	1494.03351	2237.895998	6186	14123.26316	1257.993464	2724.391554	283.7860922	440.6591341	231.9975006	1047.227685	5826.311085	0.4786898803	0.1034128982	0.0940510226	0.02199465223	0.01603525472	0.02808274446	1	0.3874019396	0.1735337254	0.3950969274	86	1
12	547.2494302	103.8743314	5212.963726	11717.61108	705.8739938	977.5167299	1851.403559	4563	10268.06316	919.1431959	2013.480182	183.6674514	334.2148105	216.3559775	764.8865408	4483.239385	0.4536358668	0.05943169141	0.07975042698	0.02379432515	0.01565507747	0.02940849683	1	0.3657025946	0.08270422546	0.337690433	84	0.9999999611
12	549.6325101	492.4218741	648.6719634	12910.95298	744.5826247	2649.746583	2062.666969	4922	13993.56383	183.2624988	2424.500647	160.9876108	471.0569705	204.9643864	842.3146322	5610.874257	0.05148560864	0.05934350221	0.2041285708	0.008629972224	0.01520036094	0.01840598158	1	0.05506262	0.0902785872	0.6788856744	37	0.9999999999
12	551.0414754	385.8263549	-146.9246075	13726.99095	2191.326776	1601.550852	2047.822045	5652	10320.45745	59.8048673	2435.367793	398.0990239	282.9507626	205.8713095	946.7411103	4543.370791	-0.01163881894	0.163941908	0.1176111692	0.004836214907	0.01427199332	0.01169806461	1	-0.0002393294589	0.3026773859	0.366487964	19	1
12	550.7761147	441.2279941	-204.0327795	13253.55413	626.5507921	3040.888385	2234.124437	5028	6193.631579	75.24176216	2502.468226	153.7509486	551.1334445	271.136161	891.1367371	3266.980407	-0.01592017073	0.05052217015	0.2306835426	0.006079880588	0.01204094195	0.01756791776	1	0.003299636188	0.07364637683	0.7556475321	10	1
12	554.2562295	145.7991978	49.41722037	9378.945676	2985.649529	126.843074	1778.578286	4352.5	3624.084211	76.4663005	2121.14651	724.8861636	85.71016192	244.5727808	957.2277146	2569.025238	0.005137487436	0.3156406255	0.0146273987	0.009510424381	0.02407013571	0.01102616482	1	0.007515015376	0.6107435466	0.01691448729	24	0.9999993016
12	554.3253043	193.3221129	3943.615083	12950.16439	2105.78918	-106.1310533	1642.573361	5405.5	9100.32967	861.4315505	2874.145361	423.1844433	193.1552959	171.4314117	1119.202594	5150.294369	0.2975778116	0.1648905492	-0.007927089729	0.01466149681	0.02173009409	0.01772477219	1	0.236340173	0.2975365383	-0.0001754900536	76	1
12	561.7061037	542.168122	904.9652108	11088.75225	295.1046701	83.02862442	1812.681163	4105	19024.73684	217.2787299	2108.009047	133.9072697	87.41229866	169.4208044	699.6352736	9383.324225	0.08108508384	0.02708733412	0.007622939654	0.009975001121	0.01706678662	0.009222090069	1	0.06311168891	0.01627559203	-0.001274463435	30	1
12	563.5349432	112.8094812	9.668671733	11246.56538	1066.98172	133.7707944	1542.792047	4370	5476.62766	50.26606694	2178.815904	238.058466	74.38820297	225.9286133	821.6591821	2267.033062	0.0009996312562	0.09777133348	0.01307246366	0.00528474732	0.01553683941	0.006578131736	1	0.0008329205751	0.1625052167	0.002017587822	11	0.9999943438
12	563.7485854	417.3509225	-88.03717294	16181.75299	1566.084728	831.41892	1532.131006	6197	5308.376344	62.62589799	3937.399883	428.0299516	208.0821603	221.3392448	1504.980797	3138.204419	-0.006029523412	0.1044818261	0.05219091513	0.004491187004	0.01469427708	0.007016447021	1	-0.001670060136	0.1778407196	0.1371662115	13	1
12	567.488684	561.6719815	3701.176671	12565.5781	1289.124796	-141.9726388	1679.619516	5003.5	14813.48936	795.7743554	2430.013088	242.8789407	168.0674056	179.4840279	923.6377427	6956.339451	0.2955604854	0.1060160073	-0.01047878171	0.01691482324	0.01260401556	0.01462301898	1	0.2336556136	0.1763360335	-0.0118467927	74	0.9999999997
12	569.3157353	336.4593969	-187.9822804	12924.69939	148.4541688	2984.923185	2100.183788	4721.5	2492.297872	65.69667214	2420.070634	142.1139721	587.5973856	230.1893105	859.4168255	1165.40154	-0.01453960951	0.01142549719	0.2310014179	0.005051454837	0.01220731953	0.01990670115	1	0.003836396353	-0.006783669627	0.7555473844	5	1
12	572.0081413	469.0498612	776.3176236	12828.33802	2939.057104	1079.508846	1426.278209	5564	6356.622222	220.2318304	3157.799244	716.9242106	284.284568	183.7378858	1303.475909	4429.445682	0.06036394631	0.2268673149	0.08468860883	0.009867941571	0.02234193833	0.01345875022	1	0.05550805243	0.4303397024	0.270681453	47	1
12	573.1288169	249.2123682	-106.0659859	8819.837141	840.1078143	2095.938764	2057.634698	3471	2015.385417	107.1883121	3485.77604	356.1518655	773.5455701	290.1577333	1319.565943	2030.749026	-0.01252677466	0.09219156722	0.2219116098	0.01423421758	0.03031428727	0.03541482615	1	0.005955365557	0.1590136552	0.7274487404	15	1
12	574.6121767	68.54096495	703.4342487	8522.998273	216.0404013	44.39291978	1492.32076	3129	17978.94624	163.0888477	1390.250656	105.0339016	90.20747285	196.0137316	469.8719346	7784.909514	0.08261473479	0.02569060955	0.005864528831	0.00972373982	0.0146588633	0.0110624736	1	0.06417398531	0.01332415742	-0.007112146222	30	1
12	575.5380823	176.6829538	5080.828759	11097.67084	192.40049	1067.543117	2020.077275	4240.5	4488.93617	1031.719095	2183.470089	142.8265897	345.5786623	262.3281728	808.221822	2167.24981	0.4609140243	0.01798877479	0.08934861267	0.0211814674	0.01443760472	0.03449073397	1	0.37160911	-0.002247134278	0.3712448935	82	1
12	578.0984577	97.28133453	4259.211569	8802.270689	2002.496981	-204.8969733	1551.713534	3851	6266.957447	913.0303048	1768.190169	441.3566163	209.2208486	323.9806479	761.065207	4505.452751	0.4722650436	0.2250712095	-0.02363534166	0.02686387427	0.02637481638	0.02722893368	1	0.3751104369	0.4194207909	-0.01231325572	88	0.9999999855
12	578.3320399	313.5173619	-63.3173064	13858.21241	4465.747059	730.0696381	1704.738683	6309	7107.702128	89.71010656	2294.172832	711.0047537	150.1724259	199.6071529	992.1552647	3015.998573	-0.004828717278	0.321977871	0.05292086751	0.007072655188	0.02343216098	0.008362408168	1	0.002605138285	0.6253023899	0.1484916267	26	1
12	580.3109321	542.3360094	3156.06092	10928.51422	107.175467	2236.457433	2401.865095	4080	5292.804348	510.0358471	1666.575905	123.064232	427.809386	241.6454051	608.4937643	2705.170691	0.2889280681	0.009990105776	0.206943716	0.01875171926	0.01278186561	0.02479802031	1	0.2435658455	-0.01295403964	0.7415934218	71	1
12	588.4716238	109.0205701	521.3634493	9085.838742	1543.193434	782.8407217	1662.044855	3820.5	19466.74194	141.029878	1644.831306	255.3671432	185.560978	216.2413628	631.0050552	9089.578323	0.05737110444	0.1751808068	0.09018712498	0.01092699758	0.02224495813	0.01493686418	1	0.05277051344	0.3242381131	0.2871581676	44	1
12	589.6711517	261.3442883	4349.273597	13932.03805	3185.132773	-146.7276804	1909.712853	6018	2917.78022	1021.518501	3223.560352	730.0122898	233.6003313	244.3206773	1336.240208	1773.118488	0.3058489874	0.2288000952	-0.01068119413	0.02093465301	0.02024679052	0.01911326236	1	0.2436731294	0.4288473931	-0.005378984925	78	1
12	589.418687	481.6418313	6017.641634	12955.75466	1330.607657	1105.963517	1961.273255	5290	18935.52128	1059.06446	2291.93863	236.9777286	324.8596244	199.4990546	866.3799103	7481.882441	0.4565467969	0.1057200649	0.08268297622	0.02052951577	0.01330780014	0.02151334556	1	0.3689388384	0.1780194428	0.3504051363	86	1
12	591.3602652	161.6216403	-28.03985914	10090.50399	2513.285435	106.7092496	1680.440871	4436	13438.93684	64.89263331	1859.684927	452.2072085	77.6655986	214.3398542	774.1934403	6324.308572	-0.002976550919	0.2475763984	0.0118910998	0.006878929227	0.01815664579	0.007587390966	1	-0.0001751551589	0.470677004	0.002832381756	20	0.9850547956
12	595.2327927	230.2188412	-138.4368071	10422.93767	77.93676595	2397.774596	2226.387364	3869	1894.895833	70.48577352	1910.80673	133.0841521	465.6807446	399.071251	682.0200746	971.0732693	-0.01306906416	0.007255628421	0.2274397669	0.00657623924	0.01446753576	0.01992327395	1	0.004672095494	-0.01550777835	0.7432950229	5	1
12	600.3776168	401.4706047	6600.726971	9372.268643	575.4526113	-292.2232943	1981.220766	3801	10387.87097	1766.419495	2506.428405	187.9043759	303.7199545	232.1035355	953.6801385	9109.351909	0.7045744989	0.06218815477	-0.03162578558	0.03354146386	0.02196532238	0.04318951756	1	0.5569972796	0.08226063574	0.007064655806	91	0.9994803407
12	605.2205285	176.6052185	771.4830229	10722.41018	2521.817704	52.20098615	1509.014258	4639	6291.043011	164.5251814	1820.964088	457.6850475	89.50121438	184.4210296	773.3490944	2990.58	0.07399276598	0.2374728975	0.005273329722	0.009060017732	0.02033564997	0.008889508713	1	0.06044246406	0.4490560791	-0.002887948993	45	0.9999999763
12	607.7025445	150.6367925	16.51729979	8283.531322	884.61945	261.221139	1790.761897	3297	2922.404255	43.59542058	1648.686598	210.5303259	84.19218047	210.9870383	633.8600369	1490.108976	0.002090025422	0.1050255463	0.03199009949	0.006046466134	0.01919829857	0.00941240855	1	0.003256882104	0.1781348457	0.06856842495	12	0.999999915
12	609.612615	382.5709624	-36.43595031	12109.55956	1958.960808	663.475422	1870.042509	4944.5	3003.27957	59.86429089	2282.802664	386.0988781	160.651181	180.1034326	897.4241541	1312.924154	-0.003177713132	0.1597259563	0.05633982662	0.005241281924	0.01748622433	0.0100926729	1	0.001746536234	0.2916265195	0.1544619642	18	1
12	609.3947493	468.9434859	1489.317127	8753.458923	1295.883157	567.275543	2517.361221	3718	3759.483871	322.4123559	1912.530237	287.2952309	198.4961395	357.4829435	771.0638367	2534.144018	0.1681406861	0.1470961506	0.06415717574	0.0165019001	0.01828696184	0.0212455322	1	0.138541913	0.2646354202	0.2207963686	62	1
12	610.0262277	72.14483599	1149.668343	7634.574261	672.8995863	336.4875613	1401.981461	2993	2947.8	266.5093616	1718.301499	187.6718581	143.0315847	160.5853762	648.5781181	1787.788695	0.1567814257	0.0917367834	0.04214527577	0.01643684529	0.02259183863	0.01945262478	1	0.1269844107	0.150002888	0.1391969338	59	0.9999999995
12	610.367561	92.97467468	1488.9834	9116.503852	2731.858173	-16.05168315	1385.966082	4185	10868.07609	257.7019171	1272.827744	375.893315	110.59655	181.1536124	551.4061247	3559.520205	0.1599201405	0.3083505126	-0.001856820354	0.01212614836	0.02307045873	0.01270310089	1	0.1293674909	0.593945865	-0.005163165284	66	1
12	615.3423765	264.3275656	542.8832915	10414.83551	245.3842796	2272.425909	2063.138384	3943	14398.72527	153.3505405	1864.130081	137.8041789	430.0557772	232.7576485	654.2697831	6601.117783	0.05218544045	0.02245401331	0.210526271	0.01076028304	0.01549874518	0.02301855324	1	0.05555562678	0.0146239816	0.6999310031	33	1
12	616.5569307	187.0169419	1794.901328	11281.04133	3463.420211	518.5538066	1719.021838	5127.5	6481.685393	320.5194262	1769.350301	540.4105616	149.9757537	180.3311423	772.0453417	3553.460693	0.1614675828	0.312120578	0.04576545143	0.01270714962	0.0201165682	0.01448418583	1	0.1342987123	0.6034879711	0.1615256175	67	1
12	617.4882823	122.6835678	6046.963645	8503.575783	971.9951622	-328.1822203	1565.739528	3568	11378.65957	1154.640547	1611.493131	216.9254064	246.9649835	225.3694554	638.1973777	5108.594347	0.7001928409	0.112183481	-0.03545227217	0.03429037738	0.02118958986	0.03181704185	1	0.5539664868	0.1850022846	-0.005345774292	92	0.9999999989
12	618.8347858	105.6445505	1264.172401	7655.147862	190.4974839	1020.5822	1682.541248	2902	6833.576087	270.2594064	1641.154324	121.5182388	253.6618461	207.5338797	584.4585695	3640.519735	0.1648723161	0.02535774221	0.1343437756	0.01804748519	0.01932208901	0.02389538248	1	0.1394820718	0.0168640351	0.4602090718	54	0.9999977941
12	622.4749718	519.7316485	2976.845133	10118.62161	577.6101641	696.0543658	2051.610467	3950.5	14921.23656	603.2267461	1844.974381	147.0506558	206.0428023	212.3370459	701.2547548	6798.71274	0.2958922115	0.05803289083	0.06876416439	0.0163473095	0.01395923537	0.02036615572	1	0.2392612101	0.08061207468	0.2628830631	73	0.99999957
12	624.7521433	137.4290739	8264.899663	8240.238935	623.0167163	-497.9471955	1451.262613	3457.5	11015.19149	2109.024828	2098.335393	177.7564271	388.7620537	242.245549	801.661942	7864.239267	0.9804856231	0.07821641696	-0.05624994439	0.05003555575	0.02425838965	0.05592510349	1	0.7750076047	0.112205625	-0.01454481032	95	0.9999995962
12	627.4749737	296.6108197	656.2112602	9138.599245	1473.234477	79.22785677	1632.004037	3832	2799.913978	160.6012289	2240.279077	374.6367324	78.47703702	172.7000727	900.8230814	2098.763615	0.0727178512	0.1595582237	0.009107605065	0.00985761361	0.01939222811	0.01157507144	1	0.05855173075	0.2889207514	0.007152614561	42	1
12	630.241235	481.4361885	696.6164329	11402.14502	1875.888486	1031.352913	1806.979774	4701	10549.04301	145.5178902	1560.562555	275.1534941	187.1849866	180.3950647	621.7163012	3188.78604	0.06418628945	0.1709227193	0.09154288906	0.009014737389	0.01587191222	0.01236879198	1	0.05823591088	0.3154774992	0.2932961222	44	1
12	633.3859566	173.9877253	2604.201366	9187.148166	1517.202703	583.2504787	1773.743494	3886.5	17079.03226	475.7178232	1710.510041	279.2019957	205.536683	177.7968445	680.545099	9696.78141	0.2851905795	0.1657981343	0.06396624666	0.01835922621	0.01958511021	0.02102942592	1	0.2319915699	0.3022121704	0.2478817149	77	1
12	633.5611536	193.7181362	15.88958853	9643.734705	634.5753879	129.4797944	1609.927929	3692	5063.957447	48.03130897	1759.82615	167.2391686	71.27256354	184.8760684	646.8846227	2303.961856	0.001616392929	0.06502212174	0.01431057131	0.005328166849	0.01563800555	0.007153410195	1	0.0009272488983	0.09517402475	0.005200485471	6	0.9826987281
12	636.2450764	350.4650617	1930.262924	12078.24151	3709.668002	609.46049	1945.304012	5510.5	2392.053763	350.6678547	2178.912379	644.1329027	195.3623816	210.0779322	943.4338289	1421.584911	0.1557789068	0.3032632445	0.05043701932	0.01418232563	0.01948564422	0.0145807308	1	0.1299943856	0.5854858975	0.1761682619	67	1
12	647.1556553	324.6643677	-191.0024677	11640.00434	191.2149057	2634.19243	1917.081223	4269	5363.505263	56.59146618	1544.529846	127.7248245	356.3608752	191.4697467	563.2352467	1469.403525	-0.01597743403	0.01652623438	0.2276941409	0.004636047842	0.01145126243	0.01541390243	1	0.002515294095	0.003595888842	0.743873652	5	1
12	665.3865565	230.3367049	4095.059825	8729.365069	2831.263592	-163.0394618	1726.952916	4164	12124.30526	796.4960935	1603.971902	500.8637824	178.089863	196.6461901	719.3623915	6700.210065	0.4686514041	0.3244444861	-0.01893694196	0.02665804114	0.02671162442	0.02271453283	1	0.3740840392	0.6240611201	0.007132288519	89	1
12	673.4476457	456.6054633	-49.63556621	10248.31502	651.3228493	572.4228858	1590.697387	3898	8718.010753	49.4691261	1564.505848	143.7234918	112.06953	144.6552364	586.7570302	2604.425725	-0.005009631236	0.06216948386	0.05474068619	0.005063412211	0.01242623157	0.007464695052	1	-0.001297955897	0.09088225178	0.1446456134	8	0.9999999973
12	685.6242966	526.2587065	-27.04599012	7887.898193	1336.012738	75.25654939	1425.237655	3277.5	8010.717391	55.06383498	1534.89969	231.7337858	69.12170627	155.4437303	592.2323865	3661.082	-0.003642346021	0.1670877311	0.009723200565	0.007879132804	0.02031920699	0.008525135911	1	-0.002078707837	0.3050150939	-0.008032427657	16	0.999991457
12	698.7112938	325.5616327	8347.187745	8062.448839	219.9365901	-503.1465091	1751.360066	3252.5	11092.78723	1743.746842	1660.01612	112.2045327	361.8041288	252.4434161	619.2407153	6398.178786	1.03190185	0.02973156289	-0.06200714435	0.04568652793	0.01771205841	0.04951026019	1	0.8147722968	0.0118516758	-0.02466108292	94	0.9999998097
12	700.590252	373.365935	-99.44579936	8304.303393	215.3071723	964.1462361	1687.521981	3096	13691.10638	40.16967133	1636.695485	97.59047885	186.739408	174.5702741	570.1551539	6846.682549	-0.0128116641	0.02478957068	0.1141558566	0.005258207453	0.01510190828	0.01391471758	1	-0.003525236193	0.0162850262	0.3487206042	4	1
12	716.1002334	258.3573246	1.928794119	7080.941866	1153.712867	70.81053949	1526.918332	2930	5747.757895	49.71463038	1268.26768	205.4822482	61.98140574	188.6947694	488.0632222	3086.419235	0.0002569522467	0.1633207192	0.01034085227	0.007282460802	0.02607205752	0.009057664666	1	0.001016254916	0.2972590654	-0.005124143975	16	0.99999107
12	719.0072102	316.8596434	508.7310556	8671.35804	2082.691872	682.530053	1335.265671	3701	8157.958333	101.8656679	1266.10385	348.2659792	149.9141452	173.956208	541.6691554	3300.761293	0.05924262752	0.2440505176	0.0818498313	0.0101211529	0.02178620704	0.01399601073	1	0.05465604775	0.4655911651	0.2611879252	47	0.9999999997
12	720.1932822	284.6896351	1985.829099	7148.551626	2297.531204	-75.66857937	1436.468444	3312	7137.489583	536.1215695	1768.987839	558.6868577	131.5211489	230.8032596	793.393427	5466.896242	0.2860146217	0.3176179642	-0.01078320467	0.02536278842	0.02851617177	0.02129463912	1	0.2292078083	0.6117148264	-0.006842179116	80	1
12	735.8012479	372.9237846	560.8967176	7934.21357	1271.360793	22.89848239	1301.442038	3265	2073.010526	110.7365984	1408.05804	237.973769	78.42408443	192.7099436	554.9449471	1536.481733	0.07135084308	0.1603084471	0.003288018377	0.008851080858	0.01831881189	0.009887169159	1	0.05702955661	0.2902548368	-0.0134418487	42	1
12	755.7073945	275.1901252	30.93074994	6207.137247	1899.64464	110.777824	1137.094903	2830	2403.202128	56.27413206	1069.027264	329.2244472	68.37192047	154.0537506	459.0359754	1806.537635	0.005441354498	0.3035399024	0.01979167056	0.009343573408	0.02497118314	0.01109862826	1	0.007970386876	0.58604202	0.03453307955	24	0.9544045581
12	773.5492655	334.3171492	415.1932276	6376.004034	1021.989511	505.3650249	1178.163192	2596	11201.34043	97.0539465	997.5805302	179.1425872	121.9803405	144.162463	387.7801824	5378.945033	0.06427862002	0.1634869967	0.08193701868	0.01137567186	0.02327193578	0.01503626363	1	0.05746307274	0.2998170149	0.2595058543	44	1
13	9.676237375	115.4884765	-82.04076955	7362.86458	692.5008447	1546.720116	1466.902463	2894.5	1322.4	63.2718401	1114.770236	142.5989682	237.500171	158.3399402	412.0639311	537.239346	-0.01030154525	0.09713902357	0.2091793204	0.009223351258	0.01915801356	0.01944377401	1	0.006827187945	0.1686941739	0.6837247974	15	1
13	9.300186915	176.8515002	-42.98502987	9084.344814	2049.016722	892.5014628	1164.950904	3853	4817.315789	62.89509775	1300.747264	311.8661959	174.535862	167.600301	531.8793267	1679.28685	-0.00463478052	0.2254693126	0.0983091644	0.007767010634	0.01632647353	0.01315076852	1	0.004783328638	0.4284724812	0.3031527634	23	0.9999999999
13	14.29671488	209.4219424	0.7769901099	9746.565369	1597.162093	90.54213557	1472.391058	4035.5	6194.265957	57.56595843	1476.3375	254.1091721	74.3955783	224.8299115	588.2491259	2220.117953	8.952445393e-05	0.1616505205	0.009432105531	0.006394510609	0.01771044065	0.007602138704	1	0.000788392955	0.2937900183	-0.008399266541	16	0.9999972214
13	16.04137803	404.9831132	611.8205026	11446.85048	1981.609488	992.3402533	1706.274889	4789	22842.84444	188.5670254	2175.859125	316.0986958	219.1664979	183.9852184	819.6612647	10071.09453	0.05467242493	0.1727359667	0.0855050215	0.01027239526	0.02260837937	0.0156403733	1	0.05022726166	0.3190522387	0.2701008088	44	1
13	15.79638963	426.7282222	1967.245359	12893.20212	3901.999294	530.3932487	1471.16258	5889	13472.22105	332.0053035	2075.764283	596.7102584	169.9449617	217.3028836	882.828722	4585.026258	0.1540326026	0.3017337114	0.04016681908	0.01315346971	0.02095255175	0.01308328846	1	0.1277956095	0.5819648177	0.1398661301	67	1
13	18.2797973	349.6259901	-38.6872498	11069.90294	656.4524987	305.187517	1610.955936	4200.5	8230.702381	48.90921673	2344.91196	156.6021425	98.41451704	226.9908941	846.2463039	2822.681237	-0.003835234913	0.06159685056	0.0279966249	0.005313555576	0.01276687893	0.006841692549	1	-0.002417320607	0.08868557659	0.05156740485	7	0.9999573592
13	19.43898098	132.2902153	19.15353649	7382.326308	1686.971092	51.18729733	1150.810764	3175.5	7035.840426	52.05159727	1359.18431	287.4818099	67.0509466	177.5807989	552.973106	3034.832529	0.002687800075	0.2304801952	0.007679950731	0.00753523626	0.02382043106	0.01007599464	1	0.003755607389	0.4353037904	-0.01122359336	21	0.9997759175
13	22.71975052	306.239033	5178.894869	10637.88977	231.0536343	-269.6641274	1931.913994	4025	7685.308511	973.2558838	1980.733351	116.5016559	241.3370309	210.7989722	726.7343664	3791.367336	0.4844386982	0.02245533432	-0.02528175787	0.02326165876	0.01197819324	0.02582949532	1	0.3816358387	0.002434947347	-0.02316773618	81	0.9999980715
13	23.81327071	362.9395233	18.17123617	13110.75356	91.87036299	286.6859587	2233.624647	4832	3568.758621	53.20844094	2760.702817	142.0439842	98.10437879	325.0019974	968.3500411	1976.862236	0.00165194974	0.007132137378	0.02311935489	0.004387902652	0.01264493295	0.00758206328	1	0.0007607541754	-0.02358772068	0.03368544656	2	1
13	24.52597739	65.70302541	-9.001104709	7427.797921	2250.408857	669.7993494	948.1335452	3312.5	2096.747368	68.56983981	1255.923293	417.2671483	147.8096115	156.1506799	557.1360426	958.881296	-0.001317567773	0.3005605965	0.09299226352	0.01008635332	0.02460559147	0.01359928685	0	NaN	NaN	NaN	NaN	NaN
13	25.51974378	147.6993405	600.3680366	9333.343248	614.0191812	279.3017675	1119.061054	3562	13558.81053	137.0097486	1772.725996	163.2178969	107.5491342	181.4937512	657.585019	5536.854492	0.06338577484	0.069245933	0.03017016627	0.008507340337	0.01563241715	0.01042862957	1	0.05137848583	0.1039921961	0.07496901566	35	0.9999999823
13	25.34209031	489.2955713	610.2923653	12414.00595	300.3255594	2410.040869	1810.694268	4543	18333.02151	154.6409195	1929.460176	124.2993093	438.8021505	191.2387005	665.2617278	5373.796363	0.05042148857	0.02531831262	0.1918715742	0.008248134568	0.01222315564	0.01970386141	1	0.05276737967	0.01982569114	0.6345377249	33	0.9999999998
13	34.75452236	233.5528698	828.2328542	10684.93665	312.5423915	61.81562089	1612.710402	3989	17547.41935	199.0655481	2018.802279	108.5121402	87.72657083	236.1365252	684.9352663	6670.80458	0.07996083319	0.0290550026	0.005591780042	0.008975067922	0.01331188847	0.009545703011	1	0.0620908266	0.0202554442	-0.00854508585	30	1
13	36.70216028	85.76889721	-84.0617528	7794.846653	729.9017909	1583.174338	1286.221228	2996	3396.702128	63.0877568	1134.890074	137.0496854	262.5169007	163.0139747	420.5627699	1532.690984	-0.01081879493	0.09466659603	0.2036905244	0.008546722104	0.01641408669	0.02108326604	1	0.005958457119	0.1634044908	0.6643548775	15	1
13	39.28591087	356.4783811	-2.012117475	11519.63683	4831.046214	87.91622202	1613.120071	5587.5	5815.726316	83.33267462	1936.088048	818.1907608	77.79887405	388.5016862	915.2584844	3222.627181	-0.0001517789217	0.4265778899	0.008371989169	0.007966324666	0.02766726112	0.007145893871	1	0.004490277668	0.8387730656	-0.001799561281	28	0.9978541282
13	41.68668487	102.4685067	1301.152234	8293.232409	3489.448049	-56.46361961	1166.298758	4108.5	20182.16842	255.2214584	1457.739892	558.2277021	109.0335038	190.9124225	665.4794099	8156.387106	0.1532910377	0.4113433038	-0.006761763601	0.01584574443	0.02952177226	0.01365852964	1	0.1252602048	0.8056928147	-0.01978439488	68	1
13	41.53858264	582.6462309	508.1677195	10360.33175	223.8854591	2055.177753	1760.746388	3869.5	15355.44681	112.8586112	1631.409776	117.6006536	339.4658297	232.2834395	582.4831639	4270.140169	0.04873555125	0.02222780664	0.1965074684	0.008136491837	0.01226796876	0.02054735841	1	0.05173344018	0.01365560599	0.6502053017	33	1
13	43.33511098	485.5055224	-48.90915765	12773.46096	2970.694166	98.08922465	1479.927755	5463.5	16004.37234	74.53852587	1992.233822	469.115632	86.61012497	182.8056682	805.531587	5124.479536	-0.003639969138	0.2351648855	0.007566066677	0.006128273923	0.01792952314	0.006985758804	1	-0.001220362331	0.4449852087	-0.0128986511	21	0.9954818836
13	45.27385672	651.5595985	2765.82454	9814.186725	973.2435386	-144.8910435	1087.255766	3863.5	9087.386364	699.6073979	2427.944215	255.7853805	150.5053009	153.9133882	915.1509219	5859.538716	0.2809611191	0.1053879249	-0.01482386618	0.01757843709	0.01589217042	0.01909803249	0	NaN	NaN	NaN	NaN	NaN
13	47.50150477	466.8790608	8495.972583	12454.05556	394.3506981	-533.6069422	1685.700197	4767	24357.47826	1678.342906	2440.112674	147.907481	376.3257583	172.8242236	859.1757858	10542.31395	0.676063284	0.03282039404	-0.0377478608	0.02868182843	0.01537601946	0.03431009005	1	0.5333905088	0.02182969169	-0.02202872284	90	0.9999999908
13	47.55733826	637.0882544	-100.6842848	8004.242225	404.706486	1719.881119	1546.702133	3035	1781	99.34922904	1182.224616	194.200886	286.8342785	1233.981812	405.5497247	1901.039966	-0.012720348	0.05003439474	0.2115751838	0.01345710997	0.02574748747	0.02011408773	1	0.004378062281	0.07189714038	0.6896859963	10	1
13	53.88750511	245.1935126	792.7052308	11892.73417	3900.037145	12.8285618	1373.380464	5392	7197.25	198.3050365	2285.613094	678.9380265	85.80598222	216.9354534	973.3327549	3287.266207	0.06783991754	0.3213395705	0.0008889644605	0.01057908218	0.02122168608	0.007425131608	1	0.05646716913	0.6214718951	-0.01633016537	48	1
13	57.68297869	737.4449088	335.4780073	6485.822837	377.3286287	1167.810351	1183.382113	2461.5	10006.94681	78.00118274	1008.38762	111.7707925	199.1220942	144.7588885	371.2787086	3247.092861	0.0524557295	0.06044198995	0.179264977	0.01043721847	0.01591165268	0.01874452386	1	0.05394954645	0.0915923712	0.5923877656	37	1
13	60.23126275	88.7844889	-42.04448612	8511.863781	1358.530176	875.1890468	1237.120055	3451	6400.6875	62.65219661	1386.025092	236.2897641	168.6855048	191.7228214	536.0437196	3454.690881	-0.005310153874	0.1603046322	0.1049095295	0.008127609515	0.02091315354	0.01350323189	1	0.00377278176	0.294666917	0.323482705	19	1
13	63.45244309	175.5962193	900.4334973	10468.66654	232.405506	47.82535518	1610.893604	3892.5	12312.42553	191.5137942	1878.126812	125.3528163	94.9652118	200.2404513	646.4801996	4090.633717	0.08330697833	0.02031820216	0.004653953956	0.008649326792	0.01328853555	0.009461672022	1	0.06455187244	0.002220813163	-0.01138678796	30	1
13	67.35773473	60.36222212	1.821620841	7917.649483	2402.514253	114.5537758	917.8651368	3508	6855.8125	63.22139863	1472.448265	436.3136867	72.17308308	181.6802033	627.1185223	3166.876782	0.0003007130186	0.3061122471	0.01521489419	0.008257818797	0.02769773243	0.008870047676	0	NaN	NaN	NaN	NaN	NaN
13	69.32947581	248.5985983	2063.607973	12966.43782	2004.86897	644.1931813	2000.497456	5289.5	6346.71875	390.694654	2284.923125	337.8946092	208.0031622	592.23703	897.8530464	2208.972539	0.1555177045	0.1524970323	0.04906343893	0.01210902435	0.0163495238	0.01377459984	1	0.1274192166	0.2752725763	0.1654218973	62	1
13	73.62588999	669.4757408	-8.053952885	8053.922745	446.2738871	397.4343146	1326.679285	3069.5	6464.258065	41.98433914	1647.698837	129.5895411	117.0675538	154.9834716	586.6831343	2807.279411	-0.0009657794439	0.05685389416	0.04806908985	0.005517758845	0.01507483248	0.01052097994	1	0.001331280143	0.07966411816	0.1220899464	8	0.9998143616
13	74.32285233	210.5221437	5791.204604	12683.37513	1242.148729	1031.611709	1833.353846	5142	10466.89362	1074.277886	2358.055408	240.8613831	391.8318665	213.808738	902.766887	4894.505589	0.4528610729	0.09958907308	0.07449068569	0.02364890503	0.01351692747	0.03143560265	1	0.3652859881	0.1651252288	0.3207265847	86	1
13	74.29868448	582.4641615	846.8902569	13094.96719	3857.582766	338.97	1271.908953	5843	8457.410526	174.8188466	2134.573368	625.8282723	124.1280445	202.1092313	913.6207975	3170.595935	0.06421767505	0.2981780768	0.02660280417	0.008453992567	0.01602645675	0.009205981628	1	0.05520287836	0.5748213222	0.0716602096	49	0.9999999998
13	75.63050505	362.4897633	4392.466742	15229.63551	731.3927292	926.7908061	2124.451824	5791	8723.097826	913.0650529	3080.18369	225.858663	360.326918	540.140163	1130.770788	4386.981643	0.2892008248	0.04828287498	0.06039870996	0.01385672158	0.01512351176	0.02153602097	1	0.2331479989	0.06028896473	0.2317649329	73	0.9999259398
13	77.28629933	147.5152766	-97.4318948	10226.34672	215.7615772	1118.238804	1716.971109	3742	10228.36842	42.66000319	1824.537773	125.4231638	240.3804477	228.5638998	647.9259629	4574.492389	-0.009892141724	0.02165774794	0.1115411196	0.005243104282	0.01423657359	0.0132280242	1	-0.001447996812	0.009721159395	0.3401476889	4	1
13	80.63053826	385.4151836	-44.41070721	11891.53623	1933.412393	643.0890679	1583.089086	4985.5	2185.276596	76.73704063	3756.831578	576.3924123	200.1794331	181.6997808	1463.966974	1575.523811	-0.004272343838	0.1572407892	0.0518196102	0.007513465922	0.01816090105	0.01087808449	1	0.0004920488628	0.2863515889	0.1383382457	18	1
13	83.62591077	184.6639761	-55.88704721	12383.4845	1874.764026	620.4980909	1620.695064	5041	3575.6	68.60267721	2332.011193	370.0214903	142.472165	210.5864941	890.4770084	1349.849364	-0.004482942211	0.1517342209	0.05222357774	0.006330189316	0.01820530248	0.007816931944	1	0.0002726686704	0.2750400674	0.1394841006	18	1
13	85.32005845	468.4094838	2345.874326	13480.77442	667.1602431	19.47373379	1888.990887	5065.5	2405.621053	534.0447201	3123.275128	187.9408087	150.2255479	218.1373989	1124.367329	1383.128117	0.1724294203	0.05022335299	0.00144347128	0.01149696517	0.01246229219	0.01299422337	1	0.1357055552	0.06294375958	-0.00084766522	55	0.9999999997
13	87.52920723	452.6716296	-140.7528899	13778.47342	745.5099362	1593.346202	1919.441418	5266	8427.787234	63.74301048	2770.77073	181.3598519	314.7349174	213.9471742	983.2639877	3046.546421	-0.01004477795	0.05534227303	0.1137553754	0.004989377056	0.01238140917	0.0129095893	1	-0.0008947212922	0.07910333091	0.3491559685	9	1
13	88.44830408	58.27825106	2400.088527	8674.65676	2524.654988	-53.38401609	1169.937473	3914.5	8509.755319	623.268253	2048.16984	572.6253482	170.881696	298.2043528	872.321849	5730.256182	0.2768115854	0.2932878645	-0.005991473171	0.02619421844	0.02921657676	0.02206629768	1	0.2218827244	0.5619127174	0.006803750596	80	1
13	94.51354476	592.4431662	-170.5520137	11241.20551	1023.091659	2585.158915	2230.446077	4419	2899.4375	70.41862319	1560.933584	183.7320107	359.2524817	199.0286106	593.46455	1012.061407	-0.01575103217	0.09262120853	0.2222415985	0.005801374087	0.01226185193	0.01651956252	1	0.003420215907	0.1599345262	0.7278727616	15	1
13	96.66942895	98.36262807	-11.83824744	10634.56404	619.5713644	268.6465482	1466.445786	3958.5	7847.510638	42.90352385	1642.427231	140.7090996	73.34138957	232.1303597	579.8056084	3030.171881	-0.001107410429	0.05860420067	0.02575449262	0.004356099053	0.01534752703	0.006935188297	1	-0.0004621027369	0.08242354874	0.04425592961	7	0.9998439688
13	99.32376758	704.7682867	1345.476598	8617.799157	2681.812593	301.818344	1161.200208	3986	13557.8172	250.3551943	1406.025295	399.9759065	124.6433367	163.1156356	609.4876256	3935.483526	0.1520096263	0.3050500762	0.03276974994	0.01411883363	0.02103889813	0.01460816049	1	0.1256690562	0.5885235274	0.1137157041	67	1
13	102.5106559	664.3419177	1449.005219	8852.602447	768.7018397	1.499289627	1645.931613	3394	2890.414894	291.9264813	1682.011681	169.6965045	121.1024226	237.4616834	633.2091829	1379.021738	0.1656446662	0.09171897596	0.0001727779491	0.01394453174	0.0160480063	0.01515568687	1	0.1308296181	0.1483141895	-0.005226280728	58	1
13	104.5276889	569.6316615	-31.1520491	12837.17595	1279.349937	324.6370263	1655.346564	5006	8068.752688	53.89755735	2060.622777	245.1134388	97.46168512	186.7984121	762.0079151	2549.791252	-0.002389407771	0.1000464267	0.02683164463	0.004299027108	0.01464033322	0.005997845927	1	-0.0007784936876	0.1677308965	0.04933863945	12	0.9999957889
13	107.501093	271.4877287	868.5410289	13828.43698	1485.552192	500.1677821	1798.225334	5398	11911.11458	215.7085181	2707.263063	266.9519787	135.9677578	195.397243	994.6563591	5495.104018	0.06294171345	0.108554911	0.03559219203	0.008474501001	0.01511951239	0.009755525755	1	0.05202951813	0.1850685837	0.09532379215	39	1
13	109.3231411	25.27255002	2236.470543	7574.443159	1668.920111	-144.9660218	1120.233717	3295.5	4716.387097	455.7818762	1404.720789	297.9387495	122.6824615	156.5973214	580.4004007	2628.114265	0.2916180074	0.2237453649	-0.01986327415	0.02055009283	0.02191576174	0.0177903613	1	0.2315656177	0.4182101882	-0.04090381432	78	1
13	108.8927675	114.512114	1986.914345	7082.668644	1524.413265	-103.5788743	1522.223983	3120	1602.336957	784.0992338	2790.283579	622.6182908	162.0419253	211.8844995	1180.968449	936.1934415	0.2812543	0.2159129719	-0.01512206231	0.04016651554	0.04017893631	0.03592471655	1	0.2235601953	0.4023548737	-0.0270572958	78	1
13	114.0430213	344.3913991	-266.6823082	15242.48628	1468.746185	3487.12133	2432.599941	5890	3374.042553	83.65567501	2121.232603	272.8062638	518.0234954	273.5172253	818.3043164	1310.819721	-0.0172496182	0.09633722363	0.2287222224	0.005488042008	0.01343042259	0.01701468664	1	0.002778662363	0.1678353612	0.7502870522	15	1
13	115.8283361	52.14811785	-17.49629976	9125.323731	2155.361214	47.01647323	1050.903915	3867	9938.157895	58.24219609	1758.302544	412.0763021	69.07975954	225.2789997	704.201365	4717.644639	-0.002111601362	0.2297440243	0.004971370781	0.006788590801	0.02542926476	0.007713756116	0	NaN	NaN	NaN	NaN	NaN
13	115.4287121	211.125734	2260.258266	12988.71991	1362.578415	12.29840018	1967.417716	5287	8089.893617	525.8556163	2857.246925	274.4587192	137.7731578	228.8006604	1062.152813	3781.947315	0.1702855207	0.1048092215	0.001018719917	0.01527388637	0.01591892775	0.01260937853	1	0.1347853308	0.1752406921	-0.0006912870701	58	1
13	125.4753556	118.7391212	-58.15121034	12234.91287	3725.26046	260.0763047	1435.395437	5500	9543.234043	74.98808117	2264.971983	676.4448414	95.2361804	307.0437058	976.8099944	3357.454887	-0.004576056292	0.3097167452	0.02171603872	0.006994021055	0.02116600204	0.007729970759	1	0.0002353855089	0.5988981926	0.0391773501	25	0.9999994132
13	131.5866177	411.6537855	892.5878648	16638.40831	256.9694296	3452.374118	2275.399487	6126.5	7945.765957	167.2025837	2984.074035	179.5714218	617.6566534	241.0560572	1114.846829	3283.930278	0.05373958514	0.01631423095	0.2065828546	0.006496916778	0.01054224667	0.02225153846	1	0.05639912007	0.001832223347	0.6862887242	33	1
13	132.600316	219.3256286	-294.2331916	15582.46287	885.2220183	3563.758901	2175.962993	5829	7645.885417	82.8915262	2342.017166	187.4506164	587.8094717	243.3734451	853.3671206	2268.53695	-0.01937157974	0.05972795368	0.227265054	0.005978440419	0.01207200473	0.01830258209	1	0.0004286023242	0.09248215572	0.7432813295	10	1
13	133.8988794	596.9986035	-218.391745	11860.70928	1211.514781	2585.80567	1927.017404	4663	5092.680851	67.58835438	2162.294594	237.3874683	508.3726035	194.7553185	814.5559086	1971.148719	-0.01907758638	0.1028585132	0.2195407678	0.006032456501	0.01624149595	0.02051716987	1	0.0007189517842	0.1809185439	0.7180800611	15	1
13	134.1836827	63.2570573	2499.177454	8780.934884	603.9866135	514.1109907	1734.362834	3442	13491.08511	554.2759493	1703.401936	152.0897384	209.9017503	195.2377551	628.3603418	6809.681141	0.2905211342	0.07248987511	0.05947263028	0.02292366286	0.01922831183	0.02381557027	1	0.2344914736	0.1100437518	0.2297841886	73	0.9976138236
13	138.4325472	496.2452617	12867.04216	12490.14663	1346.893192	-889.0984681	1919.633614	5267	1896.851064	3183.962273	2975.373677	317.4631989	528.5731349	253.7090838	1185.467245	1168.456697	1.035856759	0.1062835458	-0.07090111835	0.0342626762	0.0168031622	0.05041524982	1	0.8183891042	0.1689721953	-0.0517927255	96	0.9999999996
13	139.2334352	236.1073049	-25.31722393	16095.52435	3958.946227	173.3958131	1825.513374	6981	9488.541667	76.31386564	1974.407926	541.7627185	81.00845217	253.6915982	855.4584808	2897.668681	-0.001716488214	0.2473314536	0.01165917817	0.00519834593	0.01532912187	0.005357373199	1	0.0008065677848	0.4701547479	0.002304368776	20	0.9841869054
13	139.4738031	527.6012866	-150.3474763	15748.8887	934.8866351	1779.360284	1929.939476	5876.5	8539.148936	62.84018245	2500.580962	202.643551	285.0107129	207.7761224	921.9808413	2840.936624	-0.009978878785	0.05890223619	0.1146106765	0.004530357259	0.01093246347	0.00962508265	1	-0.000723419849	0.08645884654	0.3522950103	9	1
13	142.5291936	475.6306282	1133.420308	15894.0178	6498.663244	36.84387831	1635.044453	7683.5	5867.483871	249.9088608	2977.401151	1321.645935	109.7682305	239.9002177	1468.21444	3184.865234	0.07218177945	0.4220639514	0.002598874241	0.008955166343	0.02115519809	0.007243155667	1	0.06156583802	0.8287184186	-0.005424037334	51	1
13	146.5842673	97.50596365	628.5922892	10204.04961	1633.012142	870.1706956	1745.07959	4170	7203.854167	154.2911328	1980.76006	304.9144827	215.5890521	220.1844807	785.208957	3887.337376	0.05941140261	0.1601935322	0.08783235947	0.01048661901	0.01830887517	0.01642627652	1	0.0539898025	0.2933011496	0.2788261141	44	1
13	147.5192654	649.654282	1975.940872	12274.86076	1188.783272	549.1802815	1732.260893	4880.5	4135.553191	352.2602262	2098.513234	210.5280946	159.944769	191.460699	763.793053	1510.710782	0.1621067129	0.0971102189	0.04389454939	0.01019906467	0.01417176559	0.01338288707	1	0.1314383132	0.1610828967	0.1467406063	59	1
13	150.3267484	618.2630637	-199.6396788	11016.09624	1116.376684	2538.115001	2011.113092	4354	3063.891304	64.4774401	2211.582768	222.4464979	545.81723	211.3324164	820.4673784	1587.192209	-0.01818652748	0.1014450621	0.2269385163	0.006430460096	0.01453768884	0.01973027776	1	0.001972987531	0.1782832378	0.744045934	15	1
13	154.2547748	297.4856586	-103.3248633	16906.98497	1013.077661	973.103572	2139.7674	6242.5	9414.096774	60.84000127	2577.898063	285.3760407	213.4226013	219.3437366	1014.627625	2494.750162	-0.006180269818	0.06227165235	0.05908546463	0.003787171427	0.01325567736	0.007555229747	1	-0.001896028956	0.09126537728	0.1595410461	8	1
13	156.6489254	713.6658754	1.394339694	8470.665855	816.9167013	178.4290454	1391.494337	3333.5	5966.215054	48.12147805	1717.811283	192.179608	79.32475847	229.3067271	645.6011893	2415.179478	0.0001872312936	0.09819024547	0.02190717603	0.007249235864	0.01592126225	0.009345068405	1	0.0008682394231	0.1637067483	0.03267631622	12	0.6516675867
13	158.4033096	34.29478564	705.1082693	10769.73171	3227.07267	275.5241374	1205.882519	4800	3453.042553	151.2209045	1722.735081	521.4373135	120.3953946	208.5195618	746.1913019	1493.086123	0.06737910737	0.3015299139	0.02500477722	0.009228603639	0.02430067322	0.01072960487	1	0.05764775657	0.581632494	0.06694449972	49	1
13	158.6468495	229.5000373	14505.782	13780.4291	1623.475492	-950.5750641	1842.101672	5903.5	2592.5	2917.816509	2819.235886	332.3076483	572.5033709	261.773506	1133.654729	1329.6269	1.038772986	0.1138571712	-0.06326082554	0.03715792793	0.0138692511	0.0477433924	1	0.8214087795	0.1848192792	-0.02416169273	96	1
13	165.5450739	521.2565595	5078.671066	16698.4908	362.4525479	-85.59395267	2251.5573	6129	10003.6129	950.1412307	2945.808435	175.3226445	242.1128202	245.0322379	1083.659059	4070.841781	0.3078109402	0.02221403218	-0.004904272005	0.01399880113	0.01139043552	0.01668173922	1	0.2425772324	0.004051851672	0.007158734052	69	0.9999911038
13	169.455783	322.3035463	1116.867143	17879.53145	3197.000258	689.2844154	1910.214658	7395	22750.60638	257.8931877	2422.285786	501.851523	165.4904331	223.8409034	1017.480897	6077.379524	0.0640217709	0.1837759323	0.0390004062	0.008375700635	0.01441352942	0.007948602991	1	0.05427870239	0.3399373153	0.1104065869	43	0.9999999992
13	169.4422876	369.6783759	1300.397059	19966.7134	5003.622019	706.4194759	1606.025951	8795	19313.23404	282.2232108	3359.078932	843.2054508	183.9789494	224.1333438	1404.813095	6042.328502	0.06604889265	0.2446626969	0.03497912995	0.007393843259	0.01569776669	0.008971917209	0	NaN	NaN	NaN	NaN	NaN
13	170.6403149	188.4134405	4419.217602	14527.65444	3304.008012	-34.39660669	2220.683348	6339.5	3104.106383	832.8008119	2635.617595	638.815467	203.6916693	206.1722327	1114.320948	1328.556444	0.3038780335	0.2284342316	-0.002730265545	0.01827148346	0.01816400464	0.01580303156	1	0.2427067435	0.4284098963	0.02189754097	78	1
13	176.5280674	163.785842	12.33154761	12766.27025	187.2285488	161.7443653	2042.041676	4611.5	2768.619565	44.72490144	2425.085884	130.5870491	80.2840846	352.7552223	857.8849824	1482.5508	0.001328699186	0.01370929009	0.01342904548	0.003707132886	0.01097582007	0.006549849316	1	-0.0001391329834	-0.01042027456	5.228241379e-05	1	0.9209721427
13	176.6931362	282.5724326	-72.38860372	17682.52204	330.9518346	996.0107833	2122.241109	6481.5	3718.638298	49.32223117	2921.871489	193.5250992	185.5756451	247.2179466	1102.719558	1497.417015	-0.004132132227	0.01923411644	0.05773517511	0.002806764157	0.01036108602	0.006355430026	1	-0.001014541815	0.002659940077	0.1536196946	3	0.9999825371
13	187.5490337	193.3085035	-182.3877315	14480.65631	391.3246819	1763.169277	2100.316573	5337	14200.8617	51.25969107	2937.577241	152.5168241	350.8342844	230.3079615	1020.84134	6252.79103	-0.01363906345	0.0271410581	0.1192991589	0.00409957491	0.01316789272	0.01365091445	1	-0.003755225302	0.02132309353	0.3665697428	4	1
13	194.9206347	341.8437515	1334.186333	21439.76532	1372.7496	2102.94843	2276.028175	8118	6163.416667	179.3336743	2196.299761	253.6365146	256.3895295	252.0209752	859.532446	2182.080392	0.06362855937	0.06338269078	0.09942467276	0.005826607557	0.009801413479	0.008579616362	0	NaN	NaN	NaN	NaN	NaN
13	195.3992677	648.3012515	751.4517961	11661.65238	3706.975991	1062.404465	2051.904001	5392.5	4996.968085	159.809237	1823.399135	577.1987506	231.1560031	269.4291452	804.3215654	1753.98624	0.06662498975	0.3172508424	0.09137435387	0.008099162143	0.0203888308	0.01322541252	1	0.0623600397	0.616485782	0.2989902752	50	1
13	197.3823666	126.4343925	-30.51720477	16924.64293	1756.395397	178.1849613	1602.999683	6450	5199.914894	66.58226991	2947.841101	385.9865545	71.81513295	253.4483663	1154.6327	1887.533127	-0.001846920579	0.1049835696	0.01082944753	0.004038553131	0.01393616086	0.004487887683	1	-0.001496582832	0.1772795508	-0.006184937641	11	0.9999991692
13	198.5095041	158.6182316	2470.055747	14788.7451	331.1640771	2150.053519	2356.821193	5522	12096.33333	444.7040305	2515.200071	155.9808122	418.8452252	226.2133309	885.3233311	4055.698249	0.1688121475	0.02276960017	0.1446137603	0.01206191856	0.01267746567	0.02053325407	1	0.1433653194	0.01189733791	0.4968558798	54	0.9999999883
13	200.269115	401.48894	-100.5127605	17477.09547	376.9994731	1029.303902	1937.743093	6327.5	7553.726316	54.65544423	2957.118836	183.6080655	219.3083982	234.9847621	1097.9475	2580.269491	-0.006314692957	0.02262372523	0.05857544513	0.003339952203	0.009903455044	0.007310516192	1	-0.00263694953	0.00968153608	0.1561805744	3	0.9999247115
13	205.2729096	49.55814426	-163.1487738	11477.6319	599.4608667	2486.376844	1863.330168	4290	3086.882979	69.42378972	1885.633382	153.6601209	435.4336435	213.2036165	679.5225277	1594.008283	-0.01349012819	0.05227659036	0.2159060164	0.006423442419	0.01330496578	0.02273188651	1	0.00413015645	0.07667925515	0.704708944	10	1
13	207.9322468	528.7969255	3074.626408	16611.30797	215.7646414	32.34245053	2290.688225	6015	2645.326316	606.8601382	3337.714881	181.9769952	154.9318558	256.1304326	1238.347459	823.8774109	0.1823399689	0.01363886162	0.001844669999	0.009769916368	0.01068598876	0.01063914556	1	0.1430771225	-0.01237986749	0.00141026913	52	1
13	209.9233169	203.7436911	-46.89702889	16388.9024	4033.568036	204.7758357	1955.513917	7072	11773.06383	76.45476247	2177.445256	667.9532642	87.6830553	262.6293887	985.6399005	2971.684993	-0.002957802527	0.2571567973	0.0119966257	0.005051205924	0.0180343216	0.005710015419	1	-8.409437754e-06	0.4903900995	0.003579411264	20	0.9993542976
13	213.8291281	221.1384698	6876.517889	14305.16492	1642.72795	1314.559128	2184.990931	5917	10569.4	1509.067551	3120.245262	354.5438591	447.3946198	240.8525408	1216.235262	5837.174128	0.4800771797	0.1172235292	0.08685513027	0.0217606959	0.01887053151	0.03653143226	1	0.3881631621	0.2016633864	0.370845961	86	1
13	213.2177352	642.077605	7147.559278	9772.088397	298.6084798	-396.4522491	2069.495549	3882	12327.38298	1927.130897	2667.404497	120.5139731	307.0711746	198.4056423	969.3844923	7943.545085	0.7285641062	0.0280285855	-0.0422045787	0.0313871791	0.0191001453	0.0347754045	1	0.5747737139	0.01140400733	-0.02564865025	90	0.9999998293
13	217.5067489	426.6797966	-73.54515852	15655.40823	2679.014694	958.9536657	2221.355122	6423	4457.095745	69.43111621	2915.9081	510.4909863	206.704465	274.4015012	1180.027827	1630.702415	-0.005088156383	0.1679207196	0.06209017599	0.004907932431	0.01421956471	0.008320942704	1	0.0007884429966	0.3087168124	0.1744078437	18	1
13	220.6742943	148.555139	10044.24128	14151.17571	421.3124145	-492.3763371	2066.84085	5477.5	15763.69149	2054.396715	2895.573079	170.0686834	441.3086123	334.8202751	1038.182644	7355.748024	0.7187470372	0.03219103377	-0.03407412926	0.03250807324	0.01620453166	0.03786337379	1	0.567642697	0.02034885016	0.0006200750113	90	0.9999991193
13	220.5430581	293.3162561	36.79204881	15496.07248	1562.113085	483.9487227	2213.315889	6058.5	2484.633333	69.81430956	2762.142736	367.8492735	123.5631448	278.2333662	1088.241043	1008.777305	0.002426647441	0.10322449	0.03209415282	0.004781635543	0.01324545852	0.006851147913	1	0.003505803042	0.1744309936	0.06893884579	12	0.9999998826
13	221.600325	308.4584067	2565.971887	13948.97746	151.7311032	112.3892264	2513.235759	5206.5	6282.466667	603.7215336	3077.605764	169.5131796	171.2877512	317.0320708	1087.448803	2909.593528	0.1847235786	0.01059161668	0.00887993828	0.01163377539	0.01459665365	0.01461936307	1	0.1454671398	-0.01840133438	0.02639191316	52	1
13	224.16208	166.1470545	-12.3321303	15068.91131	1532.087721	200.8379393	1896.237633	5776	5374.291667	68.15544591	2835.501063	328.4414421	92.00205348	398.9016401	1084.922049	2080.174193	-0.0009193318992	0.1042359507	0.01352881705	0.004701318187	0.01600404342	0.006059116656	1	-0.0005628645492	0.1758363668	0.003419778868	11	0.9999777737
13	225.3998165	459.7237659	6663.850393	14066.64537	4637.685879	-316.5313749	2051.645227	6768	10708.74194	1758.89483	3391.490331	1116.388698	332.4234455	230.9436303	1574.75452	6427.62562	0.4813764335	0.3318453272	-0.02114559387	0.02833339885	0.02320158328	0.02862311767	1	0.3841565606	0.6391062714	0.002651709431	89	1
13	227.3148467	271.383316	-50.49564118	16634.79258	2823.338025	474.723255	1849.554176	6804	3533.842105	68.67204608	2822.194272	564.7762259	131.6908215	229.6783721	1189.365066	1595.819154	-0.003119994816	0.1737919864	0.02982139316	0.004636685278	0.01541390534	0.006238386127	1	-2.491483109e-05	0.319562217	0.06248549166	17	0.9999999461
13	228.9257348	396.9666475	889.2137728	13234.24285	633.6595214	543.5077248	2020.184006	4978	2954.425532	294.191972	4065.038383	257.0984157	184.9192677	272.5656635	1481.780039	2189.552355	0.07062332235	0.05237625417	0.04114424605	0.009151358751	0.01534922214	0.01506783507	1	0.05772662352	0.06964632877	0.1142759234	35	1
13	230.4993455	35.74251935	1597.328411	10010.74367	3231.937444	434.0134145	1632.794212	4575.5	7157.776596	376.1564023	2161.9667	693.6721819	164.9805732	242.589056	966.134125	3634.208456	0.1571864036	0.3162388882	0.04265451809	0.01414131115	0.02632559067	0.01815340121	1	0.1307142878	0.6118754823	0.1498422729	67	1
13	231.1846185	322.8101795	4830.95388	15647.86085	928.7751565	-43.89388532	2418.919896	6048	14764.06383	1145.271657	3299.497564	263.9716702	256.8641858	283.4510238	1266.998338	8259.013636	0.3142959217	0.06234676204	-0.002486425749	0.01556239527	0.01340224088	0.02002195964	1	0.248527053	0.08665675734	0.01866177654	72	1
13	235.2376552	83.54910014	907.0048634	13845.34614	743.5017394	455.5713151	1794.515406	5238	7462.163043	179.3760148	2230.392608	165.3385247	150.4598465	234.996005	801.1540295	2795.956886	0.06430213097	0.05356062138	0.03237521345	0.008609043019	0.0123786833	0.010189014	1	0.05204131887	0.07179990025	0.08226228852	35	0.9999998887
13	235.6752732	728.6002025	6155.694967	9249.694557	1529.009296	-406.7168696	1680.774597	4006	28254.55208	1355.500901	2142.822673	284.9238908	245.2415603	198.4026166	835.01844	12557.68761	0.6626633426	0.1625351393	-0.04240645037	0.02987568948	0.01956051924	0.02808049066	1	0.524312736	0.2886111428	-0.03630885634	93	1
13	236.4010174	301.990991	15717.58534	15726.84657	1080.980143	-660.8887828	2095.454201	6409	12597.09783	3376.451131	3339.76933	286.0502667	634.1797682	312.7209503	1334.566835	6941.872604	1.008166321	0.07209439942	-0.0391555103	0.04465370506	0.01232397102	0.05162036299	1	0.7982599962	0.1000458706	0.05125920419	95	0.9999988679
13	237.6021362	669.593811	5.365796583	11486.80399	186.2018105	141.9196169	1731.95777	4270	4412.797872	41.56260998	2372.663237	122.6902432	83.59373938	169.4047548	803.294754	1940.777788	0.0004968581856	0.01744104823	0.01301953883	0.003693355024	0.01259126965	0.007680988144	1	-0.0007766944863	-0.002752254329	-0.001422915559	1	0.9799581404
13	238.4394457	218.2656611	-149.4514115	16996.02911	6029.991982	932.1334634	1929.652209	7870.5	14087.56383	93.13973494	2458.655246	912.6188829	198.3623374	237.3364993	1159.459304	4478.18214	-0.008969013957	0.3567513943	0.05500698878	0.006182636511	0.02186656267	0.007898138551	1	-9.632010114e-06	0.6969504059	0.1561747878	26	1
13	242.3193273	569.4428699	-280.8651315	15820.52516	854.6852868	3554.647155	2280.248945	5886.5	8323.638298	76.9847373	2381.703895	194.1880041	572.1793877	251.2342896	875.8551839	2678.224439	-0.01863517837	0.05590215432	0.2271146291	0.005382455845	0.0123485171	0.01518770692	1	0.0009459427249	0.08460025607	0.7427768647	10	1
13	243.5287459	419.9628552	-231.9452228	18720.95458	364.1162587	2454.549668	2623.245554	6895	13323.88172	68.6312201	3028.810329	217.0368056	409.6682722	262.7150682	1149.846738	3728.303772	-0.01225209292	0.02013836197	0.1278342882	0.003631933812	0.01118551895	0.01203898331	1	-0.002103255867	0.007228492663	0.3964006777	4	1
13	244.5798624	6.630390607	4396.64811	9867.40255	1551.102921	-214.0017089	1451.608656	4188.5	8499.111111	936.2060862	2087.348853	323.9131663	222.4885339	202.1707999	842.3659754	5305.516254	0.4419486728	0.154280714	-0.02160835073	0.02331454265	0.02204765241	0.02570631822	1	0.3500683945	0.274094413	-0.01500513667	87	0.9999983492
13	254.747056	82.68691573	824.081744	13930.9702	747.5254224	1225.435631	1866.36573	5243	4889.934783	148.3215013	2176.340795	178.9323224	227.5207135	212.6332688	782.7288127	2226.462753	0.05838957935	0.05358333857	0.08958118804	0.007354105139	0.01383369876	0.01277655174	1	0.05171047626	0.07405136883	0.2805260817	36	0.9999999976
13	255.2825646	534.5090581	5101.576561	17273.22854	4053.144059	-154.2739614	1798.941687	7502.5	2833.452632	1117.689464	3393.381053	883.7799528	233.4985481	903.5448077	1526.803735	1527.66239	0.3075422461	0.235117698	-0.008610142072	0.01343524532	0.01582113012	0.01475541189	1	0.2452743471	0.441909573	0.002486035566	78	1
13	256.5136352	380.2850994	4712.904694	16460.59726	231.2213629	3606.13596	2949.391895	6030	6161.431579	762.7885279	2462.792901	175.1376734	662.4455219	330.0401883	938.6000946	2297.424884	0.2934456041	0.01460403441	0.2180192039	0.01228909648	0.01118572092	0.02967967974	0	NaN	NaN	NaN	NaN	NaN
13	258.3167114	463.4354893	-116.832454	16492.47283	5625.426762	946.1711091	2202.525847	7556	14791.62766	89.31707493	2482.250246	882.687778	179.0720119	277.879795	1160.836003	5482.165281	-0.006953185841	0.34985702	0.05800075237	0.005936045347	0.01691137204	0.007074205537	1	0.001720726265	0.6828646571	0.1668177991	26	1
13	259.491079	157.5968037	7138.504669	15159.7254	462.2666881	-335.146882	2073.646472	5814	17219.83158	1520.294911	2824.070147	153.4291413	300.8977502	225.82495	1038.627417	7468.972537	0.4902872239	0.03136250478	-0.02175450927	0.02402350856	0.01203204289	0.02255775152	1	0.3866953151	0.02084786829	-0.009160679193	81	0.9984772636
13	259.7087867	510.4638138	-38.87863412	16469.63715	343.8149973	198.441992	1836.302705	5950	8124.915789	51.42628904	2520.447758	165.7343982	85.85218279	216.1728862	903.4184256	2540.646708	-0.002381165633	0.02175246669	0.01225656944	0.003403988378	0.01059944333	0.00531990807	1	-0.003061565822	0.006110496039	-0.004581267716	1	0.992318301
13	262.5656321	634.7437723	-73.14551185	10009.23303	1551.727617	1092.99083	1931.567364	4149.5	3149.568421	64.50233682	2933.871047	483.5354653	317.2234446	308.8642398	1181.970889	2392.698253	-0.007873965736	0.1567938894	0.1112150683	0.006443999617	0.02320106627	0.01882006937	1	0.002161374005	0.2877020161	0.3447576473	19	1
13	267.3532882	572.5731382	855.5556344	15166.53469	2544.947897	1428.772712	2193.789113	6240	19077.8617	200.0456167	2465.572643	403.5404563	271.4531413	233.8333803	971.6170608	6936.582897	0.05823938419	0.1707814035	0.09590799883	0.007554576066	0.01573482265	0.01258217559	1	0.05383334441	0.3153968283	0.3071503992	44	1
13	268.4528667	52.66272103	767.015851	10756.59505	758.9688297	52.25262168	1670.005741	4179	12827.7234	197.1730678	1904.840771	170.2421728	92.30080521	218.7631203	680.5082883	5538.088765	0.07228445907	0.07083283147	0.004853143539	0.01051336483	0.01824846454	0.009285678786	1	0.05655000165	0.1062333133	-0.01126181662	34	1
13	268.7091732	723.5080425	3287.377561	11286.778	207.4141882	-99.95286167	1704.69324	4184	9440.484211	596.7993879	2076.365159	135.4958253	177.5439629	200.7984739	735.6187262	3383.025352	0.2993547405	0.019516596	-0.009785956816	0.01282518661	0.01328491973	0.01738857194	1	0.2354313511	-0.001617400217	-0.01193407049	69	0.9999999684
13	270.5451403	312.2867073	1584.12683	17889.08992	442.1353067	141.2342257	1997.94189	6493.5	10875.52128	322.3957637	2865.539206	207.4793618	131.3483038	233.9484405	1042.688163	4938.757015	0.08870123208	0.02547227065	0.007903151762	0.007498059874	0.01249947054	0.007744693538	1	0.06917212042	0.01290563266	0.00139841471	30	1
13	271.9377712	82.38631137	839.0063772	11906.64683	3533.86797	370.5276306	1714.976461	5331	1444.595745	216.9038952	2906.922683	844.5398308	145.3186722	258.1457721	1248.493389	793.2887624	0.06933784301	0.2932997372	0.03136753116	0.01218593657	0.03138156532	0.01308222919	1	0.05957032194	0.5649262954	0.08927865758	49	1
13	273.4454714	28.38625514	-20.76644932	11117.75813	766.675663	116.0797075	1504.189021	4217	6755.11828	46.15657534	1875.495023	171.783729	69.24364192	243.5727806	668.3383465	2613.658189	-0.001882442445	0.06875943587	0.01035142547	0.0045215964	0.01512799249	0.006037627627	1	-0.002104948372	0.1027397563	-0.009277098172	6	0.9996247664
13	277.4738512	538.3069075	2941.280628	16458.22286	355.3627973	79.31059472	2243.147456	6028	12539.82292	606.5789154	3341.232911	155.6824132	148.5425463	202.4315962	1214.174598	6403.442162	0.1751760456	0.0214615874	0.005138758413	0.009861279305	0.009852748165	0.01045004993	1	0.1377432565	0.003892293619	0.01155740919	52	0.9999999997
13	279.442784	115.9943175	10953.19914	15589.93425	360.4041752	-578.403862	1909.218308	5891	7860.777778	2067.885038	2947.63465	177.9965363	446.1069878	246.8021733	1095.415037	2950.007537	0.7071821286	0.02281142582	-0.035789215	0.02707850893	0.01260147052	0.03460890045	1	0.5581639245	0.001075921387	-0.008401276945	90	1
13	280.8925949	470.5017027	3361.919073	18685.53353	1030.044898	45.02046333	2131.866911	7073.5	7209.130435	607.2149582	3242.524256	265.7354527	183.1164213	239.9509271	1245.133132	2317.838185	0.1768646696	0.05661001071	0.00219086254	0.009000357412	0.01017794625	0.01054824231	1	0.1393894635	0.07607716501	0.003033946082	55	1
13	283.7316649	165.406321	2901.666436	17591.32309	3094.113777	55.34299241	1881.335529	7347.5	7941.741935	478.9999472	2916.236224	592.1381099	143.8710911	198.3320039	1237.447341	2967.227761	0.1646668959	0.1771151982	0.003181462539	0.009251684925	0.01598088946	0.008929313515	1	0.1315626737	0.324116405	0.008384962082	61	1
13	288.457583	604.3102847	-78.80839716	15539.3231	2618.045869	193.6350501	1835.021264	6420	11157.02128	62.8731417	2366.09164	407.1590699	74.10468623	169.4567876	935.6536754	2929.916087	-0.00478323826	0.1714955885	0.01264368817	0.004387554949	0.0132270994	0.004924165766	1	-0.002697442606	0.3142020896	0.00206791106	16	0.9996119264
13	290.2835791	49.52156994	16.99408529	11664.82553	1874.35526	312.2988789	1663.664138	4740	1028.452632	66.82675329	1738.098511	334.2979287	88.06322966	240.5643981	693.5853889	304.12703	0.001484401238	0.1599355513	0.02632861538	0.006048966725	0.01704294708	0.006724112815	1	0.003165576099	0.2908891956	0.0508183084	17	0.999995682
13	290.3206739	399.3123275	-225.3912204	18072.73155	404.1507719	2238.490508	2472.856612	6638.5	19012.03261	61.9497493	2856.817236	174.6486658	402.7222756	246.0743513	1052.080678	6797.932818	-0.01274116436	0.02270788914	0.1254249581	0.00410447199	0.01070780975	0.0101593999	1	-0.002638347312	0.01242740669	0.3879805329	4	1
13	292.1456791	571.7584644	890.3383986	13013.5666	2165.336855	463.3499848	2086.762464	5353	8924.458333	201.6216725	2525.769792	445.9987718	164.884158	358.6119009	995.3461545	5850.812573	0.06957329002	0.1654257075	0.03639930435	0.008080203233	0.01664096701	0.01190804445	1	0.05822397946	0.3020459126	0.1018940231	43	1
13	293.585617	140.3031704	5376.489891	11209.16959	1094.559227	-160.3811283	2158.665218	4521	5153.244681	1441.383515	2971.16219	353.0802368	276.3314836	301.3364364	1168.32644	4340.888853	0.4771612635	0.1008679379	-0.01270080029	0.03242670204	0.02296339258	0.03218511431	1	0.3779811381	0.1642794543	0.0221199987	85	0.9999999829
13	293.3527995	353.2609426	5346.533732	18094.36545	4433.314596	1273.678742	2270.375695	8078	17325.41758	1126.705002	3248.79374	864.9158937	390.3009178	278.9714734	1462.326918	7462.045594	0.2989808274	0.2459368249	0.06593711624	0.01656974882	0.02044188068	0.0192422754	1	0.2443232028	0.4670467866	0.2610750277	79	1
13	294.5042293	514.6184691	746.8749707	15856.98147	427.4245095	3450.501588	2407.582959	5887	21537.59783	226.9667624	2970.482668	161.9515996	660.1070149	218.1800962	1072.214645	9251.270758	0.04779079816	0.02818996673	0.2172402118	0.008383794546	0.01093638517	0.01927810085	1	0.05265667207	0.02671117546	0.722569888	33	1
13	300.0681128	450.1467696	-71.9037502	17891.90846	1909.628621	1033.492522	1990.24025	6933	3680.891566	59.15781317	2778.186677	391.3742116	175.7871493	201.9185505	1092.420693	1350.949522	-0.004262301403	0.1075463867	0.05803460319	0.00342861354	0.01372800304	0.005926302123	1	0.0002298071897	0.1843524544	0.1580862708	13	1
13	299.1736533	463.7453038	1320.184245	7140.916764	16.67841723	154.1905759	2592.146566	2770	1799.695122	649.4052667	3521.780916	118.2088184	140.5993929	411.9372887	1269.595315	1420.355578	0.1839261222	0.001735488981	0.02105507736	0.02164635844	0.02361208283	0.02649560632	1	0.1456307054	-0.03615485719	0.06834843149	52	1
13	305.7274262	344.0493559	1067.480086	18099.65949	2085.764956	1847.153161	2143.455914	7173	14719.32258	270.5287991	3277.423147	423.4765329	352.2786438	235.3288932	1304.476869	6787.742863	0.06089366118	0.1151188181	0.09929060646	0.008484255636	0.0126447644	0.01368465697	1	0.05536997865	0.2009926093	0.3173915861	40	1
13	308.3455454	389.9821611	3554.491439	19920.3272	1182.085062	75.96342981	2129.752216	7636	12336.80682	629.9275718	3475.89884	331.2252236	171.4311929	256.0929068	1354.865044	14565.7134	0.1779300188	0.06149151747	0.003634210066	0.01001136921	0.01087723236	0.009302174252	0	NaN	NaN	NaN	NaN	NaN
13	308.2279933	430.226229	-1.591502485	14435.68549	919.7068195	228.3186294	2255.33358	5520	5357.905263	58.62787905	3218.38848	253.8808993	100.3145519	292.9145961	1181.143036	2714.696194	-8.824867201e-05	0.06481443629	0.0170657121	0.004521747697	0.0161413434	0.007021235638	1	-0.0002221890547	0.09486375236	0.01441328378	6	0.9159078584
13	309.5203054	160.7051495	2538.204328	15289.53719	824.7538196	2309.612805	2397.718448	5806.5	3022	447.6195146	2554.392143	229.4097396	421.1514767	245.5618638	972.0089686	1323.861864	0.1661687169	0.05481671179	0.1517711929	0.01299885374	0.01237407658	0.02020440775	1	0.1422892147	0.07811652096	0.5224750354	57	0.999999996
13	308.9470726	594.4081549	-171.2346396	14669.75232	1539.44082	1651.05823	2078.245867	5683	9945.204301	65.38825509	2609.603422	278.9847887	304.8545137	285.0320371	982.2517847	4038.343458	-0.01258877573	0.1078967237	0.1136301346	0.004954687883	0.01384307086	0.01086310237	1	-0.002141034611	0.1872354857	0.3501857677	14	1
13	310.5069999	721.2678399	-36.10993311	11123.37753	722.5930988	93.8089043	1545.779223	4236	10346.82105	45.39247682	1941.924824	159.2995307	75.27800316	169.449177	712.4222218	3557.998906	-0.003273358626	0.06733828179	0.008098473718	0.004330367362	0.01162966069	0.006717998069	1	-0.00340591626	0.09974161647	-0.01751570645	6	0.9997398623
13	313.276654	15.1917795	4.732333182	7536.981699	1662.775981	467.9680238	1675.056393	3301	4001.957895	95.75096603	1941.33242	511.5571181	246.5811305	1079.647846	787.4523118	3249.639076	0.0007505294093	0.2312033002	0.06006685029	0.01645967474	0.04999553735	0.0528318434	1	0.006231381015	0.4387839431	0.1711684588	22	0.9996543733
13	313.5241864	403.6253586	11678.477	16662.21281	1299.030675	-398.9200752	2467.465052	6738.5	45521.625	2478.964881	3204.333425	250.4820165	423.7671711	262.9598671	1242.050865	19516.33878	0.7203383541	0.08142839944	-0.02282291058	0.03612229264	0.01440184188	0.029548061	1	0.5705089552	0.1220549777	0.04217450753	91	0.9999999795
13	315.1040862	499.7099764	1012.59522	19488.1753	2231.602906	4077.306295	2042.121857	7805	12184.7766	194.1433466	2680.543842	357.2167623	557.2854272	237.0650787	1065.1726	3426.271148	0.05258150511	0.1120746318	0.2072655021	0.006727037159	0.0112632857	0.01361448316	0	NaN	NaN	NaN	NaN	NaN
13	315.6575328	106.950813	2213.073757	12916.39052	2838.020379	738.9664173	2324.536415	5638	1627.421053	493.2422381	2809.202396	612.2336582	218.0336163	330.5648517	1163.042192	710.5263194	0.1708168656	0.2234988325	0.05702255542	0.0123905167	0.02211738934	0.0176936592	1	0.1412730587	0.4215249428	0.1995031966	65	1
13	317.4600924	147.2029729	6437.677822	13437.85633	2415.041966	-272.573796	2043.27326	5854.5	23219.03226	1601.286809	3121.806996	426.2879705	281.0859091	224.7922346	1216.788625	13309.86059	0.4833374139	0.1834275155	-0.01915797322	0.02690024131	0.02401066538	0.02512517284	1	0.3836428175	0.3338341812	0.004239472782	87	1
13	320.4344794	678.6782924	-21.51297288	13656.83441	1293.112895	160.3683687	1715.446481	5308	6366.787234	56.48987052	2040.694226	221.7677793	75.97536256	175.552188	748.6396523	1765.045973	-0.001711009499	0.09591240659	0.01245354744	0.004217732736	0.01354943381	0.005714587289	1	-0.001400260191	0.1586782029	-0.0008406030453	11	0.9999944347
13	322.626404	781.5639443	1357.576115	8602.190669	1358.116953	-41.39500166	1282.724751	3526.5	7942.591398	263.2139161	1637.370935	264.059147	100.2833243	183.8179215	639.9752115	3134.217773	0.1570068896	0.1629297378	-0.004434279701	0.01271683124	0.01553703867	0.01235097749	1	0.1246691385	0.2947041616	-0.02051391326	61	1
13	323.734913	459.410197	2555.938807	15063.89935	4930.288309	62.42288135	2112.151504	7003	7240.085106	459.9434757	2649.561864	874.6345658	155.3441089	214.9446716	1210.038654	3113.702649	0.1694549177	0.3295967025	0.004345645588	0.01168491927	0.01771841671	0.01162918246	1	0.1377513723	0.6378161559	0.01951265379	66	1
13	325.3481781	590.5808714	931.850814	13906.59261	298.3706039	544.0227401	2277.011933	5125	18284.84043	224.5110136	2792.911838	163.7618599	158.0299722	230.7999511	978.1212378	8171.175299	0.06659355771	0.02191638564	0.03900872106	0.007063159849	0.01394322621	0.01019157836	1	0.05389813682	0.006932871799	0.104702927	31	0.9999999998
13	327.6266167	326.4739217	2922.878222	17712.74331	3033.373376	977.6946011	2496.465857	7328.5	9731.462366	510.4948814	2879.164117	600.8279447	258.3222056	196.3302431	1239.351457	4011.095477	0.1646388091	0.1741163096	0.05754395663	0.009604874855	0.01432670042	0.01181238268	1	0.1356536236	0.3199995536	0.1979663659	62	0.9999997182
13	331.0490516	485.474964	-35.80370829	17767.12128	2975.678876	480.4298993	1959.794778	7217.5	4949.795699	70.27853431	2166.705726	433.9820405	107.7727464	242.1132072	896.2473856	1383.665214	-0.002104872866	0.1665450189	0.02825255373	0.004075414819	0.01262290244	0.005997831844	1	0.0005544853415	0.3045864554	0.05696190589	17	0.9999999046
13	331.5602596	632.6712281	5346.180868	11059.15896	1870.880642	-203.467936	2169.20985	4706.5	8978.489362	1404.203994	2881.226108	459.9962992	249.5981403	213.9931922	1164.379743	5862.668714	0.4896424632	0.1661617062	-0.02017745816	0.02198104521	0.01725912494	0.02581733079	1	0.3883252338	0.2982276678	0.00146250531	87	1
13	337.3307492	409.4368856	8075.417496	17202.29036	5760.682402	-261.0548466	1982.699365	8216	19934.94681	1643.567097	3268.185715	1132.468131	297.2392514	211.5914595	1539.799331	9126.6767	0.4693328693	0.3441456328	-0.01486108714	0.01913493703	0.01936620997	0.01957590338	1	0.37523393	0.6647399535	0.0222828661	89	1
13	337.5192278	745.6345848	562.8579785	9444.583936	958.6435864	308.025677	1488.869473	3722	13001.33333	164.3116374	1999.969327	204.3283796	109.5002048	171.6473424	751.0187071	5373.964663	0.06027191937	0.1033173808	0.03259410054	0.009142884405	0.01664908523	0.0113108436	1	0.04959617322	0.1742008122	0.08404052989	39	1
13	338.1407033	48.04785231	-10.52843217	9613.898829	522.4462793	575.7677458	1839.838928	3691	3126.9375	47.73549105	2164.466402	197.3198667	157.224186	251.3182311	807.5837589	1924.675496	-0.001064411582	0.05640095668	0.05870687823	0.005257459304	0.01956165593	0.01258161793	1	0.00205967061	0.07913468117	0.1591714412	8	0.9999999999
13	341.0153847	162.9598791	-100.3128323	14169.98992	707.2318308	1773.585355	2507.720938	5398	4168.6	62.33644029	1992.017836	174.925315	269.3156708	213.1788257	709.4999077	1632.580495	-0.0070502183	0.05177874993	0.1282830615	0.004729942822	0.01260855123	0.01179059967	1	0.002547039541	0.07229797045	0.4004042507	9	1
13	341.4335316	704.2415123	-86.91157354	11308.44437	2549.046863	1262.075956	1847.89348	4870	4412.333333	74.03178851	1668.013021	370.0855592	216.2524418	205.9942226	676.6122053	1442.436603	-0.008024636081	0.2260896125	0.1076403956	0.006655293531	0.01727157622	0.01060089633	1	0.002807731552	0.4301266753	0.3349570327	23	1
13	342.7501685	653.9886928	2236.598753	7379.968334	1637.482981	-40.45047214	1818.927954	3345	2070.768421	1043.648311	3388.781706	794.8629942	164.0686327	245.6284832	1442.506308	1667.223354	0.3028870931	0.229675186	-0.005658878926	0.02218658499	0.03363481124	0.03045428109	1	0.2417124577	0.4308598209	0.01149750546	78	1
13	344.1528678	292.5237029	-73.01198189	16166.41228	1146.412773	191.6858314	1794.113432	6155	10738.38298	59.65564453	3029.758267	291.0321265	81.31355134	201.0109378	1176.830003	5298.58232	-0.004715378282	0.07402960002	0.01169558875	0.004232769061	0.01121170803	0.004944566739	1	-0.00417836047	0.1136540933	-0.005034451124	6	0.9998849882
13	344.4917001	256.7480226	-98.7004729	16861.19497	1749.038468	1995.196531	2444.25303	6546	4524.787234	81.55930309	2731.100031	412.6048603	367.2093268	259.6092422	1131.69248	1757.482675	-0.006147482374	0.1089717211	0.1233558306	0.005165538544	0.01425100835	0.01215097596	1	0.003746961164	0.1897651908	0.3856538396	14	1
13	346.4161766	8.306603602	-187.9547145	10073.71946	515.5121712	2220.043499	1767.40943	3801.5	6041.882979	53.46190616	1522.94613	135.4894564	386.4544043	245.1941744	554.8442384	2268.914964	-0.01903734477	0.05204675813	0.2178269499	0.006337060609	0.01411104952	0.01835335707	1	-0.0001425056066	0.07632116573	0.7101227527	10	1
13	351.9369744	237.7360061	17552.53309	17039.8991	621.2242942	-580.8772243	1862.67759	6711	12227.55952	3371.350427	3514.358146	226.409491	657.3799834	306.8382053	1372.356367	6339.583526	1.014033074	0.03575956215	-0.03196142084	0.04566724673	0.01435248175	0.04695273761	1	0.8029356391	0.02552307147	0.07629808665	94	0.9999996755
13	351.6922682	514.4352154	-103.500098	15029.18021	5070.128958	395.8772638	1890.67373	6880	14933.54255	83.39135798	2853.541721	945.370406	105.8538453	203.7126902	1275.754426	5985.440803	-0.006555257627	0.3384915878	0.02576449677	0.006598299727	0.01928206902	0.007341244404	1	-0.0005988357359	0.6582630777	0.05397276574	25	0.99999998
13	351.3788616	671.3475372	2302.651989	13435.25062	343.9879406	2.381834159	2026.062831	4959.5	24467.37895	433.1014303	2391.563786	117.7785098	125.7149041	209.5150206	810.8601811	7224.777012	0.1751460309	0.02699561343	0.0001980219522	0.01058488554	0.01168068868	0.009823820331	1	0.1374244687	0.01509085294	-0.005474571513	52	0.9999998587
13	358.578526	207.2863964	2892.344675	17678.14307	1944.140767	986.062101	2138.014021	6982	6379.87234	530.1358939	2847.434018	447.4144919	269.9788996	240.3026937	1167.655265	2627.091422	0.1669629715	0.1123288991	0.05616594383	0.0118487014	0.01573069603	0.01383802981	1	0.1364714033	0.1928178322	0.1912791413	59	0.9999999729
13	360.6318952	703.4726199	2055.004595	12993.70423	1982.368245	-14.94598072	1633.56559	5265.5	8701.591398	383.3492048	2300.090591	342.7464781	117.4207471	165.962056	887.0044693	3116.87765	0.1586636722	0.1576478087	-0.001100787173	0.01047872344	0.01337649167	0.009637918274	1	0.1261638403	0.2839511702	-0.008705234279	61	1
13	362.8617025	246.2306575	8221.643295	16766.91085	4008.906518	-301.9173464	1856.511119	7372	11077.9186	1461.000814	2854.779557	757.581416	316.6999466	210.5556053	1287.263806	5944.798593	0.4888735869	0.2486879156	-0.01964924221	0.02225605088	0.0150237079	0.02208659667	1	0.3889917909	0.4680303192	0.006353871932	88	1
13	367.2671348	616.3658359	-77.68697457	12836.66547	928.1000481	125.2161289	1629.179222	4899.5	9922.978261	51.18133911	2860.354518	203.8795178	70.66455093	162.567748	1025.312536	5372.822067	-0.005942657385	0.07313391304	0.0098013455	0.004508738585	0.01338126718	0.005544264428	1	-0.005313733839	0.1117492669	-0.01196298542	6	0.9998963861
13	367.3373726	686.3708308	2034.88663	12221.14563	709.8140439	587.3723436	2059.30165	4704	10566.82105	360.9331245	1962.396005	131.5079875	182.0541515	202.1722124	701.0432797	3957.463893	0.1653873531	0.06003720284	0.04828580133	0.01370898656	0.01175273076	0.01349387276	1	0.1338296753	0.08495534134	0.1613727681	56	0.9999999938
13	371.3960356	441.5781388	5134.582274	17423.09401	5803.546556	-196.9118538	1783.956994	8191	20027.57609	1038.871751	3178.623413	1122.598485	213.0250137	235.075464	1489.402743	8979.39193	0.2990094777	0.3362853182	-0.01046089011	0.0156772487	0.01865387699	0.01399258698	1	0.2398577857	0.6500314868	-0.001987970264	80	1
13	377.5689387	667.7385383	1047.905587	11385.1062	213.3077121	68.12668142	1749.859836	4140	11970.7931	229.3973412	2472.087073	134.3809626	102.5627398	182.0139358	869.9675611	6426.349995	0.08996997717	0.02141323902	0.006875316062	0.009881494859	0.0135124795	0.01074869892	1	0.07004264611	0.004506740127	-0.002054116791	30	1
13	377.9818318	113.4328216	944.3172461	14266.25659	247.8429079	515.5822025	2026.108264	5253.5	12133.42169	208.6116435	2464.156096	184.4369436	142.1372591	459.4134245	856.1964343	6364.311457	0.06785767266	0.0171313132	0.03670001554	0.007942403427	0.01679129412	0.01001864451	1	0.0546561061	-0.003007989057	0.09675118468	31	1
13	378.9635112	217.3091646	1020.661559	15486.32969	1549.504605	605.7314837	2127.284777	6053.5	6811.473684	232.3937442	2754.789283	302.6575124	176.3427861	292.2728428	1036.328234	3318.290783	0.06597006517	0.1048382903	0.04149002715	0.009194713413	0.01488649848	0.0101201909	1	0.05483576753	0.1776221966	0.116458887	39	1
13	382.1465601	251.4641493	1410.294297	17257.73214	492.7725732	117.4333535	1967.321481	6323	21434.16842	299.3993026	2580.05607	174.6409843	112.6927697	209.0955249	953.9181185	7908.17163	0.08274314205	0.0283821079	0.007560573261	0.008859051084	0.01060292526	0.006438502945	1	0.06444632906	0.01892429143	-0.001058734165	30	1
13	383.2828108	639.3354074	23.25351081	10335.37086	153.6650187	139.2718678	1849.973937	3692	3528.784946	40.00852535	2715.146812	126.5285872	72.6274829	230.6328825	945.6202706	1868.243984	0.002274304856	0.01568118968	0.0137114072	0.004479489196	0.01526115777	0.007221895874	1	0.0006648511896	-0.006360123621	0.001332984065	1	0.9027430038
13	384.2965855	340.239277	968.7691801	15365.92774	3699.340977	1462.961838	1907.994694	6676	5872.43617	282.9204063	3361.58124	867.5500031	396.0715869	232.0905474	1452.775073	2970.367327	0.06441940029	0.2513612745	0.0969730899	0.01058198376	0.02148547491	0.01506975735	1	0.06004379147	0.481162773	0.3154433212	47	0.99999853
13	389.9939395	414.396765	1021.514904	17816.44225	1146.837528	1753.373383	2046.575612	6854	15416.54348	226.5383132	3168.727756	284.6515785	360.356004	215.5493015	1206.466647	6899.558332	0.05647770442	0.06620049187	0.09909761834	0.007115525578	0.01181377349	0.01081476406	1	0.05110567438	0.1003818085	0.3137867188	36	1
13	390.5664012	120.2153699	3194.757964	10249.95043	503.7347197	-65.96071672	2028.591206	3934	2711.952941	1094.706984	3533.12327	230.8490474	237.9688729	310.260096	1302.797103	2354.847452	0.3074291347	0.04781799339	-0.004873875604	0.02201900866	0.0268157308	0.03628398952	1	0.2426597736	0.05672959608	0.008177411849	72	0.9999996425
13	390.0346452	660.5323132	3784.346903	12534.68432	745.794766	741.006962	2179.81523	4887	20137.33333	649.0050241	2310.232886	164.8197777	246.3437767	224.4552468	820.6994138	8589.402004	0.2921653908	0.06152458268	0.05822573236	0.01577570453	0.0158514539	0.01846544681	1	0.2355405638	0.08742584194	0.2253839615	73	0.9999972452
13	393.1182864	297.3435629	3329.015572	18358.25111	1051.650794	131.6717149	2393.99005	7046.5	3484.56383	572.0248196	3014.783059	325.473759	200.948817	1536.604117	1186.206703	1370.098219	0.1792863213	0.05877252067	0.007014823234	0.01251675381	0.01443713504	0.01318786138	1	0.1417187877	0.08068967988	0.02051134823	55	0.9999999997
13	397.1709845	378.172385	1061.1243	16667.59432	5496.559532	1555.312324	2033.941997	7681	7546.404255	236.5454977	2946.350514	1044.193346	342.2271259	247.070991	1391.487667	3840.917135	0.06375158267	0.3319425705	0.09566526637	0.007827041886	0.01887783829	0.01248438728	1	0.06062117663	0.6468941692	0.3138748968	50	1
13	397.2151152	566.4113769	820.9993973	13969.33596	2462.680662	1301.613161	1935.494468	5844	28106.35484	228.6972609	2983.92959	487.154235	285.9754454	191.0636907	1167.779102	12666.86193	0.05679111683	0.179262848	0.09152582382	0.008545256578	0.01903950301	0.01192438959	1	0.05247243277	0.3326908373	0.2918553941	44	1
13	397.2511034	684.4600125	2363.48213	12971.43731	235.4245502	-31.56241334	1870.64193	4795	13637.46237	395.3879209	2278.634299	132.3291544	136.1502174	199.7850663	796.8854287	4565.011216	0.1811446984	0.01876978624	-0.002497011809	0.01350719581	0.01133962217	0.01101715185	1	0.1418704469	-0.001979104375	-0.01381598277	52	1
13	403.5092424	658.8563416	750.1755183	10517.77077	550.0013268	382.3933104	1847.812687	4042	4786.111111	195.7046294	2648.412339	189.9953014	135.65467	316.1505302	967.8634353	3795.438232	0.07098373593	0.05602059295	0.03871900712	0.01350256786	0.0147744208	0.01150732269	1	0.05788271877	0.07704933204	0.1060383733	35	1
13	409.2977717	179.2987358	2531.756477	15216.03588	2473.468307	75.93921285	1846.403258	6319	3197.473118	592.8362626	3529.631455	647.938938	164.5913183	478.7596226	1448.565611	1664.166906	0.1605994749	0.1668393586	0.004759182741	0.01152099841	0.0171164009	0.01228794266	1	0.1282910923	0.3030669718	0.01255003564	61	1
13	411.3546927	61.28612382	1823.732272	12039.4952	628.7941043	1627.646097	1825.814577	4593	4068.326087	445.0419979	2553.899772	192.639817	438.9404232	412.2884895	923.9341146	2426.881276	0.1546729355	0.05189162545	0.1333804101	0.01490677054	0.01583431841	0.02391656443	1	0.1316867601	0.07149204501	0.455529873	57	0.999999759
13	412.0960358	689.7102787	10457.37787	10255.67979	1045.422365	-803.0345986	1785.113004	4227	4541.413043	2152.549598	1903.888668	234.2069459	364.6537714	510.0207276	778.3339721	4053.451009	1.037229133	0.1074240407	-0.08125383058	0.04204810807	0.01374425669	0.0364908379	1	0.8187068648	0.1709171787	-0.08755849612	96	1
13	416.3752394	781.3280392	5.291377181	7085.221998	1201.450048	331.8373284	1240.344883	2950	5540.104167	44.16934226	1326.383214	233.5715415	103.8929434	163.0660045	527.2422504	1937.043186	0.000863999357	0.1631052482	0.04831036399	0.006573869416	0.01904832361	0.01130137304	1	0.00440066452	0.2982446632	0.1275071937	18	0.9999998748
13	417.6933972	628.4388368	-176.5063561	15092.05718	2439.852611	1730.155541	1864.097434	6183.5	14536.12766	71.11262286	2343.250172	377.6644272	267.1508188	180.2829053	918.2336934	4165.529447	-0.01167290828	0.1651297229	0.1133074747	0.005293427159	0.01315012228	0.01158687492	1	-0.0005778446277	0.3049587939	0.3515082108	19	1
13	423.249962	700.4741737	840.6952923	13025.24321	723.3840345	388.6184716	1525.638158	4880.5	18503.97802	177.5518271	2274.993641	175.864396	130.8202497	176.9156132	815.3003068	5617.569023	0.06420337125	0.05689152851	0.03039146025	0.007641135776	0.01372810421	0.008911121275	1	0.05186093271	0.07857825867	0.07544711168	35	0.9999999962
13	425.1873755	402.1432715	-30.20466062	17175.20257	5754.637334	198.3231901	1795.041262	7863	7260.368421	88.24479734	2583.169452	929.0653519	89.6887021	234.5902781	1196.599396	3213.481174	-0.002079119476	0.3425501243	0.01222334691	0.005522972692	0.01781267959	0.005638310123	1	0.001989730289	0.6660672029	0.007911069494	24	0.9999999991
13	427.5479287	760.2442882	-27.22281155	7210.213559	1005.284688	776.2997047	1637.233861	2945.5	2539.608696	61.46651666	1559.678168	226.8409613	183.3334293	421.9186729	585.5634908	1474.00489	-0.004086952084	0.1452147012	0.1092822766	0.01030374263	0.02119273957	0.01621559356	1	0.004854640693	0.2637789707	0.3384345584	19	1
13	429.8767519	14.02001758	5665.189881	8104.4727	186.3924736	-330.2798991	1706.286354	3164	6793.694737	1438.253797	1993.458251	125.8613022	296.2554099	211.3541174	730.8492976	4217.982835	0.7032084244	0.02706778607	-0.03971060884	0.03376491514	0.01988003962	0.04464451104	1	0.5547643589	0.009714498031	-0.02283645496	90	0.9999999984
13	429.7331024	196.5813841	5004.946669	10259.65591	2452.091216	-236.9032481	1808.72684	4505	2478.893617	1727.167941	3640.454812	861.1490358	298.7463068	511.3632462	1560.530507	2449.987204	0.4842504684	0.2302878041	-0.02269239843	0.02895801502	0.03618325069	0.04225445326	1	0.3848024568	0.4300970187	-0.00605203554	88	0.9999999984
13	429.1161121	379.9752809	-288.2717556	16361.15316	885.5253334	3916.719841	2380.150063	6164	5458.831579	95.62320468	2871.473241	287.0777925	718.3087299	271.1552966	1121.567416	2213.629174	-0.01747845903	0.05877674723	0.2410281043	0.006244488304	0.01395079667	0.01793338459	1	0.002974213043	0.09103049096	0.7917091537	10	1
13	431.5286458	336.1692405	13858.98985	13303.40269	319.8006046	-805.3985767	2083.286987	5179.5	8611.052083	4208.189597	4003.616036	145.2863903	641.6256214	301.5038686	1489.098261	7652.199013	1.041139359	0.02321636982	-0.05794367298	0.04621438323	0.01910114299	0.06887071043	1	0.8223393631	-0.001468568914	-0.00860325962	94	0.9999999996
13	433.3884736	34.06267727	8824.382026	8808.452237	206.8622649	-814.9612317	1701.040821	3517	3998.787234	2397.819745	2422.686398	151.3793656	422.8806392	272.6852202	916.2146594	3035.941869	1.009399999	0.021380306	-0.08853505365	0.05777076366	0.02095582334	0.06228034641	1	0.7947040453	-0.006159237568	-0.1227546279	94	0.9999999996
13	435.8505908	530.3826485	1045.004969	17033.78375	1016.777514	606.8035424	1706.296231	6365	12088.09574	254.1575899	3010.009958	246.9259753	159.1871878	156.3470622	1113.553021	4758.633158	0.06293504827	0.06340425825	0.03651400639	0.007005758917	0.01202319818	0.007971023811	1	0.05141726492	0.09221735769	0.09677430944	35	1
13	443.7256738	570.4326738	-60.0974365	13801.39807	746.5292887	793.7477172	1963.031033	5257	7538.648936	56.33809332	2935.799848	191.0059659	177.5219384	241.9984011	1056.634805	3288.666922	-0.004620273047	0.05313596345	0.05876057801	0.004611091652	0.01320442744	0.009009880679	1	-0.0008160393336	0.07244686582	0.158410359	8	0.9999999971
13	443.5338507	782.2328437	1286.951698	7819.302571	2470.867961	-66.58274072	1219.285712	3597.5	12170.26882	237.4388656	1342.674666	395.7306372	106.0739494	160.510065	564.1032902	4545.760789	0.1651704084	0.3206676698	-0.007941272783	0.01280665215	0.02263431195	0.01406766458	1	0.1332666379	0.6190156472	-0.02470223312	66	1
13	447.6101422	657.3820209	-8.34591664	11879.08617	1909.506088	317.0863709	1689.287995	4856	3636.572917	50.96175818	2366.975321	375.2344476	107.2063471	208.3361026	912.0856837	1160.880879	-0.0009394761368	0.1625841307	0.0280507925	0.00456634948	0.01540693815	0.008297814867	1	0.001407396033	0.296421442	0.05637204864	17	0.9999999231
13	448.4014711	541.6261906	1079.546659	15967.17544	398.7233487	591.998593	2020.203281	5794	22111.63158	206.6641926	2652.806333	144.968009	158.6638084	198.9493323	953.9519861	8073.225467	0.06595733241	0.02508781167	0.0376930149	0.006016488904	0.01028063473	0.007988812483	1	0.05333858072	0.0134124491	0.1000886827	31	0.9999999896
13	456.2606767	272.5481324	5110.085236	17208.79273	4056.427866	-131.9627677	1894.573666	7498	11293.32258	1032.943852	3259.102793	858.5962445	219.3065834	213.3181494	1449.951324	4500.467812	0.3039529692	0.2435819216	-0.007596062612	0.01733202382	0.01674084102	0.01421825167	1	0.2426214866	0.4593881748	0.005527053801	78	1
13	456.7475442	426.4361116	50.44739435	11694.87813	3448.033461	180.7991118	1962.476522	5203	2971.105263	80.56508805	3943.37844	1263.905475	100.2297418	307.9473986	1747.121414	2300.154174	0.005124369377	0.3093157979	0.01658556131	0.008146504752	0.03001894055	0.009464811619	1	0.007559455945	0.5978058371	0.0234975168	24	0.9998456896
13	457.24811	474.5251771	5160.314077	16983.2728	396.8216013	1157.297422	2270.394363	6368	19483.19355	859.4004433	2598.34841	148.8007929	348.8837578	214.4922541	978.2196895	6749.689968	0.3031721502	0.02286504997	0.06664347721	0.01475289323	0.008870362851	0.01878558504	1	0.244366895	0.008127654702	0.2557886452	70	0.9998720708
13	466.5054004	606.7082058	-15.08514754	12111.05397	209.8730862	132.3536717	1790.800155	4443.5	7282.452632	41.53562646	2075.360092	129.9208494	71.13793282	155.3955032	729.8991926	2494.175926	-0.001293541641	0.01806954603	0.01105438261	0.00356301011	0.01179323976	0.006035571125	1	-0.002342924169	-0.001519847301	-0.008669331289	1	0.9930384138
13	467.1049229	51.23288076	7.489513917	8635.565941	67.58267977	491.6909775	1732.540023	3162	2365.1875	46.18585769	1977.209695	129.4716145	124.8525619	257.7725524	689.9246457	1316.439803	0.0007721032329	0.009177206567	0.05802703421	0.006047934199	0.01673907606	0.01154501973	1	0.002761156641	-0.0180559136	0.155377225	3	0.9999986305
13	473.5706095	560.3607213	-53.99272553	12894.78394	2164.59557	736.6963584	1976.320458	5282	4452.06383	72.90911723	2272.038806	386.2628681	167.7430051	384.4719615	887.2048243	1756.330619	-0.00430125496	0.168578953	0.05717083565	0.005712223597	0.01439324397	0.01009460257	1	0.00104848203	0.3098792501	0.1574485375	18	1
13	474.4985916	307.6470152	16140.34883	15213.47691	419.3193755	-646.7198439	2046.223378	5972	16552.01064	3296.735679	3232.316867	167.3428844	582.5905547	307.8569301	1237.129862	8908.833926	1.025519956	0.02694499247	-0.03937069562	0.02989981942	0.01199428174	0.04555084664	1	0.8113813592	0.007022183514	0.05274963663	94	0.9999999995
13	475.9110145	785.9997948	1100.599986	6819.960782	702.5732341	855.8204678	1396.140679	2712	10494.77419	197.4778228	1080.733208	133.5530728	178.7818751	163.1184578	409.983337	3765.32187	0.160724752	0.1069910252	0.1231809346	0.0137031149	0.01695672446	0.01903118828	1	0.1365511766	0.1844140425	0.4234880905	60	1
13	476.5664441	431.6507696	7986.556082	16304.10607	961.3351222	-246.7653523	1984.984075	6238.5	11724.96667	1577.005165	3251.502811	276.9751528	325.0733355	199.4985909	1265.233598	5163.191232	0.4851926834	0.05869618065	-0.01545645821	0.01812927819	0.01287577599	0.0236117185	1	0.3835314188	0.07735655228	0.01270949215	83	0.9999994348
13	478.6232563	416.9662633	2679.084003	16202.19899	861.7321525	891.1006144	2527.264985	6030	11225.01111	404.0759785	2351.199114	202.6787639	198.9187763	237.0434878	884.3853081	3235.586832	0.1664608439	0.05600472983	0.0570519698	0.01056908476	0.01116919057	0.01122697853	1	0.1352943219	0.07698233325	0.1920536714	56	0.9999999999
13	480.6376286	546.2699936	4559.287701	15180.77493	3576.67076	-182.2038929	1660.284083	6542.5	13791.47826	917.2033572	3086.116654	679.5566039	195.8917027	192.0306487	1277.383059	6008.566706	0.2991759373	0.237221248	-0.011570026	0.01498061845	0.01889018982	0.0146343242	1	0.2384190668	0.4461890105	-0.009691990929	78	1
13	481.3208642	89.26672189	-21.53829157	11181.16027	1740.89295	133.9931675	1557.197597	4527.5	5793.097826	65.252028	2155.929979	338.7566636	77.11137927	191.3597993	843.7675151	3007.825439	-0.002178948203	0.1601019047	0.012344002	0.006149021591	0.01940065116	0.00729455301	1	-0.0008180412832	0.2907313282	0.00117798159	16	0.9999194211
13	483.4654829	217.7532625	-116.8583442	14008.10697	672.9924806	1660.875868	2321.312208	5292	4782.053763	66.91005358	2508.574641	193.4543348	289.089889	516.7844083	892.1339987	1969.40719	-0.008575102505	0.04894899727	0.1207015447	0.004954479255	0.01199761887	0.01217441854	1	0.0007106906428	0.0662018401	0.3734849295	9	1
13	488.5305519	528.1693647	-191.9068851	12539.90449	58.30920202	2902.492884	2762.554161	4623	2942.510417	63.76218809	2369.360631	149.1283187	566.3852475	688.1160337	829.3376145	1236.430686	-0.01581721846	0.004870375769	0.2294693845	0.00548666204	0.01292516311	0.01782722135	0	NaN	NaN	NaN	NaN	NaN
13	489.2445643	352.3880523	2419.52248	14792.94974	3391.524248	758.8063714	2010.768639	6443	6431.726316	582.8368583	3228.477666	748.0571175	260.3911187	220.0923264	1362.765632	3620.225799	0.1643323452	0.234347526	0.05146129879	0.01187902362	0.020018841	0.01533722147	1	0.1358481047	0.4436827765	0.1790235507	65	1
13	490.6635408	73.78217238	-1.29483005	10323.63038	1553.700693	125.9317248	1598.935877	4085.5	3844.819149	58.06158404	1872.181039	303.0708557	74.41677594	188.8602722	736.7861668	1972.935927	-0.000130214536	0.1532247213	0.01265647551	0.0064195235	0.0184500598	0.007712612331	1	0.0007336733447	0.276579466	0.002472545296	16	0.9998440343
13	490.8043283	233.7880604	2191.032791	14065.09192	780.8595879	2123.28047	2168.900448	5405	5493.821053	493.2025449	3056.46147	221.0749292	455.953688	238.9422912	1117.575433	2877.823927	0.1607131233	0.05489801334	0.1474009038	0.01197319523	0.01538255577	0.02157293803	1	0.1376129329	0.07816029595	0.5059681038	57	0.9999999997
13	492.3319962	475.9880792	2536.178277	16545.81173	5212.509516	803.8193745	1915.372389	7572.5	16311.4086	391.525479	2480.515973	886.6820378	230.0981237	210.3848068	1166.442584	5736.141	0.1546955396	0.3177176047	0.04692729781	0.00976427849	0.01477959993	0.01222018293	1	0.1290803277	0.6150978357	0.1642354893	67	1
13	496.5501393	430.2595061	3973.266878	14257.76772	309.1949064	3008.875447	2344.82015	5298.5	14532.94624	924.3956225	2897.896978	152.1695429	698.264381	247.4485267	1007.605357	8264.558037	0.2842399089	0.02280483442	0.2084073142	0.01714680645	0.01519435782	0.03302305359	1	0.2401378239	0.01349996156	0.7461194631	71	1
13	497.0267193	773.3841751	459.1198018	6798.716545	394.5619908	191.1107982	1257.472821	2618	7957.840426	109.257579	1174.508952	113.7498807	91.51861232	150.7131063	420.5903496	4295.847861	0.06823682518	0.06063806427	0.02868684059	0.01015909876	0.01545389638	0.0132343397	1	0.05499779772	0.0861907637	0.0705761632	35	1
13	497.8261993	283.7027139	7745.00192	16084.13969	928.1069131	-161.5102134	2209.627985	6221	15049.21053	1453.724126	2923.910232	621.5883477	306.7340429	3854.684607	1090.722654	6970.331849	0.4788206904	0.05788878568	-0.009357184862	0.02075672903	0.05001566853	0.0232442433	1	0.3789130949	0.07597429739	0.03249119749	83	0.9999916065
13	500.2837787	594.4615698	-144.8738772	13955.37881	2260.336281	1607.041831	1966.055993	5742	15316.89362	71.66258963	2013.274701	293.2058667	247.2851464	187.2374695	775.912298	4369.42485	-0.01024591646	0.16353367	0.1128749157	0.005801650254	0.01509917954	0.009899376636	1	0.000501151144	0.3016481288	0.3502657735	19	1
13	501.6912261	104.3990383	831.0113084	11566.41706	269.613642	412.1052783	1795.029115	4308	12670.15957	196.9476283	2192.133993	147.0624972	130.3131623	227.5487374	756.2030095	6358.063124	0.06949076764	0.02387780189	0.03619730075	0.009028562784	0.016085443	0.0103383387	1	0.05601898949	0.01083980368	0.0956375805	31	0.999999816
13	502.1763396	178.5342801	6272.635944	12666.92871	1463.34169	-207.8192393	2033.929261	5188	20226.60417	1136.600781	2381.436306	260.5889361	237.6299217	206.740689	906.2922627	9148.536076	0.495876909	0.1146742627	-0.01491028688	0.02516313725	0.01926923529	0.02150511377	1	0.3929188473	0.1924566574	0.01926978558	85	0.9999996078
13	502.4336222	742.2820779	658.7675912	7547.586644	164.0310349	49.02670082	1512.916506	2854	14412.43617	141.7146632	1169.059413	98.59864744	80.34381316	152.8033633	406.787043	5249.277244	0.08373041527	0.02040767855	0.006333759994	0.01057221235	0.01407202238	0.01121926728	1	0.06501880601	0.002465085335	-0.005423636529	30	1
13	504.7892105	515.7378231	11165.51359	10779.03188	1086.14582	-658.4616821	1993.835312	4502	1590.315789	2927.965672	2817.970031	314.0185112	503.3291442	320.7602551	1137.874258	620.893938	1.036146901	0.1025867965	-0.06286410949	0.04157513457	0.0204745018	0.05596476256	1	0.8191793882	0.1616682861	-0.02382403272	96	0.9999999495
13	507.3356606	663.4760377	610.5967316	11304.36755	1223.64154	2262.146772	1840.346405	4508	5782.893617	119.7095771	1678.87106	225.6052952	391.1042848	213.737033	647.7999622	1640.759406	0.0553985673	0.1097302199	0.1994243488	0.00854798696	0.01426429131	0.01692492598	1	0.05857392049	0.1937291719	0.6653423576	41	1
13	509.4534203	579.645403	823.9175037	14239.93299	1547.633344	489.9944068	1846.930796	5629.5	35551.48936	170.9974486	2078.43836	200.5028342	128.9220985	192.8767956	755.727496	8337.579654	0.05736208086	0.1110333561	0.0352021242	0.007957391199	0.01380953943	0.007735191336	1	0.04759491215	0.1901950893	0.09277142765	39	1
13	510.6738222	253.4908829	-152.7892662	15079.3422	258.1299434	1771.844417	2120.177469	5488	9835.642105	58.09045401	2840.676772	165.5249987	319.7293109	214.8968726	1007.365296	4575.604411	-0.01060611022	0.01695235169	0.1170505978	0.00416203291	0.01223030837	0.01274429369	1	-0.001665558134	0.0002544300979	0.3590250099	4	1
13	510.4320069	606.9103212	631.9176378	11991.71825	236.1364753	2476.511772	2220.742949	4445	18975.97849	141.1015743	1853.618506	127.7765357	403.2977878	228.6649861	626.8260372	6634.753344	0.05323403328	0.0209651248	0.2062740606	0.007487819315	0.01251524382	0.0169486202	1	0.0560428128	0.01139245295	0.6852762241	33	1
13	511.6520226	354.3392562	-104.1965673	17297.09686	1021.17596	454.9041916	1829.564389	6417.5	18083.73404	56.51534369	2535.998341	251.8105894	113.9492141	212.8800557	960.5746723	6075.959046	-0.006532982168	0.06120987081	0.02794070738	0.003649901221	0.01248909801	0.00541995283	1	-0.004575086136	0.08790787994	0.05073438057	7	0.9999798806
13	516.7453887	624.493665	7485.597688	7216.413657	730.0630814	-506.1399878	1981.434781	3072	1133.62766	2780.476498	2674.072848	286.3466953	423.6748865	290.1863356	1080.674871	586.6206663	1.026832897	0.1023549542	-0.06530890057	0.04987687264	0.02078384844	0.07711297033	1	0.8115740052	0.161169901	-0.03451462753	96	0.9999998792
13	521.4985344	313.2795578	-39.24004473	13797.62677	1399.176347	396.3263724	1840.481069	5395.5	5327.84375	71.14244511	2719.346417	280.4959848	105.6468176	195.5634682	999.903812	2668.386973	-0.0032900734	0.1008391386	0.02933142237	0.005618974129	0.01656959849	0.006552353809	1	-0.001292407706	0.1694629309	0.05788501134	12	0.9999999936
13	524.0536009	529.0556543	742.7369606	13456.95707	1495.066607	1236.882598	2002.721729	5379	30055.47727	192.8803788	2530.051184	241.5316496	259.3315488	213.5386388	900.1348496	10717.8137	0.05425853982	0.1135192789	0.0934986133	0.008009187226	0.01854308576	0.0117309162	1	0.04962070314	0.1975337789	0.2955854432	40	1
13	524.1540561	487.1718098	-128.3877841	14559.27228	771.7692557	1675.465014	1956.692732	5407	7761.968421	54.9117616	2792.543745	179.8190277	326.212188	221.3981172	990.7590294	3649.775477	-0.009407155118	0.05470729496	0.1127352332	0.004341534514	0.01281007955	0.009396211548	1	-0.0004746688889	0.07775365764	0.3457184224	9	1
13	524.5987267	663.60072	601.4262406	10706.65542	1224.238813	956.5794562	1849.256537	4302	23340.78723	130.0407089	1569.00883	184.379638	184.384027	198.068499	589.3655049	6199.045247	0.05847233969	0.1166001781	0.09196395946	0.007848598774	0.01542986496	0.01213038117	1	0.0529041555	0.2037819493	0.2913232285	40	1
13	527.1447816	543.8141116	7670.907072	10601.9671	1829.625307	-390.5838859	2037.49257	4628	12847.75824	1813.569569	2545.153291	406.4905477	324.3898258	397.3412461	1048.66228	7960.738971	0.7115437973	0.1692116858	-0.0315807021	0.03393063374	0.01999171915	0.03703375345	1	0.5641548246	0.3023832255	0.01301389465	93	1
13	529.715916	434.3986873	-56.04787238	12660.85688	206.332157	727.9366097	1959.663436	4695	6243.494624	48.32980847	2715.477966	137.6233386	181.4472966	226.1977739	934.5509335	2999.620841	-0.004230513898	0.01764660746	0.05938471915	0.004464090506	0.01281497267	0.008416418193	1	-0.000990506041	-0.0005429339936	0.1592912366	3	0.9999940551
13	532.5633065	35.97385158	6.676920019	6515.484661	1060.604718	396.3775986	1547.592818	2694	1817.815217	47.21240061	1531.896084	265.6911864	104.630254	164.3442644	606.9900366	1303.546008	0.0009682660019	0.1643052401	0.06192649332	0.007598237224	0.02536497818	0.0171386134	1	0.00554320416	0.3012266113	0.1750934468	18	1
13	536.3659579	712.6851547	-31.22248108	8894.227842	146.4320897	432.4344704	1489.737405	3266	8593.510638	38.21695543	1401.916284	111.7110006	111.1963845	177.0696359	501.7491498	2009.826167	-0.003510077339	0.01783103946	0.05053028858	0.004598548833	0.01324122002	0.008816378041	1	-0.001091492606	-0.0005032821735	0.1285660514	3	0.9978249362
13	537.2921114	81.65412321	1.717380425	9034.253616	92.58028051	260.3807316	1642.825568	3258	3866.860215	39.92705426	2233.238691	135.6870825	92.61422495	195.5923752	786.0615891	3000.95397	0.0002003950011	0.01066830671	0.03079737636	0.005555422859	0.01861184099	0.01102327264	1	0.0002455354196	-0.0160120245	0.06028204187	2	0.9999999999
13	540.9920908	17.08242904	2082.741912	7035.467377	682.398208	349.4975332	1335.172828	2787	4292.170213	391.8853665	1244.742326	172.345361	172.2166767	216.6547534	476.0875339	2515.442947	0.2956561528	0.1025740305	0.05423557568	0.02008000637	0.02408284613	0.02538249116	1	0.238630273	0.1716975206	0.2138700549	75	0.9999999951
13	540.8097476	362.1063692	1309.273976	15637.62662	295.4485223	135.78535	1917.755853	5685	10714.12632	227.6086176	2384.329847	134.4620518	127.1190886	254.0688493	830.7043264	4945.774821	0.08416566031	0.02037534319	0.008704842602	0.007481739251	0.009694766903	0.008177134885	1	0.06554618957	0.002484769061	0.002949780551	30	1
13	541.7006583	56.25516754	1456.419799	9109.463721	869.5069411	380.5390442	1458.629765	3594	3933.195652	341.3437463	1952.633463	193.8923199	141.2031477	220.2381113	722.7030077	2266.438161	0.1587936914	0.1029271548	0.04409532152	0.01467682324	0.0189003839	0.01581386347	1	0.1289034474	0.1730825645	0.1469037834	59	1
13	543.7978993	631.5296659	-5.626793735	10567.37485	224.7293142	114.1552638	1711.396689	3914	8242.322581	40.63221207	1522.417834	118.3329311	71.73286172	182.4361471	544.7656396	2683.917101	-0.0006097502201	0.02226762557	0.01097745324	0.004110221956	0.01143736555	0.007221555125	1	-0.001741451293	0.007108534916	-0.008615851008	1	0.9905628594
13	545.6395998	652.4827222	-9.032991022	10802.73685	1105.041609	120.7112567	1571.212865	4192	7930.580645	43.92796942	1687.468578	203.3193838	64.83046446	151.5756599	629.114013	2247.679849	-0.0008338074559	0.1042927796	0.01117556127	0.004248122266	0.01346845831	0.005573573444	1	-0.0006739313848	0.1758637826	-0.004770253614	11	0.9999990413
13	546.7760392	344.8177101	-3.315140597	12657.20821	4199.453813	174.4402423	1858.482685	5885	4050.684211	85.46769099	2460.410268	816.2347933	101.434321	260.991539	1093.135339	1728.27375	-0.0003640508876	0.3260958749	0.01419925144	0.007675763523	0.02397387035	0.01082848599	1	0.003259354807	0.6322782828	0.01455904503	24	0.9999922823
13	546.9870656	123.7390091	695.3076198	7892.131957	117.605647	112.6306034	1762.069997	2887	4290.189474	220.5552335	2330.318946	129.4134633	95.4134414	241.9293524	824.5500444	3737.178704	0.08808136144	0.01514684243	0.01585749452	0.01408482777	0.02340884747	0.0151636264	1	0.0691321584	-0.00803130779	0.0286094738	30	1
13	548.4148221	149.6391968	-176.2051211	10986.82307	192.6454288	2560.738355	1942.593941	4046	3009.712766	73.68098139	2222.725767	116.2859429	550.1191947	213.9539481	798.5637332	1549.394017	-0.01613070636	0.01773964101	0.2287812802	0.006502128063	0.01155497518	0.02102222113	1	0.002494637801	0.006134376842	0.747679412	5	1
13	551.4658041	472.5926867	2297.420901	13594.28763	2217.668129	17.64370749	1708.786205	5733	5760.815217	488.5766489	3061.759854	467.3000182	139.0729132	180.66864	1187.988025	2833.809787	0.1610042902	0.1617106186	0.001404062992	0.01199943457	0.01531667662	0.01227840752	1	0.1282797724	0.2923861342	0.0007348932781	61	1
13	552.3392328	513.6455903	-9.496796597	10001.40476	2296.003221	154.7819305	1939.231493	4388.5	7234.042105	68.65992746	2209.728039	514.3354649	86.52603328	256.6742623	924.9976757	3387.259898	-0.001049273837	0.229470226	0.01544759671	0.007421485909	0.018273916	0.009288340817	1	0.001359525815	0.4335477278	0.01498046459	21	0.9466722724
13	554.6906901	64.30280667	2343.327464	8770.502568	183.939828	1720.84311	1895.560513	3279.5	9936.488889	558.7744088	1852.274663	115.188606	408.0514551	251.3076902	655.1245637	5671.520263	0.2661703218	0.01942541906	0.1898741667	0.02403633274	0.01867628582	0.03456944811	1	0.2242842431	0.00598546481	0.6771421977	71	1
13	559.0804884	413.8387931	-190.00988	12098.27102	1068.037254	2752.513637	2543.519225	4734	1963.518519	92.03252357	2301.953747	231.6584604	511.0585106	550.894861	889.7467123	1131.184557	-0.01595702303	0.08999973566	0.2279360752	0.007707262092	0.01404522947	0.02088381482	1	0.003652475554	0.1547580627	0.7475943758	15	1
13	558.2356833	486.3879394	-103.5243377	12107.75372	122.4749764	1412.200863	2330.147698	4471	8301.516129	66.48338744	2571.630718	164.8978732	295.9739118	650.055447	893.2623363	5110.71989	-0.00876248727	0.01133175625	0.1190791705	0.006458435703	0.01639015264	0.01247308247	1	-0.0001270100058	-0.01124596934	0.3663098933	4	1
13	559.4684229	734.2670742	38.04411631	7042.211122	694.9650937	163.9399066	1327.053305	2765	5802.935484	43.64703155	1155.739474	141.1221963	80.84957515	140.3962918	430.948058	2041.5168	0.005311604525	0.09954052203	0.0235480061	0.006486919873	0.01699476489	0.01010816416	1	0.005093533778	0.1665075569	0.03963793292	12	0.5284725274
13	561.5145192	221.1240516	2405.200486	15066.61215	2363.185194	82.44699652	1786.06506	6134	2512.01087	453.840135	2650.569724	428.1587781	149.9807662	220.9773838	1052.776328	941.0878028	0.1601449111	0.1566305506	0.004944279124	0.01043923708	0.01431534361	0.0106733918	1	0.1277901945	0.2820753715	0.0126920025	61	1
13	561.8693627	455.6860424	956.2441339	14554.15475	814.1708282	502.9049759	1851.673705	5500	11251.65263	187.1271022	2356.646121	170.390663	136.2674313	205.974261	840.9574471	5199.099803	0.06682465868	0.05903629231	0.03752720662	0.0081430074	0.01218547423	0.009035306746	1	0.05452575456	0.08324002497	0.1010371869	35	1
13	563.6781772	401.3572634	1986.855615	11598.49076	3646.65194	60.63533453	1938.302767	5362	5542.341772	539.4986974	2846.902997	829.2007832	144.415064	229.1459832	1242.665637	3053.853589	0.1699109071	0.3174119335	0.004788169175	0.01558960941	0.02706355758	0.01769930877	1	0.1379654107	0.6127623047	0.02068591404	66	1
13	563.4793288	526.6479946	729.9003915	12529.87981	399.1202997	1126.126591	1831.996541	4721	29871.96774	220.440398	2462.113453	143.4928802	231.1460657	193.9728961	857.9697668	13114.84186	0.05621441637	0.03178056897	0.0901754015	0.01032091625	0.01462284839	0.0130609676	1	0.04969713986	0.02923665519	0.281245365	32	0.9999999213
13	566.5478507	321.3097337	-51.79374455	12856.09962	741.5499574	381.0096931	1936.735272	4869	11752.70213	52.41533491	2521.283186	171.7559686	101.7303536	229.0322783	889.4747243	5177.360138	-0.004278270164	0.05825978728	0.03095142929	0.004807433144	0.01503452352	0.006334160867	1	-0.002594073018	0.08193533696	0.06164588058	7	0.9999998391
13	568.7043143	689.5997493	576.4805144	8631.992133	2833.360089	-5.434358307	1245.94693	4015	9797.893617	133.1803677	1398.449423	468.7048813	82.61052912	163.2076816	637.9794061	2979.941395	0.06693429434	0.3302086381	-0.0006936283477	0.01058298133	0.0215573159	0.009625990606	1	0.05575821981	0.6396649065	-0.02171524035	48	0.9999999999
13	571.0278929	607.8944225	-10.82294389	10789.16634	2656.037911	110.2953988	1637.975066	4745	16217.41053	90.13072959	1511.14428	386.8832527	95.17268958	622.3925098	626.7919872	5687.800599	-0.001051385018	0.2421553139	0.01019378524	0.01002027249	0.0176760703	0.009745849645	1	0.001146301729	0.459445761	-0.002858088224	20	0.7239959142
13	575.6478824	300.6729055	3931.984874	13774.89144	2226.929253	-80.54105423	1706.736023	5690	11689.11702	924.7675131	3046.814727	491.4108113	197.5423327	159.4079399	1204.809976	6200.162105	0.2850352741	0.1613217246	-0.005683912836	0.01665024345	0.01835155771	0.01680828892	1	0.2264730717	0.290374709	0.004617472668	76	1
13	577.2761029	155.4863766	5373.883251	11307.39136	2636.931659	-255.6908173	1580.241374	5034.5	10044.09474	1051.7122	2137.837936	513.3208756	239.2937892	191.4072304	911.7676396	4847.045698	0.4708569882	0.2422433245	-0.02077873701	0.02339420787	0.02026764967	0.02576896226	1	0.3744656465	0.4548666477	-0.001998621148	88	1
13	581.3629364	120.3824627	-150.4469193	8933.8943	912.8604694	2074.670289	1799.03808	3556	2708.189474	67.51470331	1635.575733	209.264993	385.6507078	218.4534161	642.6589483	1324.396678	-0.01657605859	0.1060880005	0.2264606938	0.007816539506	0.01773989456	0.01903378641	1	0.003288199802	0.1878046184	0.7429317532	15	1
13	583.2908337	138.4646068	1602.735646	9738.073076	1645.212217	1413.897378	1850.355879	4086.5	7852.042105	375.4177217	2076.59499	351.3321774	354.3594178	220.1094929	838.7828532	4218.195152	0.1651372171	0.1681077704	0.1422706013	0.01534792872	0.02440362015	0.02602047833	1	0.1424411794	0.3108334616	0.4935113883	63	1
13	583.724592	372.4932333	851.6891224	12660.46777	2074.394967	58.77202769	1754.35328	5202.5	11614.77083	202.391816	2352.837028	349.1116547	105.8708408	195.2646118	906.1416444	5451.098944	0.06832688449	0.1664145231	0.004918782042	0.009515768392	0.01625472428	0.009766858975	1	0.05483853598	0.3029011255	-0.008210496802	42	1
13	583.3205308	630.5868522	-75.30665311	9737.2848	1076.131903	1102.726969	1823.589529	3946	11018.04211	54.05332394	1355.2479	180.0300718	176.1359343	185.515796	519.6346612	3323.980096	-0.008219161363	0.1115135873	0.1123731697	0.005599399163	0.01442294708	0.01082227743	1	0.001295744832	0.1945955657	0.3469495031	14	1
13	586.4691189	513.2959774	791.7292074	13267.7022	2293.745788	439.2986506	1634.577427	5477.5	25424.95789	171.6910075	2068.85209	311.8212591	124.0162266	178.4400854	782.6812054	6515.727292	0.05941991821	0.1704235024	0.03369332557	0.007900470793	0.01490163911	0.009249975823	1	0.05000886296	0.3123027128	0.09030261671	43	1
13	589.4133714	267.633875	12021.88256	11555.21481	795.0649166	-694.5874338	1919.913165	4755	9864.148936	2497.342626	2577.649763	225.3471508	495.5359848	258.2372577	1010.108194	5542.596726	1.030525054	0.06678331162	-0.05643861872	0.04602971042	0.01771405455	0.0490386939	1	0.8146581145	0.08829701194	-0.004098620109	95	0.9999994861
13	590.1627315	655.1289217	-31.36659413	8298.168471	2847.820197	436.8135166	1581.67685	3867	11638.91667	68.29180005	1295.440589	429.2222574	114.3201114	157.721358	568.2798641	4204.043389	-0.003395641419	0.3380360086	0.05140244363	0.008711511782	0.02294629571	0.01162466378	1	0.003870808004	0.6582697265	0.1441513484	26	1
13	594.5239364	334.2351676	-56.97660973	13948.18223	223.1119821	767.7308439	1763.942077	5087.5	7288.55914	50.55143638	2587.86961	126.8209397	169.8304297	200.5001998	869.1032237	2716.465276	-0.004437033587	0.01705669616	0.05556041209	0.003845240013	0.0108915444	0.007014026606	1	-0.001456297673	-0.001899338435	0.1458750807	3	0.9999242701
13	595.0063171	574.0751518	-24.92792285	10903.81234	1079.293235	124.0427797	1531.270616	4228.5	6983.569892	50.33696239	2281.944684	238.5472545	73.4793615	143.8540621	858.1506881	2838.68255	-0.002483706874	0.103751525	0.01264717694	0.005163700197	0.0129640253	0.006982695353	1	-0.001882973636	0.1748184015	-3.688632976e-05	11	0.9999876282
13	596.5060737	702.6297904	-5.113394621	8115.700537	481.2523351	154.8390693	1281.009951	3109.5	12307.27174	39.72243115	1334.133309	113.1744141	72.71591002	132.4290151	464.8342485	3327.377346	-0.0005839615829	0.05962242986	0.02019697281	0.004995988863	0.01502650662	0.007428436376	1	-0.0004552130401	0.08430449784	0.02502286521	7	0.9139368598
13	597.3335767	169.6037147	2024.390988	12321.84351	2031.766652	-11.39606056	1551.812732	5037.5	5887.395833	370.5144908	2172.033322	369.5508574	143.3320171	202.0751201	864.6122617	2105.621851	0.1667550381	0.1633687163	-0.0009578076944	0.01333492359	0.01689588089	0.01298944389	1	0.1327021681	0.2956643237	-0.006114814584	61	1
13	598.3106174	636.4997982	1473.683487	8176.146343	118.2597544	-5.41739488	1769.127196	2954	6139.393617	312.787248	1680.561149	108.5414395	96.25285642	187.1083084	594.2126954	3673.321313	0.1819922001	0.01667021631	-0.0008284698785	0.01301047741	0.01487248092	0.01316561397	1	0.1426412724	-0.006241894867	-0.007879804782	52	1
13	599.3434725	610.3424802	605.9119482	10081.39711	2449.562311	869.616308	1428.786699	4436.5	10117.80645	137.7896092	1584.708188	388.5304074	178.2751905	178.1377533	662.1331703	2925.109144	0.06089495658	0.2493948687	0.08727121537	0.009731388732	0.0178731173	0.01167496896	1	0.05646635252	0.4767779244	0.280696883	47	0.9999999118
13	604.4316276	137.8614428	2543.915648	9049.614154	625.772508	598.9677679	1707.56132	3608	14435.54167	672.4278635	2177.315385	169.3377445	231.4476288	221.7933661	808.9072459	9171.004282	0.2951865204	0.06955048437	0.06756856441	0.02269517284	0.01806547336	0.02778144584	1	0.2387807686	0.1042668494	0.2589981235	73	0.9997002973
13	604.6456212	276.4710303	1918.404608	11242.30109	2687.046945	556.6109789	1825.8429	4934.5	5905.882979	410.0314164	2276.738775	535.4082516	215.2614903	281.748111	959.295124	3284.314799	0.1654120311	0.2340286398	0.04783065092	0.01464091446	0.01995648003	0.01991633345	1	0.1364251439	0.4428814622	0.1665907042	65	1
13	607.611381	343.4476989	2051.001225	11638.99241	287.5274321	54.42482059	1963.047959	4443	16419.75269	471.8453731	2522.197668	132.1406688	130.8139804	184.740384	888.0568274	9526.910521	0.1674309531	0.02433818232	0.005266204823	0.01433555572	0.01428755478	0.01311033895	1	0.1316302834	0.009873907529	0.01032665047	52	0.9999997617
13	607.7364991	538.4158662	7414.230132	10798.54939	419.1415353	-433.3521435	1841.061865	4250	29312.06383	1618.6515	2247.411692	117.2984705	318.3518772	213.0780553	810.8820619	14359.96937	0.6861523299	0.03987838208	-0.04091234658	0.02987367275	0.01713215412	0.03338298373	1	0.5412862605	0.03615348078	-0.03046672048	90	0.9999871206
13	609.4679753	362.3077308	-167.9536738	11976.96852	170.315544	2775.965957	2205.222921	4444.5	6225.531915	61.09739477	1644.358307	137.5886732	446.7443328	224.2388375	588.222762	4879.26686	-0.01454132741	0.01466016959	0.2283973008	0.004730717373	0.01271186793	0.01784577817	1	0.003684368439	-0.0002274493933	0.7465860063	5	1
13	610.3473552	647.3288586	455.7623241	8388.723313	852.2974284	1619.289321	1728.680285	3327	4659.419355	114.2906896	1148.761961	161.8991594	262.8701701	258.2764222	448.3813476	2295.192255	0.05643500048	0.1064877313	0.1965329971	0.009877279748	0.01494919662	0.01690400969	1	0.05912920954	0.1869415236	0.6553651275	41	1
13	611.6093579	190.2470313	4265.115279	9260.317546	923.3682327	760.3500442	1753.976001	3762	3352.56383	996.8817218	2115.560717	261.6209639	291.7888102	228.1566727	839.7900423	2228.185484	0.4643183628	0.1017447258	0.08362012595	0.03919185463	0.02211682237	0.03208865079	1	0.3751378343	0.1698174311	0.3553141102	86	1
13	612.601947	720.2947289	1058.897062	6414.674317	912.4181015	759.6969811	1404.416781	2656.5	3323.744681	218.6172991	1091.766098	172.3999083	164.6998744	215.1303729	452.9043204	1293.590119	0.1646029542	0.1465068248	0.1215803322	0.01613980983	0.01777493756	0.02144177678	1	0.1401090984	0.2656178935	0.420342345	63	1
13	614.9554262	587.4766594	-171.9830748	10731.19333	206.7819944	2331.45181	1782.513813	3889.5	7166.569892	56.80103763	1430.117103	124.9507749	328.8624637	181.3942493	510.976514	2640.855726	-0.01645736715	0.01948528686	0.2175142144	0.005076073317	0.01183165182	0.0169352481	1	0.001398932314	0.009302713719	0.7083543193	5	1
13	616.8200229	375.5200682	5256.282114	11166.53307	1912.786104	-210.6293909	1906.080481	4745	22656.20213	1242.975554	2413.43689	374.3604372	279.5395268	176.1617421	969.1038623	14963.58395	0.4685905106	0.177076182	-0.01636791001	0.02507491229	0.01937744381	0.02901500237	1	0.372020899	0.3209854621	0.01032323998	87	0.9999999999
13	617.1157247	605.2358647	5099.264096	7152.058748	177.2102033	-337.4490387	1735.748967	2756	6942.229167	1343.523566	1929.906617	104.7767641	236.7659913	219.8187029	707.6895135	4250.426301	0.7105912457	0.02624392619	-0.04648096055	0.03325801424	0.02070419726	0.03930370271	1	0.5601115968	0.0077078302	-0.04479038845	90	0.999999997
13	619.389815	256.2983419	3112.932546	9786.93135	2325.897773	-86.81781715	1722.659353	4317	4589.968085	745.0428531	2424.797863	565.4297078	162.5446338	224.9621237	1027.566543	2844.800983	0.3021070362	0.2314565438	-0.009775633225	0.018238922	0.02391929881	0.01941479433	1	0.2408032815	0.4343750275	-0.002978900887	78	1
13	620.820933	135.0066214	-36.65183388	7558.800141	425.2291687	874.8006164	1669.112714	2923	3713.168421	53.49830985	1840.678464	149.5444188	224.404393	217.2001502	662.0671772	2490.804752	-0.004859423369	0.05724338496	0.1138142462	0.008115478336	0.02321113972	0.01688669755	1	0.003266377862	0.08297715538	0.3506327366	9	1
13	620.2614192	524.5070849	889.5008583	10124.53015	250.4456599	68.22192019	1795.923335	3785	13307.40659	238.7237912	2307.743356	124.752836	92.18716306	176.3825582	815.3170997	6589.545931	0.09039949493	0.02637239555	0.005915835379	0.01091511892	0.01505446139	0.01040336956	1	0.07038560245	0.01466946141	-0.005109367099	30	1
13	622.1310814	501.35052	-56.29202137	12024.08361	2804.626274	278.0900999	1521.711188	5186	7427.851064	68.38454621	1857.259883	380.5982522	90.51454953	179.8175198	732.9528561	2521.221636	-0.004676234087	0.2373519119	0.02513718103	0.005911432052	0.0158238064	0.006813624632	1	-0.0006684667856	0.4501557256	0.04826433457	21	0.9999999957
13	629.7033126	155.415235	4091.155305	8547.008423	2060.812111	-196.7608592	1452.678928	3865	7860.912088	967.7504107	1925.084841	426.0215512	221.3840947	209.2728027	813.4645528	4737.881359	0.4680275441	0.241231948	-0.02206207103	0.03013559675	0.02698934307	0.02966648789	1	0.3720997804	0.4527590747	-0.00716968413	88	1
13	629.5174093	644.266973	1994.696519	6949.100447	120.7824146	1395.080027	1892.570043	2662.5	10261.69474	342.2816996	1082.021538	81.4008502	237.8894856	211.4639239	393.1524812	3530.29679	0.2849987778	0.01914384956	0.200160169	0.01796616705	0.01273175753	0.0258991606	1	0.2400561879	0.005651273091	0.7173720521	71	1
13	631.6963365	319.4423189	-41.49597146	10225.16265	1695.158466	605.0403293	1837.324554	4253	2927.382979	55.36349185	1753.540209	282.4951781	124.8489249	175.9255344	680.7101308	1491.052231	-0.004457295208	0.1679833083	0.06007682338	0.005416249872	0.01739970439	0.01009063141	1	0.001137606163	0.3087647608	0.1675300628	18	1
13	632.2956195	170.3161155	1612.476582	9420.813375	117.5281683	472.5761659	1786.957163	3483	1799.629213	349.2206062	1966.492246	130.8221717	167.7362067	315.3789335	701.3669931	1100.980631	0.1722292054	0.01116119741	0.04941338067	0.01415247948	0.01707905168	0.0157841058	1	0.1386293829	-0.01560420142	0.1649766832	53	1
13	632.2832438	533.7363512	3155.084549	11139.78566	2588.333267	-114.041851	1492.342271	4874	14098.84783	631.909027	2133.206386	499.3806578	166.5042167	160.0499891	898.986105	6138.515269	0.289060444	0.232476963	-0.01027133493	0.01845696349	0.02121862968	0.01658586508	1	0.2303942574	0.4365548421	-0.007680603243	78	1
13	635.4901504	282.4099284	1701.522357	9718.13174	1007.557047	47.73736462	1957.430404	3947	6088.65625	345.0726814	2077.2918	215.868551	124.8259159	268.6692995	801.7549279	3671.315089	0.1718707417	0.1025086133	0.004963903744	0.01414744827	0.01693318912	0.01381124811	1	0.1363145849	0.1706446545	0.01335197615	58	1
13	638.7422161	488.2047423	-10.22669529	9617.350648	223.1326638	103.0632362	1568.360002	3583	6323.147368	41.20574761	1874.008751	128.2491996	74.49675021	168.0156515	665.5624696	3468.60556	-0.001011350756	0.023038221	0.01120900143	0.004638382159	0.01487433839	0.007556113598	1	-0.002031892311	0.008705638326	-0.007870422256	1	0.9906587739
13	646.5199902	298.2707266	2861.094213	9418.712163	179.0017564	661.7202504	2069.669179	3492	13950.24468	680.0103222	2204.725945	129.5474404	229.7389959	226.5762174	788.3367561	7813.047815	0.2974012815	0.01908246049	0.06691825176	0.02093207944	0.01894908173	0.02499932626	1	0.2397369578	0.0004002164448	0.2552674738	70	0.9999962856
13	647.8347529	545.2104439	1452.756104	9254.542318	2180.637795	399.0796203	1544.241522	4108	6487.642105	295.1690786	1828.104573	411.1032747	133.041361	167.4311507	764.6216517	3088.011885	0.1599203074	0.238089854	0.04444824797	0.01243257288	0.01914164848	0.01306356895	1	0.1318553806	0.451150475	0.1536783481	65	1
13	651.6625856	445.2835263	-64.90093024	10552.38854	3573.171152	535.3158115	1629.164927	4908	9213.397849	85.91888035	1450.237151	487.3850323	116.486765	187.8444811	654.3772449	3960.409946	-0.006231920141	0.3432048232	0.05250382485	0.008667264055	0.02181673175	0.01079874238	1	0.001774643008	0.668966422	0.1475420423	26	1
13	651.3449576	505.5158397	-26.48694546	10698.30102	557.7651583	273.7600611	1586.639296	4063.5	12060.10638	51.17936381	1640.271165	131.0056447	84.38588888	172.5671038	580.7228606	5133.232978	-0.0024657138	0.05718888947	0.02675118739	0.005077070668	0.01310095655	0.007005602492	1	-0.001488447244	0.07955986757	0.04736514889	7	0.999977442
13	654.6399392	405.3460875	-24.99035711	11140.48195	214.4656163	138.2179642	1708.771686	4102	10644.48421	38.38790409	1713.000829	114.9300243	65.36475698	163.4375317	579.4478608	2888.647618	-0.002413031376	0.01999857017	0.01292105396	0.00377174033	0.01209906219	0.005847323216	1	-0.003062422496	0.00252762567	-0.002338369309	1	0.9889016785
13	657.7074252	568.4262058	-67.27323849	8392.191894	493.5791829	923.0612648	1644.651231	3250.5	6065.655914	53.4731469	1469.579379	141.4747073	195.7859638	156.5943661	549.5168309	2566.695738	-0.007979067335	0.06135587712	0.1112263809	0.0066027682	0.01661115407	0.01311216561	1	0.000646577193	0.0913636068	0.3410426168	9	1
13	658.68425	701.4572158	16.37649196	5918.890286	1379.909679	26.33731026	1103.680423	2550	14563.44681	43.64773272	913.7232113	214.5920463	66.81716867	155.911581	368.4538507	4544.661731	0.002909276835	0.239671478	0.004286788464	0.007575747443	0.02493307061	0.01265485754	0	NaN	NaN	NaN	NaN	NaN
13	661.5753868	250.6476531	663.3799368	8426.795163	239.9364502	74.13241015	1664.570523	3197	17158.47872	176.2100586	1697.473081	117.4390556	91.4821088	169.1726009	586.8514144	8563.025115	0.07881854228	0.02750995499	0.00991386101	0.009738869167	0.01725115482	0.01183286308	1	0.06148886951	0.01724876543	0.006213302669	30	1
13	662.5746032	358.7228662	2755.446278	9335.839593	812.9511293	739.2509434	2349.835645	3751	5275.4	710.1401909	2269.772641	243.4487272	262.8783555	442.1054722	895.5987045	3478.953482	0.2978947084	0.08931863373	0.08206818465	0.01842261118	0.01949826189	0.02730820669	1	0.2423424794	0.1454616391	0.3109942889	75	0.9732790625
13	663.764544	536.1653799	-7.084949332	9134.108497	127.314889	514.8404988	1676.281544	3367	4736.694737	38.50159192	1290.66568	121.7202547	111.0603551	164.2309035	483.3250518	1648.386458	-0.0007417512883	0.01330877848	0.05616440196	0.004427327765	0.01378340389	0.009292823997	1	0.001475489041	-0.009615048852	0.1486893393	3	0.9999918662
13	664.0828522	161.6101704	2092.807114	7042.433031	718.1793745	433.5426533	1578.188237	2903.5	6876.903226	466.9002608	1631.291732	193.5071554	194.1488745	172.5608451	632.8022797	4532.7711	0.2912138287	0.1058773703	0.06121499173	0.02357310129	0.01885548068	0.02764909745	1	0.2356771656	0.1787906111	0.2373292634	75	0.9999999716
13	668.7073166	459.5014991	2793.220377	9420.203163	672.2349354	628.414039	1845.290582	3736.5	24242.28421	553.3906546	1918.743423	136.3865242	187.7873624	191.8105942	679.8860648	11589.79225	0.2891031224	0.07202583503	0.06651808676	0.01585892515	0.02032698414	0.0222109482	1	0.2338945514	0.1093658892	0.2540247579	73	0.9992683792
13	673.3531069	338.2441241	-73.27758219	7557.848038	289.535786	1800.401891	2325.869083	2860.5	2201.935484	58.60227472	1975.593701	143.6913288	479.1353786	298.1899956	728.9790178	1570.712493	-0.009351974795	0.04281830148	0.2475162488	0.009217525689	0.02593537788	0.02889081316	1	0.00970056849	0.05838313059	0.8156026228	10	1
13	674.2752752	382.5313504	1896.48503	12047.5854	200.304579	592.245942	1644.864495	4460.5	5500.258065	357.7647344	2207.686156	136.1732781	180.646819	182.8129912	792.2518353	1978.590193	0.1597412841	0.01740803249	0.04717857144	0.01228035937	0.01190828548	0.01347030768	1	0.1286105089	-0.002742263574	0.1545393804	53	1
13	675.2902495	126.4809634	7052.813237	7033.850712	767.82376	-474.4885655	1153.283579	2928	2378.522727	1418.435033	1454.497572	193.654676	278.8935487	187.3003281	579.1948827	1214.960498	0.9812852126	0.1149680225	-0.07138079324	0.04971572866	0.02106890227	0.04395770348	1	0.7750382036	0.1872354513	-0.06572486632	96	0.9999999999
13	676.6210192	594.4100121	1163.492168	7014.385081	2280.644921	-11.3118926	1537.649708	3248	11002.48421	231.072355	1431.263788	421.5383336	102.6313073	147.3346503	625.654544	4202.962359	0.1691042718	0.3310974753	-0.001769551067	0.01758648675	0.02983739904	0.01606919987	1	0.1370269758	0.6406754137	-0.00184941948	66	1
13	677.6067799	212.6052293	2446.045281	8172.459961	534.2141255	-51.62712076	1624.213931	3181.5	15287.02083	622.0908346	1848.004212	138.8177217	133.3429671	188.1170153	679.7323587	8749.996419	0.2968471383	0.06523189358	-0.005915903964	0.02190469373	0.01748499401	0.01860672042	1	0.2344170037	0.09259548297	0.002778923375	72	0.9999999653
13	684.4643356	137.7125073	1056.951017	6198.579471	1988.63769	-27.22832376	1229.861769	2955	5030.113636	236.1862895	1314.848623	437.9542899	89.7994758	174.0544911	593.7677361	3059.747351	0.1693555148	0.3146037145	-0.004543106822	0.01805617573	0.02890290619	0.01540499078	1	0.1367673564	0.6066370372	-0.01211477705	66	1
13	684.1834356	635.3482876	5.001311182	6263.3094	2629.065127	18.50363338	1087.313425	3066	16275.81915	59.58531005	1131.515727	434.5332944	64.55583547	134.7018543	512.0841963	7616.747165	0.000751561195	0.4326617568	0.002962038306	0.009988656507	0.02812055206	0.01152317549	0	NaN	NaN	NaN	NaN	NaN
13	684.3361714	657.5525513	7168.314579	7262.580206	502.8113318	-532.4895258	1269.280021	2914	18370.90426	713.1823133	739.0019531	113.9833788	183.7727625	171.1461389	285.9810924	3813.152975	0.9929720441	0.07067097638	-0.07267458941	0.03495600058	0.01555916185	0.02763038122	1	0.783578497	0.09596767974	-0.06927323972	95	0.9999999908
13	685.6743555	546.9183463	2159.735219	7371.822765	448.2880717	441.696757	1665.4142	2916.5	14366.37778	476.2473048	1549.762507	120.0100691	169.1967214	197.9684525	564.5258364	7468.022924	0.2913331984	0.06398789164	0.06188400093	0.02057581429	0.01844496183	0.02489639649	1	0.2351948433	0.09263792469	0.2380541432	73	0.9999913519
13	688.6980523	532.4678136	419.5250925	7611.409809	900.7375784	664.1213048	1555.196533	3143	22876.21111	135.0159817	1594.950715	186.8927026	175.5377075	198.3340817	599.2869746	7918.325141	0.05612431359	0.1179913474	0.08791227137	0.01108248839	0.02151749744	0.01453452871	1	0.05074583847	0.2065088289	0.2766966672	40	1
[truncated: 2,735 more rows]
