# Supplementary material for: Phosphatase specificity principles uncovered by MRBLE:Dephos and global substrate identification
Source: Mol Syst Biol. 2023 Nov 2;19(12):e11782. doi: 10.15252/msb.202311782 (PMC10698503; doi:10.15252/msb.202311782)
Supplement: Supplementary file 4 — Source Data for Figure 1 [file MSB-19-e11782-s002.zip › Figure 1/1D/Complete MRBLE-Dephos data with scripts/ToRegeneratePlots/PP1_2/20200923_PP1_2_30.csv]

1	92.70670569	24.51812364	339.3416998	4977.415347	1409.274028	151.7613495	1031.482062	2243	1019.505263	99.01249363	954.3833721	300.9180354	68.76630054	119.5187042	419.4289779	581.9392721	0.0689422625	0.2931959538	0.02998843555	0.01624151264	0.03385621278	0.01446126963	1	0.05900069476	0.5714136211	0.07534033717	49	1
1	255.8151426	228.0361138	17.842321	8844.165909	1239.475516	336.4161843	2519.838706	3730	692.4042553	60.71518765	2841.594839	456.3840409	95.40040826	285.2117931	1131.213008	703.9270997	0.002188077999	0.1451512771	0.04173712433	0.007802131028	0.02573803748	0.01771804633	1	0.005304196134	0.2687390891	0.09383113648	17	1
1	334.4792091	323.6429051	-172.771734	11677.98865	1006.879173	2929.923417	2552.559913	4682.5	405.483871	98.49967389	3360.285425	340.1367679	755.259906	333.6133065	1266.646947	396.5395044	-0.0154208749	0.08164634395	0.2502178032	0.008584185486	0.01928222705	0.03413928754	0	NaN	NaN	NaN	NaN	NaN
1	468.5433278	177.1502667	-164.3598289	10214.1394	456.750978	2548.188158	2103.747779	3889.5	605.2083333	68.34560151	2247.693519	162.6035682	558.6619748	229.2188223	809.0423854	346.0297802	-0.01643264544	0.04493963979	0.2391996716	0.00740808197	0.01657541853	0.02365943881	1	0.004494677002	0.07259186463	0.771814193	10	1
1	521.0661227	416.4651945	15.35865658	5442.464158	702.8153265	183.5316434	1960.926609	2240	355.7311828	52.85667198	2948.076672	441.2276625	100.5273826	311.3712944	1176.335406	422.0324565	0.003749871472	0.1377340418	0.03557097005	0.01353303936	0.04140268251	0.02086170645	1	0.005982767484	0.2532351427	0.07240267214	17	1
2	116.4271972	53.24510137	2727.495988	5848.942056	586.4519723	-100.2817905	1480.071941	2403.5	13879.43617	547.9376345	1166.369146	132.6946954	161.6032076	163.7495778	429.4159127	7111.547586	0.4525621789	0.09998528507	-0.0159000861	0.02559854619	0.02272519708	0.02900760101	1	0.3570508227	0.1712628119	-0.003756728313	85	1
2	269.4150414	82.6682395	-100.2895168	8237.749633	452.8139043	2166.185435	2857.728159	3260	353.9368421	72.84846375	1606.557613	196.394454	362.4016025	225.5947886	602.2743001	244.6033615	-0.01295729225	0.05762192651	0.2613297571	0.00930314262	0.02115543546	0.02756836839	0	NaN	NaN	NaN	NaN	NaN
2	306.7383417	193.3123214	2084.047308	11695.69945	2376.564461	1271.398393	3933.887186	5253	530.4565217	453.4113956	2311.143032	502.6891155	273.8416455	326.0326861	949.0082093	334.7290987	0.1780883537	0.2026320943	0.1131377614	0.01577958015	0.02189731363	0.0252904414	0	NaN	NaN	NaN	NaN	NaN
2	317.3070056	34.66403841	7436.155698	7346.107172	602.2216153	-318.9724937	1869.15192	3086.5	1919.619565	1694.424957	1758.966574	212.4938575	324.2430519	204.9358753	695.0425342	1312.832989	1.000090066	0.08574686786	-0.03968006926	0.05968868913	0.02124977383	0.04960051882	1	0.7886917585	0.1383136899	0.04051415086	96	0.997203673
2	444.8083485	68.48278378	1681.4454	5136.140359	26.64760466	691.3769426	2591.142898	2066.5	1165.085106	662.1091573	2260.699246	149.4052274	233.6560048	252.6772331	830.3009174	1373.777037	0.3033632632	0.005498492704	0.1243968728	0.04111199248	0.0457366271	0.08626744596	0	NaN	NaN	NaN	NaN	NaN
2	480.309101	11.60777406	979.4083809	6273.878645	1253.086705	378.0262086	1509.208932	2744	2299.978723	221.5605301	1314.578709	317.3087541	112.5333526	156.2461307	551.0367834	1421.352173	0.1614871127	0.2000174885	0.06195258199	0.01385072168	0.02781311646	0.01843850962	1	0.133651487	0.3814113634	0.2038236611	65	1
2	528.8538409	205.7048771	13.782421	7458.179062	-211.1861714	872.7046525	3012.037998	2806	174.3789474	46.80912083	2562.427383	122.4624211	180.9865007	240.6760573	908.2868985	143.9348389	0.002127750272	-0.02731061065	0.1164256687	0.007971508348	0.02893429042	0.03954800013	0	NaN	NaN	NaN	NaN	NaN
2	659.5953841	88.58820977	248.4901641	4218.758625	113.1788524	913.0298418	1603.057428	1628.5	1095.630435	73.39674982	905.978795	82.24995725	205.3331932	150.7375294	336.105432	1104.708213	0.05883065272	0.02844953188	0.21777611	0.01335609706	0.01936013904	0.02923681082	0	NaN	NaN	NaN	NaN	NaN
3	14.45297562	73.28339758	326.2564413	4504.34244	286.9818341	-32.83098464	824.5630808	1707	6633.053191	80.77872663	762.5872598	94.57466893	58.31010553	136.6127896	265.7707543	3064.934834	0.07448024309	0.06474601807	-0.00733078909	0.01176139368	0.02406597512	0.01369000496	0	NaN	NaN	NaN	NaN	NaN
3	397.5440885	81.63090841	4.791148108	8322.130857	745.0604276	292.1929053	1505.562601	3255	676.287234	45.98682902	2034.422238	226.4355203	96.578927	217.03655	754.9556899	332.5619878	0.0006368248221	0.08611076436	0.03412634039	0.006164032041	0.02120884136	0.009469320953	1	0.002804264265	0.1473358658	0.06427397329	12	0.9999940109
3	438.8042115	266.5831385	18.10579022	7012.764182	528.3457116	345.6633661	1974.866349	2756	206.8297872	46.63767792	2885.936387	301.9495995	154.3411882	309.2505646	1095.334722	320.1448139	0.00246232111	0.082935471	0.05294729252	0.009483649569	0.03069003676	0.01924615263	1	0.005652873013	0.1416966316	0.1300282991	13	0.9973935913
4	5.357080682	166.2759401	395.5471608	5442.697184	2145.933044	-18.57986645	936.6923008	2627	1994.333333	106.8898183	1020.351426	393.6146272	67.11721565	129.8537342	472.6650126	1275.212896	0.07281373777	0.3956699738	-0.003450031272	0.01347419098	0.03687535007	0.01293422351	0	NaN	NaN	NaN	NaN	NaN
4	179.4562873	173.2670807	-64.10413648	12494.24017	719.2682902	387.2845252	1727.898635	4736	8791.236559	45.45563469	2100.616718	160.8059568	98.83218583	351.0341109	745.2850377	3217.427413	-0.005388424166	0.05798613964	0.03088709668	0.004515218901	0.01292298511	0.007670895598	1	-0.002543649064	0.08954762966	0.05030527558	7	0.9999795312
4	213.3962704	185.3927786	730.4374248	9822.663124	702.2674856	130.9808259	1745.248081	3841	10782.03158	197.501593	2053.154054	176.3826042	94.19532578	186.7679519	753.3451948	5048.58555	0.07358353863	0.07191857458	0.01375435485	0.01036434596	0.01680048927	0.01022214748	1	0.05885173693	0.1169318738	0.009756812825	34	0.9999633783
4	354.8120875	151.5086468	-103.710776	16114.49912	2692.97404	430.6692893	1409.044115	6498	7153.094737	66.0890132	2153.351665	432.2262346	107.6434605	192.0199117	893.1734308	1833.005427	-0.006409716889	0.1687559335	0.02829319756	0.004328608536	0.01509759488	0.0059098462	1	-0.002258054261	0.3165501808	0.04614444302	17	1
4	373.537059	241.274865	-71.5419425	15199.80575	295.2422716	189.5685274	1543.112643	5502.5	5265.473118	45.47836898	2709.111996	147.6765937	71.02224028	202.4620887	961.6144304	2566.588179	-0.004706217945	0.0204111506	0.01259207348	0.003345979926	0.01092311653	0.004718024746	1	-0.003841620088	0.01164624881	-0.01491134994	1	0.999999997
4	390.4552357	93.67206226	-157.2932585	12367.50656	218.8363978	1418.064208	1569.344907	4542.5	12284.51064	45.12466251	1932.608339	139.4447799	224.4781024	167.9291218	690.7940517	4324.478259	-0.01218974174	0.01876480379	0.1131529762	0.004225707663	0.01214851736	0.009947787979	1	-0.002093989207	0.0130091578	0.333102658	4	1
4	436.9365188	426.8191172	1068.615405	16205.97389	5445.161729	104.6215456	1423.604102	7678	8349.968421	397.4994523	5180.014954	1757.683322	104.3655664	205.5594222	2368.131492	5190.721664	0.06572605184	0.3392272847	0.007232628169	0.009593295419	0.02412420057	0.0137784785	1	0.05524984316	0.6647462453	-0.002453382521	48	0.9997458706
4	452.7016337	31.1989079	504.2374579	7740.957979	2309.638475	581.3949512	1051.122032	3517	3780.712766	146.2776064	1617.640907	468.1544635	170.9703259	141.3964457	697.2236838	2754.3546	0.06750390664	0.3041042017	0.07916352308	0.01603940683	0.02714221215	0.01587022019	1	0.06175110077	0.5960860063	0.246579231	50	0.9999783715
4	541.619164	208.4663365	5731.363371	11896.14431	1359.266186	-137.4326955	1646.296828	4887	19715.1413	1208.517414	2157.183109	246.8399814	227.9467259	206.0054603	817.5784409	10378.9079	0.4831195459	0.1123114096	-0.01196724785	0.02454480448	0.01749999042	0.02182557594	1	0.3816961411	0.1965723059	0.01761686817	85	1
4	602.4147442	207.7210559	3313.561358	11508.06191	1170.25165	845.9438878	1639.409631	4580.5	13175.98936	653.9019896	2093.165227	233.2980222	238.345127	175.8398114	787.0731908	6555.593192	0.2941726774	0.1007311693	0.07301114253	0.01739352222	0.01668899365	0.01848249208	1	0.2384218718	0.1777143979	0.2686572662	75	1
4	606.6764878	259.4756894	9898.240724	9474.385333	1013.348195	-365.9127062	1626.239444	4058	937.6382979	2226.494726	2130.070136	240.2538618	377.8186854	223.5626235	867.9091158	726.4811766	1.047727915	0.1048467104	-0.03732397523	0.03761700425	0.0172101658	0.04782197173	1	0.8268227609	0.1773556179	0.06069667339	96	1
5	5.950273741	236.1858892	1944.267551	6740.832961	685.9963397	353.4078964	1197.653767	2684	8910.108108	387.9796069	1179.285474	132.5465724	164.1882825	138.7439076	441.4731995	4943.413037	0.294603023	0.1019006788	0.04998483118	0.01958814664	0.02074284202	0.02505868246	1	0.2370146762	0.1790334962	0.1887067686	75	1
5	10.35061214	287.5974667	6258.475289	5916.474177	618.8371219	-637.2832517	1345.272954	2498.5	729.3789474	1406.446922	1352.379892	151.5325501	292.7483908	162.0280532	531.6499871	595.1491174	1.067475981	0.1083210056	-0.09424618556	0.05663014007	0.02174942648	0.05806321575	1	0.8381482854	0.1817220919	-0.1325620308	96	1
5	36.44940209	32.61807801	19.12933882	4524.347256	1059.273205	45.42131579	770.4917674	1941	2040.282609	39.29870927	663.6709334	180.5746819	45.08200312	89.24788339	271.5444907	855.2937331	0.004402465944	0.2336801155	0.01019701387	0.009197119478	0.03056831575	0.009764262002	0	NaN	NaN	NaN	NaN	NaN
5	175.130236	154.035403	-224.9541215	10251.44662	1076.401158	2247.839641	1805.136041	4084	4317.463158	78.77629911	1843.546385	224.5556728	442.1022605	204.2213305	706.7059515	1947.864099	-0.0217618215	0.1008376597	0.2202025135	0.0077435662	0.01600637184	0.02051455592	1	-0.0005268591821	0.1863408002	0.7070579265	15	1
5	267.5679963	49.28890501	1075.37369	6202.498315	2024.734899	-2.986623283	1224.04753	2895	1765.666667	296.2316055	1619.539124	518.237315	106.5382842	171.8445732	722.4734133	1439.703527	0.1745247661	0.3099932215	-0.0006171106976	0.01853325404	0.0331964854	0.02094844631	1	0.140473547	0.603913358	-0.005741729051	66	1
5	267.7867976	91.21508778	-13.71818931	11271.80771	1009.71778	152.3192667	1417.353812	4385	4039.42268	50.75998413	1801.246393	183.7285346	65.75807704	229.7834807	662.5093465	1606.44963	-0.001297295438	0.09053038247	0.01450531599	0.004633168681	0.01404889794	0.006107198597	1	-0.0001770589846	0.1554895362	-0.004231693311	11	0.9999993491
5	322.3313469	102.9723436	-210.3237395	11773.05972	89.08650062	2680.521298	1982.004685	4299.5	1945.784946	63.77861659	1747.499092	132.621236	440.7696315	294.4027158	621.6489158	775.6380242	-0.01816451833	0.007756213673	0.2230730661	0.005599941453	0.01160581611	0.01808387402	1	0.001455292999	-0.004393615243	0.7135963324	5	0.9999922954
5	324.28512	10.50288027	40.40932281	6953.549752	95.10514051	54.49758022	967.4384281	2549	1331.166667	35.13245249	1240.621858	101.1835116	47.38576755	166.3648536	413.7514108	777.7726182	0.005652121924	0.01327651303	0.008012689235	0.005103960325	0.0166571539	0.007147543932	1	0.003928261791	-0.00324653215	-0.02875582582	1	1
5	399.6806815	109.6273111	-90.80830567	12557.97843	1279.344055	717.9223519	1475.099201	4916	5678.821053	60.57530823	2195.113343	260.8158293	135.9976869	198.7123526	827.912847	1986.898369	-0.007285687847	0.1006438218	0.05767433051	0.005244531884	0.01512437233	0.008882193774	1	-0.001498933702	0.1782733813	0.145015659	13	0.9999999948
5	443.5035506	112.6422454	11486.64156	11059.98926	1161.356937	-699.8220935	1455.679915	4620	2508.595745	2321.978243	2376.805637	266.795189	434.5957516	396.9250077	931.6205218	1673.132599	1.024432177	0.1041448502	-0.05939608438	0.04382243155	0.01722917215	0.04644614386	1	0.8066763448	0.1749968733	-0.02155209972	96	1
5	597.4302711	82.65052726	-8.403831818	7984.270726	1160.522594	57.54061773	1008.342214	3237.5	8380.925532	43.3796234	1203.518367	197.8232114	54.29031231	159.7160407	466.1871913	2739.708195	-0.001069218636	0.1504302447	0.007548508199	0.005680200584	0.01813544843	0.007444419623	1	0.0001704665973	0.2779799245	-0.02562166378	17	0.9999808329
5	676.6130294	43.13089254	23.24753759	4692.478707	103.5437454	188.4370607	888.9759552	1724	1624.031579	391.5642973	716.2308951	155.9266694	404.2945493	1856.380094	252.8380353	820.5015909	0.005067090484	0.02152669904	0.04016663413	0.1240830825	0.04560616976	0.1294772724	0	NaN	NaN	NaN	NaN	NaN
6	82.64965072	57.74766517	-6.466831119	5543.60787	267.8867636	532.3233804	1021.74793	2078	5230.926829	35.45290216	991.3218633	103.7049752	115.5878654	122.3913557	347.6877342	3050.612898	-0.001110657344	0.05203800575	0.09575798084	0.007045969595	0.02009216803	0.01547380303	1	0.005737852744	0.08036458615	0.2767036576	9	0.9999999999
6	95.69818692	52.58813087	-5.741512643	6348.740094	314.9135305	629.1794151	1048.370294	2415	2888.662651	37.18079877	1477.992712	132.9275936	153.9340178	127.6554615	530.0282171	2284.910861	-0.001170078244	0.05226873157	0.100551705	0.006912571491	0.02026585901	0.01638340518	1	0.006060238136	0.08106210881	0.293376994	9	1
6	113.251807	635.4609951	-58.09322202	10070.83009	3176.85758	256.7614783	1376.701002	4565.5	7262.731183	64.09877653	1925.316639	566.0405875	90.54721528	193.8431731	821.4790389	3020.634763	-0.006051367157	0.3127985573	0.02602656144	0.006673683679	0.02123738429	0.008404192685	1	-0.0004664312137	0.6117829439	0.04497599429	25	0.9999999911
6	186.6792737	431.2669259	3615.809107	11067.21036	1657.611342	906.7578845	2377.90696	4614.5	2173.402174	1022.899214	3141.000162	510.4186147	318.591551	307.6031333	1271.056785	1711.258447	0.3158492922	0.1535077754	0.07868539139	0.01958098838	0.02029679906	0.03460113681	1	0.2566392465	0.2860865947	0.2958812096	77	1
6	240.6788788	377.5063909	-111.4367478	15651.99348	1605.939106	980.682099	1875.069969	6130	5395.585106	65.62199801	3209.208391	437.3732559	225.5867073	260.9877766	1264.897629	3413.421036	-0.007540695496	0.1081666059	0.06175461167	0.004680277155	0.01507584382	0.008785004194	1	-0.001300919344	0.1938898942	0.1594972502	13	0.9999999915
6	427.0860588	115.6479731	682.1224717	11266.17363	2609.81587	1082.69718	1508.623804	4899.5	3139.694737	165.2818337	1796.707395	433.7268558	218.0696522	188.6844197	746.7065291	1589.676142	0.06267112488	0.2324847601	0.09713006787	0.01089963598	0.02034390585	0.01403811797	1	0.05846231081	0.4501032224	0.3046569798	47	1
6	572.3305529	533.6502235	-35.25627541	11023.38092	967.371384	774.5614879	2070.257717	4346	1080.505376	52.23602592	1904.912456	243.5762417	129.7153534	181.5648335	717.6529424	828.3237477	-0.003236922477	0.09106702196	0.07195528037	0.005109508945	0.01681610485	0.009072881429	1	0.002688383088	0.1592856677	0.1951996258	13	0.9999644802
6	595.6432092	242.4309656	898.5539115	13723.26491	4291.244181	109.639793	1345.381438	6161	8453.989362	192.6923704	2018.81201	619.0846451	103.2157636	188.1886785	869.2388472	3005.540992	0.06606382573	0.3189325845	0.00755969485	0.009859905284	0.01791038298	0.008036125694	1	0.05530549805	0.6231482914	-0.00217140559	48	0.9942145139
6	641.8559786	404.8282678	2087.45001	13035.70338	1054.961885	817.1327416	2149.719376	5086	1337.936842	364.6062978	2149.668747	241.1084474	161.6551378	193.2871614	800.1874362	693.4126801	0.1619000731	0.08309470267	0.06331400912	0.01048735245	0.01322724406	0.01362943697	1	0.1327180017	0.1417382144	0.2032717512	59	1
6	642.6815103	447.4473058	3.243519888	9571.519204	2099.339695	289.7585647	2072.884621	4118.5	2025.510638	67.97080269	1800.17473	441.7230156	83.81934899	233.6307031	759.8244262	1429.830998	0.0004034905902	0.2248483765	0.03236736218	0.007712716623	0.01942052851	0.01210518433	1	0.004104210841	0.4317179944	0.06448933457	21	0.9979357393
6	758.5856323	617.674887	29.57448858	6206.7948	227.8777592	189.3142953	1301.479088	2289.5	4273.263158	37.11932288	1299.313955	110.5381233	69.88588665	141.0032856	457.6409168	2104.476633	0.00468087437	0.04165343807	0.034581841	0.006867678967	0.01815375259	0.01040475204	1	0.00552298895	0.05618373416	0.06475414453	7	0.9999998726
7	23.53051219	628.7115401	28.72850718	7356.862346	289.4376412	283.7259256	1490.009264	2727.5	4428.425532	79.96472197	1599.943867	158.6394962	113.4710979	771.5191984	592.4988439	2127.574132	0.003878340335	0.04417652831	0.04264437457	0.01081945751	0.01849231775	0.01496149486	1	0.005533691771	0.06173789147	0.09273143413	7	0.9946086442
7	101.6736901	208.4175957	519.7870969	9152.2076	1400.314041	1022.214342	2240.804013	3819.5	12982.76596	147.7357816	1837.294706	310.4270665	224.6753592	212.033342	723.1711945	5891.021136	0.0560662327	0.1552495699	0.1099871369	0.00999661815	0.02084640644	0.02105535454	1	0.05331360507	0.2923757103	0.3442879502	44	1
7	146.5618663	227.6962397	2152.423606	12665.92221	50.05155906	2090.726378	2876.66337	4745	2304.680851	389.0898768	2335.05142	180.0972236	383.6168988	248.5083452	832.1428322	1070.07968	0.1680223631	0.003989887464	0.1651217103	0.01398627336	0.01607299655	0.02625119811	0	NaN	NaN	NaN	NaN	NaN
7	206.889658	506.0114424	2498.800415	7589.988265	491.1529623	973.1404235	3463.193664	3187	1465.810526	950.7419104	3176.035549	312.7010796	357.6151498	330.4116376	1233.256943	1488.787049	0.3229557309	0.06044267218	0.1323497685	0.02517741762	0.03668600451	0.06715689469	0	NaN	NaN	NaN	NaN	NaN
7	317.0058053	133.6549882	8383.515532	11509.16016	946.1592279	260.8121846	3900.305054	4874	10094.81522	1899.780663	2666.799776	295.6858576	415.9079003	334.8955247	1046.996094	6012.824015	0.7245490178	0.08169263649	0.02298337492	0.03257658521	0.02069668138	0.04870279601	0	NaN	NaN	NaN	NaN	NaN
7	397.4700101	417.2762012	-75.63140158	17924.19441	2905.680248	792.8110499	2724.733068	7425	2665.010753	79.13542828	2364.878321	509.7439165	110.3847243	209.5271966	1020.104932	770.6793939	-0.004051819728	0.1614419459	0.04530509298	0.004471139187	0.01356707701	0.00634029033	0	NaN	NaN	NaN	NaN	NaN
7	435.4338771	707.230503	10821.94125	10050.81138	811.6755172	-460.1498838	3026.073897	4178	2213.51087	2256.217234	2253.47925	253.8865879	367.9787411	246.9745683	889.0569464	1512.622659	1.090417132	0.08485209374	-0.04333632857	0.04367874463	0.01624486128	0.04076015119	0	NaN	NaN	NaN	NaN	NaN
7	456.2881832	789.2834163	7199.028242	6963.263733	595.9179148	-357.0732714	2334.600951	2970.5	2019.189474	1649.447673	1656.259574	177.2904583	254.0421841	201.2068583	640.5011238	1288.85762	1.049880729	0.08488357817	-0.04901774373	0.04157871176	0.01637664196	0.04175102368	1	0.8274000708	0.1358666236	0.01959861024	96	0.9970052049
7	471.6981918	282.5097616	15862.58824	15402.0546	751.0372731	-164.3417858	2478.803045	6202.5	6988.515789	2835.886635	2861.227594	266.020581	531.204758	318.8100207	1135.892766	3927.000398	1.027926926	0.05166077906	-0.009969585117	0.03344220802	0.01341158619	0.04214146307	1	0.8126129626	0.06967957527	0.1487922845	95	0.9995040567
7	579.7007641	553.4093259	-55.91910617	11277.79136	1657.007886	448.8009287	2728.156342	4713.5	6966	59.54532728	2189.189061	348.173589	95.18149607	201.7452638	832.1942097	3032.289475	-0.005065225287	0.1502073279	0.04202731033	0.006030260833	0.01766529506	0.01161285538	0	NaN	NaN	NaN	NaN	NaN
7	619.3729436	766.307155	943.7087533	5603.761394	1119.275419	361.5834994	1673.088873	2438.5	2465.531915	204.1326837	1175.857483	260.7366645	105.9798339	165.9207074	477.2721306	1447.020987	0.1726569686	0.2077833201	0.06781391604	0.01637309274	0.02372186871	0.01898473437	1	0.1430367663	0.3975543464	0.2271760747	65	1
7	633.5067802	175.4198263	2658.262498	8955.218128	401.7450385	828.7349841	2244.977524	3517	11375.1875	490.4493824	1726.943187	149.9132517	200.0388292	266.670998	640.8574134	5989.295527	0.2904726936	0.04438496081	0.08895192576	0.01806404272	0.01705485377	0.02318608018	1	0.2360535068	0.06294717643	0.3206551767	73	1
7	640.4260194	215.9086176	-12.7097083	6530.685915	236.5882002	273.8470194	2244.641685	2450	2686.946237	43.31080246	1831.917677	169.419549	75.23948502	303.3522413	661.1781893	2523.736306	-0.001875782087	0.03596447631	0.04519477035	0.008176284119	0.02642561785	0.0175408591	1	0.001075864287	0.04504719545	0.09988412212	7	0.9999983278
7	651.7029272	146.5740155	-31.4644018	7481.05921	1135.148739	615.3106667	2033.005089	3112.5	2884.698925	57.66171807	1278.300292	241.9547696	111.3165231	234.8883724	508.17698	1220.519934	-0.004219207047	0.1515381574	0.08429738189	0.009304684952	0.02147265673	0.01474515895	1	0.003560500855	0.2838556697	0.2406914523	17	0.9979087168
7	698.6070363	648.3432402	1121.368872	6852.878814	1425.996089	494.4305616	1980.573903	2958	2478.284211	185.7930111	1040.575536	233.8013061	124.7275712	173.7788037	431.0084283	1098.262067	0.1644056768	0.2109855859	0.07658338666	0.01508828205	0.02448865522	0.01979100951	1	0.1372102783	0.4045700796	0.2559073192	65	1
7	792.6092123	457.6461755	362.0927087	6091.269716	1292.920098	577.8174781	1393.487925	2616.5	4378.631579	91.27126068	936.9256376	204.9336219	107.5392737	185.054481	381.1332923	1630.955653	0.06020859505	0.2152386034	0.09723554471	0.01200521976	0.02398816433	0.01539047505	1	0.05631883392	0.4147590627	0.3036555944	47	1
8	70.77372665	287.5253916	797.2197538	11039.8512	2482.396424	173.3608738	1764.649984	4817	4032.784946	168.1018594	1856.266004	439.171986	93.82280926	239.6153308	762.6661262	1795.84518	0.0692646266	0.2183087777	0.01524537046	0.01013858472	0.02027828416	0.01008214478	1	0.05725398821	0.4171763332	0.02067823548	45	0.9967896023
8	165.1215282	620.9199818	1825.874	5476.086549	1093.935476	690.5027642	2756.203218	2559	1274.082474	821.4471595	2598.18644	587.3522461	275.0698719	335.7008026	1120.079983	1407.418771	0.3250583654	0.2023123062	0.118398192	0.04250739226	0.04020745387	0.06912704588	0	NaN	NaN	NaN	NaN	NaN
8	212.1436018	766.5506843	577.1260317	7782.939105	2344.944131	356.9972141	1691.49227	3590	1356	145.0750071	1488.853744	455.1102433	107.0811922	179.8465958	660.3739551	667.9326156	0.0738027618	0.3007012516	0.04486606234	0.01228681753	0.02325443764	0.01247452152	1	0.06407590984	0.5874744887	0.1285759358	49	1
8	273.4035388	246.5738646	-16.97526156	9006.471294	829.4809183	619.5134434	1899.268873	3444.5	1044.163043	52.14083205	3280.367711	373.2526759	203.6616833	219.0556963	1268.526049	1148.543926	-0.001680952451	0.09763569824	0.07059856275	0.007276876477	0.02763930926	0.01716540795	1	0.00389353703	0.1726829221	0.1911450897	13	0.9993717348
8	280.5306824	613.0927038	895.9730656	13756.76122	3282.510432	1471.857705	2301.211795	6046.5	3053.505376	200.2720308	2488.189313	601.9769691	270.3646915	213.4439994	1034.37771	1721.641037	0.06506068182	0.2381877318	0.1073934284	0.009771617659	0.0172532762	0.01301373785	1	0.06120655143	0.4622648141	0.3411812326	47	1
8	331.275117	321.3779404	-20.65268981	12456.31555	2908.998078	423.3965199	1878.096234	5364	865.9784946	72.37544038	3441.042841	778.0958806	118.6177938	322.4619213	1420.485975	776.4645066	-0.00216376557	0.2368684281	0.03590237382	0.007148654858	0.02549756957	0.009807137718	1	0.002481764725	0.4565412281	0.07674203799	21	0.9968086739
8	460.7420714	650.507454	1445.114343	7978.89965	666.1864289	547.4980062	2077.44163	3231	222.1170213	567.1503509	3301.432175	338.5060457	217.0742988	275.1265678	1274.276871	213.8546817	0.1733800992	0.08406514016	0.07025936694	0.01680013522	0.02795034014	0.03061970591	1	0.1423525477	0.1439973275	0.2301546847	59	1
8	507.7506134	708.4632046	-0.9361342306	8090.804379	43.36303594	274.4852359	1738.297832	3001.5	2375.586957	38.50687836	2202.363558	116.8632628	98.80061255	207.5044436	766.5817703	1949.624067	-0.0001390723113	0.006377591556	0.03606751079	0.005432304355	0.01586607395	0.01011253561	1	0.001407660761	-0.01605201659	0.06717432234	2	0.999986873
8	537.3544189	181.385462	438.6329708	6751.196685	1032.708584	318.0290137	1577.504354	2874.5	1841.094737	234.5877842	3183.809112	511.6540669	155.4417934	231.0584546	1268.258803	2704.21238	0.06840685466	0.1554181152	0.04892915827	0.01765425262	0.04775612217	0.02299189911	1	0.05841764742	0.2898065412	0.1347623623	43	0.9999999998
8	541.7071073	220.4909908	-36.38047629	12655.86115	4214.526301	123.8107489	1346.41381	5830	5608.042105	78.29079778	2272.661757	732.8653802	71.56439383	192.7697916	993.2590632	2368.011074	-0.003376438188	0.3300581685	0.01109001671	0.006727922787	0.02139962208	0.00591711337	1	0.000710740558	0.6464601388	-0.005567286381	24	0.9999999911
8	603.842908	560.9843709	1660.424168	9150.70884	-9.539552569	197.498215	1978.025224	3387	275	547.8594799	3103.552141	137.2551312	141.1820479	270.9257607	1128.305348	261.238548	0.1860459677	-0.001241022993	0.02435788791	0.01787271492	0.02401349386	0.03154159569	1	0.1478761083	-0.03311933307	0.06949569094	52	1
8	609.4272613	433.5416122	2017.079217	11338.1231	565.0972599	84.49354156	1738.324484	4265	3955.833333	431.1702141	2459.95109	180.3984311	154.4544504	172.2766151	903.8738317	2353.430699	0.1756347068	0.04994719516	0.007864358455	0.01517194966	0.01437798714	0.01526044246	1	0.1389662787	0.07111437957	0.01204738003	55	1
8	664.3828592	502.8809882	1572.604049	9261.029081	1416.627322	683.5293342	2272.650311	3869	2686.457447	259.349968	1409.532695	265.9216206	160.9384953	249.2155599	573.0727199	1538.043721	0.1723946285	0.1535504084	0.07731591477	0.01373893977	0.0164474898	0.01673479501	1	0.1429229728	0.2868024789	0.2576733172	62	1
9	45.46357935	29.26802079	1228.399319	4059.19481	114.3486811	-92.15665101	897.9067427	1561.5	1890	292.4353238	922.8283601	66.86071982	88.33044	92.6711188	329.9407398	1130.38038	0.2971980596	0.02989463549	-0.0219691187	0.02793981267	0.01901177993	0.02710034262	0	NaN	NaN	NaN	NaN	NaN
9	99.46348541	88.71492473	1664.955352	5859.696801	1368.396188	295.9261235	1148.073441	2577	7838.43617	399.6500012	1354.137754	293.7743169	141.3777539	143.3812589	559.0329418	4496.703434	0.2818684887	0.2221813051	0.04901311239	0.02488455427	0.0284173636	0.02593719429	1	0.2282588341	0.4256691605	0.1878963312	79	1
9	101.9437223	264.3935545	3270.380055	10696.6498	82.61708828	-15.48585109	1858.49604	3987	796.6344086	642.6647891	1896.05892	134.4031052	157.6758294	211.2861729	679.3406743	431.1695365	0.3126425271	0.007814999643	-0.001292983949	0.01920615386	0.01510518148	0.01668350328	1	0.2462802045	-0.01636175636	0.01019293227	69	1
9	187.635504	261.6415277	-113.2154631	12682.32834	592.1861789	1567.353586	2233.551949	4831	3660.447917	56.22235119	2212.36222	190.1453564	254.6987363	216.4648993	802.8955929	1610.332773	-0.008867580788	0.04725268254	0.1239323002	0.004746547671	0.01410796348	0.01873852434	1	0.001694262143	0.07190783465	0.3726885521	9	1
9	283.3044908	39.28124314	36.2757128	5888.469456	297.3807024	168.8405736	1249.351316	2272	2430.478723	34.25587937	1426.126232	124.2340071	84.52137422	189.25166	511.2880823	1935.570732	0.007612575858	0.05221953313	0.03170317752	0.007522883676	0.02540381967	0.01369186485	1	0.007747900829	0.07769936086	0.0559098411	7	0.9997085925
9	452.8809499	142.6291918	1516.685275	8572.472826	776.7494392	155.8717687	2005.031784	3420	553.2947368	503.5432393	2721.83355	292.548425	142.2250879	336.629959	1054.428865	549.3578625	0.1814557895	0.0908576997	0.01797655557	0.02126083832	0.02738019284	0.02792294954	1	0.1448275591	0.15544076	0.05046713083	58	1
9	590.3614365	617.9311984	2307.38182	8153.636541	652.0753726	36.89435578	1689.16112	3195	400.3263158	907.393315	3018.016338	347.669197	183.2074577	1144.252583	1147.725466	406.303247	0.3000542209	0.08455835425	0.004647564275	0.03870904683	0.06715675952	0.05754713599	1	0.2376608484	0.1413289733	0.03145829003	74	1
9	659.6044322	508.8399215	546.6048905	7667.365832	2412.083618	300.3426704	1424.726719	3540	364.2021277	163.3071627	2236.684953	717.6163367	105.4600052	152.4351006	994.0815307	319.2070343	0.07133765412	0.3188122247	0.04034540847	0.01327853283	0.03474354055	0.01844694239	1	0.06198914181	0.6244091672	0.1131086319	49	1
10	85.5940491	430.3406144	27.65986731	7636.714454	669.9628635	328.361028	1910.211526	2980	279.9375	43.89890362	2756.107478	286.7434408	131.3284473	239.6539698	1046.364917	328.218182	0.004865752714	0.08357407114	0.04214054506	0.007949357888	0.02397281896	0.01701554341	1	0.006736987115	0.1424890529	0.09302318658	12	0.9985771804
10	110.6392283	396.6298535	1750.504341	10442.6673	3315.107932	551.9755895	1838.764693	4927	858.2291667	452.5863683	2734.663571	875.1800604	200.86941	227.3369572	1238.125243	753.7143181	0.1679771332	0.3112098165	0.05341120636	0.01925519249	0.03047280156	0.02179662177	1	0.1394357372	0.6089658913	0.180743232	67	1
10	221.7775748	390.5041178	-46.71164444	14561.15865	2.76531924	922.5732467	2279.02036	5203	577.0752688	67.81142837	3270.257899	174.2813768	202.7054585	736.1620728	1150.283567	443.7150779	-0.003316936787	0.0002697519705	0.06634980051	0.005419842029	0.01361939418	0.01112305298	1	0.001136391867	-0.02714394678	0.1714991732	3	1
11	148.8817204	297.910624	778.6579217	4750.864093	391.0528706	386.7842958	1949.396213	2062	201.09375	566.197494	3229.191258	308.9335141	270.8690007	360.6443904	1248.431531	168.1118724	0.174686429	0.07826750241	0.07939017727	0.03294190162	0.04763625741	0.07210425231	1	0.1440180232	0.1325306989	0.261956826	59	1
11	155.3458321	325.5392411	-16.23012186	7116.325727	1092.33738	552.9790717	2023.688597	2997	630.5212766	55.06482687	2955.686126	492.3735887	219.818371	320.305975	1189.098967	593.8091495	-0.001731157696	0.1538969621	0.07448919117	0.01062456487	0.03590579737	0.02341002801	1	0.00480810393	0.2882214304	0.2072590964	17	0.9997339099
11	298.936447	557.8402886	418.7151083	5872.261577	888.0174689	162.3062478	1910.966676	2578	428.8645833	257.4181451	3188.307584	523.9823822	117.8568009	317.0863425	1300.816173	410.8846072	0.07435197433	0.1554688426	0.03019848644	0.01477979803	0.04194091013	0.02709538044	1	0.06169358244	0.2890059733	0.07098989527	43	0.9999999889
11	507.431915	204.3509671	-59.23694271	6861.210957	1026.300508	919.3523099	1799.700109	2797	571.9468085	71.7521436	3877.274343	646.5861097	495.0562243	282.3090311	1555.959122	743.6004732	-0.00850318681	0.1510323585	0.1363196585	0.02001344298	0.05384443998	0.05049365911	1	0.004141860872	0.2852719272	0.4206461751	19	0.9999995796
12	176.7494798	251.673631	787.1827763	11973.29081	3713.357974	508.9188867	1864.0778	5454	381.4301075	268.658	3226.310029	1039.630318	206.3847687	1427.762498	1445.464775	262.3786427	0.0682106639	0.3125506941	0.0439615141	0.01569656047	0.02511953544	0.01608823198	1	0.05971622802	0.6117549114	0.1246710706	49	0.9999999988
12	276.7208255	407.9781606	5508.154653	11258.96115	488.951586	1325.336258	2445.024495	4353	2806.021277	1611.843012	3272.054777	210.2766526	472.8309141	304.8264936	1232.026812	2023.260033	0.498878123	0.04494235744	0.1142578746	0.03095519931	0.01994180957	0.0552223203	1	0.4030472365	0.06426734293	0.4573046036	84	1
12	295.7301742	98.58707126	6751.148952	9691.784233	146.1988735	-114.0868547	1751.205024	3787	7142.989362	1763.833169	2667.581574	225.3744861	391.3054328	1322.599627	987.2879492	4518.94152	0.6900685458	0.01613427477	-0.01042715506	0.03709367528	0.02416386757	0.05303247238	1	0.544589109	-0.001553283003	0.06679461188	90	1
12	338.0491891	163.5542352	2928.208695	9244.500338	893.7965924	86.25075773	1938.669786	3730	1465.576087	1053.877367	3391.3779	391.5003098	219.4779598	280.7710668	1320.704174	1357.603004	0.3112339579	0.09485167315	0.01129888869	0.02879606532	0.03353030217	0.04095081744	1	0.2471438931	0.1626911306	0.05767764422	74	1
12	352.658571	6.006158472	5378.796666	5586.26935	107.9364735	-307.6100694	1141.105591	2186.5	2611.932432	1435.658816	1500.914528	104.5153374	279.8480636	151.630475	564.4106968	2717.668936	0.9659509401	0.02359577026	-0.05309443542	0.05728888723	0.02338959262	0.06689782829	1	0.759902843	0.01041854938	-0.0169736343	94	1
12	381.1103596	516.7332168	3519.45239	11165.15009	1746.87847	979.4460301	2299.082386	4721	2094.147368	1062.106676	3237.514359	537.675557	361.7823783	372.4262198	1326.500244	1729.823629	0.3160224092	0.1548981649	0.08324125684	0.02091953029	0.0232965518	0.03807627059	1	0.2571411329	0.2891496103	0.3118346933	77	1
12	408.5469224	11.26138891	375.3928268	5164.854449	1521.713296	495.088777	1226.105257	2367	941.3978495	118.9872693	1359.116156	409.5100746	150.2166042	171.0039789	593.1561638	889.4347514	0.07147803854	0.2953419085	0.09475267038	0.01742553756	0.03531697479	0.02359296399	1	0.06598890261	0.5788298656	0.3013343061	50	0.9999999745
12	531.574974	9.728939942	2346.884611	5463.896959	108.8564108	484.9764813	1047.948888	2110.5	3345.315789	583.3955832	1371.437137	102.0925843	196.2527936	140.3617435	491.3869069	2310.50125	0.4219307563	0.01983457093	0.08365479765	0.02886768545	0.02097877057	0.04066366749	1	0.3394727262	0.01172752523	0.3317455262	82	1
12	581.5374517	205.1717808	529.8800806	6951.803903	363.3068063	174.4529091	1761.9349	2683	3110.845361	197.2994545	1965.76038	165.3985428	96.20004299	196.0093613	724.863022	3188.114001	0.07819526398	0.05405959488	0.02440922368	0.01373570818	0.02258828593	0.01730413189	1	0.06311081467	0.08079035864	0.04707610156	34	0.999998955
12	677.6105502	530.1317074	-94.99727176	6578.98981	593.7909763	1581.118337	1734.64363	2652	175.0105263	60.06984388	1782.889147	199.8160065	401.4997265	236.4661279	690.1718463	128.70637	-0.0165424902	0.0927965282	0.2408899538	0.008482942339	0.02271719617	0.03218128049	1	0.005095575883	0.1707957006	0.7798726319	15	1
13	67.53451492	525.6902464	-148.2242467	12620.49341	1218.251298	1442.018316	1646.159296	4940	11954.86316	61.00929479	1922.701777	218.1690278	228.5480653	221.7178665	714.6495886	2673.061467	-0.01197154446	0.09623831816	0.1098641418	0.005189291938	0.0124684124	0.01131402296	1	-0.001268547627	0.1717035805	0.3252799278	14	1
13	226.7452249	33.41113457	31.35830148	5558.525698	85.93897821	344.0800071	1193.952487	2056	652.3297872	50.87640111	3584.887876	172.3404333	177.7326533	246.2631122	1270.765863	576.6135544	0.005978420638	0.01561876466	0.05830685417	0.008576943209	0.02288003005	0.02095446826	1	0.008061860381	0.003906213896	0.1463931014	3	0.9981392288
13	296.329668	166.0528015	6750.082633	14630.57921	356.4498799	-110.1378121	1749.022476	5426	12067.78947	1256.863201	2635.80176	162.5707859	261.4524429	262.6669337	937.4556423	5189.483203	0.4678746475	0.02258601938	-0.008046312957	0.02023639398	0.01303293484	0.02218899147	1	0.3688753401	0.01285911842	0.02357097	81	0.9999999988
13	399.0697058	95.3842037	-32.52040742	8124.92342	302.9408683	1058.481197	1999.560188	3065.5	3652.691489	58.49651809	2375.428172	187.5053079	281.6648339	263.7224402	872.7603652	3690.238996	-0.004792369127	0.03626585086	0.1289326096	0.009238481629	0.0268642505	0.02721367436	1	0.0051760348	0.04959492956	0.3905279556	9	1
13	407.5829689	418.0996322	4541.296971	14654.35433	4732.577398	-49.98512932	1779.927639	6902	5222.333333	1059.180785	3181.762774	1038.587054	227.5437767	235.8282683	1462.732065	3451.407997	0.3078299325	0.3233254593	-0.003146702072	0.01912408145	0.02053003656	0.01854058318	1	0.2460095123	0.6304875581	0.01715157866	80	1
13	432.491886	215.1490705	826.86223	13191.08724	1386.291239	1420.221056	1997.651418	5254	7055.308511	156.4174755	1715.078281	241.0200608	194.2085542	229.2588542	657.2048407	3583.581326	0.06356358198	0.1038770041	0.1061564142	0.008303998854	0.01355982262	0.01193325766	1	0.05835860656	0.1868276865	0.330343734	40	1
13	479.6572785	99.01766631	2083.951435	6951.741181	971.1033695	544.1441337	1781.945285	2907.5	1914.903226	649.7279359	2242.114432	342.7558426	232.0718111	235.0997774	902.5705952	2033.001219	0.2992347481	0.1400280584	0.07825695862	0.03136509818	0.03749989594	0.04779565674	1	0.2432908919	0.2585083757	0.2898964236	77	1
13	495.3695893	163.7975916	-25.94261204	10846.03855	1683.689368	330.3474191	1607.498806	4391	856.6808511	65.18892383	1973.128213	335.8970267	105.6077717	472.1374785	807.2314185	528.0095554	-0.002373800143	0.1595527775	0.03310238182	0.006579295406	0.01974115351	0.00905436486	1	0.001198794249	0.2978857209	0.06339193196	17	1
13	629.4714397	656.6982212	6633.853307	6162.668524	643.2974586	-411.5181442	1579.996486	2573	244.6145833	1408.649511	1421.941278	178.5653963	285.782259	191.7427914	585.8704131	483.2439369	1.065237365	0.09945347371	-0.06856866312	0.04696107992	0.01770116719	0.05555438744	1	0.8382363682	0.1647519141	-0.04416450026	96	1
13	679.2516877	211.6919141	976.2992614	5805.905033	869.096871	368.3652869	1681.909946	2457.5	2144.301075	228.2835422	1191.626387	228.3618945	122.7583127	203.9838969	501.3380144	1844.54226	0.1722089663	0.1516379441	0.06581190722	0.01795958344	0.02260903508	0.01925910365	1	0.141873478	0.282344171	0.2175214422	62	1
14	6.76121993	417.4762375	1560.386471	8794.758031	76.02836267	38.54177881	1393.595822	3235	2648.802469	282.4049167	1582.107517	109.1180714	122.0332859	170.2114722	563.468164	1466.382261	0.1793861198	0.008976694132	0.004278996443	0.01475748854	0.01474622677	0.01708719372	1	0.141184788	-0.01307601984	-0.001437590307	52	1
14	32.44493767	583.8131466	2491.810527	8721.70358	1346.246484	515.8281509	1371.960457	3599	6704.2	477.9703218	1548.880213	243.4855376	192.9408222	157.8231184	624.7976894	2773.648329	0.2884957901	0.1559599376	0.05640825855	0.0214877251	0.01561262495	0.02206447787	1	0.2333003249	0.2902047598	0.2121183925	77	1
14	47.44906705	507.5089342	-29.51571473	8477.168823	1202.922555	1028.274689	1891.646928	3470	1487.09375	60.11348819	1945.913379	352.549252	252.8623064	199.9511397	794.8759007	1301.517035	-0.004134557488	0.1483876089	0.1251503829	0.00792576055	0.02205202036	0.01966311211	1	0.006716297095	0.279305832	0.3826868627	19	0.9999086869
14	56.66616784	131.4645129	25.55463067	7306.359628	190.8967791	48.73454224	925.8585601	2686.5	4657.252632	23.3215397	1068.798924	89.12426362	49.04241932	129.4125646	368.7250764	1508.55261	0.003599043274	0.026188398	0.007066830675	0.003250734663	0.01305070515	0.006774942369	0	NaN	NaN	NaN	NaN	NaN
14	62.40789357	421.0096198	-43.64845614	12584.83292	1968.855774	157.9003049	1491.46505	5130	8944.467391	62.06673423	1738.284528	265.442128	80.34401106	165.2235686	663.6352865	2201.903994	-0.003633554175	0.1548822236	0.01262476258	0.005122727737	0.01442390331	0.006293424824	1	-0.001420083903	0.2873578761	-0.008355068068	16	0.9490351091
14	118.8841319	605.5819693	1994.118594	12170.99908	1125.269256	109.637894	1778.231395	4771.5	3587.978723	491.5960636	3142.903667	325.4923109	146.7490581	204.264817	1191.718333	2042.219507	0.1657988989	0.09342203719	0.009664296961	0.01259446679	0.01515784609	0.01539245474	1	0.1318217357	0.1603854835	0.01801794335	58	1
14	138.4055272	240.5438648	-103.1052137	11268.81801	587.9550048	1392.514205	2134.583843	4307	2565.925532	56.91874308	2109.947255	188.5634602	289.4384053	245.3351401	786.2926524	1145.710656	-0.00948757204	0.05322725321	0.1269879532	0.005198433532	0.01365169388	0.01452100806	1	0.001506758579	0.08430378778	0.383449243	9	1
14	139.1978815	52.48144316	1660.474195	5868.24798	100.5743587	1145.772779	1343.826917	2286	1926.397849	321.1770919	1102.947329	96.33953259	309.7590415	149.3469823	392.3580575	1074.621856	0.2747526271	0.01808554531	0.1817314503	0.02197686453	0.01927758808	0.03884225985	1	0.2303949584	0.01343809572	0.6385434769	71	1
14	162.2801459	340.3642924	5398.551331	11015.08425	1188.772959	-106.1896282	2098.023777	4513	13250.28205	1342.949266	2751.096868	293.0918642	246.0889711	219.1818115	1066.481353	6850.876402	0.4801054465	0.1110300656	-0.01083094924	0.02142951812	0.01696945943	0.02765327874	1	0.3793810393	0.1940127638	0.02080813341	85	1
14	169.619795	106.4533919	6110.608427	9292.8678	1509.583379	-289.3673343	1242.378588	4059	13864.66304	1284.067183	1938.845583	309.2317776	262.5608585	235.8812425	783.968548	7823.32799	0.6453796151	0.1582160967	-0.03153914634	0.03026951288	0.0193514612	0.03257288976	1	0.5092398901	0.2889953322	-0.01052650124	93	1
14	170.6713988	349.9943827	5572.488781	11340.79644	1286.496322	-110.0791881	2029.055948	4716	10653.65385	1557.995565	3044.891132	293.2898049	318.0274046	256.4010987	1165.899286	7765.040811	0.4882682122	0.1119050428	-0.0098450676	0.02666840374	0.02121147101	0.04028573093	1	0.3859313558	0.1958134864	0.02618124853	85	1
14	180.6284015	446.4022264	1089.831449	16308.87045	2663.721106	686.317579	2018.91137	6636.5	11088.2	203.0592586	2412.302991	463.5319178	187.9427667	503.7895882	958.0825051	3456.337813	0.06739755217	0.1683803788	0.04373342434	0.006657035334	0.01204990619	0.0177644648	1	0.05737209279	0.3161458713	0.1170488796	43	1
14	190.5271611	561.4063265	5707.236251	11831.09321	722.448565	1218.933751	2085.896575	4716	7214.282353	1399.686851	2964.988888	195.8336776	422.4587994	342.4767904	1102.477519	4947.874762	0.4788469468	0.05971920272	0.09918664895	0.02399794976	0.01456082794	0.03677566993	1	0.3862025391	0.0939572653	0.4008846525	84	1
14	200.9847753	556.5325639	3630.172076	7751.391393	337.7005244	974.5432768	2366.79872	3072.5	3230.962963	1486.681365	3189.079443	244.6751266	480.1408658	747.4609781	1223.647164	3868.923356	0.4771859109	0.03925141449	0.1095142937	0.03959638685	0.04114091594	0.07567375655	1	0.3854382848	0.05248171024	0.4354829859	84	0.9999805815
14	211.5224604	698.0562566	628.5862445	7145.483981	63.94747327	121.6062343	1768.994922	2632	3304.27957	204.3527145	2207.679527	103.8876756	96.7707419	215.9398659	790.2629712	3216.588563	0.08930027155	0.008676360042	0.01656227464	0.01276064064	0.0156788757	0.01655838769	1	0.07077561638	-0.01268254971	0.020277024	30	1
14	274.6536393	356.5179051	4574.927961	15017.22711	1463.196737	1299.504476	2539.023139	6017.5	8530.968085	963.7311398	2929.174212	333.8237214	348.9462928	249.9820511	1157.431364	4535.460644	0.3080452193	0.09973536848	0.08431479074	0.01847781184	0.01351217663	0.02333968188	0	NaN	NaN	NaN	NaN	NaN
14	276.482672	109.6842355	-21.05922826	13655.33887	247.9353538	135.3346796	1289.855827	4888	2317.442105	40.63567606	4024.263535	199.0352967	79.03232261	241.4258468	1430.116322	1638.88331	-0.001766885928	0.01815030386	0.01137349968	0.003346359309	0.01789339407	0.005443943728	1	-0.001633370232	0.006939507568	-0.01856938853	1	1
14	283.5291512	176.2775988	576.6243129	12760.80617	709.659957	2746.479118	2126.491543	4870	12856.34426	195.0076735	2473.179476	180.8138937	510.0411721	430.4256812	861.7626759	5649.487723	0.04573484027	0.05739022345	0.215246991	0.009717588532	0.01505952392	0.02154748728	1	0.05204233009	0.09669997683	0.7035541908	37	1
14	289.9965913	186.2453456	477.0983216	9716.365464	527.5338741	2201.760464	2226.522223	3804	7189.934211	184.7259698	2548.848451	186.7215024	612.8697403	736.3028729	935.6942552	6440.056197	0.04816341076	0.05544678974	0.2242262717	0.01242605486	0.01639216649	0.03138667346	1	0.05462998047	0.09312338424	0.7352683187	37	1
14	292.5042348	166.5881005	577.6265239	11910.84467	576.9853862	2526.392673	2302.833353	4597.5	14570.10811	176.7605325	2767.419983	243.8133504	601.0897077	608.4245449	1019.357612	6983.052731	0.0474500063	0.04935512815	0.2126978937	0.01194471643	0.0204380571	0.03213046176	1	0.05311188573	0.08009758913	0.694716168	37	1
14	293.2082006	315.2792253	12448.31014	12142.76577	656.174327	-584.7646142	1746.263067	4905.5	2917.989474	3947.595053	3875.096892	267.9291694	668.525834	282.121714	1493.30681	2602.311299	1.026844587	0.05552468472	-0.04663480597	0.04149202531	0.02009722832	0.08176015611	1	0.8089957443	0.07589270238	0.02116570561	95	0.9999975659
14	295.8575205	178.0700804	399.1573479	9319.027089	365.1417602	2183.181845	2989.074312	3733	9788.776119	164.3550881	2571.22104	247.2364234	642.9550738	1388.445681	975.2291137	5252.108125	0.04300831383	0.04136141401	0.2361222524	0.01438959323	0.02817681423	0.03858472972	0	NaN	NaN	NaN	NaN	NaN
14	332.4109233	188.6660282	2430.241668	13867.61888	294.1868421	116.8943132	1880.175397	5177	7345.270833	575.7570465	2894.74307	165.5708688	151.9775458	222.930775	1042.705127	3466.789121	0.1774814261	0.02010716808	0.009376565013	0.0122795182	0.01376324354	0.01242026444	1	0.1401962356	0.009993121133	0.01636449465	52	1
14	339.5210028	373.3949855	2788.191292	17315.08006	1793.884215	2750.804397	2474.678051	6890	9577.329787	559.3965825	2607.193814	356.3182527	460.8320891	263.4219452	1069.868842	3612.361913	0.1638062161	0.1038372989	0.1592960354	0.0133262592	0.01357778671	0.01680480787	1	0.1418129845	0.1887472673	0.5385767882	60	1
14	351.7051715	669.6036982	479.2469667	7321.774139	669.652587	339.3246658	1769.307012	2919.5	1845.882979	196.1226174	2934.034672	310.9490052	152.2910244	214.4308523	1129.651854	2031.416317	0.06610758833	0.09240357802	0.05050838798	0.01189637328	0.03044335892	0.02038641431	1	0.05598202428	0.1606884545	0.1368183185	39	1
14	356.5757424	635.4406929	4045.370369	13151.9733	1444.672996	960.6455034	2024.076112	5320	13797.65263	904.1721167	2782.312394	272.6753598	292.7479618	207.0279375	1047.520929	7407.117389	0.3014314249	0.1097484097	0.07229062962	0.01652328086	0.01525182908	0.02135102314	1	0.2442207157	0.1961343322	0.2682583093	75	1
14	362.4547004	167.3235121	-88.51375405	14829.72319	2466.075516	855.890273	1707.31737	5996.5	4258.819149	70.8426501	2050.190484	332.6474013	152.6710527	214.9331819	781.0872465	1256.288859	-0.006307542831	0.1703015193	0.06058767736	0.005312609176	0.01495627719	0.007216681924	1	0.0003116488067	0.3212288538	0.1585865349	18	0.9891583839
14	444.6196733	542.3796033	-142.0562084	12952.742	4329.934954	1555.356669	1898.832615	6058	4518.25	82.48305594	2296.04832	706.1661978	272.9984735	212.9771219	989.2293194	2237.543046	-0.01133250312	0.3374716971	0.1218821327	0.007286955143	0.02122972178	0.01252373784	1	0.002972633648	0.6668798428	0.3783464442	27	1
14	453.3577447	418.4756672	716.0820441	10833.53518	1093.061469	525.9055025	1867.819687	4367	3364.967742	253.3172195	3632.518557	392.8541132	175.0734946	823.7074164	1381.190085	3299.948552	0.06470636596	0.09405984382	0.04562708092	0.01396918695	0.02035753934	0.01922599253	1	0.054518175	0.1638629159	0.1195866521	39	1
14	454.6232708	82.32739402	2511.948226	8624.682818	1844.274742	555.8008072	1680.195252	3766	6136.447917	569.3976229	1893.222956	404.0516269	225.9413266	209.1783845	788.5623922	3977.711174	0.2876315044	0.2168694975	0.06154152789	0.02187633318	0.02321111769	0.02679313718	1	0.2337194876	0.4153360267	0.2325795976	79	1
14	462.7375994	225.5839056	11376.57544	10848.56325	993.2264776	-482.0011844	1880.109148	4778.5	724.3510638	2819.91045	2793.056191	425.328005	537.3506135	2553.653586	1153.148868	465.1232397	1.048418613	0.09342076862	-0.04188594395	0.04336358135	0.03307836615	0.06334395248	1	0.8268873919	0.153711565	0.04446120784	96	0.9999999802
14	481.0771061	513.3668138	2210.960248	6782.487526	163.8938984	770.8335787	2391.31095	2854.5	1281.8	1037.661087	3277.129481	249.3724391	344.4086107	1315.776318	1243.153305	1669.276761	0.3224562278	0.03037333143	0.1087441663	0.03666326379	0.03714898585	0.07618502427	1	0.2627342513	0.03498929302	0.3963206153	73	1
14	495.6309673	337.5624417	-90.03198506	15637.75489	1584.304909	964.1095834	1912.137584	6146.5	4415.053763	61.20378973	2267.435737	306.8381251	166.4258711	360.6940851	877.8417697	1381.873951	-0.005874490832	0.101991042	0.06189820287	0.004203615019	0.01304172486	0.00718121828	1	-4.242693533e-05	0.1812263825	0.160100858	13	0.9999999742
14	527.3473264	125.6391966	1664.018548	10136.37978	1107.075479	75.29140394	1675.734205	4119.5	7306.063158	293.7279322	1553.118251	214.4578004	115.5284627	210.7961479	623.2263124	2730.855516	0.1689025215	0.1071377015	0.007450470576	0.01319547624	0.01609776392	0.01210592654	1	0.1342704298	0.1883891473	0.01167161912	58	1
14	544.5436985	365.2354014	2888.713961	5859.541828	504.5276501	30.93933445	2038.665266	2444	1685.204301	1524.373328	3058.353042	300.6207873	213.3085703	357.9886586	1210.44821	2447.286881	0.4938690427	0.09212312798	0.009582109148	0.04559667578	0.04135934468	0.06906925083	1	0.3916224729	0.1561346788	0.09415998187	85	1
14	555.4820856	524.2214863	1860.185826	11209.17603	577.9917523	677.9068836	2011.987952	4322	3757.086022	391.2399078	2259.743363	149.5877233	202.25613	207.7378527	825.6158323	2083.759122	0.1674596783	0.05387354973	0.06112833444	0.01251263823	0.01368455104	0.01381036049	1	0.1366127687	0.08169503329	0.195618694	56	1
14	579.4944534	182.6085336	669.3585778	10223.35631	2477.554393	68.62071618	1321.955365	4498.5	11356.01064	169.9780428	1972.263015	465.548005	100.7298269	189.0337422	815.8083818	5482.299042	0.06721425308	0.2496564916	0.006911433554	0.01116274298	0.01971123232	0.01043844878	1	0.05535843232	0.4810708928	-0.007348589345	45	0.9999999958
14	634.8586127	595.899207	458.7420115	6742.816336	718.0253801	303.3435815	1532.87296	2679	2315.061856	144.102574	1974.64632	238.6745206	108.5987409	164.2234217	762.6453141	2244.176922	0.06754191693	0.104220611	0.04449525448	0.01283431217	0.02254278912	0.01725832987	1	0.05679585228	0.1846296204	0.1167782201	39	1
14	636.3819346	650.3919189	2373.435366	7329.810138	58.12483991	25.47823788	1807.180522	2778	1408.1875	522.5495778	1673.004927	111.3561477	129.1337068	177.6627538	599.9406604	835.896686	0.3180123948	0.007196795622	0.003509292791	0.01858045437	0.01556701598	0.02101147296	1	0.2508931772	-0.01743066216	0.02812273688	69	1
14	638.5642194	205.108205	2403.744215	7719.265793	342.3062424	-14.35925007	1573.136223	3029	1673.397849	635.8917741	1976.543211	162.8160867	146.8819788	251.8477645	744.3603132	1388.825756	0.3066343061	0.04780992592	-0.001804285405	0.02158349117	0.02037128215	0.023680893	1	0.2419495588	0.06564768255	0.008855207038	72	1
14	651.6594584	161.3632575	-30.4219252	7949.430347	169.4235324	230.9058121	1432.340199	2952	13491.58947	38.90223381	1238.93882	104.3608386	71.08905637	180.8312599	426.8575464	6030.630761	-0.003785169307	0.02260095482	0.03188065015	0.00553835	0.01630086003	0.007604656185	1	-0.001610911422	0.01703367565	0.05250596248	2	0.999776612
14	679.6439219	324.4515877	9109.751094	8834.662038	288.2699054	-461.1924426	1592.875481	3598.5	16580.12766	1752.136239	1794.712159	120.7546246	318.0678525	198.947977	655.9274816	9120.11831	1.006197503	0.03237142181	-0.04937469588	0.04341386804	0.0174854646	0.042029198	1	0.792163984	0.02839152652	0.005754109275	94	0.9999999839
14	711.5489968	237.215572	-43.76657991	7203.475452	433.8931611	196.0708332	1314.962368	2732.5	8230.709677	44.53639527	1395.264951	119.7299784	69.79961403	161.4769759	492.1360705	4385.009104	-0.006261004948	0.05980833161	0.02596446199	0.007060686382	0.01979829503	0.009440103479	1	-0.003590054495	0.09305781639	0.0330607282	7	0.9996071132
14	738.8606145	408.4449844	1138.477911	6300.074912	282.2525241	45.55653762	1462.837503	2378	1021.53125	315.0585144	1805.168019	137.3069072	90.87707196	170.6324827	668.4531031	947.6361944	0.1763753139	0.04721268294	0.008251653429	0.01629326208	0.02585984087	0.01809586116	1	0.1395505325	0.06552215674	0.01344145702	55	1
15	5.205490988	406.6237099	5613.206177	8368.900597	1314.771752	-375.3290646	1300.784234	3496.5	13763.34286	1275.170116	1816.767169	277.9494855	242.6356411	150.6917532	727.6905774	9123.750063	0.6621355478	0.1583376152	-0.04269010376	0.03345288809	0.02004968793	0.03521933435	1	0.5216584056	0.2886421648	-0.04540666691	93	1
15	5.32741352	598.6478773	27.57702396	7656.954315	2357.89031	82.33181685	1012.024151	3407.5	4128.859155	58.84629359	1058.018763	339.6442582	68.34835966	164.4653655	460.8443552	1332.25355	0.003675085622	0.307017784	0.01035722949	0.008335532005	0.02162568172	0.01013183865	1	0.005970360721	0.5991505491	-0.007533530097	24	0.9999999047
15	13.13727555	201.4544678	7.333532833	6319.973604	160.7515663	134.0794752	1081.734079	2314	12830.75789	32.50570569	1189.92774	95.31266761	64.89939708	141.9045962	403.5185861	5778.052213	0.001322543972	0.0254249882	0.02133151266	0.005382826232	0.01849826373	0.009700057466	1	0.001660133322	0.02230603251	0.0171281611	1	0.9999968092
15	14.54094604	323.2812172	679.0678083	9978.897494	4046.497714	37.02742576	1033.508769	4810	4921.010638	146.0652997	1456.60688	585.2000733	94.16292543	190.441656	682.9713419	2677.170724	0.07265212439	0.4077282226	0.003297754102	0.01064744727	0.02443257425	0.00995520802	1	0.06123357814	0.8049809869	-0.01137286466	51	1
15	26.33839446	295.1984212	5445.577008	7784.662466	200.1633682	-319.1704435	1357.919968	3000	7427.642105	1413.311025	1921.427042	113.5472603	262.5491732	183.1440883	684.1471477	5146.914653	0.6982516575	0.02710111701	-0.03893669449	0.04123266539	0.02000816369	0.04230575734	1	0.5490167312	0.01956012869	-0.02997243091	90	0.9999999974
15	34.10105708	239.654092	30.99951325	7536.575501	99.26336707	387.6152768	1114.300566	2710	1984.147368	34.73822217	1673.762563	115.1860404	122.1994665	161.6536651	581.7112143	1164.061004	0.004471515475	0.01357091881	0.05277980646	0.005015609305	0.01706319226	0.0116505117	1	0.006421676289	-0.0005438049764	0.1267197953	3	0.9999988589
15	35.5862263	272.2403277	2400.085907	8172.282562	414.2462565	-0.8580199263	1348.259163	3136	2816	616.2440944	2098.409823	167.2888416	146.7104166	178.5763818	777.0321471	1527.683361	0.2962140875	0.05142324227	-9.425277772e-05	0.02141325276	0.02028471172	0.02075434444	1	0.233870046	0.07318657966	0.01254110271	72	1
15	46.29406443	279.0750913	2573.294882	8958.194912	414.7606779	-20.51527573	1510.883592	3386	3239.52439	572.7031373	1912.005643	141.598452	148.524025	162.2354471	693.34964	1890.316697	0.2932782292	0.05037106869	-0.002012395716	0.02056606731	0.01550995903	0.01911052129	1	0.2313858985	0.07095371271	0.005135271492	72	1
15	46.67288506	317.4725363	-105.6929121	11400.81909	148.5720207	1299.657884	1707.783252	4109.5	8916.180851	48.15306954	1804.682252	131.7183079	242.3937926	183.4272507	633.7695136	3068.321821	-0.009503237227	0.01540480219	0.1146718087	0.004105465431	0.01231465416	0.01313795286	1	0.0001106293481	0.00617797019	0.3388580361	4	1
15	53.83690886	58.41279313	866.0370153	6032.874518	1654.209086	164.970245	820.9106867	2659	8511.515789	165.7719651	940.8156695	276.1235987	86.74431261	122.0573686	401.8067374	3771.708986	0.1437160502	0.2879898154	0.02936945908	0.01918236704	0.02603283991	0.01520144489	0	NaN	NaN	NaN	NaN	NaN
15	58.53136408	641.2445304	1394.723761	8857.683607	1318.953654	1262.21981	1581.05052	3668	6708.784946	240.322829	1432.806726	245.1875911	244.5674413	184.0668608	574.9480547	2369.548397	0.1586090547	0.1500864294	0.1410437182	0.0144273994	0.01587961873	0.01878121105	1	0.1368403657	0.282746615	0.4759981397	63	1
15	63.51811505	112.65937	34.78052117	7053.134183	137.5011516	51.52943514	925.702933	2537	3671.340426	33.3589619	1049.732053	115.1011203	48.09629204	140.7973147	364.9337993	1089.39679	0.005245492202	0.01953801922	0.006487800742	0.004567408808	0.01678285984	0.007085629525	0	NaN	NaN	NaN	NaN	NaN
15	71.92653133	318.969677	-70.44616266	10421.63456	1478.501302	1180.03245	1740.518629	4263	1902.87234	67.08165808	2226.54885	338.1978345	270.7575301	189.9028351	865.9756719	1160.252459	-0.007006720844	0.1429184275	0.1133651223	0.007109895206	0.01752113868	0.01368094934	1	0.003476139161	0.2675547597	0.3407664232	19	0.999993687
15	82.54578153	114.319669	554.5084093	8539.576756	1939.501797	-6.108414776	838.9237094	3629	13855.26596	120.4038355	1200.400205	266.3215053	70.17942776	161.3731966	479.527976	4873.682929	0.06454809398	0.2240771838	-0.0007687435822	0.009897718057	0.0196012466	0.008446837465	0	NaN	NaN	NaN	NaN	NaN
15	82.756121	746.25339	340.9267494	5946.399452	475.9844059	1296.498995	1863.225396	2344	4814.189474	84.01758445	1074.663463	136.0844066	228.0124053	259.6346486	405.4666258	3030.26858	0.05869147246	0.08764630632	0.2131231177	0.01425308739	0.01963577219	0.03567758769	1	0.06249426445	0.158574239	0.7005796704	41	1
15	83.48589021	297.2734399	2096.020026	13364.15057	2024.422485	49.48151261	1501.030627	5438	5342.589474	380.1097452	2492.468399	366.6922882	150.3007025	257.498353	940.2826786	2069.806243	0.1592900011	0.1494127502	0.003259126242	0.009881077189	0.01763294572	0.01270367045	1	0.1268303471	0.2749189921	-0.003203681727	61	1
15	85.29052538	337.5173553	1036.466313	12724.97008	166.8626524	120.3886426	1697.706795	4625	11961.98947	191.7243176	2003.10617	130.2518812	101.5208936	191.892962	688.499148	4482.83517	0.08360904603	0.01329052251	0.009769391803	0.008131445305	0.01104933434	0.007862201919	1	0.06580248263	-0.003511988692	-0.004468672833	30	1
15	104.669429	191.4960239	777.0863957	12031.7048	1866.992001	67.75033031	1241.485281	4899.5	12480.73404	142.0393327	1800.396714	267.8204887	89.66016339	157.3276437	673.1130643	3588.65474	0.06351679408	0.1490801607	0.005140829971	0.008124299655	0.01649110267	0.007894605421	1	0.05112078297	0.2747873862	-0.01900186797	42	0.9999999935
15	108.5039159	84.67304361	6247.415536	6477.185517	172.1390146	-389.8469384	1151.63926	2533	9226	1241.212277	1253.914763	110.7577166	261.3907918	155.6344206	469.1621464	5126.71974	0.9449938092	0.02813800022	-0.05644968201	0.05097207224	0.02020855843	0.04587950408	1	0.7431017107	0.01967606633	-0.0333228449	94	1
15	109.7140263	114.3740938	583.2206477	9034.256154	3492.622262	21.98111182	886.1830684	4313	6688.956989	129.0756858	1460.556692	551.2410345	84.7381653	160.9826247	666.6857435	2879.976377	0.06493131926	0.3851527348	0.002231984035	0.0116867523	0.02286439638	0.01019898064	0	NaN	NaN	NaN	NaN	NaN
15	118.4927697	668.6485083	-38.3239306	8440.302993	252.8759212	1171.141437	2305.542412	3231.5	2370.829787	53.89877409	1325.184285	118.7006468	184.0782113	271.6630096	486.952218	980.5191037	-0.004145800024	0.03082343991	0.1374385118	0.006554450215	0.01332433183	0.01695040508	1	0.006275335055	0.03883060999	0.4200186845	9	1
15	121.3263744	314.6280592	1818.791016	10659.67946	459.5756764	692.870986	2249.273718	4085.5	1938.46988	397.104848	2267.899213	189.8155856	209.2852327	246.4600804	843.9554816	1461.312101	0.1720075453	0.04342420609	0.06429014757	0.0123153135	0.01599674372	0.0219122561	1	0.140334487	0.0603959239	0.2071972249	56	1
15	123.4198563	191.8061055	-71.71493634	11470.3629	3621.981478	304.6273448	1331.15419	5208	8914.284211	69.0704627	1964.378957	616.2027628	84.99387578	207.619442	863.0485907	3178.992536	-0.00687475052	0.3160497505	0.02679117457	0.006538756776	0.0193173023	0.007835941032	1	-0.001022082092	0.6184888181	0.04759370763	25	0.9999999914
15	125.9902564	303.9102475	1465.684906	8422.37377	339.3174429	637.979588	2310.624599	3257.5	1964.012195	417.7040968	2353.947149	163.3154038	246.460112	420.481805	876.6049759	1041.241406	0.172265785	0.03965907368	0.07210311905	0.01615891708	0.0235883257	0.02974752373	1	0.1410928045	0.05304011572	0.2342640668	56	1
15	134.4510474	124.2804208	7997.732884	7969.424816	486.6178442	-512.8920979	1271.242852	3180.5	4879.787234	1629.76574	1669.566378	140.3631351	312.6211688	179.0422231	635.3827709	3137.895863	0.9812849358	0.05980460652	-0.05887683259	0.0402675861	0.01937745424	0.04990879894	1	0.7720271589	0.08431559541	-0.03184715007	95	0.9999999079
15	137.1964229	390.1597329	-29.37137291	13351.95852	1281.207855	230.1524456	1806.888699	5157	3690.242105	72.11785091	2406.558518	239.1435316	96.63050909	632.4479714	863.6016258	1685.937215	-0.002351420499	0.09769132011	0.01845313168	0.006259235934	0.01501037653	0.007729946485	1	-0.0006262806855	0.1703617938	0.009586099436	11	0.9984115976
15	150.0300584	481.5985416	-31.84719303	18140.30201	1138.264225	293.1060416	1873.138341	6814	6256.095745	58.81972786	1179.160032	192.7690586	82.07603991	202.3002373	480.3990551	1214.457957	-0.001700290912	0.06241771371	0.0162151727	0.003252065584	0.008927368661	0.004379790058	0	NaN	NaN	NaN	NaN	NaN
15	157.3402306	545.6040879	12763.78953	12091.04661	756.3862784	-722.3273463	1922.485242	4951.5	9401.105263	2750.955346	2654.007334	208.1757112	460.9942638	208.6711647	1024.258442	4615.489671	1.037557007	0.06363895359	-0.0515693958	0.03225448446	0.01532659775	0.04379747342	1	0.8171968543	0.0922474823	0.006870302496	95	0.999999998
15	157.6035904	596.3361876	-42.47969663	11043.00733	4837.727975	362.1338582	1784.098704	5433	3729.25	79.10683706	1622.148995	686.9165267	95.5616496	213.3149481	756.3704039	1405.102993	-0.003840938495	0.4446458037	0.03345359832	0.00749224546	0.02164412338	0.008643236486	1	0.003391274782	0.8824550392	0.07740041056	29	1
15	172.1623297	232.6075276	4011.610242	14060.35114	1413.893338	1025.47181	1815.025566	5625.5	14130.34043	733.0386353	2569.827344	275.2551024	288.9037185	209.5871877	950.3585701	5573.876969	0.2888013298	0.1007673193	0.07318859301	0.01422564627	0.01536646917	0.02028903805	1	0.234181916	0.1778227462	0.268023951	75	1
15	178.5596415	43.22635624	424.5019145	6369.243566	652.5406805	198.6139661	1088.108357	2522.5	4552.967391	95.43736766	1173.731321	147.5515978	81.37604903	148.7796398	440.1200317	2403.802274	0.06812840692	0.1052008898	0.03156613254	0.01071785977	0.0201668646	0.01147130527	1	0.05628261261	0.1860321341	0.07198184608	39	0.9999999893
15	178.3367016	149.4821367	1546.097763	9040.640733	417.6349146	594.0511831	2114.468974	3503.5	2210.734043	317.9653007	1865.503231	169.4780702	167.3497326	219.968043	701.8578128	1095.00147	0.171439027	0.04653595794	0.06721332695	0.01493926951	0.01724802209	0.01828826035	1	0.1401441993	0.0669155998	0.2173772284	56	1
15	191.3117146	82.67074242	1687.335298	10479.89956	151.2730607	28.61559667	1182.928033	3831.5	5460.836957	319.2843814	1784.811864	128.1913367	117.187088	166.1231225	641.6300925	2182.563622	0.1651521746	0.014205516	0.003124767045	0.01239089677	0.01295440103	0.01264837211	1	0.1298846331	-0.002340268352	-0.008530737901	52	1
15	193.3517508	331.6097114	-96.25327453	16467.4572	869.6395733	974.9541676	1832.735	6086	7563.136842	53.67064875	2479.985928	232.4413943	192.1526918	197.4252772	939.0472541	2109.406827	-0.006157016238	0.05535211962	0.06186455053	0.003476359515	0.01059372178	0.007167639884	1	-0.0008131126492	0.08559918691	0.1577701666	8	1
15	220.3366334	228.4496109	-68.01088828	12543.26987	2062.793411	841.1601581	1989.244583	5146	2347.138298	59.4416332	2211.919442	366.2179361	166.3740916	213.43997	863.817217	1061.700681	-0.005236752915	0.1632888033	0.06737399566	0.005091212956	0.01770171421	0.009558295211	1	0.001597031884	0.3071623716	0.1821217105	18	0.9387388779
15	232.8420637	42.46819126	30.50766734	7625.452291	2472.548769	92.67205912	1112.202269	3514	2107.589474	63.08995655	1040.091942	321.576776	60.40878699	201.5231901	434.1430772	671.4575682	0.003966981561	0.3148509267	0.01198560745	0.008488544332	0.02702446143	0.008062193616	1	0.006417542492	0.6152861162	-0.001439900444	24	0.9999969643
15	236.6168532	549.5352163	-119.272073	12980.68246	78.19001773	1742.121982	2295.38833	4724.5	4915.336957	65.58392884	3705.171681	153.6237326	448.4945075	267.3120841	1289.842071	3490.690392	-0.0101582473	0.006097086128	0.1288643115	0.005336846043	0.01469144343	0.01707879576	1	0.000569064194	-0.01223945145	0.387650042	4	1
15	242.6922579	306.5058047	782.9527286	16455.83021	345.3283892	3645.997871	2296.64484	6119	24841.43617	190.0280848	2564.624977	173.7503256	586.1187233	237.275725	946.2467902	7575.346787	0.0486650776	0.02116548182	0.2182507369	0.007478784497	0.01094042962	0.0163865808	1	0.05416999405	0.02255221604	0.7130187178	33	1
15	252.49253	8.705418393	-42.96107645	5715.596285	527.2461118	1175.837023	1200.376386	2266	1215.463158	59.97817302	1119.942256	153.7659523	256.3050509	149.7667281	436.277003	637.6541084	-0.008670625151	0.09163426905	0.2080201038	0.01211923424	0.02118914795	0.0269190983	1	0.008801538501	0.1668375896	0.6673056795	15	1
15	252.9621448	471.3694097	7152.47301	15740.22612	250.4370829	1753.226194	2059.765857	5926	5793.87234	1612.099719	3350.7333	153.1942599	509.3648764	265.5860007	1228.542262	3460.585867	0.464336565	0.01629280258	0.1053105561	0.02040351638	0.01125015671	0.02862370567	1	0.3746723879	0.00527354602	0.4168058724	82	1
15	257.3226617	454.4267618	-15.89696619	12700.48744	52.4738284	849.1397381	2102.473513	4564.5	1729.117021	48.27897334	2940.046315	140.7703141	228.0357663	238.8685806	1015.939216	992.0688696	-0.001115571082	0.003801950786	0.06726858356	0.003949704139	0.01247855243	0.01036047478	1	0.002991330745	-0.01986929989	0.1753713623	3	1
15	263.6172138	369.5990004	2424.583198	15973.58251	6782.612846	83.23421454	1746.775782	7952	16394.49474	581.1665096	3166.33972	1382.110264	154.4558944	239.0511077	1546.991318	8361.677812	0.156055626	0.4280524421	0.006504766431	0.01424579463	0.02345637333	0.01102709324	1	0.1277693475	0.8464004753	0.02016481121	68	1
15	264.3682847	560.5901593	-67.38128125	16594.79816	3974.759164	236.5498339	1789.66687	7102	12538.62766	75.64157369	2278.840897	635.0175597	77.8568525	213.1894559	998.7749722	2986.157001	-0.004224515314	0.245969031	0.01491664056	0.005221178527	0.01476191613	0.005108090288	1	-0.0006496194414	0.4742294383	0.003674816709	20	0.9989720432
15	269.7973141	154.4115051	-251.2244199	13041.30154	692.7684208	3042.966569	2181.448301	4973	5672.032258	90.44429037	1957.060836	155.074929	474.9731534	243.3378887	695.5284357	1944.25892	-0.02026763619	0.05360421298	0.2331633211	0.007258776431	0.01241294511	0.01576556018	1	0.00109678347	0.09009367695	0.7503196405	10	1
15	281.6427544	384.3926805	-70.11541477	14754.85392	4706.915141	412.4427504	2023.600759	6771	2847.631579	161.4124672	3268.605169	1261.75101	141.4670268	2343.071081	1455.187626	1824.902813	-0.004684803407	0.3261698222	0.02837827941	0.01538014231	0.03849610699	0.01054677382	1	0.000951836861	0.6393023402	0.05409158985	25	0.9999996429
15	283.7683815	44.27666031	1336.621346	7876.71513	747.9548887	39.19031334	1332.925578	3131	1386.276596	287.8956254	1573.387721	180.9444523	98.52544126	202.5708774	577.5051883	829.7965472	0.174134565	0.09663530157	0.005296885427	0.01646305168	0.02090265841	0.01570875352	1	0.1381267135	0.1667293931	0.004915836979	58	1
15	283.3275279	323.5622081	2349.815482	14020.03843	1196.884193	984.9118851	2536.87668	5423.5	1200.914894	781.0718951	4314.285165	492.7093929	341.4221799	322.6950149	1690.707682	796.1163213	0.1709892878	0.08743297619	0.06884561936	0.01505125356	0.021548438	0.02196791165	0	NaN	NaN	NaN	NaN	NaN
15	292.6280496	86.44678468	4216.3312	9606.780576	128.458523	916.3708736	1707.2942	3602.5	2945	988.7800684	2219.330374	135.373983	364.821098	216.2665043	815.1592265	1938.785187	0.4430497218	0.01486761899	0.09137559842	0.02347599617	0.01689157502	0.04105341998	1	0.3567310637	0.00180253124	0.363299942	82	1
15	298.2544844	20.48226735	413.0090884	7952.96134	435.4938983	1571.791688	1322.571012	3033	6947.010753	114.8561656	1260.921508	129.7927795	322.1158219	180.2450414	469.2988386	3016.654462	0.05361128454	0.05604326301	0.1958093149	0.01167250929	0.01476069112	0.02222892028	1	0.05677741497	0.09299124951	0.6377080878	37	1
15	310.3895456	199.8189414	5046.083515	16257.82007	272.5290504	-0.6568095005	1835.362094	6020	7478.095745	822.4039108	2536.667811	179.7265374	219.0332044	176.9672583	959.6177554	2628.469996	0.3080833787	0.01858522047	-4.816579238e-05	0.01361842894	0.01092213525	0.01550698854	1	0.2428904336	0.005801385699	0.01395648115	69	0.9999999983
15	310.9965847	44.45268297	1407.874068	8368.277694	402.7451336	-12.18227932	1310.377604	3155.5	1593.744444	327.2621402	1731.052555	163.3614886	107.4042911	195.199119	644.8128798	1149.496075	0.1665237914	0.04876116853	-0.001412389841	0.01517563908	0.01915498555	0.01316266226	1	0.1310271174	0.0682927728	-0.02240365385	55	1
15	337.2316039	349.4199956	11.46373597	5188.929716	1613.000442	211.1759749	1869.815546	2517.5	309.9052632	61.17798994	4301.805082	1467.150624	146.3018515	354.5774565	1939.998826	261.6138975	0.00180929057	0.32759757	0.04298109644	0.01994623914	0.0609123905	0.02790168459	1	0.007228851687	0.6428812529	0.10647216	26	0.9999999999
15	348.5202245	102.7652544	22.78000251	8768.194537	2666.091533	208.5012271	1647.430217	3931	1102.505376	68.4762201	3024.079071	951.5600356	94.08340306	329.2473745	1349.183138	888.9536426	0.003425831937	0.3000421905	0.02506599594	0.01319151087	0.04950430507	0.01537398277	1	0.006816860688	0.5855370213	0.04325646643	25	0.9999869714
15	352.9496925	559.447067	984.6981928	14191.05189	134.9044612	690.4563122	2249.318331	5315	9874.467391	218.5896985	2881.862116	158.628665	167.4542241	238.0318186	1003.48566	4942.715602	0.06738157928	0.008497695629	0.05017026798	0.00738655051	0.01381789984	0.01037910521	1	0.05598578967	-0.0113715001	0.1320751617	31	1
15	366.4363857	365.6375043	-235.0004524	17146.0767	286.6770051	2198.283235	2233.370186	6378.5	17832.89362	57.78730944	2511.667294	174.742939	360.5485423	239.8371836	945.5049059	5042.200762	-0.01455669573	0.01824753136	0.128408969	0.003641926375	0.009663751762	0.00954261888	1	-0.002807400849	0.0126733813	0.3856000428	4	1
15	371.5478495	9.225665307	1712.621262	6201.822208	110.0808707	413.5973737	1165.352102	2323.5	4772.097826	422.5091822	1343.501461	100.1287756	147.3717263	140.6718949	480.8518611	2978.844318	0.2861328042	0.01775200416	0.06201730121	0.02441502254	0.01959088104	0.02444391393	1	0.230244905	0.007101237013	0.2247158358	70	0.9999999998
15	390.6255741	189.0309771	-111.3210047	14197.64838	6407.645711	196.9208301	1566.920892	7086	21678.75532	92.19792073	2072.517235	940.320603	85.95226189	216.2319176	972.8417444	7757.39582	-0.008683648886	0.4476019701	0.01336042637	0.007360442616	0.02261473694	0.006497918251	1	-0.001946772331	0.8876000566	0.006506706713	28	0.9408938261
15	391.6342265	58.29710653	-13.16690753	8613.875484	428.6473555	248.4039757	1412.692564	3213	4783.797872	40.14289089	1657.557544	150.810493	85.24776113	189.2613794	610.3714275	2381.125995	-0.001522467643	0.05103678897	0.02911505804	0.005053047106	0.01730152529	0.009136144727	1	0.0003013940006	0.07519737265	0.0447219543	7	0.9999999099
15	416.4722274	532.7704245	-38.20041216	6655.174593	654.3672659	1047.420194	2264.982559	2771	1207.516129	72.05147743	4157.395647	457.9889081	537.866708	614.8665265	1609.341694	1583.551345	-0.00655804754	0.09190581794	0.1431800598	0.01606325928	0.04318563539	0.04323153271	1	0.00551711066	0.1643521345	0.4422430492	14	0.9999999981
15	424.7248816	242.5826039	22.9183489	9862.931639	30.81551597	219.196953	1829.749541	3548.5	1512.968421	48.23304449	3163.036264	153.2726036	87.65340509	267.4280947	1119.845338	1392.155381	0.002714874188	0.003233753273	0.02376167955	0.006031225192	0.02100079089	0.01102997357	1	0.002689732056	-0.02308726311	0.02488499948	1	0.9999964927
15	435.7585078	463.483282	1719.550763	9769.025495	353.4867764	202.3371507	2120.563664	3765	1353.695122	636.7032422	3594.575008	211.5674268	158.2178491	285.3699665	1318.07669	966.3996015	0.1811090298	0.03799527805	0.0215853864	0.01672442698	0.0201823869	0.02460117308	1	0.1442120368	0.04722373532	0.06050645748	55	1
15	436.4507407	475.5312762	2672.167269	15623.79454	698.3212115	172.1928718	1938.635695	5710	2104.223529	610.3943131	3454.260635	253.3523274	162.6501083	218.3987273	1277.090292	1379.814751	0.1726283728	0.04745253987	0.0116413376	0.01284480294	0.01375592439	0.01248058652	1	0.1368451953	0.06619054726	0.0243710681	55	1
15	439.7320592	261.561566	12696.87231	11993.44896	1266.47104	-553.0958172	1857.932938	5114	1187.988095	2969.068578	2841.029384	322.7836538	545.1365067	267.2795878	1153.45223	844.5314448	1.071762923	0.1033978342	-0.04785788205	0.04607360042	0.01574299464	0.05903916259	1	0.8450349749	0.1737762779	0.02958788265	96	1
15	446.5284667	252.5497163	9947.995587	9225.649193	856.9828294	-399.0540069	1926.142811	3814.5	754.6744186	3333.796943	3064.743682	378.399876	544.8922191	268.2154237	1267.296686	611.0488079	1.06432829	0.09046684097	-0.04401583129	0.05516260775	0.02401750402	0.08410023355	1	0.8392899728	0.147478525	0.04062491027	96	0.9999994302
15	460.8458727	527.8681215	674.4861929	9378.020627	3161.232193	145.6998451	1737.066525	4409	3189.135417	220.6040155	2854.531826	945.1314537	108.0269033	209.5627062	1278.489246	2957.800369	0.07259298861	0.3308635757	0.01445779793	0.01100515635	0.03121220826	0.01582398677	1	0.06114341563	0.6479022705	0.02389761	49	0.9116518495
15	485.5076498	101.6286855	3078.824436	10620.98586	594.2126419	664.3163685	1549.322269	4110.5	12391.3587	604.9493526	2074.288002	167.4447052	263.5615816	201.2742537	765.5028517	7003.12884	0.2887273478	0.05639431159	0.06280870604	0.01817236856	0.01576858127	0.02322092616	1	0.2328112816	0.08635669659	0.2298534068	73	1
15	486.3932952	303.6116171	-29.489661	15858.57168	203.6549506	249.095711	1711.843475	5727	3155.557895	49.21508433	2365.870623	177.186055	89.68022273	414.1478095	862.9684313	1173.743545	-0.001929614075	0.01276437735	0.01622720238	0.003547649148	0.01098930533	0.005894664711	1	-0.001453768778	-0.003875874411	-0.001970132837	1	0.9999999955
15	487.4118305	260.2342842	-46.39358465	13242.84645	110.6842214	869.1907381	1985.806723	4803.5	3490.431579	38.57817263	2267.227838	123.5726365	158.851947	215.3879898	783.8358074	1478.44753	-0.003703077146	0.009082747368	0.06412356964	0.003108138306	0.01060816737	0.008203283164	1	0.0007631214342	-0.009176295365	0.1640703057	3	1
15	497.5843541	687.5502689	-38.60223668	10384.63011	4489.695692	225.4112177	1902.042898	5113	7390.180851	76.48212977	2080.507049	907.2135571	81.51759806	197.0236506	987.7994686	4656.792253	-0.0041572299	0.4333108573	0.02315397389	0.008309339076	0.02551879581	0.009474325212	1	0.002220491692	0.8587341187	0.0409740164	29	1
15	499.3780836	312.4285774	-62.87782939	15724.71153	739.3077953	991.5568527	2075.022558	5877	4488.957447	57.37448183	2003.158726	178.8232345	149.7694849	201.4231893	718.2548021	1499.476496	-0.003989464593	0.04866245603	0.06348988837	0.003906303668	0.01168772619	0.006855907014	1	0.0009497953574	0.07194845021	0.1636217349	8	0.9999999994
15	506.5305075	77.63078599	-44.81662333	8731.689482	1384.473867	469.0957423	1324.043925	3576	3892.322581	52.98710563	1575.871075	251.4741289	99.08327813	173.5054805	613.3679171	1778.94817	-0.005357995301	0.1577784702	0.05235027234	0.006348499515	0.01663333084	0.009800082839	1	0.000287280362	0.2951622072	0.1295746679	18	0.647799025
15	512.7001173	51.57581247	1137.13761	6956.2931	1058.136363	18.51273958	1182.554299	2856	2844.817204	246.4825979	1422.459524	253.0942696	107.6938895	152.5651013	575.2615315	1572.054367	0.1594005058	0.1565917797	0.002649646466	0.01622385897	0.02052219158	0.01630749761	1	0.1269550263	0.2896096155	-0.004967597635	61	1
15	538.5920686	440.5103797	5642.334931	18416.40272	3032.951793	1320.2774	1992.848367	7750	9681.625	477.9527027	1158.708731	360.2153324	255.4230907	233.5144842	550.5333975	1803.337895	0.3064078965	0.1645213419	0.07383424121	0.01480445525	0.01389428673	0.01245785739	0	NaN	NaN	NaN	NaN	NaN
15	553.6721166	262.4936103	-64.34738458	14524.95023	3420.957369	172.7154886	1440.455189	6123	9080.768421	78.6111872	2162.320766	482.9911729	93.2985335	240.5751123	858.0959718	3205.692239	-0.004731851929	0.236405181	0.01224897162	0.006000406434	0.01789981542	0.006734536514	1	-0.001367137238	0.4544977239	-0.006164261464	20	0.9970472023
15	557.6145168	280.495928	895.1558998	14192.12563	2315.746348	548.5211642	1849.043716	5793.5	10044.1828	199.5502889	2078.100527	359.981547	134.8839682	770.6212013	789.1398465	3635.143526	0.06445584624	0.1600131666	0.03929108886	0.008739781815	0.01515742445	0.009035274809	1	0.05460481701	0.2987964708	0.1005235792	43	1
15	572.6709494	130.6186334	1383.556099	8034.600118	377.5365945	79.37327307	1493.831796	3039	1289.427083	361.252425	2064.280534	157.9062614	123.386371	175.0419396	752.2221158	1042.074649	0.1724469146	0.04733669706	0.009430921607	0.01517545673	0.01756097859	0.02034249539	1	0.1365310218	0.06585053989	0.0166337598	55	1
15	574.8873032	292.1951251	878.7221778	10331.22251	179.6827379	147.3554202	1711.681336	3802	6690.3125	284.5217995	2719.523988	128.273825	90.51301934	156.9093869	940.5034235	4840.121946	0.08615499799	0.01688782003	0.01311625266	0.01178174008	0.01599982062	0.01078897275	1	0.06811684804	0.004008012188	0.007933729107	30	1
15	586.7149658	701.5977016	2556.21869	8184.936341	384.5432219	582.9016193	1911.82622	3158	6519.138298	480.574055	1668.400791	138.8933838	174.0843008	202.5446746	613.3103758	2948.762108	0.3032350849	0.04909357278	0.07340271406	0.01841215058	0.01653074752	0.02084713461	1	0.2450262952	0.07181285013	0.2697543858	73	1
15	586.6985822	732.4310671	2267.148916	7603.040581	1106.882634	477.9377123	1721.655272	3162	8832.829787	412.5339718	1350.083039	216.188762	164.0817871	182.4017813	540.5032113	3933.420309	0.2916207885	0.1482680907	0.06833261939	0.01972759719	0.01835270633	0.02105624222	1	0.2365977505	0.274976156	0.2539756121	77	1
15	598.2631763	385.694512	686.214456	11568.28388	1262.661617	1152.319271	1839.358989	4635.5	13094.58511	185.2387371	1995.106441	222.0550928	210.9531355	221.6072141	752.8433624	5899.051689	0.05867295679	0.1068832566	0.1004230431	0.00965014592	0.01403366089	0.01335858932	1	0.05408181801	0.1927471191	0.3093965119	40	1
15	604.485318	516.6574916	-49.62004172	11517.83467	1136.918862	355.3439683	1621.458197	4596.5	3269.159574	49.33533831	2190.769512	255.6356272	101.8267941	163.1411675	823.304549	1509.656995	-0.004404275418	0.1017598913	0.03084231742	0.004539640785	0.01488087826	0.007428656865	1	-0.001256739871	0.1792931143	0.05239475332	12	0.9999866039
15	606.1436467	148.4179741	-25.47181783	8129.384603	1353.261494	126.8360564	1427.200459	3362	4786.010526	51.29706053	1345.943668	250.1490435	67.97892833	177.9055736	534.2554679	2249.916942	-0.003329827947	0.1686188743	0.01533194967	0.006783582755	0.02002481224	0.008269546993	1	-0.000812092324	0.3156482009	0.001766176551	16	0.9480861758
15	606.4523474	399.2787238	808.406929	13913.31181	3176.491539	1237.46799	1472.251555	5999	4946.382979	196.6484335	2130.664738	493.1198439	209.8699395	169.0099246	873.8374951	1816.347038	0.05924221142	0.2303266911	0.08812029548	0.01056483492	0.01667956148	0.009439796993	1	0.05503221273	0.4452736255	0.2724146752	47	1
15	606.5537494	485.0548754	-57.46452622	10908.54688	445.1983841	1371.505188	2058.197958	4128	2381.858696	61.02074541	2976.191264	198.119236	341.6944429	242.6125217	1062.654704	1848.813731	-0.005474077464	0.04023516269	0.1266586719	0.006258045503	0.01859581892	0.01628631532	1	0.004508498683	0.05763043985	0.382641159	9	1
15	607.2785985	184.2160104	8844.061216	8782.752319	873.8787075	-451.8171552	1459.130196	3577.5	875.0957447	1721.008748	1695.642984	219.2327302	297.5822652	192.7589313	700.9344925	556.3614913	1.029479542	0.103978388	-0.0512052924	0.0510520245	0.01773722855	0.04070431058	1	0.8112984215	0.1750142143	0.008111396079	96	1
15	624.5850597	148.5242188	-21.56982877	7194.14115	513.5008918	88.45170229	1329.493816	2759	8668.583333	41.4226544	1331.199493	138.8649433	54.36665854	172.930193	484.0151791	4418.37625	-0.002901808657	0.0720928631	0.01300948629	0.006452541237	0.01781227542	0.006770466162	1	-0.001777427232	0.1176236219	-0.01065857745	6	0.9312508957
15	625.6324163	414.6071184	836.1496172	13340.5891	732.0283954	484.3200021	1554.999368	5033	11892.53125	167.4160334	2031.39868	156.0379278	120.1865723	180.4603453	707.1624693	3590.384835	0.06194182153	0.05549365464	0.03772210815	0.007682641321	0.01284811732	0.008825615878	1	0.05127381539	0.08443170479	0.08966603816	35	1
15	633.3949144	193.5297423	481.6470326	7119.246672	2350.942424	35.08925415	1320.706333	3289.5	3871.414894	141.2587871	1578.961991	527.6416047	93.28361181	183.5846395	714.9196159	2126.635322	0.07053339214	0.3387580441	0.005238988222	0.01416617448	0.03122409531	0.01482480054	1	0.0588991157	0.6636676962	-0.008289726093	48	0.9978403174
15	643.4320892	627.2232463	5669.710906	8303.309176	1356.225227	-217.1962535	1672.167509	3592.5	12372.09677	1149.277883	1622.899322	260.6069616	226.947823	218.7968653	657.7480045	6564.117831	0.6965347579	0.1620635464	-0.02811134982	0.03553262053	0.01931843368	0.02984023085	1	0.5500604584	0.2967973671	0.01350195078	93	1
15	643.2775875	669.4868223	428.6694194	7502.553847	818.6456081	697.5730381	1626.049833	3032	13960.03158	132.1543202	1375.328826	165.2367895	137.9236048	183.6055513	524.1281355	5240.691627	0.05650657541	0.1103946022	0.09603865276	0.0119726397	0.01715457191	0.0132231435	1	0.05207165417	0.1997521084	0.2938005705	40	1
15	646.5870308	321.227465	4371.375111	8992.537814	195.4607153	-123.3169824	1721.421344	3431	8942.557895	1055.320725	2132.586638	117.8126972	209.1304985	194.4649475	762.3210338	6362.214476	0.4780182537	0.02274949303	-0.01365933908	0.03148295229	0.01820022752	0.03000143981	1	0.3764812604	0.01288285787	0.006416645405	81	0.9999999853
15	661.6536249	533.4899559	-49.97993123	9969.905177	1022.56164	618.0135485	1539.01913	3968.5	5116.462366	47.58634792	1483.077067	180.7705092	125.0692662	136.4836302	567.5668875	1674.706707	-0.005185054957	0.1049271338	0.06065260596	0.005147072587	0.01435303075	0.008635419716	1	0.0004425594741	0.1871848788	0.1560635817	13	0.999999977
15	680.6932902	186.4352133	-17.64256562	7368.326482	357.1060484	198.2038309	1324.460449	2713.5	4751.159574	41.58484892	1563.488022	116.5355641	80.06523893	187.4534995	552.894832	2431.440045	-0.002373020501	0.05042293337	0.0287328362	0.006097850262	0.01777205161	0.009108944991	1	-0.0004086268944	0.07392497496	0.04316569823	7	0.9999999803
15	681.7041521	420.5251772	-65.66131823	9520.007091	1561.795736	556.2899786	1538.816557	3947.5	3787.934783	48.65540334	1752.107174	322.7232928	115.7780305	205.0577741	697.0186967	1761.921995	-0.00672186931	0.1680498648	0.05776138353	0.005651614573	0.01792079389	0.009021968235	1	-0.0002589971812	0.3164819699	0.1485540432	18	0.983531029
15	683.5756272	405.4212565	4561.572088	9672.172148	2305.329113	-159.2383913	1463.310743	4267	10500.76404	906.5696182	1814.867258	424.0212831	203.7809871	186.8676691	762.3391484	4784.585921	0.4670886104	0.2386359308	-0.01651015179	0.02561901057	0.0200733545	0.02349698747	1	0.3701269668	0.4554491013	0.003892661849	88	1
15	691.4492203	659.7102432	-19.86728179	5934.036693	378.0588778	75.2415242	1370.985063	2260	6440.680851	36.4756411	1075.184881	117.6505642	48.57528206	130.6808832	403.202194	2998.605587	-0.003328561588	0.06455793767	0.01375095623	0.006539285595	0.01776796798	0.008459538735	1	-0.0021466219	0.1022109793	-0.008525610636	6	0.9925143685
15	729.6924224	514.6867353	6625.952797	6259.41173	689.0648902	-412.4321683	1375.607063	2686	2844.645161	1502.478143	1456.101884	190.7143602	261.7505664	190.3522257	594.8849785	1997.119445	1.047361289	0.1064314064	-0.06176116805	0.04458201278	0.02100304713	0.04390929773	1	0.8246812902	0.1794638736	-0.02432873513	96	1
15	750.7161479	397.2195874	2829.580195	5963.506679	656.6927471	-132.3313871	1444.302892	2461	12976.7234	805.0504666	1672.720964	166.4092873	148.5116916	160.5199115	623.427426	10048.28169	0.4690133655	0.1130394332	-0.02181046042	0.02867743924	0.03324954601	0.03414817299	1	0.3697798746	0.197672833	-0.01988127591	85	1
16	5.935021091	561.2353226	1.569189442	8773.191511	2696.840113	179.3936175	1019.024618	3961	10368.46575	56.87791994	1155.016456	345.9219477	73.25351134	152.3574177	494.026935	2786.631734	0.0001683283917	0.3058072139	0.02148190898	0.006894421616	0.02017721875	0.008253968286	1	0.004030092257	0.5972055718	0.03029404084	25	0.9980538136
16	13.63779075	356.4845238	-38.5670137	8284.182099	1962.997801	460.5895927	1313.770488	3621.5	6607.053763	69.98178174	1516.513748	340.8597499	100.7094222	295.7610281	610.5596235	3228.492943	-0.004925335364	0.2317142858	0.05550714767	0.008962794628	0.0216686037	0.009756939134	1	0.001734419062	0.4469034203	0.1440625717	22	0.9999924965
16	30.05742014	516.9237238	756.7701812	10360.29392	4236.186882	62.6990042	1330.419974	4943	7070.778947	162.2561534	1463.57495	641.6289703	104.1396566	193.7317377	701.6238844	1981.276422	0.07343450178	0.4127407892	0.006068351746	0.01086452238	0.02215103749	0.010607647	1	0.06212367356	0.8153843776	-0.001321179883	51	1
16	39.31422644	171.4475386	6039.59898	6062.674489	639.0064503	-488.221489	1144.059087	2529.5	1370.702128	1302.840368	1303.226477	217.4514516	341.8202362	1496.804064	502.3219903	1015.410906	0.9944796899	0.1072994092	-0.07887580976	0.05565498354	0.04820153519	0.084201309	1	0.7815013201	0.1806985686	-0.09615679739	96	1
16	44.75275657	541.499754	3164.964231	10330.0465	504.5806007	659.2072761	1671.305176	3937.5	8264.670213	572.7583557	1989.018709	150.7676029	204.8092854	167.8432369	727.9397229	3854.510965	0.2941196972	0.04926289335	0.06488372425	0.02027373237	0.01462387005	0.02031783135	1	0.2371573848	0.07180566048	0.2380008389	73	1
16	45.80657311	345.1289113	1864.645444	10986.76962	534.5080267	6.686764486	1515.201218	4202	5915.968421	419.5492582	2380.580616	177.2939301	129.9485699	228.254997	861.5935804	2915.200101	0.1675373558	0.05151066996	0.0008725543652	0.01140709141	0.0149676545	0.01271199593	1	0.1320367366	0.0740322195	-0.01409179174	55	1
16	50.43622876	328.6844227	1634.371931	10447.77253	2290.89137	490.929607	1454.628657	4494.5	4508.691489	398.4333042	2317.425273	519.799452	163.6121778	169.2987921	953.7104681	2413.771452	0.1575483999	0.2182191754	0.04484661788	0.0118234704	0.01853464996	0.0155890021	1	0.1294358639	0.4179506415	0.1442347816	65	1
16	67.08397843	576.0793952	4462.701277	9793.611791	2869.96851	-173.4933606	1697.845485	4558	7715.572917	865.6029203	1860.276354	529.7272625	194.044911	182.023445	804.9291058	4491.720108	0.4511954416	0.302886898	-0.01770100152	0.02596796198	0.0234670466	0.02206834369	1	0.3581988458	0.5872083085	-0.0009967143641	89	1
16	78.54812442	151.2860957	1447.686519	9055.824369	2706.700852	-26.12100995	992.6963044	4051.5	9341.62766	289.0418995	1539.573188	442.3658136	106.9454219	155.372252	651.2063107	4086.442339	0.1556783892	0.2991441568	-0.002533001213	0.01409677744	0.02629498425	0.01276490957	1	0.1252745483	0.5816701638	-0.01730032834	66	1
16	79.10599807	420.2110513	833.1151973	13489.50133	1171.382335	519.2030608	1737.995565	5146	6428.463158	155.1170794	1851.346128	201.5307229	141.473263	198.9601987	684.181622	1828.049721	0.06313255181	0.0884177924	0.03849613818	0.007721527326	0.0134830096	0.009379475762	1	0.05266034141	0.1519687726	0.09415254845	39	0.999999999
16	84.48570514	261.3382794	-184.0453522	10729.7762	422.0777928	2421.026664	2056.788036	4021	3013.351064	55.14674317	1513.66957	132.0089694	363.8122272	228.3540247	553.6717168	1256.403655	-0.01682748407	0.0411455714	0.2242747687	0.005446525081	0.01273011574	0.0176211433	1	0.002995837349	0.06411661747	0.7196261775	10	1
16	87.49811936	373.7247145	-168.4323015	14343.40938	4274.511004	1535.45039	1641.204191	6375	11839.625	109.4540522	2081.068014	718.9388024	253.4394147	1326.978261	871.9741692	2636.665367	-0.01169263623	0.3019301996	0.1092949344	0.01016097442	0.02557340078	0.01296698476	1	0.001309581006	0.5934198089	0.3328370151	27	1
16	173.6415299	371.3009193	5668.724683	11603.74771	554.2065482	1228.349657	2135.821228	4521	3660.723404	1789.591575	3751.930616	211.9711879	488.159637	334.9796532	1382.93918	2855.993767	0.4872703916	0.04616843361	0.09888174413	0.02696418854	0.01968382427	0.05165325916	1	0.3926921781	0.06611827166	0.4011637987	84	1
16	178.696912	490.4602992	2702.754037	16730.14115	921.6972131	985.3632284	2058.985967	6205	8074.610526	506.0865532	2688.2223	261.0945058	240.18784	218.1894391	1023.756897	3124.296589	0.1624604941	0.05605010595	0.05689631073	0.01121855	0.01273409855	0.01549231563	1	0.1323551836	0.08598401224	0.1798308902	56	1
16	183.2957817	525.6734784	-149.3965983	13513.97753	4595.561011	750.3305983	1849.872671	6197	18401.61957	83.10381719	2508.118979	774.7125524	155.7614096	194.6600366	1079.066177	6468.930361	-0.01202526433	0.3415764502	0.05844051311	0.007837616521	0.02203846044	0.008900089196	1	-0.002381813284	0.6723328047	0.1576711705	26	1
16	191.4724335	221.3022163	2150.930283	11909.62342	584.4159315	149.8690096	1898.914916	4512	2614.678571	477.5125183	2805.954217	175.9990298	150.2089779	222.0795783	996.9421454	1630.943841	0.1766521704	0.04692465531	0.01239774043	0.01232385	0.01667217218	0.01439153857	1	0.1400836366	0.0651241356	0.02791628418	55	1
16	196.4595421	70.65672196	2219.468884	8064.016636	1792.092124	479.5109618	1208.242043	3525.5	10620.21277	449.8179792	1465.791744	343.214587	188.5693297	177.4184484	616.7927911	4916.70638	0.2790624259	0.2198729878	0.057108896	0.02227764832	0.02124261361	0.02490956329	1	0.2266289521	0.4213283778	0.2152996909	79	1
16	198.4071234	233.1873179	3910.108867	13426.0581	2996.027557	994.0905891	1919.380667	5810	4570.634146	907.1085295	3084.009698	630.2703806	327.5502874	304.6287172	1247.943548	3083.867792	0.2866583307	0.2122257909	0.0666235069	0.01885992239	0.01836338742	0.02441534372	1	0.233283367	0.406057056	0.2498182172	79	1
16	200.2957013	503.4070214	1157.567004	16969.62704	2646.462805	171.651697	1724.134832	6828.5	4848.776596	198.3177677	2360.661105	436.7420355	114.2326831	178.0707318	961.7909408	2083.778919	0.07139438212	0.1618562098	0.01075833292	0.006788614145	0.01312920563	0.006652110976	1	0.05793850359	0.3012076532	0.002965447341	42	0.9999992473
16	201.2605368	374.4471962	4912.890039	16024.24228	265.2130395	1271.867863	2257.676721	5931	11566.15054	879.7567961	2630.455152	168.2489421	352.2055566	218.0171347	974.81995	4306.541412	0.3047357579	0.01615531376	0.07547392194	0.01317198938	0.01122416258	0.01810987138	1	0.2459887987	0.004366884307	0.2757928183	70	0.9999999958
16	209.0670965	281.850554	2555.433529	15422.37748	4792.415256	123.677298	2044.892412	6923	5624.5625	445.426348	2429.377377	794.3632857	149.6785028	261.3801884	1081.204573	2711.865716	0.1657482818	0.3230078041	0.008706476412	0.01113789296	0.01958695341	0.01103363371	1	0.1343880422	0.6310764048	0.02524661148	66	1
16	208.5340717	350.6599422	-256.992348	14366.66509	672.2650463	3745.176495	2644.306063	5463.5	5156.180851	83.22969168	2212.556033	165.9457979	537.4134915	297.5702078	809.4802449	1683.705418	-0.01728072237	0.04705440685	0.2513798028	0.005251864381	0.01075531938	0.01736222635	0	NaN	NaN	NaN	NaN	NaN
16	211.4330772	430.6435234	832.4460888	17126.50189	912.0816858	3744.456832	2337.338113	6481	14769.48936	169.6618015	2329.718106	194.6957123	578.912924	216.3492415	878.3193882	3698.072802	0.04903891765	0.05564841336	0.2181210423	0.006670737664	0.009569234814	0.01604681607	1	0.05485861922	0.09324706953	0.7142426511	37	1
16	213.8332739	127.7973434	1660.427944	10194.45862	3143.051198	65.90124407	1738.593077	4734	3352.410526	384.6686745	1986.459577	617.2724959	133.8483741	827.0393689	906.1386674	1663.262095	0.1652446889	0.3062389319	0.005961349087	0.01542669564	0.02904943224	0.01476940911	1	0.1335834679	0.5965680987	0.01480714562	66	1
16	215.4418019	415.2620393	1248.33123	18102.18025	390.7125306	771.5076982	1989.557635	6660	19109.47872	247.9532842	2941.949744	173.8129838	184.261333	199.4538645	1064.205775	5607.957382	0.0681449537	0.02391066996	0.04271905819	0.006498884075	0.009544635459	0.007709496213	0	NaN	NaN	NaN	NaN	NaN
16	220.9415608	106.4507166	-28.18134644	10774.76084	128.9402129	608.4741579	1541.560909	3923	3389.065217	41.52001991	1544.550114	121.6997298	122.4010278	206.3948089	526.5683259	1196.527694	-0.002786479428	0.01083260386	0.05670107506	0.003911934823	0.01238610214	0.00869064289	1	0.0009415939441	-0.005939957827	0.1385429699	3	1
16	232.6911264	323.0189969	18.46344379	9850.46554	392.5683362	718.5625541	2277.07515	3669	1446.106383	56.40744539	3568.809289	237.2707205	230.9599271	348.856393	1315.182992	1549.212845	0.00157821905	0.04148281215	0.07466032802	0.007676872537	0.02396987906	0.01976893103	1	0.00613005621	0.05772300494	0.2034492748	8	0.9999999954
16	236.1615038	512.3171308	2811.48453	17233.6923	2697.631224	148.7559459	1962.565163	6994	6459.915789	490.677309	2851.848662	519.9682189	149.4720185	321.2833178	1168.38632	2236.823554	0.1665525139	0.1632774472	0.008799640499	0.01008515914	0.01257044061	0.009923531351	1	0.1331677619	0.3035707576	0.01840253425	61	1
16	242.3337572	497.3525411	-75.7348961	18485.34727	3057.455734	516.6482613	1644.153344	7610.5	5384.537634	69.54895937	2737.891589	494.4142818	114.9421692	220.8378108	1114.373716	1134.608327	-0.004340880851	0.1633867812	0.02884324647	0.003963332295	0.01280966273	0.004799561008	0	NaN	NaN	NaN	NaN	NaN
16	247.6087365	302.6151023	4280.439318	14316.49355	124.2952225	3292.877348	2577.449105	5374.5	6018.439024	907.5641313	2965.484199	169.4346028	716.027349	327.713323	1080.467503	2553.519146	0.2972718286	0.008710718642	0.2239210887	0.01437031053	0.01255993635	0.03706012669	0	NaN	NaN	NaN	NaN	NaN
16	252.7641868	183.2005342	4631.80741	9805.363365	425.6875165	901.9612581	1923.643847	3798	1974.884211	1678.779517	3568.250936	205.8252612	475.0607598	283.8736699	1322.714233	1830.879883	0.469200991	0.0426823053	0.1006649374	0.03473849092	0.02479793574	0.06023593336	1	0.3784774657	0.05914103637	0.402993909	84	0.9999994183
16	252.8579043	314.9452221	3729.516893	13183.88731	-3.51613395	2924.372563	2774.561905	4944	2275.012195	894.6902773	3023.452388	138.0949432	751.4771798	371.5222338	1083.957137	1737.255374	0.289305025	-0.0002486154752	0.219933238	0.01604491088	0.01213523177	0.04048714903	0	NaN	NaN	NaN	NaN	NaN
16	258.6742632	485.1331482	2233.00467	12250.46546	425.4626307	273.9573003	2473.608025	4578	1331.494737	657.897514	3515.428678	223.4519023	173.0288606	266.5804464	1261.209153	913.1430509	0.1833462034	0.03516560775	0.02333456288	0.01308201198	0.01862111	0.0197606014	1	0.1460846109	0.04149286278	0.06698282678	55	1
16	259.4836669	358.2375062	5709.910155	7724.452863	29.28258858	-175.4869444	2061.475571	2888	1949.322581	3094.273937	4093.313944	135.5192096	422.8203656	343.1651409	1504.983599	2575.493001	0.7415133767	0.002844011002	-0.01893149174	0.06274342906	0.02648278621	0.08849405307	1	0.5845261862	-0.02944924472	0.04859150449	90	1
16	268.7431679	462.3558664	6452.17371	13723.59035	178.1816781	1446.677221	2202.728055	5166.5	5133.387097	1691.938077	3492.426714	143.2608873	465.1957685	270.7026176	1255.369429	3507.401565	0.4802441199	0.01336100803	0.1030627496	0.02458549514	0.0127816469	0.03469169088	1	0.3870645256	-0.0009196168014	0.4125598783	82	1
16	270.3462731	310.0072573	9895.648411	13445.11183	1379.286169	-327.3462902	1880.477179	5573.5	6011.76087	2328.74867	3195.139143	351.3896291	479.364055	235.426497	1233.958363	3696.961997	0.7274289844	0.1014984274	-0.02158652569	0.02879327613	0.01540651277	0.04522757131	1	0.574320094	0.1727725177	0.04061448276	92	0.9999999806
16	285.2902941	294.5015376	4861.058258	15671.44503	840.6004936	1149.472784	2221.607403	5973	9719.389474	949.5655259	2865.284202	220.8744395	374.431773	215.6273728	1093.743976	3905.869507	0.3133517603	0.05473008873	0.07599936753	0.0163327424	0.01254964778	0.02051030007	1	0.2533028628	0.08344237288	0.2814059221	73	1
16	289.5027737	759.2647327	-37.0853954	9703.16151	2919.267274	854.7225766	3700.5447	4580.5	8580.478723	151.6047306	1431.878093	466.4624867	240.5094187	1557.173809	660.7118677	2411.360209	-0.003612916969	0.2954824006	0.08736197821	0.01560936255	0.0215758017	0.02540588895	0	NaN	NaN	NaN	NaN	NaN
16	294.6611211	143.4640705	-62.03862463	12391.16729	823.4293983	174.4731407	1568.481924	4726	6814.170213	49.4423517	2465.891452	179.8917579	76.84178243	190.6867042	868.7003548	3274.183436	-0.004921751756	0.06618586732	0.01416572996	0.004694008435	0.0153094288	0.005724836964	1	-0.003357649215	0.1055759218	-0.007379158631	6	0.9931127701
16	296.3622647	326.2397784	2713.127769	15975.08802	832.0343835	191.2925851	2010.828591	6041.5	4864.913978	670.4648869	3532.288983	273.9619964	175.3492503	202.2914021	1325.917421	2516.883108	0.1739941618	0.05337632832	0.01180078877	0.01127305321	0.01492477477	0.01225944518	1	0.1380082014	0.0783373606	0.02551699245	55	1
16	297.4095232	305.6910595	899.1321636	16700.05316	814.598501	3668.523838	2564.883375	6248.5	9562.457447	170.3056459	2134.033198	213.6278222	554.2646626	283.8843772	828.0561115	2489.373841	0.05597297427	0.05017810528	0.2269064571	0.007693516726	0.01057286901	0.01600137398	0	NaN	NaN	NaN	NaN	NaN
16	317.5628348	49.51687377	652.5091224	10930.07059	1083.412803	351.3173561	1097.849114	4240	10277.35417	131.4819736	1543.037594	170.9474574	102.2682988	143.5958505	548.2769671	2822.276815	0.06042124565	0.1018029792	0.03375623322	0.008211536928	0.01537310065	0.008772738273	1	0.05030665871	0.1792047827	0.07764748147	39	1
16	323.8300531	558.3547967	910.630632	16626.20705	2863.744157	1588.528554	2049.423234	6879	26483.75532	199.4595165	2189.223126	447.5769711	263.7159033	199.8657225	898.8858759	7900.67341	0.05578945108	0.1732215464	0.09867082352	0.007354606857	0.01592644476	0.009836939541	1	0.0524383929	0.3286970539	0.3056834785	44	1
16	326.4793487	326.5620393	-2.54742724	13529.48585	6.941221685	962.6895301	2365.068852	4885	944.0208333	60.86235026	4933.036346	201.1348836	281.275851	348.8598595	1749.285161	521.5110228	-0.0002673244969	0.0005558317146	0.07501953689	0.00459046127	0.01629435911	0.01333524116	1	0.004218229784	-0.02616668765	0.2023839112	3	1
16	327.0677156	375.9316018	1132.2213	19283.14459	3475.51574	1972.021493	1996.814677	8140	18121.1383	212.0312245	2580.600774	554.7868043	277.4755751	225.9924812	1108.631891	4830.567107	0.05852577236	0.1739382617	0.09944007909	0.007293995408	0.01259972533	0.009779447231	0	NaN	NaN	NaN	NaN	NaN
16	328.4889686	236.2235862	4629.531767	15149.35781	3440.301585	-49.3774055	1826.299771	6548.5	6070.666667	936.1005176	2759.317623	703.3318704	198.8975695	238.5230361	1200.757977	3003.289944	0.307797546	0.2390165379	-0.00368921918	0.0170749219	0.01841598878	0.01519285579	1	0.2449583221	0.4575979734	0.01137422356	78	1
16	333.5961445	434.6902536	-171.6130993	16919.16795	1702.607847	2063.721427	2422.43696	6593	8505.829787	71.02203278	2148.800534	313.6661609	281.5284083	227.0011709	859.6158061	2270.337934	-0.0110455034	0.1014726369	0.1261880427	0.004539684426	0.01114784369	0.009880648584	1	0.0007748321949	0.183194727	0.3825249948	14	1
16	336.2738087	497.4855325	-51.46262308	18138.48357	2999.129634	543.3083075	1822.507289	7423.5	3391.126316	65.12841678	2441.134565	498.557414	111.8099806	176.2303497	1038.057429	1016.054261	-0.002592009377	0.1627580192	0.03036944781	0.0037527319	0.01384739489	0.005082289305	0	NaN	NaN	NaN	NaN	NaN
16	338.3368986	339.4529271	-45.11127542	16295.83111	84.45747076	1060.886453	2167.489279	5865	2633.765957	65.0662174	2373.135876	185.911487	198.8771013	230.9993478	862.954515	1223.399322	-0.003101198935	0.006176803811	0.06708860219	0.00419641075	0.01169359355	0.007615457855	1	0.001432719155	-0.01499880649	0.1743916623	3	1
16	344.5235152	111.6453139	-35.44158899	11065.29033	115.6297551	655.1275415	1617.274619	4129	2797.808989	43.88713301	2524.495102	150.8814783	151.2216676	224.2112337	871.3874759	1556.323727	-0.003169376591	0.01112719171	0.05891619732	0.004410037135	0.01563118351	0.007635736833	1	0.0008112604049	-0.005230512797	0.1461733054	3	1
16	354.4669693	653.1998751	-41.35085407	13538.30115	2026.59368	434.1464206	2643.749753	5478.5	6809.376344	70.48431144	2415.427444	325.3705942	114.2228709	269.7415907	896.7718837	2303.155765	-0.003272127265	0.1522757619	0.03467822031	0.005954986255	0.01871211339	0.008692488551	0	NaN	NaN	NaN	NaN	NaN
16	357.3629721	119.2570458	901.2376207	12772.84341	2021.00828	76.92420015	1539.383891	5172	5893.910112	182.2193241	1986.835118	333.1553406	97.16947654	212.4812392	779.4296508	2269.64913	0.07182372305	0.1576389081	0.006945624686	0.008340422003	0.01721854488	0.007660549604	1	0.05793760819	0.2923802684	-0.01039243795	42	0.9999999867
16	361.6134282	356.5951001	-50.12244815	17938.34295	1872.866364	566.1417986	1846.961311	7006.5	5873.956522	72.37316409	2647.992351	391.1927301	111.9013792	201.2216727	1066.110146	1902.824938	-0.003084100368	0.106585769	0.03224846741	0.00408176794	0.01261621972	0.005683682759	0	NaN	NaN	NaN	NaN	NaN
16	362.6172605	204.6387778	-101.5050969	16154.79803	862.2077131	936.2480959	1795.175179	6080.5	7706.126316	67.21416542	2313.833068	207.1779366	152.0400988	187.666421	861.6773014	2327.016185	-0.006453856982	0.05407394638	0.06025115801	0.004347221115	0.01104351903	0.006838805627	1	-0.001186555946	0.08290444849	0.1520293763	8	0.9999999993
16	364.5788564	460.7984568	-53.46068991	17528.93417	6007.547412	261.6452692	1804.937654	8117	2879.849462	84.33170284	2505.689542	980.6719326	103.1176009	241.1481884	1204.731884	887.6855097	-0.002996201792	0.3386077361	0.01523864173	0.004838524479	0.01786040254	0.005631789132	0	NaN	NaN	NaN	NaN	NaN
16	369.8465286	712.0353935	0.08712839019	10395.4888	664.2929397	623.9628602	3406.487127	4117	2747.189474	62.21408916	2245.724845	198.281148	163.4690174	434.1638694	842.9435068	1378.359249	8.312151202e-06	0.06420882784	0.0619903475	0.006677115731	0.01346444696	0.01486244268	0	NaN	NaN	NaN	NaN	NaN
16	370.4622118	368.7277669	-78.10729033	13998.84724	4700.32632	877.6592088	2151.071143	6411	6944.555556	95.68370909	3005.750122	1050.793847	187.4680507	571.2944409	1366.962971	4531.172399	-0.005721108863	0.3295611153	0.06223162064	0.008146353977	0.02279772176	0.01057498231	1	0.002760702704	0.6478437846	0.1717762657	26	1
16	381.5245867	236.6104204	1003.015273	15777.35571	2627.508435	653.5103504	1857.460114	6395	18465.95699	187.5299854	2226.461333	386.5949333	149.0768053	218.942773	882.7021595	5133.240524	0.0652314098	0.1693759625	0.04139484627	0.007022858322	0.01424855305	0.008729926793	1	0.05548927321	0.3180882857	0.1084541804	43	1
16	384.5769639	537.6972527	-70.16528124	15178.16221	106.0013184	983.9641237	2165.663471	5391	3705.741935	49.62926549	2649.57906	144.2416898	167.3602939	211.7600858	919.2983004	1365.523446	-0.004745036415	0.007134072229	0.06669186738	0.003748411503	0.01031008692	0.007722395223	1	0.0001116669576	-0.01304666988	0.1726723192	3	1
16	385.1000163	75.95349885	775.8014845	13138.49261	1205.475782	417.9564613	1256.240842	4994	13528.08602	138.1755608	1739.615608	202.2989308	116.9868731	189.7600872	632.9638282	2951.188698	0.05953480398	0.09193033992	0.03339307691	0.00784280058	0.01421770485	0.008042639115	1	0.0494616071	0.1589495298	0.07572281118	39	0.9999999987
16	386.669329	140.4170872	-215.7467812	12182.39006	107.8840523	2923.107374	2146.464863	4508	1551.863158	66.15710816	1795.176465	134.7679338	440.1652871	257.952005	636.3739447	580.8014384	-0.01797713877	0.009227433504	0.2372515986	0.006054177554	0.01205121058	0.01883405493	1	0.002705616879	-0.0007149641098	0.7630325134	5	0.9999998463
16	393.4078906	41.62297636	599.6035912	8537.157517	2616.082736	719.2547936	1256.403466	3855	6104.221053	157.6169694	1733.767057	551.1186419	180.6191647	469.5002584	765.3173401	3754.869486	0.07191242301	0.3055930445	0.08711194701	0.01426079869	0.02783658633	0.01574461154	1	0.06586800506	0.5994890833	0.2753268526	50	0.9999987324
16	396.2903487	190.5737605	-112.5442494	11965.46938	2867.541751	1541.719142	2013.643559	5327	2131.376344	76.64925384	2211.218328	519.1770281	280.9293475	242.4417991	907.4979067	918.7042377	-0.009226621482	0.2394646498	0.1249407261	0.007218659441	0.01986641311	0.01258285168	1	0.00373051844	0.4660621216	0.3849644689	23	1
16	398.3750798	68.09223972	582.7350533	9093.316047	833.9881467	299.7505035	1374.616444	3557	7024.096774	142.080055	1803.477793	192.4341514	109.5454466	202.2862933	678.6311569	3901.948479	0.06365007234	0.09326806104	0.03517215113	0.01046005234	0.01714524663	0.01191831941	1	0.05287250682	0.1617556779	0.08293296826	39	1
16	403.5914911	418.474459	625.8963159	8357.895364	2516.034384	1018.74698	2150.461157	3773.5	727.1684211	279.3433546	3689.228822	1136.134022	399.3574407	371.0851506	1650.307565	902.350626	0.0721267054	0.3006645577	0.1172043174	0.01861875252	0.04079751526	0.03366414419	1	0.06828245466	0.5907900051	0.3798361766	50	1
16	407.3441735	486.4015142	-152.6308412	16778.47662	161.2905491	2117.082114	2309.624171	6076.5	7426.926316	65.38219573	2881.361301	166.0076833	369.5866551	249.4823097	1036.2421	3046.425954	-0.009618133467	0.01008493046	0.125213234	0.004616516487	0.01083953757	0.01141985071	1	0.0007640322276	-0.004236238317	0.3752581213	4	1
16	410.2797156	648.5696555	743.6499711	8001.261317	-78.52230623	305.9328748	2548.522213	2954.5	3118.882979	260.088201	2585.007823	98.18437063	107.0211713	316.0523497	912.5970327	3573.147568	0.09346562797	-0.01105850992	0.04217485644	0.01271065654	0.0169889029	0.01809029332	0	NaN	NaN	NaN	NaN	NaN
16	415.2468754	29.50942385	7504.529856	7675.6335	772.1800624	-550.0359944	1074.662384	3114	1933.276596	1401.885303	1434.898748	197.9665898	294.1025547	880.3754603	576.0005024	992.5099215	0.9858790586	0.1061877285	-0.06725720333	0.03990456196	0.02161940405	0.04534436425	1	0.7755657918	0.179004038	-0.05779399235	96	1
16	432.4875849	327.3792822	1069.72465	16550.18708	2731.133454	625.5567967	1681.025261	6734.5	15538.04301	266.3619469	3000.320066	559.3706889	176.3325459	216.3205856	1230.360451	6721.600338	0.06438444237	0.168427962	0.03909578233	0.008327240766	0.01602343321	0.009531013395	1	0.05463154052	0.3160411156	0.1002149995	43	1
16	433.6717462	415.6126401	10351.17355	14357.84847	288.0572381	-306.0417011	1968.189422	5517.5	11553.45833	2577.031761	3466.111478	181.5315849	412.5152883	238.6250423	1275.30433	7604.696671	0.7113550385	0.0204880155	-0.01819154935	0.02636774407	0.01457209241	0.03509129632	1	0.560904191	0.006907656221	0.04494690498	90	1
16	438.846742	221.7312416	2780.506753	15962.43866	841.322805	77.5728341	1709.905449	5864	7691.96875	485.5197078	2478.711353	236.5476564	138.6376086	253.7605591	917.5451596	2543.183535	0.1754906412	0.0506924861	0.004516462117	0.01120958136	0.01356224157	0.01021969176	1	0.1386047452	0.07248664282	0.0004013414592	55	1
16	444.6309594	97.27260425	1713.333044	11016.16588	1023.752284	59.68928027	1492.432484	4333	6998.682927	385.6439939	2269.61095	224.687804	116.333067	168.4096734	830.9243367	3138.740861	0.1583598378	0.09782902449	0.005633898014	0.01231200758	0.01765129606	0.01142197213	1	0.1256732965	0.169268875	0.002465427133	58	1
16	453.8430833	107.9310635	1708.134913	10158.10252	978.794877	87.18316115	1671.171339	4026	2475.767123	370.2140033	2076.477564	225.842801	137.3834318	228.2112104	783.0194814	1838.019076	0.1677285421	0.09432182257	0.007347146575	0.01399169662	0.01815786722	0.01568587619	1	0.1331831825	0.1621127062	0.0104482861	58	1
16	460.4218961	344.3370132	-42.95476038	11325.31424	3400.014102	1484.337061	1980.34828	5196	1024.557895	84.76061331	3704.644034	1205.553493	463.3331245	244.9896708	1634.810513	958.0122008	-0.004021736957	0.3075941224	0.1298623679	0.01034073431	0.0340464402	0.02219844875	1	0.009024368888	0.6059576771	0.4064369329	27	1
16	465.4963231	101.1893857	1666.989522	9791.858085	913.3005122	45.90410732	1574.93	3766.5	4216.182927	388.3649724	2186.761152	215.2155672	112.383805	214.9622586	819.7171342	2434.22166	0.168287835	0.09566429103	0.005209921468	0.01475976195	0.01950350389	0.01291433863	1	0.1334782835	0.1647626213	0.003205454924	58	1
16	466.7726993	481.3832819	5069.266411	16635.00861	2532.186905	-98.74155855	1739.908796	6756	6331.446809	1392.191179	4495.990029	732.6635809	261.0639588	227.0104069	1815.293931	4466.106995	0.3061763538	0.1591937066	-0.005435785351	0.01561866842	0.01870303636	0.02137604908	1	0.242609086	0.2938578936	0.001244348916	76	1
16	481.0128992	517.7818455	2357.549351	13393.93186	594.2084756	107.2815901	2041.960781	5002.5	1690.768421	606.8264499	3366.233052	215.4508154	161.4317524	284.6723123	1216.989758	1028.92388	0.1798682867	0.04456648269	0.00709544125	0.01148745598	0.01360048775	0.01653874027	1	0.1421975233	0.06002554225	0.01011169666	55	1
16	496.8461845	514.4643219	-108.2440285	13902.52136	3213.009428	1682.190898	1972.931483	5922	1707.447917	74.63440198	2172.620235	477.8562278	266.7153839	218.6531213	879.8654244	753.5373964	-0.007351312234	0.2304379659	0.1229177466	0.005618653274	0.01746997276	0.01088253265	1	0.004955580879	0.4474504408	0.3779483952	23	1
16	499.3027115	232.4327152	4244.069779	13798.68115	691.8773514	-40.9014063	1677.080931	5188.5	7619.010638	874.6793554	2955.867662	199.8570389	184.5234066	230.5453644	1054.908027	4095.939438	0.3003914301	0.05302069955	-0.003057525097	0.01749380255	0.01518395658	0.01551141353	1	0.236970317	0.0763032227	0.003279862422	72	1
16	502.4993692	357.6396745	2256.182222	13143.71404	4159.149099	123.2471007	1920.816765	6019.5	9116.074468	543.2986465	2887.874331	848.0189554	138.138852	218.5904004	1248.340366	5782.294755	0.1682531315	0.3173869658	0.009779295657	0.01247873037	0.02234403679	0.01263427997	1	0.1363882844	0.619589689	0.02930391927	66	1
16	509.7043703	387.5865148	-69.07635242	15373.7426	169.1588953	932.3296199	1880.076174	5503	4452.840426	55.18640471	2763.849801	143.9297462	185.3358056	168.4659666	990.5152276	1758.365182	-0.004902600338	0.01164231574	0.06238491086	0.004175049261	0.009915812161	0.007567014915	1	-0.0002900110373	-0.004003748664	0.1578600099	3	1
16	513.3340174	710.4674938	-157.0275298	9722.630274	-146.2127973	2581.611122	3278.730899	3616.5	1134.989362	76.4681057	1545.620659	128.2156538	415.5631286	705.1554608	538.6200186	529.5281831	-0.01623159646	-0.01614072502	0.2643212984	0.008807887276	0.01387406154	0.02129055767	0	NaN	NaN	NaN	NaN	NaN
16	517.0876304	295.8916037	3950.685355	12845.57555	587.988903	59.71623535	1950.446511	4901	4697.208333	815.1541135	2756.929733	173.9762399	197.9334126	224.1155342	995.9836294	2616.518096	0.3059879254	0.04634109348	0.005148851665	0.01778793257	0.01396979511	0.01864534	1	0.2419524615	0.06296429552	0.0328256675	72	1
16	517.4921065	320.9127586	3971.471073	13461.05765	1349.095349	-56.55780312	1680.221894	5295.5	7349.228261	940.3624198	3002.806691	293.6419918	194.1209699	189.0162176	1114.175476	4551.896171	0.302040241	0.10090552	-0.004289892944	0.0188731012	0.01749395262	0.01745375725	1	0.2387407446	0.1744191719	0.001582197679	74	1
16	519.4489055	141.703346	-7.566292804	12272.23701	1199.279352	185.0093857	1433.296218	4775.5	5698.566667	60.38324023	1855.418448	225.2721377	69.88136982	196.9650991	694.7846885	1733.519593	-0.0005289634966	0.09748547348	0.01539601624	0.005140983077	0.01448166851	0.005890014015	1	0.0005807607797	0.1697879787	-0.0006336774043	11	0.9998833713
16	521.7167619	336.3676427	4995.786438	10149.83361	433.330185	1056.934105	2150.667388	3992	4042.096774	1492.038577	3200.048329	210.0080709	412.1130391	275.3996355	1189.289947	3484.530304	0.4890049019	0.04184945957	0.1012489933	0.03224651555	0.02154194312	0.04421506958	1	0.394196561	0.05736510605	0.409604563	84	0.9999999885
16	525.471921	39.77088385	4746.960193	6971.65222	199.1905955	-315.2199698	1148.245569	2685.5	15969.19355	962.1445526	1382.421066	116.1224817	203.8723501	148.0451004	509.9245553	7357.176715	0.6804750392	0.02891822393	-0.04431518278	0.03527765582	0.01945866654	0.03298520606	1	0.5345478756	0.0231201749	-0.05274413542	90	0.999999996
16	526.2342265	191.5367323	-32.13946365	12115.8179	5145.311534	315.6214835	1370.598164	5954.5	3112.526882	86.80249068	2250.625648	937.6864586	109.5514714	230.3481071	1055.142787	1938.413289	-0.003278692148	0.4247931509	0.026462943	0.008129483278	0.02252677277	0.008686081044	1	0.003070010088	0.8414201724	0.05229794731	29	1
16	529.6970144	217.0964221	-57.58689011	14485.45581	2315.913497	184.1150116	1512.748854	5908	10321.81915	67.53203481	1963.942716	295.9196191	78.73309276	176.2324616	735.3062804	3227.726348	-0.003974881367	0.1604464452	0.01294303017	0.005213278804	0.01550185033	0.005537291758	1	-0.001601111343	0.2987831121	-0.00707121109	16	0.9379405367
16	534.6088577	141.5503444	2692.98578	9634.731193	146.4520602	2052.142309	1910.504213	3675	6404.613636	558.0338498	1870.811488	124.9907356	449.2548435	218.238676	680.7548612	3877.784583	0.2827225231	0.01679629521	0.2097677465	0.01893251525	0.0140969983	0.03358588302	1	0.2388368054	0.01206720953	0.7378758307	71	1
16	541.5609925	572.3866335	-140.5104095	15443.77904	106.0002748	1948.139975	2026.410701	5642.5	3266.451613	109.3558713	10320.32207	305.4558965	1085.150462	592.7536828	3592.877737	3152.643223	-0.008506474567	0.006913863034	0.1223494952	0.006959652549	0.02316601471	0.04006936092	1	0.001388327112	-0.01087737543	0.3654088006	4	1
16	542.5259	352.252633	3.534258721	12968.36382	1154.659112	460.7998223	2062.575927	4940	1519.311828	49.67606761	2219.60993	249.020434	110.8649781	200.9304912	841.3991925	919.3895302	0.0002698215891	0.09298186478	0.03693269976	0.004120658788	0.01168240538	0.008278739284	1	0.002808511448	0.1615571568	0.07426768191	12	0.9999749614
16	545.7764715	254.6549744	2208.519949	13018.82154	2777.146463	857.545015	2172.554829	5564	1689.212766	438.6960529	2529.565699	614.1336009	224.6533934	262.5242996	1066.723016	1026.062218	0.1676435427	0.2205776433	0.06508293224	0.01126843945	0.01882411249	0.01978529972	1	0.1390066701	0.4236839221	0.2170957723	65	1
16	546.6375201	130.5383558	-7.045955096	9841.609445	513.4000708	281.8644955	1459.644402	3687.5	5373.457447	46.25107432	1792.413837	161.0882869	91.88029088	215.1426124	653.0605058	2329.317366	-0.0007496564605	0.05154334637	0.0296659597	0.005419119067	0.01601554945	0.008230933648	1	0.0009614984873	0.07625803254	0.04684195309	7	0.9999996008
16	551.608985	108.8706354	527.5688557	7893.398413	747.8801957	292.671269	1471.968319	3068	3376.280488	116.5193063	1566.503748	183.0684849	99.8556964	173.5431965	589.6004617	2497.8513	0.06728638785	0.09794596445	0.038377339	0.009519395637	0.02017031903	0.01340079255	1	0.05605218269	0.1714794308	0.0951464885	39	1
16	564.8618444	105.8596761	532.962173	8005.105723	790.7616795	314.8084211	1389.864831	3127	5199.817073	127.6592133	1411.723023	192.441476	118.2356942	212.3562564	542.1322414	2860.26473	0.06722007589	0.09668369068	0.0393837341	0.01098873552	0.02155691588	0.01421019511	1	0.05606192852	0.1689386851	0.09857397999	39	1
16	569.50599	613.5858265	23.03789008	7360.658146	1549.170012	427.5889861	2208.120491	3214	484.53125	49.82743289	2339.278805	563.7724231	133.5882474	232.9232239	994.5979205	465.4449587	0.003642848521	0.2141259639	0.05746881589	0.00979956925	0.02537767756	0.0181126557	1	0.008464969868	0.410891245	0.1520745599	22	0.9999952644
16	570.6710567	279.4820441	-41.54663853	13367.29679	1314.132742	429.2757809	1676.316011	5203.5	3365.191489	58.14058336	2077.129056	241.0656854	96.39750074	212.1032418	771.0636037	1122.200366	-0.003299101649	0.09754482445	0.03171156015	0.004716482669	0.01319696952	0.00615036479	1	-0.0003641682165	0.1706859855	0.05548226229	12	0.9999797904
16	571.6322938	354.6327084	866.9291883	13535.81221	3142.564584	77.87675521	1461.858264	5811	16131.67708	223.5753743	2577.256462	538.0791947	108.6555747	191.1179692	1033.224169	6886.610132	0.06546016874	0.2304891978	0.006334087758	0.009072309566	0.01917031164	0.009009011524	1	0.05370136043	0.4417523437	-0.01064869982	45	0.99999935
16	572.3339876	79.30903755	6776.134031	6902.195329	690.2076829	-470.0096264	1229.965092	2892	2208.369565	1292.442015	1258.769007	157.2508244	271.4038016	179.4465686	497.0352362	1356.157449	0.9767713317	0.1030489981	-0.06914559539	0.04168989383	0.02104266027	0.04525738926	1	0.768171623	0.1725241454	-0.06663135009	96	1
16	578.5333832	184.6521565	3010.404811	9636.400598	974.6934541	721.4457835	1737.059987	3933	6122.797872	598.1292979	2058.742672	241.5772886	257.7341805	163.2562	800.0288579	3634.949984	0.3103248009	0.1010088775	0.07234097594	0.02033487836	0.01662631242	0.02679011122	1	0.2511658615	0.1781744915	0.2701044372	75	1
16	580.3157303	155.4863542	1605.205858	9337.939834	432.1157405	71.13915146	1659.276187	3556	1660.265957	276.9694101	1433.89454	143.8470748	110.3444953	317.0629262	534.1097252	942.0436167	0.1733413327	0.04790425225	0.007689146482	0.01398547561	0.01520546942	0.01236245984	1	0.1371127423	0.06692847118	0.01080908038	55	1
16	588.9471584	289.4953546	-133.8561172	10092.20904	410.8216487	2442.90447	2106.553794	3796.5	1681.075269	70.45270043	2034.52888	164.55122	485.7117689	215.3669061	753.0964765	1209.881527	-0.01374956794	0.04005436573	0.2398568651	0.007442651448	0.0169203604	0.02456400734	1	0.006612857653	0.06259303097	0.7745010342	10	1
16	601.4208535	175.6894322	-19.17913792	9384.816702	3045.870829	117.6880948	1325.845455	4359.5	4314.202128	60.7080302	1577.350418	524.4792685	70.90864404	170.4930253	694.1024834	2030.094736	-0.002452039199	0.3257893538	0.01280937395	0.00700583128	0.01912870824	0.008233154277	1	0.001524555878	0.6377834325	0.0004330070016	24	0.9999996627
16	602.4228474	145.3379623	672.3440316	10494.93122	1728.924983	327.8131293	1277.499949	4295.5	15476.85263	134.8397416	1440.150932	264.8822843	111.3471207	174.5249559	575.6889295	5171.352969	0.06601240591	0.1622860369	0.03209057921	0.00876354801	0.0182140711	0.009656279136	1	0.05531320894	0.3031124707	0.0759417806	43	1
16	611.0583871	202.3480042	541.3296262	10976.03823	629.0910517	2200.072713	1772.662794	4201	14195.84211	111.8947192	1444.071545	147.4149331	336.4458107	199.3892989	536.936328	4744.85962	0.0485684103	0.05818021909	0.2048500833	0.008519528657	0.01312597717	0.01487038733	1	0.05350022409	0.09781990312	0.6680820986	37	1
16	622.8004134	360.6041336	727.1097903	8395.275901	12.33802985	165.3271232	1818.977135	3037	3125.031915	233.2563391	2172.821459	121.9862084	94.79187917	237.0796379	774.0664757	2920.205919	0.09014407134	0.001591556321	0.02091907395	0.01463933439	0.01759269766	0.01607054979	1	0.07169451386	-0.02700935127	0.03530406808	30	1
16	625.6623057	332.5167988	-9.735528301	11321.25834	1097.805989	370.4142752	1715.790967	4418.5	1841.191489	57.51231617	1786.788869	209.4947992	91.46218954	237.2640381	677.615756	861.4245051	-0.001094284656	0.09761110852	0.03410451205	0.005047474624	0.0120512526	0.006710228155	1	0.001565834412	0.1709231473	0.06432403535	12	0.9999974193
16	634.2328622	212.246416	-15.58352692	9815.063635	2309.299693	142.9766706	1529.380887	4239	6424.978947	57.35301247	1352.849359	321.078482	70.03682535	164.3250598	560.1073281	2085.719887	-0.001619592665	0.2402450981	0.01539197935	0.006349799636	0.01897860244	0.007584026817	1	0.001382963059	0.4625029182	0.005672173794	20	0.9978564839
16	634.5651267	564.5579573	6.770939325	8228.697222	1798.521522	276.1940268	1660.58835	3569.5	1263.75	61.08280656	2047.38424	481.297907	95.23727851	253.7940724	852.0753334	831.7098938	0.0008115920797	0.2228898864	0.03517812961	0.00878658925	0.02583228939	0.01149925118	1	0.004619599079	0.4278318338	0.07427248145	21	0.9885628342
16	636.4317521	228.2874847	-7.511050302	10937.20957	996.9507948	147.9391291	1514.453526	4218.5	3382.086022	49.49870265	1538.368948	208.7524294	68.40109909	170.7377155	584.9744788	1432.314634	-0.0006206665948	0.09490013462	0.01411933506	0.004971393349	0.01588870427	0.00633121889	1	0.0003802843729	0.1644278237	-0.005215474297	11	0.9999931298
16	648.450914	151.7414156	3432.574811	7521.467742	784.7913764	-130.0268541	1437.786384	3021	11626.01075	693.7815992	1475.967182	180.4067526	159.5276575	182.1826565	566.8338079	6352.02238	0.4585721416	0.1037025183	-0.01611886689	0.02476417969	0.01921622877	0.02357419358	1	0.3618371901	0.1788452677	-0.002945459024	85	1
16	656.405372	299.7810252	-22.57023911	9052.519834	3944.003117	264.2193924	1507.120496	4453	4159.595745	86.48050914	1263.838399	598.721964	97.97314575	167.2113168	610.4492571	1661.073712	-0.002505134632	0.4376828895	0.02996411299	0.009944266704	0.02908198462	0.01056929783	1	0.004100954683	0.8680088752	0.06525186344	29	1
16	657.4587645	323.3333992	-38.00202201	9919.312974	505.4707009	600.2692012	1614.983029	3681	2955.4	45.51801568	2233.151947	157.5822709	162.4088424	172.3154698	807.8444066	2077.988294	-0.004141942816	0.05379849371	0.06151057814	0.005458526733	0.01530242675	0.008995404609	1	0.0007375531236	0.08238740112	0.1569370138	8	1
16	667.5963575	237.8396214	504.4639883	10021.47695	977.8373126	1980.795756	1603.856014	3901	8134.978723	113.2537024	1209.304743	164.6432273	281.7263775	173.7529962	461.9783398	2306.232477	0.05178614192	0.1013322676	0.200564804	0.009036912513	0.01391354403	0.01777772158	1	0.05622438405	0.1860815918	0.6559117036	41	1
16	668.4967947	277.3484213	-166.4555841	9766.199197	59.77886004	2210.863118	1808.655276	3564.5	2713.308511	55.06419928	1444.406771	107.184178	320.7527303	201.5977954	516.1548548	981.2626278	-0.01764929666	0.00706492028	0.2291333441	0.005812742797	0.01154465613	0.01466695408	1	0.00231891716	-0.00553011969	0.7347673129	5	0.9999987675
16	675.6710423	96.54656356	402.1142313	6136.051126	563.6856165	170.4098399	985.5923446	2350	6935.329787	85.39444746	850.7510496	113.8462779	73.32287298	134.4493407	309.2410167	2075.20127	0.067408615	0.09510731161	0.02853605473	0.01058310803	0.01820682569	0.01234553801	1	0.0553629267	0.1651983605	0.0608080809	39	0.9999984129
16	678.65155	341.4646003	-94.73483863	10799.53096	3572.710623	564.5521027	1446.503439	4946.5	17306.05319	77.15357222	1530.085997	477.7162959	99.80769526	162.772288	670.8649951	6010.381773	-0.008706986401	0.3330234518	0.05318346428	0.008791641192	0.02187105858	0.009839636899	1	-0.0002558601044	0.6545341575	0.1397625442	26	1
16	695.2974352	203.5140224	-70.42507602	6943.456915	1124.065478	833.9056188	1508.619262	2916.5	4391.621053	51.74561212	1031.046979	192.3198269	141.5974781	194.0377511	422.0189522	1536.681055	-0.009697431528	0.1628062228	0.1192167665	0.007170970045	0.01918286972	0.01354877088	1	0.002024989063	0.3086186943	0.3614118357	19	0.9999877645
16	719.4714933	440.7020739	7361.592218	7010.104593	738.896027	-476.2576033	1494.494047	2983.5	2442.71875	1499.32502	1422.977326	183.6311496	288.8701653	194.2102169	580.4850459	1574.384576	1.06660442	0.1074715868	-0.0666249561	0.04540072994	0.01868835285	0.04454637725	1	0.8395613293	0.1812762938	-0.03671470793	96	1
16	728.566536	265.6845682	1317.257025	7888.057475	1209.91387	21.39726182	1353.302625	3260	4506.808511	231.4333152	1304.54924	223.3743908	95.10521739	155.9272814	513.6931621	1811.716481	0.1629311636	0.1569283871	0.002744106042	0.01295479687	0.01929467579	0.0130796081	1	0.1297623621	0.2902871582	-0.003800333903	61	1
16	752.1735874	338.4125791	6.725022453	6074.357436	1356.919931	191.2555445	1437.055697	2637	1157.072917	45.35921604	1058.338797	250.533262	74.46375854	145.5446834	439.1193761	848.9716286	0.0009856184374	0.2308746741	0.03402149244	0.008398512591	0.02270001945	0.01221665068	1	0.004762129129	0.4441486661	0.07065701183	21	0.9985069249
16	787.2685584	311.4425084	398.2006151	5714.310772	2248.573164	10.24333834	986.7253613	2730.5	4605.87234	98.89835563	858.1035307	334.2045533	69.83625489	141.852699	391.7448677	2587.404854	0.07412412062	0.4002709943	0.001926812696	0.01562491301	0.02814170806	0.01293521882	1	0.06220743182	0.7896197062	-0.01614236263	51	1
17	6.497987951	362.3257072	0.8593595502	9152.226639	3847.678713	77.01729152	1060.376895	4494	9666.506329	77.52265645	1269.277201	543.1787308	69.0496534	160.3871319	604.1699027	3639.05219	9.032802282e-05	0.4194166765	0.008743411087	0.008759180022	0.02559053283	0.007914085065	1	0.004319761768	0.8295515583	-0.008807462635	28	0.9999999646
17	46.28052193	567.4757578	-31.26251539	8624.03137	105.2329635	482.7163357	1454.354848	3141.5	3597.340426	38.3185965	1776.287882	112.9266963	134.4640012	143.11415	616.7259165	1685.230335	-0.003948402598	0.0122124773	0.05506871894	0.004595290774	0.01464196869	0.01081235688	1	-8.739665101e-05	-0.003181431276	0.1326569238	3	1
17	52.21723732	528.7243175	-80.74118671	10424.04209	477.6223641	1209.437509	1727.227042	3940	2889.787234	45.86466946	1587.065541	141.964496	226.7025224	183.3857361	576.533067	1111.808058	-0.007496119641	0.04734792724	0.1149330313	0.004661529499	0.01359823777	0.0141724979	1	0.002093027429	0.07167567952	0.3417057352	9	1
17	82.55075788	588.5070196	7.847650553	7261.138675	260.6202533	274.7360543	1744.465394	2744	1411.3125	42.58887618	3147.798137	195.3002597	122.3865614	381.8015409	1143.104355	1610.708437	0.001430191786	0.03977405166	0.03969177372	0.009997595654	0.03189368997	0.01895834655	1	0.003317549532	0.05258494065	0.08168632013	7	0.9999998363
17	107.5522014	620.2718035	-16.27201789	10836.83419	1055.4156	331.4615512	1570.418307	4189	3934.680851	49.00744224	1731.921691	209.2864547	91.41387893	210.1812967	657.5635079	1290.210779	-0.001513719258	0.09600652661	0.03028485085	0.00479872626	0.01443433501	0.007782142942	1	0.0009226961524	0.1674565737	0.0508643918	12	0.9998593867
17	139.3629602	133.2935444	4479.118117	9858.851677	532.042058	836.4298074	1513.42284	3835	8083.903226	932.1802463	1957.34656	157.8742795	348.8809347	201.092371	730.2897644	4386.568737	0.4508685086	0.05360576673	0.08427576604	0.02728565502	0.01499571278	0.03188675334	1	0.3628322777	0.08086027153	0.3422076357	84	1
17	155.3690251	279.4534983	745.56744	15209.64178	877.5159494	3227.990823	2013.502735	5782.5	18045.73404	163.6894781	2222.682623	191.2772813	532.3610332	209.4057625	813.2470024	5027.427776	0.04967616987	0.05890067039	0.2100510074	0.008373909616	0.01181851444	0.01770685114	1	0.05478385257	0.0995349505	0.6864666892	37	1
17	163.5194255	331.2908736	880.5448546	13922.22854	4646.741582	1347.140722	1963.613682	6410.5	5216.442105	198.467852	2214.400433	685.2126579	256.1295574	237.3358513	973.1960834	1954.123184	0.06339362945	0.3271841112	0.09489314024	0.009251440221	0.02043931868	0.0113519536	1	0.05996868339	0.6441637157	0.3014044944	50	1
17	163.3049721	486.3216065	2493.260588	15049.62454	3520.443529	843.0108496	2017.99152	6541.5	4189.782609	451.7285178	2520.300166	566.6065371	241.1334488	187.3932138	1051.872243	1825.985182	0.1704894349	0.2369620262	0.05453134648	0.009739701981	0.01697707107	0.01317001638	1	0.1406445032	0.4567707992	0.181806585	65	1
17	189.5207593	683.6563362	-135.8750367	11436.37756	583.8333714	1336.20715	1830.144771	4325	8066.510638	54.30668217	1779.025556	151.3605682	229.2682182	249.5984226	649.6192996	2454.689314	-0.01166208409	0.05104479212	0.1160380363	0.005067052626	0.01265119323	0.0108624453	1	-0.001078608181	0.07932739812	0.3447488336	9	1
17	200.0907336	138.0287798	2870.238694	9885.950307	2300.972455	667.5222874	1662.867858	4368	10789.92593	742.8709167	2273.129905	520.8845873	252.3895468	196.2205941	953.3751326	7605.896715	0.2913673265	0.2350649379	0.06501074014	0.02018901207	0.0233117168	0.0254022239	1	0.2371559431	0.45278758	0.2463573049	79	1
17	201.5796432	124.781766	2581.12738	9194.882957	91.09033094	1992.833326	2079.594702	3495.5	3658.151899	546.1362595	1877.556685	137.0169373	522.6845486	266.9941116	700.8979328	3116.339684	0.2801872811	0.00977992696	0.2111151087	0.02447436758	0.01720976244	0.03981210249	1	0.236850155	-0.002243688647	0.7416488926	71	1
17	210.9184636	367.1440996	2232.740728	12420.96742	1136.829128	256.5258984	2402.332414	4943	2707.202381	477.1212977	2570.323472	284.7319539	157.5435593	246.5201595	976.0759411	1568.235727	0.1825580275	0.09677226441	0.02315182982	0.01296931987	0.01691917195	0.01516539641	1	0.1461654769	0.1678044821	0.06900039481	58	1
17	222.4610721	373.6565426	2565.689253	14389.70232	1282.960621	213.843941	2373.262926	5570	1878.439024	729.2127353	3911.692105	465.8533379	168.2639169	258.841024	1532.14692	1658.267325	0.1798670127	0.09559699116	0.0157858942	0.01453300548	0.01818120667	0.01609478721	1	0.143457009	0.1650632854	0.04269401888	58	1
17	296.1281969	514.335606	15991.43631	14788.67537	1578.00527	-659.358333	1922.483002	6192.5	1355.2	2939.422447	2927.899906	393.9844726	462.4319414	274.736425	1197.984862	838.8868967	1.054141675	0.1086201149	-0.04835695626	0.04193667785	0.01607494455	0.03801781903	1	0.8311022207	0.1845456056	0.02398387801	96	1
17	312.2583385	596.4895878	2239.42012	13197.66455	1334.182402	2135.367215	2442.318073	5404	5864.180851	498.3259506	2740.528487	288.2488245	468.37963	222.616579	1045.359207	2886.530041	0.1685741887	0.1018092051	0.1569869527	0.01135326998	0.01382962654	0.01838120451	1	0.1453887508	0.1844579338	0.5315621073	60	1
17	336.4403847	576.5844502	-107.567625	15679.6753	1678.03684	938.7061324	1884.797863	6099	6705.139785	64.27532553	2376.51674	305.8795149	170.1997041	205.6283748	897.1365392	2045.449922	-0.00749874102	0.1057224129	0.06100984411	0.004618995313	0.01332716621	0.005790435985	1	-0.001353200385	0.1888433683	0.1568035532	13	0.9999999944
17	348.5890319	357.6733597	1423.290384	15866.89187	294.8313628	213.292232	2127.938541	5823.5	17374.95833	303.0008739	2368.83049	166.4551779	109.025584	216.2242037	862.6363831	5572.301728	0.09045749953	0.02026384724	0.01431755103	0.008742400125	0.01092620085	0.007662858662	1	0.07165561802	0.01096551763	0.01327141829	30	1
17	355.6587962	161.503358	-28.93314007	12376.57513	2956.624373	503.8941728	2139.873246	5441.5	1179.12766	74.18651601	1909.180911	470.8322279	99.59014278	281.2431039	780.3254296	408.7648385	-0.002608363643	0.2393849763	0.04197595162	0.00619323942	0.01772458776	0.008455350627	1	0.002623697787	0.4619872368	0.09788323257	21	0.9231593488
17	356.2892748	480.4508247	-80.26952512	18617.26884	2014.516652	298.6631916	1724.496755	7267	6780.978723	60.02897703	2932.605017	391.5808603	99.46844616	221.0642264	1156.093334	2139.964687	-0.004358762758	0.1086781754	0.01537083738	0.003659771806	0.01098426344	0.005228989368	0	NaN	NaN	NaN	NaN	NaN
17	360.2989642	80.34134698	0.5016175758	10969.6498	2438.15422	285.9867351	1364.14425	4638.5	1269.150538	67.61200542	1666.253438	404.9366846	92.16220846	202.542375	698.4100145	815.2934647	5.274042579e-05	0.2213065925	0.02744165453	0.006422298438	0.01812048737	0.007556446962	1	0.003408238132	0.4242273899	0.04710874443	21	0.999705335
17	368.6612452	420.4546492	-19.69678285	14784.55692	3452.358205	588.0825101	2243.843484	6388.5	2224.148936	76.65599152	2516.207631	612.6934317	136.868759	233.9897519	1069.258835	1016.821645	-0.001305015994	0.237338791	0.0411108021	0.005513964273	0.01627819331	0.008219567097	1	0.003565839549	0.4577450549	0.0950831624	21	0.9657273229
17	379.1506966	487.7386807	7.303639835	10446.40612	2434.476336	301.4430308	2316.595414	4747	4648.731707	78.57126388	2654.654497	669.603805	102.2945983	386.7943637	1130.193574	2380.065779	0.0008142276983	0.2370340086	0.03031337431	0.007852576552	0.02326908924	0.0125463452	1	0.004414587009	0.456605002	0.05800077124	21	0.9998944755
17	382.6799995	171.5349058	-86.05172637	13300.14313	182.317979	859.1428454	1898.157776	4912.5	4071.505263	43.485948	2312.28003	146.7405932	166.9026256	199.4524265	805.1061533	1559.74442	-0.006337725091	0.0139260782	0.06576117288	0.00362171772	0.01188913937	0.006840082788	1	-0.001141626599	0.0008436140757	0.169376038	3	0.9999999999
17	382.3588394	499.973813	-8.924216962	15803.3603	3723.70415	271.9924159	2029.349193	6785.5	5365.7	78.36185358	2106.401505	523.295159	86.94055262	268.7970577	903.4431242	2591.864508	-0.0006421282999	0.2396343472	0.01726283695	0.005370941451	0.01704662786	0.00597831452	1	0.002293091536	0.4613334195	0.0123803396	20	0.9916172342
17	389.556018	312.5108804	14868.58978	13934.95997	1398.621112	-702.3249074	1928.990082	5817	1390.573171	3012.054224	2952.679819	331.1956691	527.2458935	320.208361	1198.687838	850.153349	1.068019339	0.1054097298	-0.04716225076	0.04732299219	0.01331237693	0.04603962295	1	0.8421468663	0.1779520062	0.03122772042	96	1
17	389.5261028	325.4324886	15277.71157	14339.58937	1392.181416	-672.789947	1926.387216	5890.5	977.1341463	2876.607268	2756.157478	300.3426388	500.4070002	314.1703204	1105.073166	724.3637611	1.065818042	0.09875578887	-0.04471469834	0.04216244422	0.0149687288	0.0416319164	1	0.8405130933	0.1644340523	0.03892270763	96	1
17	405.4542294	501.604177	-240.7817585	17631.21752	338.1501521	2221.136685	2229.359262	6456.5	16873.19355	57.21394077	2677.118058	183.6700308	359.7976991	200.9420722	991.6968138	5530.966177	-0.01342739352	0.02034650499	0.1250911288	0.003713847458	0.01053550462	0.009117206059	0	NaN	NaN	NaN	NaN	NaN
17	419.861187	261.5999349	812.999156	11886.40851	1128.467433	543.8522985	2116.083499	4758	5859.414634	270.0296208	2594.767992	374.3942055	171.5168348	1690.023829	941.0614724	2701.132478	0.06872246481	0.09317294829	0.04838781456	0.01730775723	0.02736751688	0.01363653421	1	0.05789967361	0.1621541626	0.1300862724	39	1
17	422.3479292	649.334333	819.8599586	12013.09723	187.4987768	582.5271677	2097.121756	4450.5	16673.97826	183.9718237	2039.488589	124.2661586	137.7537619	202.49002	718.5592461	6081.910026	0.06784170014	0.01632089984	0.04988518555	0.008248856786	0.0112889852	0.01024234307	1	0.05641969222	0.004653400677	0.1315509457	31	1
17	426.6712471	491.4495371	2069.244711	11941.45443	1787.822657	225.0569506	2471.552936	5046	930.6170213	748.2137238	4000.317322	605.0469693	167.6146206	549.3406828	1596.416397	933.6878563	0.1793870861	0.1486990524	0.01908578845	0.01628581055	0.02538397894	0.02372961621	1	0.1439491802	0.2740987142	0.05650728974	61	1
17	430.5154401	269.9762939	951.8362141	15465.51485	1526.478516	634.7487581	1804.6492	6019	6704.35	214.3040143	2706.623878	358.4006712	175.4486958	299.0515955	1046.927904	3441.328196	0.06306019196	0.1020608759	0.04206343578	0.007513738147	0.01504499493	0.01012233801	1	0.05303519568	0.1801092861	0.1071739824	39	1
17	464.4608928	412.2277716	-269.0363077	13869.42505	74.78907121	3379.533065	2234.805835	5057	2442.586957	68.7973836	2608.902252	141.584471	666.720556	265.1520962	907.5078881	1133.412548	-0.0199404596	0.00623948878	0.2447160653	0.00498913534	0.01095640637	0.01822104384	1	0.001686930013	-0.006482823377	0.7884048105	5	0.9999999504
17	475.3049386	531.521905	2749.992082	16304.20489	884.9490839	940.2362605	2094.255721	6102.5	8950.347368	454.8940129	2595.340619	261.4785342	221.1323884	180.9052258	1019.225037	2919.487615	0.171292872	0.05546760119	0.0581242549	0.008631082334	0.01202285198	0.01159666635	1	0.1394373218	0.08480444628	0.1861350989	56	1
17	477.1892169	68.56153451	632.3539729	10473.43399	1657.19932	323.4096408	1226.242043	4216	13846.16842	133.1869367	1384.56518	272.2340553	110.6537321	190.8298254	555.6458141	4616.012373	0.06120191886	0.1590408099	0.03131902699	0.009168984454	0.01579218891	0.01045918873	1	0.05140653408	0.2964457017	0.07198669579	43	1
17	525.3779877	638.2773466	5832.338808	11692.8377	639.2501013	-63.27900674	2056.805611	4637	7313.354839	1042.983679	2153.90445	163.3358511	206.8542041	204.0063878	813.5763284	3817.220978	0.4920630657	0.05396849395	-0.005548358684	0.01974269874	0.01263340258	0.01976311287	1	0.388589276	0.07720480345	0.03934551592	83	0.9999999996
17	548.9043899	423.4725786	630.4817204	10220.95054	2193.976193	998.6886295	1667.473893	4313	1419.172043	246.8851199	3652.895081	830.4155722	342.0902105	192.4844073	1531.715233	1388.568959	0.06376363533	0.2217867096	0.1012734876	0.0126438733	0.02569302177	0.02271086003	1	0.05951968206	0.4283567541	0.3188333051	47	1
17	555.7362603	584.4482467	2384.01334	13336.41898	175.3568787	157.6429065	1938.665027	4858.5	7771.935484	445.4056894	2333.231532	133.348847	137.2662107	193.3514877	824.7613367	2812.09024	0.1794139316	0.01330238575	0.01244189825	0.01121213284	0.01102187494	0.0119078744	1	0.1418818194	-0.003825180121	0.02716546514	52	1
17	575.2461372	103.4171876	1321.360287	7582.138774	370.5964808	4.742010003	1407.898525	2835.5	2213.234043	310.2775987	1761.529355	149.2866275	93.50325342	210.6642986	629.0212656	1378.245116	0.1741196879	0.05078046269	0.0006210710577	0.01588318135	0.02156062585	0.01401466239	1	0.1372219926	0.07249149018	-0.01346565165	55	1
17	588.4739585	249.2188772	666.0768842	10885.96254	1083.058796	1125.24001	1879.437099	4383	6788.215054	148.1354019	1637.576418	194.5315044	193.3181071	187.6833282	618.3417203	3772.264557	0.06134380594	0.1024129172	0.1042342762	0.00910755578	0.01459724758	0.01184203501	1	0.05643646237	0.1837466018	0.3230719865	40	1
17	588.2982775	585.4601285	-45.85298103	12940.53235	1258.992419	400.8179536	1631.248368	5037.5	4746.831579	61.04415318	2030.047494	200.547903	112.0426279	159.1957917	738.3373489	1351.80105	-0.003594977362	0.1008704251	0.03340767432	0.005043020916	0.01301827335	0.00709319023	1	-0.0004299135537	0.1775854345	0.06146692402	12	0.9999984176
17	598.0888036	298.6894499	657.2225083	9809.639455	3204.246693	82.98220837	1455.036369	4541	3375.094737	157.8857937	2033.47609	709.4045066	95.06815119	187.6215121	931.8590397	2656.658119	0.06852681175	0.3315331678	0.009172561607	0.01037016248	0.02724321067	0.01104323644	1	0.05752657895	0.6490476635	0.004593984652	48	0.9944071187
17	603.6849476	77.65179733	990.2250302	6027.162061	600.1314957	12.71761658	1098.644576	2420.5	4913.72043	214.8951715	1210.451077	169.134902	87.19514696	160.6092512	464.0328928	2241.084653	0.1671524731	0.1054411341	0.002286943926	0.0169778294	0.02547565226	0.01537453738	1	0.132469595	0.1846775514	-0.006777568995	58	1
17	604.3271008	550.5445929	4648.768346	9618.543254	537.4853919	885.4222054	1837.129713	3867	5242.638298	1097.433105	2228.818773	173.9066665	325.5484032	225.8509945	834.5082405	3444.608643	0.4794266199	0.05439198718	0.09221305684	0.02249610462	0.01685287156	0.02957505995	1	0.386065919	0.08270561389	0.3765145176	84	1
17	615.5427391	361.7030846	3103.818138	10652.54647	2385.991786	737.1788412	1800.683144	4770	11946.51579	780.6427685	2660.002989	553.1471435	235.5495657	216.1167717	1098.220565	8193.867262	0.2885078902	0.2258309285	0.06828560098	0.01922664262	0.02247913199	0.02262737924	1	0.2350341227	0.434021398	0.2566581043	79	1
17	631.8212729	218.5070546	572.5891257	9159.90747	2934.319615	795.3507035	1489.901179	4231	4901.659574	167.1956358	1749.31004	567.2111782	191.9355719	179.8124524	787.2766608	2894.038613	0.06232454449	0.3223314429	0.09240728653	0.01276119997	0.02465444472	0.01557363453	1	0.05887517489	0.6341028747	0.2922839052	50	1
17	634.286159	561.4328561	-44.20806152	10631.7837	2543.668206	302.8005378	1511.314399	4652	3679.585106	65.92620554	1530.234897	371.2863371	95.35976146	149.11087	635.9949329	1389.495409	-0.004362884857	0.2413506003	0.02956351448	0.006300046628	0.01772060896	0.008601875419	1	0.0003074746803	0.4654455335	0.05438390033	21	0.9998496572
17	642.5753197	768.5647571	-43.86785737	5139.271174	416.2465505	1224.651835	1743.182473	2084.5	3135.851064	43.36009781	722.9332344	116.6114078	168.6708617	214.7444889	283.8418727	1025.174205	-0.007980575515	0.08364405603	0.2370335212	0.008749192187	0.02001322849	0.02120253203	1	0.01147449925	0.1518080933	0.7680314343	15	1
17	644.4838892	165.2674664	1236.017754	7547.506868	2404.225713	25.32400861	1362.28847	3521.5	3650.031579	222.782569	1199.057002	371.1585453	105.4878115	189.3185919	528.2902826	1921.498216	0.1660346	0.3233239308	0.003628857218	0.0165022736	0.0293092457	0.01494550616	1	0.1342300159	0.6314857608	0.007663734689	66	1
17	648.3304361	485.5192973	-6.760226327	7616.535346	695.1900434	156.2928638	1673.034611	3018.5	1365.510638	132.3089652	2001.98694	445.5745239	96.60797538	2238.445371	726.6549377	1183.965687	-0.0008945664227	0.09059490345	0.02069082682	0.03464550367	0.09103740573	0.01968509427	1	0.0006158770528	0.155909129	0.0173835299	11	0.9992386479
17	670.2719751	457.4106533	1504.942076	9131.695712	928.8753747	70.79809527	1628.751215	3588	4015.376344	333.5986049	1850.430985	219.0657379	114.1716431	192.9494503	710.2746697	2413.610672	0.1663146344	0.1022590715	0.007775472413	0.015206459	0.01968779102	0.01349564603	1	0.1321888197	0.1784138476	0.01197423042	58	1
17	678.2521385	375.4840485	1939.72629	6204.998745	522.0719613	537.4547798	1991.348367	2524	2027.903226	673.4545135	2140.968229	244.1282028	231.1450463	282.3207138	842.410875	2180.503861	0.3108654121	0.09287826853	0.08435073225	0.02894137196	0.03158544994	0.03827864654	1	0.2524179384	0.1620627328	0.3116359923	75	1
17	682.5200252	315.604665	3695.863932	7477.014672	1214.100222	-149.2423096	1812.673238	3250	9542.414894	831.4609623	1586.042272	257.7405086	210.9253254	276.599967	645.7924418	6957.191097	0.4961726595	0.168451309	-0.0185512859	0.02877954376	0.02226367186	0.03314418093	1	0.3921853636	0.3113089042	0.0003406403361	87	1
17	710.6663268	457.5438201	1320.558056	7531.117329	380.2732013	54.07006958	1527.838678	2874.5	2309.138298	307.9124148	1683.734018	139.1828462	92.39023155	163.4824716	621.3489851	1498.810292	0.1798404948	0.04986795517	0.006881694865	0.01436706173	0.01851549197	0.01415801783	1	0.1422210375	0.07088565439	0.009605765285	55	1
17	746.3515273	385.3436789	1262.439127	7523.038405	2402.355191	30.40753002	1399.101417	3512.5	6746.642105	238.1585264	1131.551056	400.1668601	106.5133446	287.4164004	514.1980078	3203.40513	0.1691496386	0.3232482445	0.004213305227	0.01788781817	0.02709209366	0.01536177662	1	0.1367408683	0.6313428683	0.01041970051	66	1
17	756.6409605	318.4068731	-7.738641851	5938.51628	386.5907397	70.24110931	1346.744156	2295	7158.595745	34.81497534	960.0346055	113.7128241	56.23130382	122.427732	343.9047648	3360.747636	-0.001577940495	0.06855354571	0.01286264182	0.006450916936	0.02053716786	0.008951798031	1	-0.0007815061566	0.1103534589	-0.01102375992	6	0.9746510424
17	759.1231181	550.0232013	-37.87825721	6510.474312	2021.149814	152.4473852	1183.3054	2983	10161.74737	53.0221439	912.7916375	312.0738764	60.07165584	133.4997656	403.2434501	2796.886008	-0.006344399255	0.319116524	0.02382969574	0.00840473444	0.02348586826	0.008692126479	1	-0.000792837346	0.6246357903	0.03755609328	25	0.9999980067
17	767.1894353	345.0807801	-39.42533135	5478.094502	1298.690387	308.5492246	1322.335299	2415	6189.936842	51.86349593	956.0680825	243.8247269	85.87012196	150.8799023	408.906573	3183.371172	-0.007899226063	0.2375534727	0.05773980646	0.00988801522	0.02542555976	0.01268587022	1	-0.0003818503931	0.4589946654	0.1514051701	22	0.9999998477
17	783.4374495	505.6318539	413.996478	5557.968367	2288.688277	-17.40801409	1115.382741	2754.5	6100.468085	100.7040007	883.3030605	362.0039991	63.86024622	129.8373591	418.7257234	2181.187551	0.07618664001	0.4077529277	-0.003678297074	0.01230372838	0.02934621535	0.01206675144	1	0.06349938722	0.8046883669	-0.03481618946	51	1
18	149.5891977	195.0625137	9612.541145	9596.180821	704.2513166	-583.8342854	1617.93803	3944	12466.68817	2438.160217	2387.872019	164.3171458	422.1372729	215.8598218	908.4948445	8099.25641	0.9883869897	0.07209342963	-0.05228760492	0.04432646936	0.01949179173	0.05610014319	1	0.7782993354	0.1097860528	-0.006702615557	95	0.9999454454
18	243.702648	699.4585748	-42.48961535	11131.39615	727.1457816	171.7562996	1686.895291	4228.5	8213.715789	51.89422109	1957.54759	161.1344703	80.5847775	241.7414852	725.9129792	2882.157081	-0.003458057455	0.06426298519	0.01520478355	0.005247662465	0.01189400784	0.007860413106	1	-0.002141394002	0.1016748266	-0.003511762475	6	0.9887278496
18	245.6951137	730.4045979	2865.838733	9419.996146	851.7416879	656.4307078	1883.247683	3728.5	3664.553191	592.9148907	2102.4075	212.2376099	212.4972177	186.5268496	797.0774981	2006.841886	0.3015575089	0.09358821998	0.07148146745	0.01866626226	0.01439643267	0.02194945616	1	0.2440700462	0.1629615388	0.2647285785	75	1
18	275.3336015	78.50840206	1464.880469	9233.511152	2807.452327	46.97564188	1402.785115	4186	3224.925532	339.7401305	1900.225829	544.276431	118.0548992	248.8228806	818.9605591	2074.426047	0.156903706	0.3027165054	0.00467127251	0.01596300349	0.02562783417	0.01355957849	1	0.1268378351	0.5893257645	0.008212320155	66	1
18	279.0218314	609.8822438	2500.234558	14528.34927	3238.876096	850.0783831	2071.193396	6285	2193.957895	594.7681723	3352.445982	785.7244796	266.0080064	268.824648	1427.566326	1277.282512	0.1701682289	0.2299425774	0.05735513541	0.01080550979	0.02024217811	0.01571521355	1	0.1405242265	0.4425119371	0.1912319371	65	1
18	281.4015554	582.7137407	-260.7250842	14002.07913	626.0554435	3522.909691	2648.705393	5301	1870.957447	69.92544521	2169.263554	160.7873325	547.4831459	319.2003165	776.5059288	774.3440917	-0.0185950565	0.04560880617	0.2507685086	0.005129656413	0.01092037992	0.01433830791	0	NaN	NaN	NaN	NaN	NaN
18	344.4779465	558.5961443	2450.73048	13688.41096	3137.567663	815.1720763	2138.678777	5986	1701.684211	473.0946789	2609.280436	598.2338878	184.2253926	236.4811677	1085.043116	1053.25818	0.1756459923	0.2264045746	0.05831206359	0.01244054824	0.01524139143	0.01262877514	1	0.1448943754	0.4352760312	0.1956751138	65	1
18	347.3897003	783.4328864	534.9955727	8131.214268	2485.529451	665.4171357	1569.42989	3736.5	3233.315217	144.5033648	1687.989905	551.9998284	183.536433	168.4905989	762.309208	1935.964069	0.06828408105	0.3112598818	0.0844577558	0.01118121026	0.02277674399	0.01476778485	1	0.06285754045	0.6110015899	0.2655083983	50	0.9999997985
18	365.516013	576.646186	-27.87655177	13838.62421	181.4783347	222.1048707	1810.58712	5019.5	2776.989247	46.64351424	2428.244706	140.3600624	90.54528975	199.402786	853.5399013	1204.389666	-0.002064151234	0.01284442581	0.0160629929	0.003472535315	0.01064453887	0.005932116755	1	-0.001571947186	-0.003718774807	-0.002569070488	1	0.9999999964
18	370.3127034	226.0901951	7188.346083	14650.08741	772.9371388	1422.961899	2100.633925	5678	9047.554348	1337.992324	2584.835009	198.1686498	391.3009049	263.9953016	966.0709928	4047.84929	0.4828104866	0.0557025252	0.09658298952	0.01959319613	0.01258220433	0.02420727878	1	0.3890954703	0.08558071039	0.392566064	84	1
18	376.3891367	711.7850156	2317.618328	13326.41428	662.2550467	32.43532748	1628.878008	4980	7541.648936	458.0385907	2339.220118	159.4447019	126.786341	198.2562239	835.5008006	2895.299285	0.1748005467	0.04949944616	0.002177983764	0.01103831459	0.01143157011	0.01045881949	1	0.137865376	0.06993445116	-0.007949665724	55	1
18	385.6323444	227.5616508	5948.395872	11791.84917	687.2115065	1253.81316	2008.29284	4711	8704.186813	1458.508676	2974.360462	201.0169127	437.3722215	248.3886657	1109.191553	5213.390807	0.4884825801	0.05652104794	0.09233271797	0.02566602817	0.01549241169	0.03858632618	1	0.3932719857	0.08703285241	0.3791401912	84	1
18	411.4825242	64.97197505	7876.174464	7842.350614	804.9739691	-469.3722764	1384.225434	3297.5	807.6451613	1716.634142	1717.777573	210.0980317	319.6254721	209.6226547	697.4587107	717.7459985	1.004085631	0.09745523876	-0.05783067836	0.04613763043	0.02057749543	0.05023591457	1	0.790604146	0.161452125	-0.02115806127	96	0.9999999996
18	417.6678776	523.392716	4042.901875	13633.66262	110.3360667	3104.442836	2563.285202	5079.5	4941.875	833.0956532	2777.283858	153.8743535	654.0440562	315.3368918	995.2259903	2599.395615	0.2944380047	0.007419887194	0.225453168	0.01456440949	0.01242592927	0.02564486984	0	NaN	NaN	NaN	NaN	NaN
18	430.5955891	731.3529813	-98.00379936	9335.250533	407.6589597	1106.362961	1847.516639	3536.5	5009.284211	44.81125204	1705.485334	129.0452982	210.8578804	188.0600789	607.1261487	2482.442987	-0.01101544768	0.04705863734	0.1191630001	0.00506196198	0.0139274763	0.01183515946	1	-0.0003739354163	0.07129731832	0.355587255	9	1
18	443.585041	485.7237102	6451.956093	12857.71498	531.1747241	1308.522397	2269.773546	4993.5	4841.925532	1437.849812	2973.216956	182.2979426	402.0914874	294.9861016	1109.218678	3155.65731	0.5009292033	0.04386068491	0.09719829662	0.02431068042	0.01197405953	0.03821779757	1	0.4033538363	0.06124187884	0.3983855708	84	1
18	482.4940467	662.7059688	-68.4497221	10378.03754	3500.08773	588.3118895	1745.86765	4760.5	7104.115789	68.19799063	1737.483351	616.348102	127.3713407	191.5565712	783.2579384	3874.807583	-0.006810857265	0.340212206	0.05851991908	0.007010814665	0.02099044098	0.009235039504	1	0.001738000152	0.6695141424	0.159100297	26	1
18	493.4548529	402.3617695	-89.87538903	12629.97623	22.28016588	1697.659473	2288.253517	4641.5	5244.638298	60.9223069	2839.849346	149.7418745	339.6124142	225.4926721	982.1947023	4166.661976	-0.006933726035	0.001607808587	0.1334963706	0.005060691693	0.01426128552	0.01426360092	1	0.003424778724	-0.02124308844	0.4043092468	4	1
18	494.4493953	107.3126774	489.1041394	9786.244277	494.8204863	2051.915125	1935.804692	3744.5	9165.053191	109.9222881	1353.404619	131.9675994	324.2762424	200.9058544	493.3304377	3881.46339	0.05110296528	0.05206198437	0.2098231452	0.009917856551	0.01461385747	0.01777181758	1	0.0558165812	0.08549557993	0.6856917185	37	1
18	496.2962868	534.6423359	2805.202403	15852.9841	761.2741691	40.1172568	1773.485968	5933.5	8627.451613	497.9241205	2755.904501	215.757936	155.0638495	197.1611128	1014.714275	2774.076166	0.1755847833	0.05133435971	0.002813603794	0.01184993346	0.01113965074	0.01151494836	1	0.1385565148	0.07372263732	-0.005471110513	55	1
18	517.600819	550.2235357	1828.907198	10942.23962	3587.477137	52.70051605	1730.591883	5044	2182.305263	462.1342757	2640.252572	864.568725	130.2544877	250.2754386	1183.769901	1778.938843	0.1688385751	0.321587836	0.004953660871	0.01357579048	0.02398145169	0.01584379514	1	0.1365317772	0.6279745407	0.01284628839	66	1
18	521.6559882	36.3071169	1017.714369	6124.695124	107.967977	779.4997487	1233.423229	2303	3378.150538	243.0557723	1283.489224	96.57631715	214.5010636	167.3209126	463.0811525	2279.475993	0.1678011597	0.01896826804	0.1286897024	0.01833941429	0.01845990619	0.02701514119	1	0.1416447036	0.01328397442	0.4291256009	54	0.9999999946
18	521.3618703	651.482744	-9.555599255	10976.71409	3690.240726	153.6488288	1585.515671	5159	1047.075269	79.07550389	1591.437811	544.7547196	93.43860871	400.4109594	726.8535853	678.3884554	-0.0008542617876	0.3274585899	0.01334152761	0.007420859	0.01747114639	0.00865526365	1	0.002850146238	0.6412231533	0.002733663078	24	0.9999982704
18	540.3132359	157.4184298	-11.29034565	9360.919868	2202.707955	324.837465	1559.14355	4107	1496.212766	67.35570255	1671.241418	391.455177	93.25164686	187.3873029	684.1027489	885.9518406	-0.001280940506	0.2355029606	0.03767118606	0.007668449019	0.02327073955	0.01024757647	1	0.003300325541	0.4538199672	0.08303838526	21	0.9925707326
18	547.489795	613.7598958	-101.3343959	10363.32327	1636.873784	1296.859489	1994.737225	4294	2401.387097	65.95952441	1707.2903	306.2929335	221.4884165	285.3189283	689.019384	965.0753297	-0.01002042286	0.1616497658	0.1268195351	0.006853636725	0.01585374509	0.01373238102	1	0.00233735406	0.3066046088	0.3877320373	19	0.9999974829
18	547.4577165	765.1954143	1230.718322	7839.187603	735.692369	1061.670572	1592.229761	3123.5	5107.204301	221.8591158	1397.321211	157.1851701	231.1806032	150.7235911	524.6576851	2136.228369	0.1556483679	0.09435014332	0.137773699	0.01320389968	0.01631652695	0.01904784153	1	0.1335948665	0.1683280602	0.4613653312	60	1
18	552.657509	717.4768476	-37.18064128	9055.991555	2917.477519	82.27974447	1400.416139	4183.5	4771.393617	64.16263757	1355.666577	456.6069354	68.17227523	168.9746439	600.8311644	1754.732423	-0.004362731672	0.3201798822	0.008874571381	0.007666298575	0.02063374788	0.007960529402	1	-0.000355169292	0.626107173	-0.01395930042	24	0.9999999999
18	579.5160492	292.6588095	847.1087282	12563.54685	2109.316195	105.9935462	1638.387954	5214	10904.68085	178.2747312	2025.35698	358.2390782	87.23733024	151.6033298	790.4523565	3428.085039	0.06797044	0.162874678	0.008368547526	0.008676223895	0.01650550525	0.007552087173	1	0.05505589191	0.3032006666	-0.00609958887	42	0.999999589
18	605.3947706	638.5657242	-44.16134435	9579.430515	3175.339107	116.9594743	1403.706483	4437.5	5942.152174	68.98277491	1484.889272	476.9654591	73.16959231	140.0014905	650.5088326	2203.743054	-0.004711694828	0.3411666477	0.01229695327	0.007825509217	0.02206194454	0.007740329129	1	-0.0001247501524	0.6692995008	-0.001168311388	24	0.9999998475
18	634.4269911	140.3162955	1149.838187	6250.339955	350.4975172	29.21587042	1399.284658	2432.5	3967.180851	266.7911149	1492.829847	134.0626099	104.4890068	185.2084866	554.5013879	2307.526758	0.1767226634	0.05648684526	0.004389713233	0.01619198682	0.01977842345	0.01854990162	1	0.1396384049	0.08435534094	0.0005144763852	55	1
18	643.190769	123.8316835	5457.475549	5498.584798	567.8396911	-374.8320286	1173.944483	2293	609.8631579	1367.046558	1379.505841	187.9757002	260.6742176	189.75664	567.6935153	451.1092147	1.010500653	0.1066127625	-0.06579245504	0.05819574354	0.02351319727	0.05882403384	1	0.795182415	0.1798251507	-0.04693841403	96	1
18	643.3666952	699.6064242	1226.692181	7747.400271	1752.242688	328.6571135	1450.754565	3328.5	3418.71875	215.7827684	1283.8104	300.0680519	129.7648121	172.869214	541.3939393	1433.631192	0.1606487887	0.222872136	0.04389852248	0.01471049593	0.0187369393	0.01731480551	1	0.131873056	0.4274316249	0.1418736268	65	1
18	653.2535764	541.4427992	-185.4560075	9702.377181	504.2391246	2257.223333	1907.277376	3672	4328.225806	57.90499206	1408.581955	147.6657484	375.1589003	206.7558107	524.3833683	1600.655492	-0.02015631893	0.05464317169	0.2369027693	0.005716830281	0.0148381623	0.01676296543	1	0.001483162935	0.09239825102	0.7634023533	10	1
18	666.4291568	594.1373509	-109.4188372	9098.862991	1442.692697	1043.959856	1577.535618	3746	7088.09375	54.83753935	1288.087669	224.2603164	171.9067318	161.5555605	510.4502939	2321.594756	-0.0128816685	0.1636865995	0.1141760673	0.005966521774	0.01744168	0.01074667246	1	-0.0008722074479	0.3102034508	0.3431742402	19	0.9999996832
18	693.7090516	579.3756809	2114.739028	7304.430479	373.8174073	457.0523641	1595.793991	2777.5	6583.645161	527.0884553	1688.968237	132.3241856	151.7676863	327.4981893	623.8377797	4352.1093	0.2980058174	0.05409162404	0.06355935821	0.02112778364	0.01817738873	0.01961427121	1	0.240190118	0.08162564926	0.2345219848	73	1
18	704.3630782	351.5975117	-39.9893763	8596.257055	3863.922258	107.0151245	1353.422061	4298.5	10190.93684	72.76071739	1177.910605	550.0112378	85.6132923	165.7242399	572.0214446	3976.325316	-0.004944041781	0.453747591	0.0133681173	0.008938870483	0.02342207533	0.009900434621	1	0.001087208426	0.9001831523	0.007688340903	28	0.9995299669
18	744.2481488	557.27987	-21.52413273	5546.093993	68.59098818	295.63036	1356.333267	2065.5	3114.073684	32.25246279	1151.035057	76.52903132	84.84672004	139.0039523	409.0177201	1663.614274	-0.004484021712	0.01369210635	0.05309621199	0.006597333062	0.01452234277	0.01156122403	1	-0.0006452318137	-0.000237298398	0.1257381631	3	1
18	750.0635061	518.3680421	-34.10921488	6321.559835	273.4246658	706.7629957	1453.46148	2404.5	2605.5	37.39157354	887.8524541	88.38493941	130.3957649	134.0104578	323.9900822	1056.27044	-0.005357619667	0.04710336683	0.1163077874	0.006117124651	0.01435231665	0.01304151574	1	0.003888981956	0.07122820312	0.3469755994	9	1
19	153.6028742	286.3509934	1894.210366	11039.61993	3678.506222	68.08138037	1750.000483	5195	3724.421053	446.3519601	2551.625225	808.1756572	122.8134806	210.5518045	1125.730963	2325.531527	0.1661079578	0.330578296	0.005976563871	0.01452759519	0.02337309122	0.01278129719	1	0.1345523998	0.6464693127	0.01618218456	66	1
19	170.2855022	10.69186648	346.0971695	5719.436223	318.3227775	461.7527631	1005.452754	2173	4182.483871	77.84516163	859.2841228	92.0464583	108.1093506	111.2418911	308.1733001	1679.454684	0.0614920642	0.05841526189	0.08329106098	0.009992273236	0.01674285802	0.01388802334	1	0.05443805143	0.09255513074	0.248222489	36	1
19	226.1622505	683.3651132	-32.04929353	12722.99094	1193.218731	381.9876367	1663.030383	4896	1398.234043	53.49278012	2078.667533	237.099675	95.08853493	198.1751958	777.5331731	731.012399	-0.002725075094	0.0959553793	0.03106039492	0.004654150559	0.01423903026	0.006018084819	1	2.20742668e-05	0.1673938163	0.05327760357	12	0.9999053508
19	293.2907724	97.13070507	629.4702378	10603.18153	530.2992225	980.092409	1527.504054	4040	2812.414634	140.4296864	1932.399658	162.2701031	205.3440638	266.8602801	714.0862364	1916.830511	0.05920987414	0.05055066603	0.09248614609	0.009289346037	0.01378215214	0.01403069538	1	0.05324231399	0.07687080472	0.2793164029	36	1
19	300.1321376	108.8831948	764.5142074	11956.10603	601.715306	1163.692604	1808.8133	4549	4238.892857	153.3072169	1891.633804	156.8370331	225.2008737	238.9530357	682.6559573	1829.816516	0.06052140158	0.05160541263	0.09588151099	0.007252922153	0.01374767746	0.012940476	1	0.05455308524	0.07918586599	0.2914826569	36	1
19	394.2830997	788.4661792	-33.49084153	9525.077435	2201.778229	217.1380848	1322.776101	4099	2886.55914	61.46707521	1399.794907	321.5557798	87.86643347	180.8406282	571.7981815	860.5920543	-0.003321690011	0.2313428288	0.02300076042	0.006780607392	0.0172207375	0.008433910916	1	0.0005131680828	0.4446140003	0.03133506113	21	0.9916524644
19	438.9711264	506.8290475	855.875147	12887.05198	667.326509	566.4465906	1882.892286	4858	4064.06383	208.9972544	2957.190951	199.7169314	152.9767055	193.7409263	1070.056716	2253.712788	0.06739955727	0.0516882454	0.04490674193	0.008429084411	0.01314197077	0.01026810376	1	0.05610144306	0.07693883218	0.1157573778	35	1
19	563.2950957	12.33073613	3222.456495	4769.067409	523.7092337	-241.7988845	996.3535376	1994	6292.73913	683.3531946	983.2191455	121.769574	155.3284542	147.092809	370.6597363	3880.327424	0.6833868263	0.1070391533	-0.04839874669	0.03652894707	0.02286057339	0.03781726027	1	0.5374533178	0.1830918711	-0.06267378696	92	1
19	600.7284006	723.4821033	-73.20565087	5698.992711	245.4485369	1277.862826	1701.025125	2189.5	970.4255319	48.15706189	1308.716474	94.5109676	291.263222	229.4949292	469.0429945	634.919104	-0.01304526615	0.04286406027	0.2244775318	0.008027117383	0.01708421175	0.01942862173	1	0.006026816497	0.0676313766	0.7212924977	10	1
19	672.3425167	528.3480693	537.8777884	9543.388834	1067.157059	954.862018	1649.794047	3893	15362.52128	143.2946584	1453.994511	173.776557	171.1823963	158.8507633	541.0731335	4767.631536	0.05726437167	0.1106569276	0.09918152027	0.009899914118	0.01708263961	0.01316946309	1	0.05291531943	0.20043328	0.3049228374	40	1
19	679.6156828	253.4740551	528.4952258	8128.72795	212.5500223	315.2361092	1493.168973	3033.5	18032.34409	107.9285831	1338.900111	107.3955161	92.8978325	147.2428563	482.4203999	7587.406172	0.06495577421	0.0244285628	0.04068311578	0.009577490257	0.01491801009	0.01037033772	1	0.05352473203	0.02086072571	0.09923900856	31	0.9999999985
20	211.3118714	122.4277289	743.2931823	11653.87203	2591.053138	41.0421508	1215.650723	4938.5	9998.617021	185.4541852	2240.336814	487.9626708	95.52476881	232.0914472	914.0050231	5571.126519	0.06513878853	0.2263751896	0.004212139591	0.008778018535	0.01820212826	0.008239206846	1	0.05323647543	0.4332194355	-0.01829498337	45	0.9999997393
20	340.309225	258.4869169	1051.123688	15696.16063	294.0656788	678.6119495	2061.078289	5839	20224.98936	253.5570028	2508.342943	164.0003691	159.818482	200.9361157	900.9258474	8236.011046	0.06898833425	0.01901764152	0.04471650688	0.008533078891	0.01151947772	0.008375487983	1	0.05696383085	0.009935483808	0.113961495	31	0.9999999999
20	533.2473807	721.4313041	507.458054	9221.278506	1532.607788	765.9730695	1568.43984	3816	18870.12766	139.1974692	1684.174914	272.1219534	184.1797179	173.04701	652.0379609	7647.119987	0.05567632384	0.1625968568	0.08405907547	0.01035323077	0.01888691205	0.01262479483	1	0.05110689359	0.3062297987	0.2543360017	44	1
20	550.4552041	739.5705045	552.6461492	8541.508482	101.2170356	346.4996703	1566.162717	3167.5	14712.33333	110.9634579	1274.805168	100.4496825	93.6966334	172.8016333	441.6569268	4168.081971	0.06522836084	0.01238026527	0.0399881877	0.009180028137	0.01255201011	0.01057386602	1	0.05354682117	-0.003876538123	0.09633019052	31	1
20	571.7443025	717.8602117	-55.37895341	8429.284904	3457.954763	173.9988568	1289.398681	4092	5964.136842	74.4727068	1506.394984	602.7659699	81.86565898	156.3898389	687.1193264	2709.921156	-0.006111486025	0.4116278928	0.02080949845	0.009535753101	0.0262161107	0.009911980055	1	0.0002403298501	0.8141758497	0.03136384022	29	1
20	594.2704519	752.44832	-50.00152931	6723.867494	1424.315577	712.0890361	1406.152305	2850	1406.182927	51.86437236	1175.671999	259.0210233	133.1984084	177.2715331	473.1681562	723.1407856	-0.008055625113	0.2146262161	0.103510308	0.007882744868	0.02144611983	0.01253325485	1	0.002728434723	0.4141263988	0.3095408139	23	1
20	595.3620592	738.5836537	-52.48734372	6804.174421	1528.222205	724.6939688	1378.500686	2968.5	1940.280488	47.58009434	1119.275257	236.3868916	141.3486598	138.5340177	456.5048767	920.9556399	-0.008500226549	0.2193432615	0.105071375	0.00704140592	0.02025802781	0.01172462114	1	0.002550811473	0.4238732255	0.3150850713	23	1
20	683.4615513	745.6354831	783.3405249	4772.198448	1422.149645	-4.267719437	1098.500492	2216.5	3846.744681	157.1932542	783.5689422	246.8084488	81.56580065	125.0881986	339.7681301	1554.066085	0.1699554248	0.3080772547	-0.0009405461637	0.018216395	0.02938678147	0.01749319691	1	0.1368076514	0.5999918532	-0.008020455536	66	1
21	87.26245365	354.5203945	1855.853218	11138.15031	3319.978647	96.86393467	1749.588893	5042	3815.095745	406.5643641	2216.020843	700.7869116	150.2140319	291.1895016	977.6693839	3359.987398	0.1727713352	0.3088986414	0.01042921454	0.01553820056	0.02445935263	0.01539534031	1	0.1399172221	0.6021940748	0.03222738045	66	1
21	140.3626809	689.4371757	744.2810259	10891.97324	1680.928425	47.62073245	1357.522833	4423	8940.414894	144.2855322	1577.750621	254.9031758	88.9224885	173.3928606	605.8029152	3591.132506	0.06783534962	0.1541302318	0.004269267677	0.007967832171	0.01457978977	0.009395871442	1	0.05453321856	0.2850802907	-0.02079448079	42	0.9999999964
21	171.4806662	447.6758468	-186.8738282	16364.78483	3911.720094	1890.580169	1736.825949	7068.5	4739.468085	84.28224494	2298.023768	603.2647022	308.2466689	196.0496562	1003.236549	1113.410963	-0.01151367115	0.2412273821	0.1146755522	0.005429124305	0.01500301563	0.01002488573	1	0.001154459943	0.469207396	0.3488016069	23	1
21	186.7004164	613.5155607	-151.3546524	13230.78429	146.681846	1690.662951	2202.061485	4798	9116.315789	46.76568489	2298.658806	133.8015676	287.2120248	225.8764337	778.832581	2708.87493	-0.01211329642	0.01233446271	0.1271024136	0.00387755071	0.01139556399	0.009692370278	1	-0.001041274632	0.0004765185322	0.38135212	4	1
21	188.6844045	594.5006199	-49.06010072	14017.98558	2262.926272	442.8284007	1677.579802	5686	2623.617021	62.9960383	2527.584556	422.9031475	93.06879928	224.4437628	992.7578021	831.7858635	-0.003416242026	0.1578346327	0.03131817759	0.004924652662	0.01252181368	0.006172969258	1	0.0002166526496	0.2942844903	0.0568628225	17	1
21	196.98195	482.8342499	607.0471659	11240.11282	499.8826078	2550.56012	2342.923536	4281	1781.125	147.7895681	2172.906374	197.450558	514.2890358	299.759849	822.9112723	1263.830745	0.0560761682	0.0449696172	0.2263757643	0.01032344215	0.01648152784	0.02616098883	1	0.06093882182	0.07170363387	0.7441083802	37	1
21	218.2470378	263.5084648	-68.71792586	12883.1366	151.3529236	796.5898668	1833.988481	4700.5	2967.829787	50.58744918	2778.524796	138.9342969	206.4874131	225.9380063	967.8421168	1330.976032	-0.004990630126	0.01089215753	0.06262646338	0.00446730427	0.01297513839	0.008918348349	1	-0.0003500034051	-0.005530129198	0.1586452618	3	1
21	315.4992354	383.2667372	2676.350256	16875.61204	1626.692097	2661.394311	2453.561135	6570.5	7126.755319	480.0472853	2611.981956	348.9249991	481.5947312	256.1207472	1052.994831	2608.356487	0.1620956916	0.1041957619	0.162810183	0.01148911551	0.01326046674	0.01877343007	1	0.1407313377	0.1896548337	0.550419628	60	1
21	345.4153481	188.2640424	-300.8897164	14934.52704	718.2243261	3599.86579	2138.239388	5626	4351.446809	75.80856758	2313.717789	180.6735291	576.7673186	230.0744955	827.4545199	1252.274263	-0.02066062843	0.04852911912	0.2354052263	0.00543093612	0.0130664601	0.01576399417	1	0.0008978302755	0.07979459591	0.7577935186	10	1
21	345.5853632	535.9490452	-44.47153173	14197.68027	884.0791705	253.7568696	1951.293701	5384	7592.086022	50.52542908	2189.085464	180.8804929	91.26416412	178.3170119	770.3271536	2617.458067	-0.003026465274	0.06170045243	0.01886650273	0.003881566792	0.013108879	0.006170906336	1	-0.001549348539	0.09658983451	0.009209363435	6	0.8629348536
21	398.969892	575.3714263	-153.8750862	15076.39976	3453.396438	1869.015957	2187.551775	6499	1913.457447	73.43226904	1950.578983	461.861071	234.3194325	235.4750688	805.8223916	628.0130412	-0.01006433364	0.2319922157	0.1266786337	0.005088097054	0.015447011	0.009013407152	1	0.003112819353	0.4508261884	0.3904709405	23	1
21	412.2452079	614.4505705	871.5598802	13557.79083	4574.271027	31.21786152	1384.723064	6342.5	10581.6129	222.0883373	2585.162267	852.668387	96.48399129	223.7978317	1125.174364	3956.64606	0.06506988461	0.3352014958	0.00247555325	0.009446309057	0.02249878491	0.007573457026	1	0.0543192412	0.6562726126	-0.01934082264	48	0.9997578869
21	446.3548494	573.3721204	-10.42126223	13484.6145	4569.327365	235.1906558	1891.282897	6316	2678.052632	78.57561281	2016.010777	645.8951313	92.59312906	240.177379	862.7199245	929.3679203	-0.0008185201982	0.3303374225	0.01834993911	0.006180711107	0.01992161512	0.006874770558	1	0.003295230731	0.6473598509	0.02029799426	24	0.9863344945
21	454.6329801	541.3033379	-143.4387031	13912.90417	160.0348202	1874.1441	2299.020855	5056	9632.457447	51.46667358	2498.399174	126.5888696	284.7231636	212.5871021	845.4997622	4240.510561	-0.0108997413	0.01115778699	0.1309190344	0.004377703323	0.01020378305	0.01303686094	1	0.0001980895835	-0.001763487026	0.3948582528	4	1
21	500.6645676	525.6383732	-118.2608551	14104.72246	1436.309513	817.1865652	1728.553806	5417.5	5577.431579	57.79468847	2734.570319	283.8665148	178.4203786	182.3293575	1018.185884	2422.0396	-0.008219851378	0.101221076	0.06066392765	0.004575681611	0.01325748786	0.008935478711	1	-0.002003302721	0.1796012735	0.1552247554	13	0.9999999971
21	503.7295531	72.4624723	402.0842703	7760.853238	324.0945526	1612.371376	1774.902998	2952.5	3337.516129	114.317289	1415.073788	127.0573789	326.2913366	230.1784867	497.5854979	1709.200815	0.05105972022	0.04322820151	0.2098913885	0.01209718126	0.01948187798	0.02248674305	1	0.05568444749	0.06738646814	0.6855122422	37	1
21	509.3892238	553.255219	-23.53474066	12148.6903	61.27091121	766.3065403	2023.640453	4393	2133.551282	44.92375842	2167.775852	122.8631676	167.5319491	274.0544749	778.0825958	1346.720593	-0.001966334495	0.004667050025	0.06586288221	0.003877164234	0.01115105641	0.0102040831	1	0.002220102074	-0.01815715357	0.1703226498	3	1
21	520.8370816	560.2870346	-63.1117333	12623.24173	167.8144142	798.4544792	1735.028462	4585	3523.65	48.20024723	2704.529701	137.4337358	159.1674833	180.4554333	921.6528913	1737.288642	-0.00531639098	0.01434443371	0.06303529508	0.004253266953	0.01224705083	0.008498665434	1	-0.0005364241384	0.001569000007	0.160150549	3	0.9999999998
21	527.4790919	514.2514814	2413.894994	14974.31376	1427.951957	838.9784719	1811.488323	5794	6224.516129	431.9662681	2636.019879	284.0983551	219.4753534	302.2978469	981.4226318	2793.063814	0.160107197	0.09926941727	0.0573123083	0.01140921499	0.01488778602	0.01270964217	1	0.1310277122	0.1746303477	0.1827196938	59	1
21	530.6544928	457.6424835	2380.647316	13737.67873	4434.980508	131.4800021	2067.423352	6305.5	5343.043011	367.9587467	1864.1772	624.8322787	144.9229613	217.1657286	831.3545715	1953.811531	0.1744632664	0.3242840138	0.009761834071	0.01218673611	0.01966414337	0.01139890007	1	0.1413856988	0.633700385	0.03100864589	66	1
21	536.7104721	562.1348312	590.3273092	11327.56487	150.9498045	2450.40211	2295.892151	4244	8079.666667	187.6625719	1996.55328	140.6159771	461.6134333	325.2439406	713.4824735	3929.10777	0.05389068939	0.01408016092	0.2186299172	0.01018799989	0.01361671742	0.01948637868	1	0.05825484093	0.008017201082	0.7152298621	33	1
21	540.3358424	445.3471246	961.8338302	14252.07349	4636.274027	77.38641138	1560.829207	6442.5	7366.766667	197.8886734	2021.703972	692.3252757	116.6889338	220.2571575	890.020325	2758.890206	0.07098191309	0.338367909	0.005473008962	0.009469509632	0.0219635793	0.00881984037	1	0.05926768207	0.6628765536	-0.007389002805	48	0.9973107469
21	550.4332047	615.636427	924.3346935	10764.7913	222.203702	114.6410535	1670.21649	4018	15476.32979	240.0008076	1947.110686	112.1854627	99.34311941	165.717622	683.981685	6633.804624	0.08452459198	0.02143980108	0.0107579927	0.01194107196	0.01169593914	0.009778498427	1	0.06669832004	0.01323884586	-0.0004407617276	30	1
21	551.6619456	561.4860759	-61.84595341	12798.59081	3057.853153	153.362247	1547.925373	5535	8396.266667	63.69057026	2385.649553	551.2543527	78.75285885	185.9764425	983.8845055	3722.177832	-0.005671807001	0.2357161847	0.0126652989	0.005427480313	0.0158655834	0.006223537035	1	-0.002087744792	0.4531090333	-0.004966802595	20	0.994141357
21	633.9113553	73.05970038	362.5706472	5141.811225	1577.612598	12.00460222	988.6101051	2337	3471.789474	94.21360933	964.5629248	273.3303929	68.30244598	150.4288369	416.8294992	1814.074026	0.072964682	0.3058355039	0.002884137049	0.01392869544	0.02707267286	0.01431639096	1	0.06026020143	0.5960424973	-0.01743112092	48	0.999521706
21	673.3295045	612.6522932	-110.750631	8990.637675	914.0883822	1014.645729	1519.352108	3556	9146.784946	50.99043016	1322.509901	174.8610131	162.9168445	159.2777091	509.2874025	3192.653622	-0.01278629362	0.1046619189	0.1128038446	0.006086270758	0.01449596782	0.01118509961	1	-0.001590580322	0.1891164664	0.3357046202	14	1
21	694.3258562	558.458162	1503.838864	9425.960532	3012.009249	22.36964008	1354.311455	4348	7405.074468	272.7768632	1414.227149	452.6022451	117.0366906	160.5273188	617.5733924	3312.212525	0.1627093362	0.3191622777	0.002263263248	0.01333099084	0.02630513101	0.01315665304	1	0.131443451	0.6229050325	0.001946147703	66	1
21	725.4086366	494.692926	545.1352448	8578.467085	3433.650658	58.37490533	1219.744755	4136.5	1508.93617	150.8569414	1783.34847	701.8953365	97.64784053	180.8426992	829.5633892	1210.61931	0.06658937915	0.3979786764	0.006827110808	0.0119862664	0.03201492043	0.01305900082	1	0.05658828199	0.7851851287	-0.0009572915646	51	0.9999999999
21	756.9509592	442.4971549	519.362432	7683.6603	3034.771846	64.25939182	1301.860257	3680	2645.606383	108.2659752	1081.222782	472.1880094	87.23900559	155.6400335	529.6511872	1089.197309	0.06963520978	0.3981005088	0.008341891148	0.01209649591	0.02650184572	0.01183683441	1	0.05911780574	0.7854910604	0.005028105279	51	1
21	761.4394376	521.2606844	1018.094627	6646.446057	1469.791453	277.9941842	1277.699014	2966	5221.734043	199.3354627	1181.243866	248.4574457	105.6227823	149.4930741	479.3498179	2738.288458	0.1548290106	0.2191818437	0.04385499246	0.01676312022	0.02537414613	0.01544394856	1	0.1272175553	0.4198912239	0.1401954032	65	1
21	776.4293744	412.3522182	399.2966202	6201.857779	2493.506242	31.24239723	1183.132499	3004	1612.170213	106.4420343	1249.977619	506.4604135	83.07741223	176.9470702	584.8556287	1171.612038	0.06757599773	0.3959322311	0.004673197913	0.01337390709	0.03603627938	0.01436963975	1	0.05718098129	0.7808836778	-0.008314609692	51	1
21	787.9650322	488.7275021	464.7264098	6566.177345	2545.096797	6.306794118	986.1875914	3125	6152.8	90.68240192	929.5611886	373.4429804	81.31473175	290.6774728	425.5968587	1960.182257	0.07024956341	0.3852637736	0.0009233682642	0.01139253868	0.02889422121	0.01320712642	1	0.058886962	0.758821152	-0.0212276018	51	0.9999999992
22	5.113300857	500.4613686	656.289376	9267.730627	3613.657063	17.1492956	1093.298146	4405.5	5790.507246	151.6711496	1402.444964	565.1924534	87.00863859	160.4580227	640.5564093	1819.769746	0.07032072059	0.397382791	0.002045371626	0.01067272628	0.02358810403	0.01010617873	1	0.05917060769	0.7837217291	-0.01674966155	51	1
22	19.70224963	648.4058092	30.24734666	7533.51156	720.2258657	65.86199994	1019.83732	2876	2867.617021	39.80578813	1236.348966	159.2617043	58.03586085	165.7635027	457.8809807	945.9672197	0.00445896027	0.09760447162	0.008867272537	0.005267343029	0.01708981927	0.008111632449	1	0.004032950188	0.1697025948	-0.02217769784	11	0.9999958599
22	39.71344379	421.4391249	-192.2967918	9933.993529	441.9376276	2364.745961	2187.001346	3800.5	2954.319149	74.61288081	1529.661802	187.0231341	353.9506535	801.6031001	551.8253903	1085.255831	-0.02015261889	0.04543551229	0.2341814593	0.009892779013	0.02158880657	0.02365394082	1	0.001170425053	0.07339188354	0.7535122151	10	1
22	56.69324817	399.4194722	-59.03509878	11059.21367	775.7479594	180.939737	1610.445831	4287	6967.442105	41.95466999	1902.94021	165.4168444	73.89165418	258.83595	690.9886602	2395.550004	-0.005426802387	0.06829292735	0.01549906228	0.004353850189	0.01399920994	0.007118903045	1	-0.003631032893	0.1099609586	-0.002761436845	6	0.9905492643
22	62.1523246	489.5877265	966.5777705	11339.60213	163.8015182	132.6504576	1659.084776	4155	13364.97826	195.7019725	1782.270076	127.9154199	106.6555282	174.6930817	610.7547259	4491.828933	0.08454032844	0.01353277244	0.01157408486	0.008843382902	0.01250489051	0.009537390241	1	0.06668093033	-0.002935392112	0.002037831761	30	1
22	62.23527898	543.3622172	677.5806483	9544.584836	1363.590694	75.51439653	1528.149987	3878	3759.234043	155.3612479	1813.499347	292.4743996	83.71083342	185.8372075	709.4874707	4215.91733	0.07158373546	0.1460363738	0.008550184526	0.009739923746	0.01675304094	0.00932449532	1	0.05773488228	0.2686669859	-0.005400698253	42	0.9999999626
22	74.35835397	480.3387755	-126.0478458	11001.83557	115.1673582	1260.070945	1890.243367	3983	9564.526882	50.39801168	2113.202645	131.7340449	293.3182022	189.5676195	738.1807267	4157.054187	-0.0115848821	0.01139193067	0.1169439408	0.005090191513	0.01433653582	0.0122257521	1	-0.001410977932	-0.001933598199	0.3460922843	4	1
22	94.99379069	103.4899616	3.355727756	7355.27928	1131.766506	349.2795959	1087.777126	2965.5	5676.326087	46.54790292	1049.345748	194.0516115	87.52145736	145.0446964	413.6302123	1976.20967	0.0004571493858	0.157354491	0.04912801366	0.006543532568	0.0190910828	0.0103929745	1	0.004641235899	0.2941141433	0.1197012136	17	0.9999994509
22	110.4486258	102.3437443	435.7923283	7363.456447	753.6187306	621.6921958	1174.794832	2951	8575.1	136.3941368	1599.475535	182.4482841	172.2320281	147.6874452	589.4314347	3356.890539	0.05834932947	0.1055970041	0.08553498421	0.01137568057	0.02246733296	0.01824024775	1	0.05267146515	0.1894151982	0.2574687596	40	1
22	112.8408804	87.95082614	1077.343935	6840.794378	2783.51635	27.8211433	1106.875859	3369	8582.347826	182.6210096	1018.508005	422.1423499	87.46364542	163.3929092	471.4176213	2456.79434	0.1577033973	0.4036390992	0.003943444137	0.01700869155	0.02826807304	0.01324813841	1	0.1285934299	0.7962163952	0.01051431856	68	1
22	112.6945916	555.432298	824.1472046	11540.01379	133.6781988	531.1042409	2012.60942	4298	10261.45055	163.790496	1601.65625	116.8116632	128.2670409	197.2264402	567.6512382	3575.380779	0.07130705448	0.01232280508	0.04573799414	0.0081914564	0.01072270115	0.01260543687	1	0.05880020107	-0.003754826001	0.117747374	31	1
22	115.5005477	570.3081302	713.93283	10513.96361	138.9105112	461.8672558	1855.429812	3848.5	8138.076923	178.5335761	1840.419766	127.8339756	132.6291781	195.172404	639.6194533	3366.274853	0.06798674597	0.01329387778	0.04185155802	0.009243500503	0.01392773044	0.01159091412	1	0.05588460724	-0.001929477006	0.1034977192	31	1
22	126.5923637	79.39110561	1143.38563	7262.517357	2214.392559	2.362115469	1074.817254	3330.5	8721.787234	215.2346396	1091.474346	340.5838631	91.5103388	180.0427213	473.3705759	1476.314409	0.1594539193	0.3046946645	0.0004018061352	0.01582884841	0.02310889398	0.01324771555	1	0.128553977	0.5931697615	-0.005954775668	66	1
22	133.3503413	516.9713057	3566.6629	11537.27267	207.2596497	869.0068046	2065.42939	4347.5	9767.202128	831.9908692	2429.396468	119.6573401	273.2355758	203.1196782	869.730832	4985.016449	0.3126885995	0.01696181497	0.07151200067	0.01939747607	0.01187183759	0.02408513171	1	0.2519935219	0.005796851486	0.2639012583	70	0.9999999999
22	138.6751014	47.48610545	1360.275722	8642.010683	2541.904303	5.688621912	1031.659668	3870.5	7189.663158	128.0880325	600.2383256	213.0367154	89.50719154	147.4001401	266.5079912	1516.964807	0.1597895496	0.3011517416	0.000703175734	0.01145992091	0.01962363761	0.01063636982	1	0.1288014913	0.5859179358	-0.004991264621	66	1
22	142.091211	70.84748007	479.1925872	7321.487194	166.3282095	240.1290544	1100.992363	2690	13718.02041	103.0760111	1342.195749	102.8125852	91.80483275	149.7159006	446.1727492	6115.280972	0.0635016847	0.02555540383	0.0345286506	0.00918551346	0.01623462205	0.01316259819	1	0.05191542901	0.02289039131	0.07754153194	31	0.9999999999
22	142.6820479	101.2961505	623.0897863	8460.308748	3269.277847	56.73144436	967.4199801	4001.5	5171.402439	144.9667144	1544.25503	614.7611629	96.57580264	182.2835816	707.6107688	2822.912054	0.07266701177	0.3866114324	0.006778916135	0.01449888201	0.03296954285	0.01253686339	1	0.06126523035	0.7618464949	-0.0002314543719	51	0.9999999977
22	151.5472709	83.65513202	481.1436461	7331.831433	380.5651647	644.1722568	1260.769309	2755.5	4058.382979	109.565636	1242.291396	123.8332076	140.3617835	186.0301525	439.8547037	2034.00673	0.06631906004	0.05086435828	0.08728468598	0.01100527096	0.01740361395	0.01696631769	1	0.05847830096	0.0772364415	0.2628933066	36	1
22	156.5896017	98.69042372	2359.902037	8570.613351	99.84929141	1684.09412	1652.127172	3218.5	3052.752941	334.8936152	1317.029022	110.9730413	345.9681254	202.0072398	486.3655188	1483.347043	0.2738317275	0.01205742545	0.1938825797	0.01745563856	0.01321800731	0.03261381691	1	0.2305249163	0.001650880829	0.6803229227	71	1
22	157.5203852	624.2580415	-101.3568233	11474.4776	588.3279898	1394.877667	1943.399949	4304	7104.344444	99.08464507	2182.99215	168.2152589	280.7189337	210.8345012	788.1909323	3277.388808	-0.00894440767	0.05392383077	0.1230722705	0.0105891253	0.01471466156	0.01324382982	1	0.001645483544	0.08554630246	0.3699859512	9	1
22	159.2055377	251.2563235	468.6392377	6080.196192	2317.320786	140.0263587	1678.396455	3040	583.1263158	248.3047236	3177.443442	1336.84442	95.27741473	217.1712814	1512.04464	726.490079	0.07530142036	0.4148450731	0.02766007931	0.03422031156	0.07573559274	0.04122253657	1	0.06527869253	0.8206995895	0.07432499554	51	1
22	160.5116105	426.6814393	-177.2247076	15797.83439	3691.88416	1915.822534	1938.815375	6717	5816.925532	94.91786072	2301.081783	588.826994	304.5622968	224.274574	980.3975103	1581.925907	-0.01123937115	0.2401324857	0.1203836367	0.006481064557	0.01646036869	0.01125888778	1	0.001795625096	0.4672280503	0.3686726096	23	1
22	160.3021676	545.4850139	2283.843883	13613.61821	656.7738834	848.282997	2254.830421	5207	5153.347368	433.4646844	2259.53362	149.5233932	237.6598127	217.972126	803.8006557	1842.214456	0.1699858359	0.04856069385	0.05994163589	0.01065986609	0.01182451683	0.01717113414	1	0.1384606125	0.07073403319	0.1918346678	56	1
22	172.2888453	621.3294942	8456.396408	11634.2847	1278.258118	-470.3345109	1875.800962	4853	13376.38202	1730.401707	2326.29366	261.7028732	297.1137738	187.7355008	913.1113992	5625.017763	0.72559332	0.1082688052	-0.03985631763	0.02563125627	0.01450353102	0.03069540612	1	0.5715475609	0.1858088228	-0.02305926364	92	1
22	174.4712841	746.2409585	1558.976411	10477.66517	1507.857139	-20.35188494	1171.205887	4228	7396.430108	363.8831448	2259.843821	321.5013594	110.8125744	172.6198576	862.513245	3327.494574	0.1524478027	0.1503804524	-0.002378003402	0.01211358194	0.01880918081	0.01177130045	1	0.1209915378	0.2766725663	-0.02436497131	61	1
22	209.0667356	398.4883289	1089.17509	14434.80939	6319.087639	140.3268918	1769.271805	7135	3605.227848	255.5475029	2644.639987	1164.776793	117.5927481	220.3958397	1271.403017	1717.555254	0.07667576899	0.435575577	0.009606532059	0.01155156515	0.01985361422	0.008402821885	1	0.06522788168	0.862353916	0.01279479779	51	1
22	215.4800586	582.6472175	4363.390271	15126.0931	134.7263977	3452.264101	2655.749987	5626.5	6322.526882	748.5793765	2348.341105	193.2393081	623.3497085	827.5383159	833.4305353	2813.811246	0.2916646143	0.008581131909	0.2223546575	0.01717781714	0.01456468088	0.0325837879	0	NaN	NaN	NaN	NaN	NaN
22	222.51824	396.4090367	1107.970673	14948.86956	6086.774235	232.3059045	1775.330379	7307.5	2041.426829	253.3270235	3013.794433	1317.569959	112.3435879	243.3468827	1460.093132	1328.58512	0.07396569406	0.4169961977	0.01515602107	0.009919273735	0.02218590752	0.008707973291	1	0.06328929853	0.8245319247	0.03061311098	51	1
22	229.4793293	724.4982464	639.2172771	12171.31861	1118.454095	2385.434775	1745.527442	4803	7171.645833	128.5945069	1551.215107	186.3590332	306.1909278	185.679108	591.8794394	1799.286625	0.05244565053	0.09179961152	0.1935101858	0.008367797226	0.01186929758	0.01451366148	1	0.05609570739	0.1662030624	0.6310846425	41	1
22	244.3995402	11.3764734	446.5490241	6795.389781	623.4283758	247.0939731	1024.611801	2596.5	2624.614583	93.6853441	1085.964971	150.9345035	87.82429139	135.0989761	405.7546111	1421.268198	0.0681611732	0.09510605857	0.03465878977	0.009653666886	0.01980820668	0.01294385235	1	0.05642734699	0.165478468	0.08228344952	39	1
22	262.4705376	666.3218966	745.7393916	14832.40289	1483.715297	3029.811022	2007.688709	5846	5758.336842	144.5983882	2036.142812	255.086623	425.3259651	244.8322716	765.3414173	1875.449238	0.0522233137	0.1008075852	0.2056380205	0.007363456415	0.01347917398	0.01497421711	1	0.05695262274	0.1852409212	0.673638338	41	1
22	267.4905531	529.2912693	953.1038508	16050.662	351.9446874	1619.305061	2092.648869	5858.5	20877.16842	216.8508444	2708.977235	163.767138	332.5783622	179.561281	977.535957	6567.462149	0.06097096373	0.02261827329	0.1020994421	0.007634559424	0.01135057565	0.0124542224	1	0.05504650769	0.02004013427	0.3118837369	32	1
22	274.3928305	19.44897817	51.30995564	8296.042797	723.9985708	113.7876352	1028.7224	3204	1324.741935	42.58455289	1385.79472	174.4418252	65.64501488	192.5177071	510.9063539	578.5071662	0.00622781238	0.08978678982	0.01399726031	0.00538010183	0.01850582811	0.008381168793	1	0.00573506281	0.153904813	-0.004278938964	11	0.999971375
22	277.5925124	541.5858003	1072.422884	17776.67698	3082.053266	703.2700393	1807.551515	7430	22916.68478	212.5396485	2467.625752	504.3223843	146.8998091	220.7483292	1047.941166	5772.19167	0.0609189526	0.1750558378	0.03943111498	0.007048211033	0.01212536662	0.007310416978	0	NaN	NaN	NaN	NaN	NaN
22	287.2565127	527.3171208	1071.730095	17128.44361	1797.750584	696.4944167	1882.464046	6703.5	18159.93478	230.5019647	2625.469237	359.3971802	170.9454721	180.7624058	1033.32022	4080.954752	0.06237698169	0.1086169469	0.04180128048	0.007069515859	0.01282939168	0.007616617556	1	0.05255057701	0.1935426881	0.1064046124	39	1
22	291.5093938	8.350758197	1245.582197	7440.285161	348.7139048	26.17286551	1085.210995	2768.5	1281.148936	223.6546253	1293.002355	129.6385942	93.47228737	177.3460601	466.1275533	814.9790281	0.1655321495	0.04750140231	0.003534619373	0.01396340851	0.01776636043	0.01355109389	1	0.130605541	0.06594590531	-0.00548304491	55	1
22	295.6635453	506.9662487	-165.9393528	17368.68573	4143.472276	2118.770868	2123.919148	7583	2404.723404	77.14922093	2064.628942	624.7030581	308.7597805	229.0644867	948.466768	669.0531169	-0.01027335657	0.2371602075	0.1228457706	0.004439251809	0.01643127437	0.01107031326	0	NaN	NaN	NaN	NaN	NaN
22	299.0110835	756.8963626	-58.98464118	8400.322989	1146.632893	1045.224507	2113.820964	3427	2260.893617	62.3039984	1639.978112	264.919601	196.9140562	385.9410702	648.5226327	1281.432922	-0.007030583132	0.1393889359	0.1287310086	0.007862390853	0.01919186626	0.01741450171	1	0.004591638882	0.2610366511	0.3940536737	19	0.9999998995
22	299.5616796	648.4279035	-185.1527867	12879.81231	232.0498601	1595.691346	2141.476222	4703	9828.784946	53.49397661	2535.662058	134.9090898	315.8225607	195.710921	869.442928	4815.064352	-0.01481927314	0.01778869282	0.1270484943	0.005226601253	0.01237155309	0.01259263078	1	-0.003124795559	0.01167024255	0.3807848307	4	1
22	311.0086713	147.166504	8612.006868	11762.12027	812.6732494	-241.8605716	2120.032679	4776.5	28863.21591	1597.504864	2235.053684	168.588565	326.3384324	191.5297611	820.3945071	12219.80151	0.7212962978	0.06849157503	-0.02030858765	0.02931154996	0.0186301755	0.03270084628	1	0.5691757036	0.1051856648	0.04211042696	91	0.9999999927
22	313.6189207	642.307382	-99.2153023	15604.98769	2502.777004	966.8431342	1910.171644	6350.5	4721.473118	74.14773737	2359.039477	420.8173514	165.7205811	456.6551231	928.473484	1873.116344	-0.007202297873	0.1622038461	0.06213179927	0.005215893659	0.01459244902	0.007667819594	1	-0.0003733501731	0.3047021634	0.1633767667	18	0.9829091985
22	320.6581733	18.03233427	20.19080646	8265.804942	1841.215175	83.9169295	972.6652429	3501.5	7607.404255	49.5460853	1133.991506	268.4997188	59.7518603	168.2977995	456.9320669	2389.517967	0.002416142078	0.2196952517	0.009864217795	0.00622083116	0.02139861199	0.007798176429	1	0.003916385689	0.4200901871	-0.0135634079	20	0.9993708591
22	325.0642247	146.7023588	817.8709443	12184.73051	167.4045633	1232.077997	1838.850417	4493	6437.069767	175.7437308	2132.039124	144.7063418	222.6691973	185.1955836	766.3050394	6337.036616	0.0675582663	0.01361471156	0.1010592362	0.01064102432	0.01329238992	0.01509757337	1	0.06007879294	0.001499072036	0.3093862086	32	1
22	329.4039548	747.5768611	-90.4688959	10072.55947	78.03518777	1151.046375	1831.826058	3710	3951.23913	54.34515102	1847.753574	114.2350842	228.2370671	373.0061441	641.7168746	2068.71656	-0.00944528858	0.008382212828	0.1140825388	0.005705185818	0.01197151574	0.01285301667	1	2.947383705e-05	-0.008248762112	0.3364981806	4	1
22	335.4829142	514.3136012	-115.6136128	17151.96443	2783.811769	1051.056945	1976.955855	6902	7329.715789	72.99435574	2528.105155	450.0271367	160.4174328	238.7729243	1016.646017	1928.744392	-0.007536417353	0.1683498998	0.06194518092	0.004639744607	0.01341315626	0.00680578384	1	-0.000580505456	0.3172967259	0.1629326841	18	0.9927914132
22	335.7728375	787.1297541	2169.121103	7015.020876	281.9386034	-4.734372024	1736.883043	2759	1861.103093	546.513107	1667.483063	113.1589703	140.6949026	215.8581867	601.3506684	1097.174928	0.3155224461	0.04147836405	-0.0009040870757	0.02266309947	0.01490133276	0.02311957907	1	0.2489836825	0.0526648348	0.0137674957	72	0.9999999996
22	350.5107297	21.68525364	1163.245129	6991.479865	2148.171287	16.28842127	1101.722025	3228	3235.160494	236.2544082	1269.978877	389.7506231	88.81379219	156.3575553	553.4313659	1808.005887	0.1657717516	0.3052587497	0.002662998754	0.01743148667	0.02778753465	0.0132924467	1	0.1337371001	0.5944015828	0.003410480124	66	1
22	355.6816908	68.58966221	2869.920817	10519.09657	530.3269058	713.385871	1641.382353	4054	8608.957447	587.5413783	1991.172538	160.4873334	218.2295775	206.8464874	726.15404	3957.123328	0.2837786852	0.04967982999	0.06615530257	0.02015537894	0.01592994936	0.025538939	1	0.2290697493	0.0727699155	0.2400326967	73	1
22	357.1537518	37.30229893	582.1495588	7704.257969	3152.612474	75.64391873	1258.187706	3744.5	2411.549296	142.3347182	1514.081268	645.0812101	112.6686237	574.1455842	710.5678389	901.666438	0.07712976413	0.4047107855	0.009956908665	0.01251386042	0.03009142789	0.01518210881	1	0.06525399211	0.7990839067	0.01269820314	51	1
22	363.0683263	25.82173423	599.0214338	7581.940198	2989.527059	40.56556989	1008.846657	3642	2677.130435	155.6770146	1511.504413	613.4134526	82.2077375	227.4955584	699.0542046	1563.053355	0.08189076268	0.3883366452	0.005825228863	0.01431611879	0.0360666158	0.01180171314	1	0.0685173505	0.7652946947	-0.001319258394	51	0.9999999984
22	366.1049986	783.1699148	1380.363013	8696.392429	2690.507374	-10.2708047	1489.290845	4030.5	6841.443182	281.5101777	1614.270835	516.3085315	117.6929281	163.6306961	710.3839987	3319.453271	0.1623719813	0.3095977611	-0.001286727716	0.01350993808	0.02165002124	0.01459480982	1	0.1307930425	0.603129872	-0.01092278165	66	1
22	368.333548	59.32385141	662.3926991	9707.310515	3981.745604	47.2920816	1224.528043	4717.5	7365.955556	144.3771199	1738.21339	651.2448618	106.754469	216.6170789	791.6355663	2757.970113	0.06733423663	0.40693654	0.005187073976	0.01023637075	0.02875940896	0.01153569447	1	0.0571572682	0.8034717651	-0.006076530837	51	1
22	369.0968319	769.3890618	1663.898773	9749.83787	439.2160709	39.16355663	1692.516197	3633	2569.97619	318.8971328	1871.333084	159.3965542	111.9995246	197.1001501	684.7985361	1683.687834	0.1745688103	0.04630234306	0.004052832347	0.01380517512	0.01628823271	0.01265418872	1	0.1377879699	0.06346800093	-0.001628637661	55	1
22	369.4585569	43.74748102	611.7818461	8493.38891	3586.474352	37.21141391	1089.880364	4198	3124.848101	143.1433359	1561.564301	677.8575501	96.70013149	210.269745	743.4981293	1883.500492	0.07393189091	0.4051324785	0.004308224396	0.01383497812	0.02638526451	0.01212658517	1	0.0622941275	0.7996998279	-0.007678772473	51	1
22	377.4793859	30.84500103	808.5394868	8909.550054	120.0545511	85.67097317	1378.728054	3245	6802.833333	113.7799506	1001.949768	145.6909176	91.06544539	369.2260268	377.9787413	1834.032551	0.09127289541	0.01397387748	0.01037823409	0.008620639992	0.01701213509	0.01029056819	1	0.07192658898	-0.002119384852	-0.0005323585481	30	1
22	404.407138	15.57980911	1405.514252	8910.822432	2569.946724	-10.78266726	967.2247951	3991	6764.282609	226.0527832	1330.571168	408.0210017	103.2810568	174.169465	556.4592195	2598.792413	0.1583168111	0.2885950105	-0.00129799197	0.01359560774	0.02508964074	0.01233425062	1	0.1273354623	0.5600855389	-0.01287459869	66	1
22	411.4520416	296.7007568	-192.4165993	17111.69577	1720.824552	2114.515437	2038.478415	6663	12147.2	71.07123312	2286.325622	371.2298681	309.2428898	190.2790473	921.5142318	2941.376279	-0.01183003127	0.1027214627	0.1225090098	0.004809216358	0.01475779078	0.01005851061	1	-0.0001133861642	0.1855870297	0.3696008551	14	1
22	412.5943237	36.95364637	596.5793048	8540.484378	903.703325	67.5151401	1147.76494	3382.5	10227.57778	127.8136328	1255.902447	175.3985411	90.70068707	246.8566341	460.7389297	2724.046036	0.07052108758	0.1069159991	0.007311832448	0.009077626357	0.01804315392	0.01139461559	1	0.05634194903	0.1884030172	-0.01175798613	38	0.9999996228
22	412.6954172	625.5178433	-174.7155332	11830.60114	1264.189885	1489.790891	2071.20218	4716.5	11639.36842	55.23521911	2349.124021	242.8790838	270.727168	191.1954137	874.9031888	4770.239541	-0.01523130099	0.1070216842	0.1264835321	0.005439500299	0.01482961736	0.0120321273	1	-0.002452825811	0.1946063438	0.382832594	14	1
22	421.9226989	48.62251453	1378.229245	8156.587705	2432.95492	58.28644778	1390.712013	3705.5	3482.583333	281.9573373	1582.261152	504.8019035	100.4663478	185.3539058	705.0531563	2479.0517	0.1669987933	0.3039123367	0.008946614484	0.01450819573	0.028217517	0.01306923097	1	0.1351739058	0.5919288492	0.02549420355	66	1
22	423.7085519	168.5484737	-21.23929706	13255.84422	1315.561206	476.3581478	1921.991083	5194	2898.494737	61.73765812	2009.999705	258.4250991	97.37826136	213.4674725	757.2194155	861.9251815	-0.001766404323	0.09930445474	0.03660986262	0.004802088283	0.01552657117	0.006772590498	1	0.001244975315	0.1745155305	0.07296100967	12	0.9999406196
22	432.2152688	382.4793858	-48.87239612	16715.80612	267.0797382	278.906604	1764.210766	6026	6030.946237	47.70139596	2891.442331	213.2322134	81.57255109	192.7392656	1085.537713	1582.656293	-0.002990681758	0.01790230885	0.01686402308	0.003033846585	0.01173006522	0.004567831967	1	-0.002185414244	0.006693680437	0.0002344826565	1	0.9999989692
22	435.9131347	50.22268243	2499.0675	8852.329414	1917.891449	590.9872043	1539.552026	3906	9399.102564	454.8628249	1379.913019	311.8262981	186.9144591	203.4474155	569.5625725	4303.468346	0.2829388627	0.2205914567	0.06562235228	0.02113152846	0.01958903311	0.02035997643	1	0.2303587017	0.4231808949	0.245853438	79	1
22	436.5073295	544.2634739	-58.8847081	17020.46966	5455.165309	196.1513058	1564.9485	7714.5	5622.882979	84.07258743	2601.660465	829.5949014	82.75244933	236.8699501	1166.581876	1881.488846	-0.003612245223	0.324048767	0.01220773565	0.005427248376	0.01724895611	0.005753558943	1	0.0005393607326	0.634192055	-0.002010642888	24	0.9999999139
22	438.4375467	493.6844954	1076.173763	17290.97737	983.5125696	1777.084527	1906.912318	6541.5	8333.787234	199.0524669	2557.74116	239.784963	299.4154911	210.0319093	986.3676724	2473.14233	0.06248517112	0.05854875633	0.1005948158	0.00781885533	0.009946833415	0.008914105899	1	0.05654997522	0.09363320285	0.3086570435	36	1
22	450.0007429	127.6203803	2255.760197	12931.90864	4015.119936	-10.38211369	1484.508526	5939.5	7790.923913	361.6332548	1922.877902	566.835327	128.3432547	180.7460313	821.5678433	2865.662186	0.1692603226	0.3124214595	-0.0007960795006	0.01226744272	0.0222261308	0.01027274742	1	0.1363189075	0.6089091857	-0.007479886143	66	1
22	449.8972484	47.24387783	1481.957868	8502.02159	439.8485848	37.80642094	1360.295232	3220	2044.793103	270.2891878	1355.603467	141.2856066	95.7685978	169.1323298	508.8703128	1507.789566	0.1728632407	0.05233303393	0.004852185683	0.01586553092	0.01541013995	0.01204113158	1	0.1365687523	0.07587875319	0.0010322517	55	1
22	465.5718378	343.2268181	5146.426836	16897.05431	1692.247094	-24.39994791	1596.584185	6650.5	10331.66667	1036.171778	3105.743968	382.9385288	220.8390633	209.2336764	1228.561722	4369.273324	0.3028867708	0.1067690132	-0.001369883385	0.01697288448	0.01383515127	0.01488470364	1	0.2397030097	0.1865739527	0.01220780401	74	1
22	465.7039648	457.4600165	16.99447863	13016.92474	4258.94706	277.0836869	2045.837284	6070	2004.726316	76.29427616	2409.995345	775.1769648	88.56627403	200.7680896	1055.767867	929.554474	0.001257264291	0.3325145697	0.02182739839	0.006380768432	0.01989467896	0.00792579476	1	0.005230652913	0.6519763967	0.03297971048	25	0.8495768333
22	469.4856932	660.4361022	-73.54479768	13131.69601	167.8440453	778.7348808	1809.487383	4722.5	4442.619565	47.33113111	2146.856741	138.2034975	142.6577849	192.8746847	756.5762954	1757.583092	-0.005827345901	0.01418202602	0.06119069948	0.003909681625	0.01132173757	0.006901072598	1	-0.001084105373	0.001152214473	0.153606904	3	1
22	482.2481151	530.4194999	-88.04449906	13974.67649	4777.790296	853.4990854	1982.666174	6538	10850.09574	83.18042215	2121.994852	657.9486069	155.9577621	219.6743519	933.6157088	3246.809922	-0.005983063316	0.3440130762	0.06179766951	0.006303186162	0.01748708757	0.008255565206	1	0.002688722126	0.6774566048	0.1708710707	26	1
22	483.4049853	666.6216922	-137.8308543	11802.0321	180.4470425	1370.001517	1801.293714	4329.5	9469.362637	51.54929943	2324.589885	143.8714279	287.0147892	202.302249	816.2661733	3712.013705	-0.01163804249	0.01627496264	0.1174656982	0.004903065776	0.01343620543	0.01136496478	1	-0.00135616785	0.008103072534	0.3481198638	4	1
22	495.3045721	109.3476264	4720.509726	9650.353501	1539.137714	-157.0407409	1639.573372	4134	14873.04301	959.6414428	1837.988418	306.3967625	220.7509855	177.3435207	744.6586799	8411.598955	0.4802265039	0.1613371111	-0.01529006537	0.02347593874	0.02134179722	0.02639254226	1	0.3797229336	0.2969516542	0.007640508492	87	1
22	496.6252745	775.4322454	1089.9797	6880.308254	2152.274474	-3.15920722	1466.984738	3152	2706.914894	294.5845503	1611.881767	475.2275211	85.9031953	179.8841022	704.4710106	1496.403823	0.1658111716	0.3085349856	-0.0006159438892	0.01691746651	0.02427169858	0.01419674361	1	0.133555698	0.600965555	-0.007836349828	66	1
22	499.6834409	62.34650506	-12.40959264	7346.554369	1540.395136	813.086644	1405.18161	3116.5	1461.123288	63.88276526	1361.757285	267.0610844	154.1360392	204.1104268	546.4382836	1323.088411	-0.001696904573	0.2143913757	0.1127902847	0.009877773993	0.02370068999	0.01366463033	1	0.008471599294	0.4140481413	0.3432959877	23	1
22	501.3934702	48.28348498	2182.219906	7443.827579	1653.80054	-41.25229754	1241.780942	3262.5	2504.678571	432.5993014	1330.236591	319.1231108	131.9438533	169.4147977	560.1788636	868.9051574	0.2977233224	0.2221900997	-0.004935794983	0.02202119996	0.01990021826	0.01895358281	1	0.2366880589	0.4230879116	0.003913976399	78	1
22	509.6732382	72.3578454	1270.892685	7848.443255	719.5215182	1117.794623	1722.818108	3124	2604.698795	237.7016477	1398.045071	157.4588934	243.5426781	202.6236695	524.0334187	1507.79832	0.1590585	0.09283167105	0.1418424341	0.01405344855	0.0193451726	0.02128878756	1	0.136589156	0.1653884312	0.4762449072	60	1
22	512.2150852	688.4847698	740.5487548	11568.06489	635.9476317	437.6352934	1695.391343	4438	12129.94624	154.9762617	1838.250311	153.1801227	123.5428393	193.0082322	666.9889563	3255.520864	0.06499084166	0.05634324293	0.03838522613	0.008200588806	0.0129062451	0.009320977781	1	0.05374920145	0.08618996378	0.09272290127	35	1
22	513.5071455	488.0120343	-5.154857691	14552.59995	1346.609035	247.4626962	1809.192812	5698.5	2743.836957	55.97666738	2483.212129	260.4988034	84.69748995	258.1237561	916.7887385	1412.670344	-0.0004284632304	0.09340505387	0.01660680746	0.004180963026	0.01370604158	0.005880769104	1	0.0007053620315	0.1614777476	0.003413988031	11	0.9999596128
22	514.7885987	202.7958864	2389.901596	14032.42812	138.2697969	788.7260725	1796.502306	5216	6544.226804	418.8232816	2212.895093	159.7457166	186.0812616	203.7784045	782.8152406	2482.996579	0.1684848067	0.00989593692	0.05576019389	0.01162257986	0.01237139588	0.01262353286	1	0.1365006455	-0.008731258924	0.1751576374	53	1
22	526.4779227	393.7169706	6711.150356	14403.06759	137.4886831	1596.376429	2157.031056	5418	5123.057471	1295.681761	2873.333823	155.3504161	378.9985769	263.0346663	1072.471356	2565.511529	0.4654019335	0.009758375037	0.1061998456	0.02059111383	0.01197524209	0.02687524589	1	0.3755078976	-0.0080879978	0.419847032	82	1
22	528.0637778	17.7493194	-52.18125881	6724.649811	359.8207947	1371.061692	1215.944452	2526	4210.568421	47.6978242	865.6328788	112.3010135	203.0216976	171.263953	323.09227	1258.5277	-0.007521739572	0.05389188134	0.2085218519	0.007368958405	0.01812279903	0.01793376921	1	0.009309289491	0.0894696963	0.6675809732	10	0.9999999989
22	532.5494301	33.83020863	-61.1664374	6439.85644	333.7191624	1383.894049	1310.959144	2450	3265.125	49.03152465	889.7483508	106.5153839	208.7602211	149.973449	326.3272606	1164.822989	-0.009444432211	0.05229537969	0.2204036844	0.00810038061	0.01664521068	0.02276051334	1	0.008676977734	0.08676117584	0.7083940967	10	1
22	540.8414205	391.1094853	3622.269913	11337.75582	414.31645	203.1917853	2350.568913	4385	3480.56338	907.1187393	2882.381709	214.0782722	213.9677822	244.1118486	1092.59856	3422.881667	0.3202274046	0.04096267849	0.01814666443	0.0331252419	0.01735421501	0.02592503637	1	0.2541613666	0.05247562263	0.08111506266	72	1
22	544.2960648	378.4577122	-156.4340417	13610.56093	661.6371067	3328.366475	2166.228376	5152.5	6865.604938	111.9244536	2333.804718	180.9705951	574.9563939	225.5129888	847.4358104	3113.290673	-0.01235482492	0.04859891802	0.239178578	0.009043622994	0.01385622689	0.01950465273	1	0.007765290887	0.08007406256	0.7728600456	10	1
22	545.2168087	472.7172877	-223.4969514	12700.11471	1170.116864	2990.559393	2134.316768	5004	3372.329787	69.70339474	2163.015134	235.5683391	509.6924612	220.4982974	816.4736594	1447.836587	-0.01805271858	0.09487782586	0.2407020351	0.005753239865	0.0120082899	0.01614437302	1	0.003909433519	0.1750616312	0.7789626375	15	1
22	546.6286916	159.4791348	2066.024754	11194.35189	171.3521256	77.81837904	1732.872271	4141.5	6328.195652	377.5974678	1981.192485	127.2102956	141.089776	199.7495584	712.5235447	2840.411343	0.1814766786	0.01408508508	0.00790694283	0.01443315742	0.01205151861	0.01293922593	1	0.143177637	-0.002442377912	0.01190607555	52	1
22	555.7968009	390.4502568	18405.62736	17839.32189	1160.619704	-547.7422516	1563.652321	7267	15962.7	1531.952314	1603.22063	268.3652647	381.7620034	312.7758938	715.720642	3531.481363	1.014890078	0.06634915062	-0.03122284371	0.0287254473	0.01165588583	0.02312625105	0	NaN	NaN	NaN	NaN	NaN
22	558.4299051	508.6636491	935.7695184	15441.43774	1468.041557	576.7799053	1570.331976	5980	9686.808511	154.3234807	2157.838918	256.8316382	151.8384112	229.7912012	816.5969747	2608.486647	0.06154756072	0.0981124875	0.03844362894	0.006754983884	0.01201203056	0.008640420318	1	0.05151421072	0.1718516678	0.09404679223	39	1
22	559.860315	10.69265027	457.1450649	7037.775784	366.3550366	222.5828635	975.4917411	2603	5393.810526	88.87709519	1000.827459	121.6443318	88.57176239	140.1682923	363.7744043	1675.380245	0.06540027885	0.05495096469	0.03154773227	0.009589053916	0.01682283256	0.01256579161	1	0.0535340995	0.08301357058	0.06896774618	35	0.9999999963
22	561.3268083	216.291439	786.0241234	11606.06906	188.419835	528.3204413	1880.041636	4294.5	16360.65217	172.5435928	1819.077804	129.4659747	142.0433058	192.7156076	637.3215576	5882.037283	0.06661249496	0.01656682777	0.04609729619	0.009523107795	0.0129272734	0.01026986655	1	0.05515926827	0.004986449217	0.1180982546	31	1
22	573.0494312	574.1047645	-37.26763256	10650.9736	109.6732759	681.8377037	1874.824533	3866	2450.105263	47.55053441	1891.478634	126.5723839	136.3335077	196.527303	668.9428907	1131.381423	-0.00335567141	0.01098671405	0.06581641168	0.004978042858	0.01254354238	0.007594134541	1	0.001189993303	-0.005194978562	0.1701280947	3	0.9999999999
22	580.5632284	40.69221218	465.5888579	7037.89369	1086.614311	15.20862112	898.7530617	2849	9967	99.69894725	992.1169396	180.0237684	77.24248057	163.7560043	399.190262	3167.624231	0.06740105052	0.1579097607	0.002401208125	0.01070364444	0.01629863248	0.01125758771	0	NaN	NaN	NaN	NaN	NaN
22	582.1358356	379.5863792	2682.152183	8620.055388	758.9956143	73.97798325	2016.550809	3487	1595.989474	988.1499213	3198.191443	334.9850147	188.9234068	296.1131532	1244.798777	1898.90025	0.3096608174	0.08594072246	0.01003298125	0.02868529408	0.02551812584	0.04051145075	1	0.2456971537	0.1443687945	0.05249663992	74	1
22	586.6235798	340.3512201	-33.28577404	14310.74645	211.0501632	182.0897732	1486.157979	5192.5	4708.747368	47.66241451	2222.416328	158.9228534	69.51547604	201.932943	760.5791608	2064.009453	-0.00232961241	0.01441475	0.01304850327	0.003620464331	0.01238707377	0.004815421653	1	-0.001994485069	-0.0006387125173	-0.0130455523	1	1
22	587.3595607	699.6769669	676.5201398	10221.51751	3085.419827	835.8732188	1465.052062	4660	3836.202128	132.0650208	1485.352297	480.4877774	166.8563205	169.8991979	656.8529368	1242.162116	0.06648731905	0.3014521154	0.08198305252	0.008780185746	0.02014043199	0.01224709948	1	0.0611307508	0.5907850052	0.2560287604	50	0.999997994
22	589.6569043	83.38103232	8.648028303	7068.759615	1041.541025	160.2160206	1068.503924	2828.5	2819	46.51291374	1220.628269	202.4215964	59.7550521	119.3872321	477.4092157	1351.916016	0.00128869713	0.1506728879	0.02392795106	0.006991359113	0.02116951709	0.007981244446	1	0.003293837915	0.279231981	0.03192058831	17	1
22	590.6677811	67.54769841	31.13375892	6591.796432	381.0356947	56.60491214	1059.63029	2496	7584.840426	38.60309612	1013.553843	123.1775799	49.46787987	141.7764972	361.5262519	2480.000769	0.005061859831	0.06057990992	0.008321230538	0.006003119948	0.02012197585	0.007764078267	1	0.004036511176	0.09376014873	-0.02564172789	6	0.9884487121
22	590.5485741	469.2764883	818.6613959	13864.79452	3270.486828	1262.568575	1392.124594	5967.5	5215.159574	194.4848107	2075.917368	432.0048852	204.2710603	232.6042114	821.5278721	2229.833266	0.06050042502	0.2371785083	0.093551435	0.0090898818	0.01856967376	0.01120010126	1	0.05652417346	0.4595702725	0.2919175775	47	1
22	591.9869395	547.4318793	5623.255022	11587.48965	611.1450281	1213.22614	1918.576918	4512	7866	868.374597	1850.214228	162.8364093	295.8942353	217.4077827	690.8924789	3630.463689	0.4744263193	0.05297476836	0.1009819084	0.02264476652	0.01307506677	0.02206026606	1	0.3827601583	0.08023397778	0.4057888294	84	1
22	593.2532409	503.534782	768.3994004	12183.61496	2037.162865	84.5427587	1435.752604	5019	17999.19355	174.8273166	2326.772215	359.260803	90.33345282	202.1226267	893.3159612	6607.68788	0.06318095135	0.1688470935	0.00790879664	0.008401560283	0.01673387226	0.007616022724	1	0.05129728834	0.3154479424	-0.008540595155	42	0.9999919986
22	611.3524783	46.32084131	36.61218462	5296.860139	1599.240258	23.94513702	946.6571543	2417	2524.074468	47.72677783	955.6222407	274.0324973	51.15808173	142.5289628	410.9871528	1237.613583	0.007466428503	0.3056902942	0.005248597482	0.009951090601	0.03344252206	0.01015901324	0	NaN	NaN	NaN	NaN	NaN
22	611.7402703	393.1166319	-206.0388487	12042.71054	1105.946676	2859.870624	2173.357615	4739	2385.610526	69.72330411	1609.624414	200.2713972	381.8262935	217.4042747	606.9076383	895.14926	-0.01634557484	0.09330789637	0.2395021329	0.005596630708	0.01369763043	0.01560376551	1	0.005151318179	0.1717783464	0.7751140933	15	1
22	612.4610588	75.65772512	-14.77160223	6457.922299	103.1432201	690.5006657	1194.732943	2399.5	10578.3617	32.21466109	1017.071622	100.0017636	127.6125043	138.1579162	342.9454648	3516.777811	-0.002626066905	0.01600518336	0.1077397347	0.005125328445	0.01687182952	0.01301238076	1	0.005033809203	0.00705161851	0.3163735327	4	1
22	616.2920629	552.6954655	1735.603346	10932.52386	3388.700448	60.31194696	1531.395718	5042.5	5131.634409	368.0882094	2136.145542	702.2695407	139.2899516	217.5042309	968.2598804	3148.614871	0.1637427755	0.3095813701	0.006461042859	0.01227035333	0.02218298475	0.01383832081	1	0.1324712375	0.6034519461	0.0163492551	66	1
22	622.7161489	643.2792365	-109.5077505	8834.330217	931.756417	1034.425628	1634.840402	3509	7383.021053	51.3747254	1880.770671	204.9165928	216.7136672	151.0560778	715.8882202	3512.143584	-0.01258155623	0.1063218526	0.1203185918	0.006819506662	0.01411292205	0.01240584401	1	-0.0008341312072	0.1928703566	0.3619713433	14	1
22	627.3018302	166.4608704	2754.347538	9717.225722	1549.097104	-47.60528509	1304.390083	3978.5	9954.704545	496.3166946	1670.407776	272.3507864	147.1626586	195.7537992	667.0053446	4203.66212	0.2828563319	0.1621635971	-0.004855409975	0.02348067208	0.0197576614	0.01602215407	1	0.2242193611	0.3000869781	-0.002036793302	76	1
22	632.6087798	187.6491725	552.473249	9117.213533	194.6300875	884.777071	1582.719973	3424	15174.34831	150.2340281	1666.569224	99.57678643	180.8095508	153.3963904	579.169106	6339.368154	0.06115658409	0.02074103071	0.09601315996	0.01067864236	0.01240408278	0.01314370178	1	0.05470596154	0.01590559376	0.2906674071	32	1
22	639.291904	174.5132902	2313.486771	7993.04683	1874.624996	579.4963382	1505.5609	3567	15635.47561	513.7197274	1732.533778	375.1399148	196.3697713	162.141794	711.5609669	7061.217207	0.2813749389	0.2310408009	0.065868926	0.0206201194	0.0285036981	0.02472882446	1	0.2292609457	0.4446249829	0.2468278052	79	1
22	639.3312951	590.3652583	2873.114995	9720.601647	2208.759307	671.9407297	1731.976792	4295	8282.473684	492.9111417	1551.458556	357.6990527	206.4731729	175.4245978	659.4399181	4792.972444	0.2928709191	0.2327360637	0.06800153546	0.017481278	0.0192419086	0.02076021661	1	0.2385483794	0.4481451256	0.2570050901	79	1
22	644.0811349	264.4185985	5239.661285	11072.1662	633.4910515	1122.325626	1593.911741	4424	9702.645161	934.1837668	1955.220488	158.3410678	302.4000431	199.0599693	719.5085278	4266.495257	0.4615336808	0.05570674853	0.09561576489	0.02425802478	0.01440540051	0.02437675608	1	0.3721708978	0.08564685189	0.384240874	84	1
22	645.6643798	348.7695091	631.7332711	9255.133832	1443.772686	82.04747879	1444.357558	3837.5	2296.345679	176.6429576	2357.177355	410.0804001	92.22678349	230.5491122	948.304289	2279.069701	0.0682344068	0.1514628026	0.008263232755	0.009299630788	0.0261490343	0.01335390784	1	0.05512369195	0.2797959158	-0.006929942852	42	0.9999999446
22	650.6613169	200.4986397	2826.722928	9981.659801	2199.529486	711.2537371	1456.794573	4370.5	9036.232558	522.6952196	1815.691288	420.5509454	223.1930707	194.305324	756.2257143	5092.37217	0.2831325621	0.2207302332	0.06997999093	0.01946888043	0.02083589497	0.02206981122	1	0.2308471144	0.4236682734	0.2610644849	79	1
22	653.0991232	337.2095928	965.2625326	11715.29531	307.9975187	128.8694013	1503.34376	4390	21195.87952	194.1895819	1740.600916	122.9913751	95.75805358	163.1947129	609.6664819	6820.901039	0.08399206096	0.02675659668	0.0107913217	0.009345406196	0.01255456376	0.008516714365	1	0.06634117701	0.02414436631	-0.0002041306815	30	1
22	653.4645624	185.9007659	-47.99083987	7927.960458	1218.165209	1003.47836	1668.796623	3258	4153.539326	58.1123404	1305.881334	242.5754764	166.9129892	167.3148	527.2119945	3411.281201	-0.006326721222	0.15625344	0.1270531002	0.007648972111	0.01921180524	0.01417788963	1	0.005217544874	0.2955332423	0.3891572336	19	0.9999253227
22	663.4115448	208.1626909	600.0018326	9500.72781	172.077335	921.4789642	1525.474303	3504	9803.436782	98.48449224	1234.123662	119.5063384	157.6887987	159.3093532	437.4755586	3938.328697	0.06377915305	0.01897374497	0.09893137001	0.007808473194	0.0139358578	0.01062956099	1	0.05698559655	0.01240580684	0.301349425	32	1
22	665.8845016	170.5300051	494.0099418	7669.903853	170.2080409	310.5099143	1378.530899	2842	14120.70968	129.042025	1357.03534	118.884508	95.16473607	170.6600944	471.4853472	6213.607075	0.06529010409	0.0245973589	0.04138999263	0.01007678869	0.01887916588	0.01107472295	1	0.05384556272	0.02123826079	0.1017838353	31	0.999999996
22	666.5269941	274.6599039	4530.736558	9544.608301	2219.7129	-182.2977546	1364.486352	4261	8501.946809	916.0813298	1901.797968	455.9782051	203.8608137	178.2820704	805.2045811	4080.358495	0.472313768	0.2308618036	-0.0169496377	0.0269345812	0.02079387227	0.0235357396	1	0.3741407809	0.4394634996	0.003223977616	88	1
22	671.348969	360.3843343	-47.88767113	10317.31655	2467.555112	143.992276	1448.237031	4506	7624.410526	66.31950554	1766.962344	410.9765235	84.45430028	211.8896531	717.1932864	3471.254033	-0.004943617549	0.2403534782	0.0150719572	0.007145079514	0.02386873696	0.008893538928	1	-0.001272788583	0.462726219	0.003788882878	20	0.9947564773
22	672.6350686	248.5216876	2918.100835	9922.482757	172.7006385	723.2071155	1633.047725	3720.5	7585.826087	443.4554829	1516.130526	125.0598024	186.6988302	195.906647	551.9573329	2984.534133	0.2923559318	0.01699957676	0.07640854893	0.01644325518	0.01383658699	0.01959700457	1	0.2362656892	0.006201401601	0.2761968189	70	0.9999997231
22	678.5772228	207.2107757	1168.104874	7306.426614	2300.125966	51.1308555	1358.570196	3368	4977.157303	285.1028058	1464.379205	443.860831	108.1090762	177.3798172	635.3513074	2962.721829	0.1580023246	0.3167557366	0.007054585492	0.01783910659	0.03502639384	0.01693748806	1	0.1280541118	0.6182175089	0.01740611975	66	1
22	679.3647937	674.4662109	474.3590335	7057.252455	1652.553437	26.39007307	1244.515359	3044	11253.27957	103.184185	1065.556578	237.2917423	75.27993941	140.0555319	419.1036107	3604.121329	0.06933599101	0.2377050113	0.0035938379	0.01099924423	0.0261678711	0.01100366885	1	0.05664547485	0.4564005728	-0.0189456513	45	0.9999999987
22	688.6158898	531.5273339	550.9493369	9492.847808	1040.554625	912.9985615	1613.160853	3837.5	16440.08602	123.309335	1257.225348	183.030834	156.9980544	168.4463181	479.4560492	4591.112451	0.05805000109	0.1111180813	0.09766622428	0.009628274029	0.01624390949	0.01280282215	1	0.05342696767	0.2013041646	0.2998557776	40	1
22	697.2961679	489.3846282	1501.944785	9021.380913	2049.955826	470.4357192	1652.359815	3944	1473.849462	298.5524044	1771.613966	423.6325438	149.8049878	163.300473	746.2152333	948.4124028	0.1632720295	0.2253076084	0.05349187557	0.01515239283	0.02043520084	0.01567823186	1	0.1347129699	0.4328611796	0.1759710475	65	1
22	715.2375691	583.0702909	643.8342815	7665.93008	101.8502016	103.9687783	1491.97369	2876	8177.431579	121.2850408	1249.025762	101.7275884	83.43592841	232.0064292	445.3711995	4115.498454	0.08134609813	0.01348320888	0.01334588598	0.01058428164	0.01361027978	0.01105695509	1	0.06428616731	-0.002938743463	0.007454631704	30	1
22	719.4966409	616.3694319	-87.45426197	6306.45535	286.4699663	1421.84956	1645.0928	2459.5	1981	45.52271475	882.5527974	103.8064479	224.8093669	185.0698978	331.2172715	746.3184955	-0.01434126135	0.04790143499	0.2290876982	0.007372277501	0.01646594633	0.01942587177	1	0.005411929071	0.07818168754	0.7372603156	10	1
22	720.5798384	647.286869	27.02883697	6089.934608	557.3038854	68.22669986	1196.123989	2363	2138.074468	37.4391545	907.3236043	136.9719214	50.27981898	149.7513529	337.1682627	920.5346301	0.004240014896	0.09092170026	0.01161955412	0.006934235853	0.02018791496	0.008948467599	1	0.003992119907	0.1561302081	-0.01296176209	11	0.999999135
22	723.3221431	464.4517699	580.6835338	9570.837828	1561.364478	320.6529409	1293.112755	3914.5	16878.41489	121.8077491	1291.203962	230.5085439	96.8850689	144.6799665	514.1877555	4727.453797	0.06305088482	0.1681361345	0.03411750053	0.01000825213	0.01650873354	0.009570855637	1	0.05319112292	0.3152164062	0.08257203902	43	1
22	728.6648006	265.3628907	-28.60435141	8165.246229	433.1909593	457.2481481	1296.225297	3112	5328.873684	41.89558166	1192.832245	139.8192628	107.9945501	161.926673	435.1421701	2135.534645	-0.003320098868	0.05523453913	0.05456059132	0.005327734914	0.01733811382	0.009542743906	1	0.0008734706354	0.08500286297	0.133016911	8	0.9999999602
22	739.0274729	307.8456322	357.1281868	7019.656764	715.3797965	1442.159038	1432.820271	2737	4747.673684	108.5563668	1171.741404	146.8991284	281.5992943	318.5850595	451.0002011	2183.661421	0.05316030846	0.09976587742	0.2051005537	0.01195875702	0.01936428509	0.02117164081	1	0.05764141745	0.1830753802	0.6719390649	41	1
22	757.6319797	556.6214983	403.7153449	5753.00245	2259.955026	10.69775052	1126.606368	2754	1583.958333	102.8992638	1205.234418	494.1720727	66.15596611	149.2284393	566.7960985	1086.023717	0.07202957825	0.3942516103	0.001744455995	0.0130363448	0.03067700011	0.01289484213	1	0.06046440565	0.7772793336	-0.01754227864	51	1
22	783.8238351	483.8574562	1016.423153	5958.484866	1783.338886	-22.64849873	1202.431232	2772	4191.852632	168.8367524	931.375724	299.7079297	86.65352351	152.8394689	414.7779999	1713.177103	0.1649082209	0.3009632029	-0.003930200293	0.0142405448	0.02530378564	0.01558713116	1	0.1324986478	0.5852899875	-0.01992529702	66	1
23	22.65667654	134.3841571	15.42850392	6034.584763	955.6855765	29.59238798	944.4475946	2446	7919.2	42.10483767	939.1680561	173.0188239	43.01641392	135.5212276	351.8654045	2755.605801	0.00235595716	0.1634501492	0.005507073334	0.007351627532	0.02393227846	0.007397010587	0	NaN	NaN	NaN	NaN	NaN
23	30.16667189	495.3280825	1623.959362	9349.082451	2969.023415	7.086705808	1543.265771	4308	4277.315789	287.3827518	1496.435278	487.9155351	116.7981343	213.4550303	662.2894777	1490.048537	0.1743559471	0.3189991754	0.0006502385121	0.01376589731	0.02428521563	0.01307970761	1	0.1405419233	0.622438962	-0.0009574625412	66	1
23	35.31837021	366.4194836	521.3843744	6856.040892	1068.534149	89.22287302	1494.265775	2833	1974.457447	174.3497026	2050.258727	332.7021774	80.7191561	193.6197328	802.9526654	1688.603658	0.07574632054	0.1554936223	0.01483451144	0.01385222437	0.03261393333	0.01485329849	1	0.06162270686	0.2883316038	0.01786742057	42	0.9999954119
23	44.12199933	287.6988323	29.02995667	8794.245174	829.689832	320.3590107	1642.503797	3489	1889	52.69331611	1826.902996	222.3322416	111.4740364	246.0603819	693.7000053	1395.229616	0.003496680164	0.09642836026	0.0372650705	0.006672669452	0.02140104891	0.01151416428	1	0.005429746608	0.1686237082	0.07633498193	12	0.9999316241
23	51.47266027	495.2994988	13810.54852	13964.06843	785.8162669	-873.5136445	1520.076658	5530.5	10637.3125	1411.675633	1436.343104	142.5586134	319.8671619	225.6716964	524.462253	2026.00382	0.9858814446	0.05624276547	-0.06128061255	0.03228508533	0.01145077695	0.0239696901	1	0.7754419843	0.07687791409	-0.03930187256	95	0.9999952173
23	59.29869939	278.5183439	695.6181541	11737.19836	624.1296737	1051.532392	1483.009653	4376	9174.858696	137.0492305	1821.221747	130.0507728	229.1752296	178.9825281	655.1178872	2625.866917	0.05915124423	0.0535591718	0.08694363543	0.007821908469	0.01110195328	0.01414773858	1	0.05280695613	0.08278045639	0.2601598093	36	1
23	62.89101275	263.8425958	8940.011946	9193.435145	925.6488595	-566.4832576	1422.708203	3840.5	4139.319149	2033.019831	2143.466823	229.3619639	416.5883083	194.8308105	843.475532	2739.912075	0.9701333343	0.1016800481	-0.05733649856	0.04634681425	0.01820111361	0.05477688621	1	0.7638020156	0.170301551	-0.02716013083	96	1
23	62.84148921	405.152353	-3.567756784	11085.46823	50.75401664	670.6542476	1835.120165	4032	1645.621053	44.17906048	1938.50765	126.8337261	136.4491296	217.0408703	670.0965568	886.818029	-0.0003035902546	0.004362766346	0.05993001711	0.004291598839	0.01166122338	0.009976701494	1	0.003079492511	-0.01906650499	0.1500568514	3	1
23	64.67419341	246.4424422	7639.122521	7712.718343	756.2439471	-497.3935748	1503.621118	3214	916.9042553	1753.814459	1840.525134	232.9719236	353.9995551	552.6259887	745.7081166	392.2375863	0.9915773674	0.09740239347	-0.05644149811	0.05321261865	0.01936857405	0.06063797961	1	0.7808036232	0.1614691153	-0.01924400275	96	0.9999999992
23	70.13972174	172.3584259	-5.013070285	9122.175514	1400.643003	471.8491665	1017.234718	3662	5184.580645	55.5596178	1395.20365	225.1320279	98.89502386	153.7258599	533.686077	1351.119683	-0.0005950348905	0.1571371184	0.05091903661	0.006691343173	0.01963458221	0.009051086321	1	0.003942424147	0.2937572799	0.1256765618	17	0.9998708032
23	88.70553858	116.4603005	1162.984646	7532.723044	1184.071023	358.4805546	1200.57702	3116	7494.221053	194.4770783	1238.676008	211.2051584	125.8950541	145.0221768	489.1146745	3185.887355	0.1540176502	0.1571864289	0.04928456374	0.0136316521	0.02051986336	0.01490612241	1	0.1262667831	0.2930355799	0.1560398823	62	1
23	109.4717337	406.4175676	6266.802507	13014.40945	621.2321124	-201.1424564	1977.71615	5059	3828.989583	1293.48741	2667.294075	179.4867614	299.0782562	217.4114406	976.2371751	2457.036531	0.4831602183	0.04714840858	-0.01457766546	0.0191918971	0.0129951821	0.02671102093	1	0.3807680701	0.06284186545	0.005544347777	83	0.9999998037
23	111.5197191	475.5652406	2156.207221	12282.8705	1132.096049	144.0738928	2097.717733	4814.5	2887.46875	402.3072623	2210.184674	243.6792846	150.009741	257.1509996	826.3398893	1088.086645	0.1763198406	0.09450658049	0.01138140192	0.01199798749	0.01492259326	0.01343216167	1	0.1402980498	0.1626387034	0.02649430868	58	1
23	113.374435	173.597628	782.8748846	9164.80743	145.4870143	84.82430665	1445.649322	3357.5	6969.452632	172.6180029	1792.046083	117.6029432	83.84408761	171.3981855	624.8246748	3185.743307	0.08764943959	0.01639610764	0.009892969877	0.009555009596	0.01453955325	0.01033588951	1	0.0690480612	0.002841880008	-0.002953755447	30	1
23	123.4617951	103.3513354	1448.239118	8987.720593	452.6259905	11.08602282	1101.316188	3304	3048.648936	275.7175618	1608.244365	155.4534567	108.5796732	207.1777109	592.6866871	1416.780939	0.1624683553	0.04854106961	0.001176841837	0.01372924775	0.01777179296	0.01328896125	1	0.1280108525	0.06798214292	-0.01435178836	55	1
23	123.3349675	508.9649843	3262.885699	10797.83496	1152.38914	768.88067	1966.855198	4395	11852.73404	693.4693311	2186.355212	237.8892314	273.530056	254.2422664	833.2397531	5096.748188	0.3062133822	0.1077828791	0.06656007327	0.01565477004	0.01536542518	0.02439018543	1	0.2475465221	0.1918132148	0.2493470354	75	1
23	126.4654573	185.2780804	-35.75866551	10773.19669	682.6898748	142.1316953	1414.404807	3991	6780.806452	45.62480826	1789.090575	136.317318	66.45333637	212.1484457	633.3259313	2661.137638	-0.003632998643	0.0652574361	0.01382436136	0.004675581357	0.0149381613	0.006446381884	1	-0.00237394698	0.1036501112	-0.008309011965	6	0.9925156567
23	129.3145343	305.469544	-165.8824666	13850.92445	204.9004171	1704.214336	2069.903124	5069	10468.05495	51.58305283	2152.660213	137.9808465	290.130316	206.2892267	732.5656081	3692.803257	-0.01242082348	0.01567285852	0.1230327112	0.004492557073	0.01165057381	0.01125778007	1	-0.001557221818	0.007132639013	0.3672763427	4	1
23	129.4690776	563.314468	-66.84642316	13938.97941	3194.565215	393.0203787	1464.153523	5959.5	4776.115789	71.85330126	1988.857227	459.0101788	109.3904649	178.2744055	798.2316195	1296.776625	-0.005288191994	0.2312135406	0.02864176244	0.005582516397	0.01521661407	0.006804030016	1	-0.0006141798496	0.444622188	0.0504947309	21	0.9998186267
23	135.4482	715.8079297	16.04017699	7931.027583	80.56188523	446.4417695	1379.633765	2850	3902.168421	40.1140952	1455.279819	88.91402517	107.1159971	126.3310932	492.4020303	1222.986349	0.002180109283	0.009875978043	0.05657989768	0.005385693278	0.01255300307	0.01075918407	1	0.004854553975	-0.007931035503	0.139235294	3	0.9999999994
23	144.4953146	306.5230255	-134.827313	13747.02974	191.2428069	1806.503572	2163.146928	5032.5	8315.965116	52.01966132	2148.667455	146.1679103	286.4377348	214.6706005	736.2460784	2996.343915	-0.01004685865	0.01325312013	0.1261157053	0.004362453891	0.01157475336	0.01253373647	1	0.0005305176337	0.002303989288	0.3784436103	4	1
23	151.2543477	722.4918071	-145.8771371	9227.233015	781.9370851	1905.883867	1636.493388	3569.5	4755.521277	52.17169672	1337.50118	163.0062883	327.1113712	172.4097394	502.3322237	1174.926131	-0.01548268982	0.08708529335	0.2094824268	0.005950033509	0.01476722474	0.01657014121	1	0.003465360702	0.1576117774	0.6705951776	15	1
23	154.1239546	421.7936434	-61.53753517	7628.322236	119.7858797	2738.305425	3135.686717	3159.5	3433.229167	431.951868	2986.128318	920.5687378	1528.502803	5387.215237	937.7297711	2982.832012	-0.008056243802	0.01763763974	0.2871926494	1.007315437	2.632720525	5.476837177	0	NaN	NaN	NaN	NaN	NaN
23	157.8461417	312.733599	-41.58332133	16046.25413	1001.819657	292.1780223	1811.019805	5962	4968.711111	57.45713846	2876.814663	252.6896751	95.88282837	296.0904026	1065.781129	2233.453089	-0.00301320297	0.06592811038	0.01923934043	0.003949640092	0.01184381273	0.005645927941	1	-0.001460976313	0.1052754625	0.01070418175	6	0.9068855116
23	159.5374584	469.6523862	-195.785127	15677.38897	289.0930781	1891.18725	2061.263372	5744.5	14893.40426	48.73282155	2477.981057	152.3979141	314.0241044	211.5791266	882.5987283	4368.397812	-0.01272633611	0.01905224153	0.1211021229	0.003944207645	0.01038676785	0.01074839969	1	-0.001907438652	0.01397281728	0.3606445429	4	1
23	159.6233059	688.2334397	1679.343605	9824.598717	112.9790066	477.587307	1707.961615	3691	3492.319149	354.1925118	2160.382256	115.9104002	172.9479388	160.2346697	765.8029207	1883.487998	0.1675294776	0.01107950521	0.04902251803	0.01265471501	0.01294226131	0.01718477032	1	0.1352423891	-0.006614961162	0.1515501639	53	1
23	160.3073625	610.3083711	821.8775954	12748.69252	1272.865702	467.7877924	1522.267506	5011	8872.043011	207.3165324	2534.923804	261.3120973	150.3989433	184.7630738	941.064694	4329.806954	0.06228767886	0.1026573987	0.03855182955	0.009363166579	0.01700199451	0.009782541235	1	0.05216168841	0.1811718981	0.09480505455	39	1
23	165.4007946	576.5303965	1835.107365	11505.57009	1211.454225	1781.106361	2066.525939	4578	6316.085106	434.0379275	2325.855429	263.155449	390.3158438	205.4204801	884.603718	3077.352341	0.1628728238	0.1059610802	0.1515711278	0.01245912583	0.01750147152	0.02377928512	1	0.1405075455	0.1927450778	0.5115833122	60	1
23	172.5232473	379.4890625	4422.065864	14448.57235	734.514469	1189.056014	2224.447571	5562	5281.208333	776.5987917	2607.802634	211.537991	296.3378305	330.1736389	959.6131527	3096.061025	0.3047815024	0.05000882242	0.07840269521	0.01719100601	0.01333750298	0.021898819	1	0.2466442284	0.07391579192	0.2875511709	73	1
23	174.7856229	300.145115	923.7386991	14114.64074	5927.915365	106.5986842	1414.619747	6836	5229.884211	266.4629036	2953.908007	1222.900406	113.262329	217.0439188	1381.438458	2360.057779	0.06660111294	0.417722701	0.008798064717	0.01079785418	0.02750070231	0.009268276964	1	0.05697881384	0.8257597669	0.006811287757	51	1
23	182.4950318	694.1865176	10562.67478	10714.45413	618.8085992	-660.5246082	1617.154823	4308	11963	2305.261824	2361.722083	174.7832364	419.9272072	280.5267769	895.7626156	6112.955988	0.9885423055	0.06290971563	-0.05685275431	0.03535095902	0.01458044171	0.04674946397	1	0.7779658862	0.09074182919	-0.02297071167	95	0.9999999933
23	183.3855324	92.60629657	-11.48192464	9877.387133	3030.779689	214.8766167	1059.334951	4482	7854.854167	78.19306356	1355.671678	420.7442872	78.26518487	175.2124538	578.9113654	2365.017645	-0.001059961702	0.3118879613	0.02333241214	0.008334844343	0.02597657348	0.00737055226	1	0.003269870604	0.609765808	0.03672528491	25	0.9998584656
23	183.5649876	111.407244	687.2779744	10044.63864	1506.968047	69.40647045	1303.290501	4091	3273.043011	131.0086045	1484.974051	251.9450503	83.07125642	176.7818903	583.3950731	1545.446115	0.06904037048	0.1522434481	0.006852345775	0.007708220476	0.01521883563	0.008904831825	1	0.05566316137	0.2813266606	-0.01161432749	42	0.9999999857
23	195.3943147	152.6183184	3507.241903	12342.49003	2798.457484	-96.17038036	1370.244004	5364	6008.71875	677.9169717	2301.226541	505.2173088	192.7971373	207.8688347	939.8660159	2406.37721	0.2885716639	0.2252134508	-0.007866715623	0.01437132293	0.02086545045	0.01735589497	1	0.2292512594	0.4291940197	-0.008276638728	78	1
23	208.7278236	456.6658237	5931.676528	12282.3875	674.7677181	1390.675752	2236.553653	4805	7113.15	1545.438575	3106.353053	190.5282059	462.1718637	307.2214618	1148.348513	3074.970327	0.4844206353	0.05338106059	0.1072175022	0.02673783947	0.01787755396	0.04042416966	1	0.3911571781	0.08131036741	0.4298302481	84	1
23	210.4790126	469.2335537	6460.610319	12968.88894	636.9361201	1386.77687	2425.697193	5071	5021.185185	1402.38396	2794.984619	187.1600857	445.1392272	272.6758468	1042.614143	2665.878528	0.485145703	0.04865598937	0.0994163816	0.02862001362	0.01308775169	0.03554283631	1	0.3910794229	0.07125393533	0.4026429069	84	1
23	212.6657641	88.3028685	-98.86283551	7534.776236	615.2421115	1690.311747	1665.981647	2928.5	1413.897436	73.46199389	1881.460438	186.5152379	403.4627855	199.2029888	711.983934	699.978044	-0.01268789639	0.08270039162	0.2181205209	0.01125285982	0.01927348206	0.03130782015	1	0.006288449859	0.1490115529	0.701095326	15	1
23	212.3049008	246.6341319	-126.7127378	14145.73835	3525.964957	828.5829676	1686.691437	6139	7658.904255	77.5284999	2693.837293	615.5829156	170.818289	197.6161861	1103.453464	2679.601234	-0.009401627188	0.2470807312	0.0597758956	0.006489791618	0.01930837797	0.008238130665	1	-0.001304734679	0.4786315214	0.1585768432	22	0.9999999756
23	216.495707	44.36134858	431.3496894	7526.413786	430.0672794	1479.232882	1342.879034	2899	6860.957447	104.0554622	1084.892103	128.8894941	253.965586	156.0528147	393.4026655	2404.616196	0.05778637799	0.05998411811	0.1943036853	0.01102796273	0.01767095809	0.02062653522	1	0.06001477577	0.1009808948	0.6336251332	37	0.9999999995
23	220.2786323	97.76228933	-97.06217278	7897.198868	654.9887879	1745.258107	1769.307568	3096.5	1532.15	77.5562427	1978.77293	224.4486554	447.6934321	212.1286724	756.4912409	984.773033	-0.01303543211	0.08140251556	0.2221819316	0.01112683612	0.02118275141	0.02779356172	1	0.006308788149	0.1465420247	0.7150835007	15	1
23	224.2665561	641.5021069	981.0717402	15401.00878	2489.853702	554.6198529	1626.172098	6212.5	12528.98936	169.6007304	2314.902972	399.6999958	157.9243097	202.0404308	921.243446	3154.46292	0.0657565563	0.1656544772	0.0371016031	0.006561591302	0.01305327607	0.009104862441	1	0.05553327599	0.3102545743	0.09346976365	43	1
23	225.697155	595.6448043	832.4146173	14009.10544	3314.300509	1345.518773	1639.41888	6066	6094.445652	180.2883174	2739.322717	620.1994675	249.1852384	199.3424754	1137.348451	2403.131292	0.05937989551	0.239686388	0.09597712099	0.006828012114	0.01764288112	0.01368798239	1	0.05585159875	0.464831189	0.3002103776	47	1
23	229.5422631	406.3116088	-63.9730066	17263.31767	1710.662981	1136.554299	2016.275863	6709	4742.782609	68.45691694	2843.38417	377.6376232	209.6494468	230.0119244	1115.867889	4024.418601	-0.004147167272	0.1027082624	0.06540419752	0.004088357346	0.01431484431	0.007102707408	1	0.001602167352	0.1828525567	0.1727333717	13	0.9999983425
23	230.2417434	21.08148494	42.84475027	7703.129339	723.8027768	67.70157174	932.2572854	2972	4379.789474	42.20980643	1143.337632	133.3593043	50.01718632	142.1962429	405.2810438	1582.746535	0.005583522052	0.09633318391	0.009279935085	0.005676382144	0.01831001576	0.006400808248	0	NaN	NaN	NaN	NaN	NaN
23	232.1700309	117.6726804	1813.570983	10906.50702	921.1527216	145.943731	1983.301743	4231	2830.95122	379.0998724	2085.226574	226.8660797	135.4131075	294.9510834	782.4960573	932.6866927	0.1714322523	0.08687774727	0.01297261432	0.01293626649	0.01642875461	0.0149984318	1	0.1364599158	0.1470947847	0.0305390434	58	1
23	233.4907756	131.4551683	1843.601276	10596.43	1117.04814	124.4456338	1824.651454	4229.5	2411.638554	381.1559304	2241.417775	265.7114865	127.1869741	331.9005284	837.8859513	1248.096205	0.1669399066	0.09884262464	0.0114104738	0.0119173861	0.02078557461	0.01395528925	1	0.1329222434	0.1715758324	0.02460824175	58	1
23	234.5146276	547.3037132	851.1924024	14027.27945	4594.110519	1368.47116	1924.713629	6406	4756.326316	219.546629	2705.485846	857.0648728	306.4771177	223.8339694	1193.814807	2507.098804	0.06189964532	0.3266471635	0.09514480632	0.008715840717	0.01638402415	0.01580922006	1	0.05879847763	0.6430817554	0.3019069575	50	1
23	235.5214819	254.7394693	7476.615933	15408.21965	361.7183415	-128.9380866	1890.047215	5861	13967.81915	1519.265113	3119.402547	194.8054049	330.3499794	208.7302299	1164.302918	4860.88677	0.4734966142	0.02455256111	-0.007725114398	0.01848375579	0.0123341907	0.026328724	1	0.3733753041	0.01687913443	0.02608965755	81	0.9999997876
23	238.3080003	586.1646307	-161.7784067	16208.59232	3798.557601	1880.686193	1791.035399	6856	5499	89.23778728	2455.566647	598.1259927	315.6007931	228.0523649	1035.639442	1649.998038	-0.01099295146	0.2411759266	0.1189015036	0.006002938194	0.01495585229	0.0101770336	1	0.001889568125	0.4692969923	0.3636220187	23	1
23	241.6478847	416.2583311	1229.282501	19375.37959	3385.883847	734.4864318	1639.56521	8117	19253.8022	258.1005022	3063.213406	567.2587735	163.8185864	263.9938966	1246.060861	5204.40415	0.06183259477	0.1746117689	0.03802336984	0.007518110461	0.01191029875	0.007538321109	0	NaN	NaN	NaN	NaN	NaN
23	246.5346665	63.30550064	-82.76270608	8643.69317	908.2006189	943.9347324	1335.654461	3434.5	8291.265957	56.69491372	1605.438801	175.2775443	193.4974887	164.8844379	600.2275933	3553.791554	-0.009733607639	0.108297895	0.1082942283	0.007510744234	0.01902315715	0.0136542253	1	0.0005244821896	0.1963459438	0.3208955752	14	1
23	249.3332681	313.4908871	-37.69461167	14979.16003	795.8904364	518.0113369	2010.093352	5638	6595.12766	49.68692686	2735.277681	236.1792898	125.2631699	213.0800483	1025.104261	2850.200726	-0.002953065868	0.05472574051	0.03606541578	0.003612748086	0.01324586449	0.006331105383	1	-0.000256793323	0.08309300011	0.06873742906	7	0.9988683145
23	249.2601166	758.1763398	-150.0602092	9416.731745	422.6914194	2149.912111	1934.064931	3603	4799.93617	57.91027923	1417.884639	117.850751	330.3194398	201.4994413	525.6580062	1261.484949	-0.01600241631	0.04726452461	0.2257272726	0.006123616283	0.01163272141	0.01857235075	1	0.003831812797	0.07672666618	0.7251533375	10	1
23	250.7212189	99.46664921	688.1734404	11420.41664	211.2530868	1056.090888	1681.615297	4152.5	15020.03226	144.1931803	1869.715016	132.8234602	211.3016668	211.4549634	645.3555488	5438.858149	0.06057793781	0.01911163244	0.09256132494	0.008442168218	0.0127528617	0.01238703484	1	0.05396458369	0.01240610617	0.2784491072	32	1
23	252.4435783	48.81172439	669.9003807	8791.187083	1965.238498	49.35992153	1093.415205	3761	6671.765957	141.7017201	1453.248377	372.2300917	87.34290704	209.2722259	606.1805294	2386.551885	0.07462271525	0.224359691	0.00586486681	0.0110506471	0.02173793047	0.01040149086	1	0.06085039485	0.4291184223	-0.01042711068	45	0.9999999995
23	253.2864902	353.3736125	4267.044199	15224.67865	177.0368322	3488.245465	2594.609352	5642	8744.317647	970.7279312	3010.820665	164.1156531	831.9823056	314.8609884	1094.143765	3219.567829	0.2859316599	0.01282899087	0.2254378114	0.01865747304	0.01220689054	0.03461946004	0	NaN	NaN	NaN	NaN	NaN
23	254.332336	779.3592783	2392.412143	7924.814023	790.6072208	511.2934258	1662.079738	3201	11153.74737	435.8500334	1491.652489	173.473341	182.2175268	256.9509272	577.8860374	4777.733543	0.2954266935	0.09774208771	0.06349300569	0.02083426866	0.01842553811	0.02261979462	1	0.2386519276	0.1711345406	0.2356999776	75	1
23	256.2322441	367.4990647	1088.77698	17180.90358	1799.8795	166.8181732	1664.27806	6632.5	11237.19767	283.3435697	3366.130641	455.8266068	113.3646706	207.3186236	1339.611229	5246.395627	0.06603302063	0.1095029056	0.0101305742	0.007470436774	0.01397325336	0.007216592825	1	0.05303337462	0.193860604	-0.002879294656	38	0.9999843268
23	260.4711908	142.2842925	-10.04178265	11413.67213	185.5991881	184.2672244	1702.595296	4212	3191.255319	45.2642856	1928.003096	151.2280333	73.92810787	282.7249483	672.4724607	1224.047393	-0.000966219996	0.01621100032	0.01662224605	0.003988334137	0.01451927135	0.005651779853	1	-0.0006203364766	0.003204795636	-0.0002125127364	1	0.9999999676
23	260.8774707	213.453695	-12.80047928	14453.27828	3447.18843	240.551413	1761.811508	6185.5	7760.170455	89.36672278	2087.828956	507.3841865	97.3997178	232.5407223	841.7661907	2635.210551	-0.000901018863	0.2404309823	0.01728852701	0.006578051504	0.01721523296	0.007776293347	1	0.002099321211	0.4629692663	0.01244603765	20	0.9922106045
23	262.3283272	328.0210968	1156.838978	16824.24516	7009.885842	145.3928049	1568.556815	8051	7120.612903	286.6510712	2893.831907	1360.520638	127.6951447	199.6535352	1457.688704	3110.35733	0.07101169256	0.4335810982	0.008964942094	0.009769551442	0.02213935248	0.008013699499	1	0.06066972984	0.8582618399	0.009150417942	51	1
23	265.4889089	168.6777949	-160.5082847	13084.6278	737.4082157	1599.578442	1855.834973	4988.5	8526.768421	58.31412792	2579.333888	178.9115313	299.6476368	197.1023755	912.0931534	3307.152518	-0.01168460724	0.05655974725	0.1184541549	0.005073239364	0.01511557142	0.01195463863	1	-0.0008472272692	0.09074817999	0.3534028223	9	1
23	265.0785398	199.5787809	4958.233809	10517.89112	1040.383047	-0.439478967	1989.747598	4286.5	5748.306667	1763.971246	3403.956074	348.1336419	290.7127225	256.8657413	1311.829916	2997.790407	0.4820310963	0.1017510919	9.170403151e-05	0.05473697692	0.02692404044	0.03832676263	1	0.3816334532	0.1754889129	0.05882787012	85	1
23	267.6501985	240.430397	-105.8702991	15192.90487	1563.97411	922.053143	1735.910537	5796.5	5668.670213	68.0229676	2925.100664	399.1532429	199.5930012	187.9478937	1153.306557	2369.272863	-0.007031681124	0.108409769	0.06183199843	0.005163162047	0.01614500818	0.007267212725	1	-0.0008890357456	0.1943896297	0.1598963375	13	0.9999999873
23	273.0580941	65.89503412	582.5821748	9106.876602	2617.794554	788.5663443	1432.979818	4094	2279.873684	115.3905465	1293.683249	432.9569465	168.9262501	189.0661129	584.1487598	1006.752925	0.06465475763	0.2947459093	0.08620190144	0.01111480193	0.0247611461	0.01492333045	1	0.0599239114	0.5772409373	0.2699693537	50	0.9999997989
23	273.2667463	105.2742534	1660.700869	10897.49256	125.7288726	574.4406756	1656.8722	3980	3288.505263	457.7372654	2544.99445	148.8077471	201.7575051	215.1573099	883.012803	1822.603666	0.1599962879	0.01326915657	0.05222293225	0.01365502514	0.01603174614	0.01591025807	1	0.1295467282	-0.001939346164	0.1610283824	53	1
23	278.9744897	199.6297006	-193.8957065	16404.23503	2611.432352	1929.693469	1750.969671	6661	9372.743902	81.58516403	2246.759409	466.8396739	290.836844	189.6637863	945.7239635	2303.776137	-0.01273483335	0.163941232	0.1161911124	0.005218054065	0.01526448336	0.009170103058	1	-0.0005987817157	0.3108190594	0.3502302051	19	0.9999997104
23	279.9763832	550.8118821	2427.065579	14684.88914	2224.36207	200.8190709	2127.107022	6028	2383.905263	554.6912741	3212.899986	534.0623778	150.5415185	241.8102634	1277.291982	1342.150062	0.1670106385	0.154815207	0.01368978904	0.01071601418	0.01619461331	0.0127727228	1	0.1338059434	0.2864465056	0.03513166121	61	1
23	285.8850534	41.97069065	1248.407719	7902.656377	3335.91239	8.396315824	1140.499416	3899	9782.010526	235.2190909	1231.522198	474.1620211	105.050239	166.104351	551.8923365	3965.740594	0.1606500548	0.4219261779	0.001069283793	0.01794705667	0.03301961081	0.01423632254	1	0.1309206487	0.8335630235	0.002044723814	68	1
23	291.9031522	423.5502797	15.16658097	13163.89741	131.6580661	258.0401516	1859.511196	4784	2687.835443	49.23719476	3517.237155	165.0812551	82.6511706	222.2206048	1225.552159	1445.043203	0.00111600063	0.009639230335	0.02063187306	0.004288399878	0.01440026532	0.007906771476	1	0.001258781948	-0.01009231032	0.01391913354	1	0.9999993671
23	294.6340061	436.3029084	6.230514201	14374.24646	129.4194913	258.5511625	1882.433273	5080	2991.088608	53.73312587	3064.318812	155.8856359	98.27775052	246.3694255	1077.009504	2032.759046	0.0004419447676	0.01051295922	0.01800380703	0.004249089589	0.01187743463	0.006241567551	1	0.0005340822341	-0.008420482947	0.004659614544	1	0.9999999932
23	296.6042024	592.6409657	7186.350985	15362.50044	282.1662617	1540.659797	2042.274377	5730	7073.957895	1336.728598	2787.119576	186.8306139	413.1244238	373.0525368	1044.323081	2716.929368	0.4658563745	0.01987805247	0.1011444721	0.01814529712	0.01219342651	0.02607000124	1	0.3755991464	0.01242248014	0.4028322009	82	0.9999999999
23	298.586666	754.4288858	13512.5749	14016.382	1258.272211	-807.9892374	1518.942339	5635.5	3338.347826	1465.078824	1546.914698	176.0359276	291.3491405	232.2153305	574.6985179	604.9897908	0.9685482183	0.09203503991	-0.05675391297	0.03155118412	0.0128236776	0.02091313044	1	0.7624786464	0.150560623	-0.02594713275	96	0.9999983337
23	301.6043008	375.5984666	-0.5205806498	15687.12604	1511.617846	317.8445509	1975.436306	6068	3734.458824	67.62000708	2992.956789	397.0891709	96.04960445	239.8030694	1184.610741	1714.81841	-3.114419064e-05	0.09963533803	0.02113985198	0.004862004373	0.01399638941	0.006187796895	1	0.001439554166	0.1744621821	0.01956323319	11	0.7339110546
23	302.5055472	92.48744198	3065.443639	10967.58491	590.8501327	-71.81694135	1454.21971	4162	5587.208333	746.1851897	2612.388055	190.788379	181.3718285	230.1021073	936.1385311	3414.72237	0.2856223836	0.05119059827	-0.006183418397	0.01505149052	0.01824568858	0.01912602301	1	0.2250131416	0.07247596395	-0.01112219795	72	1
23	302.6587679	718.4404463	3801.610511	13107.27482	140.4024273	905.8689458	1923.368701	4800.5	7324.382979	669.5690791	2210.344636	135.7253746	226.8593769	225.1118192	769.6976269	2393.525236	0.2927855566	0.01101126095	0.06885926198	0.0155412571	0.01168577565	0.01895827655	1	0.2359584744	-0.006431945217	0.249758511	70	1
23	311.631842	53.52864935	15.24725032	8478.719923	142.4150218	108.2009498	1309.629797	3057	3022.290323	36.60582817	1487.666731	122.1595322	59.23460153	178.7826468	527.1929793	1374.883407	0.001987620235	0.01648180181	0.01315360081	0.004369945755	0.01537274846	0.006543556205	1	0.001456806736	0.003583579387	-0.01157820716	1	1
23	310.8961714	387.0881683	8.925273417	16615.97253	1560.767496	330.4898731	2039.049568	6428	3830.010989	69.51526353	2889.837999	384.0979363	93.55904457	237.2428885	1138.338164	1179.984647	0.000543238299	0.1008334927	0.02059751427	0.004453905914	0.01376288955	0.006017743975	1	0.001866940815	0.1768907076	0.01786562088	11	0.6474728352
23	313.6016893	22.16337309	595.7064263	8054.156096	2550.743984	5.958541203	868.7127437	3625.5	6547.073684	126.3721625	1190.882769	364.0854938	75.62986445	156.1306285	509.1819864	2445.966242	0.07227838304	0.3119817494	0.0007113843535	0.01058345547	0.02427088746	0.009767678183	0	NaN	NaN	NaN	NaN	NaN
23	313.1624494	78.80748029	10395.86119	10888.06051	673.5217511	-543.9788217	1365.505729	4402	9709.294737	2157.38983	2229.546387	176.6789	404.6352358	202.2723016	856.8887998	4376.54766	0.9644722757	0.06409816917	-0.04740207672	0.04383936645	0.01495631459	0.04575308869	1	0.7596400215	0.09373672223	0.004349547783	95	0.999999881
23	313.6770958	366.5843058	1283.44232	19020.96829	2184.79004	205.5866853	1594.601617	7633	14057.63855	241.9580436	2935.290828	398.7898234	115.2981437	232.7919242	1156.452224	3902.988538	0.0670731181	0.1136061814	0.01014740375	0.007431988206	0.01189321753	0.006459667158	0	NaN	NaN	NaN	NaN	NaN
23	315.549095	569.4382663	874.7506623	12968.01475	1200.509995	666.7023514	2243.469233	5147	6587.260417	216.4958709	3140.826855	386.073622	158.2092932	397.8102695	1172.140506	4503.540143	0.07008355338	0.09393117159	0.05112606728	0.008795057824	0.02008388663	0.01958951609	1	0.05919596141	0.1638302748	0.1399644428	39	1
23	319.4560019	324.2840551	2895.723235	17149.44942	5705.852181	105.7295242	1830.345318	7901.5	12404.95745	571.8007954	2641.068337	971.7724213	158.3174902	203.5188945	1273.048517	4788.672678	0.1701105956	0.3369685528	0.005980560201	0.01301401336	0.01992363025	0.009918429301	1	0.137797266	0.6595525596	0.01742355565	66	1
23	320.5724911	790.2685182	624.0077045	10083.53654	549.2151329	343.2609838	1402.712107	3784.5	12992.38947	168.8364079	1686.139211	136.8203631	90.25798397	161.5671105	599.798806	4326.584042	0.06418831163	0.05662367718	0.0351562554	0.01000821472	0.01348416759	0.008796059025	1	0.05286985582	0.08661783928	0.08131566068	35	1
23	322.3451164	354.7356265	1116.932101	16002.29042	1673.168756	214.3275844	1872.605931	6234	8295.197674	259.064486	2923.963601	339.0542557	119.6147044	219.9627868	1112.248778	3759.776958	0.07053612173	0.1095049599	0.01376099288	0.00814410216	0.01393422489	0.007993990099	1	0.05687747747	0.1940128426	0.01080029304	38	0.9999946125
23	322.3828783	691.3477701	688.9182909	13508.76896	1301.138379	2754.568241	2040.674629	5314.5	4881.410526	119.8036136	1928.741239	225.799927	399.2634105	226.2162658	717.3963796	1347.061882	0.05191344704	0.09460795993	0.1997237136	0.007051857527	0.01271106201	0.01596061062	1	0.0561823724	0.1722543364	0.6527057126	41	1
23	325.824477	135.1685718	-255.2677833	12587.86351	1223.381247	2948.394988	1922.07021	4926	5165.515789	83.10453411	2217.297956	240.5365449	515.1763711	238.1556379	825.1683465	1958.196227	-0.01955520215	0.09877610567	0.2290162116	0.00774544642	0.01581559593	0.0188200018	1	0.001870965376	0.1825153459	0.7381388336	15	1
23	342.6479176	696.254256	-23.33922896	12205.77953	3985.471882	169.8361155	1611.21742	5560.5	2770.333333	79.67042376	2313.453895	713.6256872	88.99879286	195.2063897	994.774838	1119.4438	-0.002002181996	0.3236704754	0.01509303698	0.006943909061	0.0197365927	0.008110482453	1	0.00203081441	0.633543567	0.008384794948	24	0.9999617751
23	343.7728369	405.6889629	17823.30791	17435.79034	1176.499907	-346.1700221	1512.575386	7051	14690.27957	3229.726518	3354.650663	314.6164063	595.0937327	396.3269293	1346.703528	6745.158391	1.014411585	0.06875268702	-0.01984199611	0.03349937888	0.01271754746	0.04081311776	0	NaN	NaN	NaN	NaN	NaN
23	348.9926878	496.1237339	12535.81479	17332.35484	1832.120778	-480.7925704	1843.832757	6991.5	15265.23158	2556.501343	3251.043558	421.4118008	433.2261568	242.5603489	1324.31405	7525.096962	0.7304743578	0.1113113932	-0.02872965008	0.02687694932	0.01426579685	0.02952740098	0	NaN	NaN	NaN	NaN	NaN
23	354.2309991	51.08694131	601.727167	7525.62354	196.774583	27.62169471	1332.980957	2803	9991.117021	186.453907	1778.653418	107.5434723	78.58672949	168.9442611	613.8953001	6706.552682	0.08011209438	0.02778718416	0.004204195383	0.01301568699	0.02030359481	0.01126001762	1	0.0627764237	0.02596815528	-0.02397677567	30	1
23	354.6499267	174.9699216	-45.71434667	14952.61798	791.7349574	509.1355274	1883.566658	5551.5	8640.702128	52.46948117	2170.619258	182.1916574	104.0840214	216.7171547	783.2882593	2277.870793	-0.003117666889	0.0548433579	0.03512486074	0.003911436704	0.01093419552	0.006372328922	1	-0.0004577386	0.08329097175	0.06543243584	7	0.9995890102
23	356.2989256	331.6455813	-53.17540606	14868.70589	136.2387639	957.887253	2073.755848	5405	3624.741935	49.13506559	2740.444405	161.6241899	197.6222616	226.8223852	985.0011027	1556.313034	-0.003751590888	0.009040119699	0.06576657958	0.003708675689	0.01104233799	0.007625639612	1	0.0008499036793	-0.009186633632	0.1697727888	3	1
23	358.5546535	478.1249888	17546.56487	17246.9246	1109.205701	-499.6385061	1487.46574	6849	14613.21277	3252.520995	3246.937844	270.6376137	530.2436068	332.6284569	1258.467181	5742.740009	1.026878436	0.07010931845	-0.02981547631	0.03022284057	0.01265810884	0.03801296516	1	0.8104795719	0.1065829161	0.08035686432	95	0.9999924622
23	359.3213742	91.00044721	1890.857269	12004.23136	490.6843394	664.6781329	1914.810621	4562.5	3623.75	359.5157522	1823.630846	176.1345276	193.9511275	241.9838996	661.5232205	1605.101008	0.1614746087	0.04163027559	0.0564459837	0.01210826294	0.01606671501	0.01417376717	1	0.1313716325	0.05640174482	0.1773703819	56	1
23	360.8096788	397.0205897	-215.9411105	17163.19431	5757.899518	2015.466457	1770.072114	7947	12990.77895	97.05375703	2863.598499	1001.738535	371.8436524	189.5417913	1325.84692	5285.791372	-0.0127235971	0.3346715369	0.1203266612	0.006256245429	0.01911283216	0.01038122882	1	0.0017192401	0.6610724609	0.372481944	27	1
23	369.1820158	436.2970807	625.6270775	8212.259962	759.1545477	480.895819	2139.947434	3191.5	1592.329787	296.354202	3871.121176	386.0720654	244.3936596	381.8429561	1480.778671	1652.982644	0.07393353027	0.08718117428	0.0587826969	0.01519098505	0.03519793377	0.02951111344	1	0.06275203226	0.1503297436	0.1671873366	39	1
23	372.3774541	62.86937496	562.0398773	9631.518809	520.8169953	873.6654412	1415.090481	3630.5	6178.842105	137.9560157	1791.440629	151.9565277	210.1143005	159.1519772	654.584126	2827.579118	0.05868210517	0.05571669631	0.09092094307	0.009729916999	0.01692645108	0.01613227191	1	0.05276488424	0.08739242756	0.2739861757	36	1
23	372.5045278	274.6388119	903.9058563	14778.45465	783.1399889	1645.052786	2028.445432	5621.5	7053.468085	184.9850308	2478.300096	216.3135833	305.5320488	238.6936672	922.5184742	1989.776519	0.06064747689	0.05307665821	0.1093224647	0.007769071532	0.01256887144	0.01357584782	1	0.05569842847	0.08283037538	0.3383386328	36	1
23	386.6021672	448.9274794	-2.879972962	18620.92629	1850.838725	367.4111507	1971.186333	7220	3777.247312	56.18758674	2550.814668	372.794153	96.44349782	179.5137913	1035.844826	1078.733977	-0.0001770442619	0.0971889054	0.01979979218	0.003160999753	0.01231644722	0.004511865998	0	NaN	NaN	NaN	NaN	NaN
23	391.4812694	558.0046775	981.0556141	17647.18224	1931.783336	1764.829934	1874.80972	7028.5	25022.88043	152.9043622	2173.981228	352.861086	255.3155944	193.3515915	887.3572914	5242.263564	0.05747119631	0.1121699585	0.1021349757	0.006123922565	0.01117312608	0.008421763013	0	NaN	NaN	NaN	NaN	NaN
23	393.2976813	224.4757353	1031.959822	15677.01361	315.8000934	662.2272617	1982.498794	5757.5	24754.14737	207.0677494	2188.91522	162.8377842	176.7154567	181.9234381	772.3198984	6745.537969	0.0669002482	0.02070222599	0.04402315722	0.007448400021	0.01161093935	0.00874248215	1	0.05527674251	0.0133671608	0.1111401977	31	0.9999999999
23	399.3359953	767.6095183	1.967527516	9726.699939	823.8332948	152.2176779	1555.438936	3743	2089.46875	50.33495393	1965.873602	224.3828509	70.34760965	158.1030806	747.6431768	880.5030614	0.0002202298822	0.0874210497	0.0164389499	0.005866107898	0.01577005272	0.006383365713	1	0.00113642227	0.1491973521	0.002705711808	11	0.9999982687
23	407.4920106	276.5936354	2404.049255	14755.00912	4815.374495	126.674249	1792.273795	6727.5	11280.10417	542.8028431	2919.996823	892.3055965	152.289236	219.2125444	1288.396279	5767.867933	0.1628226916	0.3168203863	0.008429769521	0.01126277204	0.02278285823	0.01183397264	1	0.1319776703	0.6183911009	0.0233169746	66	1
23	407.453154	521.2774621	947.6870268	17930.52281	1833.262931	3837.068059	2197.532948	7112	3137.37234	182.710751	2489.328165	377.8794215	619.9177526	268.2748117	1029.011247	1472.038934	0.05388555676	0.1040951901	0.2144863462	0.006631236263	0.0121015429	0.01819566642	0	NaN	NaN	NaN	NaN	NaN
23	407.320482	555.163201	4907.988468	16391.16339	215.2590612	3741.240547	2386.783117	6176.5	8139.642105	770.1926434	2475.563022	155.2203282	651.6117414	313.1905921	905.0962768	4698.471313	0.2940495988	0.01319256125	0.2235157343	0.0126084972	0.01039859963	0.02405396711	1	0.2488172773	0.005266425793	0.7881776736	71	1
23	411.924297	307.9433745	-81.54019864	16423.94635	3817.506192	242.5409793	1558.582584	7046	10175.32632	77.28621384	2570.138646	700.2456188	81.49853543	211.2948425	1127.264593	3760.181193	-0.005140084536	0.2406885996	0.01485742615	0.005584752445	0.01589691834	0.005682087498	1	-0.001440886431	0.4634042578	0.003012192554	20	0.9954918478
23	417.4401734	166.6739145	-76.85854276	13963.70935	2271.526213	409.9037734	1483.07806	5726	4365.223404	67.85454015	2374.877043	422.7065509	101.7995026	197.9473291	930.6554329	1906.111304	-0.005137835663	0.1619407301	0.02984742482	0.005108585786	0.01645642457	0.006277809527	1	-0.001211397358	0.3026430398	0.05153402765	17	1
23	424.1233416	190.0312806	-185.4257361	15329.32047	1532.61669	1815.808904	1954.273543	5960	9728.757895	62.16149773	2299.943822	279.4826787	304.3110737	206.9626467	880.4863758	2962.166791	-0.01165265736	0.1002549132	0.1190469263	0.004720981406	0.0122917761	0.01030263267	1	-0.0002665727149	0.1803669446	0.3574846134	14	1
23	425.9779895	144.4561341	-24.31089065	12469.86315	2996.688631	219.33649	1587.72797	5405	5681.695652	62.4287369	1460.161114	371.2325091	73.51017386	179.831053	596.3932775	2261.842382	-0.001982480064	0.2398763865	0.01791959476	0.005221886136	0.01748170052	0.0059547547	1	0.001284642622	0.461866871	0.01436374055	20	0.9772076499
23	425.9114661	427.7033061	-177.8723721	18284.40435	3048.297378	2272.543253	1901.825967	7544	10901.09474	77.00139552	2538.740238	524.1867086	348.7373617	220.4384175	1062.979257	3368.792031	-0.01050792311	0.1632713573	0.1231498036	0.004562930644	0.01365712481	0.009967966141	0	NaN	NaN	NaN	NaN	NaN
23	428.3305164	5.080459885	511.0370429	7698.44131	2801.081858	-19.69339868	774.0306905	3559.5	3410.084507	141.1376657	1501.383296	545.881466	81.46897238	162.480178	672.3583841	2539.49559	0.06786803036	0.3779982225	-0.002281985516	0.01453955998	0.03447842936	0.0121253979	0	NaN	NaN	NaN	NaN	NaN
23	428.4647309	771.3445845	1534.900409	8994.399518	381.3011562	43.5650783	1599.518249	3433	1269.361702	291.8153316	1662.305713	140.2036863	117.9168802	185.6712739	613.2090469	696.5008835	0.1713725827	0.04477252316	0.003999824554	0.01165014567	0.01444650157	0.01468460014	1	0.1352347378	0.06034425678	-0.002628675169	55	1
23	433.6224759	413.624946	2914.57558	16908.05584	1706.417828	223.019703	2215.070129	6665	9505.261364	460.1133239	2607.498507	366.3623012	166.0834039	338.1748942	1045.509221	2839.05028	0.1726590477	0.1025970617	0.012843608	0.01221135579	0.01301367237	0.01088547843	1	0.1376051052	0.1793132199	0.03110015685	58	1
23	433.5819157	789.3314434	604.8687203	9355.443365	922.0532921	333.0674574	1436.136044	3640	7619.852632	124.3267887	1356.965899	165.3966309	93.30394131	207.355254	508.2738613	2573.852605	0.06536271107	0.09801620349	0.03627872109	0.007812495774	0.01452221945	0.01020490673	1	0.05436894708	0.1715345981	0.08740048743	39	1
23	436.4358826	708.4730604	5310.393033	10893.56739	498.9498335	970.4779336	2010.542373	4243	5674.222222	971.9379932	1974.000894	150.6179857	286.0889541	222.2525079	733.8932465	2302.114871	0.4791626566	0.04651501057	0.08464934025	0.02278292931	0.01236252353	0.0267316748	1	0.3851862542	0.06620248957	0.349777331	84	0.9999999999
23	436.884452	356.4423012	6566.743745	13240.40948	617.2438595	1555.409032	2267.246428	5133	4426.772152	1477.066461	2928.306317	175.5390077	480.2584648	266.9493028	1081.983098	3015.330224	0.5043403878	0.04915672933	0.1106803243	0.02118768589	0.01330568788	0.03589303451	1	0.4071486769	0.07271469822	0.446326476	84	1
23	439.3797468	235.4561158	-16.25216597	14234.51474	3307.660713	566.7186791	2111.434912	6111.5	2304.880435	80.77835749	2122.46934	523.0366863	109.2099563	366.2642689	866.2760428	602.2784731	-0.001015154824	0.2334198404	0.03797420081	0.006015589669	0.01443458106	0.01072227514	1	0.003509689162	0.4495616894	0.08405856042	21	0.988179282
23	441.0152478	406.5078642	1919.615564	10370.95164	844.5229501	331.7157201	2585.605841	4129	3937.505882	694.4198152	3525.114473	369.6863875	185.9983256	562.5595968	1367.508658	3072.108608	0.1851168767	0.08401912082	0.03101452151	0.01720023568	0.02923897438	0.02219112449	0	NaN	NaN	NaN	NaN	NaN
23	441.0090498	720.9038098	4742.247717	10123.59777	518.8188228	844.1650424	1827.720201	3922	7941.649123	1074.731508	2178.105458	152.381964	256.2016914	202.0514093	813.8718857	4497.450498	0.4669162185	0.05231670743	0.08265217535	0.0262375184	0.01314489089	0.02465591455	1	0.3754023445	0.07806383443	0.3402415095	84	1
23	444.6176345	57.63703258	698.0285996	9522.849051	1486.993832	52.17569858	1300.37525	3904.5	8111.708333	130.2553051	1410.737556	242.8548585	83.96464221	188.1984908	548.8307606	2595.637684	0.07037333604	0.156655828	0.005176094492	0.008478146012	0.01793873331	0.009190766912	1	0.05664208787	0.2902888471	-0.01693175891	42	0.9999999946
23	444.4145515	346.3089927	7920.104297	16308.92007	880.3862999	1757.560434	2023.174114	6295	11474.525	1441.88495	2935.854856	255.8011501	499.8891536	272.9243316	1137.863828	3368.774051	0.482107898	0.05773330972	0.1080814885	0.02029988801	0.01334217621	0.02785768867	1	0.3894424554	0.09028564867	0.4324971336	84	1
23	447.5300536	500.6183123	-195.3315224	15093.93768	300.9402648	1865.336384	1983.066081	5563.5	14242.74194	55.97490726	2865.052218	156.9598629	360.5723297	223.9072644	1005.058114	6467.892952	-0.01268801113	0.01931826584	0.1240342097	0.004447506818	0.01206346473	0.01089680929	1	-0.001649657072	0.01465518961	0.3708659685	4	1
23	448.0770743	710.1742429	5183.726953	10436.98989	462.8278341	830.1892683	1880.269689	4069	4653.467742	1101.559548	2188.319648	136.4438009	307.4506405	220.3583739	817.909758	2576.138919	0.4903964267	0.04449043236	0.07937608512	0.02202549409	0.01358729007	0.0305058132	1	0.3936560095	0.06175054166	0.3339584176	84	0.9999999998
23	449.3799195	288.3843965	-46.60474035	17386.08205	1732.648787	235.6562755	1508.38459	6616.5	7449.375	128.6213346	2523.042279	361.3174349	156.0341427	1435.80198	991.6635279	2291.160176	-0.002872456845	0.1040003095	0.01392634945	0.007297971214	0.01422953067	0.008422640326	0	NaN	NaN	NaN	NaN	NaN
23	450.7223178	536.4817666	2460.61814	13768.79185	3154.450603	125.856553	2041.697645	5888	4033.578947	442.4907568	2357.69232	528.6769625	152.980322	229.835721	957.3374777	1706.724252	0.1794049559	0.2293674071	0.009340418145	0.01371646221	0.01727525044	0.01341877915	1	0.1441592893	0.4390427858	0.02632376987	64	1
23	452.4462566	10.69344045	492.430148	8060.586428	439.7451275	264.79694	949.3153649	3018.5	7921.106383	105.5691386	1191.18443	128.2520116	96.83924717	152.4088168	436.405468	2388.138702	0.06466683762	0.05635245459	0.03282630833	0.009853208726	0.01461693753	0.01104902402	0	NaN	NaN	NaN	NaN	NaN
23	452.7750436	157.7889563	-48.81991953	14914.88791	2369.976203	411.6770701	1469.862864	5960	3439.28125	65.39937681	2060.339818	348.0690158	96.04151191	178.9944796	795.1487163	960.5716796	-0.003428072641	0.160718365	0.02918621762	0.004793708295	0.0128335181	0.005854645569	1	7.783217383e-05	0.3000975678	0.04957612966	17	1
23	452.8387235	468.9783608	16203.75137	15639.4419	362.7871364	-329.1815428	1876.960625	6050	15634.03448	2963.020054	2902.243493	181.8983043	497.1758238	304.7690385	1123.929142	6580.607759	1.033103241	0.02392852642	-0.02161564343	0.03362000962	0.01219139066	0.0387543983	1	0.8154977706	0.01224865517	0.1082073374	94	1
23	453.4209999	653.2740643	-36.86386509	12802.05561	136.5977462	809.7960568	1829.274254	4576	2572.505263	48.58558551	2055.556853	132.2228955	152.7737803	202.0214471	699.0142661	855.2245677	-0.00344010474	0.01086410205	0.06355135542	0.003808551101	0.01144952935	0.007824528415	1	0.0009484014145	-0.005551888695	0.1622230111	3	1
23	453.3742516	721.3529396	4374.808669	8837.713241	394.5056057	789.0669116	1823.278577	3449	3871.857143	1076.915914	2262.738662	157.9646435	295.9302244	224.7305827	853.0488603	3412.428284	0.4748159406	0.0443617692	0.08201597931	0.0254959497	0.01594099877	0.03331684742	1	0.3815171774	0.06168539364	0.3395037373	84	0.9999999929
23	456.6700634	266.4921493	2657.020029	15113.772	1450.524044	179.9181317	2135.232057	5825	4982.915789	462.2557825	2337.584217	294.4760962	164.7598922	243.372313	897.9918517	1944.028465	0.1709294856	0.09696891681	0.01287996905	0.01057432434	0.01261771147	0.01193026442	1	0.1361724328	0.1677834975	0.0305642333	58	1
23	461.210286	457.3025245	7484.45358	15257.0439	764.7880134	1661.641648	2217.952976	5916	7815.034884	1361.427669	2668.660526	193.5708527	458.3358563	260.1058972	997.3981867	4676.053	0.4937988918	0.05178975147	0.1038021489	0.01804775678	0.0122446081	0.02779587885	1	0.3983046185	0.07784261682	0.4200620137	84	1
23	464.7289463	748.5994093	4158.53936	9055.967907	1359.505103	-134.3516581	1538.711733	3850	12964.25806	1030.832049	2291.104735	336.8362842	202.5470272	168.377385	898.3128496	7416.972347	0.4526616128	0.1524007333	-0.01365316775	0.02533491609	0.01978325088	0.02537710974	1	0.3579132572	0.2788383953	0.006496871255	87	0.9999999999
23	466.3076825	370.5905088	5059.128228	16985.92358	254.4718055	1381.004704	2070.222288	6266	10189.68085	822.8654012	2694.663982	242.5173922	333.599065	661.3438154	1008.991139	3538.387748	0.3007272628	0.01618134572	0.07993363247	0.01457676081	0.01454899626	0.0167313626	1	0.2431556867	0.004648153707	0.2903740455	70	0.9999997646
23	467.675932	244.4714858	743.8696523	14642.87864	204.545964	3115.473285	2255.165941	5354.5	17290.75789	164.3592068	2105.166073	165.1162532	418.5764289	239.7677585	720.4912789	4499.44357	0.05310837823	0.0139144237	0.2160596879	0.007518728506	0.01266781081	0.01538910347	1	0.05743669859	0.007560966833	0.7060984401	33	1
23	468.7990618	602.7566017	1525.492951	9273.701678	1386.016733	648.5510291	2102.436638	3892	2020.305263	449.1087223	2754.777816	478.6381723	203.7356387	249.5314196	1127.748348	1356.215864	0.1683432287	0.1578322535	0.06931306382	0.01415974697	0.02502088646	0.0252117105	1	0.1391520847	0.2952271706	0.2290853566	62	1
23	469.9952084	148.5889707	-29.29579661	14981.89066	3400.460849	411.9862533	1389.911918	6302.5	2992.184783	72.93265336	1860.180569	439.4821114	98.02766468	179.6351212	748.8393279	881.5477888	-0.001809070905	0.2270128876	0.02828751571	0.005183682437	0.0162423009	0.006161947922	1	0.002065053374	0.4359759404	0.04988006127	21	0.9997895997
23	469.4824263	516.5933268	2955.690665	16673.06953	874.9336478	127.0894939	1824.005141	6298.5	7171.375	533.4018017	2712.899122	227.0470369	167.2709273	197.330746	1021.5951	2514.23669	0.1754187671	0.05400206732	0.007468662017	0.01175579847	0.01140412721	0.01116558379	1	0.1388123148	0.07941090143	0.01080720249	55	1
23	471.340647	642.1152802	1945.415448	11194.32255	3570.111695	71.15912563	1778.618831	5166	4428.37234	382.6764634	2114.788246	673.6186387	129.3234958	184.1388538	931.2410141	2628.052515	0.1708304871	0.3225440129	0.006596914943	0.01320314884	0.02205415385	0.01235339176	1	0.1382461948	0.6300022814	0.01907133054	66	1
23	474.680751	559.3861647	1043.756364	14954.08768	174.6523113	634.2469885	1917.848224	5443.5	8854.989474	234.4411825	2722.52242	137.1107283	151.919687	218.4129267	930.3720922	6327.925537	0.06934617191	0.01259898591	0.0449293195	0.007751076582	0.0109418963	0.01010873783	1	0.05718859254	-0.003216902577	0.1144896793	31	1
23	476.3016617	98.48382443	779.8762112	12261.40123	1880.755675	54.15684177	1201.621525	4940	8768.473684	156.1645465	1709.391426	283.7408588	86.82476255	224.1650689	655.8176678	2639.629462	0.06600691951	0.153316027	0.004308086475	0.009028737384	0.01575468255	0.007999194777	1	0.05307862082	0.2834215124	-0.02112321987	42	0.9999999958
23	481.6047382	73.99007215	-94.46015825	9958.160144	138.8479959	1133.787636	1506.557767	3637.5	11211.29032	42.75651672	1420.423501	119.7859722	153.0908044	160.0597931	510.8726727	3555.482235	-0.009290617492	0.01430170878	0.1142039426	0.004475153248	0.01230046217	0.01084415613	1	0.0002303481535	0.003893317404	0.3372291813	4	1
23	485.5181417	197.7293197	-3.115984332	12806.48273	1217.35185	256.0811827	1777.021409	4983	2524.823529	55.67853698	2460.8167	278.2529993	89.08249242	209.5465911	922.2082644	1240.034583	-0.000286216907	0.0948661107	0.02096297298	0.004600534257	0.01513310189	0.006978330498	1	0.001168346077	0.1646764679	0.01866880602	11	0.9845421065
23	484.9505994	334.4534808	-27.69645142	14660.03462	3573.912923	255.6093494	1726.272548	6326	8267.261364	70.62786081	2359.538761	592.4177652	83.11310085	203.7220525	971.3839689	2992.000732	-0.00210443532	0.2429633137	0.01729704052	0.005177154489	0.01833455208	0.006130621837	1	0.001176457886	0.4681676867	0.01231170014	20	0.9936369876
23	490.4492238	504.2887164	-184.3415371	16292.29026	1664.796181	1973.159199	1993.721384	6369.5	12503.8617	63.67758893	2331.347586	297.7263132	299.5450492	222.2529357	897.1913711	3958.307349	-0.01153461204	0.1076678306	0.1205388701	0.004464852863	0.01298396924	0.008762973124	1	2.758142107e-05	0.1956353543	0.3630437271	14	1
23	490.1349617	628.566551	5208.111899	10799.22871	3636.431037	-180.0795961	1756.328047	5162	12057.42708	1204.385438	2477.452355	744.8589616	245.6504882	194.663854	1092.755498	7093.443396	0.4790904208	0.3358380044	-0.01575888494	0.01979289182	0.02336092327	0.02753700997	1	0.3808240556	0.6547263822	0.0137805662	89	1
23	491.7736268	705.3611772	3220.786699	10484.23373	1020.328375	652.5958829	1887.338059	4214	10870.69565	592.9467272	1891.701281	177.0862292	229.1880476	218.8441045	703.762348	5323.258972	0.2989218229	0.09867898944	0.06384251124	0.0187650279	0.01623518484	0.01941743286	1	0.2414576451	0.1730550057	0.2377738643	75	1
23	491.7087545	781.3214464	-8.424088513	7387.758144	449.411605	96.1246327	1441.289274	2785	5148.26087	40.18917656	1541.306819	131.6399232	63.06865125	166.1168021	545.501891	2747.551373	-0.001265793796	0.06239494177	0.0140427821	0.005721011284	0.01947846759	0.008953160127	1	-0.0005158880773	0.09777972879	-0.007129081425	6	0.9900224386
23	496.6417743	188.6373174	-17.05485414	12370.76199	1165.371883	234.5271529	1633.410966	4804	3312.827586	51.10167355	2488.872558	256.9934549	86.18840566	202.9967457	922.4984499	1233.935764	-0.001291962082	0.09426801998	0.01988650404	0.004697298039	0.01575898727	0.006776838958	1	0.0002824867404	0.163404679	0.01466192409	11	0.998221831
23	498.4963081	588.710209	5589.434607	11806.38166	1153.375848	-148.024341	1754.239185	4773	15418.18947	1008.41419	2124.698083	232.4654062	205.2900915	198.3642135	812.7544962	8492.71502	0.4653123977	0.0998523097	-0.01278678238	0.02294079209	0.0158897362	0.02063141268	1	0.3673852685	0.1710741967	0.01004045541	85	1
23	499.3628665	337.5994096	-29.94487944	14358.13029	3376.381269	260.728883	1796.101231	6236.5	7765.032967	69.14738035	2382.74856	544.8513581	90.43382695	188.9852702	985.8486646	3240.288548	-0.002334004706	0.2341487287	0.01831720694	0.005279829202	0.01615240572	0.006481602767	1	0.0009698132059	0.4501433506	0.01540124857	20	0.8607175324
23	501.1957674	292.6365448	1180.615213	16753.57754	4942.62135	690.4696203	1681.823175	7538	2977.860215	237.4280534	2505.114238	893.174311	230.5326529	1155.212301	1181.307143	1565.705429	0.06946879334	0.3037592865	0.04262682306	0.01101536673	0.0221949639	0.01244424143	1	0.06050790645	0.5936607986	0.1199163799	49	0.9999999996
23	502.453817	58.70360669	618.622377	8786.796158	1919.878103	284.8151094	1139.744873	3764.5	18037.33684	134.247708	1283.680751	318.4966213	99.63773341	165.5527993	533.3283921	5138.365991	0.06837197133	0.2236513425	0.03253240873	0.01047912351	0.02053194781	0.01119651349	1	0.05793196237	0.4289432416	0.0808548618	46	1
23	506.4953354	700.3260031	2029.47073	12254.35009	3841.671264	-13.59900792	1587.099981	5592	10999.47826	337.7200433	1792.685739	563.8058294	125.6562931	178.4639039	774.2289191	3319.655485	0.1632103413	0.3100094311	-0.001211539198	0.01128045717	0.01913016642	0.01047577015	1	0.131467557	0.6039734161	-0.01044679663	66	1
23	508.1988988	732.2135581	-64.00484325	9951.033703	2965.46481	1103.348749	1742.320571	4528.5	2547.536842	73.30982798	1349.039353	407.7470616	152.1819635	302.2178332	602.6764062	1389.815783	-0.006138626708	0.3030436656	0.1126763855	0.007613995912	0.01944891522	0.01099158472	1	0.005979897771	0.5958341358	0.345946681	27	1
23	510.4612574	305.3199385	-108.0802393	16839.98329	1804.79294	999.4448786	1649.985821	6529	6656.182796	57.2814907	2321.513368	369.6336556	173.6507772	192.4271339	946.7039317	2168.213024	-0.006472546011	0.1089661784	0.05976052826	0.003521394574	0.01417662082	0.006905183068	1	-0.0005982037836	0.1954309095	0.1528460215	13	0.9999999957
23	510.7402078	484.4967754	4459.165442	14969.12154	4815.913106	-26.39163704	1545.149578	6977	12474.04255	889.2579371	2760.291504	888.6799819	194.2017823	202.8788232	1239.013794	5571.988877	0.2928530099	0.3228886856	-0.001981999133	0.01688712724	0.02096870878	0.01456956065	1	0.2342322269	0.6297187739	0.0176914836	80	1
23	514.1171975	92.64153897	2885.034057	9912.099213	455.3474105	-68.10627197	1446.578785	3767.5	5128.385417	611.130393	1983.624848	176.0862779	150.0209419	341.7497364	732.1174922	2066.0976	0.2921751421	0.0462201589	-0.008355473107	0.01925740795	0.0178342952	0.01816965457	1	0.2299785486	0.06215152907	-0.01737956487	72	1
23	514.5493033	186.2891017	-55.22599345	10880.2815	1820.136763	704.3483023	1825.542846	4539	2613.542553	67.27999397	1818.527917	316.1321817	143.3941149	218.4334345	716.1892007	1214.529181	-0.005186858719	0.167765409	0.06588477067	0.006778061266	0.01842761537	0.01057289639	1	0.001574860894	0.3162711841	0.1771587288	18	0.9792353993
23	525.6312813	288.4749449	-216.5435323	13630.8667	4839.03949	279.3778117	-154.1741675	6236	303.8607595	1122.304848	5455.666379	2327.849111	794.2185668	654.8820257	1427.355019	138.1233873	-0.02029413295	0.3517207051	0.01932480224	0.1572136838	0.7504870548	0.115281308	0	NaN	NaN	NaN	NaN	NaN
23	530.278945	40.61837717	1257.106924	7583.713676	743.3363039	3.971659249	1088.791386	2937.5	3729.460674	214.811145	1212.98393	170.8149105	85.81634489	140.9707181	463.482733	1657.314668	0.167494795	0.1014563504	0.000521761396	0.01577303363	0.01935890194	0.0124322653	1	0.1325591464	0.1764230802	-0.01302203513	58	1
23	530.6441549	101.6730006	-10.895021	9275.115372	881.2614213	124.1675167	1348.032935	3583.5	4974.946809	47.79919036	1819.069629	217.7575399	65.0920852	172.8906795	683.6863559	2124.100808	-0.001515642841	0.09414712122	0.01415107108	0.005758804032	0.01954731715	0.006959971286	1	-0.0003348722422	0.162889673	-0.005348405571	11	0.9999966931
23	529.9302867	164.620947	-58.85492353	8975.974329	32.58326789	1234.850761	2020.578806	3316.5	4487.840426	54.72712349	2127.376575	117.7062151	262.6664623	197.2604173	755.6100055	3642.526337	-0.006943520219	0.003080042662	0.1340885828	0.006584754871	0.01538599702	0.0160683558	1	0.003479513804	-0.01819672565	0.4064349679	4	1
23	531.5314308	462.3116941	-212.9725281	13078.19898	1252.644854	3140.480046	2106.409693	5168	3473.583333	78.28541256	2294.666344	254.4570325	551.7991401	218.6390586	857.543241	1637.003943	-0.01631699399	0.09640093192	0.2375280851	0.006159398668	0.01522751722	0.01710146546	1	0.00505902671	0.1780277618	0.7683958109	15	1
23	531.4331767	771.6094032	555.9786358	8697.126739	885.2883204	269.2304352	1347.319236	3443.5	13469.04348	106.4176192	1277.432356	170.3214311	97.43187379	171.5499113	493.1874041	2599.783401	0.06333448011	0.1009211013	0.03123171315	0.008830042893	0.0156977828	0.01016505257	1	0.05241042141	0.1772644939	0.06950369201	39	1
23	532.6444666	55.36796993	1184.957322	7298.754785	689.9914467	47.82046716	1252.700071	2875.5	4704.967033	214.9820264	1195.444492	146.4013802	92.83298899	205.5718035	448.5329037	2046.467365	0.1634229688	0.09472565046	0.006738479935	0.01332179929	0.01860645321	0.01308579621	1	0.1297314378	0.1629330246	0.007345612153	58	1
23	533.161326	436.0721745	5128.13441	10499.72451	1596.883737	-55.61497663	1882.457213	4479	8630.566265	1233.612252	2448.631581	418.5865117	220.8281481	210.601167	1007.831651	6396.563537	0.4868775197	0.1601976383	-0.005304423575	0.02316171366	0.02150877377	0.0282343368	1	0.3857410171	0.2950501537	0.04387706141	87	1
23	537.4517999	292.7897276	397.0143916	11199.27444	5481.582864	-342.1460038	414.3824474	5599	309.7088608	1019.075649	3990.723847	3102.174516	783.124183	1107.616145	1809.83964	94.44414329	0.04157518341	0.476748539	-0.04198194221	0.1310332138	0.6403554361	0.09640567358	0	NaN	NaN	NaN	NaN	NaN
23	540.8923697	663.4398541	6826.397587	9380.220825	1476.518078	-312.6868847	1574.24764	4012	6378.095745	1808.500845	2500.290227	399.6809645	288.5481686	203.0926134	1022.293128	4709.640397	0.7148442104	0.1672751373	-0.03298127219	0.02868744788	0.02270319052	0.03922008514	1	0.5642492688	0.3071669372	0.001069051514	93	1
23	543.1538915	276.7578618	-327.1246769	10297.70044	5795.554156	281.1664449	-328.1142246	5486	331.2105263	1332.337332	4636.337031	3177.462612	916.3514354	792.7021	1554.134519	124.7225768	-0.02691772635	0.465014799	0.01970239217	0.2963119634	1.457330399	0.197108679	0	NaN	NaN	NaN	NaN	NaN
23	543.1314577	444.460629	6881.120202	14556.19577	2367.680275	-111.2136088	1857.119234	6236	19005.67901	1196.903225	2630.252568	409.5091328	241.2730522	342.3958988	1028.538091	8161.429118	0.4656696036	0.1592818756	-0.008028288669	0.02269367278	0.01511886393	0.01901131428	1	0.3687258706	0.2931475085	0.02941450832	87	1
23	543.3076044	483.4288239	-46.29641687	17486.29316	1745.298858	212.3643761	1478.457206	6706.5	6828.957447	61.13638636	2565.519646	334.205979	90.68785765	198.5395528	993.1384868	2231.477763	-0.002820278931	0.1043805136	0.01252857573	0.003610756586	0.01303390734	0.005247942893	0	NaN	NaN	NaN	NaN	NaN
23	553.2426085	405.4479095	2228.571721	12898.28654	1323.367804	168.2779321	1964.819436	5143.5	6447.456522	450.4733277	2487.880635	271.744842	131.9689869	207.6570497	932.7229369	2895.789966	0.1720239854	0.09929724854	0.01365325047	0.01256508356	0.01703689708	0.01129443244	1	0.1371255823	0.1725883124	0.03361674787	58	1
23	554.6228646	75.64376374	1335.559527	8707.342857	395.8363465	448.2680654	1361.25417	3234	4738.768421	252.7914589	1417.670569	139.897511	129.3330752	162.4974437	524.6199529	2080.251915	0.1577059131	0.04694831523	0.05338405061	0.01426595061	0.01620752343	0.01538399051	1	0.1282147458	0.06718069842	0.1660846767	56	1
23	557.5016435	499.6236657	886.5636201	14029.77322	1425.906956	485.8148904	1468.298381	5467.5	9940.913043	191.8969629	2464.908218	249.731203	142.2515592	179.9088732	892.5451237	4019.056556	0.063346113	0.1018751554	0.03619408664	0.007260736267	0.01471564062	0.009564858507	1	0.0528104247	0.1794526494	0.08681360657	39	1
23	559.1094587	447.2284224	-31.87710489	11937.20949	771.9960578	197.1890027	1768.301358	4596	7596.270833	45.31573949	2194.695104	184.5897455	70.46751658	183.8059723	779.5905582	3672.219743	-0.002764689497	0.06726991637	0.01720682172	0.004360125503	0.01649496191	0.005585979989	1	-0.0014040008	0.1079304157	0.003753119571	6	0.9664404149
23	562.3532281	695.8788664	3081.497569	10008.80142	132.0283879	675.3842382	1749.179986	3755	7624.404255	463.0844629	1489.48014	109.4576274	188.5059141	214.9666461	549.0219237	2809.843601	0.3020353071	0.01388852547	0.06910259644	0.01729433269	0.01099221954	0.01833285898	1	0.2433362122	-0.0005657654675	0.2528940597	70	1
23	563.359843	676.4261182	-93.9924147	9821.046441	3208.0046	1202.688471	1713.227464	4570.5	3836.744681	74.26506736	1342.949508	467.2498741	172.6765384	179.8465711	601.9770493	2406.657209	-0.009070501673	0.3268615614	0.1221073653	0.007784862381	0.02162629687	0.01367308572	1	0.004657466884	0.6451247657	0.3791687607	27	1
23	567.465714	256.7567135	4019.293315	14288.05666	208.2470786	2916.8604	2340.82922	5414	8762.25	598.9055054	2266.088722	163.2156764	512.770541	451.312081	801.5708043	3543.635234	0.2761939553	0.01543817216	0.1975215903	0.0188665325	0.01283816652	0.03231379284	1	0.2327136013	0.008741421057	0.6936888584	71	1
23	569.6347471	332.4200332	818.5849464	14253.88114	607.0858328	3313.259999	1904.040941	5367	1218.106383	198.4800696	2734.273348	244.0954203	619.7592089	820.4095778	966.9556021	1829.584884	0.05780748839	0.04111164266	0.2253787467	0.01005170114	0.01921120921	0.02750638633	1	0.06218867001	0.0637383837	0.7408659083	37	1
23	573.6970892	386.6637797	2181.523104	12705.092	1239.828421	139.494784	1782.925083	5029	7564.706522	480.0222605	2625.516981	272.4647366	137.514656	172.6945726	994.0157135	3795.278068	0.1703869844	0.09949014549	0.01117096234	0.01273434667	0.0134155019	0.01352569986	1	0.135641464	0.1728756486	0.02460850763	58	1
23	576.5358094	94.30563465	18.11940573	8763.887093	2626.185855	89.00133105	1183.136023	3930.5	2270.631579	62.16385595	1238.431649	372.6690166	66.14733448	171.0473882	527.5319151	910.7871047	0.00205952953	0.3007774019	0.01145122084	0.007398706874	0.02439397833	0.008056613772	1	0.004701747768	0.5864144209	-0.004391748725	24	0.9999994597
23	578.3833016	264.7853402	3194.039282	11087.32406	131.0735712	1616.666904	2723.876601	4198.5	2316.962963	892.8953562	2574.058979	146.4462619	1598.813657	652.0500575	925.7514003	2662.688634	0.2793324111	0.01150456735	0.1354508009	0.07078798299	0.01746950629	0.1852709113	0	NaN	NaN	NaN	NaN	NaN
23	582.3103373	446.4597735	750.2333247	13044.21225	3140.209211	1215.127325	1426.450887	5782	7316.723404	195.0125814	2436.724624	564.9181361	255.480295	170.7393239	1004.767887	2792.431116	0.05700799576	0.2326442656	0.09253971064	0.009384702996	0.01905657542	0.01119485562	1	0.05362794285	0.4502429526	0.287374912	47	1
23	585.5781291	354.2763944	3693.375692	12085.2219	1149.300599	72.60318524	1826.46517	4749	5867.631579	806.4214039	2558.112501	235.7948403	189.79425	204.3527369	939.0878277	3320.854066	0.303873356	0.09574763391	0.005684807833	0.01637598249	0.01802536927	0.01866749428	1	0.2408954492	0.1643011888	0.03647237081	74	1
23	586.7606183	580.1705112	733.8265457	10738.9801	1712.319955	443.0023677	1729.775354	4446	6174.473684	168.9287656	1998.678791	348.5773178	120.6988907	215.0969883	799.0331943	3431.754702	0.06895922443	0.1582866637	0.04272998077	0.00928258989	0.01612164074	0.01064849057	1	0.05841431088	0.2953955724	0.1134573407	43	1
23	588.5701164	151.1538556	-15.15800949	9036.829625	611.3481566	111.4128359	1335.966145	3471	7428.6875	40.6012648	1575.247284	151.7476661	68.57406681	146.7539951	563.7923651	3571.215601	-0.001721194158	0.06935571613	0.01324996714	0.005085786415	0.0171999097	0.007320849708	1	-0.0008559632274	0.1120170075	-0.009672778239	6	0.9665238533
23	588.3648845	215.7029289	-38.16014005	10244.48565	670.4188598	145.4294843	1544.343753	3883	7872	41.54630148	1895.299551	161.5757296	60.1197319	149.798451	696.0738958	3290.981355	-0.003600571585	0.06744858151	0.01443733882	0.004648380087	0.01428177942	0.006364371388	1	-0.00227579423	0.1081712744	-0.00606810208	6	0.9892078978
23	593.506186	685.2954118	642.0427746	8126.908199	1888.1197	82.64057901	1578.315715	3621	7107.147368	168.4099044	1875.160968	439.5114048	89.64137039	252.2080651	774.3606505	4054.123312	0.07580568758	0.2328367137	0.01051033522	0.01056714273	0.02008639691	0.01298237871	1	0.06224162656	0.4467109635	0.006399872892	45	0.9999999918
23	594.2278094	564.3190101	8.563132555	8398.380694	489.3635096	160.3766082	1754.100799	3224	3495.914894	51.25527506	2009.023012	180.5598584	81.35839213	328.5230432	735.3665039	2677.650216	0.001060451916	0.06115441637	0.020816793	0.006685344273	0.021232859	0.01046433482	1	0.001830210253	0.09554172911	0.01692179443	7	0.6376901275
23	596.3474405	721.5575798	1264.312558	7634.601582	370.5307947	3.23347187	1469.275035	2903	4278.884211	279.4730593	1561.459817	125.0234802	96.09901261	263.5559183	559.4583302	1967.588912	0.1709206683	0.04798336555	0.0005031543383	0.01470606214	0.01671226049	0.01441993015	1	0.134646792	0.06676633869	-0.01475050628	55	1
23	603.282929	190.4441435	-7.49695099	10623.80812	3599.413667	139.3392616	1369.58115	5007.5	3260.457447	67.82168251	1555.403455	489.973959	78.5439965	176.5817439	677.4697503	1155.962185	-0.0007126924543	0.3253473911	0.01396293328	0.006554552565	0.02110107533	0.00744239624	1	0.002985165372	0.6369227918	0.004831213621	24	0.9999944906
23	607.3833896	455.8289622	890.0907186	14040.77238	2225.507792	525.7371423	1544.457134	5720.5	14070.69149	155.6914211	1712.127851	319.0641245	136.4448891	189.0182319	674.8726701	3327.537211	0.06571757537	0.1626715404	0.03830015585	0.007426302391	0.01327109418	0.009153138785	1	0.05555928537	0.3041946886	0.09749287399	43	1
23	610.0004651	369.4926256	8758.676871	12179.54474	734.772434	-219.6681684	1836.000678	4838	21481.15217	1538.106753	2091.979492	158.6441307	309.7967198	226.8181617	771.3489142	9854.202407	0.7109741227	0.0605863837	-0.01565108893	0.03054276486	0.0160245569	0.02935514824	1	0.561264898	0.08924472973	0.05554248824	91	1
23	612.3016032	254.1401483	1758.964671	10752.03442	2428.246898	615.9341334	1705.73675	4710.5	4242.625	345.900847	1925.782678	442.1110852	190.3619433	171.3397679	797.9700883	2935.12124	0.1638142876	0.2246412311	0.0587562221	0.01465805407	0.01793521587	0.01689613024	1	0.1355374029	0.4317384128	0.1943805662	65	1
23	613.1202675	241.0335896	1516.29105	8953.161208	1947.53028	632.3188635	2032.526455	3972	1986.6125	369.8224639	2228.897147	522.4957462	189.0547058	258.2725877	951.8723957	1221.582088	0.1665352373	0.2113622875	0.06859347721	0.01605913498	0.02286031451	0.02050656188	1	0.1382899446	0.4049585545	0.228625603	65	1
23	614.5563888	350.479536	662.5950942	9676.558012	3001.074198	1046.65537	1962.571471	4527.5	2003.625	170.067858	1975.469063	644.3726383	221.9413397	692.275323	883.4114435	1301.559827	0.06845816043	0.308677321	0.1087033945	0.01288848094	0.02627759364	0.01789142484	1	0.06482021732	0.6068393155	0.3497765783	50	1
23	616.410325	269.4059973	-37.40409598	13642.51422	2113.79556	174.4352318	1358.417735	5509	9833.032609	61.5905768	1803.059779	277.8242247	76.64708926	185.4896984	671.2033	3062.877967	-0.002759609373	0.1569543117	0.01373205714	0.004884600511	0.0149361806	0.005700403117	1	-0.0006190441651	0.2916539808	-0.004203799022	16	0.9508833156
23	615.5981302	653.4851448	-82.90970077	17235.29033	310.7660781	917.6488956	1441.784851	6161	5750.526316	53.95375335	433.4713142	160.3276797	87.80136561	277.3038823	204.8448076	876.5547384	-0.00478165012	0.01828395078	0.0535673427	0.003184699537	0.009279461883	0.004867966768	1	-0.0007913053757	0.009201143258	0.1275192149	3	0.999999998
23	616.1466786	738.4560703	2997.638331	6720.696224	339.2895446	-129.7381663	1361.017382	2632	7545.231579	659.4202465	1540.866168	114.5676393	155.9018705	167.7460484	546.2534838	4611.001282	0.4532518485	0.05139997839	-0.02017292033	0.02491981916	0.0192786232	0.02886559594	1	0.356703044	0.0714418863	-0.0206977949	83	0.999996047
23	616.6303436	285.4910422	-111.9268068	11571.58019	3672.899922	1454.621561	1619.833717	5322.5	14589.26087	82.76952933	2034.511538	636.4816401	254.5519829	242.7093552	897.6961328	4117.354162	-0.009758940482	0.3197403964	0.1239213317	0.008235109421	0.02488854821	0.01410964032	1	0.00416790697	0.6306118994	0.3849908067	27	1
23	618.6866905	46.50259517	977.193982	6065.309596	565.5362856	-5.727625227	988.227445	2363.5	3021.585106	170.4481034	1010.08558	135.2337803	84.93885579	132.9701941	383.919854	1530.317603	0.1631107007	0.09591154538	-0.001119609185	0.01696744005	0.01866197403	0.01459486576	1	0.1288967753	0.1649985961	-0.0200095584	58	1
23	619.3591681	534.3398956	4.845859757	12934.85578	1275.004978	163.3292492	1469.660092	4974	5436.663158	52.09780271	1866.600662	222.2813446	77.71051016	160.107448	693.2002553	1730.953246	0.0003933775072	0.0988744738	0.01340126904	0.004290749786	0.01292834464	0.005823685175	1	0.00117482907	0.1725382111	-0.007294066283	11	0.9999427522
23	621.6246903	588.4430583	2918.244193	10020.74119	2349.169423	697.9766874	1683.103715	4450	13177.35106	563.8882707	1758.042521	416.8827648	199.0618641	188.0276373	747.7225337	6562.649671	0.2949580681	0.2363288139	0.06900629263	0.01836526726	0.01785583073	0.01975555027	1	0.2403201462	0.4555484969	0.2611525282	79	1
23	623.3006763	107.6102107	-15.88460695	7544.344602	1098.369946	845.4457741	1310.959369	3039	2061.904255	52.53137507	1084.516972	197.8117222	134.6512556	165.741142	425.2584241	948.2055953	-0.001879399379	0.1464632278	0.1125677151	0.007557997415	0.01852980328	0.01278205348	1	0.00751719846	0.2747608674	0.3393510243	19	0.9900311616
23	622.8671217	553.2436034	10526.60027	10406.84426	1120.431625	-366.1135085	1363.347383	4383.5	2657.736842	2244.364764	2310.225005	291.0079018	404.0178567	435.1899949	920.2501029	1247.514961	0.9898173244	0.1055277607	-0.0340383987	0.03487747325	0.0166964053	0.04263109115	1	0.7812185443	0.1791852178	0.0586564679	96	1
23	628.8880647	370.698558	824.8812299	12732.97911	3040.997647	120.8649481	1341.425357	5474	16419.53684	214.3180587	2137.368101	443.6015669	99.9622729	182.3227827	834.1258949	6615.399418	0.06489541739	0.234616603	0.01067458991	0.01027254495	0.01942344918	0.008323024228	1	0.05363434518	0.4504207418	0.004509582268	45	0.9999686787
23	632.6733198	285.4332035	633.0907318	12133.7169	661.0808263	2605.757257	1782.851832	4650	10416.8617	156.6313943	1744.051367	164.362226	387.7241522	194.2729997	623.0320643	3696.633707	0.05255160023	0.05496301511	0.2160270675	0.009411818371	0.01470354646	0.01667668584	1	0.05747236058	0.09172687551	0.7077454626	37	1
23	632.7912613	507.0342314	1492.920311	9425.836719	1452.441737	90.89167688	1549.18799	3894	1219.650602	449.7199502	2724.569577	435.5494187	129.7161117	178.3423099	1078.254643	1184.055963	0.1634293792	0.1554899758	0.01047068069	0.0133701103	0.02263610508	0.01935779193	1	0.1307312806	0.2876967875	0.02312904389	61	1
23	635.6567453	356.3684955	871.8084397	13649.68466	2291.617053	497.8495674	1425.665816	5589	15738.57895	176.5370784	1940.329288	320.6962159	116.9512833	174.0147394	733.3432054	4849.008562	0.06358497862	0.1670199811	0.03671604109	0.009355147819	0.01694890993	0.008196124	1	0.05379988825	0.3130468142	0.09168504863	43	1
23	635.9608075	148.5335073	7143.402168	7190.824194	784.7084416	-372.4273957	1269.41506	2995	3540.193548	1391.898736	1397.243113	174.3185068	283.9459159	197.1397557	560.214536	2081.690504	1.002107157	0.1087529128	-0.04807707535	0.04843380126	0.02051694359	0.04299999784	1	0.7899153307	0.1850821681	0.01283208705	96	1
23	642.2619662	497.2606318	1939.514783	12013.60875	1847.114755	111.8713396	1623.964139	4911.5	3328	382.4194312	2239.26888	378.7283409	156.9538446	215.6406349	886.2863114	1405.846876	0.161659548	0.1565366921	0.008220679332	0.01208815738	0.01463245882	0.01498210302	1	0.1291697017	0.2897462715	0.01493724079	61	1
23	642.1021502	549.7676011	9832.384561	9635.938303	1008.897956	-445.5391089	1420.058113	4048	2566.34375	2026.168843	1953.948362	229.0976258	337.9818506	263.0849404	783.4048003	1415.597682	1.017583587	0.1078461509	-0.04054762394	0.03875337378	0.01667447778	0.04135850712	1	0.8027376914	0.1835003515	0.04259227817	96	1
23	645.8704063	166.7699119	472.4582903	7248.492956	1669.941163	675.2057088	1342.41012	3140	2345.791667	131.083119	1627.460738	402.6630724	162.7578422	191.8809111	698.0909514	1541.596786	0.06411047762	0.2305868104	0.09346562209	0.01272573403	0.02851889784	0.01572761661	1	0.05929972995	0.4460334218	0.2921571611	47	1
23	649.8663901	437.3654382	2129.716173	12489.27486	648.0137302	86.2069208	1631.486134	4692	3777.340426	386.5970606	2070.563038	156.9594231	121.5667489	167.9490597	738.6700228	1789.17394	0.1700587048	0.05343588384	0.007552337019	0.01140171353	0.01222979123	0.01097825952	1	0.1345670919	0.07827980439	0.009822551336	55	1
23	650.6483057	208.2198542	1599.222417	9973.345021	3111.292258	64.08603187	1299.655206	4555	3686.382979	268.1079698	1590.544945	474.0997596	124.8824765	194.1852035	683.1573295	2374.336177	0.1597278446	0.3077917116	0.006416753902	0.01326019722	0.02709160079	0.0134843013	1	0.12926725	0.5997997969	0.01517670702	66	1
23	657.2676569	361.4055207	3605.374056	12227.15235	2761.645195	-47.37161253	1335.71997	5254.5	7328.580645	714.0618964	2325.267435	505.4507852	165.8849456	187.8101746	944.2657703	3589.51349	0.2932036719	0.2250338164	-0.003824652058	0.01829857379	0.02096356106	0.01575235646	1	0.2332268259	0.4289923562	0.00685667979	78	1
23	658.3511668	90.69208219	34.6994259	5952.172643	1310.977102	131.8307462	971.9203736	2564.5	2875.978495	39.75397875	789.9411683	208.9482137	64.7203463	144.7158818	332.2385038	883.1732803	0.005608974884	0.2193880304	0.02205340558	0.007088727265	0.02326065255	0.01077211047	1	0.007373986935	0.4200148444	0.02957098217	21	0.983120726
23	659.4993855	597.2437241	-19.72039397	10148.50286	3271.525349	98.59185881	1273.809483	4639.5	5668.776596	77.94092957	1409.191994	429.2027221	75.02260427	144.4057612	596.8933792	1816.609628	-0.002018852499	0.3287097827	0.01052651063	0.008056132838	0.02388340923	0.007672191537	1	0.001727059604	0.6436625467	-0.007273210093	24	0.999999995
23	663.2702952	297.8579695	14.56553101	6596.17503	2184.532614	305.8197313	1643.802973	3110.5	2099.294737	64.0890139	1912.421714	637.0267438	109.3190372	197.6282224	852.3751689	1799.493415	0.002222664016	0.314689623	0.04742477004	0.01353678689	0.03807107964	0.01795829399	1	0.007745543841	0.6166210011	0.1214329143	26	1
23	666.9270821	566.730736	3273.843577	6528.603014	634.3781493	-93.84169323	1633.969184	2734	3466.553191	955.6122773	2001.449794	222.2010484	184.9248131	197.6234666	780.0401888	2991.092614	0.4746183604	0.09713646713	-0.01186533695	0.02691275828	0.02906098355	0.04015302651	1	0.3747941233	0.1655038831	0.01529057842	85	1
23	669.0962826	486.5927792	1267.686102	7825.908902	341.4120766	102.9721142	1590.784082	2964.5	1133.806452	398.0007268	2429.622138	154.1414146	123.3176636	416.4964797	890.8908083	1173.326109	0.1646520354	0.04397387098	0.01307748543	0.01585070033	0.02346951778	0.02332813108	1	0.1305974365	0.05916365505	0.02734735165	55	1
23	679.6162593	637.9797902	-26.94414166	9205.635436	517.2351837	244.0449656	1355.255063	3468.5	9311.311828	37.91176014	1240.067519	136.091492	73.38229644	115.5324564	460.6639474	2561.573773	-0.002903328357	0.05628599376	0.02834406677	0.004526544274	0.0137763528	0.006887027052	1	-0.0007899267187	0.08593079082	0.04195959356	7	0.9999975229
23	686.4149619	591.6751667	484.7695331	7597.168431	1284.804527	280.6046862	1382.412703	3225.5	8509.054945	149.9093219	1442.461236	266.6224682	93.41903055	126.2892877	579.9258915	3900.722062	0.06646915597	0.1669495487	0.03914844774	0.01182008959	0.02162997057	0.01198716892	1	0.05626934771	0.3130022224	0.1008161715	43	1
23	690.5393215	285.721204	1399.257956	8991.034485	1316.631347	97.8197955	1582.247566	3681	2464.890244	326.4705226	1790.708852	337.8091686	107.9619114	179.0157129	730.0701426	1468.829869	0.1594741489	0.1505932482	0.01087701348	0.01437137447	0.02218404694	0.01347817747	1	0.1275727848	0.2776947849	0.02339496994	61	1
23	690.2547967	576.5537123	21.91719058	7069.040504	82.93937398	96.96838485	1404.572634	2635	1921.75	35.91442569	1548.060801	111.2611714	66.96563133	125.5718338	559.8239394	2073.107667	0.003154438138	0.01204108137	0.01423992393	0.006131190028	0.01686499913	0.008826053024	1	0.002412173112	-0.005476369048	-0.007731531363	1	1
23	691.8622488	266.987666	17.96941869	8938.439285	2032.556842	339.3998816	1539.18736	3864	1663.357895	55.5501061	1356.369342	323.6511985	86.21185961	180.5381165	554.2560511	691.051541	0.002193030822	0.2310569397	0.03877871217	0.006570044793	0.01870732805	0.01016139223	1	0.006084451852	0.4447390048	0.08749647892	21	0.9909508184
23	690.9653814	304.4486177	-5.190063953	9942.574754	137.8541584	597.2407968	1684.723508	3635	3489.652174	45.51779697	1483.796858	119.8279578	97.65475181	157.275839	527.3502327	1681.410753	-0.0006288864955	0.01279368343	0.06027937745	0.004888712542	0.01288393701	0.008015478385	1	0.002946999359	-0.001762109621	0.1515846256	3	0.9999999972
23	698.2289014	601.6560175	1512.922445	8961.455482	950.2768532	37.60469971	1448.356528	3555.5	6542.549451	274.5127134	1368.852576	196.7033779	107.9378153	162.0655761	540.4270714	2193.1321	0.1671253975	0.1035769895	0.004134454246	0.01355947469	0.01609629623	0.01249594831	1	0.132567741	0.1809418911	-0.0004425470396	58	1
23	703.6497092	519.4423213	-3.533095343	8265.177984	1958.676843	131.7402049	1486.59748	3571.5	5330.659574	63.8849844	1204.084368	295.7970746	67.47019821	149.100802	503.4677671	2172.165935	-0.0004126061313	0.2403446383	0.0164696266	0.008047539289	0.01892519211	0.00872481485	1	0.002422470984	0.4627515783	0.009707114637	20	0.9968579007
23	704.4741379	286.0006746	1447.932922	8918.352744	1362.685732	103.1584073	1538.033657	3663.5	2789.632911	218.966783	1225.416438	242.2802422	108.0647813	227.5185955	501.5765608	1339.589175	0.1628747205	0.1590620945	0.01087575517	0.01355273831	0.01734489139	0.01341797208	1	0.1303646906	0.2950425672	0.02457341287	61	1
23	706.3173962	301.3109807	1563.491768	10644.04306	1627.038088	80.68922621	1394.94797	4382.5	5030.430108	279.5089154	1740.094961	286.9529737	115.0263996	165.8325113	687.4881304	1790.972558	0.151828877	0.1563702454	0.007450122017	0.01001430182	0.01517534036	0.01159703177	1	0.1213231954	0.2894164182	0.009956968224	61	0.9999999963
23	709.9102446	430.7984966	7087.524012	6795.417988	386.6783439	-328.3158797	1461.18141	2793	4188.117021	1811.659004	1737.41589	148.3448094	292.2479295	194.2501528	680.0352479	3194.430442	1.034547545	0.06188007357	-0.04558434292	0.05438915788	0.02091285403	0.05068436303	1	0.8152508132	0.08893552901	0.02690866334	95	0.9999999981
23	710.5936615	317.3815578	1498.769808	9225.990766	942.5666368	67.04201997	1488.302124	3693.5	7165.126316	245.5391328	1443.864346	191.6235825	111.3431098	148.1384552	549.9958148	2881.738509	0.1615141049	0.1034690424	0.007675728205	0.01407913231	0.01588589687	0.0123008805	1	0.1283934287	0.1809132438	0.01056373952	58	0.9999999995
23	711.49654	210.5818461	28.09106863	6676.821469	628.3018659	180.9915257	1304.763049	2592	1083.364583	42.43197181	1016.284428	157.453684	71.1489794	141.9597911	393.7548678	453.0721592	0.004228236641	0.09662346574	0.02796115434	0.006466628639	0.01924417561	0.009118938928	1	0.005299583661	0.1685851477	0.04414775645	12	0.9999757145
23	711.2614233	615.7440857	514.5055197	8486.285192	1961.441291	731.2825881	1267.766921	3635	4875.810526	102.4386138	1159.058072	288.1315292	136.9320542	153.4139488	483.5713751	1398.592593	0.06120657175	0.2314938364	0.08915673186	0.009671550444	0.01809640332	0.01190264229	1	0.05668084701	0.4477056866	0.2765319917	47	1
23	712.5622703	235.2465533	1687.239744	6007.365594	888.1750601	485.5216331	1515.882763	2497	4130.924731	431.533894	1443.562755	218.4331211	192.1974201	173.0285278	564.813929	3036.755864	0.2886469309	0.1546516454	0.08022283662	0.0204806482	0.02605117355	0.03091319236	1	0.2352267291	0.2886351596	0.2949403176	77	1
23	713.6952152	396.6586841	4299.48855	9067.948982	497.8258206	836.5790158	1588.45476	3582	8545.076923	782.724865	1646.85991	140.7194865	231.6664077	195.5106137	613.8179539	3926.922833	0.4686289715	0.05338099672	0.09131236394	0.02761018919	0.01660802911	0.02874375122	1	0.3774337807	0.0806427171	0.3708171878	84	1
23	714.4920971	265.3247286	1362.764984	8214.062933	99.82177196	1222.643821	1674.714442	3086	4515.021277	246.0838878	1376.266263	126.7718234	237.0106674	209.0074209	474.8617515	2190.541319	0.1635404007	0.01252344937	0.1493445906	0.0141452566	0.01858038283	0.02167571094	1	0.1397753192	0.001056146537	0.499690343	54	1
23	714.2473835	458.4970745	-15.14150645	8287.724972	455.3530179	263.6390209	1471.855542	3157.5	5719.882979	40.01462869	1586.462162	142.5038139	85.26346733	153.2499389	578.3681464	3075.754517	-0.001748139383	0.05519538547	0.03189171487	0.005142831159	0.0165976601	0.008806384674	1	0.0003836395105	0.08385495935	0.05452037096	7	0.9999511368
23	722.1697272	640.4415293	-10.02340274	7858.793912	413.7195291	414.5694608	1221.918948	2912	9455.71875	42.73164707	1031.916939	111.3053432	92.47794428	133.537534	384.795016	2023.541974	-0.001357693298	0.05513291846	0.05395304209	0.005735505428	0.01472384541	0.01021444756	1	0.002379972124	0.08475661981	0.1313561933	8	0.9999999787
23	727.4512555	403.6239967	-12.13662479	10043.23622	1004.958788	118.586953	1297.032346	3910	5825.021978	50.08778134	1504.323768	201.5333346	69.42382428	153.1744077	580.7207136	1830.488168	-0.001159082994	0.1010648602	0.0119473729	0.005224564095	0.01457828062	0.007220855525	1	-0.0001403424267	0.1769688184	-0.01261300691	11	0.99996752
23	733.4896893	418.8264686	-19.25878791	8281.496858	131.110617	473.4972616	1365.01947	3016	3811.5	43.78816355	1509.399644	109.5971611	111.6955676	163.1768817	540.3463683	2084.62155	-0.002807497262	0.01731677606	0.05797093438	0.005673485875	0.0140498567	0.00997414801	1	0.001097782981	0.007414468052	0.1432542981	3	0.9999999444
23	733.0589253	656.0903313	5874.420588	6016.955142	369.7645789	-398.9933929	1084.188345	2456	10761.61053	1097.426198	1138.797976	107.5286904	208.2517116	172.9028923	433.4531591	5338.678949	0.9656489956	0.06302384033	-0.06720633226	0.04078273055	0.01758633101	0.03853741327	1	0.7590442523	0.09060219042	-0.06432127347	95	0.9999999821
23	737.4403099	515.3472065	3597.305962	8006.924532	174.5525294	691.4325034	1508.592434	3059.5	7865.6	667.9660767	1493.39386	107.4402402	211.9606248	198.5858296	539.4075841	3700.714119	0.4473086588	0.02234275133	0.0877402495	0.02178586439	0.01468972735	0.02337535284	1	0.3599131397	0.01693875379	0.3519903535	82	1
23	744.5967497	536.3574269	522.5763527	7958.081747	2526.535485	27.99323014	1208.815867	3627.5	7868.063158	132.310573	1095.794622	354.4156391	83.5024158	133.4235028	477.9361499	2969.373022	0.06673498759	0.3261714998	0.003863374178	0.01321314315	0.02412600037	0.01096258774	1	0.05563873674	0.6378146503	-0.01454045289	48	0.9995338831
23	764.2161172	526.2718309	1344.264691	8410.08589	405.8282102	14.10392055	1257.956012	3142	6305.393617	220.539533	1394.619288	122.6644464	99.01324013	137.4757888	509.1149732	2427.903898	0.1643257655	0.05024883364	0.001505003684	0.01314398157	0.01330059167	0.01289568983	1	0.1295269075	0.07149006781	-0.01269847948	55	1
23	773.689508	501.0897724	2008.978547	7220.507493	83.68866758	430.7213386	1379.398938	2707	6514.747368	315.3285599	1128.278076	96.56067818	150.3875104	598.3631045	402.0148795	2883.119543	0.2784396346	0.01282706939	0.06238716826	0.01907120999	0.01462120255	0.01975762371	1	0.224122949	-0.002942261532	0.2239821244	70	1
23	789.3495279	269.3030128	-18.72821525	5689.854423	1635.82922	540.1996104	922.8204082	2550	7337.268817	47.02058789	1110.424364	323.4222684	132.5737851	138.422318	472.1713551	4073.773473	-0.003450251464	0.2982595595	0.09504061545	0.009164023063	0.02781855872	0.01458104065	0	NaN	NaN	NaN	NaN	NaN
24	10.79907912	537.4211647	1736.716798	10210.21216	559.8610451	-36.53702758	1240.361949	3811	6604.311828	281.085234	1758.755506	161.1622972	125.0643124	174.7368114	641.7485349	2398.043541	0.1699191344	0.05528533502	-0.003799974776	0.01145907091	0.01462109774	0.01322648419	1	0.1336096144	0.08154168127	-0.02961761493	55	1
24	13.76787568	261.5065647	1974.132081	6819.27128	1097.574833	340.0074099	1253.380257	2832	8988.83871	451.0699415	1503.272612	269.1798715	165.9695395	163.2320429	610.1180998	5252.579692	0.2896684034	0.1630256358	0.05084529265	0.02391611657	0.02286082635	0.02808825768	1	0.2338858662	0.3044262517	0.1933645325	77	1
24	15.27571849	677.8079392	545.235433	6554.068983	110.9948858	30.85871019	1074.608004	2418	9526.905263	108.8288957	1189.862218	92.19940989	73.02911349	138.0155836	421.5973907	4142.54532	0.08595616213	0.01623375034	0.005040753634	0.01076826636	0.0152319792	0.01229084454	1	0.06733391171	0.002290263788	-0.02023605953	30	1
24	17.4682015	105.1400595	353.1214358	5351.456131	862.2959255	115.5689392	896.8711565	2193.5	9787.631579	80.44326956	768.8486345	152.9441139	70.65551133	110.1837667	298.8785494	3340.598809	0.0668534127	0.1606415951	0.02267464395	0.01067360745	0.02405261755	0.0129604163	0	NaN	NaN	NaN	NaN	NaN
24	20.51352123	173.2051083	1674.285964	5728.67231	352.2764822	255.3604051	1098.258942	2228.5	7184.817204	414.0133438	1301.017943	108.9782842	158.1909837	126.3587546	463.2835971	4516.398981	0.2912699753	0.06416905051	0.0427774499	0.02294433933	0.02655791533	0.02999366634	1	0.2333831895	0.1013488075	0.1611188474	73	0.9999999992
24	20.40367464	512.3326387	2928.85328	9718.983086	136.5935682	704.0558322	1765.240503	3629.5	7039.431579	474.9965004	1675.472462	145.1024242	250.8387141	232.6185641	617.6177321	2875.293194	0.2976991653	0.01299560312	0.06927423435	0.01881706934	0.01545358994	0.02686065364	1	0.2399048211	-0.002367627206	0.2524390918	70	1
24	27.29621799	481.4313634	2443.313261	8524.40311	110.3359544	1724.616182	1955.24367	3273	5403.924731	531.6636602	1742.126446	123.1821693	429.7095795	191.3990986	632.6147563	2848.040277	0.2870029434	0.01374705316	0.1967703444	0.02131863306	0.01563274127	0.03421888577	1	0.2411967975	0.005186694993	0.6935175794	71	1
24	28.68091001	363.5247765	1256.333303	7566.075086	1155.382127	482.2231176	1994.966552	3177	3348.010526	259.649862	1523.703834	265.9291762	159.5601603	232.106994	615.8601496	1776.140524	0.1690048038	0.1534864587	0.0625978581	0.01523432261	0.02209455842	0.01906805363	1	0.1391115519	0.2859994808	0.2056783949	62	1
24	28.26939987	535.9199277	1509.142786	9304.502657	943.1614688	1230.170239	1701.446068	3729	3489.26506	297.0834985	1796.922529	210.8051412	296.8813157	217.1351482	682.197977	1940.420366	0.1641381721	0.1022255529	0.1312952579	0.01635226261	0.0175228836	0.02517118223	1	0.1399148248	0.1841316267	0.4411699368	60	1
24	32.27566477	522.4051956	8612.468247	8404.818052	803.0944901	-670.1387019	1668.982973	3552	1696.197531	1794.832782	1723.865063	200.341221	333.089978	233.8880087	698.0385194	1376.198999	1.02952721	0.1025442215	-0.07665294623	0.03773206252	0.01634346721	0.04814558418	1	0.8093725179	0.170883438	-0.08047166722	96	1
24	36.01380989	280.7922713	-110.2269315	9558.702332	3049.748681	999.8722966	1243.624325	4391	8406.957895	72.99101912	1886.845814	599.2027374	217.5613247	151.4492163	830.0360413	4111.312422	-0.01161733802	0.3189838295	0.1039212754	0.008771503797	0.02616909238	0.01530940551	1	0.001157140202	0.6281343925	0.3149458393	27	1
24	37.34612915	450.5051419	-24.59015728	10417.18951	183.839823	595.2241602	1519.495721	3822.5	4087.957447	40.45876367	1822.649312	140.023506	124.6695411	182.2593074	641.9488656	1568.239564	-0.002489298658	0.01728109479	0.05820985938	0.00400197044	0.0141298552	0.00881494245	1	0.001367650091	0.007350944782	0.1441580213	3	0.9999999094
24	37.66934732	737.4807217	36.88814147	5749.877186	546.38794	20.70768406	928.0173606	2278.5	4735.93617	37.73682294	879.272982	128.4618275	48.16778974	103.9023613	332.1327231	1307.681358	0.006453537102	0.09547524031	0.003520890083	0.00706919734	0.01864354129	0.008565567675	0	NaN	NaN	NaN	NaN	NaN
24	45.32000566	536.7147835	-10.85376594	10838.71083	559.9211451	344.3448774	1693.036395	4017.5	7546.173913	38.67517885	1614.679516	143.3278297	95.58461717	184.075792	579.0181227	3181.852662	-0.000958487502	0.05197035571	0.03291140914	0.00384794752	0.0130789954	0.007521351916	1	0.001049392882	0.07728633004	0.05810330523	7	0.999987966
24	46.5529957	469.2535347	3136.687505	11281.2727	2468.141119	644.6944421	1672.641112	4926	11601.75269	667.1259904	2205.652021	441.8246141	208.6312282	191.36278	896.8812572	5419.221851	0.2785574405	0.221374836	0.05925630439	0.01705625618	0.01995959082	0.0195960491	1	0.2264108384	0.4245105745	0.2227215921	79	1
24	60.27055798	174.4035887	4771.976753	7224.366643	1176.792543	-257.9525418	1131.644222	3078	10249.47312	1034.998922	1469.658353	235.3392213	193.6705525	128.3015705	586.9237406	5643.275422	0.6665843052	0.1652132179	-0.03735845708	0.04216566562	0.02456520988	0.0320409574	1	0.5256698517	0.3029675263	-0.02550493022	93	1
24	69.21613294	347.4800444	5130.502311	11380.86997	601.5343032	895.7352914	1849.029184	4424	9856.311828	1083.760733	2205.625372	168.9543864	335.2752883	222.3943576	812.1501349	4647.065664	0.4511150976	0.0537124392	0.08003792745	0.02123864026	0.01576995716	0.0261153289	1	0.3627045912	0.08087963039	0.327527307	84	1
24	78.02477597	705.8613095	18.44755065	7676.985098	450.5613759	193.0103713	1126.747197	2915	10227.35789	37.43838757	1220.550648	131.8405081	58.67171641	126.8122888	447.6379852	2336.750753	0.002402968146	0.05896424819	0.02524386461	0.005086515236	0.01577162054	0.007127911979	1	0.003206582304	0.09125161353	0.03253497809	7	0.9992662968
24	84.65723672	721.2904941	2070.45288	7199.347975	117.6431567	384.0750905	1300.035687	2666	6593.774194	360.1972703	1217.432031	95.38701578	143.730229	143.2348127	432.44097	2697.955511	0.2984201692	0.01688013895	0.05548962957	0.02105042605	0.01534197549	0.02034871473	1	0.2394665603	0.004949030957	0.2048317401	70	1
24	85.45430086	107.6289055	440.1383418	6893.943138	413.3227187	184.7291529	1021.00521	2664	12861.05376	116.1165693	1361.488289	129.7837711	90.71365498	142.0978651	492.5869851	6038.104163	0.0627410089	0.06114013145	0.02918456846	0.01050189034	0.01913174952	0.01152363757	1	0.05131947431	0.09560597598	0.06041171507	35	0.9999999988
24	90.29779379	397.5852621	12648.85727	12382.23475	677.6414017	-733.6231685	1990.265587	4919	8139.418182	2946.412716	2897.97413	201.100019	468.7799786	251.66236	1095.780338	3404.702253	1.020124412	0.05599864332	-0.05535940331	0.04402072206	0.01748405132	0.04141310368	1	0.8030115998	0.07648895587	-0.01073065578	95	0.9999983478
24	92.96762398	158.6157718	577.5655645	7772.304285	3137.327339	35.36434239	1073.815159	3756.5	1683.244681	137.684647	1553.45411	644.818989	78.44391022	200.7032209	727.246713	1038.941073	0.07414332763	0.3969334365	0.004490304826	0.01240444498	0.03165754019	0.01080172776	1	0.06237981234	0.7828962628	-0.007373620742	51	1
24	92.05614319	410.0827282	10877.00363	10454.97925	720.7445642	-620.2508143	1758.779272	4331	9676.764706	2425.109671	2481.224593	184.1218191	421.8155824	258.7535594	943.1703687	5440.420493	1.007744858	0.0656385671	-0.05656835945	0.04521560964	0.01790956355	0.04472334718	1	0.7932273683	0.09625758159	-0.01737871333	95	0.999999971
24	98.36582263	386.2371977	3582.73836	12009.87766	2719.13769	783.241123	2058.479047	5320	18549.77108	728.3115241	2432.399371	512.3041594	275.0281445	239.3933663	998.2523809	6256.283086	0.2991969619	0.2277534213	0.06305911849	0.01512526621	0.01937694603	0.02182006854	1	0.2431221403	0.4376672175	0.2410566766	79	1
24	99.09353462	512.8274773	746.7601976	11617.84002	2630.422632	1006.309094	1673.12952	5039.5	2828.431818	168.9702051	2050.181965	502.21529	241.8199382	376.3576356	838.562011	1206.39194	0.06511171078	0.2277806221	0.08885692776	0.009280768858	0.02009964367	0.0140361739	1	0.05970732878	0.4400593573	0.2762284895	47	1
24	100.5155376	423.1419433	2110.62938	12388.71037	2786.940057	27.25681702	1717.091025	5428	9769.494505	468.5222128	2583.225977	554.0871322	140.6861167	201.1224144	1047.044178	4764.090162	0.1693545577	0.2273432178	0.002288358211	0.01217607526	0.01953511814	0.01298878528	1	0.1356365051	0.4346112019	-0.0006455784183	64	1
24	100.6226136	498.3742943	760.0210959	12276.94557	1267.654668	448.2754208	1559.555858	4855	12691.13636	178.9252801	2384.293464	219.2577665	128.2491712	185.8058111	851.0296608	4207.382325	0.05970414978	0.102233575	0.03646035261	0.007574023608	0.01627280173	0.01030889634	1	0.04995064835	0.180217574	0.08690730286	39	1
24	102.5746851	537.8462655	2116.191914	13294.35468	4089.158916	54.82977897	1670.8846	6118	10655.0625	337.2727799	2124.548503	577.6687159	133.1688303	478.2349116	897.1500945	3423.17926	0.1605682187	0.3114812391	0.004161168074	0.0110075433	0.01969812842	0.01093562958	1	0.1298032982	0.6072551567	0.007695734758	66	1
24	102.8970873	402.0771488	13192.692	12963.17363	795.8472773	-945.0335024	1850.642762	5214	13495.35714	2751.665758	2558.958998	189.8531128	541.7101121	289.5896733	971.4713027	6253.989848	1.012648157	0.06368443876	-0.07053751785	0.02904966399	0.01507052723	0.04611823424	1	0.7960190987	0.09157400603	-0.06492189096	95	0.9999999978
24	111.4589006	215.8077987	-21.79004184	11294.36666	1081.717795	123.9956164	1333.585328	4372	5118.319149	46.80455746	2083.58225	229.731643	71.61947258	235.320791	771.3208469	2219.386989	-0.001885389435	0.09701848401	0.01135887313	0.004745469206	0.01324430662	0.006669131601	1	-0.0008078089641	0.1686482423	-0.01501597175	11	0.999998659
24	118.3013701	714.5567663	1414.966975	9247.19259	1344.420472	-13.8738036	1154.180459	3770	6055.829787	278.93905	1637.859947	272.2880467	102.9355888	150.35197	652.3671359	2036.92558	0.1560028253	0.1476197675	-0.001416476384	0.01255417285	0.01584421833	0.0124664082	1	0.1238483554	0.2710399458	-0.02031827662	61	1
24	121.3349669	733.4816444	4647.437833	7025.755339	144.3038854	-313.226569	1238.236282	2665	7067.095745	959.8611741	1458.018595	105.6491921	206.1227269	175.3817601	526.4489544	3687.786442	0.6852525213	0.02127324899	-0.04541386626	0.03334313517	0.01535457145	0.03362336591	1	0.5381582179	0.007370718655	-0.0558044834	90	1
24	123.672349	203.7701555	20.73153349	7533.345215	1149.443154	262.0455747	1574.620878	3090	1343.806452	47.87865445	2366.601748	390.5629994	106.0851979	241.4854357	945.3346788	1786.677316	0.002773277041	0.1532290987	0.03668752478	0.008714201662	0.02788402872	0.01238960896	1	0.005475611335	0.2850626484	0.07677284862	17	1
24	124.3865954	348.4635141	3312.755779	10802.50738	702.8695156	768.2460883	1897.559134	4372	8867.858696	901.0794504	2809.72465	173.1614283	288.5296905	194.8775045	1013.291061	5462.860523	0.300396975	0.06193627085	0.06764057676	0.01618337627	0.01589797994	0.02623762972	1	0.2424876481	0.0978893692	0.249638598	73	0.9999999999
24	131.0337995	555.6520938	5211.911808	7472.777885	1146.408904	-270.9419547	1819.630186	3203	3502.351648	1836.161203	2601.370632	424.4699779	297.5818582	232.386839	1071.441402	3289.759425	0.6939774326	0.1653286269	-0.03464824106	0.04549949504	0.02862580561	0.05316929766	1	0.5475731231	0.3031986548	-0.009684668349	93	1
24	132.3064437	540.2887447	-136.7032636	12108.25304	3874.87508	1348.209135	1659.143148	5561.5	2934.844444	81.30204469	2239.434387	702.2190598	276.0172769	353.4565765	963.4786519	1304.768057	-0.01078895002	0.3262621677	0.1111835864	0.007464616696	0.02142191366	0.01101240304	1	0.002453766498	0.6433932683	0.3407385114	27	1
24	135.326611	577.7922164	3217.660811	10717.06162	629.8492598	664.4535922	1856.695977	4181.5	9613.46875	750.8186576	2493.485572	189.2878599	229.602642	178.1751382	915.0217876	5481.315267	0.2975666745	0.06069539799	0.0603231895	0.01587766369	0.01654330179	0.02187204399	1	0.2396718185	0.09501661163	0.2234656191	73	1
24	147.4998943	244.6693087	2255.526018	7350.156386	1094.502675	555.5702632	1969.873473	3131	2116.329787	826.3509519	2684.116213	454.7323036	283.083494	264.3159035	1096.551692	2156.277389	0.3028477931	0.1566613425	0.07379105824	0.03197631976	0.02886180053	0.0486849951	1	0.2460047889	0.2923864656	0.2759686378	77	1
24	148.1807891	558.472856	4.222569434	13017.53372	2071.393395	403.2894098	1714.452965	5326	1696.494505	65.8581996	2138.164323	403.1033308	99.51125672	224.3381085	846.7730867	1073.369258	0.0003779662522	0.1585950482	0.03282961102	0.005245840067	0.01685764217	0.006625301807	1	0.003346067459	0.2958959836	0.06304046334	17	1
24	151.6096607	586.3145152	-132.9206018	11270.9961	250.548956	1426.194931	1959.926732	4169	10278.92632	54.74428037	2235.34836	123.3914819	281.9606731	205.0398062	760.305768	4895.064349	-0.0122441292	0.02195483369	0.1256222319	0.005584765934	0.01337306553	0.01410638631	1	-0.001145847477	0.02013324164	0.3766153365	4	0.9999999997
24	152.8092695	762.3334476	38.16766616	7607.476889	1757.869953	79.00531926	1178.208676	3273	7117.9375	54.39850874	987.3730687	255.4088858	62.95159892	148.7878174	411.7499581	2107.637045	0.005299971329	0.2331509273	0.01024601749	0.007504881899	0.02114769779	0.008272972303	1	0.00638655797	0.4476832151	-0.01094319928	20	0.9999951972
24	155.969658	369.8416075	-66.35361783	16109.00185	5317.841097	163.4107903	1471.288075	7405	7699.326316	89.92838689	2166.740099	766.7297549	100.347938	237.4571409	981.1877726	1962.211342	-0.004183737463	0.3349730949	0.01062690038	0.005999965929	0.01782962448	0.006552448099	1	9.331699474e-05	0.6565197909	-0.007140272704	24	0.9999999962
24	155.7143055	395.3786056	4358.493021	14369.83397	1340.58536	-18.68466655	1947.915052	5564	3003.44086	976.141802	3237.747793	326.7298275	230.3292168	284.5444378	1221.80467	2050.883805	0.3047825434	0.09457192168	-0.001103918106	0.01486416883	0.0132281183	0.01971807328	1	0.2410823939	0.1615687037	0.01301335821	74	1
24	156.9023783	546.1985597	-42.53856509	12040.1039	1204.428011	753.7023832	1876.531416	4737	4169.714286	51.42919988	2497.919046	271.9924831	159.6770994	210.8399762	935.290251	1805.055304	-0.00356719573	0.1033225313	0.06362716746	0.004467415388	0.01460331336	0.008865369909	1	0.001932703137	0.1840261377	0.1667148859	13	0.9999992154
24	159.547285	40.92304637	434.1619915	6247.387099	942.5502935	2.36744564	941.4115307	2529	2873.548387	93.52127549	1025.056741	170.5416124	71.67742285	165.5968646	391.6743077	1988.763066	0.07056513978	0.1507753257	0.0003989724556	0.01191952652	0.02407936451	0.01204892377	0	NaN	NaN	NaN	NaN	NaN
24	159.6756771	142.4960753	2336.427501	8748.523859	1973.941718	565.9372064	1680.446084	3894	8632.819149	620.887865	2108.994763	464.0938263	214.5402741	275.78747	889.5819548	5387.858168	0.2801509565	0.2228199823	0.06473489484	0.02173760154	0.03162800762	0.02383844785	1	0.228108874	0.4277221532	0.2422187618	79	1
24	159.2118415	464.8016282	2374.317578	13959.36971	1414.926158	98.26185427	1881.513087	5563	7369.810526	453.607482	2625.623888	309.3907553	142.3317135	228.4844142	982.1361844	3283.566439	0.1699823401	0.09867881875	0.006908681309	0.01023385397	0.01537432717	0.01086310414	1	0.1349854346	0.1710147714	0.009649041898	58	1
24	162.4122394	77.67514409	42.44957023	7837.376514	753.1868273	213.0810098	1173.760466	3053	2387.968421	43.11602211	1102.292298	166.9835508	73.92995411	169.0185019	423.4172504	688.5142878	0.005716957136	0.0962645942	0.02767667332	0.005930929987	0.01812496839	0.009276908685	1	0.006452654406	0.1678288393	0.04348865538	12	0.9999913384
24	166.6569669	233.4350479	10133.79311	9788.464592	222.0309014	-532.3274913	1872.038734	3880.5	6000.968421	2801.315178	2754.675332	157.8330153	461.8802035	232.0873237	1045.788466	4864.819726	1.023638019	0.02280088451	-0.04616893195	0.04148690295	0.02026692228	0.06143923975	1	0.8061099323	0.008834111636	0.02053185847	94	1
24	169.1812441	755.3535151	2229.750764	7723.84574	1116.939305	472.2007856	1481.378401	3149	8386.386364	416.6817843	1355.509346	217.9787169	164.8230688	161.4212703	533.9620258	3538.18395	0.2971102534	0.1492368525	0.06176764234	0.02318501993	0.02119151153	0.02106499138	1	0.2404542923	0.2766289854	0.2324616057	77	1
24	172.7144202	456.4437281	6493.574852	13667.14894	202.2777403	1339.31326	2272.264808	5155	4775.62766	1256.761363	2676.935498	142.3006852	373.4426748	238.2666667	948.9713249	2017.845865	0.4788642746	0.0152021345	0.09607168662	0.02149077296	0.0115598585	0.02661826984	1	0.3854583535	0.002535118139	0.3880022207	82	1
24	173.9638455	20.11046573	6.583528647	6166.436549	151.5016	120.8232101	1040.032437	2311	12744.65263	31.20010525	1045.373565	94.76668269	51.034044	133.8866096	355.3933995	4775.203693	0.00119241881	0.02438561895	0.02017130324	0.005351710889	0.01796611333	0.007866659454	1	0.001456182819	0.02012131713	0.01301378495	1	0.9999990216
24	176.3980674	329.2984686	-192.3244322	15716.48103	2459.999327	1876.234354	1934.134618	6365	7721.351064	75.91430322	2372.322018	441.6403338	340.9344002	217.1978519	960.7612104	2605.065581	-0.01200148126	0.1643981163	0.1201994885	0.005367400166	0.01540823981	0.01073343853	1	0.0002940125166	0.311939739	0.3643666921	19	0.9999994469
24	177.4733386	279.7126296	768.4048273	10236.40049	980.8415883	273.8804012	2356.045451	4087	2780.585106	238.7588954	2996.229158	344.7289468	112.2792006	376.409603	1164.455253	2263.431501	0.07469500231	0.0952943083	0.02902576673	0.009935384449	0.02731213631	0.01260785454	1	0.06117318622	0.1655694983	0.06421910002	39	0.9880058022
24	178.0700227	766.7848133	6611.066365	6681.992148	156.3401091	-437.2546351	1357.805707	2612.5	10271.65	1413.950285	1390.267597	101.8995987	229.2798546	170.4201477	532.1170026	4828.415787	0.9939979575	0.02474005939	-0.06842816551	0.0476676234	0.01701835447	0.03720699519	1	0.7809555025	0.01191233875	-0.06372541241	94	1
24	180.3543614	413.4184622	-13.18398237	15848.14996	1565.427131	279.4484649	1895.686775	6189	4253.191489	62.58773247	2408.368142	311.6107041	91.38022189	192.4186118	924.0365878	1508.693391	-0.0009256444207	0.1039553628	0.01785103513	0.004264183235	0.01430384282	0.005533278398	1	0.0005299413283	0.1831703529	0.008112381202	11	0.9361905884
24	181.46789	85.71588809	2485.386812	8880.130918	504.1125251	499.9519099	1318.079011	3440	8128.212766	492.1838284	1649.548327	149.1818205	203.9636232	157.1884336	616.1448303	3443.40174	0.2825903547	0.05813796481	0.0566659076	0.01771365852	0.01668586916	0.02508656945	1	0.2275013445	0.08967420631	0.2071331278	73	1
24	182.3342183	606.696312	4894.687748	10501.37412	218.2905399	1003.627213	2096.061217	4067	6954.13253	1235.357852	2488.70142	131.4458621	356.2343298	245.9936109	926.0212928	3592.985231	0.4728149125	0.02147543536	0.09615031135	0.02448240863	0.01414342109	0.03143545174	1	0.3807466674	0.01543057694	0.3871542565	82	0.9999999762
24	192.1058084	768.3336433	3837.517808	8129.302144	870.5784642	-202.4180211	1341.46897	3305	15102.24419	741.2060068	1598.321098	156.7338896	168.1839323	157.6276565	597.3688735	7380.419004	0.4615327191	0.1059623688	-0.02442821311	0.02291795357	0.01592181645	0.02198551546	1	0.3635725386	0.1830759431	-0.03105797511	85	1
24	194.0011134	63.48906706	490.4077822	7319.463807	421.6352033	249.0721441	1123.270387	2730.5	4273.858696	106.320583	1362.328357	139.8759463	97.53388073	147.8145093	501.4034454	2546.448186	0.06907542074	0.05718660975	0.0342737709	0.008745671937	0.01950061102	0.01169138176	1	0.05667936112	0.08770720017	0.07941097099	35	0.9999999897
24	193.5151207	181.8118091	752.7490718	13622.89051	2365.954687	1257.919208	1704.9323	5612	24666.95789	186.9957154	1966.913639	332.7933397	203.5223005	196.0152545	753.9704179	5779.26455	0.05539665515	0.1743910033	0.09282191246	0.009029313377	0.01673796881	0.01202649353	1	0.05169347843	0.3308232628	0.2852983709	44	1
24	195.5562726	478.2483841	-88.06841702	17534.15211	974.9863431	1055.233692	1885.881973	6601.5	5942.311828	57.17242824	2714.596246	228.9598223	194.8215464	190.5406803	1008.887871	1935.101424	-0.004907477458	0.05679655996	0.06205986239	0.003512965825	0.010960192	0.006614980146	0	NaN	NaN	NaN	NaN	NaN
24	195.2578157	612.6029183	911.1226407	12000.9578	731.4396695	163.2442987	1744.855841	4569.5	6936.035294	250.4390143	2544.233043	184.3563008	85.99357953	251.0516887	919.0570229	3874.983716	0.07576000922	0.06140060384	0.01389822434	0.009791416056	0.01282163252	0.007249878725	1	0.06046368307	0.09536237696	0.01028038396	34	1
24	201.5868585	416.8122743	-253.6961696	14946.56101	158.410938	3500.735497	2303.94071	5387	2037.347368	86.19114629	2974.935197	182.0832924	678.4682867	271.0060138	1078.079508	882.9555634	-0.01694516927	0.01109344451	0.2379880113	0.005792076982	0.01309534751	0.0196331766	1	0.003601027429	0.00314050063	0.7659208989	5	0.9999995597
24	203.6516656	555.4662725	-72.58517884	16846.55828	979.8583798	566.3722227	1770.539756	6308.5	10821.14444	53.79676265	2468.567225	227.1725115	116.0482643	187.4102421	929.4724129	3469.850243	-0.004445863749	0.06052187595	0.03454266651	0.003399818099	0.01053707334	0.00572977841	1	-0.001487895963	0.09491321462	0.06335891685	7	0.9836572436
24	203.6396964	781.6400384	46.25811365	9436.344869	1449.85333	237.0418653	1069.343179	3832.5	3725.8	65.02733117	1260.188667	234.6963278	77.72539337	149.1971306	494.0664028	640.3945692	0.004749030976	0.1560695223	0.02622152667	0.007533812211	0.01467011158	0.007662266209	1	0.006272785738	0.2903876182	0.04095483076	17	1
24	211.4324683	298.232097	7542.699504	15627.46393	1693.082936	-160.7024963	1970.461673	6419.5	22645.40217	1536.647013	2998.207096	378.5073404	313.7458525	215.2584235	1184.317916	9928.416718	0.4771513808	0.1170601759	-0.00979595397	0.02098535795	0.01651225688	0.02375148454	1	0.3771910699	0.2064393716	0.02399767487	85	1
24	216.014536	118.9238385	-53.98020796	10949.9211	223.8926451	316.1246345	1566.627146	3979	9812.354839	45.14291492	2008.183886	140.8153222	84.57169907	327.4513043	685.8954592	4214.912294	-0.00451703483	0.02101768218	0.03017681857	0.004670701595	0.01570455117	0.006788288443	1	-0.00233936217	0.0137112419	0.04633507613	2	0.9997258898
24	217.7266986	456.6358512	4615.123526	15217.97584	3532.990716	1175.872119	2288.506523	6719.5	9816.23913	893.7365581	2909.09913	721.3189244	292.4552576	251.4453747	1268.51406	4660.69939	0.305778516	0.2339540393	0.07733364141	0.01387877591	0.0174783857	0.02352016859	1	0.2494990122	0.4510165001	0.292535351	79	1
24	217.4639106	561.7121827	788.8689263	12409.28463	587.1788031	1260.335022	2178.968858	4666	2754.912088	195.5873684	2695.453854	216.9176841	287.7617315	233.9303654	994.5833454	1810.500782	0.06557498168	0.0485120403	0.106584372	0.00897253275	0.01556855689	0.01533803524	1	0.0593381119	0.07331940092	0.3297518836	36	1
24	218.9563465	778.8127257	7237.615549	7087.544849	723.7863907	-497.1983859	1393.828057	3005	3386.117021	1705.369201	1655.716037	176.8334417	268.0067767	191.3961587	655.4685036	1551.1995	1.001637833	0.09969264877	-0.06765917055	0.05067209766	0.01685773766	0.04200672786	1	0.7879397288	0.1655918596	-0.0558173989	96	1
24	223.3865589	175.4447907	-111.1889551	12276.38866	3986.209059	1595.901532	2319.52585	5699.5	2766.172043	80.99805431	1844.210978	600.2864254	270.411532	285.0612492	808.580532	1088.665344	-0.008764284094	0.3260506006	0.1287579024	0.007331321833	0.02111071554	0.01379810408	1	0.005399327826	0.6437715093	0.4023389151	27	1
24	223.6933418	486.4900057	1044.598816	16782.38294	324.2324156	1709.209246	2218.830171	6207	13378.19149	212.2061846	2595.46275	187.7643859	312.1993156	314.2780708	977.591177	4340.660691	0.06498633683	0.02007050161	0.1025967052	0.007168250125	0.01081313316	0.01170193687	1	0.05823487547	0.01482013215	0.314432468	32	1
24	224.967472	57.59410116	510.2435676	8333.043506	423.1279023	769.4688607	1305.846635	3116	2402.268817	98.88396577	1098.116857	132.35195	147.4462964	175.2469866	409.2930997	938.5140329	0.06319058481	0.05331375293	0.0934573033	0.00834827175	0.01556341226	0.01405947582	1	0.05650147334	0.08256234814	0.2837502193	36	1
24	224.6014893	431.3112189	3214.514368	18068.31615	966.4625878	217.996956	2047.037922	6908	3020.531915	627.4509054	3245.833179	292.4613855	176.1436437	255.022891	1231.495192	1343.494302	0.1763848655	0.05320122777	0.01111784636	0.009728341503	0.01331175169	0.01075299673	0	NaN	NaN	NaN	NaN	NaN
24	232.6163174	650.5969202	769.0138932	13001.5498	3188.41214	1241.832562	1493.579741	5725.5	7188.863158	191.8068943	2491.11045	591.5470461	265.9843226	172.3280908	1030.409553	3092.546347	0.05949415995	0.2396840749	0.09238115424	0.008379035153	0.01708227621	0.01165730289	1	0.05566695033	0.4646577412	0.2877271441	47	1
24	233.3777343	74.7020803	1404.525997	8998.123189	1859.183159	427.8958025	1414.398942	3810.5	1688.301075	295.4665501	1719.721328	385.6895458	132.5755255	186.4282069	711.331056	1029.141831	0.1594993914	0.2049077251	0.04809300466	0.01525803547	0.02168849602	0.01630543185	1	0.1310739956	0.3907996492	0.1553702809	65	1
24	234.8773478	571.6061885	4111.067349	14121.13253	203.0493483	1141.410728	2164.335814	5241	6803.515789	875.1270374	2849.584676	140.5411336	274.7837132	225.8511248	1021.784053	3378.629002	0.2999347746	0.01501756588	0.07975356362	0.01754346265	0.01140071224	0.01938261602	1	0.2425006988	0.002257381274	0.2895092589	70	0.9999999476
24	235.6585614	496.8418914	4338.142219	14456.66661	1394.394775	-12.20260264	2025.662135	5799	7291.539474	964.5056164	3040.395021	333.3395147	187.1996895	210.166215	1160.931271	3911.56645	0.3003319594	0.0996836592	-0.0007490317837	0.01501407251	0.01543952923	0.015012115	1	0.2376444727	0.17208773	0.0134457176	74	1
24	236.2578351	259.2656676	-41.0646597	13859.88764	51.93609928	1038.582547	2272.721441	5051.5	4497.063158	54.94618404	3165.333831	231.0333077	351.6855072	1346.654945	1056.418826	4393.647002	-0.002821921903	0.004139567231	0.06916259735	0.004991972719	0.02671214554	0.06139202691	1	0.001788794967	-0.01908025716	0.1815780406	3	1
24	238.6573321	147.4555066	3564.771312	11966.21495	747.7729095	841.5984417	1812.669594	4708	14366.24211	738.3126638	2360.713462	173.3453854	298.3428485	184.2034226	859.7952009	6816.111966	0.2945881446	0.06220564024	0.06782318358	0.01597944428	0.01532386704	0.02482024836	1	0.237904335	0.09847825619	0.2489319639	73	0.9999999998
24	238.6310326	331.2433833	-48.94767955	13330.52417	2237.549673	847.1769903	2165.855511	5532.5	1828.83871	74.50440023	2813.39943	476.2994986	186.1541712	246.5625806	1103.275912	1094.313486	-0.003413438557	0.1645369747	0.06693453334	0.006227026735	0.01881871428	0.009215153648	1	0.003021991349	0.3096922311	0.1810754695	18	0.8701121497
24	241.036099	423.8467094	-24.51196366	15692.74625	907.8236513	281.990441	1997.8216	5922	5543.368421	59.63542097	3196.475052	276.2202938	115.4928358	480.4621723	1179.600225	3373.565035	-0.00143783025	0.06015355154	0.01889979655	0.004319463415	0.01093903207	0.006801227187	1	-0.0003067028432	0.09341200531	0.00962433295	6	0.788744153
24	245.7848888	486.6338627	2541.660455	14871.7673	1555.89249	150.9691788	2092.479327	5947	8941.024691	565.2558282	2749.722055	319.8214782	153.2784199	251.5080371	1055.586366	3047.901212	0.1692004538	0.103653707	0.01078584421	0.0126787419	0.01456150705	0.01141972461	1	0.1347208977	0.1814002037	0.02318384748	58	1
24	248.403308	501.9194605	4656.29563	15466.31439	1564.963574	-10.34702452	1808.333723	6086	7703.536585	1091.233027	3337.18305	408.2770161	217.1053679	214.2588126	1324.624653	3901.595888	0.3011811623	0.1061265845	-0.00106694776	0.01514449011	0.01382505387	0.01641487245	1	0.2383678948	0.1852791366	0.0128344288	74	1
24	249.3649348	69.32779567	2928.518089	10195.47524	203.5718236	700.1406316	1483.117517	3829.5	9106.126316	492.9964994	1665.499656	110.9312957	234.5405758	190.451825	597.7889332	3791.450602	0.2784417798	0.02054215695	0.06576849624	0.01704081544	0.01270664324	0.01960505352	1	0.2244733909	0.01303461874	0.2361009838	70	0.9999997985
24	251.6289629	123.9868096	-166.1403858	12135.47321	3904.303747	1294.305287	1558.309652	5613	10681.4086	81.16249667	2374.372783	694.1259026	263.0184561	182.2770082	1025.278054	4596.694009	-0.01425845471	0.3197706682	0.1072541529	0.007819138359	0.02117984956	0.01160657136	1	-0.0006703775013	0.6299163027	0.3259608352	27	1
24	254.9683356	158.3755592	27.52749562	7935.648335	1855.759429	238.5401201	1859.522601	3454.5	2832.595745	60.59988455	2315.718447	573.4038191	76.91708893	204.3956209	974.8627482	2468.053376	0.003674279224	0.230500313	0.02941960496	0.008457610796	0.02599087728	0.01378666277	1	0.006535026967	0.4431529165	0.05525742185	21	0.9997978043
24	260.9457972	243.1964151	27.16949929	6160.883619	2513.588596	296.3348765	1961.99019	3034	791.0520833	78.63892094	2790.482011	1290.888619	127.3135446	328.9783085	1362.316804	745.6635388	0.005455715674	0.4265253785	0.04771197562	0.0215807072	0.05385731334	0.02081831361	1	0.01163332342	0.8459233549	0.1283359287	29	1
24	260.4791823	490.6194255	1023.303309	17291.50405	1845.076053	1702.260643	2100.202519	6767	17073.82222	213.9695892	2506.821193	338.9272419	289.8058316	215.7098562	991.6738059	5009.684694	0.0612066759	0.1070874417	0.1006532179	0.007055892666	0.01300330183	0.01023723231	1	0.05610844431	0.193164306	0.3107973772	40	1
24	260.8269442	647.448031	-114.3349579	12825.89834	653.5529939	1592.670418	2219.071895	4863	5574.865169	71.10853665	2239.503589	177.0620054	291.2469179	255.7369168	797.3517707	2882.584124	-0.009078006538	0.05207948585	0.1281637887	0.005818886859	0.01433553359	0.01328795261	1	0.001907685587	0.08200344851	0.3875824107	9	1
24	267.5406363	461.6647417	802.9163531	15291.35215	847.3672884	3257.299134	2327.038201	5805.5	11156.21053	198.7729299	2763.941787	210.9138533	603.1514728	228.8513795	1010.854051	4479.256554	0.05118698912	0.05609600043	0.2153938279	0.007957644834	0.01391767884	0.01899005096	1	0.05635640442	0.09402688924	0.7052765508	37	1
24	272.4591436	593.6134867	-74.56029424	17091.84414	2725.428741	488.4119928	1668.378508	6832.5	4852.25	75.26751379	2185.453882	483.729135	111.2919578	202.6080463	922.9599523	1503.4726	-0.004307337642	0.1683875618	0.02980130196	0.004445251477	0.01474183754	0.005675630146	1	-0.0004819493772	0.3158552557	0.05186408063	17	1
24	272.3509478	637.4186227	-269.3650926	14004.26967	719.311253	3396.95931	2290.16144	5374	6344.076923	72.38635523	2063.14221	166.3270361	527.6976725	228.7731894	735.7390123	2400.744094	-0.01921630515	0.05192065582	0.2348189644	0.005216508328	0.01275352426	0.01745389195	1	0.002036425362	0.08671410962	0.7562469302	10	1
24	273.5907244	35.60822907	480.6733158	8352.854027	841.325391	1606.397642	1273.693685	3321	3521.521277	107.9954943	1132.214887	169.6569292	253.0158561	210.5661311	428.1617666	1198.158477	0.05619524793	0.1032402278	0.192296259	0.01085156182	0.01844849827	0.01806124264	1	0.05910594022	0.1895856776	0.6282626401	41	1
24	274.3545935	332.5949541	-126.502047	15875.73709	2646.788962	956.6298199	1859.477001	6575.5	5530.368421	73.7423145	2825.92268	574.8528273	198.8926945	220.3529981	1193.475583	2115.520272	-0.008164807999	0.1714972678	0.06124521313	0.005146650101	0.01660722061	0.006905572918	1	-0.001094989764	0.3237202924	0.1604960456	18	0.9922149925
24	274.3967335	653.6452551	1017.267228	15719.93295	3638.046961	132.7190698	1511.155392	6671.5	12323.15385	197.4453833	2430.607929	614.7025458	99.07535033	204.9868432	1036.772948	4065.96559	0.06503319745	0.2366438598	0.008916298448	0.007777302558	0.01734562012	0.00647494148	1	0.05363260364	0.4544944797	-0.001481740632	45	0.9999970025
24	275.6617444	430.6858641	2400.646217	13275.36472	1085.164387	373.7230391	2835.844143	5261	2653.73913	452.8650741	2651.7589	269.079729	149.7356967	260.8725592	996.8376605	1353.304339	0.1746750658	0.08477881315	0.02827473103	0.01077780666	0.01361741707	0.01522590936	0	NaN	NaN	NaN	NaN	NaN
24	292.3430565	529.5142148	-91.95234584	16756.44819	287.6406342	1060.251844	2049.443489	6063	4895.223404	51.25731036	2421.843359	169.1743099	201.3586136	230.5449775	888.6801484	1476.58954	-0.006016547449	0.01646001711	0.06333544848	0.003280158017	0.01097324887	0.007176292151	1	-0.001043271705	0.005924141556	0.1611289187	3	0.9999999971
24	294.2773267	469.2091456	2015.191235	12099.09928	425.4517821	830.5014893	2781.420012	4632	2533.957895	508.4576717	2976.191924	197.3581722	237.6438735	483.2089539	1098.011703	1979.22624	0.1713637167	0.03755075872	0.06911532484	0.01405903065	0.0165382912	0.01945052647	0	NaN	NaN	NaN	NaN	NaN
24	298.3178818	588.5923047	2568.606959	15817.18392	5158.971067	127.2270285	1863.998453	7287	11715.81522	470.1320962	2444.111256	835.6244063	143.6668107	349.7579381	1126.333481	3526.073444	0.1636258796	0.3302868543	0.007868923512	0.01112342039	0.01679572324	0.00976660578	1	0.1327280413	0.6459722216	0.02217328321	66	1
24	299.7232664	188.1448957	4707.192448	15332.84034	245.7902406	1161.870613	2096.794814	5685.5	8789.936842	849.4413388	2448.761097	179.4177796	284.8912183	228.9337603	872.0755513	3328.512299	0.3085711548	0.01653375915	0.07514476218	0.01785023718	0.01395634764	0.0187729048	1	0.2490055577	0.005108929901	0.2755593561	70	0.9999999978
24	305.4224079	209.6323658	-62.84922772	12762.07378	859.7279153	203.6554178	1719.36023	4890.5	7831.989362	55.56635646	2681.486298	201.6305438	67.32154667	185.610554	959.7477158	3849.33478	-0.005251460269	0.06999077421	0.01612129624	0.005067034976	0.01458733898	0.00495568922	1	-0.003424744981	0.113470421	-0.0004777219667	6	0.9852452333
24	311.8464047	595.3077401	-58.11824025	14141.87601	169.1747326	860.9240108	2031.999001	5178	3543.891304	52.13854521	2703.140723	149.9210382	180.4765158	212.7142394	907.7919993	1724.514446	-0.004287675642	0.01081094057	0.06096551507	0.004141530241	0.01272279264	0.00812321398	1	7.869483553e-05	-0.005777716149	0.1530272503	3	1
24	313.8072093	83.41875091	1702.589212	10763.64518	3267.631401	45.54854767	1507.374818	4891	6533.757895	293.5621781	1724.189623	514.9432216	104.5433285	192.3513555	752.724225	2621.391862	0.1556104073	0.3054387826	0.003718183876	0.0128700332	0.0241475359	0.01067337932	1	0.1257724356	0.5948691115	0.004720521137	66	1
24	318.3034134	480.7456129	2519.667473	15070.281	2343.715009	985.35062	2503.181932	6192.5	4991.772152	393.7444268	2532.787699	495.1284977	225.7379216	283.2138753	1050.696394	2672.095595	0.163899622	0.1586247397	0.06549188084	0.01102791489	0.01691128817	0.01423673969	1	0.1353497787	0.2966948254	0.2147925917	62	1
24	320.6374149	304.5732616	2685.979089	15827.85846	1445.38686	959.4187496	2728.025605	6242	1454.968085	558.6622303	2767.018812	348.9510728	237.1691196	730.6829716	1118.408154	672.9469367	0.1700575539	0.09112635509	0.06104767431	0.01335548355	0.01431716599	0.0155026626	0	NaN	NaN	NaN	NaN	NaN
24	321.2394413	655.0509635	-57.8201071	11951.2062	815.9387885	203.9491041	1735.125739	4607	7965.168421	49.36349532	2363.652503	173.8542831	81.46611734	178.9890728	850.7450573	4058.989893	-0.004325184295	0.06860106079	0.01707616132	0.004785030068	0.01469983064	0.0065317473	1	-0.002634327697	0.1106611757	0.002996053053	6	0.9776025411
24	322.1600295	276.7871689	866.1193578	15063.76444	1607.572598	1542.290553	2061.715717	5954	16374.49474	203.842901	2534.471138	294.6309787	305.3977063	200.7295013	950.3027162	6428.32318	0.05751502677	0.1062837585	0.1016493478	0.008863386884	0.0156793656	0.01397086176	1	0.05325159383	0.1915808608	0.3133650485	40	1
24	322.8456932	468.1632549	2492.082724	14353.29216	2139.488975	1009.965021	2662.507486	5950.5	7336.239437	526.3988831	2789.890871	417.3177413	280.320001	304.1289027	1107.475379	2328.135155	0.1696925504	0.1536036005	0.07140727777	0.01253871875	0.01869154411	0.01464517778	0	NaN	NaN	NaN	NaN	NaN
24	326.2330904	205.6642968	548.6370099	10259.30324	486.4118293	2221.512567	2368.411093	3976	3046.946237	206.3278253	3061.910751	251.4323837	669.5649619	519.0813292	1131.093128	2748.340611	0.05311403995	0.04710015676	0.2162790467	0.01664973896	0.02830993425	0.03873870866	1	0.05784530136	0.07561418486	0.7083910963	37	1
24	331.3243544	374.6324171	4673.585527	15781.65066	304.9181585	1244.833407	2212.376018	5865.5	9242.063158	1023.193446	3027.642985	175.4633775	373.058568	247.4861507	1142.995126	4307.716483	0.3066080741	0.02134049316	0.07710187806	0.01609859384	0.01102517665	0.02142998663	1	0.2476566894	0.01506550141	0.2821315065	70	0.9999851369
24	331.2983509	512.3475776	-161.8539078	10694.74776	427.493343	2698.207081	2754.133179	4047.5	2067.719101	78.20974713	2793.346815	199.065182	708.7430511	324.4357961	1039.450423	1283.60515	-0.01479979256	0.04139644671	0.2523935471	0.007413475841	0.01962789551	0.02767172435	0	NaN	NaN	NaN	NaN	NaN
24	335.3607368	474.6225159	961.3351658	14306.04364	3373.554736	629.7442899	2055.985782	6272	10074.15294	244.7238323	2916.743375	682.6959228	158.8543603	275.3065064	1209.738931	6689.532446	0.06668461394	0.2308824623	0.04572040661	0.007515045929	0.02005416445	0.009746444094	1	0.05768899384	0.4443945422	0.1266733006	46	1
24	338.7498175	242.5838607	13116.49726	12755.49147	377.0223059	-527.4469292	1858.822572	5083	15462.52128	3511.233932	3345.848649	175.0006889	558.8252541	251.9549615	1250.159326	9525.394083	1.02382459	0.03194290863	-0.03711884238	0.04170589209	0.01755710488	0.05154008914	1	0.8070567874	0.02800092873	0.05248010071	94	0.9999999875
24	339.6576014	186.458811	-178.6207892	14604.23261	4806.954499	1717.011606	1899.33414	6701	9354.968421	95.13747196	2150.367519	684.7617228	284.9646032	197.7890698	934.7870578	3293.312904	-0.01260742024	0.3312343096	0.1182960344	0.007074640522	0.01904415733	0.01052982046	1	0.001615773726	0.6539293612	0.3652865322	27	1
24	340.2960579	280.5166462	-46.87475697	15540.65528	1019.450816	240.0502524	1745.099512	5936	7141.536842	58.50036515	2309.676668	252.8278805	78.35301079	189.0960746	871.8311847	2609.48925	-0.003403748535	0.0670590149	0.01531751905	0.00415251746	0.0129116719	0.004491981031	1	-0.002057123236	0.1074127279	-0.002978153802	6	0.9867395381
24	341.3000287	633.3864772	5947.24531	12434.58097	2145.403428	-230.7685818	1933.46263	5350	19761.58065	1576.269302	3306.273867	466.6492617	244.4724271	184.0435993	1280.598503	11986.4531	0.4690451084	0.1679773124	-0.02143009013	0.02478641244	0.02250797589	0.02149785606	1	0.3704753374	0.3103333736	-0.01602070723	87	1
24	343.7150958	591.4276468	2461.628254	14935.29215	4693.74274	63.37395007	1725.615601	6893	9756.860215	570.8661217	3126.09858	1051.324643	151.1503114	214.4351647	1438.057933	5762.255104	0.162670014	0.3238187039	0.004550492357	0.01284145957	0.02036296159	0.0117648998	1	0.131641646	0.6325595674	0.01010829888	66	1
24	344.4896274	519.296548	-240.378797	11619.58484	577.15841	2837.956666	2319.97856	4499.5	3721.538462	72.91990116	3257.102421	180.2354234	791.0053508	274.4666308	1183.147513	2690.20341	-0.02070628816	0.05184430627	0.2452262702	0.00663835339	0.01341479126	0.02184705663	1	0.001651738954	0.08705142118	0.7921013095	10	1
24	345.4329982	296.452372	32.54579006	9190.762665	1414.9166	418.6971948	1947.025407	3824	473.90625	62.07481414	3486.793583	586.2454466	150.1458084	331.3301941	1393.1475	309.7069269	0.002995556231	0.1533625667	0.0457858278	0.008862081977	0.03245676924	0.01230280568	1	0.006349289147	0.2857606865	0.108482293	17	1
24	360.430985	41.0180979	490.4028441	8432.089397	1453.685425	728.0095287	1409.483085	3513	23518.78022	119.2611879	1079.730063	236.0291859	148.700689	426.8499557	418.1358217	6647.129332	0.06005087361	0.1748375032	0.08600879286	0.01121085011	0.02302151853	0.01587791536	1	0.05486344863	0.3313976913	0.2627023343	44	0.9999999989
24	367.4518991	480.3329084	1082.290109	18897.40249	1209.710825	1840.431365	1766.014282	7299.5	13286.5	204.8426129	2727.703589	249.3813858	327.217763	198.3589076	1037.126081	4191.118409	0.05748490492	0.06405064275	0.0973350359	0.006311346009	0.01045232034	0.008722695408	0	NaN	NaN	NaN	NaN	NaN
24	368.5040128	88.44139465	636.8905307	10493.92272	3158.316084	963.5884944	1561.782065	4786.5	4545.369048	159.8155392	1820.329002	506.533752	207.3082712	204.3343964	768.1065286	2473.505311	0.06088329119	0.2951248567	0.08832460164	0.01107597613	0.02455776374	0.01446167476	1	0.05710384148	0.5781353866	0.2764920266	50	0.9999999925
24	371.4714743	662.5895173	6039.914671	12561.41469	643.0391885	1154.634491	2187.454889	4872	5983.895833	1214.619667	2472.670655	159.5653049	372.0007474	246.5685989	899.4989931	3199.74562	0.4869244455	0.05193566009	0.09054660897	0.02141522232	0.01377029448	0.02739323093	1	0.3918478186	0.07755511695	0.3723521861	84	1
24	374.471623	271.5908409	2805.391482	16584.91559	2665.149532	170.2781885	1883.003733	6803.5	2539.568421	492.2108946	2788.822399	566.5111763	172.8541813	224.9807723	1180.108506	1512.027008	0.1686173705	0.1597887764	0.01015434054	0.01212090114	0.01779527269	0.01220481926	1	0.1348659941	0.2964710766	0.02343606382	61	1
24	375.5725751	530.9738557	798.6810674	15080.39825	654.138653	3288.442596	2484.071338	5658.5	6211.478261	180.3822794	2512.429798	180.1506536	541.12926	264.3773073	905.6162821	2869.597757	0.05509298219	0.04790401997	0.2197696581	0.007795392814	0.01243047445	0.02072958803	1	0.05968900481	0.07741607472	0.7210327479	37	1
24	380.5846404	91.29735741	550.9463407	7958.269065	2427.09341	734.7997813	1756.122418	3665	2021.878049	174.6488844	2156.774457	666.068278	223.5885141	230.3849237	952.0322985	2132.668898	0.06596218653	0.3003945837	0.09329254925	0.01734478211	0.03540952935	0.01711613232	1	0.06156776996	0.5891480618	0.2952014767	50	0.9999999991
24	385.3051803	619.2597887	5803.370255	11831.73033	243.2123519	-157.9790421	2137.19251	4505.5	13891.17895	1499.03237	2969.838711	146.6286042	237.4243818	218.6849344	1049.987209	8304.228379	0.4869928079	0.02092281584	-0.01439207381	0.02141718413	0.01799935806	0.02308588002	1	0.3835114714	0.009059908652	0.005875832737	81	0.9999999898
24	386.6158949	499.6666214	920.0642032	13968.40505	202.2484181	687.1209752	2179.209652	5116	13312.96875	251.3038759	2969.339427	151.3526502	155.1277387	205.6932729	1046.814214	8462.586083	0.06909460807	0.01370431944	0.05048996698	0.008363932258	0.01262598403	0.01007972091	1	0.05742768922	-0.0006893214654	0.1338264927	31	1
24	389.6012701	291.9746209	-145.8626869	11213.17826	-9.691133576	2753.236321	2366.013125	4103	730.8510638	77.2852306	2876.685629	132.7047337	640.820116	239.7156051	1029.21988	406.7510918	-0.01314628065	-0.001516592368	0.2430625998	0.006644938805	0.01379898527	0.03162546369	1	0.006850697289	-0.02249576623	0.783879534	5	0.9999999916
24	393.49204	60.31690923	-32.55590842	9656.171979	610.0407104	112.9750721	1298.164934	3672	7275.93617	41.23775795	1580.108026	139.6447975	60.74795032	176.207538	565.7089522	2767.830981	-0.003174183814	0.06388827167	0.01205790946	0.00451296875	0.01464934354	0.006277598451	1	-0.00216170474	0.1007580021	-0.01441028346	6	0.9941658072
24	393.7277819	151.546172	1093.31499	13219.8868	273.4689779	135.7551203	1779.244509	4798.5	16959.43011	233.9922969	2010.840552	138.7231895	108.5864489	228.0659756	711.1850732	5118.790574	0.08358063115	0.02138165112	0.01040667149	0.009901053961	0.01167559624	0.00891783834	1	0.06592317287	0.01310774547	-0.001885706662	30	1
24	396.7235983	237.516028	2334.544611	14550.0575	4604.993026	101.6633101	1553.786503	6667	10285.92632	556.8678328	2945.56269	1019.42113	166.5596893	247.556181	1348.558261	5264.21101	0.1612268632	0.3171448191	0.0071595166	0.01473484567	0.0239321016	0.01207993928	1	0.1306204236	0.6190046122	0.01854085868	66	1
24	398.382926	372.1216038	745.2355669	8118.87439	-40.22640722	278.1905703	2385.299988	3034.5	2548.915789	325.6739002	3245.401953	125.299668	120.831848	533.8527878	1142.212368	2824.257702	0.09060663763	-0.004632400202	0.03449712591	0.01514425162	0.02407427313	0.02384926813	1	0.07302702062	-0.03913805667	0.08236106827	30	1
24	400.4243937	447.1776342	4968.105536	16199.40478	161.3857743	1307.246792	2467.931133	5988	6276.895833	817.0196193	2452.312189	157.5813611	330.1032824	233.7023604	891.027426	3000.621874	0.3148723083	0.009840069991	0.08037969306	0.01525562342	0.01113524589	0.01724040878	1	0.2543182715	-0.008401224385	0.2949316365	70	1
24	403.4762144	105.6701679	-18.40658481	10508.03805	114.4387705	348.315671	1654.577619	3793	6422.243902	50.30235406	1872.848506	140.26239	89.67535974	215.8930368	652.9531919	3032.511645	-0.002204273556	0.01076881389	0.03439046045	0.005133947878	0.01519082	0.007331220924	1	-0.0003049718952	-0.007116844107	0.06106087266	2	0.9999777005
24	404.389118	119.3213815	-50.14073216	10475.58221	212.9110333	372.5670182	1750.940595	3868	8687.97619	44.64120956	2120.447909	142.0280649	103.7726554	228.2289263	735.2237628	5494.683356	-0.004973483793	0.02023178283	0.03500652982	0.005202103448	0.01742754933	0.00883636008	1	-0.002340524237	0.01232790755	0.06299422426	2	0.9998318256
24	404.5114188	685.6953799	732.6514216	12148.95516	217.6583039	1191.99973	1871.953815	4422.5	14058.43158	182.9866311	2341.813776	145.330018	250.4533153	171.302725	818.0033227	5199.084078	0.06170692075	0.01874739541	0.0982304532	0.007639655611	0.01349809384	0.01292975829	1	0.05528818101	0.01191893415	0.2984174994	32	1
24	405.3031713	414.4283	917.7376577	15892.81935	983.7017158	669.2790077	1828.912863	5996	14114.43023	253.7877628	3084.767116	267.1452223	166.2541519	228.6738913	1172.270209	6193.113178	0.05954350058	0.06508874469	0.04233057395	0.007348924988	0.01266969924	0.008818672158	1	0.04983898398	0.1043322543	0.1055808245	35	1
24	405.9131136	650.1862593	1984.967688	12360.6759	601.3187619	1847.062339	2129.143807	4748	2159.557895	460.5878666	2809.291057	182.5880547	420.2628534	247.2774136	1035.542816	1188.233498	0.161384464	0.05100692465	0.1484984922	0.01242281293	0.01278474596	0.0188418045	1	0.1384523172	0.07993230152	0.4980164508	57	1
24	411.1069501	183.2928544	4041.565223	12762.95641	633.0701509	1008.090499	2102.057134	4991.5	6551.242105	813.4620862	2554.065986	178.79065	283.8143665	225.0812954	925.9694694	3498.065887	0.3063351163	0.05252583287	0.07509003603	0.01601105468	0.01580915927	0.02014498554	1	0.2476505835	0.07891418577	0.27650511	73	1
24	412.6756359	18.43723819	32.46703014	7468.47839	1659.711101	70.85877866	998.0221283	3108.5	5022.670213	54.08535833	971.2660698	246.664269	62.24341983	216.2561877	403.1831307	1983.666511	0.004482959633	0.2314466674	0.01026506494	0.007559175967	0.02301088374	0.008849204113	1	0.005721073555	0.4441936888	-0.01114590046	20	0.9999868113
24	418.8149687	160.9649855	1085.877235	12518.60459	238.3721585	162.2861955	1814.539925	4597.5	11763.87234	225.6429691	1946.614634	149.077116	99.45316774	197.0155168	671.4595706	4530.248706	0.08939694946	0.01935257828	0.01275093203	0.009962918508	0.01383365849	0.008268623485	1	0.07068519967	0.00902894216	0.007532186753	30	1
24	418.0846222	421.0315021	635.9161354	9133.525969	41.27486817	491.8597055	2120.37061	3370	5592.639535	243.0243748	3067.304235	116.4739203	149.9874292	260.3982278	1085.548589	5429.942781	0.07117536195	0.005245033184	0.0535876525	0.01073444735	0.01739848259	0.0176787366	1	0.05921384571	-0.01789916855	0.1446983838	31	1
24	419.6446577	209.7749052	4645.321773	15404.18109	1575.158788	2.909400586	1589.657139	6027.5	10340.81915	825.0524978	2724.926525	324.4336474	189.8327787	205.0245726	1044.579572	4551.452702	0.2981921534	0.1048585652	0.0002149286158	0.0159118904	0.01459043944	0.01405710484	1	0.2360839573	0.1827536014	0.01653859813	74	1
24	423.1040129	69.67833177	-45.24283504	7594.980958	1062.168829	900.0678968	1629.829959	3127	2764.768421	80.24464884	2701.189587	410.4577861	319.634428	961.3931364	1068.131862	3128.931027	-0.005849571347	0.1425508925	0.1156926037	0.01254189904	0.03406192193	0.02239369098	1	0.004566346675	0.2669044283	0.3491161996	19	0.9999885749
24	424.478987	132.6323389	12240.36681	12060.09935	845.8542569	-668.4047581	1498.161196	4923.5	13410.65591	2614.75551	2536.236939	191.8479104	456.9378606	245.366278	968.0325352	7298.004235	1.006377847	0.07046751771	-0.05144568028	0.04314893832	0.01534025037	0.04211834509	1	0.7925930162	0.1064048551	0.0003458958812	95	0.9999940241
24	426.6893141	488.390149	0.3981884208	12730.22633	526.9387864	531.6713263	2113.561433	4744	3175.031915	63.69954808	3960.060811	241.2010245	150.0967913	503.8292195	1416.602768	2606.431741	4.039569098e-05	0.04291761144	0.04142185187	0.007329625654	0.01741993866	0.01310397507	1	0.002385924222	0.05911800769	0.0875257122	7	0.9999879255
24	426.5750953	551.7522157	2255.684784	14025.57333	703.0838198	2093.657513	2170.760458	5225	6258.755556	504.6677226	3006.100538	199.2784778	454.7377498	265.6562965	1086.699647	3256.398425	0.162475157	0.05139366464	0.152408425	0.01279373613	0.01462645393	0.02044949856	1	0.1396197649	0.08090283111	0.5118905521	57	1
24	432.8440534	714.2643272	1828.632708	11361.43952	1668.727723	633.3350467	2024.011821	4691	4221.0625	359.8504483	2012.907888	288.5102285	144.1149619	227.5240296	774.6544378	2413.262447	0.1647344107	0.1499856722	0.05618605111	0.01175577221	0.01491252634	0.01377113644	1	0.1351981159	0.2785423654	0.1822159581	62	1
24	434.7921186	262.7713152	2833.07637	15651.28949	193.4548288	208.3081739	2006.159277	5679	8431.010526	435.8039025	2288.395234	184.5865882	157.8743783	186.4183544	851.4308761	2648.958938	0.1798323344	0.01346820588	0.01366689982	0.01171927479	0.01200312763	0.01078694013	1	0.1423088387	-0.003429924325	0.03153222526	52	1
24	439.5514952	559.3228178	14879.14899	14742.98015	989.0109285	-722.7482732	1763.51689	5948	15885.57778	2908.413663	2796.426675	211.3928976	432.79607	234.0614868	1079.090232	7989.453275	1.017072534	0.0671386554	-0.04599370557	0.03444630394	0.01265576477	0.03250672278	1	0.8014411616	0.09978277648	0.02165251622	95	0.999999829
24	441.6655423	525.4411497	2729.820461	15188.90312	95.22205643	221.8914641	2492.268672	5616.5	4622.202128	452.9853923	2334.778198	164.8663201	156.7412672	520.6023383	799.7316287	1848.459839	0.1818095079	0.006994582353	0.01497720498	0.01110875302	0.01266041986	0.01137450503	1	0.1438993921	-0.01665151169	0.03625341069	52	1
24	443.4111344	419.5497471	915.532208	15883.82113	3790.394776	1505.01237	1655.343167	6841.5	8117.159574	205.8940654	3038.065737	734.6304074	316.6258727	206.4127627	1295.347339	3615.519116	0.05699409953	0.2447206479	0.09499951415	0.007793112956	0.01679422944	0.010975717	1	0.05394608173	0.4751190805	0.2964850422	47	1
24	444.462875	112.2867001	-33.2384642	11032.04251	1148.763694	315.3611391	1403.349778	4345.5	3498.178947	54.43128112	1979.606429	235.5414291	94.34754023	206.2216918	754.8950861	1517.576049	-0.003253775965	0.104102152	0.02897984017	0.005589690273	0.0181405042	0.007043758042	1	-0.0004607308225	0.1840029658	0.04629160167	12	0.9999702446
24	446.578616	159.254641	-156.2397629	15385.07525	2369.720143	1745.317002	1665.20386	6233	5447.468085	74.69363713	2438.363377	378.5268614	284.5095003	218.9829004	944.9356694	2151.874245	-0.01023753049	0.1580502348	0.1138751218	0.005710980538	0.0160287597	0.01081200733	1	0.001133063624	0.2986199882	0.3424842097	19	0.9999965023
24	446.2684284	441.4464905	842.2239181	15549.89602	62.4955379	3870.987043	2817.950714	5744.5	14576.39362	175.8652455	2235.963598	374.1466907	594.2743958	2261.627228	747.5335462	4131.87075	0.05417550711	0.00440965194	0.2362192451	0.009201331183	0.02956962062	0.04829207263	0	NaN	NaN	NaN	NaN	NaN
24	448.3745823	27.83360355	4860.345493	7175.755035	737.5716074	-302.9588676	1127.25387	2949	7896.691489	946.5852746	1335.929223	170.0284033	198.6102324	166.7965687	522.4391799	4151.989768	0.682222257	0.1029940464	-0.04021758489	0.02860761798	0.02115066227	0.03048430797	1	0.5371097123	0.1751860977	-0.03467068568	92	1
24	461.6869579	539.4110075	-244.040238	13651.49798	628.1645714	3187.089811	2215.132742	5076.5	5478.621053	67.23242447	2511.433998	154.0689112	565.8909291	256.8191403	883.503931	2322.357786	-0.01835700132	0.04862710327	0.2356697641	0.005072576103	0.0133026211	0.0174698534	1	0.002743619737	0.07999674929	0.7592553919	10	1
24	464.5330016	280.3224047	1055.32986	17113.26848	2807.65844	1708.068511	1817.424134	7122	14127.52632	208.0690523	2448.846738	492.0695982	288.2488389	223.1453115	1044.766936	5680.659562	0.06083273422	0.1684584984	0.09817330198	0.009013914238	0.01440085885	0.01084497157	1	0.05633887217	0.3188834387	0.304909157	44	1
24	465.1649111	415.7752186	-84.28180899	15586.56044	5183.218566	448.5512427	1758.628389	7196	12376.15625	83.61620564	2344.792352	806.7647834	112.4501927	191.6755288	1055.327591	4048.828065	-0.005531509811	0.3335044351	0.02926153091	0.005681085098	0.02083012607	0.006647211074	1	0.0004344521884	0.6543863905	0.05730463259	25	0.9999997709
24	468.3040249	384.3456854	-261.5461263	13689.79354	100.7923889	3324.297675	2218.307838	5010	2558.752688	70.26006941	2654.017007	148.7560009	683.4016206	261.964598	919.4846712	1317.562206	-0.0198986117	0.008553002276	0.2420326699	0.004651753036	0.01246948822	0.01876027783	1	0.001541777414	-0.00186494997	0.7791860218	5	0.9999999462
24	474.803585	572.8622667	679.9182467	9607.475473	1477.905734	134.921086	1819.881205	4005	3947.147368	210.909698	2487.083739	429.4428332	92.36805306	201.0695662	1001.26532	3028.726907	0.0721299616	0.1572611849	0.01411687946	0.01021305243	0.02057273473	0.0119770414	1	0.05872438078	0.2919396586	0.01460916181	42	0.9999818441
24	476.5574359	526.6521387	2775.085289	15857.07914	720.122419	146.0460692	2064.29181	5946	2264.831579	501.0578591	2797.567096	232.9034605	146.1417129	218.3839094	1052.182712	818.4474489	0.1761341402	0.04692375341	0.008915197497	0.01123679346	0.01253408746	0.01075877059	1	0.1394069231	0.06496193739	0.01568028218	55	1
24	481.5262709	645.3220256	-50.02940755	13096.29064	207.29219	413.1381206	1788.737664	4821	9763.473684	45.85392435	2508.704268	147.9623606	98.38882273	189.1486212	848.4081439	4399.259606	-0.004235152834	0.01563379834	0.03129272147	0.004140316598	0.01284000668	0.0060780356	1	-0.002093585102	0.00272311586	0.05003490381	2	0.9998342736
24	483.4693179	177.671863	908.295676	14756.88522	773.2234147	608.9046784	1664.704755	5547.5	10451.04211	183.3130352	2317.15369	194.3394126	134.3578352	206.8592866	818.1766364	2637.421548	0.06431624223	0.05325359527	0.04174791012	0.007800582828	0.01425446418	0.007978822555	1	0.05343614418	0.08001554844	0.1041215572	35	1
24	486.4977103	319.1442642	4396.306741	15516.62539	3478.486603	1086.977444	1816.003832	6696	11004.81915	1376.687779	4083.577597	1010.311406	403.0895811	227.2674783	1776.02276	8424.611153	0.2992686583	0.238351713	0.06936610799	0.02222582822	0.022574701	0.02438410618	1	0.2437851497	0.4596922024	0.263502412	79	1
24	488.4383186	193.1735138	-138.5222994	12922.35222	187.0047239	1666.205192	2081.657026	4798	9670.739583	47.31176829	1813.332678	143.4269626	254.5404272	192.7362221	635.4976717	3411.093877	-0.01067027797	0.01513372712	0.1296939652	0.004213175252	0.01231050901	0.01011624279	1	0.0003324982468	0.006330262038	0.3908330345	4	1
24	489.3859921	85.93446707	-7.859512103	8240.993884	491.6105867	118.5392272	1421.740021	3129.5	5754.117021	41.680044	1485.464121	154.6616929	69.70934272	167.550638	550.436865	3108.103819	-0.001095494214	0.06219805806	0.01465580082	0.005539935102	0.0187160781	0.008296878528	1	-0.0003364136075	0.09740388829	-0.004965853983	6	0.9872938159
24	501.8407858	287.8897842	724.7703706	13233.56346	658.0193529	2871.111219	2146.55099	5099	6850.226804	165.5343027	2190.73804	183.4569045	505.7866529	220.9125964	803.7447374	3034.9784	0.05423144164	0.05030954903	0.2160048751	0.01039934308	0.0132893354	0.01916881635	1	0.05874673493	0.0821764074	0.7078456099	37	1
24	508.4570132	664.3379167	-103.3349378	11845.93351	273.9143014	336.952133	1599.702047	4386	14423.64211	40.02241137	2296.289716	139.8319147	90.98911743	176.5100432	795.8333052	6618.244535	-0.008937148025	0.02383502608	0.02984710138	0.004617806896	0.01272563012	0.00665785832	1	-0.005832307773	0.019493755	0.0442872602	2	0.999931606
24	509.7182434	586.5442074	4189.968763	14376.05443	710.5402125	1039.119084	2020.417841	5553.5	9752.925532	822.8405223	2679.816294	188.4390113	261.6204009	200.5520792	988.9161588	4393.028777	0.2947798649	0.05230417003	0.07491797158	0.01656566298	0.01260763913	0.01719374864	1	0.2384834031	0.07850743077	0.2732022748	73	1
24	512.8687133	491.004603	4847.555404	16679.60513	3757.435172	-103.6561622	1579.967795	7201	9526.505263	1048.935977	3188.778655	801.0622928	222.7655926	305.1763356	1383.623982	4350.083371	0.2966334517	0.2299772431	-0.006672824652	0.01681136392	0.01704532438	0.01513460379	1	0.2357829078	0.4389784612	-0.002024354047	78	1
24	513.3317475	47.99914595	-37.28212893	7827.378461	146.5142549	879.7190173	1280.431518	2837	9116.836957	41.74185205	1073.768739	111.8607384	150.3565641	138.8749939	385.429511	2994.706595	-0.005014006086	0.01930512621	0.1124474415	0.005835575652	0.01528756227	0.01208149961	1	0.003541316906	0.01404938597	0.3323460866	4	1
24	520.6033659	511.6063532	1190.772354	14377.05669	325.9337911	168.2203941	1761.801259	5354.5	24476.03158	261.4793722	2553.445018	155.8234501	102.7563337	208.492811	871.7783716	10097.09958	0.08249568093	0.02239045693	0.01175986286	0.007372284381	0.01367692133	0.007325334549	1	0.06517922605	0.01524468434	0.002615325755	30	1
24	528.4603955	79.53100482	-91.42004528	7305.095566	6.857997871	1620.381419	1751.609052	2744.5	1399.666667	46.27334041	1226.411357	127.4224636	286.3173303	311.346614	438.2241703	913.6979654	-0.01204768272	0.0009523846558	0.2152228813	0.006732031951	0.01991175358	0.02275701675	1	0.005619647554	-0.01874058963	0.6873996386	5	0.9999595428
24	529.4727762	20.68790793	478.0758324	7408.070845	2086.42247	195.7864392	840.6949525	3276	4822.260417	112.3534742	1083.149843	356.5388369	81.48333754	158.9958844	477.4926253	1787.197602	0.06596524954	0.2920199493	0.02718932456	0.0113895927	0.02364339119	0.01057079805	0	NaN	NaN	NaN	NaN	NaN
24	536.5372376	326.3029419	711.2279722	13927.14243	772.3046325	3017.144362	1970.532482	5276	13191.22105	172.9866039	2699.897053	186.4459507	574.0138029	213.3884282	975.9670778	6363.518497	0.04963338253	0.0565788144	0.2083754601	0.008710412454	0.013737212	0.01988668865	1	0.05459467543	0.09469614476	0.6805208418	37	1
24	540.9769201	306.5913754	7001.379313	15287.71067	3489.540173	-148.4448943	1342.891056	6701	10582	1260.707218	2643.330162	646.6904325	260.0352934	213.8148137	1149.527108	5168.227698	0.458262542	0.2307440963	-0.009139863859	0.02108826127	0.01764995206	0.0188880342	1	0.3636087374	0.4396551852	0.02711148745	88	1
24	542.4475505	549.2923897	709.2194291	12214.56165	109.0754404	2583.571148	2049.362073	4470	6242.340426	183.3993758	2366.94269	138.2934198	536.0442287	236.2041898	840.0507696	3490.030389	0.05680359924	0.01052006589	0.2129547032	0.008726087362	0.01320709313	0.01595739679	1	0.06008603777	0.000438249227	0.696001926	33	1
24	542.9781335	29.55510561	-21.7317119	7081.837014	720.4260714	721.1376604	1083.069197	2769	5072.478261	58.39821481	880.2637812	131.3244936	124.8455162	413.6488837	320.427657	1984.104185	-0.003088099578	0.1032855018	0.1062630142	0.008836669567	0.01811061887	0.01526206101	1	0.005573629768	0.1859416265	0.3151478611	14	1
24	546.7304786	240.4585873	2210.32947	13438.28121	2047.719234	121.3001174	1749.618482	5488	2351.505376	421.0433261	2361.282461	372.0532052	129.4638793	222.8867189	907.439939	1192.297851	0.1617286271	0.1549283085	0.01072807251	0.01345334011	0.01654087693	0.01050799867	1	0.12939747	0.2865654087	0.02360208073	61	1
24	547.3629827	64.33761206	595.9597084	7542.291119	146.9517067	53.42443587	1118.726192	2790.5	12986.56842	119.6195135	1138.427262	121.9462466	73.29616069	132.9075996	397.2653307	5278.205983	0.08050375517	0.01884709858	0.007133804069	0.009460734675	0.01829977851	0.0101540678	1	0.06320639591	0.00777278665	-0.01410553979	30	1
24	551.5162558	89.71284259	1378.841707	8159.462003	10.82413903	425.8969998	1593.87676	3029	1039.463158	248.863564	1458.169471	123.7611068	147.5608736	229.1058289	522.7409777	499.0670404	0.1660470223	0.001381925783	0.05347165595	0.01474142509	0.01612211189	0.01759586334	1	0.1342955278	-0.02628336859	0.1662357649	53	1
24	552.5261239	363.2773318	-220.9298339	12336.70182	113.5268784	2951.507861	2053.180973	4531.5	2536.569892	70.32475061	2521.499797	147.131213	543.558352	246.3473271	875.1898855	1338.023692	-0.01773639248	0.008517438661	0.2365530902	0.005695010602	0.01339183158	0.01854771217	1	0.002834553586	-0.002204540933	0.7606259523	5	0.9999998263
24	557.2239367	322.6544301	-12.75764876	14657.92222	4763.990125	194.7322625	1542.493219	6650	3622.638298	94.10402779	1983.574917	662.3868416	107.3758077	423.4818484	881.6312701	1479.073699	-0.0009389170692	0.326956523	0.01441814204	0.006727505445	0.01933920164	0.007422146465	1	0.002859609889	0.6402444841	0.00643616727	24	0.9999880127
24	562.6639322	472.4610272	6369.174824	13159.35762	687.3832295	1295.794805	2014.497434	5213	10158.81053	1160.61382	2476.615685	153.6400525	323.2702371	251.1162553	908.578676	4390.868972	0.4674628394	0.05190310291	0.09507509656	0.02279067357	0.01188776765	0.02504223208	1	0.376780862	0.07779407114	0.3835671702	84	1
24	563.438652	131.836089	2886.985355	9967.583734	3098.650129	-82.08535321	1367.100193	4559	8331.78125	482.0181246	1684.693274	575.8047429	147.4712171	175.8727936	766.4434882	3968.269118	0.290340666	0.316153223	-0.008254882444	0.01948467101	0.02666729317	0.01569636671	1	0.2316839898	0.6156273896	-0.005026740123	80	1
24	563.3185248	616.4861792	641.5258543	13356.37496	1340.25667	2703.977389	1791.61229	5258.5	9674.968421	131.9716799	1779.529285	231.7244055	402.0761691	184.123399	671.8249805	2218.818573	0.04829074689	0.1031360629	0.2033559177	0.007348605843	0.01390620258	0.01564090664	1	0.05369072342	0.1899274279	0.6648896552	41	1
24	581.2777118	162.5933114	662.9057117	9669.854357	3155.169732	75.53837846	1279.534755	4494	3812.913978	144.3756661	1659.002896	587.9257329	92.30030186	182.6456301	764.7645105	2721.710087	0.06990246057	0.3311576763	0.007901226789	0.01058263637	0.02293455128	0.0099412762	1	0.05851440524	0.6482116769	0.0004746568285	48	0.996079043
24	596.6723372	358.4264432	2135.054909	12972.60415	178.5556459	1915.05507	2058.504665	4878.5	10135.11702	377.7795581	2034.654219	142.7793879	359.510274	212.1204882	710.1636205	4152.213587	0.1684112192	0.0153765633	0.1525780947	0.01377539148	0.01269286649	0.01778582914	1	0.143913554	0.007033772918	0.5122061556	54	0.9999999743
24	597.4532097	116.2813159	-136.0198777	7854.973393	415.2551484	1709.738155	1628.757214	3019.5	4368.148936	55.82748848	1156.387773	121.5888807	287.0167201	188.2618205	424.340305	1844.937619	-0.0174912028	0.05183689411	0.2205454539	0.007636880981	0.01527513669	0.01676227405	1	0.002309660184	0.08586658557	0.7069901147	10	1
24	605.3761223	515.2922825	705.7404289	12100.55128	701.1051906	1166.166623	1695.579799	4675	9005.591398	167.3681037	2147.338696	166.8971448	233.6187145	269.8301413	769.946345	3714.651579	0.05755320958	0.06173768084	0.09466732558	0.008499568564	0.01361470595	0.01051781314	1	0.05222773016	0.09991830259	0.2870332882	36	1
24	610.494364	105.8208623	1808.773613	6138.383918	593.2661023	-20.7601518	1259.448501	2474	5087.670213	431.0084249	1488.576392	172.6174993	119.6687242	140.096521	556.752396	3038.605872	0.2934668643	0.1007395767	-0.003003017734	0.02310244083	0.02440243692	0.02288194253	1	0.2320473928	0.1741804904	0.004052543371	74	1
24	614.4165515	173.9318309	1720.132679	10380.00705	549.4555878	76.91376406	1510.000027	3990.5	3122.892473	318.9494998	1651.520093	139.8550039	101.7491916	184.337307	608.1075259	1346.472529	0.167671192	0.05369178901	0.007795410754	0.01277869535	0.0132791358	0.0110402202	1	0.1326978335	0.07882739631	0.01012331316	55	1
24	616.470071	189.6467757	-37.94242579	10077.12959	560.3319289	597.6598387	1605.051304	3830	5468.914894	46.44540326	1450.841469	153.4370121	109.2334766	189.5477219	548.9607968	1909.227461	-0.003491185813	0.05633786904	0.05986792627	0.004705535988	0.01376030828	0.008235091782	1	0.001156899216	0.08751410209	0.1514911629	8	1
24	616.9917619	442.1149305	-222.3199681	11391.15518	1108.122793	2589.955411	1919.233694	4513	4388.253012	67.37366958	2044.317899	219.3325133	458.856262	252.8161303	746.0441035	2167.93167	-0.02024741578	0.1015160018	0.2343595118	0.006039628457	0.01502893189	0.01587026508	1	0.001763529718	0.1883863466	0.7566920698	15	1
24	622.5671472	331.4743151	5357.373283	11610.85933	1923.083713	-117.0681637	1644.507848	5067	17691.03125	1004.171876	2077.064344	348.4412716	218.3163483	214.4110939	837.4299233	10185.75764	0.4621519697	0.1627821456	-0.009852414978	0.0234333421	0.01882845132	0.02046403979	1	0.3658413015	0.3002560341	0.02240975026	87	1
24	626.549795	354.6211051	2381.429941	8281.890014	16.97246096	1818.534073	2167.233068	3139	1747.402174	642.5130983	2251.985869	133.0169622	525.6162993	296.4860704	848.9907204	1691.966981	0.2822136099	0.001931666978	0.219619564	0.02060341665	0.02034889754	0.04278755747	1	0.2390139942	-0.01794761399	0.7713454808	71	1
24	628.0721803	434.8414375	-103.7572561	7627.00481	647.3705564	1892.069809	2125.101553	3043	1756.404762	71.21363575	2153.434963	270.0536137	529.804258	246.8409089	850.9720023	1519.174357	-0.0141512061	0.08802348887	0.2464856023	0.01008779599	0.02434448179	0.02571910304	1	0.007361799415	0.1612593288	0.7996766708	15	1
24	637.88322	788.0758688	-6.751005572	5223.086561	1686.238701	233.6535182	1052.676518	2396	12350.13542	136.9930012	844.7690067	283.3949317	206.4673195	1455.713689	354.1358176	3886.035701	-0.001600250468	0.3206774843	0.04539561	0.04891630572	0.02979175601	0.07826038669	1	0.004632549349	0.6288218919	0.1137582588	26	1
24	641.6605196	135.3402211	-7.507108551	6799.661761	389.0906387	350.5848863	1289.318136	2581	4420.912088	34.56454592	1301.334253	115.8701068	89.14230054	160.7334542	469.5527639	2531.443232	-0.001361001512	0.05781147387	0.05351033486	0.00541861953	0.01848431244	0.01004548311	1	0.002374745536	0.09022796014	0.1299386667	8	0.9999999978
24	643.7764334	734.997171	-6.902394158	6406.609194	117.6037333	148.8741993	1200.49957	2382	6893.117021	28.21372053	1252.576227	78.74972611	65.2731411	117.4548211	437.2202832	3313.276846	-0.001053417928	0.02031672105	0.02317471908	0.004884317896	0.01284780337	0.008707921594	1	-0.0001401655445	0.0119298627	0.02275118657	1	0.9870936184
24	646.3751026	217.1427506	-105.0618107	7878.537086	743.384029	1982.516787	2097.078537	3208	1657.404255	63.67221383	1326.936387	183.4584556	333.5170387	320.1424248	506.1635687	788.7943205	-0.01447992946	0.09323493463	0.2497763881	0.007847224334	0.0193812631	0.01922235819	1	0.007414053921	0.1721001837	0.8112881147	15	1
24	648.7039142	195.4008495	-28.95543265	8519.538993	475.6208111	244.0387208	1337.494092	3169	7136.223404	40.52160111	1756.730242	138.2727531	87.88955059	151.6669407	626.2252122	4079.439431	-0.003699614073	0.05603655134	0.02839202279	0.005596404235	0.01657417013	0.007960472021	1	-0.001419804746	0.08542542838	0.04192928787	7	0.999998681
24	657.1218062	434.6062383	2947.476826	10187.07097	1582.216995	770.6689487	1711.426471	4311.5	4085.148936	657.2280781	2129.217993	369.0844119	226.8453254	207.1370052	879.0595324	2552.32751	0.2933200325	0.1501470162	0.07399214009	0.01874121089	0.01895047991	0.01845047726	1	0.2383984249	0.2790850921	0.2741468335	77	1
24	668.6150129	487.4544592	2794.922468	9476.130344	1508.638302	700.3117034	1711.288157	3990.5	7847.75	481.5517622	1782.313542	290.6447572	206.6603286	344.9878843	717.9773388	3825.563314	0.2863788039	0.1614811759	0.07389738225	0.01707376497	0.0180871727	0.02067818625	1	0.2330262103	0.302353375	0.2727208222	77	1
24	672.4452124	266.284934	-28.4805772	11005.88958	3482.495779	121.1088792	1244.742799	5003	3526.510638	69.13868097	1622.75155	538.6590479	72.91882338	169.9060307	710.3679943	1301.263106	-0.002510320074	0.3189345313	0.01163324928	0.00681335368	0.02305936204	0.006770919881	1	0.001308409712	0.6236738029	-0.003987790758	24	0.9999999631
24	679.5778411	319.5698243	-170.057825	10211.73185	1035.973826	2321.74406	1705.816651	4062	5236.376344	72.16959202	1406.101847	198.9491946	342.3952562	242.6652419	552.2236247	1922.391332	-0.01654519122	0.09951052696	0.2255979151	0.006940709652	0.01555793002	0.01812723983	1	0.004001857459	0.1838468044	0.7269827401	15	1
24	694.2547367	234.4269428	3617.805497	8373.036425	2634.076746	-150.681107	1332.261268	3985.5	13401.76596	716.6497763	1568.718781	512.0891495	185.5370323	179.5133121	704.5648487	7561.347855	0.4376736248	0.3171053188	-0.01909627233	0.02656880007	0.02880378415	0.02612152544	1	0.3475491596	0.6163613429	-0.008348399261	89	1
24	700.9198283	289.506832	3070.508967	6535.895362	343.700695	653.5993695	1669.318324	2616	4734.774194	736.8507583	1546.513573	131.4451568	237.4542611	194.2250309	603.3725004	3490.50348	0.465477815	0.05230556526	0.09539433891	0.03194246844	0.02117202335	0.03586283803	1	0.375237901	0.07864377812	0.3842334969	84	1
24	718.6625144	373.6163699	399.6421452	9052.448751	489.9423429	1871.65699	1744.572855	3420	12022.53684	121.4994151	1296.77905	153.277241	288.5704053	214.2790846	487.7944324	3177.928781	0.0475259548	0.0553737258	0.2133750538	0.01140459644	0.01653229857	0.01811042099	1	0.05329408978	0.09246923179	0.6973667619	37	1
24	727.9407079	428.3613073	-67.28879533	6336.095591	550.863827	1553.959153	1968.646155	2527.5	1751.56383	60.61416438	1349.102423	145.5417775	354.1962532	377.0776795	507.1171307	1147.621238	-0.01113472599	0.08790475073	0.2449345751	0.009821920828	0.01920581234	0.02271589504	1	0.009630715647	0.1609287814	0.7949787143	15	1
24	741.4568038	263.2971474	3093.156184	7175.875201	1127.251996	-115.9336371	1270.68821	2982	16804.48421	622.8875639	1301.762646	218.6546403	155.4113505	176.3497994	519.9427586	8571.97391	0.4385809073	0.1625450569	-0.01687602957	0.02298405975	0.02426916773	0.02344782578	1	0.3466335722	0.2995552649	-0.007530613726	87	1
24	744.5372946	434.295201	413.7735545	7191.582808	729.0814815	644.8014356	1456.802265	2845	15829.30526	120.7721059	1324.560414	151.3610537	145.5931213	153.8776153	488.6181519	7484.428603	0.05729073116	0.1067214899	0.09409565229	0.0123227056	0.02030126616	0.01416507995	1	0.05250115882	0.1921262306	0.2870548693	40	1
24	744.6348605	547.6038803	427.3797723	6245.054052	1397.889584	34.47333272	1243.550717	2708	5226.421053	126.8116902	1383.65177	301.5063663	71.52979577	150.5881681	567.7161847	3509.195381	0.07114775101	0.227685339	0.005183331351	0.01233553262	0.02544797419	0.01240283131	1	0.05808499658	0.435922132	-0.01345507947	45	0.9999999968
24	745.242257	410.1742845	494.5875176	7503.569634	88.10174674	701.0620778	1472.791779	2762	5097.776596	108.812495	1263.767238	99.75210892	151.469241	162.8205955	445.5549596	3013.224384	0.06611631005	0.01339788865	0.09740045645	0.009473142994	0.01437412678	0.01377396481	1	0.05865435285	0.0008903751615	0.2963117565	32	1
24	751.804218	251.399022	391.4405374	6492.167062	1022.836753	556.4121882	1128.518044	2671	9412.505376	98.99588837	938.2581606	182.1972961	131.2866831	155.4752374	384.5221056	4546.993339	0.06166612887	0.1646114921	0.08734725072	0.01195721006	0.02273099145	0.01564951954	1	0.05612572997	0.3104853894	0.2672642793	44	1
25	15.2117012	580.1673516	1170.811695	6985.52213	662.9221968	15.01226763	1239.061893	2790	5040.021053	265.553083	1563.110303	166.1422556	113.1833166	160.1070485	566.7510316	3086.90973	0.1693198293	0.1005118873	0.002010309726	0.01176381712	0.01860442895	0.01853940863	1	0.1341073818	0.1745473797	-0.007461620665	58	1
25	16.67833255	627.5281861	41.59303013	6507.479692	642.9983229	161.5118556	1130.835369	2543	2524.494737	83.95644517	1053.501752	163.895747	105.5522333	684.0890849	404.7815561	899.7270848	0.006505843526	0.1004408924	0.02485506824	0.01392503398	0.0210347606	0.01718201569	1	0.006910302993	0.1762560389	0.0340490088	12	0.9999736782
25	26.64995579	434.7131566	507.384466	7259.625748	343.7205185	280.4290948	1511.356515	2728	2311.11828	153.1043813	2112.258503	160.8479477	102.1519592	163.8295348	766.8018368	1900.867919	0.07075670921	0.0476217158	0.04043306747	0.01244933933	0.02066049289	0.0158447145	1	0.0583704818	0.06837554426	0.1007896479	35	1
25	46.66479157	421.4700811	4974.421881	11181.22444	194.2505494	931.4366142	1783.153872	4235	7126.680851	946.5020317	2138.534054	135.61575	326.874013	194.6768424	778.6730471	3394.071347	0.4454122965	0.01636986573	0.08061276549	0.02092182978	0.01296273882	0.02835810277	1	0.3577962604	0.004367997239	0.3264778467	82	1
25	48.02206213	204.096763	4941.473126	7080.451412	106.318397	-302.8664769	1307.06432	2715	2103.968421	1038.69141	1568.263386	119.2324239	216.4035159	169.6699083	578.5571889	1243.083242	0.693103906	0.01485500216	-0.04032226534	0.03888595387	0.02006454359	0.03626704081	1	0.5446909197	-0.005588863205	-0.03655671167	90	1
25	52.34919891	654.6193806	-44.46820047	7754.535223	119.3103392	824.1940117	1330.901144	2875.5	13079.6	41.10923961	1111.066936	97.55265673	161.6495445	147.1895262	379.9445845	3303.961334	-0.005479247981	0.01587785359	0.1080127906	0.005556418195	0.01378606331	0.01312699085	1	0.002793575707	0.006817087488	0.3166523811	4	1
25	62.67983119	544.5286447	588.7382537	9607.534674	2961.276997	850.4333042	1637.157858	4371	4035.726316	155.4226655	1948.058705	621.8633501	191.6430207	189.5626341	856.3692633	2222.701172	0.06394086972	0.3080213502	0.08738243381	0.009390568684	0.02058558227	0.01427123033	1	0.05960379917	0.6045191353	0.2745211316	50	0.9999999987
25	71.32398154	353.64181	582.0739054	10510.07899	2387.288754	965.4687836	1550.782981	4551	5949.191489	160.4160577	2096.82242	449.441738	214.2412577	173.5156872	860.771882	2582.673177	0.05808422254	0.2288817368	0.09009847599	0.009783736171	0.02059142027	0.01476725331	1	0.05424959751	0.4424090297	0.2789599145	47	1
25	79.29646851	321.5199841	3612.624979	12265.96668	1872.132465	-161.5691441	1449.295221	5086	6650.715789	753.7951484	2381.841718	370.5514015	181.2839639	194.7458019	928.4038268	2869.246846	0.2941194067	0.1516503328	-0.01235048109	0.01804074018	0.01684221053	0.01650884508	1	0.232443263	0.2781260567	-0.02596911014	76	1
25	79.63797857	469.9647632	3678.319313	12507.65708	581.4617663	738.2206527	1865.997931	4719.5	9939.308511	635.9225993	2201.450303	158.3302282	257.9180787	196.2633736	801.9979037	4328.907203	0.2908842808	0.04846564243	0.06034498581	0.01744998647	0.01200872395	0.02271498463	1	0.2342384782	0.06997438153	0.2214202932	73	0.9999999997
25	80.30483677	275.5155658	677.8583764	10019.51063	3271.393146	33.00366034	1254.106875	4605	3835.8	169.8424496	1863.721896	617.978551	90.27928182	190.4770593	835.0446534	1436.562561	0.06997081032	0.3252516773	0.003407604876	0.009753631345	0.02253638749	0.009288358126	1	0.05815581057	0.635891742	-0.01541394199	48	0.99894155
25	86.45356354	295.2965195	2006.044906	12827.22394	2834.396234	576.3835965	1605.111285	5509.5	5179.989474	403.5138017	2250.670024	483.5343332	191.9880107	200.1677748	903.6991723	2245.360605	0.1595903397	0.2214387544	0.04383169836	0.01180362912	0.01895711324	0.01371227395	1	0.131012952	0.4244946488	0.1413283771	65	1
25	89.53479421	546.6638137	1906.342997	11333.0286	115.8112045	1636.214886	2048.890386	4232	7680.425532	345.2628048	1831.501859	133.5675312	322.2735602	203.5760267	634.8938045	2395.121886	0.167900399	0.0100499384	0.1397876697	0.01230747196	0.01249925094	0.02035421805	1	0.1424682745	-0.004483408356	0.4673460162	54	1
25	117.8569892	459.2881233	5021.802565	10120.87669	126.8667376	-137.820138	2077.843291	3877	5535.287234	1284.802194	2567.010905	133.0944036	249.2570897	255.8979039	929.3420993	3721.615436	0.4992224966	0.01384828206	-0.01325942958	0.02493123391	0.01505061349	0.02993356529	1	0.3932011181	-0.005451566787	0.01234161144	81	1
25	118.6302946	674.6445731	-125.8758586	8122.229907	310.3419567	1860.700945	1913.512872	3107	3278.652632	58.16415957	1529.305416	147.686865	344.2830362	417.0582142	544.7453617	1303.658125	-0.01542170814	0.03893585336	0.2284073006	0.00737682277	0.01770865213	0.04026261807	1	0.004399546835	0.05977233891	0.7342285554	10	1
25	122.5015663	497.6769183	-245.0912807	13546.94649	673.0065334	3106.295379	2137.104492	5162	5209.297872	61.87497689	2026.82457	153.9910781	485.3801552	194.307325	736.1049345	1554.648443	-0.01852740289	0.04973329955	0.2272872054	0.004555406482	0.01004927863	0.01804426561	1	0.001980255841	0.08187369922	0.7301050846	10	1
25	136.517826	544.2950052	-44.20730545	11750.83967	2830.755714	352.3535944	1563.456611	5031	2675.915789	62.0316858	2208.588897	516.0795439	92.4309266	201.6362183	901.5313809	1460.629532	-0.003758506437	0.2403276848	0.03037308139	0.005627790333	0.0177163019	0.007141039285	1	0.0008361231914	0.4633831188	0.0572940499	21	0.9997959147
25	140.5345409	341.2910529	689.8527648	13708.9532	704.3688798	2846.539814	2122.796458	5263.5	4738.578947	158.6040791	2525.534128	184.0040219	563.8748932	226.6751217	910.0953695	2618.705749	0.052061139	0.05336823533	0.2109585398	0.007375783751	0.01286668239	0.02122778494	1	0.056677539	0.08822234354	0.6899251132	37	1
25	142.4442166	256.267662	2186.905291	14029.83015	5885.740647	50.74219471	1556.20824	6810.5	13467.42553	434.702867	2369.137903	903.1967102	146.055434	199.7393051	1070.056663	5486.897953	0.1564641565	0.4151175622	0.003584348943	0.0104165472	0.02716952776	0.01104000852	1	0.1277184874	0.8197406666	0.009504754507	68	1
25	142.3005644	300.4928499	12375.37246	11887.78952	811.5724469	-806.2308312	1928.788794	4797.5	12872.57895	2513.766819	2450.470738	177.77578	465.4776358	225.9450064	939.0869905	6308.476477	1.028676715	0.06943202365	-0.06191861023	0.0337019479	0.01477702501	0.04427431474	1	0.8094397471	0.1036843332	-0.03093650158	95	0.999999176
25	144.3013536	496.4300934	13813.03235	12918.23805	1392.381983	-945.3638876	1795.025739	5437	2976.489362	2855.961492	2697.88283	286.278725	495.5763642	258.8857614	1060.397874	1827.225229	1.045937236	0.1073897399	-0.07283000973	0.04045908837	0.01438733284	0.04204612283	1	0.8227178261	0.1809180869	-0.06312326279	96	1
25	156.5095264	278.4062704	-51.7017025	13200.00385	734.3745	417.5514059	1844.794032	4944	10856.78261	50.00355506	2383.25104	181.9733476	86.685734	237.6485954	839.7456389	4905.703059	-0.004052855975	0.05687610559	0.03168249969	0.004277834942	0.01388427897	0.007196422308	1	-0.001438019595	0.08730239772	0.05333261239	7	0.9999592831
25	158.7694182	312.8664223	2165.283162	13399.0968	2011.775617	1934.878074	2085.839601	5453	2441.583333	541.9532917	3143.263344	432.3307813	469.7733286	202.9920093	1210.457995	1080.032153	0.1627709488	0.1502205978	0.1450055368	0.01317741683	0.01772200089	0.02402997133	1	0.1404411387	0.28318688	0.4907571456	63	1
25	169.3456132	286.3883619	2028.741475	12764.96239	1272.748422	1900.807334	2119.352242	5051.5	3728.274725	484.1194289	2696.5167	280.0410437	448.7358949	231.3802129	1008.660697	2222.079512	0.1590352438	0.1000926431	0.1451996003	0.01071771173	0.01877010364	0.02207367632	1	0.136912332	0.1804332001	0.4882528775	60	1
25	171.8281244	316.6526235	2004.392332	12275.29541	1872.241632	1804.442268	2229.066598	5065	2930.91358	433.7910686	2399.376263	380.3178845	386.250765	245.0877888	957.1442778	1574.304253	0.16645554	0.1525414628	0.1442474747	0.01458470026	0.01497331718	0.02107429072	1	0.1433283216	0.2878922738	0.4890858939	63	1
25	175.5295501	199.3502906	944.9137438	14293.34492	4512.506429	487.5749062	1523.116203	6425.5	3006.031915	203.6939087	2403.354609	748.9494616	133.3893595	238.2167362	1042.215274	1252.277748	0.06544847581	0.3163128364	0.03397001519	0.008926088732	0.01925876439	0.009548865943	1	0.0568081481	0.6190148045	0.08944157637	49	1
25	182.2182421	237.1766837	875.6661253	13457.52262	2226.065226	1267.718432	1967.433578	5574	4936.568421	261.426518	3908.191743	695.91726	397.6091361	228.6548973	1572.755452	3743.919464	0.06257420924	0.1656602232	0.09714645677	0.009382383458	0.01845090454	0.01911148262	1	0.05760684926	0.313089519	0.3016140873	44	1
25	192.8061031	198.7976726	2276.631929	14735.09501	754.8954651	2091.791411	1986.298476	5564	5849	395.0530647	2352.624631	182.6159093	409.8843873	206.4970642	849.2452097	2007.489037	0.1545402101	0.05283833586	0.1404360593	0.0101943327	0.01237433186	0.01950959949	1	0.1324364092	0.08334339627	0.4684572321	57	1
25	195.9518328	573.98834	593.597219	8816.278279	382.1908943	931.055861	1939.821915	3356	1272.711111	214.720255	2888.67606	192.9311195	296.8761645	215.8766275	1055.811766	1038.317029	0.0681763251	0.04604101684	0.1060687621	0.01100874688	0.0204681988	0.02086745729	1	0.06133001276	0.06821622332	0.32845086	36	1
25	199.6160022	101.430232	4.019829722	8431.597167	745.1748028	253.070497	1451.414116	3230	1950.989362	45.25594957	1700.242905	191.6838753	81.10960781	224.2632478	633.4406229	1002.086055	0.0006172841632	0.0930447391	0.03104595946	0.005636368096	0.01903892061	0.008629973729	1	0.002634050607	0.1614091209	0.05387260111	12	0.9999626067
25	208.3988894	299.3377194	8528.103467	12069.41127	916.7070903	-344.7488937	2080.004688	4836.5	25412.85417	2350.382412	3290.074666	178.942787	410.7839373	200.8854628	1198.795409	15057.11893	0.7123009295	0.07765157212	-0.02707160976	0.02866773954	0.02079555933	0.04334280984	1	0.5616411257	0.1236942094	0.01690760616	91	0.9996367564
25	216.4430023	371.9540584	2448.093211	13875.83994	4457.170908	154.1040871	2163.86663	6412.5	3365.141304	468.7367394	2533.027831	816.7594167	161.0362981	246.1634288	1122.951804	2194.01552	0.1767546401	0.3212262618	0.01181807688	0.01231217423	0.02041069895	0.01277882672	1	0.1433220283	0.6275159583	0.03855538075	66	1
25	217.9141124	234.2308665	3136.860983	10274.99105	496.8751145	784.6066582	2172.758609	3957	3023.297872	1080.929715	3417.103303	225.3460519	338.5136612	714.7612995	1268.49223	2597.039335	0.3064185873	0.0485209107	0.07510724021	0.02027690068	0.02084572556	0.03672555411	1	0.2476712619	0.07070302033	0.2763999922	73	1
25	225.775951	351.6979723	-205.0266154	16824.76353	2750.792474	2024.505846	1880.359409	6857	7638.827957	72.26350209	2780.71954	520.7344092	320.7947531	207.0248943	1147.827232	2926.146519	-0.01210101772	0.1677663344	0.1178900312	0.004617045657	0.01346908927	0.01130854358	1	7.780658366e-05	0.3187383143	0.3564643784	19	0.9999981814
25	231.2004655	690.1232919	11615.96319	11406.16841	1118.042056	-820.6949611	1653.472895	4727	2708.4375	2585.452564	2652.900728	264.2924937	405.3176986	229.4395974	1029.115323	1777.06185	1.004267518	0.09966920695	-0.06753536099	0.04470339901	0.01522130815	0.03974167686	1	0.7900315632	0.1655368903	-0.0547746688	96	1
25	242.4377431	353.6991923	-51.00420879	16272.62833	1609.32467	264.3870721	1818.73376	6228.5	5209.585106	59.28037376	3030.246142	387.9517884	80.22459429	189.300346	1167.908563	2252.259603	-0.003103544385	0.1006409425	0.01747851505	0.003947809526	0.01357802359	0.005034901601	1	-0.001262078708	0.1763676632	0.006156049477	11	0.9974440713
25	244.5068894	509.3802235	2441.286087	14940.92923	3423.958896	853.3538137	1980.522678	6445	3719.282609	569.2660162	3221.198835	788.0254839	260.5771639	196.052178	1375.395446	2175.795382	0.1636878308	0.2300057174	0.05743147249	0.01263139688	0.0166605975	0.01650624128	1	0.1353985135	0.4426762504	0.189989539	65	1
25	245.8476202	174.8118049	4205.774746	14151.75145	188.4605263	999.2793558	2061.905416	5304	9493.778947	758.0603292	2434.46408	146.5444094	252.6307382	215.5062378	870.6223484	3208.172358	0.297754925	0.01386054062	0.07033333929	0.01501663167	0.01117759682	0.01960451709	1	0.2400401052	-0.0005449300602	0.2561763718	70	1
25	245.2317831	572.1716287	4021.722481	13133.16554	126.8493794	1004.882801	2316.20633	4877	6800.736842	936.6347663	2865.463591	127.8857411	321.38647	260.4607499	988.1430416	3330.184738	0.3096030619	0.009950071209	0.07470739065	0.01578951919	0.01257630886	0.02054690713	1	0.2497124935	-0.008415491324	0.2739752143	70	1
25	245.7099395	734.2834929	1681.455422	10163.41641	2161.341768	504.3494598	1645.801271	4419	1810.568421	316.7172231	1863.594052	427.0117343	137.9935824	186.2983591	784.7282546	1109.231291	0.1648446526	0.2124303034	0.05037351297	0.0109884659	0.0165115139	0.01316444407	1	0.1355695659	0.4063045451	0.164896426	65	1
25	258.4697046	190.2826279	2458.33163	13972.27812	1396.756641	146.2084802	2048.040316	5497.5	4631.43617	448.8589987	2488.689804	238.8127002	159.5748627	233.155164	918.7019901	1706.525777	0.1735392108	0.09934312711	0.01022266777	0.01172468859	0.01329487288	0.01189898672	1	0.1380636704	0.1725146458	0.02203770355	58	1
25	259.2820408	668.473208	-68.91507741	11370.0382	790.8097458	162.5703411	1660.923807	4306	9835.87234	48.41928892	2240.690658	166.0596351	66.93499203	165.1555376	806.8687722	4227.732805	-0.005914328866	0.07046874709	0.01482307201	0.004933069425	0.01342869669	0.006282239424	1	-0.004043462054	0.1143929343	-0.005126560239	6	0.9898666252
25	263.6298625	160.6054501	2300.026833	13563.8514	1369.534929	74.81689303	1808.011568	5320.5	6616.75	433.5608231	2252.831159	273.1350656	146.9750392	221.9935784	840.5551805	2479.787164	0.1709215712	0.1017131822	0.005675874028	0.01015907973	0.01437883018	0.01144669887	1	0.1356703772	0.177174153	0.005719022446	58	1
25	269.4260607	472.1670463	-35.6878742	11983.84666	1929.649054	804.7413679	2011.483661	4910	1637.270833	61.2384934	3148.261538	512.8217604	211.7702769	256.5214953	1232.541791	984.2772019	-0.003418636363	0.1593827901	0.06564726133	0.005676294892	0.01746516303	0.01145091157	1	0.002859231404	0.2990640826	0.1763587002	18	0.8387098052
25	274.6670145	83.11396192	635.3292006	11155.25287	1036.430616	370.3990348	1373.28257	4307	8888.967033	173.445535	2122.42873	237.3660877	135.4232022	201.7294662	790.337457	3848.303486	0.05756236866	0.09519793574	0.0330445732	0.009701523894	0.0165736014	0.01252496547	1	0.04791097042	0.165642531	0.07420103728	39	1
25	281.3171397	180.1636045	-69.14197488	9455.49976	1398.316344	1166.911288	1944.803565	3875.5	1864.294737	71.73209181	2863.449405	472.823829	380.8204505	219.7935108	1135.244468	1030.493239	-0.007697450872	0.1519745915	0.1268742073	0.009739811185	0.02482128259	0.02123000295	1	0.004068337865	0.2867582772	0.3880182732	19	0.999997598
25	282.8728469	95.71779818	-57.89689296	9935.564615	1534.849535	569.2907666	1608.549739	3993	3834.344444	89.402624	1651.391051	321.4286562	138.4107062	703.0123608	657.5737039	1672.360978	-0.005873781877	0.1562444577	0.05876263898	0.01039960433	0.0209037356	0.01238580797	1	0.0003514765472	0.2923192592	0.1516913242	18	0.9492875143
25	287.7233734	212.4492336	-211.4896453	13998.81891	4703.782367	1625.202632	1776.916326	6464.5	11453.59574	83.60777927	2764.805025	847.0524815	288.8771194	178.6507434	1194.154913	5026.80836	-0.01585685735	0.3299398574	0.1162849774	0.007502595163	0.02107517568	0.01294511302	1	-0.001126655589	0.6511969027	0.3574732023	27	1
25	287.6957732	241.3886737	5.123511514	14063.4485	3231.616968	231.8491371	1853.346526	6020.5	6394.925532	75.52664137	2348.779013	526.2605028	81.96792008	250.1964896	949.6984821	2958.37575	0.0004478699113	0.2322820298	0.01701792216	0.006034908937	0.01690149997	0.006939369606	1	0.003051786771	0.4462417437	0.01144387039	20	0.9749914439
25	305.735068	317.8754952	6848.564227	14762.12332	221.6981167	1547.360097	2079.198601	5546	6011.136842	1634.875391	3452.790598	171.8111345	498.0654458	257.1042132	1294.264438	3643.169726	0.4684631087	0.01677057401	0.1031255386	0.01992349649	0.01130611426	0.03523792383	1	0.3777789006	0.006131058029	0.4101886446	82	1
25	312.2946035	375.6333758	-78.87318852	16121.14156	3820.678577	466.8124717	1703.131061	6930.5	4599.989247	81.48763717	2907.083541	765.6680345	121.5088117	213.794442	1270.634709	1958.39971	-0.004908719508	0.243716495	0.03020107341	0.005604772536	0.01797727903	0.006370467259	1	-4.841904825e-05	0.4703289382	0.05658355379	21	0.9998103736
25	318.6877405	57.48249975	1716.54096	10024.45743	2260.834199	5.818270743	1328.225959	4360.5	8772.9375	330.3326807	1647.426032	368.005526	117.0932052	202.7958087	669.703882	3800.429463	0.1650442403	0.2278081379	0.0006919745232	0.01438784799	0.01865267706	0.01216415023	1	0.1321061492	0.4355106175	-0.007182647555	64	1
25	322.6854071	144.4951479	-35.52064329	14247.57095	1453.292664	416.990259	1457.518966	5499.5	4153.43617	60.58245417	2341.006843	281.7687428	95.81554067	219.5442879	866.8248041	1412.284967	-0.002617990598	0.1012513718	0.03018469758	0.004464726387	0.01364404059	0.006098545113	1	0.0001016990428	0.1782110873	0.05050004885	12	0.9999820148
25	332.842976	110.0412894	-61.9221127	12519.26885	1923.785412	323.1239486	1389.228036	5035	4311.315789	65.53710384	2142.35497	352.7269855	94.19928932	192.2846061	841.4383917	1830.316984	-0.005479698676	0.1553346514	0.02749439366	0.00542462054	0.01432647325	0.007206914696	1	-0.001739270442	0.2889897615	0.04296430817	17	1
25	333.4609521	645.248468	1014.842396	15377.40161	361.6075205	605.1721262	1859.364425	5601	23681.96739	221.4733555	2662.323202	146.0386162	146.5404671	190.5816177	911.4060421	8499.498865	0.064170877	0.02371236499	0.04139472701	0.007662165372	0.01224690648	0.00777747334	1	0.05294919958	0.01942932131	0.1014986092	31	0.9999999998
25	334.5575136	11.14744075	-84.71635377	6558.388589	329.7088411	1374.754388	1244.239745	2513	3274.364583	48.15280881	1199.796877	120.0045703	275.1784241	150.3210702	427.3509799	1714.804258	-0.01304971312	0.0499356356	0.2093167574	0.007746222569	0.01926447265	0.02109816223	1	0.004945931489	0.08142179071	0.668875312	10	1
25	337.4215182	287.5988683	2186.561973	12061.37041	14.19854401	208.5655516	2428.679691	4455	2625.48913	605.6255519	3226.030065	146.9595841	159.5501573	329.1755343	1149.00572	2036.765641	0.1843008514	0.001318614287	0.01876859469	0.0135882126	0.01455054808	0.01571851627	1	0.1460962831	-0.0281240736	0.04976248288	52	1
25	338.3398786	421.8441776	5786.951142	19310.67802	4621.737298	-207.3444858	1653.728585	8427.5	12453.24211	1264.618844	3894.892288	965.2536424	256.4573875	266.1107365	1663.083048	6037.442964	0.3012610298	0.2358771288	-0.009641018601	0.0132651108	0.01541495675	0.01562843978	0	NaN	NaN	NaN	NaN	NaN
25	339.3614863	344.3207366	5001.992831	16399.21263	3712.305502	-69.10425126	1645.474065	7063	6781.776596	1166.046804	3584.655453	915.3830716	215.4065018	222.0032689	1587.519415	3737.518083	0.3031963811	0.2360972564	-0.003990026444	0.01461008036	0.01713121044	0.01522719261	1	0.2412572439	0.4516205154	0.009120594078	78	1
25	351.3747151	677.9877033	-106.1966457	13469.86112	1323.110934	769.4266308	1732.553471	5304.5	5961.086022	51.00678892	2368.614098	246.4184803	153.9919105	182.3448793	872.2690192	2635.987038	-0.007440251257	0.1020889653	0.06000031235	0.004467260974	0.01184069506	0.007933377566	1	-0.001426522901	0.1813459713	0.1531378751	13	0.9999999971
25	354.4743131	276.6304855	-108.4688125	13550.95829	3022.263126	1708.609702	2313.222274	5820	1160.473118	90.83169381	2748.58792	623.1979596	324.115163	237.1923216	1138.480213	649.9992908	-0.007922009636	0.2266239808	0.1274137987	0.007834049319	0.01921711165	0.01525169047	1	0.004803067009	0.4398433633	0.3932807173	23	1
25	361.5899544	528.4406027	16107.74731	15604.28706	405.2312839	-694.7005117	1967.490419	5995.5	18594.10753	3143.610611	3122.648132	176.0162666	474.4644184	296.1392166	1185.920078	9030.708369	1.020063888	0.02681828033	-0.04370530376	0.0339912223	0.01197545068	0.03749050077	1	0.8035146963	0.0172037114	0.02845412318	94	1
25	366.3255969	788.6436498	-24.53587629	8702.90239	1965.101492	206.2224289	1260.994791	3733	3102.670213	56.05622479	1651.087683	361.1253663	80.91164968	144.2568179	669.992584	1335.044153	-0.002747086851	0.2299708128	0.02408009616	0.006641560584	0.02007497187	0.008336157584	1	0.001034799942	0.4418485596	0.03516067312	21	0.9987357818
25	369.5464379	351.3864945	2460.924062	15913.29846	802.5225233	2445.074994	2222.087921	6010	4125.946237	561.9615519	3432.187578	272.464231	578.5281197	229.6092914	1319.537306	2334.150504	0.1555678843	0.05259546654	0.1516990576	0.01086203987	0.01249032163	0.0218850296	1	0.134109158	0.08336714085	0.507867732	57	1
25	371.6624916	184.5229646	-50.27541528	13142.1866	878.9684973	226.1719898	1764.690275	5098.5	7802.06383	53.30566484	2107.999094	173.4725116	79.38031998	189.7729996	751.409962	3067.0629	-0.003987028348	0.0678995743	0.01770105419	0.004433731007	0.01313581809	0.006283461845	1	-0.002326896939	0.1092504585	0.005216486196	6	0.9693579942
25	371.1503039	332.814542	2570.132135	15699.60241	2335.797304	243.5008139	2168.384627	6336	2270.589474	619.8281162	3268.201362	630.6029999	172.8245727	513.8186626	1360.539467	1079.702959	0.1690667977	0.1559558812	0.01651252968	0.01196867145	0.01645210678	0.01272592547	1	0.135663635	0.2889073786	0.04548341502	61	1
25	372.9972699	604.4310709	2470.311626	15353.45392	1436.588181	858.4456692	1977.764406	6011.5	3601.921348	510.652679	2956.799039	353.3671734	224.0755632	210.0405262	1147.302979	1517.605801	0.1629467893	0.09719863684	0.05757198732	0.0113986018	0.01182081602	0.0123761016	1	0.1332722857	0.1703829196	0.1841897485	59	1
25	376.4699945	619.6870615	2387.640674	14275.61906	2172.477151	105.1879951	1951.051874	5909	3494.326316	521.0328292	3125.244252	535.7937485	150.1228904	238.5681649	1252.983775	1856.425044	0.1644184619	0.1580102825	0.007106101342	0.01122599126	0.01546103995	0.01235802063	1	0.1312866094	0.2927022372	0.01177089586	61	1
25	377.6136884	492.3152995	4887.748959	15765.64411	872.8388501	1139.591361	1926.715936	6043.5	11198.4	1099.822657	3564.024825	264.9750981	351.7377084	196.348064	1342.867175	6268.343511	0.3000255369	0.06066543944	0.0702160767	0.01469073271	0.01253122754	0.01985584824	1	0.2423756899	0.09540592417	0.2584532102	73	1
25	377.3556769	655.341211	1728.84909	9563.723681	847.3537809	216.9853428	2330.524351	3818	1654.852632	459.9900233	2569.361075	255.1248399	128.4093356	268.3019714	975.1150547	1118.490862	0.1794544403	0.08836895505	0.02213982563	0.01394989015	0.01708067128	0.01614049432	1	0.1435320178	0.1505422589	0.06436923932	58	1
25	382.3316441	459.7096595	1019.249812	15762.44252	152.7023683	1639.883192	2157.919798	5692	8859.25	244.3107987	2811.811103	162.3531454	318.975755	219.3661234	995.1216755	3591.566054	0.06622457557	0.01037055182	0.102355668	0.00687851623	0.01106808584	0.01043198305	1	0.05908386859	-0.00508558988	0.3134359396	32	1
25	387.4566682	562.664534	-43.72548646	14858.10636	105.4603747	954.8690383	2205.43213	5350.5	1878.202128	55.38739346	2685.067352	163.8673123	169.0756777	290.5878179	953.5266435	942.6394147	-0.002992805464	0.007148041904	0.06597316869	0.004102573547	0.01166672124	0.00876715999	1	0.001444561614	-0.01306009317	0.1705812531	3	1
25	399.3809794	189.591203	-280.0286464	14084.04728	720.2113696	3460.956538	2288.414538	5407	7552.252632	70.99578321	2058.978713	171.3556265	516.314585	302.8751601	746.1616472	3273.382462	-0.01934003511	0.05092144996	0.2385555152	0.00489874284	0.0118062774	0.01526140711	1	0.00221264347	0.08484069407	0.7691709046	10	1
25	401.7045858	205.3454717	4531.543227	15371.86786	887.9259888	1109.172159	1794.428562	5772	14944.97849	913.1176603	2987.14619	246.6794125	308.749091	205.1297322	1130.925364	7430.132249	0.2938642795	0.06104480158	0.07004465552	0.01836509563	0.01305325619	0.02131479049	1	0.237487463	0.09620548318	0.2564378708	73	0.9999999999
25	403.5532812	579.7626709	2554.699395	15268.41866	1407.329015	791.4408518	1808.623258	5822.5	1379.802198	589.8446793	3342.616409	407.2210399	237.648293	209.6981748	1300.847955	775.3383236	0.1685457737	0.09567502075	0.05455240396	0.01142098932	0.01380208694	0.01446826265	1	0.1374577198	0.1670907155	0.1749203322	59	1
25	406.959764	325.9975484	-97.85187863	16478.76677	2462.741379	1025.59576	1929.142842	6617	3149.911111	87.69386104	2678.150463	515.0981674	199.4373496	1123.063421	1127.644342	1549.565424	-0.006670636741	0.1597167369	0.066588763	0.005645246764	0.0173148784	0.008522672042	1	0.0003596689134	0.2998085214	0.1788912193	18	0.8536964215
25	424.4774167	633.3302246	2066.754991	11898.76297	1151.713431	104.4632078	1947.696699	4710	4586.574468	468.8135338	2539.473738	258.6793075	150.9159485	210.1127825	952.8644627	2383.715652	0.1715060233	0.1016369604	0.008433686145	0.01275938426	0.01684546394	0.01464020722	1	0.136343348	0.1771440089	0.01544574144	58	1
25	427.3041742	554.2628448	5021.829876	16355.26834	1596.776111	-100.0201113	1666.710545	6274	8176.842105	996.9955712	3207.714719	368.417119	217.0974979	180.88614	1246.702872	4047.29951	0.3029298617	0.1054778741	-0.005694824632	0.01598666869	0.01437055173	0.0156486449	1	0.2393911795	0.1837241919	-0.002887354783	74	1
25	429.6820415	60.63998553	2591.966198	9224.723619	847.7435156	-16.75407677	1330.276024	3585	3853.011494	584.631951	2041.623599	244.9882867	167.5658129	184.1995193	780.5046061	2412.353191	0.2879469246	0.09236149587	-0.00146932927	0.01857485582	0.02067160016	0.02171739206	1	0.2276953086	0.1571007005	0.007715229334	74	1
25	430.7644251	116.1623447	2271.779744	13355.08068	693.535691	42.79601764	1474.990872	5024	5538.536842	369.6294286	2062.240202	172.7545529	129.7938509	200.965566	737.3835069	2168.268747	0.16947648	0.052876996	0.003327995689	0.009486289952	0.01353782809	0.01087808782	1	0.1337762728	0.07693915141	-0.005034705491	55	1
25	430.8167112	237.1199622	4451.672864	14739.88559	762.661131	1090.933037	1941.191617	5691	10508.76842	890.8808615	2721.102492	203.5753862	309.8553979	236.8935061	1008.992592	5114.015854	0.3011726177	0.05624192361	0.07288978084	0.01542533137	0.01275200282	0.01938713721	1	0.2434370712	0.08645557545	0.2678183099	73	1
25	435.5079476	217.3478965	-253.7123748	14188.13642	1289.589731	3462.275747	2298.273409	5570.5	2433.553191	83.21374268	2162.936899	249.9313843	490.2250772	253.2773666	799.2174015	1033.823227	-0.01776729565	0.0925296564	0.2397904891	0.006105013518	0.01411968234	0.01813742976	1	0.004038333641	0.1702030148	0.7757499316	15	1
25	438.180254	583.6963898	-221.8979392	12801.08116	589.3589471	3144.952297	2422.437764	4932	3923.757895	56.50240154	2378.648053	151.3284638	588.3123355	246.2519777	842.6751591	1925.894706	-0.01863294275	0.04964702171	0.2462127244	0.005160708162	0.01266910793	0.01501079055	1	0.003343593464	0.0825822972	0.7959152214	10	1
25	440.0214508	747.1239769	6245.120538	8870.153986	103.0955804	-369.0703684	1666.392499	3419.5	5826	1572.314073	2334.811376	104.5039474	265.9131255	198.3187947	838.7606496	4795.814672	0.7044674884	0.01125928399	-0.04023838196	0.03340457241	0.01442810388	0.03598039047	1	0.5536550017	-0.01301234493	-0.03378112298	90	1
25	441.5180364	52.25158994	5.752198856	8819.66879	809.8712671	78.91315946	1195.777077	3384.5	4782.290698	42.48175897	1851.932704	186.6787325	54.97849287	171.849326	681.2342313	2262.447409	0.0005871999264	0.09400466441	0.01059111841	0.005695608867	0.01879938134	0.006678236042	1	0.001056496191	0.1624209633	-0.01724917953	11	0.9999997402
25	451.9533905	741.820969	6361.692231	9462.386971	176.0958121	-385.1897597	1673.344816	3605	14865.33333	1532.44276	2310.353344	111.4271104	262.8289951	215.6315318	825.1439887	8646.352967	0.6719063003	0.02244832591	-0.04405573215	0.02872337678	0.01461892912	0.03069467381	1	0.5277060136	0.009907995521	-0.05413724781	90	1
25	463.2828568	427.4173739	16085.98499	15361.68709	1636.599615	-631.4170015	1476.33921	6394	4410.170213	3064.138318	2971.726487	371.0596123	461.6257954	293.189023	1221.02202	2415.416279	1.030251099	0.1078171984	-0.0383398712	0.02878156807	0.0138963824	0.03721907735	1	0.8129385691	0.1834830757	0.0532247091	96	1
25	463.3592359	646.6665584	917.9193711	14027.47052	2326.253912	68.24652144	1563.796343	5802	18560.51579	186.1380624	2197.947032	354.1700892	104.4506358	181.8891318	837.1996972	5146.284687	0.0662043363	0.1656036907	0.005132083871	0.008110464612	0.0161510485	0.007845053228	1	0.05344142946	0.3086533319	-0.01764478953	42	0.9999999258
25	465.2472059	388.5650557	4595.147727	15379.0749	819.8488348	1136.582967	2031.146971	5741	12827.47872	1109.271674	3210.993161	238.643727	342.5261468	223.1080773	1218.525264	6670.514223	0.3038711936	0.05567685244	0.07352199244	0.01930195749	0.01186419279	0.02040548085	1	0.2456160393	0.0853135075	0.2706208048	73	1
25	469.3089826	535.6656818	922.5676027	14479.56512	260.2140192	598.5568922	1974.288102	5333.5	22152.67391	215.7154484	2742.593152	132.9295152	156.2923045	193.0842663	946.9924087	7527.376909	0.06463018508	0.01859511203	0.0419285207	0.007138736694	0.01129094348	0.008421720018	1	0.05329406984	0.008959809978	0.1032270207	31	1
25	472.3398512	92.53238954	-2.821143059	9656.196011	850.5588839	151.169634	1490.131288	3786	2817.776596	43.54641176	1955.750499	215.8873233	71.0659733	236.0011384	735.8914603	1639.154976	-0.0003495399016	0.08658827301	0.01579985469	0.005121033443	0.01762654244	0.0068472099	1	0.0006265658172	0.1474627181	0.0003112178448	11	0.99999957
25	473.6795702	494.397904	3870.961271	12397.8027	42.13712925	25.17273684	2066.530727	4479.5	1135.770833	1258.456719	3915.046021	158.4776544	212.3504921	406.372032	1392.880399	884.9281324	0.3119288452	0.004329617556	0.002142976566	0.01837296795	0.01995420834	0.02518403034	1	0.2459371822	-0.02334395798	0.02181916932	69	1
25	499.8600045	82.44431497	2307.91511	8307.973897	1250.80437	523.6068056	1547.983765	3437	9630.270833	586.0233184	1945.91232	279.2309508	200.5383938	170.6946362	754.4985714	6615.977071	0.2805645511	0.1536157774	0.0653957407	0.02473782223	0.02559965222	0.02616971714	1	0.2276792523	0.2858569244	0.2414272648	77	1
25	503.0768286	205.1076875	-236.9159606	12704.67208	1125.699783	2973.524416	1964.685882	5009	2606.673684	132.1928454	2279.503283	379.2875613	518.6305384	1850.776231	844.0623898	1271.871041	-0.01751646412	0.09130832493	0.2308646291	0.01231017886	0.02569846897	0.01865289444	1	0.00353984176	0.1672802355	0.7447005941	15	1
25	502.6530025	227.4412068	9189.176684	13090.76351	288.7428429	-299.2146964	1857.542236	4990	14725.37895	1856.796038	2493.838465	135.4314691	338.1410831	219.750834	888.9089599	7483.507148	0.7115885841	0.02170758054	-0.02129050477	0.0268299098	0.01226568121	0.03059854277	1	0.560866296	0.009262174288	0.03427676885	90	1
25	513.9640217	754.0438473	494.8182803	8281.150442	2452.984316	665.0463654	1577.285096	3805	4116.311111	135.5940453	1786.238039	538.1162558	178.9281493	164.4722236	787.3133627	2236.095527	0.06238267241	0.2971990505	0.0814724517	0.01183842939	0.02269814679	0.01341524242	1	0.05779128267	0.582060592	0.2530996332	50	0.9999995356
25	519.8016185	601.8050422	2037.415578	12205.66833	1226.80391	56.14489581	1761.318657	4823	6122.705263	442.0845447	2420.923536	259.7803073	120.3349736	203.036347	911.7055908	2917.064321	0.1684515005	0.1012635804	0.004565230808	0.01250662502	0.01513747762	0.01187601155	1	0.1336239324	0.1762122919	0.00125869239	58	1
25	523.8164627	439.7923557	-104.4097493	13911.11343	2117.019056	1691.258028	2181.631904	5697.5	5482.489362	76.84429241	2289.597868	369.1639029	273.65424	230.3587821	897.3816066	4778.202647	-0.007266852333	0.1529987931	0.1244498571	0.005670720229	0.01368984717	0.01016541418	1	0.004235834804	0.2887428225	0.379731921	19	0.9999922537
25	524.953851	252.7516972	16.93556272	8638.356231	308.7172233	668.6604914	2153.672773	3334	1831.936842	57.67975016	2612.318423	175.6455298	180.7935781	406.7814898	961.3405653	2059.155915	0.0019072048	0.03761008562	0.07757772358	0.01207821267	0.0229503151	0.02493711836	1	0.006568602271	0.04991732205	0.2134967659	8	0.9999999959
25	524.5571146	366.7115735	2640.886497	16244.95953	848.3671544	940.2438818	1990.81546	6068	9825.37234	467.6281961	2516.664456	235.0284541	216.9473071	213.2394667	958.1362717	3453.187703	0.1647367615	0.05637146402	0.05997950522	0.0115970088	0.01227959877	0.01332237619	1	0.1343975583	0.08677610184	0.1911023065	56	0.9999999997
25	528.9388948	145.0792975	635.1663435	10937.12871	1152.405728	373.2477627	1472.345098	4308	11262.32632	178.091145	2057.136127	224.7625644	117.7507022	176.4331727	769.6133189	5035.489411	0.06078372367	0.1064482916	0.03585886341	0.009730616441	0.01757414288	0.01105875051	1	0.05080881532	0.1888259587	0.08526060961	39	1
25	529.8593867	560.1840758	-36.44786125	14513.63098	3298.139759	391.3697406	1670.763096	6153	2594.688889	74.73242715	2115.115394	485.4490434	106.314622	203.8169829	860.5710351	1048.977304	-0.002830146405	0.2318929525	0.02785788895	0.005340256514	0.01605844766	0.007196296849	1	0.001280480427	0.4459667116	0.04837213341	21	0.9998803952
25	533.4845046	161.6209565	5047.384094	10755.37408	3516.909474	-179.2163436	1483.145939	5122	16533.06452	936.657403	1923.843327	629.4241246	215.8069776	361.9564787	864.7585668	8472.544972	0.4664605228	0.3297536913	-0.015468574	0.02573535496	0.02105035325	0.0221698537	1	0.3707727331	0.6423258418	0.01156573093	89	1
25	540.6288508	589.2850145	768.9060701	10785.39798	2529.499989	95.62212573	1697.266172	4774.5	5512.774194	158.4762382	1913.232208	483.6795318	106.4114009	371.944374	789.5274608	3620.360879	0.07011595711	0.2361148376	0.009914421323	0.009295230536	0.01903605117	0.01028880348	1	0.05772819262	0.4534319267	0.003151217963	45	0.9999998551
25	543.846919	564.8260083	0.4601359742	11669.63828	3820.696186	182.4556907	1703.311895	5409.5	1759.311111	73.43249285	2005.618357	632.9153865	84.90351218	302.0644238	872.0875344	853.6246267	5.024667316e-05	0.3272724477	0.01692980006	0.006802595971	0.02209524748	0.007644330481	1	0.00383884542	0.6410049205	0.01541897223	24	0.9984548372
[truncated: 2,189 more rows]
