# Supplementary material for: Phosphatase specificity principles uncovered by MRBLE:Dephos and global substrate identification
Source: Mol Syst Biol. 2023 Nov 2;19(12):e11782. doi: 10.15252/msb.202311782 (PMC10698503; doi:10.15252/msb.202311782)
Supplement: Supplementary file 4 — Source Data for Figure 1 [file MSB-19-e11782-s002.zip › Figure 1/1D/Complete MRBLE-Dephos data with scripts/ToRegeneratePlots/PP1_2/20200923_PP1_2_0.csv]

1	10.18566837	224.8047368	416.9123017	6201.976541	593.2717303	171.3276353	1076.658548	2405.5	2359.414894	117.6599124	1399.292008	165.3774459	88.1952879	146.7964617	532.1561832	1571.824995	0.06772146477	0.09655650399	0.03066787763	0.01056030662	0.01790126848	0.01406898512	1	0.05496659539	0.1672617749	0.06795729807	39	0.9999981329
1	99.65159811	485.535414	2006.55004	10983.78762	520.0462023	82.44786226	1880.290052	4223	2894.914894	398.0915405	2174.288804	180.0508749	134.2391313	192.0460979	802.0529819	1371.019467	0.1763249963	0.04597174658	0.007222412292	0.01084167878	0.01369871147	0.01332484315	1	0.1401964631	0.06076912012	0.008952347647	55	0.9999999999
1	106.6383011	528.3222109	-244.0900684	13650.26593	136.5434247	3070.803338	2117.563294	4963.5	4164.37234	76.82363237	2139.225368	122.4579125	482.6684684	237.3813488	750.6857616	1591.763943	-0.0179040465	0.01051076785	0.2262180098	0.005175751952	0.009366944662	0.01899291026	1	-0.0009023547986	-0.00214271893	0.7311072819	5	1
1	121.425701	508.2380997	3156.029665	11086.12086	2639.823037	756.1484247	2129.665781	5008	23725.98936	678.5625676	2167.872133	479.5787595	252.0572041	214.377233	895.9427714	11023.56523	0.2886908727	0.244188942	0.06851851733	0.01670689586	0.01989769783	0.02019516172	1	0.2367561539	0.4738820503	0.257935261	79	1
1	124.9948952	179.7971654	1840.982399	6357.923256	1427.152983	412.9597519	1701.996542	2886.5	2510.642105	648.6473318	2119.958645	521.8700145	197.9285116	273.1619729	906.0847509	2279.916478	0.2979912936	0.2254247245	0.0681296238	0.03296055768	0.03817523017	0.03811376959	1	0.2440346708	0.4349066206	0.2580044016	79	1
1	134.5554118	12.72051871	-37.20762059	6269.221355	1897.883652	593.5046128	861.5179238	2791	9649.393617	51.87254926	846.9505981	270.0759723	107.4841684	135.2209069	353.2859577	2709.059628	-0.006009829089	0.3009983619	0.09448675207	0.008751735757	0.02391930019	0.01288469351	0	NaN	NaN	NaN	NaN	NaN
1	144.6360534	572.6022082	-59.59395948	11068.24251	157.8448943	662.931194	1694.461806	4040.5	4707.631579	44.88140644	2326.683149	108.2548257	156.5807622	181.1997014	825.3432525	2303.09681	-0.005227093452	0.01465183477	0.06010846552	0.004126914174	0.009940607552	0.00828167016	1	-0.002395711259	-0.0008998591492	0.1511529197	3	0.9999999761
1	176.2345771	127.568782	-156.9890867	9919.330799	82.94566977	2265.72887	1915.223265	3686.5	1840.282609	61.94435074	1454.532742	127.7149132	383.3916347	246.551095	527.6795205	827.7442049	-0.01658651911	0.008013669945	0.2282439756	0.006323326808	0.01367455162	0.01729289746	1	0.0002771874901	-0.007238876652	0.7384280778	5	1
1	181.8361874	160.5847926	589.3406215	11720.14781	1241.447904	2387.826133	1722.783402	4665	6603.208333	152.2607297	1981.504738	248.0650089	425.4636881	197.3670272	746.2941744	2877.984053	0.04964631535	0.1067033671	0.1999799708	0.0103887499	0.01628484087	0.01964227453	1	0.05247718355	0.1958150191	0.6584524084	41	1
1	216.5658105	290.4636714	-84.78045644	15359.94233	2500.258852	445.2688992	1670.303608	6283	5944.791667	64.64952943	2528.710599	473.7451665	110.3125502	224.3866009	1019.085964	2932.596751	-0.005707025238	0.1627734162	0.02974335351	0.004579862071	0.01434877749	0.005775235441	1	-0.003544640519	0.3049157164	0.05020765438	17	0.9973725024
1	218.6875791	131.4727851	-135.4722678	12718.9805	653.3020922	1423.673185	1580.699952	4703	7590.989583	60.07971978	2393.596201	194.0170867	277.1666237	171.2210185	874.1359949	3313.978673	-0.0109458657	0.05440887784	0.1111572419	0.004797760524	0.01347703621	0.01157933545	1	-0.003020461051	0.08380650109	0.3305536637	9	1
1	228.5482679	253.6590429	2587.132219	15014.28536	1496.539026	216.853369	2248.912182	5924	8298.148936	429.2354824	2435.448283	304.7092815	157.8867168	242.336185	943.3218066	2851.228899	0.169608977	0.1021913191	0.01524799334	0.01082872891	0.01298259121	0.0116955064	1	0.1358852286	0.1777324731	0.03774415362	58	1
1	245.6856541	313.3971347	2706.522843	16175.2586	5227.23486	162.4431045	1969.683121	7402.5	17954.58511	495.2160098	2699.429217	990.0737722	173.3122761	264.9712395	1272.521676	6550.709948	0.1650404067	0.3356253473	0.009198362829	0.01128603613	0.02042976688	0.01214775517	1	0.1339599392	0.6615378357	0.02451068369	66	0.9999999998
2	424.2994989	485.574318	597.5629472	8016.698955	3329.207222	159.4566359	1979.628119	4014	1399.526882	309.1957335	3815.08694	1623.143004	118.3202926	298.7405838	1827.038048	1732.108696	0.07540767642	0.4200280089	0.02406527691	0.0167004989	0.03874325123	0.01861642091	1	0.06369915633	0.8376789282	0.05912863875	51	1
2	521.2088089	440.4498609	684.6473975	3373.675124	712.4076028	73.52708397	2277.683272	1619.5	374.1595745	443.0923813	2367.303215	532.8514533	95.31664577	513.1135549	1004.677654	536.323833	0.1880576811	0.2141657197	0.02802583676	0.04431132201	0.05308795216	0.05434254662	0	NaN	NaN	NaN	NaN	NaN
2	584.2922824	448.8009894	11670.27419	11102.27556	668.9495235	-709.9926819	1848.903621	4504	7020.842105	2718.526624	2575.935604	178.5763241	413.0408622	258.5860633	997.7083211	4185.170813	1.030110723	0.06094765506	-0.05950172747	0.03016145998	0.01500568407	0.04217285981	1	0.8223812042	0.0843910678	-0.02613045459	95	0.9999999985
2	603.2562005	718.457608	465.0637671	7545.384142	327.9378361	744.5403939	1649.566846	2879.5	4464.591398	105.6861728	1186.983585	134.7691807	142.369342	195.7635369	438.9637716	1404.739534	0.06360165865	0.04452354811	0.0973320666	0.009831397428	0.01640459809	0.01341791417	1	0.05587469043	0.06230903994	0.2989776881	36	0.9996331639
2	625.6656877	729.4709327	353.5001614	6479.734878	585.1802775	1254.917183	1564.322549	2550.5	1567.06383	81.73728672	1080.125567	142.2215772	238.7755128	201.5939208	409.8162795	711.7895486	0.0554871855	0.09262853563	0.1966608216	0.01067591723	0.01900807676	0.0190337416	1	0.05680977769	0.1664533481	0.6476135964	41	1
2	682.7599551	447.4161166	1386.829771	8653.567793	2046.81249	436.8638499	1578.952556	3844	12796.67021	369.8592015	2004.635235	438.9053111	159.4962094	150.4287646	821.4550744	7107.657687	0.1614421411	0.2388583398	0.05015817874	0.01669674698	0.02463174489	0.01769317349	1	0.1330554489	0.4626962248	0.1636901818	65	0.9999999985
2	709.6645195	214.1787141	373.3725046	5903.7299	561.520763	203.6959515	1298.9294	2327.5	2363.252632	108.2151468	1433.010145	167.5328829	91.08785842	163.3730217	532.8436351	1871.143796	0.06746422306	0.09931957993	0.03709915948	0.01154047085	0.02478949428	0.0145867758	1	0.05523955186	0.1732743645	0.09057928332	39	1
2	721.3666975	759.8417183	2771.071551	4077.988233	93.24489034	-225.534533	1083.8077	1619	7011.914894	531.1963243	788.2687185	81.0573905	113.7528447	143.0393644	294.9395747	2896.09438	0.6765437522	0.0221682233	-0.05497933648	0.03947626405	0.01997145877	0.03048724843	0	NaN	NaN	NaN	NaN	NaN
3	164.4628844	157.310457	-52.96643839	8194.993386	29.77274051	1093.741607	2003.208235	3081	2588.319149	47.38523167	2039.813041	117.7658581	256.6485644	212.5790356	743.4691363	2159.431607	-0.006846224705	0.00432896324	0.1285278031	0.005948121429	0.01654447613	0.01874005762	1	0.0010367013	-0.01929933161	0.3905351279	4	1
3	169.0858808	199.4613474	7338.25701	6954.836089	667.3825436	-414.9722185	1933.235728	2927	128.7634409	2499.418447	2399.494181	269.7988791	380.4660213	229.807529	968.0982636	105.6472183	1.051693856	0.09511627576	-0.0575914955	0.06042448369	0.02577989888	0.07662877002	1	0.8401954367	0.1552124531	-0.01307953783	96	0.9999999986
3	187.3463027	247.807605	648.5882041	11815.12436	1027.232691	2613.006177	2226.309644	4587.5	855.8315789	189.007329	2830.285294	307.281691	613.0861528	249.6333817	1078.880504	694.4237877	0.05710979376	0.08776883688	0.2181306909	0.01313267579	0.01479674771	0.02869718053	1	0.05958560747	0.1573083305	0.723163885	41	0.9999999493
3	234.4260785	371.0192721	4504.253634	6537.594662	481.0044407	10.03512146	2318.593796	2745	1054.32967	2687.057088	3698.280321	374.2505883	339.9038478	425.2442092	1467.631398	1383.542105	0.7351735022	0.08298470953	0.002275565353	0.04872657611	0.03462620879	0.0870215898	1	0.5897111905	0.1343508134	0.1229837983	91	0.9999999884
3	240.7129489	131.6626342	1818.278742	11188.00687	2528.024535	123.564244	1997.068449	4871.5	17568.73118	518.2244854	2875.060246	669.1223893	147.8581071	254.212521	1190.893201	10044.83376	0.162651621	0.2288614016	0.01203712685	0.01403074061	0.02465886562	0.01762084341	1	0.1312433946	0.4402902566	0.02977411091	64	0.9999999984
3	245.3167358	312.3397797	4303.819745	8789.258845	268.5234503	1142.173982	2772.473394	3422.5	2665.402174	1571.208239	3121.7812	191.8916027	434.3865995	367.0162766	1174.708123	2344.593501	0.4904624606	0.03233471355	0.1213068026	0.03540361785	0.02191150937	0.05262147838	0	NaN	NaN	NaN	NaN	NaN
3	260.3835036	177.2801289	-140.1198269	9460.006387	-60.84088243	2382.762034	2598.0509	3524	977.655914	73.46982919	2331.869822	132.5290319	597.3231176	266.1306648	841.9781203	717.629408	-0.01547351874	-0.006559794962	0.2524376299	0.007843490437	0.01744508596	0.02861586576	1	0.002744853699	-0.03640423711	0.8230434816	5	1
3	270.7405886	192.8026084	-136.6194066	7737.920145	237.1977282	2031.29229	2788.220964	2992	913.1052632	89.5229372	2986.216882	202.1876874	745.3987209	355.0017692	1111.838386	890.7672222	-0.01756798928	0.03059856995	0.2727695043	0.01384566401	0.03246297101	0.06633561666	0	NaN	NaN	NaN	NaN	NaN
3	276.6246651	349.3965401	-23.05587756	10515.3483	4743.48796	561.3496534	2505.052345	5333	1135.666667	85.56766705	2731.124608	1244.192863	115.9097902	270.6012441	1317.180112	877.146182	-0.002263040176	0.4390674981	0.0531078483	0.009703695084	0.03120217298	0.01439010139	1	0.003451663202	0.8788415048	0.1437485335	29	1
3	294.460604	434.7097969	11.18957122	10487.32704	473.9463261	363.5889559	2369.388514	3995	1651.189474	45.38477087	3534.142644	218.7168618	93.6417578	276.7669896	1270.045009	1440.979478	0.001079710805	0.04516326305	0.03790549335	0.005002630375	0.01936579285	0.01587353633	1	0.00139403872	0.0613623145	0.07586932541	7	0.9999980731
3	315.7804239	140.5316531	3939.172053	7702.546383	2506.7616	-4.457458535	2060.105231	3719	2581.021739	1334.109886	2809.35451	922.6230386	235.7858823	226.3010293	1292.372385	2736.858442	0.4819483616	0.3185101084	-0.0007463337551	0.03716341515	0.04179750443	0.04581885381	1	0.3880082294	0.6239386118	0.06263498154	89	1
3	334.8771307	260.3111509	9819.334838	14198.59543	290.7724911	-131.3764864	2545.567009	5515.5	21104.12632	2628.845638	3606.484246	179.9481516	382.8356952	217.3746512	1309.680965	14257.72734	0.6956566218	0.0226385264	-0.009463187167	0.02707240721	0.01682547622	0.03492889695	1	0.5565335763	0.008912050963	0.07024681383	90	0.9999954125
3	337.5370146	51.27462668	1431.191368	8931.713314	77.08167026	1354.757559	1922.577049	3327	9460.462366	325.0029437	1870.100159	126.8836467	344.6085627	207.821379	660.706387	5149.293055	0.1567408022	0.00945989724	0.1467254916	0.01581160059	0.01677282705	0.02708118732	1	0.133953359	-0.008726563296	0.4926518797	54	1
3	344.7410632	127.5621233	12.27026408	5765.198923	-87.36400722	618.536574	2434.197956	2215	2136.489362	43.73469285	2648.380688	122.2820264	172.6108905	304.9369633	936.5026783	2649.40373	0.001891740884	-0.01844688749	0.1041923521	0.008794652299	0.02648209452	0.03234312859	1	0.00613454093	-0.06763934078	0.3062626041	32	0.9997937597
3	347.3275973	715.6556532	7.136290549	6413.70909	1358.377168	328.0313083	2024.466628	2800.5	1109.296703	55.97686607	2291.127936	500.4527873	138.616497	208.6332901	944.0326864	1181.77055	0.001235058538	0.2143973003	0.05202194884	0.009771641347	0.02503150491	0.0166578655	1	0.004093785405	0.4129017796	0.1320268419	22	0.9816435292
3	353.7187868	169.3483602	1567.400981	9265.354538	1310.866632	988.830501	3306.364923	3980	3167.358696	459.7501807	2447.839352	407.5746331	246.7860705	399.1656368	1003.177118	2803.443458	0.1714130809	0.1366327833	0.1051052279	0.01549410637	0.01954868121	0.02414119357	0	NaN	NaN	NaN	NaN	NaN
3	356.6135181	207.7233448	362.6950727	6402.365253	477.8664698	1594.009948	2492.469191	2650	535.7311828	205.5052426	3146.762161	352.3643985	689.9073752	286.9921746	1213.329781	692.4015099	0.05918492396	0.07736313765	0.2475233376	0.02056492811	0.04103789321	0.07919654738	1	0.06323313852	0.1370078844	0.8264139021	37	0.9990208299
3	388.3425453	10.31153211	1788.610817	6388.770051	340.7716619	441.6345215	1291.3703	2452.5	8517.817204	492.9160097	1645.898401	125.0651225	189.8959626	164.8086991	588.6766202	6156.849016	0.2838325793	0.05447609932	0.06307654781	0.02146237463	0.02190476074	0.03029783994	1	0.2306950597	0.08028281227	0.2303373549	73	0.999999998
3	396.5569852	53.45106146	4041.790638	8977.847482	366.5393795	885.711025	1807.032068	3450.5	2833.197917	928.2737228	2021.249067	170.5517375	318.4600284	202.7608782	762.3886009	2027.288958	0.4481114506	0.04176624738	0.09556672721	0.02982142594	0.01835701731	0.03767187976	1	0.3650110391	0.05448360447	0.3820905138	84	0.9977741124
3	427.6815375	70.48997067	-44.29501124	9013.706903	2014.716052	616.4909116	1872.277554	3820	10455.30851	67.90102797	1737.738215	420.5239398	130.3445139	272.4716426	727.0140391	5562.715959	-0.005540642399	0.2242088899	0.07199716348	0.007988649771	0.02269804646	0.01228416519	1	0.000145565591	0.4341578583	0.2009473863	22	0.9999999651
3	462.3037082	65.89584874	2337.75114	8022.951411	1095.171819	692.0263921	2221.253342	3432	4016.06383	551.2034603	1773.574177	277.6232352	211.1922465	225.7886649	718.8125409	2577.602799	0.2930483249	0.13533189	0.08471380374	0.02358882415	0.02170201944	0.0300644427	1	0.2403896333	0.2488437357	0.311569123	77	0.9999692645
3	471.5561427	140.6994989	1591.474476	5027.108905	369.9633369	633.73746	2400.888183	2118.5	1264.989362	777.5770677	2612.137318	267.0593468	250.8232306	276.7938667	1018.825521	1857.41133	0.3093860722	0.06812445109	0.1224943859	0.0508494369	0.05051308627	0.0962029012	0	NaN	NaN	NaN	NaN	NaN
3	481.6191242	330.3502186	1744.147988	9628.292586	213.6688068	394.4750995	2921.485198	3741	1661.8	753.3719441	4026.363339	229.6056513	172.2274864	261.5455415	1476.89679	2436.10375	0.1817205162	0.02627962291	0.04303265462	0.01796183755	0.02788986609	0.04110539822	0	NaN	NaN	NaN	NaN	NaN
3	486.3596801	81.67453627	7.462207181	7804.427536	1585.59274	367.353699	1960.482734	3361	1168.744681	63.44779671	1658.727904	367.2361601	86.87257997	228.2637606	692.2763048	941.1099822	0.0008174363414	0.1998473874	0.05104959862	0.008993890926	0.02408042111	0.0155057382	1	0.003553535334	0.3826908462	0.1279517204	22	0.9993580224
3	494.6105992	362.5878136	1133.642661	6914.814391	-213.886822	1464.206899	3264.977502	2625.5	1818.840426	471.9759081	2650.481775	124.6306116	450.8584332	456.5641124	957.2260839	2397.747286	0.1726861794	-0.03509249969	0.2156301748	0.02429879516	0.03601234794	0.0761113766	0	NaN	NaN	NaN	NaN	NaN
3	523.8487235	54.96041988	2107.235947	7702.684106	1086.211877	535.367513	1727.351351	3223	7910.957895	404.3053988	1317.080079	204.6858768	170.6466483	186.8414556	515.2201951	3942.54734	0.2775890473	0.140118304	0.06706677152	0.02024208616	0.01868987261	0.02312267594	1	0.226753298	0.2580773359	0.2462169063	77	0.9999998353
3	567.8234284	121.3490115	2642.672459	5231.611168	-50.47640989	122.9588129	2201.354119	2027.5	2036.610526	946.6535186	1916.640903	110.2106182	170.4287326	261.473884	702.9776891	2265.333404	0.4876863919	-0.009887582115	0.02547626969	0.04553819702	0.03177344878	0.06179971819	1	0.3914130965	-0.05590479037	0.1432625377	81	1
3	589.1474637	5.887128922	2227.472421	5404.273064	84.76153702	470.1546202	1153.232913	2063	6136.697368	395.8574584	935.1192329	115.073049	195.6095672	962.005405	332.3563739	3976.413781	0.4158417605	0.01739975629	0.08511495904	0.02705669208	0.02299117433	0.03509191195	1	0.338089189	0.003670049324	0.3369533236	82	0.9999999993
3	597.0984111	245.4480757	2650.035888	5450.655285	-133.6055384	802.0408966	2532.69873	2206.5	796.2446809	1183.399353	2416.174436	111.056566	269.5812924	329.2670293	884.5299137	970.4925441	0.4875140208	-0.0270392415	0.1513428546	0.04166148397	0.04193681861	0.1039568908	1	0.4000018702	-0.0859553067	0.584362318	82	1
3	604.527383	292.2160347	2699.680318	5647.623501	715.1817961	285.5895005	2655.215116	2409	1989.880435	1202.163859	2493.68143	399.9548092	189.4090633	233.2107953	1016.123314	2465.007883	0.490572521	0.1273797377	0.04767466255	0.03281654212	0.03580586107	0.07212465149	1	0.3965819756	0.2296884759	0.2271823855	86	1
3	649.8183529	379.3627179	7.798661446	7025.822318	168.1504273	438.0580777	2815.098367	2730	2181.319149	38.18663229	2131.31527	172.5331396	97.65131932	228.4598248	786.1288584	1688.498972	0.001124836479	0.0256809189	0.06435051199	0.00621516043	0.02189863663	0.02815075048	0	NaN	NaN	NaN	NaN	NaN
3	653.3824608	67.75297112	2292.524561	5307.144692	760.0143684	-31.33959637	1324.861873	2256	15478.21053	480.6022966	1085.894629	194.4311305	133.5058391	157.6888371	434.6105506	7616.649586	0.4366215139	0.1482676291	-0.006778754415	0.03611809414	0.02566164965	0.02860664106	1	0.3495354566	0.2709007541	0.02430970164	87	0.9999999995
3	675.8066057	352.3204143	5253.064841	4851.319322	115.7157722	75.55036663	2411.693617	2029	1346.21875	2334.490291	2304.126948	159.0062631	318.9842098	287.9323703	895.1125144	1974.110188	1.04796071	0.02218852157	0.01666103011	0.07565639987	0.04179520349	0.1290159952	0	NaN	NaN	NaN	NaN	NaN
3	711.1731423	276.767283	-5.151378304	5386.898824	94.34917196	877.3523566	2376.849634	2128	1377.726316	47.30627709	2245.178496	139.8788765	267.344794	242.9131944	803.4409614	1462.940273	-0.0009554502231	0.01783649453	0.1647698213	0.01324800106	0.03175483101	0.05133712058	1	0.008460018348	0.01026634979	0.5196430294	9	0.9998521048
3	758.1610035	228.2550151	3111.287982	4498.671539	640.7748732	-47.66133833	1563.475136	1971	8349.802083	777.8875218	1102.5451	181.1938185	162.5463096	244.9664071	444.3782772	5901.916814	0.6759131656	0.1413731673	-0.0102058509	0.04221840646	0.02595090749	0.03968749518	0	NaN	NaN	NaN	NaN	NaN
4	65.59678923	238.7322587	4931.415174	7326.008875	973.9801385	-103.7109278	2371.686262	3143.5	9347.354839	1291.679073	1863.194366	300.8558373	276.3468552	213.6074977	754.9036101	5899.692547	0.6978684874	0.1367632251	-0.01348886284	0.0386752166	0.02320211041	0.05174917605	1	0.5590926413	0.2453717446	0.06106185599	92	0.996914019
4	71.59492933	94.47472508	-13.5549861	5808.002261	855.3937985	699.7906917	1480.746808	2408.5	4743.810526	46.66046483	870.6010009	168.9343364	137.0807152	164.6366669	344.9317065	1977.153898	-0.002786410441	0.148785155	0.1201701691	0.00859625862	0.02101960005	0.0172999398	1	0.005059145717	0.2798558793	0.3677519612	19	1
4	94.16405925	194.5181741	40.29424865	6369.709194	390.6111405	320.7673035	2273.169706	2475	796.3297872	43.5806273	2045.239243	198.2420625	75.96555997	214.9331905	750.192783	757.3734521	0.006134113739	0.06007276444	0.05380443164	0.01004004212	0.02773895477	0.03228869016	1	0.006721268236	0.0929483162	0.1334306749	8	0.9999999924
4	140.0174109	45.48576627	1022.224781	6504.697535	1406.012896	337.1199332	1462.562115	2777	11633.98936	190.0063642	926.640026	226.731405	110.4352755	184.4745155	381.3960895	4505.757043	0.1592999115	0.2140672847	0.05127113534	0.01754153467	0.02107247152	0.01747553346	1	0.1311797306	0.4113498328	0.1661360248	65	1
4	150.5621923	469.2477519	374.7610682	6052.005233	364.9701882	1101.218013	3523.826356	2487.5	2561.612903	195.1830737	2497.054518	273.8502909	294.2377215	263.5039734	956.2423587	3021.60171	0.06710425813	0.05459485374	0.1904491335	0.01643551947	0.04196724607	0.07429631793	0	NaN	NaN	NaN	NaN	NaN
4	154.5421196	137.6896186	6664.404109	9641.43929	1502.8135	-174.375901	2284.475356	4305.5	16572.02128	1417.999206	2040.919971	350.315533	318.4015555	207.5278805	823.8621455	8112.803286	0.6809979868	0.1503939309	-0.01756769651	0.02580531363	0.01915601175	0.03748883	1	0.5453616765	0.2735466318	0.04335077098	93	0.9999989127
4	221.1733813	11.39494859	1674.408841	5727.740761	216.5056082	40.11207132	1466.525228	2202.5	2557.861702	397.4367499	1355.422844	122.7785258	126.561032	180.6790614	499.8253854	1875.576766	0.2921561099	0.03888528319	0.006701724912	0.02187427899	0.02163205665	0.02557691657	1	0.2332642607	0.04544019397	0.03378564807	72	0.9999868755
4	233.7595337	341.2214803	5206.860457	10045.41896	1270.776886	440.3588344	4008.302524	4396	3945.484211	1748.327083	3497.237128	573.9471472	272.7117285	300.2996895	1420.535809	3236.705358	0.5163458247	0.130717665	0.04558305994	0.03279270134	0.0270306381	0.06499822877	0	NaN	NaN	NaN	NaN	NaN
4	256.8510831	260.338117	-193.520042	14264.00224	3182.34795	2158.322452	3489.123574	6260.5	7690.378947	86.22512978	2682.760497	633.2447994	324.2612219	218.5254695	1123.11594	3536.648155	-0.01362790136	0.2264494468	0.1497105757	0.007604468137	0.01641647494	0.0172419145	0	NaN	NaN	NaN	NaN	NaN
4	257.6874136	42.52022513	3195.532397	6996.520617	1114.319609	-67.30864493	1797.05789	3048	13566.80645	845.8901004	1831.082674	302.3012949	194.2562475	176.8283457	731.247512	7261.386456	0.4615248269	0.1538637305	-0.01026206246	0.03621964033	0.02639979131	0.0320670532	1	0.3693730689	0.2822206557	0.01809136559	87	1
4	259.4819188	57.7423311	3448.512456	7587.322497	1039.099734	50.6171734	2198.487356	3237	6394.677778	677.2519935	1459.566018	255.3176632	189.9478956	256.0295158	589.3444018	3498.925764	0.4679738172	0.1417352803	0.008011989072	0.03081822207	0.02304813946	0.02836976756	1	0.375737645	0.257837741	0.08326410126	87	0.999999371
4	268.1488034	122.969572	5221.425491	7123.870182	-153.4257525	124.7823885	3268.984039	2851	2830.074074	1795.023681	2419.340442	140.1850448	314.4586526	304.7862916	897.0539769	2041.534373	0.735814722	-0.02373796112	0.02059512633	0.05984475844	0.02914100231	0.0661479339	0	NaN	NaN	NaN	NaN	NaN
4	270.8843268	135.0635771	34.85842043	7577.912988	1519.997572	661.6739315	3172.566019	3387	949.9390244	78.84789502	2674.402414	662.8843998	162.5838031	353.3637471	1137.459024	1176.235262	0.005303845186	0.2057066816	0.09352657757	0.01619048572	0.04740112572	0.03511581165	0	NaN	NaN	NaN	NaN	NaN
4	279.2696831	19.50770176	2892.851995	6336.749421	39.33052201	-15.65395614	1645.222317	2391.5	5020.884211	670.0303316	1427.264657	86.94440542	173.1609303	192.9771753	513.247447	3349.606061	0.4643888327	0.007196461031	-0.002831821615	0.03018766066	0.0152662522	0.03255310969	1	0.3708338118	-0.02159661459	0.03914353687	81	1
4	283.8089163	43.48085935	17.20766107	7448.074577	390.0588799	225.6360455	1791.153715	2810	5223.021277	45.86470824	1378.822305	138.2628144	75.17956069	205.8600663	496.5047386	2491.468367	0.002889820573	0.05341906255	0.03070933175	0.006306804019	0.01837084636	0.01070513473	1	0.002418895703	0.07815663602	0.05135148337	7	0.9983467141
4	284.7616937	62.49436129	-57.26827914	9475.303366	327.1250988	1274.069676	2424.53702	3601	4219.340426	59.44972605	1446.158625	147.9026639	212.6571441	218.1098703	535.1321343	1949.456178	-0.006181444706	0.03602489306	0.1346245793	0.00648963909	0.01501740318	0.01412115758	1	0.002297468508	0.04668858586	0.4133207836	9	0.9999999818
4	300.152463	66.3377733	-22.40539166	11140.23281	2481.671689	281.2089319	1969.898578	4835	10227.04211	64.00737502	2270.829103	485.2263563	83.59678135	236.6147034	914.1860035	4514.390791	-0.002015464041	0.2176270181	0.02517088156	0.005888536703	0.0169546981	0.00922935697	1	-0.0003866454379	0.4184397393	0.03714608996	21	0.9999722103
4	305.8260311	132.1847153	10.34891126	6862.479817	864.9106231	800.0989443	3093.300058	2951	819.9787234	56.97011183	2482.318689	428.8769726	181.2295971	380.8883997	1007.08935	779.0825453	0.00198269188	0.1299792182	0.1181602028	0.01429974261	0.04172426191	0.06559802183	0	NaN	NaN	NaN	NaN	NaN
4	317.852842	111.0794174	11230.49378	11039.35753	407.1682571	-407.1361753	2670.7622	4517	4656.90625	2684.225802	2684.027638	193.3655813	479.5083292	766.9003128	1001.59696	3181.59216	1.013272328	0.03853400059	-0.03779948799	0.04008213605	0.01693262387	0.05641273995	1	0.8101603503	0.0389540305	0.04526084864	94	0.9992766235
4	330.6666328	212.1147929	342.3394752	4444.870833	810.506616	565.0739218	3421.779387	2097.5	684.8421053	268.0588988	3407.803399	806.4261014	140.4107179	329.0636165	1445.176232	1061.104265	0.0773528498	0.1725096299	0.1434335006	0.03076789945	0.1718305291	0.2436461421	0	NaN	NaN	NaN	NaN	NaN
4	353.3872219	541.326809	2213.496505	6707.919283	-292.7765982	570.5967371	3846.74575	2633	1559.489583	1130.362865	3479.531893	115.7541541	174.4142213	318.0151377	1254.730684	1971.442891	0.3293830723	-0.05282700637	0.08867137434	0.02698720217	0.04812660732	0.09056078254	0	NaN	NaN	NaN	NaN	NaN
4	366.1753361	145.181366	-173.504537	14081.5621	-18.52572721	2037.285654	3184.393934	5165	12810.39362	58.92188591	2050.375683	146.8500738	277.7686584	249.3073211	697.4141537	4039.774438	-0.01276771568	-0.001169675616	0.1443217233	0.004871729944	0.01079597904	0.01070026144	0	NaN	NaN	NaN	NaN	NaN
4	379.6280861	155.3093717	901.1794899	12769.57337	28.17075766	915.1277426	3266.476315	4782.5	14591.1383	200.0469925	1909.277711	125.984429	170.5362942	268.7275277	679.4826535	6488.042108	0.07133477822	0.002480425795	0.07227362891	0.009451263987	0.0109463932	0.01226943219	0	NaN	NaN	NaN	NaN	NaN
4	387.3620105	239.4745897	2137.472049	12674.09216	-150.8374874	2461.477497	3897.378519	4835.5	9671.826087	517.7273608	2829.416166	165.2135535	458.8513398	302.1155723	1015.480147	4542.36274	0.1679385821	-0.01139695272	0.1902596027	0.01383921228	0.01529031293	0.02595412254	0	NaN	NaN	NaN	NaN	NaN
4	389.7502692	319.4507376	736.1971491	11902.44741	840.8786945	1824.475959	3848.88911	4804.5	5300.27957	237.6135189	3432.727464	325.1358245	376.2463152	323.4044752	1273.000872	4539.605498	0.06499012742	0.06837535588	0.1520218302	0.01054472125	0.01954706041	0.03966210355	0	NaN	NaN	NaN	NaN	NaN
4	410.4122507	87.74218856	653.3401917	8973.628059	303.3404657	321.1998383	2453.674106	3424	6308.882979	136.6931333	1345.186442	145.0775109	97.08239301	188.4952699	501.1482594	3177.455606	0.07254394641	0.03435409016	0.03665092175	0.01079295311	0.01684768963	0.01179235099	1	0.05868808417	0.03851616846	0.08766469942	31	0.9692454838
4	413.3041276	205.7830258	452.3805628	8724.128536	563.4344542	2279.487074	3450.549797	3583	3033.817204	190.8256725	3030.823739	365.3139604	660.1600261	419.3477268	1175.321922	3552.61084	0.05563512103	0.06674082451	0.2675173847	0.01438526992	0.03991018931	0.07494739053	0	NaN	NaN	NaN	NaN	NaN
4	418.6069797	224.8387908	3322.183801	10819.00353	2210.236157	1285.513932	3487.599468	4889	4931.808511	873.8021141	2739.576397	671.4323501	294.3715309	270.3785704	1185.112778	3609.598742	0.3105038592	0.2057178127	0.1165132957	0.01789683842	0.02363558169	0.04297161883	0	NaN	NaN	NaN	NaN	NaN
4	422.7363721	9.404775187	1209.905894	7031.953985	76.93192676	147.2443412	1580.156817	2576	14577.94681	246.6053988	1242.362145	97.3823903	98.46350953	170.3308087	428.1995957	6009.77665	0.173080339	0.01176445868	0.02242072307	0.0156302521	0.01595784975	0.016759895	1	0.138340744	-0.009479785035	0.06021738296	52	1
4	447.1665003	543.2490984	2483.748653	4611.298677	1217.650062	492.3241772	3530.619638	2344	1237.126316	1359.562686	2711.09754	909.8599062	180.1900953	322.4920882	1276.328264	1696.201114	0.5357956789	0.2660589363	0.09434997465	0.06045504747	0.09400703794	0.19467664	0	NaN	NaN	NaN	NaN	NaN
4	548.7335864	28.54801523	387.442507	5724.301238	229.0110645	273.7669658	1353.183122	2159.5	1382.634409	98.85588521	1425.070941	121.2947348	101.1565902	375.6312999	508.4581387	1102.468838	0.07078703465	0.04473942263	0.04761926402	0.01141243823	0.02144869929	0.02055384994	1	0.0581461898	0.06054086943	0.1261594909	35	0.9999999903
4	559.574074	243.3099048	-34.34699127	10909.19123	469.7013639	455.9366582	2771.612149	4106.5	4637.06383	54.19038544	2338.597725	186.050962	104.4522738	219.1657927	852.9137333	3091.98765	-0.003253028482	0.0427619484	0.04328893176	0.005451539411	0.01410979226	0.01207700034	0	NaN	NaN	NaN	NaN	NaN
4	561.8010452	523.3063582	1207.677188	6951.18703	392.36847	431.0038193	3401.342316	2873	2549.712766	445.6270233	2406.976966	254.1289607	137.2648615	396.6781858	930.4433846	2928.089893	0.1795739926	0.0566711948	0.07187443933	0.02274115823	0.03434290159	0.04312402217	0	NaN	NaN	NaN	NaN	NaN
4	581.3299496	151.6356538	7.489524928	6849.6586	870.096831	326.7941681	2378.0701	2911	1227.905263	135.5899784	2312.632123	571.6566469	133.693428	2556.367439	891.9964939	1345.464272	0.001148438167	0.1246552536	0.05116715882	0.05692177032	0.1565790085	0.04465708237	1	0.003126947632	0.226776657	0.12552177	13	0.999912721
4	599.5870212	28.38177548	803.7075244	4899.901774	1052.788773	259.3204164	1307.141489	2171	4429.547368	193.1106596	993.2703161	238.9739229	104.0632192	158.3267878	421.8110415	2898.221471	0.1683411013	0.2143490297	0.05205820841	0.0191149101	0.02793903764	0.0227162997	0	NaN	NaN	NaN	NaN	NaN
4	601.8576009	305.369766	-27.4148384	4531.994882	519.5758487	974.0169064	2891.989018	1995.5	454.5591398	63.43039307	3349.528772	498.8399445	430.9337176	409.6078504	1338.540243	706.5706596	-0.007056601021	0.1117146301	0.1965436459	0.02393831812	0.07287426397	0.1772401065	0	NaN	NaN	NaN	NaN	NaN
5	55.26366048	696.7812629	415.133162	5534.788726	52.11170949	282.8719907	1469.988577	2083	13802.74468	108.7075596	1358.022714	128.4802672	101.4188231	587.9368375	460.6166855	5417.55416	0.07724114309	0.008009746403	0.04971280138	0.01500309206	0.03025480092	0.02941447845	1	0.06314299133	-0.01556375653	0.1335827763	31	1
5	259.0459665	36.38059277	20.95523005	9052.534877	2910.633158	67.48100036	928.9503773	4104	3446.223404	61.0064736	1186.022742	402.956081	67.25665079	169.8427168	525.0606994	1545.085801	0.002314846652	0.3167654405	0.007744123223	0.007053566536	0.02360037397	0.007399172874	0	NaN	NaN	NaN	NaN	NaN
5	258.4389542	242.3262666	-103.4801507	14541.25878	6431.314818	448.6295254	1789.206582	7146.5	11679.19149	90.32489637	2398.860266	996.8922209	106.3481084	236.3475475	1122.307774	4521.508099	-0.00708554342	0.4422029199	0.03143254864	0.006929939254	0.02233822604	0.008028747647	1	-0.001928637658	0.8844189793	0.06666608651	29	1
5	309.2079587	368.0458315	-12.11040992	7457.176029	1037.227582	378.0395683	2701.034957	3177.5	1894.375	58.89792405	3089.645143	500.9689423	135.3775195	638.6499626	1241.970361	2030.390988	-0.002020267638	0.1398651566	0.05569644694	0.01270689516	0.03786940345	0.02799701027	0	NaN	NaN	NaN	NaN	NaN
5	312.9041336	122.4739149	2258.586994	13485.41057	3066.048657	89.04446265	1882.747092	5749	18878.7957	405.8454944	2222.815931	483.9127472	133.8161449	241.8431897	896.173384	7847.254233	0.1665077547	0.2248760492	0.007102504377	0.01282710041	0.0180774616	0.01131659589	1	0.1339595463	0.4317897289	0.01319501912	64	1
5	360.309701	97.75780416	-9.365950243	12600.7207	1817.088899	411.6199612	1733.315273	5013.5	1569.387097	64.36751312	1772.690208	292.919213	85.55905111	242.7853235	682.0748283	586.6202392	-0.0007878592912	0.1456592952	0.03420245537	0.005483241483	0.01624978971	0.007709007908	1	0.0005674428295	0.2695974311	0.06633902714	17	0.9938314479
5	372.3394262	218.6488775	934.0466524	13546.25112	4429.804588	103.6306713	1435.453621	6173	3979.894737	222.9214081	2935.484689	938.6048495	96.46948825	207.0706778	1293.403472	2337.973766	0.06830783191	0.3223710293	0.007318352071	0.008872528508	0.02080298492	0.008441310096	1	0.05589518114	0.6344823078	-0.005097832573	48	1
5	394.7138126	17.42352648	1075.148733	6953.987296	327.7296034	911.4863491	1290.835501	2649	5506.351064	262.3735693	1531.70922	125.3122795	252.4705665	174.830218	559.3962189	3802.060151	0.1551104469	0.04693373938	0.1366000731	0.01558468159	0.0170245869	0.02503734672	1	0.1322764352	0.06854381555	0.4581864323	57	0.9999999928
5	402.7692178	129.7872692	10178.21904	9551.450965	530.9186752	-576.3553032	1921.557419	3948	4646.822917	2507.946731	2379.19288	221.3162904	386.5575823	293.6980217	944.815913	2914.536962	1.061928443	0.05824894636	-0.05855442399	0.04086984853	0.01932028904	0.04723249192	1	0.8480160291	0.07866852624	-0.01551099805	95	0.9999999909
5	424.4323547	138.3602534	3208.481471	6339.609054	389.4172654	215.9785501	3004.800831	2683	3037.638298	935.874461	1883.173444	217.8985669	220.114445	409.786287	729.8639349	3141.897714	0.5132329794	0.06310897106	0.0347315143	0.03544199418	0.02793191246	0.0555357484	0	NaN	NaN	NaN	NaN	NaN
5	494.8219489	524.3419914	-140.5892672	15178.5893	2287.960777	1820.486377	2027.073101	6186	5648.084211	68.86254844	2219.148185	382.5606032	280.8555043	211.4600196	879.379917	3415.690752	-0.009522100095	0.1532651754	0.1190893402	0.00487992492	0.01348779689	0.01049488718	1	-0.0003933581611	0.2891338222	0.3625657201	19	1
5	519.2786283	750.3069913	3740.687204	8013.085034	330.9699076	587.2235585	1673.503703	3146	6424.87234	723.1752807	1592.017736	130.88	234.1659636	210.0111353	593.018423	2708.793602	0.4606234959	0.04347712266	0.0754608095	0.02762574099	0.01563195576	0.02519523359	1	0.3736715942	0.05708436423	0.3144925504	84	0.9995055193
5	527.4726057	471.6616911	-70.83329949	16006.28376	240.955087	217.5898116	1786.81266	5807	17809.40426	48.11504377	1870.858014	154.98558	71.9610667	167.9546774	665.6798328	2925.315983	-0.004643568376	0.0152380599	0.0136323811	0.003281516986	0.01009338838	0.004051231824	1	-0.005202522256	-0.001723413565	-0.01182489128	1	0.9999938754
5	533.5008647	7.321956577	927.1521729	5664.482475	1265.218424	12.91974075	1055.139772	2418	20323.32955	186.3324721	929.1685671	198.7610366	92.03909014	132.6735076	373.5808445	9222.509934	0.1637104373	0.2230691192	0.002173035442	0.01709071652	0.02661740429	0.0171471774	1	0.1313445632	0.4278417167	-0.004828636114	64	1
5	577.5151163	242.3015535	-29.50273716	11413.53347	114.0994702	189.7953169	1740.62562	4082.5	4427.663158	41.07049704	2073.378858	127.6642915	76.47046869	179.394348	723.717016	2582.086756	-0.002521539633	0.009767002218	0.01689032923	0.00387995457	0.01251519708	0.006126070972	1	-0.003316607696	-0.01293661881	-0.0001080886005	1	0.9999128937
5	582.5928357	674.2472721	-50.47822348	10472.96669	142.0010429	619.3520907	1586.267178	3800	4120.042553	38.4502159	1676.142095	133.7138687	134.5235704	157.1554404	590.6674413	1369.166986	-0.004637318054	0.01468268531	0.05978398711	0.004037445272	0.01276262581	0.008981879147	1	-0.001943939355	-0.0008532174165	0.1501523122	3	0.9999999767
5	604.2668891	159.365839	490.5488141	10421.76696	578.7882482	2142.510489	1680.825967	4006	14709.82609	126.6869289	1517.38765	141.7714637	367.1249696	209.7580543	553.5400869	5387.258314	0.04753988094	0.05581669586	0.2054609366	0.008591265209	0.01405299178	0.01610031179	1	0.05069534911	0.09054820961	0.6752255325	37	1
5	636.4241337	471.2713532	-23.53930395	10823.69477	118.1923535	169.7420438	1709.629456	3960.5	7034.021053	40.6242357	1757.713027	109.6204263	69.84399232	179.9599547	602.0545854	2876.844855	-0.002289530422	0.01006533196	0.01640204704	0.004102030646	0.01110835989	0.006209284791	1	-0.003161682789	-0.0123406218	-0.001756477317	1	0.9999380226
5	641.1723684	317.1641731	669.1169165	11211.31594	593.5961529	1120.01871	1690.257396	4259	6596.368421	169.5446956	1923.936203	157.133178	220.610533	210.082655	682.0181376	3126.755694	0.06024269217	0.05393373396	0.0990696602	0.008630417978	0.01444699955	0.01412223065	1	0.05338328745	0.08191575961	0.3046611008	36	0.9999999931
5	666.1431024	626.3217411	-129.2472773	6918.143462	369.2584438	1661.642254	1740.577153	2687.5	5710.547368	44.85605144	1255.0643	109.7261406	323.3231143	188.9210167	460.0184477	2949.005876	-0.01974662935	0.05565076949	0.2348368412	0.006579357106	0.01682736863	0.01798298653	1	-0.001354984723	0.09184640935	0.7626845642	10	1
5	668.281178	720.5010349	-12.15152376	5303.49183	262.3418601	565.5628789	1233.593304	2025.5	8603.052083	34.96618657	1010.226933	84.39988539	134.7317993	122.7666944	363.6950351	3649.970547	-0.002462175818	0.05119921424	0.1082358277	0.00712906421	0.01650136344	0.01318839266	1	0.003567325103	0.07697819159	0.3221473998	9	1
5	677.2642198	439.38528	4978.243336	10644.87206	1033.665223	-143.6764443	1650.287131	4240	9175.795699	971.6848216	2058.588762	249.9291197	196.7003978	160.849291	804.1333123	5661.027449	0.4708574995	0.100326053	-0.01504648852	0.02057860013	0.01474908132	0.02067959853	1	0.3760429144	0.1709466238	0.001389004006	85	1
5	757.4960453	230.7176006	3870.333386	5918.874049	557.1736562	-186.7297717	1178.22951	2389.5	12800.35417	816.6102933	1194.869349	150.5748038	173.2293753	218.9060576	458.3460737	6361.225536	0.6665401226	0.09370178073	-0.03124240698	0.0350930301	0.02204543913	0.0325748924	1	0.5322380653	0.1554676842	-0.01021237587	92	0.9981907999
6	5.572521765	242.4497181	4625.92359	6814.000855	717.7110355	-285.5067424	1177.403651	2838	10793.61111	950.3972849	1342.41157	161.5002288	211.2591593	143.6114348	512.0746649	6495.90962	0.6615314387	0.1056402487	-0.04485317841	0.03307648335	0.02141094308	0.03455677037	1	0.5273595227	0.1796533405	-0.05868891368	92	0.9999998352
6	9.268538689	140.5359104	-3.908261558	4514.926464	470.354493	447.9286729	1019.526856	1822.5	5571.913978	36.55750294	925.292066	123.8918084	132.365175	129.0341743	349.1658575	2773.859572	-0.001018053809	0.1053992542	0.09872303519	0.008623496092	0.02034866646	0.01779698977	0	NaN	NaN	NaN	NaN	NaN
6	33.73505734	351.4044576	22.9446023	7487.856874	1681.81671	348.6211286	1897.014259	3283.5	1028.276596	56.25700367	1478.098977	358.649043	94.74244613	221.1171006	617.3111061	690.5816997	0.003390103729	0.2276718323	0.04576276616	0.008122721129	0.02496458719	0.01347328971	1	0.005509053848	0.4401421165	0.1110729827	21	0.9171270621
6	48.28920754	321.4667011	710.5600487	10969.06422	142.3441583	1024.289419	1744.94637	4041.5	11370.30851	144.585256	1660.289089	133.8573963	198.7822572	186.3528347	589.4857375	3067.259496	0.06229853381	0.01346149759	0.09102768996	0.008843164542	0.01285128759	0.01250667866	1	0.05409171229	-0.002370195947	0.275339499	32	1
6	51.73256838	548.3542715	5307.045062	8064.213487	1252.982755	-251.7382856	1859.701253	3490	24866.23913	1313.090101	1898.818327	288.3873057	259.9843897	174.4121614	752.7952984	15191.72895	0.6756309494	0.161728609	-0.03275504763	0.02980820352	0.02432786316	0.03748633103	1	0.540077935	0.2964131003	-0.01076651632	93	1
6	53.67179111	59.38270871	-13.19209737	5705.766138	108.5909689	503.9760714	935.8228136	2007	9523.364583	29.05834024	909.836384	84.47770787	113.0319524	117.7047802	322.1085959	3652.604228	-0.002310749025	0.02056382199	0.08960162833	0.00524262416	0.01622711766	0.01555134426	0	NaN	NaN	NaN	NaN	NaN
6	54.46170377	442.6676428	-12.47779341	10727.89406	967.4578264	333.367489	1728.2051	4169	5350.473684	49.28261529	1758.426564	197.5001697	87.1018177	215.6988649	665.5439736	1345.568351	-0.001243524787	0.09226142321	0.03184285284	0.004795499539	0.01251280204	0.008048470534	1	-0.0004636019443	0.1587712192	0.05587725226	12	0.9996822857
6	69.67125169	257.396921	1641.074959	10904.00996	1620.716908	568.654167	1713.306248	4415	9886.84375	313.6784705	1801.822032	300.1981771	177.6812799	181.9278442	711.0890453	4098.586001	0.1548543336	0.151005984	0.05345922488	0.01120779009	0.0155719896	0.01542257143	1	0.1271703369	0.28070594	0.1703341056	62	1
6	82.64251231	239.7462286	4595.424481	10212.44624	2205.563758	-286.2024865	1454.541021	4405.5	4281.709677	1116.341233	2593.908665	605.3842824	250.4853077	183.6242448	1114.300763	2721.434491	0.4517813606	0.2102723434	-0.02828957364	0.03738031115	0.02344144969	0.02765534057	1	0.3607888295	0.3984506331	-0.04526278696	88	1
6	89.4198179	442.6698488	-45.98438812	10744.28393	1650.934736	696.4312691	1989.689365	4404	3240.159574	58.1785052	1836.545774	312.4195154	138.4653122	225.3387376	733.5556901	1323.974249	-0.004332129767	0.1504943068	0.06720121451	0.005610203249	0.01544045775	0.01006822116	1	9.1655938e-05	0.2810876129	0.1815319002	18	0.9999999834
6	109.3394832	427.4737543	-180.6059607	13692.51192	2158.27173	1632.92408	2067.704647	5634.5	13528.34043	74.74309855	2166.859354	346.7908189	285.1894458	184.8437238	825.2268241	3625.116261	-0.01344807544	0.1547648477	0.117872009	0.006160271625	0.0153256854	0.01052569627	1	-0.003623251452	0.2922109296	0.3574380083	19	1
6	117.3559167	109.3437475	1349.310546	9157.445379	1301.322898	-2.62759398	1062.552466	3594	6690.715789	248.0495557	1567.598676	245.0844837	100.5678215	210.2725845	609.0327414	2771.958466	0.1505184107	0.1429880073	-0.0003025539808	0.01195963342	0.01922504941	0.01147410957	1	0.1198118193	0.2617476078	-0.01969539631	61	1
6	160.4030955	98.24499556	1344.468339	7892.315181	65.53043223	70.23867736	1550.434935	2918	4573.521277	323.0744634	1798.489133	109.0253505	122.7440429	209.3329208	632.3547241	2941.764673	0.1695524935	0.007844191325	0.008995258808	0.01388278282	0.01711288551	0.01790330332	1	0.1345185462	-0.0181783322	0.01211989227	52	1
6	168.2993903	33.33513461	36.15543485	7330.867378	696.9487597	44.29580392	913.349509	2807.5	4763.195652	40.98237131	1125.136273	157.2418799	45.13059735	133.4879969	431.4621374	1708.990733	0.004896890585	0.09635898986	0.006714388614	0.006127429053	0.02052927355	0.006323874049	0	NaN	NaN	NaN	NaN	NaN
6	170.527126	118.7526323	9556.602582	9592.724974	960.1465158	-516.1404817	1446.867726	3976	2309.172043	1910.431895	2071.978035	253.4616577	381.9206599	190.5783826	838.5336064	1209.523681	0.9840010539	0.1001454663	-0.05254403215	0.03593466097	0.01923785168	0.04490043581	1	0.786148923	0.1662195358	-0.01090882859	96	0.9999999999
6	186.6300156	89.58905843	13.87630145	8860.346567	853.6670118	221.5955318	1192.321213	3427	4871.744681	50.26732335	1779.199811	188.0195406	67.31448099	150.5431277	654.9759213	2316.163954	0.001580884149	0.09568699742	0.02510007365	0.005990465597	0.01747279747	0.007811957573	1	0.001364096276	0.1655641437	0.03299915629	11	0.7073725707
6	201.9895547	27.85949609	1063.000533	6680.709741	1033.641161	881.0975336	1234.421231	2789	6578.389474	303.9143561	1213.018076	240.6812673	331.8439066	1891.241344	468.4514148	3247.92226	0.1577069301	0.1585471372	0.1303799451	0.05568019907	0.03230351427	0.09722713847	1	0.1349665079	0.2996979354	0.4412906327	63	1
6	293.2463081	139.6022953	729.2477095	11629.51349	1140.077066	1166.235409	1761.91809	4594.5	5001.861702	222.9786833	3057.089252	329.7182494	320.9889595	262.770552	1147.440259	3719.893277	0.06288199007	0.0991578369	0.09920507395	0.009656796839	0.01875753049	0.01522830528	1	0.05593750702	0.1756839621	0.3075061472	40	1
7	67.44394034	70.3120084	26.03255491	6149.209853	595.9355335	100.8542808	861.5942817	2337	3057.882979	36.8065216	1034.873786	152.3787973	58.11224203	104.3582322	385.4817266	1148.205134	0.004455317056	0.09931551503	0.01756785102	0.005863478842	0.02131856412	0.008794082566	0	NaN	NaN	NaN	NaN	NaN
7	119.3102238	16.67073355	27.37450541	5797.238455	880.747582	81.36591754	784.2427383	2315.5	4861.73913	37.56026985	856.2811084	156.6746142	52.79164818	117.3690972	329.7418531	1425.643536	0.004899836909	0.1541954016	0.01444657835	0.006847918509	0.01954202951	0.009063900527	0	NaN	NaN	NaN	NaN	NaN
7	185.6788251	37.30791792	413.8257483	6313.284011	1054.489801	509.8264188	1104.031119	2651	9959.271739	112.913222	1317.957507	219.5208522	146.2785338	138.0653496	513.5982615	4824.742715	0.06350660765	0.165416819	0.08224070748	0.01202103543	0.02590507616	0.01659018143	1	0.05585992313	0.3123313795	0.2506772859	44	1
7	194.3283983	275.5406545	-98.98256489	14060.88895	2902.741532	2417.708832	4339.148631	6196	5979.135802	80.86437917	2584.088556	623.4014572	300.7515165	298.4716901	1073.473626	2636.878158	-0.006750342175	0.2045549587	0.1699089275	0.006306320832	0.01741536025	0.02172025374	0	NaN	NaN	NaN	NaN	NaN
7	206.9955288	274.8503593	447.8405595	6552.378513	-398.4564057	2413.657471	4723.483691	2684	2022.195122	218.217184	3197.441896	184.2650435	738.5356464	358.1523164	1134.950735	2349.386389	0.06648873824	-0.05631646842	0.3545159065	0.0225067701	0.07730690149	0.1479967583	0	NaN	NaN	NaN	NaN	NaN
7	209.67362	521.1309555	849.3224875	9238.933355	-17.58516916	285.5707428	2458.351433	3462	2148.136842	289.9225566	2916.63384	131.4037163	100.8072031	260.6818538	1025.696991	1588.862028	0.09395676908	-0.002104552898	0.03244568058	0.01030103969	0.01785001556	0.01817217421	1	0.07527494568	-0.03738138489	0.0764676867	31	0.9984333081
7	222.4287057	291.2955332	-263.5039333	16050.24071	-297.1687482	4733.295874	5366.238319	5918	6078.677419	85.44636435	2399.005938	170.1584021	634.8403831	292.2216118	882.241149	1862.982177	-0.01681019655	-0.01901834614	0.3000715979	0.005252926424	0.01204959567	0.01843410943	0	NaN	NaN	NaN	NaN	NaN
7	269.403082	172.2515931	842.7097837	9135.862857	-78.0295174	411.9097313	2875.369725	3366	3987.542553	246.9614857	2415.010303	136.3146824	110.9535265	290.6162585	865.1883882	3088.718907	0.09070120253	-0.008146119577	0.04688192423	0.01071078332	0.01874399711	0.02041296318	0	NaN	NaN	NaN	NaN	NaN
7	327.6140667	55.04134416	-17.71296954	9958.028825	2225.337735	252.4854667	1303.916071	4252.5	4667.351064	61.28419485	1362.28487	343.9038968	85.67292596	187.1013836	570.2528117	1710.399977	-0.001792299102	0.22193085	0.02737713312	0.006321090783	0.01795314597	0.007930854131	1	-1.122570702e-05	0.4274595931	0.04510928658	21	0.9999712438
7	369.3849747	602.1661143	7.34599078	7679.005258	1680.521614	397.0756467	2247.526914	3392	1073.819149	62.77865325	2894.823665	697.9872478	154.2651179	320.0324956	1215.033457	1148.979238	0.001181301747	0.229903525	0.05543966395	0.009856826447	0.02108355634	0.01551262216	1	0.004436456902	0.4452053285	0.1446129828	22	0.978855564
7	389.6567431	489.4043997	3083.745788	9738.185277	803.9331316	252.8667298	2661.803743	3978.5	2440.105263	1146.515123	3640.420147	343.3450538	175.36235	265.3863838	1384.639003	2617.404763	0.315278028	0.08191876257	0.02450072497	0.01851593329	0.0205451366	0.03026133829	1	0.2535207965	0.135331596	0.1033099686	74	1
7	427.4028957	462.7128937	847.94109	11723.60489	3837.151677	413.5895802	2764.415415	5535	3074.574468	233.8253989	2887.151353	1000.234555	122.5256935	234.7154509	1289.41998	2370.101865	0.07418161638	0.3265384765	0.03486918015	0.009241297562	0.02259301043	0.01472006456	0	NaN	NaN	NaN	NaN	NaN
7	542.3772984	116.6198362	2546.06024	8411.968363	722.9439225	110.7007122	1982.000106	3336	3698.46875	531.1685704	1821.447848	208.8783843	146.5753766	224.2183977	708.6892648	1968.589882	0.3008852226	0.08644626599	0.01345354986	0.0196719867	0.0183036632	0.01975125667	1	0.2412058927	0.1443118221	0.0613619422	74	1
7	549.5900115	272.5181931	1840.438398	10744.71841	360.5818286	1501.761757	5164.67469	4483.5	2216.5	565.3604131	3107.502638	790.9722913	241.8866068	4308.242036	1133.184377	1972.268472	0.1652060681	0.03706767101	0.1333725805	0.03064789857	0.1298735627	0.04683046594	0	NaN	NaN	NaN	NaN	NaN
8	15.55713558	300.2757888	-119.8682694	8930.765057	139.2043871	1912.39811	1522.717844	3265.5	5526.531915	56.8946151	1415.090394	112.3455133	323.5942054	185.3145276	502.7506518	1902.662807	-0.01381009008	0.01502666666	0.2145513336	0.006595066826	0.01390812688	0.01906288217	1	0.001609018351	0.006688676212	0.6912833192	5	1
8	18.17478048	263.390951	-6.16279281	9595.205952	1500.787569	515.7420519	1279.789964	3870	3545.87234	49.98399663	1078.540826	193.3260705	101.9646884	174.8046284	425.6679357	1142.03419	-0.0007288581095	0.1568905706	0.05616683781	0.005402592917	0.01468590819	0.009545889069	1	0.002270518677	0.293848404	0.1438862838	18	1
8	20.74338083	354.2679407	6107.488394	9206.560854	1501.302353	-345.639768	1492.125969	3935	19410.47312	1288.19881	1820.604309	280.4647597	265.9504668	165.2035515	729.5385417	10270.81595	0.6626051401	0.1622310091	-0.03907223278	0.0276263929	0.01965295796	0.0316451586	1	0.5291590458	0.2972469122	-0.03595014457	93	1
8	23.59239223	410.4642007	1179.370809	7460.248976	691.1768101	1043.038581	1556.252854	3016.5	5769.62766	273.7695754	1765.783864	196.831503	232.4317126	177.9542365	667.6959858	4695.24743	0.1556107348	0.09503645882	0.1383965487	0.0172936364	0.01711748437	0.03243076443	1	0.1332542356	0.1683651512	0.4664763442	60	1
8	25.6566353	339.6393168	660.0630013	10487.38129	3116.185776	863.1677453	1512.041702	4791	11561.76344	141.1073514	1586.830566	509.6147517	172.6082552	182.2324634	702.9912172	6632.908793	0.06404150867	0.3018314027	0.08452682703	0.008495631043	0.02000761602	0.0146460038	1	0.05772360988	0.5952965049	0.2641229405	50	1
8	26.58980805	381.3597271	-58.04937302	11202.92562	1768.282452	628.7737224	1367.985419	4499.5	5322.382979	64.47821704	1722.310895	290.023857	122.5261428	267.4536637	671.5372697	1613.748852	-0.005028062647	0.1610259626	0.05766329853	0.006059924094	0.01627314998	0.008348294419	1	-0.001043391566	0.3025117702	0.1482998333	18	1
8	32.48818841	213.7225597	3029.325993	6778.784247	417.6675544	548.3303349	1296.036098	2663	10485.92708	714.358175	1626.75105	145.7569111	250.367643	170.7205439	608.8382412	6431.261452	0.4430816218	0.06261804654	0.08209007372	0.02990283523	0.02147882458	0.04227618249	1	0.3602080713	0.09715783455	0.3344259162	84	0.9999990289
8	32.33058045	434.4641345	-37.66439718	10683.41724	1092.149052	635.5723092	1531.459966	4213	5073.610526	49.15435391	1598.98902	201.4128553	120.6290034	191.191378	598.9941461	1628.117823	-0.003838376481	0.1016286072	0.05879376609	0.004706183749	0.01410925884	0.008398569211	1	-0.0005604821193	0.1793893015	0.1502382679	13	1
8	47.26845435	245.6535987	576.9539022	8315.961019	750.7826605	318.5093727	1508.104611	3245.5	3051.369565	140.2828728	1716.622824	201.7731608	103.6733006	217.3615754	651.2815356	2251.59373	0.0703268339	0.09371767691	0.04056787644	0.008987684194	0.01786394971	0.01189582397	1	0.05773482785	0.1617951624	0.1032030476	39	1
8	56.44141646	443.6943593	10670.29667	10989.56712	1050.413233	-616.1222104	1458.745868	4555.5	6649.851064	2323.993347	2383.86481	232.2781142	424.1370881	217.6249982	927.814586	3377.470078	0.9672751261	0.09668602125	-0.05391836837	0.03619408432	0.01625283761	0.04359405515	1	0.772565852	0.1590741895	-0.01975678361	96	0.9999999738
8	57.50639087	586.6233465	22.47588971	9890.802102	936.3560048	119.6069206	1343.827943	3830	3485.413043	45.37506329	1663.695218	214.2312178	77.37811323	199.5046864	641.5481058	1066.531949	0.00216866252	0.0938176629	0.01210781446	0.004558756655	0.01501327142	0.007571760817	1	0.0009020798899	0.1611156323	-0.01254102791	11	1
8	60.50571438	629.5849292	426.0985144	8894.468531	533.2564357	1707.814323	1381.215392	3431	18525.35417	95.26538734	1283.185167	123.3849404	294.0643748	157.9865143	470.8184824	4791.858277	0.04767165388	0.06257708173	0.1905213723	0.00840278888	0.01270910758	0.02062853389	1	0.04980950797	0.1039112915	0.6230791229	37	1
8	62.61779709	388.1902942	-25.87791351	10434.73444	568.1789796	131.4749433	1527.089715	3897	8890.62766	47.88019639	2200.627174	154.10368	76.82019219	196.7729148	774.7931315	4702.725144	-0.002836702621	0.05806823435	0.01438216079	0.005158218727	0.0151231614	0.007558788179	1	-0.003296825444	0.08711207553	-0.007109882588	6	0.9999788608
8	78.42391834	554.0776239	453.216662	7993.025281	1230.777969	760.681334	1869.449894	3321	11237.60215	139.1301544	1702.093406	280.4686627	191.7910289	257.2154967	685.8343393	8308.96981	0.05649722457	0.1596029284	0.09753606982	0.01165003619	0.01915394857	0.01651356169	1	0.05124759496	0.3009828475	0.3025099728	44	1
8	82.34692014	187.0222708	2196.054492	7644.969284	1134.087686	10.33379198	1511.515918	3166.5	2188.784946	567.548907	1891.76016	277.7210862	154.8539039	205.197988	743.4514446	1785.078544	0.2896690622	0.1419092995	0.001834780532	0.01865215941	0.02281161188	0.0234945444	1	0.2318807677	0.2588695932	0.02012400741	76	1
8	83.56374149	685.5932235	-79.95736445	6871.903579	358.5154591	1439.370884	1379.023877	2634.5	4434.172043	49.13485759	1369.884624	115.6546098	287.2895983	163.7286233	485.8841018	2242.915041	-0.01114454575	0.05216407708	0.2101612748	0.007218688112	0.01812384935	0.02330402186	1	0.003789404042	0.08349000672	0.6779355612	10	1
8	86.70101129	585.569561	-9.036008715	9338.568139	3761.482375	278.2681436	1403.266564	4524	1752.83871	74.20182229	1519.483806	654.7137807	87.68589904	577.882937	708.0386746	742.7556402	-0.001030084863	0.4035774682	0.0299722955	0.008548081612	0.02938370112	0.009234130305	1	0.002478895274	0.8042297119	0.06144885441	29	1
8	95.28053734	294.3698114	2063.701256	13635.71003	620.3122062	1806.362361	1880.872545	5163	4352.462366	716.2677759	4370.804233	297.0141784	652.3988384	233.6286029	1620.936935	3394.888849	0.1501434704	0.04881305834	0.1279140428	0.01796245705	0.01824089837	0.02888936543	1	0.1276853758	0.0720864566	0.4266154087	57	0.9999999975
8	108.6184001	597.4591951	-62.86481718	10502.84506	1115.595571	586.5416593	1475.640095	4093	7732.608696	47.74877883	2092.322139	229.3099254	139.4169822	180.0187858	792.0008834	3295.604919	-0.005665753615	0.1059141679	0.05585468846	0.005018448997	0.01354585927	0.009116542325	1	-0.002197927895	0.1881566864	0.1396632259	13	1
8	109.5102775	546.6248913	-19.76262684	12429.53435	182.1362557	733.0720042	1628.677999	4523	6072.782609	47.18331865	2119.954021	146.9413194	146.8003584	202.1759122	746.6288907	2072.820576	-0.00144311642	0.01606280268	0.05744633939	0.003971297922	0.01232097771	0.007915623724	1	0.0004731779919	0.001889300814	0.1427432945	3	0.9999999615
8	118.6338491	653.9332171	520.7379946	9039.927054	2045.687726	793.2377878	1430.931615	3934	7777.105263	122.9689553	1734.821899	384.6181787	202.578162	155.2243602	717.6630443	3139.684398	0.05879172535	0.2296467481	0.08800492132	0.01030799583	0.0188830523	0.01600602308	1	0.05307335537	0.4457952849	0.2723078243	47	1
8	124.7911268	269.41231	-34.8972139	13358.53146	803.722024	232.7153398	1777.26645	5060	5366.096774	54.88553975	2238.373479	186.1381373	89.06851329	210.0457977	810.1206722	2307.973688	-0.00265250127	0.06044029499	0.01778488533	0.004434048976	0.01188407628	0.006095422334	1	-0.002886277513	0.09217885131	0.004969000426	6	0.9990904139
8	125.9051423	551.7161379	10378.83643	10014.2563	1045.104833	-589.0872882	1701.336383	4208	1615.510638	2384.577197	2301.092109	263.4337812	437.787146	259.3603979	922.6866679	928.6236056	1.034928182	0.1018518377	-0.05605537721	0.04329203054	0.01733484891	0.05098137115	1	0.8268809649	0.169335076	-0.01132486032	96	1
8	136.4845264	414.3242372	746.6965447	14772.62599	818.0854578	3215.024795	2159.949495	5631.5	16600.04211	164.070101	2139.502902	181.4189889	494.0990628	228.7849494	768.7774767	4349.081414	0.05012542953	0.05409806373	0.2112981704	0.007044350054	0.01284608194	0.01682720778	1	0.05317121484	0.08722654085	0.6962494071	37	1
8	145.7916656	533.8009308	4819.740785	10354.91778	1149.894117	-161.0729785	1788.077943	4257	13557.07292	1338.595059	2680.222123	302.4387826	263.1078563	170.9185161	1043.115394	8476.072831	0.4749546731	0.1108697563	-0.01375285374	0.02406411372	0.0173232227	0.02976403928	1	0.3795282009	0.1928449678	0.007291983542	85	1
8	148.948766	462.5942984	8.091034622	8804.76311	1336.831642	316.5813736	1755.668453	3549.5	570.9032258	55.85661553	3031.939045	473.9565874	106.9205127	179.794787	1187.386802	427.2398538	0.001167702167	0.154978625	0.03854726179	0.007825067296	0.02065400744	0.01154894158	1	0.002534113245	0.2891019058	0.08240639668	17	0.9952649017
8	150.0261251	635.9210724	-129.2302692	12410.68894	1278.65793	1376.181321	1584.374013	4850	7733.430108	51.49115865	1858.355024	194.0126556	213.8208639	185.8754044	676.1591661	2503.263246	-0.01068111328	0.1042868905	0.1122158276	0.00428093692	0.01313518204	0.01022163953	1	-0.002267665464	0.1872779832	0.3362676578	14	1
8	152.9179794	553.0901148	52.82901611	9046.994153	61.78437235	668.4656479	2175.725458	3382	2375.9375	66.59476456	2343.071601	125.025757	181.9696681	412.4322627	838.334178	2438.614981	0.0064769582	0.006377841878	0.07354308935	0.01014531893	0.01687714423	0.0136271526	1	0.007890091424	-0.01752997461	0.2007104292	3	0.9999999998
8	153.5253955	594.5496355	6044.551392	8250.483002	1355.711597	-292.0796188	1822.860629	3568	4592.208333	2006.495113	2707.151062	462.0657247	334.4777166	220.7366589	1133.421247	4539.906973	0.7386133976	0.1641774684	-0.03625220202	0.03435855773	0.02118476375	0.04816873063	1	0.5905147951	0.3010052132	-0.008300484685	93	1
8	155.6159519	669.5736	-6.872104761	9421.377734	576.1956597	157.1125862	1585.69114	3584	6169.840426	44.44192963	1550.996632	154.2152511	69.54171637	207.0948216	577.4314733	2906.410328	-0.0006561006469	0.06291102311	0.01609407132	0.004946974344	0.01345256359	0.007941202352	1	-0.00137678892	0.09721751075	-0.0004057564997	6	0.9999326151
8	165.5221385	211.1979783	600.4281639	10864.31756	428.9237244	2450.563443	2552.592688	4114.5	1595.096774	148.590617	2198.454496	154.0302604	555.2172093	245.0872564	814.3264788	886.2798663	0.05389337046	0.04276805665	0.2221525944	0.009174412132	0.01298228483	0.02450116341	1	0.05686279548	0.06418838254	0.7347859512	37	0.9999999996
8	169.6186645	547.6180669	8349.326765	17778.07815	5836.424184	-322.9748092	1604.807496	8395.5	50764.35417	893.9054933	1852.510801	748.5279735	230.6369002	238.7050128	924.1277836	7317.821939	0.4641227558	0.3285441528	-0.01844388355	0.01477144914	0.01612637015	0.01375969478	1	0.3725138644	0.6440639248	-0.003241082993	89	1
8	184.2436165	253.10688	-232.9599463	12439.5705	24.87948042	2999.802576	2725.852541	4516	3631.757895	69.04096175	2090.204774	145.99477	548.2440221	250.000265	742.3422843	1568.865763	-0.01839289685	0.002197535496	0.2466393572	0.006268688279	0.01293096035	0.01688332419	0	NaN	NaN	NaN	NaN	NaN
8	188.7300301	599.7373437	-20.87716076	9775.919462	998.5955156	637.9984789	1865.942383	3914	2759.989474	55.13975175	1996.231072	215.1285778	126.8247533	208.4636538	751.3010952	1600.686525	-0.00218956	0.101384174	0.06677418563	0.005819099756	0.01422870816	0.009564952593	1	0.001326983091	0.1792233528	0.1786243713	13	0.9999999997
8	189.5109649	379.9610886	6374.486741	13744.30413	1374.333206	-113.037626	2188.201344	5529	14788.2043	1466.956745	2932.6857	329.5752259	270.7453755	232.243293	1117.76773	7796.870638	0.4717948662	0.1022973461	-0.007903623749	0.02409448146	0.01596513561	0.02370503427	1	0.3773196349	0.175342246	0.0267557837	85	1
8	194.5043624	792.6314354	22.59053409	7298.812254	710.7829089	51.84731576	1028.455047	2851.5	5819.891304	39.20465422	1167.589837	154.9106704	54.89641335	127.4772598	433.8689163	1509.978607	0.003186232998	0.09844518441	0.007374223104	0.005419645411	0.01614209234	0.007902473836	1	0.001429493255	0.1704984637	-0.02874015385	11	1
8	198.4989887	269.3250708	4129.445888	13706.59308	1274.045308	90.86209677	2410.306154	5555	7257.861702	878.7792502	2855.206474	322.3467655	217.235822	206.6988075	1089.039824	3134.588816	0.2991069476	0.09397816555	0.00641237446	0.01697061643	0.0139760327	0.01964448556	1	0.2393485674	0.1596308126	0.03652554488	74	1
8	198.3036015	585.4168216	3896.651182	12998.14532	2075.60836	902.9803202	2031.672975	5446	10617.87234	763.6951423	2341.932296	368.5090829	281.730581	219.1670286	924.5471512	4709.039279	0.3047925702	0.1627197269	0.06790764574	0.0174550644	0.01655661774	0.01940466816	1	0.2489050167	0.3048365773	0.2563721266	77	1
8	212.4790054	464.2363042	-281.6665672	16616.18161	1560.44667	3941.336349	2449.358319	6422.5	2388.193548	89.0672016	2442.769252	316.5413473	636.5319959	271.1890482	950.2797115	927.0440431	-0.01770631013	0.09606831944	0.2391733885	0.00586856168	0.01265164023	0.01605691778	1	0.0009692567221	0.1758350057	0.7799501407	15	1
8	214.459288	693.6738662	3255.998272	11107.95178	592.4676993	697.2575768	1839.009574	4284	14308.31915	713.2312142	2241.016559	168.3533944	216.4335075	189.4556962	820.4954115	5584.316306	0.2908046323	0.05736055777	0.06357931631	0.0171591592	0.01341733117	0.0195137758	1	0.2363655405	0.08624920037	0.2338354539	73	0.9999999846
8	215.3429271	530.469661	2729.829062	17107.64086	2801.470782	71.45562222	1661.656536	6973.5	14535.28723	466.6165518	2726.078583	556.3133329	152.8457587	215.756764	1137.373865	5738.108307	0.1581440953	0.1674849501	0.005027032018	0.008220020788	0.01524460335	0.009588405046	1	0.126550405	0.312737414	0.00173654659	61	0.9999999987
8	220.102763	554.7520768	-236.9666033	13965.88449	699.8482248	3219.46517	2263.575697	5288	4711.389474	74.1844031	2579.669658	195.7080045	644.2570556	271.5325561	962.0921626	1970.175785	-0.018104931	0.0511653639	0.2350232215	0.00535126206	0.01172309221	0.01804824521	1	-6.312228443e-05	0.0825450164	0.7635463914	10	1
8	226.367033	52.61593142	2356.300457	8561.621373	1338.477501	543.3010611	1244.651218	3559	14397.9375	458.564292	1611.815365	260.5262343	211.3696115	178.9241915	639.6957497	7259.392258	0.2745394808	0.1585570646	0.06051956082	0.01628465849	0.01629752542	0.02471456362	1	0.2240099691	0.2960410286	0.2232422396	77	1
8	227.6803926	498.2651112	3427.252551	11176.41725	542.4497856	839.836617	2340.537841	4365	3976.119565	1098.245974	3444.960441	220.1324353	297.3945427	565.6625643	1259.573278	3153.048815	0.3091326671	0.04560824133	0.07722119968	0.02126290778	0.01891895942	0.03161357984	1	0.2519616524	0.06238056969	0.2855257951	73	1
8	228.4467625	787.3687227	1144.518861	7154.823216	1105.71559	917.0332861	1426.139602	2976	7940.585106	235.0267734	1245.451335	215.3040818	212.1410731	300.3663904	490.5695628	3706.655431	0.1643676864	0.1563257655	0.1281868487	0.01502581269	0.01839310905	0.02259180559	1	0.1401486293	0.2949604709	0.4350553026	63	1
8	236.3678136	711.3985419	-15.42682359	12914.36494	165.8295389	182.4560403	1565.760474	4707	7544.757895	44.57711411	1948.987856	131.1862316	72.33257055	238.8345777	660.5440736	2211.854035	-0.001078117569	0.01271601687	0.01436079793	0.003692320769	0.01089669938	0.005498700962	1	-0.002306677848	-0.006940012568	-0.008536859527	1	0.9999668996
8	237.6876657	176.5040703	749.7745703	12791.62266	3050.607012	1504.221385	2480.175459	5597.5	8389.148936	180.8281143	2006.548971	526.241865	254.2047135	433.8700924	832.4736332	2413.688325	0.06010028863	0.2406043202	0.115777218	0.009959643421	0.01918124805	0.01493719592	1	0.05618907759	0.4697265487	0.3705214653	47	1
8	245.3231753	217.3136801	1.635011116	10814.70258	-96.27240014	706.7826526	3103.041046	4009	4323.771739	42.42305006	2814.040544	147.1434341	129.5221448	236.3604946	988.5787777	2636.022183	0.000162933652	-0.009712184165	0.06552881068	0.004474280297	0.01549398221	0.01574943071	0	NaN	NaN	NaN	NaN	NaN
8	254.9026438	307.7452654	4171.945976	14541.45017	40.13709459	3485.833194	3389.902983	5513	10042.65957	813.9259239	2834.133289	132.9247657	669.0859679	352.8143519	1023.901218	5814.79196	0.2913031434	0.002771752005	0.2387609336	0.01536614538	0.009446108955	0.03305803025	0	NaN	NaN	NaN	NaN	NaN
8	264.7542342	274.4418351	4312.881853	14045.32153	576.6785593	405.4906604	3154.754832	5494.5	10533.22826	1072.175752	3396.866277	235.8491684	229.8519757	247.7756242	1247.546942	6892.177785	0.304039907	0.04173476456	0.02702163062	0.01641480016	0.01499338114	0.02445967308	0	NaN	NaN	NaN	NaN	NaN
8	275.9008787	505.585282	3983.563748	13447.19166	4341.906284	-23.72865931	1774.865887	6216	13009.15054	971.8980817	3129.330037	964.6630197	189.6701129	199.7340529	1390.222359	7151.124851	0.3008234288	0.3265654482	-0.001724473427	0.01619102852	0.02218667155	0.01750507192	1	0.2423234889	0.6415557431	0.01739439729	80	1
8	284.7147276	165.4258329	1772.708874	11681.4019	5066.022829	272.8370751	2447.882912	5878.5	14606.15957	480.2998742	2567.323288	1082.239735	144.5234556	233.5322748	1199.69298	7815.062278	0.1574600697	0.4330395116	0.02578404201	0.01533393103	0.03061598318	0.01503533197	1	0.1299420219	0.8643014186	0.084747911	68	1
8	291.6398145	86.24387272	1784.895152	10868.91635	66.09999243	601.9547477	1790.829903	3992.5	1984.731183	363.2663693	2101.572382	126.8197699	175.7682351	218.7797797	745.5296524	1262.388937	0.1636757069	0.006396940279	0.05499062603	0.0121983881	0.01364028034	0.01760816524	1	0.1330256643	-0.01913329781	0.1721459702	53	1
8	293.2472823	690.4181445	6979.218314	9807.994389	187.4042708	-372.5791162	1860.962899	3812	11227.94681	1811.414487	2477.152999	121.0715207	282.708532	214.5303159	916.6091198	6820.651718	0.7257389984	0.02179112931	-0.03912570676	0.03146689422	0.01358746972	0.03155451898	1	0.5786284731	0.00569655279	-0.02690930731	90	0.9876632986
8	297.5755583	270.3211883	7838.937249	15595.07298	2385.556633	104.4782278	3049.620429	6641.5	13584.82979	1486.535816	3049.571021	581.2644943	295.8190978	542.1590925	1258.750374	5925.473923	0.4924677547	0.158581649	0.006008117973	0.02084113485	0.01753561808	0.02225440714	0	NaN	NaN	NaN	NaN	NaN
8	302.8417989	175.1270942	3454.663747	11189.39943	2550.492151	1054.758269	2802.315651	5073	8411.427083	862.5560353	2734.243594	609.5821039	265.1065342	228.1856133	1143.505493	5359.441325	0.2997735691	0.2287203087	0.09457595644	0.02050860686	0.02257339719	0.02802962099	0	NaN	NaN	NaN	NaN	NaN
8	304.4387582	427.3197505	-75.03227385	15110.83728	2510.402106	1009.84514	2191.671841	6185	3951.553191	69.04757376	2907.808755	509.5625922	208.7480359	241.6402604	1167.144985	1754.618119	-0.005173408914	0.1658583842	0.06760378212	0.005279078983	0.01373263524	0.008240217464	1	-0.0004133519986	0.3129684757	0.1833458801	18	0.9999999965
8	322.5397505	99.26027689	-60.24875725	10757.74807	1632.821793	686.0399076	1735.949755	4417	3553.806452	64.80040679	1942.731146	333.4677604	141.1436341	261.469711	764.7451793	1608.272921	-0.006013128624	0.1598720301	0.06429745969	0.006376746247	0.01840948212	0.01056489483	1	-0.001378071678	0.3004148252	0.1713126044	18	0.9999999996
8	340.4322534	620.2127303	12979.13307	12669.25241	763.2292684	-721.2884841	1769.910923	5047	9246.806452	3441.800255	3345.335621	196.4888694	498.9043208	297.2406138	1266.136158	6297.163189	1.029373763	0.06435457068	-0.05503027733	0.02982625874	0.01369712196	0.04624287935	1	0.8221359128	0.09165539185	-0.01047425615	95	0.9999999999
8	342.641094	203.6721022	1119.331877	16252.20701	6826.331722	471.8787734	2724.028118	8002	10469.83158	237.3758548	2357.882738	1198.449344	123.3390807	228.8939456	1234.937651	3193.35664	0.07131212579	0.4302300481	0.03058993836	0.009437898715	0.02251077158	0.009516935838	0	NaN	NaN	NaN	NaN	NaN
8	343.5274786	293.2809602	3150.574987	17475.32981	807.0518109	579.259177	3350.307861	6674	15451.02128	556.8556798	2959.267182	302.2860776	180.5488435	242.8969437	1140.110615	5482.845341	0.1770283504	0.04698698589	0.03410928044	0.009825655546	0.01425615537	0.01271995358	0	NaN	NaN	NaN	NaN	NaN
8	354.4646563	103.6713617	-4.760995758	11872.28449	93.90755067	244.5729442	1809.547756	4259	4256.494737	38.1652103	1783.605677	140.4495028	72.27163316	181.1077353	644.9769924	1400.358365	-0.0004062397451	0.007692915702	0.02138507494	0.003515430558	0.0122232052	0.006238062655	1	-0.001317100812	-0.01705168337	0.01608034576	1	0.9660518962
8	358.2502487	22.44799021	6839.616311	7017.044149	714.1737625	-488.8232726	1152.119076	2867	1427.827957	1729.781925	1754.418403	197.438419	325.07499	183.9101332	689.6261671	922.9727565	0.9886847605	0.1029612788	-0.07658197594	0.05112218524	0.02451044961	0.05866525026	1	0.7882452918	0.1709805652	-0.09408619508	96	1
8	362.431256	497.5881849	7869.923581	16173.72688	910.6206107	1558.633687	2282.323777	6304	15822.07527	1504.573483	3027.774632	248.292388	448.4712452	275.5094289	1169.17609	7976.576086	0.4820851011	0.05795241531	0.09706718777	0.02173721466	0.01247457615	0.02491495613	1	0.3925951736	0.08793338553	0.3958862333	84	0.9999999888
8	363.9869871	256.0068087	4637.065097	15264.753	1339.76684	461.2376782	3425.055882	6158	12814.28889	1045.881523	3179.30841	414.0113614	240.8140215	215.4225713	1263.383735	6593.092905	0.3059985876	0.09236606694	0.03070129367	0.0149978617	0.01578034643	0.02288818619	0	NaN	NaN	NaN	NaN	NaN
8	370.4746096	36.30464239	-82.02855265	9324.154437	2118.793209	1030.459278	1321.463161	4066	7136.53125	65.10792628	1317.511805	284.7047077	177.217224	190.9979969	526.2117093	2484.202284	-0.008695075141	0.2290895123	0.1104607144	0.007605242156	0.02101311607	0.01187672819	1	0.0003696416172	0.4459799655	0.335414718	23	1
8	370.531892	515.3023985	2975.724189	16471.35119	273.2614128	157.2881932	2179.258333	6078.5	15552.36842	541.9389847	2573.718826	174.9443385	166.2821826	229.0737595	978.7564198	5278.599323	0.1805532982	0.01676013019	0.009787869381	0.01002462085	0.01008856576	0.0109503765	1	0.1435063256	0.0002862900019	0.01780643311	52	0.9999999915
8	371.6531567	204.4921743	2532.436776	15088.37525	3445.726084	1271.291073	3273.24985	6731	8001.818182	456.8479518	2395.001492	625.969746	213.5788884	250.9416688	1050.764847	2727.008565	0.1676325302	0.2257387287	0.08502676993	0.01184473504	0.01733844446	0.01414578507	0	NaN	NaN	NaN	NaN	NaN
8	376.2858869	422.4424859	6513.550247	13707.34104	710.6182724	1523.208754	2499.506959	5276	13289.43038	1742.627869	3418.194687	210.7260447	486.0437867	275.0764121	1275.639614	6822.89779	0.4695199431	0.05384606986	0.1021017775	0.02583374855	0.01357388868	0.03083897994	1	0.3828053833	0.07970542811	0.410476782	84	0.9999999926
8	377.5398135	399.8103626	671.4851664	10775.20503	417.0132403	2840.163273	3130.187147	4232	5008.177215	214.6868187	2989.058731	158.3365193	783.9962554	391.0172823	1086.452586	5483.426761	0.06019016385	0.03928444534	0.2467703806	0.01835090088	0.0150755457	0.038237176	0	NaN	NaN	NaN	NaN	NaN
8	379.2546223	18.36866644	6821.687987	7089.269528	442.2657846	-465.8052615	1151.244587	2859	5926.139785	1447.315944	1487.695329	132.8717807	276.8990921	206.4269722	560.9258961	3514.815749	0.9561011426	0.06313818124	-0.06376465164	0.04608013431	0.01930873643	0.04673928998	1	0.7625698174	0.08913740859	-0.05821941511	95	0.9999999962
8	379.5602934	216.9974702	0.4286913405	11703.79961	332.3001115	1235.286038	3584.211439	4436	2655.823529	62.0096145	2309.511107	167.3706456	179.8316366	294.6952106	840.2305207	1756.437189	3.19993865e-05	0.02928395977	0.1070478438	0.005739400755	0.01388239228	0.01628947135	0	NaN	NaN	NaN	NaN	NaN
8	381.5190897	434.7628691	37.06907955	14450.61552	1442.050116	538.3982368	2277.828457	5704.5	3387.371795	82.3420849	2848.793595	370.5748513	136.2578326	268.9630233	1094.246245	1901.877774	0.00250177695	0.09773942445	0.03759084122	0.007307162217	0.01585665274	0.008360833458	1	0.003005934144	0.1703623768	0.07713699406	12	0.9952744349
8	387.5872791	391.7317763	4304.795899	14290.4215	1331.81831	234.2263052	2575.099715	5700	14469.12658	1198.145191	3544.136587	413.0482248	218.623305	204.3124364	1396.460176	6744.506683	0.3036729889	0.09693004587	0.01673122993	0.01607466666	0.01454085302	0.02126456034	1	0.2437774696	0.1661797433	0.07392231838	74	1
8	389.3614454	61.82183986	7.080897594	7199.117286	0.6522901815	482.6008382	1722.868998	2661	1506.642105	40.97317817	1485.966713	113.5927295	126.1831819	212.9743205	540.9558526	1041.405269	0.00114072008	8.663889407e-05	0.06919236817	0.006644136388	0.0185050686	0.01436307504	1	0.003231937099	-0.03073776415	0.1839537101	3	1
8	399.7629432	110.3907478	1683.12268	10224.49915	894.145239	648.2529336	2002.551796	4056	2855.168421	452.3831861	2535.281872	275.4603386	196.3110572	223.8082529	965.808131	1919.662158	0.1646131325	0.08561655925	0.06278970548	0.01501738068	0.0199470746	0.01818938673	1	0.1350690755	0.145472361	0.2028155622	59	0.9999999999
8	403.5511526	442.284517	9698.931614	13659.64231	280.276342	-313.0166155	2167.404887	5216	14547.52128	2474.259961	3463.55032	160.4620352	366.029753	207.3629538	1250.77571	9422.84193	0.7216818285	0.01901317277	-0.02311680487	0.02952419774	0.01493271298	0.03369611545	1	0.5764694971	0.0006589694227	0.02823239028	90	0.9990203169
8	408.2630765	222.4857396	4317.732416	14236.08401	507.6499459	433.7859746	3369.471031	5564.5	10932.51579	1042.384003	3240.885772	236.1972716	210.8261469	245.4269641	1209.248814	6601.470906	0.305730959	0.03725867738	0.03093410864	0.01931697742	0.01422503286	0.01945548929	0	NaN	NaN	NaN	NaN	NaN
8	408.1942643	599.1654461	990.1069264	15179.93772	4854.57545	489.5737705	1557.855888	6846	9043.221053	236.5565079	2950.012439	940.1808412	150.8551672	214.8809339	1321.166824	4092.252634	0.06480626556	0.3205575325	0.03425141556	0.007448599464	0.01710406101	0.008755320412	1	0.05496345474	0.6319202584	0.08855554956	49	1
8	424.6975939	322.4829913	6546.91647	13078.80127	2967.624371	338.6659132	3353.089565	5948	8347.589474	1643.4898	3250.846366	754.3932421	306.0461599	232.1292463	1387.561176	6135.777355	0.493642816	0.219962927	0.02610103343	0.02329128068	0.01868632088	0.03139926901	0	NaN	NaN	NaN	NaN	NaN
8	432.609284	554.6894851	4561.413573	14736.94436	2308.188677	-59.77148057	1779.430898	6040	11736.42553	878.343898	2584.252715	445.4846402	195.2666083	196.1487447	1040.358148	4347.75957	0.3057045034	0.1613161584	-0.004609666123	0.01577435269	0.01565993874	0.01459010121	1	0.2445050585	0.2987444382	0.001985796164	76	1
8	438.7750069	187.5074269	1824.46072	10868.36251	407.7957455	1047.784668	3306.948143	4271.5	12015.36559	421.2984906	2210.382353	157.5865771	209.8988638	314.7373248	823.3566943	6583.272891	0.1646720079	0.039556401	0.09821162712	0.01479927185	0.01395957227	0.02095016977	0	NaN	NaN	NaN	NaN	NaN
8	439.801599	209.2392119	29.46644219	6974.983438	1421.640715	682.0335492	3085.63137	3116.5	1138.073684	53.87155474	3147.035964	755.0210913	128.0125739	254.0489959	1323.246801	1265.473204	0.004247664044	0.2023560459	0.09501112407	0.01147636239	0.04423780629	0.07918390604	0	NaN	NaN	NaN	NaN	NaN
8	439.4119344	276.3489811	976.741985	15616.44636	1335.506594	1144.254206	3652.597442	6259	15509.12766	226.1001567	2767.830146	366.2420209	181.1980876	825.9117544	1067.40869	7443.060387	0.06142808324	0.08891937425	0.07780228656	0.008920455854	0.01599502258	0.01260791441	0	NaN	NaN	NaN	NaN	NaN
8	446.7934104	247.158481	-33.44764035	13695.21181	4223.206349	689.3007546	3308.709627	6353	10651.91579	82.81175614	2488.032816	786.0306479	113.8131455	246.1946097	1083.716332	4193.177903	-0.002519680149	0.3196606449	0.05191962597	0.006719033556	0.02029578244	0.01287588374	0	NaN	NaN	NaN	NaN	NaN
8	461.6205312	305.9842583	-191.6756938	16177.63093	-72.32243355	2566.270239	4168.999332	5949.5	20843.86022	64.47988196	2159.853873	182.4239132	308.7922158	264.6894876	786.18976	5706.744691	-0.01266035398	-0.004470415206	0.1624274606	0.004693758866	0.01169599631	0.01472952364	0	NaN	NaN	NaN	NaN	NaN
8	461.6802895	406.4183262	4376.24434	13877.62103	569.9575965	1265.552885	2857.733149	5373	9177.882979	986.1401291	2962.179178	175.1305339	326.770702	378.2035487	1062.070549	5281.756746	0.3127613192	0.04285018234	0.09142483169	0.01604807782	0.01368142815	0.02193612272	0	NaN	NaN	NaN	NaN	NaN
8	464.7033736	195.5201016	2319.093419	14472.07059	509.3857116	2520.798663	3205.088835	5554.5	6428.578947	406.7573151	2391.739089	176.741247	388.442611	250.7533318	877.8132013	2492.950702	0.158826041	0.03749157511	0.1706835048	0.01087468321	0.01058374619	0.02437040785	0	NaN	NaN	NaN	NaN	NaN
8	465.5206788	591.6909979	3305.538336	10690.33205	3360.449521	-77.521074	1682.235871	4918	4472.375	885.0700326	2732.207937	908.3985388	189.0412956	208.7587702	1247.885863	3307.409743	0.3100935397	0.3279769796	-0.00744675257	0.01944182309	0.02090369488	0.02062636998	1	0.2493891691	0.6441830377	-0.0004809049126	80	1
8	483.634029	51.32831334	507.5312116	8545.599447	881.5500139	314.7763081	1366.40747	3404.5	12577.70526	110.2957837	1234.475621	152.6302904	101.5739408	185.2356484	452.4508024	5253.973675	0.06020370319	0.1080193535	0.03708891486	0.008725613804	0.01708631091	0.01160726702	1	0.04947983294	0.1913520144	0.08919271102	39	1
8	487.3704277	548.5134997	13606.62339	13556.59318	846.0935172	-773.4705228	1711.665392	5436.5	12491.29348	2803.535328	2734.852212	198.6464413	474.0110305	245.4358668	1053.638583	6708.545747	1.023249854	0.06440037599	-0.05425377586	0.03566131522	0.01244955532	0.04003118751	1	0.8172653024	0.09181673113	-0.009170964228	95	0.9999999999
8	503.665542	214.620873	6666.432008	13857.55559	6.651537392	325.0394089	3177.665219	5268	10136.25	1308.988755	2726.90244	167.6456626	270.797883	244.7456628	959.0653033	4709.367422	0.4816685676	0.000534782255	0.0222050386	0.0189554918	0.01419098706	0.02587308243	0	NaN	NaN	NaN	NaN	NaN
8	527.8718954	60.72713082	1239.924617	8112.194491	1680.912784	360.3144349	1300.671199	3450	7478.484211	260.8528433	1492.119556	349.0968604	115.4349527	215.3519358	630.5170622	3198.173704	0.1561799294	0.2147991065	0.04798315375	0.01544632546	0.02117809155	0.01472897053	1	0.128444784	0.4127397645	0.1538977148	65	1
8	529.3409105	88.38613039	-157.7931836	9620.509559	132.88239	2162.244049	1819.657535	3592	6066.736842	67.585695	1404.024389	127.4447149	323.3442494	199.0705292	511.3238222	2135.533618	-0.01629455985	0.01375256915	0.218151733	0.006828543519	0.01371164396	0.01571150707	1	-0.0001470639816	0.004217571187	0.7032938993	5	1
8	534.4416536	429.3031255	-42.11450262	12849.54288	741.3890882	343.8775882	2373.595065	4939	10224.81915	143.669282	2035.553975	180.1840368	164.3564789	1494.925644	733.7805613	4116.286185	-0.003123890838	0.05885445429	0.02768250279	0.01076927671	0.01415141797	0.01213392817	1	-0.002581370547	0.08932656171	0.03953955267	7	0.9771032804
8	537.1796696	183.3718117	-37.81213408	10533.70399	601.1797054	388.9047805	2494.258798	4086	11387.07368	52.80487688	1758.559707	157.0496357	83.11570447	202.7427103	653.0380238	4273.754297	-0.003718826502	0.05743072206	0.03810422696	0.00518382852	0.01270939165	0.008715765595	1	-0.002337321475	0.08683403142	0.0759273424	7	0.994055519
8	544.4403214	95.25665552	519.2279503	8685.50602	2026.590743	76.09940451	1343.627398	3743.5	14217.70213	158.5044023	1702.092108	373.7076094	86.09827837	185.512327	696.1294967	7317.276657	0.06276641738	0.2320426089	0.00813987603	0.01132026033	0.02373680346	0.01035168437	1	0.05065358663	0.4472435315	-0.007010115769	45	0.9865038027
8	562.5146634	249.9581172	2137.706956	6775.369692	784.7394366	531.6300173	3506.814179	2976.5	2973.408602	612.1922894	2027.772306	329.2558581	158.5784245	212.9930096	820.5649547	2439.603096	0.3174356716	0.1101551718	0.08221226661	0.02673871365	0.03137933249	0.0498079355	0	NaN	NaN	NaN	NaN	NaN
8	573.7750633	103.7008284	7335.918464	7263.042378	467.9680892	-395.9384798	1535.499179	2956	5329.451613	1974.648396	1966.990886	152.7585871	327.2132392	208.2224833	765.23494	3730.523149	1.007061245	0.06450093169	-0.04992405441	0.05037726918	0.02069129686	0.05181043349	1	0.8045503878	0.09230041412	0.002266143009	95	0.9999999997
8	577.9822503	157.4095419	1898.502958	11878.39622	116.7027575	739.4625916	2036.847836	4434	8802.184783	297.3512967	1730.4307	157.379698	173.8578942	195.5369772	632.7736308	3805.325643	0.1605036388	0.01014662333	0.06363306552	0.01059591206	0.01380399073	0.01354353148	1	0.1311193608	-0.01096262899	0.2018898422	53	1
8	578.2035831	516.8198225	4.926338324	8524.100697	794.3314199	343.5534201	2002.928177	3389	1776.382979	44.09234658	2068.947844	248.2090191	111.7758823	264.0306152	805.1513981	1360.870429	0.0006114538631	0.09323856826	0.04456002207	0.006122348625	0.02007293016	0.01009240051	1	0.001935542593	0.1613447448	0.1009852525	13	0.9955377996
8	579.4253792	418.254955	6050.857989	12740.05139	56.95763307	1429.315294	2571.534531	4835	4688.170213	1216.423119	2445.835681	135.4208818	368.3369494	268.9750526	891.675548	3003.532675	0.4720406672	0.005172831039	0.1119586368	0.0224950964	0.01186493681	0.02173449763	1	0.3850750973	-0.02080436525	0.4437717563	82	1
8	590.5025651	76.64539336	1067.45702	6762.51714	656.5312058	902.9982009	1482.334948	2725	11191.2234	177.7036295	1030.796129	167.8721089	177.8102312	175.8129262	410.0502741	4291.006682	0.156668654	0.09664961278	0.1305899914	0.0145769944	0.02061740583	0.02085135111	1	0.1335690163	0.1713625867	0.4393831034	60	1
8	610.8233551	140.9274037	-60.10810147	8798.800621	186.5847556	322.0112346	1671.114603	3287	17554.21875	37.95558966	1729.634917	122.2391591	81.17971416	173.1271938	615.8781474	8835.313161	-0.007043706778	0.02214968809	0.03830305306	0.005597196293	0.01541543993	0.008451744245	1	-0.005326684969	0.01370193188	0.07448215675	2	0.9983154702
8	616.5162215	93.70698565	6.777166507	7132.257298	426.5450788	90.70806027	1221.124987	2687	8616.621053	38.37614249	1110.081176	127.2879358	56.21367803	122.7310626	409.9089459	3238.867086	0.001011353979	0.06084527204	0.01285788037	0.005606583775	0.01709009654	0.008244979465	1	-0.0002833121961	0.09278341224	-0.01145759828	6	0.9999986036
8	629.3206237	196.318298	4344.319654	9401.461715	897.6830993	1029.116702	2520.901278	3938	21386.97826	796.2195487	1692.065161	188.6249137	293.889354	213.7132534	654.7070143	10725.46496	0.4584697969	0.09650331105	0.109761211	0.0236508529	0.01718772333	0.02731845998	1	0.3748556068	0.1685529262	0.4364488822	86	0.9999999993
8	647.7651149	216.4505156	2325.776996	8387.11194	1.91007852	2038.40309	2769.178817	3187.5	11189.89011	529.3203381	1732.255918	113.047566	407.6704729	363.0477457	631.7677272	6604.915507	0.2839258993	0.0002633513262	0.2464089824	0.01990553841	0.01402132663	0.03390944795	0	NaN	NaN	NaN	NaN	NaN
8	660.4071841	344.2885363	-114.8556059	11035.89215	2306.477837	1633.260981	2924.941148	4769.5	7092.085106	68.73236432	1627.265725	401.098415	228.100571	221.7783351	693.74394	2687.682152	-0.01116102708	0.2119036857	0.1503457616	0.006627846055	0.01777408243	0.01277220209	0	NaN	NaN	NaN	NaN	NaN
9	8.334397118	434.4738541	4038.004266	9289.999954	932.3853023	-175.2757671	1500.979721	3693	26472.67021	852.9251052	1835.303949	203.1970397	175.4374504	197.3803235	690.3253716	12572.56816	0.4377386748	0.1013568024	-0.02173016186	0.0231612183	0.01817838643	0.02122094632	1	0.3489409304	0.1729660705	-0.02973308549	85	1
9	14.39449654	528.3548292	552.697604	8969.728679	158.7020685	725.455497	1235.746132	3294.5	14188.46316	138.5302026	1555.846532	106.7375755	166.2917133	143.2109788	542.4580191	5544.576224	0.06193141855	0.01903017792	0.08291987211	0.007824102914	0.01323464957	0.01345179938	1	0.05327585519	0.008823703761	0.2470109991	32	1
9	27.53821355	237.6879452	3428.259322	7809.32136	136.0841816	606.7243558	1349.319166	2900	4781.457447	608.2156306	1432.200173	92.43797943	217.8941359	162.2703935	518.515184	2466.165517	0.4478254967	0.01849095045	0.07908685002	0.02653968981	0.0129132698	0.0276786379	1	0.3634003619	0.005499747747	0.3232740613	82	0.9999997378
9	30.76801701	434.178905	1414.325143	8888.011309	1282.266497	1222.772684	1902.270797	3609	4789.031915	316.2918122	1817.246642	279.0342775	298.1293802	200.442869	715.8794815	3233.064479	0.1597586367	0.1470472912	0.1377649545	0.01561578346	0.01872492813	0.02149936132	1	0.1370310508	0.2761646734	0.4672434435	63	1
9	30.25562559	603.5044079	499.4100983	7675.873507	398.2411698	671.2436327	1306.864684	2898.5	4508.606383	97.97832458	1153.674487	116.4356033	146.7892122	171.1264922	425.2439434	1306.799186	0.06742064161	0.05212829158	0.09050314813	0.009172941937	0.01440904752	0.01383445834	1	0.05853527722	0.07775881842	0.2761907878	36	0.9999434207
9	34.63293688	99.85367642	414.9621038	6671.887479	641.7928237	149.2949451	862.5498995	2563	8284.053763	81.59843816	960.7509833	150.205854	82.11822142	129.1131346	370.3681527	2525.255869	0.06408133246	0.1002984264	0.02259220687	0.009265265208	0.01841770961	0.01270449188	0	NaN	NaN	NaN	NaN	NaN
9	34.5033692	463.7217106	2941.55477	9914.766546	1529.080334	-90.86041121	1528.122589	4075.5	8264.6875	588.0518483	1872.978549	352.0143883	150.7972537	177.5213614	774.2689688	3178.254726	0.2943187047	0.1547764755	-0.008625623949	0.01585308652	0.01770139122	0.01692305741	1	0.2350021621	0.2850680167	-0.01501231846	76	1
9	35.29791388	137.4920872	-28.77693771	7049.402808	149.9078269	755.0798053	1092.09244	2593	11675.86316	42.87155044	1086.82209	102.679816	152.9675625	149.3828546	378.0421853	3875.947565	-0.003829689553	0.02004774653	0.1031935988	0.006745174031	0.01610128585	0.01302956141	1	0.001820840336	0.01216917443	0.3029210455	4	1
9	45.33367707	254.5002832	430.1275437	8384.583669	154.5505482	1589.846099	1602.636228	3124.5	15159.07447	143.7988443	1853.755761	106.4898751	384.3233469	191.0981486	645.6982401	8226.148305	0.05219739373	0.01785711487	0.1860049381	0.01181567015	0.01462003018	0.02575894334	1	0.05271396305	0.01095869434	0.6065419825	33	0.9999999962
9	48.65959149	175.600243	1141.502428	7078.32039	1567.703256	324.7316539	1192.417371	3029	3774.294737	209.0353106	1162.159386	295.2212234	118.5361324	153.1099607	492.7628089	1833.361463	0.1625381815	0.2191745153	0.04758003898	0.02021049848	0.02392888853	0.01698053616	1	0.1335714827	0.4217613269	0.1541312155	65	0.9999999984
9	50.18681005	437.3688524	3175.574424	10813.28489	494.6147167	-66.53352205	1667.180839	4102	7872.840426	719.7653553	2307.12598	166.040949	171.3383845	206.0939765	856.1488274	4648.749163	0.2952564304	0.04871700067	-0.006858099613	0.01555141374	0.01281251124	0.01790343356	1	0.2348922804	0.06521672366	-0.01270814062	72	0.9999999892
9	50.69829368	508.556386	-52.57065828	10182.88061	3220.578251	505.9419527	1464.337077	4626	15396.58511	73.9107411	1801.655829	557.9712151	117.3689443	201.4828815	771.8676853	5791.16396	-0.005076540111	0.3148746151	0.05250561767	0.007421939417	0.01940863373	0.009105064096	1	-1.199114173e-05	0.6213049678	0.1361581839	26	1
9	53.62510073	278.3804349	16.35673664	11335.7379	163.2524052	139.3161498	1295.115122	4103.5	4331.635417	42.57562225	1994.513494	124.2829135	68.86567424	159.9860096	688.0460169	2053.405173	0.001359431376	0.01392766558	0.01187824873	0.003816581325	0.0113060227	0.006114115282	1	-0.0005099887024	-0.004549181206	-0.01663699598	1	0.9999754985
9	55.63921157	160.6957699	3317.471434	7513.298592	852.9582028	-155.4087817	1210.669768	3059	24575.88298	620.5529202	1366.676294	163.6455947	157.0453702	144.798775	521.5294317	9411.094251	0.4422606087	0.1132679624	-0.02129059149	0.02500812916	0.01690634646	0.02270526336	1	0.3527203259	0.1976602992	-0.02667609547	85	1
9	57.47477283	385.3788161	740.3092764	12476.10385	605.6726731	1142.130699	1553.453793	4659.5	7744.88172	142.1165414	2095.3334	174.3263683	236.6334777	171.063201	753.6060935	2495.398051	0.05891575727	0.04684138926	0.08904236768	0.006706407304	0.01302708551	0.01233075661	1	0.05154179221	0.0667768743	0.2688802223	36	0.9992048055
9	61.60411738	203.3537089	31.2500271	9860.84745	598.2653749	85.8938604	1019.040961	3706.5	6639.431579	40.21695661	1677.294734	148.2454774	55.85125233	143.9564795	597.5895783	2861.068438	0.003096037236	0.06348570694	0.008877842553	0.004206421564	0.01367870222	0.005403295083	1	0.001137129857	0.09807321938	-0.02484066829	6	0.999999988
9	69.50139457	654.6891638	511.608646	8819.06959	907.6139391	736.1725683	1222.59992	3496	21923.08511	118.2362813	1251.447853	174.9486658	147.4903494	147.1267632	486.8598067	3424.641203	0.05934625628	0.1023827156	0.0853115794	0.009510176096	0.01527672274	0.01168209976	1	0.05214254231	0.1817810499	0.2580414163	40	1
9	72.33511667	218.5963465	1742.656996	11010.11762	163.1917132	1401.981638	1599.787149	4059	11524.82292	326.0961971	1826.261732	134.6987036	303.1799854	177.5085852	668.3062657	4029.298082	0.1575866473	0.01504820828	0.128759449	0.0113907159	0.01304278558	0.01841788878	1	0.1334172668	0.002069759517	0.4300027371	54	1
9	72.68922338	428.5167131	-170.1827486	11263.22276	60.43905024	2417.700443	1899.584705	4072.5	4347.663158	64.36249843	2241.069315	149.6817204	509.6175653	213.9191688	775.2258364	1976.182461	-0.01558180545	0.005469711584	0.2156685053	0.005643245659	0.01471712655	0.02064048457	1	0.000173678385	-0.01307022357	0.6944216317	5	1
9	76.01771173	460.4789261	3718.53144	8374.438117	336.4950839	736.9779791	1993.944003	3216	3765.107527	1226.026242	2650.701413	166.1315767	317.2837272	427.5399556	980.117035	2807.828522	0.456939772	0.03983937946	0.09040544471	0.03247502634	0.01922839683	0.04342949472	1	0.3717298411	0.05021534015	0.3659520122	84	0.9950279067
9	79.36563464	258.0962454	3.977856204	9218.769747	510.4280062	147.0547205	1604.709218	3468	4012.8	43.92671319	2015.863031	167.1599597	72.42181406	192.1951008	722.4239717	2575.226669	0.0003328469519	0.05440391506	0.01591817455	0.005142478131	0.01817030842	0.008566511414	1	-0.0006730580078	0.07956433552	-0.001123513	6	0.9999395879
9	80.93563638	539.1169297	653.9318684	12265.36712	1111.243355	2334.983513	1751.734786	4822	7343.9375	115.9415509	1704.846385	194.2503054	379.4702917	193.6645389	625.255608	2333.502372	0.05295047904	0.08840104258	0.1907496115	0.00800370858	0.01326077494	0.01514469378	1	0.05431253037	0.1574416976	0.6261105379	41	0.9999999724
9	84.35712147	106.3667896	-37.37086327	7585.015485	1691.854384	750.2871323	982.3672357	3254.5	7811.768421	57.85187021	1074.003255	264.2256881	155.494416	143.051771	448.3600047	2805.57865	-0.005176205033	0.2284642984	0.09881937035	0.008253627619	0.01897439706	0.0129729147	1	0.002372284688	0.444154952	0.2953463196	23	0.9999999997
9	85.50859749	140.6826914	-14.78060794	8181.210028	785.4481289	849.0704934	1210.079845	3149.5	8671.010638	46.88627631	1219.313627	155.133998	157.6096013	155.4394166	459.8801542	3023.134418	-0.001977670074	0.09591081096	0.1040063099	0.006010570223	0.01515412587	0.01384699625	1	0.004075318734	0.1695038236	0.3091500576	14	1
9	84.97173296	477.5716755	1019.779385	12586.87755	244.95331	129.3777807	1579.570486	4602.5	20731	220.3327695	1952.298428	147.2462276	95.93081869	189.2127047	668.4894094	5956.014476	0.08201031099	0.01968229144	0.009503233299	0.008771977325	0.01281933787	0.008187725922	1	0.06424882009	0.00685358595	-0.005995041073	30	0.9999999999
9	92.14026137	333.9745671	6936.518643	10333.19795	1717.716083	-390.1361033	1795.219555	4456	23198.17391	1815.718785	2491.421629	378.6072688	305.4755432	196.5170451	999.6062968	10739.75156	0.6773070642	0.1661415111	-0.0350469001	0.03943600192	0.01866602908	0.03297112454	1	0.5413054675	0.3054543912	-0.01825005594	93	1
9	95.98410843	446.3290044	-108.7048079	10933.24772	1086.81576	1265.495563	1904.692993	4266.5	8191.193548	55.63370866	2113.959263	218.3966732	273.4803138	211.317603	781.653839	3857.37841	-0.01001354881	0.1017613465	0.117656654	0.005782886161	0.01598947926	0.01232971422	1	-0.001370075647	0.1822758735	0.3554227463	14	1
9	97.18402389	67.2007184	1038.992403	6927.585938	387.1666733	822.5892908	1085.67489	2604.5	6887.702128	195.0826538	1082.993345	113.4310056	204.7956973	168.7800223	393.1748983	2866.525614	0.1492887502	0.05878268361	0.1208138766	0.01435936379	0.01754184794	0.02223887592	1	0.1265894924	0.09245282697	0.401881369	57	1
9	99.55562835	347.1089809	-16.37721335	15697.65923	747.3337242	499.4797658	1663.124781	5767.5	7283.977273	51.30707415	2275.14424	164.8705126	101.448198	200.4946243	806.2123209	2356.821647	-0.001122960153	0.04780230584	0.03245096528	0.003489572919	0.01085766861	0.00673150423	1	-0.0007382481143	0.06660728071	0.05631356569	7	0.9999778323
9	100.2298393	259.1755544	-13.96794622	12153.90006	729.7475754	198.7692658	1713.283746	4547	6651.393617	47.39602682	1955.577954	160.2018614	73.37337982	232.1675581	692.7059637	2753.009818	-0.001126133655	0.06403400908	0.01685556543	0.004240743112	0.01404067064	0.006169382713	1	-0.001690627655	0.09958196465	0.002201472185	6	0.9998482093
9	101.3425622	479.6369902	-237.228417	12560.31052	590.3858426	2872.184386	2111.862615	4718.5	10535.4	68.96589229	1893.060288	134.7703972	456.5068982	233.1137227	665.3709871	2739.114034	-0.0189198623	0.04859772116	0.2272335736	0.005797352043	0.01193000074	0.01580403991	1	-0.001292589559	0.0768838286	0.735914647	10	1
9	108.3414133	407.4717671	12630.92098	12410.43587	763.8793655	-782.4402962	1849.989379	5019.5	12599.95699	2557.546833	2564.872012	179.8477482	484.893625	226.8075338	966.2108241	5851.666372	1.008488974	0.06139747681	-0.05526454939	0.02965970751	0.01308457208	0.04242254872	1	0.8052927772	0.08562362315	-0.01626808162	95	0.9999999966
9	113.2224269	392.4658262	47.78509211	11819.68291	3681.169358	238.1809926	2080.763826	5395.5	4015.67033	74.19958796	2154.609317	731.1601069	81.69112025	489.8947309	954.3516453	3024.515194	0.004428885127	0.3134019911	0.02022319463	0.00683105513	0.02349142398	0.008226769824	1	0.005340680469	0.6167868973	0.0249965323	24	0.9763353288
9	114.2573504	343.95686	-153.0289634	11580.14936	1006.162782	2742.145797	2483.014401	4521	2611.565217	87.38090852	2167.914565	263.6842325	547.2235689	257.3125127	834.6295616	2112.973236	-0.0138986291	0.08646942538	0.2447382858	0.007488572263	0.01594833355	0.02024045093	1	0.00433545492	0.1561545267	0.79999631	15	1
9	116.3438207	632.2834242	4632.659043	10276.89681	1611.133119	-209.3339219	1653.779321	4342	22069.36559	962.5798871	2100.049646	301.990821	190.360768	175.7513149	818.1838488	9357.585163	0.4536092045	0.1544058049	-0.02051231493	0.02297969202	0.01817870634	0.02044517035	1	0.3622873003	0.2829374459	-0.01970787334	87	1
9	117.2339169	20.56011046	316.8192765	6278.690957	646.85635	1076.957514	973.6771915	2492	5001.304348	82.43531341	909.6523	138.4624117	198.2083295	131.1179876	346.2577979	1525.771833	0.04998705262	0.0999440676	0.1667660144	0.01152309021	0.01861508603	0.02029927581	1	0.05034301826	0.1803421452	0.5416844817	41	1
9	119.5260072	427.3315584	1967.187093	11823.78834	1923.381645	666.7826765	2107.832593	4918.5	8437.393617	426.1891046	2514.294416	400.2418938	198.5436728	222.3152455	986.9163957	3926.524136	0.1649816424	0.1559051826	0.05744940232	0.01258739205	0.01736263894	0.01503621237	1	0.1356438292	0.2909861878	0.1868853736	62	1
9	120.6444982	103.6973893	411.3878396	7921.572308	382.4558592	1406.499178	1225.953549	2932.5	7067.215054	109.9233551	1602.256381	129.7339924	309.3034945	193.7163972	566.6115458	3562.579787	0.05342897122	0.0512097531	0.178322867	0.01201825443	0.01699659904	0.02875898943	1	0.05347317598	0.07977531592	0.5811584726	37	1
9	130.5346646	391.6597777	673.3755763	11708.75686	134.4648146	2526.004199	2278.088055	4454	7932.382979	186.7049988	2219.7733	157.3357378	468.5778636	617.0369271	790.2305003	3921.12672	0.05719159711	0.01198387111	0.2117567098	0.01081328452	0.01457085312	0.02117588741	1	0.05849468163	-0.00011821939	0.6978669274	33	1
9	131.6937005	453.6102552	907.9015959	13223.46645	2118.500234	491.4496475	1768.740942	5390	9873.021277	177.8665011	2495.534965	387.2847665	154.5823342	227.0123442	970.5447638	3933.907863	0.06839230739	0.1605113087	0.03844225521	0.007362330738	0.01462127739	0.01027424414	1	0.05665149401	0.3002148065	0.09788548589	43	1
9	135.9861167	324.5172759	-53.03867055	15274.70817	5033.333139	167.6292545	1473.00225	7084	12359.45652	73.05939969	1909.34031	663.5717454	92.4806802	240.8909053	863.3727273	3153.20156	-0.00349695537	0.3293754712	0.0114423544	0.005009754931	0.01649115925	0.006149562621	1	-0.001505661538	0.64956651	-0.007048107734	24	1
9	137.2553873	276.2218906	-63.99908019	13283.39176	2108.753356	1643.376057	1998.583421	5400	6381.880952	98.07243893	2501.641941	428.5846776	310.2052978	250.6307892	985.9058572	3744.545795	-0.005433388612	0.1602121438	0.1239329636	0.008233126108	0.01601504005	0.01147319484	1	0.003302246043	0.3037295813	0.3807879353	19	1
9	138.4306254	372.1213135	12286.25489	11924.0223	371.5251067	-734.5253927	1944.52714	4828	16496.64516	3057.502056	2906.329525	150.2267975	566.2524858	253.2307148	1084.381837	8561.753238	1.017923551	0.03061312471	-0.05532489779	0.03906550893	0.01572737338	0.05440295965	1	0.8125903204	0.02173705765	-0.01548123313	94	0.9999998447
9	140.3086664	467.2195704	936.336818	11191.98313	226.8409463	97.69784577	1696.783959	4054	13303.50538	207.9804329	2052.613308	144.949437	88.08585968	136.7725194	714.3700671	6801.039362	0.08688019466	0.02110103404	0.009398450866	0.008418210269	0.01505943651	0.008063342372	1	0.06817182083	0.009765167026	-0.005175277331	30	1
9	142.2903502	153.5345083	-14.95151928	10174.5273	974.7759454	256.0088179	1450.768628	3886.5	6113.347368	51.04945015	1837.295754	227.8156836	95.64829315	338.2816652	698.462647	2375.588307	-0.001963224127	0.09992228156	0.02683255529	0.005577827361	0.01722071955	0.009018799543	1	-0.001324843269	0.1744409973	0.03842063937	12	0.9951091536
9	144.6267274	612.6195957	-184.5118329	10290.9494	103.6341756	2400.017676	1957.660471	3746	3374.59375	63.28990024	2030.295346	117.5420799	482.9605996	207.322308	727.8967839	1578.438873	-0.01738382076	0.0109032089	0.2281050422	0.005281340194	0.0115749189	0.02009584924	1	-0.0003470013224	-0.00124903605	0.7378671918	5	1
9	149.50456	115.9670581	4121.343416	9565.796875	1034.813416	-150.524747	1425.525591	3889	35010.18085	762.6056055	1667.328574	206.2583231	211.2512009	174.7501807	633.0327457	13251.56255	0.4376613762	0.1094439246	-0.01408041479	0.02043598335	0.01921532837	0.02428941405	1	0.3494943065	0.1900709739	-0.002585582529	85	1
9	149.3788064	283.608947	4390.728023	15045.75819	2348.715868	1060.379274	1833.886375	6127.5	12151.09302	825.4014249	2533.332122	460.240494	323.9506173	202.9555622	1032.399334	4716.991096	0.2903137361	0.1580569958	0.06642009958	0.01524616377	0.01503299998	0.02048994704	1	0.2371102183	0.2951792835	0.2476026244	77	1
9	153.7307122	266.038703	8096.055971	11152.65433	178.0980276	-333.8026069	1932.978608	4296	4595.926316	2162.251523	2938.856657	143.9825255	385.2647764	242.4988541	1088.250554	3419.651342	0.7210461557	0.01798288508	-0.02860797931	0.04022400386	0.01537162721	0.04449379993	1	0.5755608482	-0.001714628889	0.008769924303	90	0.9986654597
9	155.8083463	85.4998128	43.17732933	8696.974754	1861.913785	68.33741986	972.6382748	3661	9834.308511	58.86402914	1521.751613	325.5776727	63.42177361	181.263732	610.488726	4128.327994	0.004973201117	0.2141237433	0.007807988749	0.007010174746	0.02037735468	0.007667086553	1	0.00397615231	0.4103778318	-0.0223104473	20	0.9878585234
9	156.9411166	363.3865952	954.2906972	13338.04278	4490.012958	85.28200447	1631.617191	6090.5	6085.617021	208.0539082	2138.252834	726.9449977	115.2419462	246.5516254	954.9045053	3848.893378	0.07393676767	0.3404505625	0.006312231661	0.009362379812	0.01978639002	0.009619341998	1	0.06052044984	0.6718980282	-0.006618443213	48	0.9999998736
9	170.5105295	168.7192594	3094.771501	10149.90195	609.1991746	684.2211965	1764.784779	4047	9652.353659	789.4221627	2531.326846	191.615509	247.8025838	192.8462424	938.0113901	4550.627178	0.2947759013	0.05956354996	0.06332027936	0.02058626707	0.01766239196	0.02367192039	1	0.2395621469	0.09078498071	0.2339352482	73	0.9999998984
9	172.0841534	88.97150037	3494.066106	7931.024893	1258.232637	-191.1305101	1224.397587	3369	15502.11702	790.0983451	1733.938809	288.302328	179.5934058	161.1978183	687.7028411	9026.304867	0.4443593436	0.1635857111	-0.02257852735	0.02642604461	0.02309257269	0.0260806015	1	0.3547867292	0.3019311295	-0.02875509495	87	1
9	172.6156188	151.4567295	737.8635375	12322.225	3763.085196	1044.900256	1606.816045	5595.5	12321.04348	156.2332554	1821.448457	528.2893135	200.1557786	193.0820284	781.7170274	4192.796004	0.06030099725	0.3055546295	0.08482365507	0.0087953598	0.01990032411	0.0112701032	1	0.05477054501	0.6030497047	0.2644395633	50	1
9	175.8726485	452.3529971	1194.069061	12842.29688	156.9273444	192.6251056	2039.802406	4588.5	7617.787234	250.1803701	2231.652383	132.450874	112.6370592	209.2385935	777.8430911	3867.576366	0.0928631731	0.01258311142	0.01419126773	0.008844147753	0.01106670509	0.009603133798	1	0.07324331842	-0.007719133034	0.0127086331	30	1
9	176.9692841	388.6081851	4165.344703	13378.13443	2071.190465	1057.594562	2242.705254	5549.5	7038.521277	900.5594251	2737.265738	418.3221154	292.1312485	225.6018046	1075.152779	3711.015473	0.3054279952	0.1572932967	0.07618737193	0.01711750889	0.01808909875	0.02092578081	1	0.2499501579	0.2939437599	0.2853719618	77	1
9	177.2508594	577.5224483	2336.283674	13063.10841	1258.580581	84.68226778	2074.560813	5169	4234.548387	501.6989539	2929.918122	325.0677221	141.2789292	212.0111457	1109.120879	2409.77611	0.1760381029	0.09450761401	0.007541204791	0.01060376277	0.01529946592	0.01221026535	1	0.1404407821	0.1614280482	0.01188918812	58	1
9	178.3198434	233.4878624	981.6627487	14810.31033	1473.447482	573.1609468	1764.859716	5809	6896.863158	186.1427767	2177.376762	261.2753612	135.5867708	236.2360153	819.9600332	2786.727875	0.06578158645	0.1023542802	0.0388238054	0.006444728479	0.01309386113	0.00832720228	1	0.05403616913	0.1796515267	0.09635952451	39	1
9	179.3195434	71.55089563	27.81090693	8341.150009	2531.803914	54.64405571	940.0989473	3753.5	6531.904255	61.06294184	1383.320896	443.5209902	60.3753315	169.5774543	601.0580982	2610.514624	0.003406347492	0.3094926417	0.006766586305	0.00753921206	0.02217975009	0.007191163554	0	NaN	NaN	NaN	NaN	NaN
9	181.4339996	175.761487	1444.850683	8346.046605	2419.731511	115.23402	2198.391733	3882	3060.871429	392.6065143	2332.95148	766.0451422	124.4250734	851.4112495	1045.281762	3868.970522	0.1718431207	0.3026479739	0.01571741441	0.01767918771	0.03327584607	0.0177868859	1	0.1395846185	0.5934059797	0.0476947825	66	1
9	186.2914356	162.4630114	4923.602256	10355.82563	577.1607432	898.1768111	1946.121111	4105	4386.388235	1046.736235	2224.887381	180.2650067	343.8939124	222.3308461	839.8690018	2160.710791	0.4688583883	0.05272663961	0.08427474225	0.03001155165	0.01663425119	0.03117273391	1	0.3810040576	0.07660670181	0.3477045807	84	0.9999999976
9	188.1908889	656.7355857	-96.11386487	11740.613	2704.786964	1344.729269	1830.117238	5079	2536.031579	67.29400906	1807.368551	393.6313253	229.6322644	207.5095235	729.2563708	916.5449862	-0.008046056289	0.2264572854	0.1145464164	0.00619796658	0.01808465492	0.01067719933	1	0.001155634757	0.4406973708	0.3498047128	23	1
9	192.1270965	335.3246243	2315.535859	13900.97377	2027.212365	2157.427992	2770.402854	5709.5	4602.663158	529.0510846	2885.428188	486.003553	480.8884894	550.4725398	1144.745135	2475.137854	0.1641204877	0.1488496959	0.1534156941	0.01331437666	0.01860522693	0.01808655769	0	NaN	NaN	NaN	NaN	NaN
9	198.6432946	135.3126913	-76.672425	10280.43237	535.8336667	1237.181083	1926.843086	3915	4005.510638	58.23672057	2114.863803	171.0563289	257.8319685	230.0892977	749.759509	1783.394659	-0.008013165857	0.04958258272	0.1229988728	0.005952705554	0.01947887923	0.01284993633	1	0.0001296302391	0.07430202846	0.3726137097	9	1
9	198.1641935	461.1822607	1067.179016	18149.89917	1205.584588	699.029967	1769.640975	7019	27262.94737	250.9566467	2734.655456	243.8169973	180.1667245	187.0073436	1032.96486	7430.253528	0.05853076833	0.06671511299	0.03931206443	0.007625233602	0.01039986199	0.00759477546	0	NaN	NaN	NaN	NaN	NaN
9	200.4378807	236.6788478	-113.3761994	12828.93121	623.9842507	1640.627271	2237.345203	4812.5	4080.638298	57.02995303	2584.994979	175.3257877	324.7577032	232.2192708	930.3480357	2165.703799	-0.008870017112	0.04853373916	0.1281905201	0.004424771219	0.013072466	0.01201415993	1	-0.000202793304	0.07235912285	0.3905969915	9	1
9	201.5056308	200.3316377	-131.0779622	16191.40167	1607.962204	1882.716607	2078.848059	6219	6161.431579	76.16697253	1160.120165	196.9730641	173.5614329	194.1493233	441.1818198	3017.634566	-0.008142724158	0.1014779864	0.1161525131	0.004820265315	0.01109196226	0.008313862876	1	2.590401339e-05	0.1816125266	0.3505670947	14	1
9	201.4661476	286.3125991	1011.487847	17057.48846	2918.572732	666.8663173	1791.436304	6951.5	24850.01053	199.3705783	2266.263138	475.837704	138.7624715	282.4716621	971.3219451	5681.441689	0.06088790203	0.1711101724	0.03968309438	0.006435071334	0.01370670664	0.006706843353	1	0.05080164823	0.3222864852	0.1009073815	43	1
9	204.5679114	420.6141352	968.7734578	16140.90666	2725.769667	1613.714629	2188.47143	6609	18129.73118	197.7271107	2115.689785	402.7945606	269.2444083	208.1170001	871.5590695	5180.875726	0.06076787295	0.1721295393	0.09975044652	0.008564935034	0.01292989777	0.01119193743	1	0.05495592156	0.3270323477	0.3117621934	44	1
9	212.9074427	398.7233574	5678.56455	11932.26023	662.8623463	-88.76180697	2168.099265	4752	11092.68817	1472.085294	3086.214324	178.9311381	235.4890487	243.3450204	1123.106858	6923.288994	0.4802611461	0.05556828085	-0.007655310969	0.02401337481	0.01689740396	0.02446835503	1	0.3837114291	0.07841153235	0.02778178935	83	1
9	217.6698703	11.08267681	437.8729543	7267.563189	1137.191614	225.9936727	1044.583123	2968	19238.12632	102.4178747	972.1005167	175.7163117	86.5613475	140.8733232	379.8538678	4780.509365	0.05980218781	0.161982705	0.03214259684	0.01108046699	0.01993514933	0.01119848579	1	0.04931079703	0.3030352614	0.07383250728	43	1
9	218.6795792	137.578475	2004.15446	12643.90744	635.4179086	1795.720177	1939.039214	4849.5	9470.489362	400.7801091	2248.802239	179.5115999	343.8702184	206.2162373	814.8539047	2938.22071	0.1584750388	0.05210530846	0.1411082986	0.01275528984	0.0141703569	0.02063028434	1	0.135349345	0.07944725671	0.4749940363	57	1
9	222.0729461	534.3793492	3607.44171	7380.99987	1056.956914	11.91920432	2296.774861	3163.5	2185.319149	1283.473225	2712.40258	436.0717426	219.7004245	334.5102242	1115.304396	2222.672102	0.4922797463	0.1500154198	0.001493588845	0.0294689408	0.02736360654	0.0399007319	1	0.3949054636	0.2745934255	0.06635754793	87	0.9999999999
9	227.4152647	514.7005013	6565.612605	13808.47536	170.1328654	-160.9481471	2110.628131	5215.5	7168.904255	1668.981192	3276.927356	147.7180868	283.8121831	224.0910021	1200.303112	3829.054127	0.4807173498	0.01352843633	-0.01169005696	0.02060516534	0.01101048148	0.0231116294	1	0.3834014893	-0.008940998958	0.01209313653	81	1
9	229.815115	329.7934536	8491.128161	11563.85078	520.9694528	-259.3753262	2221.014662	4559	6375.489362	2454.670102	3339.451383	228.4591665	385.7748473	252.4071448	1267.714876	5217.03758	0.7436052498	0.04791867714	-0.02500207846	0.03583143249	0.0185362376	0.04437214323	1	0.5942403717	0.06039874024	0.02783543247	91	0.9999999932
9	235.3469658	161.2864986	2160.422805	12842.86082	2898.029632	768.7463668	2147.501858	5651.5	4223.043011	406.0442839	2308.85584	513.2339883	218.5229902	265.8088158	954.3320043	1518.426087	0.1663952544	0.2287866272	0.05702973311	0.01216802725	0.0198462817	0.01423920069	1	0.1374308475	0.4420865085	0.1885708716	65	1
9	237.6502997	449.5129736	6409.877799	13198.21938	1411.623328	-115.2364968	2151.758138	5371	15855.91398	1540.790051	3184.506878	318.2909635	269.1028469	212.3136056	1211.723249	8741.83646	0.4784975805	0.1036813621	-0.009936028303	0.01904238174	0.01661777074	0.02290872569	1	0.3825804709	0.1780876925	0.02123424764	85	1
9	237.5214345	546.3376545	3720.830054	12233.20403	2948.971163	845.0779384	2020.843258	5472.5	11390.06383	981.6448738	3064.12618	696.5135116	301.9169501	203.3486454	1283.53128	7119.20636	0.298601091	0.2386388585	0.06584619202	0.01925052528	0.01811530823	0.02370598766	1	0.244487156	0.4622040504	0.2506441869	79	1
9	238.9004335	694.3421381	-112.9946306	11262.03567	2601.44752	1282.95269	1721.449492	4888	7995.231579	71.56683558	1718.659469	438.7981327	205.6797001	176.5802464	710.8622417	2940.116633	-0.01101800002	0.2306732868	0.1143786932	0.006448640203	0.01671007571	0.00909681317	1	-0.001207426924	0.4494479723	0.3486885698	23	1
9	242.7824891	416.159153	-80.81682866	17146.01204	216.6414094	1056.237366	2032.113521	6093	7096.979167	55.92715083	2763.616313	179.4872178	206.8452988	257.9275791	1019.237293	2572.435909	-0.00488750866	0.01355795884	0.06259064792	0.00348323239	0.01039404514	0.007318146232	1	-0.001957495405	-0.00306116023	0.1599021545	3	0.9999999992
9	243.2557968	181.0808134	-79.82126104	15600.14973	2496.849736	896.2944459	1715.855214	6229	8263.755319	65.21250269	2135.639884	373.4599747	162.1808135	252.4532346	843.3946721	1968.105249	-0.005312698614	0.1656353512	0.05858209783	0.004602234879	0.01352277103	0.007139585608	1	-0.00116448671	0.312111503	0.151637705	18	1
9	247.6628617	105.3643819	1673.089233	9944.7292	105.4100119	110.3001656	1795.859472	3630	5518.810526	334.0203955	1885.693186	114.993675	122.481115	218.7117666	670.7429226	3124.449804	0.1707632607	0.01076791766	0.01171062357	0.01137092099	0.01248810479	0.01393415654	1	0.1357114391	-0.01200316215	0.02204620989	52	1
9	249.6138211	650.4444766	-80.39167701	12360.38759	2070.428811	709.3578089	1674.844249	5081	4035.397849	63.83925742	2256.146819	376.2130154	154.7529563	180.2857663	885.4410692	1684.026858	-0.006884552854	0.1659011729	0.05872492876	0.005562798713	0.01649913317	0.008635111005	1	-0.002416269377	0.3126772661	0.1517838496	18	1
9	254.4751771	157.1170474	-26.03730128	14991.10158	2341.233078	427.4450935	1643.994737	6056.5	3606.354839	68.69804795	1990.535886	287.7976493	90.80769585	215.2759379	747.8158346	1054.253204	-0.00169498731	0.1592869669	0.02968750742	0.004852863729	0.01557475912	0.005877962489	1	-0.0003539454567	0.2976626191	0.05080924146	17	0.992299256
9	258.747757	197.1891676	-235.5387965	13809.27744	677.3646856	3285.054562	2382.118849	5191.5	7848.553191	76.60799026	1961.697303	170.0183955	489.2115906	260.5500019	696.6623528	2533.068434	-0.01791104936	0.0494835155	0.2369274792	0.006011390711	0.01245787427	0.01683046811	1	0.0002116054018	0.07913995325	0.7702103331	10	1
9	259.0993921	220.686747	3678.961405	12038.54883	568.771214	60.92214826	1935.427257	4527	6954.482353	1051.887772	3321.808093	200.9392918	194.8956534	242.0281955	1208.729998	6392.832146	0.305219823	0.04745375634	0.005394335417	0.0197909668	0.01741299761	0.02136045512	1	0.2437598545	0.0630814223	0.03256718388	72	1
9	260.7785138	349.4868178	722.6361967	14067.73423	601.54988	3098.954307	2494.209093	5217.5	4780.677419	194.1494103	2906.438261	181.0341454	650.8383772	335.1822956	1042.94725	3457.613622	0.05415822255	0.0461186675	0.2274109637	0.008578533277	0.01401958184	0.02702302136	1	0.05747836654	0.0713651371	0.7534351056	37	1
9	261.444454	234.6325634	951.4497555	14377.767	1573.26476	159.1901639	1926.421308	5641.5	18866.3253	230.9265664	2551.300067	292.3837461	99.04048065	221.2607646	943.4828781	6658.600989	0.0670118613	0.1107106598	0.01035646681	0.009388161206	0.01420958489	0.007191824721	1	0.05309362076	0.1957256069	-0.002953468175	38	1
9	263.477976	45.74846614	446.1320593	8528.118567	165.4566533	1669.349337	1481.822356	3139	11608.32258	103.2718544	1223.114401	119.4011634	287.8701252	180.9262606	449.5654594	3095.405189	0.05420175446	0.01988134234	0.1991693042	0.009798827435	0.01446229676	0.02124523704	1	0.05527460538	0.01572224091	0.6532950887	33	0.999999955
9	263.1930063	469.1793116	-97.20626133	15231.50195	6776.683523	368.7197692	1532.150758	7503.5	11634.87234	87.7431963	2681.302305	1182.122967	106.6464908	203.215856	1288.204854	4468.223419	-0.006237713335	0.4423143681	0.02591043995	0.006662613625	0.02356509154	0.006895149148	1	-0.001635544919	0.8844036828	0.04748435286	29	1
9	266.3509024	97.42484725	2877.727489	9788.900989	506.2644311	-59.00660433	1674.139438	3818	9555.521277	757.4812597	2489.684087	184.8650155	176.9803007	215.961787	913.8338957	5260.353645	0.2847521723	0.05259770663	-0.00544714106	0.01752839108	0.01890560832	0.0204862044	1	0.2265788223	0.07338099859	-0.01004756608	72	0.9999999999
9	273.4444286	311.2794332	1050.217231	17943.34675	5829.52838	1667.687302	2013.52829	8309.5	25054.87234	260.1819835	2540.454777	916.7959754	312.7810358	228.410492	1188.309484	8217.187078	0.05928527162	0.3301383912	0.09459189282	0.009876050144	0.01578285182	0.0118619564	0	NaN	NaN	NaN	NaN	NaN
9	283.5037598	279.6987206	986.4933155	14487.88965	718.122831	628.9859345	1951.622234	5351.5	4397.829787	213.777395	2673.10519	209.2750537	169.8718411	203.860742	963.1369341	2220.207201	0.06969540328	0.04947193084	0.04376106797	0.007509451592	0.01412621065	0.009311054468	1	0.05703982237	0.07019088884	0.1125466895	35	1
9	285.5196076	538.7050136	7105.647637	14527.63326	2365.378384	-253.1314699	2006.190852	6144.5	19933.50526	1436.728765	2852.245531	493.5475254	287.5400418	420.5407613	1176.988475	8614.102625	0.4863505601	0.1637258664	-0.01592836919	0.02001067767	0.01471690493	0.0219591676	1	0.3890339176	0.3022913349	0.00435806072	87	1
9	289.5013196	76.84022363	-42.15463508	10239.36302	3160.315923	126.5246419	1368.408309	4590	10270.42553	73.40620236	1673.919654	561.7546251	75.24166708	221.0334572	742.4258893	4097.748549	-0.00410318143	0.3146281625	0.01237879048	0.007717018209	0.02165924995	0.007442565369	1	-0.002064680707	0.6190308765	-0.004474698867	24	0.9999999575
9	289.4381142	203.6092831	12505.42191	12474.34962	1361.487232	-621.6213435	1561.249259	5202	2336.967742	3099.959751	3077.95544	331.2648091	511.3730038	239.8040343	1219.699972	1350.544459	1.014139986	0.104523203	-0.05061977647	0.03899650495	0.01692400604	0.04788682307	1	0.8105683544	0.1752222994	0.003024208902	96	1
9	292.6931473	564.4567129	6.250536009	12599.69351	1891.246216	265.2542929	2177.012603	5105	3419.106383	61.74790733	2983.117595	495.3375167	94.85292813	270.7608084	1153.832783	1910.8944	0.0004881892965	0.1574148017	0.02126712771	0.004916641356	0.01644310576	0.008938675048	1	0.0007901136459	0.2934001013	0.02168776158	16	0.9809549241
9	297.4365689	795.6400864	15.86034126	8647.984776	2713.570813	79.62112674	1167.84749	3949.5	4135.448718	67.6051204	1288.147977	393.1368101	67.34171405	140.0915176	572.6609396	1353.59637	0.001946470779	0.3120295368	0.009199333428	0.007967488037	0.01881423027	0.0081705473	1	0.002552725069	0.6134711582	-0.01432902392	24	1
9	298.4613402	136.6183528	6104.506904	12937.56156	232.5637716	-145.1844659	1871.390484	4861.5	8568.695652	1193.343109	2355.878973	157.8326642	255.4191501	221.0995974	851.1630457	3570.05668	0.4749151878	0.0174862854	-0.01066534181	0.01907095343	0.01409058424	0.02181437749	1	0.3788436856	-0.000658513486	0.01449440493	81	1
9	302.5802205	246.128236	7.971977619	16487.08953	3690.529626	544.8218171	1873.0566	6967	3198	80.63396298	2322.416781	656.7152498	132.7919776	250.5388964	1024.210484	1247.35266	0.0005642285891	0.233044349	0.03400330087	0.005038636356	0.0158484344	0.006979918036	1	0.002455783697	0.4507822638	0.06934739793	21	0.9999049982
9	302.3844145	629.3203288	-97.54617147	13814.49353	1446.647241	902.175162	1913.004855	5383	8568.768421	59.57999835	2391.785711	256.2133365	165.8239395	203.225167	887.219822	2867.720187	-0.007746915193	0.1053285218	0.06434039472	0.004762843594	0.01245796129	0.007690830764	1	-0.003278234949	0.1873250365	0.1689423003	13	0.9999999998
9	307.410539	399.5975625	5383.230099	17116.96524	1749.938661	-5.528854229	2023.325438	6873	4275.595745	1096.03041	3271.174805	466.3431349	223.2684967	268.9186649	1347.394743	2195.523203	0.3118269336	0.1022158718	-0.0002914104626	0.01589827071	0.01391720726	0.01409781207	1	0.2491835585	0.1763515717	0.01627235176	74	1
9	308.9245304	150.3493541	2268.678478	15047.3073	828.1383597	2163.824861	1976.014683	5705	12181.81053	406.6584855	2388.200509	177.2114618	436.6544604	247.2023208	870.605081	4960.63239	0.1525723725	0.05500790237	0.144948283	0.01112335229	0.01196673521	0.01712174628	1	0.1308996434	0.085665441	0.4872128699	57	1
9	314.6783002	232.4355648	-128.0127019	15406.31981	1508.709078	1953.753733	2394.131509	5945.5	5101.521277	63.36410596	2069.687211	252.8695584	292.8643603	269.4253126	784.0430137	1804.674091	-0.008612698249	0.09987643809	0.1279779989	0.004592016986	0.01173675748	0.008810313689	1	0.0004679285673	0.178812116	0.3919044004	14	1
9	315.282728	560.4709734	722.3240072	14458.54674	691.9201419	3333.457532	2889.167668	5482	12356.79787	154.4085196	2250.956969	171.8420265	536.3199994	280.4388027	800.9066741	3938.014705	0.05047226003	0.04706814484	0.2280629456	0.007523306055	0.01225313422	0.015276041	0	NaN	NaN	NaN	NaN	NaN
9	319.6580343	115.506272	699.0728665	13255.23751	1360.983872	2709.750848	1908.803839	5304.5	8998.860215	123.828907	1815.229576	231.2568456	378.0474709	200.1435687	695.5953333	2376.61318	0.05201443264	0.1018475605	0.1995261848	0.008172722953	0.01440978112	0.01641665883	1	0.05430469734	0.1857136856	0.6572217238	41	1
9	322.6565566	280.3738093	-36.46591231	14287.25551	881.0771673	256.2601855	2047.727169	5416	10267.63158	62.19467935	2391.976861	195.0702444	77.36940064	223.2448801	853.8363705	4014.987017	-0.003166929352	0.06321837411	0.01828917198	0.004691673035	0.01296032828	0.00538833516	1	-0.003238554343	0.09796425487	0.0067273424	6	0.9986727358
9	341.8015691	144.6746011	2479.686626	14560.81952	1452.797273	143.2429515	1893.62579	5782	11728.80208	428.144604	2262.8235	283.0361697	143.0469597	227.951162	857.5719854	4380.719363	0.1678500184	0.1004789	0.009524225862	0.009708264274	0.01311012585	0.01062560441	1	0.1340502626	0.173940157	0.01717755784	58	1
9	344.2885456	349.3923148	4605.826434	15054.62876	89.12280003	1279.138133	2715.843547	5633.5	6619.784946	1171.457839	3561.719024	172.749705	419.5762759	354.4523062	1304.157902	4768.675834	0.3077729606	0.005417129501	0.08425371147	0.01840354517	0.01383033337	0.0245663477	0	NaN	NaN	NaN	NaN	NaN
9	350.3890594	83.85130376	2803.690488	10212.0555	546.5127648	628.5589047	1637.862529	3942.5	11069.42553	759.5317204	2530.74294	185.3738843	249.8172965	229.510858	926.4462554	6619.424103	0.2774031907	0.05405945249	0.06505212855	0.02015075058	0.01860133147	0.02377675869	1	0.2256590857	0.0795393593	0.2357605551	73	0.9999999115
9	359.2849961	52.35321432	745.7694583	9127.022252	171.6206378	81.80845249	1420.999026	3353	11035.95652	151.1730443	1468.477947	114.2263525	78.86624159	188.3454868	511.6069549	4919.156981	0.08224424064	0.01936059521	0.009351216366	0.009340789301	0.0150822092	0.009068994381	1	0.06442325171	0.006178625072	-0.006486728903	30	0.9999999999
9	363.6764797	336.63348	-94.65762203	17863.98949	271.3784515	1096.824444	1979.717973	6462.5	6964.568421	46.81946238	3334.630383	195.5674956	218.4535025	227.8173747	1243.533656	3019.860961	-0.005731604928	0.01573749773	0.06260317227	0.003157702795	0.0103210028	0.006780833065	0	NaN	NaN	NaN	NaN	NaN
9	364.6934877	185.2637226	12780.98316	12385.46346	767.6357116	-714.1272546	1863.354542	5013	6432.946809	3692.733027	3468.236374	238.1030116	556.0196047	304.231492	1340.911313	4888.00915	1.03452852	0.06471764522	-0.05480984115	0.05300662767	0.02017764009	0.05535578597	1	0.8263011759	0.09239069414	-0.00848768192	95	1
9	364.4801052	237.4114811	6084.734111	12623.59439	4073.018397	-137.5834936	1907.495494	5942	15887.08989	1541.569866	2885.711164	978.1164865	265.5482352	211.7899965	1307.388837	13276.12871	0.4709914489	0.3213024703	-0.0101611481	0.03414289264	0.02352544751	0.0248393108	1	0.3785561222	0.6293742342	0.02714835711	89	1
9	375.5489114	92.60003587	804.6789725	9518.393715	194.9810068	130.0480602	1737.081583	3573.5	17913.25806	175.0797359	1838.754984	116.3114661	89.20861952	184.931666	630.8992618	8667.260883	0.08213531519	0.02077004191	0.01490166691	0.009017297469	0.01471547974	0.009744519119	1	0.06474069185	0.009344972413	0.01302537112	30	0.999999935
9	376.1628564	246.2495574	-37.44204656	15581.21872	159.3431115	988.1384151	2102.719664	5614	4938.909091	54.94220474	2224.744973	153.3666034	176.0485541	232.6283593	802.3254899	1992.824148	-0.002403051909	0.009638588283	0.06378720368	0.003776908259	0.00999840178	0.00740416603	1	8.885932272e-05	-0.01114902507	0.1645277693	3	0.9999999999
9	380.2649977	124.4195453	6164.034415	13073.37391	781.0582887	1183.917634	1867.052621	5048.5	14762.82979	1205.430187	2455.60621	176.7826909	407.0742677	214.4216857	898.3576634	7268.417802	0.4640335625	0.06001695863	0.08490926289	0.02062551354	0.01377935794	0.02898491283	1	0.3772359128	0.09177710551	0.3490928925	84	0.9999999831
9	387.5873989	82.10688998	6508.79852	9837.78929	1489.526034	-361.0726091	1524.470097	4117	10196.62366	1591.925837	2335.765234	364.5925662	302.195093	183.9380806	949.7370646	5545.745443	0.6746991856	0.1583006579	-0.03766739957	0.03511272612	0.02072655325	0.037014349	1	0.5389496336	0.2890946544	-0.02835920222	93	1
9	393.4368529	165.2421717	4038.126097	13529.20479	3107.78142	982.6282136	1991.431383	5895	9620.333333	779.6389446	2524.429344	589.9696658	303.5229378	201.6354636	1055.268737	4783.393793	0.2939510979	0.2293497056	0.070347198	0.01656513991	0.01834941923	0.01995818789	1	0.2409780539	0.4431639043	0.2650012021	79	1
9	396.0368342	519.0039378	2589.247897	16301.62252	1660.573001	2392.117584	2342.225525	6533	22409.52222	433.3668553	2339.907798	312.4819407	408.9418279	230.7981295	931.5197704	6642.317469	0.1577281037	0.1054340703	0.1492687407	0.01108464101	0.01222108985	0.01555206175	1	0.1358220073	0.1903906415	0.5055350647	60	1
9	396.6044379	492.122127	-144.6935233	17296.0894	3881.609725	2067.395367	2030.060692	7436.5	2324.712766	77.45530196	2365.388346	699.2698918	309.154199	446.1133363	1062.92937	1217.318962	-0.008809900439	0.2333060851	0.1208880179	0.004637143761	0.01686936568	0.008711075342	1	0.001052862713	0.4551808194	0.3721527424	23	1
9	399.3144446	294.0392438	34.17637368	13520.92756	4370.354309	251.4867158	1912.580504	6117	1974.231579	74.86511592	2552.431124	813.1530682	98.59379834	210.78955	1105.296066	1306.653924	0.002615931424	0.319269743	0.01934270936	0.006017586235	0.02106576068	0.008053826912	1	0.003874945515	0.6289252051	0.0217121682	24	0.9968756507
9	400.4226642	24.27617168	3856.874471	8606.894284	442.0601023	639.2015852	1259.048233	3357.5	5227.705263	728.7097335	1555.094168	163.8314886	251.7856609	181.4375157	595.2282147	2837.660112	0.4469958339	0.05595498208	0.07231379854	0.02514309871	0.01781195499	0.02778287042	1	0.362604105	0.08289241846	0.3007616156	84	0.9999998548
9	404.4347033	219.2789724	-203.3956546	16071.05428	2566.508053	1852.30496	1844.569049	6466.5	14706.61702	70.99135144	2373.342753	422.755091	317.0282367	192.5551145	960.4813028	4887.707033	-0.01334060845	0.1654233133	0.1171423074	0.005279756509	0.01544937082	0.009991878583	1	-0.00348894663	0.3142796729	0.3553155137	19	1
9	409.4790665	547.1929534	9297.916389	12805.39627	280.9309354	-432.2990181	2003.572123	4824	13103.77419	2526.911467	3402.03414	131.7443096	343.6046315	219.8377465	1230.860265	8878.17778	0.7171488245	0.02255516331	-0.0319765719	0.02650677396	0.01457875109	0.03413551701	1	0.572230747	0.007639405174	-0.003782991246	90	0.9964194498
9	412.6923875	239.5417909	4593.944035	15502.22758	260.240767	1248.06503	2255.198503	5852	21566.93617	783.1897049	2392.096359	144.1251009	263.5889725	233.2019974	881.6988931	7711.469387	0.2959634262	0.01849090182	0.07696207925	0.014318127	0.009266824851	0.01668951185	1	0.241097605	0.006208544006	0.280500875	70	0.9999999996
9	416.5739114	39.88759335	-67.83465402	9449.148846	2129.217052	983.5382386	1300.179261	4063	6329.580645	60.32821281	1172.821051	295.6396102	140.320618	189.2175341	505.8675	1867.749322	-0.007396417652	0.222711009	0.1078225333	0.006457782766	0.0168029969	0.01054486181	1	0.001168480818	0.4326311364	0.3262087389	23	1
9	420.4770681	695.2492875	4590.546635	9334.458932	371.8323407	787.6215865	2243.299347	3660	4009.182796	1023.630097	2003.458731	154.5767756	278.6525844	279.1715707	762.9388171	2647.827382	0.4949839062	0.04215297009	0.08583040801	0.02547048601	0.01471297491	0.02975495422	1	0.4020297926	0.05461143914	0.3588299848	84	0.9999995421
9	421.7805828	349.4427809	1130.561165	16867.46149	828.3728009	719.3162948	2067.890925	6168	4800.87234	230.092278	2705.387922	273.3326258	158.0029761	228.6395017	1048.726889	2024.111626	0.06872722085	0.05197902614	0.0433441827	0.007336146996	0.01407290016	0.007216080232	1	0.05625499069	0.07537642412	0.1109555739	35	1
9	422.4798465	185.472714	-274.5017022	14447.62913	714.6925871	3355.007996	2236.39715	5401	8988.5	70.89210183	2148.85225	163.9119248	535.4754051	205.5589467	764.6297595	3224.183578	-0.01928734261	0.04931507536	0.2323209254	0.005150955148	0.01171209388	0.01696170575	1	-0.001222274791	0.07859613806	0.7537142197	10	1
9	424.9030731	567.5362279	4450.852622	14096.13571	219.8556217	-12.80164894	2112.279812	5244	15384.92473	978.6440846	3018.96157	141.116571	190.4517421	224.9126311	1059.251108	7644.622499	0.3126074608	0.01528453828	-0.0009876480801	0.01268610827	0.01346892849	0.01678483324	1	0.248951629	-0.003942919794	0.0106346036	69	0.9999999994
9	429.9281414	169.0982809	-279.6105654	14932.50965	724.2516541	3438.384854	2039.078186	5593	7425.284211	82.63357251	2184.055675	169.8620889	502.9750873	479.4463296	766.1849512	2468.40204	-0.01931742819	0.04999113244	0.2338167274	0.006937491212	0.01290614303	0.01573443411	1	-0.00113455309	0.08006369088	0.7589839065	10	1
9	433.2315187	776.9076029	1210.188869	7597.876962	346.619292	1017.02698	1746.989522	2939	7458.610526	256.5040322	1573.069137	143.00748	245.8762803	210.2689652	588.569671	4469.381632	0.1552171727	0.04638887366	0.1348984231	0.01492124184	0.0159683255	0.01913145749	1	0.1322370488	0.06733887699	0.4522171125	57	0.9999999851
9	436.3085626	135.06153	813.4556449	12116.63855	1861.979757	99.64704495	1411.829975	4896.5	2890.894737	196.028843	2396.399235	389.9324532	101.1124222	193.2070386	938.5892063	1883.105196	0.06802029227	0.1541942532	0.008484562497	0.008315629622	0.01617680915	0.009381805978	1	0.05417806107	0.2858053818	-0.007601166617	42	1
9	438.8866863	530.9784862	7075.127582	14390.05007	1473.629145	-180.8951043	2121.473975	5822	15019.23158	1297.069862	2639.829432	281.647949	264.8968141	216.7561567	1020.938223	7745.28048	0.4932272512	0.1047037369	-0.01199672909	0.01773947631	0.01358249279	0.02063356925	1	0.3942925498	0.1800396138	0.01746598782	85	1
9	440.6180538	297.6106305	2942.966118	17679.19292	2761.756718	156.9357053	1827.641808	7232	7475.976744	525.5491759	2739.40083	573.7833697	164.7316424	258.6319077	1175.628116	2647.253551	0.1638327678	0.1586816153	0.008952828201	0.0116262351	0.01727924931	0.01024317747	1	0.1313212918	0.2946248574	0.01649759534	61	1
9	447.5419954	288.4951254	1707.889676	10006.0435	1419.660329	215.9296898	2260.636389	4153.5	3259.069767	536.0167691	3017.553554	503.026545	187.3162231	1465.537963	1217.06666	2656.659294	0.1746167105	0.1447417622	0.02287366317	0.018908962	0.02417853437	0.02549302432	1	0.1408484891	0.2662722352	0.06732779728	61	1
9	447.5933878	489.5025899	15.64259332	13125.65958	101.1056538	244.2298399	1958.568351	4803	3345.697917	47.05533383	2538.533387	134.94483	86.39940284	234.0319852	873.1483349	1853.223059	0.001240662273	0.007714299728	0.01808903649	0.003877133099	0.01109405636	0.006069694247	1	-0.0002249200417	-0.01716043454	0.004894692766	1	0.9985514872
9	449.6806474	74.46791752	-116.130911	11866.35769	1667.119891	1257.344522	1547.08497	4774	7646.736842	62.02126954	1913.93129	278.1586149	213.0396015	178.4878179	737.5007056	3288.997678	-0.0101576616	0.1418464524	0.107368713	0.005514493058	0.01483679593	0.01037274673	1	-0.001838642868	0.2649459716	0.3208338379	19	1
9	457.5931984	465.4739747	2227.290141	13876.78609	4445.436759	77.15994125	1906.513054	6447	23888.4	539.84376	2979.877307	922.0454482	143.2391448	229.6407655	1300.891694	13198.08593	0.1579771529	0.3243897072	0.005281116206	0.01211151052	0.02260190885	0.01117786952	1	0.1278971342	0.6381054256	0.008681913912	66	1
9	459.3431368	607.4643648	-144.0466337	11593.9716	190.6070184	1513.842029	2074.052343	4364.5	11338.75532	49.49547497	2363.723078	129.1857872	311.71723	204.8650898	821.9155829	5440.790826	-0.01247758667	0.01688254821	0.126237216	0.005196275285	0.01185699821	0.01173350871	1	-0.00353765622	0.006661036916	0.3816727895	4	0.9999999999
9	460.5533423	573.7721546	5847.891784	12596.46848	1433.155573	-144.5523053	1995.164889	5189	33512.03261	1548.723524	3091.099048	308.2090032	266.1404362	190.2243965	1161.176105	16633.62532	0.4638896814	0.1177338376	-0.01285754421	0.02250354682	0.01866584803	0.02476279647	1	0.3707551167	0.2071759087	0.008128014511	85	0.9999999977
9	462.6174427	38.30700653	3636.286153	7792.438057	437.815822	-216.8719523	1364.815142	3037.5	7784.851064	742.0493979	1477.075118	135.1688113	184.728775	167.1078389	552.3806742	3721.539527	0.464980328	0.05855326856	-0.02761760433	0.02834568821	0.01802698283	0.02681425229	1	0.370038364	0.08380734341	-0.04572569955	83	1
9	474.7435859	366.1494496	-0.4424004581	13556.41705	59.67772513	558.9384757	2207.506542	4947	5086.09375	53.29944777	3493.641544	167.751844	124.1652043	303.5623604	1210.450956	3672.046887	-2.726397004e-05	0.003866991131	0.04203434456	0.004508593156	0.01512984015	0.009521182476	1	0.0004100904687	-0.02408245999	0.08850117432	2	0.9985490312
9	480.5247861	567.7054044	6829.989314	14069.03967	1382.207453	-258.3500445	1922.957398	5610.5	16974.26316	1129.950849	2485.786952	253.3700132	216.0431264	224.2813676	921.8009568	7690.148508	0.4780718066	0.09983921262	-0.01854232648	0.01946199188	0.01588992958	0.01665225731	1	0.3815944813	0.1697458697	-0.00922302029	85	1
9	486.5965717	470.5747391	-99.11762992	14371.49966	247.7425182	437.1394362	1832.858556	5296	19399.08696	54.64644689	2773.283055	145.4370406	102.4541975	166.4314349	954.9638301	8052.096935	-0.006778592765	0.01743167405	0.0301672493	0.004737385502	0.01142023962	0.005338143547	1	-0.005731893365	0.003560889144	0.04580303239	2	0.9999984919
9	490.3167264	23.48654734	2084.103085	7255.922022	442.7591898	360.4112382	1183.028859	2823	8833.56383	415.4592657	1354.718546	127.2808207	152.6264163	150.2169409	502.0330561	4576.364507	0.2881114007	0.05759717832	0.05053918979	0.01820405499	0.01624071444	0.02074387719	1	0.2332806476	0.08618280439	0.1874460328	73	0.9999999868
9	492.5117624	433.6598035	7658.516357	7138.817163	364.0671848	-383.9342378	1993.951781	2965.5	3004.893617	2932.396051	2853.260054	198.667044	377.9309332	288.8554386	1119.486321	2811.952322	1.040445836	0.04905905818	-0.0458340938	0.0499903516	0.02441328797	0.07009059019	1	0.831548627	0.06028318603	0.02378625517	95	0.9994259241
9	500.6894908	105.4579946	-43.40460363	11978.341	198.7162045	345.3127268	1545.540318	4340.5	11721.46809	43.86442275	1951.031128	130.8967459	83.17129728	183.8086887	669.7085461	4446.172557	-0.003748850795	0.01711798847	0.03027511261	0.004114729015	0.01215782578	0.006735714348	1	-0.003290179935	0.002899159477	0.04687402092	2	0.9999992244
9	503.9562029	239.9154807	-91.52201859	14173.67115	745.1440896	818.5726607	1804.057988	5305	12023.38298	53.03570411	2460.035812	185.9676511	172.1133422	192.9651202	886.1363348	4682.498869	-0.00653481561	0.05390392726	0.06095513107	0.004178174183	0.01285774373	0.007297756882	1	-0.003021806997	0.08053685063	0.1553447916	8	1
9	521.7321177	616.4239498	3370.650407	11036.23592	2637.537199	767.4984958	1950.09651	4979.5	12771.93684	793.149276	2545.285724	570.7230855	234.5835447	186.8979795	1061.426263	7259.516426	0.2913648271	0.2323651755	0.06944098053	0.01731818917	0.01577146646	0.01906032143	1	0.2388618755	0.4493907075	0.2613359339	79	1
9	523.2813082	314.4416762	12698.37812	12520.85219	791.2424909	-676.2938573	1821.104122	5107.5	14134.67021	3125.285791	3108.518691	225.093587	430.9070365	242.6420779	1193.897201	8838.823994	0.9999283626	0.06059740642	-0.04985768458	0.03729002065	0.01680594	0.03899776441	1	0.7987812251	0.08424668275	0.0006888145058	95	0.9999999784
9	532.3525773	220.3658526	2237.62302	13250.63934	287.4201144	125.7364873	2021.448672	4992.5	30487.92632	494.0531706	2239.093287	146.0963601	138.4386475	206.4646814	768.6289538	11250.87302	0.1679169189	0.02252938104	0.009458011584	0.01422750768	0.01340267948	0.01142144282	1	0.1333725531	0.01230162764	0.0139340583	52	0.9999993211
9	534.3865932	187.964671	-56.42431044	12620.32362	4300.21686	364.8774383	1593.483051	5822.5	12240.03191	77.77746918	1642.942868	513.7445594	94.87625739	213.2154479	703.0925987	2944.479852	-0.004603387446	0.3379040706	0.02839208769	0.006758315411	0.02014555482	0.007719353873	1	-0.00111930324	0.667999712	0.05252121046	25	0.9994337494
9	536.4521876	348.6627697	-78.55017163	13751.71046	2236.789383	801.6728319	1700.588911	5678	8705.723404	94.95490604	2630.763441	408.2261214	172.647498	171.4124773	1015.224458	3692.16934	-0.005455561357	0.1619345121	0.05972118332	0.00874543835	0.01417789395	0.008537986445	1	-0.001233479399	0.3044881396	0.1554591037	18	1
9	563.4600086	228.3075959	971.486435	11979.24252	271.906301	132.9002913	1639.756794	4431.5	20301.11702	232.4764718	2097.80258	129.9728917	102.3830807	188.2249233	744.1680923	9476.670148	0.08053362698	0.02139701714	0.01053837566	0.009390838114	0.01197910532	0.009084594087	1	0.06315010508	0.01046236924	-0.002638393372	30	0.999999999
9	567.0555257	381.6183912	8522.079645	8240.98636	102.3968039	-464.1895059	1915.086083	3286	3882.380435	3097.948261	2926.925395	119.641332	459.75182	350.483938	1121.284867	3983.845348	1.062230166	0.01369863391	-0.0535118271	0.04668119325	0.01814121022	0.07853720079	1	0.8481993664	-0.01349120052	0.0005294401217	94	1
9	571.8254354	766.997189	1037.742036	6459.853861	1499.431959	-11.70437024	1409.022258	2869	26278.14737	215.4721417	1036.22063	230.5306176	92.80068631	145.6549988	423.1570032	9254.247881	0.1666452792	0.2372430799	-0.002480754245	0.01538148782	0.02276258449	0.01529402008	1	0.1335088163	0.4570133116	-0.01993112359	64	1
9	577.2922069	198.5418028	1042.623128	11792.37143	245.533052	126.9061356	1551.21862	4340.5	18605.89474	194.4264	1852.654371	130.5321373	90.16079467	159.9635253	650.5312114	6561.186754	0.08572880544	0.02182066124	0.01117979228	0.007661243806	0.01168980396	0.007776572883	1	0.06737817173	0.01134149711	0.0008376210575	30	1
9	577.4465673	282.7387317	629.9368184	12030.84608	1263.088521	2498.809687	1922.585101	4791.5	8319.096774	172.6381327	2112.809004	246.6669991	466.3133288	227.8706894	803.2299092	3076.672232	0.05425071342	0.1025934435	0.2112929617	0.009654017605	0.01487296307	0.0173774424	1	0.05694128546	0.1877640194	0.6990734313	41	1
9	579.2927598	372.4258716	1783.932291	10586.03511	2380.970525	597.3163295	2096.871192	4596.5	2473.648352	435.2158452	2544.462843	619.4340763	219.9833372	540.9127053	1094.047589	2190.895521	0.1658585454	0.2209825564	0.05927749375	0.01499086897	0.0219676018	0.01947248553	1	0.1370850801	0.4260053784	0.196032936	65	1
9	580.2206872	454.0315101	2017.717329	11866.65665	174.1232684	1759.370351	2195.736437	4451.5	17047.18947	414.9653854	2273.554135	132.9595576	399.0146377	212.7786547	785.2775913	8475.787366	0.1671214355	0.01611604058	0.1478078048	0.01199385406	0.01448704542	0.01745708507	1	0.1424416776	0.005068138124	0.4991233469	54	1
9	586.3687225	37.85401514	386.2058914	5677.461807	1287.944256	-5.990162795	935.4226584	2451	12181.17204	98.02288458	983.9315809	246.9852614	64.95093379	120.0125034	406.3711108	5409.312575	0.06985698223	0.2299737518	-0.0009749789155	0.01266140957	0.02577989248	0.01202609632	0	NaN	NaN	NaN	NaN	NaN
9	590.5589703	714.8195583	575.7406256	8622.079281	1992.083631	10.23938528	1314.706341	3762	14938.5	130.0749763	1319.958005	319.1782517	84.2540764	261.521366	543.7709152	4295.133638	0.06825045988	0.2314681422	0.001206857089	0.01122771838	0.01993147236	0.01026475427	1	0.05456987298	0.4457196349	-0.0300928003	45	0.9999865179
9	592.7534847	362.6957445	1055.857965	15132.8177	6150.101226	46.52317018	1341.128716	7252	12419.47312	202.1588954	2261.035662	898.3417431	125.1020095	220.3161197	1054.360182	4349.070179	0.06894399427	0.4088384689	0.003227772181	0.00885276368	0.01834237185	0.008703610762	1	0.05692432836	0.8135976877	-0.0159509167	51	1
9	594.4844012	102.3125907	503.3840911	7810.341565	149.3128604	291.4214082	1436.225989	2891	15183.10638	117.1815732	1329.150803	109.0185691	103.0767424	163.336753	462.2211099	6122.675714	0.06603405243	0.01914800741	0.03887051776	0.008497181138	0.01605352947	0.01233694891	1	0.05346667882	0.007116617095	0.09335145259	31	1
9	608.313182	159.4626358	458.9465054	9030.364391	171.9944229	1928.247731	1855.813733	3411	17015.70213	128.4052575	1514.26051	125.9308615	341.7724104	188.7904637	519.4744971	6692.409129	0.05042954547	0.01912036828	0.2106204883	0.01078471939	0.01577599405	0.01845929713	1	0.05304183236	0.0146658773	0.692583268	33	0.9999999971
9	612.3480293	343.6322153	842.177075	12249.73491	2884.884386	81.15625915	1465.054657	5286.5	12405.85263	207.6604088	2216.272648	489.0340006	99.51459157	152.4756681	900.542	5507.061117	0.06884570017	0.2352286408	0.007735466339	0.00958129938	0.01772982831	0.008180566871	1	0.05554471	0.4538002311	-0.006892215107	45	0.9999732284
9	614.6931272	326.7593522	-25.71845188	13583.66464	1249.956971	204.4467637	1577.244765	5175	6621.505376	50.53622829	1942.618054	225.1007346	77.4521637	191.3298048	714.7347028	1662.362303	-0.00208062489	0.09434358279	0.01583107261	0.003963427178	0.01360164386	0.005960361674	1	-0.002248102845	0.162391726	-0.0004397107794	11	0.9999994998
9	615.6269466	261.6010491	4367.309916	14761.96654	1416.502306	-36.15471532	1665.138719	5862	17259.6875	525.8879916	1689.97922	242.1323703	194.2158584	218.0424701	629.6908598	3901.840144	0.2942984526	0.0973487977	-0.002480565601	0.0141177772	0.0143793866	0.01407876853	1	0.2348842814	0.1662559231	0.004323004257	74	1
9	637.8007991	130.7911538	2762.661274	6392.346586	691.423726	-103.432537	1490.075053	2625	20436.96875	787.4560882	1589.649072	176.1170923	156.9214375	162.7836926	610.0743158	13764.53039	0.4504411938	0.1126237407	-0.0169579217	0.03130741971	0.02168755397	0.02810183213	1	0.3596004324	0.1964710557	-0.009590585594	85	1
9	638.2159224	242.4010165	1876.033127	11202.54698	555.9394691	59.58011895	1608.471727	4216	6999.712766	355.9177121	2027.259129	153.7895683	122.3156799	160.7102456	722.7026086	2860.018165	0.1692205084	0.05195218964	0.006124763987	0.0112429161	0.01350075009	0.01129765335	1	0.1344601136	0.07315953382	0.003679564502	55	1
9	653.3697209	353.6263845	679.6223405	10487.77253	1049.572346	390.8497593	1603.428936	4115	9244.927083	163.6443457	1934.774202	245.2641082	118.4755948	209.3672471	752.6961216	3877.955436	0.06387525981	0.1014643378	0.0379696204	0.008926198919	0.0175083987	0.01029589687	1	0.0524341725	0.1777787984	0.09288337481	39	1
9	662.6335271	144.6272755	554.34679	6688.786254	148.5462091	58.14809203	1334.989623	2529	9082.1875	148.4933634	1311.585533	101.6333754	82.68034471	148.0837398	457.6435726	4675.88719	0.08300187244	0.02155259942	0.009180963516	0.01204464829	0.01708837842	0.01354987131	1	0.06504108326	0.01071248157	-0.006823039322	30	1
9	662.3030201	227.3258387	-98.30885897	9631.415766	1510.824969	1109.579407	1640.217031	3888	10226.59341	57.55067886	1480.551276	266.726109	195.0186	171.6132525	591.8094072	3124.594338	-0.01062172082	0.154526256	0.1169226138	0.006310667606	0.01909463727	0.01081051018	1	-0.001419088039	0.2916596704	0.3547535197	19	1
9	665.4693158	305.6078574	1575.399518	10634.76638	1087.60506	1507.703471	1908.394904	4240.5	16564.35106	286.2953307	1685.321871	200.8859827	279.8414013	206.6248437	653.5967412	6327.329913	0.1520832228	0.1038141251	0.144119507	0.01225720153	0.0163500242	0.01471365888	1	0.1309027662	0.1868357695	0.4860850798	60	1
9	666.4254018	212.1929998	4577.496842	6693.475619	675.7704682	-204.5143716	1569.476729	2711	6774.521277	1365.484927	1827.811545	200.114446	224.284016	167.6955609	708.2750652	3627.576838	0.693904229	0.1013424674	-0.03603836336	0.04904836141	0.02752872396	0.03865131965	1	0.5539814366	0.1709567144	-0.02038661828	92	0.9999997237
9	680.4046712	355.3035449	637.1555891	8228.824613	415.5669512	92.31814982	1535.08074	3118	2982.521277	171.5129176	1819.772729	149.2922163	97.23974661	170.0776016	667.2714449	2035.574901	0.07758209933	0.05492581792	0.01073089758	0.01009190168	0.01649261205	0.01279206429	1	0.06110223169	0.08001134719	-0.00134712532	34	1
9	698.5820456	330.2303554	5251.7829	7638.776047	1305.000426	-279.3650184	1551.305672	3399.5	17998.03158	1441.566706	2016.48797	291.9071093	256.0442897	189.3270225	805.5981712	11363.70305	0.6799893459	0.1758388873	-0.03940435419	0.03689424748	0.02936121909	0.03696104935	1	0.5432457516	0.325357705	-0.0325449218	93	1
9	706.69888	425.4206496	1361.090385	7731.340023	116.4314266	58.35077234	1722.08794	2914	10248.31915	309.5827164	1603.130023	101.8747227	108.0739119	158.184695	581.174858	5220.681542	0.1740451939	0.01484005989	0.007696160367	0.01505342338	0.01452574541	0.014568796	1	0.138105828	-0.00375241305	0.008876309814	52	0.9999999999
9	720.6547764	394.28417	3732.857563	7947.103319	789.632828	-168.5773231	1496.824185	3191.5	7701.55914	902.1539855	1909.329789	213.8890362	182.2995777	156.3887232	731.9458281	5049.740582	0.4678696223	0.102328238	-0.0220940727	0.02403692334	0.02363178908	0.02532670087	1	0.3731606111	0.1748053653	-0.02396588639	85	1
9	723.4081414	464.2553033	-0.9892351234	6002.135461	2642.541064	124.4122178	1508.049302	3030.5	6096.819149	60.3901794	1247.505972	545.7515841	71.356322	133.5635017	594.4944421	4258.136108	-0.0002713447372	0.4455799447	0.02177896803	0.01114491906	0.0340810952	0.01286149247	1	0.002902330434	0.8909626436	0.03449667777	29	1
9	761.488416	553.709854	-6.558950173	5561.352432	1702.119367	39.33956624	1121.002427	2543.5	6034	43.14183437	1007.24978	327.3736586	63.08894077	142.8774103	442.6418938	2448.252681	-0.0013596504	0.312637335	0.007600006172	0.008038528191	0.0264507998	0.01102137472	1	-0.0002138672684	0.6146788768	-0.02068806939	24	1
9	782.3255783	251.4916149	13.00005629	5897.617825	906.6925888	312.5627763	1098.514763	2449	3428.557895	46.00313856	693.5157531	148.3936454	73.34172932	135.2793724	278.2451994	1081.392923	0.002410936071	0.1522151971	0.05362261553	0.008076078343	0.02091008927	0.01134824929	1	0.004572821488	0.2840255598	0.1355043903	18	0.9999999987
9	789.7031729	328.2328796	380.7002377	5864.842241	1669.698321	463.0648894	1205.923967	2626	11021.12766	109.8896002	857.5236565	251.1711	115.4755763	473.6868671	359.0422182	7335.664401	0.06559116268	0.2884928197	0.08082619084	0.0157991491	0.0266195142	0.01857445618	1	0.05858442314	0.5674674599	0.2509757462	50	1
9	790.6313198	369.5831377	-3.546547959	6177.340564	928.3202648	286.6393948	1137.895526	2536	4826.117021	44.78625161	902.9457085	171.3913248	81.15816357	134.2724052	360.0680745	1511.295214	-0.0005060187646	0.15207914	0.04941709916	0.00754831534	0.02077234977	0.01136978083	1	0.001928304024	0.2835745989	0.1200589454	18	0.9999999674
10	5.731608593	355.8056462	1487.32815	9452.236353	2739.004635	390.7215283	1240.736257	4238	13043.27397	250.0687402	1448.2097	423.0646009	147.5328409	324.3709752	626.6116417	3795.72963	0.155985456	0.2986427262	0.04190256253	0.0129264555	0.02018455899	0.01394979345	1	0.1286408164	0.5863316263	0.135764428	67	1
10	15.55096649	240.3763818	1297.447151	7878.441861	789.6984325	-8.070626984	1233.2351	3113	11554.97849	233.9018859	1262.081726	158.3965559	110.348552	152.5037797	479.1291159	4046.481201	0.1643409649	0.09874857857	-0.0009501093638	0.01186982932	0.01836165765	0.01523489243	1	0.130471978	0.1699118441	-0.02047173729	58	1
10	18.10290894	402.2377211	-66.34194156	10109.65384	2291.962127	1094.714894	1423.047561	4317	3438.333333	72.08372174	1414.879856	363.6007329	190.5645415	184.2512027	598.7624388	1192.202823	-0.006796850071	0.2268328801	0.1090440583	0.00720553985	0.01890463355	0.01001860399	1	0.001775438547	0.4412285509	0.3307959007	23	1
10	23.75741812	287.5081689	5638.30291	8237.324911	840.3498722	-350.4854949	1343.366703	3292	6656.106383	1201.317371	1709.521135	196.7738358	265.157426	181.4369586	665.7193228	3774.254034	0.7018120922	0.105277747	-0.04504301904	0.03471164275	0.01589742019	0.0352039532	1	0.5597431372	0.1786806228	-0.05000222381	92	0.9999999999
10	24.56337222	256.6697049	2393.294435	8540.044468	876.1028412	-113.1124556	1129.041632	3342.5	14821.84043	515.8108102	1696.203157	193.0982328	146.9825459	140.1157487	648.0113556	6311.223311	0.2822907739	0.104420463	-0.01391040945	0.0169699315	0.01628768644	0.01803186683	1	0.2244845963	0.1804823355	-0.03831479424	74	0.9999999999
10	30.48883202	184.3325257	1158.909051	7236.581158	1119.807852	905.0096388	1239.715548	3002.5	9451.021277	186.4833244	1042.833185	185.0644492	188.7695242	148.8691145	416.6914227	3577.920276	0.1585565415	0.1533301961	0.1218384214	0.01442481441	0.01841602098	0.0197021119	1	0.1349981496	0.2885014623	0.4113039363	63	1
10	32.74301902	312.5366115	610.1733186	9164.029212	1499.997826	814.5362445	1554.041958	3740.5	7379.602151	137.8139558	1485.031383	287.5002984	159.8446423	172.9364218	596.4231005	4006.676977	0.06842270504	0.1620583184	0.0899376637	0.01078250803	0.01799094488	0.01359260635	1	0.06032642637	0.305678462	0.2787072826	44	1
10	39.49919315	410.7038454	681.2061088	11320.77248	592.3140985	1061.823794	1695.430295	4287.5	7457.755319	127.5686347	1747.443929	168.765307	205.7095581	179.0019764	642.0291718	2323.287579	0.0607178945	0.05374114542	0.09496052448	0.007990894807	0.01421148863	0.01306641159	1	0.05347358505	0.08133388414	0.2903406023	36	0.9999999635
10	44.8362293	201.1501905	2137.732848	7194.05207	702.8223647	424.2370968	1347.49028	2892	5711.8125	416.6505838	1269.032743	173.1278488	159.1049236	178.4614322	499.5197146	2946.22763	0.2971765364	0.09892082037	0.05930873651	0.0208255734	0.02006048301	0.02313330411	1	0.2415768746	0.1722073701	0.2219407132	75	1
10	46.45745338	369.7760377	-77.6736629	11308.76862	122.8965785	1308.366772	1843.953317	4122	5557.326087	45.86583121	1586.548728	135.698158	221.6774529	211.1321825	564.0149568	1576.611313	-0.006854541751	0.01157206355	0.1169585449	0.004034088019	0.01284163159	0.01321013992	1	0.0002806526658	-0.004786909291	0.3502050362	4	1
10	50.22293617	328.853318	1679.391357	10176.05171	463.362097	562.7873474	1905.849597	3998	3782.416667	338.3109323	1977.236561	173.0959622	177.1575893	203.5504361	732.2808846	2193.347092	0.1637431592	0.04659112675	0.05633031101	0.01513608461	0.01447777316	0.01591231369	1	0.133549309	0.06427126416	0.1784247674	56	0.9999999998
10	59.5999644	471.2790809	34.05736596	9670.75559	41.97746522	198.8393973	1727.829924	3387.5	2361.967742	40.09896493	2343.658922	116.0007251	75.21010066	187.5211948	822.5653066	1424.258491	0.00401748169	0.0047874764	0.02212858254	0.004424875634	0.01381703229	0.008942477459	1	0.002266598082	-0.02306716012	0.01960604909	1	0.8207472359
10	60.57918021	303.6627901	541.9239772	8186.680755	713.7097755	301.64888	1566.986323	3233	1571.894737	155.1313187	2237.984324	255.1248596	118.713914	183.0079741	851.0491134	1145.773078	0.06804094313	0.08529916636	0.03942364901	0.009367687084	0.02378552145	0.01704153413	1	0.05573684219	0.1443005749	0.09832822952	39	0.9999999935
10	63.38527205	231.4611123	3629.778517	8218.329502	85.72022262	684.4949843	1644.942906	3108	3139.304348	929.0570334	2130.524616	113.9134108	300.8531989	217.2559149	769.5448895	2208.541499	0.4296773687	0.01133975334	0.07716566821	0.02584556495	0.01570456314	0.03894874876	1	0.3486002845	-0.009317221651	0.3120325452	82	0.9999999998
10	66.67388463	122.4703274	45.9351156	7469.543578	1130.557262	142.7199821	869.4399193	2955	3986.673684	47.70257739	1285.556292	232.1566351	66.41581482	145.6145885	504.0574736	1475.571887	0.006222130039	0.1530661007	0.01956440094	0.007233426874	0.01983228524	0.008699005269	0	NaN	NaN	NaN	NaN	NaN
10	66.69021554	342.2006198	665.939568	10964.62702	1042.646377	1024.621297	1733.220857	4315	10475.28421	178.0436334	2086.23549	232.6361729	225.1189305	218.2702945	782.7908407	5624.514127	0.06009299484	0.09442144933	0.09345128753	0.009078468938	0.01611918951	0.01329624226	1	0.05324369748	0.1656253023	0.286477235	40	1
10	68.15810304	284.623181	3245.460354	11759.29261	2450.576031	668.4220785	1605.121412	5100.5	10865.31183	590.2339957	2045.426842	447.5544827	218.5431601	299.6087342	843.4229833	4200.535147	0.2721090798	0.2079713872	0.05714170147	0.016206201	0.01927151113	0.01788863388	1	0.2222772961	0.3983708856	0.2127390609	79	1
10	68.57271493	545.5473309	2561.672992	8857.151749	1253.28174	5.495989617	1755.443572	3694	3707.354167	644.2273269	2289.662304	340.3912818	146.1798922	183.434467	907.6792335	3001.932115	0.2940020005	0.1404901049	0.0007865342667	0.01579076086	0.01681763364	0.01880984294	1	0.2352787877	0.2558579621	0.01739705055	76	1
10	69.94303717	366.747846	30.63166751	11604.07651	999.6865814	363.6362951	1706.240759	4397.5	2182.357895	51.30935575	1970.169805	222.4249718	80.66336461	222.5489223	739.208909	1427.599651	0.002681203138	0.08699740595	0.03248841777	0.004686805605	0.01367090165	0.006216722408	1	0.002689814979	0.1478633653	0.05885154736	12	0.9907861895
10	73.15228053	141.8496719	427.1781707	7591.829417	89.58857834	1344.516867	1266.781484	2768	4952.694737	101.3957853	1451.859185	98.18442487	300.4038298	134.1000046	522.116447	2255.933581	0.05843165966	0.01185184099	0.1794671692	0.009782517608	0.01360340399	0.02389470967	1	0.05721097216	-0.001813111354	0.5848102637	33	0.9999999998
10	74.96341417	571.83398	4733.004599	10715.72964	3034.470859	-143.8135944	1726.479128	4933	9225.178947	908.9216582	1979.346928	597.5522697	202.46018	160.6296741	877.9545519	4316.422186	0.4468417604	0.2889054385	-0.01543392875	0.02160006755	0.02118205739	0.02097450307	1	0.3584565309	0.562092641	0.00176646123	89	1
10	78.44546906	216.414574	4259.162452	9297.985643	948.6276019	-157.025797	1561.844066	3730.5	17345.97872	851.0981195	1708.483429	197.801987	199.458227	156.2982615	662.0486867	7517.041105	0.4509155452	0.1024883376	-0.01635540627	0.02451853886	0.01537563763	0.02381613095	1	0.3599300195	0.1754782847	-0.007758919249	85	1
10	79.36352012	416.3029429	-120.4883992	14982.85374	649.903792	1578.611565	1630.591967	5471	2551.648936	73.43292193	4631.878312	295.1153133	515.1206846	206.3106056	1684.597535	1834.67758	-0.008008596729	0.04914731149	0.1083182086	0.005084265607	0.01445993782	0.01586268275	1	-0.0009073451018	0.07275628791	0.3210670931	9	0.9999999998
10	83.73558117	354.4732814	1731.727177	11166.73461	3481.270425	58.66831934	1633.361034	5173.5	16496.78495	429.5530163	2420.239453	753.3244254	137.7368326	228.4421949	1052.81758	7869.516165	0.1565949026	0.3052589068	0.005321078245	0.01343820377	0.02448054534	0.01404632253	1	0.1266097337	0.5984450561	0.007757933583	66	1
10	83.76979769	476.3605537	1438.046294	8238.647009	1670.542197	208.4042434	2314.52672	3556.5	3605.765957	428.0409918	2417.98708	531.9189384	130.6758923	299.6748087	1013.501296	3094.917476	0.1744741742	0.2060061285	0.02520138431	0.01630877593	0.02218777779	0.02364701293	1	0.1414694612	0.3934120866	0.07784399677	64	0.999999927
10	84.31808591	505.3072427	1923.74743	11997.63895	1682.01623	709.969862	2074.968037	4866	843.5978261	353.4229246	2083.303162	315.4013304	200.9472524	206.4050103	816.0648471	330.4378068	0.1613333102	0.1418210515	0.05683327566	0.012178211	0.01593018819	0.01418772677	1	0.132534401	0.2617737615	0.1833274318	62	1
10	84.96094412	610.434135	1295.483715	8054.813084	1612.654348	495.9358935	1941.168118	3411	1691.804348	353.4578629	2234.204284	494.4164727	149.6706231	179.5507189	932.2078924	1442.603905	0.1601371714	0.1963340782	0.06497791853	0.01658687513	0.0220323952	0.02362742919	1	0.1326556663	0.3751745052	0.2137545252	65	0.9999962193
10	86.33203957	330.6139729	29.50548207	8676.765219	442.0954289	184.0539243	1796.619264	3254.5	2754.625	46.4316362	2013.6556	180.3164124	72.62731009	207.2942839	741.5847499	1864.364185	0.003750401344	0.05037460202	0.02187153914	0.006260333599	0.02127474007	0.00908451775	1	0.002458698911	0.07145195769	0.02041175416	6	0.9512201299
10	91.46547945	73.35170576	-0.1967409084	6029.549685	1955.808589	262.9789099	960.6671384	2778.5	11105.11702	53.26931942	1050.798245	351.8462957	90.97810229	158.9151197	465.9537182	4821.714922	-4.051181315e-05	0.3153283473	0.04386399302	0.009433012316	0.02948069972	0.01307419171	1	0.003432871712	0.6218406472	0.1070138406	26	0.9999999999
10	96.49419193	189.4937477	2911.050039	10327.74616	541.0555996	614.0432307	1519.512734	3932.5	13732.125	534.8788554	1838.245017	135.2564208	219.6068683	172.1567196	666.8672418	6312.726114	0.2792525382	0.05279964585	0.05769283571	0.01470518517	0.01319634252	0.02026581631	1	0.2266152566	0.07659486957	0.2103097551	73	0.9999999959
10	98.67857795	288.6248276	1930.241471	10850.60434	95.31653026	76.3094538	1878.502626	3968	4755.442105	388.1620037	2073.266927	135.5600201	126.4020283	195.3438187	751.5570915	2524.692877	0.178733182	0.008840778739	0.006664933605	0.0105299974	0.01391122347	0.01323192909	1	0.1417479324	-0.01626239125	0.006113822517	52	1
10	104.9623941	454.6303996	3852.76838	12409.42709	112.9050804	50.67233561	2306.683861	4640.5	8183.276596	651.3857506	2077.423935	137.9825599	190.9891355	217.7178008	743.6831024	3349.746328	0.3140522413	0.009924082016	0.004228609796	0.01517025211	0.01194246893	0.01704606022	1	0.2504320942	-0.01483741533	0.02907209587	69	1
10	105.5020572	651.2951712	3374.757638	7596.877285	318.4251624	673.2398095	2000.750282	2953	9204.585106	904.1239938	2019.602574	143.1702373	275.0316319	580.4979596	743.2590531	6211.967528	0.4496787419	0.04542323612	0.09100425622	0.02677922864	0.01730579714	0.04039477418	1	0.3659836622	0.06185854321	0.3665821912	84	0.9999500361
10	108.2929468	261.7052583	6433.463084	9036.331291	1421.714926	-381.7044607	1842.981233	3905.5	5344.72043	1775.704503	2451.630256	417.5189537	292.8323448	203.3810646	1021.936975	3443.772424	0.7110176899	0.1602538787	-0.04144466988	0.03423518024	0.02207498305	0.03883291224	1	0.567914516	0.2927875568	-0.03309626178	93	1
10	109.9764043	175.3713898	-15.60838645	10906.48248	580.2583513	316.3488874	1462.735699	4036.5	12046.15054	39.99088408	1429.17327	123.0121765	82.00964422	198.6889842	505.9143849	4240.969019	-0.001494529333	0.05346256165	0.02916402224	0.003960204296	0.01184534972	0.006599988217	1	-0.001216435155	0.07820229074	0.04490939718	7	0.9976800122
10	110.0559987	563.810303	4402.780665	9407.464088	775.3516838	882.9139576	2355.130133	3766	5827.927083	1126.543092	2367.308931	237.492608	318.269199	273.5815412	913.442073	4539.622169	0.4700430715	0.08603193504	0.09539401342	0.02856923376	0.01752551287	0.03679533351	1	0.3830526592	0.1461490663	0.3883031476	86	0.9997533231
10	111.0002421	585.7886584	-0.3485468459	11247.80579	1746.726034	272.1489059	1960.692106	4613	6189.787234	61.17174457	1785.408621	285.7118646	76.32968653	168.7527069	701.2877958	1950.904901	-3.75195899e-05	0.1481613107	0.02327618291	0.005247438049	0.01456757909	0.007811296259	1	0.0004228242486	0.2743029535	0.02825822273	16	0.830225966
10	111.3051692	505.333575	-135.7181944	12832.2541	2958.070378	1553.193613	1957.738506	5491	10157.59783	72.10090726	1975.504353	442.3088157	263.6468191	207.6850207	794.5612435	2820.432225	-0.01053937327	0.2269301983	0.1166533232	0.006129855975	0.01614382096	0.01109826705	1	-0.0006967283461	0.4417834661	0.3566387419	23	1
10	112.6314257	144.4565493	54.34568947	9998.068202	471.9740141	287.9847253	1289.420376	3670	6046.186047	53.55607049	1501.23317	138.480662	76.5934631	242.2083314	530.7534456	2006.18793	0.005373076779	0.04701203976	0.02965199775	0.006234101641	0.01422793985	0.007383323247	1	0.004281942786	0.06481166862	0.04796882207	7	0.9980123478
10	112.4720343	352.3493202	-216.5683106	12651.03208	1135.571678	2936.647736	2246.127783	4928.5	2099.723404	74.3142513	1910.407315	209.7313917	460.5050025	295.2794438	714.1748187	1035.855476	-0.01665057935	0.0920771535	0.2297483809	0.005681772201	0.0129031717	0.01746530674	1	0.001115741531	0.1671404936	0.7469578438	15	1
10	113.4809354	414.373187	1969.902123	11810.82804	1040.547752	720.4520749	2290.533209	4589	2900.569892	513.9255243	2897.803273	341.8402539	219.9954029	619.1169435	1095.779806	1967.458095	0.1688451421	0.08768302458	0.05978614605	0.0100377807	0.02265280083	0.02400207223	1	0.1382803509	0.1496034294	0.193337108	59	1
10	117.7074652	329.4667222	847.1165502	14864.88724	799.0933561	1427.095469	1731.321093	5538.5	9382.021053	183.5355813	2347.61032	181.0680518	254.6437706	208.7921574	836.2475629	2915.829673	0.05841245076	0.05716405815	0.09498458158	0.006363464246	0.01186837108	0.01206961894	1	0.05165277975	0.08844482769	0.2900218279	36	0.9999999987
10	120.7025035	279.4664382	-56.6479882	13960.2653	216.3462305	781.358276	1680.061395	5062.5	8443.084211	46.74400799	2258.859439	142.7801444	153.9971583	201.0789524	786.2458986	2638.255209	-0.004032689725	0.01669800132	0.05662349163	0.003813571041	0.01095571955	0.00770158336	1	-0.001661965207	0.003184069303	0.1392774738	3	0.9999993581
10	122.5616276	384.7811838	13717.82781	13605.43448	1394.910394	-776.5899985	1805.804223	5617	6270.077778	2891.371559	2900.023138	308.7132588	544.814576	249.2267901	1147.135164	2957.799475	1.009202128	0.1019829511	-0.05100272585	0.03080250479	0.01602705181	0.04516271608	1	0.8065457813	0.1699641607	0.0004330984373	96	1
10	123.2513333	205.3571425	-62.30422431	10591.20433	485.8269862	1218.290816	1843.109641	3974	4089.827957	54.72936935	1990.974797	165.2856046	280.5338825	237.3446624	710.910737	1941.892167	-0.006150990389	0.04712546351	0.1138588363	0.005434614351	0.01570219871	0.01247316816	1	0.0009592179181	0.06879672435	0.3408687935	9	0.9999999999
10	126.5563109	140.4742556	2649.682882	9588.321441	882.0342229	618.5398694	1502.002862	3800	10806.34091	594.1243296	2080.073359	212.8474664	237.4788757	191.157195	782.9902107	4753.158379	0.2718737566	0.097422905	0.06562289227	0.02013338116	0.01970215802	0.02361814296	1	0.2216560427	0.1695115484	0.2381618727	75	0.9999999914
10	127.4987052	46.15307263	480.1829019	6846.763999	382.3826876	187.9778925	976.5866562	2568	3808.148936	95.39493518	962.1093004	101.1598448	89.33654315	142.7149132	336.5855502	1480.544603	0.07342138782	0.05916105633	0.02854848561	0.00980985068	0.01614786072	0.0132310412	1	0.05905307546	0.08959603185	0.06039149484	35	0.9942929892
10	127.4633633	237.4684397	38.53402284	6729.093639	2081.754537	149.6961165	1756.945692	3115.5	1812.270833	65.54465054	2298.638097	789.1149007	74.26624945	264.8490701	1030.785579	1922.697198	0.006216894182	0.3204819979	0.02553667312	0.01212979486	0.03660972573	0.01575669576	1	0.007220093915	0.6316912574	0.04433813689	25	0.9193623815
10	127.3664399	365.623675	-1.170876441	14374.06164	2289.306419	408.5867708	1541.260361	5810.5	3797.5625	62.64960873	2656.151506	432.7620903	97.72352821	184.7254313	1020.44724	1437.028321	-7.628323536e-05	0.1567257207	0.02860173593	0.00463658976	0.01514922237	0.006102404252	1	0.000847537359	0.2922955319	0.04727503727	17	0.9626662256
10	131.7062087	433.2129173	-150.3823595	14407.14161	239.399921	1664.998404	2060.265709	5200	11606.58511	51.17425257	2670.135142	148.7211612	323.4488837	195.9755992	923.7117562	5481.334469	-0.01057399334	0.01625650757	0.1175622034	0.004192879044	0.01197729017	0.01152174013	1	-0.002624844343	0.004972790841	0.351640888	4	1
10	136.0828569	391.6079571	7799.409205	16580.35586	938.5146376	1495.175559	2131.768234	6296	10546.975	1736.067646	3530.378988	293.8295826	491.0991826	608.7530466	1357.63316	4287.487978	0.4733908374	0.06026903848	0.08794216978	0.02204627845	0.01430914833	0.02958450923	1	0.3849790912	0.09238326805	0.3619245257	84	0.9999999769
10	137.8807539	176.6760946	794.9835037	11182.44862	1755.787903	61.97840909	1394.56986	4538	7353.557895	173.223629	2025.817803	348.2773617	87.68522945	206.3017344	799.4718275	2592.488038	0.07202590087	0.1571450415	0.005739512198	0.008429813701	0.01669905956	0.008720768653	1	0.05723372624	0.2917826936	-0.01619053691	42	1
10	138.9633555	479.5996591	24.88895291	13105.87542	4350.47183	277.2266901	1986.11285	6086	4083.085106	85.04975508	2055.719514	695.8282956	96.03699038	211.1011987	915.8923477	2143.423408	0.002282405641	0.327282596	0.02126531061	0.00676091835	0.01827873577	0.007950873418	1	0.003817138718	0.6456265582	0.02869427843	24	0.9755698126
10	140.7485206	405.7276714	-122.7215775	15023.78977	1571.43832	1795.243145	2062.783518	5918	9407.45977	72.22445378	2217.768963	276.3335313	259.6701119	176.8293923	843.9152328	2889.042876	-0.008357898772	0.1056822839	0.1193721673	0.00515828545	0.01218253442	0.009091500493	1	0.0001193657569	0.1904726979	0.3619816492	14	1
10	142.5056345	11.99989631	410.72315	6178.581863	1791.384813	126.978042	835.0134602	2732	6985.021739	102.0283262	1087.799138	335.7918621	81.30660138	123.1035633	476.148389	3610.462197	0.06512061781	0.2920838768	0.02169195736	0.0144192175	0.02383478606	0.0129310901	0	NaN	NaN	NaN	NaN	NaN
10	143.3138699	324.279487	2460.760782	14712.33724	4669.116545	63.54571475	1807.080903	6771.5	12598.66667	452.411023	2441.309548	759.3096206	141.3571725	277.2811368	1068.753578	5208.800286	0.1689540399	0.3256826835	0.004178924463	0.0109636239	0.01991749068	0.01039423781	1	0.1366608034	0.6406802727	0.007415938393	66	1
10	145.3427798	380.1737441	3394.043911	10904.45188	2504.155255	848.9078223	2200.805968	4889	7538.516484	876.798624	2717.247507	631.7306728	289.0369959	245.4429107	1152.173986	4644.036665	0.303262412	0.2284891443	0.07711920413	0.0188324858	0.02089642985	0.02462888335	1	0.2489379034	0.4416269545	0.2909036032	79	1
10	146.330975	289.5125311	-13.36573239	14794.66954	2370.612516	428.5570644	1657.564396	5957.5	4174.553191	66.27344922	2023.417095	314.4890386	89.98519341	231.2165895	771.6996294	1258.363467	-0.000910116612	0.1595300684	0.03047024786	0.004672335703	0.01399985813	0.006079974402	1	0.0003349136607	0.2981968578	0.05374870638	17	0.9934356695
10	147.1506022	189.8633672	5097.399471	10986.76004	271.3629357	-212.5892535	1721.759675	4172	15176.75789	1178.055571	2483.054577	143.1445613	234.5422634	178.276489	905.5345808	6953.433893	0.4620335466	0.02608016109	-0.01999903173	0.02378183897	0.0140843351	0.02490636817	1	0.3679032166	0.0168207834	-0.02092979043	81	1
10	148.6834581	568.6737758	4753.05494	10116.03555	3257.986526	-124.6179906	2110.917158	4778.5	13531.71739	1222.04986	2411.670957	748.8789824	250.5314621	202.2557293	1084.363562	7559.467148	0.4784129283	0.3274518633	-0.01104196627	0.02204294717	0.02189703447	0.02871949082	1	0.3845208565	0.6420477685	0.02602119569	89	1
10	149.7582937	417.7258316	-61.94247962	13318.05357	3064.516238	1604.272894	2064.007205	5787	1717.271739	88.77227048	2344.566464	551.3395092	285.8489466	215.8457657	963.4481826	855.3855387	-0.005474316057	0.2309283081	0.121041844	0.007313962924	0.01933094508	0.01158488263	1	0.003724584076	0.4502394106	0.3733760432	23	1
10	152.1707189	449.0718104	-1.418712939	10925.46334	1114.137081	414.4810202	1941.347381	4375	6531.673684	48.61869259	1664.719577	206.0744298	83.16941445	201.3629606	631.1588285	2369.330287	-0.0001432806863	0.1013471685	0.03773388287	0.004564387185	0.01411101484	0.00708583381	1	0.0009220797701	0.1778635905	0.07716406938	12	0.9911287602
10	154.1658608	235.7628631	6872.386177	9449.781908	1015.163383	-362.1613097	1793.805012	3919	4054.526316	1981.782348	2700.981064	305.2132812	336.833585	216.9127386	1072.341078	2854.591795	0.7159146436	0.1037706057	-0.03138731204	0.03247245173	0.02072328746	0.04459117321	1	0.5720369208	0.1760791961	0.001151819741	92	0.999999974
10	154.5186475	496.2608506	8088.018927	11550.04742	1948.162485	-394.3809573	2103.270378	4960.5	10184.28723	2180.491439	3070.926438	466.8563012	341.3697347	216.7305547	1236.56682	6511.039052	0.7071684586	0.1636570862	-0.03105016303	0.02923773912	0.01920986726	0.03273982944	1	0.5655840068	0.3003201096	0.002626638135	93	1
10	156.6975489	60.63448307	16.59407234	10946.85825	559.3934282	205.0227267	930.9675226	4085	11856.14894	51.17818849	2477.827398	180.1200778	84.55706104	360.4003887	882.29235	7138.876057	0.001613103047	0.05451660406	0.02049114769	0.005547224764	0.01635986688	0.006694751446	0	NaN	NaN	NaN	NaN	NaN
10	162.0870383	292.6890033	-42.67991959	8121.865775	48.85527441	1067.896766	2259.437218	3004.5	2955.6	61.78355006	2565.64897	118.302248	344.057735	284.9841446	906.7252322	2585.241153	-0.006254636861	0.005523218475	0.1328334969	0.009019647959	0.01856292212	0.02704752013	1	0.001827712699	-0.01663743369	0.4058325387	4	1
10	163.1861837	28.82969074	-6.307448666	7375.85689	130.8880247	760.2244199	1197.915026	2646	14734.02105	41.92362629	1141.149308	93.94635967	148.9775224	134.1269987	391.7898011	4712.464217	-0.000773074488	0.01987999867	0.0997305013	0.00607183976	0.01432784461	0.01324217196	1	0.004033387236	0.01165347812	0.2914694768	4	1
10	164.1754248	379.1471774	1.603464106	12838.86669	832.6389407	264.2045166	1913.767734	4869	6427.736842	50.28875725	2309.978163	159.3446215	82.29655138	179.4306608	823.136504	2781.350017	0.0001050613775	0.0646688465	0.01958734896	0.004160193709	0.01346870493	0.006342328471	1	-0.000501486894	0.1010115309	0.01210129856	6	0.9982962037
10	167.6306491	706.6333861	7.813045679	8841.902613	1817.62453	358.2030115	1880.903214	3752.5	5549.208333	68.25708607	1611.467424	390.9324744	87.15538295	181.5104881	676.350212	2225.069167	0.0008835097364	0.2107697659	0.04055950927	0.008905913495	0.01753756434	0.01007159397	1	0.002967830981	0.4048794641	0.09156979122	22	0.5192921857
10	174.1520616	509.6306068	38.02431654	9796.157869	443.5316559	502.9006706	2336.080969	3803	2782.387097	52.499454	2911.440261	211.1862227	136.707726	289.710239	1060.403034	1863.155044	0.003966622047	0.04783005057	0.05072695592	0.007332054179	0.01968108192	0.01157280575	1	0.004646354325	0.06743858366	0.121648985	8	0.9994174875
10	175.3519042	220.4068452	756.2828496	11174.67208	569.4964629	445.3816179	1786.571743	4226	2952.06383	183.1638232	2384.974576	180.0004111	149.3144783	231.8771677	870.721326	1757.351825	0.07045963115	0.0539635933	0.04292229572	0.009315196015	0.01378179968	0.01044892061	1	0.05763719922	0.07946396979	0.1099546264	35	1
10	175.1103244	363.9894866	-103.6500726	13336.87574	1285.268411	1601.440391	2212.294658	5191	3728.515789	63.62278358	2413.425691	283.2165209	309.5163594	216.225137	911.2606539	1532.60436	-0.008500815058	0.1008091881	0.1247690447	0.005273805174	0.01365691852	0.01137635862	1	0.0003400390246	0.1806050849	0.3807028459	14	1
10	176.5695389	91.23039476	594.0529621	8366.745594	2426.519468	663.891948	1446.334979	3727	7025.7	115.6872849	1459.519674	425.1539728	176.064952	173.1015077	628.5318494	3695.779188	0.07070646806	0.2920172123	0.0812365759	0.01285335391	0.02059067173	0.0154176264	1	0.06276084277	0.5747665667	0.2537426362	50	1
10	176.3767102	300.9330919	-36.14164597	12302.9976	1201.744357	772.4235392	1948.968205	4795.5	1866.308511	60.72244497	2427.428443	289.5891314	164.0230188	211.681478	918.25925	947.6850008	-0.002738987982	0.09826896888	0.06361763669	0.005255641333	0.01493717157	0.009336659251	1	0.0006331119587	0.1726283142	0.1672958052	13	1
10	179.4821222	611.708325	4911.663807	10354.74415	3462.589254	-114.4332596	2198.240766	5026.5	11470.86316	1253.367901	2517.634572	838.3613694	237.0395095	215.704935	1161.959409	7189.274878	0.4692570816	0.3212568741	-0.01101738307	0.02288813529	0.01947946697	0.02594905696	1	0.3771001723	0.629251335	0.02373778477	89	1
10	180.5669928	129.1809787	8862.40594	8730.943316	177.206656	-493.7257539	1657.079593	3435	4966.833333	2275.629329	2287.098139	114.9384194	380.842605	207.3954496	839.676518	3744.71432	0.9920684551	0.01934709311	-0.05350611411	0.04696916477	0.01913145997	0.05308458202	1	0.7918167255	-0.001407843931	-0.01554705113	94	1
10	181.9814105	249.8274534	3941.075068	14109.3474	884.1819115	990.9332653	2080.387549	5512.5	32040.56842	833.0889916	2609.183195	175.1281459	290.8521457	181.4289154	925.0164366	11759.79062	0.2843429552	0.06323374647	0.06712461391	0.015428211	0.0151403177	0.02116222881	1	0.2314730815	0.09861721995	0.2450052506	73	0.9999975793
10	181.6055303	387.5567145	-126.246738	14288.37913	195.6314661	1734.027711	2169.468214	5182.5	10633.03226	55.58974445	2659.582838	121.7068721	335.3284567	211.4626366	910.9610802	4590.678122	-0.009236257557	0.01471960634	0.1228324337	0.004505993137	0.01018725134	0.01013211033	1	-0.001191018328	0.002009707235	0.3703913983	4	1
10	183.2258979	326.6910126	1737.670115	9269.913576	445.3968886	146.7004956	2050.124357	3594	1955.258065	755.9558433	4020.02497	232.6817346	149.6018017	259.6869156	1465.669027	2028.381679	0.186221903	0.04492191113	0.01608102726	0.01579807105	0.02280561125	0.02319961588	1	0.1487729127	0.05892801291	0.04230780823	55	1
10	183.1953245	445.2557085	2502.155828	15103.97676	281.0935017	2284.387264	2562.613444	5624	22782.56842	503.4106262	2705.679306	149.9973876	428.2620863	224.1868971	935.9220016	9354.101364	0.165270062	0.0200913432	0.1439123773	0.01117487156	0.0127488634	0.01785747575	1	0.1407145097	0.01315040536	0.4851737823	54	0.9999999998
10	184.8940637	104.2525688	9172.266493	9753.715645	606.1154239	-527.1212881	1444.738896	3920	14904.5914	1805.489765	1761.768936	160.2120485	342.361683	189.5535829	673.9486104	7046.414124	0.9477196114	0.06262778557	-0.05517913444	0.0427541271	0.01720032413	0.04076905851	1	0.7564294548	0.08849944185	-0.03005220056	95	0.999999959
10	185.3201743	463.6500556	3833.340919	12917.74035	2923.715627	-8.03226119	1992.966182	5647	7101.574468	982.3837974	3054.624108	731.9888659	214.8718473	210.6304847	1285.822843	3811.456523	0.2993518612	0.2299446127	-0.0005881103164	0.01505241804	0.0197987341	0.01978355945	1	0.2403190984	0.441261383	0.0172893407	78	1
10	185.2986318	735.4953884	4806.060606	6875.269978	263.7127199	-124.0590938	2141.459104	2769.5	8938.255319	1162.580418	1729.79307	126.9047425	215.0596281	197.3540218	647.3874617	6189.950303	0.6933955252	0.0380706336	-0.01755538823	0.03419322223	0.018800311	0.03799784228	1	0.5542873395	0.04056933164	0.04191567067	90	0.9811499476
10	191.3360469	197.9176678	3613.650023	12351.86262	594.7695059	-17.11264662	1693.034222	4683.5	3791.147368	981.7029215	3212.265847	202.6203517	213.3530108	174.6447369	1170.378866	2772.167444	0.2939334041	0.04854182426	-0.001432302573	0.01630380384	0.01587999242	0.02194474385	1	0.2342095612	0.06509816448	0.006022548659	72	0.9999999995
10	194.3746513	401.4136818	13012.80851	12631.49266	771.8689904	-721.2498273	2097.106763	5102.5	7241.052632	3246.000385	3094.781345	225.9576068	504.1879358	282.7063777	1202.053638	4821.615802	1.034114092	0.05911608876	-0.05471361519	0.03797169368	0.01572652711	0.04514345271	1	0.8259223864	0.08078177171	-0.008463789963	95	0.9999999887
10	199.3760781	448.280405	994.4707201	13872.46459	1373.94456	637.6513524	2129.698077	5452.5	4347.419753	234.8766232	3001.842934	317.5487745	157.0371032	686.4607789	1123.873577	2446.410702	0.07104588174	0.09882517425	0.04602854636	0.01132247126	0.01368091984	0.01209175192	1	0.05874640521	0.1726214416	0.1227361384	39	1
10	201.0314398	163.1502062	13.12443063	13840.81244	3162.621786	365.5357121	1509.200504	5820	4166.463158	83.31932033	1866.332886	466.1622572	94.34128796	281.7647226	771.5181355	1471.248361	0.001052053897	0.23419163	0.02717216031	0.006343244783	0.01576103706	0.006753357426	1	0.002376529579	0.4528594127	0.04552731718	21	0.9993664091
10	201.6954612	36.48830204	33.01409407	8929.208295	1362.906883	176.3320132	933.4182716	3653.5	3867.326316	181.8191016	1314.900894	298.7035294	180.2839064	2107.451474	519.9608095	1256.630707	0.003904207653	0.1546724246	0.0198076192	0.02414311117	0.02786081515	0.023998379	0	NaN	NaN	NaN	NaN	NaN
10	203.2859489	57.43875269	27.73984198	7719.894107	2340.918279	374.1724069	1056.393633	3528	3625.404255	62.24950149	1420.242952	456.4618277	107.0086822	281.1226619	617.5167168	2077.757731	0.00340443941	0.3086119685	0.05057380515	0.008662979678	0.02789351165	0.01136423129	1	0.006615022205	0.6081893934	0.1311063607	26	1
10	209.34012	708.9657762	514.9304742	10314.98872	880.026055	2152.707649	2297.177627	4062	7366.457447	142.2059913	1822.645284	199.8172808	384.1811637	465.2075405	681.285717	3262.987518	0.05125948263	0.08917836461	0.2074313219	0.01150175148	0.01547920194	0.0208269271	1	0.05413748249	0.1597932804	0.684302159	41	0.9999997476
10	211.0019331	127.118352	17.73410067	12079.97846	3758.785971	329.1443005	1346.667894	5464	4040.085106	70.63792429	1906.7733	597.6113059	86.53242354	246.9305736	825.0236497	6113.227322	0.001321740519	0.3159504602	0.02845337096	0.006606263803	0.02075472203	0.006778142885	1	0.003446288785	0.6224483385	0.05326177106	25	0.998688681
10	210.0363505	456.8577972	31.32665314	8497.071078	19.6582549	271.3824214	2136.848712	3135	1459.337349	53.39902712	3396.297993	170.399084	101.0252822	745.4068844	1181.686282	1262.291425	0.00406923633	0.003278195715	0.03398107202	0.008283240557	0.02277535131	0.01517697769	1	0.003131050701	-0.02567781776	0.0611630495	2	0.9999997356
10	211.2953118	143.3650281	3230.686764	10973.08526	706.846861	692.0333279	1955.130259	4329.5	21415.15054	710.5083677	2245.610351	162.1103624	255.7896276	191.8949559	823.9004323	9656.379008	0.2904680156	0.06518841977	0.06319013426	0.01897557864	0.01354309404	0.01935881328	1	0.236140289	0.102465698	0.2326950438	73	0.9999881121
10	213.8067415	355.3778704	758.8361782	10313.58353	976.3833004	221.0392599	2119.766253	3986	3312.351064	240.1569033	3132.556847	342.0269884	95.17268751	259.8048926	1188.543273	2526.0867	0.07111163162	0.09284003635	0.02299054312	0.01072160448	0.02082457666	0.01259493981	1	0.05711678531	0.1592011095	0.04165306068	38	0.9999483241
10	213.8457968	481.9431264	3078.89149	9938.063943	2071.060277	107.2281689	2150.681045	4432	1938.489583	1121.08915	3598.480288	864.7312929	180.7768475	256.7009446	1542.06725	1722.330832	0.3095216211	0.2180959945	0.01184544754	0.01993473784	0.02544167425	0.02634681098	1	0.249266752	0.4171832104	0.06283740589	78	1
10	213.4016291	645.415642	578.9537351	8486.584246	1894.041385	217.3243359	2357.698902	3777	7114.923913	197.8629672	2698.741172	644.535371	98.65333219	256.5967843	1119.354006	6819.201246	0.06834861652	0.2219725382	0.02799397478	0.01290461383	0.02634658123	0.01768141742	1	0.05645170477	0.4272026477	0.06358711669	46	1
10	215.6974196	398.262583	11.83022966	10771.47061	4692.680038	377.4561487	1866.940685	5402.5	1822.210526	71.80221628	2889.687616	1299.023538	104.5821871	366.2961229	1390.649402	1306.186922	0.001614056536	0.4366913536	0.03774050387	0.008216700097	0.02909032737	0.01219512809	1	0.005463034587	0.8732206572	0.09061677487	29	1
10	219.7159935	178.504623	2790.488378	8994.742035	1982.788964	53.56357117	1941.904852	4001.5	2246.604167	879.1180437	2826.391325	678.2831028	164.50363	240.2732258	1198.75711	1580.580549	0.307427077	0.2213963248	0.005313308182	0.02327323826	0.03400592775	0.02388212178	1	0.2471515157	0.4237516352	0.0395499308	78	1
10	223.6180251	562.8099805	-15.17044393	14632.8104	2314.413503	346.5350124	2301.460856	5991.5	10211.26596	68.20782451	2175.986137	360.6649791	91.89548694	243.8652653	846.3009762	2654.111759	-0.0009390812639	0.1577816195	0.02436719145	0.004890626413	0.0112955313	0.007263599036	1	-0.0001356208102	0.2943040783	0.03225166906	17	0.6468745801
10	226.6374499	614.1426867	533.4946313	7543.008475	232.8368471	1008.076604	2601.693096	2955	1943.322581	211.2487601	2851.434028	196.2746063	300.3428898	248.5562375	1056.773859	2210.698887	0.06926928045	0.03190253448	0.133928367	0.0128549943	0.02256596597	0.0350643614	1	0.06289988884	0.03771155377	0.4282627426	54	0.9994354124
10	227.9409556	81.11086195	9180.290167	10181.18089	242.0592878	-529.1026607	1476.660314	3920	13599.23958	1974.073036	2019.711524	137.0823716	369.9450631	182.6141058	728.9788472	7595.110238	0.9211169466	0.02266446664	-0.04886307888	0.03846291618	0.01751809928	0.04200464476	1	0.7351044996	0.006049125335	-0.01562019768	94	1
10	227.1011522	495.5224219	733.5001004	12803.09729	459.9686992	3047.794066	3180.698772	4986	3047.569892	203.7643147	2531.149971	169.3350188	613.6427104	277.2771223	926.8850356	1802.233924	0.05762493078	0.03724964041	0.2316439253	0.01167529336	0.0116567381	0.02481639586	0	NaN	NaN	NaN	NaN	NaN
10	231.8485862	357.468368	-253.5940072	15903.81603	159.9008669	3701.278904	2507.382759	5791	3049.041667	87.42137203	2898.490411	162.4861628	729.3685397	264.4254768	1073.052503	1431.854035	-0.01634954901	0.01045482131	0.2379316426	0.005542763214	0.0104217767	0.01801995472	1	0.001174600636	-0.001753777798	0.7725827675	5	1
10	231.1399629	427.5855052	2790.017626	17791.05807	1017.788962	2778.783939	2560.122557	6908	18187.56977	504.2983442	3064.576326	272.2983294	533.118848	250.0490659	1175.059003	6308.892226	0.1550441922	0.05760904344	0.1527791652	0.01014344288	0.01269289523	0.01600153283	1	0.1334650797	0.09138914699	0.5153759558	57	1
10	233.524805	292.265737	-98.03793788	15158.39789	2270.413816	1897.101855	2465.124047	6139	3442.204301	85.24045965	2407.400952	441.8625861	319.9180623	237.4990749	973.5538331	1226.072632	-0.006563456142	0.1528808312	0.1265619798	0.006343851913	0.01329777581	0.01221636337	1	0.002510529481	0.2886485934	0.3894686224	19	1
10	240.3542021	208.4902525	-222.408747	14743.81436	1334.69884	3574.242695	2528.344484	5808.5	2177.074468	104.3662478	2014.434568	235.4342346	516.0790171	688.1075442	751.4847209	843.5295565	-0.0150428051	0.09031110396	0.236001791	0.006902429974	0.01170123514	0.01752821101	1	0.002834062336	0.1637438964	0.7692133246	15	1
10	240.251492	485.7593769	25.96792615	8177.523119	347.4086451	338.3772984	2592.573262	3102	2134.242105	50.73132365	2797.291365	195.6003544	103.9544927	467.9474377	1041.813519	1880.595026	0.004022167553	0.04591726244	0.04216771184	0.008623145724	0.02050437266	0.0170350229	1	0.004068834814	0.06309698319	0.09154372501	7	0.9996279661
10	241.5240574	343.3156713	2263.320737	13409.97984	2064.853685	1022.609903	2780.770921	5685	6149.989583	496.1329465	2611.995866	399.7016732	254.923582	298.6294134	1030.88233	2629.206382	0.1657404532	0.1515130089	0.07203617684	0.01171882432	0.01509088974	0.0180576461	0	NaN	NaN	NaN	NaN	NaN
10	243.3506166	420.5327215	4070.93688	13344.68156	2815.757969	56.94046943	2087.776037	5714	4449.882353	1166.300678	3818.903496	893.2827299	246.1273884	286.3911463	1618.813682	4693.373983	0.3006645821	0.2156581804	0.004253288007	0.01731685725	0.01916835486	0.02385324705	1	0.2415836397	0.4118423558	0.03403374454	78	1
10	244.3842826	597.9709324	4644.403763	15480.17169	1436.95717	1219.870486	2727.330918	6197	20483.07447	798.273476	2609.561499	326.9297515	284.6300831	217.9639221	1021.972103	8654.631196	0.2985348008	0.0970782718	0.07606113753	0.01495406022	0.01405128319	0.01799581574	0	NaN	NaN	NaN	NaN	NaN
10	245.7102681	237.4925088	-3.809250531	14287.00972	2304.973239	229.3568556	1804.261346	5684	9191.547368	71.36218604	2532.263158	431.9698156	90.09330818	245.1518203	993.5275739	3456.912571	-0.0002409335522	0.1619648254	0.01670712713	0.005419144393	0.01528789966	0.006930077146	1	-7.591969983e-05	0.3026390631	0.005688762099	16	0.9998078775
10	245.2552873	629.0982082	770.1056896	13733.94776	555.6042419	3123.716261	2971.986258	5195	5079.117021	165.1103418	2079.079928	152.003734	466.0591506	241.4856052	749.1856327	1906.045819	0.05591748047	0.04113165011	0.2294919511	0.008431558361	0.01082753548	0.01574680245	0	NaN	NaN	NaN	NaN	NaN
10	248.7069872	644.8108685	1393.00984	7916.108701	3306.043008	289.3031536	2708.599857	4020.5	3030.351064	437.2197007	2434.903525	1087.60946	150.0658428	326.247779	1187.138434	2809.975788	0.1747613669	0.4166933251	0.03921971537	0.01887458713	0.03527926356	0.03121357065	0	NaN	NaN	NaN	NaN	NaN
10	249.3205213	122.5494566	-69.84890749	12897.23422	1947.797065	1555.454653	1790.50395	5260	4224.976471	89.37956199	3211.61946	501.876258	360.4937206	213.1163705	1251.145614	3012.843768	-0.004807354474	0.1479421246	0.1175698855	0.008091300979	0.0209370936	0.01572381239	1	0.003242101302	0.2780045379	0.3581219771	19	1
10	253.1008415	258.1326322	3080.306946	10068.0894	1482.638058	781.5269726	1994.581826	4145	3523.845361	1039.682952	3471.823406	540.1493225	318.5537289	265.7819497	1388.625934	3055.398724	0.297596132	0.14887055	0.07540566371	0.02206214576	0.02777905905	0.03309301004	1	0.2435167368	0.2764855582	0.2804797656	77	1
10	255.668722	50.4481656	-89.45796478	9241.200604	123.9047191	1970.806337	1542.470996	3423	4471.032258	57.29198981	1351.177025	111.0488225	322.2256316	172.2419347	480.397099	2996.063553	-0.009817841948	0.0138140056	0.2122885598	0.00612420481	0.01290000457	0.01802136952	1	0.004649167605	0.004053902956	0.6842220275	5	1
10	255.5045574	196.251644	853.2782433	14918.16592	858.3324865	1440.811985	1915.253677	5657.5	13313.84043	212.6145354	2300.672112	174.4028428	287.3457885	192.7908498	819.9189609	4500.809522	0.05820517734	0.05698712767	0.09790761592	0.007619875685	0.01259189624	0.01249416911	1	0.05169079969	0.08820709589	0.3002269357	36	0.9999999994
10	259.7164065	402.7668614	-186.0028218	12732.14516	1121.795708	3114.110169	2482.762191	5098	1308.744681	89.23717359	2928.504876	339.1696585	690.6631836	355.3596783	1107.379581	757.2051459	-0.01459945718	0.08684279568	0.2424394409	0.006519059247	0.01902724024	0.02217897076	1	0.003612894073	0.1568317347	0.7917786288	15	1
10	259.3000154	517.4196829	-61.76695375	14505.88251	6133.410708	478.9420696	1884.791231	6989	7069.425532	92.87978563	2796.610043	1146.221124	119.4766559	233.4520927	1311.920114	3033.777331	-0.004782778941	0.4290813869	0.03397984538	0.006325660774	0.02042407442	0.007519253025	1	-1.886147228e-05	0.8573097445	0.07563339859	29	1
10	260.4824245	352.63951	-68.43773797	17445.24395	1260.180028	301.3163464	1760.796576	6530	14802	56.87239157	2591.63698	309.0598655	94.75717783	215.2411606	1016.615756	5027.826501	-0.003810037971	0.07234800659	0.01736957425	0.00371192091	0.01252929343	0.0049358259	1	-0.003735651396	0.1168584713	0.003704385479	6	0.9998615579
10	261.9441117	64.87562209	2802.141377	10086.57323	1506.092172	598.2809135	1496.210683	4128	11456.84211	511.8323712	1671.637027	280.5846179	202.6236287	192.7708396	668.9868914	4561.526898	0.2813461163	0.1497565478	0.05929046556	0.01910049776	0.01858278624	0.01941474875	1	0.2293161504	0.2777025817	0.2201691289	77	1
10	262.5169715	711.2664348	853.3561802	13463.28297	2859.121462	223.3042814	2089.566438	5765	19241.38947	199.8936179	2215.418533	445.6106931	105.2977134	211.6169911	865.1448727	5588.577751	0.06494823934	0.2129320692	0.01743608075	0.008277044269	0.01697492362	0.009164914492	1	0.05288677162	0.4080118576	0.02538595341	46	0.9999274391
10	263.4338083	124.6677241	672.211398	12820.05596	1287.443107	2514.876188	1722.765481	5101	8868.905882	172.8555613	2209.849619	261.9049884	473.0174103	205.10925	848.3985409	3123.778545	0.05447534061	0.1003003999	0.1922865929	0.009486102161	0.01390645967	0.02087866914	1	0.05575855935	0.1821753561	0.6323221464	41	1
10	263.6669198	450.7114919	-45.44376549	11608.11367	1756.896729	1537.941339	2493.081669	4806.5	2873.152174	77.92016852	3011.172776	511.3116975	347.6340543	291.7119243	1187.858141	1974.971987	-0.005154909547	0.1496525299	0.1307401169	0.00722150918	0.01997709587	0.01993284204	1	0.003908429753	0.2821300236	0.4043365557	19	1
10	264.7237029	477.071505	7761.930152	15617.39264	771.352452	-32.86532358	2412.542115	6050	7024.694737	1295.036627	2551.097606	197.0417741	255.7081601	217.6821377	971.6403613	3415.898698	0.4943255134	0.0516682101	-0.001952011471	0.0182212671	0.01117974767	0.01935904986	1	0.3953906714	0.07049996925	0.05092019782	83	1
10	266.4615304	236.9435718	9231.113138	8738.601563	841.2713788	-512.6311901	1877.415397	3617.5	630.172043	3420.411986	3336.047086	345.7483649	504.656305	317.9074868	1347.237045	359.0112516	1.046426447	0.1017335411	-0.05444661669	0.04586107254	0.0235654778	0.07751752011	1	0.836242272	0.1690995332	-0.003008641763	96	1
10	268.3247373	678.438087	5923.758317	12358.69733	1869.210766	-96.81664241	2502.415995	5185.5	19654.73404	1225.794254	2517.476084	349.1366458	246.096368	212.8579717	979.3247103	8496.360644	0.4708392523	0.1544036047	-0.006781761757	0.01977439528	0.0156386021	0.02118033737	1	0.3771160544	0.2834434116	0.03249461131	87	1
10	268.6198755	726.3077877	-72.61628137	12050.00882	3688.647724	762.9461572	2112.789344	5416	14720.58947	82.4823223	1929.56711	548.991925	122.3520803	207.380187	812.0856431	4507.132167	-0.006434885873	0.304803303	0.06437024903	0.007280488405	0.01900997387	0.01049833493	1	-0.0003607557685	0.6009481535	0.1770974416	26	0.9999999743
10	270.3420415	555.0687506	996.0723144	15463.40665	3734.785003	225.3223526	2181.59955	6752.5	13975.22105	235.6962501	2828.622433	703.0800057	114.0680802	239.3314568	1210.480349	5378.491573	0.06632343201	0.2442720393	0.01532052936	0.0077713767	0.0152159006	0.008335790002	1	0.0541357847	0.4728981368	0.01949680085	45	0.9913472967
10	271.4370003	535.6814956	2376.139763	13326.0435	1127.865137	296.7104606	2944.235447	5364	5394.212766	454.3225472	2591.367546	308.9797478	156.7354475	682.8343858	1006.80161	2829.915466	0.1784774015	0.0830235626	0.02272263181	0.01094371555	0.01364972151	0.01416128821	0	NaN	NaN	NaN	NaN	NaN
10	275.7530423	108.8044483	11269.53304	11270.63272	740.9184093	-714.559706	1617.878324	4595.5	16985.75789	2193.336949	2250.919714	175.8282862	417.9353267	212.8483624	862.7551289	6710.598459	0.9927292959	0.06422250187	-0.05605133401	0.0391339395	0.01439971637	0.04166133072	1	0.7925870117	0.09153032287	-0.02258495207	95	0.9999999996
10	280.6534368	16.3349112	1209.393368	7607.11915	2232.569311	6.652661205	1111.129108	3404.5	15283.18478	232.4280422	1212.517837	370.5359063	99.12033914	169.3462859	525.3202312	6458.594635	0.1616579395	0.3017921535	0.0009902839986	0.01513197156	0.02389776611	0.01369811437	1	0.1303441493	0.5910399692	-0.006400855973	66	1
10	280.8432217	55.85857495	559.9117962	7652.110482	61.30145177	713.6361032	1582.395694	2842	3474.197917	142.6610807	1770.278464	115.3595103	202.8037186	213.8376541	621.890928	2379.860954	0.07262876145	0.00837354965	0.09489694845	0.01069389434	0.01825793248	0.01912286114	1	0.06262676177	-0.01280555554	0.2911257334	32	1
10	282.6000006	369.0413961	1988.748399	11797.4378	4819.423652	132.3509634	2218.194492	5728.5	4543.956522	548.8044648	3039.905916	1309.459185	147.8546059	316.9903448	1481.08678	4354.602721	0.1716886843	0.4204766799	0.01140968956	0.01428837594	0.03338958388	0.0183165244	1	0.1402549331	0.8375464029	0.03711334489	68	1
10	283.6800829	584.2724414	36.68104146	13278.59684	672.1595714	432.194995	2689.114279	5047	6695.44086	60.96010457	2245.972376	166.2246568	95.65011648	247.721383	793.5802913	3002.731421	0.002592960299	0.05117379295	0.033708549	0.005272893326	0.01217890552	0.007837259246	0	NaN	NaN	NaN	NaN	NaN
10	284.4614947	162.3601707	1001.666517	13193.23481	812.2062509	114.4553144	1679.127537	4967.5	11939.10638	205.394716	1940.64767	158.6895127	110.6463081	194.603231	690.9390323	3781.66151	0.07822006211	0.0624935074	0.008176125981	0.008509969954	0.01274806334	0.008410681558	1	0.06150556227	0.0955883352	-0.009872464595	34	1
10	285.6069755	230.2778365	2199.852241	12071.19824	53.63255472	233.2250485	2584.381586	4511	4580.139785	491.1315497	2554.804286	155.1439447	162.8631673	306.5765738	908.5038726	3009.527146	0.1850038769	0.003829712023	0.01871461957	0.01410594059	0.01478836052	0.01617773294	1	0.1475959621	-0.0261585175	0.04967322983	52	1
10	285.5610091	493.6315	5.832936885	15708.05392	2482.123536	347.1972031	2257.493338	6471	5196.655914	61.38260742	2729.010217	537.2731687	93.96631631	241.9968569	1141.859682	2055.489688	0.0003650651632	0.1602936547	0.02228019406	0.004097080011	0.01384092123	0.006103057416	1	0.0007894527834	0.299414691	0.0253268866	16	0.9318258923
10	286.5555864	510.1349098	-94.29036934	14543.99804	749.2944077	1023.599366	2532.564688	5471	11459.90526	54.15260599	2883.98095	212.8338275	191.3503648	225.7719975	1047.499881	5179.951341	-0.006815086105	0.05342433675	0.07251169987	0.004580567796	0.01348975248	0.009727734879	1	-0.002435717529	0.08005013683	0.1958258469	8	0.9999997351
10	287.1493771	36.79928487	670.0754213	8884.750565	3606.997403	21.80284911	1114.157371	4285	4630.421053	135.3077157	1322.531472	603.2931099	83.87251939	177.3885767	639.1303681	2041.264875	0.07682074825	0.4029142516	0.002604488486	0.01191683481	0.02912782654	0.01005988449	1	0.06316087312	0.8012443928	-0.01653702695	51	1
10	287.4226824	137.693617	730.6715467	10664.55575	3358.371198	1052.623581	2029.76642	5014.5	4954.5	149.9717147	1809.82434	588.3232142	209.0142139	200.7207835	810.3494976	2729.700278	0.06836867651	0.3132153438	0.09953824784	0.009447386144	0.02093345644	0.01591000268	1	0.06237033462	0.6195369024	0.3182629971	50	1
10	294.7203991	359.4295384	1086.351727	17349.47887	2798.707384	175.117648	1776.683622	7093	18922.67742	261.0809028	3148.863172	605.8262096	112.3960163	211.1856453	1324.067242	7220.51894	0.06321246558	0.1698506136	0.0104275029	0.006997796594	0.01435238065	0.007081811916	1	0.05059398617	0.3183807486	-0.00129136349	42	0.9999999836
10	295.3999842	69.6101312	6687.174204	10176.73473	1078.795308	-334.0970476	1505.346428	4223.5	18426.23158	1362.965404	2024.837234	239.4087419	322.1868437	200.4255122	799.4125446	8853.716459	0.6532136438	0.1051754004	-0.031185053	0.03387180516	0.01510732615	0.03504916309	1	0.5216297317	0.1793321468	-0.01266458396	92	0.9999732803
10	297.66636	608.4951533	-275.7122492	14898.14932	616.1187685	3776.916097	3092.395489	5710.5	8370.797872	76.9138298	2294.733286	184.8804192	552.1692294	290.0699757	847.2049852	2290.477166	-0.01877558412	0.04447559277	0.2522256372	0.004869841031	0.01114107109	0.01582692144	0	NaN	NaN	NaN	NaN	NaN
10	299.1704234	588.1280244	6752.890123	14056.83275	709.5398939	15.9058952	2913.455403	5584	22606.84375	1352.339823	2838.609421	179.5339487	247.5043782	387.8810921	1052.735723	10519.90557	0.4867953095	0.05130956159	0.001332438722	0.01935898522	0.01192836577	0.01931213639	0	NaN	NaN	NaN	NaN	NaN
10	301.545893	482.7586915	839.4535502	12978.13601	1142.677595	1503.287361	2680.545655	5014	4623.836957	208.8542664	3020.027902	315.6891884	317.4789415	366.1944342	1144.458235	3324.32711	0.0656075645	0.09031902381	0.114811545	0.008003028394	0.01536182711	0.01852327407	1	0.0591494114	0.1580252029	0.3625772394	40	1
10	302.2444341	92.09994977	718.2027933	10970.04981	169.1949685	1037.80956	1750.937939	4035.5	11118.07609	143.3622016	1862.757935	116.9493806	221.4324064	189.0447857	646.5275303	4885.729044	0.06568537463	0.01589407029	0.09355433301	0.00839991141	0.01196587159	0.01252793638	1	0.05701706012	0.002766763783	0.28509035	32	1
10	303.9587944	49.47920967	28.0689344	10613.26202	2310.58146	264.944718	1196.037143	4476	3931.139785	63.23387418	1369.302782	305.0186061	72.71314227	201.0724719	548.3047017	1315.899003	0.00264476976	0.2221099445	0.02573724379	0.006450824272	0.01850772255	0.00690901251	1	0.003443681337	0.4277356879	0.04039187005	21	0.9997005536
10	310.7303188	416.5113642	8488.68218	17371.78288	955.1972623	-103.6952978	2055.86957	6754	13425.28421	1734.890283	3364.611026	295.5564144	330.5239182	223.5588094	1316.496738	5693.483279	0.480767717	0.05528872691	-0.005984095743	0.01977150364	0.01234060855	0.02219913316	1	0.3842342943	0.07790239112	0.03375488899	83	1
10	315.7940224	29.15911577	4063.164545	8978.848963	176.1925396	-191.3104275	1272.401773	3378	8473	841.1667707	1714.863157	137.9519206	204.8318471	174.4467136	601.905235	4175.542564	0.4491858428	0.01860549326	-0.02251651918	0.02319332116	0.01919060001	0.02451263135	1	0.3573215006	0.001278953754	-0.0330443707	81	1
10	315.2801013	546.4744329	2282.365709	14905.74096	2277.058105	229.7068858	2491.920392	6111.5	18041.55319	599.6993956	3310.940971	575.9398911	164.237276	240.1734551	1341.53126	9074.878429	0.1548199418	0.1590697613	0.01487201086	0.01100082043	0.01406774527	0.01362225923	1	0.1244932473	0.2957366218	0.03519375985	61	1
10	316.4820586	162.2489594	848.5413289	15804.73885	1621.44554	3283.550794	2029.531056	6159	8970.258065	174.7364554	2089.686628	253.3100459	517.6351489	232.1967594	792.376926	2380.665626	0.05401860746	0.1046742421	0.206489896	0.007980379441	0.01311348338	0.01456884341	1	0.05643484858	0.1918695498	0.6822409504	41	1
10	316.3480956	228.450712	6949.681239	14689.48584	3446.130441	-261.6809902	1725.697629	6453	11352.96809	1360.929111	2787.298235	645.9667089	267.4128292	218.4918741	1185.285693	5513.626599	0.4742325673	0.2351569496	-0.01733175384	0.01831525077	0.01822388573	0.02109105971	1	0.3798535858	0.4504125668	-0.000612435759	88	1
10	317.2314669	95.26052016	678.3921701	11443.364	238.116522	1023.518158	1706.592722	4252	15147.8587	159.7565165	1979.657711	124.4708999	235.7423413	191.1854641	685.7789606	7645.224178	0.05961517895	0.02076439629	0.09044033602	0.007999817249	0.01197195074	0.0143217264	1	0.05195993595	0.01276145488	0.2729373741	32	1
10	317.1467786	207.404084	14422.20816	14445.2164	985.065869	-764.7800443	1924.482737	5805	20845.62766	2935.659435	2847.360995	208.0473713	486.5090077	861.2422284	1072.202361	10506.33508	1.007025514	0.07073255158	-0.05342279994	0.02877527285	0.01698853231	0.03995253423	1	0.8043327095	0.1050691461	-0.009781193165	95	1
10	318.5366245	78.22239978	3452.566286	7423.6511	2178.870743	-53.73317042	1732.37997	3384	4600.184783	1072.405547	2229.690304	726.8908341	196.3167723	234.2042945	1022.155604	4166.790203	0.4568332202	0.2975819617	-0.006968396443	0.03932966063	0.03658826481	0.03352745054	1	0.3671719747	0.5804022857	0.0341418023	89	1
10	318.6308794	674.4057328	977.4488022	14701.06252	2214.555907	254.7597342	2196.158426	5938	8264.223404	171.553885	2161.29609	330.5638503	118.453427	218.3070525	812.3391305	2111.315063	0.06843428794	0.1500049201	0.01757224895	0.006714915294	0.0127687034	0.008632751433	1	0.0551136769	0.2775143608	0.02423124138	42	0.9999501229
10	318.9113143	610.0137225	622.0815815	8068.683528	652.134453	371.3441781	2751.764725	3206	1350.361702	266.3378434	3519.75625	352.805045	116.4838187	293.7812939	1335.890762	1200.744705	0.07829037467	0.07502387696	0.05050563086	0.01147330483	0.02526394993	0.03536348598	0	NaN	NaN	NaN	NaN	NaN
10	321.9948409	124.3455295	-47.69918188	15049.4043	767.6978114	483.4999885	1739.252777	5681.5	13157.68478	50.23577286	2404.785312	173.8675721	107.7580406	209.0424471	848.2064028	4584.328467	-0.003194659706	0.05112945722	0.0321277356	0.003705530855	0.01300293318	0.005686211206	1	-0.002396452098	0.07350320594	0.05482641389	7	0.9999711155
10	321.6565304	437.9796011	4713.993455	15986.81546	3502.292651	-20.68696671	1951.616193	6924	8511.172043	1130.944883	3549.174051	890.0838887	208.7178028	229.4265634	1538.645764	4849.700532	0.3002882953	0.2309374761	-0.001441909225	0.01458697872	0.01650899352	0.01581902404	1	0.2410213063	0.4432778245	0.01454872634	78	1
10	322.8218256	191.4311646	5459.746508	12013.38534	4009.197956	-216.5538391	1743.213061	5674	16498.88542	1404.974086	2837.475426	905.3552516	269.6294681	242.1528967	1262.706792	9541.814146	0.4670005477	0.3358039945	-0.01606296731	0.02327062998	0.0255285144	0.02720026478	1	0.375064473	0.6592069614	0.006067307058	89	1
10	323.4269721	329.581025	-38.29271685	13719.24912	4784.991531	838.4689784	2004.472737	6446	5833.956522	84.36757267	2894.314617	969.8086999	193.7583273	330.2747578	1281.638466	3594.273271	-0.002987480783	0.3339815013	0.06023878894	0.006549572625	0.0200742125	0.009399375629	1	0.002392575507	0.6612525481	0.1645301716	26	1
10	324.202124	51.16383784	-16.46600803	9085.968585	215.4116701	264.1816211	1453.63889	3367	14649.64211	40.30592385	1678.111642	118.8367255	82.32008882	172.3801232	585.975671	6704.488915	-0.001951887538	0.02523948055	0.02958422308	0.00469054726	0.01519144872	0.00773053805	1	-0.001817817019	0.01970004039	0.04518214147	2	0.9999994019
10	324.3507048	526.3680109	-92.1064613	16506.96231	265.378397	626.6264559	2486.594642	6037.5	18452.33684	54.73979085	2628.564986	186.8852763	125.2308674	214.3289183	968.1248413	5935.953695	-0.005660614412	0.01659632957	0.03957779667	0.003880632566	0.01111398387	0.006364809406	1	-0.004175946074	0.002235088949	0.0790626564	2	0.9974045545
10	325.5353149	348.2506773	4574.110192	15770.32887	188.9980828	3534.018857	2921.7224	5875.5	16312.67391	866.6753683	2514.904862	156.7274058	653.9394786	282.7478834	907.7355824	6335.176532	0.2943408973	0.01390644592	0.2257743833	0.01641626847	0.01137179429	0.02390614898	0	NaN	NaN	NaN	NaN	NaN
10	328.9697363	296.1787236	3128.64407	9954.273776	438.0541344	839.1574931	2263.593679	3906	2512.212766	1168.782438	3769.191567	215.8762323	345.8730378	315.9042631	1392.174309	2387.940697	0.3075747227	0.0442479455	0.08539971843	0.01869301936	0.023316743	0.03767878488	1	0.25127329	0.05992639386	0.3138182009	73	1
10	330.8576441	498.1462274	4572.51698	15537.56237	3428.482984	-8.562412852	2042.589451	6670	7743.347368	1209.662862	3747.319313	846.6317395	185.4172553	194.0317986	1582.398394	4239.122241	0.2989321518	0.2255304912	-0.0006752420624	0.01526648729	0.01811120798	0.01417029586	1	0.2399341862	0.4321067079	0.01671450425	78	1
10	336.8582224	142.9152987	3782.696633	12732.09582	2891.160697	893.0133218	2073.408808	5605	6913.193878	703.5290496	2316.202809	550.8343374	269.8337556	590.4360171	955.2521174	3338.263042	0.295873892	0.2233145228	0.06694843225	0.01561127918	0.01859568695	0.0204906181	1	0.2422284245	0.4304903646	0.253283957	79	1
10	338.1852146	691.588067	-15.76872008	9780.169128	-38.90548934	523.4398862	2618.436831	3559.5	5368.157895	43.76137847	2434.725842	122.7384387	105.0507942	174.0297602	856.127752	2942.785261	-0.001586168511	-0.003677112396	0.0540503227	0.005070184707	0.0152254678	0.01337702736	1	-6.574521656e-05	-0.03919119257	0.1300231638	3	0.975957703
10	339.5626125	105.274224	-114.2497752	12220.17578	199.199495	1397.239075	1794.900744	4436	10241.39362	51.34883983	2344.617486	143.7645172	266.7392299	192.0399768	804.5759143	4876.603194	-0.009711938489	0.0159485663	0.1127756361	0.005105343835	0.01540192602	0.01096638756	1	-0.002272284231	0.004120000758	0.3350280109	4	1
10	343.4427459	44.5415518	8767.776429	9047.868985	587.8413802	-619.7095638	1507.426933	3658	9765.419355	1727.301455	1744.267044	169.0884838	358.6873171	222.5506142	689.3927998	5831.551627	0.9838161284	0.06712020128	-0.06610393226	0.04312270044	0.01499822448	0.04620409051	1	0.784734773	0.09714563857	-0.05983091357	95	1
10	343.9730301	523.4886441	-298.0447059	16144.14075	1430.036591	3864.18387	2853.579501	6218	6493.542553	94.0315767	2616.99142	356.6363558	643.1740942	238.9855018	1048.266682	2727.02175	-0.01865515545	0.09238958369	0.2448847699	0.006045915343	0.01395871392	0.01556154278	0	NaN	NaN	NaN	NaN	NaN
10	343.3926416	543.2543254	1018.176003	15305.59012	265.9860348	753.7525027	2539.440557	5594	16928.02128	273.189572	2710.039167	174.9185739	159.8041365	220.031551	970.9614541	6440.964292	0.06956415411	0.01782361726	0.05005407343	0.00923980958	0.01339317439	0.00895931559	1	0.05708348755	0.004841672174	0.1333764768	31	1
10	345.4490703	256.279405	2623.242931	14966.33243	1308.429962	315.0790553	2719.273284	5898.5	4648.297872	522.9774845	3067.178944	352.5147008	164.1646318	429.9273797	1204.105739	2615.249929	0.1742787748	0.09007159473	0.02102607133	0.01191459829	0.01600725761	0.01267191205	0	NaN	NaN	NaN	NaN	NaN
10	346.3462667	312.2495355	1142.584204	15894.43552	4981.943562	755.2187073	2157.195944	7296.5	3983.892473	254.5227271	2850.756017	1011.513597	213.5745731	282.292258	1327.233767	1865.89816	0.07263991671	0.3261605158	0.04731746909	0.008763863221	0.02064138106	0.01177905418	1	0.06223941029	0.6440695827	0.1364581053	49	1
10	346.6201571	440.2793972	1295.303229	19210.43425	6113.13289	790.6232874	2015.887049	8796	5515.311828	257.0105043	3099.343298	1039.7355	185.4099423	243.7173516	1395.335218	2184.639653	0.06856645742	0.322470611	0.04151974336	0.007662029161	0.01717714046	0.008549628881	0	NaN	NaN	NaN	NaN	NaN
10	347.8967724	712.7632453	15.19039844	10300.21045	1455.837	361.4040665	2496.352138	4285	3429	53.36574882	1720.407685	299.9157555	86.13434421	225.5279622	690.1271762	1242.245827	0.001503996537	0.1381419328	0.03394548822	0.005565522137	0.01552711518	0.01080866454	1	0.002322693819	0.2539861495	0.06567812131	17	0.9924763386
10	349.853254	401.2361139	2386.862075	12404.83741	497.5478561	181.5222569	2234.331988	4692	2791.75	714.6719934	4007.89056	225.3943102	152.1126582	291.7086124	1455.577924	2182.558846	0.180669186	0.04048859426	0.01487275616	0.01526949992	0.01832970946	0.01903295634	1	0.1441798403	0.0497115261	0.03660323836	55	0.9999999998
10	350.3856834	580.68524	2347.182783	13866.36548	91.31017338	2274.676734	3293.869008	5306	22511.27368	454.9661571	2538.28782	140.4216418	419.3652692	282.0778993	884.4073022	6625.556009	0.1693061583	0.007356309655	0.166139388	0.008967575783	0.01118657708	0.01675059334	0	NaN	NaN	NaN	NaN	NaN
10	350.2480328	600.2712844	13305.45336	12609.69385	1218.075746	-723.7773167	2504.984329	5332.5	5269.210526	3455.677525	3282.747277	339.329973	469.4450003	280.4768623	1290.77397	3098.422371	1.045998337	0.09690242057	-0.05989156258	0.0343893592	0.01510883939	0.03884375564	1	0.8354684026	0.1588454983	-0.02240815174	96	0.9999999999
10	352.4188201	238.7123348	1056.207876	15105.98063	3357.882269	561.2942255	1571.869522	6468.5	4513.851064	259.1404506	3075.539872	794.956744	172.422579	219.2721727	1338.390316	2087.138814	0.07038698311	0.2273225214	0.04017740291	0.009923802912	0.01948145742	0.009796433531	1	0.05900144817	0.4388192917	0.1070340613	46	1
10	353.2908645	754.4860273	2651.383659	9149.048122	1279.680658	678.9435264	2467.369436	3863.5	18419.81053	522.810243	1711.833748	271.1117558	203.2885083	204.8607477	681.2246765	6890.411138	0.2933041425	0.1476560325	0.07642503655	0.0168381441	0.01728262608	0.02038255679	1	0.2401250575	0.2740344712	0.2830126338	77	0.9999999999
10	355.7627923	35.492099	2312.334718	8124.129565	82.82288651	1619.521445	1879.289966	3069	4875.277778	407.2837037	1330.870975	118.8265581	330.8453322	460.4810681	507.3581089	2510.073257	0.2802038751	0.01130028374	0.2029587477	0.01923682878	0.0154171451	0.02820774529	1	0.2372506444	-0.003098850926	0.7188192871	71	1
10	355.2830029	75.50572862	-13.5623712	12035.32563	1821.548437	648.8461122	1406.52691	4859	5303.416667	57.42134831	1655.228508	269.7942308	110.7826101	193.5681871	636.7744481	1511.875355	-0.001246321696	0.1497188538	0.05361435092	0.004822095627	0.0142930287	0.007202536433	1	0.001607185767	0.2788681214	0.1345279694	18	1
10	355.5705906	113.1806451	32.71282738	11579.69971	3712.397173	169.9450427	1557.207239	5248	4084.267442	79.03794295	1775.262283	613.8244891	86.61170722	253.4610216	789.2623566	1755.947818	0.003275043595	0.3221035583	0.01528034812	0.007200421353	0.02202531531	0.007694153249	1	0.004144696655	0.6346199257	0.007716130684	24	0.9999998127
10	355.5408486	478.270729	-111.8127747	18171.33386	1905.253436	1164.392855	2134.547461	7195.5	8026.752688	71.93018376	2852.690115	384.1409593	206.7517725	239.7866686	1117.150443	2414.643365	-0.006663754395	0.1032889964	0.0639623477	0.004035995885	0.01253546515	0.006281616338	0	NaN	NaN	NaN	NaN	NaN
10	357.544969	204.2951012	-139.8169012	10159.6924	29.59583036	2547.762047	2317.739019	3698	1594.157895	80.28173273	2656.920923	127.0319405	649.7761078	273.0664619	957.5715341	1127.847878	-0.01275339888	0.002820274179	0.2395334937	0.008400104807	0.01359541354	0.02845309772	1	0.004109139187	-0.01753350772	0.7787452813	5	1
10	358.399892	332.3478862	2339.768359	14308.7237	2231.456126	899.1564535	2342.243882	6000.5	12168.22105	575.2177998	3043.455191	510.0213299	239.0359522	248.4050363	1236.938921	5568.696232	0.1641952796	0.1621777108	0.05966974523	0.01168814113	0.0173575679	0.01435985677	1	0.1352265712	0.3040942574	0.1947397112	62	0.9999999996
10	359.4539465	544.2546917	1131.885942	17259.19477	7227.977019	255.3677782	2166.974551	8450	17216.96774	248.0349082	2687.270282	1220.690788	129.4646041	220.9263824	1317.210325	6294.735486	0.07066696978	0.4262306605	0.01529719534	0.008486502912	0.02125130059	0.007946217288	1	0.05932462057	0.8501815953	0.02749009152	51	1
10	360.8097763	383.5872924	848.5021648	11761.60702	2714.782874	647.6618878	2251.428001	5198	8380.073171	290.6453365	3285.47821	773.8340827	154.1321817	210.2356514	1366.992041	5556.730424	0.07342630019	0.2199989165	0.05457179475	0.01157415621	0.02059239125	0.01777866814	1	0.06239426114	0.424247695	0.1579824119	46	0.9999998963
10	362.9410922	314.8574215	2514.985586	15131.08312	219.8118693	2246.061854	2392.422859	5590	10627.275	537.8138053	2964.075355	171.6736644	498.8932212	246.0799274	1068.702413	5579.958815	0.1672891186	0.01468205369	0.1510510057	0.0117390417	0.01288024699	0.02238047517	1	0.1427921851	0.002235833794	0.5104906606	54	1
10	364.0766624	301.9656078	1974.302365	11253.32641	2417.756097	296.4898351	2426.710529	4898	5243.641026	525.2436017	3050.363348	732.6197331	171.695613	287.2666258	1291.460144	3630.808933	0.1716109351	0.2198845664	0.02665699351	0.0115308837	0.02208899536	0.02278772895	1	0.1393985584	0.422269154	0.08282638635	64	0.9999895514
10	369.3899483	110.2436868	759.7904147	10733.34277	1052.817488	132.2328536	1591.762028	4179.5	7246.352941	176.1822067	2157.376728	224.997411	91.45357061	237.5581582	804.0041663	6429.135707	0.06964091055	0.09909067957	0.01325567055	0.00920406519	0.0169623131	0.009065653317	1	0.05530469869	0.1717436688	0.007383255911	38	0.9999999999
10	371.1703317	451.0890932	9.264393608	14412.51021	841.0836815	329.0163201	2242.232926	5507.5	6525.032258	59.42083334	2703.671836	196.3851861	87.77526768	249.1214089	981.8903147	3138.681025	0.0007228764231	0.05823797447	0.02286313776	0.004675888753	0.0114777071	0.006031266746	1	0.0001667987487	0.08781679041	0.02349365645	6	0.8954108118
10	371.489063	392.5132222	2819.65295	16153.93808	157.0934837	2584.015562	3013.165716	6013	13411.90476	445.0611802	2132.267789	177.7009215	442.176225	262.1639256	808.600963	5163.786216	0.1741554323	0.01008209858	0.163346206	0.009755514256	0.01111553949	0.01734621839	0	NaN	NaN	NaN	NaN	NaN
10	372.4987662	57.72622911	42.23846074	8943.19098	2784.365142	138.7142747	1476.082592	4028	2890.375	69.06155015	1427.406972	498.0749471	79.02671296	200.151792	647.0115872	1156.828571	0.004765425648	0.3148790019	0.01716612163	0.007952217239	0.02503016336	0.008955033588	1	0.005409296946	0.6197139068	0.01440147411	24	0.9999516382
10	373.2355362	133.5297568	-0.3048613595	14093.40305	4571.172243	163.1651382	1489.588602	6439	7087.494624	79.99029214	2023.263409	663.8612873	86.59029462	219.1505084	889.1598121	2132.10292	-2.166121192e-05	0.3258016153	0.01152210771	0.005856935399	0.0183752735	0.006326523338	1	0.001262054491	0.6421409422	-0.006098763286	24	1
10	373.6489243	175.6451832	3708.576225	11906.07213	2720.403272	-4.715045345	1824.758544	5220.5	3442.626506	941.2952307	2974.854058	750.6541088	176.254652	242.3606607	1290.451785	2410.280844	0.3096430241	0.2252270585	-0.0003540607682	0.02225170145	0.02200993147	0.01804391107	1	0.2485694996	0.4314350198	0.02032088129	78	1
10	373.2668289	194.7142282	557.132674	7495.969908	633.3180134	897.2605688	2287.613467	3136	2705.928571	258.0873948	3078.529474	292.0858992	320.2668953	629.7216604	1171.610439	2646.405763	0.07164760054	0.0912928294	0.1122554236	0.01809357402	0.02756462803	0.03121723685	1	0.06383640699	0.1599005976	0.3550473669	40	1
10	374.8072364	18.45885777	-76.05992513	7755.578052	93.70205873	1573.401943	1334.387246	2835	3703.457447	54.76768664	1301.510959	104.3937213	311.8327342	191.9620174	455.1527916	2074.362608	-0.009816524278	0.01264873979	0.2084258373	0.007751329336	0.01527823484	0.02097609434	1	0.004366617625	0.001468392114	0.6706184994	5	1
10	376.2192087	346.1571734	-310.4311323	17582.55975	861.6984384	4229.016526	2512.119226	6658	8794.010417	84.40685313	2504.384295	232.0923785	693.94622	256.7358539	975.4990317	2976.22771	-0.01802459532	0.05390149523	0.2419098048	0.005177176714	0.01047491677	0.01434009113	1	0.0005132673425	0.08851989748	0.7878439921	10	1
10	376.5436756	437.3119421	-72.68119376	13578.41436	3105.111673	1706.436798	2260.321802	5870	3054.955556	88.33969054	3201.063244	745.7820224	400.0871629	253.4647251	1339.924146	2283.055157	-0.005729499046	0.2257275158	0.1249795398	0.006930717393	0.01737576706	0.01283953806	1	0.003748866329	0.4396289576	0.3869365178	23	1
10	381.1573546	165.2927844	9155.244162	8579.710901	503.2634234	-497.010643	1848.840124	3489	2906.914634	3199.120862	3034.176241	233.862399	500.6913803	369.4782417	1200.346305	2504.243131	1.048827112	0.0618251782	-0.05827114787	0.0756518718	0.02421718808	0.08240115275	1	0.837531109	0.08616575958	-0.01742447789	95	0.9999999996
10	382.19978	413.9816976	-12.07835704	11779.50458	414.2406764	1828.938193	3131.897815	4525	3841.16129	78.45993146	3388.767164	209.565078	489.8956484	434.8050945	1232.024099	3212.126667	-0.0008354565132	0.03418889573	0.150903691	0.008268969301	0.01976918708	0.022204779	0	NaN	NaN	NaN	NaN	NaN
10	384.512937	263.5417652	-43.3703131	15162.57558	1478.734178	915.466338	1967.143475	5855	3682.427083	67.9179567	2727.107239	349.1678042	188.5081507	235.3923747	1074.090078	1831.945573	-0.003099226969	0.1005392897	0.0637199838	0.004856306651	0.01220056941	0.008321211977	1	0.0003717443215	0.1773424129	0.1676594351	13	1
10	385.6329078	90.60434989	-134.2198001	9834.382428	374.2872356	2274.150217	2083.225105	3714.5	3408.747368	67.22823001	1434.817441	134.1153961	377.1433599	210.5398497	534.1368969	1118.666027	-0.01382587872	0.03963890473	0.2311499481	0.006756037478	0.01311128279	0.0188828884	1	0.002997834399	0.05845159479	0.7504982948	10	0.9999999976
10	384.978562	187.2743056	7872.262703	7642.686443	431.2943755	-352.578634	1836.321598	3112	2343.433735	3491.259179	3466.112179	247.3601826	483.8942199	262.4599139	1365.723942	2544.905749	1.019903859	0.05007574926	-0.04188013536	0.08027159858	0.02899414104	0.09783377664	1	0.8153140197	0.06267308571	0.03292760311	95	0.999082595
10	391.0778132	317.5194653	-127.8867743	16440.62376	1635.600251	1980.870233	2280.09993	6359.5	9019.623656	78.40134922	2049.996789	317.8043927	297.0838447	213.9120579	818.6638637	2187.677436	-0.007737900379	0.1014634598	0.1238160069	0.005108122659	0.01288576029	0.009276079189	1	0.0008925093132	0.1819159953	0.3775603937	14	1
10	394.6847862	204.6257818	-30.27871923	15001.27075	6485.90191	400.6901098	1416.090678	7263.5	9019.536842	86.50383891	2328.671325	1055.734818	110.1863905	230.4983257	1113.156151	3075.212225	-0.001974740126	0.4331515302	0.02661526224	0.00623913891	0.02262560682	0.006073023981	1	0.001757774351	0.8654120864	0.05059392161	29	1
10	395.093131	743.2005992	1504.214194	9033.811295	322.5816373	626.0194171	2481.519482	3477	7184.989474	332.1872779	1945.13672	131.3451731	157.1572615	208.6648476	701.9157696	3593.569424	0.1647714214	0.03473560225	0.0693666733	0.01329750694	0.01464913988	0.01695941	1	0.1351863494	0.04025345497	0.2239626519	56	0.9999972037
10	395.3506812	449.9938322	-68.7310899	16225.50498	3888.599597	1084.374778	2339.914362	7045	13673.61957	74.97367934	2178.605613	648.6960703	188.5969884	221.6750159	976.9532034	3451.063381	-0.004195019406	0.2470798967	0.06767873808	0.004751292827	0.01652787162	0.007656907676	1	0.001136280809	0.4813866379	0.1869901881	22	0.9999999749
10	396.1665278	333.1809514	-24.17048187	18064.66844	1887.032382	554.5400859	1792.323749	7050	8847.505263	70.81829658	2658.170656	376.530072	117.2636636	210.5795687	1068.456261	2669.778148	-0.001449453867	0.1076259652	0.03213706837	0.004132654571	0.01178106442	0.005115816178	0	NaN	NaN	NaN	NaN	NaN
10	397.2484245	351.5463419	968.5126486	17094.55566	1844.124663	1698.35321	1951.986542	6717	17087.10753	231.2642568	2845.869688	403.8730691	366.7399446	202.1267495	1136.056711	6310.352573	0.05809241493	0.1126547638	0.09887547984	0.00722609175	0.01407233985	0.01024982128	1	0.0521875151	0.2036818975	0.3057594968	40	1
10	397.2888895	416.4420939	-70.70629955	16664.86018	266.9058676	595.5170862	2377.932257	6025	23426.70652	52.63677607	2507.431888	163.1724589	117.400545	234.2391493	891.4145894	8169.748913	-0.004215127309	0.01694031036	0.03758766025	0.004233901272	0.01111723808	0.005345113523	1	-0.00315055972	0.002853544652	0.07242655351	2	0.9995343239
10	399.3127187	37.334731	17.68990099	9151.266287	470.08527	302.8536166	1387.182946	3485.5	6116.315217	42.68019315	1456.542851	148.1459169	84.09632138	187.2003188	542.7352666	2655.130451	0.001903582073	0.05437861152	0.03240218266	0.004844990028	0.0145251982	0.00794125408	1	0.001754077177	0.08022571647	0.0571014911	7	0.9996646375
10	400.4342617	304.2835935	-190.2574251	17615.19708	389.9120762	2146.022952	2027.800507	6450.5	20456.12766	156.8237606	2487.156576	250.8799642	381.8182521	1696.46118	934.0910939	5996.336746	-0.01183642534	0.02322818329	0.1222938229	0.01075727059	0.0150541842	0.01388865423	1	-0.003241197623	0.01964313542	0.3682265263	4	0.9999999202
10	401.3519036	268.839713	-198.6513105	14741.38486	265.216692	1809.394972	2237.081765	5404.5	21476.38298	59.88995863	2676.886179	144.1363518	340.3320419	223.8706262	930.8795532	7937.425533	-0.01344759053	0.01839987098	0.1248975764	0.004990276994	0.01213331183	0.0111754007	1	-0.00439833727	0.009753775435	0.3768038477	4	0.9999999999
10	403.2735918	104.8905729	670.9819249	9852.787873	151.5257118	405.9308927	1648.379836	3651	6652.747368	187.343451	2422.938051	142.780122	132.1373224	204.2058176	864.3630334	4963.801336	0.07001055702	0.01544816056	0.04241879101	0.009638863144	0.01689232831	0.01327106115	1	0.05688128668	-0.0004208992637	0.1065873538	31	1
10	403.8905646	241.1982595	5706.812845	11972.97588	586.7724848	1229.639774	2183.548263	4617	5275.926316	1463.588565	2912.215112	214.737248	445.6246854	290.9582365	1095.168456	3544.235978	0.4878211425	0.05173645987	0.09760988724	0.02297944344	0.01807126883	0.04070218922	1	0.3971894103	0.07503753101	0.3988837117	84	0.9999999999
10	405.3768334	161.579445	-37.17656232	13656.42274	2217.918873	835.7316881	1820.563582	5535.5	3554.709677	75.79388478	1915.632871	353.2116241	147.7432259	218.3920969	766.2829663	1020.123826	-0.002822713763	0.1650145979	0.06233982258	0.005592303278	0.01359957322	0.007811031227	1	0.00109791529	0.3109757877	0.165382675	18	1
10	409.5680775	365.8595621	34.12693953	10866.76448	1655.642011	846.3205446	2343.790631	4500	1652.739583	70.81624198	3067.367639	539.3506946	192.9756024	341.4137608	1230.862429	931.9793113	0.003226478299	0.1521612192	0.08010486408	0.008382904077	0.02499904675	0.01376769039	1	0.007098206663	0.2850694813	0.228647609	18	0.9997455293
10	412.8837447	342.0165031	4227.983043	13475.0789	587.0385706	1113.941165	2538.798111	5139	5148.178947	1006.963306	3294.700913	197.3036447	361.2705548	285.0625241	1215.73995	3339.664192	0.3072507443	0.04353541378	0.08144100337	0.01755634273	0.01306459977	0.02398518449	1	0.2507265264	0.05827718006	0.2998196606	73	0.9999999999
10	414.1226349	24.35709407	2092.309204	7264.218942	2230.234598	-83.99167487	1080.90162	3259	8158.410526	499.9614432	1600.063144	477.5088589	163.9729096	742.2288876	682.8915062	4882.612072	0.2850398671	0.3079603375	-0.01156532839	0.02762118134	0.03078284013	0.03630891943	1	0.2287593831	0.602628624	-0.02154092285	80	1
10	414.5121151	382.7064849	910.5736491	16531.12065	113.0185211	3616.81752	2912.740119	6046.5	11250.58947	166.7688288	2091.379312	172.0923365	549.4328068	672.8777385	797.9130053	3615.658392	0.05726983712	0.00675857767	0.2257419318	0.006768475943	0.01078979079	0.01631505406	0	NaN	NaN	NaN	NaN	NaN
10	414.3494659	553.4611812	13994.46783	13648.9861	756.7518733	-674.1594246	2391.491487	5407.5	10748.59574	4541.97221	4413.598825	329.9344579	594.3934276	305.7780453	1747.586964	8609.837633	1.035873078	0.06277873542	-0.04249322723	0.03509227079	0.01485021778	0.05711348372	1	0.8282342812	0.08890266773	0.03498240251	95	0.9999999992
10	415.34304	173.3746534	-29.22518162	12594.77307	1245.836052	758.2910031	1735.826543	4918	2790.774194	61.81496691	2499.396652	277.2242716	181.8872543	236.657195	926.5883255	1673.288633	-0.002504810848	0.1000569009	0.06215889185	0.005245573632	0.01452877106	0.01006561741	1	0.0007351468712	0.1762706081	0.1622993264	13	1
10	415.7103836	440.5189902	-16.63712902	13773.76558	1427.436184	490.0500444	2104.353317	5513	7185.231579	55.79789494	2836.773755	310.9195224	114.6486219	223.3676531	1077.2696	2974.445385	-0.001218050163	0.1019602478	0.03722186731	0.004200964332	0.01327609673	0.006919345056	1	2.713508339e-05	0.1791181102	0.07514070813	12	0.9941355569
10	418.4698182	226.2358952	832.9458201	13214.77684	654.9533611	1353.443686	2011.267537	5049	3071.27957	213.6537548	2669.579749	190.9541348	295.7329316	244.9772632	959.2831764	1534.381899	0.06576614569	0.05266004921	0.100173561	0.01007138405	0.01508436411	0.01209713848	1	0.0578922363	0.0792938521	0.3097709216	36	0.9999999484
10	419.5850885	319.2050637	47.1407556	10250.80326	1512.815638	810.0471203	2385.300849	4182	1185.645161	68.15549183	3848.150598	614.3315694	282.3435394	368.0672352	1534.625178	779.9211867	0.005051682445	0.1546700216	0.08118676692	0.008453257899	0.02663227942	0.01787215959	1	0.008666125292	0.2903094647	0.2329670665	18	0.9998158768
10	420.6001714	46.50991344	540.0360118	10360.55125	1038.958907	1982.287415	1502.773772	4130.5	8264.073684	114.1697453	1378.830027	180.9144737	299.0309031	191.0198312	545.02772	2353.26914	0.05168410211	0.09993394435	0.1903950631	0.008915065271	0.01362124456	0.01726615699	1	0.05337640455	0.1813473527	0.6250193432	41	1
10	423.6194613	142.3335374	-82.79573975	11902.52621	1974.389725	707.4215732	1665.490523	4917.5	6142.15625	59.62925152	2134.326392	354.9729373	127.5313251	212.9810242	827.5245169	2767.580499	-0.007318833258	0.1658224419	0.06022269028	0.005792044893	0.01907368146	0.008265841999	1	-0.002660568083	0.312581919	0.1569371132	18	1
10	423.3242529	481.3079441	2725.211213	15283.9015	173.0391642	278.1902046	2733.206062	5620.5	19989.59783	512.5900534	2624.305248	157.6957402	143.561034	220.13364	918.9003153	8376.073551	0.17921243	0.01238172222	0.01848427659	0.01027166718	0.01183979109	0.01059310381	0	NaN	NaN	NaN	NaN	NaN
10	424.6741599	408.4448381	10951.35279	16091.3973	2589.720697	-435.5114317	2144.669089	6881	25746.7766	2618.393802	3555.893032	636.5271093	407.5463595	236.3178086	1509.412725	13169.32619	0.6883501669	0.1653657519	-0.02621687272	0.03009679361	0.01732143579	0.02979215801	1	0.5508044156	0.3041743001	0.01528224482	93	1
10	428.9847798	583.5001369	2750.566587	15634.5245	6.20277055	1030.962534	2859.218479	5684.5	3894.619565	491.2027579	2332.82239	142.7716478	194.74897	243.6748294	847.0550932	1315.306581	0.1772888391	0.0004056566653	0.06828793961	0.0109683886	0.01007905072	0.01143499974	0	NaN	NaN	NaN	NaN	NaN
10	429.6343123	284.5411148	4938.381792	16634.85656	1777.471268	1167.009205	2178.174633	6633	34948.52128	964.2310179	2774.499729	392.290124	353.3845545	236.5465443	1124.419564	14867.63574	0.2940407052	0.1144383994	0.07033220742	0.01710055307	0.01456197148	0.0203684859	1	0.2399775726	0.204883939	0.2605076252	75	0.9999973636
10	430.5203503	532.720334	645.0599842	11127.97597	-17.1718886	2513.249737	2724.359758	4139.5	4872.547368	181.4244946	2503.795049	126.7707182	546.1205507	293.9688683	913.4474724	3496.300899	0.05756627676	-0.002031904215	0.229594346	0.009284140516	0.01242494533	0.02561332491	0	NaN	NaN	NaN	NaN	NaN
10	433.6587387	198.6245625	-10.90411837	15133.03964	1564.144649	436.0009169	1671.70488	5870	4903.052632	61.02426449	2217.095777	287.3392977	114.2851515	224.3844335	854.6897661	1354.990896	-0.0007319936946	0.1018602221	0.03035632684	0.004074535861	0.01136441764	0.0065304556	1	-6.760139796e-05	0.17860736	0.05115103787	12	0.9999365866
10	435.7964647	267.3985925	2692.412887	16703.16369	5431.953399	96.14523412	1724.568234	7682	29932.3617	472.7827482	2453.99658	916.9222048	162.6263298	214.3256355	1182.423882	9426.969081	0.1625970014	0.3318750644	0.005342476479	0.01026527455	0.01779045445	0.01058857605	1	0.131687315	0.6536052716	0.01026226795	66	0.9999999999
10	436.501367	699.2471259	3115.020651	10773.77384	2286.63536	-4.270636663	2142.296491	4573	7008.297872	861.3025017	2776.746429	549.1451085	173.4783092	185.9182677	1121.399881	4436.866825	0.293497694	0.2100940214	-0.0004678884903	0.01680698495	0.01958139518	0.01853234549	1	0.235433594	0.4001355951	0.01557920418	78	1
10	437.5413227	369.6859261	10150.28085	14365.48717	2258.443652	-380.5309393	1937.182309	6103.5	9075.840426	2540.966044	3453.26845	577.0473036	411.3487148	263.7006847	1450.671169	5895.005652	0.7126916613	0.1583597565	-0.02286862767	0.02962547667	0.01707937496	0.03347908909	1	0.5705549822	0.2896648799	0.03242346111	93	1
10	439.3013481	175.4188742	-63.48419733	13208.02232	5577.456993	335.0929723	1365.761348	6421	10700.3617	89.9125601	2390.971327	1021.268113	103.2106023	203.9592524	1113.492645	4778.64122	-0.005493702431	0.4270720956	0.02717710868	0.007537713091	0.02582460816	0.006973489792	1	-0.001089776837	0.8528490343	0.05151168973	29	1
10	439.5806144	387.6433842	14831.64803	14086.51575	338.4557166	-599.107542	2453.104848	5581	22527.63441	2936.023495	2778.398365	139.6397921	508.4787058	273.7291861	1052.256122	11940.10476	1.043289515	0.02579219643	-0.03883291164	0.03828583055	0.01098750485	0.04138412483	1	0.8341133817	0.0123289706	0.04811906802	94	0.9999999992
10	440.3016902	31.35001591	1863.342228	6591.247435	1037.844383	368.7152895	1339.576078	2832.5	7732.376344	428.6420158	1341.43611	211.5214927	165.6939561	198.7048032	530.3556049	4933.017087	0.2900393153	0.1594325525	0.05126740725	0.01881641996	0.02158427535	0.02417512518	1	0.2358323884	0.2973692504	0.1944045693	77	1
10	445.5922112	453.1945775	2028.126434	12348.71111	515.6416346	1830.594313	2466.86214	4694	2889.680851	576.9934558	3424.30187	201.3351564	520.757587	270.8958073	1254.793471	2370.208857	0.1639486352	0.0443175768	0.1545372142	0.01334820389	0.01605256567	0.02229268801	1	0.1406277107	0.06385810012	0.5231015188	57	0.9999999711
10	447.3436479	11.64896359	492.6003064	7250.524745	1615.96364	15.33087868	942.9041714	3121.5	12119.78947	113.0262994	1268.085902	317.5319973	67.9821724	171.6991852	521.1195965	5386.882766	0.06745917673	0.2223269715	0.002077477386	0.01089086459	0.02200033596	0.009494079903	1	0.05390962782	0.4268069223	-0.02757577052	45	0.9998900153
10	447.8682021	566.6067977	1064.698899	16299.35669	814.4440427	724.0731373	2295.310778	6096.5	14313.03158	226.2438208	2428.33575	211.789747	156.0424462	200.9423448	900.3058739	4215.049843	0.06788013059	0.05218065746	0.04556261238	0.007935707772	0.01122938674	0.008646998493	1	0.05573214183	0.07589618489	0.118553352	35	1
10	447.6366839	673.3217232	1913.368384	11654.30612	2578.928293	278.0808206	2522.828388	5153	16510.53191	460.4184666	2504.266943	607.2679483	268.2968114	811.4853041	1028.675923	6758.522886	0.1669082572	0.2191093353	0.0248396913	0.01252594437	0.02155363372	0.03408684603	1	0.1354803357	0.420606864	0.0753237594	64	0.9998967921
10	448.2602483	400.3352306	4457.013983	13922.07752	744.591792	48.26743938	2425.77035	5391.5	14747.61957	1033.835057	3189.367039	220.8372293	204.3659068	225.6301258	1184.032038	7290.48628	0.3101377308	0.05213177598	0.00361646386	0.01593761052	0.01373626346	0.01626684268	1	0.2476337398	0.07267785512	0.02765193673	72	1
10	450.1606369	311.7569173	4707.044986	16204.64061	959.3324303	1148.330767	2309.625583	6164	34779.30526	927.2666181	2977.39893	252.188569	353.1299253	214.7314599	1129.762894	13481.16022	0.2948281655	0.0622035295	0.07128666579	0.01730253933	0.01419406032	0.01910041641	1	0.2401913044	0.09660793565	0.2620128176	73	0.9999984863
10	457.5205367	587.1663222	2666.567497	16064.16279	1508.274828	227.8781373	2426.95295	6225	17076.96842	469.5102729	2728.778892	330.3163606	164.5566215	213.8818874	1057.963374	6998.827515	0.1658356625	0.09828290756	0.01385239409	0.01008356589	0.01263432109	0.01071072826	1	0.132715115	0.1695868206	0.03181621595	58	1
10	458.7350419	87.4192641	15.00062792	9927.899716	445.6816739	322.8965838	1654.525463	3659	5075.234043	43.6012991	1914.307499	148.0448492	90.98729985	185.8693618	694.0053567	3272.12838	0.001493362079	0.04557443646	0.03340879348	0.004796513753	0.0144462075	0.007796704809	1	0.001413090908	0.06201573956	0.06019756273	7	0.9999886113
10	458.2091661	521.8945725	4177.917188	13718.10291	621.6762409	90.1344844	2378.31601	5340.5	11824.60976	907.2988674	2771.572287	181.6013992	163.2541882	234.6681585	1005.645648	5919.476843	0.3041333266	0.04802087541	0.00670614958	0.0153426436	0.0124525501	0.01323497999	1	0.2429838279	0.06432060106	0.03694115795	72	1
10	460.3158771	256.6272439	4362.057112	15370.56719	225.5738556	3350.72078	2831.389086	5792	21412.85263	864.4614026	2525.697499	179.2085469	621.7576212	344.8265463	950.6038745	7699.706698	0.2867457713	0.01570884499	0.2175464058	0.01754209884	0.01156767069	0.02479517536	0	NaN	NaN	NaN	NaN	NaN
10	461.6059505	56.40425557	609.4046079	8465.374664	1283.505938	75.78100394	1361.369048	3457	4093.010638	135.5812705	1437.747494	249.6584707	81.71794485	184.1010353	572.0845334	2423.840774	0.07239022954	0.1545208147	0.008466538069	0.009984647987	0.01796734732	0.01024573184	1	0.05769486359	0.2864586691	-0.006635540751	42	1
10	461.6292568	497.2373584	-38.01169236	12874.2878	69.70124868	888.5482066	2419.201366	4802.5	5480.329787	51.65001774	2936.072751	135.1322487	182.8438607	250.6287471	1018.942724	3585.751748	-0.003234454178	0.005413077653	0.07212052789	0.004596677055	0.01131100135	0.00934407383	1	-3.088330395e-05	-0.01954153418	0.1934212635	3	1
10	462.3915362	230.2832787	4704.559291	15827.34828	377.5030006	-30.65273277	1887.999418	5822.5	25375.10753	920.0943927	2687.094707	175.4425028	204.9307698	213.3030229	986.6218768	9110.805733	0.2981572291	0.02566205136	-0.002043565371	0.01484166889	0.01300232899	0.01458139476	1	0.2373505584	0.01760583144	0.003970803804	69	0.9999276612
10	464.1129533	327.9691402	15001.34727	14787.63501	421.2871865	-729.8594283	1959.648135	5834.5	25796.47368	2967.100705	2747.893991	176.8179481	511.4901295	307.3198616	1012.383091	11625.23797	1.010667414	0.02846932479	-0.04489347303	0.03366829795	0.01517171282	0.0391919662	1	0.8074702947	0.01778700549	0.01936360857	94	0.9999999972
10	466.4480257	285.2126554	6587.230445	13930.24243	137.2540028	1390.777433	2262.709034	5274.5	4475.138298	1455.644887	2829.929945	146.511573	438.3191238	269.1121826	1027.202252	2372.270844	0.4718949775	0.01029858957	0.09770935592	0.02327334139	0.01195671144	0.02720705034	1	0.3839995728	-0.010799123	0.3939203264	82	0.9999999999
10	466.3223524	462.2041252	4010.397515	8127.893449	340.1402634	865.7325544	2338.015555	3240.5	2938.270833	1635.61202	3202.453651	194.3429066	398.7972993	321.1137728	1221.657474	3343.215255	0.4887337922	0.04322102198	0.1009844897	0.03190626722	0.02245152019	0.05094595778	1	0.3980823904	0.05752302926	0.4106105394	84	0.9999999587
10	468.5180145	38.62976758	3508.297779	7597.899621	1193.288968	-175.3107257	1360.574132	3250	11076.59783	695.8380256	1378.550623	228.9805801	169.9563828	177.6118909	552.7220548	5480.594876	0.4586676935	0.1566751318	-0.02337509397	0.02886630216	0.0201270896	0.02427485286	1	0.3661751999	0.2874909687	-0.0284921009	87	1
10	469.9123988	605.854616	28.96895151	10426.38359	3219.413712	360.491254	2594.385787	4841	2497.469388	79.09099445	2507.989481	818.7058593	99.69343906	195.9559702	1126.633212	1500.023176	0.002682424297	0.3138367349	0.03623124584	0.008732135839	0.0234767184	0.01463483641	1	0.005070257856	0.6183988943	0.0807973346	26	0.9165521836
10	470.1599199	528.7253091	933.454094	13594.84181	572.6054109	596.4479069	2150.741441	5138.5	2675.578313	226.2740973	3324.944512	207.3987366	159.4645167	214.1821945	1207.791589	1746.187171	0.0700875129	0.04424714004	0.04682857259	0.007730479829	0.0135736978	0.01068881799	1	0.05752309757	0.05948913251	0.1232022895	35	0.9999999281
10	472.3302773	366.4332677	1000.498215	16191.04043	2665.883001	1558.373179	2032.045751	6670.5	21490.57447	199.9248949	2244.248639	420.3341324	254.7963787	213.4186362	890.0534551	6438.688864	0.06386792614	0.1743535402	0.09864944635	0.008883719176	0.01547363836	0.009589865743	1	0.05739249679	0.3315794069	0.3087048199	44	1
10	475.5911662	133.4058694	-30.16031304	11312.69296	2636.800405	320.6194242	1434.872906	4882.5	5427.989247	68.81990448	1955.606035	474.0905551	91.55024793	178.1311421	807.774887	2208.88909	-0.002525815803	0.2307222448	0.02826109908	0.006651316266	0.02010575991	0.007971778627	1	-0.0004568494724	0.4457319331	0.04838288329	21	0.999994852
10	476.5264552	106.3382521	732.4261938	11588.85016	670.0824306	428.9604424	1585.82152	4394.5	16915.32979	142.1453014	1787.789527	163.9403951	124.7908832	187.8765726	656.9962242	5379.184589	0.0629545347	0.05835426393	0.03711812483	0.007975009947	0.01542400626	0.009592749014	1	0.0512314653	0.08835377702	0.08800653293	35	1
10	478.5697877	482.5816758	-57.58251631	16246.25021	2612.327663	958.1316566	1946.413987	6512.5	8317.333333	70.41569921	2177.578875	465.1745453	157.1986495	177.6130188	920.5908452	2194.349999	-0.003773982534	0.1656396436	0.06244097185	0.004615501632	0.01404044624	0.006216861419	1	0.0003457171446	0.3122813305	0.1655407754	18	1
10	480.0960964	420.2279124	-164.6065857	14682.11311	224.441946	1783.034502	2155.768584	5330	16339.12632	50.01109811	2637.761214	150.8734487	327.2242996	198.8707671	926.8623315	6828.242019	-0.01164061546	0.01487049069	0.1210195856	0.004439241565	0.01126738709	0.008910327067	1	-0.003251599794	0.002255857992	0.3634748315	4	1
10	481.4835559	444.9961278	-181.9566546	17079.92728	1790.02905	2007.428384	2222.38846	6769.5	14816.21739	75.3916073	2112.092234	298.7443394	278.3766646	222.0388848	840.2178653	3778.274645	-0.01066949089	0.1043461351	0.1212037702	0.004513739031	0.0127581993	0.008415604221	1	-0.00162313176	0.187794522	0.3678213476	14	1
10	484.5508295	548.6326032	2496.792507	13903.85831	40.29274709	261.6653749	2678.667198	5163	11801.87234	433.804148	2393.563642	136.5928371	131.6997421	221.2129292	842.0839209	3688.533757	0.1765900788	0.003119658704	0.01845703982	0.01005120966	0.01039953488	0.01065953305	1	0.1408033782	-0.02759772749	0.04678492623	52	1
10	484.6493604	719.6434287	-79.43594871	9838.491868	805.9413571	1269.162245	2437.425322	3903.5	4336.578947	61.64787628	1767.49995	221.4109009	193.8554048	208.9698875	676.1626753	1585.595757	-0.008770602379	0.08297343148	0.130516398	0.006275068089	0.01736950083	0.01411949463	1	0.0003625369892	0.1438742635	0.4001214329	14	0.9999999978
10	487.8472851	363.1941237	16374.12144	16027.86231	1017.836661	-621.6358139	1930.787078	6318	10945.12632	3802.156987	3666.420327	331.8168036	581.4747746	281.655339	1482.53068	7202.744281	1.024220412	0.06847743288	-0.0401635202	0.03512771135	0.01598852844	0.04824727692	1	0.8190789068	0.1008830241	0.04067141829	95	1
10	487.6183435	667.8505448	1724.89052	10695.06364	3327.423074	648.4146296	2369.787957	5001	10083.70213	374.8991568	2198.755761	726.6448459	180.954008	199.4412067	993.423749	4639.804915	0.1577803067	0.3094867086	0.05815863953	0.01273505051	0.01903384781	0.01782028435	1	0.1313334801	0.6095202715	0.1936635202	67	1
10	487.3316631	768.4978785	1332.489277	7716.940593	28.66590056	150.8462679	2260.062218	2941.5	19179.94681	273.547567	1382.527537	99.59454737	105.8148129	209.8587869	488.4730408	5678.826206	0.1741341544	0.00372569758	0.02037451039	0.01301384912	0.01346801716	0.01578822579	1	0.1389689578	-0.02624408003	0.05296787764	52	1
10	490.2338234	208.6617424	772.1401728	13728.90972	1397.899642	2770.930218	2011.498663	5443.5	4727.623656	124.5346414	1746.61082	232.0609904	416.6409374	216.2599784	677.7628057	5292.477103	0.05672270223	0.1010120404	0.2070280929	0.007590133048	0.01230740624	0.01472458647	1	0.05861378444	0.1842849457	0.6846167132	41	1
10	494.0353062	193.1173549	754.3937596	14897.34242	1516.086764	3010.800415	1870.194054	5834	13439.33684	155.5223872	2120.939772	239.7768483	433.3622467	213.6727687	791.2971647	3599.590581	0.05107689098	0.1044286947	0.200176681	0.007193264562	0.01268349318	0.01441973787	1	0.05362056955	0.1910993461	0.6593872373	41	1
10	494.4007163	98.26613941	739.3878202	11124.91025	1709.069008	53.31033252	1342.783818	4495	10741.39785	207.337863	1685.77578	299.7415705	157.0765665	1602.569582	664.2737254	3501.534288	0.06857927995	0.1554743449	0.004834768175	0.01534060715	0.01862352664	0.01468635347	1	0.0543819187	0.2882969209	-0.02023265982	42	1
10	493.9931055	533.1126024	3010.840453	9570.891432	336.9926733	86.75941799	2357.750711	3695	2668.521277	1030.525645	3286.384189	211.293219	173.5671702	239.4820878	1218.424769	2763.152223	0.3163160932	0.03872326648	0.01059747056	0.02104636801	0.02089427232	0.02600697258	1	0.2529713017	0.0451473175	0.05307218229	72	0.9999999906
10	496.7431879	43.42290534	1948.434788	7141.290477	203.5704182	412.4623233	1476.491513	2708.5	18368.94681	446.9654247	1553.411354	103.6591184	166.0357128	166.9670613	558.0303472	10044.17609	0.2772429349	0.02716795152	0.05872002126	0.01779869807	0.01801606955	0.02274791698	1	0.2248323235	0.02350087929	0.2124527334	70	0.9999999678
10	500.5185625	220.8166344	4057.924531	13839.99762	259.5782327	1051.14643	2425.059666	5190	26421.33333	631.3596777	2121.750101	143.2241787	282.510485	217.0403559	732.9579271	8411.712536	0.2926061512	0.01918452449	0.07492370962	0.01463114006	0.01174693651	0.01947445203	1	0.238259666	0.007575263563	0.2725921783	70	0.9999999998
10	500.526991	283.624501	921.9570682	14702.61101	732.5520378	1535.641726	2078.905295	5491	4693.129032	177.9781295	2127.867775	176.4360145	262.4807031	164.4897217	762.4401029	2021.811802	0.06542120981	0.0515848949	0.1036858471	0.006925530937	0.01154980471	0.01215740445	1	0.05785275632	0.07722011456	0.32197748	36	0.9999999761
10	503.298139	411.5396102	8931.706563	12405.74792	1949.122346	-370.7326965	2099.58363	5263	10583.75789	2141.186359	3083.708294	471.9545176	371.2704802	240.73434	1241.741012	7791.500725	0.7061665195	0.1596762941	-0.02969166119	0.03087923137	0.01796183699	0.03710118148	1	0.5648368844	0.2921303879	0.007007567589	93	1
10	505.2523656	158.4862096	5580.363518	11556.22192	1274.508817	-205.2308748	1848.202465	4769.5	17346.56989	1141.907721	2047.467817	249.4601863	208.7612645	231.8608338	820.4593464	8407.379788	0.4821640844	0.1110697544	-0.01940407619	0.02776917321	0.0139276673	0.01927402569	1	0.3849300442	0.1929740356	-0.01086015189	85	1
10	505.2937695	460.4167396	1080.424797	15746.2502	241.6636905	1579.533577	2135.814282	5733.5	11614.87234	190.4641382	2442.791678	160.4370351	302.9002478	197.8042221	885.5926658	4282.943052	0.06733953297	0.01533229082	0.100208326	0.006429363849	0.01021417622	0.0100196335	1	0.05881220494	0.001884632067	0.3088094679	32	1
10	505.4090032	653.3106584	-151.5493187	10174.36941	3.088421598	2520.746439	2553.364455	3794.5	2526.694737	67.69441527	2019.717875	129.0051647	489.4789687	242.9773653	745.0046498	1246.591234	-0.01699793403	0.0003120180954	0.2470461781	0.005712028421	0.01362887553	0.01882983736	1	0.001202055443	-0.02238306304	0.8040312036	5	1
10	507.6771878	581.6287219	5.007307332	12021.83454	1819.242217	297.4841308	2345.936779	4985.5	5113.778947	61.80787972	2121.802752	368.5552041	87.09927315	295.072085	832.6848521	2286.123995	0.0004490514727	0.1516928697	0.02551295139	0.005553236315	0.01576135261	0.00750467153	1	0.001005072639	0.2817213765	0.03635980543	17	0.5586745568
10	511.2982746	112.5987233	2460.55761	8784.512959	1788.224047	554.1597691	1711.455001	3814	5309.725275	684.0382453	2282.379628	557.9417031	248.0330525	1061.611043	949.8730388	2704.76001	0.2840992766	0.2127229543	0.06411504184	0.0249696362	0.03691131149	0.0300402844	1	0.2324584953	0.4084658573	0.2401890414	79	1
10	513.4107986	127.6326153	6.984245465	10283.57637	156.9819985	343.7311384	1629.17795	3792	4608	45.29777829	1914.181329	127.1246643	86.60984948	169.9796129	680.9970499	3018.456003	0.0006075164273	0.01484563647	0.03387289478	0.004620011039	0.0136600809	0.007067875772	1	0.0004467831932	-0.001678156187	0.06042746682	2	0.9999928048
10	516.3551777	518.2552551	1914.884403	10984.00339	939.0718856	203.6457493	2463.665465	4463	5520.247312	497.2114569	2853.565982	305.3732626	136.3235264	240.914549	1098.538075	4244.909969	0.1778347764	0.08765049767	0.01776859922	0.01228616826	0.01608714138	0.01364338222	1	0.1425441754	0.1476477683	0.04794005075	58	1
10	518.3047333	201.5284045	2066.211668	12329.06739	3834.478832	698.0230319	2126.674781	5727	6147.260417	393.9969514	2159.900187	711.9275163	204.5140971	328.5584636	957.5034792	3043.949316	0.1640705446	0.3081616271	0.05715495177	0.01282185227	0.02007764171	0.01473235613	1	0.1363099097	0.606695408	0.1915517862	67	1
10	519.661088	73.45728833	19.31010755	8427.88516	1856.494885	123.9865502	1394.81567	3607	4504.536842	49.60334408	1259.405195	289.6581791	76.76864452	183.1448407	526.195224	1823.332259	0.002275195758	0.2197189252	0.01522950867	0.006055983782	0.0197115058	0.009121678469	1	0.002382169078	0.4223193164	0.003329758977	20	0.9029605365
10	521.5075006	536.7090832	9385.197	13125.33141	1297.060222	-332.0986135	2095.147956	5392	11319.96842	2007.02305	2968.303303	307.8486789	340.5129278	240.7325056	1158.957768	5726.157903	0.7062592631	0.1003926567	-0.02211954692	0.02880024049	0.01318448854	0.02866884969	1	0.564893351	0.1695317177	0.03130622992	92	0.9998607281
10	526.8946675	176.9421497	904.7534711	12364.50534	742.6337813	124.2924875	1585.902639	4673	12488.31579	181.277614	1681.160977	136.1263271	96.51390303	284.2006951	595.7418607	3869.328718	0.07451680594	0.06000665873	0.009725046306	0.009081686108	0.01168956257	0.007744876939	1	0.0586129673	0.09051904606	-0.005393319744	34	1
10	528.3117648	109.1347833	6483.581427	9399.455142	1507.657364	-375.9371546	1518.739179	3976	10651.76842	1284.585597	1688.251339	289.7798342	246.9948678	174.4130714	696.9741139	5887.14578	0.6937225421	0.1617059419	-0.04233572371	0.03039460957	0.01914288097	0.02848734547	1	0.5539535055	0.2958508384	-0.04018950673	93	1
10	528.2436871	759.5159485	572.3204519	8816.116159	1242.790782	123.4961072	1756.076651	3558.5	8480.462366	133.157204	1386.951917	242.2503216	83.04708434	190.5961499	548.5237931	2618.751327	0.06616377762	0.1460170295	0.01426317997	0.009663081544	0.01579727737	0.01023163528	1	0.05301651842	0.2691121385	0.01193319618	42	0.9999943545
10	529.6801216	440.4949694	3748.248487	12320.43044	2757.957263	-20.24997107	2033.229108	5385	3808.62766	808.8503255	2474.978234	587.0915532	201.442497	240.7313905	1039.978477	1866.66903	0.3040900252	0.2243014223	-0.001454395586	0.01419980003	0.01678450584	0.0182166925	1	0.2440165296	0.4294967515	0.01513131115	78	1
10	531.8720413	214.5179456	46.59898033	10520.11653	2392.075797	413.7373945	1952.27909	4524	2820.086957	66.86559516	1962.45342	486.0614047	95.80200292	179.7549776	827.5349566	1377.784052	0.004195220602	0.2245236105	0.03930776537	0.006753386023	0.01683817666	0.0101447327	1	0.005671523572	0.4333269603	0.0884801933	21	0.996261534
10	532.5128312	463.6459135	-154.359927	11407.66163	420.6521066	3012.40437	2852.107855	4409.5	3136.978495	67.34036468	2100.391411	165.744681	513.0759182	284.9606212	779.3778186	1399.447492	-0.0132221221	0.03939059624	0.2598109019	0.005758311165	0.01350927318	0.01924737544	0	NaN	NaN	NaN	NaN	NaN
10	535.3052283	409.557558	2633.865273	14236.65257	634.7063996	133.5521243	2079.977327	5429	4735.885057	499.7734078	2579.390693	202.0084084	141.7554884	194.7796114	943.2698029	2619.22974	0.1820726738	0.04547338423	0.009125479489	0.0120882833	0.01256986541	0.01092817872	1	0.1449494283	0.05978873913	0.01694957906	55	1
10	536.5519123	363.7784784	-26.45151287	14035.56211	5981.872125	391.8073957	1537.960193	6776.5	8094.586957	112.4527666	2456.971065	1065.56763	109.3195799	403.6725649	1148.355719	2423.267965	-0.001971434359	0.4243764107	0.0275791852	0.009061212415	0.02357838386	0.01032221218	1	0.001746671027	0.8472583048	0.05363744621	29	1
10	538.5004266	481.708099	794.657218	12095.19769	2831.375644	516.7943082	1913.623491	5290	18711.29474	212.1861597	2354.34247	587.4013936	136.5320969	192.0797606	986.3871758	7291.166747	0.06698277597	0.2383713139	0.04236821345	0.01010369635	0.01711336989	0.01120892924	1	0.0565209358	0.4618439021	0.1143614199	46	1
10	540.6002249	423.0672486	2202.418279	13694.96976	744.5899054	68.55488378	1763.478818	5176	8790.511628	560.7656597	3012.772155	173.4476225	124.4304486	182.8085932	1059.875466	4814.600311	0.1663961705	0.05643204653	0.00610243309	0.01090157319	0.01395019921	0.01110295273	1	0.1322285074	0.08246285336	0.00311833517	55	1
10	541.3176407	162.6419584	2806.034123	10289.03838	134.2137472	2072.567828	2079.700156	3854.5	9500.904255	634.563586	1993.728276	127.6161702	503.9976016	374.4283647	747.1148358	4932.926164	0.2850902323	0.01299989116	0.2089027986	0.0205578542	0.01339480777	0.03180800672	1	0.2416166189	0.0006600336905	0.7408858706	71	1
10	541.5142047	336.9974137	-95.34531852	14424.1984	2112.134716	1729.223724	2107.718108	5882	3763.619565	89.221812	2200.935251	394.9688218	276.9768242	332.9415513	876.5114085	1324.991021	-0.006868654059	0.1507340563	0.1199717325	0.006144894213	0.01515513713	0.01106236675	1	0.001779687843	0.2839099649	0.3661817871	19	1
10	541.2591323	628.4752938	-56.92815294	10888.81941	126.1045296	471.7630348	2199.802768	3987.5	12355.15957	45.95233603	2308.444106	126.5481321	105.8067727	175.8270971	805.0426996	5861.398047	-0.00580427046	0.01200959987	0.04292951772	0.0049139785	0.01279777664	0.008275105452	1	-0.004097604715	-0.007128310278	0.09061607222	2	0.9790483379
10	543.2871994	665.468594	9406.812059	8778.678605	799.8810212	-472.6060912	2192.364046	3628	732.2021277	1992.399175	1903.580311	219.553547	322.0623841	246.5961065	782.9918418	297.9934177	1.055188587	0.09240197902	-0.05332386806	0.03702253477	0.01601580376	0.03920083008	1	0.8432825054	0.1497526211	0.002607609738	96	0.9999998573
10	546.2273934	320.1755142	-204.9813679	12148.53473	568.6498263	2988.991866	2357.480315	4615	6257.736842	70.63273263	2109.218397	163.0441243	499.6475629	257.1499292	755.7937834	2982.458971	-0.01729615611	0.0477323695	0.2408156162	0.005864979008	0.01362826235	0.01429139641	1	0.0009644148292	0.07567588343	0.7839331274	10	1
10	549.3512008	300.310012	-22.95104038	14409.56275	2198.05351	414.5943658	1575.688037	5796.5	4887.623656	63.62212822	2549.707219	401.0746166	115.1637432	193.7179019	983.8605234	1864.441576	-0.00164258638	0.157541555	0.02997031831	0.00490269251	0.01538389191	0.006443898448	1	-0.0003081020655	0.2940554648	0.05174635394	17	0.9917378011
10	550.9834096	539.0906389	4937.114452	10401.02516	1584.043827	-123.3765186	2092.041504	4375	7876.521277	1337.15034	2721.778709	414.9446777	230.0788796	212.0968785	1098.908475	6271.972106	0.4750562572	0.1499268197	-0.01058059359	0.02096570321	0.02106592651	0.02791469296	1	0.3801980937	0.2739717065	0.01996710997	87	1
10	551.3862689	405.1300937	-121.2190842	15224.4392	737.1566892	1825.939787	2053.991569	5746	7367.126316	54.38640013	2186.689253	181.4139127	319.0416446	213.4326154	802.1677899	2261.008748	-0.008314684867	0.04795280511	0.1207239234	0.003899082772	0.0105270555	0.01034078284	1	-0.0002887311321	0.07082446876	0.3644949837	9	1
10	554.0474441	592.3575813	1314.751463	7737.6442	2324.439952	206.6003054	2307.529329	3699.5	3002.595745	450.7583732	2515.038815	779.6343173	122.6581336	273.3104807	1124.412808	3122.291626	0.1766461271	0.3061160226	0.02768681602	0.01735683632	0.03039854989	0.02721141733	1	0.1443254844	0.6010962887	0.09096030537	66	1
10	555.8064475	87.15791705	3890.168062	8482.409572	842.8965849	-192.9561492	1405.228011	3412	17988.26316	767.6204874	1619.755937	182.4190931	170.3219589	174.0616202	612.4321317	8889.393853	0.4486449671	0.101965922	-0.02230458749	0.02445909211	0.02117518938	0.02297196133	1	0.357678704	0.1741463734	-0.02918951223	85	1
10	556.0339037	383.8535242	2143.605053	13737.9904	1323.240593	1968.564475	2102.716477	5460	11561.87368	458.118751	2662.111086	267.0591922	427.8450231	263.8905004	1007.509057	5650.702962	0.1565645481	0.09493025587	0.1454400806	0.01163431554	0.01378462381	0.01847242107	1	0.1345177996	0.1684484617	0.4914176136	60	1
10	555.3055387	517.4604885	-31.20257281	12552.56456	773.1934324	259.46728	1964.80108	4833.5	10464.54737	55.45050392	2012.043319	160.5564536	82.80556541	198.8645823	720.4252956	4242.540773	-0.002452256787	0.06253631485	0.02058044954	0.004673358207	0.01282303244	0.007012644822	1	-0.002508270179	0.09664654822	0.01490969516	6	0.9875588242
10	558.1480601	223.5421554	4084.462806	12910.37125	129.8432597	-11.30160717	1961.874656	4812	6765.168421	679.2364374	2231.925413	144.7038307	170.8492315	207.0453807	783.238468	2396.404948	0.311132559	0.009876155288	-0.0007755958982	0.01578782131	0.01192654123	0.01342623539	1	0.2477298097	-0.01514060528	0.01082594958	69	1
10	565.4247816	319.2882819	-139.3154292	15180.95092	776.7975609	1763.622274	1855.558616	5629.5	12545.71739	60.78327281	2258.749778	186.3017174	301.6532009	222.4931262	814.4424623	3478.92981	-0.009781340566	0.05222782993	0.1158512556	0.00419688707	0.01155768098	0.009082379515	1	-0.001772652499	0.07948339327	0.3472162989	9	1
10	566.2025653	163.4531004	-19.8013422	9176.474477	918.8111666	533.9557276	1557.203557	3538	3674.064516	48.64783797	1984.741709	255.2232687	131.209955	161.7622472	763.7762518	2299.220704	-0.002384898557	0.1029866908	0.05803651411	0.005564187594	0.01887947785	0.008513724613	1	0.0005678410104	0.1821645587	0.1479709617	13	1
10	567.8733699	237.9523059	2044.089649	11216.05869	498.6924248	106.8843155	1854.618356	4335	2475.873684	495.407726	2790.980871	194.4945263	130.8014031	214.0142542	1011.958745	1492.244449	0.1758677023	0.04499517117	0.009467051793	0.01201419521	0.01709504213	0.0133670839	1	0.1399780175	0.05884485396	0.01668702331	55	1
10	572.4593436	61.32989273	-21.11681453	7709.294283	731.2194329	776.1748871	1192.378651	3028	7431.094737	51.66726686	1164.533734	139.2880462	156.2101421	140.3844094	426.6717114	3086.401744	-0.002673562295	0.09747128696	0.1019775866	0.00709614001	0.01710220553	0.0141321944	1	0.003386870498	0.1726544087	0.3019277745	14	1
10	572.6539327	561.372419	-24.33898535	13500.97666	1252.324884	456.7222868	1930.644967	5226	6957.115789	57.77916186	2021.241307	238.4929868	93.72667827	180.873615	750.2377057	2303.90054	-0.001850775555	0.09804995334	0.03408005693	0.004743468361	0.01398772562	0.007797391519	1	-0.0007401108724	0.1708754685	0.06381363357	12	0.9999259966
10	573.519533	193.2732705	-141.283652	9620.237115	73.04509366	2307.4599	1960.937701	3515.5	2610.765957	60.13286238	1573.353553	115.3962462	421.7065397	207.4245139	588.5637561	1194.262848	-0.01514909669	0.007899391057	0.2344671701	0.005935350081	0.01210851443	0.0191683436	1	0.001871751594	-0.007210804243	0.7606020189	5	1
10	573.627095	332.35723	1764.584014	11000.06817	552.298351	1639.407346	2073.139785	4255.5	6495.382716	416.9178484	2407.687376	198.3741681	415.2673984	953.4233813	893.5415799	3480.231542	0.1593237727	0.0513001752	0.1478298816	0.01211797259	0.01756159001	0.02355205806	1	0.1364991368	0.07806772368	0.4987536549	57	1
10	574.0991652	137.6593782	3816.015123	8139.203349	198.4554362	-180.9984512	1687.781229	3161	15302.82105	990.6302962	2024.556438	117.1870072	198.0334702	159.951549	727.0038494	9910.955698	0.4696475386	0.0254331724	-0.02292244763	0.02627738735	0.01672596785	0.02969513202	1	0.3738152016	0.0153109139	-0.02944582199	81	1
10	578.3367962	210.5971494	-34.72231899	12385.16628	686.2051468	387.1842632	1627.778985	4712.5	11288.84375	51.69125773	1774.450098	180.8127396	89.59358621	193.4772996	657.6176158	3239.822309	-0.002967994849	0.05579867098	0.03238381959	0.004365075441	0.01416093757	0.00636496685	1	-0.002152510144	0.08319525856	0.05595930459	7	0.9998913421
10	578.4782541	345.3134163	2510.599905	8001.472979	746.098879	25.17883648	1832.343465	3194.5	1775.02381	1065.862625	3301.678299	325.7560302	177.2082237	268.4633195	1273.232934	2078.495384	0.3107158762	0.08935036714	0.003295182101	0.02453812808	0.02704835307	0.03418486206	1	0.2484231429	0.149836793	0.02810377737	74	0.9999999991
10	584.418127	376.1396189	889.0406404	13833.93107	2105.528467	105.5070727	1519.16909	5598	9850.252632	199.4542002	2464.912714	374.6969724	95.13637412	185.6061426	947.8446645	4370.846283	0.0659710638	0.1567316463	0.007381680837	0.007673412553	0.0154423383	0.006994404983	1	0.0524755172	0.2910293986	-0.01185042363	42	1
10	588.2040032	154.4536679	2614.671427	9097.53098	1450.246053	-51.83637659	1467.505468	3741.5	7045.172043	600.2530574	1913.192357	334.6280232	128.4431602	176.2487413	775.386695	4110.125732	0.2927391801	0.1601410418	-0.005314255685	0.01805641703	0.02119892157	0.01554881048	1	0.2340154816	0.2963453316	-0.003548061082	76	1
10	590.8049558	273.4085022	860.7622472	14012.56849	1436.734626	515.7113706	1588.742397	5476	18014.5	152.7898961	1868.760979	212.4214895	121.8604265	187.5519876	679.0119639	4947.389784	0.06234983154	0.1043218836	0.03707372039	0.007289600787	0.01377776314	0.007635087006	1	0.05117055596	0.1836729816	0.08949488546	39	1
10	592.2883294	392.2831524	-15.32725842	8490.457122	1943.254526	561.6383652	1743.137462	3760	4715.663158	67.43234942	2614.810937	640.656557	174.8939027	187.4951187	1110.363861	3886.177848	-0.002353503095	0.23879096	0.06866611913	0.009218477834	0.02487873851	0.01451033762	1	0.002609961863	0.4642323198	0.1905624003	22	0.9999995543
10	593.3924564	505.1113313	-70.96877661	10040.50663	2298.734024	1250.420576	1937.377897	4414	1856.62766	75.4402657	2032.689237	490.9628907	245.6661327	498.6406116	848.6681404	1050.410365	-0.007481733839	0.2226033698	0.117334935	0.007658329355	0.02204333596	0.01609993727	1	0.001770515975	0.4328251147	0.3595743164	23	1
10	597.6090215	545.3059797	1735.388743	10511.23232	530.4855138	146.4540956	2068.964785	4014.5	14111.1383	478.5092575	2479.670752	165.5753774	137.6872394	191.3508805	907.0440319	7974.997006	0.1659069999	0.05396609817	0.01362365197	0.01375299146	0.01489997498	0.01532546337	1	0.1323431093	0.07768156875	0.02930915393	55	1
10	599.1997158	437.9391558	3491.684716	12200.59427	81.38940423	2595.78515	2426.824614	4549	9410.768421	458.7477096	1653.620678	133.0742444	429.2231081	280.3507624	588.8195079	3272.062052	0.2853944934	0.006876345817	0.2119401898	0.01564052974	0.01208999896	0.01996138273	1	0.242018725	-0.0119062256	0.7513804434	71	1
10	601.1346389	300.7924042	983.4711333	11440.70718	166.9233802	154.3949434	1765.932956	4260	12561.16842	202.8518423	1821.033799	132.4941015	86.91999929	188.9218094	631.8939576	4237.034267	0.08554052317	0.01429404991	0.01394525035	0.009236007627	0.0133685135	0.008290582865	1	0.06735180845	-0.004143456528	0.01020866015	30	0.9999999988
10	605.6598208	109.8889833	415.352243	8226.897742	440.2815291	1616.151841	1708.812528	3142.5	14181.51064	98.40753085	1103.526523	130.2983689	269.8639578	186.9076065	404.3303217	3681.056121	0.05059852302	0.05326674191	0.2001643954	0.008940089503	0.01609240947	0.0180841882	1	0.05275785516	0.08501246492	0.6572463455	37	1
10	605.4789358	654.6583125	-47.79878653	9506.207064	4020.932225	303.8090004	1602.526136	4636	12713.5	71.77276014	1468.75779	583.4326309	89.05112955	394.3233169	672.6297766	2831.304888	-0.00484908916	0.4250765905	0.03375716843	0.007909522915	0.02329423337	0.00916630054	1	-0.0001252653018	0.8489960372	0.07468085836	29	1
10	606.5325019	519.1045441	-41.95522012	11059.98	167.3624812	371.8337395	1896.741204	4011	12822.96774	40.55877738	2145.80755	123.232177	94.22728222	180.454008	735.9755249	5928.418961	-0.003797348866	0.01635137016	0.03470328995	0.004483148323	0.01365292207	0.007460727699	1	-0.003023667907	0.001503757471	0.06237637565	2	0.9999706285
10	609.7189384	325.4728774	-91.53716246	11830.29436	1802.71343	1363.352452	1806.724022	4743.5	5241.319149	64.98030774	1967.684605	353.2055859	244.6717522	187.2034113	785.5263911	2427.290955	-0.008288733617	0.1556740608	0.1162198373	0.005800108715	0.01496578038	0.009759299295	1	0.0004185684103	0.2939966379	0.3528737907	19	1
10	611.2759205	405.4143629	-14.11015645	12204.77596	86.31495931	787.7474266	1999.098224	4461	2762.021277	46.85199797	1993.714548	133.642725	152.9288805	235.7940285	699.2624118	1025.258624	-0.001146618859	0.007976718854	0.06393306556	0.004059777102	0.011331264	0.00783804561	1	0.001094294665	-0.01459530462	0.1652674126	3	1
10	622.4843126	361.2785573	1677.761634	10063.15903	1562.363091	81.57072645	1746.670273	4191.5	3792.210526	482.0608948	2634.154318	453.795198	107.7270589	164.5600122	1065.657196	2689.01262	0.169262515	0.1568731005	0.007442289025	0.01429136401	0.02123107335	0.01309565494	1	0.1355652755	0.2907798914	0.01238788104	61	1
10	623.2568881	123.5306968	17.21170995	7807.222676	761.7637784	218.5281993	1426.391639	3012.5	3672.258065	44.38669106	1116.267569	181.0514584	82.12702406	183.6527115	432.070442	1373.214128	0.00234177139	0.09565919703	0.02862523135	0.005869472107	0.01891393209	0.009635772445	1	0.002224778108	0.165656912	0.0455487175	12	0.9706620873
10	623.6656543	213.4139341	491.3659228	9884.538422	604.0983568	2034.399613	1719.605786	3830.5	12701.84211	140.2094227	1812.278568	147.9137006	386.5725863	189.2312383	656.2644341	5370.834246	0.04985845445	0.06080063814	0.2055264027	0.009605573608	0.01577985382	0.01791494453	1	0.05261142715	0.1008734818	0.6761880196	37	1
10	625.4573404	190.7080872	-0.5514211629	10097.45194	2365.956459	317.5172967	1580.858297	4346	3485.631579	66.56665352	1345.300127	393.3995383	78.08966654	183.1518703	601.3809241	1100.418509	-5.680337988e-05	0.2328111389	0.03164257905	0.006867431316	0.01981454235	0.007448407648	1	0.001787382953	0.4501985411	0.06090752558	21	0.9999782815
10	631.8371031	526.1534698	4309.946681	9317.040815	129.8888362	881.0519631	1923.654988	3552	6711.208333	1079.37414	2281.48203	118.1556637	288.7970605	183.2901808	823.5604575	4313.906031	0.4487030074	0.01343646237	0.09651861318	0.0205570684	0.01489410879	0.02854528192	1	0.365289916	-0.004222152763	0.384469311	82	0.9999999999
10	633.2619049	473.3695941	3422.407424	11434.73231	626.5957083	736.1263117	1880.663026	4376	12696.32609	701.3271921	2180.39962	152.7415558	219.1340591	195.0205013	797.3411496	6346.087654	0.2978993049	0.05510152241	0.06318109957	0.01548871713	0.01466623412	0.01556698236	1	0.2420230735	0.08150997695	0.2339997959	73	0.9999999976
10	636.5989116	643.4519189	-1.785215165	7891.450915	3454.195711	279.8752454	1733.403848	3918.5	2139.569892	77.51599213	1233.596235	549.8252698	92.58476605	175.6594475	601.225945	977.298299	-0.0002903812554	0.4373000931	0.03752428175	0.01017455391	0.02673958271	0.01169845114	1	0.003921577998	0.8744835176	0.08943857678	29	1
10	638.255419	382.4036784	3491.587837	12423.75111	198.6111453	2497.925716	2119.550581	4703	12028.2234	592.4419606	2038.941982	135.7865531	529.8107454	220.4905415	730.7532457	5126.365984	0.2767459698	0.01680257004	0.2033196731	0.01471492944	0.01192722502	0.02236121782	1	0.2345460133	0.008344702986	0.7194956955	71	1
10	647.2986597	550.4716562	567.1876386	7500.021953	344.0068596	138.656889	1888.259493	2891	3716.583333	161.1404576	1678.457875	189.8974809	94.56213271	722.134403	623.328281	2135.313835	0.0750802956	0.04685091969	0.0187345416	0.01158848033	0.02712419313	0.01424026019	1	0.05957970204	0.06363116825	0.02585124363	34	0.9999998346
10	651.8359254	442.3288864	-132.8367187	10998.03442	3514.644194	1212.82649	1532.958955	5088	10681.18947	68.88317239	1852.058298	615.5059207	219.6027505	164.5632093	822.4668207	4905.787792	-0.01243792712	0.3232881852	0.1108578595	0.006742091121	0.01924323102	0.01139751459	1	-0.001734576844	0.641346474	0.3395959168	27	1
10	652.0211497	341.466304	-130.0124205	10833.79625	2461.113364	1181.147956	1617.768169	4652.5	9991.826087	70.65058879	1730.855401	425.0486359	211.6803845	182.5810436	730.4779364	3972.786424	-0.01220757154	0.2360942211	0.1123940194	0.006970776808	0.02002436188	0.01008613489	1	-0.002253866673	0.4606080986	0.3416559964	23	1
10	654.7867723	389.7014421	590.8598611	9564.244648	464.4325947	995.2964262	1864.601183	3575	3310.698925	142.0945737	1760.555321	148.0366761	217.3172548	174.1744431	644.1507907	1778.775328	0.06257338451	0.05176523579	0.1047124655	0.008802399386	0.01383634565	0.01604252041	1	0.05563623213	0.07765408173	0.3249257761	36	0.9999999915
10	655.6318186	183.6930221	1.574001463	9008.051604	1451.235711	124.3596921	1376.323259	3704.5	6677.723404	54.50460022	1384.137362	270.4687047	71.31401722	181.9576473	565.1311163	2245.392915	0.0001911705632	0.1611891451	0.0138529247	0.006262681347	0.01620510479	0.00762970768	1	6.288406073e-05	0.3009032997	-0.004259442519	16	0.999998524
10	658.6057005	261.2846491	1517.314588	8275.1947	69.52364272	112.1935663	1714.067076	3093.5	4107.741935	339.8819915	1966.220115	111.3577968	120.6220529	173.3417232	702.4826841	2756.750852	0.1787019129	0.008221278912	0.012686979	0.01408326243	0.01613545754	0.01794195923	1	0.1421422167	-0.01728299546	0.02722055184	52	1
10	659.67562	632.3021426	-62.67334583	8168.295036	173.9129615	284.3103514	1679.710682	3070.5	17042.44565	38.10448695	1627.385482	105.5332598	83.119443	138.1043331	566.9977432	8600.208635	-0.008395017582	0.02143285695	0.03720943042	0.006452671511	0.01620057738	0.008367992344	1	-0.00649753792	0.01217474453	0.07030134268	2	0.9994003159
10	664.299359	155.6638174	481.4007403	8200.226876	474.9938895	747.5547255	1369.365109	3128.5	7943.054348	92.55507737	1242.210183	129.6327763	160.8877421	176.8175171	460.3895841	2606.271175	0.06086200636	0.05882454257	0.09174894953	0.009471192748	0.01347099228	0.01441204064	1	0.05341013717	0.09173330482	0.2792985057	36	0.9999999985
10	666.4469627	517.2312457	-38.61823029	9588.492844	502.6406889	563.9642626	1633.297673	3630	6974.989011	49.68858431	1837.39491	164.3090249	129.6174566	141.2591779	664.2872428	3315.893563	-0.004155213234	0.05377662023	0.05956138766	0.005926540741	0.01444283924	0.008016953795	1	-0.001207333473	0.08019924325	0.1510010211	8	1
10	669.7119818	136.4788692	413.2973514	6882.644771	416.5719565	618.8906571	1284.157998	2650	7235.589474	90.87037774	1047.152363	124.3870621	134.5621608	146.9723679	386.4110189	2992.613223	0.0609188798	0.06085879548	0.09245214702	0.009711604361	0.01872363069	0.01585353714	1	0.05352450511	0.09598201547	0.2818590198	36	0.9999999998
10	670.2830573	309.4317077	-136.1597304	9648.198527	62.81817495	2216.106438	1904.849312	3589	1224.765957	61.15825205	1648.176151	133.6207359	407.7751775	296.6232032	596.9105604	678.2018354	-0.01456187228	0.006295944702	0.2253747546	0.006002701876	0.01480381593	0.01583509071	1	0.001687134271	-0.01093712238	0.7287609187	5	1
10	676.3324543	268.2734175	1492.535418	9442.808587	1514.64157	13.67862289	1445.44737	3890.5	5814.478261	448.2202423	2589.164971	401.499067	115.072919	179.5306047	1023.082047	3771.142519	0.1601636136	0.1610077327	0.001731359505	0.01458856315	0.02175606917	0.01366898683	1	0.1278817349	0.2991512818	-0.009613500124	61	1
10	677.1927218	211.5329285	1104.58029	6890.949493	1119.232362	381.2528373	1694.601801	2874.5	12268.89362	258.5853086	1454.655565	236.4166199	144.3297229	188.4908343	577.6722157	7905.375943	0.1624605902	0.1671111337	0.05679284536	0.01766102524	0.02542833078	0.0191533685	1	0.1336741117	0.3142072768	0.1844296297	62	0.9999999748
10	677.5619627	402.2600764	6499.866286	9053.199004	137.8626236	-297.3439648	1843.959196	3449	7503.117021	1410.275494	1897.040188	114.6905233	235.6043051	198.747196	693.6734497	4683.449262	0.7093498899	0.01538132972	-0.03030179564	0.03031584494	0.01474423329	0.02895155981	1	0.5660089088	-0.007121622147	3.499070562e-06	90	0.9995108679
10	687.2987082	485.6433068	-146.4401267	9939.670883	1612.389073	1147.550242	1666.934302	4098	22630.54839	56.52503814	1529.516677	261.6263279	196.5437693	154.2116681	613.3157767	6281.977596	-0.01616023762	0.1655349654	0.1168348623	0.00627292412	0.01638723561	0.01007430575	1	-0.005777628614	0.3145126151	0.3535849873	19	1
10	690.5523087	187.3579729	-111.7418844	7663.577195	89.64132858	1691.882412	1593.30857	2881	4209.344086	75.37667614	1236.515396	124.979295	300.7608535	680.3800331	437.2383728	1611.066899	-0.01492315677	0.01171979114	0.2144172553	0.01023178034	0.01717467515	0.01996331894	1	0.0006734026308	-0.0001684206569	0.6904254496	5	1
10	690.5619184	565.3118104	12.59084941	7002.510565	1587.19658	146.47756	1687.339757	3085.5	3373.43617	50.09182537	1240.699035	310.7169789	68.48236211	210.5849666	519.7103538	1660.352758	0.001663779993	0.2308174438	0.02169073343	0.0075555479	0.02569795097	0.01019850545	1	0.002450078662	0.4456193714	0.02629813528	21	0.7232753986
10	691.4116862	519.2245067	-31.1810936	7974.476993	1276.863529	484.9125077	1648.898447	3289.5	1993.851064	44.53637321	1478.581474	262.3001457	117.7464152	152.2589749	586.2262352	889.7648712	-0.004037000653	0.1647572208	0.06220885516	0.006289187073	0.01810981335	0.0102363473	1	0.000109536412	0.3104427684	0.164630593	18	1
10	694.7247548	309.4362376	-4.930521903	7914.924085	84.63251857	491.4728228	1576.56148	2892.5	4170.680851	39.8692038	1551.362026	104.1672818	126.3511905	167.5552733	537.6871974	2155.888481	-0.0006600931846	0.01187533825	0.06066745418	0.005457766187	0.01497776117	0.01038465159	1	0.001291409875	-0.00665680177	0.1540692665	3	0.9999999993
10	702.7340309	547.4470974	5201.181238	7429.465336	150.7523766	-269.7615805	1666.91452	2798.5	12123.35106	1081.908505	1498.791693	104.8016536	207.6387361	176.7578089	556.3191104	5909.068519	0.7177462892	0.02247766151	-0.03843672214	0.0325346905	0.01623215135	0.0316034732	1	0.5722544578	0.007192531459	-0.02632291419	90	0.9921798594
10	714.4892719	243.670605	-90.26561332	7564.634082	1193.939981	847.6837909	1475.685845	3127.5	13516.57447	58.51922592	1220.935628	229.7440833	161.5667813	186.088081	487.5020329	5733.759105	-0.01180207688	0.1628673527	0.1149980753	0.00854988663	0.0232689879	0.01314547635	1	-0.002426639775	0.3088775997	0.3480475554	19	1
10	714.5121935	578.2648653	2200.388742	7615.778671	1665.474983	-61.42149047	1438.729208	3298.5	6496.305263	419.5262365	1363.441651	325.6737639	121.8945402	147.6803752	582.7692097	2987.051033	0.2930196995	0.2285528739	-0.007917454935	0.01643199908	0.0220391472	0.0170911269	1	0.2346952236	0.4380878385	-0.009964042141	78	1
10	717.8783924	498.7452473	640.3594307	7687.507294	167.595433	66.71673908	1423.191791	2879	12015.96842	136.5166451	1228.091093	96.8772176	85.21286777	129.2680848	442.5706529	4972.732609	0.08313905761	0.02258068618	0.008386121823	0.008547418446	0.01315205554	0.01163654496	1	0.06510489362	0.01280876553	-0.009541202159	30	1
10	738.6155016	339.30642	1257.05721	7874.023633	1255.797555	408.946041	1592.178345	3306.5	13739.41489	221.6450656	1318.74689	215.9520698	128.3943994	193.3767009	525.900375	5935.265014	0.1578894663	0.1606242255	0.05328322849	0.01336413249	0.01999831058	0.01476225335	1	0.1296889544	0.3006264823	0.1707956069	62	0.9999999999
10	743.694788	388.4638855	1401.438157	7973.953749	114.253681	64.19178041	1662.92989	2931.5	13750.46316	230.7922896	1276.419383	107.5714969	101.5517742	154.9093705	451.6791397	4817.375795	0.1733000657	0.01473937758	0.009021992332	0.01130233729	0.014916153	0.01367610757	1	0.1375991493	-0.003899168637	0.01335294243	52	0.9999999999
10	746.4361081	230.1527776	419.4542564	5992.915329	1861.350075	499.6674331	1294.41806	2800	9338.239583	100.8023684	958.2084733	292.5718511	112.6807223	163.9090592	419.2540879	3644.07647	0.06934190884	0.3114625184	0.0868049746	0.01189200145	0.02794630323	0.01631512497	1	0.06223773762	0.6153392933	0.2737260424	50	1
11	127.0124349	371.5550082	726.319801	13871.17298	648.7374916	3008.58117	2352.294491	5213.5	8732.736264	174.665441	1977.198924	185.2023434	462.1542069	369.0611651	737.915304	2617.659352	0.05197750734	0.04896380242	0.2143029809	0.009770760103	0.01190668464	0.0200725055	1	0.05482525659	0.07670204887	0.7070279693	37	1
11	209.8262211	435.7872431	13633.42448	13537.00032	311.8960076	-622.7092303	1881.240258	5309	13209.83158	3504.894396	3370.375048	158.174108	541.2516661	249.2588077	1246.02197	7316.574448	1.018775731	0.02343260647	-0.04436765074	0.03541735814	0.01300946978	0.04655773177	1	0.8139825138	0.007323136914	0.02289929827	94	1
11	213.2735592	193.2322969	2841.42063	8958.92756	416.8379502	70.73771204	1966.696812	3552	1997.882979	956.8744172	2991.762393	202.0517124	206.5330564	295.9361492	1112.782114	1724.298273	0.3142917878	0.04870937641	0.007035732124	0.02560646087	0.02288527015	0.0345603227	1	0.2511846431	0.06570906122	0.04048707801	72	1
11	220.3454468	279.5586916	8897.37474	8284.895739	436.8531297	-416.5004945	1830.484388	3439	2494.425532	3293.863376	3141.332624	234.5390034	458.8253328	247.5215741	1229.473334	2568.007342	1.056933383	0.05347401347	-0.04333063224	0.0597511311	0.02744686383	0.07429467184	1	0.8450285891	0.06946059261	0.03657923294	95	0.9999972464
11	240.8616243	241.5061173	6297.464849	13924.52367	2183.261669	-160.9230585	1764.893032	5806	10775.27174	1540.633951	3291.842043	519.4227549	255.3043317	176.3370596	1315.323776	6316.654061	0.4627443186	0.1557907249	-0.01162379481	0.02177682414	0.01915146049	0.02177169822	1	0.3702758043	0.2861503542	0.01366994255	87	1
11	252.2693384	597.5020848	6782.057553	14216.213	1235.363492	141.4286457	3094.797504	5763	13370.38542	1402.747351	2871.623488	285.3280896	257.1687664	259.2836184	1107.387627	6097.63958	0.4785929276	0.08971152432	0.009255408252	0.01892893408	0.01376010031	0.02026805683	0	NaN	NaN	NaN	NaN	NaN
11	256.657449	677.5831455	4743.708918	10342.44941	1021.304345	-142.2360222	1808.1573	4179.5	12396.77895	1353.781228	2785.568071	297.7800499	224.3877769	170.9685392	1071.345327	8280.192907	0.4634076495	0.1000580002	-0.01237112535	0.02048860483	0.01659667821	0.02418215809	1	0.3702369124	0.1705473394	0.009036983929	85	1
11	259.1906961	417.8037291	1270.200426	22030.90896	2458.899694	786.0850904	1619.77983	8703	18817.03158	293.1486077	4105.978329	451.5557098	190.1853453	251.0752033	1533.515285	6916.681358	0.05869311639	0.1099779435	0.03605181607	0.006220415255	0.0123310977	0.007481016947	0	NaN	NaN	NaN	NaN	NaN
11	278.8448563	335.1269547	-49.202127	15226.15651	2473.068625	929.7644023	2000.047898	6058	1376.958333	72.17573721	3842.167989	715.7393321	250.7656958	289.2197919	1577.938581	1073.791109	-0.003722304303	0.1662798491	0.06367920356	0.005334434305	0.01941695357	0.011120524	1	0.0004806857316	0.3136628262	0.1699239832	18	1
11	312.9400732	185.6836888	3619.345926	11658.6544	573.8309469	897.917888	2112.932755	4554.5	4796.726316	856.2131247	2718.203898	194.0369912	299.2083626	358.506027	1005.085642	3357.494616	0.3080134461	0.04804235058	0.07979467608	0.01884499576	0.01772998584	0.0240242582	1	0.2512657973	0.06754656375	0.294393227	73	1
11	321.0661332	496.0767272	3780.228734	7774.142651	2376.798018	56.99318009	2222.180941	3829	1912.652632	1687.767537	3493.107381	1100.414221	232.8476662	342.9162589	1590.217525	2379.429369	0.4861792007	0.3129602071	0.007607854049	0.0248958101	0.04538216217	0.0440308653	1	0.3919495068	0.612774041	0.09272749238	89	1
11	332.6863956	161.2618606	1874.439726	11620.30838	570.2825665	1769.047013	2153.60044	4442.5	3401.532609	495.0882296	2862.038596	201.6934125	465.1578178	250.5936454	1047.84577	1878.922467	0.1623163426	0.04983671929	0.1539060205	0.01470898939	0.01801217912	0.02534544065	1	0.139321645	0.07528350223	0.5207206725	57	1
11	349.3804087	570.5313762	996.189827	11331.83143	86.89320342	202.2987624	2104.01616	4074	3934.010753	245.5229637	2943.714774	139.7055644	110.593797	228.0601508	1029.813022	2917.903631	0.0867807315	0.007099953684	0.01874027893	0.007212885992	0.01391038734	0.01003966062	1	0.06862088202	-0.01885754119	0.0270488209	30	0.9999978038
11	352.7601302	6.770421762	3264.884008	7426.01218	181.0961057	-120.6263977	1141.671873	2795	12091.64634	651.8276685	1328.941228	113.9695918	175.0434016	187.0448619	484.4943747	6459.389021	0.4428982214	0.0245768934	-0.01730015479	0.02908600459	0.01738486027	0.02630892071	1	0.3526879549	0.01392291182	-0.01596465265	81	1
11	362.4962751	469.6518835	9748.643153	13946.12359	1529.196632	-360.620845	1991.795013	5796.5	20923.57447	2615.971052	3612.079116	379.5323348	392.7373265	249.6256395	1407.881261	13300.00502	0.7039683205	0.1107607583	-0.02449573063	0.022559406	0.01689452178	0.0334699947	1	0.5629794916	0.1909389009	0.02283538217	92	0.9999997403
11	372.2229637	449.1847012	-287.4032164	17103.04669	1551.118729	3934.160042	2271.786666	6543	1512.557895	100.1040563	2884.115194	365.5249124	743.6049152	341.0080607	1146.068048	594.6764669	-0.01792479907	0.09221724451	0.2331315972	0.00538312491	0.0138071636	0.01567848652	1	0.0003309950914	0.1675859287	0.7585424365	15	1
11	372.5214969	601.9762157	2708.673043	8853.199735	1280.831718	88.65944022	2125.542268	3674	2084.354839	929.9114104	2965.914872	471.2120275	158.9745117	221.9316714	1188.676023	1998.500469	0.3107982663	0.1487979091	0.01051319842	0.02282703584	0.02401838028	0.02403844805	1	0.2495533975	0.2734223476	0.05576722337	76	1
11	374.1590162	307.7188585	1134.188757	12562.38391	109.5934609	200.5114458	2040.697587	4627	8256.885417	238.7681277	2405.777608	142.2373647	112.3797809	203.7079685	820.997832	4241.07329	0.089603027	0.007832716008	0.01698656262	0.009259738639	0.01200518016	0.01041360459	1	0.0707740453	-0.01742982595	0.02157784684	30	0.999999993
11	379.6570064	50.56778894	7845.812036	7806.414073	161.7299931	-493.3798656	1451.230688	3100	3954.578947	1984.271942	1974.461028	132.5835931	367.2183455	225.5290481	755.0817577	2796.423151	1.001547197	0.01916586629	-0.06103606956	0.05135821022	0.0209171933	0.05539942641	1	0.7989077311	-0.002163569487	-0.0397808273	94	1
11	390.5502779	90.42003499	732.6779786	11290.33379	80.89806343	1047.688562	1564.574428	4154	3977.431579	167.2268636	2262.274716	141.2740615	237.4203035	187.8622146	799.6351886	2660.737546	0.06575066775	0.006948206037	0.09110450317	0.007997126797	0.01401767055	0.01259896028	1	0.05681318242	-0.01589095207	0.2761590046	32	1
11	419.9793837	215.0540472	638.1664461	10505.2503	475.6665047	1102.361391	1853.240249	4019	2637.755556	222.5916947	2964.91188	210.8641601	289.8062416	206.403831	1085.754387	2373.799776	0.0614832428	0.04506648966	0.1044240248	0.01143661427	0.01667633313	0.01843539917	1	0.05467652929	0.06375675535	0.323399708	36	0.9999626069
11	419.3443998	553.4415222	6865.830171	14020.99481	2267.292552	-256.4108041	2056.613511	5877	13560.41489	1468.39107	2904.124778	488.174426	251.0836313	210.6406007	1173.580855	7262.921357	0.4876562472	0.1632277427	-0.01802607105	0.01799424985	0.01384690306	0.02003129336	1	0.3899314062	0.3011596378	-0.002720816319	87	1
11	429.5210246	464.6614063	9912.896604	14033.71696	2247.955891	-382.7716751	2090.755629	5940	15674.87234	1978.493136	2792.489458	450.7626193	372.2765403	264.3230796	1120.90072	7917.18774	0.7092907095	0.163765104	-0.02440735636	0.02184261401	0.01476837815	0.03075419892	1	0.5677611252	0.3008239002	0.02644135094	93	1
11	430.5424741	659.2427376	5812.380879	12037.30311	554.6513636	1136.080702	2264.235167	4700.5	9044.48913	1162.080631	2426.302611	163.6629311	302.1197758	234.9362932	896.8927906	4654.070813	0.4838782191	0.05001839477	0.08959087831	0.01840419095	0.01278534192	0.02579109645	1	0.3934356185	0.071144489	0.3697524683	84	0.9999999995
11	436.551028	400.6929381	2599.30103	15276.3639	1430.567966	132.8845524	1776.952227	5994.5	131.9574468	658.2263652	3659.599558	516.3432927	148.2248727	198.0325141	1483.866305	40.72433287	0.1702012775	0.09850320525	0.008155723529	0.009802508447	0.01805024651	0.01169513423	1	0.1358264846	0.1697710083	0.01284402571	58	1
11	445.3274462	509.6207974	2333.47802	14310.76624	820.245711	780.9024301	1996.308299	5477	9547.28125	589.5721763	3486.542115	253.9101999	238.1512737	207.1232431	1309.723398	5423.603944	0.165654836	0.05702432542	0.05468995619	0.009188642496	0.01340312166	0.013297316	1	0.1350684581	0.08582347394	0.1735165939	56	0.9999999389
11	450.735508	716.1048003	-35.13819711	7601.197145	213.5659244	1051.27625	2321.1566	2851	1947.852632	53.83374347	2053.80522	146.8451518	251.5847875	204.6328869	739.8466366	1248.518696	-0.004675485488	0.02973256599	0.1400065344	0.007381059155	0.01649971872	0.01917719393	1	0.003830154235	0.03386870906	0.4323179358	9	0.9999977488
11	456.4764861	482.2832722	-128.8316725	13682.32504	4518.324942	1659.373006	2025.294367	6254	5079.505263	91.01866653	2624.346029	853.992277	327.355315	215.335355	1156.610606	2211.16424	-0.009828628217	0.3282872855	0.1218657255	0.006889735701	0.01913297275	0.01164599284	1	0.001188127761	0.6521810161	0.3790356506	27	1
11	456.5791671	546.6596067	-19.42503258	13171.22594	2905.684664	490.5864639	2212.580716	5647.5	2220.610526	168.3231354	2591.876137	782.9979476	137.048908	2925.783503	1011.016202	809.2278602	-0.001495724811	0.2193594752	0.03685241967	0.01957929634	0.0458949875	0.01567823667	1	0.0008723952908	0.4225411532	0.07833773081	21	0.9666784698
11	460.9733684	455.6305318	-112.0121214	15658.51187	53.43025427	2067.338581	2603.622294	5729	4432.425532	78.79631796	5456.487414	219.6100574	645.8357295	325.0503441	1960.832749	4217.797997	-0.007532486222	0.002987525872	0.1313035783	0.004367851468	0.01826937851	0.01619970263	1	0.0006681829666	-0.02195569395	0.400066737	4	1
11	463.4072109	623.6529988	6717.636525	9393.148162	875.184402	-290.6669734	1923.342185	3874	3813.852632	1876.806321	2657.385649	292.0832899	281.7872493	199.4034731	1046.043474	2846.568621	0.720716364	0.09609946853	-0.02851932892	0.03005798827	0.01760533134	0.03585540889	1	0.5760302389	0.1602726947	0.01203752948	92	0.9999907626
11	464.9324076	309.2229444	-9.308643783	8707.316304	757.303511	629.1832518	1865.38274	3432	1350.148936	52.33090436	3428.097229	351.0265836	226.2758313	236.3816168	1292.094356	1487.765576	-0.00135781108	0.09085698773	0.07093761318	0.0079958198	0.02265403351	0.01486157225	1	0.002191829085	0.1575722963	0.193023138	13	0.9999999727
11	464.8463308	133.6000648	2388.096109	7623.793837	1531.074265	197.2814986	2173.7895	3480	2606.457447	716.2420618	2702.372277	881.5775636	565.04867	3002.823015	1055.716375	2597.424989	0.3192237377	0.2041836988	0.02799379831	0.1305404915	0.1845583903	0.2707009087	1	0.2580813054	0.3889910288	0.1212359333	78	1
11	483.6161662	32.30689705	26.65613825	6608.127102	655.3002334	72.16940526	1101.950638	2570	2627.351064	38.52318263	1374.075982	157.8586842	63.77218557	176.7695783	507.9663815	1590.792145	0.004130606332	0.1003395103	0.01093438105	0.006349887894	0.02108382457	0.009443779559	1	0.002458159482	0.1745774965	-0.01595043611	11	1
11	488.3642619	191.955965	-103.6809688	13709.03946	627.0260756	1610.461436	1874.357033	5089.5	2414.606383	59.30408099	2402.213732	169.5026369	309.9297738	196.5644958	835.842021	1301.045727	-0.007854499814	0.04691616369	0.117439943	0.004301866249	0.01296421407	0.01066926096	1	-0.000160119702	0.06852860281	0.3530346076	9	1
11	491.5290261	380.1942031	7175.223553	14984.91329	1457.752357	-140.8331553	1913.142311	5941	11463.16129	1530.436852	3106.823899	354.1404249	292.2779319	213.4458052	1206.420557	6383.647425	0.4820235656	0.1032945345	-0.01032663866	0.02001147884	0.01431485041	0.02336166225	1	0.3853854666	0.1772498381	0.02066809732	85	1
11	496.6719529	357.427978	6535.259624	14032.73375	4498.176214	-139.7666593	1756.587785	6499	10017.9186	1234.686118	2482.2133	765.1094344	251.6899956	259.8108761	1100.572111	5422.595487	0.4735995504	0.3230722242	-0.01065580094	0.01898495976	0.020247762	0.01931455194	1	0.3806355662	0.6330085332	0.02608729149	89	1
11	505.6288906	346.4083398	2265.691973	14115.49787	4245.250961	752.3780497	1745.684041	6365	5670.988372	525.1250955	3258.408502	1046.417378	246.7383305	227.4096798	1465.946241	4063.490993	0.1591481365	0.3057045888	0.05324684385	0.0109034911	0.02261031785	0.01352133944	1	0.132051631	0.6014553055	0.1765937977	67	1
11	509.0440507	300.9175099	-149.8456218	13483.42761	1349.186045	1655.811802	1969.701837	5336	8872.031915	68.30191918	2484.478063	282.907548	316.9609014	208.9990601	936.9617726	3893.24581	-0.01149309894	0.1016452456	0.1218657788	0.005530425586	0.01428507102	0.01171277211	1	-0.002264054985	0.1822273382	0.3698486744	14	1
11	512.3070548	477.7263554	2476.116996	14771.00353	2247.234748	163.0905279	2010.141057	6022	4962.191489	413.636788	2616.786839	445.7238354	141.056065	200.5937478	1047.471557	2714.014102	0.1650478959	0.1532135438	0.01122713121	0.0114942169	0.01510219043	0.01082316853	1	0.1324082993	0.2833795414	0.02455091263	61	1
11	518.0820845	552.2867783	1618.435351	9682.824213	417.9823402	100.6202875	1777.035626	3679.5	922.1052632	525.4814716	3033.446044	212.7851384	112.20375	175.7528849	1117.439018	891.0641674	0.1686541292	0.04397371774	0.01057226883	0.01315804541	0.01815262404	0.01493175	1	0.1342441766	0.05681329224	0.01884930635	55	0.9999999987
11	522.6806151	631.4080575	581.4425822	8254.995721	50.83630715	434.77422	2021.833194	3121.5	4214.6	175.0854901	2331.224664	115.53009	137.5994364	180.4807737	820.5549565	3527.334291	0.069863276	0.006189575078	0.05404026161	0.0100594083	0.01664554075	0.01621612532	1	0.0574970706	-0.01910950065	0.1469862757	31	1
11	525.5721456	116.4919797	509.1717429	8716.591605	1485.451909	871.2764778	1921.411336	3717	21105.375	137.3831438	1524.353646	310.3575002	154.5883554	288.6538267	631.6418739	10366.54944	0.05871132623	0.1699548244	0.09941366859	0.01128411231	0.0207474765	0.01257288396	1	0.05325764677	0.3225189894	0.3100173821	44	1
11	526.3752282	470.3444908	1798.064065	10164.97524	2218.744791	172.3108674	2133.624061	4470.5	3339.726316	533.6275773	3086.844103	681.4835507	127.260109	231.1354282	1288.662749	2782.378553	0.1714106726	0.222020594	0.0172621636	0.01511817185	0.02066298306	0.01642622667	1	0.1385940289	0.4262878786	0.04988584718	64	0.9999999998
11	528.1496473	93.45091512	12.10550357	10600.04096	1522.544824	140.1603614	1354.793474	4343	5217.520833	51.71005347	1609.552783	278.7998046	71.54908365	198.8635577	633.6227376	2192.542801	0.001225606568	0.1456524637	0.01331590106	0.005224688495	0.01777904651	0.006461604612	1	0.0007121575486	0.2686576168	-0.006507162181	16	0.9999998293
11	534.2911725	142.4787592	4133.363903	8458.677548	448.4267154	-93.2700183	1660.477849	3352.5	5075.136842	973.1355818	1986.038535	153.5045134	190.1544393	155.277795	748.2744936	3560.322543	0.482940506	0.05680947327	-0.01135355097	0.02798853506	0.01533353881	0.02643612096	1	0.3856170592	0.08080909024	0.01547182121	83	1
11	536.6495266	576.1304656	2723.593663	8953.009634	710.8258257	42.82509899	2182.953352	3594.5	1941.43617	839.0429876	2795.271055	289.6960254	165.052281	1263.964544	1093.328517	1702.515511	0.3069676713	0.08549295957	0.006413706304	0.02292763961	0.02656581472	0.02550147521	1	0.2455924415	0.1419945277	0.03802873894	74	0.9999999671
11	539.9034178	606.6828053	10002.54669	9597.477425	122.6417164	-437.3509808	2073.232372	3813	4341.287234	2347.849856	2201.927543	138.8914896	341.9188108	230.4500079	841.4355016	3226.967506	1.043155103	0.01183671916	-0.04378359144	0.04171792093	0.0157399475	0.04068663493	1	0.833525572	-0.01682512902	0.03016850378	94	1
11	541.4445752	203.7126076	9842.506933	10022.53525	661.3426839	-551.1592845	1637.017831	4080	12179.71277	2512.349588	2454.182414	199.1921945	429.4318923	256.6907631	962.0472315	7619.951842	1.003188597	0.06445318545	-0.04972074407	0.04719534727	0.01800093611	0.05238560593	1	0.8014492708	0.0922307662	0.002077360252	95	0.9999999996
11	554.6420014	272.5130197	1110.104697	12673.09882	167.2325559	108.4165524	1576.170397	4569	7766.361702	237.2840198	2413.494831	145.9345352	106.1963807	184.8767673	828.0901803	4168.678269	0.08606140478	0.01377426403	0.008684106989	0.008639277959	0.01246899816	0.008605141393	1	0.06739445545	-0.005454514181	-0.008157596336	30	1
11	554.3393495	600.8154854	1855.221085	10972.8041	1002.44624	131.0512961	1913.843698	4289	3080.11828	395.7186928	2301.124273	264.2536847	136.4345671	176.5806242	885.1910081	1553.278159	0.1728713531	0.09355683706	0.01265668601	0.01231261956	0.01469836608	0.01400020907	1	0.1382458905	0.1596973543	0.02907176735	58	1
11	556.4987948	136.708267	-5.18563778	9058.792788	152.4454058	141.8327744	1484.707956	3277.5	5863.557895	40.91009692	1651.610031	123.8957433	64.52426399	168.5868669	585.5435816	2350.087562	-0.000481064299	0.01575905933	0.01547650555	0.004883627242	0.01451593649	0.006978977361	1	-0.001719273866	-0.0005842679927	-0.004363602154	1	0.9995112085
11	557.4850444	622.9617588	10628.91263	10069.22462	962.1197401	-534.0911993	1944.759992	4151.5	665.3225806	2041.403164	2013.83005	241.0802503	358.4782903	217.8419937	812.1067613	390.3068236	1.044173062	0.09707899327	-0.04638068901	0.03968754776	0.01702760982	0.0413254837	1	0.8349558531	0.1598131723	0.02459892468	96	0.9999999998
11	559.6288265	99.59293565	1262.667382	7778.826985	763.1009245	61.39302093	1543.224258	3088	9121.726316	307.075896	1720.619433	172.7819721	105.6956534	199.595931	639.0712496	4998.908467	0.1662158049	0.0984587602	0.00807746718	0.01396370445	0.01890998182	0.01461546059	1	0.1326147648	0.1696964664	0.01164080352	58	1
11	561.2202515	51.09279283	17.99903658	7435.957009	107.6642341	370.3257542	1080.925361	2703	6055.414894	34.77204869	1163.796276	111.0251235	92.89000783	132.455471	403.4899311	2169.435219	0.002495340328	0.01411577998	0.04967311631	0.00494419872	0.01574287448	0.009318708623	1	0.003074122523	-0.002509359019	0.1162986847	3	0.9995279352
11	561.4401082	182.3140242	-2.778524934	11101.28344	1765.989851	305.5212964	1398.052578	4524	2932.340426	65.89088811	2133.62444	334.2311525	99.52664662	184.5663449	817.9254938	1511.853598	-0.0002351366415	0.1592838112	0.02778750283	0.006277377511	0.01757901321	0.008262905143	1	0.000686121709	0.2975651289	0.04447937294	17	0.9493004677
11	560.9110222	207.9169397	-103.7950226	7482.78285	651.1274665	1820.646535	1932.59316	3060	1313.979167	63.54734279	2312.712852	246.5922452	553.1549488	245.9631558	876.3733183	1346.385219	-0.01314416557	0.08840165221	0.2377200071	0.01017642124	0.02577859875	0.02580790739	1	0.004464781193	0.1598497244	0.7756118373	15	1
11	569.2078434	165.6802301	6033.72257	8477.275349	147.8834728	-240.4952369	1628.036626	3225	5737.273684	1463.781166	2094.789248	127.597537	252.558986	166.2440122	778.0963818	3926.125651	0.7064941864	0.01651997518	-0.0279412805	0.03100386839	0.01739380136	0.03687591486	1	0.563889169	-0.004642046984	0.007669299542	90	0.9997209754
11	570.2608762	535.4150163	0.757847039	9157.14695	1356.275029	223.2010601	1850.085657	3706.5	2892.404255	50.7759827	2411.333061	396.5926192	90.77635314	186.1117319	952.2010041	2308.336562	8.219584325e-05	0.1490283749	0.02637435936	0.006213301678	0.02064329149	0.01048032603	1	0.0007459644822	0.2762359838	0.03919467555	17	0.7438315087
11	571.7417634	370.5631525	2313.680625	13296.79312	1261.735063	121.0749419	2011.710956	5279	8393.617021	434.567489	2307.184977	247.6204117	147.1687769	505.3074888	865.0426508	2848.660546	0.1720930517	0.09606792401	0.009543525412	0.01238420336	0.01366730114	0.01214842297	1	0.1374234477	0.1647720431	0.01806073403	58	1
11	571.6208328	476.5065874	-188.3470631	10226.89152	468.1735177	2489.481133	2371.474629	3949.5	4810.826087	68.8821418	1995.96225	160.7862572	488.2373961	255.7301533	745.8712159	2583.230406	-0.01875870675	0.04574077856	0.2409062448	0.006932793805	0.01430790237	0.01762292161	1	-0.0002241831074	0.07155783616	0.783833803	10	1
11	573.8296078	235.4109781	2634.228487	8735.290967	353.5613889	698.3424962	2001.160657	3364	3578.557895	798.3665622	2610.462153	178.1698288	244.3033543	238.5738535	988.7244788	3231.073268	0.303863291	0.04212709122	0.08209568845	0.01923797994	0.01828557032	0.02933614606	1	0.248034868	0.05540346779	0.3012752555	73	0.9999999692
11	572.9792971	505.511837	-28.11443748	11142.94789	1663.131735	697.110087	1817.889799	4469.5	1471.968085	68.33554826	2331.319548	401.9839355	159.3672136	203.5704968	933.8231749	951.4966191	-0.002454672495	0.150296913	0.06590425237	0.006776405495	0.02131450567	0.01037355234	1	0.001508401006	0.2806115661	0.1774083493	18	0.999999998
11	578.8346092	71.02488183	1934.338175	6977.004766	387.1100871	394.9119135	1220.844688	2730	8492.2	437.5092055	1486.886083	134.0984511	153.9090046	143.3914063	545.6798548	4685.977097	0.2778382993	0.05532146884	0.05657227285	0.02039167505	0.01905710267	0.02305405843	1	0.2254220833	0.08178247232	0.2061454952	73	0.999999997
11	579.4895285	691.0103956	1329.33669	7938.111813	641.2511001	126.8809831	1975.760486	3133	4767.521739	291.7517549	1620.945742	175.3396603	111.1198975	202.5567182	611.9043884	2375.263661	0.1713896696	0.08657598751	0.0162895573	0.01361160433	0.01604257742	0.01625976928	1	0.1372454954	0.1453889171	0.04120793908	58	1
11	580.3076457	674.5402343	-24.28565724	8670.773589	403.9510897	592.1958022	1929.298261	3282.5	4786.787234	46.44440622	1364.823511	137.4529361	109.9748282	180.0431335	509.3088243	1489.918399	-0.003029417058	0.04763451497	0.06871534691	0.005651148955	0.0147811964	0.009913563783	1	0.000287301367	0.06785811949	0.1831557582	8	1
11	583.9008368	570.3392118	4923.466004	10461.63385	224.1746035	-53.57553417	2003.028954	3989.5	11613.69474	1156.996446	2385.867086	117.403399	200.2772988	188.9269655	865.8513548	7080.791875	0.4659372955	0.02053579482	-0.00480737546	0.01884381817	0.01321751113	0.02226475237	1	0.3720642343	0.005968958856	0.03308715293	81	1
11	585.6197272	127.3130159	8645.68961	8665.074674	946.1351949	-524.2574521	1321.265227	3610	3715.873684	1751.505253	1708.10527	201.1888822	314.3459771	214.7582435	687.150846	2304.45533	1.003120483	0.1100201676	-0.06260490778	0.04739520809	0.01756826187	0.04115071761	1	0.8009096327	0.1861538846	-0.04139405672	96	1
11	589.3756917	99.37226865	7198.36986	7365.687479	455.9454942	-488.6909913	1387.182807	2944	12212.11458	1482.02259	1525.411619	139.3681841	285.1637344	203.828613	588.6947043	6312.158086	0.9817444877	0.0652321809	-0.06265664819	0.04059221681	0.01776539165	0.04273493675	1	0.7832942205	0.09339262182	-0.04828562107	95	0.9999999999
11	596.4875385	329.6796312	625.5122794	12265.66618	622.4934915	2545.481867	1905.43034	4677.5	9655.578947	152.3059142	2368.207056	176.821295	497.7838347	209.7650079	884.24122	4143.03423	0.05067464946	0.05099738041	0.2072001149	0.008496130209	0.01318315251	0.01803977748	1	0.0532947153	0.0806145662	0.6818720977	37	1
11	598.9492712	531.6105989	658.9987824	10836.92566	3515.671827	1017.466978	1824.441541	5107	13341.01064	161.1233454	1899.586979	637.685491	216.4055528	229.929791	852.5371437	6053.520841	0.06037213956	0.3182927987	0.09294377715	0.00947765576	0.02309431915	0.01206457438	1	0.05551990397	0.6298187913	0.2934532464	50	1
11	610.2602931	564.4061022	6036.125981	8637.305916	984.9052405	-228.2236572	1960.972075	3668.5	21185.73404	1676.12263	2339.258738	242.8205729	239.1557157	199.2874747	908.4060589	14130.71066	0.694233421	0.1137809849	-0.02650538641	0.03281345588	0.02304667214	0.03142228406	1	0.5550353286	0.1971649793	0.01363471755	92	0.9999998965
11	615.7870791	427.4144736	629.2909198	8571.229046	832.5534562	99.64920195	1666.792505	3405.5	1812.462366	216.3858501	2629.083161	307.8946394	80.38785392	190.774179	1012.407117	1454.216049	0.07737563828	0.09865847611	0.01255879037	0.01124684377	0.02146856628	0.01408628577	1	0.06147301645	0.17077608	0.006719030892	38	1
11	616.1524291	152.9396327	0.8597688541	7895.81086	1241.719888	232.769893	1359.070114	3260	1526.375	52.17135677	1382.578044	259.7595355	83.78731055	229.4225151	565.0858999	827.3073158	0.000158603375	0.1632724714	0.03160963151	0.007073767789	0.01977624107	0.009414384158	1	0.001309903437	0.3060013351	0.05814190863	17	0.9958304184
11	617.4290749	248.7594661	-86.12591098	11083.39197	505.761761	1336.218307	1925.101985	4073.5	4477.595745	56.72730545	1946.189006	169.0845831	265.2729433	205.9979462	734.0009336	2180.338951	-0.007898719727	0.0464836643	0.1218847046	0.005243552277	0.01232476892	0.01261268753	1	0.0001141200569	0.06782673011	0.3686091431	9	1
11	617.8171227	470.7065459	-56.12671073	12330.53906	582.6613461	744.7017871	1866.545489	4610.5	7603.351064	50.0126756	2013.862961	149.2563143	128.535682	191.5205995	721.5936154	3223.845175	-0.004348473555	0.04923920987	0.06135556693	0.004616896812	0.01309807331	0.0085780754	1	-0.001278409218	0.07087013995	0.1570776702	8	1
11	619.6064042	590.5804166	4005.715094	8385.344726	1409.293097	-113.6671964	1749.975746	3603.5	12670.98925	1075.95336	2208.711672	356.2179751	202.6646886	195.0786846	895.7799106	7596.615078	0.4703387023	0.1654489113	-0.0121454672	0.0247288167	0.01782018864	0.02926733669	1	0.376437694	0.3061145049	0.01397987144	87	1
11	622.1426738	37.51465016	900.5243282	5437.057254	1630.468764	-47.28515117	973.2280455	2471	11029.68817	175.3775942	839.5307564	279.2259062	85.60830342	139.7855103	359.9824084	4080.589378	0.1640055314	0.3085200545	-0.007887034857	0.01720399411	0.03380706551	0.01649594334	1	0.1316683864	0.6045895692	-0.03675408446	66	1
11	634.6470693	207.3696522	2477.200389	8574.62735	505.499588	579.1760133	1691.054971	3306	16329.11579	613.0274083	2034.455302	150.0878489	214.0097375	178.7599905	752.7523313	9624.922417	0.2853600156	0.05934926046	0.06798975977	0.01854918522	0.01874397583	0.02180312433	1	0.2323160368	0.09059492193	0.248127696	73	0.9999998912
11	652.1380519	248.7897948	594.6751494	8833.858633	1956.323285	70.67471186	1372.947517	3818	4899.778947	174.2197643	1932.807393	459.1677781	94.65398171	159.757577	805.3487216	3373.877409	0.06873148079	0.2276850391	0.008155698682	0.01174744433	0.02036256817	0.01236409885	1	0.05541216717	0.4381769139	-0.005736618043	45	0.9997371986
11	661.6640084	310.3202109	1292.418506	8067.855419	1782.546152	489.4212629	1861.012981	3484	4203.086957	350.8553158	2129.363511	555.2433411	276.1151096	830.4428748	876.8690491	4299.460024	0.1700235783	0.2184186721	0.05942602318	0.01673814105	0.0295404485	0.06419546322	1	0.1404218725	0.4206734471	0.197423304	65	1
11	661.1510598	397.0677242	630.3223984	9367.064385	863.2434148	398.896784	1692.45089	3617	2892.427083	174.4454704	1936.574703	216.1444595	113.0032203	185.6904442	730.539696	2300.313337	0.06858939512	0.09501684487	0.04523909124	0.009988067368	0.018372917	0.01133201525	1	0.05667923624	0.1647029188	0.1192459444	39	1
11	663.6898401	233.5466961	498.7314359	8363.098075	1880.753087	756.7313726	1294.958286	3571	2473.5	129.440055	1610.229034	387.4458893	172.1943669	131.4772035	677.1242031	1651.194021	0.06043339095	0.2266120119	0.09316068434	0.0100511911	0.0220662475	0.01539229793	1	0.05472960314	0.4397196872	0.2906690612	47	1
11	665.2502036	273.5144095	576.1141175	8449.322719	2564.76022	370.4020853	1674.708109	3909.5	4875.731183	162.0238704	1740.081808	563.5391281	113.3649248	165.8198522	780.6572011	3434.875671	0.06810458152	0.3066202057	0.04445545467	0.01164122896	0.02507965775	0.01294599183	1	0.05820704948	0.6034495776	0.1245987225	49	1
11	669.1114893	669.5480099	2936.224148	6320.515049	1390.411769	-128.3322861	1544.412995	2739	4352.393617	596.1255996	1252.009199	290.2489587	148.2178334	180.7048569	525.2123983	2607.180182	0.477165581	0.223231033	-0.02142426599	0.02562798111	0.02325794288	0.02704043929	1	0.3818126294	0.4254883385	-0.01475861181	88	1
11	674.0961194	214.388491	2297.493666	7905.053962	440.7147818	508.5026919	1618.519048	3065	8246.414894	496.2917765	1527.459233	136.2583205	173.5993066	190.4345372	573.3201429	4412.391674	0.2958959518	0.05872071489	0.06621326762	0.01787035896	0.01751197033	0.01807857854	1	0.2406594906	0.08915811055	0.2443176996	73	0.9999999456
11	709.0601524	373.2500739	-28.17033677	8112.897592	423.4460994	473.4496989	1586.036411	3095	5288.978947	48.91962427	1515.481157	123.9612924	129.7897577	175.3550794	541.4898636	2667.019932	-0.00381298	0.05378353379	0.05973998703	0.006176889049	0.0151988716	0.01047878191	1	-0.0009193773535	0.08021959603	0.1517077785	8	1
11	724.5916576	287.3004568	4.107530118	5977.056083	2597.888894	154.7619294	1300.439318	2947	1138	61.96823318	1388.709343	583.3009566	71.73387427	142.8579977	662.0878344	904.4901611	0.0007227308922	0.4326202173	0.02776787798	0.01145144446	0.03710785517	0.01221462991	1	0.004003960218	0.8643466112	0.05524638981	29	1
11	734.7304935	427.4363736	3315.216704	7011.200337	154.0897522	-82.76244955	1554.909243	2710	12382.42553	828.3910678	1709.278972	111.2017811	152.0755265	149.2338659	618.3166346	7201.687675	0.4589214692	0.02043469555	-0.01028108998	0.02432682677	0.0187284518	0.02410587755	1	0.3660335022	0.005556573915	0.01223836924	81	1
11	735.1058258	489.6642272	3240.268948	6821.92353	674.6265726	-113.710572	1677.30811	2756	8368.457447	609.579754	1290.004373	174.1697295	134.5102629	168.5964998	510.5505815	3833.133788	0.4743193092	0.1041700336	-0.01687927544	0.02295544171	0.01897335432	0.0219055671	1	0.378733909	0.1788188861	-0.004089997002	85	1
11	737.6107985	237.5974722	2989.959537	6360.743641	1469.446345	-151.6515262	1182.932915	2778.5	6449.747368	621.0395223	1300.044358	315.5015369	152.2470313	169.8734342	555.2799412	2974.042635	0.463579035	0.2256403463	-0.02250363649	0.02848495341	0.0235962119	0.02640743093	1	0.3708303223	0.4305087286	-0.02161327851	88	1
11	741.4645611	380.2920825	-19.87263619	7128.295687	1624.599733	207.5587319	1346.894703	3044.5	2477.526316	53.28253822	1343.081426	287.2314256	74.38219093	133.873692	546.1083018	1229.805415	-0.002878265887	0.2262720256	0.02852140569	0.00781026728	0.02127337692	0.00893853225	1	-0.0007634647937	0.4365172719	0.04904183374	21	0.9999768921
11	761.093984	344.4678181	1082.98246	6883.445447	2150.671482	305.2797571	1409.947239	3179.5	11814.69892	211.7473879	1124.713158	354.9011873	111.1454342	153.2116858	507.2188429	3263.50912	0.1599866024	0.3036196641	0.04333831049	0.01467140865	0.02168244401	0.01588770048	1	0.1320069887	0.5966935192	0.1419277626	67	0.9999999999
11	773.47234	390.6299548	-58.3682178	6359.873362	1397.799706	699.7731229	1327.777946	2738.5	3164.408602	50.23605167	984.0689669	249.7779372	127.4971085	156.5861005	418.9330046	1091.44164	-0.009097518621	0.2206079633	0.1084676685	0.007933872462	0.02427517176	0.01294014831	1	-0.000173884891	0.42830753	0.3279959931	23	1
12	81.68923294	298.4861449	3209.664267	10987.43584	547.0458334	-38.00648712	1631.682348	4201.5	8990.808511	793.972854	2636.100779	145.9444449	177.6925203	183.5796409	942.806199	5508.579754	0.2904780236	0.04994644873	-0.003449094667	0.01775824054	0.01326617505	0.01785616969	1	0.2313008628	0.067940673	-0.001805615656	72	0.9999999996
12	94.83804636	488.4070251	-12.84893534	5208.146123	417.2595306	354.6864868	1732.777215	2107	831.2842105	45.41325767	2693.903368	304.6275086	205.0167706	492.0045472	1028.700263	989.4481877	-0.002969408388	0.08669690777	0.07036660837	0.01117912428	0.04541582079	0.0265616322	1	0.0008164052875	0.1489294955	0.1904825474	13	0.9999955524
12	218.3490214	420.0365455	6979.1719	14957.35921	220.454558	1565.825107	2118.246808	5574	6591.340426	1720.820971	3563.435924	146.9170248	554.1054399	237.4042894	1299.429142	4507.345235	0.4601093267	0.01682578358	0.1021707081	0.02252825792	0.0120590833	0.03429024343	1	0.3748954693	0.002993281953	0.4070928995	82	0.9999999961
12	396.7878316	343.1886033	760.9477708	13424.50135	541.7574614	3070.293521	2473.587337	5126	3674.568421	203.4161887	2945.010639	214.8076003	689.8179402	840.7235961	1072.654816	2478.734126	0.05644998945	0.04122037806	0.2265282415	0.01044691421	0.0163875516	0.0269690467	1	0.05921378362	0.06115732356	0.7506794027	37	0.9999999998
12	483.8650379	573.6101482	797.3317911	10379.26697	578.5647459	148.7439027	1972.297866	3988	9464.421053	209.0520087	2097.798271	166.5663	98.58837859	172.8054863	763.2187942	5178.071808	0.07715623444	0.0569405179	0.01412693375	0.009593489405	0.01447132579	0.01060411112	1	0.06101825841	0.08434003251	0.01055253632	34	1
12	494.8178661	337.6320234	-15.8118044	4801.35527	167.9317923	708.3643598	2211.790525	1874.5	453.787234	53.01512333	3425.503571	171.9917508	502.071817	423.9964251	1249.57231	572.5650805	-0.002764424997	0.03351826467	0.1505277418	0.02318163518	0.05610080993	0.05922901081	0	NaN	NaN	NaN	NaN	NaN
12	499.9531364	265.8132486	6669.173325	15076.06691	295.3749307	1506.130279	2097.215823	5660	21652.74737	1334.129367	2725.578735	152.9122039	421.0786247	261.2451684	963.5801324	10524.00148	0.451055806	0.01936233275	0.09836640508	0.02187211987	0.01254665674	0.02930291287	1	0.3673681555	0.008134192149	0.3917324938	82	0.999999974
12	509.2882222	104.326443	503.8915039	8276.620855	1315.277396	790.4354537	1664.665948	3475	6996.902174	138.2046824	1787.604593	295.2383718	217.0447084	736.1328189	705.1262778	5041.495718	0.06022772579	0.1618301032	0.09570277503	0.01196053225	0.02264991688	0.01833605761	1	0.05413960409	0.3055010776	0.2970288948	44	1
12	527.5175296	91.63837031	1151.23136	7052.758587	-1.778843788	1045.882079	1808.680917	2651	2402.516129	315.8519233	1840.50089	123.9179043	309.3230792	232.4990471	668.2255519	2018.804805	0.1647676792	-0.0002262279722	0.1468790231	0.02102496046	0.01988289403	0.03358160263	1	0.1403304299	-0.028847271	0.4946813203	54	1
12	602.2503493	265.1320721	-9.780155874	6298.996807	241.7434173	512.5442275	1957.928609	2457	1666.273684	50.09011238	2417.692836	154.1361472	186.0499414	318.3796298	875.6624994	2530.30106	-0.001335862519	0.03633651805	0.08149016673	0.01204758728	0.03138293589	0.01930512173	1	0.002446211889	0.04498142217	0.2279519585	8	0.9990682467
12	602.7890659	472.7341395	3552.486553	11675.00001	1146.02512	829.1787069	1862.466725	4654.5	11350.2	690.4835407	2240.185558	248.9034601	233.7467477	209.6729961	875.5598824	5489.497581	0.2986561666	0.101751748	0.06913494347	0.01526889477	0.01487512274	0.01821139798	1	0.2434872584	0.1785002116	0.2568858045	75	1
12	604.2576827	358.7512461	2824.810263	9235.949801	394.5630579	748.9489636	2114.605107	3646	3149.368421	725.0555407	2287.43586	182.0378684	273.3901345	238.2404679	883.2548073	2434.996675	0.3103210193	0.0427695991	0.07866553276	0.02172934706	0.01686157753	0.03192189768	1	0.252993037	0.05655139089	0.2907616941	73	1
12	617.2882858	341.6268051	605.5811307	8761.243607	1984.329144	452.2713755	1827.100849	3822.5	4392.967742	190.8337352	2441.007974	586.9060143	132.4360081	190.745461	1035.097019	3966.757008	0.07025497427	0.2273373706	0.05369407788	0.01415056768	0.03439346886	0.01681861671	1	0.05984980654	0.4394429297	0.1544489851	46	0.9999999131
12	644.4753746	642.609536	1182.181075	7077.805451	697.9414186	37.54066494	1713.092975	2830	3841.55914	288.2904091	1570.114682	183.5614425	94.83648017	162.9785395	605.7081431	2195.610737	0.1700622088	0.1009524616	0.005096132869	0.01600448952	0.01708770247	0.01524930938	1	0.1355214251	0.174716457	0.0021672795	58	1
12	647.5163106	612.9439002	816.5987936	4839.567912	373.7598161	310.8735007	1937.217356	1970	752.3548387	317.1597769	1877.775716	224.3411995	129.0229828	449.8936929	714.6157136	706.2619856	0.1640840207	0.07948277295	0.06536618645	0.02173132628	0.03642102192	0.02938663749	0	NaN	NaN	NaN	NaN	NaN
12	661.8024026	178.5218461	282.9477663	5601.684349	541.8761206	1143.694707	1515.543429	2279	1048.645161	109.8895925	1626.718727	186.871654	334.8430268	198.9377368	617.7926341	1184.061953	0.05422122462	0.09487146011	0.2069839965	0.01482410823	0.02617091334	0.03251650493	1	0.05654130824	0.1715631836	0.6836417922	41	1
12	674.1749636	445.7262931	-24.46927534	5675.198376	499.7678206	743.83858	1775.727095	2288	1211.431579	52.09835847	2257.881333	243.4594187	287.7803154	276.4011946	859.5646316	1380.891738	-0.004698496511	0.08933391893	0.1283527672	0.01279919435	0.02524957966	0.02722977265	1	0.003544537979	0.1569470102	0.3937207662	14	1
12	685.978407	656.4522441	875.8678122	5577.427282	232.5693935	298.4371874	1539.723927	2128	3443.684783	228.9504892	1277.251525	110.6068022	119.0895043	144.824454	469.2922979	2591.544887	0.1638412807	0.04302718781	0.05534026826	0.01563710762	0.01976024267	0.021022651	1	0.133525096	0.05683722832	0.1748340429	56	0.9999998806
12	698.4782643	608.0439693	1999.847477	4281.025305	925.9329176	-109.5913189	1371.064497	1845	1431.666667	863.2792369	1817.141446	421.3635865	143.0243323	154.4289885	773.4268522	1824.584571	0.4796285853	0.2242814081	-0.02452578563	0.03723040804	0.03307429449	0.04334436618	0	NaN	NaN	NaN	NaN	NaN
12	704.1503057	508.6076819	924.5914294	5186.513115	418.8450179	124.1991602	1984.280883	2097.5	1974.648936	314.3266096	1761.380294	194.858198	114.9650184	284.4073957	671.8353129	1931.166797	0.1736760494	0.08265876976	0.02457971909	0.01967928012	0.03079554039	0.03154901353	1	0.1396334185	0.1376173249	0.07068692822	58	1
12	707.4522857	272.2794081	1283.294489	8079.724444	2597.471817	19.64933047	1357.531876	3708	6132.957447	298.8889939	1684.895468	528.3105238	107.2554967	160.9897079	751.6862367	3600.697477	0.1615820355	0.3198757012	0.002746270464	0.01536498488	0.02812798199	0.0149435271	1	0.1305757053	0.6286151458	0.0004473534247	66	1
12	726.4882465	473.5668873	1964.224928	6457.104571	341.2232468	458.1677628	1559.862929	2549	4025.072917	531.6504103	1697.324277	149.1734448	184.3459502	566.6437614	620.5324067	2516.320795	0.3045765803	0.05150129906	0.06703197907	0.02368807988	0.02374009525	0.0278339037	1	0.2476323861	0.07417803291	0.2489298022	73	0.9999999999
12	754.5338435	393.7503784	-1.946535388	6402.240444	950.9282554	108.9265879	1464.306182	2601.5	2589.376344	44.64266464	1141.112767	183.948219	63.36844104	155.8269438	446.1801932	1087.866389	-0.0003431899276	0.1517997949	0.01749094484	0.007191320751	0.01941664708	0.01027443421	1	-0.0001976111008	0.2815958447	0.008021581255	16	0.9994733487
12	771.5672235	367.646193	0.9133170652	4767.47525	1872.073766	132.6066225	1291.54426	2333	1435.170213	53.23624746	1314.864276	493.3873281	72.23306653	150.9673065	603.4951559	1516.141379	0.0003473853677	0.3915915427	0.0307664071	0.01305942132	0.04601053561	0.01508236965	0	NaN	NaN	NaN	NaN	NaN
12	777.5227584	450.6622581	841.9293293	5112.782884	19.98037005	234.8005317	1392.88767	1891	1850.382979	212.5238822	1119.02447	80.16993275	86.5737761	158.4088357	395.9410497	1139.249056	0.1658477546	0.005132026674	0.04877365447	0.01487417337	0.01645801271	0.01742232466	0	NaN	NaN	NaN	NaN	NaN
13	22.3233473	460.3082952	4350.764535	9293.780714	2141.173573	-342.1237232	1404.127735	4066	10582.54348	934.5278046	1868.66081	415.7328035	206.1511823	169.3409751	779.0599574	5780.425153	0.4684872773	0.2277028821	-0.03724585717	0.02707477889	0.02070213911	0.02549049814	1	0.3737566408	0.4341138207	-0.07213864752	88	1
13	46.67617438	213.3136431	1778.494554	6214.226541	1423.780936	350.2400153	1414.213507	2789.5	7949.826087	433.6691376	1487.074377	333.206458	174.8235128	223.3325087	614.6045919	4799.510462	0.2836944924	0.2234889175	0.05527851014	0.02529185825	0.02637171764	0.02854846711	1	0.231609347	0.4304050612	0.2094957154	79	1
13	58.73718818	316.3858566	2310.867274	8182.083354	705.5736484	537.3233774	1890.021193	3221	3550.623656	672.3439071	2233.048124	234.8600911	231.2979549	247.3912539	870.324321	2953.439675	0.2929794668	0.08622277947	0.06756814739	0.02208457372	0.01869842251	0.03551107886	1	0.2386656809	0.1462608503	0.249463116	75	0.9999804324
13	65.79571441	627.4937636	1264.246592	8029.469139	1689.882824	374.5297179	1351.199984	3462.5	3174.806452	272.6496576	1777.757507	393.3682523	134.5044491	153.6591506	746.3984632	1685.542696	0.1595242901	0.2096476423	0.04698996818	0.016181302	0.01971952378	0.01839212069	1	0.1310167115	0.4019965727	0.1509892196	65	0.9999999992
13	67.57565661	333.3926321	-7.331960453	9551.784501	933.2631592	537.9769051	1568.735746	3766.5	2324.623656	56.09098053	2118.054187	243.7098151	121.8542116	205.0622626	808.6447019	1556.987154	-0.0009421139431	0.09277924967	0.05625582128	0.006245341379	0.0170517253	0.008634153365	1	0.00150745464	0.1609128904	0.1416597083	13	1
13	67.43646211	478.2483863	14.026531	9456.807133	-11.88857487	609.4295954	1972.695985	3386	1057.462366	45.74486782	3379.11318	149.9603979	212.129992	474.6189922	1169.768484	998.3091853	0.001851439029	-0.001633423397	0.06420617142	0.006567280974	0.02502969123	0.01544890631	1	0.003435504576	-0.03452665936	0.1665500886	3	0.9999999998
13	69.70898302	519.6946213	1650.172368	10122.85544	2087.563993	541.2261842	1826.242254	4340	3570.526882	323.0060984	1990.111749	418.3176354	189.2463312	175.7517808	818.0602087	1916.109275	0.164075323	0.2040102629	0.05274088854	0.01318734982	0.01877180809	0.02214103257	1	0.1350309113	0.3905348711	0.1720150331	65	0.9999999999
13	79.41091098	248.3723907	8976.161176	9071.42082	902.5454756	-568.1652811	1445.467846	3793	3559.557895	2344.244977	2399.140597	261.1696449	426.535348	213.184545	954.8872756	2398.907303	0.9785222496	0.1027512046	-0.0581681574	0.0514724333	0.02021153313	0.05391971171	1	0.7813691394	0.1714053137	-0.03182304005	96	1
13	79.62762722	366.5496737	1531.150948	9362.020758	794.8390143	486.5685983	1906.976016	3679	2136.617021	412.3707231	2477.743203	267.9566997	183.8849551	214.3106902	962.1797492	1724.06005	0.1667624395	0.08305615948	0.05370694422	0.01504980364	0.01922930776	0.02176891184	1	0.1361327032	0.1397538882	0.1713344496	59	0.9999991432
13	86.63987011	447.1125368	1754.406517	9910.01957	68.69977541	92.181574	1973.462367	3653	3393.494737	421.6864042	2397.16525	129.0627333	133.8212674	253.463771	842.8355033	2011.896395	0.1802429639	0.007814762631	0.008646160706	0.0151104131	0.01442840891	0.01645262332	1	0.143092676	-0.01831110498	0.01337940813	52	1
13	89.63275068	176.9752321	1303.652657	8184.351518	35.56948228	1097.68573	1687.579474	2975	3291.344086	258.7992335	1585.667857	115.8165102	290.3661466	203.1347379	560.4352643	1926.327298	0.1637889675	0.004520029445	0.1400437486	0.01350482635	0.01704450335	0.027345387	1	0.1391048099	-0.01929976004	0.4706454325	54	1
13	89.85419971	413.1161263	4299.253651	14958.39972	3209.220335	-234.0070347	1452.314161	6363	5355.428571	1061.744859	3430.46071	802.0376285	232.2092937	175.0777742	1450.56562	3289.259673	0.2923405027	0.2189686533	-0.01456916692	0.01688301619	0.01792217583	0.01829163158	1	0.2335898589	0.417926286	-0.03384238002	78	1
13	89.91486006	551.1140364	737.5722797	8592.348901	49.27472996	143.0420727	1800.347595	3160	5072.135417	190.9657081	1944.14068	106.7364906	98.40847902	176.8391142	686.8454928	3113.994583	0.08976478264	0.006293407118	0.01637125252	0.009743447885	0.01281125563	0.0146406815	1	0.07084635603	-0.02064953038	0.01939588653	30	0.9999999949
13	92.00921081	327.3389408	628.8922871	12818.54623	590.0012199	2512.799329	2008.15496	4804.5	6003.107527	148.15537	2010.087914	166.649896	449.3573399	224.4888609	718.5925731	2444.518929	0.05044045524	0.0477410155	0.1981177006	0.008651834344	0.01376123198	0.01805947652	1	0.05243466993	0.07346555014	0.649810905	37	1
13	92.48220728	623.2063574	1476.317665	9226.799337	2056.480496	33.39012494	1571.142786	3992	24230.48913	377.2073492	2059.493544	436.5989124	103.5081726	176.6638599	837.3061975	12528.27633	0.1568348168	0.225545402	0.004693441704	0.01369409225	0.02291827465	0.01262273768	1	0.1260151004	0.4331232361	0.002515520302	64	0.9999999999
13	105.557283	504.2456808	-14.72462081	7972.584019	319.755345	1041.921789	2314.156333	3043.5	3149.247312	60.10603021	2347.729522	153.0309988	325.5081072	279.7160074	853.7308019	2425.888267	-0.002037926107	0.04095854506	0.1350020591	0.008418005475	0.0201935029	0.02718267679	1	0.005703032968	0.05691360812	0.4158009058	9	1
13	110.7824343	301.4607186	546.8634989	10570.96401	489.1730869	2175.977506	2142.99503	3996.5	3109.858696	140.5338258	2226.123057	189.3960025	469.3759286	270.2314253	822.915658	2167.917041	0.05366079226	0.04590001576	0.2095496306	0.01013568701	0.01732702665	0.02559959914	1	0.05581503479	0.07013188603	0.6906156572	37	1
13	117.285752	242.5657729	657.8105216	9573.18487	900.4080963	927.4351412	1908.509841	3754	5217.978723	144.9017831	1812.637082	235.3737787	202.1893641	222.5887493	705.4940545	3358.7192	0.06814835379	0.09555616621	0.09528909298	0.01042702411	0.01822514938	0.01646873139	1	0.05986350352	0.1680162108	0.2948454431	40	1
13	119.0101875	732.1561675	39.46004517	5438.975285	2326.692267	111.4695508	1056.241431	2676	992.0625	59.15576908	1142.554606	505.382955	62.47814785	129.5799336	553.1557246	624.1546504	0.006966772062	0.4223696377	0.02150310288	0.01184380514	0.03165900339	0.01305398908	1	0.008488522401	0.8427836935	0.0343103454	29	1
13	120.2238256	399.4397262	-51.28171931	13219.71465	738.7403622	432.0770669	1762.038996	4965	12621.51087	52.41685272	2822.570939	183.111573	121.5925299	201.2897466	1009.426052	5676.262444	-0.004311237793	0.05657649334	0.03326574305	0.004348025112	0.0135213946	0.006329636573	1	-0.003163444573	0.08485387223	0.05877278978	7	0.9999570715
13	125.6524365	646.2583463	6186.553499	8929.239688	1420.719562	-348.4969314	1771.833564	3824.5	13069.56989	1267.463053	1774.96389	297.2538106	228.8703733	170.9430857	728.1625267	6949.057117	0.6938523708	0.1640642844	-0.03773043127	0.03187089157	0.01758377685	0.02740078933	1	0.5544051026	0.3009421387	-0.0239026523	93	1
13	130.3259132	361.4604593	6243.839242	12892.71713	4205.841553	-302.6048623	1904.588057	6107.5	9784.473684	1181.572583	2338.386317	767.7044025	275.1731103	223.0638585	1063.416478	4340.305911	0.479483838	0.3277950586	-0.02264281791	0.02103949072	0.02073624514	0.02329342953	1	0.3845663319	0.6422455393	-0.01443673291	89	1
13	130.3096577	461.4157625	3690.876939	12548.26753	2860.965461	883.8181432	2227.247868	5522.5	13981.73684	706.0973413	2248.495608	472.2023803	269.4864999	197.4611656	902.6913846	5728.340633	0.2945370938	0.2321050945	0.0711005836	0.01631638128	0.01985161215	0.0195727666	1	0.2415282982	0.4489073591	0.2678889281	79	1
13	134.5175722	611.753643	1392.438298	7820.65011	3.730413721	97.24034569	2324.360874	2988.5	6054.591398	453.518993	2379.587103	150.8575976	138.3280399	758.7773121	853.0082874	6260.110685	0.1823348152	0.0007641169696	0.01486177352	0.01600699243	0.02282630643	0.02290439672	1	0.1451484266	-0.03266999549	0.03540959546	52	1
13	136.6243575	318.5785279	-9.418695707	9308.359927	955.8757367	589.9588977	1810.164755	3756.5	1771.989474	49.64798386	2692.937501	301.6390205	170.897731	227.7460049	1019.807363	1740.41967	-0.001212133318	0.1009861059	0.0628815411	0.006750643072	0.01959347396	0.01464746264	1	0.001834623308	0.1782222293	0.1651725933	13	1
13	140.8708328	629.015048	10772.12829	10970.34214	747.9493176	-640.1037544	1790.700381	4478	26537.22105	2270.167707	2364.759124	167.9838176	417.0621855	237.7510692	902.3350942	13263.3536	0.9817035687	0.07078278998	-0.05871776806	0.0364968795	0.01679907688	0.04305814667	1	0.7835911854	0.1050750783	-0.03425370553	95	0.9999999999
13	141.6722186	485.4489643	-111.8082192	14634.54796	3383.622965	1713.793342	2077.728414	6260	7968.265957	81.57207993	2230.330271	486.7190083	281.7574118	213.4971209	899.9219336	2862.023031	-0.007432271272	0.2303421257	0.1167837808	0.005938904121	0.01539567463	0.01129377622	1	0.001843546036	0.4488477083	0.3579516875	23	1
13	145.5573566	213.7526514	11004.39739	10867.09595	738.8755215	-732.4582493	1763.368064	4402	10131.11828	2275.970544	2283.448608	171.9390527	489.846235	244.0178775	885.9122226	4883.01667	1.028073603	0.06970424454	-0.06262765908	0.04767669564	0.01287411143	0.05031907739	1	0.820603545	0.1024224511	-0.0372365481	95	1
13	145.2451914	501.2064583	-61.53765445	13407.34184	3174.169076	210.6068869	1698.742974	5805	16265.37895	74.78880909	2458.453085	558.7023103	77.24486406	197.6693991	1000.864481	6001.117439	-0.004867763407	0.2393544897	0.01537428772	0.00648156352	0.01852098491	0.006407099453	1	-0.003170070181	0.4630794739	0.002939292303	20	0.7020845613
13	146.7124115	599.2426206	3256.625536	10697.57248	2384.916683	-51.25222455	1691.222965	4641.5	3731.566667	744.2925422	2459.501648	556.8721703	163.0681079	181.541207	1039.532034	2101.432743	0.3062330205	0.2232892232	-0.00470873878	0.01740153899	0.01725148048	0.01775328925	1	0.2455010573	0.4272439804	0.004167245788	78	1
13	149.2405426	443.6522506	1737.638981	10663.33707	1568.485861	1564.305729	2351.363398	4367	3210.477778	502.7920256	3098.135574	505.7792568	481.691763	639.3304294	1227.151659	1839.711722	0.171086155	0.1474766479	0.1500862992	0.0169687809	0.02603853125	0.03024226769	1	0.14701653	0.2775349461	0.5131435919	63	1
13	151.6103288	139.6417271	1394.565454	8302.552626	48.12200362	1177.58986	1950.541361	3086	5301.463158	330.9636818	1890.754584	116.4284918	325.4235779	259.1961734	685.510814	3191.795802	0.1699252959	0.006646607165	0.1433043876	0.01636423035	0.0169753006	0.02799602289	1	0.1442907266	-0.01477967265	0.4836001945	54	1
13	152.390926	458.3426192	705.4890405	10031.82446	159.2934295	494.360864	2025.92812	3783	8448.141304	209.4280269	2363.970168	134.8679207	151.084134	212.5645737	859.7779482	6444.02429	0.07228877172	0.01455623912	0.04921917707	0.01032228198	0.01447009601	0.01373621561	1	0.05918565966	-0.001984492106	0.130952631	31	1
13	158.8560228	608.1242419	4855.313379	9990.972073	1706.75026	-209.0460367	1822.458982	4363	13658.46739	1208.687236	2540.826865	384.2825759	244.9209025	179.3192722	1008.896706	8237.734694	0.4731824282	0.1682287782	-0.02069335572	0.02207134148	0.01687856643	0.02921009853	1	0.3781474517	0.3114893161	-0.01525494031	87	1
13	164.7300398	253.5350584	9051.105781	13257.79955	1534.856356	-398.5549808	1802.1492	5509	22199.50538	1958.890348	2754.286157	297.4711356	380.1556596	239.997439	1063.459757	9645.735452	0.6912397292	0.1145531499	-0.02694955425	0.02870316705	0.01627223085	0.0328041148	1	0.5526031416	0.1987624834	0.01140944768	92	0.9999999037
13	165.6205242	513.3041587	45.46134899	10745.5935	2473.239833	491.8868545	2213.062786	4708	1744.296703	72.23085644	2641.37094	644.6362005	111.8386708	224.8407919	1119.577856	960.2116259	0.004341295626	0.2321673271	0.04619539485	0.007224555883	0.01951082179	0.01131218254	1	0.006346626765	0.4494778555	0.1129873062	21	0.9642550153
13	166.4922157	368.5216881	937.4709332	12929.45987	2082.107991	137.4877385	1658.929184	5301	3148.770833	221.3346133	3051.784927	484.6340991	103.3950383	211.6919118	1187.906483	2188.858989	0.07446546124	0.1583718883	0.01143170586	0.007703060685	0.0183524181	0.009034480748	1	0.05960938814	0.2945631548	0.004404648948	42	1
13	166.4648439	565.5625626	-29.41108315	14372.38348	4713.120301	403.9784557	1489.703438	6589	8553.697917	92.38724488	2413.017974	763.6442191	103.691674	216.2717121	1048.101002	2879.371507	-0.001926563943	0.324511687	0.02762817496	0.006553978313	0.01775638591	0.007208761492	1	0.000855025556	0.6401818085	0.04994227536	25	0.9987895789
13	170.614414	656.3827067	2915.164577	9932.62818	109.1330224	685.5650151	2077.903065	3803	8155.625	583.101049	1954.279526	131.4677602	208.8362426	256.3255519	699.4046835	5193.396395	0.2952445963	0.0116110662	0.06858335814	0.01716523275	0.01568457604	0.02169845499	1	0.2398636349	-0.008420674195	0.2506563311	70	1
13	170.9851472	527.5514256	1520.123334	9242.169408	1322.957897	679.2832615	2843.784213	3839.5	2483.662921	554.9267665	3095.355912	491.2048673	266.7756729	471.4058973	1252.672084	2173.05278	0.1715327869	0.152640373	0.08132261944	0.01570915464	0.03032697675	0.02853451672	0	NaN	NaN	NaN	NaN	NaN
13	172.6581344	491.4182807	2282.841632	12011.37023	77.87636165	131.2792099	2378.374795	4430	4674.6	491.4238768	2698.651232	136.8811734	160.7990258	301.4890508	971.987729	2789.521321	0.1855507485	0.006855841248	0.01225919058	0.01422888803	0.01326681577	0.01623749286	1	0.1476082511	-0.02016926164	0.02725862213	52	1
13	174.5667643	391.1923394	-0.9259089401	10831.0713	533.4373462	721.9339618	2139.581925	4115	2591.684211	56.36805567	2647.252643	189.8744864	174.9398455	223.311394	971.3308354	1683.495567	-7.96223694e-05	0.0489916411	0.06978497349	0.006077394814	0.0142934669	0.01258431858	1	0.002748196981	0.07070352277	0.1876489268	8	0.9999999998
13	176.5440002	579.975065	3376.583372	11556.16726	696.7148288	799.0987355	2151.831464	4472.5	17051.88043	815.2057678	2600.940538	179.0905885	268.315523	227.4580768	949.9085658	9920.754734	0.2970563953	0.06222935985	0.06820800532	0.01667594457	0.0154078618	0.02440550373	1	0.241766476	0.09651485744	0.2517255441	73	0.9999986116
13	178.3332437	329.3653275	958.1043696	12588.18213	740.9620795	166.7952413	1989.920654	4805.5	8387.063158	215.9975525	2237.511876	165.403374	115.8091704	242.2365914	803.35851	3391.415991	0.07651532043	0.06136904732	0.01268063369	0.007919366524	0.01258315642	0.009330558132	1	0.06044190071	0.09346300692	0.005498770223	34	1
13	180.3880496	356.3775405	-59.51612522	11340.62276	1116.993595	1402.931805	2302.621589	4476	4075.635417	65.25315905	2463.329876	257.2116	311.2045797	246.3940508	926.1871327	3066.117618	-0.004991369017	0.1023522181	0.1237994846	0.006308450853	0.01431135942	0.01538416605	1	0.003108847183	0.1837436866	0.3781756038	14	1
13	180.5515523	637.6878918	759.4672707	12172.50387	672.9946766	1174.432075	1722.03202	4666.5	4463	175.0580736	2521.222252	161.2548962	273.6382931	197.6983915	907.2121356	1935.461224	0.0630158394	0.05464827307	0.09525777389	0.009114065085	0.01107542574	0.01524394812	1	0.0553514216	0.08321578093	0.2919535823	36	0.9999999766
13	186.5682551	422.2097771	38.00299163	10067.822	1492.170436	344.2319854	2629.060099	4172.5	1996.468085	77.65887582	3140.007505	578.545859	106.296562	832.8015433	1258.399742	1866.724022	0.003500839434	0.1508258815	0.0352385189	0.01058760909	0.02860719334	0.0154786597	1	0.004138459456	0.2803335485	0.07117365754	17	0.9964901115
13	187.1895597	674.573985	9.993013837	8799.977803	441.1158663	319.2002071	1694.791349	3359	4171.431579	44.88331334	1986.405396	165.116052	91.62380629	159.4307762	726.5058209	2770.493794	0.001242044538	0.04868280333	0.03763499367	0.00567128973	0.01759763857	0.009975225276	1	0.001538332942	0.06864768741	0.07509424867	7	0.9999903206
13	190.8058451	593.0479136	53.68112619	10354.26217	2401.189698	476.2203697	2243.11316	4498	1782.410526	69.71423929	2137.383806	513.8999544	109.9923793	282.2915652	899.7271855	894.8451012	0.005853289625	0.2321927745	0.04730296577	0.007814999378	0.02119634042	0.01110345253	1	0.007641265872	0.4495711594	0.1172276015	21	0.973983693
13	190.0936948	715.3966637	16.35635949	9443.690498	431.0200325	290.5601852	1640.525763	3497.5	4776	44.66891948	1539.310095	154.265207	80.33535857	181.7762419	553.2743492	2010.946583	0.001967745057	0.04959800261	0.03161651234	0.004977479137	0.01686906277	0.007391876338	1	0.00170563488	0.07027793965	0.05417299874	7	0.9997997264
13	195.8365568	527.7844019	4221.956401	14176.8158	824.5502065	15.12926233	1939.913081	5540	13221.41667	1082.489189	3290.830791	210.024169	214.8659456	203.0468804	1198.903351	5990.987792	0.3045720683	0.05878316424	0.001209961197	0.01690050687	0.01426039801	0.01808809415	1	0.2430490086	0.08639406762	0.01816882808	72	1
13	199.5635485	354.592241	2163.888296	13298.16384	1397.236773	2111.3495	2488.318576	5407	12148.35484	433.2387846	2680.429793	276.5432011	455.8676641	251.0393491	1004.444654	6167.491994	0.1567303271	0.1045656012	0.1556015946	0.01202457484	0.01580833438	0.02157813861	1	0.1354584899	0.1888724977	0.5274983418	60	1
13	199.1897329	373.6523958	4611.412927	15018.59868	815.5273468	1152.848018	2421.832565	5845	14096.44681	844.6560227	2635.603657	183.6996431	327.4968016	239.0753896	983.88515	7178.78283	0.30645898	0.05476634561	0.07375472761	0.01324373884	0.01085470663	0.02153216031	1	0.2496516589	0.08123297277	0.273091925	73	0.9999999982
13	202.6998271	96.48562302	9497.077881	9723.823937	959.1974845	-539.2095624	1407.024308	4042.5	1970.073684	1782.023876	1917.835448	214.0333437	363.8476656	207.6994895	755.1433981	1089.531104	0.9543513895	0.09836826696	-0.04849182326	0.0411608891	0.01655068705	0.04184416033	1	0.7625692851	0.1628684565	-0.003649053404	96	0.9999999938
13	202.258892	463.2950464	775.6857596	12728.25252	574.6787112	2868.055345	2626.230893	4899.5	3622.45679	208.9768184	2937.14369	202.5934985	721.7822484	290.3503172	1063.052511	2090.407658	0.05852548241	0.04709162983	0.2174921112	0.01123429192	0.01628168102	0.02481419487	1	0.06029995202	0.07292506446	0.7196721904	37	1
13	204.3858482	300.0047746	-91.40131364	8141.615902	273.8902274	2164.26459	2639.014655	3138.5	1349.858696	98.30545131	3348.28044	362.8737898	821.4294358	1580.138518	1234.336178	1105.247817	-0.01131302865	0.03703245428	0.2510207359	0.02679017571	0.08983762411	0.05300440128	1	0.006397845196	0.05390413311	0.8207301397	10	0.9999999997
13	204.8336079	433.5179408	10247.09337	14396.00725	1663.051386	-385.5658414	2079.689716	5943	26570.37234	2240.76557	2884.459661	293.3809193	393.2044062	218.1916823	1110.325701	11874.54023	0.7157041696	0.117448994	-0.02620904982	0.02615812081	0.01623132583	0.03086213922	1	0.5723608015	0.2046705186	0.01981026287	92	0.9999999992
13	204.8593655	716.0432512	-11.08912288	12112.98083	3695.747147	295.7968634	1279.04109	5417	7815.011111	77.38215921	1780.741834	558.6881433	89.03713843	207.6754072	769.3947347	2333.794978	-0.001055623449	0.3029601325	0.02516645861	0.006395506374	0.01924748541	0.006713683657	1	0.001180801326	0.5953802952	0.04066710151	25	0.9965359118
13	205.1530797	246.77291	5855.266005	12541.18807	1461.096341	-180.0637152	1861.859966	5088	19267.28125	1486.240203	3126.805145	330.9490154	270.8690569	199.556687	1196.810262	11445.85985	0.469922456	0.1180548835	-0.01458316593	0.02488964882	0.01789016842	0.02687449137	1	0.3754888257	0.2077341697	0.003486255239	85	0.9999999987
13	205.7043881	328.4181765	2238.287129	13977.36357	3260.667278	765.9239122	2213.786626	6122.5	10142.35106	552.371121	2993.342674	679.2653307	226.2314117	242.3467392	1258.199218	4990.100556	0.1633232542	0.2341846127	0.0559574837	0.01229054647	0.01698393753	0.01854159913	1	0.1349344573	0.4532489618	0.1843023668	65	1
13	206.3559585	475.9702624	48.54447189	12479.34246	3935.202986	273.8777896	1906.517244	5612	2872.2	71.1375918	2263.839671	781.9354696	97.81732417	236.4050684	1006.770758	2039.284315	0.004202351033	0.3189520482	0.02398957964	0.006292824248	0.02217597964	0.009593246179	1	0.005476157971	0.6284616327	0.03837978502	25	0.7663443035
13	210.7620033	185.4487644	1891.592176	10705.28126	541.0618512	146.5973814	1987.891108	4127	2832.494505	426.5580506	2512.11705	205.0239027	135.951982	254.1545134	933.352479	2404.872024	0.1753479982	0.05158636567	0.01395009755	0.01416665929	0.01786615325	0.01546220021	1	0.1399379901	0.07271142476	0.03255808547	55	1
13	210.6974586	653.4281709	-110.8575666	10797.01653	619.3647773	1327.536507	2026.685532	4166	10274.95745	56.34310634	2189.694875	170.5745076	268.1133839	211.1893918	812.7947198	4267.808966	-0.01036748005	0.05817461917	0.1218173175	0.005635276419	0.01369244715	0.01177227612	1	-0.001767412372	0.09207905238	0.3682524435	9	1
13	213.4735729	787.6637497	32.59428492	7311.193457	1632.940444	188.4056252	1261.967341	3178	1813.62766	48.12773157	1106.725704	292.6794393	75.16216893	395.331099	463.6363051	750.4740149	0.004529826994	0.2193785612	0.02503729164	0.00675806228	0.02202971262	0.01017450438	1	0.004885065639	0.422031302	0.03826726843	21	0.9966242594
13	216.5149072	621.1145396	1857.200627	11013.2143	1027.245391	1670.349975	2221.145767	4406	3964.619565	407.7138122	2374.056088	271.5492078	383.0936601	281.987881	926.9257939	2563.622702	0.1685435656	0.09672036585	0.1517389399	0.01314459883	0.01550704206	0.02587169528	1	0.1446147676	0.172373099	0.5163825022	60	1
13	220.1579419	117.1181253	4591.578923	9985.743615	1092.981232	-126.0877975	1788.348926	4178	23123.83333	1204.760351	2466.423741	246.6024457	219.2931356	286.551176	923.9397907	14060.11998	0.4473580633	0.1111747837	-0.01334281699	0.02711755664	0.02756415069	0.02458865359	1	0.3573622154	0.1936411699	0.002325605732	85	1
13	220.3069738	370.4593825	832.4184738	15144.98054	245.1276121	3176.954696	2491.525572	5593.5	10685.10638	218.8421266	2731.512512	143.3464393	652.3956983	251.1289641	971.8742879	4780.779485	0.05478266399	0.01594106263	0.2146200447	0.008471191118	0.0107123195	0.02023742082	1	0.05679609439	0.008225530827	0.7075110157	33	0.9999999993
13	220.1025568	430.8866394	1225.838646	7351.687135	1115.286971	1187.764361	2316.671196	3120	2257.364583	600.910844	3535.833003	553.7188734	594.925486	512.4145016	1452.46696	3261.215779	0.1701719792	0.1489350018	0.1649832556	0.02355111087	0.03938186859	0.06529969771	1	0.1473466605	0.2812164188	0.565277617	63	1
13	221.6764001	214.3094922	-3.331811098	13206.3027	1339.745402	435.0129284	1788.119541	5099	5648.076087	57.80608737	2675.44386	281.1882553	114.5576658	206.252743	990.6294839	2602.584194	-0.0002342643004	0.1034072721	0.03391064576	0.005158705313	0.01341709013	0.007506648538	1	0.0005981490137	0.181968388	0.06380291037	12	0.9998799191
13	226.5938957	699.5064505	2792.519907	9708.575756	13.33677131	1995.480561	2384.047563	3683	3757.020833	577.8605484	1944.867514	126.7686023	481.3068394	303.2598194	722.5338175	2462.810735	0.2879681554	0.00151526156	0.2070210665	0.0170730444	0.01386334548	0.0311847637	1	0.243691566	-0.02325200414	0.7345041038	71	1
13	227.1719136	396.581595	2308.81451	14247.89392	555.4781446	2251.965525	2772.752874	5414	3053.197917	515.9480659	3099.433294	205.4032173	536.8376069	265.0469249	1149.39521	1656.314626	0.1635783961	0.04105924013	0.155067559	0.0113771237	0.01239393884	0.02058157974	0	NaN	NaN	NaN	NaN	NaN
13	227.3480664	671.3962878	2097.929544	11865.35216	2648.451491	104.8306799	2052.443309	5138	5233.694737	384.5026272	1914.650122	426.6065548	124.8612609	234.8362994	788.8825563	2157.129624	0.1806405324	0.2214874245	0.008421139693	0.01273529101	0.01544749723	0.0113043612	1	0.1453889865	0.4247462465	0.02097853159	64	1
13	228.4694069	252.5014071	6195.816547	13334.53479	2321.96121	-173.7448295	1833.77154	5605	21477.45833	1600.784719	3289.755253	498.3094209	283.7457526	187.9829987	1287.911473	11485.10512	0.4566700178	0.1711905795	-0.01252843022	0.02594021593	0.02080077859	0.02448477104	1	0.3654695631	0.3180757726	0.009679961325	87	1
13	232.845341	48.77652797	4995.993838	7657.253414	1246.737127	-330.8503386	1243.5962	3319	7726.791667	1396.5293	2037.180019	333.5325829	255.3177382	209.3595801	833.8931507	5361.175154	0.6724878681	0.1622192642	-0.04185640502	0.0515384625	0.02511311976	0.03898743228	1	0.5369116809	0.2970483964	-0.04342516317	93	1
13	232.5021085	196.7461594	3426.426984	11208.80057	118.8940877	930.6167174	2436.960417	4277.5	5258.670213	736.1266928	2451.557112	153.8086525	303.624066	311.882698	915.9194024	3747.66313	0.3083097688	0.0107641144	0.08117736103	0.01963883187	0.01518333173	0.03336313968	1	0.2512541757	-0.009694172641	0.2978680692	70	1
13	234.8372657	23.23647012	37.25724946	7155.633281	1513.624845	147.9953872	981.4471768	3019	3671.084211	48.41060123	1229.956777	297.8957828	70.04528461	181.7100252	504.4414457	1971.86292	0.005356170723	0.2193363675	0.02107369455	0.007139907712	0.0245610618	0.009076312411	1	0.005269488291	0.4217658052	0.02454512309	21	0.5423301401
13	234.893496	607.975781	689.1214244	13668.45567	744.5963823	2807.701543	2111.800428	5131	10159.71579	159.1108678	2538.14396	177.2612077	557.9980107	211.5888802	904.3681022	3912.849625	0.0508672263	0.05423370932	0.2087111778	0.007781172063	0.0134721299	0.01999889143	1	0.05358649017	0.08739056354	0.687346542	37	1
13	235.2079272	142.1731414	553.1672865	7676.253379	2297.002821	103.9058823	1529.915	3469	1537.276596	211.4634011	2729.736855	879.3612251	76.66131664	188.6494099	1213.313951	1259.274594	0.07766785151	0.3138648419	0.01523376432	0.01606814029	0.03503428609	0.01470769493	1	0.06390365055	0.617141305	0.0245325129	48	1
13	235.200829	308.161959	-49.0000338	15254.39075	315.2887995	471.3686614	1959.504589	5616	13803.85263	51.22419083	2769.52587	156.5295992	106.7449138	222.3711386	982.8835198	6227.805202	-0.003709484489	0.02166208476	0.03079726551	0.00374160552	0.01188749132	0.006009788837	1	-0.003179274338	0.01234441517	0.04889242963	2	0.9999980052
13	237.6783826	746.4155641	-19.66476607	11120.54759	1068.698817	616.7044637	1474.732905	4299	6855.526316	46.65938867	1770.359125	190.135224	113.6494234	202.3713897	652.6527042	2033.083152	-0.001574237818	0.09577567081	0.05527148479	0.004277671318	0.01368083319	0.008356476521	1	0.000957432549	0.1670864523	0.1381739242	13	1
13	240.5127206	263.3131642	-34.31234502	15163.24297	835.8016248	492.8159214	1872.212413	5716.5	12226.07447	61.22866992	2637.696883	247.438695	111.1769765	216.4165821	983.3011781	4502.246133	-0.002337471728	0.05797427707	0.03222505182	0.004550239934	0.01295466998	0.0053655447	1	-0.001636262478	0.0876962865	0.05563311269	7	0.9996549334
13	242.1755316	446.5890393	4961.074819	16267.86294	219.1951718	16.88567757	2160.70507	5950	5909.363636	1067.350922	3225.600637	180.4123719	221.5593888	245.0668298	1195.251215	2628.137963	0.3115250439	0.01411022718	0.0009228721638	0.01534575595	0.01167755956	0.01549240851	1	0.2482049199	-0.00628854463	0.01704343528	69	0.9999999996
13	241.5537362	511.7078128	6864.702695	14433.01313	256.8856796	1467.230768	2344.424162	5493	12833.89362	1380.689471	2722.589089	133.9689566	383.7531919	262.2780542	980.835805	5504.942142	0.4755291116	0.01833945519	0.1005453338	0.01910072398	0.01024992167	0.0274245921	1	0.387197972	0.005979377612	0.4050322445	82	0.9999994819
13	245.1184483	460.7315463	7820.361743	16814.4081	326.079974	1659.167965	2253.245659	6297	11494.02353	1443.871748	2844.804157	176.6541802	479.7775615	258.2792095	1073.92528	3640.15608	0.4652631181	0.02049571531	0.0976107386	0.01910814921	0.01130937122	0.02456763609	1	0.3787532495	0.0103762285	0.3924278883	82	0.9999988124
13	245.0534996	493.7243434	15168.10648	14532.1767	1454.182555	-729.344138	1657.149313	5997	1430.210526	3423.033873	3342.734164	416.5517552	564.637203	273.2860875	1361.649861	669.3644953	1.012792552	0.1035665457	-0.04221948129	0.02666621747	0.01583097613	0.045905117	1	0.8100687425	0.1736137081	0.03215970085	96	1
13	245.642881	668.3493099	3700.303541	12588.90672	772.0429805	832.7579132	1897.720857	4905.5	15793.08421	765.8803788	2477.968455	180.7881686	250.0654201	320.6380955	903.1705473	6968.648524	0.2933504128	0.06212065621	0.06334968873	0.01471513302	0.01470381048	0.0202123713	1	0.2384414526	0.0960961848	0.2338062737	73	0.9999990953
13	247.4499805	628.539173	5173.218593	10651.61196	608.0344814	1045.66967	2210.579711	4316	7367.15625	1372.761758	2875.754252	180.3682272	346.9804655	278.7257555	1074.611205	5166.619197	0.4754376479	0.05673751101	0.0928300028	0.02398947183	0.01526659303	0.03232007251	1	0.3869376731	0.08526365215	0.3794202239	84	0.9999999977
13	248.3994452	590.8156199	2381.337319	14130.13539	221.4141112	2141.861514	2335.982299	5205	12478.69412	561.0614795	2957.043783	139.7579726	494.4014702	284.83386	1043.16937	6539.582634	0.1681490277	0.01687289498	0.1462675015	0.01150568705	0.01224189301	0.02232360903	1	0.1431665356	0.006564637603	0.4939850598	54	1
13	249.2745941	475.6021021	1097.074268	15928.55641	3822.562752	119.5892863	1656.660228	6932	15539.43956	250.3893463	2649.589006	710.1990983	111.4719835	224.7070004	1153.956912	5399.307775	0.07184554879	0.2425230304	0.007826244104	0.007503168018	0.01639005746	0.007518057219	1	0.05803211395	0.4689139329	-0.00559274269	45	0.9999998304
13	250.3355126	576.313463	-53.48449397	13572.12238	556.7395698	1626.315008	2253.86791	5014.5	3891.238095	64.12862282	2972.203495	191.5280812	350.1186122	248.0521775	1056.818412	2507.377186	-0.004670357834	0.04393320888	0.1260806807	0.00516431873	0.01514128313	0.01402289925	1	0.002983398613	0.06270490536	0.3839892048	9	1
13	252.1584522	689.1378966	1763.021231	11216.33375	4627.250451	4.276657904	1623.87936	5455	9681.364583	397.0739396	2267.485822	943.4827891	130.1717876	191.1154209	1068.383803	4497.000353	0.1587578766	0.4124666361	0.0003289242246	0.01292926587	0.02219629618	0.01289399601	1	0.1289967317	0.8205197152	-0.005099414534	68	1
13	253.1767039	136.1199124	-27.54736612	12216.79664	1201.318725	716.583916	1747.41349	4748	3350.178947	58.25846279	2260.698316	235.8753601	153.1660157	219.0184247	839.12597	2165.160748	-0.002290675491	0.1020632959	0.05960683206	0.005306665469	0.01625054756	0.008917562117	1	0.0007458996933	0.1803181132	0.1534690113	13	1
13	253.9195388	541.5956001	50.16352088	7953.13976	17.5787778	422.4739722	2173.754001	3022.5	1645.333333	44.31287927	3793.117998	141.835721	164.6311493	327.239056	1344.394791	1425.750758	0.006561454192	0.002039455148	0.05225070943	0.01100268889	0.02537074866	0.02030065653	1	0.00641416282	-0.02745924665	0.1258229848	3	0.9998509797
13	254.7016652	54.46721501	2405.337687	8594.029209	1765.257667	519.2713812	1312.261419	3676.5	5770.810526	552.5024034	1919.582876	421.2394621	192.9399268	200.6087952	802.1543205	3772.21181	0.2797666272	0.215212249	0.05723758011	0.02209144198	0.02452824497	0.02289743662	1	0.2285110568	0.4133492188	0.2151374913	79	1
13	255.4186965	323.7715203	56.49496593	15758.15106	988.6773086	282.7545334	2065.857734	5934	7859.757895	94.15428441	2448.777039	240.2010841	90.05529971	198.2195562	930.1605431	2626.091731	0.003854466	0.06442488887	0.01844829948	0.007124765747	0.01136036419	0.005729741002	1	0.002431705409	0.1004359621	0.008965545807	6	0.9996459912
13	257.7591881	610.1402091	2131.900142	13376.83656	2069.367624	852.9158641	2350.788321	5571	9259.1875	488.6451328	2962.330162	464.1082641	227.7230456	261.062364	1166.777373	4664.253984	0.162989216	0.1549748	0.06278474942	0.01276581236	0.0170552771	0.01549160434	1	0.1344092385	0.2893012137	0.2051135835	62	1
13	258.0736589	276.5037851	2104.27929	12131.87319	1158.873967	219.4506825	2287.448247	4849	3720.83871	487.9897671	2929.963487	309.0200031	138.8059002	293.6339511	1102.001109	2443.691969	0.1696046586	0.09336649705	0.01736697941	0.01426025684	0.01837932569	0.01413992112	1	0.1359490874	0.1595262711	0.04483837647	58	1
13	262.1984504	453.8155037	2691.089652	14823.98374	751.8203698	172.7195784	2181.225689	5611	9321.142857	621.9473325	3013.274602	222.8578257	175.9797837	209.6594196	1106.208869	4496.069015	0.1806935417	0.05343840089	0.01151803527	0.01229638664	0.0133028522	0.01391423026	1	0.1440833081	0.07641700934	0.02533627287	55	1
13	263.1548456	635.5356077	3465.86603	11087.34102	2548.712133	-64.6240342	1934.393669	4943	3171.65625	680.8194657	2123.430707	511.2639848	193.4208417	200.0514824	901.3726867	1791.254079	0.3131170118	0.2269354933	-0.005410719162	0.01719608707	0.01722722993	0.02004504557	1	0.2510227414	0.4347377392	0.003445642354	78	1
13	263.6341809	705.466303	-122.8757178	10154.4279	43.84664921	2315.595232	2116.703841	3779	1691.182796	67.9780012	1727.373587	109.2244178	400.0457992	235.6343199	603.8611832	1083.61375	-0.01197757227	0.004405444938	0.2252863993	0.006307387941	0.01156237882	0.01761014479	1	0.003741991214	-0.01487476053	0.728978347	5	1
13	264.7082412	512.5348678	1162.720532	16477.4598	1700.135278	158.9932728	1795.51436	6408	12463.82105	206.4013583	2422.123304	302.1621863	110.4990857	182.1594125	934.5931328	4208.009177	0.07307606094	0.1080109369	0.009876676045	0.006394516518	0.01106885226	0.00718238147	1	0.05791240694	0.1900744468	-0.003332204168	38	1
13	267.3361564	236.6582792	2582.661592	15742.47301	3682.653272	117.3872822	1732.576711	6816	14138.41758	592.5713629	3161.352482	789.4297374	160.5327034	213.8246198	1376.09296	6447.320949	0.1674159618	0.2319965248	0.007236886495	0.01206344582	0.01745488613	0.01148681873	1	0.1347659616	0.4465557607	0.01415439092	64	1
13	268.3277114	305.3398752	13533.77688	13258.37715	807.9455289	-730.511435	2029.533184	5276	9298.065934	3557.452804	3298.324919	220.7113453	586.7824457	761.9723534	1252.389892	3739.502652	1.024590455	0.06657517844	-0.05049032153	0.05759223595	0.01598893664	0.05516087492	1	0.8186296505	0.09648417069	0.004435378337	95	1
13	269.4801598	198.4512574	-24.32290993	12686.83818	164.3536697	819.0366749	1858.133035	4673	3824.4375	53.50134106	2837.718536	143.8409452	202.2646506	209.7615993	978.9483877	1904.369412	-0.001869609978	0.01152425229	0.06260331408	0.004586469905	0.01284658117	0.009214174002	1	0.0004519313989	-0.007293614601	0.1605694509	3	0.9999999999
13	273.0551823	177.8033576	5488.204297	11735.87276	717.3743395	1182.616644	2124.464548	4700	8895.409639	1342.653459	2725.837922	205.4477483	399.7287642	253.3102461	1034.125908	3911.892157	0.4711542629	0.05761043064	0.09137953375	0.02407208558	0.01651598244	0.03557824209	1	0.3833979856	0.08703280592	0.3733667223	84	0.9999999952
13	273.1846815	464.2008125	79.16226567	12519.23841	701.1856456	277.1156953	2133.469528	4770	3208.296703	53.45207093	2949.417772	220.6536748	91.48916991	309.0837591	1074.670024	1767.014183	0.007123838695	0.05566207371	0.02339501894	0.005018460503	0.01480727361	0.008494966168	1	0.005329053498	0.08246492832	0.02674912324	6	0.8769115845
13	273.1187373	584.7450916	7414.688382	10338.99427	1653.598732	-405.0909582	1955.80422	4526	5722.326316	2364.741078	3267.859662	515.6174684	378.7366075	263.8794238	1350.141011	4825.273187	0.7094452899	0.1581110544	-0.04076062394	0.03276700292	0.0217166603	0.04611900684	1	0.5666780496	0.2883824905	-0.03114404198	93	1
13	274.7018144	655.4227782	13274.04463	13189.46978	364.060534	-806.9743373	2029.741209	5235.5	20898.41489	2977.440155	2882.988583	142.7100198	437.2386497	242.8231584	1047.135783	12019.75317	1.013043301	0.02877543373	-0.05702573063	0.03426557952	0.0137363927	0.03452572552	1	0.8085275817	0.01787770263	-0.02265758659	94	0.9999999898
13	275.9366961	358.3154541	57.54842338	13238.24793	787.7430734	265.5974836	2189.681875	4968.5	4589.536842	49.77202878	2650.893576	212.4452183	85.65142878	230.9276479	968.576795	2343.176108	0.004255311381	0.05932575225	0.01978889779	0.004079458029	0.01441207621	0.006625152016	1	0.002801243343	0.08991906101	0.01356642129	6	0.9976630005
13	276.9910195	161.3762949	744.9644306	13218.3215	1324.48125	2734.062946	2107.106531	5208.5	2313.064516	133.2387131	1992.97244	239.8786788	442.4164596	248.4773925	749.1506599	1073.116032	0.05588499656	0.103694513	0.2061587757	0.009033175132	0.01306196728	0.0158011073	1	0.05790359328	0.189813632	0.6814746622	41	1
13	278.7644005	622.7800626	50.77172511	13942.14776	4490.127289	237.492047	1795.810267	6348	3675.536842	81.25514601	2687.862045	894.9218901	89.34660444	194.2761384	1197.021464	2036.934173	0.003844366347	0.3243648551	0.01754338844	0.006192175774	0.01859553327	0.006606302097	1	0.004783518085	0.6394050607	0.0158798521	24	0.9999835627
13	280.4690123	48.27036011	1319.381744	8142.8025	1797.066964	363.4579773	1382.705676	3521	3638.602151	321.537222	1774.931591	382.9075168	150.7433819	209.8337093	734.8500062	2407.93151	0.1669062497	0.221306277	0.04532529732	0.01839342181	0.02503227504	0.01874498874	1	0.1369456814	0.4260598795	0.1473153709	65	0.9999995581
13	280.7068422	119.160157	751.2168595	11484.81027	1826.339579	409.9831439	1655.964824	4664	10037.01064	196.9454842	2088.757298	342.7996377	127.4283363	229.0812874	813.7949929	5481.138659	0.06774824146	0.1634436065	0.03721601292	0.009532544815	0.01932392238	0.01088898914	1	0.05607418741	0.3062448683	0.09354531837	43	1
13	280.2586077	339.5527315	-137.2501552	18016.27909	2830.588278	2187.247074	2182.764462	7386.5	5188.516129	93.04095923	2826.597084	592.7240384	395.5818038	333.7029131	1224.005228	2467.373831	-0.007696518699	0.1593886542	0.1226427147	0.005151760002	0.01387616745	0.01096005796	0	NaN	NaN	NaN	NaN	NaN
13	281.123941	256.1797509	-60.35738667	9306.306843	861.8768508	2228.953329	2398.830151	3792	2203.886076	110.5250043	2900.422539	318.0462884	714.6679923	381.9031121	1111.187104	3089.268738	-0.006900658032	0.09520185996	0.2415148586	0.01566376055	0.03202176754	0.03532132413	1	0.009818209106	0.1740838374	0.7906481375	15	1
13	283.5931057	206.3840488	-8.532413451	12909.52147	216.5082213	469.2029017	1986.846365	4798.5	7598.421687	52.79390349	2837.798201	149.7871291	107.2869191	223.671073	970.0274314	3310.193717	-0.0006978109261	0.01757342927	0.03609268065	0.004484517569	0.01416586027	0.008073077637	1	-0.0004210049846	0.004082304942	0.06802153006	2	0.999874898
13	284.3232325	185.0549349	962.7675615	13084.0428	2023.05852	154.9795793	1682.837347	5418	3010.463415	194.8652721	2509.608952	441.2287046	121.3741366	696.0017155	985.4023186	2023.059785	0.07325371628	0.1559354826	0.01130456155	0.01142177549	0.01824426005	0.01120808565	1	0.05860300532	0.2895118796	0.003581969852	42	1
13	285.2885513	144.6738697	3221.714308	10983.90922	710.2029451	761.4768975	1962.558191	4327	16549.48913	838.5446682	2703.153943	193.7727051	290.181958	187.6400027	999.2835083	10033.7029	0.2934880303	0.06729402674	0.07204636385	0.01918777933	0.01790778935	0.02548212269	1	0.2392144534	0.1072038941	0.2645654539	73	0.9998229285
13	286.3044094	681.3544512	126.6834163	9144.872955	376.3576735	343.5596337	2113.057666	3476	4130.827957	103.2889195	3354.221345	223.9086058	105.425404	344.9371281	1202.10613	2488.83726	0.01354216481	0.04210951419	0.03990549229	0.02412143393	0.01587498283	0.01821371852	1	0.01153116007	0.05505189769	0.08566907525	7	0.9999998973
13	286.1580793	22.92884996	5170.587557	7933.73263	216.1086317	-347.1876302	1204.527245	3060	15246.72917	1024.89675	1521.265729	112.2597436	230.0591794	151.6487221	546.8221845	7665.322326	0.6620789035	0.02741930451	-0.04201755568	0.03082330689	0.01768124385	0.03206426022	1	0.5272707287	0.01757657499	-0.05164542515	90	0.9995376495
13	286.8299844	218.4210118	104.0017398	10628.57537	1567.633934	326.6927671	1954.828112	4330	3396.869565	245.2230238	3466.086343	593.4508547	109.3601492	301.7639927	1366.950585	2874.75734	0.01110703281	0.1465240953	0.03072748543	0.0349390134	0.02690273123	0.01740653226	1	0.009897991476	0.2711756202	0.05694118756	16	0.9959870667
13	288.4378522	452.6696916	7006.709551	15503.7703	314.3367996	1599.201594	2516.91835	5827.5	14357.82979	1649.146865	3294.516919	184.5616173	495.1673524	274.2894953	1228.288141	7624.368317	0.4614512839	0.020286683	0.1025671459	0.02005853357	0.01342242109	0.02771151047	1	0.376035158	0.01018004599	0.4089308885	82	0.9999997992
13	288.8764831	269.9264164	2057.158026	11806.08582	2605.467154	749.1308205	2363.838024	5003	3293.489583	565.2474244	3204.379171	723.4151611	266.1276856	434.7370842	1334.27277	2311.301292	0.171681018	0.2210669681	0.06305743655	0.01863738304	0.02190786837	0.01886017843	1	0.142036167	0.4263152601	0.2106582327	65	1
13	289.3721429	372.3776394	2594.114725	15177.67112	3571.455911	159.9749482	2365.464515	6586.5	18168.375	594.6520156	3101.147618	772.9049011	157.2052878	253.5285674	1346.464219	9407.903384	0.1703753583	0.2400082098	0.01069905289	0.01129037961	0.01967025854	0.01103948702	1	0.1374655672	0.4633047485	0.0273062599	64	0.9999999995
13	289.23611	474.729729	7720.89984	15308.58506	821.3144964	-226.2565658	2348.166766	5935	9311.736842	1413.509931	2726.264016	209.9029926	286.3965374	253.9669825	1040.941182	5226.541172	0.5035334672	0.05178476098	-0.01449342211	0.01808899809	0.01150614415	0.02173830953	1	0.4019127852	0.07014359632	0.009044242996	83	1
13	289.7851304	639.0553058	4387.108696	9450.12268	102.6599051	-42.09864214	2190.615998	3560	2686.722892	1586.838477	3208.570827	120.0920111	272.9310938	338.0227515	1159.220226	2257.724758	0.4832922652	0.01220107748	-0.004283871049	0.03258746542	0.0156320019	0.0404780957	1	0.3859832332	-0.01138253759	0.03863692865	81	1
13	291.4573181	494.9723074	2658.19094	16016.25182	2550.121377	135.892734	1992.183669	6548	10947.27174	520.7126952	2894.894173	544.2759007	165.6237655	209.9227771	1192.408953	4481.766609	0.1638676943	0.1688630297	0.007489384986	0.01032031033	0.0132106942	0.01170842001	1	0.1313409902	0.3156726316	0.01176419327	61	0.9999999922
13	292.5172279	316.987974	1147.268137	17103.19862	1804.007496	691.6268362	1873.258835	6727.5	13145.55056	198.2115763	2724.252299	353.422561	153.6133592	208.1269293	1080.260213	4750.467183	0.06603503765	0.1111671571	0.04126221968	0.006152152154	0.01072954363	0.008329391645	1	0.05449438792	0.1980312981	0.1053197593	39	1
13	293.5344587	67.26938284	3451.926973	7545.104991	716.7431709	-107.7503961	1607.835069	3065	5069.623656	901.2362837	1875.518451	220.4466989	182.6425452	200.4683777	730.7910815	3560.671169	0.460305409	0.09889365874	-0.01672244017	0.02871929973	0.02370300879	0.03017667823	1	0.3674234743	0.1679587305	-0.00700324379	85	1
13	293.499689	252.0537693	1074.855089	16083.49445	5128.221887	1598.201082	2074.752883	7386	12602.97333	242.3498248	2858.422012	988.7043997	325.451544	249.5166983	1332.834227	4891.941379	0.06586135554	0.3197621347	0.09820748198	0.009559769795	0.02010694333	0.01102229021	1	0.0603206118	0.6330671988	0.3132629907	50	1
13	294.8494902	228.5389768	7061.23978	14939.51282	808.8586957	-113.9204429	2038.03852	5757	5377	1357.77739	2772.644606	215.4941204	294.385862	209.3054837	1052.891901	2706.025956	0.4794701653	0.05457668199	-0.007724473029	0.02141918065	0.01239800295	0.02260854051	1	0.3830610611	0.07635651098	0.02731658094	83	1
13	295.394333	302.3371837	796.7298699	15010.19587	277.3193024	3109.49926	2436.648812	5492	13637.02151	232.0667408	3093.806622	175.8652528	748.8425418	270.0700446	1127.457648	4888.378161	0.05403183357	0.02019485203	0.2141477811	0.009952943747	0.01272258693	0.02131206485	1	0.05619847032	0.01702941808	0.7058438813	33	0.9999999535
13	296.589198	118.1350276	48.93033649	10346.14133	3300.625268	185.1275578	1708.095821	4713	2732.6	76.71460822	1889.789535	620.146046	76.36523025	261.7996116	855.9862825	1399.378239	0.004718051913	0.3193405961	0.01820625953	0.007629183381	0.02483985953	0.008393982782	1	0.005486237054	0.6290112374	0.01821469375	24	0.9998402338
13	296.5328664	596.3145686	2545.064228	15010.70393	140.5310843	2289.322277	2716.012215	5565	8127.347368	470.09015	2347.217114	149.4575809	442.3526981	290.9412871	844.3972831	2812.157644	0.1742180555	0.009729420936	0.1532558028	0.01006268196	0.01101610245	0.01632969505	0	NaN	NaN	NaN	NaN	NaN
13	297.5568043	614.5089696	3627.036657	11655.68024	106.7532667	945.8461006	2519.241357	4381	7551.04878	750.6509473	2472.038083	150.5417878	282.4894963	287.0820654	882.2166712	3162.947816	0.3027823044	0.008652078693	0.08055314431	0.0164821724	0.01512272626	0.02220559337	1	0.2467443004	-0.01407182269	0.2943095993	70	1
13	297.5613068	627.4739145	2212.773731	12706.83139	1241.400936	202.3109608	2265.054483	4970	9325.907692	468.9169417	2657.949709	259.9342992	145.4664863	213.3573549	985.250398	4778.016703	0.1756422355	0.1004070119	0.01585412374	0.01164386098	0.01578939412	0.01269409002	1	0.1407643388	0.1740272454	0.04120547137	58	1
13	303.3457482	362.6086225	1.209907305	17765.78437	5868.661448	217.4188538	1607.569092	8094.5	9534.305263	102.8409508	2967.342766	1132.808986	96.10386724	238.6108404	1401.292432	2363.785852	7.066602606e-05	0.3362017974	0.01229817573	0.006044491337	0.01923496971	0.005360669858	1	0.001488094405	0.6637401577	-0.00294938703	24	1
13	303.9743412	262.4698762	7469.317258	15810.62257	929.3777613	-167.0167436	2112.339219	6131.5	14367.64045	1332.30605	2609.898714	214.9082419	304.9010425	226.6655866	986.4832351	5999.487981	0.4779666793	0.06147577563	-0.009591879492	0.02072937902	0.01328845564	0.02219568032	1	0.3817841825	0.09058852754	0.02068002348	83	0.9999999985
13	305.6295175	403.6105028	23.54935067	16292.89903	2519.881672	1024.322661	2297.985933	6642	1583.739583	80.31654316	2451.553866	559.7845707	182.5087632	402.3257198	1052.042123	585.2396584	0.001454041004	0.162698086	0.06595016528	0.005171033684	0.01762740412	0.008078144318	1	0.004771315961	0.3063078733	0.1789599815	18	0.9999999999
13	306.3291495	27.44047024	2185.927445	7825.458315	127.2863142	1478.450254	1453.234771	2925.5	7051.489362	475.0141111	1585.75821	123.3079845	387.5866916	201.6350615	559.7548571	3753.026832	0.2760160168	0.01900628074	0.1865155758	0.01882848002	0.01745426746	0.03234418288	1	0.2327928863	0.01218198057	0.660427247	71	1
13	306.4257183	746.660026	-29.07010916	11403.161	557.6873016	627.5269843	1627.400741	4232.5	9846.956989	46.41790758	1758.333852	155.9246856	130.1036196	174.2021764	642.3732884	2489.654581	-0.002321979267	0.0495991076	0.05587868048	0.004234721477	0.01316445565	0.00696984187	1	-3.172894632e-05	0.0713657821	0.1383384128	8	0.9999999987
13	309.4527468	140.22334	29.81809097	10395.02178	617.6639136	210.0146313	1672.233445	3924.5	2589.630435	48.57171892	2589.564791	213.8029532	74.83488479	220.3587065	948.659267	1482.728771	0.00295703048	0.0623126037	0.02176670569	0.005817950803	0.01815222311	0.008155251478	1	0.001924452806	0.09620606535	0.02032281213	6	0.9867197591
13	310.1440286	773.4321036	1334.267743	7704.277933	32.25431086	1014.668295	1988.669156	2913.5	4179.895833	254.231121	1392.513188	103.6178876	227.2164884	210.9798902	505.4553354	2277.016453	0.1739202888	0.004172703893	0.1356728275	0.01382769871	0.01563420018	0.01743631806	1	0.1469422367	-0.02026495879	0.4576455271	54	1
13	311.8588219	165.7261407	1247.952681	13476.55227	184.1690004	163.5248825	1953.23763	4970	9782.147368	230.6941405	2187.062125	149.1583133	112.2656685	237.6034284	765.1510242	3827.170226	0.09122955848	0.01430812502	0.01189525892	0.008927671458	0.01187094033	0.009071156455	1	0.07178325931	-0.00423412195	0.004336472325	30	1
13	312.0371212	376.9021869	-35.97942376	19020.73068	6545.62997	250.5122486	1612.041809	8866	16238.82105	95.38653407	2479.920909	952.5976384	101.3798228	229.0855218	1176.292382	3684.497353	-0.001768939252	0.3363298271	0.01380904058	0.00524766738	0.01642904797	0.005402190358	0	NaN	NaN	NaN	NaN	NaN
13	311.4308973	559.1495656	-39.58566659	17376.41598	230.2496004	1074.859625	2121.913108	6168	3854.15625	53.39207855	2833.91477	157.7550677	220.3415813	265.1322338	1018.814829	1587.916174	-0.002272143212	0.01370609317	0.06253874328	0.003248835219	0.009374470392	0.007884219432	1	0.0001439326952	-0.002770076066	0.1603339093	3	0.9999999999
13	311.7318984	648.3543466	668.6544298	8724.356676	93.00688785	876.426941	2067.574529	3185	3885.533333	210.5778255	2782.835531	120.2876565	299.0566207	228.359466	981.7954601	2856.33302	0.0733840523	0.009966392797	0.1023752439	0.01011864736	0.01806081004	0.02173355311	1	0.06377718229	-0.009179026609	0.3176128769	32	1
13	312.1225546	475.5423983	616.2345093	7816.040965	2606.908926	153.4305758	1722.754573	3684.5	1774.223404	266.56402	3681.735808	1253.326279	100.6440471	198.7311537	1662.998975	1529.266633	0.0793893273	0.3254747782	0.02081980415	0.01761508964	0.0362565505	0.02057473138	1	0.06579103196	0.6414511695	0.04499125519	48	0.9999999999
13	312.1346079	625.8542187	3882.724449	12824.88591	188.0231801	1026.268365	2494.162544	4809.5	15370.08108	843.9740346	2585.984343	125.9323588	234.0425746	243.9753305	919.505841	8616.623785	0.3039596402	0.01609408696	0.08174517991	0.01824574759	0.01061676841	0.01727564147	1	0.2478448721	0.001405848962	0.2990565229	70	0.9999999989
13	312.055755	667.0359881	819.9971776	11246.75022	534.7776903	479.6576293	1966.859266	4249	4744.5125	257.9187679	3334.067691	232.0854036	146.7684219	379.2686817	1194.637878	3025.2876	0.074349592	0.05219967215	0.04766531414	0.01147672785	0.01648263635	0.01998857496	1	0.06108460606	0.07599356536	0.1274392603	35	1
13	313.2685785	112.5092254	3397.484895	11466.34478	1782.11632	-68.50323543	1624.942346	4724	8361.231579	702.1963943	2293.206763	392.0136208	163.0402279	215.6179159	925.7950604	4361.524647	0.2998933603	0.1530197678	-0.007607697978	0.01768534047	0.01893688628	0.01648891603	1	0.2395417216	0.2814404812	-0.01021112693	76	1
13	312.9339542	312.8236843	-52.04902051	14339.85982	1360.490138	1768.605774	2300.606616	5654	4469.560976	72.92911822	2918.543681	352.3127819	381.9477562	297.3430157	1110.749995	2709.384469	-0.004132306424	0.09774806028	0.1237719364	0.005521286616	0.01836444253	0.01185348279	1	0.003754971156	0.1741908114	0.3780999078	14	1
13	313.586891	447.4001267	1205.18009	16499.56792	5136.06093	1657.810853	2558.260769	7608	5711.903614	230.9132489	2365.056302	837.3984489	270.9121442	301.2249318	1128.556668	2254.044455	0.07399705248	0.3140466388	0.1045041344	0.0103519569	0.01701989293	0.01022276355	1	0.06725599983	0.621448493	0.3370349531	50	1
13	313.5637454	793.5624543	534.6439178	8441.455528	1851.771787	677.6086359	1276.267164	3586	4031.833333	130.8466183	1701.577999	389.6076516	162.6601061	157.1170147	706.6355139	2154.546257	0.06402748971	0.222067636	0.07926231949	0.009787762484	0.01571821184	0.01366626214	1	0.05659684632	0.4296686674	0.242543587	47	0.9999999879
13	315.465328	734.2575909	647.046039	9534.918941	2972.293438	73.04682436	1512.940002	4321.5	7699.043956	146.9340302	1815.194755	601.6562111	96.24893791	197.9228278	814.402202	3069.704365	0.06985294664	0.3171969534	0.007608273619	0.009152773923	0.01820647182	0.01116407394	1	0.0571102444	0.6237579417	-0.003921764232	48	1
13	315.9478759	10.98984276	41.74517194	8504.682667	775.9856202	411.0311622	1029.386099	3263	2477.677778	53.25770035	1168.910483	156.6986767	93.01133174	157.7057067	428.7918204	1116.253926	0.005905068307	0.09439932699	0.0498722161	0.006585657614	0.01682377287	0.008250006428	1	0.006579461574	0.163956447	0.1209077313	13	0.9999982164
13	315.7705352	300.635775	867.3582882	9354.002785	86.41682389	250.4604643	2093.322392	3488	3678.555556	337.0776855	3220.68347	139.1313703	142.2753727	303.4341296	1140.26197	2482.924974	0.09476112043	0.0100096163	0.02760761958	0.01492742741	0.02410289329	0.02130488016	1	0.0756932861	-0.01247777288	0.06014297008	30	0.9999404502
13	320.4883919	431.5742046	2953.160677	18323.17793	1717.079637	1099.743815	2344.871993	7226.5	3812.3125	580.30701	3201.150709	433.8729113	259.0170622	432.0679054	1294.262177	1205.529657	0.1649196622	0.09663387201	0.05860846504	0.009894087939	0.01327384478	0.01138915885	0	NaN	NaN	NaN	NaN	NaN
13	320.0699893	678.2403763	3120.697519	10926.25077	2582.482655	669.6172739	1964.555681	4863	11313.72619	785.6993714	2441.349193	579.1596878	249.7537037	166.6647273	1044.474071	6696.037066	0.2930362277	0.2350524023	0.06152406464	0.01840249468	0.01703708568	0.01979363424	1	0.2396723429	0.4546072545	0.2340396896	79	1
13	320.9728384	414.5968051	12125.19498	17624.53087	2946.055648	-400.8056464	1996.047908	7614.5	21301.35106	2356.688932	2976.942809	594.7551827	367.3005779	207.1812637	1306.774184	8461.064022	0.6958870869	0.1706064916	-0.02288403933	0.02977495941	0.01398140705	0.02317178013	1	0.5571510567	0.3151476463	0.02893703698	93	1
13	321.4640334	613.9218116	2120.474555	12241.62504	2682.468068	790.2673811	2370.650121	5332	5153.155556	465.849149	2871.366232	634.2704279	250.4485732	322.6372857	1190.073286	3677.460433	0.1774239373	0.2210398926	0.0622543665	0.01419273702	0.01806339002	0.02036502259	1	0.146598621	0.4261936066	0.2091738115	65	1
13	322.4239761	48.73133013	2571.908331	9276.550067	956.8715217	563.1560828	1523.956269	3719	16184.44211	525.6370207	1801.705599	210.07976	203.8275865	172.7296506	699.8388233	6970.777509	0.2835789237	0.1062273983	0.06219240451	0.02069276419	0.01742349462	0.02339156013	1	0.2309111581	0.1875563496	0.2291843344	75	0.9999999991
13	322.3461297	458.7016996	11433.59511	16275.27216	2518.756826	-438.4829987	1955.270327	6861.5	8568.843373	2534.055784	3408.132293	600.5343289	417.3338048	263.2606404	1448.265896	5148.280972	0.7069414621	0.1638243569	-0.02684782697	0.02546354703	0.01371151338	0.0306162478	1	0.5656997024	0.3008522586	0.01733101667	93	1
13	322.6901868	496.6194358	-116.0727068	15769.64486	275.9033246	1952.319288	2295.345397	5717	11820.21053	61.34410428	2867.871279	160.8360997	382.1254375	223.6314753	1042.154285	4378.270286	-0.007689913941	0.01765647851	0.126916813	0.003943516711	0.01078548014	0.01111872066	1	0.0003685887188	0.008270339101	0.3852016581	4	0.9999999853
13	323.7612559	149.2201323	920.2889039	13489.35598	2087.873931	103.7514236	1475.770254	5525	3277.284211	235.9503503	3003.171058	454.1319742	104.0242038	204.5617739	1162.650067	1862.151408	0.07185889679	0.1557085644	0.008395405307	0.008666883499	0.01769444137	0.009443710021	1	0.05727353008	0.2889212637	-0.006962666174	42	1
13	323.5343818	519.6333046	0.2582001071	15879.68911	1568.165117	260.1947236	1824.66183	6199	8577.268817	64.51621256	2876.143089	378.3863656	96.9781883	189.7161894	1134.700631	3414.369902	1.470494852e-05	0.1043589404	0.01671833713	0.004542224382	0.01271133246	0.006269291287	1	-0.000406652007	0.1831872673	0.003550827008	11	0.999983466
13	323.0938322	632.6246153	6347.780702	13307.3776	184.9605939	-155.5851953	2135.823653	5039	7920.975	1361.228564	2649.911857	135.7970449	224.920152	213.7025483	963.9569871	4430.426699	0.4834441592	0.01475218523	-0.01105476419	0.02223013267	0.01114772757	0.01895575936	1	0.3856511114	-0.006390015348	0.01500471148	81	1
13	324.4719634	242.7149617	-11.98571334	15606.67027	3619.78359	472.0833718	1624.007508	6718.5	8548.478723	73.32374243	2563.477807	721.3459613	114.918011	191.9043982	1129.063156	2622.37003	-0.0008490112528	0.2353301095	0.03122429002	0.004927009138	0.01606097625	0.006461170068	1	0.001144110899	0.4554077099	0.05935286598	21	0.9999881603
13	324.5243903	763.2797866	4140.545951	9402.420859	873.6076783	746.1549973	1761.159236	3767.5	10441.28723	900.9138519	2080.022349	181.1042934	260.273006	199.5124054	781.3913612	5384.549247	0.4393651791	0.09562184438	0.08172080139	0.02541344119	0.01661837143	0.02361282377	1	0.3575003627	0.1655976001	0.3335469602	86	0.9999999971
13	326.8227167	86.74887267	2786.144075	9647.343636	114.0523815	728.9013365	2029.276242	3656	10257.67021	633.3133357	2143.462521	134.0806178	224.7226095	257.9598726	764.0679757	4953.173249	0.2882823121	0.01200678459	0.07363492002	0.0200247118	0.01655135593	0.02533424365	1	0.2346237857	-0.007342046125	0.2667841899	70	1
13	326.3620802	343.3696555	8015.944052	16314.91856	1691.906624	-160.1693886	2129.285713	6589	7998.375	1552.787299	3136.136178	416.8573337	326.1038164	346.0953373	1265.882398	4775.526161	0.4943248485	0.1062251925	-0.008480788448	0.01736116569	0.0147865013	0.02278759262	1	0.3954378651	0.1833427203	0.03012165165	85	1
13	326.3370341	652.3469619	959.7222529	15157.90504	926.7230413	558.8350775	1650.244275	5649.5	12856.55556	263.0696657	3466.275514	246.9921472	177.5229125	170.5047401	1268.126339	6195.459886	0.06484633865	0.06409472723	0.03727179009	0.007019329624	0.01281501865	0.008203460879	1	0.05281754622	0.1002538806	0.08920873943	35	0.9999999999
13	328.3321273	320.3623888	6113.608604	19929.07151	492.5521394	-20.95718954	2008.236987	7549	14288.73684	1106.66558	3334.108789	214.3503342	240.307992	228.0581311	1260.962679	5133.467482	0.3103809999	0.024685118	-0.001080251898	0.01299464334	0.01074997586	0.01406362028	0	NaN	NaN	NaN	NaN	NaN
13	329.489863	258.3280487	940.9555037	14679.36507	336.5333212	1514.108608	2216.314991	5397	15930.91579	222.3796015	2575.483807	162.9820256	294.3563385	238.139374	908.5773734	7296.237663	0.06311142739	0.02306822684	0.1017017542	0.008025987385	0.01255591507	0.01272705325	1	0.05558884374	0.0180135388	0.3133687092	32	1
13	329.390708	571.8204231	984.6302012	14614.43392	1532.669938	587.6259441	1895.346944	5776	12287.58511	230.8207281	2712.410821	291.2666871	167.3096546	209.9981498	1015.260181	4305.211222	0.06726714857	0.1074366668	0.0414112054	0.007880300172	0.01417957334	0.0104050448	1	0.05546119091	0.1902958141	0.1059843909	39	1
13	330.2806082	211.4702406	2352.321282	14721.60232	308.6191647	2219.535453	2305.573199	5334	19117.59524	538.8535363	3009.901348	174.2839362	518.0849588	236.3692375	1058.073326	9157.312835	0.1574626524	0.0223757185	0.1502376536	0.01279819634	0.01482047774	0.02168268838	1	0.1349024171	0.01820559489	0.5056493239	54	0.9999999995
13	330.8533614	398.4260178	5222.511218	17179.27591	987.7225257	1208.553607	2169.003263	6575	16088.03125	1052.46981	3171.294193	264.0814739	349.2628027	249.8255048	1208.427136	8350.010736	0.3016584552	0.0622107859	0.07093517484	0.01621267063	0.01257301846	0.01982072992	1	0.2456606082	0.09657151342	0.2623676871	73	0.9999982398
13	334.4920851	536.8843039	21.55906571	13342.14594	1310.28088	844.9468331	2003.147045	5240	3024.141304	75.09928957	3069.886535	378.858233	197.6660475	537.7937512	1140.715825	3145.975013	0.001690884532	0.09560849487	0.06391149921	0.00772773925	0.0220624274	0.0183072957	1	0.004192293635	0.1671010639	0.1692541458	13	1
13	336.2726126	278.4617724	1263.981402	18110.36897	6186.262386	125.5797959	1456.32665	8399	13145.07527	247.5838973	2442.95404	880.130498	130.319692	224.4054974	1161.556972	3846.223326	0.06966958232	0.3429962289	0.006592265311	0.008072574157	0.01657407675	0.007411301116	0	NaN	NaN	NaN	NaN	NaN
13	337.785541	373.7794619	1140.094439	18591.88594	4701.386938	1796.287489	1641.885841	8331	15928.71134	214.2050865	2650.609263	764.415578	274.109303	222.0805531	1198.009292	5274.105667	0.06279993294	0.2471920718	0.0942494299	0.006451144536	0.01709402801	0.008304706905	0	NaN	NaN	NaN	NaN	NaN
13	337.1640899	553.5373927	50.99607029	12242.43367	5426.182732	344.6294537	1695.170461	6041	2390.71134	90.91753632	2667.102585	1250.574687	116.9210594	205.8448564	1306.54025	1458.560049	0.004545692818	0.4397093502	0.02846546072	0.008337695306	0.02742504855	0.009422499345	1	0.007194380914	0.8790569314	0.0588592582	29	1
13	338.2875645	631.4371132	-204.8671152	13094.91362	178.0440981	3142.191477	2299.300811	4882.5	6573.967391	72.75208661	2518.919199	133.0241676	621.7802453	272.9218267	881.2884476	2973.068957	-0.01575354097	0.01346401575	0.2347618652	0.005064915435	0.01100893588	0.01529450145	1	0.001458253028	0.004344043341	0.7617119346	5	1
13	339.9164861	684.3606145	3347.449701	11162.16925	456.6036125	707.7824361	2315.724737	4199	3937.189474	779.7606814	2498.87955	182.4072245	257.1198013	376.4386173	926.1864609	2510.147712	0.300628936	0.04249433667	0.06577075627	0.01602330778	0.01767135445	0.02249212568	1	0.2442839939	0.05546688835	0.2432350337	73	0.9999999969
13	341.0098458	148.4180848	-17.4129313	14059.37776	1393.762502	415.6191752	1598.192034	5413	6881.769231	61.35942653	2422.160631	263.259979	107.5223127	244.8008124	885.6314903	3036.161177	-0.001264448733	0.09974789476	0.03028087469	0.004679117907	0.01509607185	0.007221893325	1	-0.00052091447	0.1742267673	0.05068035396	12	0.9998887203
13	340.9692951	220.7431323	656.058235	9953.883089	946.2711131	1118.813382	2082.905437	3987	4167.445946	246.8710602	3320.549937	372.7616616	367.5741445	286.0713672	1279.507728	2785.618045	0.06701346389	0.0983480333	0.1108291072	0.01354495517	0.02397139899	0.02689928095	1	0.06007393935	0.1744921792	0.3492371247	40	1
13	342.7370817	506.2987211	4861.379627	15971.65184	890.7392959	9.214856757	1989.226813	6026.5	12793.64211	1192.429914	3572.01017	284.1329313	226.9218348	196.8966615	1356.769601	6985.106793	0.3034396147	0.06003986401	0.0004951328266	0.01430598913	0.01393042671	0.01607086043	1	0.2420993457	0.08897461127	0.01544514749	72	1
13	343.8466345	96.25701025	-0.4915749509	12068.75624	230.4688238	155.1338397	1375.624729	4344	6789.611111	48.03264285	2308.904344	152.9068378	73.73860963	288.7500514	805.9273298	3368.124913	-4.609954345e-05	0.02006578786	0.01333777094	0.004245645279	0.0134160506	0.005809785946	1	-0.001480259059	0.008250124963	-0.01160242859	1	0.9996731892
13	343.3738969	234.2914978	-29.95720501	13042.81666	555.7119786	1719.397709	2589.780144	4969.5	3333.453333	85.31128099	2617.154978	175.4238957	353.5969072	274.4454384	938.0855171	1870.51895	-0.002503197142	0.04556088175	0.1320131148	0.008313628309	0.01268184377	0.01473695233	1	0.005160652154	0.06632847839	0.4053798792	9	1
13	343.9406419	482.5493799	6655.943873	13480.719	1311.846534	-131.0691951	2211.877219	5448.5	7807.413043	1360.419251	2752.138547	319.8276324	268.7795287	1462.046458	1068.705686	4292.204918	0.4886502587	0.09972410895	-0.009895452371	0.01966801938	0.01611819666	0.02133719414	1	0.3907129081	0.1698301368	0.0235839911	85	1
13	346.1700202	178.8568691	2935.348383	9839.361666	2181.400087	19.03509394	1881.39992	4387	2367.354167	996.2226421	3234.486288	795.4780389	204.5278851	224.5207913	1383.097901	1884.313009	0.3071089528	0.2275546326	0.002294403289	0.02552194125	0.03459549887	0.03155189984	1	0.2467398881	0.4363908606	0.02911837314	78	1
13	346.2798687	202.4549545	-51.91230742	16002.42677	308.9955337	932.4635097	1872.570789	5730	7882.170213	53.17461229	2695.706498	171.4421969	219.7318558	205.4238556	977.3784185	2774.07477	-0.003215647297	0.01983155525	0.06073506792	0.003659143683	0.0111953477	0.007470980325	1	-0.0006852291027	0.009857581233	0.1540212384	3	0.9999999996
13	346.3722256	326.3846687	-69.4397943	17292.37253	4303.47454	1089.800538	2086.134179	7586	14480.30208	76.37622946	2348.542772	695.5454501	196.644199	212.1743593	1055.669062	3888.599759	-0.003866801437	0.2548083705	0.06403219316	0.004679149212	0.01699696309	0.007807780793	1	0.00121487297	0.497250833	0.1745668148	22	0.9999999005
13	346.4120304	418.2386795	-76.60479134	15735.09825	1549.119597	1955.533863	2285.106634	6104	5698.978723	72.7789691	2691.194029	301.5061479	362.3233138	240.8073029	1037.428357	2737.909091	-0.00491199124	0.1046517407	0.1232767632	0.004923986727	0.01323301588	0.009246836325	1	0.00315722907	0.1884886327	0.3764485383	14	1
13	347.9827578	587.456726	16.09501703	15926.19943	6840.920281	209.615476	1687.704633	7737	9998.505495	80.57755405	2229.928978	990.95768	80.16601717	204.5309928	1095.625433	3558.206812	0.001203747122	0.4344473392	0.01432204598	0.00532642047	0.01945502358	0.005257033408	1	0.003458509407	0.8675437249	0.008232813665	28	0.7619022651
13	349.9444685	64.8979824	-29.53064698	11371.08605	1790.736163	627.2495512	1404.977122	4671	6101.336842	58.28773829	1587.036132	285.1487759	117.5731454	196.1914288	642.6706599	1775.42316	-0.002509109969	0.1598383361	0.05447382254	0.005309316617	0.01452187626	0.008488649407	1	0.0007464881301	0.299896091	0.1376440752	18	1
13	349.0368197	82.74448712	36.20581288	11757.80206	1710.54674	317.7624189	1382.149687	4671	2577.011236	73.49166383	1857.681901	315.446319	121.6255634	530.9461746	727.3925184	1889.859113	0.00270820414	0.1482127269	0.0289434575	0.007001846055	0.01602047141	0.009701312864	1	0.003032033714	0.2746433463	0.04879149726	17	0.8316163644
13	349.6057871	608.3207861	-173.3688593	12873.89351	105.3529344	3199.429366	2420.14353	4789	1941.78125	66.95517881	2408.365026	135.4404482	565.9487115	299.172766	843.1838885	714.1619926	-0.01296605455	0.007745030508	0.241305621	0.004700174221	0.01152584984	0.01921923928	1	0.00410913616	-0.007242828673	0.7851074139	5	1
13	350.429221	776.2705746	-18.77047354	8730.927121	1371.809154	493.13986	1440.132892	3527	5826.6	49.56199224	1608.464562	268.899838	113.6827853	153.4241898	628.3147539	2095.645508	-0.002286653773	0.1617751605	0.05611355795	0.006112919535	0.01714866705	0.01056042257	1	0.00105926509	0.3039829292	0.1435266652	18	1
13	351.0775515	262.1498941	1941.571494	11583.12351	3456.777363	187.1975395	2005.46066	5274	3377.625	644.3947755	3733.295022	1163.660691	144.8614766	291.2506551	1651.867488	2705.795936	0.1694437153	0.3049214844	0.01621672899	0.01696697823	0.03845849213	0.02093667877	1	0.1377110736	0.5981548519	0.0489777355	66	1
13	350.9650872	361.4291356	5043.83003	16680.2045	893.1882384	63.22647878	2164.200271	6341.5	9688.616279	1259.562231	3704.86754	304.0455903	232.6035582	231.2845151	1403.918868	4949.752125	0.3037372736	0.05844930023	0.003974619874	0.01941949813	0.01810222274	0.01709296031	1	0.2425696254	0.08582729583	0.0276659982	72	1
13	351.7037592	751.475338	3045.688048	10694.32862	583.2333876	621.5076949	1759.719468	4096	14559.43158	649.098006	2224.472298	158.8717236	206.2943148	217.8374617	808.814993	7153.07802	0.2808954799	0.0551715333	0.0595600769	0.01426513738	0.01519726333	0.01975854679	1	0.228090745	0.08158631491	0.2173381377	73	0.9999999971
13	352.7665542	651.1240207	683.4978526	13016.00871	743.1861448	2738.326551	2143.735321	5088	13592.72917	172.2922695	2474.581731	162.3124938	511.0873605	237.1419905	876.1393273	5675.65295	0.05088375852	0.05901412798	0.2099549018	0.00865601995	0.01283877815	0.01695516096	1	0.05373218206	0.0973575865	0.6919016123	37	1
13	353.469977	244.3011625	2466.047477	14508.993	589.1430294	222.4635523	2278.268192	5492.5	3715.8625	504.9989331	2695.872743	576.5406178	201.8034078	3515.322855	956.1944162	2028.72922	0.1724154032	0.0435589788	0.01496205642	0.01403788308	0.04770518352	0.01664599517	1	0.1375757113	0.05612574231	0.03511652099	55	1
13	354.6770922	112.4324248	-43.1406689	13689.06561	2123.896949	762.8632537	1609.680564	5521	5908.244681	66.72223794	2139.747678	354.1625155	138.0038349	211.3136628	819.4218909	1926.461008	-0.003025616717	0.1589260735	0.05696402134	0.005230440342	0.01739295359	0.007573561358	1	0.0004983523232	0.2981162536	0.146229419	18	1
13	354.5434782	704.2697476	787.0575521	15139.59539	1473.482243	2882.750514	1861.785752	5947.5	3860.236559	161.5875765	1943.691614	223.0025984	448.1402001	209.1161783	717.2720892	1433.640656	0.0542951605	0.09853234013	0.1907745423	0.007918283843	0.01123180396	0.01602883614	1	0.05549037725	0.178443837	0.6269041286	41	1
13	355.3639894	139.598098	-112.5068707	13661.34645	732.3276929	1597.882975	1895.410669	5159	9597.368421	67.66625523	2457.998618	183.2775637	310.5260018	197.3001955	873.3457099	4018.061198	-0.008373833807	0.05570088089	0.1162889757	0.005620145285	0.0131730514	0.01142300549	1	-0.0005772096631	0.08669681696	0.3492149084	9	1
13	355.4095772	375.1133868	84.71541958	10735.65286	551.8530129	329.3765022	2294.390246	4093.5	2304.931034	68.58004726	3633.922053	235.1912552	116.5324144	321.6355594	1314.578584	1754.913572	0.007924893792	0.05011297859	0.03221837063	0.008778205004	0.01980520529	0.01383215012	1	0.00654466316	0.07134069536	0.05769089882	7	0.9996936289
13	354.9183191	433.151429	919.268089	11823.10527	1807.174399	219.8787508	2059.843926	4932.5	2681.46875	287.5005867	2961.358949	477.6660574	165.947124	1345.612229	1136.650182	1645.850821	0.076750341	0.1520956362	0.01815114573	0.02241202967	0.02830846392	0.03129210604	1	0.06186320009	0.2818310911	0.02827828213	42	0.9999999997
13	355.2511297	449.8958573	10448.48716	9994.819059	550.6940746	-538.9783416	2003.9351	4033.5	2913.989474	3678.25877	3460.410223	229.0803781	531.5716019	335.3656971	1352.267862	2566.161906	1.039567716	0.05800082202	-0.05193750556	0.0466155471	0.016833966	0.0741394587	1	0.8304947172	0.07856198435	0.002505583826	95	0.9999999665
13	356.5212517	283.2018921	16.47348926	8136.984709	719.8337782	1108.173091	2439.582428	3300	2015.086022	60.76961485	3017.097386	292.7350136	421.695606	396.8295238	1160.124847	1704.136264	0.001930643625	0.09298555959	0.1398402965	0.01144906925	0.02338522947	0.02720610285	1	0.009721971509	0.1649872595	0.435726653	14	1
13	357.472415	393.518413	7179.230996	14485.02359	218.3737342	-117.7037891	2275.35704	5484	8753.052632	1328.458057	2575.984355	139.1129013	271.1351224	246.2643041	932.2129687	4682.289955	0.4892003619	0.0149288798	-0.00796666606	0.01832670948	0.01136464348	0.0212994117	1	0.3905009028	-0.005918735841	0.02718972812	81	1
13	358.3599597	544.3077561	6796.928858	14030.85696	2347.62012	-221.4574621	2051.100899	5897	18913.24468	1432.3665	2952.55634	470.4848322	275.3696117	224.1498313	1181.010168	10598.47509	0.4803863443	0.1683035914	-0.01434431975	0.0206042685	0.01569004277	0.02395864818	1	0.3843910376	0.3118845479	0.008709038853	87	1
13	361.5069426	680.6274999	2398.834431	14427.05027	3268.890365	653.6669293	1793.24227	6215	10279.09783	435.9334392	2406.155284	524.9553775	201.917197	194.5928267	988.2092454	3360.227302	0.1675795641	0.2272057439	0.04640414286	0.01243299666	0.01452151309	0.0123184758	1	0.1376184595	0.4383366571	0.1514878822	65	0.9999998471
13	361.5185623	734.272543	7320.295096	11220.1071	1687.112181	-400.76186	1595.784379	4694.5	14587.78723	1465.365452	2185.16732	338.6372177	279.257001	187.2230939	885.9026446	6943.142947	0.6549075977	0.1525144955	-0.03540136276	0.02665294001	0.0141126723	0.02720305041	1	0.5231359975	0.2773003225	-0.02523229044	93	0.9999999999
13	363.5517007	583.651951	2824.987215	16664.55772	2500.572881	175.7659838	2071.832133	6817	4338.010638	538.5613621	3052.064824	605.7070145	156.4539305	247.5505674	1294.23965	1532.429237	0.167390209	0.1527815077	0.009972994041	0.01036932065	0.01593450771	0.01060822492	1	0.1341997947	0.2824163639	0.02067667215	61	1
13	365.149793	252.4679781	17.49656923	13858.786	6057.973906	244.4334762	1741.020129	6879	6640.08046	93.07302586	2755.692576	1176.078637	93.04145609	211.0254645	1312.601574	4349.852407	0.001585381937	0.431738856	0.01820703691	0.007147603071	0.02165177154	0.008010086231	1	0.004014544715	0.8620956251	0.02185315005	29	0.9999850458
13	366.0806988	85.25456256	3356.470463	11837.86401	635.6895634	698.988039	1731.816971	4551	12772.14894	632.5025829	2104.076043	153.8427988	241.1689792	228.369682	752.8147657	5846.661188	0.2826296479	0.05539984245	0.06077946306	0.01660715535	0.01566433309	0.02034103709	1	0.2295738802	0.08210399603	0.2220304595	73	0.9999999966
13	368.708763	26.54075552	2333.67026	7942.165677	1772.869896	-92.2924946	1231.716339	3485	4954.294737	449.2384039	1485.155415	347.4221095	136.2935621	152.8039482	622.3751475	2251.971401	0.2991751576	0.2193039869	-0.01230693933	0.0173304048	0.02405892079	0.01795033341	1	0.239250286	0.4186846419	-0.02429931157	78	1
13	369.5786288	194.0071836	1147.284904	15975.62077	1013.427074	179.7102329	1639.563451	6013.5	13400.7	205.2157281	2112.821219	222.9565672	114.7687	210.1192209	803.9125721	3863.430933	0.07415301632	0.06668391885	0.01175845326	0.007011616486	0.01196112965	0.007349497717	1	0.05852618737	0.1044559424	0.00191883455	34	1
13	370.3017842	511.3011096	4502.639921	14590.68039	1357.08359	17.76697642	2106.828438	5658	5938.5	1204.599556	3632.999795	413.3704117	220.1963491	274.2130838	1419.665444	3583.470781	0.3111274337	0.09960684653	0.001323722241	0.01731906224	0.01458773949	0.01894307037	1	0.2487106198	0.1710159764	0.02167767875	74	1
13	370.3918276	755.3462305	475.0189924	9717.212459	514.65094	1881.589464	1817.468123	3703.5	11446.09474	149.877835	1891.147005	159.4531645	364.596505	282.1477417	676.4626075	4445.403799	0.0498118145	0.05361878761	0.1913203058	0.009520744106	0.01737983778	0.01776217602	1	0.0515038608	0.08535916842	0.6260333218	37	1
13	371.6314566	662.248951	630.9610977	8630.62624	81.60055242	502.2461016	1975.071194	3159	3029.365591	211.2835642	2963.509138	116.2342253	170.9195242	217.588037	1052.03015	2832.177691	0.07245897071	0.01077389035	0.05919170021	0.01069939843	0.01792795984	0.01594255538	1	0.05999144634	-0.009391543655	0.1658500235	31	0.9999999998
13	372.2113783	387.8941318	-99.16604938	16450.21196	1636.824289	2087.086423	2359.306188	6373	8743.255319	76.59059407	2171.384191	353.5370515	318.0172027	242.9785508	883.1960494	2296.52985	-0.006636027935	0.1059695294	0.127103218	0.004744423456	0.0134198296	0.01039604834	1	0.002052943338	0.191397922	0.3895300725	14	1
13	372.3617714	526.5173404	4495.088716	14770.41704	2263.407788	-2.09076808	1973.629932	6027	4704.6625	974.5443676	3113.904187	552.3932361	202.918084	273.2575612	1258.461701	2984.874787	0.3068413379	0.1539163217	-0.0001413655075	0.02003330617	0.01790763062	0.01603959226	1	0.2456659931	0.2835899647	0.01764707735	76	1
13	373.4684158	123.2748144	2357.272566	13632.82994	210.8119232	152.5928737	2054.388551	4957	7989.0375	413.361161	2108.808775	146.2267592	146.7423289	261.2059337	726.4279476	3293.569505	0.1757472334	0.01580596084	0.01140038782	0.01122310319	0.01182196549	0.01103744374	1	0.1397454507	-0.001596241904	0.02231187127	52	0.9999999992
13	373.2068923	295.4111469	2756.937914	17237.5181	2710.548512	1092.867811	2417.323358	7108	14520.55952	368.4149295	2286.308217	472.6657154	250.1007569	255.2222437	980.2446008	5351.711199	0.1618423715	0.1631054518	0.06520735559	0.009755263783	0.0155323564	0.01175849482	1	0.133733629	0.3062730331	0.2136662066	62	0.9999999997
13	372.9840987	363.414118	3927.1318	13171.82589	3023.441282	1018.308116	2246.571332	5870	6310.858696	873.2892399	2902.080449	648.6554535	296.187251	277.8767828	1213.863765	4590.821844	0.2964077786	0.2270799684	0.07695755103	0.01718322763	0.02124710638	0.020697806	1	0.2433997133	0.4387340201	0.2886874456	79	1
13	374.6529697	228.485905	-8.48722168	16245.70302	875.2041625	1022.471522	2065.257805	6149.5	4048.397849	60.3169187	2264.880234	229.8257222	160.5782286	231.5107766	865.7155325	1557.698135	-0.0004907831767	0.05250806045	0.06518722866	0.003869304927	0.01184665365	0.007391655193	1	0.002125618554	0.07779588121	0.1715512488	8	1
13	375.4278141	614.7125607	-29.0991924	13254.38474	670.7154156	827.5600356	2024.7303	5005	7424.354839	48.94888298	2500.012361	173.8577253	196.4053095	229.5198016	895.584791	2931.225655	-0.002021614604	0.05476362724	0.06288973907	0.004245270968	0.01251186586	0.009332210095	1	0.0007530774003	0.08238043395	0.1632183926	8	1
13	375.3489878	700.0819176	700.6539544	11704.9811	1905.521274	1034.45213	1770.175994	4883	15265.65263	181.0594033	2277.353741	378.3945276	236.7685909	162.5997747	894.9370242	6170.087111	0.05821982796	0.1662023646	0.09108475426	0.008696915617	0.0155908887	0.01292853948	1	0.05223921295	0.314375645	0.2805219611	44	1
13	377.4033129	315.5565043	4702.276509	9448.427526	1449.128801	-60.12663935	2269.056884	3990	2760.010753	1838.627843	3515.671443	562.0530016	304.947356	301.2106571	1432.591901	2321.00971	0.5034143699	0.1511831869	-0.005043648175	0.03913435813	0.02594829959	0.04604425874	1	0.4034110783	0.2766697042	0.04604577324	87	1
13	377.074428	479.526305	12447.0658	11987.19671	675.3761062	-666.9689097	2150.259445	4842	5100.328767	2908.939225	2768.263374	199.4508212	476.5754151	332.0322457	1072.685305	3405.447972	1.033670423	0.05767502772	-0.05330977422	0.03996570139	0.01576288827	0.04726435209	1	0.8256512009	0.07785744683	-0.003695278201	95	0.9999999458
13	378.5381444	556.3511103	4610.207283	14903.27228	784.7367802	1106.711579	2321.316725	5655	11505.53191	899.6592534	2803.707147	224.6759394	296.5160975	260.405478	1044.75307	5661.930857	0.3058642002	0.05578663749	0.07325330011	0.01541840948	0.01441708013	0.01864359916	1	0.2491473464	0.08332981298	0.2712331603	73	0.9999999954
13	379.7358412	135.6783153	1758.997115	9849.210445	1435.179499	212.949424	2080.31254	4067	2099.648649	589.7311249	3444.560877	534.7366292	199.2201379	670.061244	1370.065141	1547.484945	0.1780632776	0.1508195714	0.02260840134	0.0355753382	0.02485541099	0.02876255083	1	0.1436587345	0.2788452923	0.06743417605	61	1
13	381.8440777	406.619294	-46.54635436	19037.64032	422.3854047	1198.864636	1912.240667	6946	9253.741935	53.37143496	2717.622973	208.4620528	178.3366259	283.1355293	1028.757785	2259.718225	-0.002405985699	0.02236874151	0.0634379015	0.002852160695	0.01086106726	0.006574308365	0	NaN	NaN	NaN	NaN	NaN
13	382.1390965	91.13595967	1694.241406	10782.14908	3374.591822	94.1100208	1596.36917	4965	9969.473684	397.1548325	2105.430358	634.1362714	152.4335789	224.3431892	923.5528007	5056.362126	0.157463863	0.3110278214	0.008026640589	0.01576299439	0.0237174818	0.01573261384	1	0.1275535268	0.6105213533	0.01768083106	66	1
13	381.978458	572.5827793	7816.544115	17323.82405	268.6112553	1700.411968	2308.647033	6474	7249.021505	1322.089408	2701.057201	181.6078446	408.7443688	260.5862987	1031.112179	3934.366531	0.4568655528	0.01640182294	0.09789635594	0.01685368612	0.01087353627	0.02281918827	1	0.3719805245	0.001944037727	0.3913186539	82	0.9999999963
13	383.6264179	111.5533769	-42.80736094	11005.95624	2676.307812	679.7036066	1777.985175	4887	12989.28261	74.73600283	1850.152667	437.2649685	144.3922475	187.1990301	752.9178811	4210.988622	-0.004150248231	0.2377227447	0.06227024332	0.007075282794	0.01637974879	0.009482485842	1	0.0007031515037	0.4617465729	0.1676528551	22	0.9999969415
13	383.5115817	254.6394587	-37.99402016	12561.87018	1931.829369	1613.891505	2073.143233	5229	4351.287671	67.59737233	3279.615535	525.2531581	356.9272121	302.4347941	1282.618176	2822.482332	-0.003572909761	0.1437939545	0.1276064266	0.005721996104	0.01607701711	0.01915869116	1	0.004905040486	0.2698361074	0.3934773621	19	1
13	383.3133886	277.5941897	13877.05362	14008.76172	1442.524602	-617.5633536	1653.295908	5820	3390.115789	3414.60869	3322.678113	429.5350442	528.0078305	274.3786059	1369.728938	1798.565834	0.9932217475	0.1072612357	-0.041125176	0.03548771649	0.01681267282	0.04622566624	1	0.7944383674	0.1814262704	0.03159317029	96	1
13	383.6697224	528.0251122	52.17361854	10931.05446	579.5545963	744.6892115	2165.72315	4155	3094.084337	473.1750858	4813.355091	369.4841222	348.98798	739.1166992	1726.652162	3289.268516	0.004769821767	0.05276090227	0.0674922676	0.04709094636	0.04129416177	0.02088334116	1	0.006522186653	0.07839337117	0.180875347	8	0.9999999996
13	385.4715491	639.2733927	-110.9245902	12544.59691	2016.768711	1473.604047	2011.711898	5167.5	10598.51613	66.51187342	2537.493368	395.8003787	277.8966396	224.9422485	983.6366179	5016.762512	-0.008686513908	0.1620375182	0.1190910937	0.005785190223	0.0135986099	0.01051062441	1	0.0003606814311	0.307319721	0.3631068016	19	1
13	386.6122268	240.6072649	-123.2424803	16277.76639	3672.483033	1922.186326	1938.821917	6964	7278.738636	94.99473381	2230.376746	658.7493945	292.5901514	574.1361945	1001.594046	1524.70008	-0.008038604276	0.235961945	0.1214721171	0.005855778669	0.01709632826	0.008775445333	1	0.001739274971	0.460709497	0.3744854805	23	1
13	385.7248	468.064729	124.4352992	6507.755409	2071.470575	234.8773915	1861.129233	3081	1961.890411	101.7333701	3199.860062	1078.055837	110.8751611	283.5925871	1450.64686	1291.409088	0.01770829136	0.3120119139	0.03852015972	0.04740123214	0.04204559298	0.02349504586	1	0.01730116155	0.6146358888	0.09225503821	26	0.9999106452
13	387.4080833	297.9166404	6720.146623	14124.22645	830.4528657	1449.176602	1997.797946	5568	10439.14286	1623.165108	3332.526071	248.2655361	479.8086386	221.350953	1293.598326	6351.636154	0.4683662937	0.0594098825	0.09885045965	0.02126762754	0.01302098671	0.03518346605	1	0.3816997335	0.09110614548	0.3990120471	84	0.9999997825
13	387.1603193	592.8427737	2405.59559	13691.24906	95.08992191	841.3947306	2381.979989	5057	5094.06383	520.0458804	2968.935705	134.0422141	231.7064398	279.6243793	1035.318918	2766.137674	0.1736707506	0.007004909496	0.06127893507	0.01083435139	0.01180610194	0.01470709789	1	0.1415150227	-0.01764991963	0.1965665596	53	1
13	388.7836516	788.1308509	1299.589182	8576.565778	861.7709151	1134.906905	1817.084368	3410	20761.97917	243.0121028	1407.92868	150.9682337	227.3865479	191.6888312	525.436541	7405.557863	0.1526976742	0.1047244445	0.1312453157	0.01460018919	0.01607988023	0.01920882822	1	0.1304964605	0.1881561497	0.4410734585	60	1
13	390.1474805	74.54624267	1635.685959	10445.98563	1571.455111	64.01211392	1561.252932	4223	9397.852632	383.2315706	2118.136506	327.7247571	113.557756	215.7735383	833.6035315	4728.385526	0.1559659145	0.150057951	0.005820858822	0.0129686734	0.01860191943	0.01270097934	1	0.124691902	0.2766472576	0.003339780753	61	1
13	390.4612522	145.2302728	12208.72325	11820.46205	1315.074382	-709.9943171	1647.563613	5004	4507.076923	2866.406327	2681.321967	296.8568618	419.5946065	271.854682	1054.194578	3317.906498	1.011257367	0.1117481467	-0.05496620293	0.05400337062	0.01775697894	0.04095215304	1	0.8080101442	0.1900286752	-0.01262204728	96	1
13	390.2813737	208.4781459	2621.072205	15643.29512	3603.803844	859.9660066	1950.370704	6615.5	4863.115789	453.2790087	2514.587596	697.8662012	238.7731018	254.3737682	1107.465422	1984.890392	0.1676747354	0.2326263013	0.05591808667	0.009096231609	0.01626845319	0.01202954624	1	0.1384173297	0.4499929583	0.1851154944	65	1
13	390.4827079	366.2981232	-26.42312653	18497.65394	4636.22982	277.014677	1789.531219	8100.5	18470.11579	79.1045926	2381.442512	694.7487038	103.828299	214.3300248	1084.044068	5004.605264	-0.001475408681	0.2478517574	0.01495911723	0.004326918938	0.0142169623	0.005228160106	0	NaN	NaN	NaN	NaN	NaN
13	390.8237998	480.5783742	6077.20593	12381.49997	2867.143727	-157.6925363	2013.226902	5621	7397.676471	1599.659988	3212.70615	761.8052735	294.9114572	215.2577635	1387.69514	5272.752818	0.4854983353	0.2349443554	-0.01178378024	0.0222091907	0.02280645779	0.0280304247	1	0.3893051461	0.4501552897	0.0214731348	88	1
13	392.4014927	333.0746452	3237.200001	18297.48181	1831.798425	266.5590163	2313.340627	7327	5811.333333	653.4622908	3568.378779	482.1986867	206.7789205	443.6615853	1450.905977	2856.363241	0.1769437906	0.1041243333	0.01554345262	0.01123661594	0.01465828798	0.01248382154	0	NaN	NaN	NaN	NaN	NaN
13	393.5021818	263.8241085	-198.8679917	14700.33929	741.4576468	3516.702371	2486.777723	5571.5	8798.661972	84.07296452	1918.414776	162.8852381	471.2162803	245.7141647	691.5455332	2721.295658	-0.01371036846	0.05095686408	0.238070672	0.005405588789	0.01068419602	0.01479879085	1	0.003684949873	0.08222297106	0.775257129	10	1
13	393.4248807	418.2919559	-6.051783129	17468.07353	2930.319882	520.300366	1687.389518	7079	6679.451613	68.67626945	2954.411406	555.1112619	116.2989835	205.5554727	1217.356419	2412.632864	-0.0003764578764	0.1676211561	0.03082358841	0.004315975537	0.015118147	0.006238488761	1	0.0008645659038	0.3149871104	0.05542723402	17	0.9965367013
13	393.6843124	620.8662252	8626.50389	12319.83235	1964.618961	-355.4027028	1917.384751	5325.5	10814.31579	2188.337636	2961.60607	462.0118149	337.5322075	231.4818336	1193.849838	7291.542348	0.698011609	0.1611450264	-0.02869043993	0.02681305041	0.01652330523	0.03173333705	1	0.5583617404	0.2952628635	0.0086825984	93	1
13	394.0520885	562.1635818	600.1321175	7979.681424	2344.305196	361.0402768	1815.114852	3694	1559.135417	252.6714048	3367.789463	1084.041311	147.049432	237.7068517	1513.973006	1252.741084	0.07942117788	0.3054986456	0.04892147565	0.01334424294	0.03225898413	0.02275029156	1	0.0676146226	0.6012598113	0.1428630445	49	1
13	395.3049448	385.3355624	1097.454304	17584.70583	1049.962677	1840.205899	2042.676161	6697	10234.67391	205.9232991	2591.407444	266.8689994	350.8601455	185.8944946	1023.118619	2783.181886	0.0640792016	0.06331493352	0.1039933352	0.006614386861	0.01086665387	0.009575622997	1	0.05690437941	0.101563953	0.3232001742	36	1
13	396.0570413	720.8079982	-54.77051797	10406.51397	1538.238462	1206.784816	1845.674191	4280	2656.5625	60.92338595	1882.012042	296.5322165	237.2316671	182.9450539	733.099097	1083.515466	-0.005463273176	0.1515678684	0.1147510763	0.005992034173	0.01446378969	0.01238063529	1	0.002549276739	0.2854028159	0.3482158901	19	1
13	396.1034479	348.8410748	87.63104042	8463.627373	478.433843	299.2249104	2224.134631	3319	2505.704082	62.078858	2788.312939	204.9123623	111.7493617	505.9419123	1033.912913	1551.362243	0.01000465352	0.05717766484	0.03647142601	0.01063943838	0.02265268288	0.01515725232	1	0.008583732383	0.08616529018	0.0733775501	7	0.9999020941
13	397.2381085	655.5032897	-20.68651919	12756.04785	261.6825009	192.5212111	1596.690169	4655	8297.755319	44.96663977	2514.505844	143.661827	76.53716378	169.3784536	875.9639041	3747.622101	-0.001735530596	0.02090987618	0.01544807193	0.003647548828	0.01195738646	0.005750990913	1	-0.002682302709	0.010101789	-0.004555132349	1	0.9935384274
13	397.4163048	738.5890503	759.9874781	10508.28992	601.3640918	99.70363458	1608.594168	4009	10954.02174	154.1944758	1671.293497	151.2610123	85.48407377	170.1589884	628.5462897	3423.281772	0.07238914783	0.0584742732	0.00993333034	0.008986240797	0.01157751178	0.008831046106	1	0.05690196882	0.08736186888	-0.005216498709	34	1
13	398.5931595	543.3420369	-168.9144363	14769.62697	1301.356291	3642.78824	2853.819879	5743	1694.326316	80.13708146	2205.246805	228.5701289	554.0191808	254.604856	812.930036	635.2068928	-0.01162316087	0.08878164576	0.2494810508	0.005264132282	0.01267251246	0.01538174653	0	NaN	NaN	NaN	NaN	NaN
13	399.5449472	224.4777421	4532.979542	15065.18559	3344.330911	5.597211589	1895.964138	6542.5	3605.314607	958.5846735	2936.689943	734.9748434	218.3915481	268.699015	1262.65567	1747.585338	0.3018763627	0.2267670385	0.0003663729131	0.01911184615	0.02231603941	0.01578695906	1	0.2423874882	0.4347008826	0.02110336862	78	1
13	400.261787	155.4803856	3573.921519	11970.18921	2862.314678	860.4015207	1891.428152	5278.5	12171.87179	820.8149621	2616.383871	604.9546153	285.6420231	236.8643961	1092.576276	7320.860781	0.2944198099	0.2333085039	0.06816819441	0.01773846093	0.02310425103	0.02158394006	1	0.2412381262	0.4512748906	0.2576153653	79	1
13	401.8505362	587.5763866	2503.701997	15028.95651	226.5240516	2258.528993	2547.43375	5572.5	17200.37895	469.058056	2319.669145	134.7370423	357.8393638	231.3781971	855.0063437	4858.819888	0.1667524951	0.01545315646	0.1526213557	0.01071914001	0.01000416162	0.01474825089	1	0.1424786148	0.00390641322	0.5159079159	54	1
13	403.275483	287.7427165	4856.05918	15716.2969	2407.165613	1218.48624	2208.46052	6549	8071.336842	871.6660989	2497.645716	446.5880887	297.8370618	197.3493073	1042.787126	2901.760029	0.3038982419	0.1555423755	0.07674436618	0.01679271081	0.01453267659	0.01761125009	1	0.2487426783	0.2903455486	0.2869033501	77	1
13	403.1427501	311.2184232	40.25276075	17835.05953	1880.172748	336.7696913	1895.994744	6979	4926.391304	68.36619428	2423.085764	370.0017546	92.65697806	212.4245136	983.5738742	1897.757624	0.002379122698	0.103178757	0.01917862384	0.003902039949	0.014181019	0.005313998615	1	0.001657920369	0.1808353476	0.01269072218	11	0.999888197
13	404.4134026	128.7378606	2041.44194	12560.42831	3756.056032	63.58397513	1654.055426	5669	6585.255319	391.4260068	2199.911368	700.671659	134.0049882	201.3681045	968.1725841	3666.654908	0.1684416231	0.305225638	0.005879980888	0.0151224157	0.02270179193	0.0120177606	1	0.1361779897	0.5983379928	0.01247336678	66	1
13	404.3279273	453.6177409	5168.122485	17765.87457	4169.739927	-49.43201995	1774.411551	7750.5	18647.52083	948.2860224	2927.114125	802.6018134	241.4998635	331.7178196	1306.741046	6686.00609	0.2943700082	0.2364202453	-0.00343349915	0.01422025686	0.01515098311	0.01505622498	1	0.2361713354	0.4545908403	0.006394630957	78	1
13	404.0916129	504.94853	-128.1267451	18262.12814	3077.689393	2137.105311	1879.848674	7612	13291.80851	97.76770904	2464.083768	511.9292064	352.0067945	231.8668196	1049.591415	3425.297558	-0.006820008239	0.1651723816	0.1170468738	0.005446389662	0.01412148872	0.007889770876	0	NaN	NaN	NaN	NaN	NaN
13	405.4774025	71.90054602	-12.82534969	8831.133787	361.5180962	1029.969609	1750.569837	3374	2893.869565	57.88990974	1746.566006	162.918475	213.3140946	239.6021582	653.4999449	1484.132427	-0.001273003835	0.04115586625	0.1146696503	0.007035773023	0.01659810915	0.0149314084	1	0.004884492816	0.05642799262	0.3446174118	9	0.9999999767
13	406.2448591	677.7130113	813.6239169	12945.07464	729.8207524	1222.378558	1864.446506	4905	11017.32979	172.3413839	2209.154255	147.3367812	238.5318164	210.3231456	779.5437173	3968.500203	0.06134698476	0.05705873115	0.09351922336	0.007798882978	0.01212786096	0.009993591429	1	0.05390876984	0.08814672992	0.2855565823	36	0.9999999965
13	407.234592	266.4857404	2135.072222	12241.89291	74.42239437	264.9581356	2403.217595	4477	4173.373494	533.5222843	2721.932795	168.3819716	165.1714341	327.3649988	975.1582983	2761.733623	0.1792025021	0.006495547204	0.02315532098	0.0117192568	0.01881107376	0.01712753035	1	0.1432679446	-0.02040549175	0.06401500974	52	1
13	407.7877439	370.6149219	7775.54038	16420.77187	5403.119727	-210.4833413	1871.956791	7770	22883.74468	1317.966206	2741.697076	1005.466255	295.0573131	225.4392646	1319.635359	11162.54625	0.4665357451	0.3358796917	-0.0128662984	0.01902295269	0.01914439417	0.02031252914	1	0.3749170219	0.6595064232	0.01718282446	89	1
13	408.3294977	236.1260227	81.74311143	13263.47688	1976.678389	289.5926869	2128.043543	5397.5	2831.443182	82.42850406	2361.482527	395.8355939	97.8055608	237.9892822	927.019697	1224.849706	0.006660255275	0.1493504962	0.02234418658	0.006766240266	0.01499175577	0.007736286802	1	0.005755569485	0.2766926353	0.0265905294	16	0.9999818935
13	409.6545226	14.60435142	1151.097961	7370.508868	1058.452399	908.9225612	1188.645866	2987	5189.610526	225.5377343	1261.555685	220.630685	202.6467143	176.7766723	501.7213578	3011.16031	0.1547805014	0.145565512	0.1216863841	0.01758764427	0.01925226002	0.02520366748	1	0.1318776926	0.2724139782	0.4095906747	63	1
13	410.8107694	417.2503767	7517.065295	16669.41808	314.0303042	1663.203579	2110.978414	6254	10281.61702	1686.321322	3430.886435	165.6168249	471.3625346	263.3029265	1262.353739	5147.894901	0.4552938088	0.02045578628	0.1000594148	0.01851449942	0.01142641841	0.02724334541	1	0.3709068003	0.01045335347	0.3987031376	82	0.9999998768
13	411.7067104	213.2513357	-183.3746532	14686.99396	137.9763987	3438.064157	2428.380337	5343	4296.894737	66.60695267	1988.136587	133.7684776	472.0931621	260.5498353	701.2259274	1066.726794	-0.01323560081	0.009305380265	0.236483603	0.004443708257	0.009389803275	0.0162550375	1	0.003566392387	-0.004217127873	0.7681794936	5	1
13	411.137352	477.5258564	9341.67935	13141.74589	1446.803438	-317.7337549	2280.655167	5371	20986.52128	2387.735117	3249.944588	336.6635987	368.8461619	229.7230724	1265.349284	12068.96269	0.700860217	0.1087038969	-0.02426061622	0.02546427295	0.01857603583	0.03226624252	1	0.5604768598	0.1867005295	0.02285801721	92	0.9999988923
13	413.3662343	96.35081184	-13.38641264	10340.70385	1680.709582	599.7500048	1562.421982	4222.5	5740.747368	65.20957889	1848.418838	317.1565897	123.9709828	218.2612807	730.1821873	2500.706343	-0.001570403689	0.1616145122	0.05755968903	0.006790812629	0.01951542304	0.00899326849	1	0.00173600487	0.3037093814	0.1487630713	18	1
13	413.0998117	149.1604634	758.8427432	11756.48378	630.8664644	1202.766798	1900.591843	4480	5790.253165	151.1434014	1898.634852	182.5419147	209.8227458	223.5650112	712.0597403	3781.797621	0.06617322589	0.05646992486	0.1025054656	0.008976003545	0.01310560179	0.0146181266	1	0.05841985761	0.08729397707	0.318198764	36	0.999999999
13	415.6440465	604.3036864	-15.07937504	14832.75061	179.121624	905.0974156	2016.867611	5322.5	7031.612903	48.46258939	2362.729914	154.5947149	181.4390572	191.8382775	828.5925193	2959.89279	-0.001028572084	0.01287039999	0.06444228051	0.003532484987	0.01181342101	0.008049542316	1	0.00127083437	-0.004426135903	0.1672722783	3	1
13	416.3027526	51.35740828	2263.980271	8059.604477	231.3694493	576.9794471	1794.841483	3127	23211.2766	530.0084899	1753.400326	120.8880305	238.4249316	178.0716926	608.9426191	12677.42363	0.2740067431	0.02960351644	0.07186331749	0.02233944146	0.02101928885	0.02848632778	1	0.2231799899	0.02914412293	0.2579291808	70	0.9999999977
13	416.371646	747.4947815	2759.181381	9393.648458	1337.061925	611.1310599	2035.33944	3972	6113.543478	534.7647458	1581.251528	258.1833022	198.6231926	235.5965688	635.8719938	2775.815462	0.294761867	0.1444155123	0.06600007909	0.01900080577	0.0175816999	0.01882152975	1	0.2405312862	0.2668505605	0.246633029	77	0.999999998
13	417.3126771	316.5892495	-40.89716561	15229.25518	6610.601654	415.9043314	1501.298141	7411	9401.108696	99.73199584	2543.372231	1192.327005	128.1387282	203.1262005	1247.089762	3592.488789	-0.002632170398	0.4410616808	0.02893888233	0.006835892369	0.02279790303	0.006931426252	1	0.001466787722	0.8819197557	0.05890434234	29	1
13	417.1384504	538.1146155	6481.072796	13799.26531	1420.400119	1304.066051	2101.908818	5619	17474.39175	1660.111585	3287.886456	314.3696959	439.5337269	240.8865449	1251.056101	11212.39787	0.4633891262	0.1104590009	0.08886733234	0.02551562924	0.01723922673	0.02871699887	1	0.3774673776	0.1965499776	0.3647948712	86	1
13	417.6366984	727.4746384	15.55231038	9632.101549	3910.329792	272.1732538	1490.162104	4715.5	4800.977273	81.90008695	1626.7869	680.1721893	90.83372994	154.7614688	768.8258536	1771.349333	0.001793048496	0.4121398613	0.02912403873	0.008854153379	0.02251062083	0.008988142876	1	0.004769674435	0.8219325271	0.05946035001	29	1
13	417.5232846	773.2846744	0.3888624491	8230.53486	3487.862013	204.5864474	1306.919566	4006.5	6387.757895	66.39220078	1489.30742	619.4002496	81.74724203	174.5019305	705.3530507	2992.125512	4.38370907e-05	0.4212659193	0.02575796147	0.008917413518	0.02512815248	0.01010306924	1	0.003210087993	0.8407179954	0.04759261633	29	1
13	418.3725167	620.1704366	2750.659412	14589.30879	215.4648208	123.3485255	2236.713143	5426	13882.24468	503.52734	2538.306722	143.2968206	169.8437883	229.6734428	886.4470761	5665.912425	0.1852287572	0.01582260798	0.008688206423	0.01185145272	0.01115140916	0.01254790728	1	0.1471807186	-0.001730611819	0.01499735236	52	0.9999999936
13	419.8362757	501.1614883	4751.02462	15888.20941	3571.038016	-69.93839647	1599.745577	6898	13122.02174	1008.53488	3254.558593	811.241131	198.1031094	262.4719517	1405.888321	5770.310337	0.3036539226	0.235426696	-0.004609660096	0.01432738615	0.02001286195	0.014350826	1	0.2435466907	0.4524300728	0.004386538672	78	1
13	419.9660067	444.3989333	1091.120318	16796.09554	2734.506201	1619.724798	2074.052031	6816	10355.69149	207.0618967	2517.586997	478.3916475	257.3092465	249.0702849	1053.483272	4944.396122	0.0655405945	0.1672083137	0.09904955996	0.006744400758	0.01351301746	0.01028707108	1	0.05869956031	0.3167718381	0.3102208007	44	1
13	421.1103953	226.3162677	6286.192481	13877.31557	1284.349715	1378.793872	2018.888548	5530.5	5704.673684	1409.976129	3087.355339	336.0468192	462.0734318	243.2024903	1192.282615	3396.770614	0.4543691898	0.09793023296	0.09736544763	0.02148867794	0.01470411628	0.03235724334	1	0.3706952657	0.1709903873	0.3920401849	86	0.9999999996
13	421.6123266	352.3954127	1054.044165	16314.93133	3813.655581	652.1070905	1703.031535	6954	28683.85366	284.0702783	3001.359384	784.492762	155.6089907	220.0539958	1289.898013	9925.84476	0.06381779512	0.2418259412	0.04214008137	0.008925779367	0.01788314585	0.007705866799	1	0.05399123664	0.4690140998	0.1129587822	46	1
13	421.6624011	650.8523986	1052.417824	15004.08	2229.662672	106.2896487	1567.382524	5977	4083.159091	189.2975443	2165.609177	364.763929	126.7054217	194.4388439	842.3989633	1710.150621	0.07062622546	0.1535679834	0.007108843271	0.007400142799	0.01392455795	0.009357323869	1	0.05617120753	0.2844327251	-0.01184841156	42	1
13	421.9725145	79.6078471	-4.416425538	11816.49284	173.3773444	345.2482974	1556.715609	4241.5	11947.43617	49.6667965	1694.521176	143.8090248	77.65797144	224.8627309	581.9050134	3790.534931	-0.0003945631451	0.01503174748	0.02893445962	0.004315640953	0.01343426893	0.006048421962	1	-0.0007062200109	-0.001503293534	0.04286720163	2	0.9999998302
13	422.7325357	665.022912	836.907299	12031.74347	1885.361139	463.8341577	1711.080771	4928	5868.614458	166.5190917	2004.190227	357.4197769	128.8420352	157.318484	791.2742835	3415.062853	0.07137359105	0.1593547191	0.04106152832	0.008745982329	0.0136382364	0.01080584499	1	0.05922369845	0.297915518	0.1077278073	43	1
13	422.7176484	707.3153514	43.20658924	9908.723913	3025.804975	147.3000184	1530.117055	4488.5	1706.23913	63.60179752	2394.618791	758.9714621	72.62909214	149.1566781	1059.038686	1051.17425	0.004710756395	0.3085588863	0.01646543263	0.007112786391	0.02375538588	0.009002758059	1	0.005256915223	0.6065781762	0.01168386543	24	0.9999548197
13	425.363542	576.652027	-15.90519246	15735.92146	2577.674677	447.2645801	1594.576954	6371	6967.783133	65.89791013	2767.590322	517.8590146	106.8286272	173.2576262	1130.489152	1998.304593	-0.001159752803	0.1634903258	0.02876228334	0.004382280481	0.01495252259	0.006472976329	1	5.044424378e-05	0.3063352988	0.04784927687	17	0.9891732283
13	425.4002639	634.1751794	517.5631455	7821.585559	302.2050216	1746.609263	2415.411245	3076	1751.526882	188.0419038	2744.028303	167.7320613	623.08038	369.9342188	1021.091627	1354.934288	0.06706730344	0.04047510965	0.2280902425	0.01233809248	0.02043866776	0.03316806627	1	0.06785733544	0.05962430268	0.7586022838	37	1
13	426.6383543	260.4896948	1026.07461	17151.06096	2945.441649	1645.781143	1877.104534	7079	23559.70652	189.0464487	2157.985315	470.9441654	291.5694735	229.5830285	934.6557645	5692.294382	0.0616517985	0.1758325792	0.09879306662	0.007031321278	0.01409041774	0.01078544847	1	0.05563385081	0.3346643213	0.3087510187	44	1
13	426.5044977	297.2553602	1042.281732	17367.81484	5606.292157	1665.123001	1953.823406	8043.5	22650.60638	241.6490369	2558.227988	978.9167535	294.2631904	210.5950113	1229.535328	9134.757847	0.06062255657	0.3234601425	0.09752450587	0.007951616489	0.02041039061	0.01073094573	1	0.05609295648	0.6407330931	0.3097909902	50	1
13	426.9357984	150.0668645	1028.915632	13146.42821	667.815075	566.5969797	1586.663888	4925	8009.145161	223.7188667	2862.069132	224.1368273	127.3013784	215.1216849	1026.966037	6547.811127	0.07458824662	0.0534770647	0.04396827242	0.02196682523	0.01622976503	0.01239783178	1	0.0610274373	0.07847912925	0.1145673263	35	0.9999999999
13	427.5891953	364.3703707	833.64282	13362.44137	1281.513231	622.1395724	1986.912496	5217	4643.7875	278.2008837	3691.528845	390.4143106	200.4719249	981.3334036	1392.102152	6148.004045	0.06749195904	0.09966848671	0.04788106943	0.009620206364	0.01912254943	0.01485175219	1	0.0560264186	0.1744700502	0.128444994	39	0.9999999996
13	427.7381365	421.915126	3876.716004	12709.00439	555.9088522	1071.718635	2521.008675	4876	3659.255319	1032.865762	3301.35253	221.7234436	327.8965138	333.6739968	1250.216652	2504.407538	0.3060429017	0.0453324882	0.08421688936	0.01818753993	0.01357741487	0.02696620473	1	0.249967739	0.06213156097	0.3093522293	73	1
[truncated: 3,980 more rows]
