# Supplementary material for: Phosphatase specificity principles uncovered by MRBLE:Dephos and global substrate identification
Source: Mol Syst Biol. 2023 Nov 2;19(12):e11782. doi: 10.15252/msb.202311782 (PMC10698503; doi:10.15252/msb.202311782)
Supplement: Supplementary file 4 — Source Data for Figure 1 [file MSB-19-e11782-s002.zip › Figure 1/1D/Complete MRBLE-Dephos data with scripts/ToRegeneratePlots/PP1_2/20200923_PP1_2_60.csv]

1	129.3402626	531.225812	2834.731062	9086.867023	353.349627	19.48310858	1908.695853	3380	498.4516129	933.2287314	2962.525612	202.8668347	180.8060031	225.308636	1107.254753	504.2471253	0.3093397853	0.03965466658	0.002010234757	0.01965786102	0.0190363139	0.0251271101	1	0.2432356232	0.04945140747	0.02051604421	72	1
1	182.5377838	163.6052706	1264.519147	7069.980423	573.8906167	163.532137	2138.106258	2836	270.9255319	414.1789594	2315.650139	275.7818251	134.4073319	259.9194505	899.9200156	167.2199144	0.1799971222	0.08611127899	0.0230393519	0.01561752827	0.02700925522	0.02545176971	1	0.1431667238	0.145436484	0.06625907767	58	1
1	191.4947326	462.7807004	942.7534608	15544.42169	1559.61405	1510.024736	2095.244505	6091.5	8741.365591	188.7846419	2104.437209	268.553118	232.0945626	238.51353	794.2564231	3942.627624	0.06206203959	0.1022355248	0.1009870056	0.00661656329	0.0120534856	0.01139604248	1	0.05551849957	0.1825107574	0.3077586523	40	1
1	208.2945165	572.5083274	13345.22552	12268.02324	721.9994844	-698.6312465	1917.72699	4918.5	4795.568421	2791.001421	2596.959661	195.9438222	454.5272268	254.1085729	1003.299529	2301.509411	1.056019837	0.06151469029	-0.05570682957	0.03660777409	0.01324343837	0.04027583855	1	0.8286599291	0.08948222065	-0.01333888942	95	0.9999999975
1	215.3409632	634.5959902	1451.141781	4687.972214	921.2125041	425.8687281	1890.604723	2068.5	290.2631579	950.3366723	3136.529062	677.9333808	283.2631113	362.6332399	1328.376411	378.4755033	0.3114208154	0.2035638157	0.09209412828	0.04617351376	0.06030959605	0.06630317158	0	NaN	NaN	NaN	NaN	NaN
1	248.3791468	699.2372415	7.288706884	6316.946144	226.3736748	430.2854733	1800.082866	2379	412.7021277	41.9396822	2305.482126	138.0333081	146.5370405	193.4164368	833.0706566	329.9329951	0.0009217377331	0.03660127132	0.07111832843	0.007924685721	0.01935059195	0.01568185435	1	0.004509482056	0.04740227158	0.1895109496	8	1
1	253.498731	41.23907324	4744.588724	6848.625811	1099.992578	-320.1986763	1258.967022	2947.5	5721.5	977.0058022	1324.854127	208.070449	192.365427	197.0320155	530.5225448	3379.127659	0.6852608863	0.1646522587	-0.04780976604	0.04541014517	0.02230016406	0.0340308658	1	0.5379652313	0.3007706595	-0.06258811641	93	1
1	269.8801857	97.36809862	20.5926548	6182.967472	209.0320958	411.686343	1680.551962	2391	1627.557895	39.1543536	2005.735275	144.1552607	135.7225377	245.7140181	721.1150466	2170.043551	0.003056296686	0.03797415557	0.06633181981	0.008349721496	0.02428162908	0.0195375221	1	0.005891292065	0.04995027132	0.1736715609	8	1
1	274.4795185	112.6242388	2147.946121	13282.22971	1288.283333	38.0403679	1457.626329	5181.5	7227.451613	362.843594	2243.362285	219.8447919	142.3520967	192.4272347	817.2052643	2794.739778	0.162191017	0.09712266195	0.00313065571	0.00895198252	0.01441369209	0.01127711641	1	0.1279286753	0.166889504	-0.005201423186	58	1
1	281.2061947	205.2318629	648.7002302	10864.00626	1866.725645	1072.46449	1948.683139	4604.5	6005.431579	190.3617101	2324.619892	367.5761113	256.0629713	254.2910146	914.526587	4170.597622	0.05931067244	0.1697927347	0.09969659299	0.01124851866	0.02439433284	0.01298063689	1	0.05407749175	0.3200787811	0.3056626476	44	1
1	537.4617408	115.2587473	1527.105008	9089.392505	98.1979076	508.5465573	1730.843757	3320	809.5806452	307.3426232	1690.24919	129.0158512	162.0529754	200.2426283	615.9422277	558.9478922	0.1713031116	0.01018368902	0.05700631607	0.01285023804	0.01551701324	0.01635448269	1	0.1376530126	-0.007491400635	0.1772112461	53	1
1	570.5826519	177.2181451	-21.04241149	9293.832263	434.4982154	352.519226	1756.299252	3546	3378.892473	122.5843351	2102.994156	298.9387821	139.505662	1656.493316	736.4205725	2129.352619	-0.002518902946	0.04740304589	0.03794600994	0.03671308796	0.07356119088	0.0238778068	1	-0.0002819539714	0.0677210887	0.07582491158	7	0.9999942881
2	70.20029902	81.42117831	256.5881132	3679.794799	156.1383454	91.02812518	1078.253562	1309.5	604.2688172	133.2577743	2053.70191	114.0666501	97.44227735	284.3077014	736.5438833	891.5308298	0.07397815354	0.04794554009	0.02767184302	0.03020857934	0.06043270294	0.04873073963	0	NaN	NaN	NaN	NaN	NaN
2	402.3497551	71.35811223	-28.52826313	10917.51513	116.4624242	375.7839933	1469.686337	4009.5	11503.27368	71.09544556	2031.177963	262.6568461	347.5709912	1139.57444	688.9249254	4700.153464	-0.002290366692	0.01091082725	0.03289751933	0.007414991429	0.02791773335	0.04117652405	1	-0.0008780287197	-0.006879461187	0.05704166361	2	0.9999972146
2	432.8702372	126.3745367	1572.532738	8630.688903	796.0537689	110.3584031	1847.382131	3440	1742.389474	398.8369038	2176.712547	253.022777	131.9919929	280.3358591	846.1229178	1447.618928	0.1777492738	0.0968512669	0.01557363904	0.0200961875	0.02418899812	0.01805991012	1	0.1410262966	0.1669395608	0.04071078685	58	1
2	678.6853657	216.6032501	11.70724254	3976.147862	1883.354606	132.0682997	1303.084851	2071.5	719.6595745	49.13339516	1440.37502	641.0805729	75.8987603	162.3853868	685.2764024	1016.558146	0.003633075047	0.4452446471	0.03439657031	0.01417122484	0.05117327656	0.02130903663	0	NaN	NaN	NaN	NaN	NaN
3	87.28789937	303.5122557	698.7346466	9665.051884	429.5163964	241.6541465	2258.466602	3679	9222.968421	156.7777081	1659.258354	149.6809637	101.1135674	225.5431635	608.0289713	4434.750885	0.0727051397	0.04612904334	0.02554706111	0.008590775866	0.01484275119	0.01106921455	1	0.05821627997	0.06433586045	0.04975524101	34	0.9999876055
3	228.7122468	237.5017356	-29.8082165	15856.87536	3594.915229	495.3732785	1918.270009	6733.5	2549.052083	80.38301384	2170.206448	540.1167786	110.2995817	248.53578	924.2918243	828.3572122	-0.001785216756	0.2330945739	0.03235911896	0.005559482211	0.01442972663	0.007316019161	1	0.002165752553	0.4457268099	0.06489545731	21	0.9932647896
3	250.6044914	351.5875963	50.60466704	5991.059829	509.4734773	835.4058383	4151.189512	2654	1264.06383	65.71245462	3019.440688	433.4691533	209.9297542	796.1775539	1222.945316	1821.768459	0.009470291884	0.08549669849	0.1438600516	0.01769418634	0.06776085458	0.1181284169	0	NaN	NaN	NaN	NaN	NaN
3	270.1227658	394.8708979	3567.549898	6408.794239	-492.8483946	972.1926653	5011.834626	2641	1466.350515	1810.633929	3611.457465	155.5788838	288.120891	827.2488488	1353.693152	2050.400886	0.5336570511	-0.08713049393	0.1457313915	0.09140507717	0.155432763	0.312898819	0	NaN	NaN	NaN	NaN	NaN
3	289.343382	185.4680931	3906.674365	13212.74788	74.32805665	2927.241615	2403.103631	4935.5	1407.712766	741.0818965	2424.58866	157.5988103	631.9526321	736.5953851	865.2087557	906.7817087	0.2914376485	0.005626739144	0.2181983393	0.01703171535	0.01251023469	0.03377570714	1	0.2430912316	-0.00879443027	0.7542141285	71	1
3	292.5066977	442.2921981	14044.06858	13138.86183	-256.4783428	666.0962285	5755.865126	5371.5	14962.03158	3563.659514	3393.114309	155.6684491	531.0246047	408.0504107	1269.08806	10190.3598	1.074515648	-0.02155344238	0.04568598113	0.03656108679	0.01389117155	0.05411767413	0	NaN	NaN	NaN	NaN	NaN
3	461.4819791	205.3246032	-19.05157102	9727.591124	-6.526839508	446.6575982	2288.664453	3561	2720.978723	73.13353173	2913.19065	210.5950803	133.1885843	996.3194856	1027.418099	2644.309423	-0.001891765606	-0.0005658956776	0.04544600444	0.01050731297	0.03314572879	0.01592305227	1	0.0001330438527	-0.02962003527	0.09953169188	2	0.9999999866
3	471.1543554	320.804602	1002.846697	13695.42179	4154.154207	950.1219981	3365.565007	6339	1891.13253	259.9954076	2935.497475	900.104345	242.7402614	407.3900619	1287.928551	2629.597979	0.07319224794	0.3014753001	0.0702771927	0.01078655289	0.0210814708	0.01530502426	0	NaN	NaN	NaN	NaN	NaN
3	473.2834068	334.473683	-69.59814941	15428.0248	526.6103235	948.7251676	3598.976392	5772	10970.03659	62.8843383	2837.881823	214.5094979	189.2415661	317.3892539	1057.158348	5310.264662	-0.004946026119	0.0359964315	0.0639045822	0.004670804138	0.01280387378	0.008097267177	0	NaN	NaN	NaN	NaN	NaN
3	486.4986258	80.5871667	3231.92718	7009.865043	724.0031192	-81.0571339	1493.717111	2907	13175.70833	939.3522011	1975.312509	204.70706	170.2532313	179.2738625	753.4317491	10505.59714	0.4576078401	0.1073193135	-0.01158379272	0.02877821857	0.02724566953	0.02902631032	1	0.3601053429	0.1862954525	0.009232650726	85	1
3	501.2411773	520.8607326	-74.52940284	8162.234418	-479.9407036	2814.379989	4924.894633	3170.5	588.3229167	76.89266142	2428.564709	125.2583841	654.8165493	448.1421299	873.74085	547.1356321	-0.009743703926	-0.0607076694	0.3552791257	0.009888664626	0.03335398738	0.0713622155	0	NaN	NaN	NaN	NaN	NaN
3	538.5658898	366.713943	-29.52899296	13701.48795	431.0920183	876.6132147	4107.256028	5190.5	7276.382979	62.94903803	2579.385644	175.315357	136.608191	367.7655715	945.9324985	2895.567094	-0.001920761753	0.03195239346	0.06752945144	0.005124334624	0.01306722307	0.0116441607	0	NaN	NaN	NaN	NaN	NaN
3	567.2247439	138.7901259	-9.218643298	8140.463032	476.3052175	130.1423761	1519.063014	3104.5	2855.6875	42.54288968	1538.516605	161.4208724	68.06669045	184.2078691	582.190927	1686.704263	-0.001239237107	0.06222947602	0.01642434569	0.005416775389	0.0176472442	0.008440171251	1	-0.0005259322244	0.09682403786	0.003168873718	6	0.9707363294
3	664.8936296	229.5459907	423.7550195	6305.705494	6.821706299	325.1807597	1739.353347	2342	5091.606383	121.0013458	1612.740589	94.94863292	103.2650809	209.9347596	569.9790339	4362.145312	0.0668253421	0.001361027016	0.05307347334	0.01114643528	0.01976007967	0.01829017491	1	0.05486986944	-0.02544817484	0.1406463415	31	1
3	731.300632	285.5061891	-34.33816359	7892.13514	747.8582228	491.9766328	1657.107076	3136.5	6205.861702	45.58464628	1075.477615	144.451837	91.48446953	191.4311244	403.9312528	2223.71777	-0.004497403082	0.09642377852	0.06481065609	0.006112055339	0.01690427701	0.01056803177	1	0.0005368119958	0.1689624554	0.1693486088	13	1
4	37.71817325	356.4192678	4438.707475	9242.602284	814.8894394	113.4450681	2803.289139	3877	17790.09574	889.5788997	1829.063959	210.3833834	242.1073865	298.598882	710.8854488	9220.056187	0.4809702468	0.0913023246	0.01187700619	0.02387111126	0.01684383534	0.03091021247	0	NaN	NaN	NaN	NaN	NaN
4	48.34623567	328.6179938	5707.82547	7828.261597	-33.96900061	-89.28052004	2561.462754	3137.5	4963.031579	1484.130585	2081.962042	115.5224801	290.0361503	265.5706628	765.7228013	3052.442623	0.7227135422	-0.004089274531	-0.01095390163	0.04277941279	0.01632907452	0.04320384607	1	0.5679255385	-0.04118728511	0.06428008817	90	1
4	77.96426141	439.080024	465.0178713	6243.135121	1567.050111	733.5276483	3670.621292	2952	1684.797872	201.2251608	2633.47155	763.1996858	161.9840144	477.2177166	1158.518789	2010.613883	0.07941339398	0.2470852712	0.1295375725	0.01864570207	0.05413613857	0.09539591562	0	NaN	NaN	NaN	NaN	NaN
4	198.0982096	638.7054805	2126.679485	13645.2698	583.8504875	2038.906318	2463.979992	5206	1604.914894	385.5893934	2149.243609	160.7631213	373.1302909	222.4557103	790.3673566	636.6481559	0.1621849865	0.04414748489	0.1505851844	0.01109489235	0.01153163816	0.01511879025	1	0.1370981705	0.06649723248	0.4966012553	57	0.9999999999
4	198.5074313	143.6074007	4279.020694	9223.80731	533.0143555	863.2244878	1895.903882	3653.5	4613.5	1196.285874	2509.293155	197.570375	350.0276888	216.086348	954.1357132	3391.594815	0.4655383443	0.05540116666	0.0824696611	0.02708089369	0.01979797004	0.04397333434	1	0.3719941581	0.08531330213	0.3302509735	84	1
4	202.3714414	306.3027584	3727.964449	12227.62011	4.549977768	3133.784378	3660.918573	4594	6362.851064	848.3664099	2710.835063	151.1786695	710.3457971	325.1989869	962.5779676	3605.82218	0.295568981	0.0004836755977	0.2481808511	0.02086324281	0.01427958042	0.03531969509	0	NaN	NaN	NaN	NaN	NaN
4	203.0175392	588.1545843	639.6593025	12043.21721	1108.253677	2660.905684	2499.696872	4752	740.5578947	145.3152235	2262.70295	254.9837938	499.2620736	300.0763174	870.1272019	396.9390252	0.05549309299	0.09523598972	0.2214281859	0.01066265603	0.01513917792	0.0201132693	1	0.05826796923	0.1744148265	0.7177681449	41	1
4	232.1700117	657.7494401	4086.371768	12492.63885	74.31132609	28.57868058	2304.858601	4699	1722.136842	722.4875182	2202.813158	137.2538785	198.9365135	219.1893082	789.3916048	590.6800014	0.3230314122	0.006850817411	0.002348161897	0.01286481289	0.01196159161	0.01782682685	1	0.253662594	-0.01738816998	0.02323617943	69	1
4	240.4831979	211.1808066	691.4138313	9902.192342	40.15626464	583.0089005	2397.935232	3656.5	4412.729167	244.1021872	2953.482524	147.7068333	193.1679954	615.6668233	1038.571608	3725.062524	0.07172168876	0.003717719577	0.0589839281	0.01126061003	0.01926168942	0.01698784433	1	0.05915403841	-0.02035550242	0.1620192143	31	1
4	263.664869	396.5837705	5381.462629	16760.17989	-249.2386509	2290.376698	5323.18419	6428	5103.178947	912.4033945	2592.168283	180.2379242	386.739099	435.7164197	1027.448371	1669.902679	0.3207167365	-0.01495565825	0.1319422855	0.01399159194	0.01250472779	0.02007296514	0	NaN	NaN	NaN	NaN	NaN
4	281.2966916	527.4433469	10766.74537	15000.12087	1378.185711	-229.6153046	3128.523668	6162.5	12755.75532	2252.819028	2934.757915	359.9106085	380.6568864	256.2324009	1167.85376	6352.193589	0.729699053	0.09308707727	-0.01340774173	0.02721284676	0.0149072785	0.02893943221	0	NaN	NaN	NaN	NaN	NaN
4	282.3203762	578.4557867	-296.0879281	14512.41417	671.3127631	3610.069317	2735.221826	5469	4736.06383	75.40870831	2608.908966	191.0751396	660.0016727	247.3562025	939.0304555	1977.780796	-0.02131896551	0.04850325669	0.245670176	0.004534142428	0.01209829474	0.01973953124	0	NaN	NaN	NaN	NaN	NaN
4	293.6530949	625.404643	745.8457089	14686.78277	174.1662144	3180.317823	2538.096716	5370	11456.14737	155.7167047	2024.280974	154.2187579	421.4841238	208.7705692	694.4991661	3775.686146	0.05336127928	0.0116052454	0.2191862367	0.007324694567	0.01149841727	0.0153495155	1	0.05542793847	0.003931452788	0.7060322008	33	1
4	300.3417785	94.64364426	21.73582456	7499.318269	631.468942	209.5540674	1760.647446	2849.5	694.1473684	41.91580355	1627.664337	211.6529508	74.30406549	211.7804717	629.0663668	481.7409688	0.002834215783	0.08136239269	0.02894637916	0.006436898844	0.0217685853	0.01113069083	1	0.00375157688	0.1364327027	0.04768872173	12	0.9708626816
4	309.6402002	297.3515372	1276.25438	17514.28435	7339.414304	512.0849815	2853.774212	8692	3347.189474	296.0174778	2728.4701	1302.415449	152.2825764	313.1617844	1379.196439	1591.863061	0.07453174571	0.4263297708	0.03024128452	0.0101561314	0.02180258611	0.009355295541	0	NaN	NaN	NaN	NaN	NaN
4	331.5461748	181.2748616	2477.191292	14445.14357	1327.956572	199.1529331	2257.038317	5618	5329.553191	434.3734687	2437.075806	236.4803786	134.8728923	236.221916	893.0568985	2086.257016	0.1726098043	0.09591286687	0.01394876597	0.01001176955	0.01435639432	0.0106201209	1	0.136852678	0.1649555818	0.03399690307	58	1
4	331.2720918	259.3521727	7741.249898	16280.17472	257.7537396	17.38924155	2651.489464	6128	13081.20652	1530.801958	3076.40722	158.8818089	286.5854407	216.9964128	1140.944286	6612.480661	0.4830740893	0.01616928348	0.00120886858	0.01835331888	0.01053869634	0.02101406476	0	NaN	NaN	NaN	NaN	NaN
4	350.1876187	333.0374461	575.798302	10115.04465	-249.6294345	2837.524859	4141.423876	3767	2568.319149	263.3559604	3859.29594	152.3932035	910.5290364	522.7399055	1371.682515	2733.474071	0.05804131847	-0.02788809734	0.2910941997	0.0169042157	0.02301418893	0.06317524471	0	NaN	NaN	NaN	NaN	NaN
4	353.8545198	178.1068965	5331.267699	11053.09417	1931.290136	-102.630739	2198.4401	4773	14001.70408	1384.602779	2840.748664	425.394916	253.3706566	198.595661	1121.460944	9513.652065	0.4825146272	0.1698057181	-0.008206811745	0.0265304057	0.02528272888	0.02785395042	1	0.3807312851	0.3137138895	0.02889365964	87	1
4	378.3182698	447.2525904	1871.617193	10226.41072	1162.668817	759.2731105	4355.84324	4392.5	748.0978261	679.1087171	3732.651052	562.1901147	175.1380951	459.6887263	1491.754718	703.1383504	0.183650668	0.1169753271	0.0763989194	0.01639707074	0.03289080941	0.05505194519	0	NaN	NaN	NaN	NaN	NaN
4	385.9687935	296.6052208	2869.591782	16381.91307	1301.371566	591.8694119	3500.154164	6374.5	3903.925532	445.9280995	2412.437969	323.0232712	178.9515143	294.3152482	955.5813635	1453.95946	0.1796524227	0.08448245627	0.03700204505	0.009541979082	0.01497799009	0.01182545966	0	NaN	NaN	NaN	NaN	NaN
4	403.6652538	285.4469239	5873.733291	11459.34983	415.349966	212.1278935	3113.909171	4480	4528.414894	1439.789597	2973.319382	201.9982142	275.9330462	345.0155652	1104.4367	3011.825429	0.5120747801	0.03768833315	0.0171544226	0.02729178543	0.01827219413	0.03225961985	0	NaN	NaN	NaN	NaN	NaN
4	417.672447	35.52917185	3465.136733	7692.246489	128.9637889	616.822655	1339.358422	2944.5	3854.652632	642.4401038	1426.788085	137.1325503	278.0324306	761.4225897	508.2342257	1896.162832	0.4555547151	0.01770381221	0.08232282981	0.02620345121	0.02267218707	0.0473071886	1	0.3636541232	0.008529198537	0.3259499234	82	1
4	422.551517	346.8651344	1825.843283	10853.31635	3083.637367	1273.01522	3940.496049	5168	1564.368421	476.7983008	2615.846605	824.6641199	192.6233612	290.0197025	1186.361816	1150.850019	0.1726912979	0.2830491502	0.1211835374	0.01526524307	0.02435968654	0.03767098205	0	NaN	NaN	NaN	NaN	NaN
4	453.3072639	415.5654995	15155.63389	14022.71376	25.58501617	107.4785956	4183.702007	5631.5	21995.53191	2952.724896	2877.140891	157.2008287	483.3716644	341.3405555	1077.546391	10851.99977	1.071199182	0.001772453146	0.007718964239	0.03834505425	0.01254206342	0.0420745348	0	NaN	NaN	NaN	NaN	NaN
4	493.4651782	87.37159267	-28.5466997	10543.33576	987.3319505	291.6621335	1348.618263	4068.5	4026.193548	47.38744521	1586.554192	198.8430586	79.72099953	191.6042087	592.1772868	1418.243197	-0.002767031771	0.09458846179	0.02818216054	0.004847928159	0.01597537126	0.006787682908	1	-0.0005581003533	0.1633496215	0.04442759083	12	0.9989468426
4	503.5996196	137.4725698	-51.62110322	10903.87581	733.6643995	158.3780676	1585.374501	4183	8371.5	48.1335097	1750.399667	179.5030011	65.43360499	186.9378578	659.5741759	2980.807597	-0.004657216675	0.06638864001	0.01509010747	0.004998442263	0.01321447693	0.005952262148	1	-0.003260736286	0.1052361181	-0.001956867418	6	0.9949540067
4	512.7090219	544.3926987	3413.611817	10533.03836	2337.085794	144.844679	2493.036099	4732.5	989.6129032	890.2200889	2650.093329	614.1419143	161.254005	249.7343968	1138.551678	798.1351366	0.3208118662	0.2241152554	0.01478663713	0.01940976665	0.01973222479	0.01962218495	1	0.2553613457	0.4258647338	0.07464758805	78	1
4	519.2935175	201.4994029	-186.6127138	10259.33285	935.8467849	2628.298818	2471.560376	4108	2355.234043	72.89083965	1937.212507	236.6322461	488.7610206	264.5183046	756.6206235	1138.657958	-0.01905052528	0.09309128722	0.2576457308	0.007062836066	0.01590199878	0.01698305707	1	0.00185041325	0.1720502316	0.8252648734	15	1
4	575.5178219	643.3136423	-37.56689148	11344.73509	1844.497636	321.0980576	1667.810744	4647	2468.2	58.33463103	1453.238507	250.0594305	76.07566526	136.1486522	562.9471733	1053.356445	-0.003421119469	0.1666545506	0.02981928008	0.005448223864	0.01468413956	0.007068708794	1	-9.54714023e-05	0.3102482907	0.05299064233	17	0.9999999984
4	577.6778783	67.31764228	14.4553733	6892.297817	1482.652698	54.67506918	965.6028758	2916	6443.891304	47.27487452	1222.377206	268.3146055	54.02250117	202.5080758	489.9532165	3060.489505	0.001968710038	0.2187220447	0.008063065751	0.007539943322	0.02544510362	0.008463432126	1	0.00333654607	0.415198546	-0.01796617519	20	0.9999446078
4	579.4999758	480.3717137	3097.589521	9961.250315	2129.468926	105.7091169	2321.445261	4423.5	401.9782609	815.9726769	2602.51314	588.8279714	182.9576003	199.9634072	1108.182969	346.0321391	0.3152194109	0.2120782226	0.01113280983	0.02041976224	0.02091417645	0.02428551124	1	0.2505614373	0.4011678582	0.06042014758	78	1
4	595.5409405	658.6166796	1359.417746	7731.975442	1743.583753	397.2160967	1709.589631	3404	609.3913043	356.7319858	2050.898344	481.5610143	163.1239277	224.4963029	882.5400989	586.1909256	0.1758804229	0.2198811432	0.05382032005	0.01430410081	0.02336330956	0.02204110362	1	0.143582147	0.4195340048	0.1763616239	65	1
4	636.9349728	441.8262277	-56.66666401	11007.08872	2483.131911	266.2334559	1937.761103	4798	6500.715789	63.85779484	1761.374929	443.4148285	76.92537096	169.6786183	744.375399	2768.817382	-0.005196783363	0.2351511713	0.02476502929	0.006549534397	0.01920819151	0.008541043365	1	-0.001005975658	0.4495358712	0.03828043566	21	0.9951118782
4	656.5047665	319.0142543	485.3650432	7613.644124	283.2032957	950.0558929	2381.804772	2919	1697.98913	150.2881532	2101.573403	167.0174304	241.8759793	268.8511726	779.7934346	1555.496942	0.06549035639	0.03529180628	0.1315453298	0.01107720913	0.02427586361	0.02490433644	1	0.05944876905	0.04768559624	0.4100839694	36	1
4	673.5508644	200.7063575	-103.6710618	8715.172476	862.4857903	1068.826369	1600.318032	3450	6663.757895	43.52920659	1303.53216	162.6584788	157.4698561	182.8208764	481.1506291	2745.462216	-0.012232699	0.1003484511	0.1214737354	0.005447961566	0.01792717819	0.01255275104	1	-0.001746554527	0.1798672494	0.3615431753	14	1
4	694.3937108	425.60548	-87.67371685	7594.949403	652.0620594	1007.34098	2360.871723	3032	6711.333333	63.21680017	1245.826501	214.7570956	176.7419493	917.8428608	502.6249757	3772.307959	-0.01184098249	0.08570646012	0.1325668815	0.008080657959	0.02429614381	0.01651832404	1	-0.0008759655515	0.1506040642	0.3989199304	14	1
4	727.2027737	503.0813903	-93.79935812	8893.352526	2001.852639	950.0749022	1426.048016	3812	2715.946809	58.9962566	1261.88316	300.4101445	141.2451783	167.2252535	531.168985	1024.280858	-0.01081079869	0.2255488321	0.110018962	0.007086503639	0.02040306499	0.009773093837	1	0.0001235509298	0.4343387816	0.328094091	23	0.9999999902
5	94.21898935	581.7305388	-35.35401943	7026.009226	12.44650909	859.489308	1818.40022	2591	2253.031915	49.7507354	2706.418606	108.7482635	317.3342544	219.9263855	954.8765415	2556.347034	-0.005180611653	0.001451304599	0.1230219691	0.008626728493	0.02235313111	0.02623584176	1	0.002725952845	-0.02154258215	0.364104693	4	1
5	171.2515165	30.63884928	1501.831721	5124.138999	507.9009588	-66.37667046	1149.827737	2108	3734.83871	396.8019268	1320.367745	162.1730246	117.1770966	127.8283922	502.4285194	2503.614267	0.3049847853	0.1025032497	-0.01399441285	0.025844204	0.02712010143	0.02702599092	1	0.2394935319	0.1766789829	-0.03243430571	74	1
5	174.6934012	74.693054	2391.370019	8566.561645	466.2101232	551.2705959	1217.997665	3242.5	8514.473118	475.6521837	1721.252411	147.8906679	192.5875788	165.3987795	636.2720767	3615.227435	0.2839186561	0.05497535588	0.06154678945	0.02085483165	0.01625257898	0.02593171501	1	0.2273299412	0.08375584157	0.2191761885	73	1
5	357.4612548	196.6341478	927.5058623	14945.74444	1540.931483	602.6574232	1719.114783	5826.5	8032.612903	236.4343871	2820.39995	365.6593119	155.3399295	206.9627939	1108.593274	3706.364943	0.06357769942	0.1080716522	0.0400907036	0.008745346816	0.0136944732	0.00983118387	1	0.05273169886	0.1912875593	0.1001597162	39	1
5	488.9424988	158.1272504	3160.152249	6679.906966	1533.641674	-40.61240471	1752.017817	3040	1151.572917	1403.306114	2789.271281	656.2036365	188.8371026	235.6889768	1209.345834	1287.967691	0.4903647241	0.223487331	-0.007974285114	0.04946568763	0.0420020886	0.0418882573	1	0.3875869198	0.4230700948	0.03371282685	88	1
6	7.037557879	711.0174112	381.6456985	6217.971796	630.0356663	136.5947441	909.1075725	2422	13110.66265	86.04446442	915.4017826	137.7982736	68.7815004	124.336697	344.7039697	3078.706369	0.06342836569	0.10171399	0.0221059997	0.009921310111	0.01744582494	0.01050791448	0	NaN	NaN	NaN	NaN	NaN
6	12.3754804	511.6188056	599.4041092	9571.574849	519.7035149	394.4366974	1406.524309	3625	12260.95833	155.6945729	1811.709318	161.2713577	163.7672487	255.373679	678.7441403	5062.288272	0.06355133585	0.05507695002	0.0423842262	0.008946048977	0.01499755662	0.01469837554	1	0.05222404493	0.08344341983	0.105708579	35	1
6	15.52055349	592.2712548	596.6848892	8375.327346	2675.941171	-13.9517131	958.802777	3766.5	8513.977528	112.3776117	1199.933166	385.656598	83.60809139	155.3410445	522.3388667	2676.680097	0.07222951074	0.3213486705	-0.001960107153	0.009647310393	0.02399489974	0.01050489023	0	NaN	NaN	NaN	NaN	NaN
6	17.46277693	577.476023	3715.26399	7803.883512	141.9052115	-238.1106128	1335.079781	2935	5439.782609	708.9413128	1543.761354	112.5831717	183.0857636	152.0830572	556.2104439	2861.46714	0.470579598	0.01969749582	-0.02752467827	0.0229592287	0.01525238668	0.02652100379	1	0.3682195606	0.006950474516	-0.04621947314	81	1
6	55.16630003	193.1006061	7201.362301	7638.189288	476.1358595	-377.6215557	1268.509196	3103	8228.714286	1697.11118	1745.120962	156.9999034	305.6370505	185.1796803	666.5509658	5651.892627	0.9500777535	0.06482785813	-0.04746670642	0.04631401424	0.01914460793	0.04773891499	1	0.7456782853	0.09687329294	-0.008084396192	95	0.9999999156
6	58.50059076	174.7479471	1868.267242	6735.907644	1510.386132	450.1441011	1366.044727	2925.5	11378.08511	429.5575601	1456.66359	332.1063056	174.1186017	151.1666898	606.4584359	6255.860534	0.2789337591	0.2191620391	0.06400618157	0.02431365205	0.02267810968	0.02837121581	1	0.2255426716	0.4183744593	0.233581514	79	1
6	100.3416213	313.2654977	7760.620464	11123.73393	1834.487892	-391.2558662	1824.026684	4773	12699.31183	1942.035368	2809.390167	422.9924612	344.2734298	260.0492834	1133.966167	8397.098747	0.6816519218	0.1633696139	-0.03564272387	0.03248153991	0.02073316765	0.03672003259	1	0.5359126539	0.2987864287	-0.02183458822	93	1
6	102.6226733	210.5705376	1458.919749	8600.218946	1835.202874	638.514387	2324.506746	3731.5	1257.12766	320.5304665	1869.820021	412.7346016	162.9963111	240.3613191	788.3867122	732.3204427	0.1679924255	0.2076374811	0.07496342827	0.01434383477	0.02367708616	0.02152291907	1	0.1386192646	0.3956871321	0.246396645	65	1
6	110.407659	726.5628081	25.62694546	5760.071366	1841.999968	140.3122872	1156.806142	2675	2047.236559	53.35528904	1449.431162	499.9572342	75.30922822	147.6059742	651.7844156	1723.061585	0.005405952011	0.309601507	0.02703752938	0.009988119607	0.03419772873	0.01414184972	1	0.008407402328	0.6013007434	0.05156848939	25	0.9999996812
6	115.670255	674.4749338	469.0380383	9457.866456	402.2867873	1886.963026	1780.966318	3596.5	5221.638298	112.4311241	1383.595017	139.9423259	307.7612214	194.062104	525.1361294	2470.547111	0.05137344391	0.04378838682	0.198716129	0.01000263433	0.0134289133	0.01989636206	1	0.05288589652	0.06845415816	0.6370085774	37	0.9999999997
6	136.2956542	199.4275985	-121.1507907	11100.88373	131.3106917	1345.696903	2086.074758	4054	5416.182796	52.5178015	2138.102621	121.2720751	273.8911744	219.4762798	753.3182093	2921.722523	-0.01161669025	0.01142963977	0.1232471304	0.005341986687	0.01252910284	0.01431762775	1	-0.002215607118	-0.001189719081	0.3639040651	4	1
6	145.6873119	287.5606693	-37.50683793	13104.05855	1165.38926	869.2459719	2077.390476	5043	1632.276596	55.86050995	2422.880207	242.0547949	164.3404561	192.8604938	889.65259	812.2953195	-0.00275790434	0.09210679439	0.06901003276	0.004710708505	0.01378164685	0.01199904158	1	0.002136362837	0.1603786573	0.1838970072	13	1
6	155.8807841	220.2176737	3776.277428	12963.27897	697.708115	962.4341687	2088.76103	5005.5	13270.94505	708.38357	2384.833841	168.3645581	256.1934	217.3167943	860.5646997	4695.527355	0.2924115073	0.0565050678	0.07501197703	0.01594355467	0.01102075314	0.02081211799	1	0.2349439412	0.08754204458	0.2671228312	73	1
6	160.662246	234.5063998	3730.551118	12971.76693	60.31811949	2968.729994	2647.528548	4902	3552.522222	604.4863875	2081.6407	134.9274313	488.5819793	254.4466471	751.9490656	1675.028869	0.2870932422	0.004277799455	0.2220709178	0.01508687796	0.01073500384	0.02763703838	0	NaN	NaN	NaN	NaN	NaN
6	161.6349471	299.6209393	1260.67954	15133.57223	327.3127716	210.7997429	1971.955067	5562.5	18854.51042	260.6484089	2478.039912	160.2871379	110.0814737	216.4959867	843.8881174	6704.91084	0.08508495469	0.02285287448	0.01418840511	0.00845652464	0.01256279806	0.007704875829	1	0.06694498941	0.01631165095	0.01261483077	30	1
6	176.4315257	189.2824935	2213.086101	13806.81917	3068.869837	735.842353	1804.931103	5959.5	7028.925532	384.6961723	2345.067545	513.3355127	199.4296673	220.4070248	951.2991503	2777.48948	0.1600307966	0.2284273819	0.0545311391	0.0114132513	0.01857052254	0.01138977759	1	0.1312299623	0.4370137966	0.1757106443	65	1
6	186.4834766	442.679291	7207.831588	14850.6801	3470.676716	-197.641908	1677.239149	6403.5	8440.178947	1427.553784	3014.971771	766.6133102	282.1301152	229.5669951	1319.609955	4077.592539	0.4819356299	0.2357215039	-0.01387393117	0.01980711544	0.0164074444	0.02142764415	1	0.3806928128	0.447709982	0.01223741813	88	1
6	190.6126567	373.4596395	15189.3535	14593.19205	989.5958011	-566.9562226	1885.09399	5929	15208.19565	3384.133381	3128.795673	249.4597669	542.5480064	334.7239019	1222.338988	7924.905485	1.031455535	0.07040837858	-0.03445704877	0.03338384313	0.01363021663	0.04260912278	1	0.8108044873	0.1087367442	0.05434303435	95	0.9999999934
6	202.3053684	128.3172581	1602.961337	10021.01907	500.1028904	601.6215754	1913.39458	3840.5	4966.836957	407.0390018	2406.760234	180.462221	217.5980584	233.5020663	873.3305291	3076.932282	0.1580075536	0.05038826004	0.05871731493	0.01297136227	0.01819837625	0.01754951864	1	0.1277641396	0.07452879292	0.1819010371	56	1
6	205.8235243	577.7138224	-41.25629277	11645.70041	646.3783539	257.5689598	2200.845586	4625	4854.536842	142.4629341	2410.893841	443.6162081	119.5271018	2471.810942	834.8325504	2559.399068	-0.003420852272	0.05437867987	0.0216687883	0.01735810754	0.04485072408	0.01295770011	1	-0.001992554972	0.08110265596	0.02028407711	7	0.9534418502
6	217.6453016	741.5502837	734.4112208	9319.053119	157.7489311	91.2816705	1611.24196	3448	15282.41935	198.161146	1798.032754	112.2301239	92.93119062	163.8274511	625.4681106	7876.496361	0.08019570778	0.01788713399	0.009956872219	0.009748387228	0.01333636955	0.01127214251	1	0.06274667399	0.005989514996	-0.003129468886	30	1
6	237.4846016	347.6314512	7231.692705	14907.58262	330.3825487	-6.222948716	2185.574947	5676	13740.27957	1710.029074	3515.741658	186.5401553	317.2841612	206.5630552	1292.167023	7961.17576	0.4796888214	0.02318857603	-0.0005361181474	0.01999314734	0.01408078711	0.02704031066	1	0.3772434588	0.01542163457	0.04817703753	81	0.9999999992
6	278.8083404	163.7902768	-177.4374346	13114.4681	1327.840799	1597.060056	2055.879628	5155	8728.326316	60.75762949	2406.881505	254.304573	286.6262902	217.2900639	896.7600604	3851.862273	-0.01368124459	0.1012038607	0.1224172345	0.004843245004	0.01439433413	0.01248701585	1	-0.00281609217	0.1816610921	0.3644902544	14	1
6	278.3375346	322.8691523	-75.33315364	15232.23716	1496.343871	1041.131125	2312.460744	5939.5	3466.6	64.11223512	2841.723713	340.8054188	191.250033	232.9970704	1087.816748	1554.500477	-0.005337349185	0.09873772447	0.06974742618	0.004330660774	0.01430537584	0.008162093717	1	0.0002307182547	0.1739302763	0.1861424938	13	0.9999999999
6	286.534948	68.75042759	1383.669372	8058.976358	50.63407341	118.4594248	1691.663132	2984	3079.569892	315.6699385	1769.49033	87.73472943	112.8097183	197.3954366	637.1247498	1789.508503	0.1723610476	0.006591859613	0.01525059694	0.01549937575	0.01203004264	0.01746299998	1	0.1356652373	-0.01694302132	0.03454013538	52	1
6	292.3360979	255.4889917	-49.53913485	14269.78328	4821.860578	246.6615335	1847.797387	6557	4867.393617	88.31846742	2586.589738	877.5912087	91.05100684	256.1497092	1161.650329	2250.399134	-0.003781977793	0.3379750334	0.01791835684	0.00670302832	0.01842685696	0.00713919347	1	0.0008951933003	0.6586570602	0.01961783224	24	0.8833398331
6	299.5373485	143.2215112	656.4585221	11649.40465	686.5545895	1208.025375	1962.750899	4516.5	7546.869565	200.1439837	2377.2653	183.8924438	298.2396738	774.9546931	854.2268675	3496.840873	0.05795722292	0.0594065568	0.1058842928	0.01200202115	0.0174698582	0.01566459998	1	0.05208960961	0.09551779567	0.3217596175	36	1
6	301.7370373	573.4336764	752.8616327	15038.90927	286.0061745	3316.306777	2445.001222	5623	18387.22105	210.351988	2751.410051	157.3365932	587.6564016	243.1006062	966.0971976	8483.553912	0.04875668609	0.01942330391	0.2249665987	0.007878967321	0.0122757729	0.01717802732	1	0.05227475031	0.02016322123	0.7251280574	33	1
6	305.4410566	599.656534	776.3439278	14847.95468	1607.666317	1545.825339	2098.533971	5894.5	24697.06383	220.0782025	2699.479241	302.5391363	280.8929201	189.2533251	1019.148815	9589.437997	0.0552616449	0.1115017431	0.1017522052	0.007948219539	0.0139881837	0.01204437371	1	0.05031690487	0.2014412234	0.3092941917	40	1
6	343.7289149	185.5184664	4595.46899	15194.82511	1500.845853	17.18119182	1745.065757	5998	5570.361702	1005.665347	2974.594025	382.1307164	205.9491249	192.3854787	1174.749807	3128.212275	0.3027645841	0.1022961303	0.001129885862	0.01809243508	0.01618463651	0.01584857862	1	0.2387462416	0.1770339315	0.01877758091	74	0.9999999964
6	375.2730734	651.4330276	6520.486464	13086.03533	137.9934329	-116.821091	2309.228611	4935.5	7259.691489	1260.259937	2641.024215	136.654256	244.4880134	222.5077963	932.0806721	3705.789464	0.5050585775	0.01085117207	-0.008794434384	0.02173652032	0.01127680057	0.02139061899	1	0.3965573275	-0.01018677367	0.02493458913	81	1
6	418.0907694	215.4457907	1063.99938	11838.20118	186.9721379	212.4106706	2051.188556	4362	11511.24468	231.5097256	2294.694292	132.2512045	120.3806804	209.5727927	805.2133425	5630.772813	0.08903895409	0.01541253321	0.01727134787	0.008413939477	0.01334216	0.01120744149	1	0.07017940722	0.001303300277	0.02369382961	30	1
6	421.3962387	255.2299317	10004.38705	13871.90582	306.8084003	-265.3992384	2013.82965	5420.5	15364.24211	2108.03118	2917.940565	142.359209	336.4832911	227.0674031	1051.596661	8161.747514	0.7202718454	0.02236201387	-0.01950455409	0.030497617	0.0135782692	0.02780647948	1	0.5657495841	0.01226800582	0.03565836803	90	1
6	430.2945258	456.4557153	-264.3893868	15635.07327	1385.191378	3850.251771	2659.915801	6161	2088.157895	79.1416761	2205.702298	261.8116908	555.8463392	254.38602	833.2190791	947.2886203	-0.01774665518	0.09062298132	0.2475424645	0.005045766912	0.01330343447	0.01831755882	0	NaN	NaN	NaN	NaN	NaN
6	443.6433498	752.4051625	485.6894251	9796.53649	460.9747181	1983.605633	2102.143069	3795	16143.28421	112.3996775	1442.005093	113.087253	321.010805	217.4922032	516.6016102	4541.616681	0.04973709052	0.04763048115	0.2080955245	0.009154478484	0.01266592977	0.01975299177	1	0.05226568455	0.07676364339	0.6688826394	37	1
6	470.475618	279.2341588	1100.404258	14535.79553	847.6187184	187.5084012	1823.977241	5535.5	11700.65591	239.5298746	2358.039514	176.5079661	106.2236606	176.1176822	834.5834489	4746.835778	0.07602408207	0.06150238296	0.01323376032	0.009193098886	0.01383537126	0.007460498947	1	0.06020038132	0.09501892296	0.009046424844	34	1
6	482.6212402	121.3695962	1555.250479	9110.106955	798.6213173	563.5371438	2047.680121	3629.5	1094.104167	381.45481	2160.246782	252.4440944	181.8628963	252.3171093	841.4428746	899.544323	0.1708017816	0.08962131318	0.06564973132	0.01551829685	0.02184922491	0.01895493112	1	0.1387913835	0.154782063	0.2100773111	59	1
6	492.2222857	24.87429052	488.7457906	7783.537881	204.5223736	261.3654775	1056.228973	2901	22379.53684	108.2783928	1184.538547	103.8356866	88.18324009	141.5602028	423.4338062	5677.796353	0.06537985276	0.02816302451	0.03359782788	0.009046094223	0.01348982063	0.01068779597	1	0.05275689384	0.02816166246	0.07490830724	31	0.9999999972
6	529.3210849	534.6563039	1937.379612	11134.82522	81.29661479	1746.263426	2214.306378	4152	3213.23913	437.6902477	2530.774765	142.3152478	414.1927336	253.6580943	921.036766	2065.078235	0.1711027277	0.006464914423	0.1545963021	0.01308157849	0.01454148648	0.01905581264	1	0.1439449577	-0.01008381818	0.5106291021	54	1
6	549.4614787	177.7105717	-54.06180455	11331.8515	2624.703037	293.6880715	1357.11033	4841.5	3167.378947	64.94471234	2035.986905	480.221105	92.3225361	175.7211527	847.3775938	1614.122726	-0.004923731613	0.2334266273	0.02790438275	0.00614980352	0.01793858458	0.007054396417	1	-0.0006024625361	0.4461823451	0.04899769095	21	0.9996643695
6	570.211038	206.9757465	14.35934413	8005.829909	431.8264419	165.1626211	1876.02798	3098	3364.694737	57.76242482	2493.447624	200.0142972	95.69038754	470.7673816	880.5959819	2022.831211	0.001722112445	0.05199039628	0.02086512704	0.01556518663	0.0250538852	0.01406116255	1	0.001982051133	0.07618547205	0.01855301074	7	0.9990521558
6	582.7054779	601.9973252	554.909524	8408.651951	371.2317838	816.2150648	1780.977557	3191	2377.849462	167.313037	2124.002734	169.4041998	219.8451836	198.6569861	793.045915	2116.752794	0.06580556621	0.05091339753	0.09783738583	0.009675216884	0.01689141878	0.01827018711	1	0.05764256548	0.077788215	0.295592209	36	1
6	617.5663564	419.9719736	5742.447195	12333.76274	2026.194706	-170.415364	1674.641182	5237	28828.26087	1048.786915	2133.438214	341.1932917	221.7447312	256.4254063	852.3056078	11600.87333	0.4638694629	0.1673798269	-0.01460924138	0.02005749688	0.01583852781	0.01988718197	1	0.3655680936	0.308483766	0.002843517729	87	1
6	627.6127437	534.1048358	412.2656519	6794.320197	664.2113708	734.2397587	1753.67187	2765	5686.457447	153.5148043	1951.080445	217.1512784	201.866187	171.8693098	748.8388742	5169.872159	0.06195072937	0.1016031262	0.1070621074	0.01267835377	0.01913887647	0.02171137819	1	0.05582737888	0.1815328645	0.3284755362	40	1
6	629.7023257	578.5295658	654.7901127	10391.60565	255.9906082	401.4186606	1645.653594	3850.5	20046.27083	156.7862676	1990.011242	130.8030952	118.3965587	139.0696774	693.9331477	8040.122993	0.06174727234	0.02776956638	0.03977736161	0.007743497108	0.01424188522	0.009377844231	1	0.050297932	0.02768320944	0.09522610958	31	0.9999999999
6	650.4307784	703.9802171	-83.33712129	5899.673163	41.30632347	1329.672842	1625.859715	2221.5	1225.43956	43.02912718	1002.239011	81.52731545	235.9570992	181.4302735	353.6947615	588.5501812	-0.01396919319	0.007427986839	0.2210211531	0.007816013568	0.01401414641	0.0161163446	1	0.002387522014	-0.004344538451	0.697470461	5	1
6	655.3297345	216.3573169	-6.778507379	8221.258636	38.47770604	515.7402637	1599.458707	3009.5	1121.723404	37.76458238	1445.022397	114.6976983	118.7548396	259.2312949	506.7352933	724.0204418	-0.0006969837387	0.004756414507	0.06270415048	0.005007455763	0.01468906085	0.01195859262	1	0.002288324329	-0.0178986378	0.1590201581	3	1
6	661.5537465	489.6243828	714.4853914	8228.115804	165.5355323	101.3992977	1707.631705	3065	12614.55319	176.2183675	1500.458505	114.1098492	90.72954409	313.306004	536.9864317	5815.078111	0.08790103522	0.01958504964	0.01260947877	0.01192248281	0.01495572744	0.01266669035	1	0.06902187562	0.009567918624	0.00768905223	30	1
6	675.5492308	585.712764	2643.549421	8372.065301	430.447932	-1.730937386	1637.894129	3223.5	1687.56383	561.1578123	1823.913069	177.0862322	134.3411108	305.2275691	700.402747	895.5475595	0.3112063882	0.05047949951	-0.000194885555	0.0181835536	0.01831055239	0.01792225832	1	0.2446919195	0.07138737353	0.01385082188	72	1
6	681.1975623	361.8380798	893.0395409	11020.86033	277.6910611	105.6211308	1519.11218	4124	23252.22105	152.5793059	1533.334336	116.1526499	85.9184346	146.9087399	541.7898443	6454.683591	0.08095535374	0.02638668734	0.01003454479	0.008980032778	0.0121679974	0.008154660067	1	0.0634536388	0.02330726845	-0.002331952147	30	1
6	697.2892077	469.4659911	1257.028118	7457.312537	1172.567386	68.75245963	1499.293791	3135.5	689.7765957	344.2836546	2087.407832	351.1680665	105.5862371	168.8024592	846.3381429	681.9686896	0.1633751999	0.1530292917	0.01081290403	0.01470496153	0.02286194892	0.01634260649	1	0.1300487035	0.2811728149	0.02373057331	61	1
6	702.665721	331.9204764	5021.493577	7525.055113	589.5441844	-190.5250515	1754.584571	3209	30793.49474	1356.501295	1907.646485	149.4507051	264.3590456	211.9226187	708.3910881	19739.22293	0.6804083988	0.08009455462	-0.02505209234	0.03117664055	0.02446935653	0.04488767654	1	0.5346316679	0.1296810597	0.01050770682	91	0.9980061586
7	16.41935232	428.6922862	1376.641571	8916.173561	841.7875452	1270.963957	1594.279896	3553.5	3194.515789	359.9043579	2042.743327	210.6086776	319.1575578	215.0650149	776.8829423	1808.031114	0.1568889852	0.09800270408	0.1333441434	0.01538010804	0.01666954456	0.02665950684	1	0.1324229813	0.1753422708	0.438831403	60	1
7	25.52186406	250.2516851	482.4379582	7606.217887	436.1243756	653.8252197	1182.604173	2834	4667.784946	125.8825019	1494.619334	135.5519198	162.2204104	151.9235081	523.3282202	2427.020198	0.06344438485	0.06200574363	0.08786411527	0.01037705657	0.02100624766	0.01662344664	1	0.05525010507	0.09988131575	0.2614620949	36	1
7	49.53991803	480.3687425	10445.70415	10688.50767	635.9971398	-617.3594571	1553.267315	4287	8369.956989	2131.387932	2254.592041	165.0678016	418.1787312	229.1536815	861.3922074	4200.067453	0.9703087198	0.05885778737	-0.05524021195	0.03886677361	0.01442188088	0.04352313611	1	0.7610476368	0.08427193617	-0.03051324869	95	0.9999699499
7	54.99877964	277.1057112	3925.02109	8787.107611	1940.731789	-196.4443085	1426.522809	3882	7233.93617	1023.353146	2148.971717	435.9875179	209.5126197	169.7380141	884.4045121	5125.834157	0.4533515305	0.2273559686	-0.02188377777	0.02875132835	0.02250811749	0.02789634679	1	0.3575108629	0.4303181881	-0.02172727098	88	1
7	56.44810923	547.6568269	-44.54525024	10679.50169	1686.406381	596.137545	1488.445786	4361	4618.957447	55.01485381	1527.446619	261.4036634	117.9164226	176.3511486	615.0657882	1317.878492	-0.004007616647	0.1580186295	0.05605668946	0.00534142658	0.01449901193	0.007968983628	1	0.00108384563	0.2939960534	0.1421858731	18	0.9999657497
7	58.30548795	300.4636862	-163.5672791	10874.03102	88.4852207	2364.281671	1855.837575	3906	2529.031579	58.96991342	1664.216159	124.9872199	414.0009133	199.1879139	594.9128045	833.7516015	-0.01540138227	0.008443274337	0.21838341	0.005787643977	0.01190935972	0.01807983718	1	0.001094474349	-0.002407888655	0.6881851345	5	1
7	65.7720661	647.5097068	1290.753798	8104.793773	1237.773293	380.8860072	1466.869207	3302	3954.741935	271.4656687	1757.617426	276.1038654	142.8574092	171.1796872	690.4933345	2241.915417	0.1627536057	0.1515947474	0.04867211797	0.01646548038	0.01788568457	0.01860526189	1	0.1320606994	0.2801847896	0.1529592056	62	1
7	71.70635586	451.6272844	3117.498801	10916.60687	1566.566894	757.9768429	1755.992453	4577.5	7279.387097	805.5496004	2800.625327	411.4178066	286.371546	183.5452857	1096.241774	4800.902381	0.2843155352	0.1438626875	0.06775667266	0.01449927719	0.01842835065	0.03264165927	1	0.2291289174	0.2651542071	0.2443260919	77	1
7	77.73218387	158.1266247	25.08834792	7230.213793	474.1333812	57.63464977	1066.356076	2763	5311.947368	32.21571443	1276.772596	121.5989756	59.56316446	146.7451466	449.8683741	2834.669801	0.003343508857	0.06665795267	0.00943127569	0.004931670209	0.01812130825	0.008480540017	1	0.002677094579	0.1054791487	-0.01954922738	6	0.9981168982
7	77.59480665	505.7117283	3541.918163	12670.36005	658.1866341	828.2828031	1687.580247	4789.5	13799.34043	748.0496285	2570.605093	193.605019	243.8976514	200.053009	937.3592161	5601.841519	0.2845316097	0.05272391775	0.0647173229	0.01840847853	0.01528343044	0.02212996291	1	0.2279972953	0.07932980581	0.2300512863	73	1
7	77.89347078	606.1610826	8.955900994	8932.587659	78.65219305	87.98484173	1442.545886	3233	1928.845361	39.70682163	1962.697406	109.3394451	67.91815327	175.4921042	670.1475151	1006.644046	0.0009748876898	0.008337873805	0.01152515008	0.005015232828	0.01414233683	0.007545974574	1	0.0002442538959	-0.01321921288	-0.01542239612	1	1
7	85.2100162	711.7548772	1962.799827	6558.041881	1479.601529	-94.2666919	1086.157931	2868	3903.021053	448.5858898	1465.595564	331.4099549	113.7554977	150.1298193	611.4110895	2049.391638	0.2981820106	0.2260440845	-0.01573850999	0.02109318815	0.02146360045	0.0184140579	1	0.2355020344	0.4282826473	-0.03454807641	78	1
7	90.80095241	170.913208	515.0634619	7446.592073	2955.032947	34.51239943	1128.992553	3529.5	1011	150.9483825	1905.397411	775.8328408	72.35457744	249.4256672	878.3008553	873.8142934	0.07293576405	0.3904935309	0.005029740994	0.0126641848	0.03673135122	0.01122677696	1	0.06118823472	0.7648303032	-0.00548024752	51	0.9999999948
7	96.52194355	638.7337415	7916.620896	7931.785473	447.3258237	-497.8951552	1604.643435	3153	4070.935484	2319.813356	2238.960506	176.3422981	407.2080563	195.8335994	875.3132088	2303.537779	1.017680059	0.05562355155	-0.0547356053	0.05017718767	0.01807533325	0.06209275481	1	0.7984100062	0.07761020063	-0.01861739335	95	0.9999279449
7	101.7049261	241.6574861	634.5580665	10720.51246	621.2474788	1003.683309	1609.021403	4083	6738.537634	178.6552765	2251.098292	159.9440935	238.7311486	168.3495359	817.8741787	3072.169671	0.06032930136	0.05745425602	0.09546050396	0.008911138996	0.0135892628	0.0152440277	1	0.05324347893	0.09100335466	0.2865568347	36	1
7	108.1458816	351.0112955	2305.69194	13705.45989	699.7688468	36.47186231	1647.288591	5127	3102.442105	544.3801847	3044.949987	206.1099629	165.0259547	249.9854656	1103.452008	1794.499383	0.1703735395	0.05192123026	0.00269318423	0.01115105959	0.01394668674	0.01367088196	1	0.133808704	0.0747653388	-0.006865921627	55	1
7	113.7306796	599.4770294	765.3884353	11346.91345	567.6840173	432.5181503	1732.284134	4325	4924.247312	178.5676056	2321.854452	156.9050775	123.9335776	206.4930707	830.4211251	1979.449504	0.06776629754	0.05105280064	0.03965661107	0.007277333815	0.01329876606	0.01100164237	1	0.05531883185	0.07509732813	0.09712772309	35	1
7	122.1758483	138.5294519	1612.037939	10118.70589	144.5016343	523.451896	1338.82255	3724	4960.635417	251.1150123	1593.029733	114.3324477	171.4375652	138.232418	569.3895158	2114.054773	0.15930449	0.01433562011	0.04984372257	0.01345550349	0.01204107448	0.01601446709	1	0.1277615814	0.0006262158693	0.1502927649	53	1
7	134.3321652	384.5902124	-48.09940833	13640.63218	169.0264334	485.9997485	2052.427275	4977	9278.84375	69.67767765	2404.978083	136.8104327	121.2037111	590.9647547	840.7797168	4651.069589	-0.003759269762	0.01154108856	0.03521469821	0.005089701766	0.01031492379	0.007297337241	1	-0.001874919557	-0.005474108298	0.06467067212	2	0.9999999894
7	138.6319163	230.128492	-33.98210593	12879.55542	2039.397054	200.9996356	1692.648274	5214.5	6023.43617	57.21685299	1729.728379	270.5018441	76.44574274	220.9276295	652.2531417	2128.562095	-0.002793018538	0.1651658644	0.01637023412	0.00466308884	0.01501180787	0.006218593865	1	-0.0005130443366	0.3065274888	0.007086116345	16	0.8395474562
7	143.4949073	114.6437733	-60.52948311	8910.440362	1968.362382	901.5761422	1086.888568	3779	4058.542553	66.00834141	1653.594356	385.1047925	189.4413506	150.3553696	681.1146093	1914.0107	-0.006731099235	0.2161492933	0.0984693822	0.007978655385	0.02185168499	0.0111062679	1	0.002459646723	0.4145917155	0.2890930778	23	0.9999996915
7	149.6666151	511.5045038	5660.065425	12228.51235	246.1498052	1202.361259	2004.383654	4644	6184.148936	1547.6905	3421.685904	150.5262642	484.881567	255.2163221	1207.691979	4263.535985	0.4631766145	0.01987016595	0.09284823061	0.0222075981	0.01613943585	0.04135967684	1	0.3703931239	0.01346407884	0.3636844895	82	0.9999999912
7	153.5947315	152.6373529	-162.5323471	9833.43274	465.2793371	2203.970933	1894.944786	3837	2636.234043	66.60837568	1883.846243	161.8000286	435.2493821	225.4571945	689.8412115	1342.044031	-0.01576083654	0.04919782377	0.2239090169	0.007034239935	0.01542218067	0.02009842856	1	0.001670465229	0.08090055654	0.7087548278	10	1
7	154.7536127	571.8484497	-34.21447047	12800.22626	209.8990188	186.2981477	1695.195529	4677	4873.458333	44.58651044	2026.72649	129.1442868	76.28352992	197.9982433	703.5405345	1820.005818	-0.002712674203	0.0173957973	0.01453403492	0.00360755448	0.01089728612	0.005385277286	1	-0.002355042684	0.005394994076	-0.005548057488	1	0.9999999984
7	158.0542595	49.96476697	4.834721997	6523.73668	1555.929324	28.38319042	935.4377633	2864	5575.340659	41.47793499	1120.711951	250.9705733	47.23543833	163.275134	448.4195782	2384.9357	0.0007419066807	0.2332013163	0.005225843919	0.006836253268	0.02408795294	0.007048690745	0	NaN	NaN	NaN	NaN	NaN
7	157.3218889	657.4332109	3042.333875	10295.66549	1666.402078	660.4134552	1751.455166	4301.5	12048.09574	669.7634304	2185.018251	332.3354776	232.0574178	169.4240277	852.4206604	6851.130667	0.2937190377	0.1612600131	0.06242033009	0.0188789009	0.01965041488	0.02104444081	1	0.2364014471	0.300304131	0.2288803668	77	1
7	158.8075773	256.7895692	-123.4259102	14649.37918	4811.321604	746.7619242	1531.327451	6632	13937.38947	93.78783338	2291.897827	755.5644169	122.1508475	219.8111389	1002.42133	4374.961798	-0.008727478231	0.3343869253	0.05193603038	0.007378988474	0.01885490743	0.007349032769	1	-0.0007852797389	0.6530946274	0.134679752	26	0.9999688945
7	165.4876573	330.6825235	15099.48386	14625.26553	991.3421027	-631.638584	1632.768785	5832.5	13814.29787	3059.779266	3008.608746	249.9388718	567.0063834	295.2389636	1175.720055	6741.246697	1.015125684	0.07033932205	-0.0436553138	0.0410923319	0.01283730599	0.04474981005	1	0.7973100479	0.1081604038	0.01934062076	95	0.9999999869
7	172.4981321	494.4965154	994.4205461	13022.79788	871.4183658	146.4180333	1819.601462	5038	12884.80208	218.733224	2201.974134	165.7748329	97.86081893	198.3089197	779.1562071	5894.723254	0.07498509192	0.06585977204	0.01143650198	0.00763889967	0.01366919207	0.008025156153	1	0.05931376624	0.1038062307	0.00286413481	34	1
7	182.1086512	534.6145942	3690.037426	12406.8509	130.1807803	2749.747453	2449.965418	4749	4838.43617	776.5085488	2559.541106	149.963593	650.9377158	308.8698505	932.6638009	2507.958355	0.294048684	0.009876007453	0.2217732257	0.01575306912	0.01320463902	0.02945427074	1	0.2454400837	3.931854414e-05	0.7671868543	71	1
7	187.4427134	433.6473465	2471.311741	14769.86191	1328.737025	894.0693997	2202.980396	5744.5	2141.223404	521.9520402	3040.215996	343.8165946	271.2923674	261.9743689	1179.524485	1235.256276	0.1667013426	0.09419147146	0.06239046442	0.01086785571	0.01396690096	0.01539014817	1	0.1353950802	0.1639345517	0.1982398446	59	1
7	189.2672122	409.5519694	4.767297823	12047.97775	683.0678358	251.5552519	1911.946599	4558.5	2247.340426	53.48707901	3048.729327	246.2101971	92.05146585	201.40085	1121.269909	1438.261686	0.0004533165462	0.05705898917	0.02098100552	0.004723072204	0.0149140622	0.007341000982	1	0.001050065848	0.08651981722	0.01889164766	7	0.978682821
7	190.8138335	66.46408562	23.76941454	7720.034826	769.1969164	184.4798426	1061.613831	3027	3384.389474	50.51407615	1329.698485	170.3215224	76.58840089	155.0510258	497.7575171	1730.486602	0.003410143911	0.1034600414	0.02537812932	0.006904084739	0.0181559678	0.008715261205	1	0.004235064624	0.1812668404	0.03656886014	11	0.9974030249
7	206.4031994	62.37724218	491.0434726	8426.348914	533.7707704	711.843605	1106.303468	3194.5	9822.894737	111.861382	1345.346976	128.8016794	151.9536633	140.726083	481.1328002	4063.146264	0.05924093216	0.06346369115	0.08405393448	0.009550429846	0.01561947552	0.01248620151	1	0.05169832113	0.1026656635	0.2475845964	36	1
7	213.6583804	769.296211	8466.80965	8658.767955	200.6073431	-500.2281641	1561.111838	3326	13045.5914	1736.805978	1752.501994	107.4678028	299.5401469	181.5208029	647.9264438	6280.207555	0.9903373481	0.02461357378	-0.05669929346	0.0384299285	0.01480303907	0.03981700769	1	0.7763364315	0.0143930754	-0.03261927345	94	1
7	220.7325704	519.492041	2699.618951	15621.1436	3585.578346	913.4612767	2139.547758	6817	2676.978947	425.5773994	2545.899991	664.8993632	223.4855147	229.2480944	1118.340532	1401.112187	0.1719813122	0.2335167264	0.05916173078	0.009718568406	0.01541547922	0.01289464176	1	0.1410264507	0.447593406	0.1943613787	65	1
7	227.2548793	123.4105552	648.0175044	10226.67902	1134.4781	77.58271663	1551.731769	4090.5	13304.01064	173.1140211	2160.323596	219.9170789	96.62034234	271.880805	797.2918357	6440.056532	0.06233441211	0.1108965993	0.007876588208	0.009885562842	0.01817458945	0.009857439727	1	0.04964110866	0.1954002582	-0.01011644925	38	0.9999999728
7	230.494058	638.6202681	6722.181161	13605.27338	325.1681866	-195.7576543	1946.883277	5204.5	14641.59783	1381.971197	2829.573367	139.4022269	265.6441885	193.4525428	989.6003883	7233.275497	0.491207438	0.02321157604	-0.01511303154	0.0192154012	0.01236390984	0.02267736812	1	0.385359803	0.0147001758	0.0008522940093	81	1
7	236.4810738	661.2535552	4115.145272	13356.08329	4258.238087	-151.0946677	1586.666641	6152.5	5461.11828	847.9389533	2762.039126	806.7942796	190.4509307	197.0183698	1190.023733	2885.75806	0.305489424	0.3155871799	-0.01190219936	0.01642408484	0.01874617477	0.01606663825	1	0.2426021753	0.6108813467	-0.01598012862	80	1
7	258.2767239	485.4385169	2606.544405	15013.22408	1441.150909	106.7971117	1847.081508	5879	3648.37234	618.306106	3389.469046	343.6288675	142.3617014	207.6309751	1288.396097	2247.376774	0.1753059161	0.09975148281	0.008094787284	0.0100039073	0.01348539835	0.0114008104	1	0.1386361677	0.1724711168	0.01473683954	58	1
7	260.7973232	213.7908382	2304.492968	13543.31402	1235.383696	156.7012609	2110.10709	5312	2211.708333	522.234657	2830.592628	310.9884235	151.0318063	268.8292635	1068.769318	1214.920521	0.1730917015	0.09229227381	0.01204879271	0.01081147335	0.01548044053	0.01322828379	1	0.1370626727	0.1574816563	0.02745034112	58	1
7	262.9319079	170.0721111	-78.67128032	15868.22558	2514.525081	183.2806692	1554.834404	6381	7191.547368	65.98437158	2190.911982	390.4474724	93.36607257	327.7140517	862.5053018	2321.6167	-0.004518369897	0.1622543446	0.01343770056	0.004842385991	0.01637891624	0.005518791919	1	-0.002104351204	0.3004499681	-0.003440181977	16	0.9395853605
7	267.7010694	128.0257885	1895.385796	10693.53207	518.6507768	77.11326112	1665.51616	4028	2858.542553	436.2471167	2410.695412	191.0242831	127.5590429	197.5605854	881.1780432	1167.346183	0.1758882494	0.05242063578	0.006084665504	0.01195027585	0.01627596695	0.01398748928	1	0.1383905978	0.07594441793	0.005950036277	55	1
7	272.6435771	606.9631174	3005.630878	17266.70535	246.4999676	915.7782886	2052.817084	6247.5	5222.648936	516.9207167	2634.47456	194.9923803	236.4227466	258.9705914	973.4076857	1649.503658	0.1761714003	0.01586993603	0.05499394794	0.01063290089	0.0120815165	0.01247925653	1	0.1414279409	0.003979778885	0.1716366163	53	1
7	292.3749457	370.657483	1357.305277	21990.96038	4093.466135	2206.371475	2065.565367	9246	18316.86316	148.0088843	1102.870554	255.3997578	189.435388	243.4886156	437.1547178	2471.509899	0.06217729528	0.188600498	0.1016460298	0.00607074246	0.01089613774	0.008307013203	0	NaN	NaN	NaN	NaN	NaN
7	297.2834033	247.5460726	2919.407497	17816.44792	2904.830392	154.1629241	1693.643718	7350	4853.212766	549.1850255	2960.192225	608.6263975	181.8221475	239.057883	1256.359888	1801.807031	0.1621924141	0.1616160504	0.008690600235	0.01052712065	0.01429689582	0.01091986465	0	NaN	NaN	NaN	NaN	NaN
7	300.4771006	66.34407562	1698.313986	10742.81565	998.7809292	39.09444096	1355.041897	4223	6528.180851	293.6920996	1826.946822	196.8740412	118.9306183	176.5172439	683.2387656	2901.542515	0.1594410888	0.09499049147	0.004436615771	0.01256390288	0.01530798615	0.01219441511	1	0.1258206423	0.1626182393	-0.00142735304	58	1
7	301.6863062	455.4081235	725.7688642	10249.92726	933.0451356	502.8784671	2111.812376	3984.5	1867.219512	245.0562561	3445.631227	357.1641332	183.9090271	305.5438705	1310.873181	1950.3547	0.0702516531	0.0954325434	0.05017260674	0.01185431237	0.02261336025	0.02066059077	1	0.05851475732	0.1660399413	0.1355331493	39	1
7	304.3973635	720.6258442	5505.821327	11444.26424	591.7570676	-223.546389	1904.64104	4395.5	13042.72222	1074.42962	2233.528717	149.5975212	222.2527497	190.6713933	821.0444617	4786.033001	0.4777988816	0.05164622344	-0.01926385666	0.02117106492	0.01313574635	0.02205861421	1	0.3748496429	0.07244349255	-0.01502950998	83	1
7	304.4033279	735.55519	1494.856465	9383.256359	795.1264398	1350.76992	2071.779798	3694.5	1446.206897	276.4527112	1740.749961	209.5209821	296.1747311	204.4008684	675.8278832	984.1757989	0.1652538719	0.08731746204	0.1460205595	0.01422503952	0.01602836055	0.02213851931	1	0.1397361441	0.1542040456	0.4835267729	60	1
7	306.5307884	442.6860855	1041.000216	16074.07739	2711.864858	675.7058158	1998.018777	6608	18630.9878	252.9368102	2831.307837	529.1537153	177.0490412	210.1854916	1153.240686	5661.605837	0.06581936178	0.1720033794	0.0429036519	0.007593438752	0.01543081117	0.01009761212	1	0.05545867075	0.3216688375	0.1130218267	43	1
7	310.0890575	599.6117841	-72.56366413	10157.26056	24.2600347	1326.628243	2196.623027	3709	3230.638298	49.57603656	3204.193313	126.9059343	392.9872358	262.438509	1124.963635	2803.321014	-0.007538398812	0.002791152017	0.1299569575	0.005391967739	0.01543233251	0.0199939787	1	0.001343776771	-0.01845400991	0.3873573262	4	1
7	314.5144224	392.3012419	-101.4690298	16635.14517	5589.673188	499.5316159	1847.213744	7644.5	10073.86316	93.81754381	2731.44188	991.5698813	125.7585172	207.5992879	1267.9159	3049.36881	-0.006324396955	0.3407608301	0.03244750295	0.006745596074	0.01882369377	0.006390444894	1	-0.0001097643964	0.6650794873	0.06885410176	25	0.9999994546
7	316.4667303	265.4398632	2289.038841	12849.50147	567.1050411	889.3031637	2489.852083	4929	2546.765432	540.1523143	3053.550578	185.1664971	235.9913933	295.2967686	1104.952882	1314.195631	0.1711675523	0.04490360416	0.0684502764	0.01177725295	0.01485524408	0.01625919594	1	0.1387266799	0.06382496427	0.2178018805	56	1
7	320.1794706	155.0054356	3941.215546	13245.64831	236.7392209	1005.12116	1935.975692	4917	5798.631579	789.8841242	2553.639858	145.5399063	328.6014609	234.6340409	892.9379949	3117.524144	0.2967956191	0.0178614084	0.07540558898	0.01682277847	0.0130609144	0.02535264386	1	0.2379621241	0.008827784019	0.2677556464	70	0.9999999857
7	321.1057392	407.1900678	2380.816187	14665.81549	1456.951164	2349.802874	2438.992042	5885	6236.421053	520.1835067	2935.097185	342.6945408	535.2739518	280.2267959	1133.065834	3348.503221	0.1622013376	0.101868105	0.1552847017	0.01206643399	0.0169237294	0.02005440706	1	0.1381203615	0.184326152	0.5151605378	60	1
7	324.5095746	173.2841468	4310.363797	14397.59535	3335.236293	-99.08918645	1608.74282	6246	7918.094737	856.2950932	2675.475497	619.8794304	197.2917961	216.933843	1116.884758	3636.454958	0.3018873795	0.2343584567	-0.007557330845	0.01900714048	0.01909799534	0.01535587491	1	0.2390697431	0.4456307883	-0.005414703766	78	1
7	326.7649528	273.4068205	2224.698475	12583.18393	503.1113414	855.7016433	2468.312671	4814	2029.5	583.3384019	3111.429606	185.6232978	234.4409513	312.6195024	1133.247443	1678.221346	0.1775795962	0.04291052993	0.0701195039	0.01205041467	0.01331293961	0.02065524577	1	0.1438717173	0.05983653011	0.2248179129	56	1
7	328.4287546	782.2301633	-138.425471	8115.514345	80.07467177	1825.99873	1774.057184	2989	1517.173913	50.08611626	1652.732155	97.99036345	366.2802642	192.6067831	583.4563562	772.2555747	-0.01668366128	0.01007942783	0.2235109845	0.006506714716	0.01328969495	0.02044135101	1	0.000443975761	0.001189791368	0.7055057935	5	1
7	331.1543596	93.59479745	5337.938355	11389.59887	1132.989499	-199.7522826	1720.474623	4501	17443.73404	975.3503435	1988.571354	243.6206548	246.8633523	426.3318934	752.360375	7224.148116	0.4739091844	0.101087515	-0.01765011324	0.02252015669	0.02070730336	0.02490953022	1	0.3724853602	0.1732562592	-0.008226573905	85	1
7	331.4414398	494.3168056	2907.583962	17113.57668	2785.013859	98.78444774	1955.097147	7077	5664.797872	558.2157838	2836.668861	504.7472764	166.7419468	205.3968625	1157.210474	2068.106888	0.1695112221	0.1627909469	0.005504653402	0.01336790281	0.012623555	0.01052675061	1	0.1346534833	0.3007755208	0.007340337146	61	1
7	338.8012204	695.9167701	3993.658637	13537.68863	3039.652375	-207.4143863	1450.706542	5802	5863.8375	1221.414733	4037.002479	888.9942538	218.242559	164.9011187	1664.627029	3540.797691	0.3029735617	0.2268201224	-0.01572441828	0.01834937267	0.02029304696	0.01930041165	1	0.2392920442	0.4298543365	-0.03342355031	78	1
7	344.514329	314.1404278	-62.77498917	15429.33149	801.0870514	489.2527753	1861.442398	5763	6870.129032	57.72354786	2890.216397	244.0636332	122.4477651	226.679241	1081.350262	3234.042904	-0.004477612999	0.05577902595	0.03285074352	0.004239293373	0.01206437927	0.006470628438	1	-0.002065067967	0.08452862264	0.05834120095	7	0.9999979703
7	345.8486809	705.7730122	2890.842379	9522.437797	2026.038795	70.16651172	2133.554256	4147	1773.097561	782.9298455	2511.959286	564.2373819	164.3827557	252.3833977	1065.531522	2293.761171	0.3088413846	0.2134614036	0.007156114489	0.0188037754	0.01656708819	0.02222262549	1	0.2452823057	0.4037959185	0.04549688232	78	1
7	347.0015252	115.4883732	2307.719871	13613.08918	3086.496897	14.08364447	1519.002199	5851	7977.967391	385.7909508	1948.153505	447.265551	136.7625029	217.8718556	800.2189357	3100.024404	0.1666227354	0.2255454916	0.0009760643131	0.01235724717	0.01746165434	0.01033369518	1	0.1328308473	0.4283944494	-0.006062741197	64	1
7	356.6245382	568.8063947	-24.46289828	15090.05383	192.2988077	212.6177049	1814.965762	5382	5001.235294	51.15263345	2298.768392	140.9833434	81.92042493	213.9335236	787.7339794	1595.698486	-0.001711323524	0.0138801019	0.01474652985	0.003621557244	0.00992379018	0.005520938014	1	-0.00159343223	-0.001758449371	-0.004755335737	1	1
7	359.1260459	554.8737115	1795.08966	9624.213541	2057.277689	146.462034	2181.995107	4211	1940.511364	617.9222141	3324.814445	765.2825961	142.2905861	291.6897362	1415.252478	1554.656994	0.1866883675	0.22064343	0.0176195357	0.01980262075	0.02851696017	0.01988025725	1	0.1497076853	0.419215962	0.05499056042	64	1
7	367.4629811	519.745205	-138.8357788	15468.62262	314.7545913	495.9754204	2002.11999	5590	18510.43011	51.23295153	3006.660717	160.1292154	116.381507	184.9807706	1057.806162	7731.306866	-0.009397202936	0.02104959884	0.0321475174	0.004886033581	0.01147468335	0.005139915686	1	-0.006411664593	0.01375184855	0.05336826631	2	1
7	373.6470326	611.3090473	5869.005689	11742.77609	133.963303	-103.7701731	2186.527207	4503	5203.064516	1420.406636	2806.979354	140.7037159	243.3980046	321.0128779	989.3543047	3425.942656	0.4980581174	0.0118990924	-0.008723971872	0.01917908617	0.01474623556	0.02471585787	1	0.3910525072	-0.008033758965	0.02369703498	81	1
7	382.3477077	167.3563304	-22.9217859	14626.11146	2339.418028	855.8901481	1774.179887	5901.5	4514.494505	97.83470813	2245.097072	383.5292775	158.5655646	215.7307895	880.8989134	1794.075629	-0.001663514445	0.1646419198	0.06128415319	0.008002454033	0.01576832692	0.006871972145	1	0.003360764945	0.3077511213	0.1608524241	18	0.9999999774
7	394.5030438	590.8144845	-97.00590577	17107.64018	1735.220384	974.5547279	1708.808202	6530	9061.202128	53.69333955	2523.556557	358.756602	161.2645585	175.9137785	998.6445627	2360.562729	-0.006013077768	0.1079940186	0.05814366823	0.003507335008	0.01158620002	0.005950706005	1	-0.0009628802224	0.1921961885	0.1467260172	13	1
7	397.1823672	165.9935174	8593.488414	12385.65156	2029.388322	-359.1545859	1439.21135	5315	2790.576923	1944.765809	2773.018724	471.4593892	379.7574874	209.2390674	1138.364919	1757.449772	0.6929773616	0.1546463032	-0.02961670427	0.03592968067	0.01731207463	0.0344915154	1	0.5451422547	0.2812993219	0.0008546779398	93	1
7	397.4848671	738.0518384	2479.72304	8158.662543	320.5525075	-13.63259947	1888.792552	3115.5	1505.526882	1059.999093	3410.13332	186.6622755	165.7479105	222.0456718	1252.552125	1206.57082	0.3049387548	0.04211888771	-0.00141452691	0.01998110967	0.01980480344	0.03033256359	1	0.2395657781	0.05430583698	0.007956547906	72	1
7	398.5906555	756.3542885	4.434022859	10274.58169	4383.650428	88.35752872	1514.567029	5033.5	9998.106383	74.13201184	1434.411601	579.7071338	81.77139852	163.4617939	662.6179908	4454.106771	0.0004167710787	0.4289995133	0.008813351187	0.007842059575	0.02204294638	0.008528523296	1	0.004699729234	0.8436193234	-0.006668199108	28	0.9999974185
7	404.6585433	604.3043883	15024.06906	14490.35423	858.3822372	-677.3617154	1746.18083	5754	9190.784946	3262.078051	3172.507637	219.1653776	507.7628373	293.6728995	1205.202078	5157.547384	1.03767645	0.06330781924	-0.04421793503	0.03178530708	0.01473200142	0.04214266757	1	0.8149764174	0.09376005325	0.02202206803	95	0.9999998523
7	405.3557356	156.1152031	7250.236932	10282.01337	1597.247364	-336.1785979	1750.623048	4337.5	1611.041667	1837.80229	2543.76619	441.3896257	321.1207784	246.7978563	1065.650839	927.6480397	0.7215925325	0.1558240804	-0.03157557632	0.02978799231	0.02242107437	0.04279090789	1	0.5675985322	0.2835390656	0.0004369292609	93	1
7	407.5526665	142.1760717	-9.421457017	12066.00961	1301.059059	354.5135966	1547.477236	4749	3240.127907	56.48474548	2278.370489	267.5640651	85.6058914	182.6000799	865.1437542	1231.606228	-0.0007322727079	0.1053823835	0.0304108236	0.004807797473	0.01616296451	0.006251114846	1	0.001325549821	0.18544866	0.05295500047	12	0.9700018174
7	414.4616136	96.64916436	-132.6281754	11451.14703	203.5003515	1331.24599	1741.682023	4229.5	14460.3617	49.67037652	1848.801704	119.31039	234.5715808	180.5184612	642.256833	4303.227775	-0.01125040133	0.01778529739	0.1171097757	0.005056672383	0.01172794387	0.01051835756	1	-0.002258431575	0.01144394092	0.3432767452	4	1
7	418.4876381	787.6681763	5083.126076	7151.766774	1218.51932	-394.7430052	1594.53466	3083	11096.29787	1286.17815	1758.709189	258.8268621	235.2157816	182.0561291	703.4124352	6597.126776	0.7121057279	0.1699007363	-0.0568977541	0.03724366575	0.02024448496	0.03405344388	1	0.5585996835	0.3109429369	-0.08758722752	93	1
7	426.2915084	338.5033348	-330.5777026	16915.21789	841.104455	4071.66459	2266.992404	6292	6074.042105	73.26110832	2391.145124	227.5249317	650.2541618	283.7883495	913.7643139	2033.793138	-0.01974557001	0.05362962691	0.2441460065	0.004750340332	0.01095953997	0.01469499171	1	-7.249386178e-05	0.09097069898	0.7772610619	10	1
7	428.6075832	141.5190204	3701.036551	12263.7256	2927.80309	845.8836719	1826.247014	5443.5	10852.82796	745.052892	2179.396323	502.1245193	260.7965842	244.505216	906.9864669	5582.104794	0.2954397629	0.2355120522	0.06918738121	0.02047025306	0.02161790078	0.01907547412	1	0.2391051835	0.4519130331	0.255591814	79	1
7	429.319084	313.4112093	4262.99761	14432.05366	125.7218154	3298.514112	2384.159393	5322.5	5108.6	880.5559846	2953.560854	151.0160173	694.5032187	337.7951346	1066.052826	2857.806321	0.2925111322	0.00878569889	0.2220038485	0.01689878168	0.01169148373	0.03276436905	1	0.2442294122	-0.002166889271	0.7675935835	71	1
7	431.5717623	427.8126712	2612.281693	14757.39073	25.09840549	2369.807586	2622.727369	5428	2642.547368	436.8785703	2394.75325	135.1156183	440.0975034	239.2768583	855.1407645	1155.450771	0.1801546059	0.001858422034	0.1605340565	0.01368092138	0.009792577277	0.01951947023	1	0.1514249149	-0.01918387455	0.5326993746	54	1
7	451.6522607	239.5808939	614.0223002	12669.9953	230.359481	2783.671975	2159.795453	4700	16232.35106	177.1729666	2552.378242	151.5739341	518.9139762	250.7872892	892.2681412	7672.674288	0.04739976101	0.01741660963	0.2152067359	0.009161934506	0.01351288377	0.02160751369	1	0.05053060892	0.0155796387	0.6913810173	33	1
7	458.979926	401.6126672	2919.825534	16500.1495	3905.23056	87.78783796	1863.674825	7170.5	9822.688172	453.843947	2236.567849	651.4262149	164.5309826	265.7470882	1014.913099	3487.345219	0.1796918419	0.2406264526	0.005134110195	0.0113147753	0.01692822225	0.0101496987	1	0.1435988325	0.4593026148	0.01164701686	64	1
7	463.4954636	205.5839262	2004.541069	12203.08012	1132.113143	1937.773587	2289.691472	4881.5	2138.822917	402.0364706	2212.001992	268.135312	414.1611688	294.3509402	856.837248	1286.363671	0.1651099563	0.09657960795	0.1568365724	0.01316057763	0.01752564592	0.02223968594	1	0.1404542239	0.1736255575	0.5208707007	60	1
7	477.5033049	105.639512	-172.3396281	9936.101589	90.43756982	2263.02772	1918.329846	3661	2337.12766	61.04176661	1408.441546	119.223989	328.8396952	224.4366889	532.9951937	897.2149289	-0.01769376574	0.01009854042	0.2276509594	0.005685165839	0.01244737822	0.01647959575	1	-7.706476485e-05	0.00144222518	0.7194397203	5	1
7	484.4768206	284.6461711	9341.22696	13179.76464	1356.21215	-226.8772841	1703.404585	5336	8907.11828	2303.999428	3308.810894	320.2283956	399.0400069	233.9042758	1279.96073	6048.527152	0.7058017237	0.1015279088	-0.01755299201	0.03145441373	0.01763032116	0.03730774739	1	0.5554203475	0.1736753046	0.04259559788	92	0.9999998856
7	486.0054146	330.3528929	729.2617127	14336.57072	717.9800972	3184.947155	2150.349587	5465.5	7768.619565	196.162523	2483.769444	169.7764293	564.9235957	254.0636309	877.3213143	4123.207998	0.0519824002	0.05285623875	0.221553594	0.009703165112	0.01325440572	0.02075728953	1	0.05499557931	0.08809211705	0.7156046156	37	1
7	489.4894541	190.6438034	2219.285526	12986.46866	164.6078616	2071.070463	2083.82799	4839.5	7784.691489	376.6170775	2159.264637	152.233436	358.8008301	209.9743681	765.3407529	2878.043758	0.1685638278	0.01280660005	0.1530711044	0.01222240583	0.01341736708	0.01657185862	1	0.141917224	0.002762933646	0.5051360245	54	1
7	513.3521206	316.6294316	-93.05629987	13777.13015	732.8038941	441.3690168	1775.705332	5186	13582.74737	53.13955446	2568.972889	169.9535503	91.77973674	185.7453826	901.5790938	5657.437464	-0.006927715196	0.05449468396	0.03313760821	0.004751579328	0.01356905269	0.006187537001	1	-0.003994182694	0.08193190096	0.05873321362	7	0.9999986631
7	516.5467995	37.14185224	373.7181419	6480.802041	665.643271	1305.11389	1253.42958	2612	3205.768421	90.70344724	846.192848	120.0791409	206.7332149	159.724752	316.1771263	1288.684976	0.05940407678	0.1045396576	0.2000665176	0.01200676166	0.02055705163	0.0198604951	1	0.06004365078	0.1922694405	0.6459935365	41	1
7	516.3906011	411.6358221	1112.802191	13104.44366	195.3561211	174.8646399	2000.429468	4834	16588.55789	192.4861853	1973.280117	151.1090175	95.23192206	188.7188727	674.5376462	6258.613489	0.08421942168	0.01508806258	0.013501795	0.008255888138	0.01277780733	0.007257286867	1	0.06612283775	0.0004598470204	0.009744244018	30	1
7	517.46072	118.6101413	2824.094687	9499.495622	557.0236595	669.8640763	1657.800544	3685.5	13891.75269	579.7331159	1867.097808	155.3714584	203.3362357	315.7957054	693.1665209	7554.513829	0.2923440874	0.06073753114	0.06653294977	0.01934343607	0.01644766429	0.01985744063	1	0.2343775294	0.09573164755	0.238304266	73	1
7	525.1292182	592.3419179	8635.737202	11466.12014	1267.064815	-425.431071	1851.605938	4751	8929.263158	1628.471264	2268.715292	248.1543171	273.09352	207.7449098	880.592767	4690.949691	0.7485201929	0.1105873837	-0.04016429002	0.02936989926	0.01405256507	0.02804365064	1	0.5877223272	0.1908877933	-0.02501513214	92	1
7	533.5863379	162.273206	639.7668723	11055.58348	615.3461479	1088.665521	1557.185952	4265.5	6594.096774	180.5707088	2233.85169	168.3259399	225.45459	363.2896875	802.7475528	3603.400493	0.05837356147	0.0580405598	0.09776330966	0.00891539044	0.01505804337	0.01436063018	1	0.05186107081	0.09231943712	0.2940288513	36	1
7	542.4028676	216.4352939	-7.184524171	12552.60642	1954.223502	204.2873675	1636.336657	5120	5626.483871	66.74081504	1822.004446	289.1774214	80.90087396	360.4003297	693.5575242	2663.752443	-0.0006734734307	0.1540804943	0.01631667187	0.005317393553	0.01625696704	0.006688082534	1	0.001021576935	0.2839371181	0.006886130657	16	0.7637518562
7	581.5110582	145.3201553	-131.2055987	8340.438689	78.04556631	2038.245497	1887.99708	3121	1661.606383	53.89913218	1298.197612	118.538692	333.6599441	220.9642877	462.261847	630.2954456	-0.01593536076	0.009521300516	0.2370299716	0.0059048093	0.01493180121	0.01924343852	1	0.00192724745	0.0007415095377	0.751860699	5	1
7	600.2185415	504.3987219	-11.86392181	10729.7172	2453.714304	321.1881996	1605.268876	4633.5	1063.265957	60.28396992	2193.466772	527.3721348	103.6904774	162.4395527	915.5923412	773.4004398	-0.001274779136	0.2294197678	0.03168067699	0.006036952377	0.01687767012	0.008782232169	1	0.002478902909	0.4382047549	0.06252870491	21	0.9955185537
7	618.2617813	334.5623587	-11.56057017	9481.132994	11.14843359	614.3633741	1800.415036	3457.5	1022.382979	53.73898763	2298.111584	148.6094107	161.3771503	530.1641569	814.9238992	731.5237464	-0.001149851135	0.001523465935	0.06447604347	0.006334876005	0.01699819574	0.01176461962	1	0.002010001895	-0.02439341211	0.1648395382	3	1
7	619.2941561	259.5690341	1584.313926	10082.77232	1508.643779	72.66947929	1644.570067	4129.5	1154.967742	379.8953154	2180.030188	347.0499624	114.7758336	194.34896	861.3859198	813.1610816	0.1661211312	0.1546387519	0.006870058399	0.01510749123	0.01929018765	0.01352619157	1	0.1319717837	0.2842445744	0.01091860732	61	1
7	628.6279108	647.611629	583.3016465	8710.192354	183.7980177	316.243879	1480.656315	3202.5	10678.89583	129.4114724	1589.505882	112.2347809	103.1979732	132.633416	563.5530023	4244.062722	0.06661536595	0.02056682612	0.03741161051	0.008971188031	0.0135957124	0.01096348166	1	0.0538936537	0.01287877923	0.08788736215	31	1
7	650.3168187	252.4196332	-20.8621579	8447.389476	539.7554974	135.3472944	1467.423679	3244	5883.053191	45.65655953	1707.03464	135.1415448	70.36116231	203.8129796	612.6879229	3499.39688	-0.002626895363	0.06565113422	0.01618309114	0.006051606523	0.01695286986	0.009196546767	1	-0.001595321515	0.1037852441	0.002189698183	6	0.9874842275
7	651.2407475	273.5599255	9072.963784	8793.603869	240.4228305	-463.8770832	1688.118267	3476	14241.95699	2041.542976	2067.455337	140.2463	318.3564742	269.9993221	772.5206572	9361.156788	1.016924123	0.02835675471	-0.05233476048	0.05276441393	0.01787659615	0.04618566721	1	0.7976444521	0.02218619151	-0.01175059371	94	1
7	651.8008491	384.1730225	10152.7952	9565.693889	1059.853756	-548.799499	1500.519042	4104	2348.319149	2001.166705	1875.256722	229.0984797	350.1284467	206.1197724	756.1108011	1469.618049	1.058001039	0.1086124644	-0.05330350262	0.04551785164	0.01636101985	0.04509779348	1	0.8309510419	0.1855488384	-0.002659975603	96	1
7	652.2790956	502.5107604	1568.653113	8885.014252	2113.528398	72.10481319	1772.420992	3982	5893.631579	315.5398262	1816.493468	411.7564226	116.6727281	242.9616285	764.7783342	3306.516204	0.1675699674	0.2399985094	0.008634186117	0.01449771051	0.0219474592	0.01426027175	1	0.1342621271	0.4582273346	0.0209470033	64	1
7	664.4513135	216.2809509	7382.659561	7325.627366	457.8125072	-402.8001391	1519.572448	2990	4985.319149	1705.377008	1771.314569	145.1836838	306.4120277	211.0731413	692.3193624	3836.215844	1.015872981	0.06453978855	-0.04967340244	0.04867727142	0.01771371859	0.05325691982	1	0.7974290312	0.09603669042	-0.001320392451	95	0.9999997968
7	681.9548854	343.6530137	1454.295718	7868.139521	40.61461968	54.5190759	1643.539882	2932.5	1064.446809	360.0735382	1891.59324	93.88384604	107.2383328	155.2062993	678.7580149	755.2200508	0.1811605303	0.005304234232	0.007421530066	0.01648476277	0.01572295511	0.01722616943	1	0.1420699267	-0.01998427889	0.009635279183	52	1
7	692.4915469	210.3796557	559.723659	8809.698204	1379.345314	836.3165707	1551.307937	3622	7474.347826	101.5299842	704.2560165	209.9291824	176.434141	567.4845269	274.1152237	2591.712029	0.06452706596	0.1556122001	0.09435192059	0.01216282471	0.02117746537	0.02305427875	1	0.05766550388	0.2909062892	0.2879149398	44	1
7	695.856189	633.5110758	1194.376182	6991.136852	381.8049359	0.9522838286	1324.065452	2690	4571.688172	275.0367823	1453.657655	128.1894821	91.56706177	138.6603844	540.4299935	2127.391135	0.1726280822	0.05618712175	0.000134532817	0.01271847366	0.01673196464	0.01400240634	1	0.1354683412	0.08332050775	-0.01493822913	55	1
7	731.7821315	360.1094707	1255.22522	7726.031213	1179.488419	28.65746905	1520.049632	3173	2472.978947	214.725471	1319.58663	234.1343011	99.40070123	167.5498355	525.809513	1324.159999	0.1665749036	0.1575770634	0.00396580731	0.01151788252	0.02193420042	0.01416775406	1	0.132171903	0.2900812896	0.001215626061	61	1
7	743.6442373	500.6473344	445.145644	7098.85759	414.8209374	244.3771639	1312.1267	2683	11678.17895	110.8448052	1372.290278	131.8863807	90.13003858	131.0060878	493.8968839	4881.464336	0.06225261498	0.05740583953	0.03392102089	0.00991126962	0.01696006435	0.01161414052	1	0.05066443122	0.08775841732	0.0765939964	35	0.9999999999
7	746.6934433	581.4345795	398.3754557	6141.512134	1970.059736	0.4465924052	1144.800293	2840	7941.904255	91.35285028	934.1587588	289.9469627	67.5160635	130.8638441	408.2052548	2575.326174	0.0682950941	0.3253529385	7.260442046e-05	0.01212876054	0.02701213875	0.01140911303	1	0.0564115703	0.6318818257	-0.02624678543	48	1
8	19.52050608	241.7286556	548.6871944	7704.778382	2315.674035	3.348087086	910.8192985	3411	3400.892473	135.2450999	1486.365541	509.3074566	81.21242277	168.5255903	669.1896849	1955.889659	0.07473507397	0.3082610708	0.0003676852719	0.01168302268	0.03072931163	0.01154834126	0	NaN	NaN	NaN	NaN	NaN
8	33.30459629	522.4311027	9.879488589	7320.647143	1693.094874	172.2326098	1734.818444	3210	3005.87234	55.35910598	1787.835848	413.469193	89.37401957	228.7264882	738.6412496	1848.374498	0.001521483399	0.2280271229	0.0223677071	0.00830320355	0.02379485897	0.01326990799	1	0.004048061921	0.4348862864	0.03123984177	21	0.7557107571
8	45.64658814	574.1837031	0.6336374207	10200.92147	476.6726398	296.9645004	1524.542903	3733	4370.255319	41.80948922	1496.337977	137.2782593	85.91277007	167.0943953	539.5357745	2102.280753	5.64523879e-05	0.04674083245	0.0302891024	0.004282805908	0.0140052298	0.008323836199	1	0.001231977255	0.06597568326	0.05018090482	7	0.9999999989
8	46.57849449	249.2339089	-150.3738549	10196.84695	472.6912426	2214.965674	1664.309391	3822	2929.042553	62.92041181	1918.701055	165.4302125	460.3109464	219.4849583	696.7087115	1311.225307	-0.01486142699	0.04944794145	0.2167037033	0.006786906809	0.016057222	0.02450002399	1	0.001903428487	0.08104031109	0.6843292314	10	1
8	53.84548511	205.64385	529.2459365	8900.914057	927.0602738	293.0993124	1069.701177	3457	11194.70213	138.3237271	1594.742235	192.5838126	95.61195786	163.8903176	593.677286	4951.969442	0.06227310446	0.1054460693	0.03138191842	0.009254910643	0.01778474647	0.0112339619	1	0.05109132083	0.1854967315	0.06999059076	39	1
8	54.64448288	503.4799741	-20.39994265	11168.40825	2486.038056	123.7464767	1354.972974	4763.5	5166.537634	68.21694385	2104.198487	442.7520169	72.68180436	217.6293791	851.8939674	2454.374482	-0.002167209372	0.2203182532	0.01270686844	0.006331042759	0.0191762456	0.006459281471	1	0.0004023390925	0.4186960926	-0.0029221571	20	0.9293379486
8	55.25902217	311.4479081	2981.767357	10586.06453	1534.62156	741.7503736	1749.054195	4362.5	4931.731183	677.5953317	2280.172164	352.2721255	282.9182053	237.776812	913.325969	2506.925621	0.2836349978	0.1454109778	0.06690656893	0.01628515704	0.01958204793	0.02467711713	1	0.2285541975	0.2682664088	0.2413385916	77	1
8	72.70128938	497.8043292	861.6701823	12586.36502	4954.744222	81.18306846	1461.011802	6004.5	1527.319149	179.9176794	2172.341504	883.0488157	106.3804721	195.256264	1020.065169	872.6320612	0.07176344529	0.3916811593	0.006231269193	0.00968522648	0.01953120938	0.009892252962	1	0.06035777391	0.7673135449	-0.001576616532	51	0.9999999918
8	76.97585572	535.5921487	11225.24627	11148.20228	1060.183407	-585.921537	1528.013388	4570.5	3123.172043	2039.999209	2107.388575	223.9412937	387.418036	232.4822467	821.3607918	1622.976711	1.013860758	0.1008678643	-0.04834978859	0.03660642358	0.01451402625	0.03915491531	1	0.7963682034	0.170116365	0.004333664715	96	1
8	95.51407136	608.6438946	-0.1634886174	11450.04788	459.2003964	357.9877062	1585.733688	4270	3181.010638	46.92300674	1929.415499	171.0708979	93.37729134	160.4859052	696.1582013	1320.015449	-1.19406363e-05	0.04309677824	0.03112555652	0.004226030088	0.01379989022	0.007211056004	1	0.001189721782	0.05859483487	0.05286833274	7	0.9999999928
8	98.51373887	93.66929497	-41.43463748	7858.635862	2326.131653	743.296394	954.8799289	3446.5	7671.06383	60.42372744	1013.865703	341.4494842	125.7129088	135.7846638	443.4178568	2455.460852	-0.005259583752	0.3014568152	0.09660122647	0.008249510977	0.02060927153	0.0114826531	0	NaN	NaN	NaN	NaN	NaN
8	114.6054537	224.1448569	-220.2170534	11846.75096	620.0131933	2679.526653	1918.338051	4473	4778.978723	69.8827436	1700.147406	159.4456433	392.8422128	221.2951343	612.801356	1642.136518	-0.0184210329	0.05250524849	0.2260703039	0.006111442392	0.01460149939	0.01857281388	1	-0.0002442196609	0.08775437356	0.7157071052	10	1
8	115.5229859	641.357544	545.2680218	9030.821004	384.0005068	864.6118987	1720.140481	3406	2042.150538	145.5611444	1907.869381	140.2112477	207.7823847	175.0264838	696.9369357	1605.398027	0.06470227662	0.04621714657	0.1003189644	0.008427485651	0.01425380378	0.01561531025	1	0.05688074575	0.06834997991	0.3036330393	36	1
8	116.4241863	363.7051058	13491.44077	12939.10441	1360.704004	-813.5231126	1576.160987	5377	3771.630952	2758.494025	2667.495625	293.3169776	484.1051912	257.2700696	1053.791575	1678.312153	1.053071035	0.1103210067	-0.0579365964	0.0440516038	0.01428280747	0.04383517632	1	0.8267743916	0.1888031946	-0.01949801387	96	1
8	120.2894545	377.1362614	3424.957383	11178.0945	478.7407662	819.9318237	2259.187884	4246	2081.317073	869.7196272	2722.569795	202.9979109	300.0855365	382.2226241	1000.863923	1528.377166	0.3082968809	0.04527251803	0.07094149562	0.02548250199	0.01810668523	0.02989499332	1	0.2470683131	0.06441805091	0.2561803428	73	1
8	121.6546648	147.5037839	23.87617042	8129.658776	1228.151959	88.90043661	1402.297959	3305.5	3577.021277	48.12479	1580.929784	265.1496816	71.43164927	224.8836948	615.6081019	2076.10625	0.002887414567	0.1499240987	0.0104793472	0.006184227832	0.02019596767	0.009336377076	1	0.00339185677	0.2751641895	-0.01247366571	16	0.9583089005
8	127.7310707	692.5286054	802.9606162	9270.930789	83.92352624	104.4389709	1623.284458	3366	8209.666667	169.5608017	1423.391133	100.3165417	94.84246602	219.2762029	503.9143685	3068.83565	0.09003514376	0.009523329909	0.01148974	0.01105020086	0.01134575131	0.01061038201	1	0.07050938047	-0.01099153265	0.003891554503	30	1
8	133.6296604	608.6395867	3761.379591	12637.44853	2868.087237	-116.5768028	1490.956552	5598	5420.458333	763.3853074	2613.506045	585.6025564	200.9224208	512.1635766	1091.468535	2412.30602	0.2944330067	0.2192750286	-0.01029052602	0.01861512719	0.01638185358	0.01699054728	1	0.2328256123	0.4147786552	-0.01703152189	78	1
8	134.9436132	381.9095905	2572.340283	15425.94204	5016.961284	49.78699774	1782.038537	7097	6877.043478	414.4771484	2099.235828	729.0563093	161.5077297	667.2986459	947.8494076	2520.31407	0.1710664918	0.3280021879	0.003342076714	0.01348744054	0.01805453787	0.01192028173	1	0.1377300354	0.637231748	0.007412620914	66	0.9981414142
8	135.6067505	244.2367381	8498.486587	11717.46631	1294.673593	-326.7887743	1689.569104	4861	9605.557895	1736.230536	2441.27667	284.8963156	372.7727724	200.332925	933.3148301	5306.462218	0.710193887	0.1153964397	-0.02906954631	0.03087905521	0.01906975544	0.03700682458	1	0.5582859019	0.2013312039	0.004779217288	92	1
8	139.6716001	427.9975794	13609.16597	12517.37563	1307.124437	-808.2201459	1739.615439	5232	3246.608696	3129.296335	3054.952556	292.2313976	560.0717783	269.7680426	1177.925446	1874.936013	1.055362163	0.1034228723	-0.05472626082	0.04051364059	0.01625583101	0.05295666595	1	0.8287121115	0.174909402	-0.008322041842	96	1
8	142.9813146	700.27698	-38.62652971	9801.344832	892.5543555	550.6799417	1504.919242	3801	4491.56383	47.30453213	1727.428038	200.1968479	125.1991917	162.3945215	647.5962016	1716.636882	-0.004191835828	0.09381001541	0.05677443475	0.005405116784	0.0150998694	0.008678014835	1	0.0002114778358	0.1632266948	0.1418296753	13	1
8	147.6353221	643.2957941	1764.763373	10294.13302	52.5267293	1509.727866	2100.941322	3816.5	3661.477273	410.5264442	2513.660808	131.3260528	409.6362532	223.320505	882.4688709	2202.620065	0.1711217241	0.006189923612	0.1469791725	0.01280622155	0.01443401482	0.02761822743	1	0.1434496828	-0.01103301341	0.4845813956	54	1
8	153.9332059	131.0775964	3.864912783	8837.198246	2774.044505	474.7048956	1450.203229	4034	3847.157895	73.80713972	1373.971834	446.7587914	111.530027	207.4176824	599.1237993	2302.20566	0.0005249650602	0.3142230606	0.05501501836	0.009004875383	0.02354650635	0.01072063208	1	0.006474895671	0.6121545556	0.1463495718	26	0.9999999991
8	157.5784117	654.4057141	3977.27402	12452.04022	120.5632326	-43.78317748	1768.934648	4565.5	1982.069767	638.4208994	2038.393233	137.8638188	185.8110061	181.1723185	721.1979695	817.4044688	0.3112137759	0.009793409099	-0.004054577439	0.0142649471	0.0113498403	0.01696486588	1	0.2439499062	-0.01169580882	-0.001097434954	69	1
8	163.3805787	718.5584454	528.4490018	10265.80716	1690.372665	928.207991	1654.996922	4262.5	33039.02128	141.0798871	1522.306808	263.1049354	175.3061547	175.4406173	613.8807836	7965.903212	0.05117264084	0.1620024634	0.09018217913	0.00991931411	0.01356465788	0.01413183122	1	0.04693077084	0.303739501	0.2710293126	44	1
8	165.1604533	264.9247882	-264.3206047	13321.35358	1247.963515	3182.912939	2050.086746	5192	3065.34375	89.05958514	2361.951498	268.4279902	571.2778547	240.1351127	877.2042062	1794.720133	-0.01879012681	0.09620301813	0.2343454317	0.007125799677	0.01498476654	0.02122561102	1	0.0005426720186	0.1771991892	0.7458011968	15	1
8	173.9763639	491.4613107	735.171655	13886.55913	666.5815226	3115.774496	2279.329549	5311.5	5875.032609	190.8037145	2740.542452	173.7554975	617.3068314	256.3171088	977.8098238	3776.698184	0.05364473763	0.05039137643	0.2174598601	0.008911634312	0.01255451117	0.02151655476	1	0.05600468324	0.08285818131	0.7018652233	37	1
8	176.5700311	728.633584	-5.894247818	8608.830342	62.78754208	531.162668	1604.52421	3099.5	1505.276596	66.09884373	2051.827764	113.0836858	139.2173855	646.9546581	723.8880841	865.707162	-0.0008222513187	0.006964785015	0.05962873268	0.01006531139	0.01622354793	0.01482889579	1	0.002011480955	-0.01355649904	0.1485745098	3	1
8	179.4775029	340.7045757	850.0395556	14080.06533	1569.828898	552.2561956	1787.079813	5631.5	15940.64211	203.8454291	2798.62385	334.1597114	171.9064957	210.5064367	1058.547976	6069.783153	0.06029440715	0.1112671638	0.03860540875	0.006439004671	0.01507980526	0.01045878849	1	0.05008145801	0.197728484	0.09450531671	39	1
8	181.365857	134.4734094	6582.112892	9486.017855	1014.395029	-333.3299739	1579.883283	3949	10711.81522	1452.482756	2040.920987	216.1962205	299.0768042	180.2670816	791.3269748	5158.319903	0.6977354243	0.1068870284	-0.02945875353	0.03107612641	0.01798695276	0.03708380228	1	0.5483297364	0.1840018318	0.0003700259773	92	0.9999999974
8	183.5172095	73.32913447	-50.55073983	8510.073457	1246.236978	853.0249003	1129.070961	3427.5	5219.12766	54.69893486	1576.507721	249.086063	172.8934643	149.3391949	618.583956	2356.478652	-0.00708239691	0.1489413515	0.1004952684	0.007235895512	0.01769853652	0.01269581449	1	0.001506349781	0.2777792419	0.2930431532	19	1
8	191.26634	99.4163901	2873.254061	10353.79584	963.685659	-73.4339651	1172.805886	4066.5	7599.244681	619.093709	2065.032754	203.6122197	141.4246452	151.5310397	750.6159358	3482.402782	0.2790824018	0.09559758019	-0.00799345977	0.01695713544	0.01763697073	0.01484831738	1	0.219377068	0.1629710665	-0.01785491845	74	1
8	192.2718535	178.4891477	727.1946272	13801.88838	2376.561142	1271.579464	1784.771041	5797.5	28998.54737	175.9315661	1932.114812	334.6992569	233.6616237	268.6291112	726.7595955	7772.377192	0.05450707309	0.1762163743	0.09220541515	0.008544394885	0.01813213341	0.01291311072	1	0.04986723691	0.3327925767	0.2792848496	44	1
8	199.6308033	580.4482667	1048.426336	16543.95988	2777.083831	612.3973372	1720.194575	6783.5	16870.28723	182.9872888	2039.716899	430.0064384	145.6266433	188.3828239	855.3340501	4519.16204	0.06471088225	0.1742873561	0.03765287076	0.007152001325	0.01371362054	0.008219225475	1	0.05426237856	0.3260559729	0.09492873077	43	1
8	204.2861823	63.38211372	25.75115284	8414.260984	1276.288508	185.0336322	992.8037906	3383	2436.096774	53.17899712	1543.30304	261.1612702	78.28342845	179.407882	594.0808064	1240.576453	0.003183272407	0.1533733371	0.02133832699	0.006503300368	0.02019343034	0.008585300156	1	0.004389555961	0.2827448694	0.02486211158	17	0.9999878077
8	204.625883	149.8269512	-153.9262076	12874.38312	227.6637204	1465.802686	1822.849507	4637.5	15332.84211	49.63510778	1969.286137	141.4292947	231.0424957	184.4141513	660.1822809	4130.805172	-0.01256866697	0.01794452064	0.1177936337	0.004516647805	0.01261450273	0.01117829996	1	-0.003250881691	0.01180597709	0.345334537	4	1
8	204.4924465	722.258661	-78.37558137	10136.31038	389.8866921	1159.633952	1899.591325	3816	3343.5	55.68088773	1591.612917	128.0925735	203.7949294	291.9422783	567.5809924	1482.171864	-0.007969130842	0.0413323817	0.1153843181	0.005692885108	0.01212459812	0.01280169206	1	0.00049923824	0.05931934211	0.3391080071	9	1
8	211.652376	296.2680955	982.6310125	13675.95168	108.1171627	661.6983896	2317.899151	5003	6464.043478	238.8888323	2786.507149	147.2987912	177.6271025	240.967701	958.1753674	3508.185737	0.0727143066	0.008568149453	0.04835544763	0.009516878732	0.01263112911	0.01164240818	1	0.05928821844	-0.01101893477	0.1261098851	31	1
8	220.4246244	168.286512	-249.1413099	13521.881	689.3015361	3161.998451	2051.525193	5094	5016.904255	71.73234212	1986.457151	154.0885999	519.6742223	239.5315878	707.1732845	1490.177503	-0.01865825837	0.05226686431	0.2318109822	0.005852573013	0.01269561362	0.01779298652	1	-5.216794289e-05	0.0875623567	0.7352703175	10	1
8	220.7680383	386.5375932	-280.6384094	15356.21867	758.2831285	3754.058815	2308.976698	5786	3856.731183	99.5327717	3006.981676	248.1490329	682.9573321	291.1188569	1126.054574	1820.260894	-0.01845988644	0.0516225875	0.2438349852	0.005546143603	0.01360307501	0.02077816239	1	0.0008967699733	0.08686337987	0.776391051	10	1
8	223.3500293	78.71027162	2624.088828	9014.343551	807.3090131	-40.365566	1255.412921	3468	2508.666667	591.3416559	1881.398638	214.6614461	158.3285369	203.4593123	706.3844035	1362.760309	0.2904449159	0.09284636151	-0.00407875848	0.02020775127	0.01988039743	0.02074890783	1	0.2285674664	0.1575424775	-0.002117731857	74	1
8	227.3424092	183.129669	-217.9660374	12054.99376	170.483507	2823.460827	2079.016765	4443.5	2595.705263	65.21475815	2125.413749	144.6910567	556.6364016	281.6858537	741.8427228	1198.765179	-0.0188435065	0.01426934516	0.2360501734	0.005793665749	0.01361514955	0.01996981527	1	-0.0003746905437	0.01037029911	0.7480830167	5	1
8	230.4793597	230.5956871	964.5014939	14506.98347	371.6863416	634.7899513	1833.594296	5337.5	20759.83158	241.3294668	2909.520684	153.5355196	190.4411236	309.7670423	988.5365996	8849.568791	0.0635048718	0.02400185734	0.04286916623	0.008198097111	0.01403642906	0.01081536922	1	0.05184467737	0.02016180778	0.1060157874	31	1
8	233.7526954	112.8144408	3335.388119	11082.12049	2398.792643	-24.8488403	1585.269295	4701	3492.16092	614.3875532	1935.222042	462.9715994	176.6304987	206.1529922	811.1315236	1689.671014	0.2954791201	0.2161341513	-0.002635704696	0.01722963221	0.02200086477	0.01761789767	1	0.2341223636	0.4087687176	0.009229506149	78	1
8	242.9409006	473.9319398	-68.19955826	16067.17331	1005.676571	237.7669301	1817.023081	5949	8542.840426	48.372156	2322.806556	224.454444	85.29157806	215.9821899	862.410996	2967.00022	-0.004230911039	0.06612597831	0.0162482937	0.003218616965	0.01102845948	0.004921068507	1	-0.002850543715	0.1047592718	0.002083971461	6	0.990876649
8	243.632849	509.3003421	7654.638507	15980.30713	864.9259631	1631.358962	2128.716855	6126	10684.68085	1546.104351	3144.476804	229.8547181	449.730829	250.8473746	1194.583922	5383.621013	0.4810352765	0.05888996348	0.09634812455	0.01729650461	0.0122302782	0.03167201924	1	0.3851843152	0.09309708259	0.3812193847	84	1
8	245.7580043	120.6351443	2098.756489	12138.72205	168.287881	89.06646187	1633.358078	4425	5936.860465	413.2012947	2362.864449	137.0729814	132.8534204	213.2875155	825.2540701	2938.553771	0.1717634777	0.01486642351	0.007640101633	0.01179028624	0.01310707191	0.0128243648	1	0.1347872088	-0.0004733602009	0.008749719473	52	1
8	248.9355737	581.9072939	1031.338608	11434.70755	137.1488566	164.9147897	2029.804751	4213	5482.063158	244.1742525	2698.623562	173.5842735	129.7388417	771.5999168	948.2952971	3069.47812	0.09019370226	0.0124118804	0.01395158511	0.008846086186	0.01555989965	0.0110632694	1	0.07083315525	-0.004981575358	0.01246675204	30	1
8	269.4354586	398.6571483	3055.938364	17559.7448	5950.173352	119.7941829	1976.735792	8291.5	8668.568421	516.153421	2561.089031	1006.036627	161.6606348	253.293963	1241.756148	3372.577828	0.1746197524	0.3381106778	0.006732666569	0.01067825164	0.02108365112	0.009560599414	1	0.1408805796	0.6579905846	0.020213135	66	0.9974960579
8	275.7385746	437.4613375	2686.014123	15360.07302	80.05696715	992.5426236	2419.00606	5542	1965.387097	574.8959989	3090.578127	167.4984678	247.2433512	253.5388432	1120.901696	930.7566117	0.1759917189	0.005093323126	0.06632649607	0.01136507984	0.01204911387	0.01736860833	1	0.1419103727	-0.01739540731	0.2098741712	53	1
8	277.2302565	220.8814136	-40.87633986	14345.17586	882.8173071	243.7291835	1869.506726	5412	8348.21875	58.32363021	2009.852672	168.6649963	80.71623784	211.9771008	689.9175015	2756.300431	-0.003172973117	0.06261984804	0.01732383855	0.004543722661	0.01364426749	0.006043639616	1	-0.001986741858	0.09766926526	0.005839851165	6	0.9715120027
8	278.7208347	96.50830835	-64.53253141	10700.67203	3333.99417	261.9978821	1382.439827	4895.5	8630.927083	99.65563296	2060.236155	621.1167243	97.17494026	674.8443399	883.0856602	3908.569299	-0.006067326358	0.3084435371	0.0237003949	0.009770845965	0.02566599378	0.009936712949	1	-0.0008791041998	0.5987952188	0.03761303725	25	0.9999959621
8	282.3559017	349.6340761	-97.87985414	17216.06541	317.6235367	561.0244152	2224.359864	6213.5	16574.46316	53.68017786	2413.469097	175.6970303	123.4082694	219.7436939	895.4297542	4767.706652	-0.006349431683	0.01913150839	0.03340939146	0.003586844463	0.01009444965	0.006262023873	1	-0.003946663569	0.009902380577	0.05826272145	2	0.9999999952
8	291.4486993	166.2759458	9381.221606	13150.60467	1436.385961	-373.5934184	1730.920284	5392	11260.55319	1934.765418	2657.144269	281.9642837	377.6125189	205.1406262	1036.166352	6096.95242	0.7095955372	0.11152396	-0.02623992418	0.02671837813	0.0163872222	0.03489823182	1	0.5579554965	0.1935878831	0.01415530671	92	1
8	294.1232743	769.0773561	5.811478894	10650.71475	1042.775033	261.7512425	1363.442065	4098	1581	45.1253053	2981.554165	304.3772167	103.2429273	154.6727144	1113.226057	988.5164323	0.000610313607	0.1009011393	0.0257189046	0.005139711509	0.01445475627	0.008868856579	1	0.002018282274	0.1760770542	0.03701407282	11	0.9898664385
8	301.3232047	385.4537992	21705.94776	20768.97534	1513.173471	-478.9160899	1456.3917	8378	13544.46809	2342.437647	2183.638335	289.4136645	500.8203813	343.9733836	925.5986581	2731.457576	1.036309471	0.07333980834	-0.02313958466	0.02972136352	0.01019126671	0.02687734997	0	NaN	NaN	NaN	NaN	NaN
8	303.5611117	107.1506131	29.13109347	8099.800161	713.8510464	304.259978	1728.789733	3118	845.15625	49.11605092	2143.573881	242.1076992	102.4200005	288.541828	821.5264689	455.7337248	0.004106687527	0.09160329432	0.03662722941	0.006778852789	0.02483540563	0.01332981621	1	0.005390098886	0.1576851083	0.0746652542	12	0.9408647553
8	310.4278004	51.72078854	27.56457532	12687.02056	649.455405	359.1180962	1313.606359	4712	3418.105263	50.6409763	889.1267271	129.0983913	75.62215352	173.6497243	321.2662656	896.9447369	0.002248853972	0.05166725621	0.02875196388	0.004061871849	0.01023231578	0.005964626855	1	0.00291855116	0.07592878418	0.04561571795	7	0.9999999992
8	314.711806	131.4186173	-86.78093889	10212.40397	1617.994483	1298.537434	1918.416424	4234.5	1464.085106	68.93278437	1878.354445	324.2556087	273.8496168	230.620169	751.1118849	806.5771121	-0.008540546221	0.1557709347	0.1270046774	0.007058198213	0.01697700602	0.01570428636	1	0.002202811427	0.2930491797	0.3836456713	19	1
8	316.5069736	567.2893337	-104.1630701	17148.60962	361.3436763	525.6193178	1954.100408	6226	16235.56842	50.36321213	2574.096161	166.0432027	109.4866822	249.9055707	930.8829651	5463.207708	-0.006126721398	0.02086504594	0.0314140115	0.003746380497	0.01028012406	0.005363386939	1	-0.00388286278	0.01333160857	0.05156455289	2	0.9999999964
8	317.671932	184.5379771	853.7866594	12022.53078	4094.730655	112.2815335	1634.632893	5726	5861.010526	223.1483623	2287.979567	782.8809961	103.0158519	291.2883189	1029.409028	2425.107361	0.07199351196	0.3378034095	0.009008825732	0.01077220759	0.02375448566	0.009234084857	1	0.06007395709	0.6576946339	0.005644687897	48	0.9999999948
8	330.3503469	466.2728231	-68.21284089	13719.53427	4619.604511	865.7366577	2195.204865	6326	6967.380435	87.53175625	2667.921782	909.6988751	180.3945889	232.1149967	1180.205211	4214.2747	-0.005204213393	0.3397809373	0.06310753242	0.006772668023	0.01883201998	0.008436455339	1	0.00280255403	0.6646464528	0.1738702544	26	0.9999999997
8	337.5520255	81.30937993	-124.8556894	10126.42917	3117.133452	1074.837833	1552.272174	4605	7397.531915	75.6244028	1776.346473	549.4664119	215.7207536	280.9755533	770.4644828	3283.146225	-0.013004632	0.3078834896	0.1065043465	0.00793394073	0.02472977913	0.01454420939	1	-0.0008473633334	0.6018968279	0.3191532163	27	1
8	341.3400693	254.2810755	4360.160578	14818.87478	1507.238526	1094.054079	1932.285892	5866.5	11562.31183	979.4763447	3149.613527	339.1703084	356.1391052	210.9195473	1207.624545	6379.250077	0.297588176	0.1044241022	0.07273643737	0.0155520052	0.01593649359	0.02114536006	1	0.2394542452	0.1850361747	0.2625374521	75	0.9999999993
8	347.4379145	66.31229538	-209.500795	10571.10944	964.6048936	2223.338025	1658.831421	4175	4439.351064	99.67864856	1559.671937	302.1174344	384.5926272	1488.118403	587.7693983	1623.739238	-0.01887184676	0.09388597953	0.2133552214	0.01048033914	0.02772066445	0.01588623651	1	-0.000946708789	0.1714072758	0.6739261628	15	1
8	360.6723894	333.4278671	-237.9896637	16201.53002	1721.324579	2071.860583	2288.80406	6345	16537.61702	68.94275098	2452.50592	329.1929524	326.4296407	203.6109575	933.6062516	4933.707006	-0.0149192226	0.1109065782	0.1287099408	0.005717006341	0.01534725489	0.009823554973	1	-0.003256761213	0.2017514531	0.3861516546	14	1
8	361.6749103	562.530404	16136.81038	15712.70338	1556.815156	-640.8381721	1659.357955	6438	2439.273684	2998.634583	2982.606887	338.4219285	504.2562201	295.1741968	1211.25578	1662.324842	1.042208966	0.1054957947	-0.04085969953	0.03068698875	0.01135609015	0.03718392149	1	0.8192843816	0.1798678272	0.03630893456	96	1
8	362.5446126	98.96353168	646.7435825	9815.516079	3085.828747	58.92579167	1397.121623	4480	4267.293478	150.2017078	1807.646441	575.3685222	91.79669163	210.5320423	801.3170997	2160.093061	0.06709426141	0.3174683681	0.006435027587	0.01002474887	0.02122243457	0.01007410863	1	0.05579261292	0.6161466811	-0.005097635699	48	1
8	368.780701	135.2084864	-57.43935823	11743.41011	772.0048197	176.7167095	1592.70689	4411	7508.556701	47.03505542	2052.872781	193.0452923	78.81738613	374.6943111	749.3559373	3834.550759	-0.005145604057	0.06663827698	0.01495630933	0.004282545657	0.01626845407	0.006863776274	1	-0.0036518819	0.1057388664	-0.002509799079	6	0.9955359237
8	373.1888812	252.4321504	13.9317995	12791.01809	4164.707977	427.6674819	1718.759324	5946	2624.717647	102.7336576	2626.263667	920.0225247	102.1737489	215.0369462	1172.380629	1418.532287	0.001009412514	0.3254858485	0.03293100929	0.009190700159	0.02438527834	0.007771289022	1	0.005523198455	0.6339705618	0.07144429293	25	0.9999938941
8	380.2660988	14.52790489	18.76282852	7402.424784	1683.595438	370.0597892	1024.169225	3164.5	4229.634409	50.44276334	1019.346207	246.1737728	99.35198618	139.7733684	424.0435786	1628.057296	0.002558642299	0.2318116445	0.05024885781	0.007020542922	0.02025078848	0.01132972938	1	0.006767439168	0.444017641	0.126943552	22	0.9964726125
8	382.2869207	156.4903023	2101.508748	12320.16469	4072.707931	0.768535403	1580.064591	5737	8573.231579	475.2939291	2621.936795	857.178669	132.8193304	227.72672	1160.200231	4584.699645	0.1681128869	0.3262882113	8.123065543e-05	0.01384113984	0.02657135888	0.01226401542	1	0.1351624493	0.6335796682	-0.004451718187	66	0.9993967878
8	387.3284195	253.8053285	3328.574318	18688.61956	1127.779481	81.8882212	1586.705321	7149.5	6019.395349	550.7691444	2864.594215	315.0965955	154.4626192	211.2943147	1134.850596	2536.709134	0.1764080857	0.06089120177	0.004540686916	0.01032810774	0.01217053564	0.008935792957	0	NaN	NaN	NaN	NaN	NaN
8	388.470197	549.6845713	1064.557903	15659.63498	174.1266321	1541.094502	2034.988997	5622	5627.494737	192.114476	2595.475386	160.836742	277.7379853	213.3685489	911.3958805	3246.477108	0.06908996707	0.01103980296	0.1011190855	0.006945860237	0.01100463194	0.011707176	1	0.05997063462	-0.003281920084	0.3058058563	32	0.9999999993
8	391.6637809	717.4447415	-13.37708958	11342.71645	512.3629868	721.1036432	2058.630638	4288.5	4161.06383	47.31773881	1679.998967	146.1368639	125.1400792	194.8714932	615.1903909	1248.332193	-0.001206977084	0.0453907275	0.06398391742	0.004297072518	0.01121786595	0.008227270073	1	0.002461542309	0.06494837539	0.1650370382	8	0.9999999998
8	394.3201307	422.2481531	-144.0096812	15191.09478	1484.086775	1911.478241	2222.465557	5875	4853.608696	65.93948456	2719.158912	275.4534718	352.7428171	289.9542888	1017.242316	2552.391699	-0.01050809322	0.1013968408	0.1233351364	0.00503866381	0.01478879423	0.009981597651	1	-0.0002496054565	0.182094492	0.3683271587	14	1
8	395.7867135	489.2240778	-111.5791248	17261.0513	5736.136298	456.2144067	1637.671385	7957	9512.635417	81.07739071	2640.348741	938.0832176	109.8057736	221.6036749	1231.988885	3426.001819	-0.006958483172	0.3413091684	0.0275347982	0.005469012048	0.01814728609	0.006156456518	1	-0.0009302864759	0.6659470382	0.05194513671	25	0.9999999953
8	398.6281334	42.55900323	1390.246901	8611.180329	2736.827317	-19.40325043	1141.944315	3930.5	6917.634409	239.4395286	1372.251462	436.4071697	94.94608587	190.5414773	609.0475881	2878.719181	0.1647049955	0.3198364535	-0.002591282547	0.01461135657	0.02262892285	0.01171620329	1	0.1322184929	0.6203067235	-0.01460802848	66	0.9998073768
8	403.4649105	142.6399141	980.3625419	13916.23232	3317.438349	103.7236979	1496.767176	5993	12764.89247	164.3140427	1963.653477	438.4645677	100.582675	211.7891527	800.5151409	4171.672541	0.06961364316	0.2348736301	0.007579861673	0.007973125817	0.01769694226	0.007701325918	1	0.05685947466	0.4479371138	-0.00419847815	45	1
8	406.7421516	81.03767394	2956.479025	10001.00132	480.6106116	730.0428403	1578.995948	3853	5229.219512	570.3389232	1846.738418	160.6265118	240.9813168	214.6754504	684.4531128	3231.153236	0.294463651	0.04923517076	0.07305314801	0.01669682639	0.01612275251	0.02251065249	1	0.2363446357	0.07262744629	0.2605594054	73	1
8	407.5481896	687.5302907	6277.889218	12704.12852	660.0927611	1110.735236	1970.650849	4899	8232.21875	1195.203616	2483.55537	157.9911155	347.050155	209.2376604	903.5411542	3944.206886	0.4859485107	0.05244134824	0.08447604952	0.02136275032	0.01323252171	0.02660583915	1	0.3881920725	0.07934346208	0.3414245999	84	0.9999999999
8	408.6526982	119.4459974	-32.33047323	10491.47729	706.4942232	171.570425	1498.352438	3988.5	5779.829787	49.33916857	2188.389031	166.2209233	73.93052687	177.2009327	781.1764938	3136.219087	-0.003663604422	0.06459387252	0.01596601011	0.005261064647	0.01570505128	0.006832631024	1	-0.002440311668	0.1016224559	0.001176337179	6	0.9910173083
8	416.0462676	164.1662476	-35.12017729	15548.85491	5092.061973	162.5317963	1331.843578	7045	5174.71875	80.06142719	2035.256182	739.7583252	84.65828681	239.5837502	925.338271	1629.19966	-0.002029471762	0.3300600665	0.01113555016	0.005334402306	0.01613193827	0.005232574523	1	0.001730691781	0.6421826244	-0.003529923624	24	0.9971324098
8	415.3230248	711.4871547	5864.74081	12295.25903	2749.18767	-315.8227215	1525.155553	5419.5	8176.547368	1174.807705	2534.461042	518.4458274	225.3038351	165.062399	1019.654133	3832.321075	0.4709152829	0.2183540376	-0.02509347689	0.0228253736	0.01793952487	0.02087228327	1	0.3710433909	0.4117788881	-0.02926556198	88	1
8	417.4558125	386.2465063	-189.4653012	15740.15155	795.2113855	1918.675758	2112.585441	5868.5	7967.217391	67.20618736	2825.292968	227.3433794	361.5156681	210.9026342	1041.266833	3884.22718	-0.01298842277	0.0540183082	0.1233214692	0.005336545232	0.01296864291	0.009417971526	1	-0.002778793718	0.08557896966	0.3656968083	9	1
8	418.4812486	148.2750886	2506.577849	14123.52589	787.4402501	76.52458145	1680.587685	5306	5442	449.1903828	2505.548526	191.5992557	148.3755421	210.4537378	885.3440068	1720.442316	0.1767299846	0.05597542911	0.004934989899	0.0111523986	0.01364911529	0.0113510327	1	0.139020964	0.08312581863	0.002356293554	55	1
8	419.2526898	80.36344754	2711.286486	9286.539768	452.1865033	623.8210836	1557.958425	3541.5	4446.85	624.3287677	2060.118725	158.546539	253.0804706	207.0121867	764.310402	2807.880245	0.2910817063	0.04864231347	0.06463540275	0.0184487262	0.01796374835	0.0256162963	1	0.233109486	0.07099689484	0.231020785	73	1
8	425.5433321	475.6575637	-43.55620241	13982.27809	881.1104502	208.8069377	1777.107914	5321	6996.210526	50.07035689	2817.218432	192.5788813	96.44231936	195.3594308	991.928959	3531.995208	-0.003057082782	0.06273277188	0.01510509157	0.004009044176	0.01390013028	0.006694867905	1	-0.002041625568	0.09778578086	-0.001715079907	6	0.9931210822
8	426.4618415	634.3233041	8188.643612	11112.68244	258.0463375	-347.3107782	1926.228647	4459	12375.97895	1983.100864	2727.435094	138.432294	319.453025	218.9934222	990.9104019	6889.153288	0.7398158361	0.02234905616	-0.02998054963	0.02729714198	0.01517061362	0.03507479067	1	0.5804690577	0.01166597374	0.00409821695	90	0.999999999
8	428.2975159	176.6975128	5222.582852	10220.61063	521.2438268	-68.05285531	1892.011082	4042	4059.037975	1423.5695	2773.984793	199.6185077	268.0837962	486.708904	1044.581715	3457.51799	0.4998357808	0.05326339686	-0.007950959606	0.02608950197	0.0198316808	0.0348563524	1	0.3930053746	0.07626975834	0.02851091554	83	0.9999999994
8	430.3400778	493.4025218	4029.339842	13017.54365	702.638797	1026.884896	2051.751478	5069.5	8581.166667	1025.071237	3323.399818	179.3926511	342.0635248	508.0520492	1195.239912	5568.55546	0.307806077	0.05566346486	0.07826707329	0.0160473664	0.01659905654	0.02389817542	1	0.2472940811	0.08596166254	0.2815650352	73	1
8	435.311809	166.4627787	5628.987025	11464.91454	680.1708069	-150.5568067	1619.874488	4528	9458.9375	1374.651775	2893.111644	185.3530563	259.4905676	184.6120394	1070.266864	4306.988479	0.4780481177	0.05984432708	-0.01206435929	0.02559196596	0.01544902066	0.02673623555	1	0.3756243222	0.08951184391	0.009990638668	83	0.9999998858
8	434.9586882	776.0146009	474.3568841	7514.909874	1740.049463	661.1559252	1457.519017	3270	2824.044444	134.6649192	1359.868937	315.7108499	151.6354506	192.6568174	559.8094106	1333.184967	0.06528885931	0.2301556144	0.08937160558	0.01234966459	0.02066642296	0.01625078031	1	0.0588345042	0.4425109437	0.2742706083	47	1
8	436.8746063	458.6732993	4183.462458	13692.91812	2251.423078	1054.377572	2103.860209	5751	8903.968421	939.8415276	3021.796496	455.9207759	335.7859489	246.3883919	1201.081862	5322.005594	0.2998178954	0.1619244886	0.07382790331	0.01537019136	0.01925012777	0.0222318667	1	0.2419796183	0.3022275886	0.269234459	77	1
8	441.1486645	704.6602351	1917.05669	11465.39588	1118.20248	562.286264	1677.440169	4506.5	5408.094737	441.2674612	2404.740511	245.434983	176.5300575	154.1618167	900.8116644	2612.823532	0.1676886896	0.1003450852	0.0494302781	0.0133280967	0.01317913352	0.01361210108	1	0.1353856467	0.1758069283	0.1544143964	59	1
8	443.272078	188.2597354	-155.0431435	11094.01572	497.1267708	2711.614361	2151.530808	4291	2737.547368	100.3381056	2359.985874	194.6350469	555.5883206	275.3087495	880.3245887	1800.277117	-0.01429100895	0.04743693742	0.2393066332	0.01105766436	0.01528623453	0.02729285167	1	0.003833411437	0.07809642516	0.7616371853	10	1
8	447.2885216	666.4927053	612.6234713	9407.642277	1593.079959	963.7845284	1928.230674	3975	9220.284211	176.3465157	2170.136847	380.9537327	256.8778458	349.4245468	880.9851578	6163.334131	0.06370546636	0.1701819613	0.1027586527	0.01127347601	0.01812033306	0.01639521961	1	0.05775271158	0.3210189152	0.3171039412	44	1
8	448.3420758	296.9751895	-60.55698721	17162.52231	4040.651146	442.3406988	1546.979093	7314.5	4919	78.17090998	2211.200631	608.2305973	101.0839645	214.7619485	980.2545567	1392.010057	-0.003447486793	0.2405498616	0.02704691248	0.005158565225	0.01747241964	0.00592412187	1	0.0005909304322	0.4606470058	0.04669491723	21	0.9962321499
8	450.8040693	777.4275931	-43.56933648	9566.325185	476.4168552	521.8097821	1518.490499	3572	5474.821053	46.01965679	1364.418279	133.9134697	108.3165657	157.1522254	502.4167488	1490.789495	-0.004620526753	0.05229048641	0.05521153963	0.004806379337	0.01268024069	0.008956505501	1	-0.0007317251618	0.07856380984	0.1346024014	8	0.9999955512
8	453.3173902	613.3777909	9136.243338	12516.60556	1948.353097	-481.750009	1459.737283	5209.5	2429.901235	2032.138361	2917.39625	464.4382313	324.5811073	202.7659273	1164.588542	1936.451043	0.7153985942	0.158299679	-0.03910044729	0.02856282421	0.0166421447	0.02941874661	1	0.5622416555	0.2882110508	-0.02652896632	93	1
8	455.3541601	529.427745	2417.557459	13367.81958	-34.1762097	986.8459064	2688.663763	4957	1111.265957	477.3149996	2751.24798	151.228724	238.7951045	328.1674505	957.0848995	676.1046902	0.1804515709	-0.002413184493	0.07044731393	0.01197358401	0.01198843816	0.01420371343	0	NaN	NaN	NaN	NaN	NaN
8	458.6178531	761.1487765	4144.973706	8879.55315	2021.070713	-192.3817443	1556.032232	3953	4438.829787	787.5454934	1688.14265	393.8608695	178.8099411	179.3656408	711.4944716	2399.504575	0.4728862671	0.2303253901	-0.02078622063	0.02577817053	0.01970377982	0.02371523721	1	0.3730292783	0.4363828686	-0.01359534663	88	1
8	459.9552308	337.5941434	-0.8747655589	13887.70741	50.21390936	916.6164394	2221.295326	4947.5	729.8387097	49.42006477	2323.994116	145.6740094	173.1661165	258.4450804	814.244317	515.3937349	-8.241865319e-05	0.003768127335	0.06785013116	0.003931379329	0.01168740827	0.01012024854	1	0.00310366382	-0.01965050469	0.1767033751	3	1
8	465.3693473	618.0768401	8335.663029	11485.50795	1769.961446	-373.0021383	1702.234297	4892	878.641791	1807.781697	2413.569881	418.5784549	286.820292	208.8974045	1002.069062	695.3160542	0.7272639964	0.1582705118	-0.03351969502	0.0282971994	0.01812063616	0.02970427642	1	0.5719724738	0.288411874	-0.004869329563	93	1
8	475.4433929	610.2382938	7944.225107	10869.90947	1713.983708	-399.0854606	1845.203339	4613	1952.337662	1898.38481	2583.980191	403.4649552	337.9941546	263.2689604	1046.45324	1363.539518	0.7302368783	0.15514896	-0.03527950726	0.03222759413	0.02086251985	0.03665659288	1	0.5741627758	0.2819565676	-0.01037304859	93	1
8	477.5342043	567.257883	-15.69363849	12009.02269	757.8875166	167.9884286	1723.036809	4590.5	5384.731183	49.18728165	2338.874929	178.6406807	87.62556122	215.9353909	841.5343744	2894.457008	-0.001425548787	0.06640378049	0.01533497677	0.004313001411	0.0136299381	0.006382187127	1	-0.0006950283775	0.1052727335	-0.0004157332594	6	0.9907462573
8	479.9417576	340.3653205	-156.5446099	14580.14565	2239.994531	1822.105465	2108.863932	5922.5	5660.989362	78.44510292	2566.852281	370.4129535	317.409051	201.9932553	984.4079554	2814.810357	-0.01116680846	0.1546749384	0.1251474201	0.006481352961	0.01604071149	0.01129577451	1	-5.68774507e-06	0.2907270427	0.3766775554	19	1
8	480.7984962	295.1767486	1051.926117	12664.16142	228.0846466	160.4403641	1896.77393	4669	15013.54255	277.2515773	2558.464919	135.7529295	99.59355436	251.5466324	869.559831	7902.83526	0.08446502929	0.0198071755	0.01309483218	0.00970593807	0.01289987188	0.008455916946	1	0.06634644177	0.01005237639	0.008610024213	30	1
8	489.4330002	453.2325415	2381.386455	13489.99859	645.6622424	113.0545362	1953.417082	5172.5	3152.293478	580.1174964	3168.267275	196.6846907	142.6768576	205.220558	1131.891538	2486.795557	0.1779256366	0.04854011184	0.008725479916	0.01205538941	0.01338406435	0.01178407588	1	0.1401266715	0.0681695776	0.01525398442	55	1
8	489.493144	588.6956787	1935.328423	11515.44974	575.9313115	1815.242871	2243.565134	4520.5	7142.638298	457.4599688	2669.264894	173.0645806	422.7548134	248.3435798	979.4726893	3880.095005	0.1615970493	0.04950565372	0.15661329	0.01156332927	0.01325220212	0.02339059396	1	0.1371002351	0.07772197304	0.5173121577	57	1
8	501.2379904	48.86180258	421.199011	7521.417323	765.1953308	1484.131722	1257.699588	2985	5659.09375	80.37818469	1003.94878	137.5759344	247.1128313	146.9587923	370.85276	1869.628452	0.05719558563	0.1024309684	0.1947861044	0.01000260182	0.01510916526	0.01969353535	1	0.05792465988	0.1877085744	0.6273702357	41	1
8	504.2012974	312.8179033	1819.7933	10857.31266	1538.897772	1750.564957	2617.024863	4583	1957.93617	483.0227732	2773.318753	415.2256801	460.2904154	337.428434	1125.185235	1179.721954	0.1704986276	0.1419555068	0.1596237479	0.01566423081	0.01764166433	0.02620261894	1	0.1454380107	0.2661968561	0.5335291971	63	1
8	505.8173678	462.4252409	3843.928173	12486.20129	1149.352711	85.74251104	2009.102922	4980.5	2592.666667	944.2548063	3082.712012	303.2071209	200.0666984	248.7131128	1159.808129	1682.02826	0.3079957806	0.09114837919	0.006147217876	0.01634077496	0.01611113194	0.01968058912	1	0.2430721485	0.1545689226	0.03658755045	74	1
8	507.5846964	431.2607415	868.1896946	12888.25015	612.3008315	188.7258283	2199.625858	4932.5	9717.744681	265.7724999	2638.927746	237.0303815	124.8985812	953.6381599	921.4293601	6607.861219	0.07004566963	0.05233361303	0.01460492205	0.01092970212	0.02006042666	0.01247456319	1	0.0554650585	0.07642268676	0.01203717733	34	1
8	509.5225249	487.3320552	943.3490611	14723.89976	170.8211484	1478.919751	2100.942906	5313.5	9872.180851	188.5565211	2241.294631	153.8634283	241.0334793	222.1167817	775.3899223	4482.847729	0.06498566982	0.01136406869	0.1016287224	0.007421625438	0.01215454828	0.01105440144	1	0.05677088289	-0.002586749843	0.3066687974	32	0.9999999991
8	509.2982594	687.5299238	1966.171786	11630.45164	107.9163734	1696.8824	2042.34082	4333	3701.40625	341.1007181	1936.93307	125.8845989	314.4262593	230.2077619	690.1964809	1601.059535	0.1685620555	0.008649844355	0.142306682	0.01096192484	0.01116855774	0.01779312835	1	0.1411492628	-0.006254891568	0.4681569887	54	1
8	515.7198988	172.3984144	896.3823008	13751.04631	2161.960601	120.7859179	1421.598165	5540	6665.806452	207.4658204	2335.697604	379.8625617	90.12996045	207.6820637	901.7185822	2837.183349	0.06581437763	0.1589554298	0.008958987762	0.008866807341	0.01639836014	0.007306963707	1	0.0530381737	0.2933541783	-0.003585606286	42	0.9998867121
8	516.6666578	210.3544656	633.0488511	11619.96243	152.9338668	2554.310215	2021.501309	4324.5	7567.425532	187.9021388	2092.426676	134.2596476	481.5359774	242.0685513	751.1038531	4509.080486	0.05482575401	0.01344666419	0.2193390722	0.01154354318	0.01285070142	0.0213150827	1	0.05661554881	0.00768756159	0.7069528607	33	0.9999999999
8	524.6885862	72.33527232	1231.96797	7650.741822	1643.345933	327.8494716	1246.612936	3362.5	4997.532609	278.276656	1607.066214	347.1954844	138.5846637	158.0667106	664.1878988	3160.813059	0.1571697545	0.2162747524	0.0431075322	0.01809369156	0.02567459079	0.01717296141	1	0.1280661722	0.4116789998	0.1355108772	65	1
8	524.6800086	124.5385835	550.9799318	10530.49765	1080.986016	2179.786411	1697.548118	4198	6708.425532	107.6818426	1275.425129	201.5209058	284.2312042	205.5767485	515.7329798	2239.495424	0.05352219656	0.1028720273	0.2048228155	0.009423603135	0.01650891768	0.01705780676	1	0.05570028337	0.1891272453	0.6609013314	41	1
8	525.9709065	506.630614	-66.94398194	13973.05738	727.0744097	853.4689161	1939.247941	5284.5	8388.244681	65.87510692	1811.260601	166.977482	137.0745235	448.4459532	641.8139164	2098.299786	-0.004616461948	0.05342927829	0.06103237061	0.005156806483	0.0122364481	0.008688899944	1	-0.0003273839809	0.08118097903	0.1545515488	8	0.9999999999
8	533.3229096	729.3485159	2606.300056	9118.499491	43.1050008	1839.378096	2101.160411	3422	4097.042553	407.249661	1374.479553	102.942033	352.6276753	198.6898814	502.8521561	1836.052228	0.285784945	0.005091810605	0.1998735661	0.01706554409	0.01234848833	0.02261040027	1	0.2374062032	-0.01080810551	0.6903155358	71	1
8	539.1991541	437.582964	643.8451141	9782.956732	2276.391159	935.5136219	1745.909892	4245	3784.182796	214.96177	2669.458961	641.8524206	272.931394	199.2268253	1129.164919	2984.598866	0.06579149491	0.234021777	0.09718742408	0.01203809337	0.02349654407	0.01793800229	1	0.05979781551	0.4507851663	0.3012660006	47	1
8	543.5011042	311.3032698	948.6867176	14238.13586	2307.049105	90.69762841	1423.452962	5824.5	9066.053191	195.9114639	2621.223994	435.0442682	109.9515702	190.6542603	1016.335428	4329.225306	0.06487294126	0.1615413999	0.006381260098	0.00862876889	0.01612795312	0.007941709213	1	0.0521551932	0.2984926794	-0.01249119676	42	0.9999874335
8	543.7212145	458.5400067	-92.01175283	13064.10836	5954.378989	142.3382958	1731.93003	6536.5	25039.77419	98.24528832	2027.459833	825.1696498	94.35982112	208.9329099	923.5529823	7950.764762	-0.007520210042	0.452703576	0.01095626451	0.008691075905	0.02271647991	0.007876669276	1	-0.001132520899	0.8920354175	-4.736256523e-05	28	0.9999996674
8	560.4782461	245.5434653	5605.232253	11916.61125	2680.698435	-213.462223	1437.083171	5199	4667.833333	1309.886909	2827.630763	591.5384336	264.2880002	174.619446	1159.616225	3490.443198	0.4652141866	0.2247077513	-0.01699519346	0.01951266128	0.01978535468	0.02733430858	1	0.3671618446	0.4251481204	-0.002547461722	88	1
8	560.3294562	425.3300486	2281.665701	13775.72961	1362.548718	2046.838518	2125.903169	5420.5	6697.615385	423.7074016	2226.152041	260.061076	363.0600492	228.6412061	851.3075669	2928.683955	0.162005915	0.1012754114	0.1490127786	0.01345919769	0.01335022569	0.01506536541	1	0.1375416405	0.1827988645	0.4936511915	60	1
8	561.6709347	207.284576	-34.33344728	10671.56607	4711.645507	323.9136649	1499.728325	5361.5	3620.021739	84.34655546	1833.225073	769.863844	95.70120458	188.7829406	858.3369309	1691.731105	-0.003422870306	0.4407909646	0.02948174847	0.008764641655	0.0248499954	0.009510478573	1	0.003188744561	0.8687043362	0.06366190387	29	0.9999934089
8	569.4691975	153.6592927	-74.48221921	10213.69489	3314.710603	544.9671908	1414.053439	4652	11180.53191	58.31865729	1589.255375	521.8128578	108.0543695	216.8253189	705.3287409	4664.776217	-0.007356409134	0.3300352345	0.05456109822	0.006567960357	0.02198383523	0.008989506169	1	0.0004184501673	0.6443605056	0.1437645205	26	0.9999995042
8	572.6824209	563.4079001	-18.21455852	11423.77303	1825.300953	198.0648334	1776.498401	4727	3644.357895	60.93308521	2326.971712	389.7198944	91.2929808	200.4295216	917.8219708	2020.518582	-0.001907076605	0.1593982612	0.01694507464	0.005655184401	0.01745098213	0.007427625067	1	0.0001544694102	0.2948051799	0.008995295518	16	0.7570494248
8	579.3536542	207.2969942	1972.824689	12572.05463	1181.030374	664.1291336	1591.112955	4881.5	3914.698925	384.3152918	2247.026439	228.7264349	186.683768	181.8626555	834.1357701	2077.593329	0.1607411024	0.09600083305	0.05295313416	0.01169904652	0.01563858777	0.01342671005	1	0.1300872319	0.1671511328	0.1647581252	59	1
8	579.53992	390.8305522	-123.6835562	18338.49276	8265.761939	401.1784775	1063.842766	9065	11138.09278	96.50024837	884.4264893	534.0078733	101.2265367	186.4601894	508.5923261	1649.450136	-0.006916497853	0.4471123326	0.02221878531	0.00524859578	0.01852575605	0.005394732532	0	NaN	NaN	NaN	NaN	NaN
8	589.5233806	733.2737298	1.948984381	7936.373212	764.4313768	174.2603713	1402.226426	3054	3883.333333	44.4832763	1306.026943	151.5622936	69.84856379	148.7027883	499.9600724	1363.222256	0.0002614713195	0.0996726026	0.02311105342	0.006112960355	0.01427478801	0.009076790058	1	0.001554721032	0.1734418337	0.0279699314	11	0.9996556707
8	590.1545995	292.5807044	-78.17892427	13651.68081	255.0407591	376.9100687	1620.591669	4976.5	18408.62105	48.25035503	2165.675806	147.2716002	90.80960489	188.9021079	751.4574663	6265.386036	-0.00566946431	0.01875726781	0.02840861303	0.004133831854	0.01199479541	0.005887710756	1	-0.003747618558	0.008883210549	0.04129887166	2	0.9999981752
8	591.4848235	530.6630703	7.319666183	10143.50402	974.2491888	342.9462541	1820.20561	3998	935.7765957	50.99618818	2251.25158	267.5771015	102.4015647	180.0225465	867.827458	628.3708267	0.0006442174764	0.09695934135	0.035226567	0.005638388299	0.01673718797	0.007668098317	1	0.002630221828	0.1685321909	0.06935438191	12	0.9917549653
8	596.4415613	159.354669	779.9103171	9527.579958	206.3214714	107.1301177	1530.806128	3493.5	17503.81915	175.2233136	1489.034954	117.0278676	85.61580208	183.6491658	522.198376	6857.870899	0.08329436169	0.02237177254	0.01196200422	0.01028140149	0.01338858354	0.009455891259	1	0.06537854162	0.0152215925	0.004593165244	30	1
8	602.4794218	495.5729618	-20.94404306	11207.48949	1065.947267	165.5290743	1578.370266	4331.5	3933.552083	50.65822964	2219.493496	222.0551757	74.41754207	167.8543428	807.4836577	1849.468976	-0.002077269997	0.09681891846	0.01500731149	0.004671651746	0.01522122297	0.006406803925	1	-0.0008639052766	0.1672193648	-0.0003657089442	11	0.9999999847
8	606.1495203	334.1651276	712.4033105	12322.85422	2870.718251	1082.066149	1396.707789	5285	7190.760417	188.2415454	2307.870016	502.5062774	229.2858262	166.777503	941.9396788	3680.561467	0.05895977916	0.2383975296	0.09025058013	0.01059662012	0.01819915623	0.01202559859	1	0.05399990693	0.4593595173	0.276253495	47	1
8	607.528385	225.6036875	6976.884758	9742.799948	1638.458942	-257.1347233	1603.185535	4208.5	13836.03333	1348.74713	1904.442469	327.8826217	276.5200083	186.1433189	784.0061474	7958.809401	0.7085841275	0.1684325684	-0.02717766319	0.03538105036	0.02060714038	0.03259495063	1	0.5577819874	0.3094768592	0.01318430174	93	1
8	607.6313584	569.3948511	791.881959	13598.18279	3214.106378	1257.485386	1518.588963	5849.5	7415.145833	130.1406639	1074.177231	268.3399471	153.5244547	223.9655567	416.6180102	2118.63695	0.05951197813	0.2401076042	0.09332441473	0.008274034472	0.01467469013	0.01118151213	1	0.05466070484	0.4629991015	0.2869556836	47	1
8	612.292798	594.4786793	6485.14875	8978.056661	910.5790342	-256.6519231	1639.68922	3669.5	5284.326316	1444.880117	2038.699514	238.9532822	252.2239348	181.0485972	815.0395191	2422.536553	0.7276259817	0.1031338868	-0.02814479381	0.03109519142	0.01868852526	0.03140071111	1	0.5719503875	0.17636072	0.01120568498	92	1
8	615.2708612	199.5132106	-87.74494643	9840.720512	167.3281538	1216.323945	1727.736202	3649	12105.18947	40.48931754	1524.560614	127.3109497	213.1204896	195.4095843	551.6581626	4480.806544	-0.008975991945	0.01693319461	0.1225021044	0.004165277335	0.01331660295	0.01112584207	1	-0.0001157227558	0.009978631201	0.3621692674	4	1
8	617.6933538	357.6665485	-51.98744323	11829.86494	1834.873621	157.2053711	1536.149434	4842.5	7306.695652	88.58695466	2294.32751	378.3804976	99.81066781	685.1315775	874.4140657	3253.505882	-0.004459304294	0.1586730981	0.01394567652	0.0111644205	0.01683138316	0.01216093564	1	-0.002067167041	0.2931800341	-0.001845241468	16	0.9645606424
8	621.9922056	228.4705871	2779.474482	9356.924765	100.9017558	681.3383807	1852.077181	3491.5	7125.988372	532.6541044	1673.511602	115.3417503	220.4683747	231.5828666	605.9921464	3657.951505	0.3007564516	0.01126900123	0.07380563855	0.01927285049	0.01444583905	0.02167014827	1	0.2409005046	-0.004692276951	0.2628637349	70	1
8	634.2809773	156.4994978	1181.766176	7641.075169	2352.231993	361.0673266	1297.721343	3492	5451.395833	253.4272826	1606.763685	501.8085798	137.7385475	162.3419307	703.3467821	3547.086254	0.1530183633	0.304795513	0.04628317914	0.01589722803	0.02871288218	0.01647142368	1	0.1260709873	0.5921851261	0.1492821779	67	1
8	637.2401991	264.5720281	-10.04841687	10826.72229	687.9540484	168.868825	1537.32022	4079.5	5523.244681	46.19504839	1802.122222	175.7217187	69.68185912	168.9340943	664.2729639	2300.279191	-0.001109670674	0.06517601652	0.0153964655	0.004471985449	0.0140065054	0.006356362838	1	-0.0004565784726	0.1027740028	-0.000189739429	6	0.9890140046
8	640.9801014	198.1367417	5620.45235	8431.260504	1244.308991	-272.0030735	1227.388262	3535	1968.705263	1350.744519	1917.621447	356.4518047	240.2946545	165.5540755	810.7466719	1743.702846	0.6698621661	0.1562701905	-0.03095652188	0.03288617517	0.02238981574	0.03414758179	1	0.5268387803	0.2845872619	-0.008686579482	93	1
8	642.256129	624.7690626	616.4487546	8883.744366	3717.847225	51.91484137	1262.167079	4357	1655.178947	160.8800997	1848.632467	807.8262615	82.35477244	141.0175484	888.0709262	796.3491293	0.06966849633	0.4232127316	0.006798594137	0.01186132425	0.02477267736	0.01022149486	1	0.05912347565	0.8315832928	0.001267071511	51	1
8	654.6695833	216.3179862	429.3293666	8882.010484	154.9763987	1787.505413	1698.30273	3266	13513.07609	131.2152443	1572.988473	132.9786015	328.1190674	280.6102285	542.070441	6378.569939	0.04943041103	0.01666328124	0.2053573748	0.01075347198	0.0170513719	0.01901450284	1	0.05146784815	0.01353779791	0.6581193869	33	1
8	676.4745805	434.6732207	-63.43653949	10177.34129	1692.673375	587.738129	1541.090499	4186	4570.202128	51.66495604	1474.044621	265.8342796	115.4758568	162.3484132	576.5628031	1582.150113	-0.0063065164	0.1692730122	0.05928773125	0.005362862566	0.01671305989	0.00999741083	1	-0.0003787457837	0.3170933584	0.1532166696	18	0.999999992
8	677.6166853	357.5390927	718.7594315	10490.67062	2552.338953	104.4339382	1451.336279	4631.5	10989.84783	137.9309867	1395.6645	347.3150004	107.982261	157.5238634	576.0708885	3656.140525	0.06880644924	0.2435682751	0.009202204222	0.01173807109	0.02045134151	0.01104938063	1	0.05643562946	0.465734447	0.001547054216	45	1
8	685.6922074	380.5214884	658.6691477	10976.62204	594.2159645	1057.81684	1502.021798	4103	4647.739583	135.945828	1712.21608	142.1755388	171.7503009	189.8767027	616.3670459	1871.626989	0.06104195529	0.05765990022	0.09695651094	0.009164518452	0.0120133553	0.01144306391	1	0.05390768498	0.09149719862	0.2918350752	36	1
8	686.4746035	457.7129715	-150.647569	8742.382002	92.35227935	1999.238369	1731.155757	3231.5	1991.578947	52.16977119	1748.419412	107.0646773	413.1692271	174.3815232	625.6687955	1016.489512	-0.01705797986	0.01226867972	0.2303203449	0.005475102229	0.01399580458	0.01896001473	1	0.0006283032683	0.005998231568	0.7287972947	5	1
8	691.7088889	238.4466526	1178.883488	7410.472429	726.4079074	388.1074985	1472.591502	2931.5	2802.095745	278.9229437	1625.924632	192.3858485	137.1867445	189.8540234	623.2584474	1781.715756	0.1610077975	0.09668542162	0.05333726277	0.01445669943	0.02310810454	0.01863663381	1	0.1303314342	0.1685648417	0.1661588875	59	1
8	713.4715119	367.2635124	-3.798470484	8805.703747	78.44646877	527.4623001	1545.174618	3169	1023.397849	41.15097565	1700.480972	122.1155359	127.1468868	188.8653415	599.5122308	652.4536489	-0.0005188165898	0.008541569241	0.06296016068	0.005245444254	0.01696583668	0.009145600689	1	0.002491581918	-0.01017478394	0.1600974162	3	1
8	713.638169	430.622095	-164.1704316	8367.366394	450.4964733	1942.708829	1688.608959	3264	4707.979167	51.17962453	1230.348069	144.724683	299.7095945	172.1668457	465.5463018	1641.222157	-0.01959538564	0.05307363727	0.2318263272	0.005698399935	0.01645815703	0.01438857195	1	-0.0007806429389	0.08920865794	0.7351536136	10	1
8	719.4308937	309.38115	1313.479788	7843.448968	443.277081	423.5058204	1511.469937	3025.5	3615.93617	297.2434111	1629.986988	133.7908183	122.2176472	168.9358334	590.2280344	2142.804201	0.165315576	0.05652295093	0.05367015615	0.01406218046	0.01790725302	0.01766238625	1	0.1332670345	0.08675350313	0.1665019983	56	1
8	733.4835512	549.3208504	467.4990685	7622.56665	1250.274757	242.7799627	1314.495631	3143	17040.31579	99.48788255	1057.199259	202.1177529	86.59717013	137.9672255	414.1335388	4577.337852	0.06125162293	0.1668387704	0.03154375991	0.00945389059	0.02125511871	0.01133687034	1	0.05103715754	0.3105769106	0.07296986022	43	1
8	737.6383133	322.5940309	525.5494985	8082.135586	1240.24924	24.7469264	1254.423635	3331	11876.39362	115.342187	1065.34536	191.4609845	67.51541216	147.8473556	418.1013872	3231.975355	0.06657039448	0.1575707613	0.003290387737	0.0103084281	0.01804764725	0.00858256729	1	0.05324057018	0.2902422965	-0.02285951131	42	0.9999971706
8	741.6691765	183.5307459	405.073188	5420.169806	2178.406998	-3.655549184	912.3536988	2599	5889.957447	88.87765653	837.5824533	355.3344361	66.38579409	163.6321345	392.7854242	2488.259719	0.07526938083	0.4062774893	-0.0008071215175	0.01342287584	0.03215989827	0.01262936883	0	NaN	NaN	NaN	NaN	NaN
9	20.31754483	195.4091269	1170.617668	7525.643907	1145.828453	-30.53111264	982.6373835	3045	4347.757895	225.280889	1239.228645	196.0559045	94.92591397	130.5712948	476.797189	1928.673564	0.1573812651	0.1558991348	-0.003684732996	0.01562296382	0.01916010278	0.01408212492	1	0.1243902953	0.2862915025	-0.02701193743	61	1
9	55.22496088	354.346172	4547.907416	10144.60975	127.2300909	976.9280991	1744.868001	3896	3815.311828	1220.817553	2688.567628	141.048095	385.6179844	207.6546273	948.732606	2622.916614	0.4365079879	0.01363467144	0.08530913551	0.02940683333	0.0186386771	0.0358929853	1	0.3487791851	0.0004316708221	0.3318379001	82	1
9	136.6548326	326.0343203	3541.078853	12054.24335	87.01237411	2680.339655	2530.473065	4567	2708.585106	667.4571129	2195.586941	136.6181522	562.9947065	322.0304155	773.606811	1341.276269	0.2912928254	0.006818373147	0.2260122986	0.01747074693	0.01302504429	0.03606206791	1	0.2435114118	-0.005967528389	0.7809468741	71	1
9	138.1888105	428.177714	1150.07185	13852.26693	265.7644293	156.0925182	1860.484913	4998	15054.85106	266.3764603	2596.314729	149.3531469	107.321594	208.6637113	874.9110171	7571.693728	0.08396908776	0.02086649559	0.01174620934	0.007693186476	0.01400227483	0.008516029197	1	0.06587825785	0.01214260375	0.003937366843	30	1
9	141.5701963	341.8396283	-204.5580987	14161.23118	1346.660086	1706.403946	1992.373495	5574	8551.5625	93.97937374	2532.221222	318.4399481	330.2951049	1482.514149	932.7485668	4056.764572	-0.01535913924	0.0983012616	0.1198007484	0.006843302296	0.02163261329	0.01380621617	1	-0.004348822385	0.1756177838	0.3550551122	14	0.9999999999
9	141.4398654	453.6887752	1236.150225	14719.64704	243.5070514	135.9907593	1886.961329	5324.5	17557.34043	210.1223629	2129.446938	141.897712	107.9727536	194.4920542	738.6897702	5389.55387	0.08548142989	0.01726419937	0.009238600378	0.00728605475	0.01096998619	0.007686637698	1	0.06686087679	0.004672779307	-0.004461398805	30	1
9	152.5227151	294.656093	671.6375501	13238.14671	733.9429641	2900.948974	2195.245999	5095.5	11715.1383	166.2785571	2351.274739	167.3372339	536.5108428	261.70965	852.4885146	4934.115802	0.05232169674	0.05780659304	0.2181610607	0.007493259837	0.01272628887	0.02209409658	1	0.05509718004	0.09800309074	0.7042942679	37	1
9	157.4966424	169.6011347	3830.753698	7823.738268	763.0873915	-98.55399134	1869.97789	3252	6391.095745	1002.704746	2124.658577	237.2510449	211.2740951	245.2575387	816.5935592	4960.482926	0.4788927587	0.09813890221	-0.01127857541	0.04395901758	0.02447762625	0.03798131774	1	0.3768050029	0.1675642756	0.01451268897	85	1
9	162.5625415	462.3753405	1105.920326	12846.31146	130.9394398	175.9016051	2114.747969	4682.5	7789.430108	233.1995111	2364.646018	130.8973276	112.3178241	276.2122272	826.7139443	4682.909796	0.08828091353	0.0107706884	0.01422060648	0.00823994924	0.01152616324	0.009777050037	1	0.06932239445	-0.008307305705	0.01289931748	30	1
9	163.9609309	446.3332707	1385.115138	15801.47289	336.4512361	138.4188885	1819.393128	5755.5	17387.72632	230.9337842	2125.116821	154.5545402	114.6064206	178.418967	729.7207148	4531.47383	0.08749146856	0.02088389058	0.009106936376	0.007856149471	0.01158948344	0.00733654713	1	0.06848136749	0.01203593788	-0.004317879642	30	1
9	175.5017966	294.5336696	13476.63389	12773.51841	827.4774911	-648.2332574	1838.788612	5270	5642.958333	2835.256517	2681.944201	203.2738868	534.0429262	281.5839091	1020.341275	2837.837453	1.043670349	0.06286871692	-0.05030382817	0.04245533044	0.01572815887	0.049516671	1	0.8192942378	0.09254226854	0.00250241009	95	0.9999999676
9	178.5194776	61.94596389	40.56731408	5617.89324	2273.913714	141.3285921	1074.286683	2709	1409.88172	61.43692007	1321.704774	584.2391008	71.4043658	172.2051829	631.8976589	1038.500988	0.007849734058	0.4096253196	0.02680491106	0.0126665127	0.0357678152	0.01361121421	1	0.01152665139	0.8050532248	0.05561991175	29	0.9995763374
9	183.5777605	208.9952672	-257.9645084	14640.52137	1364.579037	3354.364812	2092.50657	5706	3318.922222	79.92418203	1978.643794	202.6340058	453.2749035	223.1559204	717.9936948	962.7922434	-0.01796878688	0.09478120535	0.2300468444	0.005932035599	0.01279319315	0.01751541302	1	0.000887327119	0.1740814557	0.731223443	15	1
9	183.4792171	388.3020647	-71.35391158	13726.57334	3468.121934	226.9593216	1777.092757	6042.5	7747.284211	74.78437253	2565.045852	616.2375186	74.19489661	177.1972341	1060.169302	3247.486284	-0.005462963147	0.249595595	0.01656674311	0.006103439821	0.01741524678	0.005555225123	1	-0.001587260804	0.4785441248	0.01081887165	20	0.9985727464
9	188.3486705	227.5336625	-55.21088116	13005.70587	709.5940492	408.6648658	1728.767895	4877	8597.56383	43.35842681	2620.440746	191.8760133	110.73202	214.6400833	934.9497912	3744.304204	-0.004149164129	0.05563113655	0.03072040228	0.003915472904	0.01278581196	0.007558959527	1	-0.001949543298	0.08411787837	0.05112350673	7	0.9999998065
9	193.6354799	53.45214363	682.056547	7769.765376	201.0398989	25.24703919	1064.101934	2870.5	12208.30851	136.1013325	1160.399572	108.2193503	83.6996128	191.9449411	404.3270097	4733.90998	0.0861613313	0.02669827357	0.00340734447	0.01052876274	0.01547125467	0.01133986622	1	0.06712295811	0.02359279499	-0.02384123456	30	1
9	198.2257065	445.8775447	-70.6678222	15323.91621	2344.336106	226.2443086	1907.595788	6168	9913.791667	98.0935569	2612.774999	432.4940063	115.5384157	663.4933237	1034.301525	3313.612511	-0.004980086114	0.1621575791	0.01588469701	0.006571713214	0.01373462553	0.007231708691	1	-0.002306878823	0.3003787457	0.004820472962	16	0.9387470208
9	199.6828307	161.48587	2113.288463	13427.46362	1400.799488	729.7978976	1689.53029	5181.5	6370.631579	387.813352	2313.476179	263.6596343	206.3007494	270.4014753	868.8837356	2472.208549	0.1605956776	0.1027433825	0.05422065592	0.01062758524	0.01443214005	0.01480726038	1	0.1301382377	0.1809521423	0.1693504894	59	1
9	218.6905652	383.9961735	2724.341474	9237.266438	-49.19762843	2167.530008	2868.582664	3543.5	1422.934783	912.2702461	3114.736241	136.7167153	743.7764533	489.3498711	1174.471983	1120.477398	0.2942215827	-0.006583571462	0.2403475754	0.02859863451	0.02651076521	0.07689455086	0	NaN	NaN	NaN	NaN	NaN
9	219.1817385	357.8556553	3446.382969	11996.11754	133.0240631	955.9502915	1975.946647	4410	6189.890244	944.5866956	2980.855125	142.6107225	321.8099131	245.5752275	1073.778189	3270.73943	0.2939944353	0.0109643916	0.07866449504	0.02652984209	0.01516968638	0.03116806714	1	0.235886135	-0.005050643315	0.2779893742	70	1
9	221.5490501	50.33058703	504.4458061	6782.186559	464.0502049	24.85434795	1061.098848	2651	9171.56383	118.6630877	1309.61572	128.3199802	68.52535717	161.2006413	475.5795618	4864.687192	0.07430164044	0.06684211491	0.003392095585	0.009745263138	0.01852471066	0.01004589287	1	0.05825111713	0.1053981335	-0.02474291239	34	1
9	226.0781505	369.3247668	-147.9929738	16540.27885	191.5959376	2067.525771	2400.320914	5984	5732.256098	69.79251666	2503.675427	181.8871519	386.29768	231.2432064	927.5202017	2336.052008	-0.009630740221	0.01181143094	0.1314087852	0.004456543998	0.01201885213	0.01126384421	1	-0.0001012468543	6.783115212e-07	0.3922542711	4	1
9	229.2625611	246.4829792	2255.166008	13033.93802	128.2571225	2081.233357	2355.2975	4910.5	3451.821053	553.0260523	2859.232488	156.0438552	535.701987	275.7180246	1024.693556	1878.504611	0.1734783105	0.01140567005	0.1543025008	0.01469588529	0.01283065979	0.02731045195	1	0.1458589506	-3.841527026e-05	0.5103548848	54	1
9	236.9044683	295.6825524	1889.878066	11211.27876	1596.92251	1874.421595	2739.376439	4652	1995.662651	515.3745878	3094.045032	490.6371585	496.6068161	342.7233522	1243.348663	972.9731563	0.1681654359	0.1437414958	0.1663987654	0.01513832239	0.02405058753	0.03867437346	0	NaN	NaN	NaN	NaN	NaN
9	236.7977771	547.3510773	10.59531606	8316.953806	1897.367157	307.0113085	2357.261063	3570	2398.726316	57.7280828	2890.957406	703.9935569	102.844385	288.8985189	1227.380192	2407.551676	0.001465886773	0.2280187711	0.03985285267	0.008180607789	0.02954764776	0.01553706398	1	0.005167790729	0.4357622049	0.09100223599	21	0.6532477322
9	237.3714193	308.1704817	2255.934483	14204.86423	2050.388198	2292.893984	2777.657565	5810	2261.361446	449.2033411	2561.044345	395.5401324	475.695891	344.2276367	1013.372847	1205.43975	0.1623456501	0.1466338382	0.1631594027	0.0116004685	0.01739149502	0.01904012539	0	NaN	NaN	NaN	NaN	NaN
9	250.2524937	392.8975523	5182.022523	16672.29298	146.2158499	1488.0812	2814.942234	6175	3596.589474	875.7295564	2497.901807	199.8114752	362.5635153	327.0124111	946.8030789	1569.268616	0.3156394896	0.008783103215	0.08671515591	0.01525582562	0.01237618246	0.02173227932	0	NaN	NaN	NaN	NaN	NaN
9	267.3058251	362.2531028	-10.97908264	14174.05448	537.7005789	562.5322269	2458.286264	5282	2834.473118	67.3090377	3344.645335	280.4397712	135.8466929	792.673325	1191.248047	2096.247619	-0.001068908739	0.04071169257	0.04100228954	0.006504895391	0.02323955069	0.00909882976	1	0.0009844993985	0.05424243831	0.08630007495	7	0.9999954278
9	270.6757783	47.61116672	1327.715842	7777.401258	61.76618916	410.5040074	1343.238292	2889.5	778.7916667	258.3577498	1442.629671	118.7159809	133.4535373	202.1014873	523.0508992	516.2745886	0.1728951313	0.008239017582	0.05070248773	0.01508247459	0.01632441583	0.0178534056	1	0.1384658372	-0.01177830282	0.1559235426	53	1
9	271.7974161	451.1448687	2767.710871	15600.36306	705.3976123	338.4037492	2471.137068	5815	3223.35	797.369235	4306.45487	303.6717824	185.404576	289.0272851	1596.770486	2732.949555	0.1792169639	0.04799292115	0.0206033453	0.01747949478	0.02065841636	0.01834828676	1	0.1419292083	0.06765864665	0.05611719925	55	1
9	273.7392947	464.2513888	4765.265617	15301.38876	1437.323156	1281.573725	2455.542658	5976	5483.55	871.7280737	2721.780631	320.716279	320.9622663	237.1251337	1058.838755	2624.705678	0.3075199334	0.09717992409	0.08348453185	0.01728194009	0.01300437176	0.0214232022	1	0.2479165874	0.1708063903	0.3011301128	75	1
9	280.7979179	148.1463278	617.7834566	9283.552993	95.5610083	1012.2326	1972.536247	3429	9926.147368	207.2201357	2921.083733	134.9532369	304.4923595	266.1661118	1031.548735	9296.031428	0.06794318529	0.01007092371	0.1088283009	0.01377641369	0.02151866758	0.0256907887	1	0.05956739998	-0.004859697136	0.3318692494	32	0.999999996
9	285.5270076	699.133959	-11.59666204	12021.28763	3763.465347	246.9699154	1977.988793	5497	885.311828	78.21514725	1970.221366	621.4657777	84.12346988	181.6184033	853.6310414	356.8279935	-0.0008926306875	0.3146209627	0.02045854328	0.006828209327	0.01714127313	0.008641828624	1	0.003061627892	0.6112036144	0.02792316285	25	0.99999975
9	291.5997806	232.4788335	-221.8751492	16254.02857	329.9264211	1983.889501	2067.460477	5824.5	14498.42857	59.06146061	2295.686416	162.8762066	313.0291628	252.8070453	846.586377	5340.112895	-0.01436949791	0.02111308461	0.1245552273	0.004087750662	0.01005859245	0.009845705236	1	-0.004183187801	0.01861001379	0.3681945083	4	1
9	292.6486148	89.34337815	1656.984486	10765.65042	4451.029846	45.67461856	1438.899928	5401.5	14402.30526	331.9990307	1826.123313	709.7279919	112.9737807	227.7144718	830.6977246	6440.190631	0.1517880103	0.408997611	0.004252575667	0.01419789386	0.02591025477	0.01132569782	1	0.1235606241	0.8023230376	0.009823251109	68	1
9	306.7061363	231.6744896	-40.25026494	8641.28182	1930.542663	1237.016785	2380.446024	3879	2076.443182	69.41308472	2837.859575	690.5489069	390.7547275	368.8277415	1212.292568	2850.360582	-0.004474137012	0.2259235779	0.1420637018	0.01009354201	0.03675857453	0.02753829862	1	0.007259273762	0.4367252678	0.4390378212	23	1
9	319.657931	288.3423696	1150.299306	12673.67307	137.7171518	240.9204177	2164.852105	4646.5	6968.784946	325.9866264	3127.528056	149.7725826	130.6599528	319.31117	1083.125563	4063.412781	0.09199106917	0.01163463239	0.01963830269	0.01035172471	0.01599145612	0.0125374675	1	0.07262005555	-0.006278364528	0.03226507559	30	1
9	332.6747784	404.9393973	-29.74337768	16383.81771	5469.625561	255.6018848	1771.503855	7545	4156.631579	78.73320083	2778.518599	952.3140304	95.67036128	222.1990028	1266.326098	2000.420467	-0.002049878324	0.3403929727	0.01616896325	0.005328189735	0.01722473571	0.006028176312	1	0.002174271671	0.6634899739	0.01411863482	24	0.9908844082
9	334.5407096	227.3584636	2275.464487	13194.33152	4353.652987	120.8943717	2095.083716	6124	4320.723404	482.1550591	2615.672926	833.1334178	155.4069805	372.3832825	1152.239497	2262.098409	0.1704979975	0.3291455142	0.0104523174	0.01158793885	0.02217791278	0.01356629948	1	0.1377685948	0.6399251867	0.03164533315	66	0.9943972476
9	344.593872	249.593905	4187.579836	13882.11928	675.2687948	1148.469675	2271.810936	5305.5	3446.574468	957.1347284	2930.370344	202.702725	353.8694495	275.0535449	1102.798362	1698.181174	0.310481125	0.05027621356	0.08183439033	0.01680341348	0.01146622485	0.02278593643	1	0.2495766384	0.07516328327	0.2941101223	73	1
9	350.4491561	363.2290298	725.6714535	8717.635572	761.1952173	1973.88864	2130.065155	3349.5	803.2658228	820.0533769	4149.099939	403.3017386	956.5777724	377.2144588	1584.122639	685.8243722	0.07254936826	0.08509986277	0.2278594077	0.186104649	0.02688246679	0.06245972471	1	0.07202812921	0.1540582688	0.7430290033	41	1
9	355.7336125	373.800469	15622.84259	14421.83508	1397.309669	-362.5080509	1964.948284	6114	668.1341463	3940.643257	3821.906299	503.1750307	657.077264	529.5659912	1595.748641	539.8388137	1.068588769	0.1020461181	-0.02729465238	0.03732956895	0.01831575186	0.0609456517	1	0.8409546597	0.1734778093	0.0882752355	96	1
9	358.4162209	299.724432	-134.7337555	15439.15032	88.42277401	2021.913691	2398.351838	5601	8218.414894	55.06647132	2245.564356	125.8476358	297.1982054	252.5111544	787.4018131	2484.080408	-0.009041968991	0.005661360512	0.1314187699	0.003943010362	0.008752498373	0.01095548601	1	0.0002896424129	-0.01252901964	0.3921512521	4	1
9	359.8869367	177.2443665	3912.740356	12245.36426	1889.78167	-16.07679595	1775.953705	5055	1770.568421	896.2439734	2910.574057	440.3681388	197.2012718	259.57227	1145.532794	1323.296767	0.3096586362	0.1532054288	-0.002142909884	0.01730711777	0.01989477476	0.02310170222	1	0.2445809786	0.2805653567	0.01128575318	76	1
9	359.476188	486.2624524	-88.67834266	18649.95088	6344.608287	240.70225	1593.787118	8556.5	8071.297872	81.35673774	2454.071754	881.796446	84.28485673	242.4206172	1133.039719	2293.71466	-0.005319770831	0.3408119142	0.01301515038	0.004709837543	0.0167566021	0.004672202595	0	NaN	NaN	NaN	NaN	NaN
9	360.8289357	336.8031797	2831.807242	16199.27221	74.75567023	1038.532036	2389.57135	5869	1212.842105	475.946193	2446.108823	167.1081928	207.7305039	249.2886546	895.5735122	632.693908	0.1777035197	0.004648854543	0.0651939876	0.01018839287	0.0107892879	0.01521341186	1	0.143179953	-0.01836227651	0.2063559673	53	1
9	363.7986068	149.4302018	7586.674491	16547.46484	477.4291464	-249.1030698	1544.462879	6188	12314.93617	2081.002253	4223.766994	234.9851098	371.8319763	296.8035749	1575.891717	7686.187018	0.4754184193	0.03050475435	-0.01281260233	0.02804344059	0.01597984538	0.03039547738	1	0.3731460994	0.02970826276	0.005594705509	81	0.9999983584
9	368.5865598	240.2058701	0.1996462555	11906.84001	490.3381661	485.751775	2200.944478	4493	3022.107527	49.73244715	3197.473061	210.115798	122.8103845	287.7272184	1153.295016	2436.625551	3.747720535e-06	0.04238384485	0.04396934997	0.004904721395	0.01799691509	0.008827411114	1	0.002048284744	0.05779823049	0.09674888569	7	0.9995366194
9	374.2113243	91.11870784	2476.074684	8427.983536	383.4359766	587.1531069	1785.93036	3255	3699.810526	697.6268155	2281.449438	173.5816719	260.4982083	294.1069728	857.4693812	2941.412095	0.2984728078	0.04649304515	0.06255839232	0.0211930664	0.02152426619	0.03332350214	1	0.2387756234	0.06649693261	0.2254362522	73	1
9	379.7293883	316.3803699	632.9092534	9000.558144	1361.203893	452.009429	1867.813216	3711	2453.086022	251.2645753	3761.448456	597.7410161	185.0904562	251.2752724	1510.681534	2795.587446	0.06858764354	0.151212164	0.05222296508	0.01153470881	0.02724299028	0.02733566171	1	0.05801170218	0.279782869	0.144586538	43	0.999999993
9	403.9192693	215.7283391	15.13691332	10136.80378	574.2926445	258.4605626	2033.396742	3919	2901.172043	55.50996511	2588.715396	211.5609504	84.67399871	260.0749895	942.7204401	2170.683221	0.001868368814	0.05512169479	0.02633910633	0.006266588708	0.02149186556	0.009449830276	1	0.002499516959	0.08284378748	0.03743330763	7	0.9999998194
9	409.4032763	334.8550555	4396.525854	13812.1141	3263.302809	21.21675921	1946.381282	6077	2577.063291	1021.859339	3156.789644	709.8273671	232.2562179	211.8017603	1315.049785	1977.384626	0.3131562788	0.2314490546	0.001238390846	0.01804465149	0.01729711333	0.02059167983	1	0.2485092324	0.4401293736	0.02698157849	78	1
9	409.7956444	773.0963916	1280.30446	8012.948154	1217.386836	76.03407953	1757.090405	3327	2685	330.1479973	2012.02943	337.3239745	113.6889075	183.7642786	810.3197619	1711.997291	0.1626346905	0.155297875	0.01117597236	0.01311083066	0.01970216957	0.01577313572	1	0.129516108	0.2858144757	0.02490845128	61	1
9	412.4850672	161.3293184	-130.9620122	12900.19428	4303.30333	1550.869258	1775.368974	5982	2882.595745	82.49197497	2139.502497	715.8417084	261.8282082	183.2969255	948.2225578	1873.046322	-0.01042953979	0.3291705834	0.1186988142	0.007212407872	0.01764968574	0.01165379459	1	0.002252392156	0.6458803982	0.3623200545	27	1
9	414.4695785	20.4781495	5006.485282	7551.202008	816.3383572	-298.2516675	1021.303521	3042.5	8383.65625	891.1052962	1373.381041	181.3802957	219.9150827	173.8392298	531.2894394	4587.741152	0.6622449434	0.1051387308	-0.03945807768	0.03500196637	0.02012499861	0.03293483425	1	0.5196472892	0.1800035388	-0.04161362253	92	0.9999988807
9	414.1338879	323.0086196	3928.146824	12552.66552	2752.314673	142.8902671	2329.89801	5490	2175.936709	1062.424823	3299.68743	772.5934034	225.5313261	272.2996866	1392.75827	1347.748182	0.3113888296	0.2244079203	0.009892970037	0.01706832904	0.02094408782	0.02150981027	1	0.2476060396	0.4262307061	0.05587977084	78	1
9	425.1449191	517.7745764	2007.758381	11281.53934	377.4394085	181.9924871	2228.834118	4401	458.8645833	644.0353944	3835.317159	220.9527463	176.1044333	365.2058327	1413.646654	395.8960156	0.1768665949	0.03640733676	0.01667783784	0.01428758071	0.02000194369	0.02461242457	1	0.1396741134	0.04386083957	0.04168610169	55	1
9	426.2054934	89.68976565	570.4147089	10955.43164	1164.093467	959.4729699	1500.374343	4371	16745.97895	148.1601294	1873.703544	223.5552863	219.5788073	190.7031988	699.6085698	6873.923434	0.0537090345	0.1057069748	0.08954630118	0.008815251701	0.01618113125	0.01319119049	1	0.04820989911	0.1890160502	0.2669790978	40	1
9	438.5053125	109.7293467	-31.29350821	9942.13665	639.1354362	147.8708611	1535.651723	3758.5	6321.104167	42.910805	1688.115842	168.1454222	76.45565318	192.1985941	620.7292623	2684.901968	-0.003115650329	0.06641025406	0.01652191532	0.004633933985	0.01514043	0.006868094483	1	-0.001949154707	0.1053500492	0.003274374643	6	0.9866920174
9	438.4899621	134.6766231	1905.689641	11801.73129	3760.729459	47.4215482	1466.525652	5499	6234.347368	452.1929635	2446.391176	817.9312694	136.626291	232.1533106	1099.789634	3641.823301	0.1628246548	0.3151381166	0.003764801664	0.01477731912	0.02466705793	0.0135017615	1	0.131101548	0.6110636957	0.00650900248	66	0.9997217568
9	442.6440831	81.3048325	-6.475937464	9359.643779	1434.563801	277.942416	1392.73077	3802	1464.193548	57.41149399	1664.837222	278.7686762	78.83264553	188.0992465	660.0864168	708.0055155	-0.0006581327031	0.1517153413	0.03018289308	0.006538975813	0.0197126999	0.007707342816	1	0.001927973453	0.2798268039	0.05419061503	17	1
9	453.9011416	703.9358589	2595.206816	8493.294763	727.5677514	-17.60095027	1825.758033	3382	1325.505263	903.2585381	2920.179155	291.882571	162.9822423	216.5344993	1119.799417	1442.139463	0.3093831907	0.0887988928	-0.003129535094	0.02412280776	0.01899783152	0.02798528615	1	0.24352083	0.149305952	0.005074587947	74	1
9	455.9768872	253.4728681	-43.96689804	14850.39532	1417.882031	194.0291226	1561.365631	5691	6023.166667	64.60395758	2615.986756	279.4753258	90.4247076	423.7886286	967.5820736	2732.4452	-0.003015825664	0.09742148208	0.0136810814	0.004806962731	0.01510323459	0.005816465909	1	-0.001685256878	0.168381149	-0.005077852036	11	0.999999997
9	458.3590944	56.36822612	-52.04090396	7657.746917	780.8901636	869.4046501	1538.983841	3054.5	4462.03125	49.0236707	1518.574983	165.3550913	184.5215612	188.4299415	557.2453562	2361.718618	-0.007150224039	0.1038862682	0.1147476633	0.007239100047	0.01925126842	0.01538609487	1	0.001857693939	0.1867204926	0.3398081799	14	1
9	459.3924032	141.223429	5816.357976	12103.54208	2749.576549	-209.4489817	1467.885232	5273	6851.505263	1130.796856	2290.252769	503.2589369	235.7576987	178.0192092	942.8066353	3466.678936	0.4797572496	0.2369605099	-0.01789649254	0.02099215576	0.02212875079	0.02331359767	1	0.378721685	0.4500332368	-0.001934816143	88	1
9	464.6961835	30.49208888	28.04356817	6693.056632	2113.918512	125.421421	973.8135767	3059.5	2842.138298	58.48972054	1253.249082	412.9764351	62.78774021	155.6050274	548.4923883	1479.126672	0.004849706449	0.3173515003	0.02130062341	0.01033712537	0.02934283019	0.008927183816	1	0.00768033404	0.6167973265	0.03216950617	25	0.9999999999
9	468.6366708	292.6312518	4223.679866	13887.49034	1414.919667	1085.338602	1979.201987	5575	9987.958333	940.2580599	2944.1199	335.387907	290.3670998	193.1747334	1140.827932	5131.99928	0.3010225694	0.101754425	0.07572163571	0.0189717527	0.01474404911	0.02123196258	1	0.2423298469	0.1797427572	0.2733750035	75	1
9	470.3361185	258.0108987	-26.33228773	14282.38772	687.2473438	490.436507	1881.610833	5280	4843.6	48.75959285	2735.579972	160.0513972	117.1327933	207.009368	940.7642199	2703.981013	-0.001964736805	0.04940483096	0.03506428473	0.003993258277	0.01394508588	0.006859794861	1	-1.244347036e-05	0.07165084448	0.06618038874	7	0.99999922
9	473.4937457	86.3023131	0.3126100899	9321.970536	1380.665529	247.7072712	1416.297044	3835	2012.382979	61.34494208	1580.359081	270.7097739	87.18372977	329.303484	621.1037059	973.3657946	3.080775473e-05	0.1507755787	0.02842078496	0.007258255514	0.02053345944	0.008825256542	1	0.002342815049	0.2778208996	0.04827606667	17	1
9	483.4425106	199.2535943	816.4171385	12627.08655	4120.70912	1271.376053	1697.609478	5850.5	2979.677419	235.3530435	2725.436304	798.365071	292.1091652	221.7811505	1171.446229	1623.663525	0.06393271629	0.314857168	0.09769227075	0.01204111017	0.02531668028	0.01264661718	1	0.05934061618	0.6154934345	0.3060743405	50	1
9	487.4753746	95.62651822	2380.56049	8443.390742	1927.696332	550.0349966	1622.046857	3805.5	6750.709677	587.7079396	1850.392065	414.3320464	212.0490915	199.7086919	784.0181818	4253.972659	0.287584433	0.22283129	0.06429462264	0.02233149882	0.02600945182	0.02572119265	1	0.2324300351	0.4258461983	0.2366086725	79	1
9	490.5078813	54.82336198	1348.312684	8544.477696	1899.26623	374.7522077	1208.566363	3652	5307.638298	245.0369892	1267.880194	309.182534	128.0046116	165.5676311	530.3222539	2296.784601	0.1608278993	0.2205345625	0.04574314764	0.01761328336	0.02022159015	0.01439690283	1	0.131178629	0.4204840825	0.145500961	65	1
9	504.4746141	747.6888574	671.2887966	7976.694607	72.89401903	118.1042078	1780.284534	2936.5	7764.46875	161.1912022	1494.667936	96.03822119	86.87203298	186.3790383	534.3376555	3521.798745	0.08494238393	0.008433360746	0.01559313148	0.01065293543	0.01255847686	0.01151531405	1	0.06675201092	-0.01299189344	0.01676398865	30	1
9	507.8568721	346.2675312	2362.563802	14209.47206	2064.44035	2357.273164	2640.439887	5947	2720.8	395.84996	2416.039872	402.008669	417.3647931	255.8446378	937.9396989	1342.552979	0.1674288843	0.148899629	0.1624950902	0.01087818397	0.01789194178	0.02158231514	1	0.1432914048	0.280496497	0.5429766151	63	1
9	508.8952392	107.1119591	1537.563138	9848.482509	3006.315808	49.46021923	1417.187782	4569	5882.8125	300.8341534	1918.377656	598.3762147	120.464234	781.1425355	851.9281623	3339.383739	0.1551209895	0.3078890667	0.004744725749	0.014933555	0.02504378326	0.01293184008	1	0.1250024259	0.5963619482	0.007869579234	66	0.9998829928
9	522.4847534	152.6804381	-34.82102025	10350.18699	2545.291306	311.4724207	1493.587782	4470	3103.031579	66.50918141	1917.929897	488.0265523	97.71014594	193.0725349	815.592569	1394.398554	-0.00412742809	0.2401035116	0.03088233616	0.006623885797	0.01849469816	0.008997356931	1	0.0003044461105	0.4599349563	0.05963948371	21	0.9977628893
9	523.9785629	478.6266577	2791.731593	16197.06731	792.8595924	90.22374606	1793.77042	5996	6132.83871	444.3818196	2352.464062	224.3545296	148.4406493	182.8040745	890.3452948	1973.579094	0.1763454068	0.05022363789	0.004988570248	0.01048032071	0.01176132285	0.009942086278	1	0.1386517563	0.0714117526	0.002207643532	55	1
9	528.3003892	303.6311393	2554.517575	15192.69255	115.7620949	905.7177042	2021.478759	5497	2016.765957	444.2338312	2679.242767	148.7438371	230.7311753	227.1315159	962.5707482	951.446521	0.170620368	0.008307265755	0.05926040066	0.0121614833	0.009858456665	0.0127900181	1	0.1372418182	-0.01119754856	0.1846875349	53	1
9	537.2220455	168.6948915	3142.590383	10288.5898	1614.728592	775.8939496	1951.726852	4376	4059.473118	534.6453758	1724.921379	321.2142703	247.8011742	379.1273708	721.5178275	2070.95126	0.3023067288	0.1537532167	0.07289284804	0.01814659634	0.0187426005	0.02297861529	1	0.2437820435	0.2855280667	0.2662270762	77	1
9	552.6324284	514.2491681	-28.4205172	13070.67986	3105.112715	190.3550029	1772.199713	5623	5902.817204	73.56821089	2007.369473	461.1489553	87.59300491	204.2033163	813.6175816	1852.438669	-0.002362037833	0.239543568	0.01547354499	0.006138673984	0.01580149788	0.007567391723	1	0.0006647790187	0.4580037609	0.007322950736	20	0.9992703521
9	553.339484	581.4715017	-56.33199234	14039.78804	3280.057039	170.0322	1566.469698	6027	9144.297872	74.85815311	1899.316035	434.9216497	80.86975541	154.6377597	761.6335451	2252.466986	-0.00393885369	0.2359892786	0.01203342442	0.005501392943	0.01732766732	0.006006518198	1	-0.0008508967412	0.4505905564	-0.004933987276	20	0.9992204098
9	564.5798662	292.6660011	-5.599324402	11781.84343	3903.865942	173.0564148	1573.183151	5389	2170.947368	74.73968425	1702.373391	544.1093309	77.5462355	200.3725546	738.44312	780.3187479	-0.0004684250764	0.328761281	0.01459688586	0.006407160458	0.01716906631	0.007227874591	1	0.003176777253	0.6397102152	0.008586759437	24	0.9208700648
9	564.4193653	309.8016372	2361.877949	15230.33413	2282.827965	2156.719211	1874.767792	6243	9624.784946	380.407128	2096.499025	360.4620635	361.7125825	213.2683542	837.5763921	3096.096297	0.1584027336	0.1519509042	0.1389267724	0.01138212238	0.01447101294	0.01621917605	1	0.1346396114	0.2855279543	0.4605728723	63	1
9	568.2786712	81.5389896	3058.023521	6722.96624	91.97515578	602.5562597	1366.969415	2545	3313.268817	581.5511529	1212.962284	109.061167	216.9518103	165.2325735	440.7222969	1673.784803	0.4502564554	0.01314069229	0.08911210291	0.02383140848	0.01800472287	0.03061035869	1	0.3598714914	-0.000409124424	0.3478097839	82	1
9	571.3176439	194.4548382	1661.999781	9121.169172	61.25086976	109.6553662	1828.574576	3384	1977.574468	327.5449951	1867.066756	125.2108628	122.7420862	221.3916159	671.987916	1283.972946	0.1834761514	0.006805467371	0.01187679397	0.01383547223	0.01500855642	0.01486056543	1	0.1442111784	-0.01670328434	0.02543483078	52	1
9	581.7372576	489.4900233	12487.22527	11806.81782	1217.744505	-587.8701614	1596.436263	4925	3315.765957	2534.679851	2486.010363	290.2566351	435.5057088	271.8471315	996.8399404	1802.358672	1.039783657	0.1042634378	-0.04713642956	0.03761316338	0.01586793396	0.04112035761	1	0.8169386263	0.1770418116	0.01427022991	96	1
9	590.698244	718.5201669	2579.202228	8594.889434	117.771047	549.8207837	1714.757991	3220	8207.431579	411.0588244	1463.886393	111.2012096	165.7785699	300.1215439	540.962677	2721.440895	0.2953458567	0.01377315465	0.06647107013	0.01644312717	0.01329483623	0.0185873369	1	0.2361745605	4.596568882e-05	0.2367201347	70	0.9999999999
9	594.4397158	188.3521874	-39.9497212	8342.023826	2654.325718	485.646887	1645.161396	3900.5	3415.595745	80.36417148	1783.275539	536.0079413	105.5139376	650.9571957	784.4035121	2637.076511	-0.004481301709	0.3232791278	0.05985583696	0.01059617146	0.03447019041	0.01401345818	1	0.002957266393	0.6308612693	0.1621994788	26	0.9999999999
9	594.2038986	604.36508	600.5907759	9025.383655	1373.002547	380.7836337	1679.602018	3737	4508.755319	167.2953279	2093.917089	366.6296879	128.9855136	207.6960035	842.9043164	3709.953096	0.06684166636	0.1550602746	0.0415229169	0.01008682778	0.02124828937	0.01350872874	1	0.05596874495	0.2870795534	0.1077932573	43	1
9	600.2652322	78.54128802	1097.830221	7191.968948	1070.69983	912.7493905	1170.031889	2991	7363.537634	186.4573087	1113.992155	209.2341087	202.922143	161.9696759	441.2507832	2867.119114	0.1523492814	0.1459248906	0.1226692419	0.01476268844	0.02205874234	0.02085267147	1	0.1287097803	0.2724341803	0.4034172782	63	1
9	601.721249	249.2591823	6724.691705	10004.78454	1600.376697	-288.6521692	1567.127391	4266.5	12315.06316	1869.696184	2562.662732	384.5357878	321.4910835	205.9119147	1022.062842	9019.632066	0.687135631	0.167649083	-0.02572225239	0.03964903763	0.02579612968	0.04063970499	1	0.540950231	0.3079997332	0.01345774137	93	1
9	607.6207571	525.4376336	-155.0366759	12685.15922	2096.645886	1500.703626	1689.602371	5252	8006.11828	58.04669493	1752.924898	304.3134465	211.3601423	166.3842748	682.4304377	2657.778759	-0.01194950114	0.1638766583	0.1175163926	0.005199929415	0.01502316757	0.008962937879	1	-0.001019924584	0.309084852	0.3508166515	19	1
9	610.2589217	140.5554867	483.1972275	8361.837252	880.7409234	737.1357951	1442.926388	3340.5	11076.84946	138.9356407	1550.875489	179.8482342	174.1769612	159.9241228	584.8742201	5613.219668	0.05965684892	0.1049166377	0.09213532709	0.01157713972	0.01753956207	0.01439870925	1	0.05306446843	0.1875257768	0.2770904041	40	1
9	613.3279504	217.6360335	2971.834585	9606.760385	896.7695973	14.27587033	1691.596291	3821.5	3495.590361	547.8183096	1809.57522	239.0345487	146.3452545	238.9419989	708.5249392	1337.214023	0.3071286509	0.0960842422	0.001680629748	0.01953057615	0.01753308404	0.01646477052	1	0.2421504308	0.164398045	0.02134222789	74	1
9	618.593295	229.9907376	2871.057704	9136.14218	83.40688487	21.63983755	1719.569094	3348	1286.486111	715.1168305	2279.821827	121.1402519	171.0006493	214.4540888	817.9670684	1052.625049	0.3098136319	0.0099171439	0.002363624946	0.02422009063	0.01758980579	0.02339855402	1	0.2432740768	-0.01111309547	0.0205444796	69	1
9	625.3514957	253.8402022	8508.415666	8431.148091	867.8290369	-400.1532573	1636.535562	3585.5	1742.234043	1970.150479	2003.330583	311.9942763	390.3065741	2155.908635	799.5579997	1302.795724	1.0214374	0.1023056416	-0.04975361125	0.04845038466	0.03956701866	0.06725590845	1	0.8022687883	0.1729579533	0.001245615294	96	1
9	625.0962387	621.2153694	1386.079177	8135.9414	752.4471555	1233.539438	2016.98905	3235	1153.705263	251.3324623	1618.142542	166.2305436	294.3148025	312.3435344	623.2193663	918.4360999	0.1683742992	0.09598975517	0.1549261354	0.01480646776	0.01646982407	0.02631307902	1	0.1428949644	0.1723195538	0.5150247015	60	1
9	631.2862111	142.1784769	2067.145674	7267.463516	751.3755749	478.6039463	1461.998546	2902	9835.431579	467.5212245	1319.911035	162.8817905	167.5139362	191.3004386	507.8822696	4616.021852	0.2925382192	0.1049639352	0.06929344891	0.02185620662	0.02223204845	0.02273079021	1	0.2352480741	0.1859706439	0.2496913944	75	0.9999999977
9	632.8453265	232.9804833	-19.96443721	9658.019906	598.8657144	106.4587286	1479.410237	3650.5	5821.494253	42.39045226	1612.051836	160.9212939	72.15589752	175.2614112	585.1777728	2588.159802	-0.002095688576	0.06456770925	0.01097993664	0.005118795417	0.01655000588	0.008217617095	1	-0.001535649515	0.1013112933	-0.01552896594	6	0.9974972348
9	643.3713941	171.0920117	2988.109629	6463.644045	394.2307822	535.2888632	1529.449062	2629	6656.810526	755.3224156	1476.991058	129.01918	232.1394899	199.0195039	549.857129	4707.71511	0.4725130807	0.06119319267	0.07719853288	0.02682706714	0.0245232445	0.03757180362	1	0.3772151071	0.09682919032	0.31399895	84	1
9	650.2485906	440.4896098	2163.958073	12537.08874	666.8318142	20.3334527	1555.283624	4772.5	5892.202128	360.3764826	2127.916495	174.689111	123.9648437	153.8135848	786.9148292	2250.543239	0.1715194481	0.05360176612	0.001533101302	0.01164755846	0.01220585253	0.01044269121	1	0.1346557008	0.0781273195	-0.01050989049	55	1
9	659.5099779	596.656456	-52.32015558	9166.109746	523.556286	275.9990602	1516.046547	3493	8500.829787	43.11235709	1655.767606	129.6089829	85.39031364	144.3543352	591.8305986	3857.542241	-0.005549579965	0.05878118539	0.0293877343	0.005297737516	0.01313349513	0.007929563255	1	-0.003104910325	0.09047005688	0.04639872353	7	0.9999984068
9	666.4243303	209.6123271	1104.723934	6861.688177	690.4624268	1055.896917	1710.3509	2759.5	2323.064516	225.938538	1319.644694	155.8792626	231.4114877	186.8517246	500.2481192	1381.692895	0.1607787345	0.09907332459	0.1492286922	0.01975167319	0.01948179612	0.02037820616	1	0.1365614034	0.178326334	0.4940272288	60	1
9	667.4811415	298.4618098	-162.2742026	9637.543971	108.6969074	2233.786386	1882.632452	3566	3173.354167	51.3537828	1256.184017	107.9433127	313.4087804	190.0107219	451.0426188	1100.306684	-0.01756118292	0.01180964101	0.2323355862	0.005363678172	0.01165494131	0.01646125102	1	0.0003599435366	0.005167023066	0.735557291	5	1
9	669.8719246	583.0005764	-45.27051819	8282.037643	479.3003335	260.3918218	1559.136768	3139	7590.263158	42.94493704	1564.870501	131.8449028	76.24287424	133.90939	570.9946346	3619.982059	-0.005783647953	0.06158074564	0.03254389787	0.005490131241	0.01490575381	0.008771250648	1	-0.003045715132	0.09633499326	0.05725823002	7	0.999961154
9	677.7419795	160.2605221	1679.733967	5837.322281	1319.651213	-48.42312312	1099.67178	2524	3900.378947	405.6923746	1200.282647	285.470114	106.7651266	157.0264576	498.4332896	2516.764502	0.2954378471	0.2345467747	-0.007833195038	0.02228743366	0.03242837781	0.02142471519	1	0.2339660876	0.4460137813	-0.0077533853	78	1
9	678.4071632	378.1946336	-10.16947499	10037.5601	481.9181625	327.1399655	1637.603116	3734	5426.963855	45.01707078	1406.051746	145.8499965	83.43105332	141.0554947	515.8202565	1879.996312	-0.001051311137	0.04949960285	0.03331777364	0.004667503355	0.01444820412	0.008200052889	1	0.0005930001989	0.07175283237	0.0604126466	7	0.9999998852
9	680.7672654	460.3338599	1351.443368	8418.989209	36.17310754	519.0189653	1756.616578	3087	1077.387097	428.6136325	2155.45626	180.195237	203.1860487	1881.205419	757.6489143	845.952782	0.1671294932	0.004424090586	0.06242026795	0.04633630898	0.05042923645	0.05770938769	1	0.1346515592	-0.01893976969	0.1945625867	53	1
9	681.18915	391.9424195	-22.36853022	6821.193671	2246.098912	445.3072526	1646.451983	3195	2587.647059	61.50687115	1705.350236	571.0356392	107.8459171	177.3224334	758.5501097	2241.434509	-0.003759525955	0.3312878527	0.06654580923	0.009920223207	0.02939861649	0.01675067136	1	0.004068502403	0.6475168149	0.1855724394	26	1
9	698.7140933	402.282294	2208.798858	7447.097558	1725.067812	518.1473669	1720.122416	3323	7258.842105	578.9104612	1854.18043	431.4491397	189.3410428	163.0989007	795.8577233	5322.978338	0.291761458	0.2431633665	0.07253516441	0.02500724516	0.02686586876	0.02773863925	1	0.2365187699	0.467678968	0.2665660505	79	1
9	706.6702243	130.3258453	-27.17044736	6734.090483	1470.122608	650.3314518	946.3475781	2840	2848.736264	58.14244604	1265.790098	317.5782156	157.4333493	133.0891394	521.48181	1458.773471	-0.004008077876	0.2264417781	0.09690758213	0.008997398789	0.02508025652	0.01319404106	0	NaN	NaN	NaN	NaN	NaN
9	707.2570629	280.8745741	1210.8454	6992.191797	88.95546021	358.4722068	1545.208054	2621	3146.515789	259.7980332	1442.002812	105.2021123	139.520669	172.0302186	518.7680111	1944.391508	0.1736281905	0.01291616012	0.05361653125	0.01414312014	0.0162857276	0.01889211409	1	0.1392944723	-0.002102715938	0.1662468238	53	1
9	716.7217901	188.4842921	2581.473751	5550.4788	1290.027634	-142.9100387	1076.274864	2464.5	8809.421053	477.602236	978.9905114	238.7161107	137.1700415	154.2842936	415.9917276	5044.403812	0.4563990772	0.2329318627	-0.0246041306	0.0314024754	0.02513919856	0.02525179956	1	0.3598010898	0.4415321978	-0.03012326569	88	1
9	725.7042319	273.1356774	-86.04491978	6960.752364	746.3631241	800.0008891	1561.720574	2821	7820.410526	48.07755996	925.9878697	124.857495	131.0505956	165.594971	348.1677601	3055.486138	-0.01248471505	0.1098560729	0.116931178	0.007238794927	0.01887117634	0.01320096949	1	-0.002132941276	0.1990048413	0.3463692363	14	1
9	725.9916779	520.5777686	495.8375501	7143.368574	1138.026251	60.66281993	1412.442561	2959	4680.244444	124.8023418	1112.379354	212.8149443	76.82253559	148.3274933	445.0918378	2090.167239	0.06995374551	0.1631685299	0.008319963356	0.01087651796	0.01871964305	0.01098700281	1	0.05631173234	0.3018958925	-0.004687509095	42	0.99997083
10	16.2461353	151.3243832	1050.576571	6520.716649	1402.243935	-56.50160441	910.9901718	2795	6273.580645	186.878682	948.5352539	237.3576376	83.08206062	138.7655482	397.1491843	2752.295644	0.1648585687	0.2210179847	-0.008172482274	0.0143002987	0.02164767718	0.01388570724	0	NaN	NaN	NaN	NaN	NaN
10	16.36045468	713.4264471	2475.210009	5708.367877	549.2550061	387.2743604	1017.406039	2315	6371.925532	403.187348	947.2353322	118.6924771	171.7992064	124.6312281	355.6771029	2638.385879	0.4312092089	0.1007725922	0.07127359075	0.02923304462	0.01776189756	0.03098575891	1	0.3447167688	0.1772442244	0.2864615068	86	1
10	33.28777494	515.5978041	-59.79627323	5593.711323	186.3105452	1391.997585	2057.414605	2181	589.8191489	69.06781202	2020.925364	130.4181242	492.141199	287.834292	751.3786211	520.2295598	-0.01092096691	0.03372667408	0.243457712	0.01402559974	0.02530045392	0.0452437939	1	0.006602614655	0.05037068749	0.7759701566	10	1
10	61.29711931	216.3604881	2.667844664	8689.636311	462.8557742	210.2088969	1245.910699	3250	7273.776596	37.88166712	1691.604823	133.8532185	81.03362826	142.5312131	608.3772457	3451.544651	0.0002861636084	0.05622115227	0.02402899635	0.004831520941	0.01596515282	0.008811412857	1	0.001110953049	0.08496895112	0.02923901014	7	0.9998884537
10	105.5602692	443.1662669	842.377117	14940.5961	1434.03689	3082.531772	2049.425378	5833	1848.760417	270.8231761	3702.133904	368.7550329	835.861694	280.4808428	1392.672815	1122.900452	0.05788146565	0.09696069331	0.2125896191	0.011782445	0.01614886522	0.03098058932	1	0.05958456405	0.1774721232	0.6881467776	41	1
10	109.7314138	205.5055849	2926.583186	9947.815579	1598.053265	749.9761291	1769.947307	4261	5836.284211	551.4159722	1793.838044	287.1316829	236.8624042	224.0466416	710.1631719	2711.69131	0.2935482166	0.1598507782	0.06957830761	0.01797654933	0.01888249712	0.02622051555	1	0.2367260768	0.2977990771	0.2532527148	77	1
10	174.3889117	376.5772185	5650.747788	11272.05787	191.3080663	-30.26766203	2102.062976	4378	5231.612903	1528.560761	3103.932923	150.5764657	301.8933103	254.4110189	1124.264059	4043.224692	0.4925813819	0.01666663161	-0.002230025744	0.02682711348	0.01743754407	0.0332500102	1	0.387222029	0.002021716436	0.04491094367	81	1
10	218.4285625	47.71295536	1174.027258	7223.445113	2233.352081	-8.017933727	1003.001905	3277	5159.935484	249.8470573	1454.718952	458.6648206	114.3139115	178.5362111	641.8187175	2833.721818	0.1629788497	0.3110328607	-0.00101908734	0.01853702944	0.03057473026	0.0169166287	1	0.1308552609	0.6024558362	-0.009988767465	66	0.9999073061
10	220.2998529	303.5961489	4001.686188	13097.39133	4379.993284	-6.151798646	1782.653047	6154.5	4641.893617	976.3811274	2961.025985	965.0201219	200.4190217	235.5534314	1328.933987	2571.141261	0.3041713131	0.3267670215	-0.0004313890171	0.01949039329	0.02530141407	0.01795584208	1	0.2424607374	0.6342454871	0.02342945694	80	1
10	222.4917744	519.3083282	890.1183404	14505.4036	3577.898727	1391.184285	1626.451153	6361	6278.93617	219.1113781	2748.623788	622.7485733	294.3857349	217.1132674	1139.596487	2627.586786	0.05980107407	0.2433077123	0.09307631239	0.007854888432	0.01663278128	0.01447844958	1	0.05491085611	0.4695051211	0.2863084847	47	1
10	231.7356652	101.6292691	1423.068274	8251.39072	316.6580643	77.81315893	1618.208005	3118	885.3804348	416.8054141	2401.75586	170.6727608	115.8556621	204.6860465	875.6172007	895.7166551	0.1760504434	0.03999705602	0.01093074524	0.01811089139	0.02050750713	0.02128500256	1	0.1386911433	0.05088209463	0.02201626274	55	1
10	244.5131274	154.6231358	-102.5729095	10122.10626	121.5062603	1300.946158	1985.10546	3754.5	3872.27957	57.45838214	2347.580172	130.6845819	290.9071944	236.3844814	837.9974836	2362.276902	-0.009869433049	0.01255543066	0.1257984749	0.005944948015	0.01489274498	0.01786868168	1	-0.0006539382906	0.001230388131	0.3730549634	4	1
10	250.7628281	289.1501744	1091.106328	15224.47052	2291.878097	143.6449945	1666.557038	6189	1719.34375	223.2511425	2817.589717	451.5408022	115.8445366	247.8601966	1108.805966	881.9309536	0.07145627666	0.1523934619	0.01049508753	0.008211822109	0.01683436396	0.008648417515	1	0.05751170589	0.2800527577	0.002610603263	42	0.999381518
10	251.2280723	508.2497468	6908.123962	13862.95418	1387.668336	-97.37634782	1910.432362	5468	3179.926316	1802.58785	3622.261905	381.2044608	292.8809583	225.8836427	1407.779543	2148.509673	0.4910818696	0.1014941339	-0.007355650032	0.01994739613	0.01553650355	0.0269614792	1	0.3867216786	0.1745745025	0.03072131475	85	1
10	289.3869753	135.3516629	693.7125103	12607.62543	2101.651193	1194.580707	1899.693672	5219.5	18801.90526	160.8553554	1462.048187	245.709353	190.426097	214.4608023	550.6344132	5529.870981	0.05733689693	0.1737746126	0.0960806714	0.009204029402	0.01700191516	0.0114631836	1	0.05232792373	0.3280101778	0.2930434076	44	1
10	303.2710962	60.07531674	2346.404368	8157.214004	424.9558473	-64.90960103	1268.593252	3069	4428.829787	597.3013007	1942.141962	150.3692607	129.8963856	164.6786104	706.8282525	3007.582248	0.2943067104	0.0566380836	-0.007594558174	0.02207778031	0.02035879358	0.01800013903	1	0.2309428369	0.08359106685	-0.01485828759	72	1
10	312.9393462	589.9332252	-63.48152068	5404.744802	160.2894766	1481.763854	2258.806392	2147	659.0212766	67.6871929	2832.149408	158.7164553	775.8097541	484.4969006	1074.610025	642.9004	-0.01028446096	0.03546880589	0.2668588187	0.01403027125	0.03521285907	0.0624426253	1	0.008683140334	0.05511334354	0.8561830482	10	1
10	330.7851542	691.4665994	1877.586652	10819.09203	957.1189925	598.2832046	2017.753479	4332	381.9891304	492.7713786	2975.017224	306.9861606	198.6961356	452.4636801	1130.88472	314.413373	0.1727263499	0.09070073819	0.05539688871	0.01214090096	0.01843850498	0.02181776935	1	0.139640206	0.1564535433	0.1754923072	59	1
10	338.8714936	316.9508588	1173.022269	12734.38236	117.6578141	250.2166536	2070.063895	4714	5946.770833	279.426466	2750.188344	156.2875653	130.2038136	215.2949382	945.4926637	2991.604116	0.09234956323	0.009866563524	0.02011945794	0.008678536055	0.01420143388	0.01260470458	1	0.07291353211	-0.009856469371	0.03391171264	30	1
10	344.9834992	617.0722738	404.8681393	5677.605766	970.1931609	146.6667743	1856.404057	2444	888.4623656	321.6375567	4114.982862	661.303273	112.4704762	337.1399449	1658.708034	1439.045763	0.07362013974	0.1527897818	0.02633318882	0.02242101778	0.05371851718	0.03361395261	1	0.06027747334	0.281664353	0.0572429185	43	0.9999999584
10	348.7917239	16.22176633	-44.95737211	6114.934488	259.6996464	1296.000032	1354.762211	2326	920.3298969	61.06229517	1279.288168	126.3069477	292.746931	179.3125827	456.8118253	716.3591209	-0.006939757125	0.043475098	0.2152883636	0.01135277685	0.02193962767	0.02810762708	1	0.007985989046	0.06878360625	0.6809572298	10	1
10	361.1962781	313.554998	-2.553256799	6933.703739	577.5445827	604.3102564	2021.920847	2791	758.712766	53.1906479	3560.274186	388.1948342	259.2972687	665.9060531	1356.373662	856.0457934	-0.0005539820294	0.08355917404	0.08086438299	0.01477668906	0.06195153431	0.0404807502	1	0.004560671869	0.143566074	0.2245333406	13	0.9999999271
10	382.4896865	631.2212535	2313.013704	14476.74653	2210.344036	115.3210015	1841.802167	5913	2770.752688	570.5077967	3413.119302	513.693747	147.0887656	200.9331406	1329.088005	1591.242191	0.1639283261	0.1592544477	0.008375475042	0.01186113522	0.01678208303	0.01299590344	1	0.1303979271	0.2937291502	0.01578688389	61	1
10	408.356685	62.6928039	5906.204953	8794.418453	142.2132859	-265.0096581	1464.514885	3383.5	4759.680851	1210.60107	1740.007879	109.4821951	277.7801078	183.0903139	634.8174404	2503.507811	0.6960668384	0.01519725012	-0.03040715671	0.03249300837	0.01479192297	0.03627050416	1	0.5458439516	-0.002834396149	-0.00719061659	90	1
10	431.575625	100.7997587	4268.23263	9245.814062	402.2588946	793.2244752	1674.615567	3598	2098.876543	1185.633228	2552.762031	179.5085605	364.3702211	436.1170111	961.9660971	2180.2192	0.4643640368	0.04771687953	0.08643229897	0.02850866306	0.01846957713	0.04860734991	1	0.3712388289	0.06986358469	0.3432106114	84	0.9999998517
10	433.6193405	88.41327782	4237.584186	9438.258172	483.4882961	788.5580068	1510.535703	3670	6205.768293	1047.708038	2233.530297	154.6222908	317.9293863	212.5692503	840.5695938	3223.50339	0.4498799764	0.05324267292	0.07929540473	0.02904324062	0.01536567254	0.03668358059	1	0.3594051044	0.08078653639	0.3158982977	84	0.9999999982
10	437.2710013	118.8716872	742.7889556	10538.70418	1559.330665	105.7050235	1464.488021	4312	2601.042105	157.0504624	1714.956154	312.9325035	95.46203269	199.3241853	687.4618641	1149.825518	0.07413304711	0.1568480792	0.01145785488	0.009013464294	0.01844616607	0.01006033438	1	0.05974104567	0.2891713299	0.006676683959	42	0.9989877956
10	485.5204077	271.21638	6944.12279	14527.0033	220.7364554	-148.7627191	1893.757562	5457.5	7765.88172	1236.904879	2634.599301	161.7193443	251.0028735	209.3719738	916.7438224	4133.233853	0.4786049207	0.01589896738	-0.009885914277	0.02199977977	0.0142780577	0.02139711858	1	0.3756782276	9.601911704e-05	0.01566338702	81	1
10	511.0334107	500.5150915	758.3864457	10015.22393	1524.932061	136.1115703	1837.747561	4185	2251.827957	243.5623717	3000.71108	498.7793048	115.6496604	373.2412527	1198.621361	2116.332855	0.07432044218	0.1586159171	0.01539590507	0.01020406521	0.02703489537	0.01340971692	1	0.06017228926	0.2929734779	0.02025637931	42	0.9751887807
10	527.4034101	191.7116355	774.5375147	10767.60807	1820.261379	99.26255384	1582.396111	4520	4173.531915	157.3498412	1926.197173	359.3295217	96.965555	233.9703253	777.6927523	1763.700842	0.07206221026	0.1650719737	0.009797468377	0.009079397772	0.01703231532	0.008793296965	1	0.05809624867	0.3058446571	0.0009045157225	42	0.9999237613
10	536.7413258	543.5818357	5630.759342	11373.02161	506.7150254	-102.7027974	1866.847517	4471	1304.404255	1485.040366	3160.755369	208.5671425	261.1875309	238.0602848	1180.339564	930.4609139	0.4889031277	0.04611584215	-0.007681267574	0.02409136397	0.01689564229	0.03206272642	1	0.3843130951	0.06174523899	0.02674508007	83	0.9999999998
10	537.3802611	730.3318051	1092.078177	7095.795497	983.6689236	404.7833741	1796.066749	2940	1209.229167	319.1461194	1868.655548	275.501506	152.624233	211.5332765	732.6879537	1005.44764	0.1635560038	0.1435453396	0.05767305075	0.01839248717	0.02012609041	0.02403903215	1	0.1331955566	0.2642443898	0.1835572752	62	1
10	538.3818726	404.6555956	998.7495252	11362.02913	102.2546264	206.3870314	1896.228246	4146	7644.421053	244.8130502	2392.051823	148.5508999	114.3375065	228.1865136	843.1301245	5643.548191	0.08931930488	0.008155231471	0.01808128047	0.01034384635	0.01558893763	0.01230233665	1	0.07036688357	-0.01344057066	0.02621062845	30	1
10	550.2938491	41.65074913	928.6502167	5721.679865	834.7653355	8.509094363	1085.434446	2361.5	756.7204301	218.6688731	1490.81511	256.2160108	148.8528059	366.3425086	578.9485675	536.2397737	0.1634629427	0.1458904692	0.001319476883	0.01990302375	0.02626518148	0.04665602432	1	0.1293999574	0.2661446076	-0.009012583851	61	1
10	573.7174519	422.7439182	3224.473903	6640.887134	622.3167898	23.8025907	2167.456041	2799.5	2674.947368	1522.5604	3152.272791	310.2820207	232.6696774	387.4285444	1250.406624	3596.58984	0.4938416804	0.08794498111	0.003272137722	0.04144013151	0.03618859724	0.06537535883	1	0.3894425021	0.1475089624	0.0670697475	85	1
10	578.6919751	222.6330244	733.5977893	11570.14921	1855.145518	90.14792586	1367.220764	4709.5	9867.787234	176.1918253	2209.103386	373.2156869	91.34259335	219.5056345	856.0848175	3547.982983	0.06397822489	0.1613382587	0.007959279383	0.009657314755	0.01976362499	0.009029667608	1	0.05155198662	0.2981612781	-0.007300064732	42	0.9999379595
10	585.2566891	86.23027663	5736.468307	5929.729608	169.5905486	-405.5055393	1252.389163	2341.5	8795.747368	1524.760744	1556.718877	107.4274216	249.6563715	190.8494169	569.1441993	6574.457837	0.9631774782	0.03075820357	-0.06563398101	0.05250840851	0.02723203112	0.05497774389	1	0.7543914994	0.02651133524	-0.06880971838	94	0.9999999994
10	594.4682485	344.7190164	-20.04945691	10168.01102	922.6669913	674.7728389	1776.238053	3987.5	1133.935484	51.84318346	2849.663617	303.124715	182.0704303	194.1477393	1084.496058	948.9093603	-0.002348910389	0.09395419935	0.06536381284	0.006654244128	0.0206043486	0.01445658088	1	0.002238615309	0.1639551747	0.1716007207	13	1
10	604.4919398	364.8658669	3396.155137	10444.45085	52.4573046	877.9781212	2230.634126	3928	4493.706522	680.6636879	2160.221497	127.8561393	268.9011596	233.588095	778.5807633	2994.454209	0.3146657374	0.006166749094	0.08370729379	0.01723225112	0.0140257334	0.02385384224	1	0.2524699447	-0.01461001629	0.2995208536	70	1
10	606.6361219	182.3477425	642.4377938	10005.96242	1634.882135	44.08183709	1325.147211	4118.5	8911.021053	142.9477877	1805.469893	301.7639042	90.68495508	188.6029751	698.5518455	4145.673674	0.06303668859	0.1605210702	0.004755176379	0.008288703111	0.01740714919	0.009486507848	1	0.05058617364	0.2963348494	-0.01849381197	42	0.9999932751
10	621.3207019	170.317095	576.0970475	8567.766471	1427.160647	51.86282371	1312.139712	3565.5	8367.423913	140.349759	1626.151812	254.5839415	78.67846043	146.5827883	629.9189507	3879.995894	0.06486809054	0.1679358111	0.006215817639	0.009791507199	0.01885096748	0.01030908504	1	0.05221751884	0.3115109963	-0.01278199715	42	0.9999928524
10	622.4088494	41.1969068	14.24902062	4678.760797	473.9110818	220.6910803	957.4005044	1818	4233.659574	36.75779463	843.2430828	109.737786	70.39316189	133.9103839	309.3312451	2206.920014	0.003037248499	0.1017620362	0.04430365944	0.008144232298	0.02380603118	0.012783107	0	NaN	NaN	NaN	NaN	NaN
10	622.2922392	418.4549941	1442.089934	9171.870846	795.5662024	1415.238725	2137.855572	3656	826.3473684	313.8419873	1782.930428	211.5960477	329.6414908	296.7698041	689.1808422	652.7911068	0.1635815732	0.09094946686	0.159622161	0.01383111708	0.01809584571	0.02453732616	1	0.139366042	0.1623012014	0.529818015	60	1
10	638.9156156	303.9164819	720.7442714	11000.51798	1700.261087	86.38799122	1358.077096	4503	3626.625	166.8985591	1990.111165	342.1972048	87.29573427	164.4555611	783.8138601	1827.099348	0.06780410198	0.1564452126	0.007880722268	0.00933335244	0.01718927329	0.008623747801	1	0.05450567004	0.2881811372	-0.006946996041	42	0.9999579031
10	647.3301784	227.4974378	6422.947901	8684.948715	980.1929679	-295.359556	1465.597168	3693	6420.829787	1243.677864	1741.792503	216.9994262	274.3845069	195.7463571	689.1128584	3790.449628	0.7126566608	0.1077830946	-0.0323848197	0.03740386335	0.01781559397	0.03538138203	1	0.559916093	0.1856468126	-0.006346802047	92	1
10	653.6507538	107.4430173	4976.052488	5087.63309	362.9300061	-352.9663036	1068.862723	2052.5	6992.726316	1222.240751	1267.337889	119.2270417	254.4006442	181.5008988	483.3835838	5260.230798	0.9765276971	0.06977141252	-0.06210469634	0.05043985237	0.02472575067	0.06004867837	1	0.7656281833	0.1061418096	-0.05215588966	95	0.9999999499
10	654.5322257	406.5691174	1555.647199	9127.486979	1386.602113	176.0910922	1886.104789	3841.5	553.09375	456.3865672	2643.852583	438.4644986	121.8380473	248.684419	1064.595359	548.4427731	0.1686868577	0.1499174305	0.01932159941	0.01518590265	0.02568816584	0.01557466194	1	0.1347674113	0.2752567031	0.05384030458	61	1
10	661.251729	259.3949197	647.300604	9848.979902	1500.712811	76.83645004	1301.608902	3979.5	5513.382979	147.6407429	1805.486342	296.1594668	89.22733975	160.3797255	708.2183378	2845.922709	0.06645518333	0.1607405454	0.008142417553	0.01055941363	0.01679717166	0.01008395021	1	0.05351085517	0.2969478023	-0.006160663679	42	0.9999620946
10	663.5443622	354.6399849	-67.42452288	8161.336949	66.47235814	1035.306476	1791.704601	3063.5	4210.457447	45.91887786	2104.739609	115.7014502	265.4276429	189.3431257	747.7977516	2844.694721	-0.009022393288	0.008515197286	0.1278287116	0.006156689964	0.01645350367	0.01761411594	1	0.0001005936026	-0.006898510974	0.3800056186	4	1
10	674.3291446	228.7342825	369.9473502	6972.054263	344.7872042	1444.983372	1592.98911	2710	3155.419355	115.0671442	1638.696194	151.3877594	362.2281284	169.2323466	619.933052	2524.594437	0.05646320826	0.0501852633	0.2073069023	0.01334421706	0.01930775425	0.02704399492	1	0.05754977516	0.08191398926	0.6677607883	37	1
10	694.7859809	209.2856815	1992.266212	6778.831869	400.2113713	-42.11688953	1323.003423	2673	5318.031915	436.1911945	1421.844338	126.3916622	114.7351296	163.3366127	524.2690491	3479.979358	0.2974150809	0.06075697924	-0.006428105925	0.02126136804	0.01866988859	0.01913946908	1	0.2335221392	0.09203520498	-0.01001643301	72	1
10	695.773556	72.0751659	669.5123052	4221.66871	1250.834722	-45.69594664	851.7896344	1942	4161.457447	150.3636108	842.0929509	250.6864729	67.95317816	105.6756007	366.957089	2691.032662	0.1574689575	0.3023759239	-0.01084963295	0.01711558642	0.03183589987	0.01721386853	0	NaN	NaN	NaN	NaN	NaN
10	700.7574797	539.3578736	3630.194418	4942.943027	773.9627305	-168.3989234	1555.735008	2128	2030.064516	1331.052604	1841.445238	300.4632236	220.6818608	220.6872893	764.4109881	2315.633343	0.7267430277	0.1551977269	-0.03724987752	0.05286822856	0.03727345087	0.07028928128	1	0.5712761852	0.2819625844	-0.01786730078	93	1
10	712.7759693	491.2981024	3074.118817	6203.87863	75.57950447	-66.87088613	1597.077816	2366.5	3626.989362	846.5534199	1686.488595	98.97084461	150.0909402	183.0349279	614.0514545	3706.106807	0.4914192539	0.01302990147	-0.01022425225	0.03410089806	0.02369441017	0.03254168753	1	0.3857293869	-0.005792840274	0.01717200361	81	1
10	743.4868772	183.7417041	836.6599255	5190.955457	818.5602483	-17.13266186	1021.63318	2123.5	5053.776596	153.3447058	857.4325766	162.0937687	84.1619449	182.0709966	336.9359523	1840.111463	0.1636987871	0.1542915001	-0.003115255087	0.01617307315	0.02340542191	0.01685845537	1	0.1293922311	0.2830323314	-0.02375946329	61	1
11	242.5807095	297.550542	37.00071699	7614.106791	614.6178854	395.3560414	2279.194803	3012.5	276.6842105	56.30194406	2982.625763	325.7644646	144.0306354	387.7900056	1126.06234	232.4598919	0.005514603438	0.08626192545	0.05043290125	0.009157512773	0.0330430938	0.01897214623	1	0.007355052644	0.1475056262	0.1219374503	13	0.999999963
11	256.69633	168.6093762	993.3956766	5494.817652	194.6636477	134.8772381	1902.808283	2111	460.7340426	662.2638502	3586.500099	211.9161411	134.9781504	368.7314075	1324.602947	575.7030891	0.1824335115	0.03454204278	0.02371489407	0.02604718151	0.04446809693	0.04042718707	1	0.1445112773	0.04040857032	0.06687420634	55	1
11	261.3405704	145.9883197	316.3248885	6197.805885	171.4490817	1310.248452	1919.862043	2316.5	671.5268817	182.6628023	2805.876741	168.7003187	622.246826	511.7887642	1033.332849	787.3161565	0.05487223542	0.03307081936	0.2190715052	0.02222586487	0.03282597234	0.06769836751	1	0.05687121601	0.04765231557	0.7068948056	37	0.9997196676
11	402.605225	137.4600096	-148.9696865	11405.95195	151.1016651	1399.071025	1909.466937	4234	9578.691489	49.47650841	2114.928047	149.5277878	274.865103	210.7128267	731.9085644	4280.184199	-0.01342454582	0.01401306137	0.1209866713	0.004946947479	0.01506001471	0.01296739777	1	-0.003760958527	0.00396159552	0.3558944063	4	1
11	434.318027	298.4156827	1677.586181	8771.143174	-49.27191303	216.2044336	2272.816696	3193	1113.378947	582.6106444	2976.132481	137.5028143	161.0280762	408.0555281	1061.284623	1135.34776	0.1872581135	-0.005575795941	0.0232297234	0.01709641226	0.02273428658	0.02889342678	1	0.1478006562	-0.04135469177	0.06453508833	52	1
11	579.3661844	633.2935504	4701.471634	9953.294193	552.7640541	895.9381014	1729.548354	3862.5	6658.139785	1045.545643	2237.584242	171.8864829	312.5005317	187.4730491	829.9509548	3926.570383	0.4723511016	0.05611716203	0.09011761273	0.02287055848	0.0166401848	0.03022516974	1	0.3778858812	0.08714825761	0.3579099959	84	1
11	589.0448103	540.2730895	1312.294762	2760.45012	784.5669819	12.33692128	1658.764051	1406.5	384.5684211	1129.136753	2318.773196	708.7433349	140.8425432	291.3471522	1065.464008	628.4103154	0.4873514911	0.3022262977	0.001967166122	0.1169244704	0.07335325352	0.1583165393	0	NaN	NaN	NaN	NaN	NaN
11	641.8161245	174.9207071	-26.33117951	3693.236912	116.4163852	947.1199742	1655.894588	1514	972.0315789	48.12937833	1583.281295	115.2477299	390.1338891	266.9771555	579.7527811	1469.910219	-0.009158700291	0.03543350524	0.2458631744	0.01946158583	0.04224621029	0.06446619401	0	NaN	NaN	NaN	NaN	NaN
11	653.2754595	301.4272357	1342.194022	8189.611627	3488.194288	37.43123398	1527.132254	4083.5	2532.863158	316.7318346	1834.527206	726.233028	121.5842683	193.756042	848.0991422	1868.735399	0.1668117251	0.4201205288	0.004318022941	0.01756193798	0.03675019216	0.01689268138	1	0.1355503215	0.824954794	0.0137966983	68	1
11	756.446037	207.0118784	-28.6420688	4238.266163	199.4114312	935.1994177	1237.620821	1646	1486.222222	33.68669953	487.5160893	80.12017587	135.9705966	135.3577692	185.1070983	652.7593252	-0.006932644991	0.04631640677	0.221661136	0.008166288889	0.01946597197	0.02412868232	0	NaN	NaN	NaN	NaN	NaN
11	770.4891048	282.572361	776.1898399	4811.739499	199.1325169	627.5163206	1226.510448	1794	1901.09375	165.8299388	948.1882511	94.62610042	163.7806236	160.2254077	332.6058412	1281.237831	0.160785504	0.04500306443	0.131291683	0.01603096856	0.02272113264	0.02492329768	0	NaN	NaN	NaN	NaN	NaN
11	784.3550684	139.3595751	573.5993788	3526.119319	779.6748916	-54.87245891	834.042539	1519	5821.4	107.9159595	509.8350617	143.4139702	67.9695494	99.69608175	210.7427607	2880.871294	0.1666115363	0.2293109655	-0.01543413905	0.01942675122	0.03270203626	0.01971324939	0	NaN	NaN	NaN	NaN	NaN
11	784.4515637	702.2863986	1559.486451	3382.533954	359.3051977	174.6056528	1000.44485	1405.5	5421.531915	256.4325528	562.3164336	83.56166587	100.8397098	120.1302827	213.3657914	2672.220042	0.4611232238	0.1098177248	0.05175796611	0.03183221815	0.02214732777	0.02974501153	0	NaN	NaN	NaN	NaN	NaN
12	197.256419	145.5309675	3877.905768	8611.276017	51.33313409	950.1557344	1846.06346	3215.5	387.6021505	1253.910461	2786.348299	144.3155815	445.284466	269.545126	1016.830055	326.9889687	0.4493720586	0.004795464269	0.09631734215	0.03282885296	0.0242106559	0.07807546912	1	0.3595526803	-0.01704034884	0.3718891916	82	1
12	324.6284407	86.32408253	411.4540217	6428.158564	921.6930832	648.788191	1574.734624	2627.5	1591.010526	158.1406885	2140.211664	337.1860456	218.5528572	193.1533159	850.6988242	1681.862623	0.06615913677	0.1463325937	0.0974971504	0.01298060093	0.03323161511	0.02776333039	1	0.05905027118	0.2721589879	0.2986221673	44	1
12	412.3974001	89.13214161	2574.673872	3461.383056	289.1472816	-106.4991029	1570.273462	1491	1126	1559.112888	2200.077835	218.3647283	240.1756392	219.8508792	869.5855951	1927.721707	0.7041523586	0.08778109816	-0.03217269309	0.07929489418	0.06118330002	0.1271255805	0	NaN	NaN	NaN	NaN	NaN
12	622.9066563	440.6027283	1637.674255	9992.355594	1517.316549	1528.630506	1955.969811	4249	952.344086	389.8318109	2249.274421	377.3895918	341.3839159	362.4005878	897.664183	712.8131271	0.167720088	0.1520116117	0.1501159409	0.01614789935	0.02419278585	0.0244752226	1	0.1427348	0.2862035532	0.5008547817	63	1
12	721.7875092	741.2478111	2970.558528	2983.919851	153.7953532	-232.9178877	1071.481048	1276	1313.926316	832.2898592	853.410857	79.63394191	161.6984133	148.3059283	327.7707953	1372.255344	1.007675813	0.0629574593	-0.07813099088	0.07417295638	0.02853977795	0.0735904875	0	NaN	NaN	NaN	NaN	NaN
13	36.46106231	502.6375029	2558.406321	8270.981772	449.1369887	573.2251726	1735.457469	3266.5	6516.042553	662.2698245	2024.681885	162.1234512	256.4321196	172.4894142	748.1592411	4053.997016	0.2986374345	0.05441927765	0.07163898807	0.02040562441	0.01916509583	0.03199871337	1	0.2396054722	0.08310765344	0.2568569955	73	1
13	75.36213003	403.3040417	4422.803624	9540.626485	3082.338796	-199.6006939	1770.814905	4470	12815.45745	1225.136733	2574.101118	746.6063581	241.6757109	159.9432137	1130.454587	8587.725257	0.4629006363	0.3216788366	-0.02077287247	0.03103862367	0.0279105063	0.02984639283	1	0.3662556075	0.6225104517	-0.01178232631	89	1
13	88.89276243	675.2878187	1966.57771	6297.020736	-558.4851374	1551.296359	6220.012635	2638	650.1684211	526.8954991	1763.932099	473.9190629	740.463191	2866.719925	642.795285	535.3759795	0.3163776253	-0.08284888508	0.2285974121	0.03126852861	0.1298006164	0.2289043493	0	NaN	NaN	NaN	NaN	NaN
13	93.48097856	560.728684	3629.096711	12965.94046	49.11509242	2662.778145	2332.999023	4774.5	3709.510638	584.8018894	1953.370806	135.9045948	438.5792165	325.3402927	694.2412969	1295.922387	0.2811056875	0.00395473741	0.2072647964	0.01685803043	0.0114666373	0.02768621061	1	0.2341932622	-0.01273740664	0.7145157677	71	1
13	123.7683047	74.10733722	18.74762183	6872.837396	128.6574871	31.88965318	953.9681553	2455	3636.5	27.68125636	1062.739584	93.44372032	47.5207376	145.6088534	364.6427576	1455.062415	0.002749836993	0.01823964222	0.004459617571	0.004237955532	0.01486733799	0.007208357555	0	NaN	NaN	NaN	NaN	NaN
13	124.9841564	586.3241545	552.9173257	7933.13245	-7.572783781	974.8994961	2202.7285	3001.5	1918.935484	252.5383495	3108.933112	205.8448161	337.8214087	770.2077107	1094.202453	1838.631679	0.0725032175	-0.001649838429	0.1217382957	0.02179291518	0.05887558101	0.05579159086	1	0.06388223843	-0.02808764024	0.3764903412	32	1
13	127.5397525	287.6784677	923.8403783	15055.38291	2505.312747	515.8532502	1553.432808	6172	16728.93617	162.0522248	1892.54216	328.145897	128.9146956	221.414673	718.6991181	2947.210366	0.06223799491	0.1648073962	0.03491428519	0.007465731749	0.01406121613	0.008776045448	1	0.05201503982	0.306608625	0.0846194188	43	1
13	128.4365445	430.5547632	5418.070698	10615.64029	1240.471937	-189.3912892	2012.265567	4453	14126.84375	1500.418286	2882.836173	269.5977815	261.7052327	199.2299413	1078.358768	8904.854469	0.4949896202	0.1100815938	-0.01660808599	0.02743651904	0.02294065788	0.03056388412	1	0.3892920707	0.1915883728	0.0003118232663	85	1
13	163.654834	493.4630917	10308.79225	9470.346548	1002.105012	-606.5648094	2028.792113	3943.5	241	3156.920531	2992.576227	362.3173202	546.6664105	290.5260032	1230.572852	167.6465175	1.093097083	0.1027783639	-0.05836043019	0.05719713855	0.02365598578	0.08040500429	1	0.8582288122	0.1733322264	-0.0125606803	96	1
13	179.775101	521.4314472	815.5627563	11986.67424	85.82155302	1256.954313	2146.100312	4447	2111.548387	214.0005436	3119.819935	133.9917147	307.130972	393.1700067	1094.762097	1631.874379	0.07005132137	0.00770228976	0.101279387	0.0104514129	0.01233109984	0.02331178143	1	0.06069937137	-0.01007495081	0.3064191305	32	1
13	185.5814105	723.6992954	551.1630076	9383.898223	2135.224477	788.5351193	1409.616696	4015	5202.489362	147.1504986	1722.384086	411.5026053	179.8885614	156.1825763	723.7527815	1853.478066	0.06071825196	0.2299303328	0.08754370834	0.0100272297	0.02020845336	0.01496108258	1	0.05510471325	0.4419681844	0.2670172388	47	1
13	242.668042	297.6172471	-305.1251902	14814.74411	1466.928915	3602.891418	2335.489743	5867	3589.072917	97.72052775	2550.331709	291.9233086	581.1610866	267.0346369	968.6349164	1333.202486	-0.01993768652	0.09863495624	0.2385683584	0.006947961889	0.01350963024	0.0206091339	1	-5.216024818e-05	0.1823715758	0.7600928692	15	1
13	248.3526311	360.2650154	744.6482615	12818.90387	508.2978568	2987.009625	2528.612563	4805	948.0326087	209.2992386	3129.281031	185.086979	760.9408751	299.0053838	1115.20683	670.2311796	0.05616538322	0.04257841767	0.2277492502	0.01097686245	0.01414987526	0.02942913349	1	0.05858354509	0.06746168856	0.7372521973	37	1
13	267.6995865	211.6335716	1045.814304	16696.91835	3955.111127	140.9099611	1493.572506	7116	12845.6383	191.2130341	2093.262475	630.8231781	123.4544825	225.6384721	933.9508376	3772.277113	0.06613047267	0.2415673767	0.008651252792	0.006977648966	0.01899526065	0.008374989815	1	0.05426393296	0.4616356403	-0.001005169528	45	0.9999999998
13	279.480515	475.5230013	581.9778475	8403.388547	805.998329	418.1528003	1886.031119	3319	1970.260417	260.0911643	3577.29497	390.7486647	190.0687985	247.1939245	1368.879559	2163.907675	0.06891289474	0.09705427692	0.04844781482	0.009679843065	0.02480033992	0.02139121136	1	0.05736348795	0.1692584706	0.1294153403	39	1
13	286.2348523	254.545151	-73.16925106	10892.07562	1665.794223	1448.562996	2166.244991	4503.5	938.4731183	77.79272806	3023.40349	498.9648441	388.4660711	273.2482453	1209.713608	553.2260445	-0.007168892842	0.153368784	0.1299829984	0.008137997827	0.02231557852	0.02187879723	1	0.003454037727	0.2883047159	0.394022299	19	1
13	288.7674334	112.5414302	6024.799591	8614.885885	820.1550872	-195.8641553	1656.339588	3556.5	2188.516129	1879.034817	2652.743513	299.7556855	339.5181668	214.743693	1049.011939	1804.56044	0.7071375129	0.09253030365	-0.02091985199	0.04648510802	0.02664380553	0.05771520756	1	0.5561414047	0.1551705994	0.03098822386	92	0.9989424337
13	314.4354735	261.2559628	4806.821252	15739.31535	2509.575058	45.78568127	1714.85009	6550	7116.010526	850.6047605	2603.350764	491.6955139	219.7628318	188.8868646	1074.630827	3333.53998	0.3066146388	0.16572334	0.002654464872	0.01691071279	0.01574191454	0.01562776181	1	0.2426501249	0.3063182653	0.02756356336	76	1
13	317.951553	330.8328531	-195.7214594	14758.21858	206.8734674	1872.791385	2263.143473	5415	11741.25	49.96757401	2891.751458	125.9068641	355.2598675	213.8863732	987.4167932	5209.183197	-0.01367157465	0.01367947479	0.1276577286	0.004054920798	0.01105746686	0.01333146651	1	-0.003515869452	0.003623158379	0.378631979	4	1
13	330.3771174	571.698712	759.0607862	10673.80877	3249.68314	1182.076284	2154.41819	4974	1236.129032	268.0305262	3860.056833	1200.034925	386.2566627	302.713702	1717.748739	1275.238002	0.07056654143	0.3037333509	0.1075771235	0.01210919798	0.03306066387	0.0263996664	1	0.06509719122	0.5933228051	0.3408307675	50	1
13	341.2207677	170.6877034	22.64314204	9175.452618	3104.928171	213.6129248	1839.810351	4328	836.2150538	80.62571817	3141.598504	1084.436764	90.64589513	273.70439	1412.210194	732.9756632	0.002328832279	0.3346968968	0.02377816705	0.01073358419	0.03096208612	0.01285791254	1	0.006065997199	0.6522652897	0.04083882593	25	0.999999974
13	360.4896387	353.0667719	1925.402302	11038.105	1588.603007	260.3653433	2299.357057	4616	678.0215054	653.5924906	3890.610091	644.7062127	163.3585663	333.7399712	1549.457791	695.2174352	0.1724991395	0.1480654464	0.02151923919	0.01459554795	0.02401287603	0.02316636015	1	0.1378985549	0.2715880964	0.06210302225	61	1
13	429.5910928	324.2609746	972.0010969	14283.91766	4425.347124	1430.631557	1877.991404	6491	1420.470588	278.3613734	3450.855048	1062.425382	377.0709832	291.2109694	1530.941247	794.3827731	0.07086823637	0.3158956127	0.1009800457	0.01096817555	0.02156161257	0.01658249699	1	0.06504288688	0.617762394	0.3188682576	50	1
13	430.8416303	557.6023022	2317.488564	7674.249575	-20.10481034	1866.181522	2307.769487	2914.5	1235.691489	940.3747486	3073.980995	132.1968269	743.9553289	448.4971632	1123.494895	1280.828135	0.3047780702	-0.002567908763	0.2423217093	0.02225952062	0.02583413585	0.07768355992	1	0.2551211146	-0.02428466067	0.8392325015	71	1
13	435.4640601	101.2432527	712.0815451	10297.61992	4120.546593	46.50876483	1243.488273	4926.5	5795.795699	217.0837956	2365.402285	912.4598383	102.0115822	200.3254088	1072.801678	3614.962549	0.06749928843	0.4055087476	0.004518827422	0.01231480658	0.03005062577	0.01136835733	1	0.0570469823	0.7954046813	-0.007762386215	51	1
13	435.4725063	337.1158793	937.4159507	13605.51398	4283.007799	1375.38585	2126.750582	6214	1267.309524	241.6263838	2992.447965	900.4923429	307.5179362	269.8718422	1306.963598	847.6056849	0.07182050208	0.3141591676	0.1012276987	0.01223231612	0.02294963084	0.01701992475	1	0.06578958822	0.6142355535	0.3198472401	50	1
13	435.8656056	446.7458437	4.097030829	14433.21478	802.7837672	265.5102485	2071.116393	5413	3958.589474	61.71727123	2333.380386	191.1054854	91.42005121	182.579669	832.756976	1729.627512	0.0002920466231	0.05813499753	0.01977373609	0.004618361616	0.01277242647	0.0062165064	1	0.0008554889309	0.08865056257	0.01477578296	7	0.8377351631
13	443.2612909	464.4673193	-32.19764222	14314.63299	2226.878476	255.2106404	1931.873107	5751	4977.193548	66.97471999	2547.955251	416.9079087	82.37029653	215.4249178	986.1826263	2270.307819	-0.002392765312	0.1596334381	0.01760473184	0.005323960995	0.01590346171	0.006115729278	1	-0.0001819152175	0.2953189793	0.01115484008	16	0.6545877069
13	446.4924821	404.66989	920.0578039	18418.04118	1958.823526	3910.759641	1884.029927	7281	9800.473684	153.1424562	1959.951865	344.3992596	517.967403	206.5783329	822.2182626	1991.633943	0.05143553706	0.1083008505	0.2150771872	0.0070633695	0.01222586369	0.01439606416	0	NaN	NaN	NaN	NaN	NaN
13	464.5331794	717.29935	-40.69181448	11260.6633	3587.324536	110.3770136	1470.578763	5173	4408.957895	70.48674288	1852.423983	566.730756	74.96135937	161.2936846	782.2814833	1854.285393	-0.003855212025	0.3167660315	0.01015086446	0.006483095992	0.01976582025	0.007147338541	1	6.454219668e-05	0.6150534153	-0.007867018247	24	0.9875453612
13	499.5987938	263.8652327	13378.99189	12863.15281	1325.540649	-512.4422198	1555.734656	5368.5	3339.494737	2371.675871	2285.330123	248.915208	490.1955482	288.8224608	910.7897628	1744.153217	1.048904087	0.1044749694	-0.04251982064	0.03440744747	0.01331285139	0.04362423431	1	0.8244428726	0.1776894765	0.03204678144	96	1
13	516.1633911	446.9144826	4.252568556	11671.9665	477.210903	430.491563	1936.666242	4377.5	1277.530612	49.05984477	2504.135293	181.3427974	109.7910462	213.3206648	906.5537315	841.9239039	0.000351262898	0.04130897352	0.03827031319	0.00521130249	0.01511407748	0.01034043536	1	0.001930156607	0.05531676741	0.07729538324	7	0.9999995904
13	544.5683773	429.2921768	551.2445264	8004.626804	740.1514059	929.0619956	2116.937871	3222	2311.129032	251.8221096	3476.389587	360.0000282	398.3044443	369.2062217	1348.400172	3302.158287	0.0679905339	0.09340199051	0.1160309909	0.01519239572	0.03719619514	0.04422266028	1	0.0610896824	0.1652708159	0.3600974122	40	1
13	559.3433347	666.6476369	-3.490381775	8004.225846	340.1734364	290.9633817	1699.734199	3061	3191.326316	42.27766937	1840.893746	152.7578617	79.3153832	184.9047301	673.533801	3460.642587	-0.0004538963159	0.04382679733	0.04021710962	0.006021268755	0.0171384296	0.01022257909	1	0.001454972779	0.06054718533	0.08388408704	7	0.9999873511
13	561.8108986	354.1260274	6410.676653	12903.75644	153.238167	-61.73566611	1952.486985	4903	7491.905263	1134.671119	2333.325777	137.0910695	244.9106665	219.4304424	819.3919007	3900.419912	0.4881667482	0.01262496437	-0.004183044423	0.01866234889	0.01257525754	0.02216499971	1	0.383560894	-0.006302533248	0.03709915162	81	1
13	566.2280899	415.1055309	8853.837552	12270.17193	1186.654031	-285.0240437	1895.336107	4994	5212.333333	1800.055298	2578.753954	251.1107965	308.0224506	282.6881575	984.0867119	3349.38338	0.7261455168	0.1015919379	-0.0244388695	0.03266722928	0.01677069753	0.03047718045	1	0.5710105888	0.1734117614	0.02348604951	92	0.9999999993
13	584.8727763	262.0082198	2102.978173	12433.24332	570.4371458	769.3376955	1913.330366	4731	5704.442105	349.8423695	1927.171257	187.2654906	194.0585594	192.7335668	705.4668026	3406.797669	0.1698251935	0.04385301339	0.06254349834	0.01202121135	0.01583636142	0.01482279543	1	0.1372619999	0.0613858786	0.1972714403	56	1
13	589.5422845	93.73903613	432.5478726	5452.304606	2118.323365	59.70489306	1231.19983	2666	2949.774194	134.661518	1552.363982	638.2752016	83.52271979	174.1788515	724.5732864	3900.723724	0.07887606247	0.3786200834	0.01095978402	0.02163285885	0.05157506041	0.01821044657	1	0.06612548714	0.7409320262	0.01557295364	51	0.9999999973
13	635.2987616	742.4617262	-20.45719527	6093.424104	1401.237557	299.6087093	1221.271308	2633	4929.842105	47.03063086	815.4150143	202.1161619	83.07393771	134.1702898	332.6048035	1586.99598	-0.003663493629	0.2325273279	0.05098889555	0.00787832543	0.02130079488	0.01185382884	1	0.001917135213	0.4455263877	0.1281500825	22	0.9999910369
13	648.1147767	629.590536	8186.42418	7785.618507	458.3704929	-434.2135752	1552.539771	3175	5465.37234	1593.904331	1567.174794	151.0609707	273.7718442	198.7068929	618.0203813	3591.954046	1.032384184	0.06492526039	-0.05339620735	0.04207723116	0.0168150777	0.04362450105	1	0.8102104106	0.09659748861	-0.01043692895	95	0.9999999823
13	659.5811645	471.2325363	7.100576079	8921.937274	2856.370529	245.899717	1431.013173	4156.5	1670.610526	64.90336313	2093.138841	664.3452051	91.09798284	153.5767203	914.420592	1569.040168	0.0008222156349	0.3229811247	0.02903668753	0.008414265103	0.0294058912	0.0125431319	1	0.005086129298	0.628669455	0.05798234371	25	0.9999998776
13	664.5874312	135.8348708	396.0323986	5966.8333	1811.184829	484.1673096	1094.407154	2716	3497.252632	93.78300183	1028.795371	339.6971522	129.0263519	134.3622972	464.6034958	1745.070223	0.06884957291	0.3098013895	0.08530226091	0.01271259807	0.02426885769	0.01691369643	1	0.06233356862	0.6045508599	0.2645698115	50	1
13	683.1058532	629.5765813	-83.72958944	7945.344934	2580.407723	857.7059685	1389.582078	3670.5	9778.032258	62.77557039	876.4879395	310.1745275	117.5924198	152.352056	405.8731138	2308.292925	-0.0106537302	0.3253501755	0.1116384717	0.008051157761	0.0198328918	0.01116701119	1	0.001559557243	0.6377373828	0.3379699152	27	1
13	688.6135148	259.5495917	2177.003814	7973.961975	1817.307113	558.9794484	1326.098895	3445.5	7599.698925	554.4005373	1900.062061	408.5623725	197.2109746	165.3653294	769.7391514	5222.187941	0.2770196662	0.224844286	0.06802237849	0.02065362164	0.0295076427	0.02567680478	1	0.2243686405	0.4301594464	0.2471398333	79	1
13	689.4763816	580.5234688	3253.653855	6645.591858	1019.326229	-70.99240324	1594.163446	2817.5	2630.208333	681.9851441	1436.704405	272.4021871	177.6478468	426.1567807	579.4619702	2086.349953	0.477560282	0.1537438638	-0.01114641325	0.03215488674	0.02541268001	0.03007724358	1	0.376433701	0.2808527497	0.01707314071	87	0.9999999997
13	693.0290417	544.9283542	5511.160677	7891.373627	1218.290616	-270.3856796	1408.75778	3375	5996.150538	1269.422678	1825.064907	302.5374338	231.8256971	200.324449	732.0420982	3717.370444	0.6994486308	0.1636917728	-0.03518146921	0.03439812199	0.02171515293	0.03535983731	1	0.5499857725	0.2994292114	-0.0163704083	93	1
13	739.5186932	521.2287217	2958.659595	6299.672923	1003.597552	-127.0209358	1334.927314	2655	6692.526882	729.2734284	1590.129672	235.8878104	134.0220696	158.0565478	636.2832426	5708.185167	0.4600890036	0.1590197225	-0.02164072682	0.02521550067	0.02336492139	0.02399551052	1	0.362017115	0.2911013205	-0.02237781919	87	0.9999999999
13	740.4795049	222.2223041	3538.829326	5328.868325	838.4311397	-203.1430091	1011.608809	2286.5	8142.666667	836.6374439	1230.73807	195.0160001	174.8539582	144.891135	483.1652742	6127.535277	0.6629677224	0.1613973983	-0.03508341505	0.03402790399	0.02831900192	0.03893861055	1	0.5211874683	0.2948360954	-0.02407420231	93	1
13	745.4272553	488.0294646	2989.181711	6479.767253	996.5932101	-120.7738778	1435.144916	2712	4914.043011	565.9234944	1164.684281	211.2915746	164.1412418	182.4130151	488.6487314	3876.492823	0.4704235576	0.1575684071	-0.01981621808	0.02771770006	0.01910980455	0.02982968715	1	0.3702732082	0.2882163199	-0.01395384108	87	0.9999999999
13	750.292727	463.9625127	2900.162347	6183.073957	919.4915739	-130.5610215	1460.948467	2634	3873.378947	615.37152	1300.086508	217.710631	149.5330831	258.1030792	518.9004224	2332.110856	0.4737824987	0.1465519736	-0.02159630445	0.02833365283	0.02242416067	0.02756861949	1	0.3726714259	0.2656756469	-0.01978340866	87	0.999984832
13	782.081571	498.0069272	3687.787403	5525.110617	535.9036554	-190.7746297	1160.520601	2287	7872.521277	707.0564981	1055.232433	137.3220672	173.9235851	161.0304761	405.6178247	4514.128834	0.677301058	0.09961209007	-0.03706015655	0.03769811686	0.02444272992	0.03458392438	1	0.5316168636	0.1688356902	-0.03037752885	92	0.999991395
14	15.33310182	509.4789961	5951.003744	8091.570275	864.8218154	-372.9292319	1603.807199	3394.5	8333.43617	1166.597871	1643.114627	204.8910342	247.937087	159.3418106	635.0232283	4516.589877	0.7249166993	0.1053474332	-0.04262745818	0.03315840903	0.01897725738	0.03633839917	1	0.5688760802	0.1801363155	-0.03879905013	92	1
14	27.38133661	605.4778984	3236.86071	6636.406801	1049.047856	-198.339343	1306.08272	2805	5566.645161	698.6044107	1430.529661	230.2644953	157.227102	220.2836184	565.9562822	3291.233833	0.4814766756	0.1574883438	-0.02812517974	0.02543235888	0.02320086826	0.02728491157	1	0.3784382606	0.2876059202	-0.03995667703	87	0.9999999998
14	36.63847927	179.6507606	416.8018765	6582.579316	2042.709189	513.4036709	1064.879785	2982.5	4286.2	116.8248072	1201.022279	382.3291554	133.7207974	137.1321336	528.2460721	2154.190565	0.06542596378	0.309502788	0.07997224121	0.01430904923	0.02686573117	0.01641889199	1	0.0592746005	0.6036775198	0.2455905389	50	1
14	39.9038813	477.5956208	1602.092037	9744.410206	942.618514	449.6774441	1658.227229	3848	3131.505376	360.9277184	2219.301093	259.1549297	167.9859343	319.2739483	855.5421471	1561.490297	0.1672859016	0.09590147567	0.04634743391	0.01487572686	0.01897273073	0.01716693095	1	0.1348091225	0.1665977899	0.1435960091	59	1
14	42.27911327	409.4483869	1823.169834	11158.97021	1768.541136	22.81968693	1658.524841	4597.5	3358.244681	342.6151765	1912.35645	308.2013728	123.356733	206.4871938	755.2118449	1373.656487	0.1625855642	0.1595146776	0.002028819744	0.01157613229	0.01533515798	0.0123253676	1	0.128919472	0.2939380207	-0.006190866424	61	1
14	42.99757239	560.567485	4475.538691	9497.439256	989.8602481	794.903663	1708.454911	3852.5	11568.12222	767.3643847	1549.937113	187.2963701	272.1982613	163.7309886	592.4326606	4324.742325	0.465999216	0.1046595099	0.07854140018	0.02427098347	0.01325604692	0.02754880023	1	0.3726906802	0.1854613186	0.3190469749	86	1
14	62.48073143	380.2746643	-116.5693189	13111.28738	2880.776083	1409.906412	1580.32561	5528.5	4130.297872	71.97981376	1763.91337	370.5591196	219.3248717	174.5105458	700.9581652	1290.248187	-0.00862063412	0.2242398847	0.1079173172	0.006294176063	0.01495779829	0.01201531591	1	0.001695547218	0.4315603061	0.3213296139	23	0.9999999799
14	69.38021849	616.4382008	-77.50088802	9127.446266	3021.67741	484.751128	1505.013594	4265	14628.48387	59.24775383	1396.828739	433.32934	106.1514703	172.1538445	598.4533812	5197.055689	-0.008867031717	0.3235239902	0.0530023179	0.006927642673	0.02276554931	0.009528573074	1	-0.0009554842058	0.631019291	0.1378259985	26	0.999999515
14	81.3295634	251.5717609	1696.010825	10426.19324	1510.341464	74.83457446	1632.363977	4255	2991.510638	376.0549169	2385.560024	367.7875466	127.3142578	200.8243066	928.9563655	1383.386765	0.1579992836	0.1501131999	0.007212464412	0.01359405299	0.01879507142	0.01419108238	1	0.1255332244	0.2750594809	0.01012622751	61	1
14	88.72165462	470.4671867	7578.384062	11064.74633	1684.997852	-379.4010587	1747.422247	4742	8077.516129	1809.58819	2640.716573	387.3678803	376.9935103	200.7245104	1055.354857	4648.929621	0.6876282677	0.151315944	-0.0342207254	0.02455564064	0.01893740186	0.03993351963	1	0.5405761437	0.2742907383	-0.01619255201	93	1
14	103.1018346	240.6641562	6953.507125	9600.483393	129.5502469	-353.3895051	1832.027237	3691	6689.556962	1551.657137	2151.593739	135.2335561	313.9909852	210.0995347	793.6747771	3653.677609	0.7247072637	0.01502652144	-0.0347436591	0.0328793969	0.01687038186	0.04116124629	1	0.5681456396	-0.003463299292	-0.01578922537	90	1
14	103.3920213	308.7068837	-153.8735312	9517.378211	825.8584716	2161.749235	2119.91428	3649.5	1175.774194	110.3718304	3291.576074	365.1955291	794.3964267	316.9336112	1267.402059	1188.473474	-0.01663876292	0.0917426947	0.2355228896	0.01377755897	0.02513610077	0.04552817996	1	0.002264266493	0.1681682174	0.7501022988	15	1
14	106.0402531	253.0728396	7398.224884	10513.54142	249.6525884	-406.8816073	1670.612482	4056	8997.683544	1811.1485	2587.703931	136.4785968	345.8127521	197.0308338	939.4822727	6148.219012	0.6993334457	0.02552276566	-0.039463362	0.03742541416	0.01696777483	0.03975621433	1	0.5479426254	0.01773161282	-0.03699384134	90	1
14	112.4824885	326.6801659	1929.487933	11764.45558	623.3860199	678.6805241	1951.745939	4589.5	4837.578947	444.9806685	2619.65204	174.9208885	224.2528781	192.1635376	950.0384285	2535.414925	0.1655594506	0.05531955208	0.05582354314	0.01355845584	0.01399663539	0.01894602276	1	0.1335882018	0.08441137472	0.1738647514	56	1
14	113.7471969	786.4732845	894.8074702	5347.930206	1659.190661	-30.93195877	1052.927674	2480	5006.172043	184.1829005	1116.06726	358.4466513	79.03543986	143.0071249	496.9507919	2478.513469	0.1695008811	0.3106964484	-0.005854839821	0.01842787091	0.02585769787	0.01745712385	1	0.135674126	0.6015099864	-0.02511530765	66	0.997276798
14	119.9994994	456.9275701	-28.8410656	12626.27041	640.3176135	420.1830578	1996.762114	4679	4895.319149	45.78727674	2297.883492	153.1295334	111.6930392	205.2649583	820.1069207	2089.246441	-0.002318469873	0.05250565708	0.03491271548	0.004182426998	0.01161035788	0.008405361057	1	-0.0002641468884	0.07796087413	0.0657190049	7	0.9999963915
14	135.6506227	405.3061279	8820.949468	12038.67912	329.0273519	-348.0617395	1855.380509	4641.5	8830.752688	2250.394544	3087.946849	149.0923328	404.967027	213.7245385	1123.596164	5207.775411	0.7225342132	0.0262828149	-0.02605912351	0.02817965656	0.01577647894	0.04256502562	1	0.56714529	0.01991609953	0.01391240086	90	0.9999999998
14	136.72051	483.6169628	-36.90398463	13479.0505	726.2531182	424.3704342	1814.539194	5054.5	7441.688172	55.50970458	2755.551995	172.5561091	99.58141903	216.9290849	966.5266075	3115.076309	-0.003227286177	0.05560184984	0.03230599256	0.004548526415	0.01186820336	0.006971023191	1	-0.001117168534	0.08413725729	0.05674340039	7	0.9999989903
14	140.3725606	97.36037158	6914.236309	7243.569532	800.9552152	-458.9805212	1004.465728	2973	2831.71875	1654.780836	1719.440358	197.6538066	327.6025181	165.4253153	684.9330351	1798.548653	0.9452680781	0.1082480135	-0.05763957496	0.05002110278	0.02278899614	0.05370243496	1	0.7417312081	0.1848198192	-0.04203523209	96	1
14	154.2386665	485.3030182	14.49360446	12232.74686	1217.336499	438.7367699	1967.859134	4806.5	939.5376344	55.58237125	2701.9052	277.7925662	129.5024012	234.2806757	991.3586356	450.7573713	0.001216620012	0.09605908444	0.03747229312	0.005106978962	0.01601237402	0.01042246067	1	0.003220344501	0.1668116566	0.07711738677	12	0.9560633441
14	157.2934657	117.6781433	2495.667747	8923.119819	1896.344423	512.143858	1354.987843	3873	2755.152174	574.7354385	1950.488311	436.7252722	223.8402654	178.6193203	820.9618473	1713.289728	0.2847574145	0.2114005835	0.05538449781	0.02423741166	0.02229921222	0.02886522529	1	0.2294690746	0.4021103811	0.2050400619	79	1
14	159.1036121	508.9963974	812.2843995	12146.95318	2794.631047	127.7805776	1932.481681	5283	3563.819149	343.4844474	3968.934907	955.3889495	136.3338543	1274.659459	1622.116877	3097.926882	0.07307679068	0.2310281939	0.01177193325	0.0164980816	0.03150436836	0.01702764604	1	0.05982389113	0.4403099938	0.01072043857	45	0.9999999998
14	165.3461663	341.2448057	1609.554035	8623.425935	2796.834331	138.7746363	2114.680417	4097	1271.892473	528.1717314	2782.781351	929.5588815	158.6757977	328.0536247	1267.391022	914.5669379	0.1804894281	0.3202509772	0.01641090941	0.01868380213	0.03636582093	0.0224957283	1	0.1459393388	0.6220885921	0.05380635896	67	0.86130695
14	173.3637042	327.5282187	2220.334161	12174.92034	57.46965224	791.6973812	2249.125187	4495.5	810.1630435	566.9538198	3260.079303	148.9524139	271.783119	232.270849	1156.195557	401.8724383	0.1772707041	0.004195210628	0.06681425624	0.01291481463	0.01514043104	0.0220861413	1	0.1429408954	-0.01920280921	0.2117812594	53	1
14	174.3648877	65.45634676	4706.804647	6803.894269	757.6249671	-265.7742995	1061.638555	2812	5154.670213	892.6006701	1313.226973	176.8229853	208.4473541	154.2551183	514.468189	2950.277014	0.6727226621	0.1079178323	-0.0372223685	0.03802630851	0.01916903558	0.03481109075	1	0.5280947305	0.1857574813	-0.03157026259	92	0.9999999446
14	179.3403169	200.6949303	682.6672228	9680.165916	2327.666732	122.8548368	1669.604615	4299.5	3598.075269	217.3972159	2796.0203	704.4848059	102.2658227	209.1361228	1188.76218	2363.621665	0.06933642637	0.2384679035	0.01353837202	0.01227551829	0.02784104403	0.01227213645	1	0.05708072694	0.455564229	0.01626604347	45	0.9999999635
14	179.4470963	514.3302753	3141.396769	9808.245363	427.4225235	66.74650935	2100.812118	3780.5	677.9042553	1116.281576	3530.529847	229.9509716	187.6825653	284.803405	1325.094242	422.1874951	0.320662459	0.04662576885	0.006613460177	0.02125263058	0.02270932024	0.0276435912	1	0.2525577389	0.06386446205	0.03901774916	72	1
14	182.5329631	100.6483442	1381.041689	8473.311998	2600.690294	-22.39750142	1177.094958	3856	7089.202128	341.9799267	1823.036693	565.5476707	105.1110774	169.0563634	799.7465282	3860.710736	0.1624450557	0.3105180837	-0.002825537948	0.01790900538	0.02566585942	0.01365043726	1	0.1303077532	0.6013159998	-0.01630269943	66	0.9999384793
14	186.6430019	449.4702668	-41.79882418	13585.95719	179.0543709	855.0468768	1972.037351	4917.5	3377.244681	51.09345229	2589.248064	122.8304329	168.4686697	226.3711467	874.2548766	1378.176196	-0.003194151344	0.01322032292	0.06408267157	0.004077428961	0.01050897432	0.008219936417	1	0.0005123700771	-0.0005802925982	0.1635543862	3	1
14	186.7559051	614.494655	10470.45839	10037.83156	700.2269373	-601.6542346	1821.062133	4096.5	6275.989362	2696.708037	2668.823554	191.0396775	489.4189411	269.0388823	1042.041086	3885.002427	1.064364671	0.06940288486	-0.05395211952	0.04405540683	0.01557530697	0.05977977721	1	0.8354545324	0.1056243385	-0.005183704033	95	1
14	189.4013481	298.1825471	4909.758092	9997.554635	1565.470595	-139.7863955	1998.711119	4228.5	2330.777778	1660.03199	3138.351886	512.6815458	285.0478633	243.3737305	1277.139959	2332.243448	0.4969955391	0.1613957461	-0.01344554795	0.03854158434	0.02726364375	0.04168471967	1	0.391704089	0.2962833508	0.01377344539	87	1
14	194.3842559	172.2035353	742.9851251	7836.912709	68.8113783	140.3360024	1785.733963	2952	2457.376344	259.7572181	2572.365693	134.3801283	101.2902912	263.4412783	899.827795	2381.71491	0.09576113309	0.007492930599	0.01835848723	0.01389530866	0.02655927243	0.01577229684	1	0.0754588315	-0.01478908152	0.02853177648	30	1
14	197.8422844	288.1291861	-3.46483391	13458.31831	704.2036269	482.219758	1968.13991	5073	7019.13253	55.69100608	2720.580193	151.4471036	116.4320801	227.3432649	946.0647065	2776.087081	-0.0003067576488	0.05578988515	0.0358872604	0.004775668481	0.01485363834	0.00737097719	1	0.001427237182	0.0846971052	0.06963011173	7	0.9998632965
14	201.3255631	714.1996391	21.15846594	9650.478405	816.0185018	320.6628908	1738.670436	3706.5	917.0104167	47.9025177	1731.561303	184.8902033	92.49854232	200.6316384	643.632279	575.1290472	0.002317670293	0.09191802071	0.03430758597	0.005476088348	0.01562156223	0.009243279377	1	0.003828291973	0.1582115544	0.06635950191	12	0.9919120035
14	202.2479382	268.8818636	1206.642584	15270.17816	6370.12279	154.1895118	1599.361644	7301	3681.241758	245.4101403	2751.76102	1381.783728	226.7075112	993.035343	1362.458494	2037.87547	0.07617804925	0.424146076	0.01002434472	0.01404649276	0.02985881741	0.02241123634	1	0.06448433558	0.8336358614	0.01375170665	51	1
14	202.1061673	492.7379759	7339.730911	14735.4495	704.4164829	1501.406088	2263.584397	5733	3122.305263	1257.646552	2616.412066	180.6214064	438.4824674	246.036032	970.8289091	1392.067986	0.4905299414	0.04784735445	0.09681415734	0.02050893054	0.01202615838	0.02990790597	1	0.3925717302	0.07060499241	0.384402722	84	0.9999999989
14	210.6645617	75.41532222	23.89978742	7989.282441	109.5255921	418.6321413	1168.412756	2874.5	2786.084211	42.84509857	1612.867002	123.5850727	118.4063512	142.552684	551.9195843	1435.765395	0.003298265093	0.01426381643	0.05167407852	0.006171168309	0.01765484507	0.009630038713	1	0.004820531823	0.0008983959751	0.1225923541	3	0.9999999779
14	214.6817592	438.411431	11186.77916	15792.60286	2585.64029	-428.9703598	1868.316173	6674.5	8895.705263	2375.313901	3200.137855	577.4217834	414.0642638	268.6378311	1336.247102	4423.750358	0.7216399673	0.1674604577	-0.02603123661	0.02905586566	0.01561723372	0.03107771293	1	0.56814536	0.3075278059	0.01990313937	93	1
14	215.3154503	306.3813132	14486.99103	13896.34949	854.8224387	-700.8893599	1958.663482	5576	6667.442105	3042.953855	2899.550623	195.6420095	534.2696152	286.5512735	1088.46375	2813.904789	1.039753411	0.06341159325	-0.05016647368	0.0430404075	0.01490898753	0.04609761676	1	0.8162201412	0.09366339473	0.002142872082	95	0.9999999619
14	215.630466	531.6632822	1086.890403	14219.07061	2366.624513	138.7464637	1815.944972	5786	5400.059524	221.0955623	2558.911281	432.4541182	109.6034869	212.2447593	1009.423671	2026.279559	0.07495909628	0.1645521119	0.01060516747	0.01343287298	0.01472657228	0.008576589543	1	0.06042887337	0.3048207973	0.004273800709	42	0.9997085006
14	216.2892607	143.5308251	3060.498415	10225.47476	2409.36473	742.9068748	1952.775624	4607	7337.414894	528.6508084	1679.776731	413.3399976	240.050458	351.1146762	726.2453096	3137.65347	0.2974547867	0.2340410718	0.07332044756	0.01686038073	0.02170872225	0.02275734864	1	0.2409520063	0.4491231806	0.2700962603	79	1
14	217.0253867	190.3417356	826.6198713	13259.17786	4254.073976	1236.878703	1594.143721	6080	5371.688172	212.6742266	2466.041268	757.6697198	248.2820952	223.7205742	1063.523876	2649.193844	0.06311819826	0.3199314599	0.09192623445	0.01064802188	0.02364943207	0.01269628652	1	0.05837558852	0.6255381041	0.2864041366	50	1
14	217.0535017	270.7104902	2623.514086	15303.92993	810.0001177	95.85379667	1831.926914	5742	4448.966667	557.7223489	3091.425817	249.6254209	173.4111317	206.9127741	1155.907169	1923.475164	0.1758482211	0.05587568152	0.005932086927	0.009735817863	0.01318417065	0.01284152879	1	0.1383905606	0.08297536206	0.005568759519	55	1
14	218.3437964	512.767732	9283.339462	12733.1998	2107.89709	-381.996381	1935.254416	5468	8166.227848	2220.629555	3100.879908	533.5056768	389.1772866	240.1138412	1278.419111	5203.737037	0.7213111654	0.1640905839	-0.02844143123	0.02998722643	0.01568742531	0.03572669022	1	0.5676849219	0.3005402844	0.01144669831	93	1
14	226.3296403	522.4626348	9531.851001	12748.76163	2113.72038	-395.9279753	1909.725237	5482	3827.714286	2182.60876	2775.920156	439.3896703	370.7113852	289.1283124	1129.091888	2076.515156	0.7324999293	0.1617672418	-0.03003516906	0.02758839842	0.01573541095	0.03473592799	1	0.5763768224	0.2957024625	0.008333332876	93	1
14	230.5722984	430.3616046	-19.24515923	15675.65744	5339.017289	442.9076464	1785.706025	7103.5	3869.06383	93.22864346	2689.327132	986.7394555	123.7331058	217.1565613	1228.415722	1630.945493	-0.001385226912	0.3427176089	0.03090181868	0.006433711623	0.01975811924	0.00641834354	1	0.00370713191	0.6689766411	0.06472942871	25	0.9999999976
14	232.5097366	316.6205972	15836.80666	15207.1855	569.1364976	-580.1480757	2094.885667	6043.5	25511.12791	3685.55462	3609.050109	202.9413676	627.1254318	311.0412354	1384.335636	10263.38469	1.026755839	0.03702086689	-0.03438771574	0.02933733537	0.01678940471	0.05250590251	1	0.8066989578	0.04073272275	0.05211692275	94	0.9999989795
14	234.550555	343.2565237	5894.398526	12243.66794	585.0375136	1315.540018	2365.279871	4760	3766.070588	1805.161092	3622.558562	217.5572273	514.4488266	280.8262486	1349.974995	4035.417055	0.4889930083	0.0483372019	0.0998962423	0.02830304964	0.01758220336	0.04519791019	1	0.3915703876	0.07176349181	0.3946257806	84	0.9999999996
14	238.3493487	121.4726935	647.3330167	9074.812296	898.7485454	354.8697399	1583.514156	3541.5	3337.180851	185.0531638	2299.683313	278.2292148	124.3858808	241.052711	874.5894874	2134.940048	0.07095394355	0.09893003628	0.037723012	0.01077657596	0.02191416398	0.01699026073	1	0.05828239267	0.1725279091	0.09327659309	39	1
14	238.7120995	329.7001035	11048.15206	15454.12228	2492.662071	-397.6524614	1885.753459	6466	14640.92308	2153.037031	2863.218977	524.4092996	425.5364974	235.0341158	1201.070781	5895.950126	0.718275263	0.1693877937	-0.02406341413	0.02945821583	0.01533611809	0.03122310415	1	0.5656454105	0.3115616823	0.02598116874	93	1
14	240.5732288	254.6572549	-31.62908727	13524.63589	4552.002151	814.455755	1979.922574	6274	2267.652632	81.24923235	2286.093651	770.4091378	168.0584327	253.7450648	1009.916466	762.7631847	-0.00229183425	0.3350820213	0.06114994657	0.006700082387	0.0205267902	0.01031239582	1	0.004912933106	0.6549677527	0.1676092132	26	0.9999999995
14	241.2944312	223.3886984	5671.310912	11671.5299	198.1358609	1237.873055	2160.21564	4533	3950.903226	1303.481289	2698.090429	148.059462	439.2510234	253.4644922	985.3768754	2214.054583	0.4767843116	0.01607475631	0.09813749966	0.02184939936	0.01444770613	0.03398586688	1	0.3814334651	0.005973764387	0.3845644021	82	0.9999999986
14	244.2886616	755.3414466	-84.71696337	7833.944677	246.3630883	1808.370195	1999.427959	3013.5	1142.268817	122.9668517	1778.574494	151.7087151	453.2524168	1111.853392	649.5164329	817.1665274	-0.01148434731	0.03553379308	0.2288406305	0.01476167182	0.01824849738	0.02841414946	1	0.005207203594	0.05330697136	0.7259554228	10	1
14	251.517617	285.6233383	4.195966704	10485.54863	3614.375532	707.4546861	2198.30533	4988.5	2963.150538	86.77878361	2806.399774	1029.146825	190.2983287	325.5270252	1307.523114	1955.752001	0.0003566883423	0.3384029604	0.06793711868	0.01071087707	0.03262637871	0.01700296821	1	0.007493940429	0.6620742464	0.1915315974	26	1
14	253.3206571	448.4804108	-45.20537973	14613.34771	817.4993063	518.4269544	2079.301292	5500.5	7719.252632	54.41530532	2765.469431	203.4520097	131.7282873	200.7861948	1008.562463	3215.546153	-0.003213633816	0.0574496432	0.03686992242	0.003864501831	0.01154518512	0.007163431064	1	-0.0007803590711	0.08813461178	0.07242836702	7	0.9991615729
14	254.5391099	195.3666783	19.3914937	12040.12949	1890.803393	346.9362557	2278.643175	4888.5	1631.956989	73.62885414	2110.766289	390.7733696	89.22756921	535.0602901	823.5737065	881.0343343	0.001555970587	0.157316263	0.03115573123	0.006365479386	0.01979847176	0.008193206541	1	0.00380685159	0.2912821161	0.05823987341	17	1
14	258.9997877	386.8311851	-268.0820225	16191.81107	764.5837326	3973.458144	2539.71272	6085	2225.852632	90.52431289	3292.389976	261.8598778	846.9634956	290.8044381	1237.620375	1138.541031	-0.01732951222	0.05127715377	0.2491664576	0.005513189224	0.01285216882	0.02508650919	1	0.002139096332	0.08642953698	0.7948483879	10	1
14	263.5440354	467.3752163	-194.9323705	13847.04566	1200.036639	3552.02654	2700.015626	5377	2508.946237	78.39023547	2597.763235	237.0913036	636.894446	311.5073754	959.3485916	1765.711732	-0.01369342766	0.08742998829	0.2472586491	0.00551668763	0.01190371972	0.02071490399	0	NaN	NaN	NaN	NaN	NaN
14	263.6523162	529.3051492	1030.5876	15613.70221	2519.020802	126.9042837	1647.713043	6417.5	7580.602151	247.138936	3133.197691	538.7194427	117.2776543	202.0432837	1265.582927	3625.700622	0.06695474565	0.1687008914	0.008058896199	0.007286992694	0.01372795996	0.008415637155	1	0.05399542421	0.3131593885	-0.005994072657	42	0.9999845162
14	265.1458702	25.53731333	2167.236189	7566.457179	1686.924948	389.2153461	1104.163724	3298	7194.936842	372.595513	1242.889159	303.7099903	159.8026092	132.5962637	505.6713361	3153.998485	0.2828967487	0.2239502612	0.05219040029	0.01808515844	0.02771269861	0.02043956002	1	0.2279401936	0.4275174834	0.1942570837	79	1
14	270.7990576	50.90609821	7004.56538	7166.272326	442.7326465	-417.3879705	1191.597579	2869	3831.2	1689.878978	1713.940668	162.5275104	343.0495717	190.9093234	658.8260082	2290.989634	0.9804792862	0.06266638516	-0.05354358569	0.05139094254	0.02347097879	0.05699613367	1	0.7692293336	0.09209629184	-0.02233524339	95	0.999997817
14	273.7248823	735.5741197	4162.778028	8840.955365	363.9826687	770.5078067	1842.188193	3452	2992.515789	1015.920663	2258.421239	163.2599848	271.2848153	224.8398762	865.1211479	1813.098599	0.46622536	0.04121762903	0.08635044103	0.02962922083	0.01609911038	0.03703959933	1	0.3726232161	0.05661519317	0.3430555254	84	0.9995550049
14	276.6559372	321.7067085	755.4660821	13034.39224	572.1309754	2993.033331	2507.301082	4959.5	4280.698925	210.5587768	3401.348699	208.5203884	699.2193797	280.0984531	1242.347408	2986.074374	0.0587752553	0.04374107937	0.2234257356	0.01327176685	0.01371190349	0.03518306102	1	0.06036857193	0.0696040719	0.7230899869	37	1
14	277.5358864	294.1162229	12.19056665	12113.35772	4028.33394	410.9691428	1864.669737	5527	3291.236559	83.06740398	3031.377595	991.0618768	101.1312623	228.2921901	1347.474066	2093.45433	0.001138326867	0.3275554645	0.03430041609	0.007492411845	0.02288939006	0.01077277104	1	0.005741002008	0.6382564583	0.07624309359	25	0.9999851997
14	278.0345274	646.1299973	6438.354614	13024.07517	2191.163387	-234.1075267	1645.73829	5461	8009.978947	1459.210978	2957.06341	476.2535923	286.2102289	209.6302513	1179.632159	5843.85362	0.4964071879	0.1661708473	-0.01799206085	0.02193689388	0.01751907145	0.02717783225	1	0.3909950202	0.3057803058	-0.001691367655	87	1
14	281.1559949	362.2532085	793.5477058	11914.94912	1875.581872	1324.765488	2358.972488	4970	7383.447917	212.1895651	2982.043943	500.8644617	351.9631122	290.3475267	1182.829121	6518.153524	0.06917445226	0.1646562276	0.1105205144	0.01357836387	0.02848184228	0.02388631316	1	0.0625166916	0.3101467774	0.3445906549	44	1
14	283.7826606	442.7821791	1053.917781	13543.37678	2164.923049	641.6122133	2020.677225	5581	5087.381443	256.3427449	3365.801675	564.0807839	157.6150782	263.4711785	1334.287718	2708.818975	0.0773481141	0.1593384646	0.04635492114	0.01128587483	0.01967061803	0.01862328356	1	0.06462972904	0.2960199639	0.1267832514	43	1
14	285.503382	107.1672682	3252.219983	10917.77403	172.1798899	737.4691189	1765.644325	4018	5651.340426	760.5764201	2377.722903	144.4460642	265.065478	203.1548482	846.9856067	2941.603643	0.2957234664	0.01625457964	0.06670353553	0.01715937791	0.01725187141	0.02495877727	1	0.2365178445	0.005112231357	0.2377040713	70	0.9999999984
14	293.5204784	463.2696229	6401.751913	13191.20902	625.8145024	1347.213539	2193.742196	4995	3002.612903	1627.440801	3463.300816	224.3067745	491.691374	233.1991183	1285.405293	2099.368684	0.4824975717	0.05042325685	0.09742762442	0.02235517207	0.01553953871	0.03494353057	1	0.386307488	0.07590070287	0.3848628067	84	0.9999999999
14	297.4530513	717.7365484	1740.525316	10248.69664	1430.50246	1602.629294	2469.957824	4262	1864.193548	363.8345659	2066.319066	323.5620283	334.3725116	213.7855725	815.644351	833.2418128	0.1710035333	0.1404135369	0.1467317674	0.01503294338	0.01819295926	0.02467044593	1	0.1449596892	0.2623962052	0.4894999474	63	1
14	298.3114547	355.2692762	12389.87979	17404.85484	2893.557256	-413.3140814	1731.50007	7455	10118.77419	2488.683952	3450.009534	638.0794598	415.6953322	286.6324555	1461.209298	5827.549896	0.7052690796	0.1708306143	-0.0234832683	0.02692702518	0.01833733756	0.03139368001	1	0.5554417966	0.3145577282	0.02519591786	93	1
14	305.5872009	552.6959633	-220.9343497	14480.9508	1282.916601	3573.955928	2679.790838	5683	1326	82.50916458	2287.139567	270.5382008	506.4028594	290.0905519	860.7954048	801.3293122	-0.01532801742	0.08925852733	0.2442585317	0.005356661637	0.01403197949	0.01886893271	0	NaN	NaN	NaN	NaN	NaN
14	305.9380513	703.0952588	1562.858682	9750.92203	391.0608638	1460.962148	2117.140313	3696.5	1017.673684	408.4562857	2616.584807	189.9381464	401.21993	299.4819019	961.627015	633.4218191	0.1645414044	0.04137279254	0.1472829864	0.01581152959	0.01943806423	0.02544070323	1	0.1387037244	0.06067107911	0.4857055139	57	0.9999999321
14	310.0908163	317.7329273	-157.7501505	15805.2593	2491.172431	1929.571231	2194.0708	6467	5205.968085	79.45233158	2657.038069	527.3936501	355.7979412	225.1922402	1100.277045	2084.487825	-0.01075403693	0.1638987428	0.1261088611	0.005297447649	0.01511402235	0.01178726803	1	0.0004952099492	0.3095660964	0.3804520753	19	1
14	309.7723464	405.0831195	7014.821906	14737.53431	762.370136	1508.898033	2343.170473	5626	9219.411765	1712.396415	3391.320963	261.8342723	435.4244459	660.647484	1271.485244	4539.568693	0.4853928991	0.05600804267	0.1018609189	0.02141496978	0.01446533524	0.0312000597	1	0.3889538429	0.08749841982	0.4008895797	84	1
14	309.661846	667.3082508	5087.270205	9993.697775	505.8939031	963.9680138	2130.00306	3912.5	2500	1533.122191	3030.558025	181.5462454	362.1507658	294.2999674	1134.004358	1912.848368	0.5040747929	0.05059287785	0.08953924741	0.02665741896	0.01736281776	0.04105461634	1	0.4028052464	0.07579851373	0.3625991148	84	1
14	311.172274	247.1951704	3489.105401	12148.31128	96.39396331	2800.0399	2344.624317	4539	2220.042105	939.4937493	3240.277417	132.2658732	834.7735622	323.1614727	1173.070045	1686.925561	0.2887534664	0.006905190264	0.2234135293	0.02289785836	0.01295567903	0.04488275259	1	0.2413363878	-0.005918070609	0.7715137575	71	1
14	314.6352306	15.37389638	1813.738677	6356.627963	1428.81955	339.0741358	1103.9811	2742.5	4486.291667	434.0964507	1470.44923	313.0760995	166.9584698	135.9650824	600.0380203	2752.988921	0.286111752	0.2236843131	0.05444713	0.02662238263	0.02931249817	0.02743717578	1	0.2306232591	0.4270842257	0.2026602271	79	1
14	315.3405342	100.6400749	3379.614108	11686.50027	131.5932771	815.8252545	1941.33675	4284	3819.473684	628.8364977	2065.571083	149.9290753	267.5032484	280.9667225	731.1962328	1838.219003	0.2935899154	0.0110303705	0.07258590912	0.01742013942	0.01426124519	0.02111501458	1	0.2351632877	-0.005225769249	0.2571238758	70	1
14	316.0782315	415.9826064	7291.087972	14774.93524	721.3527065	1563.521536	2151.959411	5665	3817.104478	1640.171267	3306.702993	272.708714	465.0910981	256.3060241	1271.24824	3142.091395	0.479226492	0.05091826654	0.0965614715	0.02237270468	0.01307168123	0.0359481381	1	0.3836754989	0.07687172866	0.381211176	84	0.9999999999
14	320.3064866	648.541742	7059.234423	14469.82688	2333.723137	-253.8598504	1779.19554	6111	11818.78723	1282.654879	2737.972961	410.15762	247.3598841	202.7214883	1070.728968	5412.970488	0.4856185244	0.1607659238	-0.01793661182	0.02001175028	0.01551527941	0.02005469793	1	0.3824230939	0.2947946516	-0.004083104181	87	1
14	322.648988	388.6505154	11886.40922	16825.69746	2733.521801	-346.6669544	1757.602358	7106	12980.30851	2289.548914	3085.117365	624.1632812	453.2245039	243.2799514	1334.281336	5311.431269	0.7169587653	0.1686740648	-0.02013839801	0.02642698064	0.01737634561	0.03103458285	1	0.5648595291	0.3103108267	0.03908193678	93	1
14	322.5585502	404.8606858	6836.201527	14378.40849	683.5985711	1638.52392	2282.894459	5555.5	6654.237288	1731.624556	3362.488898	246.4907876	589.8812673	291.6610934	1274.622892	3356.898606	0.4816688606	0.05031348347	0.1047385452	0.03366670278	0.01356090601	0.03589404263	1	0.3861390157	0.07605210421	0.4096708741	84	1
14	329.6590308	163.4210888	-149.3875395	13231.08312	734.8888018	1542.944784	1822.240482	4997.5	6381.463158	58.73286913	2577.873791	172.5468574	330.0781778	201.1765235	907.6777151	2795.500906	-0.01126720526	0.05679526834	0.1171593352	0.005341741588	0.01417755282	0.01172396695	1	-0.00179764727	0.09091798563	0.3451253011	9	1
14	335.0319247	408.5877401	1331.352061	13562.77979	55.38462376	224.4750579	2220.957587	4914.5	5240.8625	308.9800018	3186.052839	149.006773	122.5778676	355.4832591	1088.327664	4051.264059	0.09727715191	0.004254163501	0.01675894329	0.009557219317	0.01405220799	0.01201240631	1	0.07650917179	-0.02147196155	0.02325381095	30	1
14	335.5355481	495.3140306	11464.18954	15789.42949	2575.367051	-466.107252	1872.744941	6710.5	11765.44681	2252.721981	2880.715378	533.4065151	402.3406432	372.4870546	1214.450009	7192.321245	0.7233279498	0.1653624214	-0.02975056778	0.03253197323	0.01422669978	0.02882837827	1	0.5692040376	0.3030602358	0.007465088491	93	1
14	343.1576909	540.0925646	6861.859617	14031.48354	727.2179389	1342.394593	2041.545278	5417	5825.444444	1909.403017	3876.573201	271.0587224	547.9869023	254.0579681	1467.807524	4819.190961	0.4899129613	0.05741098536	0.09475160495	0.02436337287	0.0157900887	0.03903657736	1	0.3920631769	0.08998407948	0.3776299294	84	1
14	344.5733349	213.7141355	2700.096737	17173.944	2740.702729	156.0916912	1725.730361	6998.5	5948.021277	486.7523199	2724.431999	553.1261	172.2754888	229.1037333	1148.781082	2092.178404	0.1638749382	0.1687727207	0.00935253367	0.01273265802	0.01480293561	0.01161412108	1	0.1305356982	0.3131698667	0.01952603783	61	1
14	344.09126	385.7501089	7094.891978	14301.41475	665.9405006	1612.409519	2389.426347	5585	4903.3875	1633.12918	3349.056872	265.8772644	504.3218027	258.8823767	1289.653578	2343.841802	0.4951118926	0.04730178881	0.1064277617	0.02771647158	0.01594873215	0.03430825381	1	0.3968193283	0.06997490037	0.4182415873	84	0.9999999998
14	345.3533523	452.500227	2948.203659	9257.608272	389.1119152	814.0108862	2312.356214	3696	1724.297872	1185.908154	3749.152353	219.3561516	401.0673892	355.2345905	1402.708616	1867.174283	0.3234036094	0.04017816117	0.08063092196	0.02318963666	0.026067882	0.05145977022	1	0.2595682998	0.05450306462	0.2923728968	73	1
14	346.9315537	66.35300441	3912.244482	8820.972111	473.2057859	729.1410711	1533.291104	3419	5401.063158	933.950695	1947.850577	163.0712356	260.4294864	189.5849265	723.8960122	3228.116808	0.4580296395	0.05390212091	0.08200195282	0.03340879707	0.01896985015	0.03248783809	1	0.3660218688	0.08225119262	0.3269531361	84	0.9999999997
14	348.8429838	255.5916521	-179.5941424	16142.37673	2574.245631	1876.705131	1941.15366	6553.5	8096.329787	76.34843868	2887.832145	521.9850375	346.6943271	215.5119381	1177.670178	3523.276739	-0.01312230248	0.1677276535	0.1211582573	0.005669879724	0.01606783154	0.01091350989	1	-0.001656215404	0.3171185377	0.3631776214	19	1
14	348.545824	504.2608855	739.4207732	11075.69091	1008.642551	536.5953678	2117.816837	4249	3671.293478	297.8556354	3866.588695	396.9267488	188.9160024	269.5238098	1457.689548	3232.627331	0.07166062635	0.09402003442	0.05192920043	0.01015261871	0.02033692567	0.01981998442	1	0.05972605537	0.1632491238	0.1417839837	39	1
14	349.8748444	641.8246724	-92.07045528	8753.745784	325.7576762	2249.371908	2574.262739	3378	1327.063158	77.6421207	2475.534481	170.0041591	577.2026134	325.2438188	921.9454567	994.4204857	-0.01148321816	0.03762819585	0.2586514832	0.008719717427	0.0189539817	0.03328936515	1	0.00721736419	0.05909589178	0.8279576291	10	1
14	350.5639155	688.22008	1984.052701	12302.13533	2678.372583	611.7122699	1891.428301	5213.5	1657.494624	509.8841872	3007.504537	652.4558104	176.301066	291.308981	1228.616057	1274.782681	0.1693637281	0.22048421	0.05101782733	0.01299770583	0.01893565474	0.01653190823	1	0.1382623626	0.4206330546	0.1653886637	65	1
14	353.5450245	350.7189371	5567.076701	11290.96856	483.5073644	1349.723484	2353.339765	4437.5	2892.494118	1668.61115	3358.565713	203.2387734	499.0627868	355.8155854	1260.667119	2440.639181	0.4903479203	0.04335285287	0.1045032587	0.02765153345	0.01964732205	0.05155829598	1	0.3928856422	0.06184174755	0.4104552462	84	0.9999999545
14	354.5249797	393.3628186	6200.19312	13018.04361	613.1606275	1377.414503	2240.34481	5087	3742.5	1514.464906	3114.631734	219.9958622	459.6621113	287.5331509	1149.196175	2809.758573	0.4916137884	0.0486006497	0.09778898062	0.02397103959	0.01523804917	0.03680055013	1	0.3935006659	0.07218713056	0.3880036538	84	0.9999999996
14	356.1764001	340.4910216	6288.703485	12892.80834	573.5162002	1390.765134	2257.756234	5018	4123.988235	1741.015004	3366.478754	205.3515051	527.2292402	331.8953787	1254.593104	2217.84815	0.4955405274	0.04469711396	0.1017812905	0.02707962453	0.01734213316	0.04076074038	1	0.3968167802	0.06443048374	0.4023380576	84	0.999999991
14	364.7005817	667.8798475	3581.004214	11668.96859	608.7443166	820.3952867	2075.266162	4546	8005.263158	821.9088916	2752.213516	183.3171573	262.4287483	234.3951448	1003.049586	4550.315837	0.307705488	0.05797057481	0.07074383569	0.01702875283	0.01381944965	0.0224445198	1	0.2467418814	0.09027779062	0.2559236661	73	1
14	366.488206	262.3103775	-93.63932751	15861.30313	5133.559025	413.1183943	1532.724752	7172	9602.5	85.98144976	2625.973172	908.3143496	102.8334633	244.1838868	1203.138363	4451.833409	-0.006106654907	0.3359741984	0.02820261057	0.006489991513	0.01895252659	0.006172047117	1	-0.0002782743139	0.6551109122	0.05418338806	25	0.9999999843
14	372.5079597	165.3263688	6905.949816	14400.56017	280.8170447	-112.1061896	2002.660762	5520	11926.94737	1247.118924	2736.244979	164.2569906	311.4980568	227.3470214	964.4994499	5380.918537	0.4705820138	0.01932911742	-0.006416566366	0.02261788048	0.01383990851	0.02466804306	1	0.3696218254	0.007277816638	0.02592551778	81	1
14	379.6340704	336.2129303	4240.198982	13613.72522	561.6920026	1161.372964	2333.41133	5251	3998.978723	1076.45483	3333.090819	226.1636786	367.9607903	297.2002499	1226.515877	2570.189119	0.3137299952	0.04585680436	0.08559442664	0.01675045282	0.01646301083	0.03072625683	1	0.2523363476	0.06634524613	0.307480683	73	1
14	381.5031961	139.2632532	4029.414739	13344.1243	2957.691673	-84.96840292	1429.682276	5752.5	5864.361702	731.8415893	2425.536548	531.7607939	184.437682	195.3954833	967.392191	2959.222503	0.3023609323	0.228829831	-0.006894211854	0.01692365796	0.01979437597	0.01602685019	1	0.2394207119	0.4344006934	-0.003283182272	78	1
14	384.8158559	250.3913299	-207.646661	16385.51382	2688.185737	1894.564065	1806.326921	6680	8746.870968	84.95202028	2661.612041	511.8653758	349.5724711	204.3855546	1099.004346	3692.133124	-0.01276111642	0.1706190434	0.1165650288	0.006319073895	0.01619521006	0.01032202802	1	-0.001642103216	0.3227736151	0.3476785135	19	1
14	385.8714839	621.7331792	6968.883511	14522.10436	2383.038269	-228.7760302	1871.816227	6144	14003.18947	1227.54752	2550.418492	377.6418908	265.1956124	216.3777241	995.9256485	7308.430088	0.4936814117	0.1652437735	-0.01583950812	0.02095162507	0.01431425096	0.0209452437	1	0.3889769243	0.3040072534	0.005034112173	87	1
14	390.6637788	706.2724715	729.2089221	8288.845065	39.93979708	168.2852483	1856.906133	3047	2954.771739	240.3071403	2396.571742	99.74435201	103.1549391	198.8669788	848.8629361	2680.650221	0.09257563147	0.004407776646	0.01931266902	0.01228190248	0.01457898642	0.01816463431	1	0.07297229456	-0.02101882803	0.03096734339	30	1
14	393.3503116	551.6549304	7638.318413	15967.46721	2488.87411	-270.8932455	1704.165539	6682.5	14458.29787	1403.411003	2801.266057	496.8177173	291.6954238	260.7204267	1143.559723	7187.554264	0.4848468401	0.1631638218	-0.01721375021	0.01916027868	0.01390207205	0.0209434049	1	0.3818914125	0.2997181899	-0.001676441006	87	1
14	394.5968908	507.6208839	1497.284708	22163.8522	2315.258348	891.3414379	1657.141782	8647	2885.831579	199.1175723	2291.282053	356.9128253	138.6908288	231.7024319	907.8387228	537.8737425	0.0684573278	0.1045045234	0.04034782887	0.00606755393	0.01005383951	0.006164159337	0	NaN	NaN	NaN	NaN	NaN
14	395.678691	736.4993466	607.5784288	8634.408411	515.8023808	99.59727845	1726.66502	3308.5	9275.351064	153.3332861	1687.112524	131.5254283	88.6757589	158.7312348	607.7308686	4413.225484	0.07291204953	0.05925284393	0.01145876989	0.009683241418	0.01406235138	0.01124761832	1	0.05760024824	0.09035199042	0.002204059014	34	1
14	398.8933844	312.5437447	3089.662099	10043.75931	4.804739917	1026.515157	2512.846534	3853	3355.012048	1004.187246	3209.610302	167.3977359	322.9688364	370.8030445	1156.604728	2396.524127	0.3121256791	0.0007140680589	0.09860159552	0.02595372522	0.0229825816	0.0406591772	1	0.251391736	-0.0249524529	0.3496505743	70	1
14	399.3820707	224.0997926	2331.159957	13484.5415	726.1169726	798.4292728	2038.07408	5061	5168.202128	463.90428	2715.66893	170.600206	235.2540884	258.6858767	962.6258862	2599.913752	0.1691354441	0.05295614923	0.05707555455	0.01259158799	0.01507174298	0.01638375245	1	0.136463849	0.07965310812	0.1788212474	56	1
14	400.0699642	247.2240523	-38.3300937	14366.56107	759.0629635	476.7345592	1950.682451	5433	8744.351064	54.06893739	2463.425027	171.5986684	104.9405676	212.3138017	855.7367503	3637.141891	-0.002789155699	0.05167562744	0.0347754053	0.004108518015	0.01339730284	0.005554247331	1	-0.0006545913254	0.07626389924	0.06511134567	7	0.9999981188
14	401.4934305	636.6534258	5922.013761	12411.83337	2046.204772	-181.4965616	1751.82721	5158	10696.80851	1488.915247	3027.183772	465.6353814	251.8805019	194.2920416	1192.19886	6600.726249	0.4791555761	0.1632352982	-0.01563440817	0.02313917008	0.01688038846	0.02306635402	1	0.3775079592	0.2999563021	0.002487096017	87	1
14	405.7212089	322.323649	4673.730106	15542.44696	273.7570652	1291.619119	2141.290706	5756.5	7670.345679	998.4723122	3083.905	188.4808904	357.8725213	203.8612127	1134.112284	2749.366046	0.3044527405	0.01666883879	0.0824708428	0.01478415682	0.01328250531	0.01951429516	1	0.2444580936	0.006743080588	0.2935240979	70	0.9999999776
14	410.7038004	530.118146	-15.91837648	16772.80774	1119.001716	260.963662	1772.268415	6309	10704.22826	53.27890365	2255.449772	241.0698504	72.6060736	199.8027861	865.5589908	3523.789444	-0.0009940222328	0.06953914272	0.01589313992	0.00339396596	0.01092198327	0.004456030127	1	-0.0002796459748	0.1116877245	0.001721580255	6	0.9902850901
14	413.3597842	503.7806389	4079.310537	13308.52233	11.26393828	3068.640788	2715.843452	5039.5	3939.025316	795.7273845	2571.693542	128.2335949	599.756452	331.5290403	912.6553502	2122.984456	0.3019518235	0.0009049250212	0.2239098453	0.01634910678	0.01121696111	0.03175120252	0	NaN	NaN	NaN	NaN	NaN
14	415.5369249	547.486039	7254.783972	14647.5844	2334.231882	-178.0020129	2000.136389	6139	7281.791667	1191.201695	2440.254278	378.1188146	278.1117124	223.1387496	971.1836154	4457.905628	0.4979951754	0.162944099	-0.01145700575	0.02047340053	0.01650389056	0.02243947635	1	0.392643657	0.2995371252	0.0208558529	87	1
14	417.3079344	516.6826578	4327.290641	15359.93386	198.9707465	3303.620193	2387.049681	5674	8348.066667	871.3193027	2796.913095	146.961657	684.3449818	300.1833481	1007.172051	2999.120976	0.2862900586	0.01320792731	0.2174696576	0.01630500433	0.0121943816	0.02388810231	1	0.239073659	0.00662355357	0.7509297169	71	1
14	423.4541382	445.4317774	2812.480347	16218.66689	763.3265851	1015.799197	2313.429222	6052	3397.270833	419.6277716	2414.836787	194.1623715	244.9772269	264.1726337	898.0200436	1333.211441	0.1768429536	0.0510574955	0.06430763253	0.01003850382	0.009986173905	0.01383938921	1	0.1430021481	0.07613837681	0.2051405136	56	1
14	426.5289608	530.4718145	992.9762581	14532.07865	1395.360484	616.1723959	1958.017015	5663	5807.166667	216.3782553	2266.24192	309.4807426	148.1900318	526.387041	849.3557896	3768.149879	0.06973988009	0.09793110526	0.04562383332	0.008390149406	0.01488047789	0.01099753296	1	0.05783847367	0.1708988341	0.1199790716	39	1
14	427.911734	295.1024483	2827.065949	16999.06237	973.4377245	967.1123538	1930.112614	6366	11545.75789	496.7706887	2388.327085	282.4907655	213.5792348	253.1071195	952.1477649	3903.414495	0.1704612248	0.06102709931	0.05824990941	0.01169007071	0.01374578857	0.01061325507	1	0.1376852117	0.09615252577	0.1834726205	56	0.9999999999
14	430.3212013	65.65977771	2882.191686	9909.120149	103.3511849	664.1219595	1660.004567	3691	3406.956522	450.8566919	1536.387334	132.5013529	208.4883881	301.2457974	545.6597478	1444.931832	0.2872939017	0.01050713594	0.06716640022	0.02000130513	0.01445657079	0.02020601929	1	0.2298298215	-0.006555319562	0.237203809	70	1
14	431.1049646	221.3768163	9511.94643	13534.16051	2197.582719	-296.0889581	1630.195789	5829	9425.77381	2221.387403	3129.192825	484.4484978	399.0908721	268.6398815	1251.771065	6418.921608	0.6865781906	0.1625389856	-0.01984753497	0.02710810215	0.02058041154	0.03831131134	1	0.5408398212	0.2978905278	0.03319933359	93	1
14	430.74537	313.691806	-61.73569814	16120.80138	1669.023046	993.4958652	1780.457359	6317	5754.413043	67.97255113	2876.549889	384.1171702	200.689062	206.8689513	1126.820287	2449.674292	-0.004621557569	0.1050585551	0.06308374922	0.004730774317	0.013304414	0.00728131643	1	0.0004281426353	0.1864653836	0.1637904512	13	1
14	434.6325739	360.5657248	-27.17384669	17249.67872	863.7571354	607.0789199	2101.342703	6434.5	4531.234043	57.30871323	2538.105317	276.2928746	125.769449	240.0143538	998.8096674	2100.091024	-0.001691526038	0.05252363551	0.03692039918	0.003439237757	0.01247976532	0.006146835133	1	0.0003642376017	0.07809870916	0.07271971721	7	0.9999559652
14	435.3443503	238.3544716	13221.9396	12485.47203	798.4655065	-636.1727127	1708.531647	5021.5	9419.989474	3055.394418	2902.799978	204.3817238	503.1870155	273.5711884	1111.845707	5814.14833	1.037100342	0.06588048775	-0.04694164399	0.04785296773	0.01676411612	0.05042241408	1	0.8143717419	0.09886324131	0.01269636424	95	0.9999999807
14	435.2532342	626.3216086	-197.8987253	12647.32614	590.1885327	3077.303887	2280.446099	4729.5	2249.032609	61.86531225	2547.319183	165.9837788	614.0180202	250.2288214	920.2721693	1052.194958	-0.01610420655	0.04814016236	0.2386960258	0.00512358885	0.01215942395	0.01806383739	1	0.002370959647	0.07950164044	0.7591854529	10	1
14	437.1987794	208.6708165	-133.0226636	14096.0175	2202.494537	1689.288549	1893.859094	5761	5336.255814	70.16170099	2480.769251	379.7692613	312.7980338	211.7588295	958.1368709	2343.133649	-0.01000869512	0.1565133491	0.118694736	0.005290612577	0.01689105884	0.01073709593	1	0.0005006040574	0.2941403741	0.3549497258	19	1
14	437.3607295	666.3113362	820.3123437	12559.19357	4200.038235	50.75678403	1455.842201	5770.5	9293.680851	194.2319081	2423.618391	730.9466815	89.34864345	179.8051555	1029.401943	4047.968247	0.06634506396	0.3373660182	0.004095776227	0.009018300739	0.02358574652	0.007702390825	1	0.05528605066	0.6565644758	-0.01239934785	48	1
14	440.5546379	650.3333751	-215.3814249	11824.80943	597.1224609	2853.030917	2148.391075	4488	4418.776596	69.77627686	2371.664801	168.27332	553.1818023	220.7620652	850.8541198	1942.592859	-0.01820060251	0.05340382773	0.2396214725	0.005949000285	0.01268885884	0.01427025559	1	0.0008423737102	0.0902764509	0.7621199747	10	1
14	442.4338327	300.6022373	4324.426074	13550.89436	674.7493925	42.18908847	2089.151753	5231.5	5067.604396	954.5940167	3023.282526	207.7703419	219.9121968	219.2805263	1111.310687	2782.741006	0.3087059763	0.04882829053	0.002831006027	0.01641032264	0.013610526	0.01942020419	1	0.2429009819	0.06818323049	0.02357971768	72	1
14	443.699135	176.6050115	-103.6773155	14189.11623	3432.169225	823.1781046	1544.077053	6145	7489.545455	87.57654715	2686.107885	666.6242798	153.501016	211.7789345	1132.567721	3091.825804	-0.006983546452	0.2427808865	0.05931733468	0.007294669683	0.01713435361	0.009347912599	1	-2.380079913e-05	0.4668472123	0.1563414554	22	1
14	445.5362781	781.2055982	1279.738396	7893.472495	1145.979557	46.30200034	1555.76536	3250.5	871.7204301	314.0543829	2150.795055	388.761876	280.6692813	709.2189774	826.7646628	585.1119433	0.1627773724	0.1459571509	0.006712236123	0.02648146536	0.03671755567	0.09378932371	1	0.1292188687	0.2665572425	0.00927680781	61	1
14	446.1678674	568.3784788	1980.989289	11017.24217	915.5039166	230.7800442	2451.474667	4355	1331.159574	521.4126294	2828.551775	282.8904748	143.1446076	335.3378073	1079.595342	816.8888963	0.1804528426	0.08714673938	0.02267405883	0.01483310445	0.02151224833	0.01506167963	1	0.1435143924	0.1475263318	0.06515413803	58	1
14	456.0472497	357.5763935	-70.53274943	7640.215896	232.5753238	2043.815258	2551.957333	2918	1273.892473	65.08960528	2540.920272	163.174503	668.4626663	408.8996839	935.36271	1193.815954	-0.01029704647	0.03342306999	0.2611565804	0.01227248742	0.02641651616	0.04648186967	1	0.008269026184	0.05065461275	0.836598345	10	1
14	455.6658755	521.5820221	1115.113403	17750.44438	1967.731309	650.9129445	1605.800647	6889	18247.15789	231.5903994	2268.079221	347.2493732	139.979051	205.6674679	906.5055227	4450.599078	0.06435730535	0.1088951961	0.03819830996	0.007971661362	0.01176007132	0.006668265663	0	NaN	NaN	NaN	NaN	NaN
14	456.3848338	314.3231127	9584.114077	13022.23939	758.1847772	-238.8860519	2158.234336	5284	17990.4375	1918.772106	2608.020727	183.6101653	357.7358693	242.7630495	952.2784631	8924.815274	0.731577005	0.0576653394	-0.01794749168	0.03114853231	0.0157674015	0.03255547972	1	0.5751970441	0.08424422659	0.04496480271	91	0.9999999999
14	457.7799883	180.7833088	2100.504417	13720.94264	2266.807431	91.22546058	1547.748044	5602	6532.7	505.5762834	2855.009511	475.7955557	146.7252895	246.5587797	1115.035021	3002.270396	0.1601081527	0.1648881809	0.007530786961	0.0123879004	0.01689444125	0.01254307752	1	0.1273962364	0.3051710718	0.0123107947	61	1
14	459.6974221	459.6004578	7274.917696	15275.6808	748.7490289	1486.634122	2019.666514	5928	3625.382979	1359.337168	2752.583596	219.4409356	345.7805615	276.7383204	1058.117088	1571.203279	0.4861229579	0.05091280746	0.0981504601	0.02006421628	0.01159551276	0.02536139731	1	0.3892213066	0.07692737646	0.3881440776	84	1
14	461.6935067	578.1915312	7163.842423	14940.44376	850.1735276	1483.962916	1889.43687	5820	9526.822917	1296.782186	2604.727593	220.9340507	399.1237471	240.6766054	977.7649443	4146.610745	0.4771206386	0.05953458636	0.09382854792	0.02131760225	0.01303890015	0.02477706357	1	0.381936435	0.09428981622	0.3717817311	84	1
14	465.5670843	192.2066655	2229.49636	12832.65707	1928.178453	270.473543	2319.395604	5284	1272.662651	426.6495802	2420.864984	404.0511518	151.0197098	245.3347407	947.2196347	809.3396477	0.1735433939	0.1502555895	0.02134944278	0.01126853274	0.01679304376	0.01355183248	1	0.1387374199	0.2760390311	0.06184431278	61	1
14	468.2014585	478.4398736	1173.760707	18140.35764	1895.560145	713.2813919	1854.02514	7096	10293.01064	195.8396799	2044.623634	313.9801203	165.4541479	220.7842656	824.658812	3341.422427	0.06596276685	0.1073277058	0.04105343741	0.007531703183	0.01162848922	0.007456486317	0	NaN	NaN	NaN	NaN	NaN
14	471.4282697	605.3762625	935.0752563	13365.95718	1380.707231	533.6843948	1754.041933	5340.5	7127.580645	199.0654709	2487.450756	260.8377167	135.2941281	209.8280347	900.9897478	3251.970932	0.0697318919	0.1026698621	0.03971285343	0.00816830895	0.01536423785	0.009649724095	1	0.05749596354	0.1802508674	0.09997442869	39	1
14	472.5239418	120.6874181	-181.8301508	9845.852917	955.1276479	2285.68189	1848.643294	3883	3762.479167	65.55953104	1784.958851	229.7952417	402.785596	510.6257407	682.7067214	1512.348533	-0.01768043811	0.0974345674	0.2291987435	0.007079025788	0.01883031487	0.01975551512	1	0.001090359716	0.1794430038	0.7285013366	15	1
14	472.74535	632.8239664	5204.261238	10400.67004	450.319242	1067.374128	2118.227741	4024	2345.010638	1555.018459	3141.309939	183.5713275	388.9819945	377.0782217	1166.15212	1949.226417	0.4906300653	0.04323413757	0.09724778309	0.02670674853	0.01790765251	0.03859325938	1	0.392623901	0.06122883665	0.385707908	84	0.9999997873
14	473.4605073	161.6150751	-2.716510763	11284.82654	1779.279642	211.7520874	1821.901265	4637.5	3322.913043	67.05842309	2112.211053	390.2796095	98.31671868	369.2076453	850.2453397	1950.679215	-0.0002755839399	0.1565582984	0.02039053377	0.006604274254	0.01770298719	0.008521273623	1	0.001636470273	0.2891921124	0.02100655295	17	0.9959087241
14	477.0152542	576.547125	4316.97486	15037.52435	101.1138811	3260.592769	2498.164138	5554.5	4039.452381	590.9822587	2183.366173	157.9053783	493.9683212	275.0378902	757.7932005	2227.69127	0.291591171	0.007422260079	0.218656914	0.01551531434	0.01160577317	0.02406467615	1	0.2432645206	-0.005113482492	0.7558926835	71	1
14	477.5575101	590.9342548	9289.352658	13191.59203	1320.82285	-341.5441631	1782.691112	5411	10660.46429	1927.254915	2833.542592	295.6786774	359.7888022	222.0216266	1085.509236	5223.843128	0.7009124662	0.1027351438	-0.02472751421	0.03028263476	0.01649909111	0.03300608292	1	0.55110065	0.1757785392	0.01705665578	92	0.9999998805
14	478.5161335	61.38563712	1197.523404	7514.361358	1157.546473	25.47680638	1273.81293	3071	3284.612903	293.8185582	1649.15858	243.4983724	102.5207123	160.2283454	635.9827572	2052.947759	0.1598930899	0.1541769162	0.003213762033	0.01597379765	0.02277547105	0.01521750423	1	0.1268100237	0.2831299971	-0.002956284641	61	1
14	480.4774473	430.6760063	2441.472142	14237.81205	724.2983004	873.8870217	2185.463875	5406	7873.25	464.6187051	2531.480466	170.1458794	192.9037672	220.9461946	890.610638	3002.147402	0.1699929668	0.05155085175	0.061980534	0.01106700307	0.01336850994	0.01347875214	1	0.1374497687	0.07703889191	0.1957154664	56	1
14	483.6013877	283.9708946	-72.2492589	14806.7713	4822.776379	406.3017899	1615.592403	6724	11570.87234	89.4148589	2385.467835	712.9177729	107.2058382	181.359374	1013.069472	4125.659919	-0.004872131821	0.3300832846	0.02920039369	0.006435797157	0.02031955374	0.007234757272	1	0.0006908698368	0.6431582638	0.05760899111	25	0.9999997931
14	483.5641849	442.8136921	1850.49109	10518.2355	361.7279014	938.7549689	2977.428611	4108	2891.098765	422.8844112	2357.646125	174.5430135	263.2262946	449.2129524	880.7828767	2921.136464	0.1794875411	0.03578855476	0.08876536514	0.01318225474	0.01634489479	0.02387509378	0	NaN	NaN	NaN	NaN	NaN
14	489.2806002	191.4251499	5399.620178	11443.19077	663.8891132	1228.488546	1891.813578	4404.5	6231.936842	1336.537791	2903.67472	185.8666211	460.9630825	228.3618537	1068.104742	4258.976292	0.4621761402	0.05599853904	0.09894283256	0.02712704666	0.01889151148	0.03737494196	1	0.3704455037	0.08737842328	0.3858602751	84	1
14	489.1946897	775.1413978	3451.990371	7325.100465	600.4364822	-143.7932538	1684.536299	2931	4902.894737	774.6949749	1750.603515	168.0311348	171.4745976	200.9588722	652.4460674	4027.177908	0.4632227669	0.08618682438	-0.02075850179	0.03194861503	0.02214067782	0.02876698812	1	0.3636689386	0.1427639759	-0.02182159917	85	1
14	490.6470562	323.2842931	-8.926423069	15501.13051	722.0387767	521.4375025	1991.040009	5820.5	6832.391304	55.69546106	2269.487157	171.3099021	103.9167023	212.4716598	810.7745744	2507.297735	-0.0006250502351	0.04969639624	0.03466220328	0.003943873402	0.01112179586	0.006716255763	1	0.001021096846	0.07222150224	0.06510998863	7	0.9999994192
14	491.4467152	610.6440906	8301.413393	11873.46323	2025.930703	-334.1976303	1819.484375	5221.5	17191.32979	2251.85591	3299.684579	483.9661706	360.9429748	246.1023755	1304.902797	11142.57335	0.6947815735	0.1697879651	-0.02558277728	0.0290822767	0.02006174198	0.03817193763	1	0.5470166534	0.3123482775	0.01569094878	93	1
14	492.4545976	145.7160743	526.8301975	8332.278125	1500.338125	849.8388524	1682.791251	3486	8721.553191	190.6156669	2667.17969	510.8911416	259.7154388	201.7812074	1104.640079	6759.888476	0.06082912187	0.1721611812	0.1031022072	0.01223559491	0.02462615566	0.02334237258	1	0.05553052016	0.3250745351	0.3177377645	44	1
14	494.7946653	677.5426617	4414.562599	8858.788194	1957.02993	-162.3337701	1716.847932	3859	1985.483871	1195.980351	2417.073848	567.2201056	229.2131221	190.4796716	1032.009291	1313.644868	0.4958023413	0.2217740626	-0.01729875223	0.02221087983	0.02662544689	0.02918843928	1	0.3912350177	0.4190923596	0.002945716276	88	1
14	498.2633892	363.4534493	25.32600678	11814.24159	1061.580631	425.2083731	1899.909925	4551	1645.677419	52.55692471	2766.258133	293.9686023	109.7120937	211.6032439	1041.237201	812.177751	0.002282909312	0.09330231434	0.03696213649	0.005048174798	0.01493245011	0.006911090891	1	0.003994243934	0.161167268	0.07548651814	12	0.9651943052
14	501.5529206	86.8202706	-96.60961862	8087.017663	688.3235854	1819.354199	1672.70647	3209	2561.617284	62.61406119	1460.842507	182.7993294	314.0302277	306.3961907	559.8234495	1583.362566	-0.0123296679	0.08526552244	0.2201885815	0.007965771086	0.02008216302	0.01904396635	1	0.004564696276	0.1541808921	0.6983387749	15	1
14	501.447284	482.7100876	-250.8339742	15059.36384	755.3643321	3538.484707	2254.90364	5665.5	5483.404255	74.6782918	2530.531893	226.7237766	573.5216877	297.916812	939.1808621	2780.350366	-0.0162490983	0.05251963363	0.2320911962	0.00444693539	0.01418076139	0.01353252477	1	0.001869942994	0.08808658999	0.7367635141	10	1
14	501.734891	660.2391049	584.1493797	7405.520407	391.0589497	163.5224929	1877.245687	2863.5	4938.968421	244.6402402	2534.627807	176.1899591	86.53389752	193.1080596	932.6519923	5935.182873	0.08328538208	0.05668633196	0.02420160686	0.01200456293	0.02055481763	0.01685459318	1	0.0666001192	0.08575252591	0.04791385262	34	1
14	501.2580477	711.557786	2684.255002	9234.034332	1448.019718	608.4177349	1844.160121	3924.5	11601.15957	692.8059007	2259.869504	337.2406823	229.3541413	195.8459186	903.5603373	6677.284306	0.2896012974	0.1608435003	0.06749820474	0.01746112829	0.01730224174	0.02419644508	1	0.2334861811	0.2997234691	0.2453254398	77	1
14	503.3754795	31.32220423	1921.320143	6283.749843	1448.335708	-112.9460219	976.8626301	2707.5	4653.789474	426.3456552	1430.791346	323.7752964	114.9824832	143.9031477	587.5327899	2922.658881	0.2950049807	0.2278639688	-0.01788049448	0.02238767588	0.03276704589	0.01893741644	1	0.2328753118	0.4318873783	-0.04248365329	78	1
14	504.6100798	308.3074289	4338.75465	14444.2571	284.4069	1133.432908	1989.76845	5421.5	8820.592593	898.250413	2764.549093	148.9447203	312.5261069	237.3384108	980.7442269	4462.433517	0.2982606932	0.0199545526	0.07738288267	0.01402829378	0.01273610573	0.02092577367	1	0.2392746677	0.01318986844	0.2749244026	70	0.999999631
14	507.3629711	500.2947867	8809.145504	12611.76551	2082.585338	-334.0023015	1755.840706	5371.5	15163.5	2126.153679	3136.828411	464.5150823	315.019776	207.4018509	1238.987732	8513.531059	0.6901560321	0.166696897	-0.02483855231	0.03027383836	0.01788093212	0.03440046919	1	0.5433801289	0.3060987618	0.01709507748	93	1
14	509.5072281	125.5558308	-73.97706269	10340.72973	1601.695727	1225.596011	1743.782547	4237.5	2250.59375	61.40785441	1565.400721	240.0958913	189.4830957	195.3533681	588.5623546	864.9555094	-0.007393906846	0.1571931916	0.1179982899	0.006332901957	0.01904368195	0.01139951852	1	0.002525074272	0.2954843468	0.3531672821	19	1
14	509.2670227	402.5296944	10684.99962	14937.64016	2367.685287	-380.7549968	1614.924581	6335.5	13767.37634	2056.187758	2913.861562	522.5453185	322.5775997	259.4897966	1224.692703	6209.245226	0.6973366464	0.1594088954	-0.02463298653	0.02768987765	0.01695120708	0.02517044639	1	0.54897013	0.291247114	0.01904629362	93	1
14	509.2432738	457.4073533	871.3221244	12956.75336	1257.086685	552.860268	1925.543103	5084.5	5885.808511	220.3620832	2683.69587	293.3107151	134.9160543	241.3648449	981.140064	3233.707963	0.06828480918	0.09550209382	0.04448013135	0.009229151033	0.01638235293	0.01026530515	1	0.05658524576	0.1658950614	0.1156477274	39	1
14	510.6657836	95.74986912	-120.7261584	10058.30091	868.4333206	2406.18331	2148.739092	3955	1294.320513	90.93675274	2401.677792	264.8671551	560.1198471	300.7694849	930.6285761	1290.807172	-0.0118288509	0.08664984973	0.2363256644	0.008643961551	0.01694766436	0.02801899405	1	0.006050427825	0.1578239964	0.7536738509	15	1
14	512.8443758	276.635487	-42.63381843	14248.83911	4626.767114	399.1698154	1749.084291	6512	7220.680851	89.04806386	1969.491682	621.5383448	105.3335904	568.5079281	854.3543882	2625.709629	-0.003141558534	0.3325140085	0.03084247641	0.006598652802	0.02186758217	0.007422831399	1	0.002194610897	0.6481903992	0.06370414037	25	0.9999997568
14	513.4936992	512.5744816	881.7291516	12627.47956	1226.533254	527.6611011	1853.342445	4933	6242.012195	244.3994474	2574.025986	274.4704411	139.1667869	308.6682957	958.1563239	3806.79673	0.06982253873	0.09976896605	0.04322549978	0.009445128806	0.01281386679	0.01041914286	1	0.05776623906	0.1745203068	0.111877381	39	1
14	515.3380383	316.6981537	100.6853684	12711.05065	1123.157017	245.3728726	1829.633934	4911	1801.506329	75.70429819	2892.931743	325.3449493	82.1225769	241.4394786	1085.209356	1761.663672	0.008289720998	0.08957478117	0.02108296382	0.01058545273	0.01736106286	0.008071684759	1	0.007630797481	0.152750175	0.02234843446	11	0.9984060872
14	515.5506711	576.970686	-222.6141339	12708.09354	654.6258883	3051.396133	2074.913528	4844	4007.717391	65.41516641	2181.327886	154.2644699	489.6889056	245.7877633	779.322278	1658.117006	-0.01833745977	0.05164744016	0.2378942104	0.005209549783	0.01332509452	0.01543513352	1	0.0005982680905	0.08661041024	0.7561095902	10	1
14	515.7719757	637.7973496	-118.8692941	8842.731737	803.1872934	2106.930921	2056.962236	3498	1723.454545	68.00296759	2284.278909	235.1179517	525.0176866	310.8051981	865.1149639	1497.140722	-0.01308639441	0.0914487375	0.2347986016	0.007160496607	0.01783660832	0.03051188192	1	0.005014721767	0.1675249814	0.7483867307	15	1
14	517.6468624	780.4736529	-20.7703978	7335.890814	713.8930323	403.5941786	1411.307323	2903.5	4858.787234	42.07737099	1388.53786	152.6314093	100.0343545	170.7819222	518.4898677	2145.244563	-0.00323947556	0.09962252464	0.05610827811	0.005754484047	0.0149509272	0.009451366898	1	0.000988531941	0.1750319943	0.1400103637	13	1
14	520.0687512	651.7069707	15.94092719	7293.605449	3153.742601	178.1223344	1798.914565	3609	3758.420455	76.3855439	2134.716424	942.2390816	100.7566615	434.1267331	1017.662459	3797.318627	0.00262775049	0.4314997625	0.02477204522	0.01094112087	0.03344856839	0.01766083909	1	0.007536077677	0.8495231228	0.04847738826	29	0.9759248962
14	525.4974817	238.7915641	711.7523817	13078.01036	181.2330211	2827.828979	2168.998294	4844	10294.2093	169.817216	2436.596058	135.3680788	519.5375827	229.5278549	827.0460911	4262.840302	0.05462752327	0.01433738927	0.2149944508	0.007287188306	0.01217546582	0.02076751574	1	0.05618078071	0.009280725314	0.6920955828	33	0.9999999998
14	526.2462709	64.48749786	34.48271183	7551.97446	1144.324012	71.85127372	1097.073634	3106.5	5344.268817	47.83522211	1374.767789	210.1139935	56.96381419	135.2743234	526.7904507	2780.195231	0.004583016935	0.1546899423	0.009723493845	0.007037055204	0.01889662212	0.00762694461	1	0.004736600773	0.2848310834	-0.01448299984	16	0.9236964664
14	526.633751	338.6333645	6784.560033	14084.18721	715.0970973	1447.801581	2023.428413	5443	5447.744444	1170.227771	2448.347459	182.4114631	373.3998182	244.0795562	913.1004722	3256.369953	0.4825127479	0.05273281415	0.1000832391	0.02148993978	0.01226285814	0.02721409046	1	0.386524068	0.08074132264	0.3940442431	84	1
14	529.5771713	324.1000441	9767.335218	13787.23264	2224.954674	-324.1716726	1766.459067	5808	10272.45977	1770.578924	2534.714759	378.4002975	308.0906289	222.2981898	994.9964992	4446.020684	0.7060524718	0.1632318029	-0.02172755932	0.02590112956	0.01874414542	0.02610369579	1	0.5560849089	0.2991653753	0.0310407098	93	1
14	530.4733407	252.5094325	715.0496087	12463.5987	117.167902	2749.173836	2241.703675	4587	7900.633333	160.7565167	1901.513973	139.0837365	414.1825942	239.0789819	657.3243843	4025.920604	0.05620263238	0.008916068186	0.2191257768	0.008615270398	0.01252132685	0.01787358026	1	0.05763280126	-0.001555970676	0.7063279254	33	1
14	534.6639107	670.5455099	-102.8894874	8647.648709	360.8565267	2128.022592	2249.362042	3324	1934.575	61.2636453	2019.119535	152.8294735	453.7762471	251.6410677	737.1865694	1183.78096	-0.01233596239	0.04257837155	0.2410099804	0.007393100829	0.01640830157	0.02472418765	1	0.005430339145	0.06828141171	0.7676761891	10	1
14	535.3903886	162.5966116	3316.046565	11315.54715	2535.171005	800.387344	1606.47158	4959	9306.178947	655.3091979	1991.215121	472.557906	234.4831632	361.615559	837.1182359	4750.91099	0.2901228391	0.2324745093	0.06948816756	0.0207340875	0.01825159274	0.02068548266	1	0.2348944114	0.4457513572	0.2553318303	79	1
14	536.9612157	683.5122872	-149.7580461	10110.58572	458.5412189	2419.482675	2198.307287	3865.5	2149.64557	56.04668176	1346.166413	136.4259579	321.4151797	241.5622899	494.8626131	1001.550798	-0.01589744737	0.04568977293	0.2422216877	0.00491271992	0.01294484371	0.01559375566	1	0.002739130351	0.0746892788	0.7711776055	10	1
14	537.280581	507.3174355	3985.276981	8308.940796	2550.800497	-47.90696384	1993.770196	3924.5	3617.630435	1272.252684	2691.711694	870.368859	210.8156651	225.4685448	1230.30137	3221.46342	0.4830868227	0.3173972112	-0.006948478591	0.03410089447	0.03523668831	0.03839766889	1	0.3830474113	0.6144517255	0.03968665744	89	1
14	539.8537066	292.3180596	-129.4991855	11760.39279	474.9348811	2946.279529	2522.965539	4569	2161.121951	68.5022231	1830.876424	150.0816435	435.5291522	348.6818605	669.7937921	1313.065534	-0.01087795461	0.04033790163	0.2483985069	0.005741072786	0.01233272967	0.01881682558	1	0.007045146813	0.06409133696	0.793155349	10	1
14	546.178869	280.3524314	-110.6502433	10861.4958	488.2027081	2570.284679	2204.98182	4115	3069.8125	80.1127763	2162.298832	164.8325707	581.2164026	262.802053	795.1041697	1278.057685	-0.01058058101	0.04712054519	0.2424335093	0.007795010601	0.01498861801	0.02490433451	1	0.006964583438	0.07760380109	0.7731206704	10	1
14	548.7606544	133.8097851	-21.87811562	10124.67378	1621.342951	134.43156	1382.731984	4169	6617.265957	59.11597567	1782.282341	287.7040814	72.6438678	196.6079383	692.6808686	2527.020589	-0.002086143918	0.1579139471	0.01395439372	0.006034756656	0.01752787343	0.007244525507	1	-0.0002037335807	0.2916289858	-0.001331672845	16	0.9535833555
14	552.7549725	396.5023487	5720.702806	11970.23991	575.065232	1190.025022	1822.638724	4583	5802.574468	1447.230301	3104.783556	172.3964692	412.5909624	229.6935883	1130.185158	4432.677163	0.4756454073	0.05056699287	0.09247053018	0.02959164312	0.01601044461	0.04341353198	1	0.3805741383	0.07595468144	0.36643128	84	0.9999999995
14	553.5983939	150.3443301	667.2486388	10457.16009	266.6369917	418.8059373	1537.389906	3862.5	16789.04211	165.0070669	1931.660257	124.9522395	124.2443588	164.7315629	669.4419402	7025.550526	0.06456795903	0.02635411877	0.03840206885	0.009030453423	0.01464553456	0.01054978836	1	0.05241435709	0.02472354565	0.09107738364	31	0.9999999996
14	554.3259198	363.438091	3967.201863	13279.18557	3014.320028	968.7321255	1941.679103	5769	10042.97872	904.4694282	2897.379696	580.8240799	323.2241077	249.3770767	1192.863199	6336.688762	0.2952363333	0.2224487649	0.07273907968	0.01685181861	0.02097568347	0.02270540805	1	0.2390234508	0.4254821603	0.2671258857	79	1
14	556.3160105	598.6299247	4916.860276	10265.76631	3415.990914	-150.3962875	1694.051619	4854	11717.95745	1129.322822	2251.379098	727.3199279	230.2287532	178.6295701	1013.75376	6672.031147	0.476260158	0.3320096655	-0.01397919559	0.02350620999	0.02397849593	0.02487637552	1	0.3773707681	0.6438755774	0.01479592064	89	1
14	558.2775667	507.4406812	5585.669497	11416.58286	1815.475665	-117.7300343	1911.483982	4833	7785.202128	1197.910514	2402.56528	381.755651	250.5841909	211.9555824	964.6053529	4569.971174	0.4868638184	0.1630122377	-0.00986656555	0.02255869251	0.01750990566	0.0264800803	1	0.3839696071	0.2997803376	0.02387315595	87	1
14	559.3674181	183.8605044	1687.123581	10264.10793	3340.850751	71.46503982	1490.907642	4793.5	8370.365591	359.6024609	1925.629329	655.7922099	129.1551508	219.6959654	879.1698736	3360.802462	0.1646479461	0.3222943972	0.007999033513	0.01337559214	0.02219357769	0.01326283023	1	0.1329079667	0.6258549456	0.02168972117	66	0.998478748
14	560.764533	285.6817354	8291.497955	11895.88207	1927.198462	-316.9548376	1424.267851	5082	3824.722222	2052.942842	2863.28927	491.1385069	351.9685925	223.1266025	1173.840938	2331.985391	0.7000569255	0.1617184615	-0.02480644213	0.03656053202	0.02033745031	0.03597977829	1	0.5511322871	0.2959376599	0.01914501139	93	1
14	561.6615764	36.50063856	977.0810595	5865.851081	911.5582427	0.1252041748	1116.759338	2427.5	1026.585106	162.2160828	980.8434205	169.9626109	82.60192379	188.117486	382.4730789	437.5319444	0.1643386504	0.1520408134	2.20968552e-05	0.01742246268	0.02364745359	0.01472040369	1	0.1300786129	0.2786060761	-0.0129919107	61	1
14	561.5428875	98.14992482	389.9542083	6299.534442	1039.209875	582.8485175	1463.959694	2683	10526.01053	113.8678304	1173.329039	209.1745993	144.5031313	189.3986981	458.1721572	6014.552987	0.06145710242	0.1631918339	0.09201571448	0.01446947814	0.02507946595	0.018826043	1	0.05517981616	0.3062346958	0.2795871589	44	1
14	562.8388064	566.0082677	6101.849012	12744.08582	618.3208266	1214.229741	1960.198987	4930	6764.78125	1036.238233	2209.501715	146.3038172	313.8776225	229.0486281	812.9280638	2813.238681	0.4745618281	0.05311376959	0.09537969968	0.01925538639	0.01139917804	0.02728670428	1	0.3799437272	0.0812938027	0.376250611	84	1
14	564.7665659	243.4585328	3619.066913	11954.50394	88.65586015	977.2710873	2118.329083	4485.5	3671.225806	607.6549424	2018.629223	127.2714422	258.0894228	213.6254313	711.0721067	1332.353566	0.3008574623	0.007916714631	0.07936736985	0.01554517226	0.01156371312	0.02131676261	1	0.2413098807	-0.01123780697	0.2817544889	70	1
14	564.699592	328.309882	6107.050882	12409.31172	632.6969992	1230.478214	1973.537763	4897.5	6413.301075	1193.927678	2385.05913	158.5192146	346.5326458	244.320318	871.0342277	4345.098347	0.479337268	0.0514365255	0.09953861186	0.02568067254	0.01465701399	0.02937823255	1	0.3839672731	0.07807931704	0.3914353179	84	1
14	569.1852805	631.2383187	1638.393647	9713.255425	1354.610492	1602.7377	2753.85553	4133	2321.688889	305.9202069	1798.043815	270.0930117	360.9333866	432.6991015	733.216499	1128.094871	0.1694711359	0.14716923	0.1625115946	0.01284823307	0.01883054865	0.02028272751	0	NaN	NaN	NaN	NaN	NaN
14	579.5025192	214.6593681	-27.48770814	12232.40607	4106.191695	300.1494057	1410.577136	5575	10263.20652	77.04851399	1949.934056	614.866385	89.89478522	198.0750124	852.8167852	2956.322283	-0.002150323636	0.326948446	0.02444665869	0.006583882123	0.02123729203	0.007628993175	1	0.002483703736	0.6365235382	0.04181500533	25	0.9999999975
14	581.677267	82.71898399	1922.031764	6903.400648	358.3427928	400.1350668	1185.843889	2628	8010.804348	438.5048402	1496.568955	132.3250103	159.3015892	133.800379	551.4587635	4081.84778	0.2920085382	0.05487286708	0.0607510828	0.02152973263	0.01910019663	0.02327452474	1	0.2336572694	0.0834895673	0.2182123123	73	1
14	581.6516549	187.8392528	1770.449775	11369.78988	1057.74412	713.7140203	1845.720823	4441.5	2944.707317	349.4088122	1938.28256	243.3850967	178.6704176	201.4698332	731.1319959	1030.831697	0.1575123205	0.0919480145	0.06364802591	0.01255372899	0.01736602312	0.01578910779	1	0.128203149	0.159447516	0.2004421967	59	1
14	581.3000905	299.4218577	13111.98128	13093.0891	1356.351688	-571.9851511	1398.370682	5337	4426.898876	2597.897174	2675.225123	286.5047228	409.4590266	246.3308189	1044.78172	2712.220044	1.001250434	0.1064624999	-0.0398796729	0.03458273375	0.01608947573	0.03740480028	1	0.7870520549	0.1819725761	0.03078638322	96	1
14	581.2611974	622.245566	697.2665642	10553.23861	1675.282959	401.6618258	1543.604708	4353	5266.021978	163.3647078	2263.896782	376.4167713	125.7160104	164.2575939	878.0654647	3183.777746	0.06734627038	0.1614869456	0.03869281459	0.009681124337	0.01592529111	0.01063966179	1	0.05625599115	0.3000264673	0.09850530381	43	1
14	583.2432395	435.7444658	526.19319	8861.527707	1411.246858	914.0123969	1854.335546	3645	4710.831579	174.8601262	2442.826482	427.8405406	273.4780279	199.1098419	987.6473393	4361.443304	0.06235855624	0.1613542727	0.1034028399	0.0130736194	0.02291791076	0.02106799757	1	0.05662657878	0.3030707641	0.3186322075	44	1
14	585.4715319	200.6557795	1556.0897	9249.716328	820.7517203	541.1532441	1825.537418	3698	2944.037975	381.7393223	2156.165621	239.0926607	172.4190571	218.6630071	825.6109848	3089.469876	0.1689959876	0.08878642951	0.05675228788	0.01556875582	0.01661064727	0.01752460934	1	0.136764699	0.1526306756	0.1792313978	59	1
14	585.5239559	241.1417958	37.29515767	10487.45122	4507.883912	212.2934172	1795.115979	5161	13122.27907	119.7132265	1689.657469	719.5493162	103.7162914	205.2744103	785.8767529	5874.693351	0.003829151462	0.4346131891	0.02098384932	0.01375530486	0.03122706378	0.01152168636	1	0.008269231033	0.8556698911	0.03592282092	28	0.7392807195
14	585.547612	537.2930559	3333.132751	11228.70369	161.9026203	2533.897492	2095.722208	4373	6184.905263	709.0442413	2376.895921	125.488516	555.54675	234.922378	843.5152254	3551.116957	0.2819758193	0.01466094239	0.2158119965	0.01541300992	0.01234820242	0.03343940554	1	0.2355776803	0.009507994531	0.7443865134	71	1
14	585.0864494	662.5089985	4396.294777	8690.394558	436.430011	-175.1515541	1755.91797	3361	3154.645161	901.0860968	1854.984198	165.7874	195.2427143	284.2293132	708.4241695	1659.59133	0.4944128313	0.05192551413	-0.02102473277	0.02730567067	0.016810543	0.02668252582	1	0.387841362	0.07288794239	-0.01742119913	83	1
14	591.2725601	288.4685897	2259.537932	13435.40919	2135.694856	89.58278994	1739.702126	5455	4777.670455	375.2384863	2102.481718	361.5940302	148.5256999	427.2143237	820.5540032	1346.972866	0.1657620183	0.1531024771	0.006059898654	0.01029055306	0.01572319719	0.01177595994	1	0.1316160487	0.2810742412	0.00800455749	61	1
14	593.7491781	223.7661598	8174.972982	11596.06138	306.0072942	-235.3948975	1545.063053	4461	13583.7619	1537.854723	2142.90334	130.3244367	295.6873255	214.0724075	771.0237197	5832.944479	0.692837574	0.02536524996	-0.02238392378	0.03208518392	0.01315442886	0.02858513689	1	0.5439532872	0.01829635396	0.01997344527	90	1
14	596.7048542	526.3476838	794.5891681	12949.94176	1268.062243	516.5542236	1689.033377	4985	13826.09677	184.954671	2224.071912	241.5029934	131.7873213	166.2913518	819.0988841	6260.269799	0.06129943099	0.1024246004	0.03933942046	0.009263585469	0.01349094153	0.01110526208	1	0.05081639394	0.1797497168	0.09685191206	39	1
14	597.2270585	501.7159625	1872.753402	11908.89202	3720.448315	185.9966268	1857.26696	5492	7634.840426	394.0288539	2276.158437	691.2608186	151.3264844	228.1630118	998.1559172	4271.123894	0.1610037833	0.3153114589	0.01639353613	0.01321743125	0.02144683641	0.01383104916	1	0.1305077641	0.6120654653	0.0492928595	66	0.9075795464
14	599.1770756	236.5457136	7467.590717	10618.93455	205.1564747	-230.204764	1805.859755	4072	8211.294872	1291.720693	1893.692184	139.4675086	298.7413336	184.8493995	702.4876107	4060.153059	0.7095688569	0.01883012278	-0.02057846571	0.02481070831	0.01414382793	0.03321139586	1	0.5571926806	0.005040265526	0.02950523516	90	1
14	601.4714597	705.2241053	1416.08835	8080.684037	358.6532224	62.01893847	1672.298297	3027	1645.247312	314.1578505	1819.948584	148.590846	112.6487607	189.0301913	672.5604335	936.6975482	0.1752265077	0.04844881317	0.007398572748	0.01633259193	0.01559855838	0.01557484873	1	0.1379081133	0.06792145222	0.01012640842	55	1
14	607.8685276	301.1189599	-86.43838078	9180.72961	795.7175332	2185.735337	2171.718258	3694	2485.680412	80.66425106	2167.763492	296.3632168	516.4024033	748.2889521	838.0650881	2777.741977	-0.009536782753	0.08838990748	0.2448988676	0.01035714849	0.02661343219	0.02427213509	1	0.008450042658	0.1618018438	0.7835561977	15	1
14	608.8853947	321.2072375	12047.23779	11809.85543	1261.385518	-507.6897743	1521.564639	4874	4029	2150.15091	2072.661471	250.1005561	385.13499	231.7819577	811.8892637	1994.923131	1.025171119	0.1081625913	-0.04363790215	0.03056638957	0.01635345403	0.03611830517	1	0.8056917434	0.1851942849	0.02321811954	96	1
14	608.4582893	369.0366662	3779.672177	12678.68611	223.910854	1008.629766	1920.576646	4737	13374.91358	756.7817079	2418.557351	146.1966781	287.7982463	174.6923237	845.8309039	5246.298005	0.2933880778	0.01716996839	0.07717437389	0.01740300022	0.01327113184	0.02143270929	1	0.2353835358	0.007516591412	0.2730309538	70	0.9999999964
14	610.3593048	471.4893263	596.8496073	9941.791723	945.554957	1051.698534	1968.297187	3910.5	7441.808511	168.9094744	2208.029614	244.0789017	239.7023065	219.0432603	835.9717571	5259.167683	0.06020651048	0.1028860177	0.1068295917	0.01005840944	0.01836570001	0.0192442745	1	0.05445149741	0.1841381441	0.3273563693	40	1
14	611.4287728	382.8148235	48.60619028	9808.140849	871.3170635	368.4348505	1823.512663	3828	1592.309524	55.59938472	1916.525067	250.7746079	95.18646149	201.960294	744.1652386	946.0512222	0.005273494801	0.09181438071	0.03893892706	0.00617878886	0.01614768337	0.009183790881	1	0.006466905757	0.1582307434	0.08283110185	12	0.7432853191
14	627.0227281	113.8419485	1252.26457	8238.81244	1236.422196	17.84970885	1096.427696	3348	5856.810526	226.6213144	1263.791004	232.7031037	99.07105468	148.3452266	496.8689459	2040.921159	0.1550445676	0.1484368657	0.002189885346	0.01501936782	0.02056132787	0.01279132068	1	0.1228479678	0.2713941324	-0.007759403814	61	1
14	628.5246564	140.3718537	-62.50344189	7503.508869	1191.147397	833.6249493	1377.913482	3082	6533.085106	53.70984392	1272.821754	205.4993382	155.6755219	162.6179558	487.0118757	3101.930504	-0.008680165481	0.1587418954	0.1102456245	0.007464414514	0.01830648015	0.01287691545	1	0.001013164888	0.298246198	0.3264508138	19	1
14	629.6525929	197.8782405	-56.63260088	9210.99457	457.4400707	1102.916722	1641.233276	3456.5	5720.989247	54.12488554	1505.249871	146.729626	190.2189393	245.9049173	550.5522348	2476.18088	-0.006066998448	0.05061778693	0.1184950564	0.006368317137	0.01608280999	0.01127078233	1	0.00231876987	0.0783905331	0.3505569467	9	1
14	630.2684918	357.0813483	600.8682831	9547.250787	904.3301045	1019.04522	1878.035097	3755	5978.712766	168.1625976	1929.209627	237.1100381	222.6385951	206.2056763	736.2817149	4047.945898	0.06614274605	0.09927380543	0.1070745056	0.01131954511	0.01660711038	0.0194960593	1	0.05910687361	0.1767794505	0.3293298276	40	1
14	636.5073804	387.6293582	9361.801653	9348.809241	869.8795779	-370.6050201	1874.897111	3898.5	901.9565217	2009.895243	2093.596487	225.6704476	388.3423552	249.0290355	838.867617	485.4826965	0.985250389	0.09144618548	-0.03866796934	0.04719007851	0.01720019654	0.0502768755	1	0.7743302167	0.1514764027	0.03079856558	96	0.9999996149
14	638.8065253	670.7316649	3962.93317	8292.323857	1370.783673	-182.1112279	1514.582225	3542.5	10849.66316	708.8594838	1459.800184	257.4959463	151.2694037	148.6556812	594.9788595	5598.124045	0.4722785542	0.163901314	-0.0210973244	0.02378357836	0.0179332775	0.0188201383	1	0.3717276397	0.3010484977	-0.01765651807	87	1
14	640.5416563	717.7021995	3071.302153	6560.625075	1003.411074	-148.1618925	1393.510481	2799	7004.694737	581.0082013	1235.064005	210.5890054	148.7853137	161.8688456	500.1127498	3750.819111	0.460952933	0.1560527358	-0.02392488714	0.02564483286	0.02089741951	0.0245585674	1	0.3625107858	0.2849385151	-0.03012642225	87	0.999999997
14	642.4266443	285.6784665	7462.342817	10936.26632	1788.419681	-308.9408439	1398.275658	4683.5	12838.7766	1346.312457	1993.454513	351.8319601	268.7878986	222.3468879	811.9590478	7323.926703	0.6799871568	0.1617910319	-0.02796280073	0.03094117193	0.01670601287	0.02806474519	1	0.535091513	0.2959661429	0.003989626779	93	1
14	643.6834456	191.2209741	-70.27358647	8175.628049	847.4902213	944.8120876	1496.607623	3228	9461.214286	53.80251928	1502.183901	177.3020962	188.5394885	164.0207138	553.5553852	3819.240835	-0.009097625575	0.1053218308	0.1149974649	0.007189323536	0.01857189651	0.01244797078	1	0.000355478314	0.1896618463	0.3403002305	14	1
14	646.5658565	258.6736378	-11.02518177	9457.780987	2183.456648	147.5133748	1513.869753	4064.5	6061.585106	61.39339388	1553.85934	388.3854558	72.76828103	181.543494	650.0800787	2467.289926	-0.001194585304	0.2352297409	0.01707800506	0.006772489098	0.02075567449	0.00832359684	1	0.001640423163	0.4492950857	0.01287597795	20	0.9945855861
14	646.7108805	348.5021891	925.6611201	10303.78378	199.7568407	118.9764354	1601.181725	3832.5	11713.30208	210.7266714	1882.291677	137.5556469	100.5509905	191.719415	653.5152583	5906.457159	0.08799238203	0.0199897168	0.01231308124	0.01115314255	0.01420297533	0.01040683939	1	0.0690790896	0.01037698558	0.006713123132	30	1
14	645.5336311	484.3162681	401.2723871	7573.910147	381.0637109	887.9126068	3006.160647	3191.5	8741.105263	812.9186139	4047.486602	3271.752296	5237.904627	17461.07572	929.2618616	8430.319263	0.06074015078	0.07006253995	0.08924689395	31.93883087	153.9517947	237.7352639	0	NaN	NaN	NaN	NaN	NaN
14	648.2707718	204.8270385	2094.211925	7423.560457	1609.228166	549.6978855	1604.252108	3269	4168.755814	508.024612	1653.632824	393.0557166	194.5913098	252.1254924	708.0082943	3098.712271	0.2921809011	0.2238842441	0.07809090153	0.02062309763	0.02576094665	0.02714288378	1	0.236986743	0.4286861691	0.284818577	79	1
14	648.8401172	302.9512437	-2.569649029	10773.32189	1690.3568	163.9528791	1483.503141	4389	6998.40625	65.24048219	1900.052298	290.514757	73.92521822	166.3112189	724.2640392	2959.068284	-0.0002731956845	0.1572390726	0.01527278336	0.006173827856	0.01973002828	0.007178827853	1	0.001305968518	0.2903176672	0.003540858125	16	0.8820790934
14	659.7616762	535.7573747	-144.5331794	9607.078346	858.4938899	2278.140363	1939.78616	3821	3198.694737	70.82407045	1593.732957	188.0788118	391.88481	228.1675316	616.4760565	1292.081202	-0.01604282309	0.09360037647	0.2348452762	0.006676276167	0.01398428984	0.01654740665	1	0.002711680152	0.1719168627	0.7479956454	15	1
14	662.320003	416.580357	4395.51081	9355.642517	423.5926702	1168.526469	2329.791511	3739.5	4994.208333	1080.828561	2237.857892	169.7149421	374.9559523	263.8242382	840.6664886	3258.125089	0.4770588734	0.04403402333	0.1171999988	0.0277627593	0.01763514257	0.0513434508	1	0.3832561004	0.06390543283	0.4509974585	84	0.9999999998
14	662.6093842	577.5849693	-153.979619	10115.28048	483.0727763	2277.126153	1888.107128	3817.5	2629.202128	53.97678475	1335.519592	151.1461456	306.5274397	191.6250041	487.9402902	1022.591128	-0.0152114626	0.04913967821	0.2271898658	0.005818616297	0.01487007753	0.01641043322	1	0.00232147459	0.08094848234	0.7200878259	10	1
14	662.611919	614.2891835	494.8264861	7068.370972	435.1054899	118.2956176	1574.043134	2740	6442.591398	126.8988842	1355.808169	133.4291284	79.78653327	147.3576977	486.9021117	3537.370054	0.07350194731	0.06185976692	0.0194025247	0.01073428971	0.02123442055	0.01203661353	1	0.05862571339	0.09606722928	0.02960148764	34	1
14	663.2884397	222.2971675	738.24278	8735.136478	168.1340246	98.87161868	1534.985748	3176.5	10414.69149	134.4537525	1143.194252	131.8734406	86.56992866	236.3300032	400.8554169	4731.374421	0.0854073782	0.01967012072	0.01213846423	0.009672346189	0.01599283158	0.010028914	1	0.06702448964	0.009722370421	0.005539766297	30	1
14	663.7289976	403.7605067	4680.574552	9727.669988	373.3120632	110.8060322	2412.914093	3877	6421.04878	1063.360832	2223.631053	288.3150732	710.255951	800.2097378	831.3219477	3459.15597	0.485622539	0.03764140652	0.01219695698	0.02537847075	0.04837042085	0.1632596398	1	0.3829459657	0.04550288464	0.09362135204	83	0.9999996854
14	663.5983323	561.3232964	4497.703154	9588.143757	1561.968335	-108.3179	1634.692579	4074.5	11623.92708	819.9828201	1707.198775	284.4303437	178.6052714	164.8602781	682.7244546	5824.762279	0.4691820965	0.1631559536	-0.0111626198	0.02251657752	0.01851857215	0.0209845647	1	0.369937257	0.3000437738	0.01560024708	87	1
14	668.541479	344.3731882	-150.7548139	9726.199003	916.2506949	2281.214746	1882.399441	3814	4225.774194	63.15766405	1639.136823	184.318794	388.0736705	185.4058758	614.5550674	1608.254969	-0.0172655581	0.09469688379	0.2334236043	0.006878726394	0.01619149105	0.02065921889	1	0.00166576868	0.1740806323	0.7429166803	15	1
14	669.4570529	197.4993267	1293.199843	7899.035467	2413.180723	450.107592	1663.914461	3675.5	2961.833333	195.5774415	1174.996502	371.5254285	135.622933	202.4725596	512.923079	1307.033988	0.1591300752	0.3034690933	0.05649508823	0.01512495552	0.02751092286	0.01699542398	1	0.1315556988	0.5899916342	0.185465679	67	1
14	669.784252	312.2139472	-18.17103448	11472.51894	3696.668402	582.0233801	1543.876093	5241	5233.021053	80.31273744	1413.364743	499.528719	126.0114403	227.5999399	630.5356798	1972.068819	-0.001498137926	0.3261924935	0.05022777756	0.007189352272	0.02197621833	0.01052977286	1	0.004704849671	0.6362985678	0.1300598771	26	0.9999726355
14	671.8084563	590.4822535	-114.3619634	7812.336345	708.1964673	1920.677395	2022.890066	3154	1848.378049	55.83438665	1194.622464	171.555222	287.5152648	296.9900827	469.9462685	987.4145019	-0.01457526757	0.09160742515	0.2423209646	0.007368054202	0.01752338762	0.01959465916	1	0.004342807079	0.1682354659	0.7737855331	15	1
14	672.2857817	426.8281471	5197.800245	11079.6809	497.0088172	1219.335001	2265.791139	4390.5	10110.7381	891.1497459	1886.455524	182.3682394	283.4243167	388.9346941	681.5545936	3526.600907	0.4684495028	0.04569771949	0.1155075409	0.02273820813	0.01661014766	0.02477849981	1	0.3763722305	0.06722624629	0.443409556	84	1
14	674.581651	441.7242242	5231.103906	11237.47118	497.9337088	1225.12381	2216.425589	4404	6634.952381	904.9805457	1912.493943	172.027983	290.5558493	274.3826742	700.9317539	2481.882408	0.4596791241	0.04612057611	0.1090439502	0.02052517233	0.01497490575	0.02342921385	1	0.3690288472	0.06777592417	0.4194224521	84	1
14	678.557238	455.5521911	4073.686625	8622.835621	349.9257245	1126.188417	2434.215227	3432.5	5580.670455	1059.607473	2332.462163	358.9659637	299.230472	1466.408882	848.5065388	3551.240527	0.4732446911	0.03947220707	0.1313568272	0.02698057231	0.06139134785	0.06727285966	1	0.381134497	0.05534287215	0.4983671648	84	1
14	679.5885864	219.5299576	1450.334603	8893.297179	868.8398515	470.6648602	1456.20813	3526	2470.385417	258.9804915	1371.028925	175.4747901	112.1559875	165.8184897	528.1598125	1017.947816	0.1607645128	0.1001353476	0.05195749699	0.01299566977	0.01443436522	0.01275303471	1	0.1300893283	0.1755231173	0.1615378797	59	1
14	681.6980072	599.4312065	-112.6185252	7580.170966	720.4980789	1748.23681	1775.364805	3015	1733.95122	52.37836485	1249.407981	153.2962914	270.514221	236.3667123	470.9873736	869.5888329	-0.01520399811	0.09597074374	0.227066528	0.006915547652	0.01732517647	0.02035257867	1	0.002884274444	0.1763468554	0.7216879768	15	1
14	683.4257313	658.7094389	-112.4421482	6829.199683	359.2475329	1490.036793	1540.324856	2658	2746.16129	48.9395421	1179.721571	104.9740674	272.6377287	173.5686717	433.4346002	1241.441801	-0.01648152977	0.05203709359	0.2201722866	0.006940330628	0.01470784346	0.01935214475	1	0.0008875347124	0.08649544214	0.6959460329	10	1
14	684.5750508	307.4617068	-5.343421946	9739.56118	1598.940036	138.252279	1482.286829	4029	6003.510638	59.94528213	1658.446741	301.2360396	71.85454558	170.1560686	646.1855858	2730.698059	-0.0005364290648	0.1612142916	0.01409507488	0.006665467439	0.0210950042	0.007508592957	1	0.001067912761	0.2983564335	-0.0003710771447	16	0.9191269672
14	686.8279714	511.4079491	-25.49919672	8993.822198	123.4743568	618.6621718	1769.994035	3316	4199.936842	37.10635249	1742.766768	109.1012744	120.8954461	149.9662868	600.8182533	1553.385457	-0.002786529817	0.01438479548	0.07078661084	0.004625683487	0.0144254039	0.01023446172	1	0.001294131134	0.002133445621	0.186611476	3	0.9999999998
14	689.6385804	489.2381679	2508.769264	9069.003304	59.26478982	2049.415285	2146.247867	3432.5	4171.193548	557.2325294	1938.242026	113.9544458	460.3054087	221.9516439	699.6813873	2235.274739	0.27657581	0.00861543332	0.2194594981	0.01950639799	0.01399773495	0.02862319012	1	0.2314878036	-0.002610477027	0.7554197974	71	1
14	690.7866278	206.0975806	1980.828814	7049.43998	1605.917882	434.4129492	1346.993552	3023	6200.031579	488.9938872	1597.044995	379.3398624	176.6994871	188.4397916	677.4758891	4335.494645	0.2748916916	0.2289492158	0.05857825927	0.02195395088	0.02988554865	0.02363204753	1	0.222111038	0.4380442505	0.2145680183	79	1
14	690.1985088	281.8154383	-42.92825314	9711.302737	3132.238704	253.3685854	1275.166787	4399	10822	71.29887175	1344.323487	495.679932	94.76359747	181.0610619	604.1797264	4114.148763	-0.004771136507	0.3264688256	0.02542710234	0.00761914806	0.02615351044	0.009166954559	1	0.0004757981138	0.6356019737	0.04457565106	25	0.9999999912
14	691.5398208	262.6125202	35.66478294	8581.367502	1317.058179	202.583779	1651.893571	3499.5	2894.032609	50.08032559	1353.912787	242.2556316	79.90628005	211.6712272	535.5519553	1233.76631	0.004210697936	0.1530223332	0.02380397609	0.006302613038	0.01880854613	0.009797141897	1	0.005359877724	0.2821535602	0.03349967547	17	0.9999999986
14	693.6201593	374.6309279	-49.72233494	9699.485227	3071.948118	290.9573866	1444.451102	4434.5	8046.427083	62.94232631	1745.916674	562.3761867	76.31228722	187.6189328	773.4289261	3305.609888	-0.005685609888	0.3268395236	0.030208383	0.007695286683	0.02375699769	0.008869829478	1	7.711737347e-05	0.6366032076	0.06073793125	25	0.9999966406
14	698.9089248	245.574873	-20.25220551	6816.846661	2263.465001	406.3761481	1458.549015	3151	7692.795699	59.54216114	1162.962727	413.4184267	93.27708584	190.3136393	519.6410334	4218.158875	-0.00343977098	0.3266794069	0.06101913655	0.009272103163	0.03084641682	0.01107225966	1	0.003897307198	0.6378455797	0.166549711	26	0.9999999999
14	704.2230469	293.7215224	2888.825845	9712.888293	160.0082646	-6.214433928	1577.288514	3606	4699.56383	439.8633933	1558.648919	128.4016709	146.0377786	170.0964773	568.9906393	2017.98843	0.3009578003	0.01765249364	-0.0006198883589	0.01976961193	0.01403347168	0.01736553671	1	0.2361831362	0.004511537936	0.008751238615	69	0.9999999667
14	707.6120676	519.7034444	2302.154218	7681.62394	1133.746168	595.0138141	1833.60021	3231	4161.967742	463.9388449	1500.426284	242.8587639	157.581136	214.1787935	609.8327625	2833.44179	0.2982380301	0.1525499327	0.07782107909	0.01943314491	0.01949416324	0.02316287623	1	0.2408860095	0.283336844	0.282137311	77	1
14	713.7774562	492.1825626	-141.9721912	9126.966863	450.326077	2107.451625	1895.691565	3444	4225.610526	48.81577373	1256.091376	138.5882547	284.5779108	203.313801	459.2080242	1527.759584	-0.01586337818	0.05111975374	0.2340602921	0.005834208973	0.01526486517	0.01581955929	1	0.002288365881	0.08533448292	0.7435186454	10	1
14	715.3324873	258.854356	3058.428826	6678.546705	347.4144015	-66.71557648	1349.500736	2605.5	3853.610526	750.9186792	1549.957912	138.9397973	173.8072182	168.2898811	578.7533064	2748.618432	0.4645154738	0.0554505318	-0.009637581425	0.0295482589	0.02081705929	0.03116449713	1	0.3650578888	0.08071286951	0.01515193856	83	0.9999999981
14	716.7395295	175.8692238	388.9616818	6253.332882	975.4857171	181.5685542	982.1422351	2541	11901.24211	96.41811711	1031.259816	180.757634	91.23156938	271.5188344	395.0723321	4840.914409	0.06437123332	0.1571759054	0.02951998338	0.01275897514	0.02486129856	0.01390942106	1	0.05324670015	0.2907817954	0.06631351092	43	1
14	718.42111	460.6867998	7217.290827	7096.911044	703.7414447	-386.9971013	1702.088806	3027.5	3177.808511	1684.539789	1633.261526	199.6402531	281.63555	252.9887071	651.428297	2226.554831	1.029086014	0.1048478079	-0.05247100551	0.05088854646	0.02068684275	0.04423902005	1	0.8081520515	0.1779821904	-0.006269715202	96	1
14	721.6105841	191.8504074	-33.96895974	7010.770264	1074.420268	714.8856346	1079.70592	2832	8531.840426	45.61117024	948.6230434	170.9920584	108.1743709	144.7323417	357.787731	2443.878551	-0.004849733551	0.1582461185	0.1030997291	0.006646242866	0.0199364759	0.01238817382	1	0.003553152754	0.296863337	0.3028341027	19	1
14	722.3602201	478.2882715	5916.142915	8592.179541	1330.846129	-240.0135726	1595.033936	3603.5	10450.96739	1196.60798	1753.222089	286.1158722	218.8404996	172.8807955	708.7298804	6974.67298	0.6843171798	0.1574916019	-0.02901162294	0.03517624185	0.01839842336	0.0280044772	1	0.5383854699	0.2871447289	0.001161073481	93	1
14	722.474758	512.2896766	1008.994028	5933.557733	1850.189968	95.72647681	1628.566826	2808	2411.757895	283.064079	1578.162666	488.0185416	91.42706361	181.595803	689.0494221	1856.371264	0.1735248042	0.3109949354	0.01637229721	0.0176106208	0.03633093572	0.01966042714	1	0.1403311877	0.6032446342	0.05175923478	66	0.5791236537
14	724.4129542	331.162496	-27.23521113	8347.760139	2673.875759	226.5647245	1319.439026	3837	8060.347368	53.97875433	1168.239134	379.1216868	73.51176927	222.0955481	500.213414	3066.015256	-0.003359274946	0.325526223	0.02741151305	0.006976402332	0.02217282698	0.008863742095	1	0.00171020687	0.6337800806	0.05162620168	25	0.9999999402
14	725.6239675	245.2810746	2996.994548	6569.857844	751.2115282	-100.2064774	1394.87168	2739	18302.84946	633.7576349	1243.079253	133.4181999	141.3076645	149.3374239	460.8789849	9986.259502	0.4586819783	0.1141156255	-0.0149151304	0.02906762924	0.02333040862	0.02442379886	1	0.3608129552	0.1999686225	-0.001628926043	85	1
14	730.5206946	574.1744931	-121.0981189	7765.384033	356.0013876	1701.502214	1615.725583	2937	3445.9375	50.57629495	1168.610701	147.4556944	279.4299662	319.734847	437.6734294	1165.247602	-0.01536240645	0.04889857453	0.2211479128	0.006561040709	0.017740313	0.0166102995	1	0.001797387471	0.08014910713	0.6993895047	10	1
14	732.6803947	379.4887145	624.2183981	9229.710457	2072.787554	352.1438803	1356.045028	4007	12907.18085	140.9500912	1552.184758	349.4157564	98.22032042	162.8194262	646.2159147	5739.879293	0.06876827478	0.2247046495	0.03873802611	0.01006787375	0.01938047209	0.01069962678	1	0.05814357736	0.4288135135	0.101696409	46	1
14	736.3729032	423.2722202	3765.535605	7883.298034	99.22793783	-59.42311201	1693.046538	2969	7754.354839	730.0767372	1398.300158	111.1778359	140.367644	175.565819	498.6661588	3833.906331	0.4783188617	0.01315499329	-0.008383929473	0.02698243015	0.01483463113	0.01926611276	1	0.3755194257	-0.005416741177	0.02061745568	81	1
14	742.2796211	562.4474486	-98.43509489	7001.216437	338.6265809	1547.791227	1660.131896	2650	3259.606383	48.19686815	1056.013662	114.2256348	234.5070424	180.1970604	383.9916169	1216.447668	-0.01403139304	0.04714253838	0.2226854443	0.006533015307	0.0155967861	0.01720315664	1	0.002928464041	0.07664742959	0.7048596646	10	1
14	745.3254119	236.6261772	-53.68595582	6748.421577	633.8469059	1370.866773	1173.065971	2620	4481.221053	50.93394646	854.3751591	134.3385707	207.2569625	133.4644594	318.9522935	1487.978045	-0.008521393469	0.09460096593	0.2048611818	0.007625993137	0.01808232606	0.0169785438	1	0.006661338887	0.1724085722	0.6471719802	15	1
14	747.9748969	516.3931425	-95.53386994	6807.959817	301.7365486	1530.913442	1708.294091	2619.5	3293.085106	45.15225371	871.8880623	109.7365163	203.7262275	197.7696777	323.3184798	1165.139363	-0.01491477247	0.04399728025	0.2273671895	0.006688191469	0.01524446038	0.01619717714	1	0.002505258927	0.07048077724	0.7205367705	10	1
14	748.153497	433.1313624	2237.963149	8292.243224	88.77154979	1660.051354	1692.723907	3077	5243.25	383.5564818	1231.400349	234.2060878	338.123572	2159.519987	436.975899	2049.360136	0.2747413058	0.01195829421	0.2016886534	0.0258539569	0.0407174935	0.04375302262	1	0.2288983355	0.003296046944	0.6944131737	71	1
14	750.3751147	322.8073357	534.3127501	6858.692732	145.6591573	88.70973936	1391.661841	2536	13236.31915	134.5657722	1164.984172	93.17610288	73.4068894	134.5197336	405.1515229	5923.336183	0.08000110003	0.02370362695	0.01264184432	0.01114506002	0.01562703672	0.01148446446	1	0.06284204333	0.0179764331	0.006257949879	30	1
14	752.3245378	417.4902182	1356.487474	8100.323936	397.9282617	47.65771052	1474.412402	3027	6328.431579	239.6786395	1306.638942	134.1457971	85.44502482	153.0243001	470.3367369	1800.417875	0.1718713619	0.05000191294	0.005870694108	0.01368405218	0.01640929967	0.01095296238	1	0.1351785389	0.0710144155	0.004239943459	55	1
14	753.1538573	375.5234694	1932.131359	6927.008426	41.14714857	1419.003505	1822.613482	2629	3541.926316	302.5085222	1016.78969	104.1459178	259.1607278	200.5673276	367.161275	1403.83065	0.2848993869	0.005700521764	0.2100018222	0.01756129832	0.0164440399	0.02491674154	1	0.2373890601	-0.009049025012	0.7247735884	71	1
14	763.975242	485.5962444	1909.513349	6823.923589	340.8815659	446.7154416	1454.578356	2611	9443.808511	382.1503726	1344.090918	113.0980706	137.9315707	174.8708755	489.2046566	5143.213385	0.2805324457	0.051808819	0.06546709571	0.01905595245	0.0169221637	0.0190630702	1	0.2248815016	0.07751217377	0.2317045769	73	1
14	788.3368201	271.4894998	25.54410421	5883.558284	1707.104682	228.6319847	865.405913	2608.5	6344.670213	56.82640478	750.2980619	250.3374996	79.53544709	128.8879059	331.1249812	5688.5022	0.004268875703	0.2976053685	0.04124727447	0.01017423133	0.02392367493	0.0126754054	0	NaN	NaN	NaN	NaN	NaN
15	12.51056872	520.2715716	2404.471461	8309.251178	15.89759481	1715.586579	2159.396856	3135.5	5784.021053	388.7657859	1205.963227	114.3673758	416.3319869	339.5593451	442.2154212	1963.007441	0.288163206	0.002117482367	0.2112182628	0.01890945426	0.01446130545	0.03545314666	1	0.2400013706	-0.0162931126	0.7294879256	71	1
15	16.58527074	299.1731706	511.3827673	7873.907866	1871.314877	269.5104732	1328.848013	3474	19381.9375	148.0931156	1502.144798	342.2328587	107.4603464	180.92122	597.6816821	8437.812495	0.06529648399	0.2361391817	0.03465456976	0.01254841957	0.02158422186	0.01327660477	1	0.05527115068	0.4519067753	0.08747429779	46	1
15	17.67012678	283.4570671	-8.594647936	9429.675893	2998.191661	427.2716039	1061.805552	4214.5	6520.648936	72.03843043	1322.432156	438.0947688	96.5085672	143.9808641	573.8721514	5761.316881	-0.0009023737276	0.3179458206	0.04676657094	0.00812386482	0.02234359687	0.00899593265	1	0.004844937481	0.6193203929	0.1180012966	26	0.9998926311
15	18.75038971	387.1791265	11.78363565	8051.259028	542.9229353	120.1813773	1456.807369	3120	7988.542553	40.39494477	1628.819723	148.5890655	64.25372713	159.9722461	591.8883598	2756.261847	0.00154787457	0.06895630844	0.01583302464	0.005378827838	0.01687409343	0.007749012809	1	0.001714438072	0.1104920041	0.002044168774	6	0.9910056516
15	18.53181627	483.6704754	-123.7282398	9321.024715	803.3591541	2132.570471	2013.211845	3628	1205.547368	62.15619776	1331.896003	164.3993727	303.6933924	213.4637508	506.1165058	292.9757004	-0.01370110623	0.08780883467	0.232585887	0.006726399808	0.01541442365	0.01914341825	1	0.004338634332	0.1599980333	0.7405315198	15	1
15	22.68610761	414.080835	4597.114159	9442.636675	536.5839961	725.0768996	1848.656775	3775	6579.329787	877.3552777	1660.797457	134.8963557	262.2717927	209.9991227	624.356822	3415.129407	0.4780072377	0.05505549787	0.0729657254	0.0252422802	0.01358417495	0.03005881442	1	0.381193279	0.08409784184	0.3004596744	84	0.9999999999
15	26.59316107	559.5294713	-61.45021173	7765.608224	813.6488112	904.2808931	1572.123493	3092	6893.557895	51.70045158	1597.666221	197.9183998	212.6619083	169.2897396	615.0524542	3860.327943	-0.007959980772	0.1054703125	0.114892554	0.007068179244	0.01677624295	0.01699005638	1	0.001247693448	0.1899566078	0.3401955935	14	1
15	27.67583261	261.4464061	673.9537583	8021.129689	188.4673006	36.83726566	1223.856113	2989	8987.702128	177.4212914	1787.622438	116.2341333	99.6612667	189.4051465	614.9277921	5166.731632	0.08591343954	0.02314270882	0.004576896244	0.009210076136	0.01742400698	0.01383904199	1	0.06696234551	0.01640960054	-0.02005032691	30	1
15	31.1244498	399.6823977	671.9055165	9812.686297	2931.357637	928.9088931	1692.798933	4448.5	4217.378947	145.578902	1883.874859	553.9217614	201.5169502	191.2482098	819.2980796	1777.832287	0.06824015026	0.3028678336	0.09572424993	0.009879385617	0.01992899436	0.01526743756	1	0.06246278338	0.5909591863	0.2997667687	50	1
15	37.80432203	310.8158757	-10.7682278	8418.570859	299.4106169	530.5216048	2060.334096	3226	2844.797872	93.55191961	1623.867695	273.2769117	115.1296692	1640.375537	611.0995958	1279.579892	-0.001142222723	0.03852747646	0.0647326971	0.01135442026	0.03281702847	0.01305742408	1	0.002479635459	0.05100459483	0.1673148533	8	0.9999998003
15	40.42590116	536.2738932	2309.196975	8194.393028	61.1422918	1777.928376	2100.785359	3064.5	5028.547368	531.699548	1724.122899	112.4900672	465.995545	235.1423796	616.3706319	2270.048794	0.2868648884	0.006330253608	0.208447624	0.01968506671	0.01559515487	0.04017011081	1	0.2388436645	-0.007849583634	0.7199153486	71	1
15	41.27762538	369.4805758	4975.523145	10623.81955	577.1809058	888.2633254	1759.434722	4168	9017.610526	941.3282185	1947.582836	156.3127047	363.2306462	195.1108158	717.8184861	3238.842134	0.4629532934	0.05591658473	0.07992493442	0.02726529099	0.01460887111	0.03403795258	1	0.3697918599	0.08623876447	0.3210111514	84	0.9999999999
15	48.5624046	455.2591525	3395.241862	11436.96388	124.802306	796.3195146	1986.903041	4247.5	7868.244681	588.4848361	1816.657884	129.2179689	248.6788914	195.063493	643.1232144	3202.429832	0.3021626044	0.0111383546	0.07111690505	0.01760527687	0.01276838485	0.0216806707	1	0.2418291972	-0.005098651508	0.2539724214	70	1
15	49.22745134	228.4894009	577.7061094	9044.430843	911.863409	795.6854206	1320.66833	3521	10381.88172	119.6993187	1250.752458	147.3634768	154.9745435	158.6224523	464.3526752	4312.958573	0.06322151704	0.1049079971	0.08913316749	0.0103632634	0.0141808038	0.01278178616	1	0.05567647018	0.1873474534	0.2676026712	40	1
15	51.40615787	647.6710014	567.745549	7949.09287	1252.479473	329.4152711	1410.964793	3327.5	7948.1875	117.5355385	1168.370813	219.848821	87.29602879	124.7232706	478.5756647	2837.335527	0.07354928269	0.1610792047	0.04207138536	0.01048502392	0.01859552078	0.01014416938	1	0.06136903089	0.2993554063	0.1113878021	43	1
15	55.27244026	394.4568651	485.2416403	9335.921404	375.1419075	1947.800282	2086.04701	3515	4530.408602	140.6271522	1939.861361	148.6518034	464.4161145	230.829568	703.8248043	2525.486334	0.05134827872	0.04220835764	0.2056439341	0.01258946181	0.01692025071	0.02678449635	1	0.05330804395	0.06558910418	0.6606183906	37	0.9999999924
15	55.34396234	416.5968204	-41.24374153	10190.70631	3133.069517	1206.184809	1907.704473	4673	2555.442105	73.17177688	1651.498341	527.9251286	206.7770504	221.3106255	724.9113262	1475.890331	-0.003808238003	0.3049327904	0.1156138992	0.008174756322	0.01943897505	0.01423349381	1	0.00697766476	0.5963316245	0.3521695037	27	1
15	61.45827243	356.2720012	2300.090632	7801.562288	1094.101129	611.8482067	1989.645571	3297.5	2662.827957	742.5032148	2572.413302	428.9501622	325.0743152	544.5936208	1039.962215	1701.474646	0.2989536969	0.1371515641	0.07268396688	0.03536284258	0.03617983523	0.06225959322	1	0.2409228426	0.2517033436	0.2640670577	77	0.9999999873
15	64.30383147	220.5666652	-73.98328382	9919.832758	1500.373742	1084.681138	1544.92756	3994	7478.182796	68.55315217	1341.315921	210.0875667	182.6743449	173.7873635	508.5548943	1572.034848	-0.008354943793	0.1533844346	0.1099561232	0.007402205646	0.01676467847	0.01288629273	1	0.001185791981	0.2873164685	0.3253007997	19	1
15	65.53385557	330.7101683	3389.045159	12121.64855	83.60156864	2451.511118	2205.135655	4482.5	5483.484211	518.085373	1807.286584	136.0247052	457.706906	283.8169197	646.343621	2012.231617	0.2800787511	0.007792383619	0.2001425236	0.01510463953	0.01154544063	0.02944089318	1	0.2329554889	-0.005280852068	0.6901095449	71	1
15	69.20395865	203.8305358	1461.599816	8878.692361	105.33286	1228.573973	1640.093058	3322	4570.684211	232.7232546	1392.942178	114.7733567	271.9459801	160.683512	514.010846	1354.930486	0.1636015915	0.0111354128	0.1380125275	0.01488932918	0.01345560642	0.02283170473	1	0.1369805182	-0.001400200167	0.4525045401	54	1
15	71.47904885	283.6631635	5.007167372	12054.45792	541.0544499	687.5452799	1777.950622	4536.5	3216.829787	48.08207217	1948.446072	176.5305084	135.413582	183.7247448	698.642413	1295.815736	0.0005173902669	0.0468513771	0.05984236431	0.004166656103	0.01419033375	0.007949022443	1	0.003563764598	0.06770895845	0.1513170078	8	0.9999999981
15	71.71977472	585.5134849	1859.465682	11879.37894	2564.644826	525.1153462	1559.512063	5097.5	5512.578947	324.7125739	1853.677544	416.7547607	156.8124569	182.6650537	756.0586989	1846.844869	0.1612110156	0.2139732186	0.04535236912	0.0124731135	0.01522066543	0.01474707471	1	0.1313756572	0.4070964993	0.1439653881	65	1
15	72.74414001	233.8765628	10.45532196	10341.77995	625.29965	133.7852548	1422.167984	3829	6387.361702	42.95572883	1653.148326	156.9097446	67.23651895	178.6289629	605.5412735	2227.990878	0.001205644708	0.06022333902	0.01420634602	0.004305487942	0.01336039861	0.006260808097	1	0.001230835155	0.09261876913	-0.003968010928	6	0.9820203298
15	78.4921412	268.4577954	819.0367846	13052.22837	1251.139562	1157.100149	1654.16209	5086.5	15387.11828	135.5076337	1687.193751	192.9891917	190.1066293	256.8866709	621.4113135	5814.671395	0.0621629077	0.0949207574	0.08768750855	0.00839451656	0.01176466472	0.01150279866	1	0.05462467927	0.1669297427	0.2619993017	40	0.9999999936
15	79.72589103	546.5145123	7342.784418	10768.12824	1660.532951	-309.7732193	1750.372587	4608	7716.621053	1430.874686	2216.72902	364.2907587	293.2391234	275.5652781	897.2560671	4267.126601	0.6894871226	0.1551111126	-0.02812146373	0.0358026545	0.01915237203	0.03078970873	1	0.5424941797	0.2823298563	0.005226722953	93	1
15	80.32419594	313.5026377	4719.302354	9950.821733	185.9519888	-186.0601697	1813.550617	3834	8219.670213	1226.940195	2592.319247	132.1339164	255.3191582	185.2565752	923.1469015	4563.674695	0.4651951771	0.01915729082	-0.01734161782	0.0250512008	0.01594831558	0.02961954413	1	0.364643374	0.006381142835	-0.01260279955	81	1
15	81.83011551	466.0203465	812.5181267	13202.53087	2076.147389	1180.750983	1744.376591	5407	16448.22105	187.2001797	1899.809789	278.7816048	211.1136328	184.336974	709.8773716	4534.358779	0.06122296961	0.1555209304	0.08986136723	0.008272666333	0.01621731191	0.01218400864	1	0.0547591815	0.2904979428	0.271840429	44	1
15	82.28571062	483.6017964	3397.803728	11040.65074	556.1707931	-5.41092235	1753.934054	4336.5	6481.204301	727.5272416	2368.837563	158.6856796	183.1668953	179.5572805	858.7645153	3182.521148	0.3023321613	0.04954678318	-0.0005082136178	0.01918528663	0.01377092235	0.0192049663	1	0.2376595772	0.06948972321	0.01080797548	72	1
15	89.34195086	417.3283529	-111.1770851	12963.19251	1240.811685	1502.5787	2042.858984	5018	8194.707865	64.57447696	2014.429123	213.2441124	249.9549499	188.7702272	728.7693646	1973.784702	-0.008786867263	0.09884257128	0.1157202905	0.005606308739	0.01400906511	0.009499682026	1	0.0005705325281	0.1764984991	0.3425594254	14	0.9999999999
15	89.63732458	618.9745388	2881.14381	10353.85933	72.21956415	2130.867462	2082.570224	3889.5	3099.234043	435.9173529	1544.064568	119.7572631	375.1416866	229.8174302	557.5628596	1282.442725	0.2831096859	0.007492092614	0.205091361	0.01643468915	0.0118939722	0.03001722182	1	0.235672109	-0.005646227013	0.7076744047	71	1
15	91.65362274	276.3716268	11392.27945	11249.85857	1169.906955	-719.2593955	1616.262458	4717	5316.211111	2373.929845	2353.650888	273.3770915	486.4180609	224.4235902	943.2735873	2051.585556	1.007296656	0.1081812354	-0.06136464242	0.04545316423	0.01611674978	0.04830818824	1	0.7904123357	0.1843643504	-0.04127220597	96	1
15	92.49453526	432.468258	1922.670465	11463.07922	3534.972357	125.0978152	1995.494776	5163.5	4828.180851	385.726561	2051.325131	646.6905256	145.6599194	235.186844	910.7082274	2295.147138	0.1681584067	0.3068010098	0.01126024222	0.01301867979	0.02194260223	0.01394355969	1	0.1357071952	0.5944508802	0.03293421819	66	0.9868770161
15	95.54859699	291.3034806	68.08928719	11353.5757	1763.096138	208.8479678	1662.609139	4661	6023.597561	100.5572737	2067.881053	310.713011	78.01602603	204.068004	779.2916822	2302.99254	0.00575918789	0.157854619	0.01928114173	0.01166711259	0.01650782268	0.007549480853	1	0.006338673976	0.2917637697	0.018583358	17	0.9992733538
15	97.58119656	260.370488	960.1201726	11501.24135	261.1349484	111.0299052	1634.936298	4208	14697.18085	209.6566967	2152.960742	129.3032542	95.34795967	188.3369112	742.8404799	6146.484342	0.08221991947	0.02433012723	0.01057850491	0.008407945091	0.01266449518	0.009139868068	1	0.06446254815	0.01914276588	-0.000285849152	30	1
15	97.43456085	542.9552054	693.0231016	10173.02627	1590.699496	973.9163304	1843.742464	4275.5	8449.913043	178.097168	2148.199882	355.8443744	220.4682635	181.4927982	851.3830543	5542.425632	0.06911482352	0.1564655347	0.09532857815	0.01130793336	0.02025772173	0.01741418477	1	0.06135974984	0.2926850226	0.29228908	44	1
15	103.546433	132.6390456	22.8296719	7904.225065	754.9868916	429.0969748	1198.857541	3065	4008.521277	41.95105155	1150.665176	153.2901747	88.74023198	160.4966661	423.8182247	1381.551175	0.003170438551	0.09708712801	0.05550122594	0.005430775451	0.01660847997	0.009735315804	1	0.005973852199	0.1698225101	0.1392208307	13	1
15	103.6250404	445.3302607	933.6341836	10767.44094	250.067947	165.5733062	1931.094923	3993	13356.125	239.391734	2192.803262	117.6511241	91.43827027	180.7103117	764.5469058	6440.652651	0.08733552617	0.02523909259	0.01543439284	0.009738436252	0.01329699858	0.01025040183	1	0.06883202104	0.02123181036	0.01746714376	30	1
15	104.5512881	160.348459	1582.455084	9564.94338	838.6844673	466.5651515	1446.145232	3752	2537.710843	290.3262982	1603.460285	186.0235921	155.2983364	182.7218291	606.483027	999.0843189	0.1600355625	0.08876289163	0.04873217933	0.01303504369	0.01683636596	0.01604785534	1	0.1291624245	0.1521918723	0.1498625502	59	1
15	104.8716438	301.9094317	10717.13767	10676.24058	625.901047	-654.3984174	1784.640022	4355	4977.571429	2648.605383	2535.434717	195.502972	532.3957402	249.6043339	1001.680085	2774.832335	1.009423659	0.06162330642	-0.05658838075	0.0420780471	0.01384800902	0.06120026267	1	0.791846224	0.08975555223	-0.02648948841	95	0.999999035
15	109.3919236	173.5811785	1522.48471	8833.372685	805.6826807	481.8138833	1632.621168	3419.5	1638.228916	332.5404889	1844.814812	211.7962132	173.8170268	189.8660399	699.6246067	925.7363361	0.1669215812	0.09082136927	0.05407400886	0.01375251233	0.01749882279	0.01948565891	1	0.1349746592	0.1566438386	0.169711702	59	1
15	111.340563	189.1906933	8863.941962	8585.933215	852.0566004	-606.0707016	1609.112231	3601.5	1317.442105	1962.940811	1944.471273	221.6410002	363.2705603	203.7437108	781.2694789	701.7590469	1.004361289	0.1019226138	-0.06872317653	0.05092195663	0.01998486226	0.05090382352	1	0.7875315825	0.1712446054	-0.06733700803	96	1
15	111.6884331	246.6497497	939.5487881	12353.12151	769.8855192	127.8741352	1600.455511	4667	12034.58065	191.7366776	2062.301729	166.6244503	99.48983351	188.7498563	733.9489747	3996.282534	0.07626022069	0.06455429027	0.01046124965	0.007431381724	0.01243741718	0.009130924936	1	0.06023896355	0.1010942368	-0.0002486551397	34	1
15	111.4679945	314.3899003	6822.572941	9332.531462	1445.277007	-349.2466237	1855.093813	3986.5	2733.614458	1927.478181	2651.214186	405.9224177	362.8024437	209.15453	1071.766911	2101.008642	0.7079121935	0.1523221899	-0.0328317107	0.03983169309	0.02596082836	0.05152205413	1	0.5566812474	0.2763693408	-0.006985874635	93	1
15	112.6683602	423.4730982	5626.029002	11824.17473	1274.025921	-180.7834253	1990.451121	4796	12238.475	1417.72391	2880.320387	255.8607889	295.7575377	201.5954945	1059.716191	7834.443475	0.4795847161	0.1074947659	-0.01374930903	0.02277809831	0.02026784835	0.03074784731	1	0.3772993028	0.1864965282	0.006620411127	85	1
15	119.2644846	411.3658878	6009.820822	12198.67935	1252.750718	-191.5124153	1992.824393	5087	15395.69231	1402.229062	2729.828994	245.5109166	275.0395859	227.7237752	1022.154633	7473.087785	0.4856674746	0.1050264286	-0.01708561406	0.02238303049	0.01489312569	0.02627652143	1	0.3818457235	0.1812849798	-0.003567679244	85	1
15	123.2742367	524.471827	-18.02873754	13035.3848	5716.233408	167.348302	1521.895734	6407	14163.64516	98.05601462	2116.341849	877.4503994	94.34234546	294.3513471	984.7833556	4735.081147	-0.001214163084	0.4343312206	0.013707983	0.008069265684	0.01991115398	0.008019569624	1	0.003803293896	0.8547344522	0.009939652321	28	0.9997667558
15	133.4757832	563.473058	7275.653852	9950.34741	1022.82247	-306.275011	1945.301605	4132	3899	1743.274108	2492.001776	291.5386346	326.534047	196.8417479	988.070023	2561.161455	0.7255828661	0.1028241063	-0.02962305377	0.03493074466	0.01973474554	0.0405836591	1	0.5702366012	0.1756584065	0.005694048925	92	0.9999999999
15	136.3007579	77.31132971	-16.62224125	6974.493757	124.1545382	764.7241208	1284.809559	2537.5	8443.129032	38.03720248	1069.388242	101.1834269	141.6224044	170.2886255	367.053942	3183.809259	-0.002215118689	0.01866506024	0.1087306659	0.005723102271	0.01684759495	0.01218859055	1	0.004321810628	0.01278952978	0.316636325	4	0.9999999999
15	136.3406081	373.2743512	-61.85067682	14249.29793	750.8324969	857.8609361	1812.332306	5373	5072.826087	56.16928408	2845.705333	204.7541987	184.4710698	201.2380093	1019.178841	2245.705531	-0.004940932591	0.05492198653	0.05851869943	0.004377436826	0.0128749249	0.008951176956	1	-0.0007326144284	0.0840942625	0.1459520638	8	0.9999999979
15	136.7442454	391.4723502	-77.92147277	11433.73982	1754.508475	1452.623547	2099.042906	4695.5	3520.37234	79.35751336	2593.578327	443.3229177	312.1471042	578.5208682	1013.693326	2750.495748	-0.007319131992	0.1540370513	0.1270476583	0.01113237861	0.02265660515	0.03004084955	1	0.003148233914	0.2895165465	0.3839836503	19	1
15	139.4995725	114.6522776	-28.0810156	8075.679945	2507.143715	843.6852133	1172.056899	3682	3814.787234	77.0207129	1487.307068	454.6056751	170.099979	179.3623263	640.7714173	1703.060944	-0.003116493085	0.3032107811	0.1038961139	0.01013229386	0.02643230243	0.01435853632	1	0.006722700669	0.5922237628	0.3121872658	27	1
15	139.321558	301.6294146	-199.2196003	13514.13841	1236.489145	3238.130169	2488.005434	5202	2393.126316	79.6515495	1909.232037	197.3643093	511.9253858	234.4503219	694.0425408	714.1204118	-0.01545849181	0.09324098637	0.2381395378	0.006204574344	0.01167082864	0.02133724439	1	0.003387522298	0.1713517023	0.7593691098	15	1
15	144.3694584	518.354382	11679.38545	11005.50514	1196.994121	-696.4774875	1866.712791	4644.5	2447.821053	2799.711303	2649.358999	281.8885315	474.0099983	283.7340027	1049.749359	1323.680595	1.056939205	0.1078570826	-0.06603959542	0.04512573666	0.01691113086	0.04876374772	1	0.8292567003	0.183361856	-0.04646337386	96	1
15	148.5054984	216.2605148	8123.002928	11355.66459	1216.14968	-398.7505525	1765.750365	4701	9532.666667	1635.602514	2276.724244	267.0846048	317.6560855	196.2766491	891.9941719	4151.415857	0.705239292	0.1101506813	-0.03301055395	0.02958562379	0.01654417292	0.03161605592	1	0.5540519944	0.1904535838	-0.009998192672	92	1
15	149.0611862	146.3065106	1547.214371	9583.471684	841.7852544	457.5583851	1751.324535	3827.5	3953.056818	353.1599853	2103.650139	334.1032129	144.5730534	1301.105826	785.6528087	1894.357516	0.1564693031	0.09136505962	0.04824706863	0.01558517187	0.0314788755	0.01604969757	1	0.1263483765	0.1574756922	0.1475402053	59	1
15	149.2012913	444.7347431	-227.8302597	13209.76483	1173.921984	3406.805111	2852.872989	5236	2941.4	78.29045028	2352.708175	265.0070924	582.3724905	528.9402687	855.2000483	1045.15247	-0.01628302579	0.09077015686	0.2469551762	0.006216783115	0.01570584269	0.02041439607	0	NaN	NaN	NaN	NaN	NaN
15	149.581938	497.5639652	13918.37918	13314.13664	1427.386233	-862.7087565	1783.251259	5505.5	3374.086022	2834.13566	2743.366007	288.3886649	522.0352038	287.7734424	1066.21953	1649.08187	1.048590298	0.1055213034	-0.06013155815	0.03224451691	0.01317614277	0.04509802593	1	0.823035863	0.1789224504	-0.02818400142	96	1
15	150.9185459	51.97704055	32.82992706	6876.269511	1096.061701	67.23844748	1064.286927	2792	5222.709677	41.28673914	834.9998148	178.1410407	55.01474905	127.5016302	332.8845661	1693.579407	0.004822619172	0.1603957212	0.009781524858	0.006234267277	0.02004551981	0.008327486963	1	0.004998320545	0.2964574139	-0.01398633296	16	0.8458799185
15	150.0432649	458.7746199	-168.8986136	11750.03919	1044.805912	3046.856656	2739.004861	4724	1748.930233	81.11315832	2192.742808	246.0701283	544.5473925	245.0282423	824.7533111	1064.229208	-0.01406992388	0.08989168246	0.257534229	0.006664404951	0.01484000638	0.02318238721	0	NaN	NaN	NaN	NaN	NaN
15	154.4747123	255.2943537	-174.7222524	14451.24411	2346.940253	1735.065802	1907.118087	6025	9098.642105	69.21843053	2186.956866	303.7996677	265.6965127	213.3669313	816.8902731	2808.455527	-0.01249925289	0.1655581415	0.1168061373	0.005448900879	0.0159208005	0.01192095923	1	-0.001480562562	0.3124752639	0.3483414489	19	1
15	156.8368309	307.3372469	-172.9052412	12013.28735	1006.074077	2977.383297	2767.184949	4778	2641.105263	89.27454044	2147.71863	247.4937252	516.9015801	386.6637379	815.5021716	1010.40141	-0.01497874624	0.08965026741	0.2503461059	0.007607700228	0.0139943152	0.02103910991	0	NaN	NaN	NaN	NaN	NaN
15	156.8518567	432.0412556	-266.0875775	13763.49494	1280.882169	3212.058784	2467.208962	5387	3710.588889	75.42827353	2281.610983	246.8918148	527.5639919	782.1331847	829.0802662	1441.270529	-0.01942026809	0.09480528265	0.2418494479	0.006171449374	0.01337936728	0.02175823788	1	0.0005281459263	0.1747361882	0.7712570408	15	1
15	158.6716126	228.2990005	8989.33089	12923.60286	2132.967808	-392.2403477	1768.235899	5533.5	12755.52747	1842.864832	2725.584141	389.100151	352.9862344	206.2877577	1073.110853	6235.9208	0.6843152448	0.165257037	-0.02794422221	0.03001420284	0.01992713326	0.03208195255	1	0.5385486892	0.3030190531	0.005144657442	93	1
15	160.5643036	155.3966158	1841.952585	11265.35752	1054.490886	627.2831002	1844.039864	4392	2790.406977	329.2466416	1946.882773	221.3954112	195.81751	205.8214213	740.8143479	1396.901086	0.1609194767	0.09306594564	0.05419193559	0.01201747066	0.01484520964	0.01650983883	1	0.1302749683	0.161235036	0.168905321	59	1
15	160.4288379	517.2694716	4008.676582	12704.99708	1305.558691	1007.686752	2206.263414	5056	7245.357895	854.9955206	2547.501388	272.8379045	279.0291523	256.2469156	967.2830564	4106.133368	0.313991443	0.1043965402	0.07451577994	0.02153428609	0.01437490753	0.0201433537	1	0.2525116807	0.1850367091	0.2721892905	75	1
15	162.4841065	344.3768707	949.8166172	15090.52192	268.7813075	1600.104111	2270.141037	5597	20501.09677	189.4326914	2164.446241	152.9420223	272.3848798	182.4652194	722.2979245	7344.637617	0.06259374178	0.01659720733	0.1070579409	0.007676071589	0.01186073101	0.01250478056	1	0.05530854346	0.008356456137	0.3249343096	32	0.9999992149
15	168.2941176	120.4390492	497.651134	9503.498318	181.599332	1836.50409	1631.532358	3547.5	11932.35484	150.6259784	1732.879908	122.9446611	402.4031076	162.9915324	599.0132596	5693.510976	0.05130894774	0.0188010153	0.1930429514	0.01179837019	0.01481688711	0.01871837867	1	0.05215592643	0.01726010389	0.6165222808	33	0.9999999999
15	171.5197502	322.2714749	-221.2894516	17389.16783	5710.944933	2003.514363	1754.841151	7879.5	7917.723404	102.1061188	3513.303039	1286.545541	442.4041845	239.7576531	1647.876682	4185.680827	-0.01286225362	0.3321114273	0.1154982684	0.006321134212	0.02009887028	0.01166515249	1	0.0001558830364	0.6517131563	0.3509760264	27	1
15	171.684592	727.3498086	17.8439704	8933.658744	3582.127277	112.155008	1521.529125	4291	6346.301075	65.75700329	1731.367357	724.5935333	77.95206944	196.6286513	806.9825552	3229.753335	0.001926413043	0.4091914343	0.01352857193	0.008508538436	0.02821724418	0.009498393721	1	0.005965359365	0.80350374	0.008925394279	28	0.9993305302
15	173.6509942	642.3863836	2198.669698	13005.75429	157.1740878	1923.205199	2215.516701	4770	5863.221053	373.6798472	2095.814747	126.977929	350.8186271	202.049096	732.400451	2502.570007	0.1684013025	0.01335743619	0.148526931	0.01134767045	0.01078607413	0.01933651283	1	0.141493239	0.003653408633	0.489589666	54	1
15	176.5352082	292.2788559	-18.43573605	12605.39052	1281.706298	446.727486	1786.562355	4929	3372.268817	59.20179992	2852.513859	303.637289	113.2326135	230.2118192	1061.440947	1640.299158	-0.001614546194	0.1040024018	0.03638457697	0.004983338065	0.01499652761	0.007383821197	1	0.00101050585	0.1829442149	0.07312536568	12	0.9782183115
15	177.2841923	475.3453207	2618.002291	8435.642796	311.4530397	748.4552307	2657.386522	3331	844.5053763	925.3665703	2981.398973	173.2095208	347.3112229	395.4368547	1119.285952	667.832536	0.3077888182	0.03710028453	0.08735122207	0.02538131534	0.02088946802	0.04360646508	0	NaN	NaN	NaN	NaN	NaN
15	181.5876465	219.6679306	-223.4956341	14163.59602	1405.139665	3269.915232	2120.431406	5572	4601.708333	87.88010178	1893.814321	235.6968928	448.0301721	201.8306348	695.1096542	1110.205452	-0.01545739337	0.09946968421	0.2319683854	0.006089821051	0.01493927867	0.01590464109	1	0.003052844168	0.1837257537	0.7385412887	15	1
15	181.7285898	687.434965	-40.01488598	9362.524106	850.3227393	1102.127911	1989.087939	3674	2675.212766	60.58850083	1747.566088	207.1839927	219.5402774	234.5112855	667.9093612	1346.297454	-0.004157354476	0.09339947435	0.1205637711	0.006599464588	0.01386597272	0.01508290005	1	0.004479083786	0.1656474418	0.3598901933	14	1
15	194.2860507	116.4148397	-70.30549371	9041.552883	2952.300535	512.2113059	1604.141701	4176	13413.98913	68.70440538	1560.97	521.8324328	119.1337142	225.133949	683.715636	5638.33713	-0.008052566266	0.3253727045	0.06006294406	0.008368952707	0.02492784905	0.01100538361	1	0.0001792019272	0.6351443384	0.1622205264	26	0.9999999997
15	195.8320315	98.43277987	-122.9046528	9029.027418	428.0862563	1972.493059	1657.936631	3364	3703.802083	66.17636388	1667.707102	140.0155469	374.9578122	213.8050044	620.2066682	1243.989149	-0.01334854809	0.04764466116	0.2172880862	0.008110176648	0.01518354257	0.02392735818	1	0.003113960726	0.07739333929	0.6865784948	10	1
15	197.3432579	582.60361	967.5457898	16374.05054	2780.770378	1576.676831	1961.666724	6773	17963.06316	176.6061171	2304.068297	426.0047293	250.8556983	198.033468	942.6160645	5020.057872	0.05993340033	0.1715399926	0.09723956813	0.00726971498	0.01368977554	0.01004985347	1	0.05442627921	0.3235115549	0.2974739515	44	1
15	199.6144045	213.5443349	762.1511305	13301.86423	275.3896651	2918.127672	2211.045208	4920.5	13391.16304	164.8911552	2112.505988	159.3774613	516.6230706	218.6416139	732.295935	3894.379205	0.05572649219	0.02012167496	0.2168034143	0.008406591087	0.01358071577	0.02020360684	1	0.05723786939	0.02115460535	0.6987684281	33	0.999991648
15	199.1484256	251.4739555	-10.00937671	12433.97366	5575.298009	219.6126087	1794.345521	6202	7096.326316	86.53107226	2269.187663	975.2762095	105.8090657	237.9971346	1060.008551	3117.527766	-0.001011717542	0.4412715863	0.01883372813	0.00755879424	0.02340016565	0.008678222393	1	0.004387872123	0.8691347367	0.02780601598	28	0.955092659
15	201.5716459	665.2798991	-89.39748329	10928.29013	1114.191256	1302.891066	1881.48723	4330.5	6029.905263	59.38099839	2150.012182	220.6265726	238.1673754	243.8832458	796.6799713	3131.983727	-0.008101171134	0.1049996243	0.1201754603	0.006026188563	0.01373028801	0.01292104976	1	0.001482231029	0.1892677644	0.358204744	14	1
15	202.4700114	229.3060229	2248.362731	13987.36451	2228.571027	821.5556477	2182.048195	5747.5	7733.104167	439.6675195	2271.639983	346.3081885	209.7924434	219.8066312	875.2445677	2922.596731	0.1641767493	0.1604069148	0.05984652283	0.01174758908	0.01714152871	0.01420151988	1	0.1340333406	0.2987046366	0.1918499929	62	1
15	204.0270462	530.9116393	966.9060947	15884.47567	2656.248254	1586.663527	2265.316898	6548	14863.83158	197.9990357	2084.727565	368.8394711	245.7818795	218.6707654	827.9214661	3776.288569	0.06342526036	0.1703806653	0.1014152994	0.007411522315	0.01309560121	0.01068967399	1	0.05744467124	0.321355707	0.312459128	44	1
15	205.4479358	434.3091386	-179.854162	15828.75602	1636.140293	2001.287303	2413.9685	6193	8928.712766	76.90666974	2277.508829	272.1040682	309.2404776	223.4973829	856.0872153	2709.209735	-0.01152350618	0.1061609973	0.1272319352	0.005689143938	0.01364825673	0.01130766887	1	-0.000733758103	0.1920011679	0.3816332951	14	1
15	206.5212098	561.3643289	2145.010566	12588.1827	2927.462714	865.9483915	2370.211853	5572.5	2512	531.5431996	2869.157719	676.4817927	227.3507961	269.3368686	1207.944115	1201.127593	0.1730823197	0.2286595058	0.06613919842	0.01448733199	0.01657545412	0.02017465533	1	0.1423007127	0.4380522167	0.2182447092	65	1
15	207.4625008	311.6926431	3805.174765	12152.87576	2821.674365	987.5159835	2385.251925	5476	5341.778947	988.7587865	3043.616254	722.7953711	363.8652002	264.944498	1305.053598	2764.720655	0.3025914579	0.2251274916	0.07881496764	0.02035970918	0.0199164683	0.02739583664	1	0.2452620675	0.4312342086	0.2896133517	79	1
15	208.2481225	110.3572311	463.0919232	9030.40123	98.64095445	1912.309785	1954.435807	3336	7454.252747	135.835441	1588.991475	122.9957955	398.0010069	425.3543441	568.49332	3894.551364	0.05155836278	0.01167605706	0.2051936817	0.01008619277	0.01566162145	0.02631761089	1	0.05307535889	0.003364986537	0.6578077949	33	1
15	209.424695	175.7032175	894.3644896	14495.86118	855.5272641	581.6172876	1770.611607	5420.5	19514.96774	185.9746689	2264.449156	201.0687801	129.9444688	217.1747022	818.2652543	4344.129656	0.06199367204	0.05953592959	0.0408238113	0.006885978545	0.01388875585	0.0085995578	1	0.05094527431	0.09245086281	0.1002274574	35	1
15	210.4804473	130.4904613	-19.4538541	11397.92158	1840.158579	188.6679563	1620.040827	4683.5	5569.614583	54.51370476	1572.352925	281.8212348	71.96058566	245.9805148	611.9363995	2139.700045	-0.001591112127	0.1588947687	0.01714415453	0.004881925162	0.01809353867	0.006064958506	1	0.0004108844554	0.2937889673	0.009722921543	16	0.688578826
15	211.2256374	286.1719333	4362.943942	14633.54849	1514.713354	1168.594874	2019.505708	5912.5	11203.72917	987.5843422	3051.959238	306.3179184	359.8076994	201.6659641	1153.105772	5530.078735	0.2999379411	0.1079483139	0.07548488176	0.01588372491	0.01644658774	0.02333737842	1	0.2415332486	0.1923511764	0.2725967547	75	0.9999999679
15	214.1469029	267.557578	957.4645741	15926.54745	1636.222074	1638.538896	2123.738218	6279	14559.11458	169.9487781	2138.431376	268.7228453	269.8795023	232.4708435	827.5865445	3431.71771	0.06108308457	0.1083652138	0.1040461709	0.006216500276	0.01105594665	0.01243715749	1	0.05502383724	0.1951564623	0.318268089	40	1
15	215.793613	578.6941442	-110.7034047	15643.52397	1590.84759	1930.792406	2264.324857	6163	6634.297872	74.69364448	2207.307992	251.6137937	254.9618917	227.9536576	830.3380474	2026.929506	-0.007780060225	0.1033103068	0.1256330112	0.005236229142	0.0127034601	0.01066606821	1	0.002078362193	0.1861042724	0.3768589866	14	1
15	217.6108176	706.4650943	2096.158176	12654.28352	1209.294222	72.66551991	1773.499842	4962	6786.946237	409.6936325	2213.528177	224.1031482	136.350606	398.7364202	815.903338	2243.813371	0.1674618277	0.09430671464	0.006031769327	0.01179625165	0.01216616061	0.01131873919	1	0.1322455324	0.1612899844	0.005742059957	58	1
15	222.7049802	207.6299427	5511.687773	11783.38119	191.3341304	1225.510187	2182.336562	4555.5	5466.430108	1318.585644	2827.84588	154.5190597	430.1352264	273.467313	1046.90136	2912.295693	0.4711901504	0.01809996939	0.1026529138	0.02493333923	0.01343164763	0.03800501218	1	0.3773455893	0.01034176514	0.3988706315	82	0.9999999747
15	222.3582372	653.2872004	4477.41188	14735.68471	208.006212	1107.554299	2227.218306	5525	8953.163043	748.6885517	2488.137182	141.5902696	297.7824628	211.5829458	858.5184192	3468.940223	0.3017383141	0.01522817203	0.07422949246	0.01433208734	0.01173897301	0.01747799717	1	0.2417510095	0.003392980135	0.2646972148	70	0.9999999987
15	225.4982731	634.6582015	6671.358881	13547.5486	714.2397162	1317.401838	2172.825482	5251.5	7691.861702	1246.898639	2665.677121	178.8500295	398.845885	258.8019857	983.4641455	3158.04652	0.4826537779	0.05158860932	0.09199708509	0.0192686071	0.0120177232	0.02948362033	1	0.3860833526	0.07799715315	0.3663821909	84	0.9999999999
15	226.6652201	476.4613855	-246.5177428	13935.23945	1305.85775	3532.676432	2580.626924	5511	3005.663158	80.41191389	2435.639666	245.5400275	565.8025409	242.1994218	900.6129625	1191.600458	-0.01811713769	0.09550022834	0.2473630689	0.005933998449	0.01456261086	0.02060832329	1	0.001931424086	0.1764307569	0.7904195515	15	1
15	228.8589515	569.464102	4899.764988	16317.82904	3787.195039	-43.30145287	1686.961468	7031	7813.635294	961.1788173	2896.326703	764.3379824	222.1099496	214.5945368	1257.454457	2110.102835	0.3032461081	0.2357726899	-0.002847500365	0.01383752497	0.01690401014	0.01561209868	1	0.2404720639	0.4487495376	0.01104309157	78	1
15	232.2953788	100.4900425	-29.81847314	7661.303504	1084.546788	999.9864784	1936.411112	3193.5	1552.694737	69.49060454	2042.602019	337.409624	253.140157	241.6924511	823.5288079	957.3608568	-0.003738286807	0.1419372628	0.1248936549	0.01070107982	0.03034190226	0.0204452141	1	0.005683537378	0.2647492975	0.3768773711	19	1
15	232.6467695	163.6420987	712.144616	13181.36437	1339.98256	2847.855982	2109.858722	5235	5851.578947	132.4630297	1669.988258	225.1744294	387.7138334	291.332425	641.3828124	2985.385226	0.05497199668	0.1051786476	0.2169136946	0.007930517422	0.01220437036	0.01962649068	1	0.05767644212	0.1944406716	0.702650354	41	1
15	232.1593244	696.5333752	3160.812234	10525.00802	3394.033869	-90.20900194	1684.444293	4921	8429.783505	768.5090088	2356.324602	723.6694337	168.3789121	165.1700468	1031.05321	4509.474372	0.3014899548	0.310786706	-0.008589129213	0.01864339597	0.01985646705	0.01858779917	1	0.23960985	0.6012792781	-0.005731601172	80	1
15	234.8668662	69.10026462	1157.360105	6973.720438	1014.06823	114.9354337	1558.828534	2880	1144.659794	303.3289975	1725.327095	265.0938708	123.0086663	210.2827093	675.8668544	631.4132114	0.165801477	0.1483525246	0.01599794229	0.0153207034	0.02650595015	0.02351737401	1	0.132251261	0.2719049622	0.04178251856	61	1
15	235.0547033	179.1252202	-30.09941982	12107.05369	5448.579791	198.4160411	1657.276412	6057	10658.10417	85.46745106	2111.480399	918.8696431	86.61663323	251.8584243	993.626056	4480.188042	-0.002494255707	0.4446762928	0.01717723196	0.007791905845	0.02291482437	0.007950116118	1	0.003149246073	0.8759893422	0.0219673026	28	0.9946867045
15	236.6215432	266.3453017	2719.979795	16399.59042	1514.929311	945.9447792	2250.994971	6384	3090.670213	467.2520749	2586.191961	351.3061345	223.143105	218.0986038	1015.2538	1194.880616	0.1696812273	0.09570525871	0.0592859044	0.01025470439	0.01443454573	0.01209926464	1	0.1375573451	0.1668537221	0.1883404409	59	1
15	236.3394503	581.5240045	4501.894276	14350.41252	3233.240007	-5.568394479	2101.06942	6259	1956.452381	864.5137973	2717.601098	641.0829086	204.8792974	224.7227288	1145.326322	1158.745005	0.3150309202	0.2281354534	-0.000333321057	0.01430359317	0.01461563315	0.01730688763	1	0.2498434133	0.4332947147	0.02187358541	78	1
15	238.7854273	396.0543137	-28.33573276	15305.39104	2444.027566	332.8739158	2223.910974	6225	6680.978947	68.08683054	2812.648118	522.2755106	93.90162343	221.2874303	1137.316794	2738.349895	-0.001848921462	0.161839392	0.02178266321	0.004936738303	0.01403269518	0.006632396417	1	0.0005517565754	0.3000251677	0.02565107498	17	0.9987865644
15	239.7588025	194.6820393	2231.902918	12888.00506	597.4606004	174.4012573	1881.249907	4833	1903.987342	531.9326479	3193.607429	205.140513	159.9304997	252.8608201	1157.820806	1665.443966	0.1718784733	0.0461946953	0.01378053881	0.01303757499	0.01474643808	0.01514008726	1	0.1356646286	0.06366218941	0.03111791461	55	1
15	240.9960912	731.0728088	1770.362331	10959.70632	1509.353613	1606.409185	2296.309547	4523	2989.892473	282.7143952	1432.945498	256.3690613	271.6820738	209.6921682	569.3622156	916.2548827	0.1649807273	0.1418401266	0.144844041	0.01143748637	0.01667373606	0.01884885646	1	0.1401003157	0.2652186241	0.4817972337	63	1
15	241.6033747	219.9935385	6888.318447	14603.49191	789.7929237	1401.660051	2242.562289	5636.5	9038.277778	1248.273831	2483.450935	184.6511236	430.5460003	253.2950293	902.9120789	3969.237311	0.4724507657	0.05493491453	0.09886125262	0.02033686848	0.01356429563	0.03048637633	1	0.3785321464	0.08518602733	0.3877717641	84	1
15	247.2404585	205.7423165	2776.784909	15668.15142	810.4104866	117.8810086	1840.183251	5891	7468.3125	475.6761821	2491.695437	234.6690286	162.160564	219.0302914	944.3433521	2693.546068	0.1770227343	0.05553812061	0.007976665671	0.01225002704	0.01270301422	0.01152419798	1	0.139449048	0.0823896322	0.01279944238	55	1
15	248.7338644	137.5159602	2922.266846	9585.047688	849.6885731	753.6748988	1963.748954	3878	2672.915789	778.4093174	2567.31785	293.5596344	262.80769	247.7417856	1001.463446	1827.730733	0.2993873093	0.08966456079	0.0714806715	0.0203535205	0.01891287541	0.03831676065	1	0.2406117697	0.1549000292	0.2579993723	75	0.9999999798
15	251.0289672	271.9086723	4512.605981	14672.71243	80.70235176	1314.258585	2688.481484	5438	4655.329787	799.914883	2600.519428	126.0413381	301.7173529	263.3797305	928.9747375	1762.988503	0.3082683308	0.005209430634	0.09189593433	0.01470611275	0.009216145937	0.02355445529	0	NaN	NaN	NaN	NaN	NaN
15	251.8175493	348.1675696	-292.4987625	15580.02668	1480.142114	3779.579418	2421.302813	6151	4815.831579	84.86559021	2610.616206	290.7956713	665.5021293	243.7325004	986.8306543	1957.559388	-0.01945866379	0.095863709	0.2445802515	0.005709110114	0.01314570853	0.0181984839	1	0.0006923732704	0.1770319431	0.7806298881	15	1
15	251.7811297	708.0860336	5564.200129	11827.26588	158.9191731	1062.529079	1982.287418	4486	3723.670213	1092.783478	2448.462481	112.7858308	382.0340235	253.714962	873.9025	1852.048412	0.4635218308	0.01355270404	0.08851362264	0.02323854803	0.01005392381	0.03321666225	1	0.3703007255	0.0003720355224	0.348668782	82	1
15	253.0716216	110.9328969	3131.608087	10160.95759	481.448824	7.468737118	1731.226416	3853	5157.578313	703.1722275	2222.282575	170.8036507	195.5681907	214.9467956	821.5214856	2956.409499	0.306797299	0.04835120428	0.0007541042483	0.01678863362	0.01743047242	0.02207135778	1	0.241251384	0.06710923249	0.01604360331	72	1
15	255.5314032	380.6149468	-342.1800647	17673.1151	1743.362096	4296.378682	2539.078414	6935	6054.892473	97.62035804	2204.276883	358.6348395	604.0466364	271.4400629	909.4259225	1690.232499	-0.01919045499	0.09976368757	0.242342441	0.005567944552	0.0127382603	0.0132743869	1	0.0008020729977	0.1848621914	0.773206302	15	1
15	255.6564261	748.3425564	6917.812821	9778.233639	905.7664062	-315.6252479	1691.940836	3976.5	7047.1125	1375.605934	1950.587806	198.927073	267.6883726	205.7246852	751.3561811	2549.384746	0.6989188637	0.09540770684	-0.03141664863	0.03352925068	0.01623524695	0.03001751596	1	0.5489944392	0.1605136119	-0.006560863242	92	0.999933943
15	256.6556376	475.6396684	-36.29260061	15201.39205	2466.603809	998.2512249	1962.45502	6226.5	452.4421053	79.26579388	2755.825557	509.7406934	175.6056241	250.5946128	1125.834749	87.79930158	-0.002155391749	0.1630293175	0.06490633003	0.005536358512	0.01430725555	0.007537436662	1	0.003194365085	0.3046518912	0.1730586061	18	0.9999999976
15	258.2460869	569.3643699	760.3956176	10708.31915	3221.625704	470.5778697	2021.418764	4793.5	1080.247312	306.8016	3851.151341	1244.090338	158.4401241	292.7435663	1717.542523	429.3594738	0.07377410428	0.3163185348	0.04604787379	0.0110326654	0.03728401579	0.01740984544	1	0.06368432792	0.6158130041	0.1317274089	49	1
15	258.3850191	652.3366985	4433.712976	14356.65235	2138.654556	999.855774	2064.240289	5923	2722.353659	763.9814358	2413.206249	400.8332949	300.0783137	229.1389168	963.9854172	1110.70533	0.3085315037	0.1503380513	0.07030667462	0.01542026051	0.01363386513	0.01955165291	1	0.2484789884	0.2784256381	0.2585934576	77	1
15	259.2867347	589.4255027	1035.906249	16322.76182	914.1824933	1643.593855	2086.825341	6072	8262.989362	198.8551679	2422.103265	215.8944729	318.595024	229.6356989	901.4232985	3115.587307	0.06437805442	0.05869152726	0.101754191	0.006621782441	0.01042379276	0.01127154998	1	0.05687103966	0.09383686557	0.3090070615	36	1
15	260.2416668	728.2089283	3440.082101	11642.05803	2509.332483	730.6855037	1738.112734	5056	9716.129412	644.9130053	2129.181354	458.0383753	251.7049581	1612.614153	862.4910604	4465.597107	0.2923419567	0.2167980071	0.06206690934	0.01819500923	0.01898177081	0.02087561401	1	0.2359618351	0.4134314765	0.2297682041	79	1
15	262.5079754	639.183333	4182.497667	13692.27778	2033.246186	1003.727504	2137.562221	5641	2908.207317	757.0701912	2376.807301	360.2484344	275.1868388	254.3736512	937.6039874	969.7262658	0.3113673347	0.1539286255	0.07489127507	0.01726528622	0.01508460199	0.01911765424	1	0.2510644161	0.2859685783	0.275038512	77	1
15	262.5369395	760.2847943	6678.800427	9704.931237	978.1732312	-407.0738596	1594.639127	3976	10622.6375	1275.364869	1894.918952	214.2452659	236.0829586	190.5532874	738.1699651	4875.320285	0.6925625918	0.1029721469	-0.04152314588	0.03367689655	0.01420139024	0.02530253997	1	0.5433991029	0.1754211493	-0.04216813889	92	0.9999999973
15	263.7524289	322.8778637	4557.719034	15551.2678	3758.370543	1327.221091	2224.818332	6876	15391.57895	1193.167015	3685.060318	900.3944722	356.7256329	220.5104692	1609.287586	8725.140337	0.293439955	0.2422081594	0.08376511306	0.01940494376	0.01872466696	0.02473445753	1	0.2385786726	0.4663029319	0.3052809585	79	1
15	263.9705503	118.8745462	3395.528638	11355.06631	576.6625166	-26.9593599	1768.063715	4347	5049.279412	764.8823292	2420.410968	173.5210025	211.9037291	207.0969683	887.1108529	1354.934793	0.3035214718	0.05066162839	-0.002901614675	0.01523732745	0.01514826945	0.02102250758	1	0.2384519035	0.07163620816	0.002932819579	72	1
15	264.4720529	281.6785467	-305.0352858	17120.16386	1615.797001	4093.555221	2492.245786	6706.5	5698.978947	120.4922245	2279.619349	338.7973952	591.5730859	748.1309396	922.3952021	1368.934412	-0.01829931523	0.09815018652	0.2418437208	0.007178581643	0.01219449344	0.01914811217	1	0.001452366846	0.1815478301	0.7716257267	15	1
15	265.0531458	684.8767438	6140.585165	12380.56838	629.9737802	-203.6781139	1953.354261	4804	5964.277108	1092.660038	2225.69388	158.7262818	231.5551455	219.5934302	825.5590007	3220.97655	0.4962772189	0.05208059189	-0.01719897891	0.01989289433	0.01173091416	0.01973474458	1	0.3895685283	0.07339533288	-0.003929975574	83	1
15	265.208738	671.1773172	5992.492836	12007.99382	636.9002126	-168.1595206	1952.463446	4709	9006.209877	1446.652717	2853.310282	181.6733881	264.6691688	199.2476143	1048.56314	3723.789853	0.4865356994	0.05639576911	-0.01335113151	0.01986361416	0.01341895524	0.02689200175	1	0.3821923072	0.08240302308	0.007290220108	83	0.9999999982
15	267.1278383	492.6232433	-118.8244212	16973.91868	1738.09095	2146.004073	2486.994767	6581	6324.947368	72.00913544	2218.472599	332.2899249	334.6718736	218.2256375	897.9383314	1903.203986	-0.007605055735	0.1054092565	0.1279450436	0.004408803521	0.01239529398	0.01157381062	1	0.002395611283	0.1904979638	0.3848915514	14	1
15	268.3135473	131.7015016	3664.306791	12216.16554	576.213984	23.52348621	1833.218301	4661	2981.884615	780.9073576	2661.633937	180.5298517	184.325981	188.9506588	972.7518062	1684.9094	0.30469691	0.04655669673	0.001544442853	0.01565521156	0.01430515078	0.0175925059	1	0.239625484	0.06349817632	0.0182109033	72	1
15	270.6858793	369.383851	-158.9451599	15981.76667	822.8992152	2002.466776	2149.117987	5996	10442.13684	57.89466698	2261.127956	203.5905324	293.2379805	226.7279162	827.3054984	3944.260774	-0.01020166792	0.05356117769	0.1263592254	0.004221068838	0.0119614071	0.01054229081	1	-0.0003838699363	0.08479700588	0.3766685201	9	1
15	270.6059226	520.483583	-275.2132771	15982.1642	1490.003281	4043.927456	2945.013691	6277	2241.641304	86.11256002	2233.36556	264.9227252	557.0734549	256.7457956	848.6432886	693.1674961	-0.01812052254	0.09401836159	0.25154717	0.005037991861	0.01111754746	0.01575202354	0	NaN	NaN	NaN	NaN	NaN
15	271.3619127	391.5932006	4206.101269	14246.39478	3202.213745	1104.540502	2252.617492	6244	7814.382979	1130.394314	3464.511536	834.7480618	350.589579	243.5113677	1509.088158	4157.307064	0.2983539001	0.2331094345	0.075295842	0.01893821542	0.01833106569	0.02361091097	1	0.2417814774	0.4473242339	0.2770048618	79	1
15	271.4832516	712.1637013	3184.727889	10560.58933	421.3088671	77.37710626	2092.044513	3978.5	2671.606383	1018.015478	3219.438715	187.6632902	185.0163723	271.614617	1189.76086	1660.301406	0.3085150954	0.04071555601	0.007145825395	0.0184240859	0.01644264025	0.02326909634	1	0.2429396752	0.05187661019	0.03793888559	72	1
15	274.3507108	728.6271016	3223.381377	10717.48165	2352.346631	678.7397602	1909.804877	4732.5	7035.035294	580.7260639	1777.887988	401.9806725	186.5052019	211.9063794	747.2817076	3524.292757	0.2968407609	0.2157151703	0.06617502397	0.01752626088	0.01882222728	0.01576951307	1	0.2397709554	0.4114259055	0.2447446858	79	1
15	275.2341479	426.4241103	1369.748205	15017.55537	286.1525136	249.4095069	2227.889857	5496.5	13928.59574	308.1879137	2706.43872	138.2482459	125.9574429	220.9346115	944.6661002	6008.651085	0.09189604083	0.01800062291	0.01676928151	0.008807519997	0.0116866317	0.008680797162	1	0.07243097286	0.006544192672	0.02271094684	30	1
15	275.7877187	505.7083282	1144.4795	15894.06295	6723.677246	189.3845161	1767.275252	7721	8160.645161	280.3034696	2891.799688	1339.623546	117.3975037	228.2760666	1433.641245	3424.23481	0.07234758657	0.4248084421	0.01204605353	0.009158125641	0.02161396281	0.009034090583	1	0.06160530466	0.8350964511	0.01985801295	51	1
15	277.6856207	14.43174359	-11.08148959	7363.979019	99.30930522	785.1239527	1205.392921	2660.5	6826.053191	41.85871912	1100.614384	108.480758	151.0521058	178.1557337	377.274375	2670.253499	-0.001523863093	0.01357125109	0.1079689556	0.006191624677	0.01670864731	0.01420794206	1	0.004754930028	0.002372039861	0.3139630536	4	1
15	277.8686191	201.0620262	3076.709516	10027.04306	2287.354816	885.8417535	2255.585475	4476	3818.120482	960.9903295	3037.521227	710.7287776	277.6214887	283.6297657	1290.644674	3228.975672	0.3050244906	0.2197238454	0.08702724554	0.02488219768	0.03185121954	0.03557388233	1	0.2476626539	0.4206401121	0.3179843567	79	1
15	285.4103292	232.4564967	0.2761494849	15410.72551	2351.387179	534.4867791	1936.969795	6124.5	3049.054348	74.88870435	2560.647859	402.0405524	102.7358172	558.4140952	1011.991637	1437.438674	1.645790624e-05	0.1574797023	0.03481379556	0.00516958035	0.0173665309	0.007410153325	1	0.00283786842	0.2918050695	0.07041733778	17	0.9999999671
15	285.4819229	337.9878137	2131.526494	12941.37241	1166.047465	2164.194061	2760.611965	5179	3051.467391	434.1302068	2522.66983	273.613225	467.7420628	285.7271017	968.29238	1530.631404	0.1676873761	0.0934606503	0.1669908431	0.01418493921	0.01410094371	0.02521899007	0	NaN	NaN	NaN	NaN	NaN
15	286.5060479	210.6401868	4511.688125	15645.17181	3483.095952	1110.575146	1927.539414	6682.5	11195.46914	804.7365521	2707.609467	677.9495096	314.7519319	209.4968313	1172.228696	4519.449793	0.2932961584	0.2302213453	0.07396285485	0.01466162142	0.01874331997	0.01970877084	1	0.2376682266	0.4413830637	0.271222505	79	1
15	286.349416	485.4460801	-4.816639955	17412.57756	2838.639284	343.3429741	2177.040013	7119	6227.052632	74.69803344	2306.583417	502.3344154	104.4948689	226.0667007	977.8133081	1965.285597	-0.0003037078091	0.1664733062	0.02045450727	0.004385826115	0.01369100571	0.005679785028	1	0.001738189456	0.3093943845	0.02164683974	17	0.990280378
15	287.507225	163.7095907	16.40554796	10818.32942	640.7584199	234.4259912	1942.349992	4023.5	4448.242105	43.16665337	2227.653204	178.7398405	83.21157737	248.4638856	817.536909	2349.133356	0.001522893512	0.05818277957	0.02214091729	0.004294438764	0.01477749381	0.007742234196	1	0.00198453397	0.08886621218	0.02313820075	7	0.9965852001
15	289.0469861	467.8231648	1149.269388	15887.19791	2510.764754	220.1923381	1941.928976	6514	5076.652632	234.8352205	2821.462163	535.0803287	125.8461393	214.1957535	1150.117231	1890.306194	0.07280548187	0.1663109546	0.014076598	0.007256847344	0.01567277162	0.008786974456	1	0.05898230093	0.3085856709	0.01574840029	42	0.9984384192
15	289.6161315	306.0007712	3115.849414	18559.68946	6193.39653	143.3389528	1934.134725	8755	12920.17391	438.0752862	2533.11748	944.9853241	176.3208839	295.6666856	1210.45914	3430.853367	0.1675353701	0.3308074318	0.00730594656	0.01022392636	0.01691355758	0.0103285416	0	NaN	NaN	NaN	NaN	NaN
15	289.5946959	612.9691352	-230.5626415	14927.4393	1345.484447	3752.847084	2817.372027	5834.5	2269.835165	76.06168917	1950.497335	210.7330391	444.4094492	254.4898414	717.4552946	640.2214767	-0.015143219	0.09176269033	0.2498417993	0.005213655723	0.01087089858	0.01481829717	0	NaN	NaN	NaN	NaN	NaN
15	290.1733586	597.4792455	2459.647217	14600.32655	2164.790334	2344.48595	2712.028459	6021.5	3786	469.8825187	2670.631898	518.0679652	487.5309208	1438.034791	1060.766573	904.590004	0.1665361412	0.1511431759	0.1548947695	0.011721082	0.02143625344	0.01961010327	0	NaN	NaN	NaN	NaN	NaN
15	295.9926877	646.3398356	-257.735061	14301.32457	1306.170836	3373.470515	2239.688321	5560.5	4151.784946	71.55941692	2547.606064	260.9875073	559.1576397	245.8179099	961.9941228	1755.140969	-0.01817026023	0.09670510799	0.2319116153	0.00560145508	0.01138926753	0.01592598559	1	0.0008757212925	0.1780964859	0.7376375051	15	1
15	296.4634834	48.67539863	-11.87622359	7803.802777	1885.115199	450.6252275	1206.736866	3388.5	5673.736842	68.37032206	1493.642825	365.6724143	103.9857768	161.6028682	619.8103107	2368.313186	-0.00145866794	0.2334974409	0.05653997562	0.009126538594	0.02368813687	0.0111062111	1	0.004037508906	0.447781564	0.1476487741	22	0.9999998761
15	297.2722229	409.0418476	6180.272177	12681.01552	522.02399	1469.627294	2521.62965	5003	5222.768421	1832.755704	3669.471272	224.4817047	520.3596204	342.925319	1377.278896	3250.395054	0.4827625824	0.04074129878	0.1082643306	0.028144059	0.01590691054	0.04554825522	1	0.387120915	0.05672931296	0.4215492798	84	0.9999994329
15	298.2646011	124.4585037	-65.41139024	11176.81408	3381.965422	1479.584038	2296.385148	5059	2729.924731	82.52560669	1547.68536	558.1636603	213.9737773	186.3552793	697.8987952	983.8595057	-0.006103565482	0.3175561568	0.1320380089	0.00820981805	0.02568008718	0.01264522807	1	0.006412446931	0.622891486	0.4083620569	27	1
15	298.3586924	240.2796928	2376.919197	15270.98998	769.438251	2369.502057	2228.031839	5819.5	6325.22093	549.5561515	2952.245977	243.1443608	573.0978614	258.80247	1112.232666	2680.07752	0.1560471414	0.05520736478	0.1540717562	0.01361862561	0.01372956834	0.02115966907	1	0.1326219727	0.08921933971	0.507661676	57	1
15	298.6628728	686.3036179	14.15619642	11934.58754	5167.45333	271.0723513	2130.347098	5886	5712.195652	76.85005107	1911.687979	779.9018673	91.13304606	276.3732662	871.6100281	2131.209393	0.001013656563	0.4300059092	0.02243184622	0.006947982714	0.02174040225	0.0090716101	1	0.006089062542	0.8463636995	0.04006141902	29	0.9055832548
15	300.7025694	331.4679223	1107.05702	16032.52482	2484.83676	222.6586118	1969.862779	6425	6434.610526	269.3694294	3035.870942	586.8810112	116.189751	203.6958879	1245.270957	3012.02518	0.07141096714	0.1615703831	0.01471101307	0.007410003413	0.01605095629	0.008167948655	1	0.05786728603	0.2989634333	0.0174092061	42	0.9919183802
15	300.5887931	548.9307604	1143.982528	16481.9545	2667.443956	176.7202721	1754.512269	6705	12485.90323	231.3433857	2746.827747	496.0685382	106.0061593	191.9686331	1114.864416	4931.14756	0.06727539136	0.1694485981	0.01178502184	0.007646457433	0.01385469958	0.007338693778	1	0.05450536526	0.3148722169	0.006846131844	42	0.9997275104
15	305.325888	148.45609	6110.630109	12612.49037	2994.215799	-218.3003176	1607.252542	5661.5	6951.882979	1564.618643	3154.36195	719.3740648	285.6544344	203.1050772	1320.284896	3934.03592	0.4694807871	0.2295978177	-0.01497482017	0.0258062533	0.02322697294	0.02677165359	1	0.3707209274	0.4352044845	0.005498967791	88	1
15	306.4181287	581.8360205	-70.21762095	13329.97405	4273.101479	1703.931975	2250.342144	6147	2649.8125	88.64140358	2371.616132	799.7636004	295.2560315	239.6062417	1053.917339	1409.880423	-0.005393252045	0.3233578173	0.127027382	0.006728696779	0.017971194	0.0134744293	1	0.006709300179	0.6344533535	0.3916375559	27	1
15	307.4628883	702.3830382	3073.608344	9674.193208	401.966428	-0.2299871245	1915.493684	3739.5	2306.782609	951.9531534	2933.171257	166.3658545	178.1462417	252.4930108	1075.228295	1835.533601	0.3144158377	0.0440233482	-4.748156478e-05	0.02083423514	0.01685353116	0.02303610315	1	0.2471555238	0.05823568206	0.01477476988	72	1
15	308.3738484	82.99759168	-153.4484979	10108.85364	107.4425705	2298.976966	1788.292084	3770.5	2437.695652	63.84301866	1726.549723	130.889513	421.2787627	194.0302321	611.523193	1058.255331	-0.01448472376	0.01096965064	0.2226956086	0.006036981847	0.01408051851	0.022591604	1	0.002135035064	0.002957146418	0.7032353414	5	1
15	310.4989722	721.2801778	5.067866614	12120.3817	2657.688174	402.7999045	1852.748428	5191	2047.53125	73.51524199	1593.937785	366.2517096	100.8116215	190.3433553	639.5465867	701.8741521	0.0004665431624	0.2202847477	0.03398266172	0.006378488587	0.01575970936	0.008251759503	1	0.003895475202	0.4197087211	0.07038322377	21	0.9912835317
15	311.5350017	247.4393093	1054.202875	17273.99519	1737.216669	1809.48065	2238.200558	6801.5	11773.0122	194.7466838	2220.841435	331.4693684	283.1370201	205.8886375	906.5585453	3573.856327	0.06337441622	0.1053154561	0.1072483616	0.007858499989	0.0128708561	0.01105135841	1	0.0570076154	0.1891022025	0.3295822704	40	1
15	311.6117943	276.9635281	1278.708048	18959.20018	3218.079172	186.1832593	1643.993853	7959.5	13569	245.1615083	2276.505781	501.8902964	124.2521022	227.0566005	985.863047	3197.252883	0.07025054168	0.1697652644	0.01009518428	0.008168569891	0.01239103086	0.00671147996	0	NaN	NaN	NaN	NaN	NaN
15	312.4141651	451.7077709	2741.568203	15934.51312	3477.893922	964.8736362	2307.203462	6845.5	3027.159574	501.8192116	2717.943598	683.146359	229.5417013	240.5406498	1177.926994	1252.907014	0.1779218352	0.2296081799	0.06062684161	0.01193506333	0.01702580051	0.01415990975	1	0.1457628405	0.4396933135	0.2004943618	65	1
15	312.7218841	770.3998531	13.21056851	9231.13446	2837.687404	248.1226031	1508.043412	4165.5	3394.27957	63.59275761	1881.273227	581.3118569	87.29399577	175.5427001	817.7011619	1494.139947	0.001396537674	0.3151618755	0.02742884323	0.00772915323	0.02392099212	0.00908804569	1	0.005337807241	0.6126567118	0.05227345316	25	0.9999996437
15	313.9807914	216.5835431	-246.70761	15913.2268	162.7256541	3769.045068	2395.350944	5782.5	2781.858696	78.00600754	2114.224532	153.5800414	548.0604553	238.3453961	768.2023523	902.8989402	-0.01588635802	0.0103306716	0.2412715804	0.004763885944	0.01021059755	0.01510217223	1	0.00225796003	0.002606848584	0.7664066752	5	1
15	314.9141598	261.1554547	1153.249547	18857.96705	2074.640427	1889.047774	1968.156452	7482	14691.8046	191.1920924	2205.273378	378.1070146	297.8823652	222.1980305	926.8694142	3113.039066	0.06001773773	0.1112287904	0.1034726322	0.007185151469	0.01304440783	0.00978214524	0	NaN	NaN	NaN	NaN	NaN
15	316.7098165	292.4026522	37.13951877	13423.54635	60.75636693	307.950655	2103.380888	4941	1995.5	43.80963436	2940.091197	162.5351338	79.26259696	249.3442371	1021.458979	1292.7527	0.00255620149	0.004220697975	0.02408201403	0.003653300866	0.0142257066	0.007013170912	1	0.002277649579	-0.02096888454	0.02767116389	1	0.9999961502
15	318.392137	324.5385699	5729.02035	11668.9268	1142.620166	-20.07909422	2412.669564	4715.5	5966.957447	1721.180096	3410.086724	343.5362058	319.5960038	263.1100945	1306.343255	4248.331738	0.4985796788	0.0973755021	-0.001763730551	0.03255315697	0.02138475085	0.0377896605	1	0.3929586143	0.1664538991	0.05129211716	85	1
15	318.1471816	484.9271774	4530.407358	14725.79665	1308.227654	1243.347522	2501.416277	5763	5310.197917	972.6589955	3032.053251	336.2379915	326.4195474	237.3612025	1169.806312	2462.381695	0.3066590262	0.09450742384	0.08114025659	0.01558359072	0.01551558286	0.02272622655	1	0.2470492124	0.1652440391	0.2928132949	75	1
15	319.4914388	466.4951952	6556.122112	13636.35439	4543.791738	-14.89848789	2393.403919	6547	15768.35417	1462.234094	3159.712919	985.7650915	271.0514374	240.151786	1416.570581	8433.812414	0.479869808	0.3294306371	-0.0008525187533	0.02135110842	0.02409271882	0.02472498765	1	0.3810606549	0.6392843042	0.06034526425	89	1
15	319.2804214	669.4567037	655.3335973	12956.18261	710.2874339	2748.029777	2145.569147	4973	13680.91489	179.3781393	2526.342249	156.2529668	547.3649844	223.3523988	907.9670599	5385.9583	0.05172206605	0.05549909828	0.2128100608	0.008262591537	0.01212723122	0.01847846866	1	0.05424020572	0.09303026004	0.6857712494	37	1
15	319.5587583	747.6895456	-108.8156532	8682.017974	724.9440606	2056.905701	2099.755876	3450.5	1405.170213	64.42219442	1697.233759	189.3657108	369.3785025	226.0099851	642.0696228	643.2534182	-0.013241688	0.08240347109	0.2316935273	0.006526936281	0.01635132676	0.02362139817	1	0.00457641937	0.1489396536	0.7373477108	15	1
15	320.9971356	149.4774608	2087.068953	12049.84364	1235.194783	129.2020261	2032.636052	4794	5892.666667	409.7546067	2147.581007	254.829483	137.3192832	219.0266959	824.1019676	2726.443137	0.1718231574	0.103120937	0.0111001277	0.01298681604	0.01513877663	0.01264758063	1	0.1361295457	0.1794961131	0.02439825061	58	1
15	325.7451539	183.4058225	-135.5700797	12093.86338	1066.201719	2987.320446	2343.909568	4734	2432	89.19441198	2457.32689	252.6641425	577.3617825	257.3825399	921.8094152	1325.997343	-0.01142533569	0.09036613608	0.2459030274	0.008019478876	0.01775526517	0.02313865113	1	0.007050977413	0.1658830434	0.7866632342	15	1
15	329.4891741	169.2376838	6118.513142	12419.42768	194.218454	-71.63179921	2082.991726	4723.5	7017.27027	1253.345286	2545.61656	169.9902972	264.5082323	424.5945911	913.9654478	5379.03456	0.4826803285	0.01559150913	-0.00534322496	0.02118324766	0.01612378627	0.02695977923	1	0.3791916399	-0.0003068714083	0.03206680522	81	1
15	329.1506987	198.2166759	2540.758285	15118.10101	4714.151451	194.4141503	2069.368023	6848	4905.967391	428.0156265	2246.78985	719.0423682	148.4357375	258.6302091	997.9853173	1868.459767	0.1669588834	0.3210131509	0.01309394696	0.01327943544	0.01906522961	0.01019491754	1	0.1350545173	0.6235001181	0.03955493533	66	0.9851027513
15	329.6737263	543.494288	-278.8271923	16857.02398	168.7820674	4158.360749	2619.602197	6121	2973.914894	79.14636796	2577.961913	146.7469915	645.7166852	289.5449411	923.932939	988.4991084	-0.01691481743	0.01029527979	0.2453176064	0.004394310006	0.009022506069	0.01977792597	1	0.001715530337	0.0027434866	0.7800130817	5	1
15	331.5008732	629.6475796	-106.5093909	13520.14843	1308.828065	1733.969345	2448.468752	5349	4816.382979	68.93668772	2070.528667	257.8431693	275.892627	255.5575115	776.2636036	2044.202777	-0.007660968355	0.09838056229	0.1290438191	0.005237992852	0.01250601294	0.0120715755	1	0.002339815771	0.1762352634	0.3883324649	14	1
15	334.067402	140.7875719	2564.325321	8750.035735	1861.344566	745.2511955	2111.63098	3819	3809.170213	711.7380152	2390.792297	572.5257926	221.0568612	255.3354379	1035.577276	2484.605633	0.3015303195	0.2164455632	0.08703125029	0.02779315826	0.03002868404	0.0318266501	1	0.2448670625	0.4139690486	0.3170961283	79	1
15	334.7488983	435.7840931	7689.171156	16434.26187	1740.462028	21.99388508	2245.802286	6627	20699.50538	1786.440358	3549.29652	399.887207	331.4033512	264.5595741	1375.418535	10691.88813	0.4801402921	0.1087028298	0.001353120701	0.02285575847	0.01418522328	0.02487361735	1	0.3787572436	0.189727602	0.05842272843	85	1
15	335.7852853	780.6082463	7878.217276	7747.192872	445.3297094	-542.4473641	1706.142401	3146	4478.915493	1987.613419	1914.015924	148.3731369	337.5286141	641.8321319	754.514925	2735.446408	1.040281993	0.05829375012	-0.07219506154	0.04420524615	0.01525605583	0.04572447934	1	0.8151092791	0.08211136355	-0.07326995518	95	0.9999999991
15	336.3933623	158.1854277	2963.1152	9493.559757	2231.216548	794.806713	2103.374895	4270	4524.075	754.096639	2441.364587	608.699988	286.4907483	236.6631719	1052.076208	2699.551396	0.307419799	0.22701511	0.07989144019	0.02470322642	0.02602088903	0.0326023492	1	0.2491652163	0.4351245904	0.2944256992	79	1
15	336.9207938	767.7258768	8228.973434	8121.110427	469.4457769	-528.3029133	1764.180714	3324	7749.35	1966.158065	1911.460962	143.8256626	319.0138872	187.1663832	738.150406	3281.255306	1.011369544	0.061053491	-0.06296487111	0.05109440159	0.01521552302	0.04420179406	1	0.792949942	0.08826507222	-0.04788926876	95	0.9999996481
15	338.3396449	599.4327441	15333.58357	14716.29959	1473.564492	-527.3754383	1777.322365	6092.5	3069.021277	2959.31104	3043.92316	373.1123408	535.2642423	371.2476666	1220.797171	1490.301297	1.019898337	0.1018772395	-0.03211655264	0.03294987335	0.0139138754	0.04317511449	1	0.8022233593	0.1729889888	0.06118634588	96	1
15	338.5379327	794.613032	1504.359815	9044.14089	2001.902678	402.6464665	1618.154516	3931	5658.820513	274.5039754	1541.353217	350.2250349	134.3390733	244.7986305	645.8001898	1748.934093	0.1689446514	0.218904349	0.04310393347	0.01390555992	0.01836436903	0.01488726261	1	0.1373860269	0.417011325	0.1381748018	65	1
15	341.3490953	454.3356606	14807.2688	14234.40579	730.5249491	-407.8990534	2129.036516	5766	5851.759494	3557.170062	3458.649252	273.6839147	513.6028782	659.1277143	1357.34837	3926.542605	1.028086371	0.05586130128	-0.02508318384	0.03277840805	0.01523467079	0.04545953295	1	0.8085951125	0.0795869638	0.08502778426	95	0.9998816278
15	343.4567846	423.288808	-320.7181045	18924.89545	1940.593662	4542.589817	2506.951033	7510	6454.225806	93.418397	2471.043362	382.0814105	665.7232409	238.7019338	1015.525897	4724.299316	-0.01716984646	0.1001684983	0.240026051	0.004706896316	0.0136547701	0.01361730327	0	NaN	NaN	NaN	NaN	NaN
15	345.5240325	185.3349317	-30.32572424	10009.87758	3090.056236	1342.653616	2025.510658	4583.5	2816.946809	84.45924593	2830.488702	868.8392567	337.767378	226.501467	1243.719411	2268.212125	-0.002889887738	0.3091245246	0.133063624	0.01053469267	0.03272288459	0.0223182837	1	0.008913995602	0.6057601602	0.4122039674	27	1
15	349.2603236	669.1679064	-70.99651036	10612.87818	43.44384439	1386.349832	2369.640523	3941	4319.715789	48.5816072	2830.364643	132.8943198	341.7232285	278.8913836	986.7124954	3687.169645	-0.007026044529	0.004550633983	0.1334380318	0.005113813699	0.01820521439	0.01806135976	1	0.002000843254	-0.01469289533	0.3994451667	4	1
15	354.3630706	305.3434955	-20.05302754	17664.1404	262.0311736	281.4393331	1901.080478	6401.5	4806.768421	51.22268886	2214.524553	196.3924298	89.24760139	215.5443641	839.0474182	1331.266518	-0.001152400655	0.01475467746	0.01712287017	0.003238620567	0.0111312685	0.004672928942	1	-0.0009838326745	0.0001434192204	0.003527815669	1	0.9999999081
15	353.8653738	454.4465372	16089.01252	15509.49495	932.1789459	-442.0356637	1993.847828	6185.5	6930.271605	3678.766418	3559.3509	269.5828695	544.5750103	299.9595408	1395.992872	4029.997686	1.024610511	0.06146650996	-0.02652648492	0.03132530312	0.01403608523	0.04334763062	1	0.8058248418	0.09093949155	0.07957898085	95	0.9999988298
15	355.5246941	21.73942294	2430.180648	8543.136535	1854.071073	-91.82284594	912.393394	3654.5	4063.478723	440.2428671	1576.48192	377.6144334	125.6056381	180.7765995	666.9975542	2196.266944	0.2810942369	0.2124496121	-0.01008937676	0.01586686467	0.02160841952	0.01635448667	0	NaN	NaN	NaN	NaN	NaN
15	355.3980165	484.5563408	955.1036587	15263.84959	2587.950829	1576.745016	2334.353451	6338.5	19775.68817	216.9841161	2745.808753	486.9330777	319.6320287	217.6269606	1097.08773	9404.839161	0.06294560574	0.1721518219	0.1037886675	0.007962597219	0.01521936476	0.01311543152	1	0.05724563374	0.3250861108	0.3205447496	44	1
15	361.5918811	186.4607439	4088.712754	14023.87152	161.6434683	3177.815521	2648.21867	5248.5	4278.117021	692.8845171	2151.998244	146.3948954	556.8738304	276.908866	762.7955525	1601.985085	0.2929060541	0.01132078184	0.2244482858	0.01640696372	0.01170118682	0.02765436327	0	NaN	NaN	NaN	NaN	NaN
15	362.6325049	128.347635	672.8518686	13134.38099	1339.064018	2710.120796	2054.469869	5214	5362.957895	141.938995	1710.206449	227.0270786	371.855206	282.3456483	646.3064393	1634.130616	0.05418077759	0.1024651543	0.2107986321	0.008243235843	0.01529324361	0.01296929631	1	0.05661258781	0.1886021219	0.6814560927	41	1
15	362.1830112	156.7209622	5.902956946	11926.0656	2721.680332	397.5645234	1690.584567	5206	1703.297872	77.69083011	2467.334823	580.0162437	107.3054173	316.3644613	1030.128049	914.6142242	0.0004986935218	0.2234051996	0.03555547645	0.006947498318	0.02145836293	0.01008926818	1	0.004063166682	0.4261459784	0.07590166612	21	0.9674510844
15	363.2004959	255.8018777	4983.693629	16229.11195	3875.320354	-32.61579705	1695.749068	7057	9391.8	943.7964725	2605.011234	735.9098894	209.3916814	189.8990502	1178.326365	4070.641312	0.3043361531	0.2417594489	-0.001847085659	0.0171048015	0.01911077033	0.0143549836	1	0.2414707452	0.4609946311	0.01495861737	78	1
15	363.3597817	545.4875699	881.8789013	15287.00304	1646.156406	1549.692031	2194.201234	6010	21004.21277	228.4586678	2969.9081	353.0182706	312.5324328	192.0812645	1145.617211	8992.183832	0.05726669221	0.1103063064	0.1016080367	0.008966227058	0.01409176484	0.0119570069	1	0.0518745209	0.1989943302	0.3091861644	40	1
15	367.2043008	76.60622897	-19.43404015	16467.89081	2485.6855	401.7971745	1247.962733	6530	4156.268817	66.90069809	942.4988385	246.072959	81.20928672	180.2130368	388.644312	518.7105698	-0.001159387534	0.1502977439	0.02435045364	0.004161276093	0.01223066591	0.005133129814	1	0.001127298132	0.2766420925	0.03408154302	17	0.9999999687
15	372.3662955	214.3383695	-26.80338034	16419.18499	298.84122	251.6206425	1660.782977	5808.5	6937.663158	48.18619371	2370.940247	177.0145719	79.00700071	200.9924189	854.7470044	2346.349331	-0.001605610656	0.01901845585	0.0166064277	0.003259480082	0.01160192874	0.004293034944	1	-0.001324255989	0.008804202422	0.001847589058	1	0.9999660225
15	373.5487674	281.3604792	3052.361719	17685.56171	989.5912297	155.2853277	1919.765218	6719	7468.808511	541.1286484	2842.365641	298.4932479	170.5582783	227.2030106	1105.778578	2813.840701	0.1741432278	0.05668973644	0.008231159521	0.009342411252	0.0132132327	0.01115773028	1	0.1372084482	0.08475470832	0.01309241334	55	1
15	375.5272192	504.2334903	2826.201333	15577.58753	213.3926	1008.808664	2297.074608	5776	5961.561798	656.783212	3367.320364	168.9019044	272.9601211	259.41893	1215.714858	2989.428864	0.1809220421	0.01487835601	0.06403294916	0.01303754184	0.01078626272	0.01698163851	1	0.1457649831	0.002411370654	0.2035286141	53	0.9999999999
15	378.6782392	329.2797822	1681.574976	9023.363434	304.099343	768.8813726	2629.718279	3481	1122.782609	598.1492958	3209.962059	200.3521955	265.3529565	415.3241272	1184.750818	711.7030778	0.1815097011	0.03525493211	0.08551301967	0.01701688346	0.02657848169	0.03611477027	1	0.1479039923	0.04501830243	0.2779674464	56	1
15	380.660585	490.4308036	2695.435933	15698.65737	3380.275114	1078.993072	2765.431298	6740.5	3963.703297	614.3575661	3385.535352	804.8865036	285.2406145	303.4309697	1440.975467	2440.385905	0.1744964611	0.2195729244	0.07219813793	0.01311165117	0.01833443052	0.02037936005	0	NaN	NaN	NaN	NaN	NaN
15	380.6804237	559.4194105	1006.18685	14718.13545	3491.784301	158.6411111	1883.238008	6408	13076.96809	249.7633154	2826.495765	667.5700525	113.6500114	273.6731371	1168.977007	5807.136202	0.06991324232	0.2396215232	0.01023127894	0.008819093841	0.01870454729	0.008668685236	1	0.05732955982	0.4577443272	0.00513569677	45	0.9999999999
15	381.2418391	92.49816922	10016.95897	10118.66255	620.712888	-554.4305469	1504.403838	4074	9965.8	2487.697686	2528.954426	192.5916892	404.4957542	224.0006971	962.8491027	4991.663286	0.9661453762	0.06083439234	-0.05504892874	0.04942616921	0.02098774105	0.04864325122	1	0.7578000595	0.08831713484	-0.03068020794	95	0.9999931011
15	382.5027694	244.6502643	1019.919823	19175.98982	2224.564133	4212.536288	2250.791871	7714.5	8912.202128	132.5449867	1228.131351	304.5427354	341.7776995	246.0265308	543.6388101	1434.484266	0.05362766045	0.114407595	0.2187222543	0.006486463094	0.0127063444	0.01106663682	0	NaN	NaN	NaN	NaN	NaN
15	384.5617768	105.3546232	3026.375697	9871.244112	876.0425872	744.7487161	2012.518837	3971	3453.05	648.0722537	2113.101005	225.9695198	258.9026071	281.1408444	819.6457411	2869.669446	0.3038976646	0.08870339001	0.07416565513	0.01994131994	0.01806889462	0.0270138323	1	0.2443367566	0.1530696261	0.2681184898	75	0.9999999749
15	386.5369887	359.2759408	1152.969818	18913.68793	2144.552615	808.3479678	1880.378035	7532.5	18727.8172	244.5161041	2662.80986	362.9756689	175.7909385	221.4661527	1044.673392	5080.619467	0.06023866481	0.1123612788	0.04340442726	0.007298241411	0.01178817222	0.007692368539	0	NaN	NaN	NaN	NaN	NaN
15	392.1809662	628.0459648	2292.555828	13472.38921	3020.261658	808.4537536	2158.278152	5839	3903.037037	484.6584119	2887.779207	609.3195626	212.7635794	238.639895	1179.429241	1835.360819	0.1692886749	0.2298838138	0.05897674208	0.01140447765	0.01437408589	0.01486313858	1	0.1388462737	0.440188566	0.192986211	65	1
15	392.1582354	642.7582133	2663.277244	15899.39395	2520.149552	66.98225335	1962.046618	6498	6311.629213	441.4395434	2394.033673	434.0954679	130.493032	205.8023656	967.7657744	2179.378124	0.1649398547	0.1606997091	0.004197746047	0.01033429665	0.01265464881	0.008781973615	1	0.1309352493	0.2964580221	0.001787369852	61	1
15	392.8995451	469.2214529	-20.02418082	15578.37665	1559.323034	549.5407611	2037.834493	6015	5278.242105	62.0156382	2721.865021	311.789013	106.5534816	199.3401807	1019.639123	1643.258852	-0.001376985263	0.1030059253	0.03607100699	0.004398596964	0.0136208082	0.006983854239	1	0.001165006788	0.1808976775	0.07206211238	12	0.9839463524
15	393.8429049	258.7257498	-72.80311864	18305.90538	4404.92674	543.4180625	1597.467549	7885	5297.333333	89.57477291	2263.772065	691.5163771	115.1517561	221.8800611	1024.518583	1376.346358	-0.003569875784	0.2365962115	0.03084250502	0.005053909479	0.01646896013	0.005238631694	0	NaN	NaN	NaN	NaN	NaN
15	393.4717407	397.2590496	-58.81412746	16698.86949	5403.8927	269.3223358	1803.640973	7591	5683.956989	81.07447992	2798.067033	1077.329968	105.2853888	234.6040224	1334.452971	2275.466464	-0.003443537988	0.3419387953	0.01720750427	0.005435061408	0.01802671168	0.006759629116	1	0.001162686213	0.6666950709	0.01743235353	24	0.9880379551
15	396.3045191	166.3128962	13569.28689	12986.58087	373.5604841	-589.5392019	1872.259194	5125	15351.62366	2670.058272	2533.158443	141.5303855	439.9647265	234.2507903	915.6462058	6715.9047	1.030679516	0.02897809887	-0.04479321638	0.0376805132	0.01479811394	0.04166736957	1	0.8090044932	0.02380842615	0.01705163707	94	1
15	396.2812822	712.4311285	786.6586189	11670.50752	2552.262564	493.341326	1884.844477	5041	13160.93617	200.5905452	2209.359634	483.30757	126.9579515	251.7844665	898.4437146	5555.765982	0.06821861837	0.2240958877	0.04349014865	0.01023959046	0.01495460883	0.01127138527	1	0.05801891437	0.4278171338	0.1177961597	46	1
15	397.4573378	486.6618071	1414.663051	16035.55959	301.7899049	269.3011802	2174.393581	5800	17638.12632	269.0113831	2414.543529	157.0760851	121.8000783	195.1753207	865.8044009	5612.651996	0.089719855	0.01854731896	0.01773039617	0.007801818945	0.01107223085	0.007652130765	1	0.07078489964	0.007711536437	0.0255465595	30	1
15	398.2714644	615.1836415	2472.152188	14611.99648	3327.271098	810.6785206	2016.097773	6320	3417.744186	508.0714103	2895.801472	693.62652	225.5976903	235.6675626	1234.718326	1447.744267	0.1692112211	0.2272713255	0.05562203997	0.0110813093	0.01515673027	0.01446457814	1	0.1385303857	0.4346952457	0.1813882465	65	1
15	402.0129326	133.3651982	3136.191779	10539.06621	1481.939502	54.66351918	1729.413028	4332	2216.172414	916.2260194	2926.781334	474.5933866	195.9063124	265.2497176	1172.973893	1472.056173	0.3024922246	0.1459677391	0.004936796828	0.02339574148	0.02790271862	0.02454626813	1	0.2393117519	0.2661970967	0.03361651712	76	1
15	404.6629506	184.5174465	-63.43523794	13843.39197	6103.090773	424.777583	1521.884986	6767.5	9028.234043	86.22615431	1927.371408	837.2148251	103.1171239	238.5078798	895.5860923	2885.040219	-0.004871125703	0.4397846283	0.03111748744	0.006486116212	0.02254079862	0.007520283962	1	0.002143040267	0.8667407587	0.06889523196	29	0.9999999181
15	406.212039	218.7595234	3671.811509	12650.9368	-13.52149262	2941.277834	2741.871688	4719	2086.298851	883.8113382	3069.021089	159.6497666	772.2192922	397.0937687	1106.480994	1546.672243	0.2870083996	-0.0009490857647	0.2352967051	0.02324503017	0.01550426597	0.0435971287	0	NaN	NaN	NaN	NaN	NaN
15	407.5469038	204.3073831	-37.8077233	15289.86989	820.3124687	533.1744129	1919.318795	5728	10977.88372	51.45068195	2388.374483	193.8176481	98.29832483	219.2263144	861.7720478	2597.06805	-0.00239032907	0.0553731376	0.03591956889	0.003606709468	0.01152336446	0.006005639926	1	-0.0002192199855	0.08385409348	0.06926909736	7	0.9999278549
15	410.5976783	406.3639118	1232.994935	19313.95519	2137.022773	821.0354162	1837.870571	7674.5	18056.90526	224.0971864	2652.755436	418.7693455	157.8485037	225.4795974	1093.164723	4802.63181	0.06530279365	0.1111167096	0.04249844644	0.006434983546	0.01207957618	0.007501738277	0	NaN	NaN	NaN	NaN	NaN
15	411.580386	240.0841757	1775.672195	10690.14717	1501.684566	189.4370604	1883.262145	4244	1007.172043	688.6840433	4184.959086	632.1437949	145.2303947	297.686844	1638.876625	790.6227956	0.1651875107	0.1458818755	0.01722996722	0.01480406691	0.03627461013	0.02063214012	1	0.1318191284	0.2669359208	0.04575412216	61	1
15	416.5842886	134.7369385	-210.6203339	11867.40231	643.6356003	2910.007037	2193.507011	4523	7797.613636	64.22281629	1659.386909	149.5494474	423.3333134	209.3822701	604.754721	2524.604758	-0.01820252508	0.05481958805	0.2443346952	0.005266472057	0.01203548084	0.01776205437	1	0.001171619664	0.09340131917	0.7782932883	10	1
15	419.4448614	590.2969594	-37.60910417	13144.89841	4117.063335	1743.819236	2577.360583	6007	3462.638298	90.19137156	2223.742822	691.6537591	262.326165	274.225322	955.8949151	1709.109948	-0.003745171821	0.3156470108	0.1367076229	0.007605004767	0.01986069787	0.01592591911	1	0.008560550594	0.6192356799	0.4247565818	27	1
15	421.6002694	696.108459	-171.5590393	10938.11063	438.3579565	2604.603131	2471.881737	4122	2074.595745	61.17916317	1900.139704	145.2022529	437.5500692	315.4523964	695.4882545	1029.807982	-0.01684245933	0.04216391033	0.2436506568	0.005008089919	0.01261618194	0.01645565611	1	0.002046233556	0.06758129234	0.7757049132	10	1
15	424.1740806	189.4246444	765.6942038	14145.41834	634.0474083	2955.542267	2100.737626	5211	1966.208333	168.3498054	2707.750884	202.07441	594.2950061	259.9379542	981.4666671	716.385223	0.05700540012	0.0465107285	0.2155527135	0.008733450554	0.01530034088	0.02181180019	1	0.05848191162	0.07484810613	0.6959094804	37	1
15	424.2646174	543.5402362	909.7079447	14076.07212	3270.499681	630.6443781	2016.487027	6004	20069.43011	261.6278933	2725.794915	593.4894074	166.3408123	206.3863404	1095.689763	8720.598553	0.06763324033	0.2366064627	0.04447895066	0.009166606071	0.01583770163	0.0101469541	1	0.05777392734	0.4533555038	0.1215887527	46	1
15	426.7830986	351.1874588	978.1006858	18460.35202	2034.936439	4120.07376	2141.006243	7388	7725.315789	181.1339045	2253.631358	355.9422162	541.8577586	232.2839035	925.4080705	2144.708046	0.05197144437	0.1109347159	0.2219365785	0.007311636772	0.0119793199	0.01206424825	0	NaN	NaN	NaN	NaN	NaN
15	429.5050908	220.6778809	-25.62640314	12443.06324	1933.784242	844.5086647	2052.213517	5054.5	2337.93617	78.34472315	2578.911908	460.2095973	179.0241304	248.0683153	1029.265913	1703.015351	-0.002074550012	0.1541826774	0.06833692228	0.007132063684	0.02228513769	0.0133311665	1	0.003379696622	0.2868044355	0.1844224297	18	0.9999999805
15	430.8223556	442.4310377	-258.9279763	15509.01368	1460.798706	3879.580146	2526.716086	6027	5358.204819	81.05346039	2626.553645	346.3663446	646.7662505	247.812601	1027.555809	1954.712322	-0.01743420191	0.09686152252	0.2467954844	0.005267909409	0.01349761444	0.01626784791	1	0.002448795267	0.1791735938	0.7886865655	15	1
15	432.1661805	428.7289067	-182.9397051	14916.91992	1247.121741	3561.012201	2590.484869	5808	3535.795181	88.05125136	2918.302379	342.6684282	681.2978633	332.2127245	1125.582948	1276.172237	-0.01332960905	0.08727220491	0.247253577	0.005589298453	0.01462497618	0.01926710961	1	0.005601382022	0.1596529859	0.7907323065	15	1
15	436.1888812	19.14974072	1219.997866	7544.986422	1615.602932	316.8712696	1053.419696	3226	2570.852632	204.6389269	1192.181471	267.2474806	118.3991262	162.8504529	485.5104161	1056.517623	0.1636892254	0.2131578082	0.04551748509	0.01266163166	0.02669331017	0.01376926255	1	0.1333316864	0.405438606	0.1450340597	65	1
15	438.3755854	336.347331	-18.48341539	15996.81011	1539.194535	302.471835	1887.340983	6209	4858.557895	63.14011534	2779.181985	382.5447157	92.62279819	208.3636273	1090.99336	2033.585931	-0.001206957588	0.1008209714	0.01949676166	0.004384524702	0.01604063023	0.005954352028	1	0.0001697002418	0.1755998094	0.01534402113	11	0.999992916
15	438.7783951	556.2590655	1525.401426	16755.72006	293.2588645	220.1485706	2181.323535	6065	13264.32979	340.2845981	2909.864514	172.7724704	117.2849475	210.2711522	1060.962387	6788.532884	0.09201186465	0.01865079575	0.01348356408	0.009947528249	0.0108012338	0.007765196056	1	0.07231150988	0.007700716063	0.01153162329	30	1
15	439.1958284	460.7598812	16268.4129	15720.90296	1024.39771	-579.5883999	1861.656137	6335	11810.49462	3126.162888	3067.109076	272.2143702	513.2029972	309.333821	1214.040522	6089.729762	1.022036499	0.06774785538	-0.03313006706	0.03364049432	0.0142534699	0.04005690463	1	0.8034307016	0.1034040811	0.05671465342	95	0.999999967
15	439.5780633	618.227513	-95.89178046	12896.42266	84.80508276	1669.059472	2257.329984	4738.5	4201.55914	65.81409467	2917.419454	148.3355287	318.6720613	323.310458	981.8148998	2575.989753	-0.007961110206	0.006672705058	0.1287240705	0.005325773601	0.01455430235	0.01467398228	1	0.0009751177967	-0.01060854601	0.3832180064	4	1
15	440.6931267	387.4167789	8098.164589	17002.10923	283.5739022	1955.657816	2127.837893	6321.5	7795.273684	1449.778432	3084.934571	184.8994932	471.5709723	267.1858365	1156.903629	3732.84496	0.4735081051	0.01768784671	0.1093576471	0.01892107293	0.01135138678	0.02677075177	1	0.3796153014	0.009839709581	0.4222782074	82	0.9999998809
15	442.5143607	165.7170373	3188.447311	10265.18309	1690.869679	842.5535312	1975.232314	4370.5	4565.378947	818.0338038	2593.429959	428.7978526	250.8953208	196.1657846	1053.87217	2736.17118	0.3035464451	0.1590761928	0.07883216607	0.02316543543	0.01974824541	0.02767346617	1	0.2452194776	0.2966727713	0.2870307173	77	1
15	442.2612752	574.441328	-59.83686503	14507.30812	707.9505204	516.1986519	2010.533852	5348	8847.765957	55.29260592	2701.582644	162.8652346	118.8951773	224.5411975	941.8359672	3734.42174	-0.004461455855	0.05045170357	0.03499667419	0.004353651813	0.01204753723	0.006812297091	1	-0.00197379093	0.07378529216	0.06545100606	7	0.9999988329
15	443.8590293	34.96682965	32.17104785	7707.345121	160.7550569	69.64422424	1037.156396	2763	4092.863158	34.49235605	1119.140245	110.9390813	48.33951352	150.4308827	380.8001453	1497.993059	0.004598218374	0.0215554284	0.009375610356	0.00472197529	0.01587134466	0.006183097086	1	0.003118877771	0.01359040655	-0.02141204459	1	0.9999976147
15	445.7682277	760.1477593	-0.255486126	8676.009925	487.3673864	121.9748996	1628.592706	3297	5547.022727	43.82814805	1503.948798	133.3043009	67.91800077	163.4159779	535.929158	2073.96892	-3.90785322e-05	0.05726335059	0.01393060515	0.005468638258	0.01450646716	0.008626827388	1	0.0001948931234	0.08657716623	-0.00530925965	6	0.9835717501
15	446.2122962	446.7745487	-57.7378306	17735.79163	1812.076472	1116.034624	1979.90902	6928	8649.378947	66.49174874	2338.292045	373.4161216	183.2065071	212.1680207	946.404853	2399.948006	-0.00373307691	0.1068959512	0.06333662276	0.003859771561	0.01357182771	0.007322106176	0	NaN	NaN	NaN	NaN	NaN
15	446.5206692	510.2407304	-81.5000131	15420.46297	6703.783518	216.6628512	1739.587102	7605.5	18872.75269	89.92992177	2747.728783	1170.513115	96.35053226	232.0437775	1317.666881	9308.722214	-0.00515148512	0.4370056742	0.01468004549	0.006832170999	0.02295849475	0.007166615535	1	0.0007943927302	0.8602407117	0.01252116791	28	0.9998465179
15	448.6139218	774.2946936	-23.63974641	8917.341264	551.5849847	113.0929438	1516.114504	3347.5	7710.406977	39.92872953	1466.717949	144.4939501	72.61183875	133.2491018	527.0334364	2605.796482	-0.002506125196	0.06386519262	0.01276759018	0.004681154432	0.01549477953	0.00824076767	1	-0.001748917233	0.09997225503	-0.009537315413	6	0.9969337243
15	449.6986284	406.2194742	41.59860147	14304.87928	2095.369079	567.9111587	2174.011852	5642	1603.806452	74.25546905	3090.592566	483.2498257	122.2758202	276.2387945	1195.971916	1039.592251	0.003606263401	0.1485914481	0.04164231588	0.005605916341	0.01522109965	0.01105564859	1	0.006016806552	0.2740390304	0.09415927167	17	0.9999945028
15	449.7622895	544.1914635	2986.984366	17265.08151	293.6185061	1018.052686	2052.045236	6367	8513.095745	516.7218015	2596.356924	163.6899148	212.8458081	210.7090305	966.6519554	2723.569946	0.1719894193	0.01725621914	0.05955092761	0.01081494923	0.009791060463	0.01072398709	1	0.1384490877	0.007045325982	0.1863647396	53	0.9999999998
15	450.6681716	75.51643731	1742.342929	10204.70392	2176.959094	50.82607271	1463.094116	4413	4240.276596	304.0362997	1718.917009	359.6030188	117.3126119	169.9920403	688.2749178	2092.530214	0.167390824	0.215528782	0.005028506665	0.01234618769	0.01796243731	0.01218705271	1	0.1335855645	0.4081936382	0.00752604873	64	1
15	450.3740056	128.329145	842.7238299	9913.477712	244.0491974	134.4698315	1692.088826	3686	10636.26042	198.7475115	1966.071262	128.1179382	89.80828954	193.0365087	698.669136	5883.424841	0.08584746908	0.023290814	0.01347698459	0.008465493831	0.01518842118	0.009449548428	1	0.06750441938	0.01716591077	0.01036761499	30	1
15	454.5330387	59.84201102	598.7461666	10124.16201	987.8278587	893.3541215	1352.983948	3960	11252.54167	130.257982	1282.409824	189.397306	158.711277	187.1502869	503.9294071	2630.156941	0.05943837292	0.100247863	0.09012496792	0.009975325376	0.01476617337	0.01339826061	1	0.05270199442	0.1779123083	0.2699688248	40	1
15	454.3032383	350.5520007	-198.1184517	17395.50697	907.7969587	2205.145062	2187.724212	6489.5	10385.7234	70.74838806	2415.667745	261.7243282	329.522988	200.2890027	945.6888586	2931.608162	-0.01147346579	0.05533536021	0.1284744847	0.004287634686	0.01177760145	0.008991055026	1	-0.001224913158	0.08852204487	0.3836994902	9	1
15	454.5058436	480.3272071	-114.7016887	16185.46859	3695.934287	1944.125705	2252.762765	7041	3434.989362	76.33564459	2170.507023	618.9570653	282.7946422	327.0944665	963.3608185	2312.515223	-0.007029018978	0.2366750595	0.1223044863	0.005131552561	0.01611963098	0.009117950255	1	0.004058621489	0.4576246751	0.3713965369	23	1
15	456.64147	748.6668639	1388.562565	8300.478096	698.3405156	114.7532054	1924.558958	3282.5	2487.294737	321.311952	1878.774842	198.3004256	117.4491692	214.8247395	711.2125845	1132.395126	0.1695584896	0.08353423612	0.01430328241	0.01352782408	0.01554506775	0.01628661047	1	0.1343199357	0.1397621777	0.03401075859	58	1
15	461.9449072	308.930929	-303.8418467	16813.19234	807.2464723	4070.513994	2456.263089	6312	6090.776596	72.46612564	2217.362107	208.6076167	567.4700322	262.2448528	846.8157057	1670.630859	-0.01864588697	0.04961291759	0.242726435	0.004292031865	0.01074894078	0.01433242917	1	0.0006520194016	0.08271304475	0.7724741781	10	1
15	461.9683328	494.0990121	4311.314771	14342.3495	3145.687788	1007.421755	2007.354743	6278	11961.92308	864.0128772	2806.391745	604.2057812	285.5435391	198.5044485	1167.735876	6756.516131	0.2978783445	0.2230746362	0.07295077245	0.01428512715	0.01816173311	0.01765841251	1	0.2411291831	0.4267624965	0.2684516095	79	1
15	464.2908035	439.5964082	-106.8758083	16986.85328	1752.866341	1047.779734	2005.418944	6602.5	9760.095745	61.5406326	2629.436302	391.9716498	190.047778	212.7016502	1058.428476	2353.328053	-0.006942905537	0.1079460858	0.06361885585	0.003699014871	0.01303533027	0.006730595268	1	-0.001332543166	0.1923800475	0.1652390926	13	1
15	467.5180025	644.3508603	6.093388315	10799.30931	603.0171317	249.0935217	1921.253216	4137	3635.569892	45.77237808	2286.772677	176.0382061	83.32068287	165.4367054	823.7873657	1998.298838	0.000545630226	0.05937433014	0.02351144536	0.004543655886	0.01100702674	0.008495851759	1	0.001319233021	0.09136566724	0.02766219881	7	0.998803862
15	469.089776	505.2066329	4034.06285	13188.5285	2978.736611	22.03738835	1914.239262	5708.5	3584.984848	1044.431008	3314.966203	730.9940279	213.172032	263.4391554	1374.95971	3946.311175	0.3080848134	0.2265990369	0.001598564404	0.01924680562	0.01974816501	0.02059457682	1	0.2444741654	0.4302778281	0.02689985463	78	1
15	469.3060615	673.6617834	2101.5833	12311.96766	2772.03148	680.2779537	2019.303985	5344.5	2203	362.6203996	2119.982916	464.3461434	164.3767064	221.7290016	868.4214918	664.459129	0.1723592278	0.2241715775	0.05572643969	0.01149306367	0.01628538124	0.01300491992	1	0.1409831627	0.4283791827	0.1822965933	65	1
15	473.4798633	42.50053151	-88.95278119	7402.367887	680.3768696	1633.257411	1340.540101	2837.5	2993.166667	70.27706153	1248.70076	175.1601624	275.3931722	166.7136343	475.1777284	1669.838257	-0.01178295027	0.09884900021	0.2170715787	0.009622282667	0.02061244776	0.02138738925	1	0.004952431478	0.1816929829	0.6883879132	15	1
15	473.2730389	258.475737	-22.55165122	14453.44704	1427.233012	469.5293768	1798.811287	5623.5	3364.602151	58.00636124	2683.632566	292.4062192	110.1469627	204.1540139	988.324259	1385.966482	-0.001608113111	0.1007042506	0.03345330235	0.004363500436	0.01423461252	0.006139466272	1	0.00078069638	0.1760755018	0.06296361392	12	0.9976733713
15	474.3403432	485.3201844	-142.7719767	17524.89613	4155.673129	2111.407032	1923.050878	7595.5	8026.840909	79.67108129	2334.727551	667.9566291	298.0475102	206.3397356	1038.201919	2569.994038	-0.008800748466	0.2374684624	0.1206458891	0.004963974761	0.01549134482	0.008389428906	1	0.0025602224	0.4591600035	0.3653750538	23	0.9999999998
15	475.3488419	280.6277284	4188.484082	14241.98054	3180.80733	1108.837597	2201.721649	6274	8495.915789	735.8993919	2551.941315	561.9946234	305.9701843	239.2011395	1050.485122	4455.15043	0.2974266413	0.2251050731	0.07740203685	0.01683220365	0.01684652599	0.01885868155	1	0.2410936132	0.4311271508	0.2836580118	79	1
15	475.6981135	387.5347383	5068.117384	16695.05449	239.3806037	1376.886015	2363.495175	6211.5	11220.6	797.1898593	2499.891613	179.0061048	306.4809244	303.1407094	933.0897013	4404.493973	0.3059879818	0.0152708428	0.08475207462	0.01270158753	0.01142699154	0.01803425335	1	0.2458040866	0.004008354785	0.3015965725	70	0.9999999947
15	480.8006953	511.6098637	4889.255391	15698.5836	3555.033127	2.904799877	1728.104139	6813	3823.658228	916.0917123	2818.02894	729.566584	186.5201748	202.3687856	1234.908224	2200.302146	0.3083227856	0.2286538805	0.0002450697188	0.01397325971	0.01666433315	0.01310700196	1	0.2445966018	0.4343943675	0.02241322214	78	1
15	483.272381	727.514989	-112.2189337	11521.45777	3556.071606	1192.893875	1523.820403	5233	10101.16842	58.94503435	1689.390549	500.9378293	183.9614262	171.5546486	718.4772	2311.490832	-0.009731629396	0.3017385622	0.1055646732	0.005418983763	0.01936179473	0.009614658157	1	0.001597781069	0.5893235245	0.316388131	27	1
15	484.3641104	681.5885368	-214.0034493	11988.23881	589.564356	2818.052922	2185.815121	4551.5	5057.446809	68.16774831	1749.761822	141.7224222	390.5374708	249.2718763	629.7883893	1483.842532	-0.01775434338	0.04956139847	0.2309406108	0.005393541247	0.01168404511	0.01813374237	1	0.0005702919637	0.08200443078	0.7323748886	10	1
15	486.2247036	495.7510508	-147.1107923	14192.38702	4512.495725	1723.202984	1999.269811	6421	14113.36842	88.83080177	2562.353206	787.2191152	283.2789068	180.7929019	1107.010995	5272.4719	-0.01093759305	0.3252257454	0.1196886447	0.007147788167	0.01773496293	0.01219139397	1	0.00186989861	0.6378955377	0.3654231493	27	1
15	489.2777718	142.3865431	-196.6732289	12152.26033	169.2431413	2806.828406	1908.401301	4369	3288.376344	61.97803115	1793.565487	126.396024	442.3538309	198.0591855	599.5503977	1143.517332	-0.01598407907	0.01399339149	0.232564708	0.005886510118	0.0119965751	0.0157504358	1	0.001645606877	0.009624193851	0.7367780249	5	1
15	493.796661	241.4681636	2662.222404	16178.62166	4985.468542	105.8179328	1620.05814	7267	9225.795699	451.4576784	2277.928626	797.1594177	153.4511654	208.3427446	1064.746542	3524.097984	0.1636192875	0.3207776927	0.00786680998	0.01140159645	0.01699210401	0.01089022747	1	0.1320694303	0.6227604922	0.02094838767	66	0.998677047
15	494.5194546	204.2809255	6730.162176	14086.87673	227.5318171	-75.06221084	1835.869806	5195.5	8482.810526	1343.441204	2875.646918	151.7796703	278.1885119	210.8118318	1021.56062	4321.267447	0.4676871421	0.01601575485	-0.005342870964	0.02186314625	0.01285452785	0.02241049649	1	0.3673697454	0.0005886584744	0.02882306579	81	1
15	494.3243527	708.3046891	5110.044052	10544.94138	1655.175198	-241.162957	1742.230092	4393.5	16511.98913	1041.984683	1987.622391	321.9412506	229.4213527	203.2816456	803.2267151	7562.457913	0.4860922153	0.1645964697	-0.0229498995	0.0246008271	0.01752317904	0.02329603938	1	0.3825093298	0.302341303	-0.02095323048	87	1
15	495.672513	124.5162405	-24.54053187	11034.48013	2630.477411	120.7070453	1351.631535	4732	6674.542553	62.32718938	1947.877844	475.2944105	74.83688383	251.777303	815.8931663	3354.7751	-0.002406362019	0.2348632737	0.01148118598	0.006083531889	0.0206070722	0.006938712403	1	0.0003076340541	0.4482652579	-0.00653690173	20	0.999853113
15	495.5527998	599.672614	-68.45251544	14527.29208	3392.016406	196.0425184	1654.163385	6275	9657.574468	76.13856	2269.564463	536.1792435	86.23197686	178.4224035	927.0791156	2311.726351	-0.004834141333	0.2369440347	0.01400954386	0.005763076157	0.01547540944	0.006446243195	1	-0.001414086685	0.452638363	0.001667917364	20	0.9941837478
15	497.4781752	96.56360894	-102.05397	8096.739314	686.6361065	1820.298651	1704.299604	3206	2873.947917	77.21704379	1409.702643	176.5590458	333.354192	201.3323429	535.7174648	1782.613737	-0.0121844526	0.08380167761	0.2256085263	0.01021277795	0.01926871972	0.02021168343	1	0.005022294188	0.1514751815	0.7168359	15	1
15	497.7114041	449.7347467	41.16129164	11512.44114	1043.960606	486.2786874	2285.419471	4536.5	1512.115789	54.57366102	2793.31934	256.0918745	119.8377728	290.4918522	1041.767074	853.2387716	0.003538890612	0.08885184774	0.04558074711	0.005571875048	0.01708420184	0.0102769198	1	0.005504884646	0.1525381981	0.1050315491	13	0.9997971318
15	497.3669303	474.8438284	6256.907735	13164.19194	673.6200498	1491.807714	2205.239261	5205	8468.053763	1354.784433	2843.040376	187.1301576	438.8652939	239.2351736	1058.887879	5032.444441	0.4652575803	0.05122038066	0.1046438024	0.02134203061	0.01284691136	0.03137977086	1	0.373197985	0.07792899463	0.4058142097	84	1
15	498.9883803	167.5774984	2222.484149	13374.74932	3080.231538	726.7714602	1618.68903	5745.5	8854.879121	358.0177325	2059.55966	444.6992392	170.8327614	211.3466932	826.7566465	3263.018047	0.161141618	0.2279367611	0.0530343165	0.01238173065	0.01910578549	0.01243766444	1	0.1320006706	0.4359355552	0.1708141998	65	1
15	500.244748	381.4885316	7540.914931	15686.50391	839.0319689	-149.0588345	1941.013315	6039.5	11759.84946	1385.819044	2790.060632	235.8653167	270.5109399	219.9444526	1053.972493	5151.215412	0.4904748467	0.05630974824	-0.01029899139	0.018631748	0.0132295116	0.02031781317	1	0.3855017053	0.08237542111	0.01857793047	83	0.9999999949
15	502.8275147	185.1777712	2223.316411	14591.65544	748.4404155	2192.480067	1862.767257	5561	7155.319149	408.3910863	2331.030567	189.0808869	365.2168957	233.4802944	823.5766603	2965.540986	0.1560472415	0.05192620793	0.1472578381	0.01124018435	0.01506678413	0.01787117412	1	0.1321289717	0.08218700732	0.4842260436	57	1
15	502.568814	418.5922569	-14.96549579	13722.49575	158.1941518	229.3946682	1865.288367	4954.5	4363.98913	49.16934183	2519.110179	134.5575474	78.30591927	156.6443515	853.6792748	1971.278452	-0.001115287332	0.01227776603	0.01725715553	0.003979420784	0.01108968989	0.005230655308	1	-0.0009755089977	-0.004895788512	0.003888114818	1	0.9999999988
15	506.5390917	81.71948515	2465.059377	8728.736471	819.687597	596.9150123	1599.403971	3446	12410.86022	492.1491704	1666.100563	182.7276429	190.4033131	172.6195457	642.8298766	5735.965943	0.2822872763	0.09654576062	0.06958033003	0.01555712294	0.01701443874	0.02207180868	1	0.2270793575	0.1688570633	0.2480778839	75	0.9999999998
15	511.3135245	105.4669575	602.1115673	9700.578707	541.1594502	358.1246248	1370.921051	3644	7837.957895	169.0243679	1874.321137	151.1065638	129.0941963	743.927904	678.3305277	5012.54048	0.06407148004	0.05395815683	0.03554241249	0.01096788076	0.01602892521	0.01290558411	1	0.05216550626	0.08081376723	0.08238404828	35	0.9999999999
15	511.5244213	646.7413325	601.3357855	10916.93234	158.6997174	2426.334002	2210.566169	4062.5	11335.24468	144.4186187	1828.135991	125.0665785	400.0847829	198.6725023	648.297657	4300.673832	0.05584882837	0.01447442555	0.2200642953	0.008481049007	0.0123373049	0.01708069069	1	0.05748324584	0.00981622633	0.70969912	33	0.9999999975
15	514.538427	223.7998777	-234.7881766	14554.33232	1347.995363	3326.942638	2103.099931	5549	5672.537634	73.4036581	1890.791602	237.3922088	415.7739144	241.1347328	709.8597667	1585.872483	-0.01699357612	0.09642444044	0.2345585745	0.005286101367	0.01341998271	0.01805432629	1	0.001976697794	0.1776574136	0.7469304173	15	1
15	515.5786092	698.7399324	3564.744529	11657.53656	1064.37767	-45.04098797	1641.273927	4592	4143.042553	683.8566366	2203.444964	223.8630141	178.7995526	180.6233579	821.8360264	2025.326661	0.3007796522	0.09419539656	-0.004881789409	0.01346273389	0.01153591907	0.01710049891	1	0.2366826256	0.1602282107	-0.002555441855	74	1
15	517.0434559	666.3402854	-37.81374424	12398.33444	4056.688527	691.2833837	1551.848755	5696	5679.842105	82.86924899	1889.842272	577.8606854	113.565987	227.1993341	801.9016631	2589.036982	-0.00298120206	0.329842208	0.05563212049	0.00723488473	0.02146256855	0.008820062044	1	0.003938684034	0.6440128436	0.1483698579	26	0.9999998897
15	517.1960598	410.5859036	-40.09545701	14277.82202	1354.402598	963.984021	2058.362836	5568	3063.130435	66.1749981	2646.798243	278.1976326	185.8300878	204.3692856	985.616728	1408.559308	-0.003091696038	0.09457223024	0.06658388516	0.004737902914	0.01243262069	0.008130111456	1	0.001741342731	0.1652780791	0.1756366632	13	1
15	518.9500194	612.0377203	832.74437	13179.5837	192.1587233	1292.793604	1943.589093	4782	10572.54444	157.3901478	2126.324334	130.8804888	227.5399582	204.9385061	737.3458222	3818.681272	0.06485838969	0.01392252096	0.1020769913	0.007350532063	0.01148934943	0.01201059019	1	0.05673118775	0.002648507567	0.3082839153	32	0.9999999897
15	519.3009142	441.4914012	1116.821692	17296.14097	7291.938699	129.4252537	1473.490711	8444.5	11789.82105	247.3413597	2397.097329	1127.256848	121.4417367	324.8010068	1201.690877	2791.157359	0.06682040059	0.4266170927	0.008121761757	0.008983785209	0.0188312502	0.007720949682	1	0.05700596111	0.8385921854	0.00531743304	51	1
15	520.3240561	160.4074956	2138.019931	12711.17459	2927.667561	76.15578835	1588.561193	5478.5	7807.677083	383.7057623	2008.471723	459.0642048	136.8067778	174.7369262	827.8233347	3259.645481	0.1714263964	0.2291171432	0.006224102263	0.01295087153	0.01573258793	0.01143510795	1	0.1370124787	0.435928617	0.01307782555	64	1
15	520.1645905	480.7300534	8332.967525	11380.36098	1894.429389	-205.6739448	2033.621651	4954.5	12962.10417	1890.754748	2635.853565	405.3360804	308.3549823	216.7244569	1068.59024	8002.369861	0.709957751	0.1619729815	-0.01663012258	0.03055149246	0.01957582834	0.03230089319	1	0.5594895588	0.2968530395	0.0492625242	93	1
15	520.4951218	531.7027393	-135.1959397	14973.79266	3513.102706	1756.299205	1902.640934	6531	4637.536842	76.5025798	2015.348907	487.0513251	242.2621395	216.4117534	815.5122412	1470.267886	-0.00923536329	0.231000362	0.1161282996	0.005333861925	0.01600028507	0.008900833497	1	0.001838676056	0.4457533593	0.3495575765	23	0.9999999989
15	520.88353	579.5200497	6701.000198	13925.59932	727.7385903	-110.5141841	1870.715913	5319	9665.322581	1113.855413	2333.589843	179.1503208	254.3800256	246.4364217	842.7931838	4067.036169	0.4792340889	0.05504611452	-0.0074981213	0.02172612917	0.01379875112	0.02113051129	1	0.3768058438	0.07996756836	0.02565195843	83	0.9999999977
15	522.4841557	187.3086385	16.62042567	11467.63275	1118.353561	425.6921439	1816.651013	4480	2116.010526	59.27462534	2077.932766	242.5467052	97.16206707	227.0019472	776.2157935	1147.304876	0.001626561382	0.09914656096	0.03709792809	0.005292703507	0.01594950041	0.008466615031	1	0.003556059691	0.1730815232	0.07605998854	12	0.9679655074
15	526.369077	209.3238691	4306.603492	14507.08049	190.1302911	46.05293402	1788.779155	5333	5585.147368	726.089818	2459.515569	154.4222491	195.3456923	173.4778759	823.5923511	2303.088754	0.3025321321	0.01418704117	0.003742726148	0.01497151575	0.01270539868	0.01502027671	1	0.2376735384	-0.002328832617	0.02385846759	69	0.9999999972
15	527.6008209	299.7996939	4422.466117	14191.88151	4465.07431	24.97716796	1804.286571	6545	5978.253165	739.2973991	2406.790633	716.2756337	208.7748627	198.1402053	1020.910885	2582.318772	0.306577802	0.3122753279	0.001735822625	0.01648237105	0.01983069279	0.01671672701	1	0.2443284018	0.6048285207	0.0307369393	80	1
15	529.283088	401.1068202	-55.52599171	14015.01303	104.6083413	917.1857774	2135.83475	5103.5	3679.655914	52.85566554	2283.75285	155.0199974	161.0195478	419.5086146	767.5780207	1621.435914	-0.004250111741	0.007931292945	0.06509904655	0.004347185786	0.01272566022	0.007619162141	1	-0.0003167817079	-0.01130105671	0.1665709901	3	1
15	529.5664531	454.7887952	2419.095249	14649.22337	2302.037599	932.1956819	2324.844455	6042	8156.340426	386.8791418	2200.152942	320.9757719	209.2186289	236.3030213	849.7277336	2800.188352	0.1657698406	0.1571765628	0.06437846831	0.0109011541	0.01400699274	0.01349979187	1	0.1355526472	0.2923518221	0.2075503226	62	1
15	530.7024032	312.4537343	3527.813337	11483.97491	3407.134938	73.41469136	1802.57927	5223	2560.716049	908.6525903	3091.85038	951.6347249	190.0900535	251.401226	1364.304386	2688.595736	0.2964741622	0.2995696478	0.0066108634	0.01745909183	0.02341007884	0.0228733317	1	0.2365294987	0.5792143649	0.04465565575	80	1
15	531.6614754	336.468866	2405.516283	15101.80025	3383.672195	881.0741104	2051.251093	6589.5	5023.5	417.2674891	2425.990713	562.6281927	204.9007678	208.7222661	1009.442367	2152.97929	0.1600869896	0.2306664098	0.06021781387	0.01165104743	0.01776669606	0.01221216305	1	0.131679772	0.4418654181	0.1952599712	65	1
15	534.5569647	672.9796321	2623.83044	8794.580451	1936.843986	696.8721626	2091.8324	3869.5	3468.684783	554.7148969	1893.94771	436.5262717	214.4439693	196.662085	802.5277929	2085.787852	0.3022428835	0.2267163797	0.07844639579	0.02208956523	0.02135767609	0.02771649093	1	0.2449817464	0.4344530128	0.2883460228	79	1
15	542.7436002	233.0806923	2095.694437	13040.06281	1201.060104	722.4764719	1751.790768	5126	4211.244681	414.9249412	2392.909123	223.0660759	204.7385311	199.2607016	874.8786291	2014.651616	0.1636533004	0.09605503704	0.05972531597	0.01145260665	0.01435711295	0.01513612768	1	0.1328358156	0.1676012884	0.1885457337	59	1
15	543.3558066	302.3928632	3854.580375	12765.94727	4021.594977	-40.39839291	1703.792322	5822	5677.789474	830.1510173	2629.137071	801.7569602	222.251577	218.3173993	1154.263357	3038.938116	0.3012366682	0.31752187	-0.003036790347	0.01808167025	0.02213339038	0.02078782526	1	0.2398608489	0.6152842558	0.01348507766	80	1
15	543.4789801	574.2540675	3816.709948	12943.57308	1940.924523	954.227867	1998.130397	5398	8493.333333	660.9611968	2229.393951	342.0211119	301.2703558	172.9261979	857.8221643	4381.330626	0.298529822	0.1566043326	0.07409129229	0.01593793163	0.01629955698	0.0196276275	1	0.2409168804	0.2914054494	0.2696250372	77	1
15	550.3543917	418.5520951	-68.47839446	14027.46893	6159.56093	388.2117574	1623.622066	6934.5	9975.670213	90.97119517	2040.538195	849.0111925	92.63129436	217.5601891	951.1215292	2810.795798	-0.005295041449	0.4313798381	0.02772695025	0.00659370474	0.02008215053	0.006993786691	1	0.001481571723	0.8494461985	0.05684948951	29	0.9999982994
15	551.4462592	344.626225	642.6095519	11883.41364	109.2561523	2596.356044	2175.628422	4417	9812.702128	158.5470629	2338.801036	146.0380442	488.6906664	259.5950176	823.6521041	7425.321566	0.05252270041	0.00991809434	0.211344331	0.009551951692	0.01289738296	0.02072096351	1	0.05422418427	9.570058199e-05	0.6789685055	33	1
15	552.4578276	220.7082143	-111.3102754	14424.05567	3201.777252	1640.422606	1660.279643	6195	4531.642105	81.3095697	2179.716561	533.7152247	248.6961915	193.4058537	902.9751366	1266.993467	-0.008245916942	0.223261182	0.1136594025	0.006029387005	0.01635842134	0.009856804279	1	0.002361476188	0.4298589022	0.3409988897	23	0.9999999996
15	553.3427747	93.99495458	1204.564857	7725.819614	1197.243837	391.010328	1460.780958	3154	5912.717391	263.6952686	1434.77472	249.8154589	133.0501648	186.8274589	564.5823403	3426.430839	0.1574712331	0.1537073032	0.05314133965	0.01662802733	0.02344336526	0.01625018938	1	0.1282167506	0.2847277177	0.1671791493	62	1
15	554.4490557	695.3154605	588.5584422	11217.41031	545.5036366	2198.813596	1833.931199	4229	2929.202128	115.6812525	1453.868642	150.7398286	349.8295734	212.3150874	552.0920921	1552.558323	0.05620490128	0.05051095589	0.2039211015	0.007770531291	0.01206841979	0.0168308473	1	0.05712461112	0.08240514741	0.6561438925	37	1
[truncated: 2,759 more rows]
