# Supplementary material for: Phosphatase specificity principles uncovered by MRBLE:Dephos and global substrate identification
Source: Mol Syst Biol. 2023 Nov 2;19(12):e11782. doi: 10.15252/msb.202311782 (PMC10698503; doi:10.15252/msb.202311782)
Supplement: Supplementary file 4 — Source Data for Figure 1 [file MSB-19-e11782-s002.zip › Figure 1/1D/Complete MRBLE-Dephos data with scripts/ToRegeneratePlots/PP1_2/20200923_PP1_2_120.csv]

1	65.47540236	150.1238925	4743.141463	7305.495423	1132.681344	-325.7883398	1103.356744	3086	12475.22581	989.7515466	1464.285538	226.6334372	219.1246564	338.028308	580.5244847	6553.001236	0.6558022465	0.1585888578	-0.0422468483	0.03494076841	0.02386008243	0.03389688737	1	0.5209914431	0.2916959373	-0.048516121	93	1
1	66.33805223	43.31101494	234.998183	4513.983752	225.9295096	816.2347071	1074.30505	1737.5	6782.130435	68.33146312	825.791148	86.79878348	190.4016207	126.7049023	287.1178324	3459.114786	0.05242368188	0.05154768181	0.182617812	0.01250947179	0.02164591288	0.02523014331	0	NaN	NaN	NaN	NaN	NaN
1	117.7723788	538.0449885	3504.715709	7242.559954	553.9821296	680.05492	1919.416823	2915.5	894.4166667	1452.874492	3108.508265	305.3600316	386.2568469	279.436501	1200.857932	1131.843914	0.4828611525	0.08092256365	0.1006417642	0.03266292161	0.02626098945	0.05634740794	1	0.391463054	0.1376527503	0.409453613	86	0.9999898071
1	132.6308822	176.7141328	1529.89859	10182.68056	414.667006	1437.073158	1898.701574	3890.5	640.0967742	345.2038084	2210.931132	220.0835744	326.0151494	251.3757569	856.8880743	406.1649928	0.1530725373	0.04139003692	0.1402478323	0.0139438559	0.01991480731	0.0282977474	1	0.1294356967	0.05946893391	0.4700421945	57	0.9999999977
1	148.6166297	506.319973	3346.482119	11521.48691	1136.343043	802.9689963	1996.069504	4574	7174.821053	849.1857099	2900.636054	284.4912159	314.7586418	197.8381607	1091.147075	5683.570342	0.2927120424	0.1006355242	0.07183859671	0.01725643036	0.01814477158	0.02610459441	1	0.2373132464	0.1785345203	0.264828055	75	1
1	176.9595458	165.6079599	3454.200895	11572.14636	2641.899016	-77.27614953	1604.903714	5037	3343.840426	654.8438627	2144.911145	517.3801301	169.275095	233.7535198	905.8122325	2180.678805	0.2979164235	0.2280629742	-0.006169460684	0.01894399314	0.02471868848	0.01653679245	1	0.2377414688	0.4392385228	-0.002939021424	78	1
1	194.4961141	475.2280952	3471.105378	11058.24131	469.1454019	-18.77876185	1880.696583	4098	861.606383	1256.180677	3962.710162	243.4680135	201.8695057	236.3452429	1450.425672	859.896233	0.3094851119	0.04458207231	-0.001795228698	0.01672886479	0.0201405325	0.02516144865	1	0.2447233236	0.05945901804	0.008511215612	72	0.9999999995
1	214.5341332	253.6630289	889.1050642	12797.54873	671.8281796	547.0145177	1868.676648	4833	4702.606383	217.4297073	2932.374877	195.9476558	156.0319628	205.2746388	1052.122042	3299.65968	0.06693332461	0.0518900801	0.04319562695	0.007259465765	0.01307059576	0.01095848683	1	0.05365206435	0.07791268797	0.1100009579	35	0.9999999999
1	256.4383167	205.2864556	681.7863022	13246.8929	662.7093104	2820.815647	1945.391702	5039.5	5503.819149	205.5404128	2943.387167	179.4673614	624.3408253	238.4902089	1049.741047	3082.880837	0.05089227441	0.04954448547	0.2087129758	0.009939222734	0.01362254797	0.02216625273	1	0.05253611389	0.07971242261	0.6866042338	37	1
1	309.2807739	8.393742705	3208.499902	7652.894682	135.5732515	567.6690837	1113.573377	2823	3912.290323	629.7089988	1527.334168	110.8229017	247.5980648	137.4321943	542.2874332	2251.826266	0.4153727286	0.01724033619	0.07787495308	0.02721455858	0.01636614296	0.03076130695	1	0.3348578827	0.005332387165	0.3115973914	82	1
1	379.0623844	338.3211113	3853.639917	12206.93861	1064.688355	0.495077313	2017.657702	4811.5	868.0947368	1377.926077	4475.665411	459.3339034	223.9183304	246.9843291	1717.513913	865.281581	0.3149136338	0.0896480577	3.823188776e-05	0.02343714562	0.02177064631	0.02634013471	1	0.2498426317	0.1528018121	0.01782382463	74	1
1	387.9800609	237.6069411	12859.61827	12285.56682	766.8990272	-566.1282878	1818.185704	5020	7819.72043	3217.237429	3008.517561	227.509867	497.4950065	314.4739027	1168.546148	5222.742648	1.05260613	0.06219591615	-0.0439968611	0.04411548181	0.01628320167	0.0468960859	1	0.837489361	0.08953249524	0.03439048503	95	1
2	205.3166905	591.3002877	-218.1181421	12391.89885	42.60737957	2936.021018	2243.005208	4500	1421.228261	78.60676825	2397.058239	131.1484362	605.7643014	456.437772	845.5972368	819.852092	-0.01821445913	0.004334046133	0.2402879228	0.005418618289	0.01153092371	0.01657498317	1	-0.00123919021	-0.01220182423	0.7795964259	5	1
2	488.6889816	629.4996879	8801.158188	12432.97152	787.3160756	-389.2974384	1869.619882	4936	24431.31915	1884.591164	2650.492739	163.4139787	345.5759195	194.1430743	973.0336291	11547.95664	0.7100544299	0.06618879496	-0.03122077076	0.02862205957	0.01524661496	0.0320761072	1	0.5639425535	0.1004824712	-0.000519816554	91	1
2	541.4791088	478.6616315	977.0683447	14536.98854	185.6820843	563.8764675	1900.250226	5253.5	13657.68085	169.3466191	2157.582732	148.4958716	151.5430753	212.0111508	764.8319937	4790.192171	0.06738047258	0.01240125082	0.0406976916	0.007221613141	0.010857325	0.008852129281	1	0.05327314004	-0.003946808795	0.09992813992	31	1
2	547.4681515	9.338892582	374.0901554	4932.152947	292.6651797	-5.104353685	1039.263178	1874.5	8286.851064	84.77489536	850.4355004	94.07102907	60.64600415	138.5767774	300.2656365	3892.462924	0.07677926359	0.05814468614	-0.001097087597	0.01198777896	0.01945932762	0.01261152721	0	NaN	NaN	NaN	NaN	NaN
2	574.8363126	602.4470254	2044.304746	11350.89345	532.8466913	56.32896355	1788.99517	4384	606.2164948	414.6667967	2227.215586	195.3627119	122.184633	497.7368386	813.4450171	322.0763117	0.1759587745	0.0453834474	0.005083163127	0.01142177531	0.01545385028	0.01192640597	1	0.1382193426	0.06223922888	0.001532904741	55	1
2	585.3257355	588.6425121	-44.99971629	10582.25002	515.0581897	586.4540362	1736.362135	4041	3039.138298	45.93303942	2214.242062	205.2083288	154.2614114	228.7668377	821.4806917	1695.350305	-0.004663372745	0.05051856031	0.05729730713	0.004521139554	0.01717778437	0.007992503614	1	-0.00274015177	0.07608654305	0.1427119946	8	0.999999407
2	594.6043295	659.4456271	517.4070703	9873.846541	180.1548617	2027.514971	1786.624418	3621	10965.31183	133.0407239	1612.661034	115.2900717	350.5369048	190.9734251	566.8405895	4502.428639	0.05245744488	0.01820585151	0.2039573704	0.009139582997	0.0127403528	0.01588432545	1	0.05300806673	0.01463060023	0.6691675279	33	0.9999999999
2	610.2914283	448.4673424	1854.516952	11483.92919	1131.568201	1646.359142	2043.966838	4591	3816.684211	358.5362883	1960.593048	242.6579719	335.8633856	214.2647438	758.2255195	1907.725605	0.1620155016	0.1007574635	0.1451548653	0.01317511533	0.01496176905	0.01818647866	1	0.1377926566	0.1825208263	0.491465672	60	1
2	638.42818	219.6960146	-172.7084125	9932.882107	500.5466693	2255.448216	1756.548563	3777.5	3153.93617	62.38971072	1636.024379	148.166565	388.556044	191.0152424	607.9159875	1272.576329	-0.01746096178	0.05087824606	0.2259793325	0.006242346957	0.01426886504	0.01889301006	1	-0.0009934570658	0.08359199386	0.7312662059	10	1
3	67.74371996	622.4475129	2625.325481	9135.668575	60.58272062	631.756725	1701.491174	3445.5	2366.258065	603.7173235	2101.40295	113.8744567	215.7707429	186.4477101	753.4225899	1499.531303	0.290581647	0.007475211713	0.06591132322	0.01872435104	0.01382881922	0.02519027242	1	0.2338642617	-0.01456592187	0.2402020263	70	1
3	100.4486016	563.7039643	620.8697747	12285.65132	569.3171939	2517.882051	2041.607469	4672.5	6517.684211	129.9642461	1733.10668	137.0547464	429.7473863	219.4445342	625.6700945	1863.057663	0.05143588059	0.04764694252	0.2083653804	0.008453707677	0.0110415708	0.0169634192	1	0.05292013358	0.07576652724	0.68544392	37	1
3	122.338105	603.3551697	-114.9590415	11847.91794	2623.053988	1354.371215	1916.701593	5064.5	1676.178947	71.10119465	2057.054358	470.7787989	245.3092649	214.8382169	841.7210264	757.2131994	-0.01018198669	0.230108934	0.1166584806	0.006753655701	0.01906438488	0.01089550733	1	-0.0003956814924	0.4502964122	0.3560362646	23	1
3	173.5189461	84.69063911	24.02263829	8743.921252	807.3580624	194.4426487	1084.983542	3368.5	2979.463158	43.67873307	1396.906104	190.8853758	73.17372836	172.384017	539.2236267	925.6758291	0.002759935081	0.0952293902	0.02396161691	0.005324361731	0.01756793057	0.007914700283	1	0.001471340542	0.1672887271	0.02914767162	11	0.9204299666
3	179.5451878	212.2570377	-184.4348737	13815.36373	1426.142674	1602.735973	1834.415651	5383.5	12897.55914	58.70052267	2222.156784	236.3971607	263.442404	179.5909814	813.0816807	4400.871145	-0.01304398994	0.1035625844	0.1140404036	0.004925046518	0.01471957675	0.01060407006	1	-0.004668708914	0.1882091459	0.3416458077	14	1
3	185.5226806	668.6687299	-53.64187224	12879.60675	2024.768582	347.9234114	1676.863895	5215.5	2752.06383	60.5028534	2019.413551	314.279535	97.28891474	296.6369282	770.6552219	780.9162086	-0.004000161628	0.1561489837	0.02787905873	0.004802299038	0.01529263894	0.007132712605	1	-0.002804113842	0.2936148495	0.04349590236	17	0.9998445708
3	211.3676973	119.5184771	-48.62395453	11913.86494	2734.918173	306.6236272	1309.044564	5155.5	2993.419355	141.8710881	1814.23685	431.4031674	135.0239221	1231.00388	731.6852849	1049.311206	-0.004468453235	0.2249307827	0.02737350448	0.01550494569	0.01952130326	0.01397954346	1	-0.002240642177	0.436003766	0.04408278292	21	0.999841021
3	217.7415513	769.4098694	-30.26387443	8564.478778	3641.92773	198.7951062	1341.28973	4183.5	3991.234043	78.36497296	1648.549168	657.6926914	81.31778638	180.3558171	758.5465863	1702.447918	-0.003402997495	0.4191628357	0.02357890696	0.009708836474	0.02427278878	0.008555613877	1	0.001095759242	0.8379851245	0.03799637274	29	1
3	219.6347142	443.4687873	1131.838608	17402.38811	5795.846969	621.9854843	1714.62088	7971.5	5428.129032	206.1388429	2752.517852	983.4513508	150.0091859	182.5982381	1279.235019	1786.461466	0.06577021531	0.3345270815	0.0366911404	0.007567771899	0.01774622375	0.007594597381	1	0.05626259905	0.6628346678	0.09706539917	49	1
3	244.2247673	86.17090084	-95.87984364	10287.6688	940.0517551	1106.999671	1630.766393	3950	8507.6875	53.27731688	1346.805384	161.8321624	174.9905258	187.8559848	507.6470677	2682.896664	-0.009286328989	0.09625196774	0.1110063504	0.005822844393	0.01494330913	0.01096618795	1	-0.001976807668	0.1729292075	0.3316197385	14	1
3	285.2580551	612.4938775	2285.110333	14465.13017	2282.588929	929.681997	2470.222907	6019.5	6319.212766	453.8961855	2337.147369	398.7679152	226.8379265	245.8374409	930.9460945	2267.159916	0.1619277567	0.1599855295	0.06224757661	0.01130324638	0.01602334222	0.01271792746	1	0.1326650039	0.3018643407	0.2028365449	62	1
3	298.4336424	262.172965	-36.04518649	17369.27978	338.3843822	220.6118457	1676.463446	6213	5047.75	52.0871024	2495.708924	170.2892695	81.05679798	180.0991544	931.4028179	2076.306153	-0.002188948472	0.0194034327	0.01316028727	0.003323798198	0.009475288969	0.004477378925	1	-0.004337322801	0.009902276815	-0.0126052635	1	0.9999517317
3	302.667872	221.4205926	-60.88190946	16331.23787	5275.279563	179.1358269	1540.65553	7309.5	4846.457447	90.51036242	2213.804075	866.6487781	88.29808668	210.6071407	1059.247878	1402.956338	-0.003832090999	0.3372052339	0.01099840965	0.005951456966	0.0201764069	0.005598705612	1	-0.001304293283	0.6678045288	-0.009162081891	24	0.9999955798
3	305.283858	488.5969589	4738.460393	15913.01821	1539.049998	1317.101577	2083.199559	6313	8070.215054	1070.747448	3317.777101	413.4267662	384.3390801	220.1383649	1329.509828	4499.884725	0.3048027012	0.1009726195	0.07847309441	0.01786915675	0.01351197814	0.01966777874	1	0.2474790332	0.1794183074	0.2909242306	75	1
3	309.5077926	355.2320528	932.0523756	17415.27433	1849.027055	1719.269727	2170.509153	6728.5	20020.6129	255.2136545	3261.118356	426.4837763	374.5326375	229.1240931	1294.989827	9553.702693	0.05379791565	0.1135345834	0.1024280938	0.00941183238	0.01347310404	0.0136817756	1	0.04821206999	0.2079705323	0.3168646237	40	1
3	312.4431627	254.2396895	6562.692759	13842.734	2284.169497	-131.2730277	1801.471388	5762	12077.20879	1746.28232	3513.456105	561.1068349	278.2626136	209.3262609	1422.352057	8104.494002	0.4767551426	0.168524702	-0.009152429675	0.02609556179	0.01917387154	0.02519504781	1	0.3800023172	0.3147155865	0.02615448206	87	1
3	355.5450353	11.71327796	31.59265082	7184.058206	1072.767747	62.69009003	1022.461086	2879	3800.87234	45.58758528	1095.054796	187.2951409	54.98351892	156.5134633	423.0045653	1470.659403	0.004680287482	0.1522074047	0.008850316902	0.006380736226	0.02136662995	0.007599531917	0	NaN	NaN	NaN	NaN	NaN
3	363.2722642	564.4349834	-65.80170716	15849.52654	979.7447008	199.9410104	1779.250436	5844.5	3159.095745	54.47840738	2688.810779	256.5622642	77.67303648	183.2499194	1000.752252	1283.864538	-0.004560990672	0.06511009353	0.0129542556	0.003952928815	0.01350672146	0.005216155648	1	-0.005605161752	0.1045403466	-0.01224011282	6	0.9992671597
3	371.4350174	628.2504542	1039.591652	15704.53677	4860.543395	1491.040118	2102.487614	7132	3138.808511	200.5878416	2352.677895	779.0195363	286.7524026	213.537282	1064.661017	1459.691905	0.06740529541	0.3119733836	0.09666272994	0.007832603287	0.01655065831	0.0102313076	1	0.06151869079	0.6185037951	0.3069420298	50	1
3	380.571913	62.70174125	1757.681531	10681.74051	534.7604909	28.65509326	1398.952953	4032.5	2225.989247	302.2239325	1752.064083	151.7076871	117.4801444	212.2301077	644.4314989	1178.664485	0.1637106319	0.05082037126	0.00264392284	0.01223673352	0.01353251139	0.01168792677	1	0.1283075572	0.07347710485	-0.009681033321	55	1
3	380.4854098	200.6758492	-81.98342096	14293.59342	220.4628344	437.8410471	1780.213364	5188	11107.31579	37.86056717	2877.470359	165.3733246	107.8173797	226.1352499	1027.062696	6147.388446	-0.005714470517	0.01571453076	0.03213903965	0.003543579766	0.01259212378	0.005842490272	1	-0.005865025194	0.003038689979	0.0529940776	2	0.9999999996
3	382.9384494	23.95331005	-58.464665	8046.125315	838.4405735	828.9647106	1124.73278	3115	10562.39785	51.9334306	1220.451341	169.1531573	151.3444008	133.7247065	464.9788027	3317.948617	-0.007154430822	0.105480399	0.1049176109	0.006813594058	0.01736658389	0.0120642325	1	-0.000570636158	0.1917811179	0.3110963295	14	1
3	403.3653922	413.605188	-77.65319982	18032.64703	2960.729248	229.4522972	1760.684841	7517.5	10033.26316	75.24507368	2583.46333	530.0277238	84.45859065	219.3628449	1104.846182	3088.68604	-0.004367649956	0.1640514636	0.01335550914	0.004473944658	0.01448363255	0.004657873369	1	-0.004019589166	0.3094033948	-0.007236481591	16	0.9975028143
3	437.620889	111.4473726	-55.06876808	12528.07525	4055.571739	103.6921898	1252.775119	5671	4388.053763	79.42576151	1715.403474	547.763307	86.98149965	229.2656214	737.5279524	1556.325992	-0.004585187168	0.3207826722	0.00857840869	0.006717203899	0.02165015939	0.007089158303	1	-0.002312647712	0.6337121881	-0.01841345079	24	0.9999956624
3	440.1555271	678.8623062	-116.0467115	12115.70719	528.2442001	1518.299027	2208.338433	4568.5	3140.739583	56.50892053	1790.614682	149.8293877	224.4041654	212.3762558	654.6186926	1228.040101	-0.009859700228	0.04435304596	0.1276802703	0.004493756003	0.01167283855	0.01068645034	1	-0.001985843548	0.06614148046	0.3880943492	9	0.9999999998
3	445.9271334	10.14270298	10.94605721	7131.058466	425.3581356	28.71978718	895.0288133	2666	5103.4375	37.5382958	1206.532952	123.5710248	47.90754186	135.0128115	434.5938729	2224.678412	0.001444078268	0.062430291	0.004130945232	0.005378890639	0.01699751605	0.007015468258	0	NaN	NaN	NaN	NaN	NaN
3	459.2538634	459.4171383	-182.7610781	15435.57234	3584.147627	1816.229084	1918.297705	6534	4593.56383	65.27438675	2704.550981	672.9664329	336.9280562	215.4415028	1143.363474	1843.182729	-0.01254065073	0.2395482494	0.1184482374	0.004822157535	0.01772325121	0.009318255243	1	-0.00202479577	0.4699254491	0.3621014496	23	1
3	465.8298543	513.551102	2693.85609	15970.59738	2431.895939	215.5439649	2356.316374	6575	3724.125	468.6785176	2405.43211	454.1865067	159.0596808	420.106867	1006.580936	1478.305988	0.1673971234	0.1541848098	0.01374662196	0.01114731971	0.01373883133	0.01071219553	1	0.1335162538	0.2878992323	0.03382292113	61	1
3	473.5052497	115.3565271	-33.57459184	11297.84796	3574.047985	119.4660606	1313.788648	5122.5	3913.851064	73.78457036	1583.020484	502.1662487	71.79364715	210.9489003	686.4248111	1484.09551	-0.003230012424	0.3189780019	0.01074068435	0.006878912226	0.01915422162	0.00644107601	1	-0.001098431079	0.6300528032	-0.01057976135	24	0.9999823124
3	480.325303	675.5766235	-9.52923182	10678.86299	2394.215172	384.439608	2014.554838	4629.5	1228.691489	64.40764771	1949.113564	479.5033688	93.76242274	184.0147484	820.051704	996.7578844	-0.0008684788586	0.2273673538	0.03733949501	0.006335968534	0.01767623604	0.009159431805	1	0.001387628779	0.4414201964	0.0799576517	21	0.9792898804
3	495.4082685	151.7031826	783.8279915	12538.9201	2093.451125	483.6176142	1548.750855	5165	14329.75532	143.2208895	1756.457222	319.0586686	122.8368282	235.0449473	688.6394698	4236.424526	0.0634607133	0.1642474498	0.03833033612	0.008296812464	0.01617166333	0.008652307955	1	0.05211538062	0.310367003	0.09616311699	43	1
3	496.3798794	36.35501039	3.74095795	6920.463913	121.921449	341.345619	1005.051629	2500.5	2697.084211	32.79352964	1299.983144	89.30033177	100.3470334	136.4996449	441.8665312	1209.409894	0.000613953524	0.01750360045	0.04888763937	0.005019702045	0.0151175535	0.01025482492	0	NaN	NaN	NaN	NaN	NaN
3	499.4971625	233.3087691	-114.8092797	16070.46578	335.0554703	456.3716479	1691.947858	5807.5	17517.35106	45.18000511	2495.880135	166.5496832	94.29092079	212.6938358	897.1359628	5999.760618	-0.006993298186	0.02002554064	0.02963271132	0.003824001951	0.01147798622	0.004997547226	1	-0.007007012206	0.01187309574	0.0440616458	2	0.9999999997
3	506.1433433	305.7721275	622.2062376	11986.76236	487.0030278	2609.482975	2345.352121	4631	2724.298969	159.8146049	2593.594642	187.9060969	574.6818093	235.4535722	951.6880947	1992.068252	0.0539375531	0.04242080656	0.2223836056	0.009153265622	0.01438627735	0.02388682549	1	0.05584787487	0.06548551502	0.7349978509	37	1
3	515.5079419	342.6947181	4214.70564	14911.39307	87.7350189	3211.700572	2450.768625	5470.5	7519.053191	711.1863372	2412.686461	160.2112977	507.0644805	307.6377686	845.0241014	2754.002449	0.289530379	0.006211755298	0.2187161099	0.01610629219	0.01222531262	0.02481630727	1	0.2438719081	-0.01112438724	0.7757588809	71	1
3	524.5013553	521.6462821	-89.73711225	13379.53471	2207.205852	810.5228521	1858.988258	5496.5	4899.617021	61.25290031	2473.226564	382.1566525	158.1441604	201.7309915	955.0044038	1986.546401	-0.006998154294	0.1616149016	0.06079882049	0.004930505631	0.01548450695	0.008479879502	1	-0.002787801859	0.3062540968	0.1584343828	18	1
3	528.0904129	69.75889126	532.4607735	8342.261805	141.3736157	283.7424794	1228.820798	3081	13866.84043	98.81297403	1142.806083	109.7131934	87.10594052	151.6619412	409.5382162	4450.425664	0.06488867339	0.01675590641	0.03425107096	0.008653648421	0.0137183669	0.009957989796	1	0.05087948019	0.004829644158	0.07689690859	31	1
3	528.5382283	448.6622148	2375.262143	14026.00576	677.5861076	898.4503937	2310.359929	5339	7005.2	459.3386323	2390.695738	165.8323487	192.9670814	219.6316456	854.574598	2631.971159	0.1705432816	0.04915101003	0.06334049772	0.01322033145	0.01280938978	0.01285775402	1	0.1380763617	0.07238087274	0.2046992356	56	1
3	533.5602867	251.6914175	2427.153952	15174.87681	699.812718	836.072683	1955.238721	5694	5525.148936	445.3115888	2516.496864	198.2152481	212.4370136	205.7517777	913.6108904	2396.429952	0.1628630057	0.04664733479	0.0561310691	0.01158741987	0.01313300717	0.014225169	1	0.1313733481	0.06696059712	0.17753731	56	1
3	535.6962576	93.43139609	-131.7003833	8353.780128	409.1710873	1842.256621	1578.196389	3147	2920.638298	49.52648349	1363.06598	142.6878526	298.4834643	205.9391971	499.5011337	1298.891801	-0.01630786157	0.05056099694	0.2207324785	0.006571427296	0.01762335309	0.01917894034	1	-0.0004470626797	0.08272006853	0.7131242568	10	1
3	544.0022251	293.5525623	-18.35596435	13703.73653	99.59024237	458.3008709	1905.488434	4978	6977.394737	45.62200723	2011.748525	139.6563014	94.87946229	204.6674651	700.4732491	3826.363907	-0.001296434961	0.007102497052	0.03312456467	0.003454661879	0.01136645201	0.0064004343	1	-0.002376472738	-0.01478073579	0.05717087393	2	0.9999999557
3	550.2656485	629.288897	5099.566011	10874.38302	554.1374105	1028.446416	2175.898416	4199	6715.663158	1058.959242	2197.875979	160.9881502	321.8177495	790.4010349	815.0842881	3332.401487	0.4767906281	0.05196574253	0.09820371505	0.02342950204	0.01546118061	0.02652144373	1	0.3860145438	0.07764253872	0.3984494348	84	0.9999999998
3	557.0070065	295.4781361	4.89806658	8874.328647	36.67301404	382.2854267	1969.580051	3206	3166.948052	40.5791102	2796.110252	136.5474458	109.5138014	199.3083982	982.8325112	3485.299647	0.0006560527436	0.004330254422	0.04320192703	0.005168182624	0.01840938343	0.01177978158	1	-0.0001343478018	-0.0201337614	0.09286526243	2	0.9999995502
3	566.4820966	130.6974655	-127.9671236	10610.94025	2385.657204	1139.224941	1311.678866	4520	5140.136842	78.4265519	1504.895651	397.6104758	184.2579789	179.4935466	635.981103	1438.531185	-0.01171479128	0.2241621247	0.1089036636	0.007511834761	0.02042756478	0.01089189145	1	-0.002259853178	0.4376867972	0.328271318	23	1
3	573.3399926	210.6593358	634.0965052	11798.9121	142.2442794	2526.85616	1952.251701	4413	8973.879121	125.4938313	1566.191192	144.9140775	391.4457991	238.7936089	547.3690535	4073.482386	0.05387534033	0.0129265832	0.2119335177	0.008841656037	0.01323230954	0.01554142874	1	0.05463681051	0.004007218736	0.6972788796	33	1
3	578.1640205	283.8345542	4153.676565	13875.45622	1258.862388	32.75633955	1587.490845	5422	4464.757895	785.1111903	2575.452332	262.0525485	181.8752523	163.157189	969.2531856	2343.279956	0.2968458145	0.09140102025	0.002758432085	0.01461826225	0.01251199826	0.01555406571	1	0.2355818601	0.156653699	0.02321379868	74	1
3	592.3053337	340.4404476	12315.38718	12255.75424	1230.331183	-498.8580633	1488.722138	5076	1981.255319	2767.719917	2839.261725	281.3502983	435.7686093	246.8639015	1106.715696	1479.324657	1.000339723	0.1023504589	-0.0378250948	0.04166795406	0.01563365087	0.04358792911	1	0.7966124011	0.1732451173	0.04529020949	96	1
3	596.67474	433.5032585	858.1528929	14947.46559	2320.742982	1432.024531	1774.252033	6135.5	16356.82979	183.2232945	2301.097533	329.9316572	237.4476295	225.895947	883.1307932	6388.482415	0.05896147428	0.1574022052	0.09780696215	0.008149800718	0.01478003682	0.01218934185	1	0.05264298829	0.2985783294	0.3034378462	44	1
3	608.1489302	150.4354891	-72.41910259	8653.777078	460.0385666	1014.736984	1589.673756	3303	4558.0625	48.85464554	1235.368661	130.7375499	173.9155921	232.4003809	455.6310108	2126.044862	-0.00822213252	0.05283553635	0.1173194566	0.005995598411	0.01633807953	0.01061440894	1	-0.001290231212	0.08328297129	0.3524478553	9	1
3	621.3040113	136.6965907	453.3468337	6828.183655	1647.902619	14.0641856	1243.057187	2967	13612.25806	123.4492515	1271.088127	308.141857	80.43327001	167.4182523	523.3409228	5772.972025	0.06678786466	0.2398558615	0.002057351658	0.01159787352	0.02417414364	0.01204291618	1	0.05327325738	0.46544932	-0.02754738859	45	1
3	622.7043821	219.5137146	541.7643949	10625.39246	163.4358662	2213.006953	1806.849227	3977.5	14097.88421	116.6218549	1573.258644	123.8883372	332.45549	207.4013123	561.5403405	5228.254755	0.05171783868	0.01520192124	0.2069156514	0.007276802714	0.01259858287	0.0174837711	1	0.0525832001	0.008533099569	0.6792612194	33	1
3	623.3451408	165.6096564	407.09625	8262.708539	480.4702145	1679.808039	1514.826953	3201	9685.757895	126.9508309	1414.492798	134.8842041	347.0743195	180.7021933	530.1497752	4445.342616	0.04941910393	0.05660690132	0.2029895307	0.01131767359	0.01468991869	0.02029269871	1	0.05104856311	0.09411718902	0.666443652	37	1
3	623.5594226	453.0570159	2733.601475	9328.733724	2147.308304	698.4207415	1944.292918	4124.5	8137.064103	617.0549113	2120.03194	461.1231153	227.8641516	202.0791784	889.5914232	4259.887128	0.2865131104	0.2297049486	0.07597193326	0.01727624459	0.02442347077	0.02225984275	1	0.2344685997	0.445963156	0.2825104071	79	1
3	625.3103849	466.3559154	3299.950049	11217.21457	2559.68567	840.4053407	1900.130209	4940.5	11045.65	619.3635681	1971.544459	432.1078237	216.4009251	201.3942627	817.08519	5179.197426	0.2921219184	0.2318612509	0.07390594638	0.01595168178	0.01946613555	0.01929691555	1	0.2388469701	0.4503101112	0.2766504523	79	1
3	630.4640234	106.3459678	1674.911728	6093.378432	96.4683208	1173.814388	1323.429834	2301	3265.712766	272.6869029	949.381862	84.07744802	250.166401	131.2503758	347.4155944	1721.871766	0.2786103357	0.01651853085	0.1984315516	0.02077295822	0.01485969756	0.0265676464	1	0.2338242164	0.009480963898	0.7024503899	71	1
3	630.5150982	243.5807688	598.1281774	9498.986443	2299.566909	89.69396648	1460.051457	4202	14727.21875	164.373651	1841.711474	410.4583059	94.79086906	243.9177098	751.2935575	7563.417293	0.06581424059	0.2351687283	0.008986716034	0.01031787236	0.02409401667	0.01020861313	1	0.05291943957	0.456025646	-0.00364309672	45	1
3	641.2910101	309.5098231	858.1900184	12210.70796	5131.282131	93.44888956	1423.585862	5969	1901.694737	171.7472486	1749.670254	729.0126064	114.6175989	184.3719193	815.5242915	839.6616729	0.07088119918	0.4175952373	0.007786128528	0.009851942058	0.02061506742	0.009606893196	1	0.05947974081	0.833642069	-0.0001238979362	51	1
3	652.4871728	213.2816486	539.491364	8695.764974	1361.767752	82.70578946	1314.41469	3562.5	6299.484211	145.7337819	1525.672388	246.9869035	78.32861315	208.0809941	598.4754199	3587.377015	0.06522492935	0.1599105181	0.0095865706	0.01071738911	0.01958891986	0.01025218944	1	0.05142336224	0.3002384122	-0.004378308467	42	1
3	662.5247736	654.0555826	416.4724417	6325.846263	591.7749482	117.4651353	1618.4412	2501	1696.494624	101.8125177	1244.442354	156.3428639	77.0878012	126.8222045	468.2383293	1035.994897	0.06743162218	0.09433949393	0.01937869307	0.0110177964	0.01876412124	0.01407659623	1	0.0529589933	0.1648537673	0.02812093702	38	0.9946267734
3	672.3176314	510.4652318	6445.59935	9483.389614	898.9151417	-224.5468073	1625.791686	3790.5	4023.368421	1292.301872	1808.751872	207.8362874	236.1037803	195.8766106	707.5039638	2558.692889	0.6976241467	0.09793705903	-0.02689702955	0.02817480197	0.0167495551	0.0293234288	1	0.5547386695	0.1664643487	0.01288426612	92	0.9999996229
3	678.225487	68.60070181	353.8011211	5480.329853	859.4916188	-43.48028597	756.261574	2196.5	5843.831579	77.19650255	806.2822855	161.8255519	58.22600975	115.7468191	323.0221	1914.554343	0.0661842437	0.1556255572	-0.007681915462	0.01025487287	0.02215187968	0.01163496859	0	NaN	NaN	NaN	NaN	NaN
3	701.453974	380.3342185	1630.208541	9466.959772	462.2037645	61.79125261	1681.304203	3600.5	3489.234043	280.6344896	1673.742424	142.2467071	103.0050178	150.1587165	608.710233	1649.99503	0.1722664407	0.04983708222	0.006916480295	0.01311097428	0.0127844229	0.01194693212	1	0.1354539061	0.07155610537	0.007260978794	55	1
3	704.2495225	533.4556456	514.1100916	7609.411873	1230.263117	58.21201056	1502.383394	3172.5	8828.892473	124.3095396	1440.16898	250.5069042	78.01579925	143.506704	575.1600236	3764.89301	0.06878944719	0.1639723323	0.009333883117	0.01036082653	0.01705358625	0.01078884595	1	0.05431946247	0.3086153382	-0.004287656301	42	1
3	721.5919195	326.3764125	1333.663664	8738.208771	443.0676939	1266.334695	1641.163558	3362	3834.484211	258.648786	1490.514023	158.8228641	254.7303076	231.5015577	557.2249024	1868.938064	0.1561871246	0.05238536814	0.1443383745	0.01401588505	0.01719376354	0.01935985178	1	0.1323783947	0.08237586733	0.4855074294	57	1
4	48.1927202	157.1790879	-19.73182934	6806.414324	345.5807463	729.7367266	1204.77127	2613	4252.414894	38.36374633	1047.653972	130.7834366	142.2815224	165.6056745	384.6803552	1694.82942	-0.002980420427	0.05339867478	0.1061009752	0.00588912016	0.02021200598	0.01386203671	1	0.002120423927	0.08397135268	0.3143496808	9	1
4	48.01073204	302.4211609	1602.284662	10604.00981	989.1817606	1537.729885	1931.082043	4150	4648.477778	303.1850333	1756.84952	193.0353027	302.0237083	187.0362435	655.8001056	1808.498261	0.1557041459	0.09380680451	0.1428657276	0.01344178805	0.01606337694	0.01883011678	1	0.1324735904	0.1680796391	0.4817174489	60	1
4	86.34935664	268.6306388	647.0802389	9987.890314	153.0148757	402.0356418	1866.342415	3674.5	10650.14737	158.377347	1883.751341	130.9947392	126.873083	214.0649984	656.8132864	4918.049285	0.06665506229	0.01671351153	0.04205045187	0.009592133803	0.01533250641	0.0106992521	1	0.05284913697	0.005039480232	0.1046576025	31	1
4	87.38465157	383.1175014	-17.40404664	13172.92261	3944.835743	165.4381856	1544.125959	5839.5	3223.989362	74.1663493	2311.172916	667.9005344	82.04773109	220.6729684	975.5542793	1496.505984	-0.001353715334	0.3048762038	0.01320968874	0.006030261868	0.01867588728	0.006697176766	1	0.0003809528358	0.6009422568	-0.001990369123	24	0.9996948053
4	88.64818792	153.4607395	453.9139771	8682.631784	867.5156148	1590.012209	1346.563982	3374.5	6350.574468	99.41946256	1231.286176	174.0381709	266.5278576	153.0469865	467.6052124	1749.929194	0.05359800402	0.09920840741	0.185534344	0.01007114187	0.01812242846	0.01788191756	1	0.05375965666	0.1816016775	0.6077361367	41	1
4	91.12836974	300.034769	2222.958033	13568.99448	2879.865211	660.8076534	1838.051248	5787	3656.873684	430.7754817	2310.710186	486.5164211	191.0923948	206.8863387	935.9017132	1570.479086	0.1608874184	0.2142686408	0.04834279984	0.01454027446	0.01934397337	0.01382451636	1	0.1316115922	0.413708206	0.1557819997	65	1
4	100.4794459	130.2436274	-2.361772178	8910.825785	1341.782338	425.4548339	1042.170212	3583.5	3187.268817	47.6577576	1378.771826	231.1012762	101.1997046	156.8254771	529.2960788	1205.931141	-0.0002324359126	0.155615077	0.04720917961	0.006051108552	0.01977789436	0.008386850939	0	NaN	NaN	NaN	NaN	NaN
4	113.0246923	385.3636374	-8.566882436	12676.46728	4176.302134	198.0253231	1789.440106	5780.5	2928.182796	72.15233491	2243.362353	701.6141292	94.01875605	248.1071782	968.8793935	1392.811474	-0.0005838186433	0.3315686672	0.01606980196	0.006185247016	0.01779627399	0.007988682925	1	0.001579607621	0.6563147409	0.009176911918	24	0.9997017249
4	114.7366778	67.47232885	19.76764329	7062.33002	2222.146896	22.28255961	860.7246072	3167	2535.645161	59.53011099	1036.701629	349.8039319	55.36948682	157.3862031	461.641531	859.1790906	0.002767011298	0.3135228995	0.003193217524	0.008984908576	0.02674638431	0.008124194808	0	NaN	NaN	NaN	NaN	NaN
4	117.9940553	280.6255063	-45.69851789	11710.89917	1199.845293	341.7475287	1720.433768	4525	2168.467391	53.23626956	2253.320799	270.5720205	96.95188167	209.8449963	861.1749855	950.5738862	-0.004284337958	0.1048555405	0.02985016678	0.004976398002	0.01641188484	0.007849903299	1	-0.003618531472	0.1874966711	0.04850066605	12	0.9999819781
4	130.4997891	242.7702761	883.0691657	10152.73461	227.2476399	105.1741839	1822.003187	3800	11062.68085	242.3081091	2081.838019	131.4086171	93.10619391	268.3531962	745.2261404	5156.370782	0.08829874349	0.02197906267	0.01110764481	0.01058438754	0.01480258396	0.01032026945	1	0.06806768073	0.01457845912	0.001383706031	30	1
4	132.8005235	401.4674871	14590.28153	14144.969	324.5052435	-784.6391006	2083.707968	5538	13834.82716	2697.766331	2610.471971	168.918486	443.9026798	222.157731	955.8186199	5673.428813	1.036800852	0.02188924253	-0.05411544004	0.03390192395	0.01443258617	0.03349580283	1	0.8235325663	0.005781270355	-0.006224122895	94	1
4	133.7358035	86.53697223	9.67870761	6696.985578	687.7253703	345.5713114	1083.503852	2597.5	3520.075269	40.01532297	1376.09222	174.6409165	106.7282026	157.2426732	509.2531783	1734.339633	0.001440978103	0.1028856059	0.05072718492	0.006276726837	0.02060642398	0.01361344454	1	0.002426519207	0.1842084073	0.1229750086	13	0.9999876245
4	143.6190172	410.0577522	14603.58182	14038.46063	228.435501	-855.8184215	2087.418193	5473	5170.865854	3184.788968	3120.960738	149.7524957	594.1312976	283.8855617	1145.589665	3340.392288	1.02532247	0.01631404305	-0.06044616593	0.03672780141	0.01295485401	0.05237513283	1	0.8138048187	-0.005939359685	-0.03130033368	94	1
4	152.5390307	52.35111758	1960.367396	6466.381593	144.4471042	364.5160671	1274.24986	2446	3671.978495	318.226062	977.5938054	107.2200081	152.8034377	145.6488643	355.5740252	1920.599708	0.2942490663	0.02252346312	0.05822936133	0.01999010323	0.01730233043	0.02266626216	1	0.2364701171	0.0162625071	0.2146584574	70	0.9999995662
4	153.5789316	97.42720247	1478.258299	9533.125471	2809.670767	-15.9183967	1067.701387	4297	4255.290323	258.9347917	1549.10595	472.9315512	116.0145653	169.63145	674.2167062	2087.813484	0.1574796673	0.2925181787	-0.001543978436	0.01436718978	0.02482843851	0.01291774298	1	0.1264414591	0.5737624468	-0.01714384354	66	1
4	154.1274448	398.271334	13048.25006	12352.54169	281.1471077	-750.5440855	2273.579729	4984	9997.8	3141.141409	2972.558184	156.8635184	505.5520434	254.536441	1112.86193	5654.956861	1.0552366	0.02292688559	-0.05432513113	0.03301908655	0.01555053724	0.04899071432	1	0.8383062884	0.007804130174	-0.002624444126	94	1
4	156.5684628	29.65580231	26.46328035	6679.066722	1019.698919	117.7782528	922.781211	2678	1600.105263	45.44717878	941.4087218	168.373421	70.91359911	133.5396504	366.0322681	520.1473088	0.004214890651	0.1557524801	0.01767948503	0.007479413461	0.0178779079	0.01020453483	0	NaN	NaN	NaN	NaN	NaN
4	159.2104513	475.3514658	2119.091299	12312.31965	1947.945961	795.8909231	2573.444652	5175	2587.56383	499.2371662	2788.085724	421.3517784	235.7938708	304.9722713	1079.919796	1840.947527	0.1730625163	0.1617650789	0.06188331375	0.01332859366	0.01846703873	0.01669108205	1	0.1415874225	0.3054635281	0.2042187944	62	1
4	163.5913093	413.5696141	-7.992812407	13365.72531	107.6885407	501.2220735	2294.111619	4899	7372.197531	51.12227688	2737.308835	158.254769	117.3782469	308.4793524	952.2307219	3517.80287	-0.0005693712931	0.007255332936	0.03761636073	0.003795758944	0.01345599864	0.007348034306	1	-0.001472184676	-0.01429106051	0.07309743315	2	0.999999999
4	167.4204183	47.67967314	9.462560815	6795.721417	184.9634671	145.3677547	1059.481597	2445.5	10829.93548	34.36900225	1338.275603	100.8294069	68.22876013	142.8185016	481.2767241	4634.429335	0.001409577552	0.02914421946	0.0209600956	0.005229332541	0.01576141796	0.008934920343	1	-0.0007607710915	0.03035560163	0.01593520333	2	0.9999735065
4	168.3442172	129.6478092	-68.38490827	9819.213221	2367.506924	543.7043594	1444.00952	4222	4941.821053	71.1032271	1530.439692	360.9268376	102.7715875	182.2599396	630.6852735	1824.485722	-0.007010314801	0.2395719706	0.05761684085	0.007935865573	0.01959877466	0.008759243993	1	-0.001919132715	0.4675306292	0.1500714015	22	0.9999988072
4	170.9096588	215.7514517	1976.717477	12206.73716	3995.951709	50.28666903	1649.410918	5598	4029.951807	410.2892065	2351.392862	817.8466092	128.4251016	191.4350986	1058.569823	2125.808856	0.164911268	0.3278588452	0.005007551198	0.01490210194	0.02024737473	0.01112441786	1	0.133363731	0.6471440166	0.008831699555	66	0.9999999955
4	172.3480276	264.4517095	-36.68436509	13672.25957	3221.496208	405.066078	1683.575067	5842.5	2405.87234	73.53169591	2519.124314	546.7998237	97.95179116	206.8590346	1014.304978	1183.840263	-0.002655102058	0.234130874	0.02962593628	0.005791227986	0.01641644521	0.006722685561	1	-0.0004968943711	0.455129317	0.05273444962	21	0.9999386683
4	175.5920195	165.1214072	2994.473644	10422.92143	1673.536776	748.6991318	1810.459517	4356	6608.414894	739.2674126	2512.016354	371.9193777	283.4129713	177.9600188	994.6711269	4415.230442	0.288837806	0.1601703262	0.06799993636	0.02145519	0.02025664818	0.02895231646	1	0.2347791809	0.3016681022	0.2526006693	77	1
4	176.6542499	408.3648461	-3.822252849	12712.61009	35.56489697	495.3401443	2447.672383	4649	6343.702381	43.31811787	2749.626695	135.5110185	108.9651886	224.4831368	930.0615819	4168.18541	-0.0002854522203	0.003481899801	0.04025483906	0.003721464658	0.0111723723	0.00792070039	1	-0.001110474719	-0.0220009101	0.0822806429	2	0.9999999995
4	181.5889976	103.1207763	2564.519452	9059.24708	468.3253278	-82.55661317	1269.101825	3414	4017.93617	599.8447884	1981.194517	158.2090522	141.7884637	156.2245679	711.9122458	2271.647698	0.2866128551	0.05216967155	-0.009390660613	0.01563999087	0.01936359279	0.01876456944	1	0.2259613988	0.07501300825	-0.02318367659	72	1
4	183.1446742	210.6565559	1956.062643	10660.72449	3513.846433	96.76600779	1962.933632	5038	2497.25	445.9858611	2418.678599	791.310669	139.4066111	269.9092376	1078.031249	1642.605394	0.1740181296	0.3218532005	0.008087372385	0.01746211408	0.02858632523	0.01519938327	1	0.1407956761	0.6347739911	0.02153927729	66	1
4	184.2492929	16.15090971	2718.852121	6134.470402	329.6261821	387.8565121	1059.52386	2370	4937.989583	532.3350327	1091.866279	127.9882632	204.1918	163.9388402	408.969428	2617.95667	0.4405279088	0.05729216986	0.06353683669	0.02753744388	0.02119422304	0.03349003993	1	0.35456439	0.08752813589	0.2686191422	84	0.9999999992
4	188.5272588	540.5232045	-94.48607503	15452.729	208.9945902	551.3668203	2291.159886	5539.5	10791.68605	49.42187958	2898.813481	155.9569758	114.5140619	203.9098722	1013.818808	5370.398755	-0.006224576061	0.01393330345	0.03538507446	0.004155507705	0.01127082799	0.007592934319	1	-0.006068182986	-0.0005173886016	0.06419423787	2	0.9999999946
4	189.3421227	72.34443911	598.9267105	8605.053693	2729.533299	-28.79610484	865.7118273	3904.5	8556.308511	139.151479	1366.482055	429.4445191	91.61245964	182.220876	592.3473927	3029.681775	0.06958486524	0.3197537956	-0.00352546037	0.01100739021	0.02411750704	0.01155383567	0	NaN	NaN	NaN	NaN	NaN
4	190.2253223	393.3615459	6107.936359	12372.55755	183.7988538	-189.215527	2263.335943	4749	6473.074468	1671.349406	3397.967559	150.4457227	303.4979385	231.2092201	1214.939948	4319.783179	0.5033857238	0.01836892117	-0.0150511238	0.02217822228	0.01613273757	0.03251670406	1	0.3987959863	0.003429956421	0.006287638287	81	1
4	190.9458909	526.4818348	-36.52619678	13654.72898	35.44699957	528.133417	2522.583039	4968.5	7467.86747	52.94300238	2280.175544	144.0721625	107.5494579	435.437065	779.3611732	2806.24785	-0.00291780229	0.003057946143	0.03993149151	0.004449265942	0.01221094898	0.007785090255	1	-0.00324897741	-0.02287473748	0.08051787122	2	1
4	192.5103265	118.663433	-5.368286462	8659.316825	572.3263278	105.2133246	1475.320048	3309.5	5294.308511	45.85572306	1698.172042	171.7469929	61.08717667	193.3652342	620.8417406	2209.291148	-0.0005652784557	0.06284511436	0.01233375418	0.005661684144	0.01836590586	0.006592818652	1	-0.002479330542	0.09980096308	-0.01356586741	6	0.9995488703
4	194.3462203	143.2909567	1893.695254	12294.62624	615.9769255	1732.713517	1953.279317	4681	3233.311828	368.7612584	2156.156921	141.7542103	382.2865421	183.5645579	756.0302624	1360.107564	0.1586803661	0.05196851574	0.1390291295	0.01222553585	0.01382789776	0.0201129017	1	0.1339928946	0.08128673491	0.4674555309	57	1
4	205.4770866	346.6321734	-270.8727923	14832.21843	1400.875111	3524.946975	2332.238942	5786.5	2495.445652	92.16645631	2993.703421	334.2430514	716.4539842	282.4630116	1138.185022	1261.332937	-0.01849845877	0.09539102614	0.2385721325	0.006313310879	0.01568226106	0.02012234767	1	-0.0002984468766	0.1762565727	0.7767818408	15	1
4	210.6689477	89.4754112	28.26468599	8439.034199	51.3003184	450.4649102	1517.812447	3032	1212.308511	37.06577169	1373.831922	116.7841185	107.4502744	159.3065806	485.9430192	532.9550209	0.00328261219	0.005999184965	0.05486402244	0.004772503322	0.01534634279	0.01031819685	1	0.002823608294	-0.01623330673	0.134433459	3	0.9998564649
4	212.4845141	646.657229	3081.742116	9568.19472	410.1621233	796.2743261	2362.389965	3814	2306.904255	869.0799836	2780.883759	185.1549073	272.8427139	237.7015961	1041.682977	2502.926739	0.3200504129	0.04302653737	0.08043989183	0.01727876224	0.01707843105	0.03339107995	1	0.2590168878	0.05942760436	0.2992958981	73	1
4	215.8284809	269.3340289	-55.76005719	13145.86566	1270.462312	852.8212533	2102.474693	5112.5	2610.294737	59.69430339	2572.361076	279.731359	178.7148645	227.1400877	957.3265397	1461.410175	-0.004389993485	0.09895076649	0.06613861816	0.00530619699	0.01627426095	0.01076064639	1	-0.00120591617	0.1767090266	0.1755183972	13	1
4	216.3006319	36.53481692	1102.590766	6976.81105	1077.563625	889.1289396	1368.092611	2890.5	1469.684211	201.9471834	1133.24692	221.4616234	201.4958083	208.700646	473.6030005	725.6835701	0.1629168921	0.1572217314	0.131984584	0.01479279266	0.02289073515	0.0233211126	1	0.1383784451	0.2988973053	0.4475177648	63	1
4	218.5399323	152.2551118	-91.03889462	12068.22936	1995.224983	699.5880215	1552.311872	4960.5	3108.505376	69.98747978	2300.846349	380.5079562	163.60921	208.5015159	883.8745874	1385.22153	-0.008091496428	0.1674359719	0.05735244852	0.006107553933	0.01955052176	0.009047526717	1	-0.003826605717	0.3181765318	0.1463029023	18	1
4	235.5561815	383.1959206	777.4787514	10570.1758	3448.453322	200.8893041	2061.174771	4860.5	2225.978723	278.1350882	3490.27208	1160.140772	109.185563	286.0888968	1536.039995	1782.517411	0.07185267095	0.3334733488	0.01792453979	0.01237718411	0.03581506634	0.01510412427	1	0.05978724308	0.6598712447	0.03263586056	48	0.9999999908
4	237.7157441	351.5978222	14157.09372	13585.67058	787.8309158	-590.4816601	2097.009298	5500	6453.385542	3261.140678	3113.266851	248.9601278	539.1355012	261.1592531	1221.261714	3581.768949	1.056623102	0.05904358489	-0.04104558712	0.03294696338	0.01419191422	0.04618431546	1	0.8408736914	0.08309723532	0.04556313744	95	0.9999999999
4	245.9473571	15.0614764	1223.625703	7254.093293	366.6632313	-18.91103833	1067.887108	2693	1412.27957	212.9640298	1168.497065	127.6214444	84.31926692	154.9302195	420.7327609	677.9470347	0.1708387513	0.05272600103	-0.002872458378	0.0140324727	0.01889697728	0.01302853614	1	0.1336545081	0.07715878291	-0.02729545191	55	1
4	250.3581583	345.453564	16186.40695	15159.8905	923.0256475	-554.6471078	1989.077217	6150	9142.119048	2944.304313	2818.661476	256.1350298	546.1568468	315.4807776	1117.665821	4402.54475	1.048605621	0.06385680811	-0.03708422754	0.03447099335	0.01424422089	0.04250447109	1	0.8347986438	0.09327035983	0.05775833499	95	1
4	262.3769278	38.57724809	3390.303215	7051.446774	756.9684361	-159.079701	1334.364899	2882	8896.715789	651.4112573	1384.30886	184.1349865	171.8750106	182.1734541	535.9157243	5307.872669	0.480101764	0.1054962828	-0.02238150756	0.02903792238	0.0213900397	0.02682994131	1	0.3808501406	0.183676324	-0.02171872261	85	1
4	262.4730035	88.65618822	1740.230431	10828.4039	2334.375361	495.5231617	1543.984562	4668.5	2967.053191	330.3806991	1817.584492	428.4071906	161.9775474	267.3714404	756.0429283	1326.21131	0.1595748974	0.2171113451	0.04530801013	0.01394862152	0.02019770585	0.01510927296	1	0.1303842108	0.4194819176	0.1449358302	65	1
4	263.4114506	128.6674435	656.6185152	11211.9743	584.2354639	2360.935205	1940.329747	4307.5	3851.239583	150.1669456	1591.425509	166.413312	380.929543	216.8674049	599.088812	1719.227408	0.05692227772	0.05276219467	0.208949608	0.009274665522	0.01394583025	0.02018260623	1	0.05743083073	0.08634541769	0.6889552632	37	1
4	279.7873154	106.1699074	3428.983565	11596.39326	1126.316773	-93.39521651	1534.740227	4638	6733.375	656.0832855	2222.129843	239.3869187	169.5381624	211.5449067	821.1301207	3002.64853	0.2989826023	0.1009646257	-0.007047167833	0.01630526499	0.01828488588	0.01718745467	1	0.2367323437	0.1760523445	-0.01033051759	74	1
4	281.1142899	231.5907312	-33.20218857	16756.21071	3983.725676	231.8939038	1736.315672	7178.5	4795.5	78.6058012	2289.381975	674.0046361	99.1747037	248.2009246	1024.710642	1563.060788	-0.002385294218	0.2448660998	0.01447929634	0.005008919274	0.01709911994	0.005699930385	1	-0.001205830618	0.4767540609	6.729502814e-05	20	0.9972850241
4	282.4764533	353.6603852	-103.3364246	16212.95473	2608.487786	1031.947443	2183.82098	6521.5	5921.521277	74.20147103	2339.4423	495.0033265	173.6962388	213.8753079	986.9722746	1764.304875	-0.006785985844	0.1706882115	0.06480963977	0.004721570381	0.01421274091	0.007208272631	1	-0.002203934429	0.3251969643	0.1728744438	18	1
4	291.0027641	668.5645402	-73.2106949	13401.52968	136.2961067	494.2366531	2283.662851	4858	10456.34444	48.08849329	2322.823519	136.3231117	99.82892865	185.6736777	812.5314319	3737.84769	-0.005532544856	0.009476279407	0.0377124068	0.004131248541	0.01111508477	0.007344273914	1	-0.005411239462	-0.009657460575	0.07235694066	2	0.9999999983
4	292.8216988	89.41539257	-39.23784189	10945.52992	218.4365171	293.7479096	1499.200776	3986	9921.145833	46.83935994	2086.358739	145.3114772	91.95634305	236.3012625	733.4528238	5137.421114	-0.003589959774	0.02000982413	0.02668248561	0.004722084104	0.0156619585	0.007398818985	1	-0.004489717914	0.01170210303	0.0345087859	2	0.9999993565
4	294.4155961	303.197761	-87.40015236	16654.94093	1604.195053	1047.978834	1976.342125	6373.5	2823.319149	71.40899328	3376.508136	443.126759	221.9692046	244.8277779	1336.360419	1679.079543	-0.005939361646	0.1021335456	0.06376582248	0.004856226036	0.01654338651	0.008062066388	1	-0.002571198157	0.1832145484	0.166950664	13	1
4	304.0751372	42.0472478	2567.392176	8626.853031	881.040029	-87.31753862	1124.507576	3474	5558.521277	504.0876943	1652.201655	187.5062884	138.9963511	173.5538858	632.0701251	2944.455021	0.2926033359	0.1038179069	-0.009953721949	0.01842077428	0.01733284971	0.01889071041	1	0.2314538741	0.1818852359	-0.02190778444	74	1
4	304.1659138	184.8052464	6617.319748	14235.476	2201.873824	-153.636944	1812.030402	5927	11585.04211	1427.466594	2978.337024	484.3221267	281.8785906	194.1211849	1195.809236	5903.507884	0.4714671648	0.1624768684	-0.01100914594	0.02552939545	0.01781472722	0.02351410029	1	0.3755469088	0.302154229	0.01819362811	87	1
4	321.4759897	260.7182231	-66.49426916	14182.13796	141.3667462	902.1753929	1922.108291	5124.5	2571.778947	53.16973196	3029.323838	166.9615478	200.0848977	236.0336909	1081.232348	1205.63566	-0.004337253209	0.01160930496	0.06381119419	0.004082196769	0.01298928215	0.007909946069	1	-0.002566899753	-0.004215386294	0.1642339207	3	1
4	324.7472616	47.51081282	16.96700683	8669.23167	1406.030205	170.7887793	1194.130463	3576.5	2337.425532	57.27826488	1548.511891	299.4131898	82.33026898	154.340932	631.044688	1054.136619	0.001996389071	0.1614381898	0.02054254509	0.0070160576	0.02075264591	0.008827375771	1	0.001554521515	0.3042370091	0.01935640471	16	0.9439255396
4	329.1541096	111.6491259	3307.059871	10680.84124	509.6508322	8.528720317	1891.369919	4095	2058.084211	674.1259741	1976.209555	193.1251519	183.3149323	233.7491045	744.0948727	1071.874195	0.314290413	0.04582901284	0.0006632152905	0.01731911379	0.01706417688	0.02017805687	1	0.2487666911	0.06210749282	0.01829732611	72	1
4	338.6814446	426.4591686	4887.190732	16027.21654	713.1711459	1320.055602	2684.517512	6026.5	3732.074468	1053.609691	3261.381649	285.0223514	372.8115848	357.474818	1247.811877	2116.880085	0.3123700539	0.048759049	0.08250636497	0.01635116944	0.01340390037	0.0210586864	0	NaN	NaN	NaN	NaN	NaN
4	346.4831566	93.34269503	661.7766618	11052.4199	205.0161482	1054.338076	1865.217938	4114	16776.19149	156.3325761	1812.345601	139.1673174	216.1658604	271.7731442	626.5959698	6118.612898	0.05860648623	0.01993250136	0.09535594585	0.008802742541	0.01387753397	0.01427821429	1	0.05023610534	0.01386601205	0.289825577	32	1
4	346.5202279	161.3214297	2484.002234	13635.37034	1282.104888	150.5388408	2243.467308	5364	2374.478723	438.3409021	2262.323839	264.8965011	134.3638039	233.2637093	864.0836607	1229.857783	0.1785235856	0.09478905586	0.01164319875	0.01184196612	0.01435634604	0.01097318038	1	0.1414414142	0.164772149	0.02690857995	58	1
4	353.8008	136.1769672	1509.199069	9119.387034	854.258001	1346.771726	2094.825974	3646	1237.638298	455.5702252	2560.53826	294.1690376	419.6571463	306.6057438	1002.141061	1027.491264	0.1705582771	0.09521376315	0.1541257833	0.01810579705	0.02566025876	0.03894916705	1	0.1451980993	0.1713440702	0.5247168992	60	1
4	365.5394903	52.67340104	5655.853391	8278.574443	906.1734489	-320.8720505	1190.825781	3442	5968.357895	1645.32681	2405.273388	285.7156911	316.6256228	181.6988325	945.5321792	4403.934846	0.6819670427	0.1074661937	-0.03552586587	0.04211696262	0.02643375101	0.04888943644	1	0.5417127957	0.1859513184	-0.02068281415	92	0.9999999999
4	368.1667854	274.575082	-46.85898247	17423.63648	4151.324637	245.4043536	1767.956255	7408	7207.708333	68.05390575	2242.709609	705.2669399	92.68316768	229.6276078	1038.171511	2118.928259	-0.002411874616	0.2441580213	0.01463373367	0.004240366838	0.01691538687	0.005067728348	1	-0.001226181502	0.4752943383	0.000577254544	20	0.9965959696
4	367.518131	563.6213126	4813.65808	9783.198595	1483.727895	68.91842486	2591.163041	4233	2400.709677	1880.601729	3807.04762	590.4776977	315.1869349	494.8693481	1533.434	1889.808223	0.5005537361	0.1467307333	0.006236273241	0.02758576591	0.02919218442	0.04706491968	0	NaN	NaN	NaN	NaN	NaN
4	371.5787997	245.6049304	3015.497247	17228.49712	826.800473	78.68535574	2191.43789	6458	1215.784946	477.5764926	2678.236176	258.513202	150.1571271	264.9745381	1044.413633	468.6596719	0.1744023154	0.05080647275	0.004650829005	0.01011592525	0.01264660364	0.009779249766	1	0.137018137	0.07345984339	-0.0001513665608	55	1
4	372.1807503	102.5613105	5653.604694	12031.92698	658.4909377	-217.2263645	1503.477788	4638	7249.119565	1058.867132	2219.143705	181.0899027	226.4245565	181.6771656	830.0741493	3526.291125	0.4660896306	0.05360550685	-0.0182702403	0.02195731416	0.01321852661	0.02095871494	1	0.3691782441	0.07649342504	-0.01243068884	83	0.9999993579
4	372.4698579	120.6651581	1.39517375	13925.74723	1312.073743	196.8476893	1530.043677	5374	3155.12766	58.23939685	2202.720688	258.7497264	78.15623894	207.5286283	826.2387864	1057.892683	8.4381751e-05	0.0926957807	0.01399752341	0.004449914607	0.01322071052	0.005909345771	1	-0.001417363507	0.161665588	-0.006508525672	11	0.9999994521
4	379.4683285	231.6643167	19.92564824	9745.324693	526.2983579	232.5689499	2114.831614	3722	1559.382979	49.46752135	2735.55829	226.4498171	80.5387598	324.7887929	1018.818836	1006.84243	0.002511264802	0.0524148702	0.02541571027	0.005411598119	0.01975184611	0.008707122412	1	0.0007687592712	0.07870462811	0.03265202232	7	0.9985346772
4	383.5619545	93.3091722	5356.089558	11335.76716	643.5757185	-233.8021885	1448.451434	4442	9612.9	1116.990735	2305.869638	183.2457554	251.7714397	175.6992847	846.9465777	3809.449891	0.4632767557	0.05823559483	-0.02001192286	0.02424410529	0.01497795628	0.02546524062	1	0.3668658173	0.08602847904	-0.0190278695	83	0.9999999827
4	385.8254014	66.55356131	-2.992851327	8304.901332	1314.12413	480.7888096	1483.097871	3441	2766.104167	59.15112623	1407.291652	248.9648736	99.1194643	199.5649764	571.0397797	1325.87311	-0.0003754323885	0.1584378971	0.05797979281	0.007456840199	0.0186026202	0.009520167975	1	0.002273955804	0.2995227009	0.1499786344	18	0.9999999983
4	387.3407192	50.49189468	-136.8033359	9783.642704	925.2047536	2097.167774	1416.451447	3810	3786.404255	57.27704608	1336.044425	180.9044957	298.9723621	183.1546485	516.0068571	886.8918218	-0.01380499198	0.09928506571	0.2155317742	0.005922027752	0.01429032596	0.01847223237	1	0.00187924763	0.1833766233	0.6972191235	15	1
4	395.4828202	34.68964427	534.2454273	9099.247463	534.6217521	776.4727736	1107.804607	3473.5	6736.778947	113.8053261	1435.543598	165.2778272	167.6790306	456.5863929	521.9325893	2464.081751	0.05932309212	0.06032010752	0.08474003037	0.01065835058	0.01764775196	0.01302097812	1	0.0506276656	0.09705966333	0.2542150335	36	1
4	397.668546	11.18880337	50.57725161	6590.059584	113.7153467	36.07479822	979.1599155	2380.5	2373.395833	32.3051102	1078.561915	101.6728843	58.05106654	150.7099259	379.9764455	1136.804631	0.007590834741	0.01770983083	0.005477594026	0.005354640982	0.01688685673	0.009016039584	0	NaN	NaN	NaN	NaN	NaN
4	398.5752197	243.2840769	-43.09574773	15770.44531	3641.363535	511.0739374	1962.930945	6701	2259.5	73.89535397	2311.738585	608.8173188	112.1689647	228.561448	982.474975	827.8546539	-0.002970569983	0.2434274747	0.03392348226	0.005081507348	0.01602674576	0.00654492733	1	-0.000312303828	0.4745491936	0.06806499943	21	0.9998063643
4	415.8672028	61.63927801	2333.303508	8362.460538	830.3318858	518.8307382	1363.470405	3363	9335.776596	587.8979887	2045.413868	200.7702966	184.7436695	169.5628893	759.3194558	6000.151654	0.2786116892	0.09531661995	0.06057098891	0.02161212534	0.0220429251	0.02441725542	1	0.2251368225	0.1671657003	0.221837425	75	1
4	416.2975871	141.3305821	772.4910916	11647.98596	267.4886856	498.5054361	1883.643471	4374.5	15341.78261	200.3818666	2127.3869	130.3529111	141.8362866	219.1769669	730.374453	6238.574615	0.06600588496	0.02384816632	0.04239179183	0.009799176484	0.01329951454	0.01004096297	1	0.05245428537	0.01982872452	0.1059593532	31	0.9999999996
4	418.6969471	14.63600423	4773.903694	7118.45749	471.6463293	-235.0200735	1136.041213	2849.5	21210.92553	1050.647808	1567.883175	134.4404178	241.8738261	223.7235011	576.7481211	11467.52665	0.6593744182	0.06668778831	-0.03135183249	0.03512166469	0.01929356535	0.03954085561	1	0.5233266529	0.101832513	-0.01277609638	91	0.9999999935
4	423.2991707	285.4262626	14365.98439	13903.8875	1399.42358	-630.8269304	1765.43785	5734	2520.24	3014.366393	3071.036972	342.9218164	499.9006279	267.0943762	1204.723636	1704.466944	1.0251587	0.1054921598	-0.04318521389	0.03615389478	0.01740235783	0.04417124965	1	0.8161649776	0.1793797063	0.03239224652	96	1
4	434.0878795	276.6767322	10619.83271	15051.21708	1500.275173	-303.3713452	1669.380627	6026	8176.375	2531.829686	3415.848127	376.526616	366.2676463	213.3237605	1351.744206	1987.699041	0.7124640777	0.1032067692	-0.02157209046	0.03005043731	0.01836543458	0.02787973388	1	0.5670844115	0.1774913008	0.03520612338	92	0.9999999993
4	437.1181166	289.5224538	10129.58878	14131.88307	1403.545484	-324.4451604	1808.681898	5761	4726.529412	2276.658353	3195.359393	343.0086413	361.2638211	240.8779427	1221.82515	3722.719731	0.7271357016	0.100656118	-0.02130292611	0.0337439379	0.01551766744	0.03330671819	1	0.57882487	0.1721278356	0.03947872739	92	0.9999999969
4	440.1709701	94.79641108	-17.47916671	8918.345739	368.3160113	1150.041318	1959.74576	3380	4220.663158	94.12004621	1817.651036	149.5091092	232.6690543	196.4227042	658.5643415	2546.377066	-0.002116669415	0.04246659657	0.1273601791	0.0138737715	0.01680936804	0.01406860361	1	0.004169722207	0.06217388384	0.3887092237	9	1
4	443.3691029	224.4413331	14141.91512	14157.3005	451.466254	-647.7964822	1780.90427	5485	21296.3871	2990.250651	2864.672448	145.3056884	503.5478304	293.5774209	1023.498938	10466.49698	1.017020609	0.03208464902	-0.04067684596	0.03260194035	0.01547556118	0.04179516884	1	0.8087814702	0.0275477156	0.0366563515	94	0.9999991939
4	444.1446238	280.7461958	6856.140213	9772.717356	911.0952959	-335.9388062	1847.858601	3994	4996.62963	2257.574578	3238.21307	332.5248902	337.0140744	227.0406247	1270.444778	3924.018557	0.719902851	0.09381939656	-0.03085350549	0.04251949245	0.02241503177	0.05514938049	1	0.5722524972	0.1576408655	0.00405575647	92	0.9999823603
4	445.6812657	155.4512043	2365.341241	14489.33001	1389.208549	98.71630255	1770.860359	5611.5	2632.021277	413.0088143	2444.913561	257.8318147	168.4868082	205.7826912	898.4351895	1149.990968	0.1672416126	0.09574018763	0.007566382318	0.01037933051	0.01521542992	0.01241373556	1	0.132123854	0.1666516481	0.01001630025	58	1
4	450.1205394	201.3745328	-36.40710732	9429.330728	1.751487589	1292.612075	2141.352845	3492	5076.876543	61.89737961	2871.468233	133.5884281	361.6888491	343.7098052	1022.575542	3521.776982	-0.004546300727	0.0001557088924	0.136598995	0.00851716531	0.02024902128	0.02205581714	1	0.002280188779	-0.02504537509	0.4190222528	4	1
4	456.2163783	212.6971302	-123.9465273	13121.50339	196.510768	1624.013821	2042.121523	4833	9662.759494	48.55050827	2391.754155	125.4547315	316.7506502	226.7391544	831.6681437	5405.757757	-0.01007970811	0.01566874399	0.1264170435	0.004515351241	0.01085066106	0.01184649064	1	-0.002658481824	0.006704828204	0.3825836349	4	1
4	456.6069593	322.4645549	6271.933909	13285.22735	120.0100233	1614.932349	2150.416816	5025.5	2005.43617	1667.18402	3482.900755	157.0307847	502.7842978	260.3626036	1262.684715	1495.817348	0.4746549432	0.008973182736	0.1124440548	0.02319330116	0.01468345742	0.03983476195	1	0.3847066374	-0.01079187492	0.446345585	82	1
4	458.5366914	137.7273062	1989.557358	11886.28764	1173.400386	122.7772554	1911.600757	4674.5	3954.946237	349.9700554	1972.069897	242.8218273	136.9674336	234.8870694	765.1595914	1434.171647	0.1696923382	0.1008325577	0.01021289936	0.01272423569	0.01359031935	0.01288695318	1	0.1343481954	0.1772841195	0.02005106338	58	1
4	462.8441075	34.18789556	5027.450096	7381.050696	173.5058402	-305.6319845	1092.821081	2765	3730.863158	1073.814594	1583.339925	114.2022448	234.1065952	155.4422563	581.9511431	2418.978524	0.6804053807	0.02458627602	-0.04160766365	0.04020356299	0.0189325905	0.03690066839	1	0.5388542721	0.01412569024	-0.04534912485	90	0.9999999999
4	462.6406018	105.3437189	-18.34745285	10792.45237	3433.703137	102.0934452	1286.522155	4897.5	3474.115789	76.25785731	2080.768422	625.6888786	78.75026889	193.7922494	895.0127155	1828.307384	-0.00178927845	0.3125906477	0.01043138738	0.007493930558	0.02708682365	0.007311718906	1	-5.637746763e-05	0.6168070092	-0.0115577927	24	0.9999926621
4	464.3606308	190.9528658	2509.79472	15330.76627	2458.554714	71.20661585	1600.953731	6279.5	5634.414894	384.7186333	2373.7813	415.2638982	160.2261568	227.3703051	929.1607177	2441.067153	0.1665575663	0.1628037353	0.004472185493	0.01062297872	0.01533745603	0.01119280936	1	0.1323059628	0.305381961	0.001413500752	61	1
4	474.6746298	229.266575	6497.560768	13706.30639	3148.98206	-203.6254339	1631.603779	6064	6354.369565	1298.533791	2717.715571	577.7329971	228.7389715	193.1713693	1127.795963	3496.118368	0.4708773917	0.2319065738	-0.01536888102	0.02070912834	0.01956675626	0.01954478904	1	0.3757480869	0.4457327276	0.005259819314	88	1
4	480.3382507	34.61992164	21.55154271	6841.920803	1104.006945	366.2463831	1052.186832	2813.5	1942.042105	42.92902145	1228.247838	204.936509	96.95272062	132.255998	480.5097695	936.8956539	0.003224580957	0.1590924633	0.05337937609	0.006441569941	0.0184710836	0.01013271896	1	0.004840991515	0.300672869	0.1347088856	18	0.9998778807
4	483.5578593	111.2389311	-7.256833061	9377.204512	108.141068	569.4260931	1601.197783	3456.5	1368.175824	39.98609003	1904.296468	122.3007618	148.9160572	196.2034202	661.6840665	790.6652697	-0.000782604599	0.01184612451	0.05895129926	0.004611714527	0.01474881003	0.0104006273	1	-6.05930406e-05	-0.003940108096	0.1480286779	3	0.9999999977
4	505.3053421	85.62912371	472.643029	7717.782555	75.31516805	1549.138997	1640.248164	2888	7994.819149	103.73218	1591.333575	116.6998382	337.9761515	198.4871489	555.2352465	3435.323716	0.06198261705	0.01006095397	0.1990133856	0.01009890558	0.01805076747	0.02160903583	1	0.06017423869	-0.002488921054	0.6537584012	33	1
4	515.5762248	371.4665918	2356.720034	13569.04168	516.5886989	196.7950715	2224.744081	5096	1138.427083	571.3093847	2909.117308	221.1487524	163.0611575	323.4216767	1053.561425	824.0456649	0.1802153747	0.03934301672	0.01431637233	0.01202867255	0.01680823216	0.01600780659	1	0.1422015712	0.05007166981	0.03468689144	55	1
4	517.5854197	103.3142047	9452.081961	9784.700917	294.5977083	-451.8252646	1419.665995	3778	8545.445783	1971.006739	2168.427706	153.8593795	365.9943446	223.3628655	789.8323737	5183.890655	0.9661587394	0.02749396128	-0.0429397555	0.04028799214	0.02059373226	0.04486054015	1	0.767796083	0.01827681225	0.01669913972	94	0.9999999998
4	521.9596201	90.13399019	8753.643961	8897.875576	234.6650484	-452.7638001	1420.269286	3437	12043.37349	1741.880396	1769.582395	136.9049195	338.0347256	204.0437312	661.4921358	4516.387596	0.9828171711	0.02638252825	-0.04848597238	0.04545590027	0.01809548843	0.0451096369	1	0.7807355028	0.01565020342	0.001093517625	94	0.9999999999
4	521.5975016	330.5507448	1152.550468	12440.09828	68.34433082	203.9896575	1898.215936	4518	4784.290323	274.4737275	2792.905051	136.304964	117.3006021	245.1929926	968.7902746	3538.76431	0.09179048976	0.004877620424	0.01630421792	0.01009390732	0.01327279455	0.01066032216	1	0.07099313015	-0.02064481807	0.01980690812	30	1
4	535.4544027	54.84777997	585.6267319	8218.3535	3126.41362	17.34072874	911.4572504	3870	1691.587629	111.2650661	1280.842732	490.0807285	84.01013526	245.7219077	594.8443916	815.4694169	0.07224156358	0.3838971706	0.002576181247	0.01015883807	0.02422918755	0.01080564522	0	NaN	NaN	NaN	NaN	NaN
4	541.7288963	101.4844041	6.842863676	8543.081152	104.61142	455.6668377	1360.350871	3036.5	2043.957895	38.9830082	1736.066441	127.2777241	116.7499138	187.9671832	607.0539819	1170.625973	0.0008161615621	0.01297238239	0.05437978549	0.004925724103	0.01834659887	0.009915664968	1	0.0009114349593	-0.001799484647	0.1324106822	3	0.9999984759
4	554.7683402	40.62580269	47.20657803	6027.89721	1323.803135	155.7138976	1067.001592	2580	882.3829787	53.42797378	877.5547757	242.5141138	68.48571976	195.8841875	361.8821124	445.7121668	0.007603836254	0.2194950676	0.02593653038	0.009598922832	0.02481812573	0.01268728202	1	0.007254546309	0.4246160213	0.04166287745	21	0.999969964
4	565.6025773	148.3170923	10013.17188	10163.11344	320.3570935	-438.1342931	1418.07554	3965.5	14860.11765	1999.315669	2084.078151	127.0339895	349.5629723	216.4024002	747.0557439	6266.847853	0.9844662792	0.0316035023	-0.04127900422	0.03966877548	0.01697006474	0.03717914239	1	0.7826436264	0.02673461511	0.02693835773	94	0.9999999205
4	569.5893043	126.4847175	1142.104838	7008.723121	1011.50182	84.54769775	1568.250734	2867	596.34375	371.9467701	2212.439877	361.5396618	107.7350724	203.9205607	879.5511574	436.9161266	0.1636464315	0.1494660538	0.01471035701	0.01598734097	0.03656562541	0.01917152815	1	0.1305122212	0.278191512	0.03615874894	61	1
4	569.4396239	161.3887054	9377.120765	9254.513791	217.9707931	-380.5730963	1510.841375	3659	3972.828125	2003.617291	1910.628931	133.9885231	394.9687251	218.0436399	725.4288878	3873.524241	1.024707378	0.02528018252	-0.04216020082	0.0482525811	0.01721198198	0.05147859493	1	0.8147395209	0.01335214266	0.03300231147	94	0.9999999998
4	577.8741699	151.5817211	8257.965501	8290.968621	191.1993888	-452.3345275	1464.939494	3256.5	7106.909091	1910.378994	1856.385318	149.5826239	358.9945242	225.3039609	706.1140776	6870.914362	1.002236085	0.02249087605	-0.05339901448	0.04585290338	0.02307987712	0.05468217468	1	0.7958927368	0.007274950924	-0.01174799034	94	1
4	581.2025693	212.2171357	566.2796002	8458.971397	1386.709573	847.4114008	1816.383318	3551.5	7830.041237	156.0730017	1808.516805	326.5566699	205.1253016	231.0138997	720.87186	5361.409471	0.06655828513	0.168404576	0.1026843313	0.01168786575	0.02103905269	0.01496610122	1	0.05923368583	0.3215025057	0.3227074362	44	1
4	583.4378836	86.60765771	28.79052871	6409.084149	1412.741005	634.8236566	1098.938554	2714	1609.139785	54.75081032	1029.031651	242.2127604	123.5934616	142.8115394	424.6826341	1011.015983	0.004812918521	0.2141515231	0.1011825934	0.00968740072	0.02160164281	0.01391718839	1	0.01029401643	0.4165500456	0.3046891353	23	1
4	595.7655125	96.83053375	6336.133909	6470.118465	435.8971247	-392.9261559	1119.391482	2632	8456.515789	1267.100296	1276.383268	140.5166598	261.1731383	175.0317749	489.6899053	4889.450985	0.9878229565	0.06979305221	-0.05874245249	0.05602049201	0.0217014945	0.04605461392	1	0.7846327027	0.1050894805	-0.03214817226	95	0.9999999944
4	622.2456777	102.5329925	1036.691734	6523.010365	1379.359662	251.7323601	1029.466097	2771.5	3232.064516	217.8552986	1343.488059	294.1394563	128.3954638	146.0549866	554.535803	2000.230132	0.1597109573	0.2138248369	0.03755696706	0.01831950946	0.02445920544	0.01759791803	0	NaN	NaN	NaN	NaN	NaN
4	650.4529617	168.5918445	1401.508375	8623.586936	460.221665	18.0054713	1294.926196	3228	4312.765957	283.1885571	1491.005577	145.5565955	107.9328071	158.9533183	561.1305296	1803.158599	0.167385213	0.05204727341	0.002630385119	0.01437004229	0.01610137691	0.01339108801	1	0.131268695	0.07599339409	-0.008827844224	55	1
5	30.58196316	89.30777037	19.18821618	4262.20296	663.9191734	405.5288719	984.8289716	1743	937.7052632	43.02251475	872.2720032	162.8323109	113.2910488	112.8178658	341.5649622	479.8182695	0.004235685193	0.1508687549	0.09675439107	0.01166459374	0.02573283367	0.01906120317	0	NaN	NaN	NaN	NaN	NaN
5	34.90888546	159.602792	2379.468569	5036.030177	585.9672764	-163.3258995	1152.642205	2116	10732.36559	636.350382	1349.619773	155.2870431	136.8166591	117.6383898	504.5232337	6559.503402	0.4684441732	0.1173594834	-0.03229323736	0.03330418404	0.03049728113	0.02938614614	1	0.3709712052	0.2079195281	-0.05876842977	85	0.9999998599
5	36.51860392	11.50530273	217.7109264	3569.266629	357.2833772	601.4806928	923.2989598	1430	2161.65625	58.67923095	621.7752687	98.58111134	147.4755829	106.5969063	231.6509094	1156.133828	0.06325829403	0.1005002818	0.1670054123	0.01512046761	0.02706917006	0.02589217987	0	NaN	NaN	NaN	NaN	NaN
5	44.31072357	108.2499737	1847.595986	4045.686186	96.08597897	258.896209	1088.859299	1553.5	1621.358696	496.716726	1085.031819	78.54646241	176.8867155	107.7057665	384.8523059	1345.973667	0.451872187	0.02697808642	0.05997625244	0.03541297874	0.02854085413	0.05473446397	0	NaN	NaN	NaN	NaN	NaN
5	50.35990452	485.4910853	1884.868189	5914.231548	1359.992856	32.35758884	1994.241387	2701	536.9680851	773.9944584	2476.373102	556.7152289	152.9926745	347.1915625	1053.967126	639.6793796	0.31494121	0.2135709679	0.005750421891	0.02800177007	0.04754235099	0.04176740376	1	0.2520271101	0.4095980398	0.04230961123	78	1
5	56.1735289	66.6524746	297.1386855	4447.291017	700.4652512	312.0999932	1002.770008	1838	4527.431579	73.80345673	875.8127862	166.4106394	94.46662003	138.3308538	347.3826954	2875.892929	0.06629763752	0.157920822	0.07032918385	0.01785879599	0.02859497301	0.01952989446	0	NaN	NaN	NaN	NaN	NaN
5	60.38505634	31.43951441	-41.54497453	4889.078481	467.7184752	954.3321746	1000.756861	1910	2247.505376	40.92431098	700.120879	94.7052438	153.7256422	122.5757874	250.4991621	921.8660497	-0.0084311829	0.09895972206	0.1906956043	0.008787515075	0.01859231343	0.02359588111	0	NaN	NaN	NaN	NaN	NaN
5	78.74987345	155.6542499	375.1563814	4007.549574	31.54699634	53.92079537	1319.35272	1513	1826.483871	126.9803639	1444.703597	81.90611406	68.31743888	167.550084	500.31516	1834.557076	0.09390178532	0.008179769705	0.0141290796	0.01808627117	0.02878853683	0.02333880175	0	NaN	NaN	NaN	NaN	NaN
5	101.4978949	85.30812841	27.12032505	5806.818607	138.7624207	126.1764989	1100.788642	2155.5	5317.670213	31.94124663	1151.003234	77.51017906	61.45542205	125.7367249	403.813859	3255.803026	0.004887465102	0.02329361907	0.02120928359	0.005770216686	0.01693397995	0.009322507629	1	0.00196113242	0.01823027052	0.0174098063	2	0.9713888027
5	131.3133118	65.30721801	1889.18897	6584.143216	356.1645601	-85.61905467	1082.13264	2466.5	2655.268817	434.543793	1458.083625	111.3690804	124.1479124	144.8498086	529.9477287	1649.320994	0.2930901122	0.05709328142	-0.0149109339	0.01878021551	0.01992330842	0.0236726338	1	0.2308292563	0.08494710033	-0.0408551442	72	1
5	135.6579745	38.69345454	1314.071237	4524.308516	216.0933213	216.022958	1175.637316	1764.5	1081.731183	364.3959923	1244.262391	128.9250216	142.2991765	142.8222184	470.1740068	663.566617	0.299395865	0.04539692906	0.04571463024	0.03844208643	0.0277041113	0.04211836813	0	NaN	NaN	NaN	NaN	NaN
5	142.1684092	81.6089	1249.285541	7315.059529	61.93681775	313.1794696	1304.956904	2675	1030.95	218.9173878	1227.684126	107.3311046	125.4359403	159.5389216	424.4009993	861.7555808	0.1695153236	0.009090624347	0.04545030822	0.01581800714	0.01726630335	0.01689134871	1	0.1354124753	-0.01126209743	0.1402853273	53	1
5	154.1263757	121.0336987	29.70179209	8506.494138	1817.027378	307.0395919	1487.533336	3632	2319.769231	58.89491179	1482.637756	346.9132366	76.08067598	225.0810344	615.2535628	3861.35284	0.003943791454	0.2161662326	0.03678675447	0.007253198157	0.01863451538	0.01037181599	1	0.005046014059	0.4181769019	0.07873911456	21	0.9807325379
5	155.4270773	85.21958875	1575.903958	10246.77116	161.4353999	429.1516165	1090.585281	3744.5	3309.594937	447.1000641	2669.15981	134.7147732	193.5784589	185.9730379	934.0257842	2235.775988	0.1582765144	0.01570344866	0.03852248047	0.01480062983	0.01739250845	0.01943135357	1	0.1260069632	0.002226212088	0.1136085675	53	1
5	161.4362172	134.2007727	5365.539195	7250.425536	476.6502415	-313.1961492	1714.002686	2960	13641.04444	1410.460788	1966.712232	138.6080365	280.2628333	188.1797351	733.4986961	9272.026495	0.7197677144	0.06358191603	-0.04002672215	0.04414406347	0.02475680608	0.04596356823	1	0.5710632764	0.09467475292	-0.02922923365	91	1
5	165.343935	22.60257406	40.89890531	4857.463662	55.94900112	225.8283356	1104.749137	1767.5	814.5368421	31.03256714	1049.039938	87.96264538	83.62746378	136.4148534	368.1596278	395.5433863	0.009444479077	0.01296897524	0.04483892847	0.006987761406	0.02002464783	0.01366997881	1	0.007147318068	-0.002239174984	0.1009646609	2	0.8404640773
5	178.0266599	146.4741678	-4.377186479	4094.503607	12.10558484	565.1563748	1725.816702	1498	1052.913978	47.32818085	2512.82368	95.8858406	334.5498277	300.8247188	890.9384326	1095.68392	-0.001418141193	0.004241634403	0.1365524603	0.02477974978	0.05317436199	0.05532771959	0	NaN	NaN	NaN	NaN	NaN
5	203.3999606	10.40792314	34.21363604	5039.651475	327.72063	31.37645849	1017.340132	1936	3292.925532	38.76010651	993.2879202	108.8954926	50.97701007	130.9486551	358.3820012	1637.069157	0.00700498465	0.06753817411	0.006144286463	0.00813515448	0.02245317247	0.01011955225	0	NaN	NaN	NaN	NaN	NaN
5	204.7267288	189.2487917	7902.809223	11183.96723	765.1633047	-261.9127282	1899.218615	4478.5	14580.82105	2245.875851	3043.919451	206.2331999	387.3399936	190.3788634	1123.733411	8962.831777	0.7093874675	0.06370275163	-0.02186200495	0.03875861371	0.02913953079	0.0447447484	1	0.5640384655	0.0957101872	0.03205426109	91	1
5	237.8731289	121.1670837	2780.224497	9371.678682	920.3853043	640.7341136	1748.547692	3853	6230.416667	736.6435951	2335.257508	261.470107	259.0803538	200.4393574	901.0245611	3912.60167	0.2973159137	0.1027546557	0.06997263033	0.02284257806	0.02283581271	0.03066108131	1	0.2408999859	0.1828188246	0.2594339145	75	1
5	250.2554347	52.56146746	-81.66921941	7310.56819	679.4706097	1575.942655	1426.201825	2917	1664.914894	60.86154825	1622.790297	185.5033224	358.5700314	163.2607196	607.7123392	957.2804632	-0.01065273317	0.08853259538	0.212331973	0.009849284848	0.02131696933	0.02481227128	1	0.004025432257	0.1609679497	0.686347142	15	1
5	261.9238272	169.2387336	-61.00213513	4689.642212	393.7633992	1172.173883	1930.625777	1951	389.4105263	67.3989455	2678.123909	265.4308608	630.1499816	277.4533091	1023.081662	321.6853721	-0.01267040877	0.08083702854	0.2451172406	0.0238035079	0.05407996182	0.06657479245	0	NaN	NaN	NaN	NaN	NaN
5	275.5340306	50.73037608	3455.146424	7846.030747	825.010319	632.9741308	1301.420548	3209	7985.430108	832.5462365	1739.713534	217.3193378	231.052535	160.0663655	690.4654891	3991.893352	0.4528137525	0.1075624173	0.07868815491	0.03068578298	0.02097410441	0.03616717714	1	0.3661999404	0.1921296155	0.3264194625	86	1
5	287.9655371	83.14412388	8319.387637	8178.405045	435.360428	-483.1148256	1623.206618	3352	4830.747368	2142.670995	2214.164939	173.4212827	402.8746672	184.2456523	859.17456	3512.580412	1.000024968	0.05438453926	-0.05024045478	0.05454153418	0.02142841739	0.06970126975	1	0.7947974167	0.07344677307	-4.237653314e-05	95	0.9999992725
5	309.3952881	527.3026395	-15.30983365	4554.082494	922.829745	694.4680179	1945.133573	1996.5	150.4574468	58.91252988	4197.976806	979.4713273	558.4705641	475.7109312	1794.396561	157.7317489	-0.004336613673	0.2192850886	0.1415686501	0.02546364513	0.0625188808	0.06313230955	0	NaN	NaN	NaN	NaN	NaN
5	338.7156965	33.19126244	50.7849491	3564.788654	1407.998584	130.1430709	1263.709579	1796	539.3894737	58.08088968	1828.68937	769.7475642	86.77807158	308.822642	863.7076525	672.6122195	0.01704958697	0.4067134566	0.03499902266	0.02937959247	0.08756882172	0.04288229148	0	NaN	NaN	NaN	NaN	NaN
5	340.8723463	111.8511325	-60.74596396	4738.891159	407.0439184	1162.020602	1741.717096	1958	463.8645833	66.50558123	2350.738201	239.6854794	570.1205234	256.6754602	902.8173616	420.2777432	-0.01369552913	0.08099881622	0.2411948042	0.02441066606	0.03817128037	0.06639711302	0	NaN	NaN	NaN	NaN	NaN
5	342.4683662	137.5701471	2963.195865	9882.076417	873.7410624	-20.90182097	1870.46933	3923	1055.0625	850.4418773	2783.990687	307.2961939	171.7658957	242.5294015	1070.041117	845.9929303	0.3060545057	0.09265560902	-0.001924821778	0.02479979998	0.02672337414	0.02540596879	1	0.2426461564	0.1590072267	0.008982601236	74	1
5	395.4187698	105.1627035	2845.230087	9456.236935	833.1916306	741.5157181	1976.047899	3778	2516.229167	749.7921033	2428.250603	251.1396395	288.3630289	231.2996411	926.0760591	1874.983298	0.2989660017	0.08940316271	0.07344302014	0.02219864452	0.0211080508	0.02982185615	1	0.2422799463	0.1553028014	0.2715091068	75	0.9999999993
5	425.9952679	489.3334543	8.970496136	5440.764534	797.6815931	455.2831361	2112.419654	2266	285.4021739	45.50347322	2943.115508	461.7459803	252.6947515	361.4245155	1194.786526	306.9642947	0.001965440724	0.1419472193	0.08263443752	0.0130683299	0.04115242841	0.03016994868	1	0.005669706342	0.266341761	0.2363899437	19	0.9675726007
5	434.4418794	111.0121776	1521.426833	8793.106653	346.303531	91.24098141	1750.968549	3301	457.4333333	443.7904145	2472.351213	185.8315026	133.1522571	220.9393981	913.1348769	335.0083363	0.1730455567	0.03915474086	0.01054064231	0.01633833032	0.02193875369	0.02119834312	1	0.1361846533	0.0495779233	0.01976817705	55	0.9999999969
5	438.7757055	15.54850067	50.07076262	4498.405455	1370.712274	71.64410828	1106.449457	2074.5	499.1956522	52.62301688	1123.333275	364.1046896	63.76711512	155.7835576	487.5772772	288.6751183	0.01054179456	0.3028751677	0.01602717319	0.01317609316	0.04211488647	0.01642032696	0	NaN	NaN	NaN	NaN	NaN
5	440.821874	392.6989014	-6.184133131	5424.74672	181.4395188	433.2715298	1932.324372	2101	271.5957447	45.53219247	3235.250619	181.6223827	251.7969848	395.9857586	1200.89851	291.2418837	-0.001314336699	0.0384931669	0.08107182452	0.01494823708	0.04353215232	0.03178156843	1	0.001464194172	0.05210927696	0.2264322267	8	0.9999998859
5	460.0795136	20.83669782	9.450256159	5784.480679	815.2526118	677.0618793	1142.934913	2324	742.3958333	45.42493638	1037.633163	190.1980278	142.9641287	120.1806164	411.9675307	453.9011133	0.001653378805	0.1439185497	0.1135649204	0.009128679401	0.0219682915	0.01702782687	1	0.007647447563	0.2716499656	0.3448532428	19	1
5	551.9158496	53.24453922	1717.939399	5961.850344	280.819842	-35.93228688	1092.395603	2286.5	4251.098765	445.205344	1527.164273	116.631758	119.289253	145.1330154	547.1881248	2529.911711	0.2849079866	0.05108384665	-0.005588180219	0.02210166319	0.02024627762	0.02408028086	1	0.2248502197	0.07292631975	-0.01028576753	72	1
5	559.8421261	63.50843945	1529.944558	5052.702867	217.1375227	-27.86443511	1201.458153	1961.5	1069.024691	470.2383539	1518.419215	108.7566392	108.7092924	150.7565557	547.2431882	1213.911549	0.3018437347	0.04399242226	-0.005419777631	0.02586155188	0.02485634899	0.02795618244	1	0.2383335751	0.05814324927	-0.006001683038	72	0.999999964
5	585.3495157	75.24325332	299.3029867	5376.343519	460.0513226	992.6095577	1232.43303	2098	533.9354839	115.1454197	1548.433268	170.7708036	319.553783	139.7973331	582.1576483	516.2121406	0.05791725385	0.09129230762	0.1841933989	0.01626040901	0.02960567924	0.03577456064	1	0.05701344018	0.1651316196	0.6037565491	41	1
5	668.3958553	132.2269562	3737.858594	3800.494084	360.5670068	-215.8496569	1071.715128	1596.5	144.7157895	1490.497007	1482.672627	174.926524	263.855892	151.6995092	597.9569295	152.3175339	0.9807752961	0.1030198792	-0.05475713212	0.1032407458	0.04553425503	0.1138216297	0	NaN	NaN	NaN	NaN	NaN
6	202.9266632	166.6762987	-6.613105706	7038.448996	1078.153823	505.6669883	1870.552411	2898	629.1894737	58.60423105	2345.033433	411.4005434	164.6348115	376.6447395	945.3033274	738.6290967	-0.001187242678	0.1566503739	0.07248725842	0.01111302979	0.03348539579	0.02111739426	1	0.002629882681	0.2964014315	0.2005991905	18	0.9999998808
6	233.8614243	363.7325609	581.9077047	7594.898566	3171.77239	165.0564051	1908.034717	3679	234.9684211	297.3134138	3755.126969	1656.379378	119.5242604	380.6455341	1831.553074	204.8396598	0.07838826256	0.4328187679	0.02436372942	0.01905468028	0.06969379935	0.02881642421	1	0.06689049632	0.8657696144	0.06030600545	51	1
6	238.854182	498.9145479	17.41460026	7627.903244	1717.229157	331.6131858	2138.047701	3449	827.1122449	65.70507584	3257.124189	787.8882083	142.2196153	468.0268878	1383.918405	900.2155399	0.002624189544	0.2285624149	0.04434141039	0.01484570511	0.03848614401	0.01946119522	1	0.004701498723	0.4441495137	0.1053686887	21	0.5042228172
6	253.3862448	15.51706394	257.9711541	4028.411635	669.333005	356.9637822	1127.83352	1717	3740.989247	94.55590188	1304.294894	217.392361	146.5761261	123.2856071	505.9235094	3845.038366	0.06685166143	0.1593908343	0.08339425882	0.02154355447	0.04299634319	0.03323344526	0	NaN	NaN	NaN	NaN	NaN
6	262.2765372	104.0784714	1625.692712	3146.08218	315.8211143	342.1837088	1595.463135	1408	550.0487805	1133.619396	2329.847834	232.1921353	296.4907293	238.3806433	916.8161373	595.8747673	0.4685621743	0.08854649694	0.09462818291	0.08900516023	0.05928296136	0.123748229	0	NaN	NaN	NaN	NaN	NaN
6	274.2876354	98.10224388	3269.89943	6796.181523	2008.374037	-160.7249537	1513.44391	3239	3399.884058	1136.756319	2355.57451	725.311662	216.3261085	227.739013	1064.513939	2675.606421	0.4665740629	0.3014464637	-0.02189125112	0.04028503228	0.04876040836	0.04215820286	1	0.3728210649	0.5894773198	-0.01611955096	89	1
6	287.4662457	93.20328138	405.208402	6936.443517	1117.253627	678.9271687	1708.354075	2933	4458.45679	139.1078046	1854.035301	304.6680989	221.6571173	181.2965991	740.4124691	3565.972476	0.06022916491	0.1557353971	0.09904815939	0.01354942744	0.02739214869	0.02398385383	1	0.05372354075	0.2951684582	0.3080261034	44	1
6	302.2802662	86.71948311	1014.680328	6235.283403	1223.469541	349.2532197	1699.090577	2720	436.9473684	442.2992814	2580.148084	595.0412204	191.4050798	914.092399	1068.967508	347.8302156	0.1625203031	0.1973160667	0.05815551784	0.02980118037	0.04753119894	0.03691836901	1	0.1333778239	0.378987749	0.1899648439	65	0.9998691452
6	317.3068344	74.26793862	13.02119569	8078.270032	48.64335595	222.2392502	1579.171568	2936	2647.265957	45.91854993	2153.05022	143.0285711	99.9911912	443.2646456	749.3140353	2169.577082	0.002018503367	0.006330237107	0.03134444608	0.006753151191	0.02091513134	0.01007052779	1	0.0001424811569	-0.01647118199	0.05167351642	2	0.9999607492
6	320.112334	266.4920366	1136.160626	3384.083658	240.1030499	54.76469942	1867.705805	1425	352.4891304	1186.691676	3505.166207	362.6023559	199.2437892	421.4062487	1393.795347	305.1001095	0.3207346113	0.08072281193	0.01361630987	0.05284246409	0.063297057	0.0800489324	0	NaN	NaN	NaN	NaN	NaN
6	337.4657261	69.72292724	7639.348533	7680.661969	171.1574776	-430.2640279	1555.33104	3084.5	4682.364706	2063.513113	2074.925333	108.2868162	380.9830536	192.4221361	791.2389677	2930.954423	1.003570505	0.01968875922	-0.04967103418	0.05783426271	0.01663170072	0.06409514386	1	0.7971875451	0.001612581253	0.00153558328	94	1
6	350.2376619	76.22689523	18.53985816	7218.42699	16.59146597	453.0302567	1637.690084	2656	346.1149425	40.87841005	1738.661411	110.0431721	125.3115265	259.6502298	618.2003892	211.3946725	0.002528685677	0.002819975902	0.06292105894	0.00669130393	0.01967327206	0.01396198909	1	0.002747423152	-0.022491715	0.162397551	3	0.9999999985
6	373.5963854	37.21346972	1021.465688	5928.146577	66.48672353	822.0994084	1400.568063	2254	578.3723404	275.6821656	1473.10489	96.07749754	265.1924518	178.2122974	518.5663945	509.7902791	0.1718744544	0.01072254322	0.1387592045	0.02123572058	0.02203241887	0.03662563386	1	0.1439626019	-0.004203548011	0.4681042864	54	1
6	417.6140158	108.0073837	1161.996866	7635.857817	2836.743628	95.86564674	1645.299982	3698	1690.478261	393.6490512	2352.143673	915.9195293	125.0521116	251.8995698	1100.476124	1738.489103	0.1633646012	0.3888761245	0.01316544362	0.02667729837	0.05312282562	0.02414331857	1	0.1335691644	0.7738071641	0.03926897333	68	1
6	449.7557141	615.8239461	1950.83629	6119.757346	-5.649413004	591.5591605	2213.049921	2374	499.606383	926.7408494	2993.282969	127.5397367	305.3131811	412.2889876	1099.720422	639.9923591	0.3168554695	-0.0005713138263	0.08602461072	0.03134370597	0.0357101529	0.05934051428	1	0.2562359234	-0.0305960157	0.3165703388	70	1
6	461.6777464	362.5396746	7986.789943	11008.21633	1049.132653	-206.9043503	1596.564985	4520.5	1101	3011.610897	4328.267974	423.0498235	460.1311663	242.3514451	1698.656316	960.8660856	0.7340625473	0.09673135026	-0.01666673397	0.04255347565	0.02364889591	0.07158846531	1	0.5846499894	0.1641415459	0.05721058392	92	0.9999998763
6	616.7802074	277.3047386	979.0192803	5705.454521	852.5321888	461.0544999	1973.207407	2534	269.6021505	453.2513219	2500.353374	395.5346913	230.3666167	386.9223235	1022.397719	273.7351203	0.1728830353	0.1478637451	0.07729004943	0.03477036126	0.05402995063	0.05826970287	1	0.1423423764	0.2772933935	0.2577054489	62	1
6	708.2987862	471.6906635	-38.75510927	3512.992782	468.9908078	430.6634302	1690.090219	1629	115.0645161	155.2351787	2242.270308	630.5732775	328.7732939	2724.997377	980.760707	154.6232312	-0.01119352791	0.2268678543	0.1217769624	0.06566213359	0.1378132551	0.1146361166	0	NaN	NaN	NaN	NaN	NaN
6	725.3243754	264.6648958	9.16192109	3712.070784	799.293877	216.1850477	1340.284932	1624	443.8571429	42.47520535	1531.754724	368.9585625	112.9620393	155.0939703	642.8818329	490.8296507	0.002715400529	0.2377165778	0.065251881	0.02344665676	0.08404010714	0.03415765249	0	NaN	NaN	NaN	NaN	NaN
7	111.2576103	328.6633894	-52.22901493	5725.644982	1918.163004	744.4291163	1639.579085	2707.5	924.4946237	75.35263038	2876.495711	958.0302279	363.2911591	228.7612395	1312.594883	962.0995793	-0.007947492135	0.3230048212	0.123034762	0.01723507335	0.05634749549	0.0368458786	1	0.003164913419	0.642866506	0.3822516251	27	1
7	134.8208956	213.0422414	225.291432	3726.580578	150.7437407	834.8537845	1841.610049	1534.5	678.0842105	148.959584	2496.312978	168.9542499	595.5623307	310.9553316	948.7314322	852.9238531	0.05913701367	0.04343772593	0.2306569253	0.03513015831	0.05386887777	0.09445593848	0	NaN	NaN	NaN	NaN	NaN
7	198.8472549	303.8173133	523.5931163	7056.330555	2155.131057	368.2894843	1936.706725	3344	166.0315789	259.9224533	3443.27489	1105.389613	193.5893903	313.3657814	1552.744196	126.9128074	0.0737186829	0.3096243124	0.05290274113	0.02061316716	0.05559887873	0.0304767358	1	0.06343242443	0.6118673529	0.1548744149	49	0.9999989875
7	336.6397109	29.26843181	202.3812431	3053.317318	51.13533456	652.5239419	1323.160458	1163	925.9782609	107.2581572	1738.311052	76.824157	413.1381785	282.6781395	622.7245051	1135.475482	0.06316576669	0.01801093682	0.2161687709	0.04588647753	0.04961963545	0.1064961865	0	NaN	NaN	NaN	NaN	NaN
7	347.5938039	419.8713459	1019.601927	3200.629468	76.73105111	40.69994641	1618.577703	1250.5	388.0842105	852.7374434	2715.149239	124.0644779	152.1346008	232.5878264	1016.662128	436.2606742	0.3098586294	0.02650815659	0.008824034883	0.04252908829	0.04388729777	0.07003318284	0	NaN	NaN	NaN	NaN	NaN
7	359.6745628	391.187207	18.55353805	7612.558452	3163.313555	275.0003906	2131.386309	3748	637.5416667	82.10618191	3707.279485	1661.235822	129.5734256	350.472625	1814.736089	630.3059895	0.001997863988	0.4347673828	0.03868388509	0.01487604597	0.05541134241	0.01988968838	1	0.006719320343	0.8708566016	0.09278484085	29	1
7	454.1015105	349.4127914	2757.576426	5482.532896	181.8817031	903.1492255	2034.213087	2271	460.6666667	1822.342792	3680.727904	227.5411176	612.2840302	414.8605837	1434.15909	508.7710328	0.4928223429	0.03696536219	0.1314149084	0.0554662297	0.05181123204	0.1463094244	1	0.4010114713	0.04779891563	0.5181114909	84	0.999336281
7	460.0811393	17.40392774	1297.993999	2695.394557	252.2165234	234.3649655	1201.743086	1122	494.6129032	694.6227643	1518.407522	150.5922289	221.7096522	209.2773369	593.4638332	583.3244498	0.4801081926	0.09053137162	0.07772561137	0.07251958841	0.07054883892	0.1567667465	0	NaN	NaN	NaN	NaN	NaN
7	555.927415	594.7370956	502.7349071	2846.747399	905.1863049	108.6226758	1756.640861	1372	129.9263158	465.1479225	2635.878161	802.1680171	129.8751975	390.7769424	1203.838779	136.8323436	0.1688619401	0.2967778082	0.03575032682	0.05134405866	0.1084853358	0.2085323696	0	NaN	NaN	NaN	NaN	NaN
7	566.9077386	151.9436259	-4.668708825	4276.837588	1095.976123	596.0692877	1481.899068	1957	104.4583333	59.23953757	2339.044125	582.3161649	323.4159945	251.8845811	1008.353963	81.30176624	-0.001221608343	0.2341035899	0.1242946307	0.02343724063	0.06286653859	0.05593769675	0	NaN	NaN	NaN	NaN	NaN
7	755.1293724	400.7438613	1284.343347	2648.464697	102.3369806	248.8795979	1339.283408	1078	510.5894737	821.7102329	1723.508527	108.871688	240.902728	183.9411863	658.9818612	1037.969074	0.469136346	0.04435366456	0.1018464889	0.06847971758	0.07468065942	0.1597425691	0	NaN	NaN	NaN	NaN	NaN
8	104.2836716	75.55522928	2804.915752	2842.543636	66.10846735	-244.9056788	1084.301349	1121	243	1317.991297	1278.43516	82.90281295	213.0021736	133.2949595	487.0394665	350.7665645	1.003778642	0.02172420259	-0.09061492547	0.1243325046	0.04409769675	0.1068977652	0	NaN	NaN	NaN	NaN	NaN
8	127.1907082	251.9656075	1804.730322	6022.144821	517.8308107	-24.33976435	1701.874004	2452	235.0631579	773.7807241	2635.300074	279.4347653	146.6175462	213.9292397	1014.843492	299.7184782	0.3023711738	0.08823747367	-0.00447752776	0.03203957429	0.03373965433	0.03922547822	1	0.2394502628	0.1497822409	-0.0009863359434	74	1
8	192.7567675	220.7091479	720.9138442	4488.219541	318.3565637	349.6507229	1889.942434	1869	165.9893617	531.2886047	3257.216551	276.8354926	237.9338408	357.3514115	1243.738778	298.9341818	0.1708262185	0.07706501678	0.07601416806	0.03711930726	0.04466399225	0.05814688327	0	NaN	NaN	NaN	NaN	NaN
8	209.1808505	116.6601804	1042.311915	3690.209982	1145.897531	-27.75239652	1333.87803	1776	746.2526316	831.77112	2808.937856	855.1485211	207.2603017	1038.594257	1250.42849	1087.814048	0.284947808	0.3015002272	-0.008122867186	0.06995065849	0.0685189588	0.06833805014	0	NaN	NaN	NaN	NaN	NaN
8	248.3273741	146.9521355	322.5991436	4594.327137	378.2853207	270.6135881	1734.137831	1957	450.4842105	175.4598036	2404.395497	251.038149	135.1204926	216.7751052	914.4421596	655.5632605	0.06559734817	0.09101059211	0.05662708465	0.02105271106	0.04255440542	0.02776303783	0	NaN	NaN	NaN	NaN	NaN
8	251.678092	494.7295894	203.6283229	3404.757166	792.4553472	413.0883517	1593.648905	1545	95.12903226	221.5840038	3220.203779	739.1686322	330.0727478	239.083241	1361.296754	84.80376655	0.06750574681	0.2257686814	0.111366194	0.03812944973	0.05736601341	0.06652610245	0	NaN	NaN	NaN	NaN	NaN
8	272.3575103	255.1995355	2045.7914	6772.550534	1388.937079	56.20868621	1987.805546	2999	101.8526316	1101.815529	3570.090126	810.6440389	156.6017521	346.0342069	1516.265222	93.34173868	0.3156895705	0.2206370021	0.006918298882	0.03771932395	0.04656463607	0.04235016095	1	0.2528100229	0.4242690583	0.04683314853	78	1
8	281.1090064	381.5375919	7444.552771	7060.754768	602.8900772	-278.0634156	2125.024152	2993	62.61290323	3607.477592	3476.949406	363.0529305	452.2386049	341.3957361	1415.345289	28.69708069	1.052541148	0.08940294138	-0.03773452147	0.06571830717	0.03184708454	0.1042701172	1	0.8382682361	0.1461103558	0.05731234547	96	0.9999789108
8	289.5773938	230.6836504	-67.53619493	5884.53827	225.3119003	2392.715264	3225.095754	2499	1996.585106	95.38001903	3770.508023	756.5672552	1173.6521	4081.58254	1388.735361	4095.018023	-0.01239812754	0.05623301841	0.315871995	0.1150288137	1.84133768	3.300958151	0	NaN	NaN	NaN	NaN	NaN
8	305.831147	528.745999	1943.662543	6147.950974	1412.57982	40.26991675	1808.660929	2701	108.7578947	1192.24749	3783.095834	816.7553616	152.5120596	335.4674558	1597.690795	106.196197	0.3214046011	0.2154178109	0.007035326219	0.0275907907	0.04389913751	0.04185799128	1	0.257324263	0.4134315457	0.04838848788	78	1
8	307.2293868	602.9394608	814.5391461	4416.134824	102.4038423	373.4304666	2201.596396	1779	193.8510638	518.0220889	2970.243142	130.9609693	241.5417061	498.4843511	1091.769889	299.2880785	0.1787214754	0.02633153891	0.08658909987	0.02302851288	0.0342985665	0.04492390708	0	NaN	NaN	NaN	NaN	NaN
8	352.9380723	371.7481915	1840.151594	3726.619333	-70.71554228	116.4091	2219.382756	1545	194.2674419	1575.601169	3096.622011	128.2689295	207.7234946	761.7322034	1131.524157	188.5655089	0.4811577324	-0.01916819184	0.02048523375	0.08244760687	0.04731502661	0.09701520335	0	NaN	NaN	NaN	NaN	NaN
8	359.2849868	363.2732116	509.1261271	6340.488473	-73.6297135	845.5496163	2332.209816	2398.5	595.7209302	275.7754801	3639.411752	112.754471	432.2046914	446.9778587	1290.208186	660.0417215	0.07563710891	-0.01043742044	0.1223359604	0.05027777774	0.02578730317	0.04071109646	1	0.06537254715	-0.04805182612	0.3873176665	32	1
8	378.3018568	337.1038042	1438.369185	8013.695729	1655.022546	538.6815773	2230.785449	3627	148.5744681	709.2053243	3986.903849	915.8256735	290.0256493	630.936008	1704.266092	168.5433794	0.1743307717	0.2187327957	0.06907613952	0.02387283515	0.03367470747	0.03153193922	1	0.1439226366	0.4236863485	0.2317826871	65	1
8	386.6335315	391.9147277	-58.72156491	5456.823854	368.6716367	1552.642471	2251.035879	2224.5	74.54736842	80.38308461	3446.725297	309.074709	873.0739835	507.1209383	1332.249702	50.73916789	-0.01083733163	0.0729266147	0.2712540079	0.02141073339	0.03676230978	0.08775526988	1	0.007847088632	0.1309916488	0.8923684334	15	1
8	469.1895857	766.1032759	1223.580448	2638.878336	-9.406191101	252.0765374	1541.144551	1027	50.34736842	847.879431	1939.88687	79.47903441	187.1560676	186.9384099	693.2620627	36.08110498	0.4545185826	-0.002565748195	0.08878958776	0.07650469644	0.04634757145	0.1114664077	0	NaN	NaN	NaN	NaN	NaN
8	525.2583054	140.6052559	-5.925738194	4160.638532	338.2920326	273.9490503	1633.803921	1662.5	1381.851064	37.30332987	2106.56719	220.9999481	160.6215421	316.93249	800.5142182	3489.796223	-0.001549795614	0.09512787426	0.07626373259	0.01767487334	0.04819018293	0.03211042507	0	NaN	NaN	NaN	NaN	NaN
8	525.8003219	227.0992448	21.97556109	3795.088454	271.838731	181.0489398	1770.31655	1622	86.49473684	41.92506686	2485.677139	221.3697492	113.3362408	315.9370113	943.3209072	98.12528614	0.006595708513	0.077058353	0.0442168464	0.01852169714	0.04648082444	0.03521445789	0	NaN	NaN	NaN	NaN	NaN
8	527.4660755	513.4644642	1367.223445	4334.386842	328.4774185	64.65131813	1679.878345	1760	93.85416667	960.160188	3108.025572	292.4626696	125.0926099	278.8735439	1198.128325	93.43255143	0.3109026252	0.07951171161	0.01489620502	0.04677633091	0.06831842518	0.0800759472	0	NaN	NaN	NaN	NaN	NaN
8	543.8890275	385.6509153	325.0191184	2185.978573	587.2234441	107.0851838	1739.769128	1074.5	98.65263158	425.4545278	2421.486401	700.4639601	112.2361723	595.6356242	1105.98086	107.1127631	0.1796230935	0.2915838603	0.04971908327	0.1107449542	0.1072796582	0.1479357402	0	NaN	NaN	NaN	NaN	NaN
8	674.7972794	488.62441	3593.905447	3532.410115	160.0143265	-197.3445653	1435.427767	1474	163.5053763	2113.437619	2187.680203	123.9807867	271.653159	216.5740576	840.8708031	289.075574	1.002582013	0.04850771648	-0.05027935877	0.08875364303	0.03747602783	0.1281896972	0	NaN	NaN	NaN	NaN	NaN
9	20.13222247	215.1532206	1324.42729	4615.398065	46.10038008	263.9852983	1288.784574	1742	384.9270833	471.4862887	1591.807187	102.860851	171.2262873	160.4602323	560.1314409	426.2732567	0.2941378085	0.01075138397	0.05815400594	0.0257164697	0.0316023859	0.042684228	0	NaN	NaN	NaN	NaN	NaN
9	61.85795707	329.8275455	348.0431318	6101.905701	13.92527016	1219.723087	1734.868765	2315	1061.315789	145.8969839	2437.783142	99.83529158	479.9349188	242.4734823	860.0848951	1345.304191	0.05677788585	0.002580553323	0.2035708988	0.01796576212	0.02062167553	0.04686270165	1	0.05622144341	-0.01776280838	0.6682585932	33	1
9	62.70760121	440.3948066	-57.2909779	5456.264119	150.4446699	1388.492481	2277.582017	2121	422.3829787	66.03339036	2160.518084	122.7980124	533.0726684	318.0220747	791.3378386	439.6962321	-0.01071011707	0.02961737935	0.2541367096	0.0154029435	0.02709332689	0.04793239421	1	0.006117858952	0.04064551713	0.8308175356	10	0.9999999934
9	86.21724761	157.3231216	4289.186749	4467.084567	418.3136848	-273.8466715	1182.515317	1858	52.17021277	1672.644126	1754.32049	188.7752997	299.1972282	159.8160967	699.7405178	66.31849485	0.9642224837	0.08998725854	-0.06438426504	0.07440229873	0.04425080892	0.08555457952	0	NaN	NaN	NaN	NaN	NaN
9	94.54547774	387.2807263	2194.900701	7063.633104	2085.253153	-69.44100767	1725.598938	3285	304.5212766	833.5595387	2777.904037	863.2237546	166.0196483	1240.207544	1198.014238	274.6643202	0.298914164	0.2914856703	-0.009492632581	0.03211620399	0.04019306065	0.03245293272	1	0.2392034382	0.570411054	-0.01208340465	80	1
9	113.2556508	114.4962763	360.3882111	4633.152915	1386.371814	131.0562595	1075.794754	2214	30.14893617	140.6499289	1851.269703	534.1094961	96.85513353	152.0004313	799.8782068	33.94332957	0.0763083156	0.2839506134	0.02917783316	0.02021897372	0.04774507848	0.02287621459	0	NaN	NaN	NaN	NaN	NaN
9	143.7934721	377.452209	583.0718181	8320.455731	2577.140772	374.6516986	1886.406679	3791.5	97.87096774	256.479916	3276.444448	1030.58993	170.6602405	265.6883819	1461.431984	54.04008693	0.07003107375	0.306418279	0.04736072598	0.01622140464	0.03757247024	0.01954953255	1	0.06003766976	0.6050335625	0.1344652464	49	0.9999999344
9	145.4326625	217.2006892	7128.642359	7138.071121	377.071906	-434.2007246	1671.892345	2874	473.9787234	2712.448352	2682.793385	223.2153188	428.8994459	196.2532804	1055.504563	520.7545183	1.011081082	0.05476611188	-0.06462170025	0.06884701461	0.02956035212	0.08829107197	1	0.802640064	0.07359704664	-0.04788261126	95	0.9999999295
9	204.5744457	713.2487387	262.0736983	4217.26214	122.2414803	442.1172899	1753.117593	1578	162.0212766	170.4207721	2311.517991	116.6086595	238.8492522	270.4253659	838.3458159	167.9211911	0.06643819485	0.03360410203	0.1076546528	0.02241499515	0.03476468515	0.03784737183	0	NaN	NaN	NaN	NaN	NaN
9	232.9398383	91.72922273	441.2743176	5011.861184	-14.02979866	106.4399886	1606.554694	1881.5	1039.221053	164.2063259	1736.871976	97.55615412	83.14679401	174.4350914	602.8541053	1008.373434	0.09062789202	-0.002875061694	0.02050763095	0.01773912638	0.02793194924	0.03080954183	1	0.07025055273	-0.03652215018	0.03399789568	30	1
9	237.0494274	42.69509466	52.20883097	4101.152904	177.3100616	228.9306563	1223.174737	1567.5	112.7263158	36.47735988	1427.342324	119.6147591	98.76440846	159.1567023	523.0747527	98.10095127	0.01330783907	0.04665715987	0.0549165764	0.01454960329	0.03460116036	0.02710248444	0	NaN	NaN	NaN	NaN	NaN
9	246.5533299	251.5239428	549.2780446	8194.999552	340.7169326	387.4181943	1790.425197	3123	290.1979167	216.7902078	3042.5157	202.9364678	143.2056933	197.8539288	1117.831494	228.7904865	0.07125655786	0.04780454106	0.04820664579	0.01337644688	0.02255024094	0.01737952845	1	0.05741509671	0.06962492756	0.1284345073	35	1
9	261.4896952	658.7308613	1567.971462	8981.019859	42.20358708	523.0049914	2047.017972	3444.5	108.2631579	727.325226	3951.851916	126.9934127	239.0612889	261.9117611	1408.726692	61.07794297	0.1819627555	0.004008073785	0.06343122832	0.0160094398	0.01942574039	0.02992802276	1	0.1465943663	-0.02115213047	0.2060591375	53	1
9	278.5793153	634.500504	2589.964131	5079.937338	526.6145942	-34.96476705	2002.474884	2228.5	304.15625	1495.824937	3008.900027	294.3607448	199.1363456	321.0643488	1166.05096	346.2026583	0.5034362554	0.09059510099	-0.009437206592	0.04326495828	0.03898354852	0.05187490285	1	0.4002592779	0.1531891444	0.02857852265	85	1
9	297.835154	646.0934015	693.9897903	8459.641746	1856.151569	96.79062884	1988.812647	3650	342.8061224	305.3480749	4143.405299	1007.939363	92.90354973	281.5802575	1748.434566	386.6377846	0.07659937744	0.2301083084	0.01281382633	0.01283985014	0.03522960391	0.01904246223	1	0.06176285558	0.4456315395	0.01211020291	45	1
9	349.2715884	418.7110272	550.6428321	2963.734096	104.1920592	83.57715313	1805.633172	1225	106.8842105	548.5057465	2899.368488	137.8647306	117.5976353	348.221795	1062.919954	97.00470082	0.1905416345	0.0348479028	0.03123492913	0.1104354194	0.07606831907	0.1652631189	0	NaN	NaN	NaN	NaN	NaN
9	364.5984472	328.3894799	1234.537457	7171.487948	1530.892627	492.8927583	2072.560054	3150	187.0210526	608.4046876	3413.942511	778.1632553	233.5309593	397.3231888	1462.867199	221.3596274	0.1706102898	0.2177973102	0.07067928842	0.02334036811	0.04448417193	0.03538366216	1	0.1410419035	0.4218366455	0.2365036175	65	1
9	374.5721481	402.3190736	-86.88964974	6288.557001	171.6387875	1767.011868	2532.623574	2453.5	306.0425532	71.77693657	3350.429236	178.335256	855.48951	494.5713465	1248.509202	348.4145015	-0.01442401046	0.02987333242	0.271788205	0.01905123304	0.03232393916	0.06248878992	1	0.004400703934	0.04189800608	0.8918602121	10	1
9	377.0266192	268.5068929	1569.995574	9281.149905	-48.82420738	1521.230505	2444.0929	3412	125.0638298	576.5572416	3346.808713	156.7849285	535.7724536	436.6109775	1207.304861	87.80009167	0.1753059402	-0.006694641828	0.1635035983	0.01776624469	0.02700099138	0.05282832995	1	0.148225595	-0.03930610826	0.5550513112	54	1
9	514.5857506	356.1686861	10.59255577	5169.118858	793.7546143	387.5548171	1840.859425	2215.5	85.57291667	49.23894771	2688.165608	429.1381733	190.4477203	329.1212526	1087.136201	81.26056139	0.001903686378	0.1487039176	0.07669091211	0.01646878214	0.03516090893	0.02711158412	1	0.005293242745	0.2800958838	0.2157756543	18	0.9996763577
9	538.767306	671.2481314	-0.8286177475	5362.81852	1239.380908	191.5799716	1655.475881	2397.5	135.4526316	43.4931741	2683.08555	606.2456725	114.7837023	205.3053694	1118.839254	142.1896223	-0.0002803077026	0.2287221979	0.04039353127	0.01080933	0.03357267606	0.02069040497	1	0.002095387109	0.4443424624	0.09085312211	21	0.8885184247
9	583.7708438	157.0191277	569.203111	3260.336325	81.66626709	248.3088113	1781.855857	1312	109.5	318.0175103	1715.23376	114.6245694	150.2797101	292.6916647	652.9245107	128.1986124	0.1812615853	0.02936032297	0.08383817326	0.03264101071	0.04945868969	0.06109185974	0	NaN	NaN	NaN	NaN	NaN
9	614.267307	569.4245321	230.3370627	3016.170701	-18.53902389	232.3736263	1830.518658	1224	325.1157895	157.7562368	1996.325524	106.1600986	148.6110749	515.6382425	716.3470859	483.180506	0.07094914036	-0.005440980555	0.06612453613	0.04022210089	0.1055980879	0.05542226659	0	NaN	NaN	NaN	NaN	NaN
10	11.11254128	151.2050719	3308.996034	5021.951242	87.66016518	-265.4837898	1027.202505	1897	2009.473684	846.0652313	1233.872451	88.33304499	158.7137495	136.2440852	444.4461989	1690.306046	0.670206351	0.01601014166	-0.05470064693	0.03946744925	0.02475406029	0.03808750396	0	NaN	NaN	NaN	NaN	NaN
10	24.06428482	456.6120379	20.98117144	7689.109056	710.8351083	220.1265159	1505.365458	2953	268.2021277	46.91055147	1681.410367	196.4401161	73.82903787	187.7249363	635.8206799	115.817021	0.002405177721	0.09143050979	0.03153920801	0.006895922874	0.01896266334	0.007959541692	1	0.001672158055	0.1597258282	0.05550128325	12	0.9939351533
10	31.6378744	279.2303289	15.12724625	7373.336698	1681.973136	180.5763205	1230.615788	3150	453.0957447	57.00427142	1720.455923	396.9939009	75.63756418	150.2101379	711.7362667	304.4911168	0.002125095142	0.2262463924	0.02581326817	0.008860140056	0.02202500523	0.01003626217	1	0.00295093094	0.4386239173	0.04019575352	21	0.9999728724
10	31.66032539	545.6272844	14.1038062	6551.749691	1510.100183	106.2884915	1435.182624	2868	807.9578947	45.76139298	1926.09751	459.8398468	64.090739	173.3755222	809.4221903	805.0213148	0.001939546035	0.225652573	0.01817727835	0.007813327024	0.02396486154	0.01147063715	1	0.002250723438	0.4370932845	0.01335372115	20	0.6194209531
10	30.90171407	588.349955	1525.3286	4956.707132	20.1310986	295.2265294	1643.376338	1935	1141.273684	582.1294791	1830.800829	100.3018228	177.9490822	229.0001712	672.9966172	1514.847878	0.3024202319	0.003503330793	0.06141812622	0.02909329897	0.02617758348	0.04112041062	1	0.2429755401	-0.0230424757	0.2270627917	70	1
10	43.55491933	433.7202087	4056.587625	8596.442059	421.2694471	736.4916512	1683.843255	3364	1460.691489	1089.38177	2361.212108	162.2699354	319.0710776	190.5911124	888.5756522	1071.159788	0.4669014605	0.04941964815	0.08306818314	0.02897604667	0.01546667788	0.03855738545	1	0.3769770483	0.07183462253	0.3429762312	84	0.9999999817
10	44.80473061	31.80057649	1003.965184	3481.829016	354.4625713	145.8281488	956.6153799	1438	722.5789474	228.854883	790.5331113	101.7756583	102.2089955	95.01343168	304.8963076	550.0652104	0.2879091673	0.1024148268	0.04431378722	0.03338531498	0.02489545727	0.0302208115	0	NaN	NaN	NaN	NaN	NaN
10	53.55342088	253.65637	7.685763295	8144.549046	1164.447413	423.6446557	1401.159899	3292.5	396.3510638	52.20744296	1930.612707	338.9612798	128.9248685	191.0894671	765.2561727	194.4933704	0.001093337059	0.1462442628	0.05298700892	0.007687621336	0.02184660195	0.01298388037	1	0.002923089726	0.2740699409	0.1323749343	18	0.999994244
10	56.23387306	759.4128843	722.1583159	4162.073981	190.2769533	-22.62300171	1087.732263	1590	187.1157895	333.201288	1909.978287	106.5665542	90.30047597	122.2276566	685.8936569	249.165068	0.1778120744	0.04975352497	-0.005550204816	0.02283810012	0.02915918582	0.03053471143	0	NaN	NaN	NaN	NaN	NaN
10	65.54853346	78.35879442	26.26086826	3398.008354	1042.860673	125.8894601	1054.796873	1581	1223.659574	51.11356038	1077.84877	339.2513959	80.92597787	283.0212885	458.8655651	1220.008686	0.007432383865	0.3104932232	0.03763229565	0.01944763361	0.05006536148	0.02050812248	0	NaN	NaN	NaN	NaN	NaN
10	65.46753258	190.531979	40.23712829	7389.508098	285.150656	392.8135548	1371.698053	2801	794.6458333	51.1277621	1867.717091	134.7027371	126.3311465	407.8991871	677.1975656	713.4669982	0.00575800468	0.04055335336	0.05396914099	0.007898062178	0.0174462327	0.01189098254	1	0.005233342998	0.05525653644	0.1331127153	8	0.9716445409
10	68.48505951	330.6844832	2313.897391	7486.803338	259.1646488	569.4507946	2035.269742	2905.5	1054.861702	719.4957968	2437.371121	181.6809321	237.3956626	235.1607726	917.999067	901.8424939	0.3001355119	0.03285955361	0.07343348775	0.02352521962	0.02327677064	0.03443491619	1	0.2424152054	0.03822700199	0.2697187038	73	0.9741774757
10	80.40218128	699.7412753	4.372242757	6357.9897	47.44805538	694.102317	1381.633882	2280	1559.37234	39.15492442	1737.209518	90.57092281	214.3714901	156.1869589	618.4544684	1225.655532	0.0008700945154	0.007352918025	0.109611628	0.007476012507	0.01704857812	0.01738168835	1	0.004803303553	-0.01124732351	0.3259054824	4	1
10	83.68615193	185.2168457	29.50960419	5961.425679	1253.561164	145.6147504	1245.146953	2504	359.7659574	49.60870642	1799.215838	377.5687246	80.095171	173.1380708	723.004371	266.1970095	0.006022171025	0.2131679167	0.02607116017	0.01074673169	0.03175511896	0.01358536818	1	0.005906954148	0.4115316607	0.04153915891	21	0.9999040734
10	83.01518238	426.399454	5964.950573	12912.47983	199.7752031	-284.731676	1658.886217	4869	4398.27957	1714.426753	3678.573967	136.6783488	303.0078467	168.663561	1312.20197	3427.021283	0.4635204303	0.01599427313	-0.02048699053	0.02074723609	0.01337380601	0.02761864334	1	0.3664287026	-0.001448388792	-0.022153242	81	1
10	99.2278414	416.0995287	-66.73342128	9930.897661	2163.770904	1128.36667	1882.499318	4269	427.4947368	65.12036942	2662.60702	613.0012093	310.0256793	250.6595188	1112.370331	307.0905984	-0.00674643266	0.2233114558	0.1158528716	0.007357271047	0.02378982679	0.01491962539	1	0.002203858007	0.4361691652	0.3537681077	23	1
10	118.4191625	222.8295227	8605.439607	8532.820026	456.0867688	-484.5204487	1663.279544	3451	1990.645833	2335.442662	2367.609443	208.602209	419.5100981	222.6642482	943.7535215	1497.62428	1.01569537	0.05906375308	-0.05233111492	0.047173651	0.01959184785	0.06463633501	1	0.8072728859	0.08295224157	-0.00355272294	95	0.9999999994
10	118.6614859	413.3012671	10.40801882	9625.756608	411.0879498	371.3770609	1961.875063	3609	606.311828	41.7536184	2771.808526	182.7288186	118.1390597	195.3513829	1006.144143	554.261906	0.001123509367	0.04215246665	0.04052515652	0.006395792465	0.01570091602	0.01114931178	1	0.000585856245	0.058064449	0.08494510252	7	0.9999993616
10	140.3980999	117.9491108	1091.027542	3779.419229	164.4037533	229.1145292	1377.359573	1522.5	598.2688172	579.6133556	1944.996611	122.5159349	179.0035015	189.9126667	720.7959613	966.6535522	0.2967959423	0.04691537268	0.06525076995	0.04480610115	0.04560651402	0.05350885398	0	NaN	NaN	NaN	NaN	NaN
10	147.4793409	96.31911829	3873.664614	6073.454634	897.3192806	-260.2319951	1237.447113	2531.5	1783.361702	1084.00734	1566.585579	249.2313525	201.263569	257.7696879	631.5767287	1404.485034	0.6617902177	0.1494846072	-0.04061417542	0.04297435866	0.027286908	0.03895867599	1	0.5257771536	0.2728730721	-0.04172162523	93	1
10	149.243828	676.5725063	4151.21178	8751.73454	762.7934884	-194.965343	1652.914606	3494	1074.542553	1113.482046	2370.232477	255.6423362	202.0596814	189.2687521	926.8681916	763.9321406	0.4821190566	0.08992702305	-0.02596428294	0.02182960208	0.01965539606	0.02794018358	1	0.3819912956	0.1512870097	-0.03437117814	85	1
10	154.5219091	172.164863	-1.924622434	7992.717059	65.767781	470.9683222	1609.348033	2928	492.2631579	39.82063857	2008.924538	110.5678835	151.0583284	185.417642	708.1639767	282.2221175	-0.0002585644125	0.007865198439	0.06145134145	0.005943624457	0.01825369782	0.01191600176	1	0.0004807573262	-0.01208655935	0.156774957	3	0.9999999995
10	155.8064747	454.675051	-81.87736754	5668.931103	449.5101948	1535.297208	2332.523544	2441	417.15625	86.18351462	2971.948531	299.3433339	740.9154705	457.7071718	1156.837975	406.6899848	-0.01581438813	0.08424449824	0.2663542241	0.01673574358	0.03492991717	0.04744815827	1	0.003670500041	0.1542618284	0.874432139	15	1
10	162.4754058	92.0494357	14.97851054	4863.589943	730.8272681	485.6217754	1216.644789	2011	555.4347826	44.23886981	1770.397136	271.3641555	205.4193388	143.9481373	687.7246985	501.6491113	0.003874387353	0.1469590831	0.1033117588	0.01465884564	0.03269804334	0.02768432731	1	0.00874115305	0.2775249737	0.3095249328	19	1
10	162.5143057	368.3019116	5202.86858	10823.43658	535.8028469	1026.19925	2043.634068	4222.5	1157.536842	1476.625058	2990.716707	213.6465735	409.9345681	276.1318998	1144.708304	749.1595406	0.4865554078	0.04937809441	0.09161590808	0.02671018594	0.01665964038	0.03899088293	1	0.3933345683	0.07196214204	0.3775311774	84	0.9999999997
10	164.538848	223.0848732	490.9281042	10000.88271	478.5425956	2069.806195	1880.873019	3652	1130.774194	190.5280506	2872.432056	190.7256046	595.4054184	213.9840759	1058.181136	983.4711389	0.05115988342	0.0515184865	0.2105997465	0.01341119556	0.0180510323	0.0281289767	1	0.05291273607	0.08387240871	0.6933538972	37	1
10	187.0001382	200.6373548	-158.957127	6936.663027	-145.2561135	1627.826126	2537.841456	2620	656.9782609	171.9134181	2293.46297	451.4667653	520.2600252	2996.290607	788.0281181	494.0110551	-0.02273555766	-0.02143158373	0.2495198425	0.05538942224	0.1396488575	0.05219994174	1	-0.004570799379	-0.065152732	0.8099915931	5	1
10	187.4355945	289.9483075	-17.07904337	11306.51346	113.3267011	395.1532353	1913.526818	4088	2832.806452	41.44726315	2858.767179	141.5149674	110.2388581	197.1049922	1019.09574	2514.962098	-0.001729432003	0.01050683649	0.03482617355	0.00381109805	0.01457429944	0.007539565151	1	-0.002554198191	-0.007662253545	0.0631592375	2	0.9999999995
10	191.6830908	317.1578389	-18.66669664	9501.167128	3072.713855	601.7125736	2038.980533	4474.5	739.3789474	83.47869495	2904.331601	1020.646496	181.4721226	267.4100696	1318.220544	602.5479795	-0.002649270157	0.3380608813	0.06800895132	0.01092642139	0.03166816051	0.01480201501	1	0.003710502806	0.6718260302	0.1910657507	26	1
10	190.9545646	773.0168546	750.8769438	4472.898516	158.2109977	592.9528052	1653.480971	1745	155.2777778	299.2122912	1783.292078	102.9980562	255.991638	221.4883363	662.788503	125.5986141	0.1677479025	0.03632481484	0.1363197215	0.02592869929	0.02298070339	0.03537242511	0	NaN	NaN	NaN	NaN	NaN
10	202.1465929	170.7903147	4.407016244	9511.119908	101.6723373	320.1323719	1693.879207	3455	1618.568421	42.45774635	2569.464084	158.709914	103.7704822	275.7823699	908.5918794	1146.796209	0.0003699589942	0.01013405647	0.03514663062	0.005438139345	0.0207912203	0.00842719128	1	-0.000854291188	-0.00843471203	0.06475903042	2	0.9999999987
10	206.0124864	768.8274667	18.35718965	6932.286535	273.3980944	227.0253679	1564.572631	2604	731.6210526	39.18309166	2027.161852	129.6990262	88.765978	155.3823437	725.6643942	627.0526324	0.00290302783	0.04229652422	0.03235502263	0.006662855614	0.01859611333	0.01180919754	1	0.001432869303	0.05802787731	0.05671454857	7	0.9999886195
10	226.6737813	114.3318096	528.3224343	6982.699236	2880.388159	99.91247513	1519.2692	3406	410.6703297	205.0397868	2587.934473	1045.742917	91.86542961	225.8438146	1209.247238	422.0219598	0.07241506581	0.3972522189	0.01534605286	0.01868976142	0.05150585347	0.01712133466	1	0.06095834963	0.791813454	0.02601419331	51	0.9999999828
10	229.6313761	163.5213941	1646.801865	10308.59549	4365.668934	68.39575299	1643.249083	4989	1897.72043	479.3410532	2872.799543	1181.902358	120.4872805	224.5324421	1365.606608	1553.686082	0.1565225178	0.418977978	0.006876202467	0.01710081379	0.03828324467	0.0142238842	1	0.1280653557	0.8359245429	0.01669967426	68	1
10	232.3930478	191.6491886	557.4521367	8123.693975	300.1714244	2217.207122	2395.551361	3173	4124.021053	211.45412	2914.409009	482.2849913	874.7302606	2338.282914	1062.693214	7376.670155	0.06134356716	0.03846730247	0.2412900178	0.02918222987	0.08240303097	0.1687314458	1	0.06307152796	0.05800175167	0.8028823899	37	1
10	235.2949107	427.3524192	-89.30880693	10663.69884	1545.908395	1497.351323	2828.473494	4512	550.6021505	101.2325215	3459.993507	517.0984547	457.1580166	985.9349814	1402.496467	506.5091342	-0.008618793201	0.1411296205	0.1400014229	0.008756920808	0.02385397789	0.01998547861	0	NaN	NaN	NaN	NaN	NaN
10	259.1320991	202.078772	827.4485867	8978.970412	94.8845435	185.6667787	2060.292126	3352	1817.123711	245.7558043	2642.540035	137.2889247	92.15748107	249.2485086	948.2208315	1441.73751	0.09069549173	0.01045611164	0.02134433968	0.009788737917	0.01926531258	0.01243506639	1	0.07055315077	-0.008888563164	0.03742629582	30	1
10	260.4113102	592.3431366	-151.0725798	9551.677775	822.4452907	2319.114713	2332.870667	3751	243.2553191	93.35368562	3170.578624	340.7858964	750.9022653	289.5570488	1216.090245	102.6014249	-0.01688776721	0.08663632078	0.243519483	0.009353791409	0.02098286092	0.02876921515	1	0.001220129781	0.1583164815	0.7941921723	15	1
10	261.3888831	529.5929544	1927.451543	11125.39701	447.5519913	87.77490968	1995.701308	4262	367.7789474	653.7543701	3582.001947	223.3296697	137.2240423	291.7952914	1308.362236	254.8792029	0.1789858586	0.03901208023	0.008267355686	0.01449740284	0.01899564611	0.01566620873	1	0.1407813519	0.0491547859	0.01317603293	55	0.9999999775
10	267.6013682	480.842197	3624.692934	12166.42476	23.81316941	1028.793201	2404.175734	4478	1469.319149	1134.874586	3771.522068	177.7709965	359.704825	514.3357643	1361.896886	1278.858069	0.3020444794	0.00189031828	0.08650742562	0.01560630668	0.02482658421	0.03546602596	1	0.2444360024	-0.02538619335	0.314899049	70	1
10	270.0443941	404.8914636	1.276466391	12320.15072	1070.920383	192.0365092	1799.566959	4709	235.8	61.85394226	3304.823872	362.6588762	87.4242656	318.7207596	1252.964035	111.7853757	0.0001633607478	0.08848919362	0.01620176047	0.006133803418	0.01984438785	0.007604082088	1	-0.001256910193	0.1530430433	0.001088587281	11	0.9999984102
10	275.6976741	466.3400921	6.518095362	7977.89647	332.9158637	158.7240327	2370.669658	3046	2157.634409	81.68658972	2534.660931	222.9355308	102.815324	1287.297332	965.3697989	1788.920854	0.0006907845551	0.04676360552	0.02448055113	0.01075654752	0.02669827203	0.01198764016	1	-0.0008367222213	0.06697878026	0.02874541563	7	0.9998924953
10	301.8926062	559.1105794	655.5915598	10305.36312	1584.703534	1099.257649	2086.944918	4363	1602.6875	253.9571081	3710.864179	602.516322	375.2635392	582.2007917	1481.920064	1721.634079	0.0634898377	0.1529598672	0.1039352732	0.01081305596	0.02628118106	0.01577879532	1	0.0566448162	0.2895947903	0.3258244666	44	1
10	303.4149833	543.8799474	532.8331159	8612.585261	1434.663669	930.2532912	2136.296485	3626	2712.840426	260.3494405	3719.845016	592.006394	371.2163592	264.5291462	1487.996433	3019.637639	0.06563066797	0.1631198127	0.1084356831	0.01222850514	0.02677347217	0.02539248851	1	0.0588244834	0.3107945585	0.3424700129	44	1
10	307.2781729	216.0787929	1832.352076	9948.54051	24.64158806	163.2919682	2159.98591	3704	904.4947368	546.446724	2844.881121	147.251899	139.1651428	292.9987438	1011.055727	718.2871599	0.1855238929	0.001995081896	0.01592023801	0.01571142392	0.01749130636	0.01651916543	1	0.1460404962	-0.02722379161	0.04020817557	52	1
10	313.2891657	80.42274466	449.8374982	6230.531513	1896.126185	23.72902849	1246.345927	2837	1051.404255	195.6734026	2458.404495	744.9939372	76.99785535	170.8464704	1079.67445	1152.690106	0.06974927351	0.2955293538	0.004290175654	0.01952780797	0.04694294448	0.01370700833	1	0.05659420778	0.5807854097	-0.0170286982	48	0.999999999
10	326.0347319	528.1979765	1590.679245	9384.305818	3000.080673	151.1333555	2240.730633	4467	683.5052632	552.7012096	3052.569619	974.4202435	139.9783976	308.8591609	1369.226971	445.8506303	0.1726073615	0.3127927154	0.01684920133	0.01518306174	0.03266088117	0.01834314266	1	0.140159899	0.6163710612	0.05161066586	66	1
10	334.2989603	465.5270725	-10.55549252	10202.98181	1564.618421	717.5270522	2240.838067	4138	419.2395833	63.66673459	2668.506563	483.6631251	189.825816	231.0187288	1088.010062	285.992151	-0.001420292314	0.1562716911	0.07270942209	0.006904874983	0.01989425937	0.01179793615	1	0.002453557482	0.2956276845	0.2013103401	18	0.9999997904
10	339.9700977	536.5232937	3206.704812	10708.55937	2411.394985	774.5636299	2295.910387	4780	1621.27957	906.2904288	3046.245294	700.7766591	284.1434227	281.3387683	1296.729861	1134.781863	0.3102863503	0.224966487	0.07917994937	0.0190631761	0.02326327838	0.02592876541	1	0.2536808758	0.4361285674	0.2991320621	79	1
10	340.9760505	558.6555709	-47.52647687	10645.64408	421.1934899	1309.265137	2202.215178	4005	563.5268817	59.61680077	2934.885241	197.2516794	330.5302795	267.9205924	1085.747913	339.9335802	-0.005449207427	0.04262478127	0.1282120656	0.00542945868	0.01590383333	0.01642378526	1	0.001561943226	0.06255630358	0.3909253637	9	1
10	358.7647418	515.7239712	66.07386281	9891.654013	3071.356351	377.4078355	1938.133467	4525	933.8072289	288.3258225	2973.009979	1058.96305	114.8189526	287.0901491	1351.222867	1266.541223	0.006641898689	0.3228142839	0.0417613655	0.03715958381	0.03709668715	0.01754240839	1	0.009073326075	0.6391610509	0.1006408831	25	0.9999060863
10	368.6248307	508.5504757	6764.31127	14228.52212	254.6977067	-137.7705526	2034.754881	5306.5	2541.926829	2541.688574	5196.973854	212.2891836	342.0947669	330.5008374	1924.28161	2087.50525	0.4770379856	0.01650495117	-0.008667704806	0.02555976898	0.02196848658	0.03476549191	1	0.3781091873	-8.979376175e-06	0.02246352898	81	1
10	382.9206845	561.7156077	13.87291656	8681.682109	2803.037405	242.4411853	2026.671509	4107	332.7894737	68.6319534	2722.544603	912.5958351	95.27945705	313.6416694	1228.414899	204.6876653	0.001710284237	0.3184365326	0.03026657761	0.008914215361	0.02872260076	0.01146532633	1	0.004241671391	0.6296735245	0.05902480158	25	0.9999991438
10	384.5019904	689.2040383	488.3357329	2970.006592	645.6973067	98.44219545	1845.221945	1465.5	193.6195652	533.5067895	2815.574417	596.5728796	108.2085226	433.9085778	1185.485835	133.2080784	0.1788341338	0.2126804504	0.0309299598	0.04375370532	0.06163558742	0.06457999782	0	NaN	NaN	NaN	NaN	NaN
10	412.6702301	578.2852211	-61.10448434	8829.886344	2002.140923	1142.17947	2062.536432	3790.5	167.4891304	68.28547701	3076.403388	730.7784696	365.468954	341.975649	1280.551809	99.25419631	-0.007890999115	0.2293811873	0.1269605776	0.01021219618	0.02348533036	0.01921052993	1	0.0021626649	0.449183062	0.392671038	23	1
10	418.9489194	120.7913026	-47.02896642	4445.824887	1242.596146	607.2551729	2245.717847	2220	702.7473684	85.3617746	2360.708945	746.0925385	319.0923782	1017.735952	1070.386387	896.891843	-0.01171132008	0.2940392291	0.1405964999	0.02319814291	0.07318380949	0.03306348154	0	NaN	NaN	NaN	NaN	NaN
10	433.600361	750.16938	2788.222634	5537.751562	190.3218343	-94.05018137	1730.175785	2158.5	696.3789474	954.614689	2092.691116	120.0554057	147.9739613	202.8169024	780.9348219	880.1995081	0.4800509383	0.03708692407	-0.01560604806	0.03776945459	0.02453148245	0.03185241785	1	0.3803218771	0.04231008168	-0.000426298827	81	0.9964806649
10	445.4653026	356.9674323	-123.5179445	9929.43827	-26.93643176	2394.640003	2303.001274	3568	240.1075269	78.13897001	3101.139968	112.0870415	752.4846675	347.6454651	1105.973777	160.3621216	-0.01414180625	-0.003212507703	0.2513594061	0.008077381229	0.01513922042	0.03492964764	1	0.002705028951	-0.02741370281	0.8190998256	5	1
10	450.5553675	205.3173742	1.232747573	9545.411642	12.59891007	664.5807374	2037.977484	3474.5	273.2978723	48.6483685	2845.317139	141.2378725	199.9195834	260.9588731	1005.746223	169.6335601	0.0001161215327	0.001146013256	0.07182428961	0.00596730214	0.02091537516	0.01217716477	1	0.001423563815	-0.02558960904	0.1929963958	3	1
10	450.3097675	580.2468102	3002.875025	9454.166369	384.967355	42.45175372	1986.427034	3570	443.4408602	1063.51169	3405.874144	189.8026794	171.0943956	250.4991231	1263.958398	394.3791891	0.3157172292	0.04235462037	0.004290813988	0.0202162353	0.01937077449	0.02508709857	1	0.2501188766	0.05504868033	0.03122629547	72	0.9999999999
10	452.3931496	457.574492	1868.876769	10462.94953	979.7154643	177.1086172	2270.768317	4143.5	349.2150538	444.6898395	2641.35033	305.3051829	135.0361717	290.6747402	1035.707623	206.9741556	0.17818404	0.09138702499	0.01792531757	0.01383864178	0.02015711942	0.0155491763	1	0.1415679072	0.1579794937	0.04873709279	58	1
10	464.9469869	473.1491729	-21.55480864	8266.083051	705.1580014	562.3497984	2179.661672	3297.5	612.4375	60.96126477	3438.314653	382.1034424	227.0957325	809.9295082	1319.353525	607.4070657	-0.003161899418	0.09284993674	0.06992870228	0.008609205206	0.02948754495	0.01739375625	1	-3.864405605e-05	0.1642201308	0.18887656	13	1
10	480.7892665	514.600327	1806.281004	10755.52674	2294.595023	623.1823655	1889.87298	4576	311.6702128	629.5927872	3651.642318	876.4332681	219.5846917	237.9162798	1564.561462	252.984142	0.1714060743	0.2206743259	0.05944953622	0.02020532953	0.02495561882	0.02320424214	1	0.1409216955	0.4273434937	0.1974125344	65	1
10	483.4097565	436.4650336	2974.364799	9386.893502	7.299995976	65.41842737	2138.611317	3541	231.9473684	1135.700453	3488.702511	142.5928352	183.2179681	326.5808441	1261.413295	207.398238	0.3171807994	0.0005531585378	0.005814419805	0.02148787559	0.02231427638	0.03133333526	1	0.2508077406	-0.03144611149	0.03540993167	69	1
10	486.6451503	623.5705932	3846.405158	7946.167536	739.9368435	755.5953472	1976.228626	3266	1366.393617	1320.756398	2728.653409	293.4302616	330.2556973	269.4141036	1076.014169	1466.095115	0.4883727433	0.09411943683	0.09796583024	0.02849463342	0.01947189686	0.04288082476	1	0.3958765912	0.1648345883	0.4018283638	86	1
10	496.0360101	308.7405539	1804.466259	10834.50842	2383.411955	616.0187135	1927.652302	4667	492.2736842	497.9267547	2737.851831	650.1906243	211.7335446	219.4741001	1151.955717	340.5818376	0.1717816784	0.2220893083	0.06147782753	0.01518012152	0.02582587571	0.01886110694	1	0.1413870057	0.4303510041	0.2046635845	65	1
10	499.7751234	344.0246152	1571.94421	10053.3502	408.401095	1538.753277	2139.305312	3878	355.0729167	560.7549502	3308.43449	194.2695072	530.6107349	339.5888674	1229.646972	251.5559264	0.162178766	0.04045456769	0.1514326844	0.01554362034	0.01806538488	0.02862928597	1	0.137515442	0.0579171531	0.5113538858	57	1
10	512.5908298	248.7830048	3264.386504	6838.285612	-2.933646562	4.899841373	1937.892835	2593.5	785.5319149	1404.186048	2868.942483	122.5235202	205.6913559	288.0245447	1050.872264	883.5734229	0.4909334029	-0.0003538541766	0.0007363810678	0.04989462843	0.03357949476	0.05170158574	1	0.389674561	-0.03462941717	0.05807542838	81	1
10	518.471801	541.4061882	559.5200963	8362.664486	12.17283985	889.9836014	1889.551479	3122	632.4526316	173.881822	2558.457945	110.7321886	280.1942045	215.5785135	906.6072206	535.2431694	0.06863206441	0.001658096183	0.1037437216	0.0117362308	0.01524782483	0.0185827665	1	0.05860794606	-0.02370093353	0.3209205823	32	1
10	526.7756307	177.3290632	3.257568611	5064.819737	3.679704083	396.3349066	1773.899925	1919	291.8387097	46.229048	2343.624218	93.11075411	176.0611243	313.787028	820.7476092	273.946809	0.00218202241	0.0005519489832	0.0810702443	0.01175855528	0.02430476867	0.02098174029	1	0.003728309431	-0.02646657295	0.2258798744	3	0.9999999998
10	530.9358371	226.4373852	455.8856253	6975.318583	1596.235262	693.1798196	1578.600557	3073.5	285.4516129	194.8219059	2630.013767	654.826498	259.3907213	201.0468039	1128.008688	211.6919684	0.06593072604	0.2350283138	0.09812881921	0.01370330874	0.03763534019	0.02509761989	1	0.05935089569	0.4592640118	0.3089775597	47	1
10	538.8013421	96.99645849	2402.508642	4979.269141	756.4566441	-68.23318479	1510.900165	2186	1604.305263	762.19979	1656.16803	277.1482835	162.7303382	202.838209	675.357509	1636.252985	0.4649555712	0.1507877914	-0.013868714	0.0553729104	0.0383307263	0.04279088486	1	0.369959658	0.2778812977	0.006228288164	87	0.9999999997
10	544.1938353	313.6126766	2839.531567	9373.72969	821.7376175	721.3260038	2049.853946	3823	736.8085106	871.5265389	2819.086364	320.1638163	284.1784468	317.2791232	1111.082245	699.7259721	0.3055883802	0.08906683374	0.07615348215	0.02157175763	0.02358862463	0.03167966995	1	0.2477749605	0.1546717024	0.2825457486	75	0.9999999996
10	571.2699752	277.0379748	24.14471359	7080.79696	632.4017156	301.8373901	1785.186092	2811	161.9157895	49.00872037	2690.260453	276.3361675	132.7829394	266.6494035	1020.050469	122.9975491	0.003636419168	0.08979136259	0.04368485551	0.009499122959	0.02959862157	0.01604620903	1	0.003499455625	0.1568052488	0.09832115259	12	0.997801202
10	572.3542805	308.9191762	14.60434776	4833.983656	162.8604036	159.1061218	1952.415957	1907	597.2421053	44.8899718	2290.578118	146.3074805	97.04475013	285.8829001	842.7802672	752.8306542	0.004456319085	0.03420699393	0.03621933556	0.01381043755	0.032480225	0.02548935382	0	NaN	NaN	NaN	NaN	NaN
10	573.7809403	554.0927305	13.0879363	7677.779242	336.8018357	309.4539179	1744.920709	2914	523.4468085	38.64810526	2992.700346	186.9014802	135.4092811	232.9706182	1089.513304	554.1660327	0.00215771683	0.04561972453	0.03968426615	0.006256414973	0.02428939748	0.01315276156	1	0.001403970721	0.06520319529	0.08236186701	7	0.9999962446
10	581.3657238	436.8646544	1257.963073	7566.136239	314.2267494	1199.304426	2155.442852	3001	189.4408602	418.2361164	2467.932009	152.7353847	388.705491	247.5872727	918.2068794	157.1651349	0.1673663995	0.04114170231	0.1533542042	0.0149934483	0.01888636144	0.03326459769	1	0.1418190798	0.05938291372	0.5193261764	57	1
10	602.3885234	178.5675047	5.277664173	5413.964027	1251.470648	121.4975764	1530.073865	2403	367.326087	57.66919668	1919.594386	486.5730934	76.41882868	534.2333608	820.672595	362.6800457	0.001196740888	0.2284674065	0.02321358516	0.01557533934	0.0463254788	0.0178737073	1	0.002053547266	0.443125268	0.0309426339	21	0.9980513715
10	638.6630398	354.4277451	-33.11694376	6208.322728	11.36196608	768.9257167	1668.705782	2288	1119	45.28301647	2087.468289	95.58966419	261.3273484	190.9427881	738.4327463	1280.535498	-0.00615953539	0.001665536213	0.1247362732	0.007866163975	0.0224862237	0.02061618167	1	0.0001650618046	-0.02237890872	0.377100839	4	1
10	652.5549707	518.5501181	17.33391493	4706.677762	711.8005045	144.4204754	1579.3987	2007	520.71875	41.01808721	2316.029082	384.4707667	85.88817647	260.06614	910.8598121	1208.427214	0.004643318408	0.1524707418	0.03264458403	0.01202384326	0.03916017554	0.02015704537	0	NaN	NaN	NaN	NaN	NaN
10	668.8480758	412.7905031	1078.946143	6423.297082	1968.96119	60.55529985	1603.123077	3032	525.8947368	362.8930076	2187.966424	667.1114259	104.5483188	219.0541778	987.0905563	562.0061042	0.1703637996	0.3098743507	0.009956046064	0.01795285924	0.03367017624	0.02279486098	1	0.1378303452	0.6100701806	0.02681035876	66	1
10	674.6395717	769.0568201	264.1161206	3740.143751	194.259028	98.6419654	1097.872424	1447	346.9361702	110.5830868	1574.511799	107.3911208	72.81319464	199.7086657	578.1295072	446.5863547	0.07654692156	0.05441915125	0.02863765764	0.02032978278	0.02634852034	0.02568072349	0	NaN	NaN	NaN	NaN	NaN
10	675.7573605	140.328641	1610.719264	3521.549883	320.9508606	275.5428678	1178.264756	1473	535.3333333	556.4797878	1183.04443	137.6437995	149.536963	158.1887187	456.8194096	590.0899956	0.4596404774	0.09275003027	0.08068292821	0.03674216293	0.04332342537	0.04588504105	0	NaN	NaN	NaN	NaN	NaN
10	705.1107239	393.4504093	291.2918195	4329.343165	668.0141433	70.89550867	1684.687358	1879.5	1525.840426	120.2421971	1525.169172	285.1287025	91.16589625	465.2577671	605.2419465	1990.788239	0.07077735052	0.1558524986	0.01848199494	0.01905026679	0.04243045315	0.02610611396	0	NaN	NaN	NaN	NaN	NaN
10	726.6468636	299.0346974	586.6251493	3257.513469	692.855084	212.6843886	1553.329743	1485.5	245.8085106	283.0476932	1519.512518	348.1568477	120.245909	193.0906757	648.9911992	391.2370037	0.1729189289	0.2292910023	0.06688042361	0.03181857935	0.05461779014	0.04192126548	0	NaN	NaN	NaN	NaN	NaN
10	726.8038223	468.4326551	1390.504247	4336.343405	957.4352851	-3.838055375	1503.577588	2008.5	120.3684211	520.1764816	1711.033096	380.1510324	119.8170798	557.3137116	723.1727062	105.4902489	0.3032395552	0.2276590494	-0.001014937008	0.03305984499	0.04146187359	0.03370905509	0	NaN	NaN	NaN	NaN	NaN
11	5.115384119	405.5239926	2690.062028	9214.549892	1928.902727	-94.84422286	1318.932208	3923	1406.565217	540.9958538	1787.786273	384.3750502	106.9973195	150.2484932	736.6296887	801.4164203	0.2865704483	0.2135206876	-0.01243181766	0.01841817915	0.0183628093	0.01206856978	1	0.2279976188	0.4089542854	-0.02806648355	78	1
11	8.630586978	201.6619195	389.9092711	5595.858451	1622.095516	168.2167006	1132.460914	2576.5	446.8947368	118.4234098	1447.81931	449.3201118	90.51854966	177.1747135	633.3076877	221.2415871	0.07223993421	0.2838843918	0.03196396988	0.01534539264	0.02807548759	0.0154144091	1	0.06039339519	0.5577556475	0.08017884975	49	1
11	11.25415234	291.4364252	1269.00076	7798.603897	1673.781928	373.3138567	1337.365944	3323	1218.6	281.4546547	1658.742927	385.4965503	141.4479192	176.1419706	699.5842271	735.7402901	0.1624135081	0.2175328281	0.04723493246	0.01406951198	0.02353935045	0.01623881441	1	0.1328020223	0.4204128166	0.1523699233	65	1
11	12.87299435	611.660054	2118.730279	7314.252866	705.1522077	369.6077423	1214.506392	2903	4100.072289	480.4000071	1719.354587	181.1359947	149.7306309	139.7525182	651.1003044	2587.330264	0.2913329202	0.09714155986	0.05225869477	0.02327691171	0.01848211388	0.02293059607	1	0.2347659497	0.1705340572	0.1957194326	75	0.9999999998
11	14.46522386	548.6494184	1473.57613	8193.795777	102.0286429	15.91388353	1442.588126	3033	2380.138298	312.056244	1753.161284	104.479833	91.98202036	141.1286468	620.015967	1184.857077	0.1759537403	0.01252140957	0.002063566376	0.0115172409	0.0137535041	0.01199963698	1	0.1375348569	-0.005917929656	-0.0102367932	52	1
11	18.50411773	177.6270243	1143.517359	7544.031915	1119.896646	-29.55462713	959.1903609	3054.5	2744.021739	206.5607225	1354.056552	213.1154768	99.43579108	144.86101	520.866655	1201.478183	0.1539448941	0.1468898602	-0.0033093477	0.01198881285	0.02037152621	0.01417596018	0	NaN	NaN	NaN	NaN	NaN
11	19.26884849	312.4493562	12.54524256	9361.576662	3001.443429	81.35040845	1171.654689	4243.5	3235.148936	67.63876833	1528.963595	488.2886161	75.0875059	174.9250035	665.5475585	1052.48757	0.00125421588	0.326056912	0.01017270905	0.007628640149	0.02205262417	0.008148707997	1	0.002555032157	0.6446579997	-0.01127204114	24	0.999999911
11	20.47424568	79.26835336	407.2597679	5760.838802	2149.57996	-44.07662217	717.3296823	2690.5	4855.623656	172.3985	939.390363	366.8986174	209.945246	1515.319662	429.644365	2103.863774	0.07302102483	0.3817487235	-0.009349655724	0.02901533626	0.03259724086	0.03831264469	0	NaN	NaN	NaN	NaN	NaN
11	23.74754113	620.1888743	4421.429982	6406.758285	662.9254138	-355.7969824	1184.092553	2597	5457.597561	1199.714849	1731.735533	193.8960325	221.4422896	137.5056796	666.6150644	3974.598207	0.6924549417	0.1060478015	-0.05381409048	0.03350318244	0.02362134368	0.03754606968	1	0.5487967042	0.1822238458	-0.08242089717	92	1
11	27.09891476	406.9925656	6133.506418	8997.748573	908.0618358	-365.1259727	1522.789267	3722	4560.758242	1549.869138	2147.721671	244.9097567	285.5723865	176.210881	853.7302992	2552.739236	0.6830128426	0.1039664912	-0.04257360762	0.03636595856	0.01757254206	0.03441930692	1	0.5420000184	0.178419807	-0.04527926307	92	0.9999999988
11	30.629518	421.420816	1623.013673	9711.953316	906.6747741	1335.101413	1886.493551	3846	1652.813187	334.2401624	1970.316884	203.2022216	315.9689242	199.1665221	745.6684895	1098.098224	0.1647632356	0.09207633157	0.1353947539	0.01508511154	0.01482822354	0.02184265503	1	0.1391774263	0.1641434534	0.4575684083	60	1
11	31.61977878	141.4849424	421.9016249	6534.335894	385.6461505	526.0695542	1051.893489	2486.5	5269.903226	85.75728234	1019.640988	110.3317439	132.1101419	125.3074513	365.3017289	2113.7834	0.06416328136	0.0581424451	0.07904075153	0.01052916231	0.01802084847	0.01545886948	1	0.05407025584	0.0922945854	0.2352793061	36	1
11	34.36781041	344.9938166	703.0059414	9582.082501	597.6637639	74.65675772	1580.933181	3663	8423.608696	139.3367916	1483.83295	157.323966	89.48796763	193.8192246	547.5678063	2655.596003	0.07522708684	0.06153528015	0.007542841196	0.008316006945	0.01604845739	0.00964118688	1	0.05789940218	0.09641764566	-0.01274457311	34	1
11	37.8355839	692.6657696	24.78831587	6007.823055	278.9489749	624.4034287	1212.979079	2231.5	1180.578947	40.4270369	1220.530368	121.5530862	141.859565	115.0754464	455.0785589	859.4462911	0.003743562322	0.04832499281	0.1048739429	0.007705500171	0.01826349372	0.01210471228	1	0.007349679907	0.07337546822	0.3114321782	9	1
11	39.44585442	561.5866588	34.35102503	7234.053218	61.65254396	230.6987339	1572.847547	2640	3198.417582	37.90862398	1998.978619	94.1377285	83.05436906	147.1064849	696.5268859	2980.944071	0.005271497651	0.01059997645	0.03188173193	0.006043404313	0.01628870485	0.01193636604	1	0.002848066641	-0.007630506356	0.05446924352	2	0.9999921227
11	41.35152485	397.8565464	-99.51698059	9358.673623	54.61343726	2024.475987	1818.296974	3375	627.4842105	62.51761123	1904.710442	110.497854	454.2218004	197.2626023	687.4901501	262.6158048	-0.01153718087	0.007036356766	0.2237417127	0.006376454139	0.01243409985	0.02210552362	1	0.002973278022	-0.007304586869	0.7232267164	5	1
11	46.45189888	99.24907056	-13.53310087	5510.567659	1702.490322	213.1342708	905.7850076	2486	12864.35484	57.39847227	980.9524642	301.3311809	72.00763557	134.2181948	413.1160692	5987.152845	-0.002679755204	0.3162932107	0.03953574081	0.01155576651	0.03243249134	0.01255090013	0	NaN	NaN	NaN	NaN	NaN
11	54.27968875	182.5334158	45.27234774	7724.060034	785.6694558	188.3464982	1181.778729	3029	1521.88172	45.00835606	1216.935711	172.1467901	70.97084559	156.718339	467.5847451	553.8715683	0.005646963885	0.1013225921	0.02457303021	0.006165975986	0.01699000785	0.008310186138	1	0.003914763205	0.1799099642	0.0321834829	11	0.8206833476
11	54.17416754	565.0049749	44.74005026	8430.166247	2678.687393	159.6548447	1693.181143	3899	947.3804348	66.83926339	1756.319036	578.7724945	88.60121612	229.8486457	778.8203073	401.1545109	0.005756719116	0.3184985794	0.0190118166	0.008443394342	0.02601378755	0.01113614358	1	0.006684781001	0.6293306055	0.02050277257	24	0.9994536625
11	56.42503746	225.5911027	2348.651383	8200.207529	488.4688053	-88.67117064	1280.550949	3157	4408.129412	693.6572773	2261.271772	156.3679479	145.0348061	145.6906483	817.7117336	2797.292342	0.2821331527	0.05579642399	-0.01156137839	0.02169162949	0.02010295358	0.0186775522	1	0.2222684868	0.08246435989	-0.03170996138	72	1
11	61.8799588	140.7348917	15.60245415	7260.396728	1612.716189	335.5679243	1012.936679	3077	3662.947368	52.51433377	1183.322795	297.5547088	88.31557821	135.8729279	488.777061	1579.154355	0.002108082927	0.2284978324	0.04704642184	0.00833291652	0.02029299058	0.01090623258	0	NaN	NaN	NaN	NaN	NaN
11	61.42525647	204.2531197	1464.533868	10281.44452	555.158272	1300.443574	1305.563089	3897	4280.478723	297.448444	1827.063668	157.4185526	297.2144045	152.4195131	656.6463012	2106.938408	0.14390039	0.05606086173	0.1258862035	0.01092187973	0.01540663523	0.01737390803	1	0.1212718259	0.0893330453	0.4180680191	57	1
11	64.47758553	283.4008478	2793.14067	10160.00385	941.157676	646.1704612	1615.978232	4007	5716.62766	744.0936826	2558.102224	246.0454453	248.5265713	175.1301649	960.1851538	3789.160633	0.2739176363	0.09569579954	0.06046813203	0.01690590163	0.019086472	0.0240466317	1	0.2213731877	0.1679765162	0.220396059	75	1
11	66.52593004	496.1002466	-153.2176138	11517.72309	941.7691253	2543.227296	2142.017674	4434	810.2258065	84.29178851	2161.312249	227.1574073	495.595818	232.9000241	819.9345006	333.6585123	-0.01497572877	0.08079283424	0.2207091031	0.00699531631	0.01379400737	0.01695421293	1	0.001047226182	0.1453027257	0.7144379947	15	0.9999999977
11	69.15789212	165.7892614	2716.915253	6205.974863	900.1530613	-121.7144346	1263.070739	2570	4503.989474	653.6523515	1473.144971	222.3357167	170.2770567	176.4816517	586.6788579	3505.960191	0.4493858961	0.1495593478	-0.02003007693	0.02794223632	0.02521922294	0.03349591177	1	0.3570268972	0.2751929088	-0.01905175248	87	0.999999999
11	69.62212494	232.3531336	-5.790736683	8943.334322	2878.715445	228.699833	1400.658997	4123.5	3617.977273	72.28745329	1760.635338	578.9906423	92.29415001	208.0292895	787.540708	2139.934949	-0.0005795704625	0.3164048669	0.0254128177	0.008646974687	0.02395087546	0.009729401285	1	0.002032634041	0.6252895166	0.04139716797	25	0.9996293476
11	69.63884736	324.4556731	669.3906297	11278.80849	2520.172025	966.8078319	1413.927758	4784.5	3754.425532	176.5731922	2235.445935	526.6726829	233.7543095	172.1076929	934.0365362	1883.936787	0.0617497458	0.226551277	0.08724120063	0.008656525323	0.01723308975	0.01432128955	1	0.05510587297	0.4413085891	0.269518512	47	1
11	71.67078892	535.639155	27.54421377	9594.623625	385.530228	281.3191188	1521.165077	3633	1556.136842	48.33949961	2488.562338	187.6800109	98.81660289	212.589272	902.9520778	1271.901413	0.00306207397	0.03964505932	0.03072221938	0.00592562834	0.01804746626	0.008858183815	1	0.001406620254	0.05247261359	0.05093062909	7	0.9979103743
11	76.32477391	563.249402	4582.472802	10362.26964	540.9746208	-195.8672689	1541.030191	3961	5560.537634	1218.028311	2622.808036	171.0771274	205.726626	171.0701202	958.5340301	3649.950782	0.4498582656	0.05321308435	-0.0185293931	0.01993989613	0.01688286354	0.02230173264	1	0.3561468552	0.07577385515	-0.01713743444	83	0.9999950061
11	76.95721716	295.3935828	16.69760266	12242.90257	765.7995853	159.0759919	1475.117133	4652	5217.2	55.15766642	1836.495274	163.9044344	77.0601605	183.1594754	657.5561704	2978.618186	0.001477428661	0.061215781	0.01396398446	0.004810637477	0.01359430675	0.006215605043	1	-0.0007494994798	0.09647915858	-0.00743135284	6	0.9992155567
11	83.43789141	281.7018323	3356.268122	11511.28835	561.9442928	716.3316013	1744.310918	4463.5	2413.386364	694.2526256	2377.978919	154.2149434	249.9284225	208.5703054	871.4449159	1273.457592	0.2856828966	0.04911280745	0.06141005472	0.01838180552	0.01215781672	0.02083881408	1	0.2302084293	0.07149352627	0.2247697936	73	0.9999999977
11	82.83291175	508.2528685	1796.019564	11508.40491	1750.812577	51.06076171	1616.743129	4715	3295.368421	406.0730738	2632.816127	399.8431597	133.3135009	158.6816457	1015.243161	2018.792224	0.1590009115	0.1506514439	0.004776173795	0.01120130626	0.01864787464	0.01190490652	1	0.1260996661	0.2802819015	0.0002816903455	61	1
11	86.49419436	266.9937298	-91.21807827	12263.62025	619.9591372	1341.511276	1638.462141	4661.5	5712.629213	54.33097989	2182.711145	169.8022131	244.8027656	191.020879	780.6171035	1739.513133	-0.007448353551	0.0529166612	0.1090354024	0.004794518595	0.01311999327	0.01283450209	1	-0.001258185992	0.08311798497	0.3235810939	9	1
11	87.84805385	323.7868262	3313.969439	11727.36862	2530.218712	-92.60125835	1505.166597	5027	3060.326316	857.2139202	3039.794361	669.3186302	172.4803831	180.2354564	1256.908895	1743.285645	0.2875864733	0.2120797555	-0.00918638502	0.01713849029	0.02036621807	0.01633485995	1	0.229022242	0.4060930309	-0.01650044659	78	1
11	88.64132958	116.6538796	1167.776726	7002.903387	638.860825	17.27871685	1289.883551	2725.5	3280.305263	210.2687601	1194.628041	154.2894917	91.72787376	179.2926776	452.978352	1322.903384	0.166534919	0.09140374154	0.002460599021	0.01348962859	0.01872256803	0.01413302042	1	0.1311329352	0.1574757768	-0.008208775591	58	1
11	89.43548054	54.7345149	38.03803602	6828.470593	389.0976551	108.6145559	851.3472381	2524.5	6659.62766	45.978471	1032.200712	108.4992824	76.04391943	285.2233156	381.2444433	2123.898044	0.005565445927	0.05849784041	0.01586667819	0.006703858372	0.01480321237	0.01078592837	0	NaN	NaN	NaN	NaN	NaN
11	90.45037174	303.6179821	824.5599827	12714.48547	306.6630621	453.302661	1624.008044	4724	17324.83146	194.8709954	2358.166441	131.8925209	124.572756	196.0693106	816.4940877	7289.188104	0.06460625217	0.02390068802	0.036012504	0.007566047005	0.01187017991	0.009531737157	1	0.05087968292	0.01969375641	0.08326442448	31	1
11	92.96313352	636.9730283	7166.092815	10681.21914	1654.904613	-494.5490745	1520.150296	4549	10192.23333	1874.436116	2785.428548	421.838528	314.6380729	215.6360181	1116.38152	6346.976315	0.6719366546	0.15604584	-0.04529769125	0.02813809755	0.01707594702	0.03236254461	1	0.5336681167	0.2862075145	-0.05554465268	93	1
11	93.38969133	252.2762145	-19.27261945	12998.76384	183.2021452	698.9511967	1538.537914	4655.5	2061.784946	45.9481186	2250.377433	138.7156656	154.8702973	223.5523052	770.8742404	723.8867743	-0.001698558561	0.01309278559	0.0542424253	0.003884526319	0.01207677762	0.006693606493	1	-0.001111859998	-0.001539657588	0.1313470821	3	0.9999963191
11	94.51596969	212.6325456	-50.32663353	10382.4394	4225.586395	229.5364164	1137.58772	4999.5	4652.763441	73.83766353	1885.65265	779.6679278	89.29953348	196.4504023	872.3199781	1953.764206	-0.005439277106	0.4061283952	0.02271267575	0.007275167198	0.0281899127	0.007883534623	1	-0.0007823826913	0.8109772373	0.03401615469	29	1
11	97.33359918	514.5547176	3779.093651	12576.63138	2742.482298	-133.0335934	1589.770499	5406	902.5744681	1033.003084	3422.878514	755.0430623	202.8594673	192.2078411	1427.18549	499.8448252	0.2983812893	0.2153492089	-0.01155036671	0.01595213322	0.02217312433	0.01771741166	1	0.237551125	0.4126998944	-0.02215646773	78	1
11	98.94918239	185.483653	-29.20487921	10161.73034	249.1910913	273.3500361	1419.394381	3721.5	12985.3871	36.13438312	1791.710882	127.8028444	78.0588146	197.3654198	629.5650882	5422.688159	-0.00332517742	0.02379183523	0.02665454841	0.003788453726	0.01468217813	0.007411985446	1	-0.004225920388	0.01952959637	0.03460829768	2	0.9999999845
11	102.6816977	419.8816296	3690.652085	12915.28688	122.5216403	2633.614793	2250.632126	4751	3714.3625	689.5938974	2635.313332	139.2889882	570.1093172	314.8737221	946.3080994	1904.602794	0.2846352657	0.01035366199	0.2057632405	0.02056244331	0.01223717724	0.02953489961	1	0.2390865325	-0.003030767242	0.7293439999	71	1
11	105.7740946	26.76991509	416.2576499	6656.225659	400.5360092	139.4579789	806.8015861	2486	11389.06316	82.66014861	970.1709061	111.202143	74.76929481	133.8982766	353.7336528	3342.208076	0.06450108959	0.06173610813	0.0210979807	0.008795990069	0.01672234907	0.01141524911	0	NaN	NaN	NaN	NaN	NaN
11	105.6229029	307.1706492	1974.790822	11553.69789	1696.421993	718.6630003	2344.435158	4765	1818.27957	385.9524706	2257.602912	360.2905088	206.6136643	278.0349834	888.8657775	1270.797989	0.169701092	0.1498723088	0.06475037258	0.01115891422	0.01853133052	0.01570139616	1	0.1389290471	0.2809756093	0.2130623294	62	1
11	106.6641209	365.3128385	657.7934143	13653.54474	268.2018506	2754.135122	1989.106312	5000	13084.17391	189.1891616	2726.539878	138.5321348	552.14359	229.379042	952.8834948	6460.842383	0.04949423205	0.01939084142	0.2009269176	0.008083153923	0.01181380917	0.01885195288	1	0.0504346807	0.01698284029	0.6578922524	33	1
11	109.1740597	408.6119181	6327.726651	13277.92145	583.6586987	1177.41404	2240.878023	5147.5	2715.202532	1987.533362	4085.293731	271.0067052	493.2984905	328.0774592	1538.414274	1666.824006	0.4750805586	0.0470923631	0.08358863954	0.02892090593	0.01717874094	0.04706159696	1	0.3835356026	0.06698483112	0.3466245236	84	0.9999999615
11	110.2349244	96.6007226	48.27101533	7000.151232	346.1895673	349.7566585	1193.446526	2635	1657.115789	37.58506804	1291.875283	137.5279682	110.7490622	153.4184906	484.481065	823.2398873	0.006716481285	0.05099529098	0.05031998175	0.006382665391	0.01828230722	0.01219819501	1	0.00588987286	0.07672495246	0.1209142989	8	0.9991367857
11	112.6050235	162.6395331	1073.797954	6736.196094	1858.779257	77.88480661	1449.959411	3029	1113.326316	337.5866297	2113.516154	639.0595337	106.1411753	199.7235205	929.221587	865.2865894	0.1577185684	0.2828784906	0.01156631409	0.02064586239	0.03756894199	0.01929425617	1	0.1274287543	0.554322038	0.02854027668	66	0.9999999968
11	112.4742681	221.4965073	3480.034171	12029.44929	740.4375228	756.6190997	1578.521661	4623.5	8216.5	709.1776181	2445.695901	196.1842347	253.36697	200.8707764	885.5926284	3990.683274	0.2873625749	0.05847202229	0.05917957244	0.0152958607	0.01537671772	0.01944393966	1	0.2315284696	0.09077186357	0.2176755776	73	1
11	114.3320115	183.2521737	-33.54391661	10226.30917	2340.087182	567.5560107	1506.874486	4413	3648.236559	58.97218399	1535.811375	355.7043361	112.2807089	206.7048212	635.8777289	1972.167729	-0.003585185238	0.2291214146	0.05569580084	0.006100890396	0.01772419188	0.009642363953	1	0.0005409518612	0.4457959412	0.1437581575	22	0.9999823706
11	115.5475047	492.8043582	741.9165959	11536.46653	2734.082846	1099.529874	1708.443288	4984	2096.255319	188.3421869	2417.931995	579.5500813	247.1383748	186.1243445	1008.725443	1217.889545	0.06390125883	0.235370008	0.09388842046	0.009559345029	0.0151061295	0.01516166989	1	0.05742778335	0.4598164452	0.2936467195	47	1
11	119.3813225	642.721191	427.0611067	8460.684494	357.3263497	1719.337575	1937.128154	3196	2010.139785	127.8774321	2061.252686	149.2808677	426.0453882	211.3741104	759.3170953	1699.51835	0.05254353719	0.0452429184	0.2007827785	0.008028494596	0.01511265737	0.02484179161	1	0.05323441245	0.07048193788	0.6590256027	37	1
11	121.7786625	144.1832409	-1.168185005	10332.75247	171.7498962	526.6866201	1259.443001	3722	3421.705263	40.80686702	1772.435219	118.0160933	113.8889792	154.7141605	596.2416104	1471.609481	-9.40962667e-05	0.01691858155	0.05137299584	0.004200685481	0.01333169235	0.008871116891	1	2.404600273e-05	0.006257456674	0.1217960874	3	0.9999792023
11	121.6728435	507.6503609	4956.732052	10373.91396	532.5593151	919.7028468	1922.796134	4006	2505.053191	1463.103475	3077.851161	201.7551968	329.7434343	239.9245155	1160.177919	1674.240129	0.4770043838	0.05148254471	0.08699403085	0.0216448147	0.01581931311	0.03491921892	1	0.3853817229	0.07619688898	0.3591724281	84	0.9999999998
11	121.83903	557.104355	1567.930564	8761.772801	738.0602833	93.28638025	1962.973973	3443	1485.020619	429.8061817	2474.960586	268.6579193	128.5589112	238.2277274	944.8076796	1274.622419	0.1793879743	0.08832966825	0.01106552296	0.01398959713	0.01996405709	0.017467146	1	0.1420014908	0.1513702529	0.02485246875	58	1
11	122.2151542	62.18437223	453.657019	7073.580557	186.5800985	551.9772987	1068.10397	2592	13507.74737	92.37685102	1076.94157	103.2291527	128.037971	125.0895683	378.7220625	4726.857548	0.06434970814	0.02781743348	0.07837744631	0.009155831981	0.01671233736	0.01359247973	1	0.05374274184	0.02948217722	0.2319082189	32	0.9999998155
11	122.3927298	122.6911519	39.08252451	8196.617065	831.4803069	183.4139625	1153.505121	3163	2583.734043	45.85989164	1577.25785	184.4702428	74.23389682	267.3559001	589.2438977	1051.561687	0.004381615333	0.0974638311	0.0237657574	0.006266635449	0.01961633309	0.008538969501	1	0.00278864714	0.1718968548	0.02891909516	11	0.948048635
11	125.5731655	277.6223275	2050.821165	12004.90312	1732.288247	949.4071647	2755.408419	5019.5	3323.147368	352.8507735	1971.191169	362.0549112	238.28687	940.3043511	772.9068989	1711.85606	0.1716542689	0.1449461546	0.07945256816	0.01356383834	0.0181230139	0.02197025751	0	NaN	NaN	NaN	NaN	NaN
11	126.3215137	201.6232906	-32.99610112	11372.19256	2552.583275	278.2077127	1339.735722	4778.5	3109.557895	70.1084821	2234.425634	510.4825025	83.76522549	212.6654781	909.1444293	1328.471684	-0.002639659391	0.2267931777	0.0255620345	0.006581023111	0.01853859731	0.00704173543	1	-0.000877540214	0.4397763184	0.03822360214	21	0.9999692556
11	131.8856845	75.16582493	1257.103778	7932.663556	764.2544008	-2.674008914	1041.004507	3082	5946.072917	232.927115	1305.943395	160.0614397	93.60041921	164.0976156	490.1374794	2347.403992	0.1599931384	0.100913073	-0.0003545256467	0.01455859601	0.01666139944	0.01214249688	0	NaN	NaN	NaN	NaN	NaN
11	134.1706204	340.6625872	2196.83548	12922.70903	4214.753676	22.70248578	1609.203437	5916	5283.136842	489.8927934	2680.964368	855.7477667	149.095425	204.2462211	1168.062646	2622.290361	0.1681397305	0.3205534261	0.001687577315	0.01487147388	0.02013729339	0.0128147071	1	0.1356112843	0.6318668809	-0.002320201209	66	1
11	135.7028565	108.2388857	1514.25259	9902.790556	178.3537945	413.163273	1118.598629	3623	4511.712766	272.3625104	1697.983064	124.019703	151.920282	180.5728939	610.7927528	2017.584821	0.1553510061	0.01846196603	0.04067012461	0.0103256198	0.01322201534	0.01437779563	1	0.1238543754	0.008041087186	0.1205568235	53	1
11	135.3884335	222.9862183	-45.80882135	11448.28195	3860.721884	315.6250099	1514.462175	5367.5	7111.688172	73.06059839	1966.677238	645.3655152	89.13956228	205.1779752	870.6234335	2836.862401	-0.004128210722	0.3362839587	0.02729825376	0.006762771428	0.02054898834	0.006296761938	1	-0.0003953495328	0.6665444371	0.04789519903	25	0.9999985446
11	138.2237516	126.8043878	43.26509403	9614.231911	2931.988022	113.6625305	1254.869632	4306.5	1878.126316	75.49357103	1308.175837	453.73001	77.78821304	183.6782967	588.6697808	610.3622266	0.00428256645	0.3056231328	0.01169822888	0.008160025643	0.02095307236	0.008768300107	1	0.00480080766	0.6023930262	-0.005949923821	24	0.9999991493
11	138.3597887	402.6075514	5719.817699	12301.10443	1266.173761	-176.1422742	1855.38197	4987	7298.421053	1583.152179	3443.597525	342.3055783	272.1344896	192.5575115	1308.251797	4899.111373	0.4715415759	0.1029164615	-0.01389018185	0.02011493157	0.01747533058	0.02590781641	1	0.3745576014	0.1787257016	0.005970019325	85	1
11	139.8026809	515.066384	3684.800543	12261.05681	3947.717671	-133.1861013	1658.599499	5686	3399.242105	907.3985578	2970.904658	952.040077	192.758622	209.8675419	1319.033062	2146.291417	0.3018304781	0.3256474004	-0.01254187802	0.01624201928	0.02335189287	0.01816302918	1	0.2418077289	0.641000282	-0.02087024965	80	1
11	141.2364081	272.2772581	2543.861536	15562.87044	2458.198156	13.55614441	1552.249955	6271	4980.680851	451.3653224	2576.620405	478.9616749	125.4691276	200.5266697	1055.711753	1979.918583	0.1633295428	0.1656993474	0.0009744804634	0.008549668421	0.01419628148	0.008739257696	1	0.129511373	0.3112590573	-0.01150063971	61	1
11	145.6643323	245.4640918	-106.0248556	13867.57159	3282.689314	1606.764955	1738.542327	5923	1516.115789	80.98781956	2279.879155	551.357961	272.9880575	237.2688152	931.1623963	664.7429813	-0.007924207221	0.2332529042	0.1111868049	0.005763179367	0.01724527339	0.01142754241	1	0.001069033023	0.4565746779	0.3374876866	23	1
11	146.3670927	68.56508645	-23.60897608	8154.892365	1242.68172	806.1746889	1046.107736	3313	6108.787234	53.3465812	1208.90319	191.2302588	149.4867676	152.8558167	460.3060271	2116.619667	-0.00319181388	0.1558738666	0.09953306935	0.007143058184	0.01657632861	0.01246787224	0	NaN	NaN	NaN	NaN	NaN
11	146.4423413	318.697849	2216.122416	14253.3419	1449.804386	2023.917115	2193.548257	5633	5199.606383	401.7435439	2517.960708	294.2503397	421.7924013	231.6428515	956.8715428	2075.917832	0.1562646178	0.1017364437	0.1439871997	0.01296622725	0.01543133857	0.01918213787	1	0.1331148718	0.1845380237	0.486065454	60	1
11	151.4183021	90.38962017	62.2196554	8324.52941	548.0772042	84.05562903	1110.067723	3142	3439.404255	40.66503389	1333.363176	133.4078645	67.32988776	155.4728563	487.076464	1403.972079	0.007588241007	0.06064671873	0.009693339358	0.004979111753	0.01558825194	0.007781660673	1	0.003835740095	0.09509302398	-0.02100327788	6	0.9999790895
11	151.2327573	345.1081785	-1.973104002	12357.28436	594.8844827	802.3603877	2047.181823	4678	1391.770833	51.07713258	2547.174231	187.3830593	160.5879691	177.8843297	921.0493046	873.2470137	-0.0001907186898	0.04716609638	0.0642797428	0.004232562488	0.01191791721	0.009045154731	1	0.001293224993	0.06939365648	0.1681199449	8	0.9999999998
11	153.4549842	159.6483425	1.800769306	11115.88196	197.2858658	150.6894658	1452.146736	4032	2614.494505	40.10422725	1829.306539	122.8131109	68.08336802	200.3907033	646.9883356	1116.059849	0.0001745395027	0.01850271337	0.01483101398	0.003731966403	0.01180573355	0.006028026464	1	-0.002337220838	0.008088560831	-0.00622780409	1	0.9998927586
11	154.4465708	144.3186723	11.0199629	9917.678844	923.9995345	131.2392312	1311.639222	3777	3625.593407	46.69391295	2082.977051	253.4252722	59.97268284	196.6812778	798.9831958	1364.100346	0.0009802100561	0.09763517196	0.01346105819	0.00522242726	0.01589706481	0.006263145641	1	-0.0006676291618	0.1718651759	-0.008003637503	11	0.9999981602
11	156.9709125	275.5203131	6291.580546	13298.43585	3039.345342	-272.3228194	1783.39321	5869.5	5269.505376	1186.679593	2433.572886	596.5130992	244.863709	215.214341	1045.607405	3162.357694	0.4719802969	0.2278473383	-0.02022021836	0.01845420795	0.02087476319	0.02007678449	1	0.3762293593	0.4371293676	-0.01164117323	88	1
11	160.5644851	239.4508687	1824.29593	10764.55003	2447.891301	617.5774424	2121.334874	4796.5	850.0520833	455.6339798	2576.342677	614.2526628	207.7916671	268.1862039	1082.51352	402.6523999	0.1668511478	0.2176564303	0.05675964456	0.01487162551	0.02336080611	0.01695905696	1	0.1370374143	0.4210176743	0.186809596	65	1
11	162.7325098	216.4079803	797.1918846	13446.68234	2251.430898	453.2808634	1543.965713	5508	13765.19149	217.7611918	2783.563417	446.3543454	148.1188858	354.8574026	1081.016346	6067.100711	0.05899468727	0.1660021453	0.03437170738	0.008434626755	0.02007756357	0.009760477385	1	0.04827973715	0.3138715605	0.08130307745	43	1
11	163.8989226	504.9733454	4251.6203	14201.41246	3199.753426	-119.3631941	1492.674289	6125	3524.157895	1074.501808	3520.493655	865.3521423	197.3983893	169.508311	1499.677758	2152.654019	0.2995132772	0.232093457	-0.008798670856	0.01548372006	0.01988383994	0.01611182568	1	0.2388912633	0.4474689814	-0.01164205519	78	1
11	164.4432686	310.6077683	-9.229500925	13179.02517	762.7850562	212.1673794	2197.334425	5077	4231.537634	60.44450013	2130.300015	183.9814706	89.23113266	460.3552186	779.6824249	1793.25872	-0.0006460607385	0.05923425085	0.01695697205	0.004783028058	0.01245875831	0.006604025715	1	-0.002266417443	0.09250860701	0.00249813163	6	0.9804839321
11	164.6491361	418.3069102	5663.419572	12036.06281	635.9137182	1174.836629	2165.816544	4525	4100.666667	1400.425272	2894.16813	195.718939	405.6095226	298.6143564	1079.692648	2863.817964	0.4769286081	0.05381865497	0.09939303639	0.02056381017	0.0145548652	0.03309773448	1	0.3862359637	0.08152502931	0.4027187561	84	0.9999999999
11	166.8177145	198.7695573	1083.732481	12914.18967	282.5398038	96.65762947	1617.581488	4720	10951.5	290.7565401	3029.057211	160.5801261	103.134053	202.2463007	1039.427847	5782.628198	0.0849953571	0.02265302045	0.00764740813	0.00865747284	0.01401585153	0.00918767367	1	0.06518387886	0.015857801	-0.01149635674	30	1
11	166.9127708	77.82516921	1310.201779	8034.860015	432.571541	24.34629379	1120.036165	3016	2565.989583	286.2603187	1686.585081	140.5776283	97.78698885	165.8057664	621.6146725	1223.549672	0.1659208225	0.05012388417	0.003534442902	0.01333368301	0.01741746084	0.01294390987	1	0.1301322138	0.07205631163	-0.00606796498	55	1
11	168.5702003	19.62158075	985.454726	6478.852759	1895.562912	-44.17509019	882.8918989	2934.5	5078.115789	192.2561091	1033.43106	323.5306118	90.49950629	141.5068561	449.0188053	2042.823801	0.1570619075	0.2934179081	-0.006131342375	0.01616141734	0.02502333504	0.0152396953	0	NaN	NaN	NaN	NaN	NaN
11	168.4900287	127.4628327	439.3917228	6595.788081	1402.003894	232.1619501	1463.452035	2833	4008.427083	158.602067	2216.497354	504.1137277	101.421345	168.6529953	917.0484423	3830.15705	0.06678621691	0.2146783605	0.03578584668	0.01409245533	0.03192751322	0.01582325332	1	0.05531403544	0.4146573578	0.08982568946	46	1
11	170.3118551	93.66427959	70.83908616	7543.092984	1064.229722	101.9504857	1283.280049	2981	2211.956522	52.45658023	1320.192317	214.6562327	63.81024442	166.5866108	520.7968905	1371.393235	0.01113777665	0.14425383	0.01461512832	0.007297505337	0.01984394235	0.008842362145	1	0.008215095312	0.2683656668	8.469683721e-05	16	0.9997734946
11	171.3579565	254.3851901	-23.35604025	12332.21125	206.1255679	728.2533145	1785.942333	4404.5	2896.431579	143.8275341	2565.388462	183.0931647	199.8423948	1385.85376	894.9245377	1219.447901	-0.001676143275	0.01553071429	0.05852938501	0.01539697722	0.01753226649	0.01688820106	1	-0.0007544456003	0.003677445517	0.1464730867	3	0.9999999993
11	171.6190449	332.2177922	-263.7781948	14840.06701	1448.072707	3326.800982	1992.098685	5764	3431.031915	92.09499401	2990.219109	348.6380175	697.2644847	216.2084065	1149.473936	1522.947457	-0.01739555542	0.1022130778	0.2290090164	0.006598156799	0.01524310711	0.0177560913	1	1.904273164e-06	0.1899952735	0.7437484257	15	1
11	174.6160819	293.3434879	-204.7868101	14427.81271	1355.945075	3279.330718	2450.756211	5665.5	1741.734043	84.08922354	2067.941922	242.808273	519.2760006	251.5645536	776.1614422	519.1861948	-0.01370237288	0.09402925432	0.2291285514	0.006085360691	0.01158805236	0.01867530215	1	0.002854054192	0.1730327307	0.7447348082	15	1
11	178.2817137	165.2948671	35.34403318	11160.33673	985.8094431	894.210453	2295.40746	4320.5	3111.989474	93.93638101	2149.778919	367.0169271	398.2125502	1471.457592	779.9876764	2061.347677	0.003250455649	0.08944811311	0.07553499498	0.01196196549	0.03156559671	0.05998098244	1	0.00545058335	0.1573582293	0.209909143	13	0.9999999966
11	179.6325222	432.4436884	-13.73087712	13682.4076	187.3153283	441.5795837	1949.378795	4944	6462.268817	50.34912739	3232.750697	131.053143	127.7638369	285.0521676	1122.006749	4341.030941	-0.00121682613	0.0137652948	0.0328827528	0.004325626588	0.01069869482	0.0071438556	1	-0.002235456437	-0.0009961486632	0.05658061892	2	0.9999999978
11	180.810549	67.95724876	2329.508229	8412.683233	1265.312427	490.1686607	1174.351222	3445	5675.368421	443.0052896	1471.706468	235.5255816	172.410426	147.5066006	580.1653041	2737.769383	0.2764949134	0.1510699563	0.05509740229	0.02216852442	0.0189780009	0.02084232355	1	0.2238412717	0.2823942195	0.2041507386	77	1
11	181.5323236	582.336904	12090.12736	12059.4561	818.1070134	-837.1285916	1733.272149	4969	8302.797872	3361.987851	3280.740206	214.0106322	518.8418402	254.7335893	1253.595513	5639.218429	1.015809747	0.06720979377	-0.06598702185	0.0380781076	0.01530379881	0.04457227035	1	0.8065087264	0.09927634947	-0.05112143051	95	0.9999999991
11	181.6091447	656.3415285	4366.7786	9060.304583	486.5130575	725.9046173	1998.57046	3576	3829.094737	1271.885462	2727.367858	222.338955	311.4783659	475.7884895	1053.140888	2734.149158	0.48381322	0.05371816535	0.08042105355	0.02613223087	0.01767820715	0.032735836	1	0.3904023359	0.08052197127	0.3377902106	84	1
11	182.3697956	140.2233777	487.6758049	8887.262705	114.1848384	1789.379741	1902.371594	3330	4671.531915	155.645796	1925.950622	118.8823469	416.2676131	197.6920896	670.5916749	2753.724093	0.05350712162	0.01318615973	0.2004771679	0.01288575504	0.01658247312	0.02116356122	1	0.05353059243	0.00409334191	0.6570278704	33	1
11	182.3824773	307.1381655	18.35189249	16193.13736	212.9061608	248.9930363	1745.42921	5733.5	1464.956989	47.13332928	2470.449937	179.8683433	89.0984429	248.622514	882.8000651	647.9337546	0.001252804169	0.01485947601	0.01540039999	0.003023271319	0.01114336404	0.005202616307	1	-0.001484258939	0.000561288785	-0.004110519352	1	0.9999756759
11	185.2543659	279.5152722	2679.586616	16303.47943	3847.997011	107.2970654	1765.859592	7000	4393.817204	478.0726709	2529.002889	686.211579	150.1879723	249.3636758	1129.3115	1670.28766	0.169748986	0.2362590398	0.006154950221	0.01261487074	0.01778351311	0.009950392808	1	0.1360241014	0.4575103032	0.01069516642	64	1
11	186.1959958	92.60007667	666.673202	9497.261511	913.7448554	66.98894942	1187.373378	3629	6785.978495	126.1134462	1409.435614	193.0507394	80.9451588	167.7917816	542.4962879	2310.506777	0.07095995094	0.1021101232	0.007424769747	0.008143385637	0.01396720444	0.008601741587	1	0.05504641734	0.1804463187	-0.01269695998	38	0.9999999999
11	188.2541101	393.5242253	-69.15556158	14812.99343	297.7116856	461.2058396	1931.303983	5383	12473.06452	46.19240211	2943.068675	160.1931942	124.068335	192.8224085	1048.42777	5382.692237	-0.004629821727	0.02116507751	0.03154246332	0.003697023674	0.01158043225	0.005539184609	1	-0.004961006736	0.01429299475	0.05135053732	2	0.9999999648
11	189.4711433	113.9732449	655.9366308	10435.31621	200.8274385	931.3885566	1522.613587	3783.5	8560.741935	130.206524	1646.372305	137.5708937	198.6717475	173.3597632	581.9479097	3284.385284	0.06522313386	0.01904225167	0.08896310998	0.008227184905	0.01487139305	0.01233369292	1	0.05507121907	0.01172764158	0.2689180642	32	1
11	188.9634406	356.4904476	2585.548187	16688.01476	5155.882171	839.6121342	1878.507416	7561	2789.904255	451.2722728	2502.078501	906.6470578	231.8742962	214.0018941	1190.910115	996.8701026	0.1605054797	0.3223085561	0.05255333512	0.01245030852	0.01810346898	0.01229567144	1	0.1331360154	0.6375633936	0.1743362863	67	1
11	191.2264839	260.7034244	992.8526307	14023.63224	3396.593394	143.6160996	1637.120796	5996	8218.585106	221.2191128	2774.523593	657.0934628	110.8617159	227.0939644	1138.224822	3639.17791	0.07104595598	0.2351095632	0.01116053646	0.007727298055	0.01945943199	0.00784671025	1	0.0572657722	0.4559559767	0.005197435826	45	1
11	193.4242918	216.2864604	1929.906178	11863.81209	3759.747205	634.6715195	1843.761508	5457.5	2718.617021	449.9286608	2532.23374	782.5141649	200.0558991	228.4810657	1110.081148	1413.577541	0.1632780209	0.3189899986	0.05121832917	0.0143011636	0.02349913683	0.01488277	1	0.1352158807	0.6306221611	0.1701819821	67	1
11	193.5416619	244.2602955	-108.1497944	14048.62299	3212.653433	1531.869366	1688.087716	5937.5	4260.086022	78.12708623	2640.674305	635.7153388	313.0084982	187.6239207	1104.51933	1592.340195	-0.008378602779	0.2350362071	0.110988645	0.006174211729	0.01957025227	0.01269713098	1	0.0007160694926	0.4602618726	0.3367508721	23	1
11	197.3247919	496.5927287	1127.93461	12368.21038	183.0998656	145.7828316	2008.070293	4529	5001.052083	289.2322958	2755.948209	131.0531777	109.6515103	196.3823571	979.5228516	3089.142229	0.09434413719	0.01315771726	0.01316774993	0.007778653894	0.01204732267	0.008836910601	1	0.07293381764	-0.003642118341	0.009700638462	30	1
11	198.6063514	140.6444994	-145.154522	11160.57702	551.6973826	2527.261928	1996.861746	4214.5	2195.482759	78.2967174	1510.848735	159.3190234	361.1705251	207.8443389	557.1326967	699.516176	-0.01254890285	0.05137042357	0.2269442286	0.007675962399	0.01388179018	0.01989510873	1	0.003018541303	0.08461798638	0.735812622	10	1
11	199.4494557	126.1908472	6728.87029	10159.74184	1703.427413	-364.1895925	1442.313122	4367.5	9686.609195	1722.138197	2435.932606	397.6583644	320.3132557	170.3076429	990.1722241	5342.433583	0.6608654613	0.164143505	-0.03589845194	0.04229916075	0.01961283039	0.03561750015	1	0.5255792074	0.3034154895	-0.0248741943	93	1
11	200.4606018	84.45189639	3793.884701	8425.490747	1278.961777	-116.4887992	1271.848522	3475.5	6928.216867	758.2847882	1579.515174	271.2887261	183.9119887	166.2835616	627.349104	3922.324379	0.4475718093	0.1559203803	-0.01498762073	0.02097630764	0.02125875471	0.0240217557	1	0.3560219142	0.2885740015	-0.001563724374	87	1
11	205.6257786	351.3499713	-268.934705	15144.35463	780.2153653	3629.995265	2433.061941	5692.5	3082.957895	87.82289494	2789.06292	223.3121432	669.7421929	253.7638588	1046.846463	1290.418445	-0.01766678238	0.05239293834	0.2380424946	0.005935187659	0.01328470046	0.0176555453	1	-0.0002789575014	0.08720699688	0.7735750165	10	1
11	206.1117728	50.32466268	1289.907417	7985.659737	1821.943046	341.1130748	1099.802705	3455.5	2434.378947	238.524818	1311.656364	305.7366587	134.1418748	179.1506206	552.9632563	1246.644229	0.1603839715	0.2219120169	0.04243231678	0.01408039558	0.02134741304	0.01578250594	1	0.1308960828	0.429302224	0.1352124405	65	1
11	208.6155215	197.8538279	824.0999505	13366.43324	251.3573938	1263.160719	1880.36538	4920	12888.15957	201.3215744	2480.717361	137.7648172	266.9168037	210.7954843	841.5044733	5180.686369	0.06193484956	0.01954879577	0.0955006122	0.007594290265	0.01316449416	0.01324933464	1	0.0529082213	0.01305616118	0.2910950243	32	1
11	211.2128487	329.1733412	1030.646862	15494.36877	3635.007837	126.1412596	1606.235406	6720	7041.042105	253.9934814	2909.980998	743.915887	99.34299006	250.5166256	1251.920318	4217.961285	0.06695400157	0.239280839	0.008261142179	0.008965989617	0.01903353243	0.006973099042	1	0.0538394818	0.464503392	-0.005774193172	45	1
11	213.0912814	88.64828324	2258.814561	8273.526416	1261.906857	504.9678684	1424.095174	3376	3704.731707	521.0389438	1837.062923	286.9514522	198.4258815	196.1877948	719.5932875	2178.308082	0.281728849	0.1450475162	0.06078041081	0.01970327048	0.02343125872	0.02306381785	1	0.2283544639	0.2701171166	0.2250835636	77	1
11	217.8151606	415.4314029	1390.506604	15992.86703	335.1663826	136.8070439	1825.151164	5809	12785.95833	309.9600924	2943.556228	162.5847526	110.2558514	195.3819059	1045.832411	5993.071315	0.0869407499	0.02135779734	0.009429900779	0.007208426474	0.01140543176	0.006968983593	1	0.06685128885	0.01323438672	-0.004838590265	30	1
11	218.4221643	39.46922675	501.3252764	7150.631035	732.605141	222.0956804	1083.336655	2833	4415.8125	114.531424	1026.427449	154.5720915	80.19373772	154.7125037	385.611319	2011.645796	0.07019675321	0.1054164492	0.03106861546	0.01071495836	0.01841816208	0.01057691544	1	0.05616329712	0.1882328343	0.07015671744	39	0.9999889165
11	220.337339	74.59681065	48.5399928	8871.123522	185.3135313	78.06107147	1079.522181	3166.5	2723.302083	37.39598251	1609.416528	126.0746704	54.87239394	145.6400928	573.1514542	1089.73656	0.005146633597	0.02194054594	0.00893264345	0.004492845739	0.01496577071	0.005927448907	1	0.001276491485	0.01494109177	-0.02562937903	1	0.9999945743
11	223.9506448	22.43206207	2158.526088	7190.557349	141.6964716	-76.57441833	1128.650197	2650	4934.73913	345.4036655	1111.366058	118.1172713	110.1556934	148.3553151	382.2242852	1998.351996	0.2871479422	0.02138223547	-0.01068706228	0.01860545173	0.01878351498	0.01579958818	1	0.2258617111	0.01121591045	-0.02871018949	69	1
11	226.1482004	482.8098009	2805.942197	16294.81835	830.4369143	67.56996294	1707.088718	6014	3857.210526	683.0816917	3620.192994	303.0913818	155.9518391	304.1352371	1378.84824	1918.506849	0.1764520262	0.05695434553	0.004544350787	0.0111979586	0.01292681099	0.01098379811	1	0.1387402705	0.08617116617	0.0001737485932	55	1
11	228.4692725	255.2412407	-87.42325932	13131.26092	175.1088144	1646.072154	2220.312948	4861	8635.60241	97.11558397	2671.058105	150.1393703	355.2167891	239.9545884	915.1001333	4174.189344	-0.006758984619	0.01400838574	0.1256172437	0.008956010413	0.01509540316	0.01134259768	1	-7.775338041e-05	0.003214443266	0.3804934748	4	1
11	229.9925675	329.5260037	58.23197232	15063.11465	1427.058925	266.2531821	1958.975049	5836	1915.022222	66.63857388	2607.024809	328.2863813	84.76793849	219.7640141	1002.1123	785.4320214	0.003675274005	0.09726225329	0.01835947179	0.004615902342	0.01378575586	0.005915853228	1	0.001835233016	0.1712699208	0.009788736394	11	0.9998478459
11	231.9124252	363.1907039	-66.31694162	14984.80441	1535.015156	911.1971725	1922.025052	5799	4950.723404	64.9464454	3190.353272	363.0575748	200.4527081	227.0630346	1226.713117	2560.117203	-0.004633803949	0.1047800567	0.06222783533	0.004763881248	0.01455527144	0.007882940997	1	-0.001596841362	0.1886246911	0.1619566857	13	1
11	231.6347527	405.6357889	2566.819726	13950.46566	116.8794833	206.9656561	2389.03773	5184	3332.979167	604.4953846	3139.969803	165.1116956	174.5884716	288.0460893	1128.917125	1444.913794	0.1830557757	0.007921389085	0.01480401523	0.01021500254	0.01301736749	0.01498047342	1	0.1440672028	-0.01498246751	0.03593121996	52	1
11	232.5206113	305.3359793	16389.12765	15974.04828	1849.540154	-579.0055359	1562.294747	6612.5	3915.591398	3055.230447	3005.118462	440.8619492	564.3096508	330.0910332	1270.616894	1931.585963	1.001561981	0.1137532899	-0.03311312234	0.03705281011	0.01544620583	0.0393832257	1	0.7980886086	0.1970323735	0.06250812611	96	1
11	233.4169723	62.31849566	33.73789283	7222.470887	2943.322797	49.31745475	1088.117132	3425	7051.734043	68.04602259	1507.07831	608.5718577	75.6407109	175.3091649	694.7650101	4139.524837	0.004573763075	0.404209701	0.007916713387	0.009967191446	0.03076835703	0.01105683708	1	0.006162278419	0.8063552421	-0.01560411626	28	0.9974153392
11	235.6788703	32.51368421	440.9752118	6839.71858	1628.043688	545.0161172	963.4288973	3014.5	4064.319149	119.0633499	1245.498276	321.3385112	135.8841334	193.826079	527.8385555	1967.780389	0.06383526798	0.2330405975	0.07863440986	0.01276337884	0.02108710732	0.01570674777	0	NaN	NaN	NaN	NaN	NaN
11	238.9599128	10.53883262	1113.546692	7282.980076	695.7303193	283.50778	1051.624912	2852	3980.26087	183.2790376	1113.249809	148.0276389	112.8004922	148.1228618	421.3070902	1609.048527	0.1559050878	0.0956981549	0.04187125868	0.01267569072	0.0170788468	0.01501205959	1	0.1254783431	0.1679950703	0.1276704275	59	0.9999999998
11	240.3656324	156.7797381	3945.955201	13818.75218	3168.588769	-81.1732277	1412.219776	6020	6497.934066	783.4332309	2545.35829	591.9457811	179.7736363	184.6451591	1062.247694	3084.697881	0.2851980519	0.2316839192	-0.005738956125	0.01662571295	0.01771014965	0.0144608074	1	0.2276312261	0.4468332168	-0.004264303111	78	1
11	240.3659112	285.2999535	4915.476729	16105.3684	936.8036005	1192.921395	2049.017558	6291	8643.670213	958.4341613	2904.195429	262.8557793	343.262479	246.8304114	1117.432254	3823.521069	0.3035856328	0.06230264682	0.07114851684	0.01483201163	0.01261794124	0.01868430211	1	0.2454347653	0.09907362645	0.2635670419	73	1
11	241.6691673	100.5807669	13.40000231	10349.72213	1006.069978	295.6805533	1539.039667	4027	4003.510638	47.18417248	1619.999607	227.9748384	88.14999624	180.6014327	621.4116612	1828.747052	0.001546127071	0.09899654113	0.02842770029	0.004827617284	0.01627958643	0.007285017421	1	0.0008696538485	0.1752728045	0.04466133908	12	0.9862739366
11	241.3738965	249.2843267	4518.868432	9624.602281	863.225338	-70.20410682	2149.496627	3946	4166.39759	1634.367807	3405.231876	371.8570392	302.0771195	276.8598235	1327.065466	3258.041664	0.4737085018	0.09411124777	-0.006182660869	0.03144473863	0.02434065311	0.04310883334	1	0.3767175271	0.1607867987	0.03318741932	85	1
11	244.5192228	186.6975788	2132.29415	13038.38803	1285.880801	107.9331798	1854.951851	5107	4777.578947	490.9483082	2930.730829	327.4555925	123.8693174	201.5483349	1105.212721	2134.556492	0.164629705	0.09621428226	0.008936127385	0.01103054201	0.01592179028	0.0108464479	1	0.1301348782	0.167704054	0.01422777175	58	1
11	244.1496447	338.5659083	7.889774327	17218.00865	234.7276181	239.3565388	1964.303241	6161	2310.26087	74.0540538	2942.308572	189.029172	95.54915404	618.3309262	1078.231501	1174.879081	0.000493447104	0.01393541011	0.01392425173	0.005493110203	0.0117431414	0.005743988639	1	-0.002210871778	-0.001405524569	-0.009497184832	1	0.9999961745
11	247.3109333	53.30362271	1493.460532	9309.573137	543.3114999	-27.76503443	1087.743624	3516.5	4511.311828	321.5196188	1682.884042	153.5667737	108.8407195	181.4412914	618.3480997	2017.481787	0.1656539557	0.05906341067	-0.003313441274	0.0117621001	0.01605490245	0.01329886864	1	0.12955799	0.090295259	-0.02982307335	55	1
11	247.3242179	300.5203585	2702.343439	16375.6496	1638.134621	2452.287886	2467.127387	6520	3914.849462	441.4722009	2615.254924	376.8456953	483.8321745	270.0943047	1075.96198	1721.075788	0.1692304393	0.1030343791	0.1507485226	0.01041967545	0.01262783854	0.01808709599	1	0.1440046276	0.1874105953	0.5128448813	60	1
11	248.6125371	270.9356802	-49.06475557	13286.07249	69.69688154	1716.537818	2343.696817	4860.5	3419.691489	62.10073094	3086.23673	149.6119682	353.9669362	254.903418	1055.78121	1775.84572	-0.004144219895	0.005081513399	0.1281558003	0.005427959179	0.01433813438	0.01315704043	1	0.002071699943	-0.01518386719	0.3896846738	4	1
11	248.8371536	324.2494999	5379.170019	17824.62279	1890.166508	-97.62469319	1790.83042	7095	9200.21978	1040.377278	3189.052564	412.4332288	201.6378497	219.9370781	1284.559375	3752.221128	0.3033771862	0.1060189279	-0.00522699533	0.01198443305	0.01413777342	0.01297675526	1	0.240455131	0.1865609241	-0.002741744863	74	1
11	248.367501	436.1137423	2839.80355	9121.126382	308.2910994	131.5448111	2380.08169	3409	978.9368421	1037.678324	3281.543782	194.6989148	197.7033647	371.4891683	1210.649632	658.2453757	0.3120316685	0.03463580636	0.01606700851	0.02102474754	0.02192926995	0.02871185241	1	0.2478935445	0.03955736898	0.07138614882	72	0.9999999999
11	250.1534302	407.5061634	9458.645335	13291.75239	2226.73031	-335.1912709	1970.520827	5733	9089.702128	2337.785757	3242.531607	544.0231245	349.6149665	235.157045	1329.340404	5580.868393	0.7204701744	0.1701954293	-0.03103830935	0.02824425148	0.01553996138	0.03087305138	1	0.5737763145	0.3157590158	0.006281442809	93	1
11	251.4440419	146.5888944	779.4616047	11997.05004	2891.829862	87.71594972	1509.843738	5293	10283.15556	171.9569804	1994.320201	501.2459798	95.32573353	229.5754714	836.3181281	3543.030033	0.06853044746	0.240832324	0.007445599462	0.01072056279	0.01960279217	0.007928560079	1	0.05506678657	0.4676732761	-0.008210899598	45	1
11	253.7534061	113.8181184	727.306209	10842.52095	3256.559457	352.1553902	1547.914399	4881	1903.688172	155.3441671	2077.813095	654.1808224	129.18782	200.5272371	924.3613061	809.4708011	0.06727044042	0.3019926372	0.03484996591	0.009577970467	0.02360052966	0.01003891933	1	0.05687284505	0.595392855	0.0897907934	49	1
11	254.3189743	13.53312133	1930.07742	6949.502574	415.600901	373.9010867	1071.779763	2672	6920.2	372.6980583	1369.333983	123.5935261	150.8784007	138.3845875	502.7718303	3540.266051	0.2713525329	0.06067374567	0.05098551396	0.01862680638	0.01830188067	0.02188794624	1	0.2181468466	0.09510760736	0.1852878597	73	1
11	255.346523	574.8278014	25.77409273	12131.92249	1906.194005	239.2284517	2023.993819	4949	1406.553191	54.69363687	3235.873214	538.2019738	83.07980918	285.0651209	1269.217459	1101.644163	0.0024608755	0.1520678252	0.02035966754	0.004898528648	0.01681822503	0.008402721126	1	0.001780954821	0.2848263958	0.01848703568	16	0.941801429
11	256.4646206	240.2091243	-235.3042043	14106.20639	723.660613	3187.815983	2127.816192	5370	3438.946237	81.1457002	2863.990597	195.374928	681.6948119	257.13842	1030.436206	1642.022979	-0.01696755186	0.05412295814	0.2287777866	0.006146314673	0.01477278045	0.01639846913	1	-0.0003530345513	0.09041752778	0.7413111605	10	1
11	259.5481947	216.2619766	4182.918472	14436.87832	1500.204567	998.4435386	1794.991132	5778.5	11259.48387	966.5625433	3243.321712	361.4013745	350.200734	208.0275417	1264.31997	6291.019273	0.2885012657	0.1088475224	0.0686863163	0.01417995862	0.01628080589	0.02363748022	1	0.2338310097	0.1954385961	0.2530869593	75	1
11	262.8062418	101.2540506	15.41993162	11942.6618	3724.101206	140.8374428	1275.076422	5356	2385.723404	81.84815411	1680.16591	535.761907	80.21984554	238.7675347	731.4767081	784.4272536	0.001270813473	0.3075594475	0.01211511093	0.007133118604	0.02404613022	0.00698119265	1	0.002444356314	0.6064376255	-0.005120625632	24	0.9999920794
11	265.8178599	396.8261787	2491.639876	14288.35728	753.3391753	856.5281673	2242.571029	5603	4290.734043	567.0765908	3017.139947	264.8858643	258.24928	253.3880579	1159.089467	2376.07912	0.173384537	0.05340406312	0.06014214006	0.01053771422	0.01382028258	0.01774518339	1	0.1401860619	0.08104169524	0.194298433	56	1
11	266.3192784	55.43295184	56.2026324	8475.25062	2624.767328	96.0846758	1135.353363	3831	1739.787234	68.22772348	1242.510237	379.8183335	70.99579724	169.726845	535.1241448	597.9539464	0.00642809846	0.3152096926	0.01139446312	0.008031405434	0.02225433633	0.008524511241	1	0.006634427536	0.6222153916	-0.006170877117	24	0.9999999466
11	266.4451883	312.6931353	15680.48526	15434.22107	1588.781995	-675.7366625	1570.894048	6288.5	5487.968085	3076.692531	3092.486498	426.1003778	501.015522	283.5383871	1305.713015	2205.309889	1.022430905	0.1101850627	-0.04173428761	0.03227100337	0.01360266331	0.03701278479	1	0.8141486916	0.1891706915	0.03701281669	96	1
11	267.864604	147.9099419	-119.3878539	13073.75545	3067.215239	1453.396579	1522.081761	5668	3567.773196	80.88069758	2396.123288	557.9462015	268.6732034	182.7099351	980.5953391	1461.230949	-0.008947495461	0.2336710322	0.1101055297	0.006864414531	0.01937115136	0.01006436608	1	0.0001780175095	0.4574040587	0.3334723892	23	1
11	267.3254719	360.4817898	1094.605683	14051.86664	874.6468327	172.5255251	1996.36575	5361.5	9770.797872	235.8214344	2849.136576	195.4106691	114.8607581	220.4607137	1030.006753	4771.769861	0.07577142708	0.06439437497	0.01187773052	0.00719404282	0.01248146512	0.008317970484	1	0.05868445099	0.1025053125	0.00268629782	34	0.9999999997
11	273.1768196	256.8595643	2797.367152	17184.80533	2764.756293	93.10568614	1792.249029	6995	2671.557895	461.5715063	2812.629764	592.4906489	158.2101633	269.5231679	1225.684952	1398.474957	0.1663632302	0.163358933	0.005487866214	0.01076501425	0.01534917711	0.01006431873	1	0.1322303334	0.306572897	0.004949857826	61	1
11	278.0169937	527.6004348	2354.731932	15066.95868	1991.828188	2175.662709	2812.138822	6085.5	1490.290323	560.7330438	3424.181633	572.903778	536.8921138	1095.830445	1436.40547	944.887083	0.1591300368	0.1423782454	0.1494143577	0.01223150016	0.017548395	0.02222149477	0	NaN	NaN	NaN	NaN	NaN
11	278.3620489	96.32922409	-35.95049521	11321.51166	1108.225026	604.0716455	1388.267724	4434.5	3663.621053	70.42289548	2256.297633	254.5432764	157.4528969	640.6452166	842.6409208	1918.325113	-0.003250857135	0.1001660121	0.0536743109	0.006915560995	0.01731074281	0.009812561292	1	-0.001162325588	0.1787242754	0.1321184395	13	0.9999999989
11	281.6790466	284.0896144	2420.833171	14998.9082	1377.051724	2136.796648	2212.66821	5771	1603.6	538.28201	3042.079176	339.4670724	493.9021538	262.1761557	1169.311747	862.9492646	0.1650154473	0.09635139521	0.1490737956	0.01059802336	0.01611347907	0.02129240651	1	0.1404130252	0.173534608	0.5057495545	60	1
11	281.6736775	347.5060034	2757.008758	16546.01884	2617.742169	100.3353175	1744.423275	6724.5	6227.87234	652.0757846	3633.518381	721.2386543	183.3710426	223.3004357	1510.90902	2975.446294	0.1636032179	0.1680824375	0.006073489538	0.01170216873	0.0165953925	0.01170210943	1	0.1301271192	0.3163931807	0.006529619789	61	1
11	284.3776854	318.3260656	23.62219465	16427.54491	2544.303277	282.1301206	1925.604203	6606	5815.166667	67.0136382	3296.926716	587.9175452	88.82146251	248.4529918	1335.93463	2945.665982	0.001346506903	0.1647775586	0.0173933165	0.004551214151	0.01506790068	0.006082527504	1	0.0008570607447	0.3110302727	0.008281230118	16	0.9917148563
11	285.4949211	120.2768785	671.3811142	9948.078792	2304.545575	71.40234314	1406.592396	4368.5	2572.34375	189.395178	2187.346331	538.9030518	81.70635254	222.0980584	914.7811465	1690.961905	0.07017106033	0.2337338987	0.007652162587	0.01064572181	0.02512497121	0.00945593181	1	0.05629563115	0.4529744357	-0.007358869252	45	1
11	286.5914304	61.48146653	4010.187769	9037.991589	206.5549742	740.6262899	1427.458706	3382	5251.291667	823.5166421	1753.683427	122.0593073	274.2366483	176.6932716	647.3821883	3058.42218	0.4411934403	0.02224209135	0.07952870854	0.02279483896	0.01525775188	0.02837475594	1	0.3557384336	0.01558940211	0.3235955831	82	0.9999999918
11	286.6704541	174.2809869	-27.32183448	12326.94056	1242.628354	749.4815158	1794.991276	4843	1964.108696	55.1450122	2806.212645	287.9211187	174.5055975	220.0458258	1045.20275	1293.731382	-0.002424326222	0.101825646	0.06263309926	0.004831770103	0.01839269998	0.008533480366	1	0.0001607338321	0.1825098784	0.1637868714	13	1
11	287.3284733	232.4665116	-88.50786523	14410.44235	167.8959258	1754.894825	2138.343276	5179	7062.547368	63.07037111	2724.208786	147.7263602	355.4129454	245.1532648	941.9603573	3458.306398	-0.006967579418	0.0126242777	0.1218951549	0.004466280529	0.01173597251	0.01306096067	1	-0.000529257961	0.0002027232413	0.3673427522	4	1
11	289.6207897	19.33189358	2336.68409	8191.080914	169.2527801	-89.32106354	1023.633348	3032.5	3764.364583	435.1016092	1371.007033	112.1648641	118.5207211	151.5927183	498.0147173	1569.424354	0.289540601	0.02138498164	-0.01108636616	0.01796463618	0.01488381997	0.0150950789	0	NaN	NaN	NaN	NaN	NaN
11	289.6247206	198.2616052	-115.3146674	13057.23511	149.7090735	1630.631447	2139.421079	4752	5518.526882	57.30405803	2623.985737	131.9826567	334.1275951	277.9513908	892.5183152	2801.53585	-0.008886781546	0.01174220622	0.1234798826	0.004781351939	0.01282277594	0.01246278943	1	-0.001967045344	-0.001548569408	0.3724209181	4	1
11	294.109036	277.7263562	64.40260889	10181.21331	3352.857491	422.7528427	2076.755205	4870	1849.651163	77.69548776	3180.478392	1079.723123	131.789771	283.4960301	1430.783183	1302.534559	0.006907573073	0.3232570767	0.04412876139	0.01005356033	0.02721981818	0.01401396371	1	0.009460882919	0.6401698647	0.1090205629	25	0.997931261
11	295.3084963	333.3199166	5058.003731	16827.29234	1668.66526	-15.64072098	1908.721379	6607	7347.641304	1128.565328	3237.209851	416.5862872	201.8174453	221.457297	1292.740613	3607.949948	0.3039317717	0.1047395274	-0.0008552492136	0.0149314162	0.01493590322	0.01352643533	1	0.2411923649	0.1840816372	0.01267221197	74	1
11	296.6643885	136.6611701	656.0114779	9967.647306	1597.444028	943.2816024	1845.504332	4124	4742.296703	168.4909551	2215.800555	406.1167427	218.3269718	243.0962882	899.7170744	3683.989961	0.06752833249	0.1623835237	0.09709748832	0.01067064674	0.02304877799	0.01741015145	1	0.05952837673	0.3088091169	0.303125823	44	1
11	298.5141139	102.2192384	1656.695742	10569.3386	1039.20509	1442.435277	1813.02364	4232.5	4462.430108	382.6931681	2251.439008	214.4084081	341.5405064	283.2481712	843.5811199	2537.443953	0.152859683	0.09941774611	0.1353869957	0.01304008752	0.01765078978	0.02026824592	1	0.1297417104	0.1794184811	0.4550297479	60	1
11	301.2327169	397.1240677	6864.308146	14310.55712	1523.389924	-147.4290388	2033.847466	5823.5	12916.58333	1898.778601	3635.828206	401.1213134	309.7476907	234.156549	1423.53028	9215.823035	0.48190885	0.1106866822	-0.009903930976	0.02341899122	0.01630942549	0.02545975656	1	0.3832592943	0.1949051337	0.02264452286	85	1
11	301.9882334	429.9658755	2748.864416	15912.10483	2513.781087	1130.67506	2804.386779	6605	2805.622222	508.6848746	2783.506773	596.7244285	264.9368176	219.05855	1209.550268	1304.49742	0.1717802149	0.1580284336	0.07231247175	0.01074036737	0.01731125637	0.01345025618	0	NaN	NaN	NaN	NaN	NaN
11	301.3196567	482.281749	817.757098	4619.316829	1979.374567	124.7567965	2039.021271	2447.5	928.2282609	614.9849576	3352.652994	1437.724729	126.8644885	439.2530925	1640.816055	909.1451498	0.1773324004	0.4203824856	0.0265681227	0.02991958215	0.06217724602	0.03793737918	0	NaN	NaN	NaN	NaN	NaN
11	304.6390036	44.63495232	-69.85365319	7872.850273	409.6563882	1697.539762	1465.341697	2942.5	2303.822917	55.91577984	1189.193648	125.2072626	264.9447527	147.047697	438.1167893	764.3163026	-0.00906898109	0.05307343619	0.2186265737	0.007414657763	0.01532634104	0.01729594723	1	0.00523981328	0.08779242898	0.7075171078	10	1
11	305.5973606	84.097498	4935.796431	11175.21452	208.1917967	-186.5348119	1626.383166	4123	7865.674157	925.9010801	1946.284734	154.0436873	205.4047053	498.038559	693.7330535	4094.906844	0.4479225682	0.01983089208	-0.01695624924	0.02172664625	0.01493079054	0.02263170691	1	0.3542344667	0.006733900823	-0.01327031601	81	1
11	305.474807	172.3366897	-18.4421399	14565.72492	4628.933383	157.916244	1408.169561	6562.5	2754.06383	81.45165571	2696.445464	892.1421383	78.13344457	230.266249	1188.412591	1157.315719	-0.001295715906	0.3235227477	0.01111654528	0.006255559416	0.02323507902	0.005576372422	1	0.0005428001359	0.6394648422	-0.00864765544	24	0.9999971864
11	308.2848924	240.3953479	15312.92904	15548.11825	1017.347724	-593.5694277	1616.764982	6247.5	12215.51087	3179.461272	3124.273524	275.1356796	481.4097653	290.1164243	1241.347898	5902.059796	0.9951743279	0.06958097602	-0.03640886764	0.0434310321	0.01469034994	0.03884368667	1	0.7921093387	0.1054880315	0.04787614287	95	0.9999999978
11	308.954486	284.8910644	-39.1992991	16709.68452	282.6207516	1021.461393	1966.614868	6083	3315.7	61.27702396	2918.564235	186.7669201	188.3314631	208.1093504	1078.040966	2635.062903	-0.002599186692	0.01837002613	0.06260715459	0.003834463453	0.0113065569	0.007312088907	1	-0.001163887691	0.009723298755	0.160659516	3	1
11	310.4445514	65.59124032	806.2704195	9683.331115	223.6197566	93.59532	1373.750117	3554	11071.2043	150.7053572	1477.649543	139.6541638	86.66809509	226.7431915	530.261074	3935.933566	0.08473242431	0.02199580608	0.009706011619	0.007977679799	0.01511787363	0.009801194066	1	0.06511027302	0.01458029029	-0.004362246887	30	1
11	311.2970512	300.194983	-137.7181031	15708.65949	271.4490483	1956.20546	2179.383453	5759	10400.11702	66.05507099	2790.019291	164.3803845	368.1593965	219.5749696	1005.713542	4641.361266	-0.009004989799	0.01767908221	0.1267450802	0.004694153877	0.01107552198	0.009418180662	1	-0.001745410807	0.01087319476	0.3840566755	4	1
11	312.5850097	255.3906333	23.82541899	14904.70039	3427.158853	433.3254627	1653.536094	6391	3217.318182	86.85072194	2763.158431	708.4914489	118.0606604	229.004858	1194.096601	1012.878538	0.001442489415	0.2353515168	0.02938546016	0.006173427965	0.01680627629	0.005852497347	1	0.00278700363	0.4576209721	0.05289021189	21	0.9999866478
11	313.0360545	270.3660324	22.79849754	14616.43374	1515.670558	450.9724738	1846.719987	5674	3193.45122	63.42854943	2761.116496	314.0460024	109.6674354	242.0305893	1051.153409	1181.412559	0.001496867592	0.1049058107	0.03231406627	0.005045330541	0.01449202537	0.005750218907	1	0.001190330607	0.1876615709	0.05849045764	12	0.9999214038
11	314.7642455	374.6387896	69.20445902	5941.377152	866.5264675	245.4671112	2052.398102	2601	718.3548387	50.90922663	3347.22876	515.5154942	102.0280799	383.9626876	1336.622053	469.9628488	0.01228223357	0.1397766151	0.04118072993	0.01305005491	0.04196127863	0.02245411214	1	0.01095822529	0.2601406953	0.09334955187	17	0.9999999328
11	315.2707217	189.5444052	-54.13158623	12688.81677	1337.689486	753.9695439	1774.35516	5023.5	4610.774194	63.75585213	2614.550164	296.4834115	154.5470382	317.6874538	978.4662566	1958.380981	-0.004458490071	0.1054669798	0.05968525436	0.005180816921	0.01555296314	0.007740052195	1	-0.001627452217	0.1899451034	0.1531060312	13	1
11	317.4433123	347.4738886	8014.748045	17128.03789	5500.98157	-167.0480289	1757.428975	7946	17824.94565	1546.551247	3083.059067	1123.174703	279.0993912	260.7015321	1468.293813	7664.012746	0.4624160916	0.3297180447	-0.01012524289	0.02121134124	0.02035756686	0.01814211838	1	0.3707264498	0.6485031855	0.0251863154	89	1
11	318.4650363	109.2637172	5.695690859	10176.55925	158.8733931	567.7873633	1595.714297	3723.5	2537.946237	42.82416672	2039.609444	132.7620732	140.5111649	223.8809103	725.9598282	1389.342536	0.0005379185416	0.01572698224	0.05592312064	0.004422275432	0.01441828947	0.008901589613	1	0.0008372609516	0.003966524738	0.1378567746	3	0.9999999758
11	319.5543105	78.74204587	4929.058364	11014.9654	635.0238324	-168.9249287	1397.537097	4248	7555.305882	991.1407145	2109.789957	156.7080916	224.7705579	178.3129732	787.7112369	3035.348493	0.4479386495	0.05641468717	-0.01479093317	0.02161688612	0.0140374372	0.02254223842	1	0.3549197867	0.08256269446	-0.004360195273	83	0.999999815
11	320.3632646	130.4892213	839.7012116	9151.945643	119.5099401	131.7230602	1796.98131	3361	4693.516129	233.7459515	2342.090789	121.5492393	99.71310906	248.3396385	834.4440029	3895.200616	0.08997744427	0.01430366776	0.01527521243	0.009234274774	0.01539823635	0.01284238209	1	0.06960059222	-0.001158335705	0.01611413434	30	1
11	320.6692476	501.2656554	9202.424047	12608.21402	2086.542242	-362.5509295	2047.315405	5368.5	5639.172043	2462.768944	3482.858709	539.7545689	357.5915526	270.2752254	1414.788824	4156.373845	0.7191469275	0.1639239376	-0.02675442835	0.02526071206	0.01829838669	0.03267349638	1	0.5729317101	0.3029525503	0.02077032703	93	1
11	325.7524124	306.6056092	-187.0714301	15828.50771	1432.61147	3784.79819	2452.364445	6154	2243.758621	175.2622068	2301.364804	348.8803452	582.997476	243.5800904	927.4079928	889.2164825	-0.0113820953	0.09226466074	0.2373176741	0.01212538535	0.01405558002	0.01664505086	1	0.005270897599	0.169688836	0.7739295324	15	1
11	325.386499	360.5838252	817.0408141	16249.13723	343.3623686	3472.97767	2310.874146	5915.5	13415.27473	219.8362783	3147.864595	179.4842432	709.8715511	258.7808263	1150.565103	6665.38126	0.05042828551	0.02279390398	0.2164792962	0.009019807224	0.01200757885	0.01779865138	1	0.05233757115	0.02463844849	0.7127703631	33	0.9999999086
11	328.8744601	269.931692	4718.821845	16101.25339	3777.870784	-50.95602259	1455.790405	7015	6396.968085	1128.385206	3542.846255	986.9551551	192.2147705	281.6875292	1591.601751	3666.918792	0.2988835905	0.2340867939	-0.003287422829	0.013993087	0.01992323767	0.01367172883	1	0.2388068754	0.4518182246	0.007609237876	78	1
11	329.7739729	67.79797854	708.5898097	10804.95977	4181.764048	44.19798668	1177.78584	5161	5482.922222	171.592268	1954.177685	754.185768	96.83786505	207.8944304	893.6699338	1744.330291	0.0696084573	0.3914243924	0.004440441257	0.01036985396	0.02351928499	0.01012937897	1	0.05785097502	0.779333513	-0.01309246352	51	0.9999999661
11	329.3100905	442.4591838	15381.37905	14900.90309	1605.114942	-718.5466087	1596.120329	6161.5	3312.553191	3783.179046	3601.956208	451.4444954	538.0163773	298.3063662	1471.772748	2010.673078	1.041937203	0.1084207149	-0.0443651895	0.03117149806	0.01584941207	0.04281045966	1	0.8295684129	0.1852896259	0.03227092036	96	1
11	333.3559644	247.1203675	-39.49163802	15598.89147	854.396738	872.4639876	1785.628366	5793	4583.90625	59.94644667	2849.520532	244.5103833	183.8176344	199.6883419	1068.416677	2030.828714	-0.002613470762	0.0580290708	0.0592842048	0.004532667264	0.01167469661	0.00659135016	1	-0.0008496669895	0.09170196496	0.1504269992	8	0.9999999998
11	338.4974123	299.5926007	7977.929465	16717.06624	979.2426868	-162.8587753	1916.287388	6324	8603.833333	1506.912447	2953.536447	281.2815256	293.3659876	217.0467556	1163.272238	3675.703289	0.481830065	0.06224680388	-0.01060893749	0.02002648464	0.01373157036	0.01958198496	1	0.3824595753	0.09458770766	0.01841514649	83	0.9999999504
11	339.2861063	339.4403775	11094.46641	15402.64637	2490.363482	-432.1534211	1989.679489	6545.5	10803.53191	2250.89923	3010.70336	552.1365404	367.2896123	242.5281889	1282.832196	5559.860048	0.7152820885	0.1708585034	-0.02783914872	0.0265834752	0.01769006834	0.02677527325	1	0.5698556485	0.3172914997	0.01631442776	93	1
11	340.8107229	78.49633277	-19.56370447	9708.998309	4019.387659	214.5620617	1164.725383	4704	6179.425532	89.60794856	1655.030161	674.0571529	80.22926943	426.0272883	764.557486	2544.113249	-0.002323006024	0.4064636231	0.02337451539	0.009911622279	0.02577308871	0.008171590341	1	0.001766739188	0.8116776944	0.03707555902	29	1
11	341.3670799	159.4801295	2116.020955	12234.91776	1318.995274	68.86968756	1774.693373	4863.5	5646.612903	492.5243702	2720.341528	287.5575638	122.1682824	186.2446598	1024.292179	3088.012883	0.1712302883	0.1072755203	0.005537201022	0.01100328801	0.01608388253	0.0114792812	1	0.13533942	0.1904287191	0.00424438285	58	1
11	348.0713105	38.00132161	6524.392674	6546.683311	464.1416106	-526.1603094	1196.172553	2691.5	5925.569892	1614.013639	1585.325625	156.9108268	299.4952503	173.2080939	626.2127364	4088.766188	0.9863752364	0.07114850944	-0.07545053425	0.05069432184	0.02095707997	0.05210874307	1	0.7823034082	0.1072434217	-0.09102797959	95	0.9999998535
11	352.2604301	121.4208577	-71.61420932	10994.72701	1116.371519	1268.564715	1781.41508	4326	2868.223404	65.17021954	2099.658537	251.5617285	272.9966902	215.4991121	801.386074	1530.482081	-0.006992402871	0.1031774192	0.1143697963	0.00614518596	0.01740571504	0.01284084613	1	0.0001988457931	0.1873862792	0.344197832	14	1
11	352.0155535	177.1231385	2285.766517	13589.63306	1314.5003	713.2287763	1813.016476	5388	3275.347368	514.6157775	2911.18746	316.0675193	239.0924798	303.797534	1091.38747	1871.914271	0.1639324448	0.09968752408	0.05499177749	0.01220206928	0.01672913811	0.01578810856	1	0.1329009698	0.1767231887	0.175695274	59	0.9999999851
11	353.2925214	298.6470076	-1.645693152	15450.54916	167.6024294	1921.295273	2280.628722	5619.5	7177.96	251.0869242	2744.964258	152.6895093	337.3523486	243.9689053	977.3746901	2811.82359	-0.0001386009542	0.01086788401	0.1273686841	0.02118040124	0.01104517489	0.01037480383	1	0.005307715405	-0.003260382303	0.3880659537	4	1
11	353.3387598	556.4915651	2125.196865	11542.77057	2579.916637	220.3043808	2623.774908	5106	1038.553191	570.2777544	2951.272349	700.8312202	140.4870838	284.939249	1250.770822	688.0540992	0.1825172934	0.2273513766	0.02021577977	0.013407728	0.01767694133	0.01492661949	0	NaN	NaN	NaN	NaN	NaN
11	358.5284585	324.045076	1232.820349	16936.71926	5357.699757	603.6292506	1648.799258	7670	3468.933333	256.0561207	2986.492423	1114.25981	179.2879651	300.6014942	1426.764023	1696.058642	0.07397949681	0.3222406516	0.03665230087	0.0099849355	0.02037886982	0.009429959445	1	0.06266443175	0.6373431066	0.09840194032	49	1
11	359.7788608	77.84404163	4865.935919	10650.18997	1033.990719	-174.0948037	1493.425667	4267	9060.96875	911.5035041	1959.568389	212.2330659	201.2131812	187.2901359	751.7934445	4762.828126	0.4517483654	0.09776371861	-0.01771012078	0.0211257042	0.0159094342	0.02086835742	1	0.3583511278	0.1680319955	-0.01222470405	85	1
11	361.7311714	285.8257342	1693.371656	9535.453717	2019.295976	694.1648184	2298.216838	4185	1925.25	592.0861635	3177.60122	738.4028196	235.6669746	344.8517471	1352.921827	2131.364798	0.1864341691	0.2152863503	0.07168500674	0.02632947218	0.02294732819	0.02294637824	1	0.1537586984	0.4165771995	0.2436291678	65	1
11	362.1118309	309.6160858	14251.24199	14421.10733	1445.105041	-433.2647241	1780.368091	5873.5	1592.296875	3690.178725	3425.92908	417.0824537	466.8037597	322.9036271	1404.148236	926.6080776	1.005097962	0.1029377489	-0.03116607363	0.07112221027	0.01686096884	0.03624300251	1	0.8009074661	0.1746944825	0.06977201998	96	1
11	362.5518469	385.3620868	1065.060756	13549.41808	760.6340999	162.1407437	2010.414507	5106	6624.531915	233.4675544	2679.09413	170.8628395	110.4100288	230.979868	960.4588054	3994.619773	0.07895934615	0.05696834869	0.01247976903	0.007664636801	0.01389478122	0.009184304117	1	0.06117675191	0.08713403186	0.005274110083	34	1
11	363.4232868	221.192711	844.7265839	13316.58785	1390.54407	1331.235728	1975.813385	5373.5	8136.557895	196.540835	2550.082325	249.3842386	287.4760126	198.0361614	946.7530502	4110.232234	0.0625365747	0.1045607091	0.09744844067	0.007506969706	0.01572024849	0.01228309464	1	0.05473366641	0.1891382825	0.3011173082	40	1
11	371.9721985	274.5728377	15280.93468	15534.30341	473.8030512	-538.707799	1881.251613	5993	17280.21978	3109.99571	2929.712665	180.5216735	497.4449212	283.5238247	1118.546548	8510.617976	1.009597652	0.03103394393	-0.03261888899	0.03476909828	0.01317011427	0.03704444076	1	0.8033911246	0.02573858958	0.06314537997	94	0.9999998408
11	374.850932	173.9416154	10110.29432	13914.2489	1562.308866	-484.9677268	1504.227594	5629	9503.1875	1949.661549	2739.666203	303.8350277	336.6627192	248.4249055	1053.53587	4189.393701	0.7112060291	0.110899051	-0.03187067694	0.0306450316	0.01603608932	0.02664215649	1	0.5654527797	0.1930176106	-0.0009255498167	92	1
11	374.4955458	459.7360127	4600.189037	14953.85233	781.6676406	1067.984283	2189.20974	5695.5	6042.053191	1070.114397	3381.826331	246.9953204	338.6098932	254.4266154	1270.901375	3259.73461	0.3119957913	0.05470542368	0.07289210788	0.01549347823	0.01405006875	0.02068560423	1	0.2521907989	0.08335991058	0.271369257	73	1
11	374.7649846	311.8823499	-25.60794679	14108.19973	1277.306013	3353.778126	2678.950553	5529	1341.830508	455.7248377	2999.70999	332.7451504	801.1385811	378.5901832	1136.628285	1134.721189	-0.001792417119	0.08998844162	0.2408380994	0.04260624274	0.01717639023	0.02067509545	0	NaN	NaN	NaN	NaN	NaN
11	377.212525	352.5306958	4622.691732	15155.19636	103.8798981	1156.975095	2562.693259	5562.5	2561.184783	857.7737227	2850.416641	166.844934	372.5894248	299.7211584	1039.941756	1335.107716	0.3104183506	0.007037391557	0.08017968685	0.01662986993	0.01224709555	0.02153638395	1	0.2507694943	-0.01503347059	0.2948461689	70	1
11	378.3538963	67.84523354	-129.6971105	10095.84505	883.3225578	2098.663491	1640.35867	3960	1688.042553	70.64340982	1615.135863	209.6671049	353.5417687	187.689236	622.7632387	612.7190048	-0.01323252244	0.08784987557	0.2117390769	0.006731062101	0.01594226602	0.01698425594	1	0.001906212236	0.1595473648	0.6836420975	15	1
11	378.649881	325.4624192	3054.987675	17912.78576	5671.612755	893.7224664	1734.475496	8346.5	3272.941176	569.5671844	2997.912723	1064.647312	232.8045338	260.2664209	1406.985414	1366.639747	0.1705943318	0.3200110292	0.05084489446	0.0112088783	0.01884179328	0.0115804576	1	0.141066892	0.6326748163	0.1706146798	67	1
11	379.6141739	189.1227502	2158.464445	12367.75346	80.4490275	1949.30348	2608.615967	4697	6623.031579	397.5251705	2280.051965	140.1979164	424.1255917	361.9252145	814.8773119	5643.785372	0.1715432561	0.006860849202	0.1554775113	0.01295009134	0.01317399778	0.02116599358	0	NaN	NaN	NaN	NaN	NaN
11	384.514061	134.64824	-39.2729573	12138.43821	2939.823481	339.2075404	1509.004211	5229.5	4829.849462	66.0331056	2349.660703	563.1497316	105.4452482	219.8980776	980.1052127	2573.067768	-0.003256588699	0.2354534511	0.02777871011	0.005812055457	0.01866924858	0.007688645436	1	-0.001091549168	0.4577982602	0.04616395429	21	0.9999838056
11	386.3505873	305.6396723	7733.206623	16099.59337	886.7304676	1685.03583	2157.505027	6215	5523.329268	1419.409403	2797.494904	257.9673818	448.5998131	271.7320275	1106.856631	2836.848987	0.4804668639	0.05678092964	0.1002123947	0.01710583502	0.0121731654	0.02822416648	1	0.3891716843	0.0876680841	0.4065232087	84	0.9999999985
11	389.2671838	453.3768144	2864.375503	16902.88008	2644.586852	121.6344785	2179.106633	6815.5	1360.473118	635.3474442	3247.979239	628.3566167	147.8795917	246.797533	1350.174091	654.7394203	0.1742560886	0.158383078	0.007988934454	0.01029301782	0.01759014006	0.009457399979	1	0.1386628378	0.2963197486	0.015381851	61	1
11	392.616651	241.5888619	888.3651012	13889.65292	1390.41139	1409.270547	2073.597758	5478.5	9533	207.1773828	2450.54088	258.8749801	270.9109412	254.7130735	904.2685191	5135.656195	0.06525822323	0.1003988068	0.09994920101	0.009200396832	0.01678205732	0.01168503006	1	0.05703360972	0.1806031985	0.3103719189	40	1
11	392.9565747	278.0650971	6290.990562	13274.72492	1453.062097	-139.6600894	1868.1119	5456	13593.75269	1654.007711	3316.69172	318.885545	281.2647271	213.6164217	1256.288579	8981.84324	0.4731360986	0.110182303	-0.01210864459	0.02235419774	0.01947831098	0.02344065474	1	0.3760650839	0.193829323	0.0128499366	85	1
11	393.3497891	198.464507	3699.751968	12204.50387	699.9005251	847.4063391	1900.374685	4712.5	7822.712766	962.301336	3060.357854	201.1031495	306.4701242	217.8078099	1123.120684	5244.442178	0.3009096272	0.0567477732	0.06799836851	0.01877525081	0.01650419239	0.0238090479	1	0.2429875161	0.08746507597	0.2516970538	73	1
11	393.4511213	335.6247801	2976.172367	17911.12562	2839.819802	150.2233551	2012.902938	7258	1525.139785	575.2346199	3298.645789	665.0026876	142.9540584	205.1677112	1404.873116	740.420189	0.1685978089	0.1615529406	0.007963837391	0.01054460584	0.01472204763	0.008596458799	1	0.134171574	0.3029176072	0.01408855752	61	1
11	402.2990509	140.4533014	5622.642674	11746.74058	3991.012452	-244.5579117	1603.649082	5657.5	13869.13684	1064.100436	2223.382621	691.4959185	221.5868875	201.4532753	989.4656838	7371.15609	0.4710188222	0.3304935899	-0.01972660488	0.02284740606	0.02225927437	0.0212819713	1	0.3769485634	0.6496740063	-0.006449885978	89	1
11	408.7503799	452.500206	2373.547294	14027.82368	623.1732153	2127.385639	2350.91587	5294	1186.191489	537.657524	3243.033023	240.5005344	515.0144253	368.4341991	1234.545485	536.0248605	0.1669178444	0.04531460582	0.1569908499	0.01278733439	0.0137441092	0.02202805229	1	0.1417774045	0.06816935424	0.5321241794	57	1
11	411.4062059	319.6109546	4719.229886	14990.97215	186.7783379	1209.488768	2228.597288	5591	3030.865854	1016.197281	3126.240919	185.4698209	324.2058596	219.0034948	1145.274988	1466.510453	0.3147411067	0.01221752897	0.07799871828	0.01738322346	0.01415638796	0.01873475532	1	0.2541519287	-0.004422341001	0.2883917361	70	0.9999999976
11	415.7183558	36.54239311	45.37432902	7150.261211	1654.067703	82.50940151	1114.721801	3063	1569.734043	43.65844092	1271.70874	317.4224553	63.93421244	157.0596865	524.8241321	951.1220219	0.006197739369	0.2305843951	0.01124659657	0.006622195756	0.02289880392	0.00941727025	1	0.005240083872	0.4470026343	-0.009780704403	20	0.9915717183
11	420.6424617	234.7002522	851.3960743	12790.71137	2013.313502	489.2622422	1633.187253	5248.5	3450.505376	249.7345998	3195.247701	531.5198616	136.1392066	227.7446662	1269.252923	2706.49343	0.06891061536	0.1574676007	0.04010028885	0.01034076328	0.01474912556	0.01143986848	1	0.05651259927	0.2963654386	0.1033970162	43	1
11	421.1129983	329.1021155	689.3907757	6552.553909	-1.964756583	2364.358093	4429.901736	2765	2728.46988	218.3384491	2454.626166	520.6882254	740.5103405	3335.357473	882.0589218	3212.396189	0.08756891665	-0.0004056565863	0.2993185614	0.05582716073	0.1094137268	0.1541687858	0	NaN	NaN	NaN	NaN	NaN
11	422.0448243	126.1385368	1935.372906	10976.09329	217.2169313	567.0134527	1693.915467	4037	5451.7	449.0455258	2544.917307	140.5613682	173.2738316	192.8214707	911.359826	2880.974197	0.1712947116	0.01922145828	0.05179707851	0.01319871513	0.0140232391	0.01582440938	1	0.1374333991	0.009952806993	0.1633202824	53	1
11	423.0117522	353.5012835	4771.436595	15868.3773	845.938837	-8.175275952	1823.282042	5942.5	6556.054348	981.231337	3022.706875	274.3397552	193.2989618	187.083579	1149.85798	3706.724484	0.3065288018	0.05700866577	-0.0004728468488	0.01444413032	0.01322539455	0.0137857025	1	0.2426243626	0.08525821234	0.01290533965	72	1
11	425.5864938	310.3681742	15007.32235	14213.77441	1510.398482	-623.8859545	1581.516806	5951	3139.808511	2997.164594	2965.015073	366.6198299	471.5655643	276.8860104	1226.566515	1767.590111	1.02769515	0.1069586114	-0.04347527916	0.03125409774	0.01356120338	0.0372635333	1	0.818197774	0.1823882431	0.03201900026	96	1
11	427.6725961	188.2995885	8686.128151	12196.96876	1232.173851	-399.0668285	1605.272377	4929	2223.380435	2039.594007	2935.872678	381.6029069	380.9469426	803.1860929	1152.782799	1287.133461	0.7123306695	0.1019976213	-0.03063732875	0.03274775797	0.02662208661	0.0387107314	1	0.5663156154	0.1746297644	0.003342150546	92	0.9999999976
11	430.0645306	104.9631621	2959.699127	10218.59348	624.2384373	616.2957626	1546.864773	4014	9688.333333	683.8509737	2213.741021	176.5702994	229.8787011	468.4756065	832.3075151	4806.290713	0.2880057604	0.05953464751	0.06013786063	0.01715412389	0.01605695247	0.02415415704	1	0.2321271171	0.09300578271	0.2212241319	73	1
11	432.0583244	546.3236978	893.5186708	9649.374109	58.17394001	153.7365765	2008.872942	3538	2972.463158	258.9534722	2931.142772	124.6208824	102.5419284	235.2417192	1046.638111	2512.871871	0.09029436679	0.005363000186	0.01669521509	0.009720349851	0.01507424067	0.01361557052	1	0.06982886329	-0.01961489522	0.02084667951	30	1
11	434.0052849	279.1389632	2189.670443	12764.63815	2879.788588	829.050637	2267.316899	5606	2759.375	485.9484064	2711.839145	628.8332758	198.6609166	224.5499284	1135.045713	2897.852451	0.1679280989	0.2219877275	0.0618467994	0.01513298193	0.01943660317	0.01377242622	1	0.1383236499	0.4301797943	0.2050554767	65	0.9999999999
11	434.2118796	483.7300543	-37.28487338	8246.172598	2579.027384	1072.009535	2052.9244	3783	651.6526316	71.02685034	3621.661967	1115.31845	434.8839162	297.0233804	1606.391596	488.8882474	-0.003827654114	0.3101954751	0.1321720519	0.01137489557	0.03969270264	0.02235247058	1	0.006934800045	0.6166816434	0.4147943975	27	1
11	436.8001424	126.3487174	685.2194234	9939.710044	139.3088313	996.0889372	1740.864664	3625.5	1779.755556	156.4711253	2137.901778	125.3953213	224.3033275	208.7394035	759.8839801	1091.294441	0.06836591718	0.01421460448	0.09895313707	0.008691347758	0.01423783987	0.01605572157	1	0.05823187744	0.002108079112	0.3045098955	32	1
11	440.8331129	430.5516583	14.13691066	7597.345191	-7.457713305	530.0813646	2198.572908	2902	703.9278351	51.66120757	3425.409473	127.9784953	224.9467404	409.3973676	1214.20146	645.6184736	0.002487713902	-0.00098235256	0.07353992742	0.008929602617	0.02300146438	0.01747466144	1	0.003415957714	-0.02994331962	0.1994891703	3	1
11	441.4998761	352.2678389	1022.130495	14228.13504	4447.191424	700.0610774	2424.598611	6549.5	1282.778947	254.2743506	2933.113966	896.1803154	166.0132597	345.5580361	1286.438271	607.543032	0.07460808373	0.3140155708	0.04898442415	0.007963831248	0.02088051502	0.01215996553	1	0.06392871128	0.6207982129	0.141498841	49	0.999999999
11	445.7617603	325.2323812	927.9825859	12868.70527	4135.214476	1323.31481	2253.338303	6016	1464.526316	226.4504331	2656.718212	841.9319294	271.4165774	437.1262606	1189.629237	687.9279688	0.07246601175	0.3192829584	0.1020502991	0.01031377656	0.0227900422	0.01407345385	1	0.06606098448	0.6338187219	0.3272769917	50	1
11	446.9427824	199.450001	926.9408926	12916.51038	1273.269567	124.048481	1678.158983	5047.5	1681.48913	186.5906709	2102.195003	259.1113939	107.0573582	269.8277574	800.3185228	982.2495206	0.07299216763	0.09760017992	0.01038593508	0.008574977093	0.01525521678	0.008456221361	1	0.05682168134	0.171213263	-0.002001040816	38	0.9999999984
11	446.9531634	610.4036221	2819.845811	8955.410699	0.731979403	694.6824779	2372.215267	3346	1662.827957	832.7227266	2668.243293	121.8973237	249.0858666	284.5759902	963.0427885	1439.172102	0.3106575801	7.181227664e-05	0.07963655035	0.01857398094	0.01708619675	0.02954933009	1	0.2508238678	-0.02947804577	0.2927472707	70	1
11	452.6132334	267.4519458	-23.22470039	12976.19745	1251.605145	804.7417089	1924.426169	5099	2680.602151	57.53280918	2761.958628	318.2945216	157.6238559	214.8505577	1048.238234	1875.199097	-0.001657460038	0.09577014729	0.06159466921	0.004796488488	0.01541936516	0.008239406208	1	0.0006156114569	0.1699265695	0.1601067758	13	1
11	457.8413619	224.3896337	2210.576388	12970.67372	1224.66529	154.7633342	1982.286048	5106	2403.382979	454.4683167	2674.0971	272.0851699	130.5063404	264.3463725	1014.336748	1426.604067	0.1722129542	0.09464370535	0.01247621871	0.01290207276	0.01536613776	0.01159357468	1	0.136441425	0.1645443102	0.02835340773	58	1
11	457.6656217	286.486056	-1.422538193	12168.01238	-24.91873117	674.784737	2619.503406	4302	859.0568182	176.2902257	3554.057656	155.6594075	205.4262371	432.7602702	1248.379478	862.6347818	-0.0002238023211	-0.002204062498	0.05486740265	0.02275308923	0.01627687509	0.01261078424	0	NaN	NaN	NaN	NaN	NaN
11	458.7019069	150.5071287	3313.680484	10737.2647	524.7845116	767.4667052	1883.733093	4141	1355.305263	767.6981429	2431.488413	183.1682902	280.6577934	235.1730099	915.9002566	985.9857048	0.3098972724	0.04857805867	0.06988867152	0.02031793968	0.01611284533	0.02544063316	1	0.2502086545	0.07056821195	0.2601278253	73	1
11	466.3246125	298.5869133	15571.00034	15368.34252	935.2850056	-611.5299912	1565.537165	6176.5	4224.359551	3072.881858	3115.312286	296.2380716	506.7485566	277.7274249	1263.16791	2569.828568	1.00130198	0.06397512953	-0.03749805899	0.03289997141	0.01335738747	0.03938098042	1	0.796862973	0.09379960102	0.04528389395	95	1
11	472.1795233	329.6895137	4251.07931	13131.74858	2858.30402	18.40155754	2055.165612	5755	901.4567901	953.0494365	2994.948709	722.4750644	208.9666262	266.6833791	1257.772108	828.554842	0.3171185425	0.2170113324	0.001433528171	0.0224475066	0.02404759769	0.01968842273	1	0.2535136888	0.4165361987	0.02780244309	78	1
11	478.3846001	180.5752367	1200.019996	7288.60209	1539.595285	451.6053487	1753.977734	3181.5	518.6631579	508.5614006	3141.761604	690.2910918	213.1152078	266.581482	1326.721896	439.8233836	0.1636366251	0.2128017284	0.06337758657	0.02668126073	0.03526680481	0.02826341024	1	0.1348632742	0.4112489772	0.2090933933	65	0.9999999998
11	481.7501187	392.5120724	4114.763858	14208.6982	162.2739694	3177.587877	2350.502994	5376.5	5305.851064	899.5839047	3100.014227	154.2967336	691.0510924	316.2590554	1125.770272	3044.063826	0.2910793869	0.01334796332	0.2220481547	0.01400953496	0.0124566381	0.02900919835	1	0.2454513566	0.003772526508	0.7880607678	71	1
11	481.9759295	323.4708638	5372.330056	11514.87501	95.26319477	1167.0268	2047.684456	4386.5	1448.405063	1511.844456	3193.252662	188.2217392	461.049001	258.7037529	1157.978065	958.6825565	0.4609343442	0.008789792511	0.09079716763	0.02178496374	0.02094170419	0.04024727491	1	0.3721691033	-0.01194152677	0.3672303452	82	1
11	499.871997	359.3039928	41.78300819	12737.01076	22.69843968	883.3614219	2024.407438	4710	862.1927711	158.4148261	3297.073234	165.0872872	208.2500148	261.1986892	1154.581546	630.5867855	0.003666262677	0.00196497821	0.06988951623	0.01589056391	0.01756804243	0.01134179086	1	0.004142552783	-0.02399319926	0.1870686508	3	1
11	501.669882	291.3143043	8946.541108	12628.53779	2064.590221	-329.6387764	1878.392692	5426.5	10111.13043	1801.834099	2540.254524	406.159682	321.2987928	225.9235266	1022.805764	5541.263412	0.7004568803	0.168298483	-0.02477960641	0.02792852824	0.02103838283	0.0299104945	1	0.5581564376	0.3122066064	0.02349549649	93	1
11	502.9123467	531.2876333	-45.20124254	8010.064757	-2.338965366	1052.84396	2349.540954	3024.5	2098.648936	51.77045912	3235.885985	136.5562038	402.684913	473.0165638	1161.124623	2193.964388	-0.006503397961	-0.0003027473285	0.1377640072	0.007414702945	0.02191813994	0.02550296301	1	0.0007881846486	-0.02593599285	0.4226349553	4	1
11	509.962122	317.2198409	40.5842405	10632.48586	2384.188459	685.981974	1963.686183	4563	1213.802469	83.02325732	2384.560272	600.5552322	168.0051837	325.1982426	1012.612509	1080.502261	0.00328678375	0.2338563308	0.06603860226	0.009831972078	0.02301050729	0.01244186235	1	0.00685068455	0.4559649937	0.1817996756	22	0.9999999945
11	510.7472978	365.0945082	3085.351274	9823.161984	56.45131554	826.6545076	2244.891896	3756	1547.304878	1003.625629	3053.678385	149.1619299	298.3147421	351.494717	1100.262328	1364.095673	0.3083055732	0.005497571368	0.08315298729	0.02181533326	0.0174769714	0.02892615388	1	0.2492660199	-0.01809035274	0.3047249678	70	1
11	515.7072858	97.44567129	3497.86772	7456.069122	724.5553195	609.3494219	1629.5128	3063	2235.87234	756.8613287	1584.654498	177.3210987	217.5811643	192.1104176	613.4578867	1127.306612	0.4689966715	0.0953262558	0.08079563753	0.02606995898	0.01942277731	0.02927625369	1	0.3791450062	0.1667764402	0.3371432353	86	1
11	518.9321031	454.9020958	8222.120683	11877.66664	1997.908724	-233.8504023	1918.40887	5202	13911.08421	2062.272111	2950.532675	454.6809378	315.3198685	183.4644559	1206.448664	8955.56413	0.6932150246	0.1673756688	-0.02125128116	0.02333322032	0.01882681443	0.03103280145	1	0.5525908714	0.310481752	0.0341470751	93	1
11	518.9567752	308.698341	1379.765808	8133.75716	680.094572	528.8462967	1941.768418	3172	564.9012346	527.7616471	3147.279993	303.7916908	220.8847511	287.5119003	1199.433256	438.2426441	0.1648424204	0.08578576698	0.0724163753	0.02394128087	0.02772313776	0.02582754874	1	0.1346724974	0.1486251562	0.236512015	59	1
11	520.9975067	269.1228279	13091.96339	12838.00899	1327.028992	-675.5254281	1640.634714	5317	1594.189474	2913.19962	2828.01178	302.3332299	448.8771931	246.2481661	1115.667185	1064.28194	1.021143612	0.1035206074	-0.05268449149	0.0331874777	0.01683113047	0.04020153569	1	0.8122438295	0.1749471706	-0.001926059593	96	1
11	522.6841079	199.2891282	786.5643302	11945.0885	3786.703386	392.0440042	1381.452226	5514	2921.228261	213.65904	2727.030702	830.3734274	127.5480827	175.0613023	1190.663436	1729.620883	0.06566676685	0.3183693007	0.0362403688	0.009955838308	0.02235973827	0.009585464777	1	0.05591866615	0.6293643777	0.0948805646	49	1
11	528.6442463	222.337951	2227.48288	12439.03614	617.7608156	79.07235828	1535.32523	4693	1968.557895	573.5823294	3276.976401	201.3482021	140.2739116	211.2041032	1186.771437	1208.135531	0.1719652215	0.04972684316	0.006450097448	0.01175113046	0.01522128622	0.01277517723	1	0.1351777839	0.07131131306	0.005551315909	55	1
11	534.2261256	360.4765304	6028.539785	12904.84316	1312.044355	1262.551121	1807.81178	5153.5	6017.52439	1365.187974	3109.477957	314.3855128	450.4246906	225.8230168	1185.337146	3948.465916	0.4680013185	0.1046168427	0.09024675606	0.02168054777	0.01597739069	0.03154052747	1	0.3791512093	0.1863922566	0.3703873335	86	1
11	534.7994146	409.8116754	2776.604949	5521.852796	1556.849565	44.45861338	2084.498808	2619	1250.319149	1445.646344	3041.955953	905.5185156	188.958312	314.5093358	1374.426841	1621.110194	0.4896035246	0.27952663	0.009193127298	0.04028868568	0.04216804618	0.05369597276	1	0.3931764838	0.5451789546	0.09746726229	89	0.9999999999
11	536.2926483	346.3545969	-145.5965759	12422.8905	1155.611846	2905.98201	2201.277295	4919	1964.883117	91.82464082	2490.982177	266.0863268	620.6197975	277.8297453	957.7312603	1280.481735	-0.01222642801	0.09202033954	0.2337884153	0.007049315544	0.01472858059	0.01952444133	1	0.004339795729	0.1690486089	0.7613477233	15	1
11	537.6105507	505.5349842	18.82249249	10019.49012	93.18961571	147.7828881	1742.770807	3656	1095.212766	37.77090098	2576.447967	136.3054153	70.82190984	197.2313924	899.2323964	743.1512368	0.002091822883	0.009215812842	0.01481067611	0.00389752757	0.01468680293	0.007579529577	1	-0.0009338104826	-0.01115204584	-0.00618551422	1	0.9999977264
11	541.6241605	292.4857554	3977.615661	13135.48235	1991.28226	933.801865	1919.95872	5364.5	3401.434783	830.8940067	2698.942067	407.5929847	293.7694599	229.3465836	1072.480826	1885.624433	0.306037703	0.1501694044	0.06869059128	0.01551228348	0.01986395398	0.02408834277	1	0.2484701324	0.2808802043	0.2586733025	77	1
11	541.0751949	376.1613896	3279.084052	11248.13643	60.46344137	2373.654773	2578.064733	4120	1528.353659	828.5540818	2598.782755	121.006751	651.5902497	390.2570135	954.3609172	1117.551229	0.2926429674	0.005476662625	0.2165715389	0.01887148069	0.01331475573	0.03034184258	1	0.2462033095	-0.01275102762	0.7689376441	71	1
11	542.139867	472.4728761	9388.284499	13297.19169	1291.898945	-437.7436214	1740.078934	5318	3710	1994.140064	2920.387035	315.7006128	331.1376186	195.1909903	1138.050302	2292.616362	0.7064474786	0.09638838597	-0.03276437384	0.02315275226	0.01573395563	0.02861666459	1	0.5613702072	0.1629695602	-0.00568969097	92	0.9999985792
11	545.6820725	134.5411619	8898.353332	8862.619122	937.808918	-551.7468955	1568.858097	3690.5	755.287234	1878.418482	1849.588429	241.4819185	349.8492699	214.3474791	765.6440438	435.6792404	1.019951311	0.1045358259	-0.06064688177	0.04771544698	0.01817867271	0.04500595864	1	0.810736424	0.1767413667	-0.03008963432	96	1
11	545.6332578	322.3192826	3543.940718	11639.12312	1135.025264	825.9337034	2155.688839	4618.5	5632.369565	806.0600397	2376.884277	248.2850569	239.5069272	223.7347608	912.5879475	3378.159895	0.312353789	0.09910271352	0.07112745611	0.01751459412	0.01554873861	0.0192072661	1	0.2529813338	0.1752079868	0.266858157	75	1
11	548.3943474	337.5574656	2252.522772	13615.9275	2061.072785	131.0077314	1859.297815	5559.5	956.9176471	465.5008497	2730.581875	467.3756238	124.402007	206.2889052	1101.215321	484.9620312	0.1648546406	0.1490793408	0.01027732943	0.01224306788	0.0173995984	0.01035263319	1	0.1311596762	0.277207644	0.02088103414	61	1
11	550.2783828	418.4612	2092.813206	12455.04443	2836.439905	667.2000244	1815.777449	5373.5	3683.311828	492.9862347	2812.096197	603.4022354	195.1764748	245.569539	1165.454658	2084.335996	0.1645321517	0.2233524	0.0494601409	0.01233619808	0.02296468797	0.01481965617	1	0.1347405821	0.432536316	0.1608759523	65	1
11	551.5523465	448.9751457	5694.730247	11743.6938	622.3369127	1099.983443	1994.438411	4607	5200.177778	1274.974592	2703.39527	165.6821566	372.5813416	253.588716	999.0468746	3155.223657	0.4762739731	0.05500204263	0.09347975958	0.01880934121	0.01583764844	0.03056580595	1	0.385307553	0.08374512594	0.3818722756	84	1
11	552.5339624	370.2195608	60.39218271	11118.13638	1660.154287	736.9972231	2037.344588	4526	979.9358974	111.3105289	2680.672014	422.3275113	146.6459104	372.1881966	1041.039872	700.8801765	0.005302348622	0.1479079023	0.0674404067	0.01518893846	0.01843563455	0.01223936605	1	0.007347634198	0.2780599123	0.1841002273	18	0.9999999947
11	556.8890655	350.4817573	794.374578	10791.50029	1042.764957	154.7479279	1812.548075	4239	896.5108696	194.2371215	2222.976904	240.9886287	95.44240825	185.1152165	848.9742816	495.8688788	0.07306175668	0.09691808152	0.01414128567	0.008720297083	0.01434251048	0.01052711666	1	0.05713487584	0.1699493061	0.01115975157	38	0.9999999667
11	556.9458502	463.061165	50.05004019	9844.968485	82.71132679	332.822371	1853.022817	3542	2566.065934	43.22110004	2984.018423	144.5463193	121.831227	218.001751	1050.980506	2808.267512	0.005310285179	0.008589058912	0.0353046394	0.00690024511	0.01736422114	0.01010160875	1	0.003094102423	-0.01165862093	0.06640936498	2	0.999999976
11	564.8010951	323.4915879	1857.003542	11657.54275	540.180784	1697.806804	2098.649336	4455	1150.870968	442.0073471	2606.17614	171.409456	412.537435	224.9883192	953.5854985	603.7588279	0.1628756664	0.04529808161	0.146477409	0.01321588861	0.01483787135	0.01937685659	1	0.1377901208	0.06774452611	0.494313322	57	1
11	570.5556249	266.9241922	-142.7101288	11116.00994	45.53999068	2536.713472	2177.21729	4083	691.4301075	62.92302491	1704.253058	133.8528549	452.7783829	258.1537355	628.3644946	319.9501455	-0.01333712255	0.003866746874	0.2325358871	0.005446859108	0.01326132136	0.01820822548	1	0.002111407234	-0.01350728373	0.7535322585	5	1
11	572.6775921	470.2802543	3298.987771	10924.06351	3477.591372	-143.3658834	1401.221293	5046.5	4355.695652	975.1171952	3037.576778	976.585685	177.2761311	175.6119229	1368.746448	3116.332494	0.2986809209	0.3184172059	-0.0123304286	0.01743772828	0.02337870469	0.01935923069	1	0.2391963354	0.6260592655	-0.02112250486	80	1
11	580.581975	128.65796	507.0649201	6666.524538	2115.508122	275.5304495	1584.805081	3105	653.0963855	135.0480513	1556.256667	535.6004022	106.0116332	205.5714776	710.6974379	438.5371919	0.07684585418	0.3141903591	0.04235352053	0.01419955671	0.03766439011	0.01563963314	1	0.06525286654	0.6208833034	0.1187739051	49	1
11	582.1393012	404.9329216	11286.39834	10803.31594	605.0407943	-640.8142012	1964.435395	4428	4638.083333	2702.497597	2690.718299	178.4476113	402.0562606	251.1225175	1033.888009	3024.063602	1.029271269	0.05761387987	-0.05762411781	0.04025649607	0.01448370859	0.04187591372	1	0.8177552568	0.07965454441	-0.01900114077	95	0.9999999989
11	583.090153	362.0498419	5990.615648	12533.62958	2807.707086	-239.8194738	1464.379458	5444	3469.7125	1106.91549	2284.413371	552.9180058	222.9085089	169.2690684	982.2959757	2068.045731	0.4756503328	0.2295830862	-0.0177381972	0.02216008741	0.01850501473	0.01997340118	1	0.3793715584	0.4407980192	-0.002019492581	88	1
11	584.4086346	438.2478286	3.5265706	10862.2254	83.69812653	654.2520405	1825.201269	3918	1110.425287	47.85158327	2363.868888	113.7734716	160.6568888	187.6174002	803.7496368	524.4525968	0.0002641586249	0.007999851264	0.05994932681	0.004821151788	0.01209832739	0.009390923914	1	0.0007947336835	-0.01187057255	0.1516344672	3	0.9999999945
11	586.9651598	460.9905373	581.5823159	7801.067312	1203.705098	138.3932841	1757.210357	3292	2026.577778	197.2916999	2473.929288	407.6735423	87.5888722	203.5084737	980.5091978	1603.997079	0.0750282137	0.1554639519	0.02059690683	0.01110783753	0.02702480735	0.01506862034	1	0.05999954206	0.2914059093	0.0363578694	42	1
11	588.4133527	306.2336211	2066.390121	6926.118406	260.1887166	545.5397971	1839.465823	2677.5	802.7894737	776.1973409	2519.786232	150.4239243	257.6718821	309.3776376	932.118811	780.2866344	0.308705347	0.04073473217	0.08146347754	0.02552267367	0.02825101428	0.03529375135	1	0.2499655694	0.05479528602	0.3001583109	73	0.9999999845
11	592.5588731	426.3316653	622.4825957	8816.358942	2778.443391	60.56650007	1412.531527	4018	2621.954023	222.7175031	2740.930071	877.7159136	93.83308951	150.8235542	1225.198275	2111.188445	0.07256382168	0.3162628455	0.007874827346	0.01281033806	0.02711963477	0.0141615581	1	0.05939848062	0.6238361227	-0.003057889527	48	1
11	593.3068512	162.6248315	2304.362347	7758.414687	798.8771025	-11.05240825	1467.428089	3137.5	3472.531915	572.2929558	1875.017956	237.7981599	130.9334414	193.2463492	730.9184957	2257.536476	0.2990740053	0.1035337588	-0.001575624507	0.01799900767	0.02219990809	0.01967373435	1	0.2372311541	0.1815875617	0.008970310625	74	1
11	594.3485077	127.6169825	1216.413453	7365.354482	396.8964545	384.7615651	1442.200181	2794	2078.831325	271.9590583	1630.318335	147.5695615	150.0652775	169.4436614	611.1896706	1181.945789	0.1632509437	0.05262416728	0.05280484281	0.01452629704	0.01880018945	0.01802284196	1	0.1315323563	0.0792008652	0.1661780586	56	1
11	595.4588803	497.0922403	532.3220421	7426.797617	1048.318193	67.14886338	1740.665676	3117	786.7096774	233.0040418	2416.47912	507.0070292	101.3583927	2116.794819	931.2793797	601.9871366	0.07440914882	0.1462003242	0.009863312394	0.02604225561	0.06995657223	0.02807749781	1	0.05860875414	0.2718053872	-0.001758931101	42	1
11	596.5800833	363.2223842	2088.194399	12147.75203	137.5814977	657.0786326	1790.666073	4447	1614.898734	510.2447224	3069.934801	132.2465888	229.5201252	213.7733451	1074.253896	1056.63135	0.1717403169	0.01196799085	0.05540823181	0.01283097449	0.0135741619	0.01540109645	1	0.1379445447	-0.004924623753	0.1758271922	53	1
11	598.0959472	383.3804598	5151.622804	10811.70949	1727.64429	-200.8752923	1745.486023	4598	4280.43617	1054.65638	2175.34102	348.3266243	198.0715763	190.6129664	878.1175519	2847.913073	0.474157868	0.1601145673	-0.01874687601	0.02482156435	0.01838727257	0.01893394801	1	0.3771193582	0.2969398188	-0.008398144615	87	1
11	602.5575507	259.6570602	2935.621384	9630.999937	544.8003302	717.8967143	1750.105074	3768	4535.659574	743.8716143	2216.015555	197.595727	218.127852	205.7984728	852.4340006	3096.082466	0.3028069603	0.05588264922	0.06997496499	0.01892719781	0.0163682878	0.02637757983	1	0.2446363126	0.08574013121	0.2590397272	73	1
11	609.033237	195.0352009	589.7806674	8660.605953	3453.199034	87.06561775	1441.960689	4185	868.5294118	173.1276712	2342.496148	939.2750573	94.09538581	309.7852069	1089.129053	792.2102383	0.07070062624	0.3986184347	0.0102255588	0.01256390223	0.03707805289	0.01404450761	1	0.05923961531	0.7944502066	0.007707298606	51	0.9999999969
11	610.3175109	154.7326495	-80.66040498	7332.593889	642.8850868	1595.350997	1538.00811	2884	808.3763441	62.69607459	1696.264756	205.5461827	370.7766142	174.3813422	656.5559874	550.6624057	-0.01168506177	0.08899168775	0.2165543766	0.008781385381	0.02006832154	0.0211450773	1	0.003504968696	0.1620922141	0.7009298521	15	1
11	610.1859115	296.1405586	1693.379132	10245.29436	950.7853469	98.40811304	1740.287293	4020	1314.136842	409.1034998	2349.856329	237.1584949	121.8138254	172.5251279	890.4673188	834.1908248	0.1691649901	0.0971883868	0.01090223605	0.01238441668	0.01772593368	0.01358433421	1	0.1339229789	0.1697698696	0.02221464845	58	1
11	611.4567246	122.8286002	2526.832009	5536.891844	621.8362576	-122.9228376	1364.123246	2273	6881.845361	701.3812237	1461.992637	163.0049327	139.6678133	144.8405126	556.377758	4903.095481	0.4702792966	0.1078111907	-0.0222876745	0.0322532447	0.02292451049	0.02612610869	1	0.3730181475	0.1885352592	-0.02359640781	85	1
11	612.3256443	209.1416395	4046.912725	9003.501466	187.8268232	797.1387701	1566.611826	3445	3315.388889	982.0928617	2205.742318	110.7928496	313.1381042	186.9662475	801.0567369	2411.148986	0.4435371929	0.02134836567	0.08580761065	0.0249814553	0.01512422821	0.0318958037	1	0.3580505688	0.01397276429	0.3461283846	82	0.9999999933
11	619.6701933	541.6058016	480.8837018	7302.415656	695.8470385	697.3885301	1766.418138	2892	4200.958333	157.5809048	2148.603987	226.7349567	227.9055298	385.1748043	817.654216	4181.824605	0.06411778888	0.09567430909	0.09941207466	0.01299172916	0.01806348639	0.02086261725	1	0.05601454209	0.1708075696	0.3080529105	40	1
11	620.4112724	468.1380928	-35.30511143	9092.531118	182.9126037	260.3147537	1663.138801	3306	7827.168421	41.82608492	2262.59341	122.5708666	102.9092621	150.4543271	788.959931	5562.083632	-0.003889451616	0.02028623231	0.03027024208	0.005661471305	0.01813391206	0.009162307875	1	-0.004470632192	0.01241834938	0.04703023325	2	0.9999999959
11	621.8865442	487.3437625	3043.433984	10175.72218	2364.601463	-83.35086594	1409.275985	4412.5	3484.212766	766.1879331	2508.080402	595.6582593	154.5913451	152.2566434	1066.782491	2392.328046	0.292737469	0.2301810923	-0.009986463715	0.01797196742	0.01862514299	0.01689831553	1	0.2333497259	0.4435056503	-0.01745556974	78	1
11	623.7757245	226.3121604	2600.358433	8490.077458	1362.942939	-20.16035182	1466.367063	3544	2966.45122	591.3626701	1981.325803	330.1242372	127.1809157	168.0624832	796.7160439	1768.218572	0.3055193712	0.1622728977	-0.002822807996	0.01893700311	0.02189805008	0.01682125314	1	0.2431399905	0.3031108279	0.008207730395	76	1
11	625.9968335	428.4724586	10325.51655	10293.90079	658.9359965	-601.2759419	1574.70079	4164.5	6356.077778	2394.876902	2460.991094	191.0544419	411.3831225	236.0650233	956.7163732	4206.720878	1.013165952	0.06770593245	-0.05438367346	0.03644447825	0.01752743668	0.04572263003	1	0.8052223583	0.1007798251	-0.0110299738	95	0.9999999994
11	628.5848157	283.1480054	-35.1786261	7960.463935	42.45951776	1015.440692	1888.907602	2973.5	3225.736842	47.29898313	1819.885841	106.9280033	239.5244668	205.1499555	644.3274895	2171.210615	-0.004398043101	0.005929374133	0.1281092807	0.006059743814	0.01406378134	0.0145561233	1	0.001876998964	-0.01342868363	0.3894928033	4	1
11	634.5111114	235.2825115	3975.0897	8444.602155	140.2557362	-114.3862802	1560.096377	3129	3679.0625	895.4206507	1957.23478	118.6427351	192.0527225	196.131329	700.2495858	2768.420892	0.466890713	0.01736212342	-0.01410049527	0.0249066927	0.01799165223	0.02612139793	1	0.3696031735	0.001615080268	0.00107734563	81	1
11	641.4773339	175.8892515	5776.994302	5820.498668	611.2547142	-335.2008944	1479.84003	2460.5	2114.763441	1579.536304	1575.2209	186.213551	273.7719446	215.7137896	629.5250783	3159.708718	1.009256951	0.1059735503	-0.06190518226	0.04869874116	0.02293822632	0.05331101133	1	0.8020971198	0.1797361798	-0.03694364879	96	1
11	642.539617	222.5469968	3514.882329	7814.094213	882.2373737	-126.3483057	1400.095416	3213	10644.08696	1004.848377	2055.719523	232.1058691	186.2761755	163.3229173	796.852935	7623.435203	0.4551286771	0.1127172395	-0.01598457627	0.02623141528	0.02161146182	0.02789754601	1	0.3613946549	0.1990386345	-0.004848886981	85	0.9999999997
11	648.4111197	346.3356824	536.6152293	7517.848967	46.9156329	793.3077919	1803.013056	2785	2406.239583	162.3162251	1938.026647	118.4261882	214.7027756	331.6918476	687.9599616	1975.041083	0.0706187843	0.007434527387	0.1028589924	0.01108380554	0.01718577074	0.01829196163	1	0.06021898463	-0.01178906063	0.3184885534	32	1
11	654.5429833	284.9731798	3861.759216	8543.372775	123.6974627	758.8354169	1667.289316	3222.5	3029.978261	933.8137405	1997.140673	105.2293268	294.3533739	205.4407168	733.5178945	2046.710403	0.460251303	0.01585490866	0.09259031198	0.02372643131	0.01467682418	0.0323382903	1	0.371849386	0.002761447928	0.3736128119	82	0.9999999998
11	659.6147981	423.2101932	1346.411588	8709.444419	391.8315833	1242.21591	1738.040079	3309	770.3225806	357.4325674	2162.908413	149.2663091	354.5133282	194.5403023	804.0152648	470.6678456	0.1581125444	0.04886417819	0.1471632426	0.01221543083	0.01568893028	0.02458294668	1	0.134072392	0.07518520993	0.4957359834	57	1
11	660.1966336	233.1965064	1340.483567	7827.88724	360.0699057	5.121901985	1449.195278	3027	550.4315789	318.0170123	1863.637351	136.879895	110.7167609	161.2981476	674.6998817	286.8949935	0.1717793325	0.04429431064	0.0006032338928	0.01497291494	0.01800660858	0.01626870275	1	0.1345359836	0.0598334473	-0.01519047173	55	0.9999999974
11	700.2991711	300.5874268	404.2678315	5987.434289	1401.305224	247.7312727	1423.754716	2678	4577.93617	128.0585538	1683.347548	403.9420075	110.3297253	156.5703246	710.0804116	3166.187361	0.06817713378	0.2368211916	0.04260711759	0.01310408598	0.02932038966	0.01913450597	1	0.05722761836	0.4607631807	0.1148652023	46	1
11	701.3994014	235.1233705	14.35904538	6283.980258	531.50094	94.26061184	1332.448551	2526	504.0631579	73.77622294	1528.063255	270.3029457	88.72712505	1310.670578	558.5748293	294.3395351	0.002375520194	0.08850575119	0.01445276168	0.01367723203	0.04340919598	0.01439503378	1	0.0003916968965	0.1529940077	-0.004528407999	11	0.9999999587
11	718.2153205	324.5846667	398.0188363	5746.889011	863.5572886	50.56068774	1428.427791	2356.5	556.5268817	126.8805184	1476.965286	262.2251442	76.21515143	148.0050749	593.510038	339.9497275	0.07286518273	0.1547958292	0.009587434022	0.01431518798	0.02472191634	0.01510609352	1	0.05747364492	0.2896004251	-0.002777764706	42	1
11	731.0101462	591.4737373	2333.974421	5267.086916	1650.62451	-145.7491532	1293.780537	2468.5	3506.857143	604.5293129	1348.614333	391.8552363	142.2597272	142.9804638	600.1397827	2539.507951	0.4597731106	0.3095111242	-0.02973525836	0.02974929105	0.03096089084	0.02850739902	1	0.3669273487	0.6059070286	-0.04492244555	89	1
12	5.421589552	284.2612926	66.36731915	9268.534852	862.0846036	126.4416963	1205.42638	3568.5	3291.871429	42.99152295	1278.048273	164.5875517	66.71881277	160.2818562	467.4827031	1090.748007	0.007380829303	0.09317674796	0.01369875125	0.004918184762	0.01551643612	0.007516330374	1	0.00441538686	0.1626031776	-0.005838021551	11	0.9999999922
12	7.798196141	594.4069925	62.05522828	9504.073061	1368.553797	211.4340816	1044.597085	3793	3540.101124	48.10827826	1427.985995	244.8441508	72.21301894	174.0276604	559.1893378	1104.748666	0.00605627013	0.1442819611	0.02263679937	0.005740052193	0.01612825644	0.00756426295	0	NaN	NaN	NaN	NaN	NaN
12	8.956818969	302.7857444	1337.395817	8709.793821	471.7078311	1105.288884	1560.765657	3379	1456.45977	395.1229934	2467.873336	182.3618119	316.5535737	188.6588056	913.9041892	807.5442648	0.1555324601	0.05295469783	0.1271035357	0.01350741861	0.01931824975	0.02266988556	1	0.1306360295	0.08287630982	0.4249370803	57	1
12	9.078467358	337.5197601	-112.0311092	10327.05015	498.8094302	2172.064387	1770.67103	3894	2789.139785	69.2164467	1517.010602	135.225039	355.1478098	181.8048579	568.1305152	878.9550316	-0.01073354114	0.0484273923	0.2096842611	0.006893752387	0.01171329144	0.0174122509	1	0.003204030463	0.07782973633	0.6756038938	10	0.9999999998
12	10.65873919	643.0677265	52.83021208	7272.229654	98.86068271	187.4084999	1218.788016	2677	8898.484211	35.06649295	1363.207969	97.8458417	73.26003108	162.5420786	480.2519319	3911.63713	0.008192088715	0.01342773582	0.02609846994	0.005107584183	0.01437631122	0.009424769691	1	0.004817299096	-0.002023474962	0.03497117729	2	0.9486464627
12	12.91910949	255.0070862	19.68448602	9256.747457	501.465854	981.0973862	1408.025379	3488	5955.077778	75.03480304	1345.012434	143.5605236	161.6594929	159.8446731	502.5447073	1387.595189	0.00201090764	0.05591362167	0.108027369	0.009133174049	0.01439774196	0.009947150937	1	0.006292996216	0.08922285977	0.3223589089	9	1
12	13.62734268	374.1872239	37.3680652	9703.759489	2180.181194	197.5806416	1499.682375	4101.5	5121.382979	56.41915341	1619.041237	410.0970656	67.24263336	146.4165378	684.8888117	2090.349814	0.003781494959	0.2233184443	0.01958381836	0.006003614549	0.01812192724	0.00747035333	1	0.003793774807	0.4323046888	0.01863171178	21	0.7522661232
12	13.98200812	683.2907623	69.89835237	6592.251048	372.6557186	57.73522849	1089.680259	2464	3053.255319	37.65997957	1102.016603	117.8836336	52.58800184	118.604745	403.3713984	1204.738761	0.01024633393	0.05812682872	0.01032797207	0.006328082831	0.01640843989	0.008372354944	1	0.005975294988	0.08988407475	-0.01824857585	6	0.9999848829
12	15.01654315	239.0296958	531.5847609	8098.807687	1280.643898	641.3932541	1264.696862	3287	16900.63333	139.335692	1484.662976	220.6835277	138.395327	147.4085614	568.0872849	5850.208682	0.06542221966	0.1589849251	0.08123298829	0.01112482459	0.02088075475	0.01426146082	1	0.05666409232	0.301157841	0.2468801104	44	1
12	15.46977825	453.4969668	1773.662525	11598.9367	583.8045507	1552.283005	1785.887442	4498.5	5356.135417	320.43311	1956.614147	164.771159	305.9678753	183.1598275	710.6674313	1812.203472	0.1518433775	0.05182166319	0.136792274	0.00917802652	0.0133088947	0.01548981281	1	0.1283527348	0.08093757173	0.4580123321	57	1
12	15.55896983	471.3959141	51.34890459	10488.19927	149.0687002	670.7828869	1670.146887	3818	3362.4	103.3373748	1926.961254	149.611349	134.7232736	169.0470951	677.8518399	1983.422367	0.004857616424	0.01454434633	0.06180413806	0.01258666195	0.01624695963	0.00790905704	1	0.004700474465	0.001723412537	0.1594445609	3	1
12	17.50594979	398.9108707	6805.993625	9762.955547	1035.314994	-440.6649692	1673.643101	3994	8193.420455	1343.674665	1746.591515	217.0656891	271.1774771	206.8182095	686.4267692	4765.349944	0.6992789464	0.102338453	-0.04632969732	0.02984324743	0.01642474348	0.02893036902	1	0.5547450361	0.1747969963	-0.05471737068	92	0.9999999974
12	18.20885412	192.1299602	49.38615396	7089.414467	1534.3467	195.6974911	1125.596249	3071	2354.84375	49.23358247	1218.954989	295.1687219	70.01524956	198.9436729	496.6281077	1228.467606	0.007628273954	0.2101259152	0.02802022179	0.007264431407	0.02175271584	0.010481855	1	0.007289559422	0.4053004656	0.04863924443	21	0.9997590601
12	20.70773352	211.7148265	-18.72743223	8667.355586	863.219971	910.6869211	1278.412071	3399	8005.136842	54.20438652	1300.688588	181.4771389	144.1406938	157.5767306	489.0877401	2130.846538	-0.002765672924	0.1001355901	0.1069117064	0.006830881601	0.01764850201	0.0118241398	1	0.003012486759	0.1807662835	0.318920375	14	1
12	21.4779148	309.0515836	1526.666805	9691.518647	2033.234329	437.3750839	1562.411287	4160	4257.775	317.6879098	1880.289837	450.3652232	146.89061	170.3386005	795.6823632	1991.51099	0.1573502581	0.2148395866	0.04539212008	0.01257224315	0.02138051739	0.01475977568	1	0.1285752316	0.4147959348	0.1446306274	65	1
12	23.04905524	412.8035341	677.8251708	10418.69024	2264.434442	375.464797	1608.443193	4468	18620.1413	184.343818	2107.132545	453.6367728	106.2621909	197.7042525	859.1757237	7843.901958	0.06452962715	0.2273125448	0.03667089177	0.01088648533	0.0183790419	0.01111826577	1	0.053747649	0.4408645836	0.09285675652	46	1
12	23.78611173	324.5197577	46.82623445	9398.641458	2855.256106	176.5014437	1747.150757	4354.5	1850.097826	90.48839661	1389.790066	480.9030575	94.50430327	1192.620524	630.7679412	515.5501289	0.005361168494	0.3068026195	0.01848712224	0.009528982954	0.02618533234	0.009930023558	1	0.006164735703	0.6050970065	0.01815077008	24	0.9986585843
12	23.07782333	588.8082613	3667.022906	8488.533069	2466.121238	-226.9908939	1342.634225	3938	15037.35789	752.7449459	1681.155085	522.5487691	168.9650644	166.7605478	747.6700509	6431.766724	0.4377727055	0.2999467457	-0.02863056219	0.02367642216	0.01985322957	0.01981358873	1	0.3492398264	0.5862884972	-0.0465206323	89	1
12	24.4940838	658.9808265	3229.719367	7677.340386	138.7986559	497.5768834	1353.200921	2891	5161.670213	626.8243209	1406.727421	103.9462008	216.1994846	143.7879674	517.8210585	2289.916134	0.4245052691	0.01851818095	0.06743976825	0.01949460936	0.01395065987	0.02914443578	1	0.3414523859	0.007506784986	0.2771787266	82	1
12	26.84542612	226.7504539	463.2527741	9066.934229	557.3408968	1731.796877	1464.976696	3453	9519.09375	99.16317049	1233.248412	147.8506011	301.6974736	184.3626932	471.4759683	2241.661973	0.05225018703	0.06172653305	0.1869100525	0.008592697847	0.01504314732	0.02222351943	1	0.05224624143	0.1040621796	0.6109007905	37	1
12	26.12045647	537.9557246	2770.459544	9262.097329	923.4294612	-35.60992694	1552.236175	3681	3999.673684	575.4952142	1829.88069	199.4257504	139.4475924	186.1587061	684.3822386	1782.361734	0.290601573	0.09656850043	-0.004485726351	0.01830544488	0.01639458785	0.01614536184	1	0.2301358849	0.1671052947	-0.003459791851	74	1
12	26.96858387	250.1691141	3490.349602	7607.047336	1631.523015	-187.6415487	1364.451911	3292	2876.407407	819.0736417	1650.833242	406.0252897	194.9154366	177.2597783	708.7849365	1537.507405	0.4473525757	0.2124733917	-0.02435618214	0.03589462861	0.02244608132	0.02672863547	1	0.3559813126	0.4052918769	-0.03243802895	88	1
12	27.86052497	341.9331196	732.8938552	9838.830922	3982.985741	126.7940772	1547.067379	4765	2255.072917	196.8366625	1892.259988	802.8280248	125.9979014	720.2762235	888.3291449	906.7636638	0.07577081276	0.398299147	0.01274348966	0.01697291633	0.02713300746	0.01706397279	1	0.06347729103	0.7938566317	0.01770754554	51	0.9999999998
12	27.62427091	617.2870903	-16.30554359	8040.941645	159.0008196	838.4013334	1387.552183	3002	6916.11828	45.39914277	1692.992674	100.6103688	185.5621599	155.4996474	589.0503899	3315.695159	-0.002469041797	0.01956481579	0.1057404548	0.00550353934	0.012787285	0.01272647231	1	0.002025129257	0.01390414489	0.3119901868	4	1
12	28.0364466	557.5081717	36.50330387	9751.431226	97.66712461	569.9936037	1628.762759	3549	2520.755319	46.02188254	1396.564524	113.7039399	117.3315496	200.7830874	498.821899	769.6918764	0.00366561755	0.0112983566	0.0602041312	0.005123970935	0.01216246887	0.008764823975	1	0.003585440489	-0.00505287076	0.1534393523	3	0.9999999999
12	29.20684123	478.1685327	4737.234521	10959.35246	3258.576204	-220.0990638	1584.794703	5067	12579.46739	971.9187288	2078.529635	634.1164314	201.66015	180.6616794	929.4661346	5801.724811	0.434056504	0.3004152494	-0.02115574015	0.02003392931	0.01741660002	0.01921927508	1	0.3468000333	0.5875780933	-0.02115785347	89	1
12	30.39543211	296.9966505	-5.000267132	9616.163896	135.5610096	1146.526219	1926.005295	3528.5	7422.070588	55.53242188	1288.770203	108.3071665	191.4629793	155.9713495	450.8630561	2425.119353	-0.0005186641401	0.01406011674	0.1193126129	0.006083496577	0.01195851168	0.01210852244	1	0.00447540375	0.003032235892	0.3598413569	4	1
12	31.46176012	153.0051596	1153.722073	7773.050335	1211.035468	8.343144392	1092.116535	3140.5	5283.611111	214.043298	1242.088757	215.1555232	96.53342688	128.8924007	482.4606218	1374.52976	0.1516529675	0.1553585629	0.0009403871345	0.01449866022	0.02148923785	0.01317648916	1	0.1200051037	0.2899223432	-0.01471343377	61	1
12	33.64053103	168.3404565	36.67745898	7020.796677	2726.697429	160.5706514	994.2947792	3317	3859.989474	146.1593115	1142.227293	491.0972115	160.2446924	1507.88967	542.6755657	1539.449511	0.005571562299	0.4038222283	0.02437690234	0.02171337282	0.03042593217	0.02367870794	0	NaN	NaN	NaN	NaN	NaN
12	33.61448631	427.6311594	2831.729102	9723.068291	559.164933	608.1381181	1826.602609	3793	8864.916667	692.0424053	2226.351915	172.768519	229.6800007	254.8424821	830.9460739	4268.379564	0.2915863889	0.0597129944	0.0619548531	0.01487238698	0.0148284971	0.02513485342	1	0.2351282983	0.09342422316	0.228436982	73	1
12	34.57330067	279.358312	72.08201197	7830.588372	1223.82023	270.7792847	1511.023858	3252	2354.988372	51.18678223	1636.368596	273.1035476	82.30410591	206.4126024	656.2527974	2252.381984	0.008964967747	0.1556346414	0.03521291885	0.007072386834	0.01613418406	0.01052421994	1	0.00810012643	0.2927579538	0.07221785874	17	0.9999973929
12	34.58958168	574.9761593	1705.066827	10519.26676	593.6072513	492.3342064	1642.428239	3980.5	5815.333333	323.5846334	1855.886543	138.0091401	147.9855244	173.7840685	663.7683763	1990.185644	0.1644186248	0.05455028577	0.04735163909	0.01155040625	0.01286513413	0.01282008238	1	0.1321075498	0.08296534852	0.1473964176	56	1
12	34.56723336	600.9880275	1360.471346	7980.85689	79.08087104	401.4401699	1702.969092	2978	1940.835165	281.5864231	1598.932479	111.5506286	146.6652525	153.0646899	564.2704779	783.9871918	0.1720923155	0.009816205712	0.05032527728	0.01280550522	0.01474990629	0.01804392473	1	0.1378346169	-0.009583194	0.1580073924	53	1
12	35.77327866	449.9249341	17.07426037	12270.60509	1865.726578	719.2440244	1560.137438	4946	3767.734043	85.00677374	1933.688197	301.1604541	125.1429458	207.7141871	726.8549621	1060.471494	0.001354287723	0.1581224904	0.06007412686	0.007957364352	0.01491957775	0.008939269411	1	0.003804595481	0.2989416193	0.1577148411	18	0.9999999995
12	36.2879583	239.5228396	66.26993006	8751.385806	1948.737403	145.2116149	1251.879996	3750.5	4489.357143	62.74976248	1558.216421	395.6714398	75.20673044	188.468793	662.2569291	1545.66173	0.007892122162	0.2241283222	0.01699929345	0.0079515911	0.01925976904	0.009338658711	1	0.006915581434	0.4338529937	0.01055578952	20	0.8292706476
12	37.12355715	644.5690904	629.6757469	8548.554446	3392.303247	36.19660039	1117.571967	4092	4051.329787	140.1533809	1212.119718	523.317629	123.1447022	877.0111132	572.1651583	1277.258383	0.07544954262	0.4002653607	0.004408432262	0.01403674496	0.02328515115	0.01703624551	1	0.06265487825	0.7975994769	-0.0115256859	51	1
12	39.23925731	265.5071654	93.66097362	9607.629514	2973.363925	173.8488259	1385.564726	4313.5	4616.344828	68.87125321	1814.097491	600.2867057	80.93416486	238.973635	800.2545423	1520.950489	0.009750103943	0.307875752	0.01688429571	0.008118642455	0.02233764352	0.009357195092	1	0.009583123749	0.6072274583	0.0135917418	24	0.9999861883
12	40.19374777	525.5377259	43.57746564	10451.39241	1642.483814	176.7720107	1583.585727	4293	6730.468085	53.99401427	1580.880917	282.1823347	82.66679131	205.4726102	619.7708062	2059.124533	0.004415418204	0.1567158535	0.0167943184	0.005298407881	0.0165866099	0.007906694322	1	0.003159561803	0.2942960796	0.006606753661	16	0.998315079
12	41.55602016	308.3164204	635.1682382	10386.24058	1130.268564	918.3137901	1776.836426	4153	15802.01064	152.3596168	1953.12977	212.1877135	193.853049	168.0840771	721.3340753	6184.201527	0.0614059523	0.1053336103	0.09195942034	0.009121525456	0.01768505683	0.01286745615	1	0.05344816934	0.1905283321	0.2816328896	40	1
12	43.71708222	406.7840223	765.5625053	11274.07643	3513.535086	90.28666859	1386.768552	5076	7831.414894	163.0842529	2180.679094	718.7202539	108.5159342	202.5695118	967.3853762	3035.170762	0.06887341621	0.3163154665	0.007802139605	0.007906660456	0.0158360845	0.01120424409	1	0.05643666104	0.6239656466	-0.004171210204	48	1
12	43.66482502	491.1187118	59.93353878	11678.92639	158.0622879	207.4264118	1598.488237	4182	2209.915789	46.05897195	2069.802903	125.2501025	76.89841249	181.6383203	717.2481987	810.1309674	0.005747750937	0.01415036568	0.01810573133	0.004112438196	0.01141469837	0.006396455861	1	0.002300238939	-0.0008282988662	0.00639879993	1	0.9996254609
12	44.4047278	291.2758704	885.462901	10386.29704	252.4086992	113.0683608	1653.593907	3835	11497.94253	203.6644028	1940.541904	120.078626	84.01755706	185.050125	682.4002108	4138.794871	0.08686194203	0.02516336984	0.01222572153	0.008896029265	0.01379477967	0.009122216849	1	0.06704091146	0.0212246597	0.005083865455	30	1
12	45.35502633	546.3520624	691.90056	10599.86743	1698.471533	375.0422138	1464.308871	4373	13873.51579	181.6923718	2202.010848	360.3092321	108.7531455	200.6560398	867.7101272	5732.285688	0.06337729804	0.1581463696	0.03440147222	0.009014065794	0.0164524643	0.009449491875	1	0.05168264101	0.2975802719	0.08214715479	43	1
12	46.12321782	106.0910765	13.16847292	6773.380578	1403.193831	640.1614881	1020.654316	2874	1226.15625	56.52429685	1070.126218	248.8314109	125.9502682	160.0560993	435.9253492	442.0567796	0.002018805018	0.2100754235	0.09508552689	0.008853118452	0.02405369725	0.01264791035	0	NaN	NaN	NaN	NaN	NaN
12	46.29878274	208.6388758	1490.569821	8976.170881	173.1742637	404.009658	1408.955896	3352.5	4328.851064	273.1120551	1612.581251	108.0341887	138.3783073	168.0404545	574.5512883	1414.534727	0.163361169	0.01999524544	0.04486872749	0.01161528249	0.01344654784	0.01384811183	1	0.1305938601	0.01133093512	0.1372026255	53	1
12	46.50098575	467.54204	3149.060474	11627.53507	140.9950926	2292.054766	2242.682614	4342.5	3989.860215	528.6475296	1885.549821	106.7183815	459.3285163	261.4641155	683.3121042	1605.385546	0.2723727162	0.0130975436	0.1970475776	0.01909002649	0.009650029464	0.02668816279	1	0.2286786377	0.002382989056	0.6960202298	71	1
12	47.07311927	147.2877973	509.3074461	7425.878454	139.5219036	628.2745159	1256.091477	2728	5074.945055	95.03938012	974.8791168	107.0569415	134.365126	144.8263037	346.3700549	1872.122772	0.07037069954	0.0201447397	0.0860104888	0.009049585553	0.01569530019	0.01475173378	1	0.05900196765	0.01386060063	0.2598035581	32	0.9999999976
12	47.53904971	685.3195174	1230.046826	7198.492337	103.0279109	378.557057	1391.043406	2630	1798.021277	214.396683	1309.907253	98.60384958	135.3733456	140.3888705	461.5530414	635.7084098	0.1728806152	0.01442237882	0.04929518834	0.01350792322	0.01433179386	0.0166344838	1	0.1384583504	-9.236446348e-05	0.1547442405	53	1
12	50.61033759	174.3792941	1201.657417	7642.977812	399.5341077	1004.391893	1500.246021	2969	2189.614583	203.8959572	1354.384084	124.1112514	219.826019	161.9860134	501.7035238	855.6542633	0.1543226093	0.0519597694	0.1295654817	0.01249562652	0.01547326539	0.01972373032	1	0.1298274894	0.08092158522	0.4332527401	57	1
12	49.97328474	232.5287328	592.9988079	8869.538968	122.5917356	827.7922183	1610.556725	3242	6074.380435	114.1240862	1508.690174	120.365939	169.8245724	146.8051518	527.1835683	2307.454179	0.06700865938	0.01506947843	0.09140153181	0.008352654318	0.0149999909	0.01408101746	1	0.05661922403	0.003587612134	0.2777426282	32	1
12	51.59908937	449.4311082	5354.032232	12026.67367	601.354273	998.7070919	1839.493145	4626	6947	1132.85636	2379.765832	180.0336255	313.4436752	193.7579201	881.0987913	3133.984958	0.4490037796	0.05126353055	0.08257341749	0.01907650874	0.01295631298	0.02509937446	1	0.36262525	0.07574636342	0.3371350692	84	0.9999999388
12	51.9336924	256.0435104	701.5689319	8953.33724	781.7375113	436.4001069	1664.975021	3537	5861.826667	251.9017358	1763.917488	208.8039812	99.49410385	188.8620015	670.2485993	1990.765596	0.07709806337	0.08886573755	0.04756938236	0.04142319144	0.01662020535	0.01429347982	1	0.06263288094	0.1545757398	0.1290354443	39	1
12	53.51338698	592.7166699	591.1144386	9244.303387	149.6963906	853.5954546	1693.619073	3396	9296.231579	132.8691247	1780.410235	119.3945333	194.5105042	168.669479	633.2439409	3422.970035	0.06387567221	0.01674784819	0.09346967572	0.007347271916	0.01408877999	0.01361840302	1	0.05427940691	0.007164318368	0.284324958	32	1
12	53.98381256	369.5846068	48.03277743	12593.33845	2867.511803	188.2062967	1584.896855	5419	6532.304348	73.80177825	1991.118075	455.6258127	79.67382837	233.3877478	803.6851108	2161.072982	0.004131484091	0.2217680893	0.01452681603	0.005869135091	0.01686938845	0.007147818346	1	0.003692605344	0.428892361	0.0009240393717	20	0.9709325884
12	55.22511602	515.2586933	1717.444827	10861.54604	965.5942614	1489.780917	2172.987085	4355	5313.351064	300.4529757	1824.073648	207.1527746	289.1581157	600.503823	690.6948293	2084.067599	0.1562729529	0.09131663953	0.1361663824	0.01187381871	0.0153639111	0.01592202041	1	0.1324176487	0.1626551033	0.4582677773	60	1
12	56.01782359	668.7973483	2927.758945	6320.201137	654.650323	-137.8996808	1443.842082	2623	9235.610526	754.1246784	1561.243699	169.4257725	159.5147653	159.8710197	592.790093	5410.107094	0.457322397	0.1062022193	-0.02043356336	0.02383863792	0.01724751576	0.02671514653	1	0.3627438935	0.1853598126	-0.02017279757	85	1
12	56.97425228	268.7991263	8896.991962	9468.365138	193.6450958	-375.2453192	1813.459027	3721	8305.323529	1907.643896	1908.674448	125.5755763	341.1431668	171.747498	706.7100872	3172.893926	0.9341872531	0.02248202468	-0.03722072646	0.04897871385	0.01415503557	0.0362285482	1	0.7425106943	0.008329756235	0.02912117413	94	1
12	59.27413387	485.1494998	2431.807156	15081.58417	654.0930272	-6.573238446	1945.098665	5641	1576.445652	586.2211536	3389.073714	217.6186369	151.7677766	271.5063647	1249.057077	669.0504895	0.1655144461	0.04303132162	-0.0003926512575	0.01019198613	0.01297433062	0.01141298134	1	0.1294267371	0.05721893657	-0.02018859917	55	0.9999999804
12	60.50568989	140.7037395	61.39636398	7458.30378	724.3666105	107.3851744	1216.96071	2938	2881.648352	38.46134416	1135.589483	161.8823238	60.07060341	152.8977685	427.2095688	755.0055242	0.008439965767	0.09733805298	0.01513526354	0.005425550276	0.01816954159	0.00839723866	1	0.005425290945	0.1712689017	-0.0004042647208	11	0.999999813
12	60.65366618	282.4012526	6061.071914	9164.9314	1417.286374	-175.2652167	1833.663022	3966	7769.84375	1366.435131	1897.203378	311.1569806	234.964325	210.7108034	776.7492415	3533.411447	0.6550086013	0.1520869648	-0.0198540544	0.03518954278	0.01730559459	0.02613479003	1	0.5218559519	0.2791261535	0.02959127735	93	1
12	60.4396901	559.4859058	7066.038297	10675.01413	1692.388388	-375.9047282	1646.109086	4513	11729.24468	1435.467345	2198.932788	338.3350623	255.8222073	194.1371792	888.1136093	6089.706476	0.6479333759	0.1531341834	-0.03538204382	0.02589102933	0.01544926318	0.02345427424	1	0.5150964846	0.2807244136	-0.02647320373	93	1
12	61.63649962	317.8442047	52.74662914	12897.86874	2673.847894	429.7967234	1877.792534	5403	2239.819149	69.17796267	1831.268677	424.426426	90.53612153	262.1637829	739.3357183	895.3533929	0.004266793427	0.2125000316	0.03344339621	0.005885140218	0.01445275038	0.007795555511	1	0.005015114528	0.4104519506	0.06695851444	21	0.9948515223
12	61.17488833	431.4303064	54.64124565	11614.4949	49.43694063	753.6447616	2031.228182	4223	2234.346154	52.19182428	1913.325166	128.2969013	121.7799714	219.2863217	672.1264058	1092.41133	0.005014546447	0.004405794031	0.06433741524	0.004794728403	0.01201965548	0.008613398295	1	0.004862736458	-0.01916814968	0.1680007795	3	1
12	61.48661594	470.3486875	56.45970446	11005.83629	672.458495	212.9009466	1659.228741	4136.5	5118.258824	54.26733107	2073.163302	160.9786163	67.12062779	189.1940337	731.9184794	1970.657342	0.005014837874	0.06086952508	0.01962064216	0.005374174443	0.0127665877	0.006770073211	1	0.002482703206	0.09596377698	0.01321731475	6	0.9976481886
12	64.39762498	247.5205492	747.2241204	11479.5731	161.4005145	1085.017415	1943.556574	4209	11625.08333	132.5415026	1562.875798	123.4947449	196.4801874	551.8625361	551.1080812	3837.216383	0.06633621252	0.01416238089	0.09517792001	0.009189835399	0.01107845432	0.01223773316	1	0.05633607796	0.001863365962	0.2907961335	32	1
12	64.49534479	619.6632511	660.3524817	9797.189149	164.5418753	380.5588742	1653.263245	3601.5	13346.07447	163.2351087	1729.282027	112.4967681	107.996384	187.824987	619.9690511	4799.965386	0.06791334079	0.01766294491	0.03993339253	0.009319934663	0.01173874162	0.01036722399	1	0.05372037056	0.006913360711	0.09756102831	31	1
12	65.30225292	296.6318123	577.7805675	10049.2757	448.0393284	2073.122891	2567.985135	3947.5	8578.238636	122.4422619	1595.73154	137.8100024	374.1435137	267.4071102	601.148925	3026.749704	0.05908472874	0.04724221603	0.2068192436	0.0100269773	0.01232701116	0.02037483583	1	0.0589340206	0.07481874241	0.6817905962	37	1
12	65.30096481	742.6132699	365.2587855	6589.013614	124.5380975	1200.218362	1394.368967	2446	13695.73404	84.83463678	1046.730546	92.33617445	222.011926	153.2593115	377.6693365	3409.302638	0.05558111472	0.01867660955	0.1817790619	0.01074245874	0.01510981286	0.01647347057	1	0.05394056732	0.01470719531	0.5921389681	33	0.9999999999
12	66.89532071	534.433679	-40.39817672	11519.83128	117.9070804	1280.644794	1934.393344	4241	8283.634409	53.16993695	2306.908922	115.6823078	245.9534724	212.8809388	803.3314288	3729.688566	-0.003475719592	0.01022851261	0.1165930781	0.004757434939	0.01105419942	0.01161130158	1	0.00185797563	-0.00498961677	0.3494777576	4	1
12	68.92871214	182.1445248	4191.154925	9682.778605	524.1733645	787.8851109	1463.572829	3786	7828.130435	849.2568547	1977.518537	175.1779995	310.8944992	199.947044	748.6396664	3682.464447	0.4234729494	0.05546355412	0.0819532983	0.01933669975	0.01589676382	0.02916966234	1	0.3421809165	0.08457981465	0.3291594475	84	0.9999999893
12	68.64641557	233.073304	13.07064181	9667.150128	2029.440475	1083.681735	1773.816443	4110	4031.117647	75.68711981	1653.640813	397.1435027	193.3312088	201.9939645	692.4230251	3756.353156	0.001367051385	0.2050297904	0.1126020579	0.008846352217	0.02147598882	0.01351877168	1	0.008215515964	0.3981384797	0.3436035481	23	1
12	68.34723292	380.9581216	824.005362	13646.8815	698.5506922	1253.695329	1959.850636	5141	6129.677778	160.6151933	2128.665677	166.6623171	243.7219797	201.056855	755.5985427	1810.328798	0.06072807197	0.04994427182	0.09221987024	0.006403247175	0.01298013247	0.01015372704	1	0.05213853671	0.07586476913	0.2804000114	36	0.9999999993
12	70.27919025	101.7103977	20.33632088	6398.854801	954.4817366	681.5398199	1321.744583	2608	4764.042553	49.18749216	1010.551805	197.0793054	142.4292275	268.5854665	403.8098312	2056.887245	0.003351207279	0.1495468712	0.1105038683	0.008695648789	0.02567198387	0.01661138107	1	0.008870089488	0.2831708509	0.3347167435	19	1
12	70.65607427	126.099592	53.08097625	7256.898286	397.6170177	371.5215311	1235.262619	2773	3202.863158	43.6934774	1098.4486	124.5849897	94.49173245	148.1099284	402.1815893	1582.934345	0.007427261445	0.0539068789	0.05129434895	0.006579978883	0.01727453737	0.01050357718	1	0.00657003413	0.08278717432	0.1246013637	8	0.9999825565
12	70.27471553	658.316046	548.410847	7190.697576	306.4424762	97.69591888	1483.464292	2721	3404.365591	147.9005391	1804.745076	132.3471248	84.41269844	177.7681839	649.6252803	2050.13817	0.07875208589	0.04226209094	0.01311050739	0.01008474484	0.01629380911	0.01304296764	1	0.06084711718	0.05671246277	0.006909755297	34	0.9987587446
12	70.75196697	274.5668268	6616.781935	10401.12744	1505.083246	-322.5400968	1634.897277	4321	7203.693333	1696.979627	2521.652499	382.978456	308.1781652	180.4791673	1008.250716	3457.080111	0.6351939831	0.1417411648	-0.03126053896	0.03100555925	0.02046669533	0.03037500628	1	0.5050191504	0.2573804593	-0.01539891347	93	1
12	71.38512737	366.0301786	768.5732519	12187.77217	2647.243359	1121.412396	1754.494909	5139	4275.722222	150.5354322	2181.448217	449.7253817	267.5322054	208.3867333	876.1141885	1729.231875	0.06418590879	0.2180404924	0.09499148046	0.009148917019	0.0179730988	0.01205172037	1	0.05748877179	0.4239792548	0.2969591897	47	1
12	71.39164221	408.3230934	4687.092866	10363.10067	1616.409307	-160.2046537	1882.911281	4389.5	12472.9375	1262.433555	2764.80316	408.7634042	232.7472318	187.9335159	1095.36722	7344.556877	0.4452029032	0.1526270501	-0.01397816609	0.020812791	0.01881452834	0.02491078348	1	0.3541486603	0.2818105132	0.00130571925	87	1
12	71.62675062	458.5195352	10.48953915	12245.2528	1193.955224	721.9479746	1868.015087	4818	4244.714286	62.16381982	2082.767428	247.8231748	137.6921918	192.5031469	776.4545262	1318.944024	0.000909848335	0.09620650286	0.05850267906	0.005345650223	0.01421108313	0.007991892901	1	0.002459256424	0.1706912478	0.1498781148	13	0.9999999999
12	71.85752337	441.697829	-36.38158674	12865.68346	619.3758214	1518.107922	1887.458379	4809	5028.055556	108.2129692	2321.931283	169.2503212	277.5829931	191.7162351	825.9482087	1751.62434	-0.002684759854	0.04832036264	0.1150397791	0.009704776756	0.012522283	0.009776718983	1	0.002921152954	0.07380928293	0.3455824189	9	1
12	72.42066563	511.3235456	4933.041401	11071.73232	1695.108693	-173.0849689	1936.75948	4690	11179.64286	1006.183923	2059.684803	309.2437597	206.5305553	176.3970902	812.3477711	5174.549572	0.4503381189	0.1550721275	-0.01439056263	0.02485410818	0.01577347802	0.0207399394	1	0.3582692074	0.2868238372	0.001144443573	87	1
12	72.79275433	570.7455194	4794.819286	10737.18093	487.5041678	865.2824402	1942.067815	4222	5999.894737	1003.603387	2170.717946	155.0432735	292.7339151	200.5688914	798.1368979	2453.507678	0.4480782146	0.04800885277	0.07953423821	0.01890965271	0.01413777219	0.02604429533	1	0.3616212471	0.06889341106	0.3261448509	84	0.9999971795
12	73.24274884	425.7686945	76.55633834	11719.34932	90.28070802	775.807575	1925.744173	4258.5	3328.90411	153.5592046	2275.433393	138.5474446	149.5900205	215.6669129	780.1368444	1117.59571	0.007218293323	0.00775829426	0.06387927943	0.0166839539	0.01279134278	0.0124337683	1	0.006643686177	-0.01225927506	0.1670282917	3	1
12	73.50394457	598.3157522	-12.69025106	10267.47364	1623.633956	578.9887065	1559.906518	4225	4242.06383	53.36309077	2173.017406	365.8046033	122.7619347	162.7594012	849.7845997	1736.131764	-0.001301321908	0.1493166793	0.05594606427	0.005480126761	0.01788111544	0.008629839966	1	0.001258069465	0.2805634693	0.1423036214	18	0.9999999925
12	73.50743919	692.6521545	2032.766704	7151.764446	1070.941288	446.5158236	1489.37886	3017	5005.234043	424.3517121	1299.341618	235.4019005	123.5991923	160.80496	526.1134675	2112.394302	0.2829844013	0.1469217167	0.0638789889	0.02226469826	0.01873141745	0.01686929955	1	0.2296075719	0.274112181	0.2363094537	77	1
12	74.75325	553.086488	774.6807212	10950.85351	154.2299344	445.670158	1837.684202	4040	9441.728261	142.9611531	1810.560847	132.8592543	116.5533407	252.3618925	658.4684052	4269.508897	0.07201531954	0.01433924022	0.04308120126	0.007385157599	0.01226974694	0.01050534031	1	0.05718437321	0.0001305309565	0.1094365434	31	1
12	75.31477551	483.8022601	1842.210524	10881.66776	476.469401	68.38155121	1758.337896	4112	1920.583333	437.6662738	2543.459951	164.2077554	124.0325727	198.159769	911.6359175	807.6618973	0.1669903398	0.04290887976	0.006557131038	0.009812163679	0.01292456426	0.01250515565	1	0.1311020378	0.05723124743	0.00452217593	55	0.9999999999
12	76.48871988	257.7871379	2051.509038	12159.49702	579.1760884	114.646854	1816.029069	4591	2767.913043	352.170463	2138.97651	148.4152684	124.3199251	191.0070071	764.3356484	841.3392601	0.1721245205	0.046240818	0.009948141592	0.0102346846	0.0121210999	0.01081767022	1	0.1355048347	0.06423134233	0.01773006779	55	1
12	76.53334086	323.8993964	2072.609997	13440.03566	1884.158122	1787.873608	2098.154776	5407.5	3709.666667	361.1905214	2197.243	334.2303741	317.8847922	360.9764175	874.674928	1517.263493	0.1549301102	0.1405955579	0.1311899811	0.01109279716	0.01399040966	0.01481850181	1	0.1316859206	0.2644937444	0.4422726159	63	1
12	77.73481294	169.6264584	60.81023632	9646.006674	137.3231073	500.8082596	1236.463581	3510	4045.707865	47.47760915	1536.39424	126.1627186	109.9292245	168.2073756	538.142731	1652.704988	0.006516519034	0.01498939267	0.05372772257	0.005445492683	0.01469640146	0.008582031517	1	0.005461759983	0.002314486201	0.1315253391	3	0.9999992721
12	80.61546489	499.5183652	86.13244375	11987.51114	1064.224653	388.800633	1836.162508	4553	2846.096386	65.83655249	2157.940637	226.8460609	96.8063663	202.0575997	783.0920308	2878.666225	0.00736015545	0.08905838526	0.03395068097	0.006474081316	0.0146636322	0.007734782847	1	0.005780846077	0.154878573	0.06502766612	12	0.9809747932
12	82.35459843	289.4762237	6962.044119	10923.8824	1641.538427	-380.967416	1798.388153	4612.5	12976.43011	1837.209409	2847.49312	428.4193898	321.4614733	186.0743056	1140.689433	8390.838269	0.6396002498	0.1528726702	-0.03176027406	0.02906313344	0.01815388875	0.03336448228	1	0.5086724199	0.280379354	-0.01572460038	93	1
12	82.46941217	620.7147019	26.5475007	10250.11438	2226.116361	141.9378482	1492.108217	4346	5138.010753	60.82031068	2031.207546	453.9542295	72.78613611	187.0296782	852.6688228	2004.341183	0.002642722836	0.2168907081	0.01446533799	0.006459331982	0.01706992492	0.007264830184	1	0.002426060802	0.4188012502	0.0001863177134	20	0.9584593395
12	83.72385553	109.7102614	505.6009009	6910.876177	1914.145895	543.0961681	1336.766074	3059	2057.521277	105.014032	1062.921687	365.825886	112.9828848	157.5979359	488.7168487	745.6909436	0.07340723812	0.2868118153	0.08329844911	0.01205258305	0.02497072881	0.01568975254	1	0.06502141412	0.5658418973	0.2605729324	50	1
12	83.58457369	233.3055558	614.1581951	11690.45606	220.8530205	2256.870708	2049.193741	4357.5	13496.80899	135.9728488	1759.5872	131.922638	415.6465449	190.9579676	624.2014797	4327.207526	0.05233248446	0.01917625777	0.192398647	0.006967762468	0.01277311824	0.01779205853	1	0.05209958153	0.01618282666	0.6286397448	33	0.9999999999
12	85.25882182	433.857796	5946.343657	13349.07795	620.1303601	1169.455253	2124.19105	5099	5909.423077	1163.998324	2486.959216	149.8047869	334.1517328	239.3082174	916.2222031	2135.74862	0.4440812358	0.04641871799	0.08664433465	0.01836045201	0.01189443706	0.02391011576	1	0.3589013328	0.06590814075	0.350089281	84	0.9999793529
12	87.58389612	399.6048905	3777.981594	12632.2616	554.7306258	914.9268799	2279.161897	4870.5	3978.011628	791.4098481	2581.69509	182.7075579	253.4988888	222.0049668	937.8280203	1695.380405	0.2972347264	0.04374781415	0.06987245887	0.01427545138	0.01356660975	0.02127407879	1	0.2399916154	0.06064750442	0.2569456823	73	0.9999999585
12	87.73353992	473.200432	904.8959381	12441.0975	4987.690499	106.012875	1529.981391	5909	5489.863158	196.3688483	2522.025467	952.712777	95.07539054	215.3801066	1137.818837	2679.171806	0.073082331	0.3920071483	0.008405869591	0.009288746347	0.02193694232	0.008256646126	1	0.06092514086	0.7806749942	0.001644030586	51	0.9999999835
12	88.52604933	203.778844	747.9750753	8027.782255	75.29063895	135.6762697	1716.03075	3019	4570.365591	171.5752703	1699.172168	96.80981856	87.18055081	184.6295486	594.8311757	2421.322343	0.09296679465	0.009170904905	0.01713947426	0.00916282151	0.01341461343	0.01298959513	1	0.07205603683	-0.01173039646	0.02316426605	30	1
12	88.10048468	307.6168803	5107.834525	11559.22767	2427.009896	-170.0953768	1774.180078	5031	8829.425532	1190.909511	2567.06463	545.5804202	218.1385368	180.8321287	1054.05602	4851.963266	0.4484470416	0.2167632496	-0.01566181346	0.02353445052	0.01758310152	0.01992604112	1	0.3575375546	0.4145109269	-0.001539976877	88	1
12	88.1443299	449.0934769	789.6119372	10475.55215	1506.437446	160.0199825	1834.068686	4267	1978.618557	192.347422	2431.982105	410.0783622	98.45998454	228.5993052	954.3517008	978.8888305	0.07498533145	0.1441669228	0.01550873892	0.010494516	0.0189619171	0.01150021508	1	0.05944319915	0.267815313	0.01809946709	42	1
12	90.85663256	339.6258609	38.58666468	12297.21536	762.1269937	232.3273864	1726.374074	4659	5644.483146	64.75121593	2179.816333	191.143286	81.33388713	170.7083521	796.9799127	2033.082222	0.00305288363	0.06389081243	0.02083199493	0.005923516677	0.01289666472	0.006879178732	1	0.001039414058	0.1022794924	0.01711629358	6	0.9969908395
12	90.68219566	544.9113542	5356.681708	11473.75222	119.8521808	-196.0219015	1995.040564	4328.5	6100.142857	1120.317388	2296.400558	133.4062434	250.7310301	197.6786647	808.6357497	2866.223451	0.4668509109	0.01081166342	-0.01677198596	0.01910682786	0.01233353958	0.02218756841	1	0.369288445	-0.01205253563	-0.008535293718	81	1
12	90.40112926	674.6084177	718.039822	10541.65428	1510.224639	361.844774	1436.014741	4266	9484.284211	188.1036476	1657.764841	312.8466879	174.1851057	1503.826446	667.4366958	3458.076792	0.06873821759	0.1454312035	0.03532965136	0.01778361381	0.01783857572	0.01906921875	1	0.05586457227	0.27125745	0.08619537967	43	1
12	91.7790859	563.7339243	1649.328992	10398.91997	3008.603601	521.7629395	1969.326458	4656	3960.053191	411.8483418	2458.320749	753.4879849	189.0201458	195.3293882	1078.965377	2626.982477	0.1604070411	0.2866165462	0.05092502133	0.0145170706	0.02154315684	0.01679679562	1	0.1324355272	0.5636027411	0.1673221062	67	1
12	90.95184063	655.5094851	3679.083841	8663.951578	796.6094448	635.1459356	1737.112532	3440.5	6844.648352	886.4591407	1964.051849	214.053897	265.200179	157.6541861	764.597314	3898.339807	0.4274687116	0.09294982754	0.07494671983	0.02566597246	0.01656489301	0.02830029372	1	0.3454159017	0.161888621	0.3068662241	86	0.9999999991
12	92.63011177	188.3678939	527.0339458	8738.829185	1387.040901	793.8835331	1658.153119	3649.5	14224.54737	139.8194091	1642.231196	286.1288704	175.4305513	187.0618932	664.0345803	6225.542452	0.06176193776	0.1621609632	0.08772585394	0.01018691906	0.01818700736	0.01541726955	1	0.05423763993	0.3080138826	0.2689096415	44	1
12	92.89952703	161.9341359	2390.818374	8459.668299	1785.167701	-28.94272875	1419.003631	3586	2224.936842	520.7961499	1725.712355	393.2893408	137.4487991	159.4140629	716.6345332	1422.088918	0.2851859432	0.2073255134	-0.003215590915	0.01676605325	0.0187009473	0.01824284399	1	0.2274558107	0.3965015265	0.003707333619	78	1
12	93.59492312	245.8520599	101.0257336	10874.87848	2377.073667	383.1283441	1699.371838	4696	2887.876404	97.22344253	1747.91129	437.1363713	89.3158824	207.9730912	725.7065522	753.7387994	0.009846065348	0.2149348719	0.0357213393	0.01096412248	0.01675775432	0.009948766542	1	0.009682718037	0.4155477885	0.07633472282	21	0.9982778087
12	93.25304841	386.2012899	30.30974289	11686.28979	732.2304523	228.6822438	1763.821634	4500	5859.390805	60.78601789	2454.560367	184.1054162	82.62099624	198.0539669	866.3658701	2150.216681	0.002616069795	0.06424234146	0.0199164904	0.006016239255	0.01453282116	0.008353832577	1	0.0006292303824	0.1029738231	0.01381664089	6	0.9980547903
12	94.25825141	325.0761486	3466.743984	12200.61173	2660.920403	-9.565706046	1800.499599	5305.5	4785.193182	830.7535235	2632.217961	592.0921372	178.2036577	195.9279792	1104.993015	2051.181896	0.2860373052	0.2162363051	-0.0006963315231	0.01821818904	0.01793218699	0.01608777541	1	0.2284435233	0.4150447912	0.01306005191	78	1
12	94.20360969	610.1487023	19.02111113	9874.677996	132.8079347	167.4911582	1609.2483	3581	3212.457447	34.91717211	2020.651521	118.3946006	62.86470775	149.3974132	703.6801978	1351.131582	0.001803184182	0.01303648052	0.01713859878	0.003940414435	0.01259623882	0.007358648846	1	-0.0009454054951	-0.003147713806	0.002047768478	1	0.9999227343
12	94.32957615	708.604683	547.5691544	7722.242853	2309.277536	14.53759023	1183.343924	3503.5	8383.65625	132.7084091	1582.849427	510.9687538	89.76344617	165.0961378	691.2402513	3514.048185	0.07115046021	0.3002467745	0.00186468471	0.01125984645	0.02231492291	0.01236869196	1	0.05761142363	0.5904474162	-0.02503829751	48	1
12	94.66570047	732.470285	493.6066153	7746.823858	430.1907929	668.5908172	1304.782469	2933.5	6661.276596	107.2027871	1261.651608	127.3139944	146.8622338	172.2098395	464.4240982	2172.984308	0.06356968946	0.05656421148	0.0905820233	0.009364133396	0.01431148307	0.01401916222	1	0.05439305707	0.0894877881	0.2755565634	36	1
12	94.57424458	752.6423771	353.4527115	5917.326285	960.2935288	496.6904852	1261.787586	2460	13984.89362	109.4969644	1215.130577	214.9849106	118.3880325	165.5679925	478.521502	6487.871498	0.0639219109	0.1688344867	0.08268500757	0.01054829513	0.01970869888	0.01575605893	1	0.05570463427	0.3216174231	0.251975763	44	1
12	95.80191803	424.1412934	919.8147148	12294.3037	3573.700109	1134.669352	2163.985217	5544	2205.793103	189.2511817	2282.158729	725.5180213	232.337029	251.774986	1006.036872	1025.257473	0.07629213422	0.2907697982	0.09594192886	0.0113024641	0.01842097851	0.01335672398	1	0.06828863212	0.5745188288	0.3057249812	50	1
12	95.83037042	531.8139452	4566.067583	10070.16418	1084.207986	-105.8060575	1927.947329	4135	9793.459459	1230.15231	2496.878459	266.3734321	219.8702122	205.0581619	963.051632	4790.503043	0.4600907821	0.1038614767	-0.01381149913	0.03186193298	0.0214869599	0.02444816609	1	0.3654002195	0.1807581579	0.00361043634	85	1
12	95.83132611	130.6726452	616.1811133	10108.46569	569.9482608	336.5955308	1132.747412	3847	12198.11579	119.6731998	1472.403861	130.6077957	86.18964195	157.1652569	518.3987411	2990.998271	0.06119186272	0.05643680931	0.0340824367	0.007282358829	0.01393382731	0.008625096863	1	0.04846727502	0.08700187489	0.07686807819	35	0.9999999982
12	96.65567918	493.6220598	4757.990492	10475.1694	170.5688523	969.6598563	2106.225823	3977	4198.821053	1254.806738	2664.798018	130.154327	297.4472629	223.4466593	986.7050229	2358.946339	0.4479004988	0.01556555706	0.08963691281	0.02252774095	0.01236414369	0.03043329359	1	0.3617376146	0.002123926008	0.3603663749	82	1
12	96.94392376	68.85204754	53.61545599	6856.543372	2009.779588	58.91567197	912.4791557	3067	4374.15625	55.98169773	982.824431	326.2901282	58.57732576	184.4004998	415.7339755	1277.353813	0.007853310542	0.302346152	0.008347039042	0.008868738018	0.03096089441	0.00896177918	0	NaN	NaN	NaN	NaN	NaN
12	98.60056201	276.5417107	3550.984505	11849.23125	664.8211763	752.2167516	2027.683227	4546	8518.808511	728.0342199	2301.332804	162.9549328	236.9096655	163.2268535	842.6538089	3868.343771	0.2993473635	0.05486904894	0.06492964032	0.0164638036	0.01340638311	0.01963241604	1	0.2414906763	0.08346377693	0.2405041762	73	1
12	99.90903552	49.85958239	45.55702995	6194.406548	914.6374119	120.1525816	956.9990362	2498	2364.484536	50.04647946	1034.603719	201.648773	65.1263906	122.3092044	412.5582484	809.8453571	0.008410805426	0.1507429704	0.02083582895	0.008691821526	0.02105450797	0.01011107997	0	NaN	NaN	NaN	NaN	NaN
12	100.4361098	461.4866837	3981.312293	13202.69803	2810.23548	-12.48696309	2034.957969	5714.5	2538.354167	738.182078	2389.496925	516.1759914	167.4619656	193.4581616	977.7195741	981.791756	0.2984446363	0.2139246851	-0.000929971579	0.01603767152	0.01584360337	0.0134101051	1	0.2383370623	0.4101706983	0.01505017461	78	1
12	103.5530494	312.6264459	-139.9079022	12531.60907	185.357674	2791.39076	2185.681897	4543.5	2692.11828	79.23764635	2394.183916	138.0216519	553.9251062	268.6870685	833.0080579	881.3106575	-0.01079804773	0.01601006164	0.221378768	0.006039895811	0.01200896519	0.01787142087	1	0.003524705476	0.01117632269	0.7154348896	5	1
12	104.5014406	178.3090332	841.3988412	9848.380612	194.1904566	130.1899793	1617.285172	3546	13611.97753	149.544956	1587.156277	112.6557228	81.40884978	169.8663025	570.0350864	4221.361957	0.08817010601	0.0196148867	0.01396931835	0.00866908076	0.01236706692	0.009118407773	1	0.06813462351	0.009797798231	0.01130401332	30	1
12	104.3006993	234.8591329	3367.478424	11413.70981	118.2351419	799.207664	2135.681878	4228.5	4576.326087	582.1420883	1841.048231	133.7591344	210.8676607	230.3693291	673.5495573	1201.267217	0.2961802222	0.01104515018	0.06886989199	0.01671274306	0.01311094344	0.01787103321	1	0.2386118283	-0.007093146207	0.2520102587	70	1
12	104.047941	256.7723176	3646.920217	13218.7515	691.4833469	-59.42673959	1697.995435	4976	7004.586957	830.9344229	2861.783458	186.282038	173.1293572	197.6431054	1042.876661	2578.258656	0.284093977	0.05307517235	-0.004366424737	0.0127630304	0.012639164	0.01438270959	1	0.224313008	0.07710271642	-0.006119668799	72	1
12	105.41499	355.3459721	28.10912058	14367.84585	1429.557959	478.7382337	1855.393723	5522	4398.43617	57.83754871	2302.938768	268.0336113	115.3536114	247.163066	873.7606882	1375.23625	0.001964711323	0.09954113997	0.03398915598	0.004118787236	0.01284674115	0.007528907663	1	0.001608364075	0.1766179032	0.06428106989	12	0.9999220689
12	105.5615956	521.5619758	1008.082039	13712.80549	5452.438115	100.340639	1595.790666	6516	6066.117647	205.0471531	2375.638425	927.9403975	112.6797214	200.4796828	1082.868756	1555.980639	0.07407981304	0.3989420685	0.006995009249	0.008476009999	0.01964870714	0.008942400545	1	0.06172242644	0.7949708587	-0.00282203468	51	1
12	105.325465	650.5690282	39.41100671	11457.80914	181.6417507	163.8189716	1434.371792	4214	3678.47191	72.76087153	1836.299833	144.9090415	97.29054155	579.1524724	654.0341394	1268.970512	0.003490595526	0.0163212597	0.01474318498	0.006951261425	0.01262768997	0.009100840512	1	0.0002830206398	0.00354752108	-0.005841057107	1	0.999978057
12	106.2933417	117.8476607	-50.22394973	8522.986024	425.1054431	1703.337534	1388.348334	3233	4699.457447	50.63514372	1241.097647	119.5204978	282.4319551	170.7689124	449.4831823	2081.663146	-0.006277910937	0.04963818648	0.2007161019	0.006162576783	0.01456914534	0.01578381479	1	0.006153968591	0.07995312908	0.6452370181	10	0.9999999982
12	108.7492914	447.4968405	91.37251685	13334.96976	596.0985128	483.6091707	2075.891655	4872.5	4254.945652	94.52536936	3034.300816	197.2203634	121.7331692	235.8273452	1079.245135	1877.754711	0.006409628511	0.04424750979	0.03700551066	0.00911974785	0.01282606415	0.007477987439	1	0.004601374684	0.0622290624	0.0739101132	7	0.9999998483
12	109.3141154	574.3580005	911.7534545	14131.7491	783.8697407	515.6583371	1669.031292	5285	13266.61702	166.6525711	2274.42798	151.8610211	126.6525136	181.1552178	796.8055611	4014.95217	0.06460044661	0.05730943956	0.03633695062	0.00639298806	0.01154925361	0.007768755452	1	0.05137154089	0.08887617916	0.08560001782	35	1
12	109.8890626	87.10256682	1049.478809	6919.811632	1030.696435	309.3683855	1274.222124	2862	3126.770833	246.673597	1420.071495	219.8554862	118.4738654	151.0725433	553.3795763	1332.332347	0.1518833748	0.1509288962	0.04433258737	0.01547742319	0.02402343213	0.01570578756	1	0.1232131782	0.2824679196	0.1373466184	62	1
12	109.8956036	415.6234842	5423.57293	11535.42461	1161.238948	-114.8124141	2103.520142	4757	9051.851064	1497.577917	3117.948506	303.3412932	265.6825175	199.1125098	1187.239806	5350.790644	0.4681464201	0.09875808423	-0.01146042501	0.02074932172	0.0157837676	0.02627160151	1	0.3719506959	0.1702339817	0.013549808	85	1
12	111.9877453	137.3920747	58.67982117	9777.883658	923.8581031	268.578108	1209.661517	3757.5	3426.430108	50.55205279	1435.092783	184.803583	81.13485687	184.7136582	543.8271005	1135.065899	0.005764361596	0.098713262	0.02792654477	0.006013161106	0.01513937796	0.008259175045	1	0.004210379599	0.1746396478	0.0438771071	12	0.7314572113
12	112.6446738	340.5406945	26.04632682	12198.46261	1856.453486	251.6927692	2069.850333	5025	6944.709677	63.96034617	2223.428291	366.6959843	83.36486708	276.6863758	867.0481875	2461.697716	0.002214977843	0.1541657768	0.02037373757	0.005723549437	0.0177988537	0.007736138581	1	0.001614629532	0.2891721187	0.01855435691	16	0.9474018201
12	113.6164768	291.3344944	4.672836858	13177.51951	233.4939696	808.5906933	1975.219627	4760	4163.239583	60.71844192	2349.665353	143.6027522	145.2409016	371.4517321	801.8064797	1167.631528	0.0004344154318	0.01697307456	0.06184016679	0.004520660818	0.01208016665	0.007780413705	1	0.001192815556	0.006781395657	0.1586269403	3	1
12	114.153428	103.7867086	1329.040352	8979.021826	1861.453913	357.0958906	1110.033464	3812	5149.236559	262.1139388	1343.028951	311.5089676	129.9795664	232.5492813	546.9673326	1553.162884	0.1496696721	0.2070740655	0.04196601597	0.01455148896	0.01758082977	0.01517321348	1	0.1220664872	0.3986313371	0.1305469082	65	0.99999993
12	114.5971171	189.475034	3916.2853	8870.580126	211.7471057	-77.53837454	1858.94679	3321	4764.506024	1143.567293	2328.72953	167.6589238	213.6692552	211.0234802	848.9835191	3381.369388	0.4421636224	0.02456747897	-0.007469374662	0.03221332146	0.0242657584	0.02826833579	1	0.3503612581	0.01695280001	0.01882521023	81	1
12	114.2203353	269.2872429	6040.98615	12889.20786	726.4762449	-193.1750646	1921.801676	4975	9053.489362	1211.619866	2459.954429	178.6382971	254.6215797	205.4829742	910.5531632	3722.928598	0.4648031648	0.05693938747	-0.01400964867	0.02123610933	0.013199805	0.02133290623	1	0.3684975762	0.08357278353	0.002329881457	83	0.9999999819
12	114.3121014	397.4689974	45.79388934	15455.90245	1514.433716	507.3266124	1882.124934	6005	3693.847826	57.99438137	2371.073967	316.9322141	111.5112663	172.7984428	929.8559209	1064.087526	0.002768156053	0.1008466867	0.03377231438	0.003825872715	0.01114328572	0.006622266011	1	0.002255302237	0.1793072164	0.06375482416	12	0.999877036
12	114.6016773	638.5958172	660.8025403	10032.62293	518.3544036	944.1324504	1824.521594	3755	4980.252747	145.9658427	1830.074253	148.9431881	201.280391	187.5412982	680.7160444	1597.131857	0.06593535118	0.05150905021	0.09609418166	0.007701039486	0.01260403546	0.0128643929	1	0.05660924454	0.07922480613	0.2952563249	36	1
12	115.5624659	534.6356375	940.169656	11972.39162	714.7995306	165.2177381	1924.090929	4617.5	9759.351064	178.8145769	1981.741771	156.1154441	93.18913347	199.6062755	719.7279154	3178.889621	0.07934466929	0.06148959543	0.01482329349	0.006187706416	0.01218539166	0.007750682867	1	0.06171629002	0.09658517822	0.01374436616	34	1
12	116.4649494	244.3868675	-35.03952661	12272.81096	1872.139591	1399.654202	1907.175171	4988	2970.21978	86.51262308	2082.979027	364.433199	263.3464328	198.2957226	826.8719411	1126.641664	-0.002539468166	0.1526052919	0.1150607786	0.007392736103	0.01443533854	0.009961207712	1	0.004516898746	0.2897208939	0.3494332004	19	1
12	116.4121572	434.2933735	6292.485964	12998.51588	1399.061954	-211.8374604	2266.944771	5347	20020.58696	1280.108982	2653.159611	250.4891304	260.1634247	220.0545502	1006.966531	7411.384089	0.4777133772	0.1051165895	-0.01468791783	0.01713529517	0.01336713144	0.0219095714	1	0.3794779636	0.183210035	0.004690314683	85	1
12	116.2478319	608.4650602	671.2113065	7252.050085	49.32841391	150.9162645	1949.179043	2689	3521.215054	180.1807201	1932.566313	92.28080668	84.84588196	175.1903416	689.0717931	2357.86425	0.09139603159	0.00634181259	0.0217149951	0.009592649572	0.01483346745	0.01470857351	1	0.07108260396	-0.01739659065	0.03874171896	30	1
12	117.2008344	370.1195725	696.9362255	13623.75888	778.0557677	2770.685837	2301.325235	5217	11281.80208	181.0601248	2595.488158	167.367165	549.627508	220.9817459	922.5445975	5394.935096	0.05190294072	0.06017628566	0.2038063738	0.007657750844	0.01377452478	0.01941190304	1	0.05314772405	0.1015238069	0.6700152687	37	1
12	118.7952186	714.6741964	1277.308925	7984.274942	2266.293646	371.0188389	1632.643037	3593	2213.114583	269.67283	1721.699208	566.815387	115.4367123	253.0626317	775.4520508	1028.621294	0.1614549946	0.2858140066	0.04849430083	0.01570916682	0.02506216977	0.0130187962	1	0.133091076	0.5618382501	0.159013685	67	1
12	120.6178421	165.6891526	1682.624162	10885.06373	577.5048961	1435.534638	1638.296626	4143	2961.382022	505.5851317	3379.404823	214.8934336	456.1352762	175.6907706	1217.68165	1636.920067	0.1542212917	0.05154892846	0.1268806637	0.01420724042	0.01901619165	0.02656111571	1	0.1295495205	0.0799653108	0.4237994045	57	0.9999999999
12	121.2832991	307.6714211	17.36509393	14049.68808	747.5687338	827.2157132	1974.919683	5258.5	4817.472527	62.66697064	2348.641582	175.8568455	145.8803344	290.3374752	849.6787237	1814.54401	0.001223123489	0.05335090631	0.06005436114	0.004706379018	0.01174998349	0.007775761675	1	0.002213362441	0.08202239647	0.1538542112	8	0.9999999989
12	124.0033096	666.7274475	-8.407912681	10549.77861	238.7212635	361.2671564	1684.910729	3910	10575.41489	40.37904148	1920.002642	144.5651958	88.35301381	252.5932594	683.4059005	4987.28167	-0.0008536402197	0.02132293005	0.0328257101	0.004149933759	0.01494206463	0.007818614505	1	-0.001841366652	0.01464662565	0.0567365298	2	0.999999189
12	124.3250994	740.2899228	1359.614033	8318.480668	1320.421642	34.73922167	1370.772743	3478.5	4421.456522	255.2104889	1563.180912	262.1779411	103.6828941	144.0509882	618.8934494	1583.956421	0.1591630047	0.1537520029	0.004215215599	0.0111036343	0.01733130046	0.01286585357	1	0.126233604	0.2866780616	-0.001536365621	61	1
12	125.7676102	56.17219554	40.60752716	7286.42833	1613.139484	337.6622639	1011.359555	3137	4184.684211	62.86852208	1142.018901	254.851055	89.50149332	138.4347355	454.5795565	2377.676187	0.005853453846	0.2190742436	0.04710454213	0.008938146213	0.02147631762	0.0102660555	0	NaN	NaN	NaN	NaN	NaN
12	126.3308158	519.3849828	2.342492884	13892.22813	2166.285624	414.9125279	1652.331258	5573	4017.40625	79.66408407	2618.591955	390.0114424	94.53803466	272.9803207	994.4654654	1460.61784	0.0001684003637	0.1574600948	0.03068758885	0.005846765242	0.0155659275	0.007056641189	1	0.0007547960872	0.2964140928	0.05436354125	17	0.9999820506
12	126.293306	564.5173411	3367.977972	11214.52386	1054.988123	-4.885744855	2035.649102	4460	2674.172414	637.0370034	2085.012466	248.1510964	142.7574281	297.6230753	799.4603326	1075.874736	0.2997489068	0.09227985259	-0.0003556550889	0.01633852542	0.01422960202	0.01375252507	1	0.2376992923	0.1583314728	0.01300181004	74	1
12	127.098401	182.6176736	-9.356551236	10933.81348	3358.609067	604.5541693	1666.567215	4979.5	14657.40698	89.75472467	1819.089274	605.7443507	106.8522414	230.4253476	801.0315371	5411.768997	-0.0009464199436	0.3129048179	0.05645541346	0.009716577729	0.02092737431	0.00909566458	1	0.003896909006	0.6192745555	0.150044453	26	1
12	128.5948322	352.6214143	-0.9929295149	13257.81767	4210.360804	448.3613092	1885.907205	6017.5	5997	73.25503821	2483.119612	816.1947812	115.4774118	236.3800805	1088.477481	2283.417204	-7.067576603e-05	0.3174802123	0.03290509151	0.00604446001	0.01826474043	0.008251949714	1	0.002988564443	0.6278093558	0.06782788802	25	0.9999793389
12	129.5605781	101.6210958	52.05971526	9551.118043	1405.765056	255.4938378	1143.561827	3774	2363.054945	52.62558414	1287.51063	237.2450433	77.49219602	185.6981808	499.3093049	793.4237254	0.005504561758	0.1470837583	0.02811871142	0.005970590807	0.01667893863	0.008050078858	1	0.004701307438	0.2747952699	0.04622666357	17	0.9937889494
12	129.4040785	260.9946001	5494.925898	11642.03063	639.0790057	-161.9423128	2153.23455	4526	6373.684783	1120.769319	2117.100238	185.9778611	239.6100543	528.7849868	800.2348131	2561.714668	0.4759337018	0.05536732994	-0.01403449178	0.0224248452	0.0147256216	0.02278354566	1	0.3773932561	0.08024626501	0.004781100036	83	0.9999999768
12	129.06477	397.0257788	760.6234219	10540.91907	1691.348852	1058.575984	2352.746157	4479	8717.578313	175.436653	2415.958451	429.59168	251.4505703	227.3519286	966.7647974	4794.193251	0.06858876466	0.1590103013	0.1027490736	0.01408922142	0.02001511175	0.01625206975	1	0.06073233826	0.302042241	0.3230706149	44	1
12	130.3419585	501.4014897	5026.933095	10920.33704	152.2395211	1049.604007	2270.558636	4129.5	2794.493976	1231.493675	2490.563627	143.7443956	371.4948858	279.6840019	907.9852922	1630.722707	0.4632451528	0.01519274313	0.08867671221	0.01975848047	0.01393317095	0.03366502847	1	0.3739608474	0.001216501282	0.3605629811	82	0.9999999999
12	131.1946393	595.7698609	2056.885244	11841.97063	548.6490982	98.51889071	1928.538832	4544	2829.606383	481.5043793	2603.395733	170.2168379	113.1967524	197.6005898	934.5725019	1340.512293	0.1719608638	0.04806376008	0.00922789671	0.01026802055	0.01323739663	0.01047733723	1	0.135348291	0.067978085	0.01523163531	55	1
12	131.9337331	414.4907269	8327.95028	11500.27558	767.8644601	-233.0432184	2403.214275	4642.5	17439.45161	1809.026436	2578.667403	177.5332659	297.2110617	204.8392184	968.7376606	9544.39978	0.7023699304	0.06376237788	-0.02194111071	0.02294573733	0.01721629982	0.02902191398	1	0.5584100115	0.09587510753	0.03014306024	91	1
12	132.5459185	487.8085447	72.23329143	10944.21698	543.0038812	743.3207597	2147.614326	4176.5	2849.345679	95.08831982	2299.870704	166.1339504	158.6513936	207.5267583	842.1892413	1197.068181	0.006660505574	0.0488172243	0.06917764102	0.01171354383	0.01263805883	0.00965015658	1	0.007155372588	0.07296255469	0.1869520535	8	1
12	133.115539	132.0562175	-69.88450877	9049.197589	396.6874619	1920.552464	1792.33739	3424	2349.40625	67.00976341	1358.784592	134.4460196	321.2412235	176.3403687	506.6512375	743.4346406	-0.007518439247	0.04517093802	0.2155134486	0.007797078622	0.01444382851	0.01723459903	1	0.006148974971	0.07129795519	0.6966779821	10	0.9999999968
12	133.795406	159.0172969	1764.69913	11517.26968	2439.471391	501.1202699	1637.356334	4856	6823.775281	336.8263935	1750.895809	415.5000959	140.1357745	336.8343963	731.9770692	2371.891783	0.1591991177	0.217780039	0.0453396567	0.01332532217	0.02162023536	0.01297684269	1	0.1300947975	0.4208700243	0.1449832069	65	1
12	133.3417847	645.330191	667.7054242	10832.7957	1683.894566	975.7740592	1800.343314	4503	12500.93103	167.8692756	2004.170979	330.2885827	194.01472	182.7319221	792.1236264	5346.208384	0.06201041369	0.1610085687	0.09449862104	0.008678345342	0.01560480506	0.01249825665	1	0.05490213438	0.3058945695	0.2926765625	44	1
12	134.5698887	299.5668556	1001.20707	13804.70556	257.6421079	624.8082102	2297.328508	5006.5	14995.28395	182.9284632	2196.976564	133.9904784	128.3814672	230.8061891	743.9014182	5818.216819	0.07087936945	0.01918772583	0.04662508158	0.008729488432	0.01146814536	0.008859434599	1	0.05659481311	0.01031639354	0.1217732451	31	1
12	134.5205152	438.2475203	963.7275733	14258.27888	2194.566387	541.6374735	1849.861878	5732	7302.956989	214.1003021	2972.300457	446.8287283	150.8264346	219.6258198	1151.135136	3388.18436	0.06824807158	0.1569305292	0.04005517871	0.006030341949	0.0167050703	0.01038339039	1	0.05597083462	0.2952559097	0.1030650955	43	1
12	134.5398186	576.3821497	2593.492343	14689.29877	173.3966103	118.4968392	2093.693972	5449	4499.261905	431.9657014	2472.015188	156.4789264	138.4417132	215.2981104	872.3398022	1561.157673	0.1743154778	0.012133368	0.008945529862	0.009277445021	0.01138431755	0.01021041979	1	0.1367059661	-0.006438409264	0.01350064889	52	1
12	137.6303376	238.6621384	2168.433385	13416.41494	4166.429029	78.95848495	1830.673303	6066.5	6075.136842	377.0116457	2243.283364	717.3767497	134.5096841	215.9693728	983.8761552	2050.687008	0.1646035954	0.3164436578	0.005883575972	0.0116055437	0.01870548718	0.01090585271	1	0.1330177117	0.6235466364	0.01142222502	66	1
12	137.5924316	323.6010046	6201.452736	13091.99446	686.7287167	-155.6648212	2251.937678	5098	5206.130952	1274.055176	2624.810028	178.1174033	274.6695859	217.2913953	963.6695906	1994.95022	0.477416363	0.05398338168	-0.0122919902	0.01953305821	0.01344073805	0.0227711844	1	0.3786857433	0.07744051153	0.0111875707	83	0.9999999459
12	138.1154633	208.2580408	719.4848756	11810.58715	1965.095808	1082.657094	1912.052918	4962.5	14481.56383	193.7615345	2417.572042	386.4551873	242.6884412	277.3132505	925.5218806	6419.169887	0.06090738097	0.1660964837	0.09290786695	0.008949969845	0.01880546634	0.01314980257	1	0.05397715324	0.3163726184	0.2870236836	44	1
12	139.0867604	81.31382263	50.25569609	8619.194539	829.1771607	207.4134148	1111.354335	3281	3025.861702	45.62765831	1276.18444	160.7735194	75.26242376	158.615428	471.0223504	985.7961206	0.006316924456	0.09627355175	0.02490538708	0.005335850296	0.01666838027	0.008245050261	1	0.004403740826	0.1694653245	0.03332392195	11	0.9627779061
12	139.0640533	371.0026291	1201.879521	13703.45937	204.143086	244.9938786	2227.843381	4998	10652.62637	248.5974351	2375.488965	123.7945394	108.8132467	234.3266167	830.8342225	3950.862209	0.0908775308	0.0166250925	0.0182404497	0.007687374344	0.009749633428	0.008690067153	1	0.07056569316	0.00375964191	0.02680561863	30	1
12	139.4171778	386.7632578	4219.07925	13983.89145	748.2340091	1070.287569	2367.269044	5330	12765.5	891.4269697	2663.779405	206.8734114	315.8183514	237.1280297	998.7011626	3839.22838	0.2963077591	0.05451120014	0.07533794763	0.01453385747	0.01277539823	0.01955077776	1	0.2397900201	0.08315435026	0.2762820047	73	1
12	139.2922309	667.4906805	-49.97003578	9890.667743	2938.811293	1119.529291	1781.325157	4417	5810.515789	75.44296942	1893.017041	584.4615371	212.6885796	203.9039892	832.3244067	2128.493668	-0.005500182078	0.3081924867	0.114678668	0.008612564445	0.0185021745	0.0116487472	1	0.004321904582	0.6118525854	0.3529877789	27	1
12	139.6833697	683.0999041	3015.339128	10329.68608	467.8862128	637.2541433	1863.593697	3983	5208.610526	632.548151	2162.331785	164.3348343	227.8470421	987.3867301	804.7447055	2681.813908	0.289965874	0.0456230484	0.06209941736	0.01718941599	0.01481112766	0.02088785977	1	0.2336402732	0.06426839811	0.2280604016	73	0.9999999254
12	141.4574593	189.7539831	7097.671147	10333.85531	275.7029082	-303.9275583	1995.6126	4122.5	9087.826087	1516.531285	2026.114104	128.1318981	299.3009852	227.3199008	751.1332576	3872.784243	0.6761948095	0.02551601962	-0.02886955542	0.0323582216	0.01341942883	0.03154924089	1	0.5363991833	0.01658179438	-0.001628040483	90	0.9999999998
12	140.8596098	286.8061128	4000.979065	9364.195263	831.4175038	901.216131	2377.73343	3743	5201.857143	1655.360262	3222.080623	290.4439864	369.9894946	291.8654498	1230.557289	5257.83649	0.4369797861	0.09266291834	0.09764298614	0.05960551618	0.02277287835	0.03477333613	1	0.3546480026	0.1621328722	0.388663157	86	1
12	141.8671094	743.3430866	2133.980168	6924.77331	1457.368462	-38.19213003	1524.294581	2983	1807.378947	472.8697116	1635.177584	360.7030817	119.6320175	147.0943959	681.5240633	1133.169075	0.2997281204	0.2165086073	-0.006405195499	0.02135620589	0.02094211191	0.018540309	1	0.2390128129	0.4152954915	-0.003758077885	78	1
12	142.6146385	704.8206971	9245.744644	9916.517302	209.8182639	-535.437985	1712.452134	3926	12074.07447	1940.74716	2025.965062	116.5055896	314.7205859	196.8541696	752.2544661	5692.367654	0.9407160632	0.02310541784	-0.05385368479	0.0370024065	0.01284808001	0.03305510045	1	0.7465685539	0.008920307786	-0.0276619725	94	1
12	143.6498878	477.4484021	4525.723206	15602.2281	1571.187002	-90.03997056	1787.969138	6156	7417.782609	959.0817241	3163.659175	387.9374796	219.4742645	209.4386984	1250.78271	2999.167943	0.2949495646	0.1042611832	-0.005607563766	0.01303084888	0.0112692514	0.01539477534	1	0.2336494767	0.1829601814	-0.006104052857	74	1
12	143.3085341	542.7905381	-32.85829038	13143.98928	1373.023516	798.4311565	1803.656887	5150	4721.170213	55.61269327	2482.27886	288.9270229	169.4515753	195.1799789	937.3803812	1800.585452	-0.002621165502	0.1028459807	0.06073188406	0.004260827653	0.01442560651	0.008101720706	1	-0.0001177699967	0.1845483485	0.1571105334	13	1
12	144.2794615	274.3538107	945.5828277	13463.79842	1367.4606	558.6934774	1932.952466	5275	8761.739726	204.9666119	2527.105744	271.1499915	127.5175011	204.7730879	940.3622043	2524.371363	0.06993170022	0.1023992307	0.04351856248	0.007868318287	0.01411758061	0.01050802098	1	0.05679361726	0.1824806533	0.1136454038	39	1
12	145.2560556	112.5344446	50.67355203	8960.491157	575.6398687	115.8355035	1196.228294	3364.5	6848.967742	42.2198399	1484.188444	126.2473948	57.02977867	167.9820663	534.0494827	2216.778369	0.005705384677	0.06669103671	0.01355584096	0.005060410019	0.01320696222	0.006711553274	1	0.002687236221	0.1077721039	-0.007680448582	6	0.9999908185
12	144.7617136	311.360716	3514.151173	11803.90701	669.5283333	85.64801996	2046.033429	4504	6689.676471	930.7781178	2948.158043	187.2091549	205.2440505	196.4983069	1058.711386	3793.527116	0.2983206594	0.05484772494	0.006509835253	0.02082106608	0.01469723986	0.02091820093	1	0.2365125796	0.0811128644	0.03540075948	72	1
12	145.1862402	404.0384007	2398.523205	13861.76735	101.2294633	843.7904329	2443.733434	5042	2595.946809	485.0970317	2932.82481	151.864126	237.7199578	253.4697807	1045.109446	889.9996661	0.1718819397	0.006760875707	0.05947916979	0.01045957263	0.01230323547	0.01528207403	1	0.138273787	-0.01554514463	0.1899490375	53	1
12	148.1758711	173.174282	-98.83059869	9684.357097	457.8510669	2144.904362	2194.604023	3691	2278.914894	70.10060965	1753.85631	144.9425405	430.0571711	240.8921482	663.0028586	857.54943	-0.009828664947	0.04827132045	0.224383444	0.00746012529	0.01275674764	0.01899470112	1	0.004972420335	0.07808290718	0.72735551	10	1
12	148.5132079	646.2715029	1833.236357	11189.19644	1693.081563	1640.507329	2315.972431	4642.5	1838.274725	386.690988	2227.11543	382.0467499	356.4585784	213.6441297	906.9520146	1030.219632	0.1648107686	0.1485151379	0.1441600285	0.01255747794	0.0142965445	0.02102505668	1	0.1406387279	0.2813412408	0.4903429155	63	1
12	149.7061316	151.8656532	4760.534405	10967.6857	1737.957216	-191.4457547	1698.134878	4659	15004.92135	926.3636777	1916.032082	344.2953861	192.2183276	186.7721936	788.4226155	6461.383175	0.4435473985	0.1585964625	-0.01876994406	0.02223829182	0.01649935101	0.01803170767	1	0.3525657661	0.2939903742	-0.01566948317	87	1
12	149.0764325	357.6956968	-99.46103248	15550.58012	289.9317175	1874.017028	2334.717852	5728	12283.36842	58.27094052	2266.303236	168.9276448	287.5387103	213.030053	835.7423995	2609.847155	-0.006381093499	0.01899311012	0.1225543393	0.003606828739	0.01100306709	0.009440285326	1	7.78727502e-05	0.01341113974	0.3700196726	4	1
12	150.6092594	559.5290726	53.12721708	13003.80002	1276.231699	485.9721572	2203.494969	5069	2369.307692	68.71585836	2454.84581	261.7883743	114.1187913	233.6436624	907.4603154	1108.137263	0.004333105186	0.0988202144	0.03712362317	0.005685975589	0.01276243075	0.008127203045	1	0.003719051675	0.175234362	0.07579908985	12	0.9999518246
12	151.6917998	583.140898	50.61734104	12236.16515	722.2460484	264.1518253	1992.17491	4648.5	3843.663158	49.6932781	2089.960497	178.4903535	91.54619079	237.1342681	744.0746626	1333.762839	0.003806343175	0.06110658257	0.02166057568	0.004410787435	0.0150299036	0.007651564942	1	0.001662693346	0.0965430389	0.02009762274	6	0.9835021621
12	151.7253619	215.5887042	47.4572541	6418.766916	1836.092862	849.2263613	2117.207443	2999.5	1764.217391	72.27188871	2492.611767	842.4423411	285.9887764	221.6406776	1122.468989	982.5355607	0.006858126171	0.3012052149	0.1307303938	0.01573543488	0.03353899503	0.02546990255	1	0.01526817141	0.5979431891	0.4119072526	27	1
12	153.7169999	199.8057906	-65.60205722	13902.82633	231.9749018	1573.962222	1998.720183	5104	7882.052632	61.27617094	2204.292232	132.0910552	263.5035638	206.0229841	770.6037369	2428.941304	-0.004704889714	0.0192862066	0.1144107764	0.004418868806	0.009911394596	0.009640932754	1	0.0008460939422	0.01368484729	0.341863561	4	1
12	153.905092	437.0964524	1.839549181	15356.80763	1446.5402	532.1527689	2309.267919	5939	3861.774194	91.81754365	2438.826241	372.9700957	117.0734456	1145.67378	916.6931557	2616.643615	0.0001174437738	0.09721766223	0.03443896039	0.007157420792	0.01851593185	0.007335209474	1	0.0001270773621	0.1718369229	0.06534438097	12	0.9999750178
12	154.1746414	333.2312156	55.32976726	15899.69277	1497.698834	350.7241443	2160.173957	6146	3192.170213	64.49897911	2529.276199	327.8889063	93.3897216	204.7004959	993.0928857	1201.891544	0.003914052601	0.09690148611	0.02326466233	0.004428558084	0.01272429995	0.006224187956	1	0.002370345854	0.1707157043	0.02703269897	11	0.9667156306
12	155.6109988	47.14826008	523.198477	7505.38043	1187.117806	237.5024801	1073.835944	3072.5	10602.54255	101.6438015	1063.322437	196.382594	75.84546937	156.3155635	414.6709069	2380.889265	0.06867674932	0.1605175707	0.03183847694	0.01000023047	0.02015156995	0.01023145099	1	0.05578079724	0.3023544398	0.0744799148	43	0.9999999987
12	155.3341731	63.68237929	508.5087172	8067.068573	504.0044148	689.0409077	1177.284564	3072	7783.521739	108.4227373	1217.502516	142.1344774	138.6169706	359.2279106	450.105866	2208.650582	0.06274702532	0.06327113274	0.08446916406	0.009281423266	0.01774390551	0.01160688808	1	0.05339407104	0.1031369835	0.2541692925	36	0.9999999999
12	155.5208776	131.1984034	609.408969	10144.99812	555.0605147	894.8567361	1450.308485	3759	3666.41573	163.9803539	2126.91482	151.3852928	202.6567578	170.5075668	756.5468962	1518.520728	0.06117415363	0.05328438242	0.08580952433	0.009552035975	0.01571609229	0.01124256999	1	0.05208742146	0.08252346998	0.2581444521	36	0.9999999998
12	155.227332	264.7137061	1747.22806	10596.40113	3247.808903	712.0476792	2277.806847	4934	2910.696203	391.4759615	2411.538788	802.9874193	161.949417	248.086447	1081.367561	1729.712703	0.1642159473	0.2996688852	0.0694090209	0.01439258856	0.02528057213	0.01780158739	1	0.1369874971	0.5913340416	0.2334972084	67	1
12	154.9759323	669.9547469	461.6134243	6167.868477	1732.146586	634.080872	2060.484397	2784	1909.055556	154.7051951	2082.464309	624.9585859	203.6154055	207.5108343	918.203831	1781.189499	0.07574614103	0.281669296	0.1049217683	0.01401418809	0.02609499689	0.02083020164	1	0.06836080183	0.5560361838	0.336761038	50	1
12	155.9502763	93.47587052	-65.00915498	8227.794273	409.7890558	1713.029995	1518.444304	3128.5	2733.967742	57.98755772	1480.566535	137.0529103	335.8577003	167.2751478	532.0675116	1119.598991	-0.007927668002	0.04814210717	0.2034867286	0.007455535786	0.01746588458	0.01966081805	1	0.005007751694	0.07697583983	0.654514602	10	0.9999999959
12	155.9531724	287.5993853	-68.16627994	15816.9822	2404.866843	1830.062073	2140.290447	6424.5	4347.307692	74.50712193	2167.840413	416.0017225	287.2003462	219.9565253	889.2977611	1080.460927	-0.004310544375	0.156680432	0.1167030174	0.005068842704	0.01370808572	0.00947724819	1	0.003272154558	0.2982343566	0.3549255117	19	1
12	156.5326808	452.0071397	1001.727452	15191.46168	3560.256125	627.2704289	2017.026413	6482	13359.88506	219.3296819	2356.359318	531.3486461	157.6097708	206.5780722	965.5434067	3415.813276	0.06900894981	0.2363493258	0.04262909543	0.008027536437	0.01883031899	0.01032955033	1	0.05788909055	0.4597818123	0.1151192495	46	1
12	158.3390921	309.4917801	2134.230473	13488.57187	1244.959681	1965.592079	2626.241625	5241	3436.1625	393.2395841	2341.6686	276.3694702	386.7167792	293.5684715	883.9343285	1144.177184	0.1631723118	0.09791406454	0.1560038983	0.01227032058	0.0151539822	0.01661047713	0	NaN	NaN	NaN	NaN	NaN
12	158.3203819	371.5938625	1160.358691	16440.27723	2611.160655	179.9317845	1906.332241	6718.5	8400.287234	208.915054	2293.854758	487.4973446	119.2351394	246.0937181	965.2295627	2319.283861	0.0720646833	0.1648157916	0.01074520876	0.007810942865	0.01464717109	0.007990548497	1	0.05705648301	0.3103967061	0.001455304545	42	1
12	158.5095537	420.2804094	18.61436476	15293.7572	999.5834733	271.2910549	1893.114438	5748.5	6305.157895	55.49766165	2537.653259	209.4762625	74.71435763	191.189549	917.9493923	2312.706811	0.001109371517	0.0664848025	0.0189160889	0.003890938726	0.01234002206	0.005685018232	1	-0.0006175728241	0.1075865812	0.01003773772	6	0.9990585138
12	158.9339866	509.8443949	4340.053088	14289.05457	1465.7885	-59.7570008	1934.804109	5681	6746.364583	852.7056706	2783.475844	329.7227962	199.6252575	190.8876332	1086.117619	3011.337227	0.3052839068	0.1027739373	-0.004266127439	0.01368391482	0.012026516	0.0148206513	1	0.2420054831	0.179868419	0.0009557923325	74	1
12	161.5035505	483.8551032	55.05798689	14189.92102	3362.578166	232.2153232	1940.279206	6106	5153.681319	83.52784813	2516.865288	619.548037	90.16393574	211.0060314	1056.475677	2224.518199	0.00411140902	0.2368082798	0.0162856273	0.006498491952	0.01586287848	0.00668657439	1	0.004014744676	0.4601013705	0.007626922806	20	0.9764085105
12	161.981583	159.8716297	689.2934531	10089.32047	1032.099854	406.5371069	1854.786715	4059	5315.954023	169.1632993	1775.853611	203.2598329	110.9875592	216.6634148	648.7630632	2285.787325	0.06736493931	0.1000451428	0.04104835949	0.009965037283	0.01884832438	0.0108309919	1	0.05452763229	0.1775252453	0.1043001682	39	1
12	162.083382	184.1258073	704.5458504	9323.594438	888.7912818	186.8791441	1898.963813	3682.5	3826.417582	139.2433479	1726.143511	205.5012161	90.90301841	224.7174879	643.3569047	2676.694189	0.07476719871	0.0982412745	0.02036045041	0.009722934073	0.01684712482	0.01153919031	1	0.0589626526	0.1729242722	0.03341384107	38	0.9999754976
12	162.6050712	610.9912954	5.888832108	11732.26614	599.2010434	741.2172022	1990.600236	4443.5	3034.663043	57.99106703	2133.623423	153.0477138	154.0577333	205.3026162	777.7629434	1237.472808	0.0005219516621	0.05403895535	0.06396452326	0.005172496956	0.01170931923	0.008960147108	1	0.001939316182	0.08360622432	0.1674273882	8	1
12	164.2447941	537.7013339	64.81856343	14702.43271	1357.288208	365.639082	2231.125606	5629	2178.066667	69.26887725	2359.670313	268.2529209	86.9567274	263.2574468	859.4672158	733.2301599	0.004447046679	0.09429843827	0.02483202294	0.005349774568	0.01518462466	0.006410007019	1	0.002872061949	0.1653850256	0.03255984829	11	0.9425425481
12	164.3212995	566.533059	822.5109325	13500.28575	3066.02441	1242.06788	1682.775015	5709	5577.451613	208.2381358	2646.621948	552.727992	252.0338048	196.9835892	1069.631128	2364.94718	0.06286243799	0.2346687987	0.09256763571	0.007973235427	0.01694801402	0.01143538973	1	0.05649142356	0.4583189626	0.2887477245	47	1
12	164.4410295	270.6421178	1858.357432	11727.46675	3317.685153	760.6293071	2448.607636	5265	2365.797101	406.1921638	2249.430218	684.3934807	195.655116	332.3672002	1001.808393	1594.838066	0.1621224597	0.2981566872	0.06583424697	0.01301597319	0.01884296825	0.01605444851	1	0.1350341505	0.5880749373	0.2204190748	67	1
12	165.2403578	595.2576437	959.6984134	14348.24441	2286.006997	567.9605157	1888.183955	5903	9414.705263	185.7007934	2201.956423	354.17422	149.0825119	197.4794669	856.479753	3187.020932	0.06730514422	0.1635349017	0.03995403033	0.007979762659	0.0127547648	0.008528750875	1	0.0553015934	0.3089316021	0.1027276392	43	1
12	165.4601032	699.8403089	1562.486156	10201.57639	2113.573041	477.0604334	1641.555032	4279	4833.381443	350.3290327	2166.935711	459.3133223	161.4934665	164.7900046	886.8570423	2406.568907	0.1590287142	0.2090026364	0.04805966427	0.01244070738	0.0163602445	0.01476745382	1	0.1300273127	0.4028060633	0.1541667908	65	0.9999999978
12	166.7064251	239.2958428	955.34815	16176.37343	1770.280987	1539.574551	1979.116683	6300	23909.5	175.7512918	2196.146886	322.1289036	219.5275185	214.3653185	880.2488329	6007.170325	0.0592962557	0.1091250706	0.09395675803	0.006437116501	0.01311394446	0.01002544354	1	0.05195329939	0.1984706773	0.2882813195	40	1
12	165.8410676	400.3704249	2211.724463	13761.08898	2032.753936	2084.953043	2806.958819	5664	3034.301075	487.1809468	2633.822483	428.6097237	449.6438392	341.2574586	1059.073337	1154.714672	0.1667639581	0.1476828057	0.1556912259	0.01370168786	0.01313963593	0.02105835021	0	NaN	NaN	NaN	NaN	NaN
12	166.7691407	716.0278585	1957.325086	6689.386801	229.4060211	453.4468273	1872.586483	2556	1638.536842	682.6759697	2336.755667	151.468853	185.8723766	655.419773	853.1970908	1385.68373	0.2879086859	0.03439803538	0.06751177441	0.02126438591	0.02037263923	0.02881889997	1	0.2322175722	0.04125550319	0.2461576602	73	0.8427649741
12	167.3411184	74.40443607	-7.859501714	8683.297127	479.8798322	908.9507622	1276.155074	3285.5	6923.852632	50.96312625	1353.332968	136.9442856	191.1045571	172.6883276	495.5033738	2386.835736	-0.0009491673463	0.05521762459	0.1024861056	0.006432581454	0.0151348289	0.01279263016	1	0.003516891746	0.08758125879	0.3022120772	9	1
12	168.1969787	660.898762	63.19320199	8049.917529	31.60075293	567.3504308	2074.877166	2930	1153.421053	44.50648723	2026.044624	105.3132284	145.5581863	207.8162695	724.9292461	512.2698462	0.007533087792	0.004215294985	0.07237881246	0.006435912892	0.01419399779	0.01313757825	1	0.007450263017	-0.01926014603	0.1967801893	3	1
12	169.0789837	137.6882774	-29.89807252	10017.06211	512.7013992	1179.689632	1907.274953	3778	4692.325843	63.39638294	1820.459604	169.6780272	228.7245893	220.0634711	665.1224222	1534.484721	-0.002841592293	0.05108154667	0.1182579852	0.006982917708	0.01717720968	0.01288142773	1	0.003063490215	0.07965447356	0.3569303947	9	1
12	169.691561	350.2210471	4351.500113	13965.78029	2129.663038	1073.246966	2150.312089	5697	6280.654762	853.7033029	2946.625011	473.8957349	248.2821027	249.5452428	1179.271409	2894.110661	0.3022986107	0.1564198499	0.0750174205	0.03304886457	0.016457025	0.01840950418	1	0.2460122816	0.2940954306	0.2802125687	77	1
12	170.3228923	224.7885741	1004.106996	12752.91435	659.8546367	586.8513748	1899.351415	4804	7504.488095	200.9002322	2526.263743	194.9250401	155.2084673	209.1561849	901.5641565	8725.234946	0.07495742105	0.0507892762	0.04536140089	0.0154339492	0.01388880904	0.0106892898	1	0.0602208056	0.07566834125	0.1194268478	35	1
12	170.5849463	319.3572113	2630.431994	16394.09432	846.5766401	2477.318709	2397.392456	6140.5	7440.164557	477.6466509	2652.804635	263.001328	460.9696544	228.4524623	1036.376735	2915.753276	0.1588500946	0.05641434194	0.1497893466	0.0119971653	0.01187544727	0.01643957118	1	0.1349572165	0.09091638224	0.5053880071	57	1
12	171.1137921	380.5151722	1036.824359	16398.07073	1726.220948	613.7773787	1849.545647	6254	13716.93407	220.1426962	2849.058848	395.1834409	150.5059525	198.0963637	1137.812694	4497.78503	0.06333240029	0.1098754058	0.0394401615	0.007372192462	0.01457525208	0.008852381677	1	0.05132098361	0.1978397885	0.0980734125	39	1
12	172.157181	101.4800682	43.8022118	10696.58937	1547.861674	270.7001463	1227.710803	4241	2281.159574	57.17301739	1523.555828	253.7100856	75.58822034	180.3729891	583.9324411	655.4506174	0.004051226607	0.1473611953	0.02693423123	0.005825551317	0.01471790513	0.006889819597	1	0.003456329434	0.2753320105	0.04174414978	17	0.9870472183
12	171.9717735	199.411919	3643.532441	12550.21323	169.7630032	2610.198487	2514.712413	4750	4681.956989	607.2425609	1926.799087	132.8335765	474.4375943	269.8986798	690.7829069	1697.594461	0.2869831192	0.01404918035	0.2054357887	0.01412810207	0.01139075872	0.02601898772	1	0.2409971211	0.004592551589	0.7288756944	71	1
12	173.1759104	53.24818286	-57.51520117	8097.31093	779.0338704	1587.756384	1292.086336	3146	4625.446809	52.76496831	1088.798765	147.0763831	254.9218269	141.693275	414.1650188	1821.585577	-0.007493166072	0.09682454993	0.1982827586	0.006882901553	0.01571199816	0.01718547195	1	0.005675703523	0.177559229	0.6381143422	15	1
12	173.0276833	299.5431927	1198.167959	17143.49351	4187.780959	144.6790722	1700.312772	7370	16828.1413	199.116855	2164.179036	645.6575144	107.3737197	229.594148	973.4097694	3667.597967	0.06968885886	0.2428706955	0.008325045297	0.007465696497	0.01658228671	0.006418009892	1	0.05608654246	0.4719209854	-0.004783691113	45	1
12	175.3378572	177.8557135	67.5998209	9454.629372	2132.165368	344.8697698	1787.972981	4078.5	1864.55	71.52100143	2066.495382	492.9760569	100.6943481	488.7145077	852.044302	946.0516471	0.007229233707	0.2229623845	0.03836799584	0.008407586261	0.01885234216	0.01125487707	1	0.007887653996	0.4322893985	0.08529397545	21	0.9937230285
12	175.4333134	334.6630127	17.06474473	17836.8483	421.7749257	601.5012183	2147.091781	6532.5	13935.14118	94.84062247	2539.287878	194.422091	107.8957405	218.2990425	964.1318505	3671.70091	0.001113830075	0.02493825364	0.03357722084	0.006078980707	0.0095369002	0.005116567002	1	-0.000160004125	0.02214905117	0.0599603157	2	0.9999742459
12	176.6247481	163.5150738	41.73218251	13690.35683	4286.842418	177.5400882	1465.546	6086	4358.848101	81.46903365	2175.978317	682.252225	82.47382298	227.5010639	946.1833519	1064.130439	0.003075058714	0.3071797521	0.01388698141	0.006489113856	0.02145514972	0.007041168697	1	0.004010872732	0.6057101978	0.001499849638	24	0.9999819146
12	175.8075272	264.4351478	2313.720676	14837.53598	4486.299919	753.24213	1963.169212	6724.5	3629.909091	549.4517222	2886.57467	953.846547	188.4512867	305.589532	1291.731039	1386.801547	0.158360468	0.304109214	0.05327235604	0.01381333261	0.02089322904	0.01283582679	1	0.1312102953	0.5999255484	0.1757044017	67	1
12	176.6196537	464.4256694	2542.467688	16203.54443	1680.317172	2334.803774	2320.780125	6417	8199.431579	463.5254934	2636.893651	339.5819932	470.2404278	236.530005	1036.192507	2266.386498	0.1581688523	0.1065270061	0.1475439937	0.01038798467	0.01185648077	0.01520618795	1	0.1349617346	0.1945851502	0.4991540934	60	1
12	176.2025207	481.1575193	1309.351572	18498.24732	4356.168907	152.1709273	1736.666281	7889	9297.978261	234.4459149	2834.018454	824.7957876	132.485748	423.7152575	1268.994633	3209.423011	0.07250168936	0.2398659768	0.008679999625	0.006846506932	0.01619790199	0.007511558461	0	NaN	NaN	NaN	NaN	NaN
12	178.5088505	282.4550449	2503.971223	14854.23638	1487.723126	159.7600933	2051.872439	5858.5	5641.770833	546.9549633	3087.342565	339.4159797	153.5132349	233.9844644	1171.572985	2444.628886	0.1683009555	0.1004293825	0.009871899399	0.008810428811	0.01255020845	0.01155019112	1	0.1332032109	0.1764447255	0.01851643102	58	1
12	178.701134	541.5560331	2169.466425	13092.00779	3018.524473	703.5955288	1985.934153	5785	3626.759036	496.4409912	2877.886622	679.3901399	210.6994236	229.5088213	1208.824436	1601.790908	0.1638768222	0.2230388787	0.05292152335	0.009647209044	0.01479205531	0.01466076806	1	0.1344571606	0.4320284288	0.1728501096	65	1
12	177.8050039	623.6228038	-161.3344678	13982.17818	190.2313345	3205.345258	2220.141256	5104	2970.106383	78.43298575	2198.17761	161.6527094	487.3381247	232.3167369	769.6151401	923.694865	-0.01116235936	0.01359663246	0.2233852127	0.005468634491	0.01275932638	0.01438069842	1	0.003341260266	0.006261320701	0.7222994199	5	1
12	179.6197258	34.41847028	60.23787161	6406.81736	1866.756125	60.46646766	1027.065712	2861	3575.063158	55.89788939	1071.743822	342.0030412	59.82448054	155.503574	452.8995925	1381.966605	0.009585336088	0.3027709166	0.00947980422	0.00952028228	0.02488810494	0.009486836005	0	NaN	NaN	NaN	NaN	NaN
12	180.0972395	148.4877236	42.96011384	9966.093769	645.9284149	202.4399538	1639.573619	3756	5585.266667	50.64257274	1866.699739	150.6847117	77.69619593	193.528212	671.6954357	1717.433196	0.00414386933	0.06850111864	0.02134843708	0.005771193984	0.01639603229	0.008850170103	1	0.002015765481	0.1118381943	0.01934714137	6	0.9998573861
12	180.2892366	640.6093736	-14.17999063	13271.00585	154.4705779	816.4015477	1906.280217	4849	2734.817204	40.61335033	2585.689996	129.6024648	164.9305503	223.6261469	895.7672619	990.0463861	-0.001117144595	0.01270441198	0.06180865654	0.003262811339	0.01045657674	0.007292412963	1	-0.0001132967455	-0.002047837174	0.1580015181	3	1
12	181.1536003	358.764533	15081.70343	15629.46937	1639.975346	-556.9233437	1841.467049	6492	4442.632911	3197.725612	2981.058838	397.7569813	449.568456	266.1003464	1237.411124	2313.977944	0.9881860329	0.110298258	-0.03796389211	0.04744396102	0.01400159621	0.0296866895	1	0.7869755047	0.1897720057	0.04225548213	96	1
12	181.2696661	406.4712127	-194.3926542	15516.49353	144.0619312	3673.26357	2561.727059	5593	2742.215054	80.73625157	2376.166767	164.2799142	607.1549829	295.2032984	851.3154154	770.4057916	-0.01293305739	0.009820011696	0.237977319	0.005018430215	0.01114098985	0.01453455497	1	0.0029065918	-0.0009687337568	0.7729218542	5	1
12	181.2943985	527.1093289	1.222870596	14914.17678	3444.164438	422.8336748	1689.367761	6334	3561.068182	77.0936816	2646.893492	653.3631792	98.50881679	199.5234623	1112.27628	1191.186589	9.351648868e-05	0.2350539867	0.02912613513	0.005760798967	0.01736941183	0.006594883551	1	0.001683311232	0.4570032704	0.0516556713	21	0.9999819864
12	181.956045	125.1826448	1477.883004	9195.885309	1848.214764	471.3996184	1738.741303	3896.5	1324.626506	377.3655156	2117.606927	507.9693965	138.5547481	246.8948602	895.2616375	756.4981536	0.1636817318	0.2058330762	0.05234887095	0.01742680439	0.02606950874	0.01761852958	1	0.1340162682	0.3963840689	0.1701788882	65	0.9999999765
12	182.2008127	216.6800578	6002.995185	12615.07558	698.9833604	-104.4964044	2119.459311	4903.5	6603.359551	1152.984281	2266.63951	173.3656923	266.4364481	221.1822849	833.7759908	3420.773225	0.4718096163	0.05627841509	-0.007105179749	0.02151779842	0.01292650887	0.02238539633	1	0.3745940685	0.08243317411	0.02815171472	83	0.9999999876
12	183.6973154	583.5444514	11.24746617	14345.5253	251.4079326	234.888907	1732.087714	5197.5	5034.663158	49.39025964	2481.7715	141.7867466	78.23526373	170.0008989	855.8660793	1640.68358	0.0006958965074	0.01814906192	0.01722421468	0.003651102585	0.01044286249	0.005832588462	1	-0.001754217622	0.007447811762	0.002273383499	1	0.9983471578
12	183.8310432	323.3818668	4469.051263	9545.652881	923.4429445	3.12605081	2476.836619	3965	6761.338028	1423.55334	2773.623922	318.4281091	254.4358352	276.3486405	1085.081339	5061.774782	0.4622932531	0.09610691891	0.0002490986762	0.03684464368	0.01926212512	0.03262292746	1	0.3680553719	0.1652458762	0.05315245006	85	1
12	186.0547607	236.1209961	0.1290027315	14732.26719	4692.772991	465.4376092	1733.725244	6741	7517.666667	84.18164063	2403.866157	762.4900852	94.92845277	253.5036166	1053.872846	1985.577326	1.059408705e-05	0.3222068424	0.0318161861	0.006077649608	0.01564563927	0.007740998976	1	0.00304322621	0.6375517446	0.0641979819	25	0.9999991997
12	186.6033613	506.3410197	998.6178532	15654.22064	3763.962672	1466.359171	1837.294713	6768	5700.126316	196.0926399	2498.810023	635.0979988	271.858633	174.2713193	1085.252733	1640.424434	0.06307703602	0.2394694241	0.09514274343	0.008008714102	0.01418211932	0.01059089964	1	0.05691457706	0.4683587904	0.2980003123	47	1
12	188.0386027	669.2478739	6927.127038	7023.810883	71.13654716	-413.1717945	1972.437458	2757.5	2187.791667	2463.626002	2415.972357	120.7117447	369.5519984	259.0219018	920.9429694	2233.944111	0.985105457	0.01227579004	-0.05240792951	0.04434304274	0.01925215274	0.06284017772	1	0.7820904264	-0.01372625684	-0.01263269049	94	1
12	188.6750904	793.4484705	434.735412	6390.168574	605.1396513	234.6465408	1406.929826	2509.5	6628.617021	119.2839118	1462.980702	176.7560456	89.388303	195.9984089	548.4526832	3058.500318	0.06748646884	0.09500745452	0.04040577121	0.01082083098	0.01767619939	0.01388719102	1	0.05450793084	0.167068989	0.1018942807	39	1
12	189.467905	434.6724269	33.67080145	16183.26449	270.520669	284.7876076	2012.258822	5905.5	3690.094737	54.12332652	2284.186567	156.5148338	96.47350619	204.6748624	843.856466	1129.119946	0.00213945943	0.01702010448	0.01834868832	0.003352260238	0.009677640202	0.005848247779	1	-0.0005334055797	0.005145767741	0.006512626515	1	0.9973019074
12	190.0359567	191.8223781	5151.867874	11387.49877	1788.393924	-54.75310438	2225.22256	4774	18017.86364	1228.886158	2446.270662	394.6506112	221.1446693	205.090419	976.4028553	9083.353217	0.4555523863	0.1601372929	-0.005323581485	0.02595123756	0.01942935303	0.02160479339	1	0.3631644401	0.297636655	0.03433739514	87	1
12	190.1434947	268.7870023	29.4236801	17524.23448	1807.781614	1030.407907	2005.368386	6809	4218.359551	81.49422476	2467.088787	373.2693403	180.5220037	209.3743568	989.9932972	1364.256568	0.001652152015	0.1030832889	0.06058512015	0.004974341719	0.01343364762	0.007345544895	1	0.003299680639	0.1850066998	0.1576005894	13	1
12	190.3136831	296.476833	1282.088186	17354.24338	7279.234723	164.8846876	1599.309067	8455.5	7354.145833	238.3206541	2818.896942	1288.0475	118.8429253	220.5322595	1390.182058	2466.731325	0.07318561195	0.4167414937	0.01023199352	0.008466451693	0.02244058267	0.007111725057	1	0.06148829767	0.8319566808	0.008959687521	51	1
12	191.4343331	108.353373	2505.144646	8767.894424	1882.151812	-49.20892345	1428.587321	3820	4206.15	606.4898176	2043.824486	463.2375304	127.6573835	191.2906433	854.6024947	1993.817134	0.2820635598	0.2168267471	-0.005847686476	0.02121705561	0.02092604573	0.01627372928	1	0.2249010513	0.4160885181	-0.005909602557	78	1
12	191.8011736	250.9242111	955.3948495	15281.00351	898.2352904	1549.816934	2153.888899	5707	6984.389474	170.3622996	2317.9064	205.2251127	293.2758353	204.0777781	857.9569898	2257.61438	0.06399367374	0.06051701967	0.1014975916	0.006891974506	0.01087261075	0.01216814373	1	0.05556519557	0.09810122562	0.3140753923	36	1
12	191.0329657	608.0100893	90.61858084	12220.74268	1177.342547	496.4843921	2240.195653	4739	2524.5	121.5900065	2120.447674	245.0864011	105.514639	221.1841368	789.7370238	2393.260273	0.007817513288	0.09618142052	0.04074166489	0.01306204604	0.01690380031	0.01083199818	1	0.006731299657	0.1698921182	0.0892042074	12	0.9998688
12	192.3908826	174.9109042	2331.139459	13352.77231	673.6722456	153.1326198	1969.047293	5064	2516.612903	365.2733145	2089.491222	165.2245349	139.6525328	218.4197202	765.1102516	786.4958613	0.1726633113	0.05174937819	0.01140798503	0.009493325218	0.0119370486	0.01079833876	1	0.1361184985	0.07569065707	0.02317269654	55	1
12	192.4925702	474.4461238	-59.13456264	15009.66086	4866.343476	866.9552805	1995.794447	6891.5	11208.67708	87.53928751	2783.057373	978.1269945	169.0782861	186.6960886	1274.113313	5442.15817	-0.004090043526	0.3337981208	0.05881070226	0.006036074198	0.01561747105	0.006893971179	1	0.001841285247	0.6626453313	0.1583209601	26	1
12	193.854127	206.3288743	1053.254412	16127.01156	460.6403809	688.8723864	2124.877847	5962	28996.97826	187.2894601	2265.235049	168.4539962	139.7354337	224.0640759	825.6406416	7081.323063	0.06620515642	0.02879897971	0.04452175569	0.007008184425	0.01082047957	0.007912080381	1	0.05283562468	0.03016197246	0.1136527535	31	0.9999987799
12	193.8765049	553.702391	794.5861628	10501.92665	2345.28739	495.668432	2168.215614	4607	7111.157895	218.4529696	2999.036679	685.4849547	142.5008678	246.7218908	1244.441714	4628.658804	0.07408952256	0.2219732874	0.04993765946	0.007508205614	0.0194045737	0.01411253189	1	0.0622766182	0.4302747475	0.14141688	46	1
12	193.5624804	621.4026091	3809.870901	12826.53236	3014.276926	863.0639719	2104.251732	5595.5	8544.6625	708.8870596	2368.762663	562.4118582	240.301323	219.8335259	995.499412	4118.207623	0.2962099911	0.2323790179	0.0694948274	0.01613080058	0.0169406044	0.01713466391	1	0.2418166488	0.4511814436	0.2621533889	79	1
12	192.9919913	742.6204681	5373.989478	8049.887684	1221.829008	-227.5796218	1687.507564	3415	10766.18478	1314.432158	1921.814012	304.0254791	239.6434802	179.0164255	787.7236318	5569.932771	0.6723754205	0.1571922319	-0.02860515319	0.02568780633	0.01932245321	0.02953878167	1	0.5352232094	0.2892392034	0.003135241135	93	1
12	194.1245002	25.3887506	439.0731022	6915.273543	379.487574	584.0376565	1191.629819	2612	2799.589474	84.19827372	1063.908965	103.9032418	117.4330033	161.3663998	381.8431051	1010.38727	0.06536282948	0.05404022838	0.08468152606	0.009386455583	0.01582631906	0.01335340425	1	0.05537460183	0.08401708606	0.2551924514	36	1
12	194.3869794	156.8545606	41.47797978	12458.03174	680.5553538	754.1003813	1882.406734	4747	3555.968085	65.45008606	1935.037858	179.3953371	138.5028919	214.8454029	699.3510036	1173.51322	0.003651990485	0.05381359995	0.06081543059	0.006050808014	0.01408236657	0.008217833659	1	0.004220480353	0.08299505725	0.1571059159	8	0.9999999998
12	195.0081285	121.7235508	1667.112315	10416.05215	2251.105795	454.9247067	1617.702582	4465	4226.536232	347.3395571	2016.118935	468.2370343	169.3593168	208.3865259	841.6824368	2248.224081	0.1590920254	0.213581626	0.04532242024	0.01219561387	0.02158454984	0.01373931001	1	0.129948255	0.4121776207	0.144747097	65	1
12	194.8145476	139.6069537	8695.587416	12925.19599	1260.491648	-504.2481556	1663.841238	5205	2662.946237	2836.603062	3896.890246	432.8173494	420.2821289	242.3546756	1540.24764	1484.058363	0.6803394746	0.0979499436	-0.04047137765	0.04208614489	0.01737092509	0.03207016489	1	0.539921908	0.1660633711	-0.03874646155	92	0.9999994684
12	195.2198093	362.1833698	891.715224	15902.86352	861.2562916	3273.977987	2379.550885	5971	11237.70588	217.6438292	2856.69742	259.2698998	653.1835844	213.8672864	1078.866954	4903.189015	0.05606147723	0.05810950655	0.2127593329	0.009160441426	0.0126095208	0.0149335258	1	0.05708774505	0.09757282912	0.7023062625	37	1
12	196.2666052	377.4704844	-176.3907882	14429.46375	1360.473351	3405.421928	2641.737435	5662	2767.6	90.45110708	2592.531363	296.4929955	620.9727007	288.3485994	992.3592397	1036.883898	-0.01230216861	0.09767955477	0.2395272681	0.006329428339	0.01134071135	0.01822246453	0	NaN	NaN	NaN	NaN	NaN
12	197.4715077	74.62222507	446.1313752	7887.854854	783.3926908	1452.797875	1419.808883	3126	4458.870968	110.9876636	1468.71624	159.0551105	327.8502393	169.6354702	556.2574217	2292.372969	0.05678454424	0.1009602316	0.1805059849	0.01104763329	0.01579726238	0.0230181172	1	0.05598045816	0.1850092929	0.5909086998	41	1
12	198.7859261	343.121209	891.6299307	16504.4826	1631.390921	3312.878099	2212.122442	6381	4855.178947	223.7339233	2968.132813	383.5543362	695.7154727	253.8679449	1168.144408	1964.734685	0.05568063902	0.1031355015	0.2100123937	0.008122707458	0.01454484563	0.01814020541	1	0.05722524155	0.1906883771	0.6942008604	41	1
12	200.5182013	320.86073	92.38162014	11487.96073	558.8461196	883.9657898	2542.005263	4443.5	3918.393258	97.32657971	2452.420023	386.9659164	443.3196077	2083.068272	877.9129894	3618.223891	0.00869896431	0.04838446808	0.07066157437	0.010869492	0.03846698185	0.0510588189	1	0.008888350625	0.07211237961	0.1926155025	8	1
12	200.1549141	531.1778939	15.99496004	13145.74421	2016.507449	802.9684356	2050.966486	5360	1594.368421	73.24076992	2592.381262	412.0641848	150.6584101	208.4027361	988.731994	711.4416747	0.001306485091	0.1547234546	0.06213139469	0.006048733668	0.0148943692	0.008310546868	1	0.003864440102	0.2919860164	0.1647960018	18	1
12	201.3141231	221.8055589	77.52229136	13452.86988	2087.753003	327.8595751	2337.232639	5533	3954.489583	71.86383787	2098.309267	344.8139169	87.58936248	361.536561	815.6391482	1522.621458	0.005739130215	0.1531774583	0.02572949174	0.005562499672	0.01415376367	0.006760872325	1	0.004805708564	0.2873155786	0.03812169576	17	0.7288288346
12	201.2867648	279.1017478	2397.657195	14659.70721	2263.827522	207.8106915	2103.620888	6024.5	6286.168675	534.3140363	2690.316356	487.3470989	151.8024857	237.8969147	1081.204111	3952.114981	0.1599754339	0.1539686559	0.01481510489	0.01568662632	0.01772195142	0.01189355578	1	0.127641635	0.2875411876	0.0358319045	61	0.999999999
12	203.6106942	496.3286357	1031.031106	17307.15668	3054.174118	1671.360147	2059.506069	7160	27872.30208	213.3588869	2675.819449	536.4047239	305.5292363	216.3660403	1126.214039	7240.244314	0.05989007288	0.1768879008	0.09698432936	0.006995024702	0.01490758024	0.01025150574	1	0.053604766	0.3388830719	0.3014689919	44	1
12	204.0581397	262.298844	970.9598309	15851.48744	1688.621605	620.8559685	1830.189229	6199.5	13601.27778	196.8066471	2690.481053	352.1475208	154.9089997	191.6669848	1042.110177	5155.773332	0.06205440895	0.1128287125	0.04137213576	0.006477534391	0.01454119723	0.007989353799	1	0.0504760944	0.2040389443	0.1046564327	39	1
12	204.9683422	193.5524229	6.952861899	11909.81542	2625.858324	1356.438857	2102.46222	5112.5	2433.685393	86.63835387	2043.296925	493.7514127	247.1856704	220.6122616	850.5857445	3547.678382	0.0005543030203	0.2228603712	0.1175758927	0.007990306707	0.01817506736	0.01098736031	1	0.008170633675	0.4352570639	0.3614960673	23	1
12	205.4898522	240.9597527	-101.5453926	15257.98719	3453.22093	1664.609063	1835.131343	6471	4685.989247	89.78291521	2458.203054	587.6401466	289.7232066	247.9374553	1039.14388	1467.990304	-0.006800011481	0.2281783014	0.1133436765	0.006289770944	0.01519488724	0.01034654158	1	0.002051426562	0.4461464731	0.3451312059	23	1
12	205.0381338	567.255358	729.0779858	13608.13874	268.317545	2880.225106	2439.925854	5064.5	14797.97753	175.5225778	2412.305948	132.4707763	525.62253	243.6369499	832.5394868	5670.698498	0.05448767343	0.02024742013	0.2128685383	0.00699498595	0.01176220113	0.01434831647	1	0.05529776375	0.01919742528	0.700963284	33	0.9999999453
12	205.0853875	604.946151	71.61636594	10436.02995	464.100302	691.0020965	2265.206592	3903	2798.315789	339.769471	2466.105191	180.1243415	146.6494014	273.0127848	902.8113249	2537.409052	0.006455312366	0.04478665294	0.06939105333	0.04990987906	0.01599381946	0.01346242332	1	0.006948997557	0.0646274074	0.187507925	8	1
12	206.370065	293.5590789	1085.785551	16787.76231	5444.945718	161.6511241	1696.741431	7621.5	13728.06667	208.7397467	2501.197761	898.8013894	115.5756684	222.3424646	1168.027381	3352.488128	0.06558828054	0.337806457	0.009754986806	0.006889411213	0.01921444013	0.007544372203	1	0.05424747992	0.6685588397	0.002682501574	48	0.999999774
12	206.647453	713.5542444	8.07817921	6381.111627	1358.891341	815.3354686	1979.646246	2850.5	715.0638298	64.44910969	2411.595631	545.3013617	273.316337	335.7132286	1012.712372	426.8461184	0.001261664928	0.207438687	0.1257925056	0.01231862717	0.02529325264	0.01931917007	1	0.009103349084	0.4036488445	0.3899209712	23	1
12	207.1361218	103.5017539	47.33160949	10963.48827	1623.126378	170.5746295	1488.074282	4375	5715.456522	59.8829671	1577.75061	279.8995653	75.32729857	202.8746015	631.1119704	1918.903312	0.004268354706	0.1485861522	0.01562536639	0.005864429788	0.01613769235	0.007134199424	1	0.00284336317	0.2774189784	0.002181441681	16	0.997870936
12	208.1697144	62.80028717	559.4693498	8997.807034	1994.681505	716.1866827	1118.133543	3809	5415.936842	107.3877914	1367.77008	316.8860691	150.3949358	177.5997803	561.1202675	1410.80462	0.06317033878	0.2264561443	0.08137392355	0.009592258662	0.01894773074	0.01346144554	1	0.05582565008	0.4408702665	0.2492712286	47	1
12	209.521824	44.81039273	30.44403122	8062.114678	206.0646633	202.4156156	1172.752694	2917	10475.45745	38.0779307	1275.22049	106.0239994	65.54493439	164.6643397	444.0718564	3680.229942	0.004269855457	0.02776483186	0.02726709381	0.005109507073	0.01451826941	0.008031372249	1	0.001960410083	0.0277312781	0.03866951099	2	0.9999997857
12	209.7886817	395.1325268	6222.188444	13294.42257	1333.786929	1232.460708	2291.475482	5347	6386.145833	1590.163291	3384.277754	346.4784405	436.0172979	256.144308	1314.497425	3810.338722	0.4671045862	0.1020648494	0.09331757302	0.01989867376	0.01544947384	0.03043573112	1	0.3786148342	0.1812359017	0.3808552523	86	1
12	209.7118059	617.5747959	12285.22172	12264.11779	820.6591039	-700.2428249	2020.808266	4971	12053.025	2739.025119	2602.636636	190.3959993	496.1561468	291.3707604	1004.400236	5815.983576	1.020909566	0.06927307194	-0.05878490984	0.03062261228	0.01507214314	0.04234496423	1	0.8111370675	0.1038009375	-0.02460252974	95	0.9999999902
12	210.1215414	675.581467	-92.61135973	12844.6393	158.2481331	1561.383086	2045.1951	4697.5	7019.180851	53.42984943	2161.841992	112.1738813	256.8372105	196.6920981	749.0071549	2274.437896	-0.007522215188	0.01275335667	0.1218814897	0.004842573231	0.01017228083	0.01007268715	1	-0.0009728714617	0.000472952638	0.3671701676	4	1
12	210.6246291	161.6066691	5777.391588	12158.83186	301.9203194	-142.1806513	1933.499492	4755.5	9777.083333	1214.010124	2511.612422	130.7495022	244.4616545	213.4353232	888.385282	4015.570623	0.4604140057	0.0245422286	-0.01132062221	0.02148860444	0.01222156055	0.02144892123	1	0.3647123713	0.01663202432	0.009573517788	81	1
12	210.5875568	309.852032	6.116947791	17662.78948	5972.857508	285.3566924	1768.961199	8197.5	6545.677778	82.86781631	2325.700851	911.0090883	97.21562244	236.7366399	1131.218321	1237.964802	0.0003097727905	0.3336793188	0.0153999061	0.005049608645	0.01768311032	0.005675410021	1	0.002277973341	0.6606524319	0.007111834906	24	0.9999586483
12	209.9041034	373.0705147	-151.6620548	14845.63422	1258.262509	3415.134039	2554.830829	5768	1932.2	99.13338756	3014.220131	335.0299602	708.8499325	276.7524215	1163.342698	776.5048799	-0.01053690531	0.08966831528	0.2333519803	0.006648485314	0.01402483733	0.01673263097	1	0.005629364255	0.1641509536	0.7601266962	15	1
12	209.8810712	465.8541613	-0.2463727178	15939.23408	2542.63957	286.1067826	1993.338264	6485	8182.969072	75.27004179	2861.130701	533.393337	83.97749112	212.9861726	1168.761981	2794.881279	-1.96344226e-05	0.1612068729	0.0181177143	0.004995621243	0.01470804646	0.005077653198	1	-0.0002368079746	0.303674886	0.01037486261	16	0.9841596422
12	210.7533667	511.1862686	-37.81774914	16002.23877	6801.599608	431.5184309	1508.098714	7768	8311.957447	88.67192006	2366.484903	1169.414678	108.4215153	205.1451479	1192.804999	2593.214624	-0.002395266384	0.4310718523	0.02712796846	0.005867795675	0.01955538787	0.007346640016	1	0.002324512915	0.8627757033	0.05110441668	29	1
12	211.0701147	143.3505382	2277.155215	12614.11485	180.4182241	89.31317201	1917.650878	4603.5	3703.673684	383.932946	2138.95447	149.1985431	134.3476525	263.7566982	769.0422724	1193.927806	0.1762560876	0.01459482214	0.007312577692	0.0120121251	0.01274046241	0.01089782089	1	0.1381798606	-0.001419205583	0.008315054117	52	0.9999999998
12	211.2526223	542.5799855	48.09800719	14433.99146	172.3591178	540.7818369	2207.069781	5259	3818.263736	63.82819626	2757.575111	141.5172198	139.5724504	283.7408025	950.2391218	2407.468905	0.003642812271	0.01198648642	0.03706655022	0.005341167542	0.01135073534	0.01135294871	1	0.001931290883	-0.004544215179	0.07232116129	2	0.9999996727
12	212.4061731	24.36308209	448.6759559	6913.128292	1051.151787	576.5710066	1138.825772	2787	6346.945055	101.0808718	1133.006793	216.2524054	143.6263645	150.1105407	452.9581594	2488.019178	0.06659137771	0.1536211605	0.08400187536	0.01140321783	0.02072967383	0.01456237256	1	0.05772194847	0.2901549038	0.2566699139	44	1
12	215.4675153	274.3956417	-54.92442305	15866.51676	263.3831283	2000.455682	2502.162207	5744.5	7828.170455	80.11113473	2224.359235	155.4948884	352.0004258	256.4277638	812.40236	3177.746434	-0.003531772045	0.01831009842	0.1257893585	0.005347932577	0.01028022196	0.01044135659	1	0.002581652162	0.01210702049	0.3820037779	4	0.999999995
12	216.5082459	253.6382874	40.30611554	14281.32415	4654.313889	263.402994	1807.913819	6414	5507.835165	83.33431583	2555.300853	856.5885537	95.12374055	237.9099608	1149.864063	2827.760906	0.002765350728	0.3261993162	0.0183842755	0.006148572619	0.01863135177	0.007274268844	1	0.004352069805	0.6452683881	0.01788121008	24	0.9991911278
12	217.7889589	326.5785194	2618.272068	16024.8741	1538.230725	2350.887937	2621.253045	6293	6770.087912	448.9232555	2442.675428	335.1960165	438.1584699	264.5352355	978.8001664	2632.132586	0.1618257511	0.09978818002	0.1497156831	0.01114304026	0.01330067413	0.01618972386	0	NaN	NaN	NaN	NaN	NaN
12	219.8412971	569.5040597	789.0273209	14365.91967	281.6050493	2986.384848	2480.328203	5360	13682	164.7219289	2357.36303	147.4833354	542.5008118	240.2756437	837.8143267	5536.654683	0.05403716051	0.01817756565	0.2103445037	0.006812855946	0.01151182142	0.01581862044	1	0.05472788434	0.01481491235	0.6919328199	33	0.9999999989
12	221.4820061	78.65782259	33.68935328	9457.418626	118.5118677	550.6291727	1417.952244	3429.5	2135.48913	47.32958336	1763.746711	126.5166767	100.3874882	194.1325423	612.5503006	761.2343576	0.003573137497	0.01338543112	0.05839067608	0.005485951141	0.01416786021	0.01016879001	1	0.003411925992	-0.0008030087882	0.1471333851	3	0.9999999991
12	221.4624473	298.242832	30.90951232	16622.69637	5297.889509	301.7781037	1689.868939	7529	4841.16092	96.51882102	2897.07431	1000.840211	90.34869727	233.4200598	1325.510425	2063.422298	0.001619669288	0.3259643457	0.01766851564	0.006708725184	0.01677995842	0.006639234468	1	0.003379713236	0.6447608441	0.01509570647	24	0.9992207576
12	221.0306523	360.5220044	-124.5772711	15267.07565	1382.450596	3503.354201	2721.975886	6006	2233.096774	107.5010258	2198.821759	294.5992168	591.7209553	244.8112572	872.8454174	640.7314615	-0.008666949524	0.08934755805	0.2337085496	0.007192030637	0.01387452307	0.01611178326	0	NaN	NaN	NaN	NaN	NaN
12	221.4796704	531.4839695	972.9090115	16805.39791	945.2848013	3589.421213	2527.383816	6445	7362.45977	147.5428422	2172.050705	248.5213775	540.7456286	264.2417548	869.0327141	2773.099705	0.05755231838	0.0579770926	0.2128736908	0.007378194033	0.01074085258	0.01533584539	1	0.05828872368	0.09729373178	0.70305008	37	1
12	222.3204533	121.2938814	1916.869766	12457.36991	1904.54207	88.48623868	1626.554276	5108	4714.43956	376.7106727	2230.498437	339.5247086	112.7979368	307.6045074	855.2590649	1973.671357	0.1541399167	0.156121091	0.006840304105	0.01102790482	0.01713315532	0.009608280435	1	0.1224285089	0.2917188992	0.006583196615	61	1
12	222.3304308	756.4684818	4415.776376	10082.69874	141.1904907	820.7123703	1861.199057	3845.5	5762.315789	872.2065285	1940.245509	131.8714926	236.1741375	211.9720302	717.0267656	2470.68881	0.4361906916	0.01375047593	0.08193834856	0.02064964517	0.01381619744	0.0203744993	1	0.3517804078	-0.001864440643	0.3305745231	82	1
12	224.5223186	461.2665295	1214.464163	15828.46212	1103.990135	214.6997049	2057.505148	5986.5	14881.36957	232.7595626	2566.804326	205.4635706	121.8718031	196.0336312	941.4965217	5437.465733	0.07749176978	0.06885469113	0.01441607724	0.006838753084	0.01214076083	0.007652826927	1	0.06030683224	0.1118295374	0.01214878017	34	0.9999995878
12	225.3385101	199.5425381	1075.586451	16139.00227	4885.64164	587.1169788	1730.571888	7210	5530.031579	229.0265834	2412.161641	896.5693651	142.8960824	224.5991189	1132.574333	2046.637447	0.0680272991	0.3129116708	0.03764290956	0.009449555863	0.02131577725	0.007105670119	1	0.05783274928	0.6181054252	0.1001533068	49	1
12	225.5363803	412.1855165	1202.820765	18786.22491	1147.936828	762.5409771	1920.577831	7076	14872.43158	237.8372055	2958.712479	290.4574476	174.8081142	188.8160502	1152.767625	4697.59723	0.06447112192	0.06296349883	0.04219937047	0.005712792771	0.01109262063	0.008894464873	0	NaN	NaN	NaN	NaN	NaN
12	225.9138578	17.05832499	38.37641299	7197.42426	715.4847021	347.4158368	1108.339392	2790	3834.097826	47.06472677	1019.299957	152.8661274	77.86765059	128.8037579	388.1930865	1027.978931	0.005375328673	0.1012669418	0.04825523312	0.006995737701	0.01823448265	0.009051592272	1	0.005380654084	0.1807342326	0.1151655859	13	0.9567904049
12	226.1776442	51.03864254	525.2534587	8322.19037	1837.605852	635.6318401	1152.071784	3534	4723.361702	122.4751107	1235.959376	295.9682998	142.9495749	182.5453617	514.8292001	1644.713217	0.06532627176	0.2236908173	0.08171272018	0.009791097956	0.01968995758	0.01461602886	1	0.05753826801	0.4351446412	0.2508626352	47	1
12	226.5668787	181.551718	1152.579588	16778.91085	2620.496044	134.0039545	1317.088389	6774.5	5042.793478	178.3403889	2386.26287	499.8900073	107.2483697	257.009648	1022.271897	1233.531244	0.06867310705	0.159657024	0.00833729651	0.006288981529	0.01346313695	0.006332088165	1	0.05409419765	0.2996421931	-0.007964448325	42	1
12	228.0105428	505.558741	1299.027869	16813.00719	1117.323293	252.0020056	2058.104278	6389	13359.36905	249.5785124	2618.399252	236.9450479	113.8741861	260.8470183	996.1906362	3693.78643	0.07557895421	0.0643801165	0.01472263735	0.006821012827	0.01094584377	0.007039106695	1	0.05873234586	0.1025896668	0.01261727665	34	0.999999998
12	227.7601363	600.8084058	-150.3698889	12861.10162	617.3980228	3082.610435	2586.249685	4838	2321.329787	78.39546813	2267.782487	167.5286782	527.8484239	294.8560793	809.8864801	973.5970374	-0.01187681915	0.04682604214	0.2388770992	0.005873886346	0.01401241793	0.01451767795	1	0.004341440877	0.07567753332	0.777651703	10	1
12	228.5766386	33.19577002	557.9044906	8201.065389	793.8549652	259.4368703	1168.005061	3200.5	3937.536842	122.3517959	1432.953894	191.7115196	92.32423517	234.3610738	539.3819307	1465.310357	0.06832435366	0.09623915754	0.03323021935	0.00946411952	0.02002511177	0.01104207401	1	0.05468649419	0.1693296485	0.07697099712	39	0.999999942
12	229.7439948	220.2266642	2380.788983	14853.40345	2195.003151	249.0131218	2496.74403	6085	2280.821053	474.1710353	2782.89817	504.7066765	147.3929205	236.7823615	1140.192182	698.6721597	0.1654596586	0.1544335736	0.01766209186	0.01043486657	0.01496516016	0.01119171255	1	0.1322456268	0.2885816312	0.0471107369	61	0.9999999997
12	229.271327	490.4545833	2471.253785	15852.75901	6530.176267	140.9097975	1975.829297	7714	13708.61798	617.6358604	3282.810762	1458.480304	153.7806966	333.2287969	1589.499338	5033.295844	0.1583177743	0.4199228354	0.008900011547	0.01344995772	0.01918156047	0.01055260851	1	0.1296613577	0.8379495052	0.02424908262	68	1
12	231.5431082	520.4473903	4721.635702	15522.30589	828.2092484	1138.68621	2165.834502	5902.5	5696.931818	987.3447995	3215.553811	253.189734	332.5500182	260.1394563	1211.196747	2455.925524	0.2974150311	0.05262830096	0.07119951724	0.01465487815	0.01132270219	0.0208826386	1	0.2403563371	0.07908508254	0.2619601312	73	1
12	232.4719575	167.4657978	787.1249205	12240.60646	210.4025896	1219.542337	2055.184415	4519.5	8743.815217	186.3893036	2553.895677	135.7399456	276.9306036	177.3749833	880.4719146	3781.88767	0.0633018049	0.01776705632	0.09851345697	0.009108418821	0.01224420703	0.01291109005	1	0.054192699	0.009477858158	0.3019150114	32	1
12	231.9122113	277.3966442	5698.157226	18775.96133	425.4710496	14.3451721	2000.241166	6897	6482.537634	947.348442	2808.787543	195.7281952	223.5637912	197.5367803	1077.118677	2430.564931	0.3041412916	0.02210932249	0.0009566251906	0.01150565775	0.009718601056	0.0128253336	0	NaN	NaN	NaN	NaN	NaN
12	232.7556381	252.9659758	1160.346611	17227.70184	2651.07363	218.5528521	1698.02883	6928	3346.256098	219.0445473	2761.441673	570.3661238	110.7639153	207.0646395	1169.498007	1898.51117	0.0702369308	0.156294301	0.01400018701	0.007909014495	0.01356673674	0.007074354742	1	0.05570251702	0.2928943035	0.01213771622	42	1
12	232.8872528	323.8455767	-0.00518591839	17329.63532	377.667035	678.1524363	2372.604074	6291	14679.79348	64.92700088	2959.098281	181.2227719	117.7966396	246.9809827	1090.180838	5661.383512	-3.253325203e-07	0.02345930863	0.03998273536	0.004097451686	0.01089041031	0.007200264258	1	-0.0006182349901	0.01934776573	0.08210999614	2	0.9407423815
12	233.1674574	647.9065368	51.67212993	8050.030706	1165.12604	352.5738189	1939.370251	3332	792.8061224	56.40561901	2560.683161	458.5652206	110.2843581	185.9111351	1030.254756	405.8742037	0.007477197515	0.1512584368	0.0443549238	0.009566743304	0.02438607221	0.01480916522	1	0.007496062065	0.2840689103	0.1037726171	17	0.9996606917
12	233.837162	740.343172	1096.252688	6793.392955	1963.091398	354.8536413	1945.87089	3167	953.7473684	356.8582461	2187.018118	628.3771459	141.4853024	215.0962408	956.2452783	671.4912108	0.1657527952	0.2796639709	0.05743648451	0.01870567031	0.02736025665	0.0233031767	1	0.1370840695	0.5494319789	0.1911527901	67	1
12	234.5124777	111.2473248	3352.026211	11371.74607	211.0881555	-15.00390631	1652.614292	4213.5	2722.956522	733.6790945	2671.1334	137.3846443	161.8645207	210.061504	949.3122815	1347.816394	0.2862613445	0.01821251461	-0.001516493563	0.01570146233	0.01405954067	0.01557776336	1	0.2257585395	0.005022083099	0.003128187084	69	0.9999999997
12	236.609581	81.49114665	-91.14301439	10256.34329	467.9415787	2112.826231	1800.190255	3860.5	2406.711111	64.8548781	1513.038064	127.257914	361.4927844	196.9280117	554.3499538	719.0950968	-0.009162452801	0.04666451278	0.2100199158	0.006022029897	0.01243448915	0.01660593567	1	0.004461951218	0.07418317297	0.6770839249	10	0.9999999968
12	236.2829437	297.1861065	2365.730493	15075.10911	2317.43827	908.3406538	2409.687893	6117	6967.595506	534.641357	2984.298823	524.1169697	256.8275265	230.8215077	1218.743238	3510.884121	0.159354715	0.160389041	0.06135021628	0.01099819397	0.01684708078	0.01233018618	1	0.1305449296	0.302680592	0.1991043849	62	1
12	236.6642461	628.4688694	854.8314019	13443.34166	3235.301732	551.2099652	1861.327364	5905.5	24364.5	244.5434825	2895.802	640.6667502	135.2751184	219.3792249	1191.98823	10045.12363	0.06353932368	0.2363651246	0.04147511162	0.007746856855	0.01572598712	0.008951755951	1	0.05342402219	0.4598035913	0.1097980043	46	1
12	236.3340593	788.5712425	4392.830087	6463.337518	631.6936588	-345.7353882	1676.099694	2718.5	5100.106383	1225.460527	1751.636007	196.9807003	211.1732144	286.3060532	693.1156325	3419.747697	0.6952639037	0.09806983851	-0.05156268657	0.02863723928	0.01878844375	0.03427078216	1	0.5510948058	0.1657775541	-0.07415733714	92	0.9999996858
12	237.0530537	364.5770528	5457.077193	16868.89241	214.0824365	58.63130851	2616.38757	6237.5	3291.651163	940.6020839	2814.564272	181.5745498	241.2707891	242.8471203	1043.484844	751.440057	0.3221748801	0.01334309306	0.00328881415	0.01370927752	0.01117244132	0.01525149675	0	NaN	NaN	NaN	NaN	NaN
12	237.1717128	565.9266583	54.73943962	14276.49921	4582.295997	481.9318986	1965.347123	6560	4267.066667	84.972791	2489.769807	835.4727287	106.6143708	256.5463078	1106.144525	1697.842099	0.004348286637	0.3179085598	0.03292573183	0.00629450438	0.01792172529	0.008239093611	1	0.006537344709	0.6286689383	0.06894579807	25	0.9999997768
12	237.9225496	382.3993889	4114.645349	13738.08351	2991.28715	1024.266304	2378.886039	6034	6613.478261	996.1981912	3189.838747	745.8221857	319.2283747	279.2497878	1356.53756	3275.732274	0.2963669224	0.222112455	0.07717735642	0.01926408703	0.01723235938	0.02011013785	1	0.2423433306	0.4302287464	0.2887621213	79	1
12	238.6995149	396.2318872	4525.861131	14906.02164	211.8246845	1141.810291	2482.507911	5523	4480.012195	995.013258	3071.260576	165.3963097	361.0984217	275.4750828	1138.239908	2412.426546	0.3019202835	0.01528509112	0.07889626057	0.01411678627	0.01128518262	0.02147183099	1	0.2439849594	0.002045773018	0.2886604891	70	0.999999981
12	240.8452524	350.6196993	3306.650862	10129.61854	531.2985189	759.4376647	2338.426334	4132	2516.180556	973.5292054	3160.572162	325.6931892	329.8165992	310.8306117	1162.965566	1810.075902	0.3149055205	0.05173958787	0.0718626383	0.03141097985	0.03451424552	0.03069399314	1	0.2544073324	0.07716018041	0.268331033	73	1
12	241.0208876	536.0750053	13707.32499	13699.89232	1427.138068	-832.565319	1929.091178	5641	4987.022222	3354.224856	3097.999942	363.5471119	464.8545513	1215.766717	1234.105619	3524.420143	1.007232338	0.1062988505	-0.0600822132	0.04363573756	0.01704914714	0.03706802438	1	0.8006089132	0.1804947355	-0.03101126672	96	1
12	242.7380308	234.2191821	6.352747843	14682.54447	851.4699057	858.2538836	2030.706093	5520	5263.148936	96.31100612	2507.383226	196.6070046	193.3313592	778.9915382	896.6484906	2009.864174	0.0005605989689	0.05864553043	0.06019647256	0.006768956209	0.01331501446	0.009936916574	1	0.001767569882	0.09299423383	0.1543881597	8	1
12	242.955914	42.53810972	3.015148074	8156.367948	473.2277024	873.6873817	1319.31668	3071	6404.677419	43.96972473	1168.134336	108.8198668	142.7181938	167.5544413	419.2427526	2102.403537	0.0003574617376	0.05846965216	0.1067971126	0.005791160575	0.01501641515	0.01235644642	1	0.004916688761	0.09447666359	0.3177510088	9	1
12	243.5095549	131.6316419	25.59297872	10759.15974	2580.958394	193.232283	1629.718949	4638	4965.771739	75.3957185	2023.347232	523.9685235	80.49675965	240.8608248	848.1585419	1927.120514	0.002390448094	0.2351669172	0.01852461261	0.007699728704	0.02183435293	0.007478907119	1	0.002771595851	0.4568026874	0.01501836244	20	0.8321648148
12	243.6117186	151.3606308	2363.995847	14127.00579	741.4311279	86.92373393	1855.485438	5292.5	5316.368421	441.6362132	2399.548069	187.8078726	130.5958613	247.5986771	876.2858958	1805.971254	0.1704323864	0.05439856709	0.006378764578	0.01021484435	0.01202637489	0.01001302063	1	0.1340105389	0.08099057643	0.005111523136	55	1
12	243.2343652	186.9197168	470.2956741	6440.886351	991.0210953	670.8605175	2102.897769	2635	2549.989474	200.5702683	2753.997426	474.1355689	289.3405109	286.2721895	1111.855481	2266.632076	0.07450137243	0.1606073311	0.1118093805	0.01378247841	0.03066789769	0.02369290684	1	0.06613758128	0.3056699216	0.3562784721	44	1
12	243.0958333	312.6216088	-62.94710151	14644.43208	99.29055832	3539.422318	2934.103483	5410	3758.555556	177.7452521	2315.421951	163.8653398	550.3086319	302.0917486	812.6969386	3307.72011	-0.004639841108	0.005697310886	0.2391170357	0.01401087851	0.01173852875	0.01462705963	0	NaN	NaN	NaN	NaN	NaN
12	243.3985609	702.3211381	3.001005367	11748.71837	2639.980195	342.4442996	1655.149701	5009.5	2896.197917	77.06566272	2305.177176	522.5309545	102.7411212	261.0432428	935.3591025	1088.128936	0.0002233967279	0.2201788396	0.02919985069	0.006709308006	0.01726629305	0.008679085071	1	0.001581841451	0.426207833	0.05141051255	21	0.9995624815
12	245.4258922	94.6244843	1669.19278	10094.40627	962.2903573	100.9904346	1567.165685	3988	5056.074074	318.7462185	2113.019766	248.4654186	111.353379	240.1623541	803.2465207	2216.272912	0.1633628381	0.09090876258	0.0101500596	0.01264755546	0.01907331415	0.0125303585	1	0.1291307985	0.1567756176	0.01799894789	58	1
12	246.3104287	423.6643746	16.8887959	17620.40636	982.5542264	601.6961047	2223.169668	6671.5	10053.70652	64.02113733	2813.657969	269.1474934	121.9385829	227.7789082	1084.695682	3222.729202	0.0009285670939	0.05659815283	0.03367627607	0.00382926142	0.01098493457	0.005286234454	1	0.0001472277415	0.08770286255	0.06140090931	7	0.9999909032
12	247.1897875	26.36967413	57.60130364	6921.427225	2140.261735	71.77613409	1018.659647	3146	3777.06383	60.92091836	1135.899968	410.0757517	54.72851015	155.8684803	503.9297067	1302.261794	0.007574263779	0.3090367229	0.01052058886	0.009844574937	0.02976974142	0.007979746068	0	NaN	NaN	NaN	NaN	NaN
12	247.2956948	66.9253575	1356.327276	8141.924964	123.0319559	88.10445046	1459.608384	3039.5	2413.483516	308.0150188	1651.913897	118.127933	101.7326757	199.156414	587.1799816	978.6647975	0.1679400531	0.01476778147	0.01131001895	0.01416244654	0.01530726683	0.01376865893	1	0.1318023686	-0.0008499653715	0.02040062092	52	0.9999999582
12	246.2663505	254.5217373	1175.988605	9963.621558	76.25334703	311.5223746	2747.499372	3846	5214.890411	246.6096783	2292.978221	158.7432218	156.2297821	958.5000425	804.1713337	3974.718378	0.1022051806	0.007533108991	0.03003642918	0.02180793457	0.01671891644	0.01627614711	0	NaN	NaN	NaN	NaN	NaN
12	247.3096594	449.8430305	4341.735214	14390.89133	3226.6172	-27.79902178	2015.633775	6331.5	5494.935484	1060.485613	3123.157541	805.7366215	181.6706372	220.4564485	1360.791526	3089.988971	0.2999537816	0.2273222696	-0.001765388586	0.02084317586	0.01639669281	0.01496953258	1	0.2396768914	0.4378664085	0.01295329655	78	1
12	248.3791393	604.4215762	2340.272904	13739.5767	4356.608437	65.00855851	1875.750709	6314	7781.789474	552.7592783	3000.904196	1000.673669	140.2109988	196.1839496	1352.259968	4049.687461	0.1710770683	0.319845411	0.004209389478	0.01070721105	0.01803173033	0.01168231915	1	0.1381345177	0.6304821939	0.007182490741	66	1
12	248.6501521	725.5217746	-62.02498737	9453.481854	2908.379792	1078.754009	1902.257947	4349.5	3868.074468	71.02855328	1799.825964	572.6745851	202.9129622	198.9951807	801.0486779	1772.874103	-0.006258763018	0.3046164286	0.1135684546	0.008048402826	0.0194923679	0.01259654645	1	0.003584358954	0.604409568	0.3487893418	27	1
12	248.9324762	326.107074	4411.377138	14859.55866	833.3011363	1150.287022	2157.801584	5724	8165.075	1038.661839	3349.800097	252.663906	337.8148059	222.4436429	1256.518666	4648.589743	0.2991938021	0.05680641271	0.07540093205	0.0185448011	0.012876186	0.02368764794	1	0.2421398254	0.08789051322	0.277258059	73	1
12	249.0262808	374.8994082	2817.070762	16451.39181	2580.086152	178.2017227	2102.086324	6746	5280.525	591.2194158	3255.54591	673.604978	148.1419684	228.3290512	1379.395547	2184.031083	0.169870606	0.1583652212	0.01207541695	0.01042518324	0.01725328791	0.009717569219	1	0.1354388174	0.2964724666	0.02868910879	61	1
12	251.1884891	276.7516782	37.30883193	15336.10834	979.2864778	291.1899105	1952.404938	5724	5959.802198	60.9022502	2925.599905	262.6018031	82.62133171	247.2678283	1100.4111	2767.239624	0.002729278933	0.06686738666	0.01990334467	0.004026570101	0.01258768796	0.005673529855	1	0.0007562177394	0.1084074813	0.01389115871	6	0.999546451
12	250.8726344	343.6609894	8251.65517	17414.02578	4126.549783	-166.7561001	1861.423426	7730	5368.938272	1567.385296	3131.659691	848.9810009	283.4731033	217.076378	1424.664972	1984.794469	0.4751365819	0.2356380275	-0.009557471485	0.02038580933	0.01694655198	0.01726818102	1	0.3796274978	0.4536613835	0.02676579247	88	1
12	251.7861799	562.208012	1158.417886	14026.71125	790.7934397	256.0270561	2232.565834	5388	7198.644444	230.6252691	2191.720622	148.951997	120.9558934	235.5618437	778.586761	3024.258577	0.08259519135	0.05860731586	0.01842473051	0.007662500773	0.01150414258	0.009618860433	1	0.06453647637	0.09073965017	0.02702799164	34	1
12	251.2624508	661.2164114	5788.493307	11991.98461	3840.141884	-243.9107966	2052.412655	5676	7419.734043	1119.493173	2317.944806	706.213313	206.8416092	182.3039282	1027.758657	4219.906971	0.4803582889	0.3198304924	-0.02187103268	0.02043698719	0.01705767789	0.01782100429	1	0.3841293448	0.6274528354	-0.01217536483	89	1
12	252.1541652	205.583198	75.06919159	15451.61186	1428.666189	287.5828901	1989.82807	5860	2321.819149	57.57557954	2332.789018	265.3048529	95.59976025	222.3824039	881.8953163	697.6215193	0.005187888477	0.09515483448	0.01889456597	0.003890433631	0.0124030979	0.007135189266	1	0.003055596708	0.1669182917	0.01194215236	11	0.9999502568
12	252.5968533	473.458892	-178.9016402	14749.04536	1386.905777	3608.690977	2769.138626	5857.5	3240.138298	80.58204567	2902.324151	336.879353	710.8180959	308.4116086	1123.047486	1304.510056	-0.01216958211	0.09589263963	0.2405469627	0.005454291557	0.01318005707	0.01462509576	0	NaN	NaN	NaN	NaN	NaN
12	252.8421697	500.5334672	3977.557035	13483.12313	736.4100111	44.11346585	1850.569217	5204	5632.03125	1102.060105	3687.488652	238.8844641	224.3334389	197.299883	1369.978755	3198.235887	0.2962529347	0.05696626532	0.00327601219	0.01395232571	0.01377892194	0.01886930439	1	0.2346555796	0.08538418443	0.02365458323	72	0.9999999996
12	255.3835625	79.64727448	-100.5323282	9788.003538	450.357191	2126.967701	1892.413581	3722	2330.305882	66.90190093	1402.662744	145.5701593	313.3307006	200.458799	510.7181714	776.3615846	-0.009745999701	0.04670824077	0.2158116491	0.006968264859	0.01433623985	0.01669619355	1	0.004406859785	0.07450675563	0.6972595837	10	0.9999999997
12	255.9448665	535.5025218	1063.534429	16246.34455	480.9448369	659.1693737	2082.13683	6066.5	20376.48352	239.3936711	2786.251604	177.1403052	167.2236436	215.2862135	997.4599115	7589.8601	0.06599914485	0.02964912682	0.04345154166	0.006700747136	0.0123854213	0.00763080492	1	0.05260646239	0.03188104993	0.1098822768	31	0.9999967184
12	257.9466866	100.9459547	4116.750448	9746.273757	190.3979133	812.3271534	1796.377603	3696	4701.575	1037.959426	2327.539951	143.2906434	332.9117647	202.6370091	854.1582245	2882.340104	0.4363985784	0.02022783331	0.08130432244	0.02451573845	0.01590841956	0.03569862664	1	0.3519936992	0.01151986433	0.328632121	82	0.9999999996
12	257.9133833	315.0773696	7961.922939	17389.22509	338.1555779	1740.727315	2475.623931	6485	6529.185185	1544.197589	3258.185075	176.3553924	475.9723443	225.6002498	1212.49455	2216.227612	0.4572765974	0.01972294979	0.1013263876	0.01908354993	0.01101840588	0.02178620536	1	0.370141688	0.01113468229	0.4036933679	82	0.9999999818
12	258.1669642	405.3372076	12774.72027	12841.55282	714.7421404	-687.9481368	2098.323213	5267	4199.905263	3237.666305	3022.018681	222.6622369	535.35328	270.497757	1169.990597	2101.228987	1.004748966	0.05562665705	-0.04996680149	0.03803189163	0.01474254599	0.04667052073	1	0.7986201723	0.07599926693	0.002063105701	95	0.9999998869
12	258.8540902	627.8319048	3669.333372	12345.58249	718.2972059	812.9788352	2076.90315	4813	9080.208333	950.038159	3124.217443	205.7694852	309.3528012	199.1398191	1146.820656	4594.00595	0.2990879921	0.05684038732	0.06982041825	0.01381131489	0.01484920514	0.02126611213	1	0.2416586078	0.08774055141	0.2576651782	73	1
12	259.5626793	231.0804648	2715.378126	16912.08057	5089.495637	947.0415679	1922.885888	7723	6457.934783	500.7064081	2578.421711	924.02875	184.0096592	217.0178161	1229.062593	2372.037316	0.163871746	0.3138008925	0.05774336835	0.01034933754	0.02002981906	0.01087543321	1	0.1360822254	0.6201332296	0.1930157734	67	1
12	259.5856161	385.6054693	1366.361132	14613.62666	224.8226146	250.4837064	2344.135459	5339	6709.804878	303.1851454	2867.833035	203.662189	127.2031807	207.3786288	1006.167767	3715.0206	0.09383278715	0.01585718236	0.01797388653	0.009319273571	0.017739062	0.009362209399	1	0.07290411821	0.002140420924	0.02653221922	30	1
12	259.4390505	440.668827	-27.84024482	18811.58584	1974.701728	1126.834067	1909.250653	7320	8476.619565	68.81757875	3052.234469	418.1400191	194.2387943	220.9955377	1213.788925	1975.948952	-0.001526935711	0.1038189809	0.059557107	0.003759421354	0.01204829218	0.00555194055	0	NaN	NaN	NaN	NaN	NaN
12	259.363161	516.5941781	2968.365922	16994.96758	1653.934664	194.7336804	2355.237094	6623.5	5282.382979	499.0520729	2888.818586	377.3593401	162.9205409	222.6844069	1131.815339	1649.178271	0.1751008514	0.1005632368	0.01309763582	0.00878549179	0.01321748383	0.009706211575	1	0.138883794	0.1768063703	0.03141826842	58	1
12	259.4494187	747.9589949	1549.154502	9769.707613	2038.558269	457.376875	1796.709407	4133.5	3401.976744	334.2635694	1888.298577	459.48118	152.6290472	195.0761661	807.7479828	1265.297035	0.1613775566	0.2157537594	0.04818683612	0.01059410491	0.01811700455	0.01538843579	1	0.1320143291	0.4167737072	0.1554026444	65	1
12	259.6266762	762.5411831	2459.900635	8401.344718	1840.211321	-41.83475565	1653.186688	3677	2877.425287	595.2262583	2011.699454	454.8794659	137.9709896	154.3533267	848.6458018	1672.343716	0.2955325209	0.2229555114	-0.005661828584	0.01906794052	0.02068878595	0.01670712566	1	0.2357947978	0.4286992755	-0.001897954666	78	1
12	259.9003985	249.1389015	7361.212739	16403.712	340.3274521	1627.139296	2388.7976	6095	8047.844444	1424.099417	2896.889923	168.6429452	416.5667236	265.7458805	1096.352695	3199.171645	0.4576106482	0.02074050871	0.09825160711	0.0189665356	0.01047278697	0.02461275141	1	0.3702051183	0.01311756073	0.393025299	82	0.9999999434
12	260.3242242	690.4080265	5513.607712	11946.15594	173.1143496	1050.864871	2119.400632	4499.5	4402.012048	1235.702137	2717.951946	132.1880291	318.5220174	231.5011846	968.9858153	2891.916781	0.4524391779	0.01468941659	0.09067616101	0.01649579139	0.01220476326	0.02319001435	1	0.3654362938	0.0003222678595	0.3650373665	82	1
12	261.5560234	265.5394042	27.98152211	14730.23236	2286.896742	949.2403224	2241.69037	5984	2951.053763	81.63073807	2489.22858	472.8938961	183.4549612	265.4579557	1013.802413	1216.830321	0.002139746859	0.1612948986	0.06561439041	0.00593498079	0.01470766032	0.007720596035	1	0.004873041113	0.3057241681	0.1774401072	18	1
12	262.48565	363.2283268	15529.13801	15907.94657	1006.137426	-530.858445	1990.593319	6310.5	8693.645161	3644.307367	3782.510627	280.4060746	540.5096533	290.020025	1482.757327	4970.401975	0.9896206289	0.0674150863	-0.03470308639	0.03065780504	0.01522876723	0.04166282559	1	0.7877493763	0.1011066131	0.05248545166	95	0.9999999999
12	262.4618816	551.3138569	-207.470397	15530.70455	1496.848126	3401.171076	2297.568672	6027	5590.483516	96.48920996	2870.199917	320.9152965	688.7988051	253.141525	1109.956724	2063.71253	-0.01500234632	0.1032002205	0.2280492415	0.005373354344	0.01237241654	0.01514967526	1	0.001865486358	0.1919858397	0.7409760817	15	1
12	261.8674972	677.2904341	5435.418958	11205.8727	120.505987	1024.235835	2233.087596	4199.5	6552.304878	1230.930757	2614.125796	127.8562676	257.6183716	263.4069258	940.7102108	2058.894338	0.4771881922	0.01171817299	0.09114974816	0.01891277694	0.01237631187	0.0233338437	1	0.3852610914	-0.005967948357	0.3723609865	82	1
12	263.6950625	136.355487	3139.169071	10618.06845	609.2579933	715.7802625	1915.348491	4163	7090.367816	774.0826719	2606.287722	174.492386	243.3361069	210.8299255	963.1776842	3481.61533	0.2874565029	0.0585955558	0.06299831898	0.02060482277	0.01636016575	0.02280702859	1	0.2318770942	0.09117824408	0.2310932752	73	1
12	263.8428579	599.3127478	2392.406979	13709.70052	2097.159826	195.5251547	2451.397689	5550	2084.359551	480.1651637	2900.663012	472.35447	158.5503534	257.8471374	1155.087802	830.8471888	0.1706815324	0.1519790616	0.01491141054	0.01496730627	0.01347012187	0.01275491825	1	0.1361998805	0.2833576951	0.03859402777	61	1
12	264.660775	174.4693734	-54.08016187	12810.1564	152.8735962	1594.342483	2341.096324	4676	7428.585106	60.70213825	2463.508424	128.4969532	276.7440033	237.5642127	849.8473193	3038.529598	-0.004364394837	0.01235068408	0.1241570261	0.005111841054	0.01132660809	0.0119611862	1	0.0017138619	-0.0002907060902	0.3758715927	4	1
12	266.0702618	340.8285797	3213.192398	17857.88187	900.8149347	226.9906199	2339.1183	6815	3929.913978	605.3588138	2892.843097	274.7231307	154.3709577	239.8376056	1136.768418	2531.892442	0.1804891143	0.05207344945	0.01405292467	0.01018945424	0.01111247699	0.009062935973	1	0.1425826044	0.07641660858	0.03428381688	55	1
12	267.3226205	424.3042385	3136.169659	17819.30142	4181.063274	153.7007089	2120.679779	7762.5	5375.163043	580.5141774	2902.03936	758.4619161	174.1787577	234.1395735	1273.749571	2206.442486	0.1773385656	0.2386350804	0.009089254219	0.00992311169	0.01623996944	0.01030825527	1	0.142348563	0.4624976152	0.02283959951	64	1
12	267.5654327	585.1002303	12598.45974	12357.10717	728.2497916	-637.4748086	2035.052102	4903	6094	3230.842777	3157.338049	201.756561	506.0756512	299.8700952	1199.121361	3376.160496	1.003993629	0.06219069939	-0.05074849988	0.03211848348	0.01393640843	0.04479505688	1	0.7980522863	0.08956331923	-0.0006185817115	95	1
12	269.6575924	482.6259379	-88.09042754	17143.97856	282.3363123	2189.281268	2386.080715	6292.5	11608.01064	81.52642418	2619.295813	167.0258834	338.2833717	219.4772287	973.1861804	3200.426217	-0.005244643742	0.01703913779	0.1279200575	0.004940198887	0.009538809978	0.009458139001	1	0.001342533096	0.009570878866	0.3890306666	4	0.9999999995
12	269.9834149	79.80420143	-43.70059112	7120.215722	610.9980267	1513.148745	1692.79997	2848	1592.842697	81.59143056	2115.194466	210.1980116	442.131847	212.6429514	798.7726753	1094.956329	-0.006511267874	0.08584638749	0.2117423132	0.01386850244	0.0189000976	0.0262727062	1	0.007264290561	0.1553567484	0.6851483995	15	1
12	271.5391137	211.5979386	8493.094845	12508.46516	1314.461766	-304.5168831	1828.143196	5123.5	7537.691489	2158.716433	2995.218095	352.9654352	355.0164007	179.2579431	1180.531553	4259.449106	0.6806826336	0.1045029426	-0.02451018274	0.03044689076	0.0157328504	0.03157230844	1	0.5414249851	0.1802605572	0.01754057928	92	0.9999999968
12	271.8459574	326.038729	-15.08673244	15968.52253	5195.872641	943.3010284	2205.453865	7242	19235.46809	104.2854628	2507.546616	944.7710702	167.3059238	225.1375283	1167.456209	5683.635068	-0.0008880314693	0.3333540531	0.06194393458	0.006976502016	0.01942562659	0.007941458418	1	0.004623848419	0.66182965	0.1700389216	26	1
12	271.705359	393.2741472	64.3468553	17920.46297	4274.180661	592.2835557	1927.905085	7710	3973.72093	90.74699751	2525.084728	747.3568299	139.1269447	207.3828769	1148.959324	1663.834661	0.003664914179	0.2435241303	0.03305752485	0.005305364801	0.0163984606	0.007213221528	1	0.00494498131	0.4746728454	0.06657865066	21	0.9999884122
12	271.2835829	538.5130752	-31.0192148	15237.21668	4963.819963	505.7836446	1925.67218	6939	8757.640449	80.73405895	2686.66	980.4022186	105.9136686	229.2887185	1251.216135	3405.435265	-0.001951047248	0.3273593331	0.03375915794	0.005822337907	0.02048264708	0.006569885785	1	0.001682424352	0.6483088755	0.07073913333	25	0.9999918389
12	272.2003094	55.84850578	34.17703739	8703.578826	914.756719	481.2687126	1254.351899	3405	5713.8	48.35696612	1295.34723	172.4365508	101.4097739	186.1409198	500.0993653	1574.456195	0.004040975813	0.1040636529	0.05603390686	0.006286455567	0.01312479224	0.008915255543	1	0.004904216773	0.1868410466	0.1422327248	13	0.9999999802
12	273.7025155	503.3803472	1332.312823	14271.44306	199.521671	199.3802476	2132.085938	5224	8367.582418	254.8696847	2654.591886	150.0397085	114.1968883	231.2898874	935.8082006	3160.878008	0.09311318335	0.01648665195	0.01394379062	0.008374545169	0.01161872313	0.008724356127	1	0.07204973205	0.003288667133	0.01225454389	30	1
12	274.4258429	102.653889	3360.182961	7691.963988	74.84598956	684.013245	1918.147508	2906	1415.829787	1051.692089	2460.397567	127.4309262	300.915222	221.9564418	901.5537581	1053.199168	0.4337839769	0.01007234745	0.09130525775	0.03371687081	0.01919996141	0.04082478555	1	0.3504658135	-0.009093439764	0.3627287946	82	1
12	274.5601541	236.5631607	918.4631943	16049.21407	905.4719817	3345.871026	2479.275462	6100.5	8873.726316	194.8868347	2252.73035	240.7471609	551.118936	258.3438761	881.5066514	2694.874992	0.05758544391	0.05897456548	0.211668366	0.009435395352	0.0120723638	0.01592893001	1	0.05824367788	0.09931096279	0.6988668408	37	1
12	274.9452798	38.51468157	5228.212145	8009.733384	1334.845243	-306.5802586	1221.260245	3416	11966.48387	1022.375903	1423.50697	240.0384307	203.4251265	184.8241915	569.5231377	5316.441452	0.6574594807	0.1679319652	-0.03855055555	0.03411965402	0.02250926862	0.02619994874	1	0.5227148019	0.3111757549	-0.03483246415	93	1
12	275.7020567	144.8425122	964.25169	12755.60621	807.0533828	133.0298859	1772.185688	4851	10624.31034	186.9819411	2000.088329	161.453252	116.81674	217.3245906	718.226857	3873.055933	0.07677936122	0.06328070692	0.00993425776	0.008461782036	0.01224230903	0.009508024486	1	0.05933817501	0.1001162089	-0.003933967531	34	1
12	275.1564823	310.4407009	6955.451529	15013.17911	1500.596784	1437.828893	2173.449548	6088	10491.86905	1736.794875	3567.365092	430.7607454	473.1372368	279.1272141	1434.619165	5583.820719	0.4644608976	0.1075417088	0.09177819969	0.02093451723	0.01585013497	0.03027960879	1	0.3764643774	0.1925310485	0.3750373538	86	1
12	278.340845	469.5048041	7757.822954	17123.01648	288.5435215	1711.832663	2256.825836	6372	5177.608696	1527.726186	3128.439974	191.0158399	489.8235035	290.3313856	1190.633845	2656.284851	0.4624315649	0.01893664324	0.1008395608	0.01840765495	0.01159204941	0.02436394539	1	0.374226978	0.009454670365	0.4031596995	82	0.9999999852
12	280.7358098	517.390016	3065.437001	17758.62733	1708.735086	204.0709079	2115.310895	6993	2902.552941	570.800951	3185.281397	423.2023179	153.8069471	239.6374746	1267.155584	1313.915753	0.1710449394	0.09765962791	0.01123339898	0.009113168551	0.01287542685	0.009172521452	1	0.135459753	0.1707466926	0.02383112336	58	1
12	281.2865051	338.4426183	-27.37415856	16410.00261	342.7077582	704.9471635	2705.011595	6032.5	18991.64835	57.81386498	2776.048864	187.341668	151.1165529	384.6071398	1019.170016	6580.740373	-0.00191594251	0.02072287078	0.04329256783	0.003796376486	0.01241509014	0.008090721195	0	NaN	NaN	NaN	NaN	NaN
12	281.813312	655.4414053	2485.624413	14450.4559	1341.789807	795.6904949	2305.2484	5636	1783.747368	471.2486272	2779.56726	313.7722442	206.1395038	271.9864707	1060.300075	868.5903714	0.1671080827	0.09441405296	0.05320811374	0.01043770341	0.01324568835	0.01230016333	1	0.1352442532	0.1657141719	0.1699914412	59	0.9999999999
12	282.3376289	6.607628011	62.63398404	6988.311054	1488.863768	48.3615983	1039.239247	2971	3403.402439	42.25630712	1019.944305	234.3956745	64.16361694	240.2210085	423.4403891	1014.417389	0.008173211348	0.2183633154	0.006504123779	0.006578546168	0.02008942015	0.009583922605	0	NaN	NaN	NaN	NaN	NaN
12	282.5807506	123.6426221	-76.49546128	12704.21065	1284.092227	1523.913857	1902.406396	5009	10183.88172	92.54105793	1962.373384	281.3333675	235.9274709	464.0899101	720.5972773	2731.777666	-0.006185672927	0.09991210646	0.1154649761	0.008056581434	0.0168288198	0.02082140094	1	0.0008769586432	0.1806640091	0.348109206	14	1
12	284.4770125	531.696071	15.30146426	14518.16991	173.0656606	881.6768211	2123.85683	5239.5	3428.178571	71.15773592	2954.710226	152.0687909	214.0925899	435.2626659	1053.137837	1577.242562	0.001296471581	0.01358882205	0.06343070768	0.005409841731	0.01038451177	0.007967116943	1	0.00194881171	-0.0001678641269	0.1642840473	3	1
12	285.6369061	174.39573	-14.29200344	12566.4411	3973.153644	1565.825666	2328.572853	5699	2770.231579	95.38204391	2161.379312	664.3371202	247.7385093	270.3501691	921.9176485	1113.947251	-0.001399899011	0.3166517181	0.1235679273	0.00817176679	0.02270511039	0.01299035674	1	0.008359876073	0.6296925265	0.3854196408	27	1
12	285.892713	219.0187826	56.2248136	14087.87753	209.096158	505.1654507	2088.305363	5150	7512.157895	59.09474212	2987.323659	138.6208131	109.1518416	252.6452989	1045.775753	4357.114835	0.003713584725	0.01502011353	0.03568084562	0.004611475405	0.01119730886	0.007412110127	1	0.001932439407	0.001681291268	0.06758723946	2	0.9999992568
12	286.6110396	302.564098	10605.06814	15309.1609	969.1201906	-230.3793417	2437.682792	6109	22386.98734	2232.832487	2869.539415	233.8594422	377.7701027	266.8029297	1115.87011	10922.51597	0.7053587428	0.06620307166	-0.01507693285	0.02795643376	0.01266875891	0.02760142356	1	0.5613279597	0.1011811333	0.05499833893	91	0.9999999997
12	285.9970102	385.562445	1008.57412	17952.55629	1054.373855	3909.359239	2534.354558	6914	14379.12222	193.060448	2295.245867	227.7449235	557.4986039	253.7400569	906.1323784	4359.899782	0.0560845211	0.06105008271	0.2158126012	0.006910721883	0.009289548502	0.01385778114	1	0.05736504175	0.1037817591	0.7131242159	37	1
12	286.4058201	414.0894899	4450.557877	14672.4379	2279.219005	1159.676865	2590.694734	6168	9547.137931	1054.459216	3180.94109	533.8780664	324.3289049	302.275225	1323.518024	3940.053037	0.3041964343	0.162870311	0.07841412864	0.01689971829	0.01576776344	0.01938347836	0	NaN	NaN	NaN	NaN	NaN
12	286.4754231	618.9839087	0.579542925	15266.62089	197.9801431	981.4634801	2091.235271	5544.5	3429.444444	60.35491302	2261.744074	159.7835291	163.8160822	215.2697408	804.7149313	835.3769264	3.495554224e-05	0.01430615702	0.06357413932	0.004260935409	0.01074566163	0.00711962467	1	0.0009582320877	0.001331005054	0.1645186875	3	1
12	287.8613028	268.0780703	2532.38674	14928.43466	219.431979	943.535466	2312.240551	5506	3268.375	560.7059395	3178.426966	179.6673892	248.3214648	429.6831495	1166.429347	1424.988608	0.1713660156	0.01429451266	0.06094664196	0.009865277791	0.01255750243	0.01594785343	1	0.1380714695	0.0001138983406	0.1952452312	53	1
12	287.4538249	428.6677035	2788.37406	16528.70329	1619.907088	967.3364154	2215.57719	6396.5	5016.488636	635.8661016	3568.859383	419.8171343	258.2203528	217.9779051	1401.414148	2206.693902	0.1661037708	0.1011804454	0.06052408268	0.01301435865	0.01236688628	0.01158671264	1	0.1350556472	0.1800194014	0.1956554227	59	0.9999998128
12	288.6002719	198.5770666	14652.38964	14818.65348	1002.984145	-493.421572	1776.342287	5980	8894.902174	2976.037624	2942.388359	246.7409562	487.7448612	249.4695744	1163.884936	4949.622614	0.971837108	0.06888155579	-0.03321287256	0.02536171506	0.01170852221	0.03610448016	1	0.7736248933	0.1043148326	0.05361817077	95	0.9999999997
12	288.4033648	352.6489884	-167.9731509	17027.42197	200.9829996	4058.900112	2743.248943	6242	4059.442105	85.33560461	2313.32577	173.1356413	629.0238129	282.4845849	887.5612867	2525.007629	-0.0102387118	0.01173289585	0.2402966264	0.00480052484	0.01024116081	0.01375652791	0	NaN	NaN	NaN	NaN	NaN
12	289.8129115	151.0020962	17.83279245	14912.01999	256.3506028	477.5302534	1829.033187	5371	8216.3	52.96063052	2330.880072	171.5675084	98.83210894	229.2503109	784.9535659	2721.664261	0.001257371805	0.01764334928	0.03271175516	0.003996922621	0.01374860595	0.006583549943	1	-0.0002099043509	0.007010485464	0.05669696364	2	0.9999999359
12	289.3523539	635.8371644	927.8263451	13122.39436	4502.848599	102.665257	1724.715331	6140	7213.202128	229.4228183	2522.511124	844.2950807	104.9810667	335.1318346	1111.307271	2789.598316	0.07176102095	0.3395975052	0.008011482904	0.01056658808	0.01689181992	0.009222355331	1	0.05909553121	0.6721587573	-0.001928233961	48	0.9999985817
12	290.7537047	56.1915607	1360.347891	8463.706025	458.8633089	407.6360934	1512.008238	3224	3695.62766	292.8384093	1704.786716	148.2549205	139.3850882	174.5609485	632.2515938	1843.37681	0.1589778861	0.05630187151	0.04820759664	0.0138380804	0.01619401774	0.01598676503	1	0.1278331829	0.08666030921	0.149192562	56	1
12	290.1994939	284.8398078	84.02574	15073.39905	108.3933298	996.6980447	2509.998206	5472.5	1627.052632	58.49421223	2621.445276	159.4877954	180.6912747	305.1249216	924.0772705	421.7490776	0.00599051317	0.006940193839	0.06788625002	0.004348362106	0.01155544301	0.008687226645	1	0.005933171376	-0.01378660128	0.1807641249	3	1
12	291.5842858	89.37136888	-76.10421255	12057.51789	1173.850558	1283.29109	1617.600131	4694	7215.43617	59.40094988	2004.851691	191.4376769	223.7117246	208.6847955	721.5075806	2662.472598	-0.00650369665	0.09785317154	0.1065162228	0.005153920738	0.0149603429	0.009869981025	1	-4.354102932e-05	0.176048858	0.3165801755	14	1
12	292.4782627	237.2711326	-50.35680959	17830.0678	5914.598244	517.30853	1631.371402	8222.5	11712.68817	90.82058716	2472.453743	982.0559518	118.3749704	280.4198111	1205.032915	3269.499573	-0.002854503992	0.3341927768	0.02972018146	0.005512909071	0.02031734249	0.005740365752	1	0.0007679879528	0.6623026577	0.05661014557	25	0.9999999377
12	292.2613692	605.0675683	4212.19495	13933.22234	739.9313704	980.8530644	2175.34876	5362	7678.064516	936.1587566	2990.022313	190.9686381	281.3111174	204.2037897	1094.537614	3632.978021	0.2998355724	0.05632317395	0.06877700846	0.01271187342	0.01247054877	0.01744490276	1	0.242176159	0.0866236438	0.2541619189	73	1
12	293.16538	588.2961084	-19.12221669	14441.69963	2361.336792	838.975112	1988.278612	5901.5	3810.989362	75.13319427	2678.067533	432.5587135	169.0741026	302.5332614	1059.962543	1171.476905	-0.00141614525	0.1676334889	0.05926942481	0.005633868578	0.01366717901	0.008388527159	1	0.001661989081	0.3186189516	0.154588504	18	0.9999999998
12	294.3565848	367.5817818	1297.666833	18267.87654	346.9459466	1917.363985	2420.832191	6819	11904.30851	223.8254095	2427.498175	187.5701054	335.105009	260.381553	931.0829427	3426.593992	0.06995803437	0.01922797915	0.105557246	0.00645519565	0.009630273542	0.01005292193	0	NaN	NaN	NaN	NaN	NaN
12	294.6620907	492.5432181	5.694314183	15999.90963	277.1545493	488.0771969	2047.833895	5737.5	13433.89474	60.63321168	3061.514443	199.1567088	130.1960816	213.5598347	1115.346667	5952.022427	0.0003331537887	0.01912191691	0.03191582158	0.004050074142	0.0121053543	0.006010692464	1	-0.0009862055873	0.01004607159	0.05374344604	2	0.9999999421
12	295.9909286	115.4763762	806.337032	13348.06248	2995.220672	1163.826001	1540.955729	5667	4452.044444	156.6445888	1951.826085	455.2841708	190.8143783	217.4151837	800.0125081	1760.651475	0.0630833379	0.2249189108	0.08980447021	0.008849014069	0.01908267416	0.0108347476	1	0.05633375563	0.4380219585	0.2787595379	47	1
12	296.210836	732.1602237	658.2935161	11051.47439	1099.168257	993.5218366	1862.231806	4394	10782.2	159.3146598	2102.500057	230.8599056	212.8391411	195.8893751	796.4636708	4606.405964	0.05952973267	0.09999180959	0.0931235483	0.007704567512	0.01349253156	0.01186249328	1	0.05195171379	0.1795266803	0.2850860595	40	1
12	297.4619193	442.6647167	2185.702527	12436.76764	3990.331425	197.2153974	2379.592698	5740	3280.253012	624.396785	3493.293646	1185.342251	126.4581295	363.3324779	1584.765837	1684.046968	0.1757452249	0.314416992	0.01571721409	0.01248474041	0.02305884233	0.0135803357	1	0.1426170083	0.6196691986	0.04843088205	66	1
12	298.4028572	255.3142995	44.70612014	16971.74295	1683.354709	331.3132581	1874.266972	6518	3782.311828	65.12054314	3021.947075	355.6247719	95.8506209	215.1625255	1163.329237	1412.598015	0.002825340972	0.1003541109	0.02011669608	0.004133115971	0.01323772935	0.00708651798	1	0.001322913236	0.1777462923	0.01586371589	11	0.9930252621
12	300.4131318	184.6474365	6440.498064	14289.41841	183.0138104	1337.405207	2137.905399	5277	2641.074468	1290.780704	2868.703461	141.6550567	407.5500022	237.725023	1058.095764	994.8704378	0.4495447424	0.01386156476	0.09242307589	0.02332100054	0.01071609417	0.02805032438	1	0.3632292833	-0.001304147649	0.3704588798	82	1
12	301.2071448	319.1148668	4894.28609	16627.80478	904.0507024	17.10996471	2008.837723	6300	6850.326316	1169.889928	3518.568085	275.4449568	195.1211911	222.7674281	1337.13259	3559.898273	0.300169953	0.05796050266	0.001064450781	0.01475970684	0.0120800625	0.0127894463	1	0.2376513721	0.08733018649	0.01684803164	72	0.9999999995
12	302.7541499	299.1747172	-229.4327426	17638.5677	1695.827707	4083.10988	2584.579639	6951	4524.531915	100.1469574	2371.451205	366.8690723	597.7755628	289.4146185	993.0345243	1321.405156	-0.01267389535	0.1000950999	0.2329394813	0.005984003143	0.01278091715	0.01441864683	1	0.00403525507	0.1857358354	0.7585562557	15	1
12	303.1021902	27.46097519	1363.267359	8823.053418	1363.650391	-7.079090019	1082.616154	3620	4145.053763	254.8690344	1499.92084	253.5406686	87.65813783	154.7502555	586.8034302	1119.073786	0.1563134611	0.1518034944	-0.0007917528086	0.01279899588	0.01865326194	0.01059103696	1	0.1235663281	0.282463713	-0.01982875277	61	1
12	302.852579	159.2922066	826.9969381	13142.28946	725.1680692	1339.12324	2049.539731	4968.5	4393.123596	173.3499878	2328.574124	185.255056	250.8661139	243.0347756	844.9961766	2880.633859	0.06530542039	0.05639578842	0.101309941	0.007779284755	0.01377798198	0.01199819599	1	0.05654464716	0.08955285331	0.3135752154	36	1
12	303.8266832	43.80238226	47.11331013	8069.571976	1260.669133	124.393591	1127.937697	3330	6485.296703	59.30146435	1557.854325	254.6588116	74.59292187	155.3064709	608.0539611	2943.689373	0.006425028364	0.1560412498	0.01558349327	0.008188709118	0.02126658835	0.009406835617	1	0.004674333494	0.2928386602	0.002804968119	16	0.9995130715
12	304.6236177	79.40267802	50.31968066	10301.82949	3144.041523	173.0630481	1471.380809	4638.5	2855.536842	72.89694891	1670.333205	519.4226727	84.01042035	253.3600012	730.7110699	1602.078443	0.005141612812	0.2998557163	0.01712343928	0.007396443395	0.01966585068	0.009005183457	1	0.005793355169	0.5906615226	0.01306814317	24	0.9994415699
12	304.3943073	406.8957783	1101.666194	14833.81699	4961.840243	238.2494623	1913.950224	6914	5551.829787	250.7577006	2989.250837	1081.881329	107.7826322	287.4345279	1396.716004	2095.55589	0.0744499172	0.335909627	0.01646301246	0.008293280232	0.01669032308	0.007658875809	1	0.06179918455	0.6648409386	0.02820358111	48	0.999999993
12	305.7537698	130.1729371	56.40492245	9627.070658	1377.410577	374.9697924	1776.725001	3840	3517.568421	68.00133231	2503.52469	429.328813	95.22111118	242.3972215	985.8570149	5388.609582	0.00597086197	0.1473189754	0.03943047489	0.009098950857	0.02338771082	0.0106739926	1	0.005882853718	0.2757272195	0.08601127052	17	0.9999948107
12	306.1232019	201.8803785	4430.541299	15089.07834	889.3457296	1012.788825	2018.756107	5796	11614.69792	1003.093146	2948.31627	257.6537689	298.9220675	196.2897863	1132.227202	3850.0226	0.29906533	0.06115060232	0.06664785505	0.01920208993	0.01343349265	0.01712377535	1	0.2414758832	0.09653894609	0.2466892417	73	1
12	306.3550979	426.6138279	2687.627428	16278.34644	1589.685406	2507.849524	2704.395283	6459	4656.747368	470.7331106	2753.821625	340.4117586	484.387575	307.7220835	1094.259969	1408.400269	0.1662382148	0.09938955896	0.1534783665	0.0105466335	0.01191901821	0.01734639904	0	NaN	NaN	NaN	NaN	NaN
12	306.2928481	659.5208892	2405.398683	13544.42686	3116.167972	82.64759712	2098.752961	5847.5	2300.463158	446.5696728	2414.269658	559.6182141	144.7806751	226.74061	996.1966793	906.0669133	0.1797046442	0.2287046989	0.006747515435	0.009986955197	0.01576851418	0.01159298357	1	0.1439374013	0.4418299699	0.01482285672	64	1
12	307.0061238	276.4759632	5524.114639	11813.44427	531.0177122	1175.950032	2431.09033	4617.5	2498.043956	1753.541351	3703.880211	199.5091718	457.6360418	337.8131428	1371.699825	1685.535213	0.4708203016	0.04632616723	0.09724943021	0.02393758277	0.01697998929	0.03478485332	1	0.3810822883	0.06596651105	0.3935087611	84	0.9999996988
12	307.6587921	571.3698421	779.8620306	14173.28561	236.8810231	3070.475494	2474.763654	5288	12883.75789	167.9591666	2618.952915	134.0654922	569.4038936	270.9611755	908.3363855	6246.465347	0.05436314736	0.01628337926	0.2165362409	0.006856630359	0.01167448248	0.01729903048	1	0.05540265726	0.01113629201	0.7136536609	33	0.9999999997
12	308.1668944	217.2100278	2640.754815	15444.08814	4947.134122	129.1072606	2153.071649	7087	8059.305263	455.4339836	2373.788184	852.5501592	158.9928098	239.2790105	1113.269719	2569.051071	0.1722297466	0.320442337	0.008576361132	0.01198483484	0.02123920542	0.01064288054	1	0.1393772975	0.6318836662	0.022786483	66	1
12	308.5020658	448.4309171	2454.951788	12606.09297	3854.599566	241.0659968	2177.245432	5806	3658.802817	681.5230156	3113.442192	1011.989457	164.0460647	271.1359794	1388.667511	2643.046909	0.1786297679	0.3028910291	0.01841973695	0.0506237581	0.0231640497	0.01608919849	1	0.1449574851	0.5958945044	0.0581666661	66	1
12	308.1096412	464.3656934	42.32943928	15817.66455	800.3281752	1922.019772	2412.652735	5854.5	6240.306818	359.340989	2566.091315	189.0769231	331.2097328	254.7060558	950.1325273	2402.256905	0.002346695133	0.05019269291	0.1259574148	0.03028951765	0.01090813363	0.00908519915	1	0.007756263917	0.07808609273	0.3851079189	9	1
12	308.2881679	755.4348848	2804.814823	9039.619416	1857.343381	-60.81012844	1846.660912	3835.5	743.1290323	626.8777677	2127.400369	491.0392314	144.4942562	166.0732655	901.0034228	396.8859004	0.3009409455	0.2090749723	-0.006052176184	0.01819975783	0.01950378578	0.01750125043	1	0.2399045057	0.3999111506	-0.002504221849	78	1
12	310.3905451	245.3945964	-231.3000538	16852.90908	1629.886128	3915.079509	2497.336962	6504	3812.202128	101.3407379	2297.004038	375.9171726	634.1043547	249.9284582	957.896988	1014.417631	-0.01390853927	0.09963103302	0.2354195849	0.005542563006	0.01315455412	0.01615802883	1	0.003215660716	0.184881084	0.7669488648	15	1
12	312.0644981	60.75253666	2574.61637	9046.981153	507.0034794	-53.20712001	1421.949614	3435.5	5832.712766	528.7369993	1745.523109	138.5525402	132.6341137	160.4926784	638.3360155	2481.305629	0.284263165	0.05653132945	-0.006228725071	0.01919831449	0.01556260201	0.01568724767	1	0.2243651148	0.08418353211	-0.01248678055	72	1
12	313.5644396	15.47108096	51.19880636	7655.786525	2272.140508	94.17782236	985.0161981	3411	2183.791667	58.38270394	1196.580787	378.6039675	66.50273118	205.8574036	510.1841331	1067.312778	0.006461015755	0.2971935649	0.01266495369	0.007939702627	0.02460107024	0.009231098228	0	NaN	NaN	NaN	NaN	NaN
12	313.7766869	356.5228812	1108.361807	17397.2888	1063.290532	1752.619951	2041.59162	6653	10083.50538	216.0774894	3151.842222	286.752357	338.6052381	183.6563907	1206.328484	3729.740015	0.06357129207	0.06195792447	0.09885305839	0.00598385615	0.01190899059	0.01103307952	1	0.05505904041	0.1009824447	0.3047549456	36	1
12	313.7670486	776.3386182	3548.642111	7543.887373	410.2863127	583.1960667	1814.756011	2984.5	4743.333333	1017.449095	2152.669658	161.9796103	231.0998797	177.2694637	809.1807612	3161.45101	0.4688021634	0.0545424106	0.07983263302	0.02305158604	0.01979751745	0.031266464	1	0.3783426933	0.08230059812	0.3322569591	84	1
12	316.6229651	501.7501009	1500.54473	16194.63808	320.4957503	266.6608439	2275.555084	5951	20333.6092	239.2469381	2346.68209	147.3151891	109.6227753	283.9838319	830.217346	5742.205652	0.09524700656	0.02054440807	0.01624101517	0.007580282992	0.0107424731	0.008420871686	1	0.07398061176	0.01176725511	0.02095341389	30	1
12	316.0657212	613.2173285	2753.347548	9017.938541	1759.318579	136.4309555	2475.061341	3977.5	1365.93617	1104.8712	3446.246133	790.912025	183.2011052	526.2299123	1466.028015	854.1518564	0.3120943637	0.2096787503	0.01672232926	0.01955270877	0.02577063846	0.02674846032	1	0.250470925	0.4019921417	0.07998191193	78	1
12	317.6116653	116.6853926	1276.017786	8028.322796	659.4082589	1185.624544	2050.540956	3202	1072.957895	379.3805133	2460.795578	267.6097341	357.4678839	264.7049614	953.6746643	539.4259935	0.1572853033	0.08325593043	0.1442245446	0.01629062297	0.02497007958	0.02674024426	1	0.1336878167	0.1462788471	0.4864723538	60	0.9999999952
12	317.3585221	162.6038175	967.6416985	13715.80602	3196.204558	577.0682178	1869.277517	5849.5	14649.58696	214.044263	2472.166784	562.5107295	131.0307972	223.1161502	1014.349449	5499.540469	0.06997865325	0.2331881373	0.04288014215	0.007730268499	0.01590335121	0.008996532759	1	0.05863924399	0.4532406596	0.1161121949	46	1
12	317.3761058	338.7550457	11485.50491	16745.02849	328.3448485	-248.5356028	2371.467392	6362	8377.494253	2529.658172	3297.672477	200.0964623	428.0971464	265.3268152	1278.514478	3900.598415	0.7079695365	0.0204558891	-0.01427292593	0.02780716811	0.01160481608	0.02922716218	1	0.5628290838	0.006481328281	0.05678433797	90	0.9999999999
12	318.4915797	40.47458897	35.76907244	8514.610504	2670.556198	96.36843943	984.2394738	3987.5	3486.580645	65.36548255	1459.362166	492.5645587	71.71158504	182.7949695	648.4980407	1697.365595	0.003770546892	0.3080394934	0.01177484808	0.007941013365	0.02256084782	0.008604267803	0	NaN	NaN	NaN	NaN	NaN
12	318.7712939	319.6072114	-243.193212	18512.87375	1914.357131	4317.596802	2440.046143	7402	5923.694737	99.95187258	2597.979551	374.1814047	615.0327035	228.912549	1070.045467	1675.227619	-0.0132967676	0.1031663343	0.2335132585	0.005078588612	0.01218093984	0.01452797452	0	NaN	NaN	NaN	NaN	NaN
12	319.7531294	186.9786244	2060.171655	11909.26316	2633.095504	829.23148	2475.150709	5305.5	1818.602273	446.2749421	2511.037868	587.7314714	224.7139352	345.248351	1055.478214	879.5999292	0.1713186599	0.2164393009	0.0685896543	0.01326026405	0.01961343375	0.01527551656	1	0.1414417065	0.4189377736	0.2292921963	65	1
12	318.8792217	482.3034887	4767.86098	15582.63993	715.8880114	1098.262565	2400.932268	5988	4246.696629	1066.806814	3291.844585	248.330424	315.7455355	251.4508359	1247.297136	1998.710683	0.3099216142	0.04979688159	0.07200117828	0.01333220478	0.012676078	0.02175962296	1	0.2503956822	0.07317516073	0.2675852696	73	1
12	319.9879607	84.54675813	-5.263596893	11470.00804	215.9949397	349.9707777	1588.137255	4285.5	13153.05556	45.84376097	1774.211722	126.8700246	89.26389176	226.116939	607.9368246	3969.426258	-0.0004625571558	0.02035882751	0.02987383834	0.004079748206	0.0114954602	0.007704200325	1	-0.001751572499	0.0125311731	0.0464416347	2	0.9999999876
12	319.8332501	456.0933838	17421.65309	16945.94226	1131.668347	-686.4675375	1921.649839	6918	9548.44	3423.085375	3332.949718	275.9074253	493.3199878	308.2221929	1327.314039	4283.104195	1.016667556	0.06891195167	-0.04062629491	0.02288293127	0.01262686728	0.03250211738	1	0.8090240169	0.1037992741	0.03807322009	95	0.9999999979
12	320.7074496	685.6324886	3210.223723	10562.7581	1587.241459	719.3575451	2037.718484	4459.5	4988.172043	894.4999747	2842.259591	433.8663947	237.0705417	229.4508802	1131.433954	3190.386107	0.3029939769	0.1523696111	0.07196132288	0.0163076239	0.01565799734	0.0242844481	1	0.2462947739	0.2855843751	0.2695123393	77	1
12	321.1013855	230.691271	866.0981022	14059.38367	2381.675518	1358.098759	2241.662278	5842.5	18411.4321	227.1424756	2552.38141	433.9770027	293.3723762	291.2779526	979.9477015	7922.247249	0.06254341863	0.1696640518	0.1005873226	0.01003953756	0.01642290531	0.01313691687	1	0.05588497711	0.324052608	0.3144630209	44	1
12	321.7132881	532.0879788	2899.702008	17977.29262	2946.204896	114.3478526	1952.531822	7340	8312.819149	548.0699718	3029.199355	611.2165445	156.7704758	231.0568405	1274.004143	2985.989611	0.1639200743	0.1633064779	0.006475619652	0.00897399795	0.01470703827	0.009189714398	1	0.1303419605	0.3065189351	0.007842221744	61	1
12	322.6397866	373.175644	5493.016068	18325.18376	1070.634351	1383.24637	2290.320152	7223.5	10251.10526	1035.095718	3366.378625	295.9635186	402.6651303	270.5374447	1330.175413	4849.724707	0.2994951833	0.05997406946	0.07448982683	0.01333287805	0.01128003363	0.01906591859	0	NaN	NaN	NaN	NaN	NaN
12	324.0715682	216.1538804	4144.8666	13894.0192	1427.415439	-17.39548972	1934.63683	5484	7692.921348	997.0591733	3212.775377	374.122205	208.4388234	220.8387734	1245.856162	4293.111663	0.3048814734	0.1025170659	-0.001403089721	0.01438256791	0.01320724149	0.01799125588	1	0.2418829725	0.1794525195	0.01089269674	74	1
12	324.4352987	708.8265317	11570.01462	11382.99113	658.5177802	-757.9927133	1965.622824	4662	7835.572917	2346.300503	2320.415062	148.0865964	371.7592057	215.0224918	877.804257	3459.318755	1.006392033	0.05748606062	-0.06651664151	0.0317903148	0.01299602605	0.03496529081	1	0.7987861506	0.07918320099	-0.05552317105	95	0.999999998
12	325.1865608	69.49566471	-61.38522942	9812.301963	997.5019645	1013.815745	1532.849183	3776	8394.170455	59.62715169	1818.025566	178.8855299	208.2271686	165.1279623	674.7123468	3274.411419	-0.006117779345	0.1028268216	0.1084845539	0.006459993684	0.01530829103	0.01119258648	1	0.0004761991718	0.1864218006	0.323751102	14	1
12	325.5210564	596.5523592	2757.232981	9671.400488	837.1604337	732.9695821	2124.597034	3819	1777.604167	980.6841261	3399.806778	346.6785883	289.6432718	310.4729459	1322.998149	1278.22294	0.2873852698	0.08660562088	0.07758786015	0.0167205754	0.01857604575	0.02650875928	1	0.2332545989	0.1497484973	0.2832438677	75	0.9999999967
12	325.4868963	652.2716005	6.122388952	11966.1296	1960.589202	773.1674315	2091.386455	4930	2435.242105	62.09010728	2353.934576	406.754704	162.5253733	214.2248434	930.7307799	1031.125843	0.0006510839252	0.1597075812	0.06549482186	0.005334411879	0.01499489514	0.009907159976	1	0.003649067181	0.3024425105	0.1766167956	18	1
12	328.7942136	55.45937597	84.2240221	8550.165916	1820.982374	308.9011908	1623.569249	3682.5	1914.172414	57.22631712	1719.26729	418.9013188	105.8931709	205.94668	738.2410378	1728.832858	0.009598303744	0.2140314644	0.03851051668	0.007305868951	0.02308381654	0.01183307083	1	0.009669742161	0.4137893916	0.08602546805	21	0.9900488459
12	328.4273606	305.9354064	43.32651876	16908.56944	2612.517012	563.0000828	1927.525104	6824	3068.376344	77.07536645	2559.619654	531.9596356	126.537022	241.0270413	1085.894924	1039.546326	0.002602440775	0.1616254865	0.03439958177	0.00469532121	0.01416289768	0.006426561019	1	0.003028410662	0.305169643	0.06809749237	17	0.9999998488
12	327.8359161	512.2282279	7933.120597	17131.22376	278.7313367	1690.839436	2364.588173	6428	5503.787234	1472.251617	2974.668965	157.3894092	460.6199084	263.2727677	1106.382181	2556.658845	0.4680522276	0.01722136773	0.100755412	0.0160760984	0.009632893544	0.0232539554	1	0.3787009397	0.005864304697	0.4041133382	82	0.9999999953
12	329.516126	262.721705	3250.901743	18581.55893	332.9610192	1078.118378	2280.178724	6899	3355.978947	666.8468104	3642.442605	211.8486559	271.6592332	231.8962038	1370.05345	1018.736409	0.1731102556	0.01678279863	0.05636736024	0.01071168359	0.01100372355	0.01540592828	0	NaN	NaN	NaN	NaN	NaN
12	329.8433024	394.3470409	1088.19648	16990.71261	1823.150343	1632.827492	2114.886036	6684.5	14698.64211	227.1857357	2857.049522	403.9914327	319.6902331	232.2971557	1135.692799	6149.154529	0.06512452684	0.1121011336	0.09960632969	0.006887293708	0.01318653445	0.01115224045	1	0.05706791608	0.2048189895	0.3095584404	40	1
12	329.0460807	492.899338	5109.557264	16992.36923	951.1329656	4.241110801	1917.108857	6449	10674.92941	1144.161824	3424.818267	258.6896464	212.9954856	181.7251759	1297.409518	5009.19268	0.3011414284	0.05717665861	0.0001957957461	0.014435162	0.01122207704	0.0142514748	1	0.2383569977	0.08566674309	0.01400021656	72	0.9999999999
12	330.3290531	345.6266191	1134.028144	17368.53333	1876.467464	685.3108726	1848.520456	6884.5	15493.64045	257.4858201	3283.129482	452.8590845	177.7638996	233.2163383	1306.881719	5747.627209	0.06567029247	0.1108265504	0.04136030597	0.007387810821	0.01359556248	0.008132149579	1	0.05334455594	0.1998702139	0.1053860212	39	1
12	331.5269703	290.3484403	88.09705817	15447.57041	3681.491228	276.1869473	1924.80061	6588	6905.917647	123.4261347	2786.418429	765.0690848	90.92945873	223.6829537	1209.699737	2332.540482	0.00525386344	0.2401526448	0.01819423839	0.009136546103	0.01729979737	0.006121840257	1	0.005113418092	0.467093865	0.01470630872	20	0.9307375834
12	331.4653315	742.2864218	10136.56706	10162.72776	962.4017715	-699.357389	1741.493997	4168	3363.414894	2082.122789	2104.739572	230.3920071	348.2636419	428.081836	835.747236	1778.123279	1.006533401	0.09775347943	-0.06413197861	0.03183650699	0.01447277625	0.03623987499	1	0.7996396736	0.162646465	-0.0456824277	96	0.9999999981
12	332.4891376	179.6452684	-66.8339467	14465.01737	2210.089046	1711.714052	2232.964347	5855.5	3019.643678	80.38359568	2217.56573	389.2686232	295.8831238	220.1019137	871.8109944	763.9981581	-0.004673628031	0.1568388941	0.1203713426	0.005944471018	0.015588701	0.01146403592	1	0.003244338364	0.2987100017	0.3677104348	19	1
12	332.6670713	464.3796116	11773.36825	17217.47042	1832.11224	-416.6431861	1906.54834	6967	12776.23256	2531.164452	3304.54741	427.2975902	376.1390384	252.1425201	1358.127187	5050.741389	0.6996899217	0.1061027807	-0.02629847889	0.02553361882	0.0129033527	0.02287756579	1	0.5565524155	0.1833812449	0.01575791204	92	0.9999999999
12	332.5739633	615.3437143	47.50810662	14027.51997	672.1405801	488.4935785	2036.975535	5196	4270.463158	53.28870569	2794.751352	188.530203	102.5297486	212.6969456	1001.681191	1813.239142	0.003357892832	0.04816531426	0.03546406961	0.004254663318	0.01169788274	0.006874019521	1	0.002101679105	0.07029885064	0.06793387753	7	0.9999998151
12	334.5711116	433.587761	-128.7400483	14745.24302	1256.892014	3633.222385	2860.491586	5773.5	2740.848101	95.32887622	2900.9565	328.9488559	731.3412604	301.04464	1106.609519	1304.808642	-0.009072817909	0.08877297351	0.2385558447	0.006115597001	0.01461730572	0.01767260848	0	NaN	NaN	NaN	NaN	NaN
12	334.9962007	234.996725	129.3357262	13560.08422	1124.888401	356.2490381	2391.833231	5279	2461.5875	222.0082815	2471.178441	477.4301785	124.8140757	2820.038605	953.8848115	1568.01666	0.009754486763	0.08643596792	0.02746101224	0.01968733419	0.03525736314	0.009741758104	1	0.007200871145	0.1491769216	0.04273409772	11	0.9953224475
12	336.3071542	198.3414104	3507.092554	11805.68048	1940.062059	846.0364332	2075.349469	5048	9942.483871	953.9866709	3011.728898	432.4344776	290.8085647	242.9166418	1186.446743	6761.754218	0.2983913969	0.1603753327	0.06789154782	0.01905266909	0.01911930914	0.02310232011	1	0.2424303777	0.3020275349	0.2544550828	77	1
12	337.4435009	554.1450481	-171.4060608	14039.46301	643.3618227	3335.761419	2565.976206	5353	3381.8125	75.27509539	2498.227936	175.9806198	611.7043881	294.8066011	898.4739856	1110.62237	-0.01233514047	0.04539736782	0.2354946981	0.005695457678	0.01399548395	0.01713506148	1	0.003713340158	0.07258858127	0.7656323621	10	1
12	337.7236298	570.5774763	2308.997178	14253.48908	4503.251983	780.2732711	1937.45774	6598.5	7065.884211	557.1775315	3195.744366	1112.13885	215.8764861	222.8532808	1481.077325	3660.931383	0.1592134888	0.3152320991	0.05475417025	0.0119235492	0.01796722959	0.01411820751	1	0.132156898	0.6230076442	0.1814988543	67	1
12	339.0535006	130.2563171	44.49267226	12564.27871	1934.147078	249.0022534	1920.500088	5115	3635.431579	61.5170787	1917.956223	304.0782536	81.72404441	273.0449603	745.9413723	1457.474569	0.003823681692	0.1566726548	0.02014238535	0.005097238618	0.01669641173	0.007124820129	1	0.00292287351	0.2943429775	0.01820807055	16	0.9797880212
12	338.2487124	419.4294045	36.3944223	16300.5039	1625.036036	1103.428157	2369.20232	6404	3713.345238	83.69452492	2824.019788	369.898984	214.2262226	361.8704511	1114.197349	1213.247305	0.002012097914	0.09981381126	0.066564342	0.005778950964	0.01378600013	0.008071204341	1	0.003967063408	0.178472043	0.1785347445	13	1
12	340.6136655	645.6749716	806.9897252	11536.06157	550.8069246	1187.990774	2279.151865	4385	1623.479167	179.2135968	2568.904511	197.6070504	264.865392	290.4070771	946.3920604	647.8157629	0.07088545535	0.04889773763	0.1046103367	0.00950509386	0.01367036951	0.01312519912	1	0.06114482379	0.07412409777	0.3261805437	36	1
12	341.7776566	109.3561009	61.76827444	9275.339653	2051.168977	362.0762265	1737.750928	3927	1785.97561	67.25507667	2345.409786	532.5556948	97.19667899	220.3829644	968.9298399	2506.965944	0.007688489153	0.2161609399	0.03972782147	0.007867134854	0.02561706586	0.01031875634	1	0.008256021865	0.4182586024	0.08992546268	21	0.9694129342
12	341.2229664	476.1442338	12203.79397	16897.11523	392.1122985	-470.4470242	2144.351825	6520	10074.30337	2433.347468	3177.555739	217.7692866	418.8666835	1418.122593	1201.156036	4619.181407	0.7217997927	0.02438718545	-0.02675674014	0.02421772086	0.01351284679	0.02651006428	1	0.5730801112	0.01403845803	0.01637203662	90	0.9999999945
12	343.1569626	332.5414831	1245.259683	15025.47375	263.8878431	709.9643828	2259.895004	5625.5	14030.75309	308.0867664	2936.519487	169.0208174	166.6147956	248.837225	1041.568786	8991.625803	0.07755043302	0.01774473964	0.04826039056	0.02119303602	0.0137397717	0.00968404317	1	0.06203669123	0.007351186513	0.1290112269	31	0.9999999955
12	344.2729267	32.45234583	36.41162012	8706.093893	205.0824501	432.0506619	1083.845821	3167.5	2780.648936	36.81088883	1508.582394	122.4914291	102.3829286	198.1793296	533.0460353	992.0965929	0.004434703459	0.02383242893	0.05185490445	0.004742088165	0.01542669576	0.008340734641	1	0.003785559931	0.02056219665	0.1247899474	3	0.9999955247
12	344.6415964	50.63668536	-7.704946331	8438.921014	1942.168538	874.7843647	1264.26129	3660.5	3098.552083	68.76286827	1641.202862	396.3036552	194.0765623	160.7512103	686.444835	1227.442612	-0.000873575602	0.2263522885	0.1045501839	0.008920955849	0.01996508013	0.0112325623	1	0.006149418691	0.4419800233	0.3156107125	23	1
12	344.85304	79.53773278	575.6440287	9695.19404	1016.189909	894.8270737	1640.431768	3850.5	13270.12632	151.1382785	1704.278861	189.0764503	199.601536	453.0104622	633.141414	5418.896455	0.05859844318	0.1029280301	0.09165200318	0.01017042525	0.01568049246	0.0153268819	1	0.05114235017	0.1855534858	0.2798140186	40	1
12	345.1869446	286.8314923	4229.864148	13777.45898	1906.065005	166.9148982	2418.211502	5678	3077.42029	1116.472299	3375.691164	595.3939404	233.84858	244.0803246	1383.249323	2025.32522	0.3091180057	0.143369775	0.0126485412	0.01577401177	0.0195191076	0.02227947146	1	0.2468563437	0.2645635264	0.06262218981	76	1
12	345.4812262	502.6649726	5331.800813	17141.09897	248.9955467	1286.962952	2614.586512	6358	4717.06383	836.1151636	2441.615854	179.6176344	320.4038126	275.0479321	950.2640127	1563.06861	0.3161206033	0.01508740509	0.07833532561	0.01392686333	0.01030424529	0.01559940045	0	NaN	NaN	NaN	NaN	NaN
12	346.6175077	216.7367702	4705.647922	16028.78176	1619.715084	14.62841319	1789.788095	6340.5	11113.98925	945.736496	2814.73842	409.2968904	222.1308556	205.8438965	1129.83264	3607.955809	0.3021247674	0.1040518272	0.0008280749142	0.01568466611	0.01472891958	0.01504140108	1	0.2398542569	0.1827359622	0.01812926287	74	1
12	345.8027351	317.3225648	86.73867747	14726.25815	909.203851	315.9583388	2181.513102	5520	5844.078947	65.81427017	2429.114161	234.3942631	95.95819538	233.0950902	904.4755484	2955.441696	0.005967620163	0.06213913782	0.02173374743	0.004776741261	0.01239102985	0.006498537608	1	0.003414521357	0.09867000378	0.02089512027	6	0.9982346351
12	347.8103505	147.7692903	60.34186406	10151.73728	2253.07368	1173.932293	2024.800051	4384.5	2387.659341	113.3792902	2286.044411	573.0245529	304.9652841	317.969264	940.9123518	1339.690605	0.006767189539	0.2221642853	0.1146836251	0.01632276316	0.02100067951	0.01534551425	1	0.01293390783	0.4336618712	0.3527769957	23	1
12	347.657787	357.4765327	1359.047385	19372.51555	2141.404835	821.3359141	2089.122607	7706.5	9569.021277	263.4183929	3322.079684	479.5890707	192.2996059	268.4218547	1339.26054	3533.135882	0.06888969452	0.108331624	0.04291701458	0.006244081564	0.01381154048	0.008203122743	0	NaN	NaN	NaN	NaN	NaN
12	348.4945919	257.9668008	55.53589148	17050.99456	2665.787038	1020.190653	2076.315104	6873.5	3845.576087	126.671598	2076.654616	470.7399195	161.0896483	224.2020821	872.6081266	809.5669882	0.003110194439	0.1631624544	0.06249024686	0.008223622853	0.01458650643	0.006706462372	1	0.005454997794	0.3094608822	0.1667778026	18	0.9999999998
12	348.3483424	377.3249494	1498.768878	16692.73985	413.5679973	248.4768995	2175.754592	6112	18176.75556	238.3231477	2505.998654	165.575277	100.9947803	211.2017625	926.9949118	6155.749006	0.08899077579	0.02459169936	0.0153886372	0.006765522484	0.00978624989	0.006142791299	1	0.06896376024	0.02015278568	0.01665115784	30	0.9999999991
12	349.4037213	232.1226894	7407.490345	15714.12429	3570.234228	-227.9858633	1614.704617	6877	10491.27907	1434.616418	2965.038145	749.6785301	272.870826	238.1624883	1302.286153	4378.018267	0.470162476	0.2386575379	-0.01439490335	0.01975374418	0.0183971887	0.01861390824	1	0.3753401124	0.4597530467	0.008750971142	88	1
12	349.1302872	408.5489142	3192.236943	17671.63435	875.9214173	231.5946673	2412.500583	6765	3218.5	556.6871744	2991.942352	278.2585581	185.8386829	247.860207	1164.317506	1026.082238	0.1821218707	0.05199588994	0.0131811819	0.01222518965	0.01137351026	0.01082727009	1	0.1438279526	0.07621113269	0.03160468446	55	1
12	349.143162	432.2159453	1167.005274	6919.012338	245.9411342	1098.004781	2243.935556	2665	781.3333333	596.8016078	3516.255076	211.5887668	558.2438205	1390.451306	1309.290116	215.6888625	0.1707857447	0.03777167243	0.1583582536	0.02545655088	0.0250541297	0.03867337904	1	0.1448674035	0.05258201377	0.5375502533	57	1
12	349.8033448	185.537806	69.78485133	14777.66448	2364.206664	909.1154683	1980.193192	6005	2805.945055	111.526919	2032.129852	368.910184	144.9668662	217.3800241	801.86854	750.8407046	0.005015485768	0.1578510498	0.06115909086	0.008496406101	0.01443573401	0.007475920701	1	0.006811904728	0.2983993203	0.1623632922	18	0.9999999927
12	350.6251273	273.4662814	-121.136931	14259.34873	672.9432772	3322.474295	2642.229227	5415.5	4070.297619	79.45227071	2264.39261	172.7212898	562.2259706	311.9040841	810.0425605	1155.211656	-0.008648860935	0.04629230548	0.2344002742	0.005600751316	0.01321259411	0.01651440724	0	NaN	NaN	NaN	NaN	NaN
12	350.2875331	537.8628742	949.0710697	15864.16244	1736.039585	1526.427111	2007.060528	6221.5	18282.17582	244.6568189	2914.842799	337.6795829	294.8849528	262.3573026	1125.28817	7246.179537	0.06067957862	0.1146792889	0.09819685441	0.007566489538	0.01269357365	0.01081620006	1	0.05344213774	0.2101292464	0.3036721012	40	1
12	350.8652519	304.0305372	67.85901217	16688.73421	1021.092872	304.2410908	1901.946396	6185	6318.575342	64.64195823	2661.899675	277.4466514	83.61919787	239.36261	1019.223517	1153.332706	0.003955607669	0.06796984378	0.01830477149	0.004264192698	0.01175003893	0.005029152697	1	0.001640892653	0.1106189163	0.008610827401	6	0.9999415984
12	351.1537404	587.9186931	5938.563551	12391.83672	1335.317253	1170.444827	2218.453958	5165	7469.781609	1566.316099	3083.61862	331.03121	333.0539458	255.0944433	1196.224522	4087.994503	0.469536182	0.1046714533	0.09060133737	0.03047355044	0.01513986899	0.02540176124	1	0.3804072021	0.1865096077	0.3719905291	86	1
12	354.773744	10.42684238	48.28772977	8609.162854	482.0881921	192.6732636	941.7871971	3240	7981.225806	39.01004024	1324.29183	126.236967	62.48982432	137.204961	469.3840185	2216.510095	0.005960478708	0.05908702947	0.02266692804	0.004810774435	0.01487597437	0.00651316065	0	NaN	NaN	NaN	NaN	NaN
12	354.1216268	105.3016762	27.45195063	12253.99549	2653.578275	322.3559531	1465.16249	5164.5	3393.707317	82.10426334	2110.342143	462.8326275	102.4745076	246.7755118	852.06268	1472.0569	0.00246779885	0.2187366247	0.02651345563	0.00703408652	0.01892328877	0.008682849212	1	0.003168943863	0.4231012285	0.04246146278	21	0.9999095086
12	354.3848114	457.3532029	1100.273138	15834.77167	3614.349741	624.9820755	1964.94888	6771	15418.10526	300.1058266	3364.117969	825.4057494	168.7556786	242.8975172	1435.305603	8072.243937	0.06932425771	0.2343185956	0.04069439443	0.007382162708	0.01738741968	0.009869946087	1	0.05797539002	0.4554987711	0.1083353609	46	1
12	356.5693279	68.5905481	5.623588119	11263.62512	1755.054929	596.4907037	1343.247533	4633.5	5633.195652	66.15727936	1702.408444	313.9306804	117.0342929	194.6322678	680.4091756	2630.265688	0.0004690356533	0.1540401639	0.05268148349	0.005987660832	0.01643348793	0.008662030915	1	0.002511536224	0.2902024583	0.131437828	18	0.9999922385
12	356.611638	245.0791808	14511.89056	14161.54623	1482.208698	-739.4657495	1892.53938	5984.5	3225.954023	2769.573251	2697.131635	310.4724276	477.501067	252.5175568	1093.552757	1366.938754	1.015153138	0.1065383182	-0.04843666645	0.03376288447	0.0130593248	0.03736356051	1	0.8077881027	0.1814013231	0.01168178813	96	1
12	356.6956032	332.6016367	8083.429008	17130.00964	1884.413783	-145.7220489	2082.049591	6899.5	20998.5125	1586.724229	3061.561256	415.4736318	302.1865946	230.0787783	1249.57494	9350.867119	0.4756403738	0.1139432272	-0.009802663192	0.01805365592	0.01277291543	0.01981163698	1	0.3782892506	0.2016913418	0.02165522018	85	0.9999999996
12	356.6582772	490.8543468	62.67830954	17888.368	1853.353802	543.7237308	1984.994337	7055	4306.494737	69.67416349	2756.167997	404.4395369	127.0294496	208.601033	1112.623723	960.5238916	0.003463739076	0.1047273425	0.03128237825	0.004068495722	0.01219367151	0.005816818955	1	0.00269062421	0.1872387165	0.05532470543	12	0.9992923122
12	357.1517364	619.7826759	4197.572479	13447.23883	714.0707909	954.5698471	2213.515414	5269	8620.4375	935.7110715	2777.825899	186.0971619	263.3186848	248.5203455	1038.666987	3762.168551	0.3077924911	0.05222993716	0.07019657401	0.01633611157	0.01219025378	0.01812640081	1	0.2485955871	0.07815463756	0.260847974	73	1
12	359.4822764	157.4611338	784.6018289	14333.95045	1427.08073	2830.061262	2071.164312	5645.5	2357.27957	140.7045729	2181.349823	255.2773675	480.4924038	237.259172	817.7892268	1128.674698	0.05598376817	0.09999410396	0.1991833902	0.0084074539	0.01373605945	0.01473631778	1	0.05665344822	0.183753692	0.6561842231	41	1
[truncated: 5,195 more rows]
