# Supplementary material for: Phosphatase specificity principles uncovered by MRBLE:Dephos and global substrate identification
Source: Mol Syst Biol. 2023 Nov 2;19(12):e11782. doi: 10.15252/msb.202311782 (PMC10698503; doi:10.15252/msb.202311782)
Supplement: Supplementary file 4 — Source Data for Figure 1 [file MSB-19-e11782-s002.zip › Figure 1/1D/Complete MRBLE-Dephos data with scripts/ToRegeneratePlots/PP1_2/20200923_PP1_2_240.csv]

1	46.74867201	356.6763445	10.88514948	5339.426156	236.0625931	169.4639773	1820.429678	2057	343.3655914	88.34267292	2832.444051	338.0421267	123.535378	1609.897728	1061.866309	489.3110237	0.00288231722	0.05732520081	0.03334568301	0.02453545548	0.06282262229	0.03798237515	1	0.001511764736	0.09157711131	0.05548138563	7	0.9995663087
1	68.76604463	57.86547917	261.4050092	3370.412662	773.1623117	96.78584575	1007.252447	1516	1628.645833	133.9917404	1784.549333	416.1289555	84.18080301	354.0342682	750.0485596	2402.35704	0.0790531243	0.2178991587	0.02284114218	0.04516370729	0.09655552286	0.04269061817	0	NaN	NaN	NaN	NaN	NaN
1	124.9172572	670.6995926	2423.960515	2257.446757	-19.0417133	-46.65452843	1500.683974	955	172.8947368	2209.452241	2243.463377	69.4947644	275.6179043	190.5034577	833.7059603	189.7441992	1.015298354	-0.0064741282	-0.02661851276	0.1815936208	0.08724458515	0.1910926168	0	NaN	NaN	NaN	NaN	NaN
1	200.1997254	156.9546583	4427.863896	6003.348406	980.5519428	-134.2202001	1674.532335	2727	1860.166667	1917.482732	2708.899214	439.8150977	301.4239294	174.6482292	1117.325641	2211.306128	0.7213594943	0.1594029616	-0.02143162248	0.07357792577	0.03803116169	0.08654343745	1	0.5727379391	0.3003316215	0.03773736586	93	1
1	210.7761612	352.760683	282.3041117	3215.348641	93.68125105	230.1759073	1948.955813	1292.5	512.2631579	241.7039439	2609.751437	142.8891154	145.543025	433.2968796	983.6814741	590.2480584	0.09011237735	0.03552158852	0.06379358762	0.07928821755	0.06858107877	0.2221485186	0	NaN	NaN	NaN	NaN	NaN
1	218.8247638	135.5058544	1.293143259	3644.465987	241.5972098	315.6053193	1694.431366	1482.5	418.606383	42.25826134	2747.379433	285.0038108	217.34767	234.8127922	1050.978331	435.3312228	0.0005528593956	0.0843394024	0.08152892799	0.02961380963	0.0690317394	0.05756886643	0	NaN	NaN	NaN	NaN	NaN
1	278.2818309	45.44763288	4173.46609	5797.459177	609.8386073	-218.5013099	1252.354424	2459.5	785.9787234	1428.874761	2005.342315	232.8476998	247.3491831	199.069073	789.2154955	759.6603086	0.6975696177	0.09635767932	-0.03366551377	0.06799439746	0.03207004115	0.0608961515	1	0.5519493983	0.1691243548	-0.01323730579	92	0.9999426028
1	279.0868184	157.6274822	360.698207	2425.031614	143.8239728	118.7287033	1652.598487	1041	106.2631579	382.2093093	2171.180717	211.7761977	145.4390862	378.1813119	854.2103159	79.22096898	0.1730003687	0.06465712761	0.04947120244	0.1270397903	0.08136373807	0.1687474953	0	NaN	NaN	NaN	NaN	NaN
1	317.9703474	457.2629654	26.23029567	4382.999212	142.3183696	246.2719284	2047.588488	1760.5	391.5425532	43.55040058	3023.88508	164.4980766	151.1355187	413.2193715	1126.063622	421.3903935	0.006232371311	0.03922916079	0.05075010707	0.02629896341	0.0460110322	0.04086812875	0	NaN	NaN	NaN	NaN	NaN
1	322.6246022	424.3778558	8.554983918	3764.251175	815.351975	225.7373197	1816.783476	1727	225.2604167	52.18564464	3664.040258	873.2550368	215.3775094	407.7545463	1578.483702	227.9114438	0.002884400145	0.2279079024	0.06264673792	0.04411170827	0.06771424149	0.06881365249	0	NaN	NaN	NaN	NaN	NaN
1	350.2747126	224.578257	3331.767524	6613.275826	-15.18199659	68.75951677	2000.850448	2552	1097.368421	1641.047888	3273.909241	177.0609381	246.2743722	1090.893697	1218.715285	1208.703139	0.5048431466	-0.00183583097	0.009827522411	0.05373500091	0.04275478372	0.07137186673	1	0.3998603632	-0.03195224685	0.08832046576	81	1
1	356.3323906	75.89582712	536.3071915	7451.631513	2199.936348	315.3420084	1468.61332	3390	151.4574468	185.8878483	2651.115287	794.2303086	136.2038994	272.2960584	1161.114376	152.9484181	0.07110373915	0.2851401629	0.04176922634	0.01659406027	0.03966255416	0.02353448066	1	0.05981314704	0.5637712582	0.1112004211	49	0.9999999786
1	394.442306	246.6266913	476.7174455	7746.552727	1856.878508	902.1253815	1878.079516	3423	870.9569892	264.2023549	3730.767589	865.9696644	418.2201254	280.8479902	1576.28753	822.7009192	0.0598249914	0.2337289997	0.112507035	0.04788635877	0.0730590574	0.06143769951	1	0.05531647727	0.461104049	0.3519756586	47	1
1	397.3871646	103.7455396	811.4332991	4795.100924	623.394183	396.4408428	1877.109655	2001	478.9892473	433.2915912	2580.300323	405.1577398	215.5044635	342.1112147	1048.229774	527.0107765	0.1721909189	0.138249877	0.08041082716	0.03448381326	0.04435540044	0.06490081995	0	NaN	NaN	NaN	NaN	NaN
1	417.1169632	70.88487431	347.1846511	5028.665658	1101.689028	83.22123545	1300.18607	2222	1625.03125	167.6822445	2386.815014	519.4476406	76.15417897	148.8338412	985.1418813	2050.170778	0.07088476256	0.2098662544	0.01637210802	0.02156102555	0.05937843942	0.02736838452	1	0.05670595453	0.406549084	0.01943253717	46	0.9842838675
1	436.8892671	236.5480343	7.137714732	4461.811765	152.6532373	455.0096221	1844.350646	1753	410.4787234	39.39528413	3219.660875	163.6062372	266.6137816	349.8892617	1183.545675	589.581713	0.002484042766	0.03244950295	0.08980216299	0.01646839078	0.04327196432	0.04358204694	0	NaN	NaN	NaN	NaN	NaN
1	476.994388	33.60159163	55.7540302	3236.409669	278.198757	57.78865614	1131.486215	1292.5	154.3043478	32.01626925	1641.758662	169.3951962	62.11369318	161.7171405	620.9194106	244.0211997	0.0201198518	0.09124597571	0.02247071621	0.04841630936	0.07291313326	0.04496266201	0	NaN	NaN	NaN	NaN	NaN
1	631.214559	281.4821434	19.65586401	3533.904934	-1.331879463	112.0067222	1513.862612	1308	176.9784946	35.69336944	2347.040018	85.29759809	89.95786148	188.8495708	835.9594122	229.6917584	0.005809324812	-0.0009140047128	0.03558169737	0.03693231047	0.05098617801	0.06149720679	0	NaN	NaN	NaN	NaN	NaN
1	678.1053551	245.0642376	21.73407548	3403.50591	283.9762452	104.84866	1392.122111	1395	155.2291667	34.15291402	2170.505364	199.2793559	76.64589526	161.7524374	810.7652479	182.4814038	0.006239223817	0.08557292901	0.02728907718	0.03562637063	0.05092295428	0.03406739919	0	NaN	NaN	NaN	NaN	NaN
2	21.80245732	164.3234996	5332.063933	5370.711489	109.6749333	-329.5856987	1274.155058	2125	4300.760417	1215.778042	1244.079836	88.00880007	288.0812171	175.5969849	465.8318968	2656.005012	0.9813905432	0.01939569946	-0.06019122513	0.05326614739	0.02040384633	0.06598922384	1	0.7755978854	0.008475922707	-0.04263812067	94	0.9999999957
2	81.11332575	110.0992899	970.2939602	3058.491796	590.0519673	47.81355686	1328.591633	1332.5	382.4270833	453.4985295	1536.766807	348.8002785	116.4381117	145.3890228	648.9798652	455.2379076	0.312371157	0.2103370463	0.0130737918	0.064194106	0.05106534295	0.07177996091	0	NaN	NaN	NaN	NaN	NaN
2	93.47763671	17.92880892	45.26700507	2831.587413	174.2945302	40.08013328	1007.848692	1128	590.827957	22.08218608	878.4022768	90.77550262	41.61620796	113.6947146	320.9383664	420.9407586	0.01660129782	0.06081879726	0.0156078267	0.01463546349	0.0327736628	0.01992633406	0	NaN	NaN	NaN	NaN	NaN
2	150.5966275	579.8920776	-90.23746988	6319.412875	205.5057649	1762.199255	2309.841609	2556.5	195.7978723	65.73009776	2023.966171	142.7993572	524.1770477	318.1348582	753.9980379	156.0542076	-0.01275422297	0.03527934841	0.2696574556	0.01160491555	0.02529237581	0.04906509396	1	0.006191029793	0.05858137908	0.8718894329	10	1
2	155.3838892	151.2186939	2632.771031	5155.182072	120.9765298	658.0375268	2034.520019	2102.5	124.287234	1181.11793	2514.94182	168.9571808	358.4923749	282.6816493	951.2005615	129.4127865	0.4859602698	0.02848353369	0.1160221235	0.04948297534	0.04110708788	0.09418226997	1	0.3930569572	0.03650707667	0.4542865134	84	0.9999511851
2	192.5622514	119.7036377	2040.364212	6668.017517	908.5448295	121.8038749	1875.978493	2799.5	244.3870968	688.8103044	2225.433657	359.9588018	164.9810746	273.0872075	889.1566776	176.3534021	0.3120175821	0.1418482532	0.01700988246	0.03412380219	0.03190422461	0.04303470973	1	0.2483935955	0.2658556807	0.07485132159	76	1
2	212.722799	28.66948103	2775.633424	6297.703915	624.8840394	553.4798467	1195.125432	2576	4719.880435	712.6274399	1640.323605	201.574717	253.5539725	195.8496169	640.2341796	2910.309265	0.4460039246	0.09831616201	0.08652768273	0.03350433325	0.02432584113	0.05206309014	1	0.3599403085	0.1795036903	0.3456924834	86	1
2	274.4269686	241.902105	2997.444061	6194.623102	196.6961774	859.0560898	2361.699679	2529	1310.182796	1684.606109	3480.260148	208.3353629	518.9634016	405.5300963	1338.510821	1519.80628	0.4893260699	0.0323646737	0.1277122506	0.05124554005	0.04752408745	0.1130082504	1	0.3966641325	0.04517111474	0.4958700166	84	0.9999999991
2	374.1598529	238.7729613	670.0424816	8969.338311	16.74670361	560.0054836	2181.53713	3328	2026.53125	232.9817697	2813.957975	134.6642257	168.1836074	254.2597424	1015.612702	1350.363358	0.07370960857	0.001473769559	0.06302951321	0.01044527347	0.01948945048	0.01904111858	1	0.05949482566	-0.02244592934	0.1725915634	31	1
2	387.3390822	466.2663758	16.10854017	9814.7502	1.393900925	246.7075612	1913.405274	3632	239.9032258	44.07272032	3406.494703	131.2152843	99.69381572	317.8592754	1201.980565	184.0190246	0.001729247996	0.0001225497734	0.02432588936	0.005431492396	0.01661764158	0.009885491483	1	-0.0008772343996	-0.02734994884	0.02123296755	1	0.9570344202
2	470.9340016	244.8963186	1776.532328	9970.438654	363.5398403	216.2233686	2281.962	3949	256.6421053	871.3591359	4548.969983	290.8481384	181.3714675	809.7858951	1698.878176	313.3787022	0.1832355141	0.03869594275	0.02170212554	0.02075844929	0.03662366352	0.03294733358	1	0.144437963	0.05246200278	0.05630543882	55	0.999950165
2	489.5065973	119.7606016	3316.183671	6907.152761	1003.920012	-10.89182958	1648.922303	2885.5	1002.744681	1261.655605	2671.390381	425.680936	225.4540279	213.2750043	1086.099759	977.8739824	0.4831104968	0.1448570017	-0.00115426388	0.0584296449	0.04256061177	0.0628145641	1	0.3837443418	0.2711905165	0.05185387435	87	1
2	521.5517039	64.4462014	35.98732477	3326.535825	1014.613363	115.7718093	1273.415634	1606	546.5697674	50.79646086	1841.223731	594.7223512	82.95499676	198.6845971	817.8135626	753.9503267	0.01384287698	0.3131673974	0.03573154638	0.0357580827	0.07402631979	0.02993340719	0	NaN	NaN	NaN	NaN	NaN
2	530.5846265	67.54384775	44.62325554	3411.473978	986.990443	96.68013917	1273.128879	1558	414.2941176	47.80287645	1786.109788	529.257453	78.18572576	208.7861559	777.9047586	561.7395139	0.01569101005	0.2929762125	0.03053300916	0.03481048518	0.07430754855	0.03217337436	0	NaN	NaN	NaN	NaN	NaN
2	546.1904246	351.1982242	3484.005952	4576.368917	-8.737886495	-83.41408364	1699.539653	1674	426.2105263	3898.378065	5204.748425	147.160642	388.4029523	417.3513611	1939.701075	695.1097555	0.7523104664	-0.002305790441	-0.0211988889	0.06988673907	0.07249335712	0.1474758581	0	NaN	NaN	NaN	NaN	NaN
2	552.9635157	71.06092231	941.2048689	3120.531207	394.9672348	256.9724558	1328.606595	1304	331.1397849	460.0945771	1450.247558	220.3643372	158.2261274	169.8744888	589.3174331	378.9610394	0.3115054169	0.1408303289	0.07415707325	0.06270957724	0.05887111382	0.06321321679	0	NaN	NaN	NaN	NaN	NaN
2	653.0849288	275.7059251	19.612184	5327.473852	180.7593745	245.3032357	1599.26052	1989	424.0315789	41.55263067	2391.568041	141.7376851	111.108351	209.5845036	866.4171354	668.0175411	0.005399175103	0.03740044577	0.04989474168	0.01215235026	0.04111124644	0.02938020824	1	0.004466904128	0.05120876754	0.1126508105	7	0.9996856052
3	25.34403118	112.3185235	386.727578	5984.977469	887.1741777	-11.07125219	813.257105	2390	6222.182796	103.0740089	1128.744441	175.190897	63.5494992	134.0988188	430.4473412	2744.026128	0.06577785205	0.1543483891	-0.00217939713	0.01257206747	0.02135911926	0.01109387619	1	0.05047767649	0.2905981054	-0.04878044259	42	0.9999999999
3	79.63867315	105.4594114	3272.95317	7330.186565	741.3749011	-182.924822	1053.814348	2971.5	10107.7766	633.5445179	1412.071558	174.602875	169.5733152	144.5509375	534.4411013	5308.268999	0.4423437091	0.09936732927	-0.0240531727	0.02515361083	0.02026940682	0.025903742	1	0.3488534029	0.1757546795	-0.03933370545	85	1
3	175.3676635	178.9272181	-182.0324208	10421.62756	463.9471123	2578.232611	2201.727643	3991.5	1618.421053	71.40232684	1884.044156	160.5492621	501.2866678	244.5093197	693.2785198	642.2839165	-0.01687041674	0.04437549884	0.2394953549	0.006647160544	0.01537166262	0.02247030332	1	0.0008000977885	0.07579811545	0.7665474217	10	1
3	177.4820778	358.6011345	6457.608688	13360.74058	718.9537706	1366.249315	1913.616331	5164.5	4918.115789	1516.91418	3242.824102	203.5948789	485.7831443	258.6602369	1184.118894	3142.382362	0.4786340274	0.05418007613	0.09390082161	0.02369087343	0.01412153823	0.03518768843	1	0.3859292731	0.08852573485	0.3768985917	84	1
3	197.2539687	66.25985533	-2.962227006	6460.693018	1957.420121	668.0335915	1174.987734	2949	510.4947368	60.03544509	1521.056723	475.361806	189.2499021	163.3012486	653.7714199	395.9003978	-0.0005103175982	0.3052299124	0.1052547811	0.01221322571	0.03639019585	0.01799075765	1	0.007591463255	0.6087372335	0.3159787706	27	1
3	215.4571846	540.627488	5981.084149	12418.32691	577.0722286	1198.200608	2003.621347	4792.5	4629.612903	1490.873947	3178.26909	211.5549735	473.6579704	255.3018552	1180.399032	3086.064998	0.4718103805	0.04618142987	0.0911151448	0.02252467972	0.01469210402	0.0362316823	1	0.3801612047	0.07181146212	0.3652562032	84	1
3	279.6535869	82.35619651	4624.522583	9900.761225	900.9201597	-171.4427309	1540.264407	3956.5	6416.642105	1130.27949	2448.271904	244.2776576	240.3736489	212.6096774	926.426389	4416.159735	0.458875228	0.09296838308	-0.01599281757	0.02253721369	0.02071601693	0.0302085168	1	0.3625636521	0.1629444096	-0.007760165384	85	1
3	289.6499285	338.3179872	1915.7292	11182.8095	944.8934741	1931.853905	2548.931656	4427	387.9032258	550.739306	3350.12713	344.0729995	550.7637233	304.1607482	1277.747642	313.3986926	0.1682992938	0.08355103963	0.1646799901	0.01432910156	0.02014105522	0.03274516507	1	0.1437106597	0.152991194	0.551669819	60	1
3	298.3955834	257.9657333	3778.368436	12300.96485	1.956499629	103.1968178	2030.639515	4501.5	370.8191489	1068.170678	3338.390077	146.3975922	205.4673662	261.3181529	1188.918665	287.4560261	0.307225242	0.000137831276	0.009461413321	0.01865870918	0.01621650279	0.02372810519	1	0.242023423	-0.02797531465	0.04096576438	69	1
3	305.867576	317.2230733	742.6074889	10216.15936	2339.724626	555.1716486	2034.321086	4526	6665.082474	286.9347378	3488.839301	785.2803356	169.7715223	340.7963934	1447.747339	7494.066986	0.06864334357	0.2284555182	0.05735085928	0.01369405938	0.02799649627	0.02145785678	1	0.05820668244	0.4472340942	0.1621495004	46	0.9999999884
3	365.4407408	447.4444443	812.1598623	4645.360464	701.8838961	970.6615543	2096.514846	2029	270.78125	590.1866265	3454.732038	497.9338387	591.002534	558.655069	1408.572923	392.3276075	0.1731634055	0.1352590849	0.1770600241	0.03449309949	0.05268253108	0.08687974929	0	NaN	NaN	NaN	NaN	NaN
3	394.2285014	236.7196998	5442.897123	10979.19645	78.9021323	4.832364484	1996.807918	4175	2733.914894	1577.375827	3337.89648	134.6551238	272.7142214	250.4060487	1207.456653	2471.466352	0.4839592994	0.007590146313	0.0004953517544	0.02777051701	0.01553644439	0.03267201841	1	0.3826222334	-0.01294434756	0.05145066398	81	1
3	427.999583	79.89698802	23.73389442	5286.445948	1473.116845	329.8821343	2097.177157	2525.5	847.5483871	69.00673014	2689.831303	788.1799008	98.26794718	453.7512384	1164.569375	964.2754378	0.006589379819	0.2827031924	0.07102608193	0.03197116496	0.07164992116	0.2464645546	1	0.01041512335	0.5602631783	0.1976687245	26	0.9995865203
3	475.5083826	100.2876265	409.3960446	6075.582243	190.9664643	679.6851593	1820.6821	2307	416.8736842	147.0517519	2077.772408	168.9353197	215.6564275	230.4594705	756.3978015	468.9987352	0.06880347779	0.03728063574	0.1186570749	0.01605916419	0.03318127931	0.03491139392	1	0.06019171221	0.05467323695	0.3663784239	36	0.9999999846
3	521.4477607	306.3229742	19.61611201	4015.568591	323.3488011	253.9699772	1791.593197	1659.5	251.5319149	47.88047659	2679.550167	274.3421337	133.6381421	297.5779301	1023.892414	405.9103588	0.006268317353	0.08590291443	0.05649425698	0.02300921372	0.04836590027	0.03662743357	0	NaN	NaN	NaN	NaN	NaN
3	536.2852528	323.6989015	5306.378892	11146.85019	2481.129971	-160.3776702	1650.199123	4891.5	798.7659574	1439.164284	2975.591352	718.131149	253.764799	208.3916923	1284.5214	932.3775647	0.4849894441	0.222315808	-0.01359549318	0.02406023351	0.02413878379	0.02767102491	1	0.3854095431	0.4309104569	0.01263892809	88	1
3	615.9929574	154.8245691	6542.368535	6357.092052	80.45910296	-332.5767725	1721.982659	2505.5	5617.242105	1434.588068	1436.674861	112.7243685	272.3392513	241.5819044	535.2990381	3844.436723	1.02982097	0.01253613053	-0.05010929659	0.05071309469	0.02123457871	0.05116859654	1	0.8149288647	-0.005165267721	0.003391462734	94	1
4	30.26799821	169.6297615	3394.218656	4832.051063	471.9841831	-240.359348	1045.883167	2022	521.1086957	1115.576101	1672.009646	193.8106476	274.0252134	415.0872878	651.4996917	509.2434262	0.6795458168	0.1047405881	-0.04927373657	0.08460562697	0.03332537062	0.08037909989	0	NaN	NaN	NaN	NaN	NaN
4	177.7322097	17.42848727	38.82642122	5501.584626	260.8903904	104.0068965	1019.168645	2034.5	3893.663158	37.17016741	1104.759882	105.023656	55.79530396	145.0015556	387.4645102	1970.762411	0.007965057679	0.04754261126	0.02023744214	0.007094015826	0.02146195944	0.009769735619	1	0.004464929261	0.07062146329	0.01067229723	7	0.5098998582
4	202.4087312	33.65176803	6962.925509	7147.883012	182.8322052	-478.2158725	1084.12926	2778	5398.308511	1394.385037	1493.274681	212.6880158	314.1165747	2157.285267	558.9074111	2963.638424	0.9607138769	0.02467780071	-0.06903228862	0.05113567154	0.03223388071	0.04963212396	1	0.7585035282	0.01892994972	-0.0779443247	94	0.9999996353
4	364.8457633	204.1428156	3803.456183	12165.58626	1225.484293	41.57227795	1790.176782	4830	4442	978.1483086	2930.147092	312.3967468	209.3015416	237.5202697	1127.683624	2881.060421	0.3088737512	0.1013654673	0.003238873639	0.01759981027	0.01625711164	0.02205075508	1	0.2442973055	0.1812932026	0.02440081297	74	1
4	384.1978693	407.3399306	-95.56186428	12426.76739	1112.163879	1621.248537	2163.298489	4879.5	1544.884211	75.19520332	3026.774093	323.4923748	401.6611339	314.8978312	1133.948573	915.1338451	-0.007869538371	0.09307551084	0.1287491559	0.007526054281	0.01843683516	0.01274582104	1	0.0004805766516	0.170707326	0.3861034416	14	1
4	416.376448	230.6476839	2218.913691	13097.24993	1215.829781	136.7657597	1847.881261	5115.5	4983.021053	486.3570112	2729.607247	285.2922288	140.3750142	195.5628314	1024.517426	2911.221543	0.1677193451	0.0956036933	0.01031983182	0.01308116624	0.01582960281	0.01233899294	1	0.132000232	0.1696778925	0.01575724707	58	1
4	434.9516643	141.777014	1657.717925	9664.728081	2960.058934	114.8282718	1716.44615	4403	430.84375	502.7393107	2868.627137	932.7886006	142.8381508	299.9025241	1281.590264	347.5618636	0.1748490135	0.309102382	0.01239863118	0.0188232724	0.03747860801	0.02406744609	1	0.1408379088	0.6118611351	0.03449641219	66	1
4	509.7083665	400.5554053	1.568173461	3776.751123	792.8286832	294.7950157	1966.636257	1846	193.6595745	58.72886764	3373.053636	741.6521201	194.5383753	652.6154141	1416.040349	226.0422719	0.0004190587847	0.2065026743	0.0703595556	0.04636508807	0.08421174806	0.08640953299	0	NaN	NaN	NaN	NaN	NaN
4	527.7706005	127.1748459	-5.100509208	7495.713785	659.7688515	473.267516	1495.707718	2936	153.5744681	48.56482879	1923.098955	243.2036498	134.0879341	167.3844455	743.7222691	144.7945143	-0.0009896473351	0.09355659463	0.06543622662	0.00733499993	0.02605035661	0.01429151709	1	0.001299861533	0.1683148809	0.1677487591	13	1
4	537.2061175	404.0729862	-52.71351717	11061.05654	358.1314735	1421.36955	2291.468525	4227	223.4526316	63.07952583	4298.845005	244.7330059	529.2047584	363.172899	1571.366595	272.9815195	-0.005377724098	0.035092636	0.1322465125	0.008043690614	0.0262382638	0.02335120955	1	0.001917551189	0.05083695375	0.3961622083	9	0.9999999757
4	611.6132592	83.63484712	378.6148976	5622.40098	89.79134807	196.0695579	1073.688809	2082.5	9650.697917	89.95221462	1053.188558	109.0910392	78.47037425	134.2094873	367.7334715	4570.233335	0.06641749852	0.01681831038	0.03683716108	0.01015496266	0.0211684624	0.01329060729	1	0.05194836969	0.007919886453	0.08058890063	31	1
4	619.3307623	483.4903662	1574.199305	9089.207199	855.5238149	102.4285402	1751.032635	3594	3465.893617	364.4454695	1977.587817	211.9055855	114.7766622	188.3974896	756.4744537	2236.624254	0.1749623681	0.09554559049	0.01128581813	0.01492438208	0.01484757436	0.01334248233	1	0.1378558651	0.1696126362	0.020803283	58	1
4	685.3396686	101.658292	324.62335	4703.725332	717.0969812	-6.017680378	878.9060999	1924	6925.891304	72.47429642	841.454869	165.1639079	54.99728688	116.2924198	328.6025843	2959.881916	0.070155826	0.1496771016	-0.001417967793	0.01281830284	0.02731663024	0.0126989091	0	NaN	NaN	NaN	NaN	NaN
4	739.679659	95.14165894	1636.713462	3718.312957	376.4773379	-115.4191593	856.7896653	1482	8846.473684	313.4565696	686.1214682	86.83335759	91.16142902	105.9603735	252.869146	5181.228366	0.4334243807	0.1012438162	-0.03168865412	0.03218694507	0.02486397243	0.02651098504	0	NaN	NaN	NaN	NaN	NaN
5	66.82921762	229.4510954	3852.503992	8174.748104	1051.243902	170.0456193	2590.144711	3468	2487.03125	948.1749471	2020.838164	317.7713288	240.3610846	267.6030196	816.3822845	1849.579306	0.4680287487	0.1280774792	0.02140348076	0.03037399698	0.02275436552	0.04510106147	1	0.3731318913	0.2376485302	0.1259339967	87	0.9999999999
5	144.5306396	646.7320322	430.5095671	6092.292015	892.8930149	682.4735668	1862.667059	2549.5	986.3870968	171.2472849	2437.37369	422.8821294	270.1352433	272.8977845	994.4544812	1229.313418	0.0688635174	0.1549288019	0.1123318939	0.01674659375	0.03622862666	0.04243327612	1	0.06141921704	0.2979357463	0.3498433017	44	1
5	252.3772151	57.84158856	8454.117868	8552.103627	682.6792591	-40.73458747	2570.609152	3696	2201.010753	1617.459772	1726.238584	220.8872582	383.4116637	274.5907455	695.9253073	1168.7328	0.9845480027	0.08074610176	-0.006647530618	0.04211799866	0.02105979671	0.0530623716	1	0.7829387161	0.1383773675	0.1469708214	95	0.9999978623
5	262.9407672	236.9106503	5895.963431	11605.6508	330.3702522	1759.83432	3657.112241	4727	3520.757895	1477.690447	2885.665118	206.010058	481.8665336	301.7990451	1100.228096	2102.222956	0.5022556793	0.02767783572	0.147994683	0.03112235197	0.01620612993	0.0472879004	0	NaN	NaN	NaN	NaN	NaN
5	312.6379602	60.68195623	20.16373967	8563.035643	560.1403211	975.2890397	3057.820018	3409.5	2768.170213	52.40854839	1625.036386	213.8827379	192.5726257	414.3096628	621.2667509	1220.116966	0.002308919542	0.06635904992	0.1174598168	0.006795215963	0.02188396899	0.0238763384	0	NaN	NaN	NaN	NaN	NaN
5	319.9598633	213.9727699	4928.812012	15805.4473	617.3149011	1819.36421	3567.633251	6166	6804.211111	858.5941398	2578.77204	260.9682292	377.5169247	994.2818457	1009.567916	2705.952292	0.315851503	0.03889442418	0.1125137322	0.01702502326	0.01471556134	0.02379055542	0	NaN	NaN	NaN	NaN	NaN
5	322.2179846	83.29128206	27.71901776	10510.9962	249.5894045	815.0890528	3559.685928	4036	3967.095745	55.46194681	1532.134613	165.4575244	174.9170128	504.929264	560.39831	1791.494607	0.002668346779	0.02547392555	0.08020081333	0.005286245197	0.01592267015	0.01805194582	0	NaN	NaN	NaN	NaN	NaN
5	327.2450561	443.4566418	2484.920388	14500.64495	2093.298429	354.1257635	2609.85197	5894	280.2717391	524.229184	2921.341487	478.2710649	176.4346853	311.0571698	1145.680014	224.479672	0.1768062377	0.1479977829	0.02509245651	0.01053605865	0.01589339406	0.01458348828	1	0.1410841094	0.2789601847	0.07162609523	61	0.9999999968
5	340.3774108	84.39664902	27.15487556	11659.82766	-184.4001943	821.0654894	3519.951406	4317	5002.270833	56.52508247	1649.908233	195.5429521	172.4500104	669.7787921	580.0101961	1771.349402	0.002314734161	-0.01595987147	0.06897751389	0.005225483715	0.01702480784	0.01677043261	0	NaN	NaN	NaN	NaN	NaN
5	392.7327345	21.3386835	1193.813979	6676.480369	205.2932516	226.1654435	1839.213407	2568.5	1060.451613	267.6500796	1537.54266	150.5257283	127.8395907	302.4531487	554.6858614	583.4116586	0.1784272661	0.03349538595	0.03492422519	0.01767447816	0.02449756361	0.02416875968	1	0.1415026582	0.0423998958	0.1008829792	56	0.9993948254
5	409.2834727	235.4607064	-110.8493967	15043.15795	1319.913846	1259.915734	2741.138107	5966.5	5900.734043	58.23773203	2652.451501	320.7148378	212.3622824	255.2176048	1005.907994	2578.059565	-0.007504615511	0.08953596159	0.084436097	0.004465604928	0.0131931856	0.01054902525	1	-0.0025547741	0.1610046547	0.2320571544	13	0.9992166342
5	419.6864965	279.2761896	4715.73676	15740.03446	3384.478525	192.8643989	2193.083609	6857	2186.483871	965.9450034	2725.128356	684.0838063	216.1269063	215.069037	1183.664262	1383.356595	0.3119919107	0.2278021464	0.01119492473	0.01716815385	0.01851569101	0.01686487362	1	0.2491465856	0.4435195828	0.05860666236	78	1
5	420.6821323	91.5229258	10.99218519	9315.56769	3779.48823	734.4381003	3270.126546	4709	8396.03125	80.66124867	1614.777294	700.8634366	139.3243691	506.8112757	798.427483	4556.9106	0.001284111324	0.4035471579	0.07878229428	0.009413424369	0.02694408954	0.01998766346	0	NaN	NaN	NaN	NaN	NaN
5	438.4840796	705.6315164	1903.518192	11252.1538	2505.955257	33.02906677	1638.379979	4913.5	5131.935484	396.4498404	2251.732056	478.819263	120.6599927	162.7455703	918.0588515	2504.541782	0.1675986989	0.2217794002	0.002913338983	0.01206941181	0.01745933766	0.01189016141	1	0.1331228575	0.4305394486	-0.00418372854	64	0.9999999987
5	485.6642569	443.2745165	-133.6204346	10516.50496	394.6008468	2854.341158	2619.978248	4065.5	730.1521739	67.73346456	2308.88222	169.0854222	549.2531137	283.4645469	838.2795376	556.9967928	-0.01485804973	0.04055931878	0.2622588769	0.006255572939	0.01536490766	0.02291463809	1	0.004037458707	0.06911673692	0.8459346953	10	1
5	490.4499935	207.7354516	1813.92785	10950.02486	889.5604526	2126.535721	3216.750467	4486.5	4260.043011	397.173743	2205.455415	255.1918443	410.8875242	271.7966259	864.8143753	1956.620089	0.1676613493	0.08211059727	0.1929523675	0.01310885344	0.01623636345	0.02858844638	0	NaN	NaN	NaN	NaN	NaN
5	505.4717518	78.35542334	-28.80026342	8585.288605	179.5260229	1357.514717	2710.655884	3286	3338.744681	58.60957357	1488.038926	155.7631744	237.8933396	342.5609585	552.1687773	1730.641947	-0.003331641829	0.02020152049	0.1614712776	0.007272735182	0.01867141536	0.02216259534	1	0.005504619265	0.02157005284	0.4974963407	5	0.9999631847
5	506.0035541	386.3437069	3036.695624	9512.305931	1398.549109	863.6503792	2078.611182	4036	1081.054348	1019.859297	3206.282987	507.4086877	291.8507393	239.8570651	1308.66385	962.4927157	0.3110585522	0.1441766437	0.09174905105	0.0247395572	0.02490240485	0.04022505136	1	0.2531876921	0.27468021	0.3344201634	77	1
5	506.4856114	46.21846962	-27.15671586	7946.212179	1043.508713	1114.885769	1964.752115	3235	5294.860215	60.60022877	1073.741724	183.2609183	170.9211808	269.7632423	420.8796852	2015.787432	-0.003478518262	0.1373199475	0.1404621147	0.008106800652	0.01881925832	0.01666635632	1	0.005473461969	0.2629489648	0.4298681007	19	1
5	507.5539025	493.8273252	3169.769412	10349.61599	897.0864441	915.7460771	1992.223258	4207	947.6875	999.7670605	3179.378984	337.5788379	313.0866129	308.961199	1238.199327	935.0475058	0.3150388447	0.08849833644	0.0898555235	0.02029947746	0.02218995459	0.03225600627	1	0.2554470913	0.1592935422	0.3262021095	75	1
5	510.4801375	298.2706046	800.3381176	11430.45715	1117.361501	273.3424382	2021.10515	4519.5	1978.648936	207.7022533	2566.767369	289.1252935	111.4223394	204.6984217	977.0783644	1285.949728	0.071572274	0.09517777309	0.0242686103	0.01025284693	0.01562312653	0.01282924375	1	0.05623317126	0.1694993914	0.04173852486	38	0.9742102075
5	518.430095	328.5299885	1583.522722	9155.592136	-24.2270081	1612.236253	2358.551222	3492.5	685	564.6919477	3134.681226	128.5870142	534.8807569	343.7158662	1140.837692	741.034398	0.1791194912	-0.002208819358	0.1720991627	0.01926825868	0.01919970514	0.04611811298	1	0.1517006214	-0.02418008199	0.5760195223	54	1
5	529.6530069	469.4125567	975.4589507	14683.51301	1374.846871	167.3382123	1653.33967	5654.5	6148.478723	193.537183	2558.848186	269.8781933	101.199246	163.1164877	944.966828	3373.880548	0.06775007045	0.09960457416	0.0116066246	0.007593395011	0.01418361937	0.007460330237	1	0.05230592078	0.1779854367	-0.002945084178	38	0.9999997838
5	552.8516994	193.4445797	6.73169243	9789.263823	812.7118208	680.9559896	2673.058397	3989	964.5104167	56.68858851	1699.633525	208.215568	123.3845301	320.6125443	651.1998615	563.7859802	0.0006244075224	0.08039207669	0.07038767306	0.006147809612	0.01766435527	0.01310419626	1	0.0027708679	0.1413225261	0.1847225831	13	1
5	566.5174055	379.2213159	3979.042842	13102.21915	610.0758933	1057.786785	1882.802569	5042.5	4326.516129	876.0341145	2710.159192	179.009899	291.6822745	302.9205727	975.6204845	2752.671665	0.3026277528	0.04920057346	0.07747498066	0.01413067963	0.01665566999	0.01914619863	1	0.2440684637	0.07725502567	0.2784722203	73	1
5	572.5610203	299.7270078	-34.40378894	10876.70167	100.3124534	761.8939224	1865.762421	4054	2875.197802	47.86256142	2269.529891	136.1568308	157.5475102	201.1280662	822.9202841	1697.143595	-0.003531453904	0.008399537544	0.07147719881	0.00491755545	0.0136491357	0.01155576468	1	-0.001475901441	-0.007688161801	0.1842155881	3	1
5	585.6713032	291.6218943	2296.545681	13142.22836	112.5618691	198.3367577	1949.204174	4818	5686.462366	393.9699916	2069.821791	141.9345577	141.3496296	219.3692554	725.7732103	1923.305655	0.1784829766	0.008700448034	0.01566812128	0.01384976226	0.01185234054	0.01259815976	1	0.1397758485	-0.009971833949	0.03284557877	52	1
5	596.6525272	127.3668923	1226.564159	7268.562955	1470.24889	662.3969642	2350.586895	3200	3050.357895	273.1582145	1482.027831	351.7267134	158.2650875	293.5948472	622.395002	2021.480877	0.1656346582	0.2017059515	0.09573151131	0.01763647108	0.02758431202	0.02408607349	1	0.1381376407	0.3939469583	0.3169332421	65	1
5	597.7759905	255.1439813	1619.889314	9546.119684	42.92897129	1565.258361	2221.967945	3631.5	4521.885417	399.2043876	2010.741829	120.0814162	366.0864002	235.7604664	711.8657025	2980.080935	0.1705921444	0.00452939446	0.1642807209	0.01611393847	0.01410616909	0.02537428695	1	0.1444059492	-0.01065071834	0.547172363	54	1
5	599.5272373	441.6046674	-1.926268353	9367.395335	2017.187891	293.3004944	1564.30401	3924	316.4361702	58.3127622	2141.373036	528.4799781	100.255301	169.2838132	912.6501839	287.2886435	-0.0001885549681	0.2272301212	0.03438011471	0.007243283537	0.02342252247	0.01073846956	1	0.001514615848	0.4434348573	0.06619713645	21	0.9999689666
5	602.461197	155.2090644	1968.145846	6989.628374	-125.6221942	1899.250414	2665.113075	2719	1107.55914	543.4970999	1840.107766	127.0592528	467.4392246	392.0374529	675.2983488	1127.326189	0.2852676893	-0.0185390753	0.259479364	0.02787527921	0.02255784624	0.04694215028	1	0.2427149312	-0.05326396959	0.9036752302	71	1
5	631.625452	211.337443	-28.50526797	9517.499885	2043.98106	438.0649021	1856.619402	4063.5	1639.694737	62.98822946	1592.480532	399.3379467	95.37775645	206.4186574	659.6174951	834.6938039	-0.00304478608	0.220737091	0.04810662937	0.007148867183	0.02151000707	0.01077463905	1	0.0001575951651	0.4307244774	0.1129237548	22	0.8818187558
5	634.3141414	167.54454	1307.78326	8081.722696	1157.810217	689.5789291	2228.774669	3396	7610.776596	218.5562905	1204.337519	244.0936901	144.8209594	254.4461791	501.1092472	3095.68889	0.1647390307	0.1413989805	0.08725056819	0.01372921593	0.02017470998	0.01776267958	1	0.1359506446	0.2686211026	0.2844740154	62	0.998549955
5	639.0940742	57.9180404	10.15876542	5278.297905	710.9350594	726.872273	1639.103545	2197	1391.625	48.28431694	766.3538147	156.9367493	108.4803299	230.2189669	300.3236159	693.298618	0.002060906126	0.1328989848	0.1402132426	0.009616298381	0.02343760019	0.01983108001	1	0.00981749314	0.2537841494	0.4300937001	19	1
5	641.7901885	193.3499578	0.6429999529	8003.866602	2395.607464	393.0613262	1828.62309	3670	1984.702128	66.91743687	1542.919312	473.3522119	95.63178941	228.0416078	670.1670538	1444.256045	0.0001147920051	0.2997196502	0.05286454439	0.009265988183	0.02871352012	0.01337445197	1	0.004138966897	0.5945214398	0.133837738	26	0.9999910671
5	643.4954583	434.4702964	-55.73043597	10522.77757	2433.777981	608.507272	1676.880574	4551.5	2694.5625	56.99256294	1674.07195	420.1653498	112.0143393	236.6148198	714.8709732	1379.99051	-0.005651879217	0.2372530338	0.06027578777	0.00585835732	0.0156810914	0.009515175026	1	-0.0007934381734	0.4655729728	0.1553590496	22	0.9999868048
5	647.5823951	283.6096056	8834.489419	8823.597642	579.7784347	-329.0008239	1465.633479	3583.5	5886.510638	2212.046752	2270.932893	197.6056872	352.3427419	235.1919387	891.576301	4393.524523	0.9763893535	0.06311929744	-0.03165030031	0.0404717855	0.0197630279	0.05109879473	1	0.774326459	0.1005363187	0.05737773065	95	0.9999999994
5	663.238496	273.5673227	7.689121204	8464.18822	1265.407684	299.1977778	1547.689342	3462	844.8924731	50.7150691	1541.038866	279.6457818	85.88995319	162.7771466	623.5875535	536.8307049	0.0008470560983	0.1537674397	0.03649831085	0.006436288622	0.01698902512	0.009234332703	1	0.001469769531	0.2914375782	0.07040948049	17	0.9998887829
5	680.2809481	235.5172856	428.7261046	7007.300034	1129.947444	738.6475047	1761.68741	2977.5	8401.926316	93.92758931	1216.285231	237.508882	172.3262234	243.7842821	494.3286517	4323.462996	0.06106780475	0.1590126391	0.1068973793	0.01163428254	0.02315350424	0.01925202361	1	0.05484804178	0.3060970213	0.3293277126	44	1
5	681.1803139	216.757843	2011.361754	6811.533723	293.5393568	100.8489611	1720.440455	2625.5	4451.521277	427.4017152	1488.363641	137.2600277	131.2044468	217.041456	562.1486051	2738.620082	0.2972229462	0.04123184449	0.0150108123	0.01946866922	0.01998273079	0.02088761855	1	0.2350204108	0.05740633515	0.05980641207	72	1
5	683.3183255	503.6896851	3160.131392	6872.911871	721.9835843	665.6735646	1492.558241	2870.5	3441.847826	795.2281247	1678.115756	208.7203042	250.3987038	178.2808665	657.3996269	2209.510407	0.4643029686	0.1046097071	0.09080008482	0.02715592646	0.02243629803	0.03254821993	1	0.3749598595	0.1927722716	0.3651031558	86	1
5	721.3377211	200.8092298	1651.288068	5610.727604	31.8380031	63.78701993	1394.849865	2065	602.1263158	259.720945	869.8306707	94.45903306	89.77332939	150.4426393	323.1216884	392.9167591	0.3065435627	0.006596582976	0.0110188388	0.01957123969	0.01768852615	0.01825773785	1	0.241684585	-0.01451875512	0.04651584636	69	1
5	742.2659969	189.4424756	29.15656221	5269.472021	772.3694821	122.4796494	1206.419692	2158.5	5788.159574	37.44762714	775.786319	147.8234404	58.83014833	150.5380063	310.9578261	1987.793981	0.005842941019	0.1499405411	0.02404068968	0.007403583924	0.02175106989	0.01197182879	1	0.004485073465	0.2828485493	0.02811549699	16	0.6824296276
5	749.2836677	361.4381715	-34.1540127	7032.656994	680.7813423	371.3173808	1237.021459	2743.5	5464.021277	42.3801619	1296.973697	165.2193942	104.3367152	125.4502393	493.516244	3442.362642	-0.005464003226	0.09735929906	0.05338844096	0.006662981741	0.01640724736	0.009147486908	1	-0.003111577768	0.1755412825	0.1250180522	13	0.9999924079
6	23.78918711	211.6394419	2273.189088	7115.655236	49.89547699	28.79070601	1590.489925	2665.5	575.5531915	352.8032483	1195.976473	100.6811115	144.8671364	181.8757994	434.9217152	362.623049	0.3162050617	0.007370928913	0.004151627609	0.01993243848	0.01404425406	0.02358470213	1	0.2489041935	-0.01327887609	0.02494847971	69	1
6	38.54627493	668.6644881	10.22904576	6762.70271	405.7490448	333.7723743	1141.036673	2570.5	3701.670213	39.80429887	1258.220688	118.9876746	97.13711087	139.7643698	467.7360408	1452.234677	0.001565404533	0.05844414726	0.05050318681	0.006309656098	0.01552275176	0.01103164018	1	0.00174452831	0.09481252956	0.1148400362	8	0.9999829988
6	44.63402206	200.1634582	21.96420085	8515.366687	1286.072641	240.1498467	1598.81457	3482.5	5767.191489	50.71825228	1203.643803	228.4762142	88.58862474	216.9690251	471.6769271	1753.619423	0.002569395842	0.1520632826	0.0288517996	0.006299840391	0.01868396975	0.01170566529	1	0.002256029227	0.2875001219	0.0441650428	17	0.9744611945
6	51.56676357	371.7353646	-62.16786644	11222.07684	1074.597074	611.2945877	1553.243236	4261.5	5902.957895	52.47044012	2182.073452	250.8611561	145.1122733	179.3893126	832.6013754	3018.555956	-0.005442496495	0.09659686638	0.05711180559	0.004999595859	0.01190283946	0.009334604962	1	-0.002829707902	0.1741620683	0.1379249424	13	0.9999999481
6	61.83269435	143.1253134	3301.5472	7220.772287	245.4878057	781.4662497	2007.042234	2853	2525.895833	617.6601695	1305.787839	137.3656462	228.8095226	434.7519785	492.8348798	1348.16508	0.4588644317	0.03562616637	0.1033354579	0.02985433739	0.01884619696	0.03353141899	1	0.3705772481	0.05060456682	0.4042045388	84	0.9999974974
6	69.30518939	223.5679985	1652.942924	10234.07843	30.3782488	1502.099562	2194.713425	3789.5	4676.989362	298.3128463	1677.174426	115.4493719	283.5642078	220.0839128	611.7704923	1855.284968	0.1645858212	0.003142835222	0.1455446497	0.01426385406	0.01168635345	0.02027598608	1	0.1382036212	-0.01452815723	0.4806054587	54	1
6	74.65610329	129.6599825	3266.840334	7268.988826	264.2315601	798.5843005	2033.430288	2873	6083.569892	610.8411441	1413.283678	136.922594	250.6574808	241.8480111	521.7686186	2962.150986	0.457240924	0.03545235941	0.1046224742	0.03194263245	0.01751899777	0.03992466657	1	0.3693733017	0.05031288953	0.4082889963	84	0.9999975787
6	79.7584119	327.5565144	1773.775989	10235.56257	349.8375876	120.9326799	1985.838514	3918	273.173913	475.5678532	2641.205208	219.1971642	137.9931563	674.0709777	986.3301376	165.2935191	0.176160863	0.03552252541	0.01223514343	0.01575830297	0.02208455761	0.01727284082	1	0.1380428533	0.04538077354	0.0216124538	55	0.9999865162
6	104.1088694	223.4300767	-219.1473258	12198.87536	533.2549869	2807.427386	2387.011396	4630.5	2961.634409	65.37886941	1802.267257	154.0269027	453.8578084	234.0624164	648.3217556	983.7270055	-0.01827081565	0.04248230386	0.2326757999	0.00598629232	0.01350949796	0.01730133105	1	-0.0008492630323	0.07151211548	0.7424379364	10	0.9999999927
6	107.3579239	144.6851299	42.12409253	8379.874283	-74.07037842	768.2012986	2339.626658	3079	1460.138298	48.01573412	1443.338715	121.0326322	167.5225	300.0911836	497.621326	551.5818621	0.004800630909	-0.009110950385	0.09069011734	0.006108003321	0.0154407213	0.02075233544	1	0.006354677866	-0.04291218798	0.2521108708	3	1
6	111.3005833	276.3690217	592.3281069	11281.29783	1091.529709	2378.272205	2129.181465	4436	2408.734043	177.5970099	2057.282518	264.710716	512.6789091	584.1800057	776.3852783	1336.917777	0.05373445213	0.09773605389	0.2116604789	0.01221565908	0.02013920674	0.02370497313	1	0.05588082479	0.1848271039	0.6887924354	41	1
6	115.6629533	189.3289581	1524.601501	9567.661928	1476.500509	700.1566625	2287.159014	4006.5	4324.978022	357.1372971	2041.239208	352.1732714	201.9342207	261.3687925	816.8986365	2296.065645	0.1638825401	0.1506659929	0.07361294498	0.01247399069	0.02050438404	0.02176237294	1	0.1343877291	0.2870783364	0.2373167589	62	0.9999999991
6	122.9994897	341.367628	-159.6213471	13646.12575	153.7338914	1692.007434	2126.944723	4961	8756.336957	53.35876433	2043.809296	147.9240048	259.6600914	198.2580041	691.2554174	3049.675242	-0.01139748999	0.01142164474	0.124281677	0.004731501813	0.01228236459	0.01029543844	1	-0.0038109398	0.001394568331	0.3659892754	4	1
6	124.8427681	102.7955117	7661.709664	7978.299186	341.1777541	-174.9575668	1988.048274	3284	5571.210526	1470.167426	1614.988111	152.8975672	352.0106772	260.0619764	620.7433492	2956.949251	0.9576079274	0.04308094874	-0.02008633405	0.0498487461	0.0174529571	0.05162073782	1	0.7599003783	0.05965600356	0.09224455399	95	0.9975403951
6	135.6954224	392.5440304	5028.883572	16078.96167	306.0349551	-61.82820207	1763.477186	5918.5	6457.638298	889.7414424	2736.09939	199.9795582	202.3681931	175.3486057	1027.71707	2108.0491	0.3130128747	0.01989216942	-0.003578234205	0.01409795966	0.01219311187	0.01456374965	1	0.2459582422	0.0122319529	-0.002077518865	69	0.9999999996
6	146.5986363	250.650728	819.6167274	11909.85735	782.6486019	200.5983437	1910.963558	4588	14491.81053	211.5388056	2281.124521	190.4197838	94.07790788	209.2954956	822.6814669	6127.193501	0.07181794373	0.06319482576	0.01697088937	0.009337087137	0.01606119554	0.009155047286	1	0.05544183763	0.1028849326	0.0149639503	34	0.9999999977
6	149.7150155	764.6223861	20.12766738	6580.976627	2753.562311	161.2258685	1058.181544	3211.5	706.3010753	70.43067736	1400.664015	545.509845	71.74984123	177.3722595	642.6788629	421.3955022	0.002860867653	0.4096531742	0.0251580115	0.01083691056	0.02722975421	0.01061010741	1	0.005822490421	0.8206658878	0.0432835501	29	1
6	151.8839222	370.6630744	-120.6041494	9540.468984	353.1481369	2458.516517	2586.977509	3704.5	457.0744681	83.34942196	2594.791165	196.2774447	634.5160166	360.2014104	984.2344142	305.8190567	-0.01358196047	0.03707080641	0.2573111204	0.00930986373	0.02144807315	0.03441163132	1	0.004641904267	0.06162897957	0.8288806409	10	1
6	153.384013	279.731165	2275.429898	13060.36393	1201.471353	229.2304421	2256.656752	5119	1301.494624	408.7795235	2253.814868	281.8091379	152.5011898	230.9116807	857.065792	582.3355454	0.1773625268	0.09197109875	0.01744528997	0.01110444687	0.0147510253	0.01280585235	1	0.1401783568	0.1625423838	0.04260059883	58	1
6	155.6529998	52.79303251	-13.19223229	7605.302701	315.4911226	1000.578149	1853.553504	2894.5	5473.06383	47.05085721	1138.795625	142.6025444	161.3753938	226.5757364	433.3162089	1691.183691	-0.001688219431	0.04285568718	0.1351836569	0.006503128742	0.01755913541	0.01715952491	1	0.005190282258	0.06707009042	0.4075877131	9	0.9999999986
6	166.5521074	626.6343847	11352.77366	11125.12611	715.187491	-696.9550611	1679.316338	4572.5	7022.595745	2811.751922	2776.378128	198.6033133	455.7621958	250.3720388	1064.438693	4241.700395	1.020518954	0.06533247627	-0.06306568329	0.04487484801	0.01412524015	0.04531395886	1	0.8072803962	0.1034560893	-0.04136375121	95	0.999999998
6	169.2322918	465.4038864	-86.28934082	15748.74806	252.32499	945.0238155	1787.193417	5621.5	4150.705263	51.11613335	2525.220888	167.7502489	189.842155	181.898091	896.1994046	1642.715473	-0.006092568827	0.01724336001	0.06060141285	0.00332755286	0.01132326411	0.006851860742	1	-0.00420196994	0.0100399944	0.1462366793	3	1
6	170.3379052	10.47201654	543.7946981	6417.931335	44.56382432	176.1212695	1421.207779	2364	6209.212766	108.9180492	987.1486855	100.4049709	89.81978649	185.93866	347.8736997	2682.681193	0.08555292565	0.006932126019	0.02629095983	0.01014650753	0.01613416502	0.01511855381	1	0.06631345045	-0.01310660687	0.04796041453	30	1
6	172.642861	107.3652569	4451.913722	9471.100326	346.8613774	72.76220681	2363.733063	3708	7182.957895	905.7263657	1880.628075	155.5583359	236.8148407	252.1210412	683.999986	3697.638688	0.4670094578	0.03561978294	0.006944779833	0.02564348685	0.01685655909	0.03032608942	1	0.3699538459	0.04543135886	0.0711924462	83	0.9999995626
6	204.3084825	335.5628988	4596.646785	14521.845	673.7988622	1190.183873	2330.187296	5603.5	3774.351064	868.3181866	2600.244338	211.2027362	312.9615441	261.0261285	970.8744001	1605.563477	0.316932501	0.04922122963	0.07986185949	0.01480980533	0.01195103456	0.01933330926	1	0.2556704871	0.07743218491	0.2901088438	73	1
6	204.3516284	754.6344858	1310.455703	8096.702542	1160.061232	1162.977989	1886.228611	3414.5	1267.863158	275.517059	1746.050875	295.6123928	284.9443522	293.564778	721.036907	660.5492655	0.1610843098	0.1443936767	0.1395511497	0.01536577673	0.01815810079	0.02316348899	1	0.1369415349	0.2776220019	0.4654796001	63	1
6	208.2672561	15.49003141	-11.04594426	7153.279481	280.4872489	874.3980824	1596.167001	2733	3518.221053	43.91251984	1092.488504	112.9984034	155.4263685	221.110039	384.7552262	1319.974679	-0.001508704013	0.03918262988	0.1270987427	0.006829411131	0.01726182215	0.01658431631	1	0.004684295579	0.05903165652	0.3793686951	9	1
6	212.6726771	182.4586786	-10.80440987	14494.53432	1231.6152	470.0555379	2345.301664	5630.5	1324.680851	58.33230355	2368.633404	254.2375637	88.09825886	282.9565615	880.924716	531.4946305	-0.0007892033029	0.08907585679	0.03294597755	0.004511017491	0.01400609516	0.007464327183	1	-0.001005659846	0.157296672	0.05469964209	12	0.9983780392
6	214.6360805	218.5837955	3964.306631	13304.73021	665.1322074	1103.481511	2248.134774	5191	6074.797872	938.7318702	2988.584684	210.7847719	350.5074073	222.2339237	1087.347852	3471.366815	0.3064903203	0.048389277	0.07975293679	0.01588607468	0.01565893735	0.02607289532	1	0.2473106083	0.07569895445	0.2872521711	73	1
6	216.4853753	305.6877504	-20.9181272	17351.85267	1718.005936	317.466015	1800.713287	6678	3091.212766	59.98424486	2579.713202	356.6070174	90.36191279	213.1214418	1024.97297	1078.566521	-0.001230062128	0.1006310275	0.01964439104	0.003588802968	0.01173943764	0.005434496023	1	-0.002179718419	0.1805099387	0.008912648187	11	0.977699571
6	221.8309314	116.5388507	718.5101218	11282.64846	463.8293241	1430.406871	2625.394138	4340	6516.371134	124.0595862	1571.223881	183.2620551	243.3212	364.294096	590.8002754	2116.057288	0.06328539015	0.04191759928	0.1254001338	0.009218079894	0.01506617937	0.01858766617	1	0.05634803663	0.06463320909	0.388732197	36	1
6	223.7055859	42.36774251	2354.131432	8000.305214	26.59727792	733.6566566	2008.287184	3015	2898.204301	395.1348467	1268.4026	127.1138278	198.1239808	239.8106801	451.982247	1322.319492	0.2979751479	0.00323223418	0.09132364877	0.0200645051	0.01731758381	0.02583342466	1	0.2407329687	-0.01718687986	0.3233822309	70	1
6	225.1745453	256.7057004	965.453993	15032.24793	1520.448701	689.9998878	2010.61109	5863	10255.75789	221.1874706	2673.957458	318.6523433	159.1801099	221.5435167	1014.561962	4361.707807	0.06316721329	0.1050409914	0.0455236176	0.007463445451	0.01425080981	0.01000134282	1	0.05123010617	0.1910569009	0.1140814721	39	1
6	230.0276379	621.7470556	579.4698829	10250.59086	495.3017389	2144.52078	2080.625381	3935	1783.515789	179.611194	2878.429058	183.7645774	600.7473061	270.8964335	1061.924411	1373.004617	0.05500148386	0.04868621535	0.2115191271	0.01028476741	0.01745167123	0.02861015928	1	0.05619554051	0.08325791697	0.686334283	37	1
6	239.5763793	275.4862146	840.6313584	12198.79442	3927.302385	1291.670175	2278.102074	5685	873.4895833	197.3908561	2522.989048	803.303625	299.5679787	437.5592128	1132.158381	416.0047316	0.06742101598	0.3172313454	0.1065865881	0.009740204562	0.02546819324	0.01567497207	1	0.06211479015	0.6336896212	0.3370321815	50	1
6	239.6270464	381.4973974	-272.4225738	15996.94856	1416.090193	3943.690161	2708.556907	6253	1642.554348	90.934121	2190.016872	320.6958003	551.3602154	306.9253844	885.9796871	563.7880586	-0.01757036321	0.09145407337	0.2458211994	0.005413511746	0.01242101689	0.01445849911	1	0.001368096567	0.1736171847	0.790535496	15	1
6	239.4766081	432.6792489	-106.5073215	15952.51731	7197.761428	419.0600665	1481.322066	7878.5	6585.287234	93.52389914	2195.104093	1049.294559	110.3803538	214.5162508	1110.5727	1756.657626	-0.006907116261	0.4513762092	0.0279085962	0.006260447998	0.01923387995	0.006312569808	1	-0.001191560513	0.9072001578	0.05248332744	29	1
6	251.478499	613.2997518	6781.275884	14011.59588	731.0001301	1353.843614	2167.812209	5351	6459.989474	1289.067353	2704.863296	176.912222	412.5843756	262.4829293	995.0363919	2930.498079	0.4917984989	0.05368112622	0.09243388071	0.01976515403	0.0119680098	0.02706804022	1	0.3963282652	0.08742003073	0.3748544984	84	1
6	259.3046498	105.3315073	2804.335855	9309.870068	1832.253944	914.0082554	2910.273326	4101.5	4923.402174	734.7608464	2265.076505	520.3337226	281.216982	669.8442152	963.4510982	3367.049649	0.3014630749	0.2055979311	0.09550395046	0.02409719299	0.02591771179	0.02818488663	0	NaN	NaN	NaN	NaN	NaN
6	260.4839311	29.6177064	26.29946411	7969.574954	434.655627	303.8367261	1605.50385	3082	4364.860215	38.08915211	1328.898741	142.9998236	82.21829176	261.4482736	485.6349487	1774.216769	0.003261810723	0.05429070805	0.03747052309	0.005043382809	0.01693613254	0.01223094478	1	0.002077436629	0.08551505864	0.06976204092	7	0.9988188662
6	262.6562254	629.263704	-41.28155088	13484.60432	702.024816	447.0706594	1834.611811	4996	3998.849462	51.85891369	2746.715724	180.5265723	120.4269365	235.7629107	973.3740091	2151.910743	-0.00299466648	0.05340987629	0.03552439419	0.004476948518	0.01301842361	0.008129140041	1	-0.003075877377	0.08358410776	0.06149763104	7	0.9999753288
6	274.6601964	429.4287477	-19.4371187	12768.81052	33.48710501	916.814997	2222.669768	4679	545.6842105	53.08434382	2854.602655	133.9174011	192.3883768	233.8086025	986.9215382	331.317912	-0.001908537775	0.002606805322	0.07210677534	0.004407396141	0.01199182372	0.01053533653	1	-0.0002142276022	-0.01964807876	0.1865150191	3	1
6	283.6225172	566.4238244	-64.46053342	13722.78158	724.5374789	473.5917793	1881.55222	5161.5	6861.810526	58.66094228	2856.61213	171.8078407	116.6712815	221.4468426	1012.488284	3208.849278	-0.004704462704	0.05342868819	0.03477988668	0.004680767877	0.01343149377	0.006920424736	1	-0.004496290308	0.08358239625	0.05851216902	7	0.9999908104
6	284.9705317	96.00131912	32.70329073	9733.448715	2047.990807	438.400596	2463.325638	4189	2040.288889	92.60429519	1681.649134	391.4703574	106.1188242	717.5561119	697.9276646	1146.463093	0.003377324521	0.2091873217	0.0450748408	0.0132335117	0.02035994309	0.0171146539	1	0.004900993031	0.4066501336	0.1033572847	21	0.9966198915
6	300.3844541	60.57817114	2754.577425	9551.220763	-0.7194798844	855.1975845	2260.124843	3558.5	5877.8	506.6125548	1622.045017	126.9380848	234.7227222	272.3178444	581.4201774	1937.915735	0.2897729826	-7.364278526e-05	0.08934243417	0.02223410678	0.01478366078	0.02351456418	1	0.2339890819	-0.02414187611	0.3144294143	70	1
6	300.1859096	292.1330316	1359.609044	15620.53622	345.4808823	225.7827432	2099.041341	5710	16097.58947	314.0563449	2962.78344	175.266136	109.1201932	217.9184188	1055.008842	7478.53111	0.08505662248	0.02168231111	0.01576291576	0.009080542658	0.01317049451	0.00698502869	1	0.0653449683	0.01687078541	0.01194470856	30	1
6	303.3151426	707.4711794	3796.149322	12484.33372	1249.791544	748.7589806	1668.855215	4967.5	8945.210526	791.0781523	2465.032058	231.4822277	234.9099522	194.0877176	928.4197341	4000.371153	0.297555786	0.1004811291	0.06066807034	0.01543889789	0.01214319962	0.01705249706	1	0.2394925404	0.1825334541	0.2212565643	75	1
6	306.0192871	358.8280038	-115.8665776	16199.24994	5387.684992	480.2057391	1804.226795	7381	11745.08421	83.4445446	2598.175596	956.4090453	120.7836481	243.3869244	1232.840274	4676.218739	-0.007178811555	0.3455422203	0.03042427738	0.005829913447	0.01783129842	0.007387209035	1	-0.002704428021	0.6881958131	0.05627775468	25	0.9999414394
6	308.4214316	75.62058747	-100.5574017	11956.20623	3536.514966	1470.021409	2092.016099	5390	8182.989474	85.15808713	1726.914859	506.3313488	242.8264232	332.5491265	741.7199751	3312.821458	-0.008828978319	0.2929930071	0.1200818943	0.007654249419	0.01977683727	0.01606401935	1	0.001872567329	0.5841901022	0.364988166	27	1
6	309.7240579	795.4169026	2701.372842	9301.247513	2000.011808	-182.4832437	1281.336778	3938.5	5224.6375	542.055322	1852.091476	418.7149353	145.0301488	169.936901	769.0876069	2119.389853	0.2933268239	0.2193335981	-0.01845722406	0.0168578793	0.01811421481	0.01611093618	1	0.2319272157	0.4243876831	-0.04917326057	78	1
6	322.5569901	581.7108005	909.8628212	14901.93175	331.2353693	1492.114581	2000.429968	5434.5	18402.1383	220.370212	2748.841119	142.6524703	299.227967	169.0612973	979.1573507	7451.349644	0.06065190313	0.02365815021	0.1013494111	0.007121797554	0.009895410387	0.01206945144	1	0.0522102807	0.02553573218	0.3037088207	32	0.9999999992
6	324.3458732	53.48709052	8.157300777	10226.24787	80.19937758	489.3595455	1932.003046	3813	10209.38298	53.2746946	1603.182935	151.4758617	108.1278752	389.4712426	571.241155	3293.86995	0.0007878233926	0.007612436146	0.04780584872	0.005327278599	0.0158372431	0.01070965532	1	0.000212228009	-0.01058404598	0.1029410253	2	0.8901219037
6	324.7964925	79.83523838	3178.163942	10948.18781	418.7533429	922.0964354	2276.085253	4175	5877.347368	589.9218668	1968.196916	174.7998778	249.1582147	267.4872499	731.129291	2670.155469	0.2960699197	0.04018157793	0.08295891911	0.01687806763	0.01563359249	0.02322876765	1	0.239110008	0.05887115539	0.2955781113	73	0.9999999894
6	332.7264365	296.2225958	-119.1792473	14844.53116	82.56471792	1919.919889	2344.98114	5356	3909.93617	53.42097725	3096.415563	150.7262204	398.420926	236.7544952	1109.102164	2797.701252	-0.008628434012	0.005111194333	0.1311740531	0.003939184927	0.01105702532	0.01225477332	1	-0.001177916076	-0.01130130727	0.3902930704	4	1
6	335.9859288	236.5695269	4829.192307	16009.73527	1577.298	25.21583342	1830.799268	6282.5	7861.637363	921.3366677	2859.069672	368.7122393	215.0986087	183.7694157	1145.856779	3718.840935	0.3029123575	0.1028530828	0.001417536338	0.01536685422	0.01399119356	0.01510785635	1	0.2394220676	0.1842731589	0.01674822064	74	1
6	338.5078087	32.66464708	655.5020316	8990.428565	826.4245313	206.3090425	1466.374221	3488	6731.06383	120.1438673	1418.544809	206.0805249	96.74835672	359.526853	535.0660621	2219.07366	0.07227480611	0.09311030361	0.02291652703	0.01021353307	0.01812297396	0.01205254892	1	0.05666533889	0.1651463945	0.03710939333	38	0.9993685099
6	344.6152037	210.4575857	1946.765058	10639.34283	966.7466729	263.2516376	2313.394998	4329	887.25	485.4119086	2802.371518	305.5631472	168.8458316	276.1698225	1087.642301	647.7252949	0.1768979496	0.09032059306	0.02601379621	0.01536665839	0.02105624864	0.01870769736	1	0.1404178875	0.1595836683	0.07218766109	58	1
6	344.5215205	575.5872279	938.162623	14592.40925	1550.276657	572.6535152	1749.849631	5715	12411.22917	184.9782671	2674.757115	303.2951764	150.950987	181.5622298	1013.605899	4986.077837	0.06391286417	0.1078550627	0.0390956108	0.007473341071	0.01227076115	0.008517531591	1	0.05138966624	0.1965396816	0.0920510547	39	1
6	345.4831346	120.6796118	8788.368333	12421.33881	200.4794732	-231.0220489	2058.952207	4785.5	8847.926316	1814.251577	2522.370486	150.1836208	368.6437052	233.9930346	939.6818702	4040.096208	0.7152850011	0.0163563712	-0.0168038573	0.02850203183	0.01364974447	0.03501947641	1	0.5662255166	0.004385670028	0.04579760256	90	0.9999965407
6	350.4364492	168.2654102	-11.92694093	12130.19899	508.7346283	921.4636782	2250.22844	4490.5	585.5744681	50.48206916	2871.557063	198.3403947	189.7405542	242.9062881	1020.359615	381.4301466	-0.0008687625981	0.04376525822	0.077104481	0.004886821335	0.0169500043	0.01158186974	1	0.001562167478	0.06584247943	0.2060217452	8	0.9999999994
6	353.6761089	346.512583	8018.764333	16569.50538	864.693647	1757.887249	2045.930276	6457	8629.031579	1483.213714	3025.253487	261.854995	435.6559629	281.3568095	1202.981664	4169.170504	0.478673153	0.0560230151	0.1000213252	0.01816760453	0.01071557181	0.02973222857	1	0.3864389811	0.09266960587	0.3982588007	84	1
6	356.3687682	508.5778548	-164.0515395	14081.41154	1414.551575	1772.211693	2077.643135	5545.5	8302.393617	68.51006209	2842.094055	293.0317032	354.653474	212.2966201	1041.389563	4019.661266	-0.01204887831	0.1035159226	0.1234049543	0.004847952688	0.01434231948	0.01154199887	1	-0.003106514535	0.1920369592	0.3670399001	14	1
6	357.6577356	287.4903001	1050.597581	16469.11811	260.5539366	1772.565397	2255.672935	5979.5	14736.73404	183.978741	2118.315871	194.2567925	266.7448821	209.4174936	814.1114913	3932.109	0.06439243219	0.01616469879	0.1068721648	0.007366260741	0.01130994919	0.01100993725	1	0.05550136275	0.01031741589	0.3234261896	32	1
6	357.602474	586.291334	966.9872991	15534.26875	4954.078296	555.2313459	1558.263512	7040	4544	234.4091511	2921.768151	983.1578068	164.7694209	187.9140348	1326.960816	2177.845433	0.067276682	0.326764477	0.03680724786	0.008065601118	0.01881948842	0.009671621001	1	0.05697233771	0.6496906597	0.09498600984	49	0.9999994876
6	360.564716	740.0264659	26.74827782	8914.97831	34.65444329	313.7325548	1744.275697	3183	986.8586957	49.08048834	2484.184097	115.4734091	97.00984124	395.380104	856.9875445	901.4402345	0.003331060604	0.003863567804	0.03585489784	0.007277081065	0.01764494909	0.01097880121	1	0.001307165561	-0.01898548169	0.06183803222	2	0.9981979872
6	361.8295218	486.0028909	2300.644041	13083.23558	1909.170534	1103.690061	3093.912096	5449	1600.652632	454.610965	2760.164423	407.3361136	247.7961815	365.7322929	1081.707092	897.9910767	0.179857862	0.1467322017	0.08476301545	0.0123106633	0.0169810236	0.02058230408	0	NaN	NaN	NaN	NaN	NaN
6	366.6800823	54.67593432	1554.22828	9224.989144	2779.259978	192.7530252	1854.226425	4213	2845.652174	245.1701385	1367.293469	461.5167458	114.8952491	448.1535714	610.1778019	1322.869321	0.1665528088	0.3009224826	0.02124095127	0.01475375461	0.02054172302	0.01394173067	1	0.1347511395	0.5953938081	0.06290373256	66	0.9999999998
6	367.3827157	308.3664245	-81.37587785	16601.23409	1606.811607	1045.299193	1949.230482	6561	1811.239583	75.08836024	2969.897402	416.3616904	188.3581106	713.7734958	1202.999682	1368.943271	-0.004855385535	0.0983924791	0.06422299017	0.004827570136	0.01531102223	0.008195851814	1	-0.001809718868	0.1782612672	0.162853183	13	1
6	374.7626659	135.4574836	2612.234901	8449.570563	-31.35623907	795.4373357	2296.098262	3188.5	1191.139785	859.4095172	2729.813715	134.3296995	269.2640177	316.9516622	989.9097408	992.8664868	0.3199635952	-0.005932220755	0.09309910868	0.0247491589	0.02177730215	0.03662756116	1	0.2582981346	-0.03605758684	0.3342659688	70	1
6	377.7273261	528.5465152	1012.517265	16156.79339	3913.881526	1610.841857	1721.258431	6935.5	3852.010638	181.368373	2304.21317	632.4774756	248.6782863	243.8594455	1019.011992	1605.918151	0.0621822289	0.2455358006	0.09911708233	0.007685215071	0.01393167086	0.01121470325	1	0.05637424747	0.4848348811	0.3065470202	47	0.9999999992
6	381.2620107	736.4508936	1633.957948	9903.149442	3095.316354	-7.497981831	1601.162106	4550.5	3715.731183	358.0555248	2035.533103	632.3687883	117.5227011	180.4445747	908.2306411	1923.316617	0.1627444332	0.3087741527	-0.0009328140986	0.01307786963	0.01930874015	0.0132453752	1	0.1301794284	0.6104618137	-0.01466784854	66	1
6	382.313359	50.38876629	664.4940671	9554.922285	852.0757596	432.2268211	1574.320342	3717.5	4580.610526	144.5973747	1506.383904	197.9204443	109.3957881	254.6120083	569.5144898	2065.541402	0.06728407217	0.09132363559	0.04580633443	0.01060515411	0.01655961376	0.01045461773	1	0.05434707771	0.1626708791	0.1153928062	39	1
6	384.4829969	285.9528741	485.0638097	6959.262863	1942.533933	846.4340154	2294.450737	3302	1954.1375	295.3805368	3338.239153	1056.22134	400.174161	615.0496619	1495.225689	3062.177064	0.07008733461	0.2798955131	0.1211170313	0.02949578479	0.06764680896	0.0451573055	1	0.0647962189	0.5571619737	0.3864194216	50	0.9999984763
6	390.6571138	106.1434672	-87.04176392	11575.93825	490.4046796	1480.120448	2167.689366	4371	5635.094737	54.20370633	1589.44272	160.3867417	226.9918126	227.7404197	569.0327918	2042.626636	-0.007786936757	0.04602385606	0.128637232	0.005098990029	0.01388011907	0.0101825332	1	-0.0001205569518	0.07327659838	0.3835629863	9	1
6	396.9343971	63.64620006	697.8084697	11051.31233	3255.521807	447.5679619	1566.659983	4980	4492.694737	138.3656036	1590.502593	506.6856525	105.7991569	247.7000307	701.8519358	1467.802947	0.06536063542	0.2941594858	0.04193517571	0.01013416171	0.02182751885	0.01065924346	1	0.05536469188	0.5824528655	0.110851271	49	0.9999932775
6	396.8090693	288.5156177	-59.20443835	16512.18079	872.7650659	580.1279867	1932.253769	6197	10449.97531	47.68598524	2257.909822	217.4585216	104.0616632	196.5610857	847.5189652	3168.653125	-0.003557130872	0.05361783207	0.03590138118	0.003126624645	0.01104899707	0.005567035871	1	-0.0034943253	0.08403463824	0.06268566786	7	0.9999615611
6	405.5309306	226.6751178	-161.7427807	15936.16434	834.3060653	1950.700136	1930.657304	5987.5	6657.926316	58.38973631	2276.936197	234.0236536	283.8175296	201.4082706	874.5349136	1998.951237	-0.01039190765	0.05292993569	0.1237666726	0.003783495918	0.01116449484	0.008846739287	1	-0.002464658546	0.08731416367	0.3663499285	9	1
6	406.298352	363.6317073	-95.80646819	16517.24206	2672.793324	1055.166378	1973.346458	6725	6552.957447	69.54964928	2241.713308	487.0110379	158.8109153	200.3735665	957.2183865	1870.563218	-0.006533707752	0.1679174582	0.06527069016	0.004465510249	0.01320880172	0.006134236569	1	-0.002099203359	0.322274478	0.1693090771	18	0.9999997108
6	410.2664952	113.4882404	8144.423707	11633.38904	645.2452077	-316.1103598	1954.829157	4617	12913.84211	1687.53434	2334.91831	172.1397524	319.9935436	205.2775195	871.3988743	6704.251176	0.7137426841	0.0570205161	-0.02710990021	0.02805124323	0.01496926027	0.03332508925	1	0.5648008556	0.0880317102	0.0115044678	91	0.9999999994
6	413.4185721	478.2530767	2139.405144	12617.11177	1789.486968	2115.154676	2826.288277	5286.5	955.0957447	533.6841517	3016.82841	418.4905597	506.4076898	443.028115	1198.75274	788.5406429	0.1711894808	0.1416395497	0.1628755825	0.01324158529	0.01805071792	0.02569541247	0	NaN	NaN	NaN	NaN	NaN
6	417.3427397	452.8237004	-91.42935909	17554.61958	2865.741472	1034.047441	1862.75094	7145.5	4120.157895	69.85145213	3310.807641	638.371073	194.3090664	190.8090496	1366.309291	2201.613448	-0.005616385198	0.1681950215	0.05972940389	0.004384392195	0.01486016252	0.007211486965	1	-0.00177246688	0.3225527665	0.1502827026	18	0.999999997
6	419.4563523	388.7008313	2801.428176	16640.28986	2663.093696	1049.270609	2135.456684	6844.5	8348.231579	506.1427504	2480.331517	531.3334074	226.9166166	195.2387845	1066.673332	2614.747502	0.1683124325	0.1653513581	0.06381710059	0.01235850582	0.01538237407	0.01153322839	1	0.1374070449	0.3169629837	0.204993144	62	0.9999999931
6	424.286953	553.4534357	6995.468815	14417.07038	4612.720307	-274.62429	1678.677654	6701.5	7072.37234	1316.186575	2792.538816	908.8486221	269.8572608	236.7538845	1255.523161	3448.298561	0.4867010797	0.3250495456	-0.0182620484	0.02020222859	0.02086143299	0.02207276935	1	0.3878700091	0.6433808795	0.001564571258	89	1
6	425.3666282	236.5715635	-55.3651368	14518.8914	748.8213214	966.5967579	1967.146433	5473	5535.75	61.77250384	2222.679267	174.8265275	164.3200187	206.2318902	788.7762856	1575.569069	-0.003946703935	0.05275678452	0.06573708471	0.004204428148	0.01235057739	0.007035702499	1	-0.001610980233	0.08384989849	0.1662207658	8	0.9999999998
6	432.266729	52.61149786	1318.176964	8277.208827	788.5748697	1201.634431	1776.949884	3364.5	3820.88172	231.1150181	1403.790074	181.0707654	246.0810838	206.4742208	540.0883821	1848.282616	0.1595879275	0.09535386433	0.1457914221	0.01477472064	0.01686894171	0.02008662871	1	0.1355212158	0.1764141823	0.4845495511	60	1
6	433.3318431	248.9605832	898.0529839	13458.03645	3181.102449	619.580668	1826.858932	5857	8924.123596	203.9322756	2322.938609	529.2110186	149.2478007	219.9162997	948.782654	3901.643957	0.06813114518	0.2315021595	0.04577861335	0.009591534204	0.02035759201	0.01003442186	1	0.05698440273	0.4529222791	0.1219619637	46	0.9999999973
6	436.9776814	378.4295729	6777.892315	14446.81845	4525.347161	-159.1162547	1729.310289	6706.5	8644.934783	1465.377433	3127.176699	945.8178059	249.8634874	335.994286	1395.54929	5178.021475	0.4747907627	0.3236607724	-0.01191807197	0.02140396748	0.02265898045	0.01987820448	1	0.3788069686	0.6408397171	0.02076014114	89	1
6	438.5669607	468.5997406	-44.03995975	15768.74203	1568.412031	505.9894938	1779.809549	6011	3947.804348	57.36396714	2781.500722	327.5339768	111.4410547	204.8524128	1064.644676	1855.532045	-0.002801364905	0.1043215888	0.03208496249	0.004017409249	0.01318720376	0.006364682962	1	-0.002462977196	0.1888173169	0.05194125948	12	0.9996869573
6	440.6804675	165.5244364	1797.238347	10684.13777	1678.436782	810.8857961	2304.917876	4468.5	1259.905263	378.1414611	2154.828998	406.8751464	194.5573201	216.6245765	877.3290055	697.2798375	0.1716825309	0.1534841636	0.0759941075	0.01376104055	0.01862819427	0.02017899691	1	0.1408331488	0.2930447342	0.2475427468	62	1
6	441.3686155	220.5981491	2622.679704	16190.75787	3709.829339	866.7064661	1710.379245	7012.5	6142.652632	453.0792423	2525.751302	684.4872424	218.4261082	188.498442	1110.762079	2445.914604	0.1608067354	0.2317997553	0.05565156983	0.01140375901	0.01631550619	0.01219463689	1	0.1317387733	0.454109634	0.1779336223	65	0.9999999541
6	441.6971551	264.1682402	894.9903501	13285.09876	1181.682931	639.2172512	2031.093647	5191	3986.178947	267.3241783	3243.814174	440.9298898	169.7222652	1519.856552	1198.188568	3467.283148	0.06795275971	0.09219558541	0.04903928213	0.01150879924	0.0287677544	0.0151910495	1	0.05513246654	0.164649827	0.1268223367	39	1
6	451.16053	385.7978667	1125.690159	16970.89116	5619.735792	92.77340316	1397.815857	7830	11308.76842	206.2510763	2355.171563	927.7000548	118.1198409	206.2959985	1142.874494	3106.396118	0.06993027804	0.3409561063	0.006423804037	0.008341539866	0.01806307634	0.007269556348	1	0.05704341798	0.677449282	-0.009308204539	48	0.999950605
6	468.7071235	616.4602829	-45.50760031	14124.06557	707.1576753	452.994433	1810.407942	5242.5	6640.652632	41.59316533	2172.955736	175.704319	96.65594364	196.2351003	759.9368621	1839.071087	-0.003109332326	0.05046800239	0.03300024453	0.003208739346	0.01308399504	0.006239160138	1	-0.003395332039	0.07735741541	0.05256480544	7	0.99999977
6	472.5732916	410.3351259	-82.18191568	17376.68749	895.7835295	1096.291664	1896.873398	6472	3582.287234	63.03308395	2483.970402	273.4081444	192.3526866	216.7164857	959.754166	1141.481189	-0.004856748603	0.05329362985	0.0644846108	0.003835558608	0.01291376643	0.006843726021	1	-0.002422945213	0.08489397532	0.1616811097	8	0.9999999991
6	482.522657	478.7244217	-74.48836001	12547.49993	1195.058827	1626.795694	2270.786366	4924	3329.096774	75.43452715	2150.088365	241.0640982	266.3449097	230.6043865	802.5336178	1541.214266	-0.005581822033	0.09476070158	0.1296548015	0.006369992536	0.01516771755	0.01244857115	1	0.002398351775	0.1742462272	0.3898624381	14	1
6	484.4631343	167.3861583	555.9993926	10807.96268	464.5287284	2363.508693	2110.799268	4065	2518.771739	147.2734518	2298.461199	172.2702247	503.9072673	234.7579407	844.9494302	2201.740176	0.05401522786	0.04412869778	0.2183967478	0.009392322724	0.01555985257	0.02573095467	1	0.05585264883	0.07418914697	0.7097902526	37	0.9999999995
6	498.7785151	430.1692225	-57.17463986	14754.60218	3348.257394	421.7472136	1562.540984	6242	3248.78125	72.6478037	2624.77874	585.4297246	106.6164639	214.7072603	1075.083171	1503.798112	-0.004249175445	0.2355505989	0.02932542103	0.005488062395	0.01620430238	0.006619658779	1	-0.001985926859	0.4603905358	0.04806943633	21	0.9963972141
6	501.6602689	176.4616809	702.6053941	13816.16472	777.5050236	2828.617074	1917.784189	5203.5	13917.73404	154.3560744	1933.89264	164.6935065	431.9237498	221.4868249	691.5692788	4454.739822	0.05143271222	0.05614146067	0.2072290721	0.007818676732	0.01346998985	0.0172602276	1	0.05313227269	0.09846323872	0.6709383644	37	1
6	507.3439334	59.74508193	3031.025752	6729.672175	692.9041015	-126.1813385	1266.922233	2721.5	10279.82796	789.3681569	1764.487274	201.094478	172.8997782	152.5419055	669.9269599	6850.984916	0.4566361387	0.1046415565	-0.01929853881	0.03563641911	0.02195177214	0.03284185355	1	0.3606942609	0.1869366762	-0.01923067138	85	1
6	514.7453826	90.20532676	439.8245983	7814.574096	328.3624376	1594.722194	1772.522324	2968	2435.915789	120.834842	1380.990847	130.1418154	315.8552877	354.6062323	507.9205836	1465.397264	0.05804805695	0.04251395137	0.203385175	0.01174042696	0.01610831288	0.02377741909	1	0.05794085268	0.07004332649	0.6584994637	37	0.9999999999
6	520.4232493	108.63966	1805.392965	10412.41741	128.0218287	100.7289982	1612.874533	3846.5	5334.12766	318.9735848	1606.763289	135.5785744	122.2307232	189.0764645	580.5945787	2093.037861	0.1739992415	0.01219463382	0.009813089826	0.01343499358	0.01398587382	0.01259107287	1	0.1358105945	-0.003052503355	0.01161552276	52	1
6	529.9365737	147.1514006	1386.722008	8345.633825	1271.650254	191.1873274	1817.067908	3389	570.625	390.6929019	2152.125757	354.3256825	109.7541157	226.3599227	858.4962173	388.854952	0.1688881896	0.1522360519	0.02225277748	0.01699112073	0.0276266722	0.01718015124	1	0.1346092929	0.2875801762	0.06010495126	61	0.9999996893
6	530.3563574	216.4120876	566.3185713	10064.4912	41.79437688	2148.930882	2026.811151	3631.5	3305.659574	185.3875611	2789.871159	147.6008881	588.4979152	247.4291339	985.6434102	2825.816622	0.05753359203	0.004952412839	0.2158109173	0.01241097976	0.01928235608	0.0282011657	1	0.05792297094	-0.007065866712	0.6998201926	33	1
6	534.5985079	294.3794796	869.3707875	14173.43779	1439.122298	1449.791288	1872.281441	5576.5	12080.58947	178.0603637	2011.360202	226.1497968	222.9558955	213.6591019	735.0726833	4216.144247	0.06184612236	0.1033618139	0.1027276396	0.008658001331	0.01437680528	0.01059688811	1	0.05438206575	0.1906438599	0.3124539524	40	1
6	535.0334601	268.7861369	-12.98708443	10068.28503	459.1194821	664.2246534	1898.392084	3824	868.7291667	52.69002303	2168.782781	189.946315	151.2823226	290.4532486	808.5754912	825.6581997	-0.001184001853	0.04455663578	0.07074869972	0.005945185981	0.01719851489	0.01040186749	1	0.0008514134494	0.0671404727	0.183901078	8	0.9999999997
6	541.2826455	472.4183768	6373.448068	13616.6651	219.0747068	-181.7887726	1828.161672	5124.5	10848.64894	1256.793217	2627.739019	137.3123376	229.9404118	187.6192222	928.1940281	5468.12801	0.4730172724	0.01601507098	-0.01313839896	0.02016590396	0.01234497474	0.01869869864	1	0.3729924913	0.003764875266	0.001911510983	81	1
6	544.3489518	329.4747921	9434.987935	13025.71005	1227.004087	-378.3975104	1715.324059	5303.5	2077.989362	1995.544969	2989.568682	352.6407338	350.8816219	680.1042102	1149.421028	1603.983774	0.713134929	0.09565509283	-0.02548786466	0.03163178099	0.01762144538	0.03368331938	1	0.5649763738	0.1681147634	0.01878084174	92	0.9999311108
6	548.6425282	303.5885195	-225.7429108	13404.29552	1190.665869	3238.942565	2321.277196	5243	4094.191489	73.7823688	1900.826402	235.6119113	460.6840584	239.2901057	725.0607669	1428.188523	-0.01769969527	0.0903362272	0.2428607194	0.005291912667	0.01322899886	0.01660240191	1	0.001030198917	0.1711439281	0.7801673461	15	1
6	549.462568	733.7261398	-78.08501646	7986.766635	745.0812201	829.8886299	1547.338758	3133.5	9277.139785	45.63356214	1449.490278	164.5157454	180.2517003	172.861208	546.8354732	3251.879027	-0.01020769	0.09631551323	0.1099820827	0.00658354975	0.0166233118	0.0129304529	1	-0.002729491723	0.1764096193	0.3204993528	14	1
6	562.553708	164.7027948	2826.560801	9295.317045	506.2487701	683.1832233	1661.318598	3674.5	6962.531915	631.5927673	1910.020335	174.3316189	221.7246997	182.3730625	724.0011113	3457.283913	0.3030931504	0.05664119289	0.07381995156	0.01730043262	0.01639099605	0.02429278045	1	0.2442740482	0.09246592127	0.2662246498	73	1
6	563.4008304	456.3585205	2227.4197	12849.35006	1961.571774	176.3572771	1996.747498	5271.5	1429.305263	397.2547308	2306.159252	384.8022103	129.2978069	190.7503065	907.8373655	793.6563525	0.1695928352	0.147746403	0.01363609307	0.01130609442	0.01458754909	0.01030881891	1	0.1344719658	0.2778226666	0.03012328912	61	1
6	569.7216794	231.8058602	794.9242515	10793.35333	673.4153996	173.1191218	1739.087279	4110	11069.89474	161.6646367	1708.956759	179.9827909	97.77901908	191.8870097	643.5514855	4361.127566	0.07241360078	0.06067212172	0.01698781382	0.009009805802	0.01454437123	0.009245971446	1	0.05588351724	0.09766262055	0.01504553885	34	1
6	585.4628531	112.3565536	577.5285375	8563.628004	2592.582958	278.4660534	1210.965143	3784	1429.645161	128.7598228	1373.498509	428.2046272	83.25031803	167.615106	610.9033199	755.9841792	0.07039199486	0.3053732319	0.03384167752	0.01134909171	0.02219723416	0.009063700036	1	0.05894168917	0.6052406765	0.08442291492	49	0.9999999991
6	589.6023471	184.2459488	20.44729457	6530.968922	994.6368825	205.5031281	1714.500949	2717.5	1840	45.20258132	1692.455139	245.9886101	69.08735731	182.6300315	648.916656	1499.97691	0.003098375147	0.1511420075	0.03141344236	0.008892686685	0.02483153246	0.01367935312	1	0.002855076226	0.285730007	0.05314670724	17	0.9956277367
6	589.7038049	267.6431868	6993.749257	10035.71153	998.4659468	-226.1319756	1566.490662	4073.5	6971.408602	1748.621928	2422.874809	305.8005821	272.5515802	173.6758608	965.837599	4408.733014	0.7102757954	0.1071043298	-0.02353788592	0.02911677762	0.02000680995	0.03217746167	1	0.5629973121	0.1919246171	0.02541635814	92	0.9999999314
6	593.5137515	395.720031	5265.970944	10724.36072	1121.191783	-172.7539006	1799.636909	4382.5	11352.61053	1364.427738	2748.217335	291.9269695	265.9218998	166.5205134	1073.958356	6850.943945	0.4812971969	0.1037330716	-0.01399803618	0.02211621625	0.01529654554	0.03091775279	1	0.3807703455	0.18535077	0.004906401058	85	1
6	598.5562689	209.5369452	-188.6253696	10190.60815	501.8858509	2417.378551	1883.522945	3889.5	3916.333333	57.78253717	1543.455528	141.918181	393.3128733	207.1732912	567.9229299	1496.28874	-0.01827456882	0.04876411437	0.2354790105	0.005922664685	0.01396311975	0.01729916021	1	-0.000556984532	0.08466934856	0.7524668043	10	1
6	601.2269657	343.1042933	4854.552737	10344.34253	3296.10567	-157.2751011	1697.401207	4849	7154.957895	1025.049438	2178.4498	667.3652863	199.6350655	185.4103792	965.9000771	5086.946049	0.4687177189	0.3202562136	-0.01541848229	0.02410074906	0.02808261316	0.02213624548	1	0.3736498753	0.6335999777	0.007021711787	89	1
6	601.5172244	507.4824813	4446.706497	9186.06948	865.5753531	-41.62582816	1753.515369	3749.5	3494.780488	939.6708346	1899.495107	221.9948036	202.7714235	206.1225035	748.0471086	2029.571456	0.4790754619	0.09549068675	-0.004796520276	0.02566617763	0.01711402321	0.02461660866	1	0.3795609476	0.1687760733	0.03597819298	85	1
6	605.8704683	519.5650603	-103.3671711	8634.241496	735.4193136	1973.14635	1998.436609	3358	1011.4125	119.129419	1905.691736	203.675779	454.6437317	266.8937351	728.1162658	1389.62397	-0.01228186942	0.08953302566	0.2357894567	0.01814300348	0.01866704844	0.01683805721	1	0.004823203824	0.1691044842	0.7568266656	15	1
6	610.104773	591.1070917	2.048970433	10882.48592	1757.576766	189.095436	1617.532665	4512	2382.916667	56.82335003	1480.090942	246.6226349	70.12648312	173.9881016	574.7990529	1138.112627	0.0001735261363	0.1639289295	0.01742422953	0.005407820601	0.01468054855	0.006330278661	1	-0.0003365536473	0.3114557588	0.004446959384	16	0.988855345
6	618.3537545	124.2485007	568.6969883	8077.306507	1245.586945	42.37792331	1051.104238	3287	5405.602151	180.3944339	1977.693549	338.1905969	80.70203783	167.3277769	764.9740231	3913.778121	0.06921747609	0.1611300065	0.005552445071	0.01307198276	0.02655812376	0.01072168906	1	0.05389168612	0.3050558341	-0.02079915387	42	0.9999999969
6	619.3713569	447.2696127	1967.987174	11455.34041	1087.486425	97.67324775	1874.112478	4574	3781.978495	396.0812953	2196.319577	250.9056566	127.0329214	205.6815702	829.8569492	1484.335519	0.1709096265	0.09500049735	0.007779941457	0.01337449336	0.01747787089	0.01253599913	1	0.1343520227	0.1682943111	0.007649836902	58	1
6	626.6398991	184.3332036	-35.23755992	8224.98977	727.5159599	953.7053722	1578.781432	3208.5	2173.268817	44.99027333	1530.647549	179.4000447	201.3316109	182.7024451	565.8712612	2857.155998	-0.004629626148	0.09335091569	0.1169584949	0.005797912602	0.02025284486	0.01376239159	1	0.002200152307	0.1706474218	0.3459058358	14	1
6	626.3288767	499.3126108	943.6041876	11028.3814	221.2074125	108.6960626	1564.805732	4068	13715.33696	190.2471868	1631.000332	128.5613602	93.60588409	146.974246	576.9311987	4443.584647	0.08612383506	0.02060820624	0.00974846515	0.009318441448	0.01214409735	0.008792359495	1	0.06573750185	0.0143250417	-0.008753043621	30	1
6	629.7573406	546.1835849	685.4322132	11004.98144	1699.392556	415.3611213	1627.272578	4480	5676.075269	142.9694167	1664.455083	284.7794501	115.6422936	190.4535393	657.9685727	3131.390805	0.06500837506	0.1575736273	0.03975908511	0.008449243521	0.01551834523	0.01010929953	1	0.05300989248	0.2995225748	0.09690621649	43	1
6	633.6022144	531.1558545	-19.73865328	10375.19781	972.1574308	171.996585	1448.545038	4070	4587.11828	45.34130052	2020.692393	221.3117656	66.11311104	135.4832871	743.3431207	2577.431528	-0.001935221884	0.09757247054	0.01625100342	0.004952665303	0.01612813814	0.006075672891	1	-0.003036720709	0.1739948087	-0.003183747383	11	0.9988196839
6	635.3630224	381.6923305	2.161310144	11136.30748	1040.417582	234.7097113	1665.066212	4346.5	2478.5	47.14425261	1862.744508	219.9458799	78.72318847	165.9228649	716.7662129	1132.233161	0.0001898545659	0.09174837927	0.0215245916	0.004393062142	0.01356017997	0.007317499514	1	-0.001030953971	0.1622189713	0.01536744989	11	0.9677801504
6	638.3836993	194.4544301	632.873993	10095.72033	966.6952514	374.9283057	1368.796402	3911	10790.21111	128.7488912	1320.302961	166.8549752	95.90255142	144.7796756	500.5241711	3103.930482	0.06386778261	0.0954092588	0.0383715018	0.008930794171	0.01313062203	0.008330084603	1	0.05112583727	0.170730691	0.08895033896	39	1
6	646.6363633	327.4854893	-190.9725669	11184.39222	514.8017592	2595.743216	1851.751874	4202	4400.709677	62.2946873	1693.504027	149.8445335	402.3701089	241.0572699	610.796196	1610.824287	-0.01789255249	0.0468723285	0.2303069499	0.005664811926	0.01330169265	0.01563512117	1	-0.0006608664031	0.08047533621	0.7344981612	10	1
6	651.27084	732.5849669	1673.392677	5984.53103	867.934603	301.6546492	1133.175252	2458	4765.010638	338.6524026	1102.508207	193.9869164	109.5524331	131.3483014	442.275671	2286.404519	0.2845009985	0.152400367	0.05135427612	0.02074342901	0.01889343606	0.01711141477	1	0.2291038449	0.2895321035	0.188240437	77	1
6	653.6287662	525.3096427	654.2139225	10723.4961	537.3534197	975.6744147	1422.379386	4004	1709.393617	145.3262757	1855.881557	158.2925598	202.3712825	160.7007495	683.3000914	1034.380031	0.06189902474	0.05246295412	0.09398027872	0.007981613641	0.01391727251	0.01143957376	1	0.05306469226	0.08478452225	0.2797247385	36	0.9999999919
6	654.4347422	141.6284964	28.48411425	6376.255713	966.6187755	168.7905549	1062.676365	2578.5	464.4361702	44.66038868	989.1575307	176.2967722	61.86852797	129.5305227	376.3997508	292.5785092	0.004273578282	0.1537754806	0.02693044887	0.007522543877	0.02242640372	0.009508829957	1	0.003499038089	0.2909432342	0.03796638233	17	0.7755531348
6	657.1543556	117.388271	25.35342278	6780.342907	640.4720027	73.87811894	968.3331981	2642	3647.978723	38.13201712	1023.089561	134.3803444	56.15555072	155.0086657	380.1959759	1396.464391	0.003923684407	0.097923131	0.0106382592	0.006150592227	0.01686300135	0.00903894906	1	0.001232599405	0.1744228768	-0.02130042621	11	0.9999842615
6	665.3733005	189.262138	2283.18473	7898.165513	784.7449351	-33.79346889	1205.61217	3072	2652.673913	443.7652092	1453.7395	178.0230771	129.9794699	201.8213458	545.1070277	1447.818094	0.2840487086	0.09850869142	-0.003702838722	0.01954762563	0.01936020802	0.0183103192	1	0.2239161457	0.1749947955	-0.005650772827	74	1
6	665.4064556	371.0892122	-51.70840492	10307.34175	1497.238804	1193.610762	1629.799938	4156.5	1064.172043	57.68036491	1744.381525	287.8666083	225.4653498	184.7597364	679.956846	818.5464002	-0.005357640035	0.1502620813	0.1187830981	0.005899714026	0.0182010305	0.01127789411	1	0.002550514722	0.2885846265	0.354701189	19	1
6	666.3051879	409.6209442	-41.42210328	9176.744645	2861.213289	1107.091374	1702.926084	4158.5	975.0319149	74.70725322	1969.202179	643.7963146	266.3619604	215.5349267	892.9669606	687.2654783	-0.004945353904	0.3061784191	0.1241452725	0.008372349418	0.02438253057	0.01437693197	1	0.005459559958	0.6117111561	0.3806223675	27	1
6	674.4496526	207.6630107	522.6255584	8708.994702	1409.179484	763.4657952	1308.968843	3558	14923.82979	115.4983098	1221.073237	246.1974724	140.5252161	166.8503832	490.8758341	5162.897417	0.06264974523	0.1613981772	0.08712469585	0.01020621034	0.02101374555	0.0130263286	1	0.05468261637	0.3099779841	0.2611060856	44	1
6	680.8219978	341.5822004	8461.271904	8256.099017	525.2002843	-410.4497267	1720.010921	3412.5	3396.354167	1627.396331	1595.83796	170.8943756	309.7505424	239.1281115	651.3870874	1638.452293	1.00827909	0.06195458396	-0.04518845528	0.04518105486	0.01869598164	0.04119350357	1	0.798779257	0.09741396588	0.01773598436	95	0.9999999929
6	684.981839	512.6355641	584.4210497	9576.910954	1548.938714	368.5806611	1406.351693	3924.5	16291.05376	104.0858472	1338.540178	252.1326973	100.568377	150.5599324	542.9156668	3903.791639	0.06169353754	0.1656819013	0.03847303651	0.008130072091	0.01573743295	0.009936818433	1	0.05038075261	0.3162410947	0.09203735064	43	1
6	692.4836571	607.6321969	458.0171948	7375.671123	1737.94262	39.37987991	1205.947759	3193.5	9547.139785	143.7398646	1351.853798	331.0103623	81.9735046	140.0581401	566.6086185	4229.151014	0.06451865091	0.2361952827	0.005414567116	0.01296724398	0.02050142203	0.01247631455	1	0.05117961986	0.4604758491	-0.01891274423	45	0.9999998697
6	697.5337428	324.6671643	1565.579171	9773.189232	1533.529688	83.79868663	1496.384074	4105	2104.094737	298.0281013	1684.361495	337.5305472	122.9160004	612.8761308	684.6461323	967.3861808	0.1597665535	0.155355629	0.008330331643	0.01177458069	0.01959886483	0.01339153082	1	0.1263378598	0.2932895544	0.009743269384	61	0.9999999968
6	700.6393167	435.4277411	554.6263374	9036.245629	520.1118235	859.9036589	1482.230381	3448	8106.670213	127.3962857	1528.921606	147.4806113	179.3482836	155.3329921	558.7061751	3003.635347	0.05998014204	0.05899962428	0.09403121252	0.009042538628	0.01525417492	0.0129758132	1	0.05162737502	0.09832115137	0.2797549502	36	1
6	701.3517867	351.6069222	-132.0003241	8719.94926	809.2174476	1921.405783	1633.256814	3410	1797.631579	62.902074	1641.445628	207.6299685	386.9807327	171.4193187	632.5431538	994.9584408	-0.01526126752	0.09453473374	0.2249012434	0.007566385148	0.01782092805	0.01577093019	1	0.001708334973	0.1788763335	0.7185295775	15	1
6	718.6524506	314.182064	565.8261357	8331.027582	1311.613585	48.92068486	1308.041738	3379.5	9858.06383	118.54414	1255.567229	202.745635	80.41842129	146.7452149	493.417181	3729.118299	0.06917260477	0.1621712889	0.006048988037	0.009589879302	0.01645945983	0.01057509433	1	0.05390715044	0.3072384845	-0.01903632865	42	0.9999999941
6	724.3126876	576.4207511	1.889602198	6598.037906	656.902616	172.7755809	1273.403656	2592.5	2841.297872	42.66214906	1057.515802	147.6080382	69.86031151	118.6933998	397.9724761	1160.28807	0.000255333439	0.1033727407	0.02742530126	0.006886888929	0.01852450466	0.009230162418	1	-0.0003794907723	0.1866044128	0.03642142527	12	0.9722221146
6	747.3942715	415.5063319	1152.283087	6863.026005	312.8506057	51.36678797	1340.230755	2593	2192.904255	270.6994431	1520.119858	134.500584	92.7466449	142.5150573	560.2889111	1437.350565	0.1655426983	0.04760509204	0.006696495381	0.01382899798	0.01838289931	0.01572206654	1	0.1293216835	0.07009728671	0.0004446226795	55	0.9999842051
6	787.8031776	497.662999	36.33525997	5936.714991	1698.844915	25.06136828	914.4026826	2635	4043.389474	48.53134244	845.4497974	255.6750333	55.33723022	112.6751253	366.3859348	1272.784143	0.00602565837	0.2961876805	0.004797798133	0.00866647176	0.02442670736	0.01009884837	1	0.005255658786	0.5846359041	-0.03195478234	24	0.9997375334
7	7.449105748	219.7158035	341.2906964	6170.425523	57.19947484	1144.931928	1380.309414	2282.5	5658.068182	87.35819542	1224.926869	86.36394385	236.7269647	156.3285898	431.9297769	2535.904313	0.05568401423	0.01006920179	0.1889612971	0.01140451525	0.01539979144	0.02488549486	1	0.05453164646	0.002089721464	0.6063335818	33	1
7	17.55528254	192.337972	558.5314434	6258.129491	151.281422	33.67566465	1081.949167	2317.5	8546.797872	125.2599183	1184.576884	92.34801631	64.89547411	116.0045077	411.0503366	4010.00172	0.08968023534	0.02464893557	0.005446081826	0.008921362396	0.01660470177	0.01110623907	1	0.06831638896	0.02246288302	-0.02268453027	30	1
7	18.1288258	166.9317886	20.81638318	7137.445003	1601.798381	54.93295395	923.4547094	3052	4300.90625	50.85105886	1002.473596	263.3487415	49.56106816	133.6301791	425.9994248	1260.206249	0.002925355124	0.2217989349	0.007620461845	0.007374076525	0.02404896582	0.007027769283	1	0.001946589234	0.4307569774	-0.02630381445	20	0.9697800051
7	23.61042373	509.3403381	-9.55225534	10809.1378	3362.960389	139.214853	1304.447131	4895.5	4275.357895	60.5368712	1718.114573	547.8185817	74.84886178	189.3476405	738.0447703	1423.779185	-0.0009042892687	0.3111421566	0.01308258436	0.006092571311	0.02182608317	0.006980470871	1	0.0005428199203	0.6160411805	-0.004098043519	24	0.9925183007
7	36.24127526	178.130371	52.661851	6535.974663	1008.00138	62.16577259	1079.804395	2691	2681.747368	39.34394116	1385.199069	233.8187516	57.81892181	149.3301158	540.3212805	1955.568405	0.008235449455	0.1507231003	0.0108784763	0.006502711961	0.0210141766	0.0108686283	1	0.005433493032	0.2837648936	-0.01702224362	16	0.9999953475
7	39.97729175	320.3969689	712.2448391	11360.0678	1120.186088	1077.74773	1730.433596	4465	9463.516129	128.7489625	1421.621709	211.1509319	187.7441066	180.1018225	550.4705508	2449.209866	0.06324890293	0.1030297215	0.0934062308	0.00769159062	0.01548474541	0.01200470732	1	0.05480843532	0.1894575184	0.2803786266	40	1
7	42.26756896	249.4361574	2814.122898	9217.339527	2107.30207	-144.4599828	1334.783047	4025.5	3453.106383	561.5924389	1738.783133	423.3983698	161.2795876	186.411343	742.4570443	1871.621024	0.295011645	0.2277293269	-0.01553061787	0.01894991661	0.01986063798	0.01980103678	1	0.2336068847	0.4419293584	-0.03822357802	78	1
7	46.73391604	128.538673	32.11449119	6130.890763	1966.044267	36.41757233	978.7410618	2812.5	2457.537634	48.42881872	1162.634866	380.6291347	51.51925224	154.0736967	505.4802145	1197.766205	0.005147166097	0.3136822309	0.006515596965	0.008761894659	0.02361896415	0.008479973248	1	0.00492601303	0.6209515993	-0.02538429	24	0.9997888835
7	48.52584798	361.671076	796.7923847	13029.6838	2010.424666	448.2178148	1527.271603	5286.5	13806.15957	180.2026427	1964.204378	305.2256942	139.158106	215.6246299	747.2830628	3438.660455	0.06258965519	0.1549080987	0.03502044712	0.008595669841	0.01372229153	0.01023863294	1	0.05069028189	0.293748399	0.07975342984	43	1
7	52.98146142	172.6044282	600.8329656	8865.007675	1404.985324	39.91667889	990.404286	3583.5	7214.591398	107.2863764	1199.589884	222.8160415	75.02101895	173.767973	475.4637068	1991.520368	0.06793977645	0.1558172961	0.004464221781	0.008237258858	0.01792837773	0.009049818535	1	0.05271631536	0.2939965003	-0.0251239017	42	0.9999999972
7	55.49634419	418.3048521	3.5332481	13550.90986	144.3492431	200.7002731	1558.951095	4790.5	3196.882979	43.77561254	2143.008539	147.8303615	67.89620141	198.4905123	729.0962747	1223.480694	0.0003433566794	0.01101592536	0.0146790098	0.003274812626	0.01157113186	0.005490264065	1	-0.002545066921	-0.005311635711	-0.01210688115	1	0.99998585
7	58.69411107	108.4773341	8.507196356	5771.276453	955.3176403	281.7317741	1057.159808	2391.5	3513.020833	41.85309226	1084.723467	216.2038173	83.25264552	131.8783126	428.3521162	1701.638826	0.001610897489	0.1651630531	0.0509428046	0.007818073851	0.02390733614	0.012222408	1	0.003307683288	0.3158073897	0.1213019391	18	0.9937996473
7	61.50450941	789.086149	868.0286263	5370.232693	520.3056609	201.2607314	1047.831497	2151	2575.032609	146.8271339	952.3162297	131.5381681	93.04929324	120.0721948	366.5572643	831.2995711	0.1580596978	0.09560102966	0.03670218219	0.01700154285	0.01799448145	0.01648579644	1	0.1262361853	0.1710812906	0.1051671115	59	1
7	67.83455185	596.4669908	-150.3504547	8743.787352	763.7877594	2007.261521	2016.656885	3503	631.6875	75.13093217	1587.320888	194.6744534	370.588415	199.4939619	602.8675635	346.7412903	-0.01657533493	0.08460594645	0.2255176414	0.008276464554	0.01754763809	0.0218219466	1	0.0005653500839	0.1583502898	0.7199061595	15	1
7	68.45764716	444.6895562	2036.778637	12503.67994	5101.990572	57.82278105	1747.149599	6117.5	9097.585106	371.5485376	2044.940661	775.2481782	130.9394652	203.5753572	919.8533505	2881.098217	0.1591405243	0.4031405665	0.004724739044	0.01314298341	0.02411495934	0.01120749719	1	0.1290407436	0.8061575695	0.00850146065	68	1
7	70.30283027	202.4440951	8162.886933	8248.971878	798.690026	-526.7672401	1474.64558	3432	2829.074468	1764.762138	1865.111536	201.1331438	324.8546369	183.1135715	733.1096733	2150.13127	0.9847889191	0.09594116373	-0.06476843834	0.03975619614	0.02053322678	0.04505456576	1	0.7790454638	0.1667266771	-0.05421621882	96	0.9999965668
7	70.42935458	269.6197326	3279.007309	11214.79087	1660.73163	671.2594081	1764.564725	4686	5350.914894	641.6615973	2031.95181	316.8646233	247.6823592	159.076242	802.4293307	2616.930931	0.2886004457	0.1451250247	0.05925330119	0.01784326864	0.01567059995	0.02027220222	1	0.2328603905	0.2748928641	0.2163082207	77	1
7	74.53706125	470.6451827	1833.741316	10462.01977	40.41514081	1520.556371	2155.115571	3926	3425.5	400.2095656	2295.798555	133.4013613	378.2973853	231.3126989	814.4844935	1628.910407	0.1671958936	0.004269588785	0.1448085654	0.0133062538	0.0132561535	0.02565666705	1	0.1402496257	-0.01223335296	0.4787097253	54	1
7	78.2917413	138.5463056	1629.187551	5782.34736	813.4911687	358.528603	1279.534422	2435	1494.157895	469.5625715	1743.340187	265.6296186	168.0655443	155.099581	691.2067514	1327.00438	0.2784449561	0.136379663	0.05894122482	0.02662611706	0.02484485927	0.03111554206	1	0.2246036618	0.2567634415	0.212447556	77	1
7	78.55068434	709.2099009	48.2395398	6466.379445	939.6537813	185.2733562	1183.073023	2638	449.1702128	47.51538231	1664.474653	267.6643536	74.12520238	156.4374661	642.8160464	478.048489	0.007357800073	0.146164177	0.0298310174	0.008378263239	0.02210983568	0.01135673197	1	0.00607034857	0.2753401229	0.04841403509	17	0.9812067998
7	92.96195534	482.5488739	10.9604612	11485.43193	581.6596256	270.7755174	1890.35535	4260.5	2074.141304	63.47511837	1847.351391	167.5265619	89.69732451	435.7804117	667.1401727	961.6214167	0.0009227112654	0.05163675145	0.02436110407	0.005805323638	0.01407992253	0.008253111622	1	-0.0007974954481	0.07931645228	0.02354363669	7	0.9752234198
7	102.3509285	284.9836309	705.3652398	10542.46666	3267.693868	1045.264994	2080.330385	4892.5	937.0752688	159.8035667	2009.408125	659.6103964	228.0231937	212.1735168	911.2326583	539.4300381	0.06746992217	0.3087143515	0.100095588	0.01093499669	0.02110479293	0.01590332429	1	0.06155454054	0.6157066993	0.3140973022	50	1
7	106.8454859	311.528673	5702.995063	12265.79569	1931.755768	-265.6536968	1804.970153	5183	8061.336842	1289.947752	2700.64414	424.6840117	268.0418873	230.5009541	1076.192901	4497.515919	0.4713049532	0.1601669787	-0.02164161644	0.02233051823	0.01606066631	0.024613513	1	0.3730144444	0.3017883271	-0.02138260749	87	1
7	114.6712025	97.32110539	30.96488612	6710.604744	335.101917	375.6861004	1215.738716	2560.5	2162.032609	38.62491169	1315.539746	121.3585511	101.6842697	155.1180775	480.5516717	1057.109229	0.004677142712	0.05232592524	0.05549754233	0.006268852713	0.01936527378	0.01246622058	1	0.004513572508	0.08241315865	0.132637988	8	0.9999940631
7	116.684855	67.53529914	453.9406633	6842.495186	122.797969	589.4057582	1164.678199	2529	11667.43158	92.91840183	1018.104211	96.67102593	125.9453448	125.9449583	351.3309331	3512.507244	0.06805071761	0.01896314251	0.08783903492	0.01039638139	0.01553929318	0.01548057844	1	0.05705479152	0.01509390268	0.2582783749	32	1
7	117.0661404	225.5836678	-30.83999454	5472.206203	1375.912677	326.8897079	2566.473225	2699.5	2072.933333	81.96112681	2337.707419	741.0355796	158.2028728	1113.290253	1065.072795	1706.930123	-0.006843357392	0.2726529306	0.05984160454	0.01765755258	0.04829396374	0.02647453848	1	-0.001281504146	0.5388479054	0.155205345	26	0.9886365749
7	117.5229867	352.2761954	-166.3859623	13565.18879	242.5588979	1641.688572	1992.877763	4959	10920.1828	52.11768222	2753.141826	156.5258875	315.7000004	188.6778383	942.6969004	4581.118463	-0.01267642328	0.01671802183	0.1186241963	0.005074552879	0.01246605151	0.01232568502	1	-0.005176672325	0.01205754556	0.3462775766	4	1
7	117.5885289	752.5214772	1049.79664	6171.11577	592.2129731	269.1139271	1239.065695	2424	2434.5625	242.0282324	1398.811589	163.3878658	120.2460038	147.1116696	532.1282332	1572.489088	0.1662656308	0.09826386294	0.04616401621	0.01488505767	0.01528811951	0.01923664932	1	0.1335273203	0.1771055487	0.1400829775	59	1
7	127.4848964	236.288884	-23.82123236	12742.08015	230.7669858	215.2629956	1574.940841	4685	4231.402174	41.31202851	2035.692789	140.0913541	77.93475359	190.1092122	710.083721	1756.341672	-0.001840578005	0.01819862695	0.0172586931	0.003558656261	0.01213046583	0.006222455104	1	-0.003998017117	0.009698006481	-0.003322508674	1	0.9969856398
7	140.1956057	500.7944362	3689.417046	12526.36306	2882.870471	811.4613268	2114.450406	5535	7495.189474	879.7302298	2775.340382	623.2473721	273.0736896	202.970238	1156.547118	4431.411576	0.2968605425	0.2302252605	0.06548522956	0.01746992061	0.01800736796	0.02278616801	1	0.2411102234	0.4514383268	0.2438177477	79	1
7	142.4625093	278.3280164	652.9366695	12718.03215	656.917491	2722.016037	2256.912253	4857.5	9276.852632	157.0231919	2224.773886	177.2750604	509.2105517	218.9500177	806.1943752	4191.552081	0.0511224454	0.05410993083	0.2123904508	0.008054281427	0.01421595485	0.02090407986	1	0.05323773559	0.0945331263	0.6887056433	37	1
7	149.6656374	321.467293	3874.287501	13225.26242	3034.754863	-40.14888188	1757.077443	5754	4673.404255	971.1724363	3030.140366	719.5716429	226.3446393	213.9545558	1258.254189	2327.668233	0.3022889987	0.2272294384	-0.003105400732	0.01758689345	0.01859445775	0.01966639641	1	0.24033124	0.4415632376	0.006625845651	78	1
7	150.2911491	704.5117956	-15.34395343	9004.943516	389.6795344	562.8959856	1706.683431	3400	2906.915789	42.46787349	1829.212023	141.7554552	133.2204346	177.3857779	671.9679516	1401.335865	-0.001768231462	0.04618143125	0.0621689739	0.004875227501	0.01358405297	0.01026179155	1	-0.0002269894124	0.07004487359	0.1540287913	8	0.9999972942
7	152.6488403	52.52617574	26.38330488	6882.086393	1055.495098	193.724003	1151.69453	2815.5	704.5212766	44.8170991	1134.24116	214.5583427	70.64214473	270.668134	459.047733	345.5122029	0.003402319413	0.1514610846	0.0277135047	0.006874841515	0.01851116411	0.009598963234	1	0.002828668802	0.2861926162	0.04037680194	17	0.9342791858
7	155.6382142	152.5092506	5179.163394	10806.48806	1122.301089	-201.9498678	1681.028034	4425	11033.29787	1048.376961	2149.316825	247.426382	243.7608955	178.2414506	827.5435848	5203.742177	0.4701053784	0.1059424078	-0.01791016446	0.02386684833	0.01582601643	0.02441527129	1	0.3715730427	0.1897107255	-0.01119956066	85	1
7	157.8346312	575.5408973	12531.58625	12362.08797	231.5409619	-719.5657933	2194.423518	4830	10614.1134	2628.877277	2533.75066	141.5033387	441.7343058	242.3718197	936.1892636	5093.011087	1.044481853	0.01964818176	-0.06068710264	0.0376769622	0.01291662844	0.03558865999	1	0.8259558014	0.009000912547	-0.02960805496	94	0.9999999757
7	157.6527759	645.6641784	6056.198117	12482.40007	1242.463406	-212.489087	1912.725906	5076	10045.67391	1245.020742	2475.201098	263.1631964	243.8499814	184.9033639	953.0100166	4092.816605	0.4790025945	0.09839671992	-0.01731877262	0.02033656028	0.01246429537	0.02177148449	1	0.3786173335	0.1741224241	-0.007414032193	85	1
7	161.1595112	333.7120897	1307.937701	14130.27176	163.7158162	251.5091058	2117.472598	5163.5	7691.510638	219.6801416	2128.402877	125.3546462	116.2325445	213.0122566	739.3908514	3083.020837	0.09339269323	0.01267988414	0.01881632938	0.007504950389	0.009641607756	0.008749542514	1	0.0721027577	-0.001602191896	0.02408634833	30	1
7	170.6058732	369.5817154	4040.532933	13026.70879	1980.402774	27.01678142	2101.603223	5359.5	1768.290323	949.9414182	2984.210735	460.5373925	194.1917088	217.7906011	1181.139797	865.4272202	0.3112039123	0.1523805331	0.001826529723	0.01574929845	0.01493790755	0.01853747087	1	0.2467682804	0.2868499807	0.02239172193	76	1
7	170.8289239	390.9734434	977.6003002	14980.55674	3400.208883	620.4918972	1965.674509	6396	13802.2234	219.4204011	2691.95852	660.5041312	171.5870066	196.013575	1132.242029	5966.516523	0.06493810724	0.2349694537	0.04295712384	0.007451832062	0.01482456211	0.01044806827	1	0.05427400364	0.4599490254	0.1115724542	46	0.9999999705
7	176.5973654	184.6800324	1764.005232	9797.434103	902.0422862	187.3371892	2239.405283	3980.5	1587.715789	398.0295333	2276.632289	267.6385977	148.953865	220.9289391	886.129673	843.7351186	0.1745815333	0.09601465034	0.01913870181	0.01300937582	0.01739482714	0.01792195062	1	0.1381390344	0.1710043775	0.04802123301	58	1
7	190.2949071	167.4869466	769.4528572	12341.79134	2059.920439	102.828189	1474.10744	5034.5	9332.168421	179.0323152	2459.155245	405.6775206	91.09526528	230.2320434	952.6441772	4172.735601	0.06240508832	0.1655058767	0.008162008921	0.009017930885	0.01789890052	0.008392096227	1	0.04870489645	0.3142531648	-0.01312190571	42	0.9998663225
7	190.2974787	203.0825246	6025.467924	12479.84457	141.1896809	-160.516487	2028.855674	4680	2210.568421	1209.124418	2403.703774	151.1913314	242.7260534	209.560622	886.4700841	1482.234553	0.4921472101	0.01078895894	-0.01195574644	0.02279496762	0.01370652988	0.02299383038	1	0.3882858679	-0.006984191656	0.01024931836	81	1
7	190.2696682	474.5049975	-22.98117743	15562.75391	194.3529828	278.4770031	1859.187961	5584	3856.842105	47.65324647	2540.339463	157.5417915	75.0921839	171.4598363	903.8597135	1556.501282	-0.001613041693	0.01314158506	0.01856079899	0.003161274279	0.01004291913	0.004540446876	1	-0.003790794227	-0.0007032045622	0.001021574718	1	0.9964873004
7	191.378664	138.2634868	1734.612769	10855.47277	2467.618939	50.73956247	1565.764991	4633	4516.096774	419.8730903	2509.564235	560.8776044	133.5935289	205.7427456	1048.830618	2598.171657	0.1623753125	0.2270060017	0.004748208101	0.01341323576	0.02236154672	0.01279408163	1	0.1291598221	0.44145752	0.001212322105	64	0.9999978365
7	197.2451381	508.4852452	2722.188847	16064.81657	58.82348725	1021.865954	2560.10413	5801.5	1760.182796	529.7106158	2854.546414	165.4230837	250.5464154	308.3131641	1045.934539	920.1273889	0.1729364083	0.003785227037	0.06610117081	0.01061015372	0.01037655603	0.01428961106	1	0.1390068461	-0.01745005154	0.2065553367	53	1
7	198.4064714	649.3928488	11899.40685	11643.39167	660.1515403	-719.1436036	2048.970544	4706.5	7091.659574	2485.124985	2381.101736	173.963624	449.043303	246.9371324	912.6616716	3563.971641	1.043509489	0.0574253549	-0.05857394562	0.03414200999	0.01313095225	0.03946532589	1	0.8258644225	0.08733477631	-0.02075000183	95	0.9999996737
7	202.1772137	681.5895314	2269.12045	7170.803789	532.7895589	79.89430667	2033.771016	2867.5	740.8125	775.6811004	2529.756646	244.8460188	144.3010937	225.6056226	973.9055117	605.8732769	0.3152678813	0.07927789435	0.01069117339	0.02218840949	0.02113903012	0.03208935972	1	0.249646172	0.1359609952	0.05076917335	74	1
7	206.6162036	228.1399589	786.1385792	13241.38956	1394.544419	1337.118092	2087.960697	5235	13206.08511	191.6197851	2327.034517	256.7038131	253.1927435	222.7057509	858.8235189	5427.742254	0.06068339377	0.1074546696	0.1024506208	0.008662581951	0.01562717516	0.01504432949	1	0.05349021579	0.1991031231	0.3114085976	40	1
7	215.6320255	143.6564526	5144.912633	10937.47487	204.8440538	-105.9802799	1641.165415	4157	3864.684211	1419.530926	3065.859907	167.9505044	250.3303712	324.7464116	1124.495877	2405.404267	0.4611434416	0.01737981754	-0.01029134845	0.02564420356	0.0167570397	0.02825025521	1	0.3637385262	0.006737812529	0.00909237969	81	1
7	215.7902851	164.7407371	-35.32112111	12302.30242	2873.043063	185.1252346	1539.65948	5288.5	4880.747368	72.55258981	2240.99528	568.7066097	79.46665343	198.6151366	935.957575	2111.228043	-0.003074996922	0.2374321541	0.0155515203	0.005962985269	0.02045823219	0.006949678449	1	-0.002040437897	0.463549128	0.0005723942413	20	0.7329115824
7	217.3802297	211.3981468	5826.529988	11979.61269	1210.697188	-124.6461185	1905.226397	4836	6075.947917	1531.706362	3352.00872	334.5760048	283.4351338	215.3185094	1276.441497	4260.360986	0.4661082795	0.1000094737	-0.008118582633	0.02566231965	0.0168567054	0.02752197698	1	0.3690216379	0.1779487592	0.02161418611	85	1
7	217.7919745	633.8099295	-19.22956387	11508.94401	704.0054308	299.6463511	2058.716181	4403	5265.347368	50.77910172	2333.742997	201.1626546	80.54860425	211.1322703	867.9272541	2541.824687	-0.00155153648	0.06171594869	0.02738780992	0.004832439213	0.01335705058	0.005926771334	1	-0.002408700917	0.1003473695	0.03394702094	7	0.9921381176
7	219.8597272	373.0126746	-76.15654434	16646.72206	791.0567473	1118.529471	2406.767079	6159	4593.852632	54.50373386	2415.033053	234.3835542	186.7268698	210.1147527	925.9291302	1540.904922	-0.004502816076	0.05038094041	0.06915325421	0.003484107395	0.01137074476	0.007460457631	1	-0.001835765392	0.07911324783	0.177850888	8	1
7	224.6097809	197.34799	907.3297082	12929.66177	4396.607025	133.1132636	1656.271924	5963	3867.568421	208.4937405	2374.98146	825.6600425	97.62579708	216.9121868	1055.086197	2309.867311	0.0716648752	0.3364236229	0.01104928386	0.008743777556	0.022232797	0.008201693999	1	0.05870746216	0.6683129395	0.006959459545	48	0.999347704
7	224.283753	604.3767544	2306.364427	13630.99294	575.3564917	878.6344188	2489.737019	5184.5	2475.010753	603.2060892	3398.16458	237.8997032	273.5573452	229.4036931	1256.807332	1550.348506	0.1711585665	0.04545228442	0.06583260178	0.01079535973	0.01484560658	0.01589153024	1	0.138150454	0.06881021684	0.2071292177	56	1
7	226.7641173	252.5907336	-19.21170991	11757.11332	5106.30207	409.0817042	1808.804862	5804	1431.884211	97.51308377	2658.255988	1243.560818	107.4553262	219.1401525	1287.994061	659.8426773	-0.001529680734	0.4352840804	0.03635552871	0.009430977368	0.03060115004	0.008947933508	1	0.003502781349	0.874334887	0.08234666165	29	1
7	231.66983	419.6619229	4430.959323	14112.72688	1109.925878	1127.962969	2823.118122	5568	1639.175824	933.8167737	3000.013064	326.9485121	282.808652	1109.083501	1158.190338	993.3913025	0.314323621	0.08415152473	0.08237474568	0.01568995597	0.01740791503	0.02402143055	0	NaN	NaN	NaN	NaN	NaN
7	234.358739	115.6805617	-123.8919583	12607.35563	2799.52926	1344.192297	1628.038869	5366	4217.521277	76.22271722	1682.513709	404.4705864	200.951364	208.892647	688.6095862	1239.796191	-0.009369726041	0.2199658928	0.1097185578	0.006781693755	0.02050596765	0.009850161101	1	-0.0003483129544	0.4324253433	0.3254844927	23	1
7	234.6668926	323.3021149	4785.251121	15595.29349	65.29352824	1286.856303	2819.057947	5727	3256.282609	974.9512369	3003.592917	167.4065654	356.0775767	247.2075004	1120.626113	1256.718152	0.3077286799	0.00416580776	0.08441950925	0.01505191312	0.01094637353	0.02005154672	0	NaN	NaN	NaN	NaN	NaN
7	235.2154293	299.1220451	1173.510966	18067.43546	993.6172337	870.5613769	2341.017718	6887	13394.72632	191.7733224	2340.900199	259.304438	187.9836694	218.1736017	894.3481404	4154.50899	0.06503084014	0.05678166152	0.04996625743	0.007242555846	0.01194292377	0.008049007037	0	NaN	NaN	NaN	NaN	NaN
7	240.0987907	345.3790974	5.575138498	15835.17871	1461.879192	358.8292001	2163.378152	6080.5	2655.276596	56.71271945	2669.571179	335.0144555	82.17014252	210.9526618	1047.69932	1410.745471	0.0003415560259	0.09741490329	0.02312990562	0.00367878999	0.01258509684	0.005662506625	1	-0.0007117218254	0.1740380961	0.02124209211	11	0.8517075107
7	241.6652654	90.48392348	-12.18623863	10037.60357	3096.208698	129.625787	1288.892443	4494.5	3896.478723	61.18484805	1769.413293	557.8195151	70.06525774	212.9976351	784.045905	1604.506427	-0.001197539748	0.3059228104	0.01372275648	0.006557312409	0.023777869	0.007421179703	1	0.000282863043	0.6052682058	-0.0021830576	24	0.9791616984
7	241.7001371	210.4860563	-59.29688743	13296.63488	169.805619	871.7285634	1960.714306	4925	3907.326316	59.30543441	2728.717349	152.8378311	193.204875	648.981789	960.6680298	1735.651275	-0.004521860652	0.01282983108	0.06571294101	0.004281014155	0.01252270907	0.009113593258	1	-0.002631211733	0.001175921385	0.1641603414	3	1
7	242.3375664	161.4473028	-66.89573436	14631.25765	196.6385894	876.5098164	1855.404024	5272	3477.06383	44.72801482	2277.347908	140.0123176	156.6140793	218.170411	776.174931	1286.59131	-0.004534655308	0.01363764733	0.05926788042	0.003311996399	0.0110743595	0.007777982106	1	-0.003106775775	0.002503307615	0.1418008933	3	0.9999999999
7	243.3914444	403.1523188	8301.35875	17118.10518	2782.908222	-195.6001288	2133.228164	7212	14717.51613	1610.529961	2977.428693	580.484234	290.1962751	225.0938866	1271.056427	5989.894576	0.4871309166	0.1684325316	-0.01089276918	0.0216686783	0.01455107232	0.01828115879	1	0.3865653347	0.3194859507	0.02004398797	87	1
7	244.3066881	539.571769	809.7812805	15669.49868	848.8376952	3366.891177	2461.975176	5991	10056.30864	193.0051039	2872.295827	229.6844333	675.9820008	232.7766602	1075.007998	4807.713424	0.05209261229	0.05499237512	0.2145887678	0.008194085181	0.01216766745	0.01894263982	1	0.05418754504	0.09647851564	0.6966112158	37	1
7	246.6420168	191.3099022	-57.812009	14302.61723	6246.834052	385.654067	1494.944149	6854	3143.351064	84.72441413	3138.242081	1388.574466	109.6854426	249.0086365	1504.032624	1960.89518	-0.004178177297	0.4385593533	0.02815327907	0.006853991822	0.0249966495	0.007976576793	1	0.0008266750141	0.8806760333	0.05337976829	29	1
7	252.3098622	528.446569	2320.437523	13957.41295	1987.459029	249.4275398	2121.304858	5695	1644.185185	562.6001884	3432.727951	521.9023742	155.645591	248.4611623	1345.087728	2445.749799	0.1667635065	0.1435883651	0.01651087868	0.01257010496	0.0176985894	0.01544858882	1	0.1323665679	0.2693657815	0.03925897521	61	0.9999999993
7	256.6624283	411.2854812	8717.807849	17881.23351	2827.401856	-139.920716	2092.835969	7487.5	10724.96739	1789.904709	3587.183987	650.305216	342.4000057	208.0765993	1511.463531	5700.110563	0.4868437975	0.161965682	-0.007261695663	0.01674760928	0.01494265081	0.02243479	1	0.3865140047	0.3062901329	0.03229490624	87	1
7	261.3272592	596.467056	7558.355204	15291.98506	1496.610328	-121.5656015	2276.920634	6143.5	9496.473684	1387.610934	2673.049125	332.4533027	246.6430282	210.9895591	1060.090479	3844.327194	0.4904664119	0.1008684937	-0.008006537849	0.01810451677	0.01203156438	0.01769679287	1	0.3884968028	0.1797445473	0.0277344367	85	1
7	270.4826854	447.6031103	-44.58584502	14292.29986	42.83420605	1043.056408	2431.630762	5141.5	2425.031915	53.20071079	2834.88536	151.1526859	216.0967528	282.6235063	995.6983684	1444.548904	-0.0032158602	0.003611589345	0.07323558461	0.003732103263	0.01105899117	0.008529132313	1	-0.001160834142	-0.01750770633	0.1901780322	3	1
7	271.7968379	150.8104651	-42.20503102	12949.43961	4253.202273	199.799024	1455.517704	5911	4616.159574	79.80691245	2238.135761	772.2337033	86.53044677	234.3980109	983.28202	1897.90114	-0.003369745902	0.3251670011	0.01577965189	0.006600219272	0.02223127235	0.007296786969	1	-0.001030495066	0.6452242676	0.005344091955	24	0.9550223544
7	274.8756857	134.9920894	-147.4307852	12007.76194	228.6572403	1458.268612	1865.924618	4479	9713.252632	53.18656104	2488.850661	140.2055015	314.4776974	176.6651384	883.85926	4126.498696	-0.01251760148	0.01767537724	0.1203997797	0.005260751972	0.01296178282	0.01497376019	1	-0.004905099635	0.01413502923	0.3525282216	4	1
7	275.8230115	168.8076372	2476.51034	15708.83602	1541.448427	845.0539824	1986.087745	6088	3722.489362	446.6979241	2653.392723	354.2859579	218.6835196	282.5017132	1053.996738	1370.179038	0.1629451781	0.1006572647	0.05707310052	0.01128160117	0.01371766646	0.01362921475	1	0.1317155876	0.1826441987	0.1773218099	59	0.9999999994
7	275.3684105	328.2644579	4874.655541	16355.77214	787.1369038	1215.499875	2413.404031	6113	6818.554348	1173.076493	3487.385116	291.4776646	376.5986675	228.7727734	1342.314414	3670.208197	0.3043652047	0.05529850941	0.07753302373	0.0162984475	0.01295645815	0.01944732295	1	0.2455458449	0.08988526331	0.2793611988	73	1
7	275.6500334	537.4681047	1035.110992	16137.07395	3861.085254	1603.985005	2099.188791	6894.5	6849.574468	207.192021	2408.929787	671.7645511	276.8813161	213.8958005	1065.945051	2320.912369	0.06489856797	0.2433656925	0.1025248084	0.008177633335	0.01604961756	0.01159085679	1	0.05876542673	0.4805252656	0.3189219103	47	0.9999999982
7	276.8865021	26.54988005	6369.648111	6661.723985	416.3975817	-442.2130722	1157.012184	2673	3001.87234	1637.312107	1683.109817	142.418931	300.8687478	152.8473756	650.5467138	2105.278094	0.9662649826	0.06186073101	-0.06651323061	0.04751872085	0.02130496514	0.04856171893	1	0.7636441455	0.09605809787	-0.06617914497	95	0.9999997346
7	279.3445553	345.259765	6676.553848	13959.18977	4474.123733	-155.7490762	2354.551746	6528.5	5813.075269	1621.918992	3292.989277	1063.031788	292.3304755	220.0056029	1503.823944	3536.025389	0.4838253879	0.3268604814	-0.01282952039	0.02319742167	0.02215267549	0.02554630253	1	0.3860003227	0.6474203008	0.0198518425	89	1
7	290.8308754	143.5435949	-33.65382191	12594.33808	652.2643558	419.3118374	1709.464198	4744	6297.824742	49.55835001	2523.6523	189.6764564	101.0771409	198.5846442	900.0822741	2622.817982	-0.002652665316	0.05362524069	0.03359428653	0.004356956348	0.01376583305	0.006722459729	1	-0.002942449951	0.08392679847	0.05488120769	7	0.9999954893
7	297.8668937	62.61733947	16.33580787	7520.893488	1605.626788	282.2354799	1488.76093	3237.5	969.9789474	217.4083778	1928.781907	892.2396409	190.1927371	4176.385328	703.7706751	466.1225065	0.002107450541	0.2123517431	0.03729755906	0.1249558294	0.3454337997	0.09275137134	1	0.003355870209	0.4127851461	0.07618396914	21	0.9999865251
7	298.3194451	215.6972321	5458.403788	11462.67568	562.5792971	1147.284772	2200.499454	4548	4378.315217	1477.694117	3151.001689	222.001143	440.7017453	230.837	1186.126317	2875.157685	0.474593002	0.05007079103	0.09652313786	0.02846480986	0.01573692843	0.03975392775	1	0.3828381035	0.0801557194	0.3848761934	84	1
7	298.4795095	321.6420137	5015.974411	16110.49515	1490.009686	1248.963727	2705.440992	6433	7803.247312	971.0166707	2847.279227	385.3058165	319.7177397	263.3696635	1145.230719	4285.671947	0.3165632905	0.0983324178	0.07821996504	0.01462891476	0.0129095071	0.01658867685	1	0.2559418373	0.1790332817	0.2865836133	75	1
7	298.8344878	644.4224423	13652.75296	13106.96592	1348.829026	-812.480313	2118.933415	5560	4455.53125	2841.827731	2703.970731	295.2226531	476.3976753	267.2214422	1056.019207	2370.308108	1.0575275	0.1020730568	-0.05912050923	0.03461808614	0.01471553354	0.03796934424	1	0.8376453604	0.1797590526	-0.01731378516	96	0.9999999996
7	302.6577638	190.286515	744.1074723	14420.31745	1420.694138	2952.530796	2002.908351	5683.5	5274.924731	187.4000061	2715.283852	304.6215212	605.5428503	230.9641183	1014.445504	2552.076734	0.05131514124	0.1038575312	0.2085255254	0.008194079312	0.01290471491	0.02156013416	1	0.0538023836	0.1973331401	0.6776170185	41	1
7	306.3651867	543.5428075	5464.724042	10919.45007	1644.912695	-40.44620951	2417.108223	4782	3024.93617	1586.813963	3230.801166	525.6534187	261.2521163	222.8020849	1321.175203	2850.810942	0.4959889909	0.1529314165	-0.003257704261	0.02306106129	0.0176402704	0.03178079432	1	0.3939878966	0.2878025228	0.04792696627	87	1
7	306.4590269	750.3783968	35.47006389	7921.395041	2393.506568	214.1266124	1847.791816	3597.5	535.1847826	58.91335797	1841.750449	616.5065152	84.69533851	170.6147768	835.8373083	478.1949561	0.00462699218	0.2996831098	0.02699055041	0.008064990747	0.02538189491	0.01293317135	1	0.005828792941	0.5930617521	0.04498966981	25	0.9992061381
7	308.4344763	170.6773643	900.1502201	13809.96089	4375.243513	547.8331489	1694.059747	6315	1075.457447	226.6500673	3112.83226	1006.935826	176.7883968	231.9224389	1388.125424	745.9812858	0.06662113853	0.3088886047	0.04241413069	0.01072370506	0.02367958587	0.01098432979	1	0.05661311931	0.6129770905	0.1134895177	49	0.9999887162
7	308.3916365	719.581203	-120.1713238	9663.901049	-39.9186068	2328.206593	2328.572555	3663	765.5744681	87.62861866	3632.099314	145.3826137	785.7378028	318.9481774	1270.54673	658.0758281	-0.01322671042	-0.004792732979	0.2341466136	0.007222495369	0.0199438725	0.03086297117	1	0.002626284686	-0.02629409486	0.7465457491	5	1
7	313.6290072	521.6961007	2648.166712	15169.71728	676.5196742	234.1107939	2263.49016	5729.5	3556.404255	711.0983141	3550.73752	254.3073033	148.3061789	222.8831672	1345.471741	1854.081428	0.1776657563	0.04730491617	0.01539359556	0.01245543619	0.01204788512	0.0132740216	1	0.1396433815	0.06994718123	0.03348191171	55	0.9999980555
7	315.6798606	794.2327541	2362.33631	7446.442331	647.577298	-55.63782276	1700.298679	2971.5	3016.966292	568.689848	1788.897189	180.6237321	147.1808884	184.3808692	678.0281805	1971.162754	0.3073015491	0.08946816255	-0.00750423812	0.01922687325	0.01599649827	0.02302784085	1	0.2420804713	0.1560825098	-0.013843005	74	1
7	324.5272463	363.7797758	2084.805349	10986.38883	-158.265396	1958.662417	3225.848966	4106	1464.032258	614.3029095	3420.822499	172.5705074	525.3848531	438.1402136	1222.446609	1895.847192	0.1858864207	-0.01338685811	0.1736148504	0.01516493143	0.02563697129	0.04123490082	0	NaN	NaN	NaN	NaN	NaN
7	324.4718626	729.6089436	-153.3275964	9520.273069	309.3701885	2344.01194	2523.895361	3644.5	1619.849462	56.45645056	1889.081725	138.6742607	450.8228999	240.0991442	686.7571496	918.3000356	-0.01648279569	0.03414035304	0.2451883737	0.006065727925	0.01429724575	0.02003646412	1	0.001387413175	0.05491046175	0.7859464784	10	0.999999065
7	328.666274	616.5091492	-13.68736734	14915.57846	3522.144141	320.818311	2143.226413	6462	4018.489362	78.40615442	2154.535129	579.4167195	99.55749866	210.3378674	924.6472419	1174.268418	-0.0009150330324	0.2380700627	0.02179419113	0.005520419487	0.01559006198	0.006954013712	1	0.0001553463975	0.4652053845	0.02279701955	20	0.6320257385
7	329.417728	8.282846729	6105.994763	6291.567935	640.1130965	-433.647253	1060.932738	2633	1507.840426	1290.895996	1261.405813	158.3621197	254.6357964	167.2205221	495.6284544	1042.533868	0.963956344	0.1053459517	-0.06477032024	0.05451421548	0.02258165611	0.0477090296	1	0.7625380269	0.1861905544	-0.05865639935	96	0.9999999984
7	330.553364	100.1575325	5309.298477	11838.14428	2582.050317	-214.2103944	1517.689926	5113	10609.3299	1099.993132	2170.179268	459.7207019	234.9227163	236.0506665	885.8509787	4704.730405	0.4537096737	0.2191185827	-0.01891166232	0.02343583422	0.02124973879	0.02207544516	1	0.3599884426	0.4239912562	-0.01328847898	88	1
7	339.6203929	646.2278835	818.8674116	13664.45991	592.806566	1615.087799	2457.222121	5284.5	8736.031915	194.6745304	2866.068434	320.1023594	340.4872707	1574.625609	987.317765	4071.210608	0.06096236405	0.04669061562	0.115692035	0.0087614491	0.02552851986	0.0352375255	1	0.05384148767	0.07399504985	0.3546782949	36	0.9999999999
7	342.8752824	492.2106814	1277.31207	13806.5755	-13.16190525	347.5247023	2418.577069	5018	2989.072917	276.7532587	2776.222314	170.6816553	146.7271449	319.3505941	949.3506054	1671.784658	0.09486593423	-0.0008918988145	0.02622509433	0.00797956362	0.01376601541	0.01303563019	1	0.07363732882	-0.02930625054	0.04954657355	30	1
7	343.4057484	127.6479377	786.097065	12418.91813	4087.555708	92.15876401	1306.665186	5745	7776.231579	201.8062509	2456.522702	800.1350468	102.4702782	226.0572369	1077.555498	3493.985944	0.06469533532	0.3276862788	0.007399591741	0.008524312099	0.02213652444	0.009072354437	1	0.05274862558	0.6500227728	-0.007753169471	48	0.9998570723
7	346.4400522	61.2744691	-48.43611009	11159.32171	1041.447954	608.7452464	1313.347708	4321.5	5471.095745	52.11694846	1761.805436	183.2145028	129.3932513	175.5761301	646.4910585	2017.024568	-0.004089231196	0.0940483076	0.05609958122	0.005182143787	0.01595938839	0.00832778755	1	-0.001859400873	0.168831435	0.1346065181	13	0.9999994981
7	353.530789	518.6171061	24.15802748	13150.39266	581.7610766	424.2422652	2371.440642	4937.5	1510.064516	59.18895632	3071.468586	217.661562	96.90521354	237.2371159	1098.228973	908.8184255	0.001843075053	0.04587007828	0.03441796143	0.005122001301	0.01370578742	0.009868391828	1	0.0006006261809	0.06791519753	0.05843574126	7	0.9999999562
7	356.6726281	294.4660898	-93.70199799	15336.30003	2415.686424	987.937729	2076.855708	6118	4844.357895	78.19006847	2915.269662	553.174657	191.2719721	218.3501048	1195.319624	2105.729721	-0.005967380774	0.1637415789	0.06628256094	0.005908462666	0.01570073755	0.009063156249	1	-0.001630514819	0.3136824012	0.1727645361	18	0.9999995357
7	363.6027638	188.3383133	962.4166692	15184.52363	1515.767883	627.8966722	1695.28331	5878	9383.104167	223.8036141	2892.797474	354.064215	156.9984324	208.4128021	1103.419462	4276.03479	0.06190477802	0.1037718528	0.04223427507	0.007623799228	0.01414918183	0.009723030958	1	0.04996075847	0.1882522453	0.1022989391	39	1
7	365.2776769	21.84924599	1167.114286	7385.869522	1081.326224	27.26607228	1104.279904	2998	954.6526316	203.4864825	1256.584995	228.9864662	105.8756414	158.67096	490.294009	605.7726694	0.1610921287	0.1473931952	0.00415535588	0.01356619356	0.02111535403	0.01464384136	1	0.1269763372	0.276579553	-0.004820569686	61	1
7	365.631295	729.409275	-22.23125961	10508.24424	2380.671646	258.2258112	1847.18155	4585.5	3049.425532	61.35328265	2065.144972	442.0519407	78.72989927	198.7752991	841.6302668	1442.186657	-0.002286541858	0.2194323747	0.02352989819	0.006528650463	0.0167633919	0.009078503311	1	-0.001072680822	0.4267066987	0.02764747196	21	0.9997339313
7	381.7384281	313.5252266	13632.25968	12817.19027	596.5770553	-580.9276539	2270.327669	5210.5	3911.354839	3212.840729	3019.439928	207.9193136	517.7653578	277.5382436	1180.991693	2727.712032	1.05203535	0.04872090164	-0.04506559417	0.03720919282	0.0132402432	0.04652057911	1	0.8335511839	0.07003894449	0.02777600696	95	0.9998420164
7	387.2928555	228.5149804	-153.0878693	12869.3979	120.5558099	1707.225981	2297.617769	4792	9368.031579	52.08453536	2737.110749	145.5895184	347.9120938	226.681604	957.1213735	4508.921967	-0.01181504371	0.009201056695	0.1323240944	0.004873084806	0.01216907488	0.01329467948	1	-0.003580741758	-0.002772716455	0.3937330968	4	1
7	392.7126932	119.5763067	11.15214654	7413.698449	2303.442204	336.0703338	1773.673068	3440	1627.234043	65.72130958	2604.102683	867.0872753	94.01254711	244.920167	1168.539429	1716.275033	0.001157002525	0.3111935143	0.04674260503	0.01246068266	0.03752593475	0.02022777204	1	0.004679281821	0.6179516479	0.1133396064	26	0.9460099612
7	402.3138842	162.4921387	1971.046047	11672.30366	9.203956883	1805.30232	2492.219605	4317	1866.329787	380.7286525	2299.118023	139.0475901	430.7727211	279.0537269	854.5523157	1720.844556	0.1710825663	0.0008142135784	0.164088842	0.01301307886	0.01316538135	0.02279337555	1	0.1447314376	-0.01835339679	0.5464488453	54	1
7	403.5816001	72.37798298	-11.2718411	10841.35347	1010.337845	341.1634843	1395.588057	4176	3395.136842	50.62559302	1740.249336	217.4103017	79.29902045	217.6607214	654.6430093	1388.826924	-0.001127994804	0.0923063248	0.03297359951	0.004852021845	0.01545466821	0.006430134312	1	-0.001228976033	0.1639869778	0.0548655044	12	0.9983403972
7	403.3415783	577.4297802	6895.770921	14088.66002	1409.938575	-130.3807669	2412.377833	5674	16534.86316	1433.584967	2817.717523	270.1043674	263.797741	201.190295	1067.984297	7737.524958	0.4891768902	0.09961549904	-0.009401401008	0.01627258094	0.0125971154	0.02158873733	1	0.3873461568	0.1770747953	0.02252879611	85	1
7	407.2585634	377.5871369	5389.883854	11128.05819	-36.23914948	1211.137977	2510.45472	4326	902.1170213	1633.42159	3454.478675	144.7259889	437.1342763	300.3903843	1264.810724	776.8131874	0.4769115302	-0.003287578941	0.1114934215	0.0286501657	0.01755123174	0.03584569502	1	0.3850499291	-0.02952465885	0.4349711745	82	1
7	408.6341668	56.50145875	1422.970583	9363.286895	478.4751087	1304.927229	1645.535808	3620	7470.380435	270.7476421	1589.619072	173.9839799	278.2575637	203.2632326	596.7206702	2642.952785	0.149447447	0.0507550593	0.1366458912	0.01468900346	0.01704905537	0.01878945324	1	0.126121151	0.08357370846	0.4483458469	57	1
7	416.4025213	424.2284993	6772.74113	13927.89115	116.9631506	-43.59307117	2366.649035	5190	6392.926316	1865.222957	3713.545995	153.4869132	299.2759118	249.3176133	1334.716609	4563.258726	0.4991846699	0.008580583643	-0.00309132584	0.02181804897	0.01320122163	0.02599175532	1	0.3945313521	-0.01107875454	0.0425916742	81	1
7	423.3854626	75.59981176	454.449495	9274.893807	432.8383473	1922.307076	1945.232117	3593.5	9742.715789	117.3056372	1748.350205	135.8556563	377.7810244	222.6607744	642.6040927	4160.029167	0.04918009526	0.04658101405	0.202344569	0.009609554063	0.01438880127	0.02211665972	1	0.05083799633	0.07840476383	0.6529994538	37	0.9999999625
7	426.4303001	112.2764535	2017.325581	12520.56341	3842.470433	75.60753853	1489.517114	5681	7604.797872	373.8322355	2029.246004	601.1826694	128.211303	199.1484142	864.4046103	3289.784503	0.1640458167	0.3032464462	0.006051338947	0.01094285833	0.02081332206	0.01143461938	1	0.1316579692	0.5993909285	0.009648021281	66	1
7	427.1301746	499.3872383	4054.277605	12807.66916	2781.254787	197.9230621	2488.256052	5643	1461.663158	909.7917385	2854.991572	638.4033647	182.5872415	325.503971	1197.698583	805.4027354	0.3168695565	0.223310357	0.01477870815	0.01452988751	0.01638041195	0.01662886001	1	0.2532445132	0.4344131299	0.07199114823	78	1
7	428.332084	759.423758	1502.393082	9109.012308	26.88375897	1331.077507	2100.227445	3361.5	3864.138298	319.6227743	1862.849004	114.2404824	280.509769	473.9125202	661.5859929	2017.321361	0.163869779	0.003484468218	0.1448389558	0.01387882087	0.01286487386	0.01951195124	1	0.1375843107	-0.01385890566	0.4780019433	54	1
7	435.6470823	453.501635	-276.1430971	15368.6874	647.1370001	3877.261482	2842.873007	5860.5	4010.744681	69.45678364	2328.66214	187.8080225	538.9352031	280.7960864	854.4296487	1301.324428	-0.01834276749	0.0434088585	0.253800137	0.004165368962	0.01079850979	0.01598986071	0	NaN	NaN	NaN	NaN	NaN
7	437.5461028	793.8103082	5564.266042	7885.762243	74.06305283	-388.6263864	1803.30314	3075	5311.747368	1154.105145	1555.349451	93.99824069	238.3918725	193.6870046	571.1287184	2232.641656	0.7166400363	0.009645235999	-0.05021382853	0.02538165339	0.01224673522	0.02809734609	1	0.5647429174	-0.01129952493	-0.07028027567	90	1
7	441.4833095	53.68211937	5.915299158	9308.488583	1422.386494	278.7725286	1221.770166	3785.5	2423.547368	51.93828022	1302.704298	232.3050948	80.63784449	177.4851864	509.6900869	702.9405375	0.00056684365	0.1561689994	0.03044183907	0.005773382558	0.01739417989	0.008326258907	1	0.0008316736137	0.2960856516	0.04941125587	17	0.9915346784
7	442.1503073	162.5405162	-80.32116296	12763.42582	2044.492983	800.1433147	1692.446417	5252	5482.052083	69.77761303	2248.867027	383.0797776	146.8790582	183.2118158	889.5328192	2145.996735	-0.006679626023	0.1640703234	0.06393327456	0.005748943753	0.01661331742	0.007885385566	1	-0.002368527972	0.3142369196	0.1644505575	18	0.9999998716
7	451.4947169	373.3523777	5021.660925	16259.20062	169.9401562	77.23185561	2103.870339	5887	5561.882979	1017.538971	3255.228251	183.9024307	226.2871476	208.5938345	1192.473355	3257.932235	0.3119427258	0.01082963112	0.004806063494	0.01331742444	0.01240327765	0.01634735237	1	0.2455966939	-0.00608420065	0.02638603137	69	1
7	452.480746	134.2718698	-4.217788972	12191.76963	1212.300386	434.5067779	1757.569837	4759.5	1521.148936	53.62854628	1732.263232	223.5399576	94.55778388	239.666274	663.9385805	646.7758409	-0.0003975134115	0.1023498657	0.03673090715	0.004838409184	0.01540141456	0.006434289906	1	-0.0002270293382	0.1849846651	0.06855455037	12	0.9995332323
7	452.6363573	543.1803232	6942.613656	14186.37865	622.1160835	-85.68775508	2440.504386	5469	4134.73913	1296.847455	2583.878998	182.9513622	270.4886257	330.8679583	946.2323281	2099.274453	0.4944918422	0.04637907694	-0.005440605747	0.01899700227	0.01169014421	0.02128155122	1	0.3911387081	0.06705850289	0.03507642859	83	1
7	454.4138501	750.2777068	3.000724094	8229.862276	1115.320967	592.4423075	1927.883507	3382	532.5531915	55.9898001	1522.853932	262.0679284	114.031083	181.2493348	605.1917546	276.0760616	0.0004907800155	0.1392838142	0.07504653943	0.007019511368	0.01810122163	0.01108723734	1	0.00383331256	0.2635127909	0.2035960039	18	0.999993347
7	457.2869009	235.4958805	-270.1229773	14636.18415	59.38415649	3401.82686	2401.964358	5283.5	4343.885417	73.03260874	2329.965973	179.0340531	575.3530925	654.5409744	806.4434383	1455.325269	-0.01826531463	0.003583498128	0.235260234	0.005573138401	0.01302577922	0.01546581089	1	-0.001198404433	-0.008892979673	0.7496242724	5	1
7	458.6547132	299.7550781	419.698408	5633.49305	2288.241838	270.7727932	2090.595402	2901	291.2365591	325.6555858	3509.891255	1531.289101	154.9838991	1737.390512	1696.809392	161.7912234	0.07843965127	0.4069834739	0.05051431892	0.03194592183	0.06537039551	0.05516030457	1	0.06802518527	0.8165308406	0.1489213949	51	1
7	463.4615706	625.2816085	698.2265171	10993.51071	1859.785412	1235.921176	2275.642049	4666.5	8088.72043	194.4274302	2304.584111	376.5378148	244.6808783	211.7554535	904.6344981	3808.346113	0.06362676086	0.1641552934	0.1092436355	0.009048805639	0.0159633566	0.014869215	1	0.05713741154	0.3168722162	0.3383150886	44	1
7	464.2547547	580.4944537	7892.422022	10997.14652	1801.829769	-260.0451753	2163.841427	4775.5	8627.844444	1984.540543	2801.524325	455.3687698	288.215129	217.826798	1143.540933	5120.170797	0.715842884	0.1593573545	-0.02259388446	0.02400055359	0.01986040638	0.02868235285	1	0.5682452244	0.3001724095	0.03240795267	93	1
7	467.6564089	192.5056036	-250.8480255	13863.10764	1255.098583	3186.018629	2126.862202	5447.5	3117.193548	78.45860822	2430.997872	238.1321073	556.4681256	258.0725015	888.9534339	1586.106864	-0.01837148854	0.09064747739	0.2253435269	0.005382939684	0.01325452986	0.01844706782	1	-0.0007975203339	0.1708496877	0.719160259	15	1
7	467.2657066	547.3049875	-13.20988075	10054.80868	1358.412796	1502.027291	2722.752411	4162	584.2197802	64.81928566	2115.738578	357.1124645	315.3868206	270.7947191	856.9790961	467.1812354	-0.001587779057	0.1405783704	0.1537336137	0.007414296648	0.01963858775	0.0152360253	1	0.008010739353	0.2704076524	0.4765727899	19	1
7	470.4277883	476.6372533	-22.20734805	16325.17821	3597.627523	614.3184204	2120.377839	6892.5	1951.702128	77.68980904	2326.952099	628.4155661	118.8231732	207.536866	1017.31179	583.2296405	-0.00125763192	0.2272937234	0.0384795579	0.00514076671	0.01631632321	0.006961719611	1	0.0009648160279	0.4437856735	0.08019402822	21	0.9997755921
7	473.6992547	213.4239774	8.464850596	15122.28869	1354.796364	328.1796395	1844.138708	5800.5	1651.483871	56.3091579	2504.422344	298.9111916	83.26577998	222.6808365	954.961408	878.5078953	0.0004921977019	0.09167566381	0.02285829199	0.003926595875	0.01248981364	0.005960264032	1	-0.0006918543239	0.1621399922	0.02006875573	11	0.9169690703
7	474.732565	409.5486011	-353.5596357	19347.0117	2009.587643	4646.871431	2469.590468	7632.5	2665.193548	128.680874	4348.694899	557.3786043	1024.800661	319.1255283	1750.034788	1375.942082	-0.01863172143	0.0995555981	0.2393948714	0.004616913987	0.01476176582	0.01718153128	0	NaN	NaN	NaN	NaN	NaN
7	477.7673215	109.8392377	6370.970413	9025.891846	184.1613719	-267.2012607	1599.398474	3553	5797.2	1569.148466	2234.479791	129.7973161	272.7860057	161.1309717	827.1418641	3932.600568	0.6921804736	0.02180504506	-0.0312317738	0.03415211753	0.01642285369	0.03172932536	1	0.5467811722	0.01488420299	-0.00948002789	90	0.9999953778
7	477.8002835	586.786695	9179.805173	12599.71514	94.81125767	-281.9483006	2226.845716	4847	4925.858696	1835.200441	2545.103224	131.6117531	338.5232461	248.9536965	925.7299151	2420.459331	0.7289381565	0.00890904722	-0.02434562441	0.02757624105	0.01150984344	0.03089816973	1	0.5764682528	-0.01143248942	0.02243977763	90	0.9999999931
7	479.4738883	5.816757159	1032.650656	6753.046316	1435.114819	268.6757047	886.3835453	2908	3326.416667	176.3449859	1105.587664	255.2726405	109.7267189	146.7550099	450.6055877	1716.972333	0.1527525694	0.2130486568	0.03961045011	0.01758948919	0.02431239142	0.01639699657	1	0.1238569995	0.4144207593	0.1194508342	65	1
7	482.8614428	614.1664024	1900.505015	11566.51496	1792.803832	764.2387072	2345.405691	4835	5977.770833	416.4633062	2392.621432	368.6223264	185.5870968	206.0493498	935.9986213	3102.243794	0.1670021497	0.1539759179	0.06684977785	0.01076309654	0.01770535924	0.01604088112	1	0.1364255267	0.2935709555	0.2146993643	62	1
7	487.7303707	505.4732207	-14.26712591	14432.12293	767.1954398	376.6736577	2239.864311	5437	4357.870968	57.40982554	2431.487945	173.9967998	82.86984688	187.4242097	859.1018222	1821.618441	-0.0009983439189	0.05279460903	0.02643577499	0.004362842673	0.01210659864	0.006725676431	1	-0.002162194289	0.08182416808	0.03035676286	7	0.9989995936
7	488.3795398	69.29160864	1442.334676	8608.611569	372.2713388	101.6598864	1553.813625	3314	1192.612903	278.9295024	1572.220841	142.8965328	142.0022779	711.4750948	579.1898009	464.2951421	0.1701336539	0.04434865081	0.01196003376	0.01272402703	0.01520568296	0.01663899115	1	0.1333321586	0.06363859032	0.01965552366	55	0.9999699072
7	488.5422214	440.8270964	-196.2444848	13835.93589	1105.56786	3373.050918	2686.422232	5454	995.5360825	81.17869456	2475.991694	274.1697626	552.6635653	242.8057101	936.3918138	778.1887499	-0.0144555156	0.08141664971	0.2452853225	0.005649025331	0.01430510799	0.01682912866	1	0.003675748125	0.1528064908	0.788938243	15	1
7	494.249189	84.18653934	894.6094886	5549.309832	1472.488057	317.9044174	1507.315672	2539	695.2340426	313.8154543	1930.598971	553.2450338	142.6068724	168.4545423	838.6978378	647.4030409	0.1592571055	0.2748867721	0.05966194806	0.02537168323	0.04150072757	0.02844176534	1	0.1314009942	0.5435393885	0.1934937851	67	0.9999999999
7	502.4051111	124.488024	-87.54731015	10430.8677	3352.315755	590.6001957	1514.798621	4807	18824.64583	76.64878474	1954.637792	620.5309431	111.501934	193.5747068	837.2394474	8318.362722	-0.008242528928	0.3200270643	0.05773594712	0.008158145332	0.02563578608	0.009277321643	1	-0.001891405306	0.6368269577	0.1497479478	26	0.9999999872
7	502.9469245	722.6021589	754.4082001	11228.44281	3478.851608	124.3151071	1521.312431	5081.5	6675.763441	129.5111472	1593.949006	473.0935626	90.12049393	164.8363732	683.8176335	1762.528639	0.06640031113	0.3086627963	0.01113375236	0.009476466289	0.01604139788	0.008264353649	1	0.05412018514	0.6108337249	0.004742048611	48	0.9675313378
7	514.2924715	316.5266124	-58.18854015	13484.82018	5620.877836	691.9793233	2615.764447	6664.5	6019.936842	87.83557033	2025.759855	840.0436849	117.2831442	247.3921054	948.9763215	2220.426621	-0.004727630336	0.4199132727	0.05287421399	0.006861252282	0.02270567181	0.0093638348	1	0.001955020996	0.8433916764	0.1382853898	29	0.9999999996
7	515.7611807	48.18649666	41.22056329	7871.839691	770.5544958	86.39058991	986.3670651	3111	3116.648936	38.46701422	1178.79492	150.7709954	52.4814064	138.8177982	442.2851766	1239.710586	0.005516641838	0.09876395993	0.0115024334	0.004857455253	0.01556632599	0.006562765678	1	0.002580580238	0.1762109108	-0.01788681291	11	0.9999655914
7	522.4394384	10.2079461	15.6609608	6165.607024	834.8988294	633.8840976	1163.594983	2443	848.8617021	49.30361697	1603.033823	237.9565357	187.3770618	189.3457515	607.1147599	616.2230535	0.002771140987	0.1428042999	0.1036069643	0.009291852131	0.02770735469	0.01581235053	1	0.007816170863	0.2723333176	0.3035260624	19	0.9999999988
7	522.0102447	209.5502863	-28.39252605	10702.88916	42.90360891	774.1706066	2107.430387	3876	1240.6	49.19304209	2168.824218	129.2771129	160.5606386	252.7447729	789.5210165	753.3161713	-0.002899053906	0.00461291803	0.07488227829	0.005081474895	0.01469665403	0.01043148892	1	-0.0007719957199	-0.01534600461	0.1960197845	3	1
7	526.558236	181.1119914	772.215357	12351.98429	635.6462072	1255.722885	1804.133129	4712	5299.819149	148.9751256	1819.13907	153.6257177	216.1181383	289.3878592	661.1504654	2204.639394	0.06111976146	0.0542596608	0.1008273241	0.007715431154	0.01236897406	0.01141968723	1	0.05297383807	0.08887121319	0.3034160078	36	0.9999999999
7	528.0847436	75.657706	1691.779863	6016.312241	1729.9328	9.266344182	1369.816605	2747	971.6315789	399.7537457	1319.26108	442.5588803	113.813102	155.4844728	601.629584	645.7819284	0.2894143503	0.2873969114	0.002003604684	0.02495831217	0.03293808984	0.02104926588	1	0.2312685803	0.5664133345	0.02414520295	80	1
7	530.1732037	257.9727118	806.0992288	9192.08305	-18.863766	312.8803404	2170.429778	3387	2646.197531	224.6472047	2284.690614	99.31441592	113.2753252	232.7511646	818.952308	2396.623153	0.08917138595	-0.001993277178	0.03450617568	0.009573185698	0.01350895581	0.01592900038	1	0.0696861115	-0.03114572965	0.07693830739	30	1
7	529.6192365	543.4589601	989.8804503	14161.5002	2156.897993	213.6011722	1865.479415	5782.5	4128.01087	176.2791859	2153.035769	353.8610644	109.2463713	188.5154576	828.9051199	1619.587958	0.06981712316	0.1541990303	0.01603553605	0.008036232205	0.01440619279	0.007804066361	1	0.05504887118	0.2912664705	0.01544526914	42	0.9999710606
7	531.5088561	50.71972633	29.23201503	7078.844943	72.11423604	355.8548772	1123.401207	2532	3221.0625	36.74427176	1114.095517	112.2444596	87.46237167	132.6272669	385.7276043	1077.654127	0.004008640392	0.01079248879	0.05288121758	0.005695681488	0.01724877126	0.009855025529	1	0.003204581953	-0.003726096153	0.1214749528	3	0.997753275
7	532.1319441	244.4406947	2323.787768	14890.50522	659.7089712	2255.648893	2145.217416	5585	6718.304878	395.8819469	2422.648375	202.7374848	416.4367047	229.5083478	901.0187229	1901.25449	0.1585031749	0.04514012536	0.1487446728	0.0110385604	0.01142193002	0.01788727546	1	0.1341701301	0.0725997401	0.4922405734	57	1
7	538.5000162	455.6246872	3812.555261	12030.73972	1033.153362	956.6046417	2466.779193	4746.5	2255.673913	818.490531	2507.795543	285.1146786	270.1594552	225.1717447	970.8837615	1473.525667	0.3103446187	0.08486524114	0.07930618609	0.01787660317	0.01487344416	0.02005430992	1	0.2508667441	0.1512036106	0.2882834004	75	1
7	540.0967445	690.6489057	2847.626014	9558.19769	2159.652024	652.7746695	2051.377771	4257	5039.663158	519.0971688	1615.086202	378.3564842	192.6016936	219.9138613	680.3768714	2252.530528	0.300574523	0.2223731491	0.06729118432	0.01846873454	0.01834515937	0.01966164483	1	0.2441001963	0.4352782488	0.2505981362	79	1
7	540.1527862	172.1660855	642.1658106	10398.26338	488.9279781	1033.631883	1811.635721	3885	2820.606742	130.8136964	1857.637892	172.3691582	228.5667668	170.8055474	699.0897083	1814.268032	0.06342467821	0.04790290107	0.1037467258	0.008736049976	0.01447621982	0.01307808832	1	0.05494167661	0.07586640373	0.3138048938	36	0.9999999939
7	540.6013041	420.3171586	36.81119654	11634.97176	4884.036916	342.3122366	2251.214403	5711.5	5640.294737	103.1209951	2260.686182	942.6309029	103.6440988	250.6040385	1051.588595	3058.730873	0.003396187547	0.4258316078	0.03221421416	0.01024283464	0.02350345773	0.01101941007	1	0.006998439773	0.8545430683	0.06867224639	29	1
7	547.8207881	159.9455708	1507.538908	8786.376944	807.6317378	188.3629424	1963.632063	3499.5	2231.988636	344.463157	1862.734169	196.6197825	114.1863609	231.7697389	703.9825942	1116.301627	0.1722235786	0.09287977202	0.02210691637	0.01406434149	0.01788595806	0.01417878869	1	0.1364313594	0.1646712581	0.05763888699	58	1
7	553.4725199	411.210106	9002.818103	12459.31952	578.8588154	-225.3319008	2381.031363	4980	13078.67391	1919.615972	2635.91637	189.6162524	314.9472104	279.3361257	982.3585778	6231.560849	0.7178095622	0.04724960864	-0.01632415947	0.02725889459	0.01594882536	0.02928052773	1	0.568709937	0.06837980221	0.0494795592	91	0.9999973626
7	555.0880431	81.74877017	30.85662357	7245.113919	404.7867453	115.1941935	1201.428109	2742	5101.340426	38.3346771	1119.145308	122.6453267	55.14017527	160.4295732	419.0620235	1461.689533	0.004741802318	0.05688540467	0.01652381398	0.005323015347	0.01539953156	0.008240592706	1	0.001746686093	0.08976616365	-0.002552975347	6	0.9639321712
7	561.5546488	97.34996754	-40.01166023	8475.925612	417.0269669	957.7701595	1503.427561	3194.5	3994.105263	44.89418395	1324.793781	137.4896092	166.0142328	181.173971	491.4153738	1566.727416	-0.004733238964	0.0506794739	0.1173265946	0.005554607072	0.01624924713	0.01082836063	1	0.001547123118	0.08231195737	0.3451918351	9	1
7	569.3109368	302.2686264	821.7086825	13148.84232	204.1506953	1335.62032	2069.294946	4812.5	15377.41935	225.6393928	2631.982706	147.5312031	283.1263528	193.7919493	903.5698992	8034.771648	0.06330055719	0.0153117745	0.1043079033	0.009912616843	0.01374628614	0.01180866045	1	0.05442769423	0.008413491057	0.3142220466	32	1
7	578.515703	103.725124	1257.161025	7579.892001	323.9358242	1058.443032	1637.672391	2909.5	2009.861702	224.3633609	1186.176995	128.2798787	204.4238496	348.0789777	433.7428096	917.0826536	0.1602721487	0.04369261065	0.1412830043	0.01615638597	0.01682076135	0.02150705571	1	0.1350109004	0.06920360872	0.4666611193	57	0.9999999999
7	578.6721057	339.3074755	-43.83189898	12086.71735	1131.184822	478.9469807	1897.63175	4760	3521.043478	55.68756855	2492.155686	256.1341081	97.68198772	184.1082469	921.7801796	1663.437034	-0.003637300125	0.09335961737	0.04003573522	0.004853116032	0.0140300958	0.008265205457	1	-0.002696117591	0.1665450953	0.07886559084	12	0.9983213704
7	580.7061132	359.4137168	721.7992972	11634.27073	551.3337546	1291.282124	2109.057831	4454.5	4335.606383	172.1455594	2436.813075	185.7588891	248.6077931	199.337929	886.869037	2262.800345	0.06280259352	0.04755400138	0.1097704096	0.007134126357	0.01544261964	0.0154141738	1	0.05488542444	0.07546638347	0.3345730773	36	0.9999999996
7	580.4801517	463.6079128	3920.277829	12631.09254	1128.073777	60.36290299	1956.47234	5012	3030.204301	759.5690823	2581.600342	262.9812646	184.1217044	199.9453562	969.64595	1536.859712	0.3094592397	0.08896154793	0.005242446662	0.01647867555	0.01371549515	0.01658066492	1	0.2447394302	0.1557173488	0.03092684963	74	1
7	584.5160343	170.2666089	-15.9818988	8921.809472	1341.370899	572.3475051	1673.343035	3605.5	1705.021053	59.4078465	1471.616144	226.5965098	117.3649601	198.511416	568.3685484	932.3969908	-0.001799267657	0.1559051212	0.06801571183	0.007151939657	0.0194630897	0.01060508075	1	0.001717008931	0.2975510427	0.1793987944	18	0.9999998597
7	586.5279497	233.6874935	679.6718498	12006.53939	195.4214364	1185.050507	1824.067221	4422	16066.47917	161.8961373	2255.568279	143.0350275	235.0959783	157.7790504	791.5815893	6452.675773	0.05726361665	0.01677802874	0.1006324458	0.007189570678	0.01296167924	0.01216279548	1	0.04935469313	0.01124985609	0.300108571	32	1
7	593.7929757	41.68273301	29.55904726	6417.795554	1891.690819	24.3490804	847.8730895	2854	3383.494737	47.11620308	868.2497586	266.2556367	55.58997444	135.2114175	367.9170768	999.4195217	0.004578799554	0.2986126051	0.003732650802	0.007785299127	0.02441147727	0.008874675112	1	0.004055231607	0.5895992128	-0.03588187673	24	0.999890934
7	604.6501134	582.5203134	-21.0438215	9307.124763	406.9196038	639.6289231	2028.165056	3527.5	1698.968085	45.45416554	1767.136698	155.383585	137.4293092	213.7046681	665.9017263	886.6150739	-0.002432982325	0.04301911348	0.07091310715	0.005268934379	0.01455427609	0.009494511774	1	-0.0001555175063	0.06396512959	0.1841095568	8	0.9999999988
7	608.4513707	616.3692945	485.2858803	7300.723415	667.4515415	815.1031296	1903.917976	2888.5	2999.712766	140.539354	1806.833928	217.5749213	197.4306003	207.1122559	698.7364419	2759.348484	0.06512816724	0.09127904374	0.1129395246	0.01125574919	0.01941957062	0.02082958135	1	0.05758948866	0.1661739283	0.348145107	40	1
7	609.8047451	430.4895307	902.898422	10292.00952	67.39857315	249.8455862	2012.432595	3790	6050.473118	210.1206475	2243.019822	109.9665487	93.39137404	179.788412	785.5397426	4323.307941	0.08628325119	0.007725776154	0.02398626313	0.008880813164	0.01133111489	0.01159381811	1	0.0667374266	-0.01158641237	0.04015987373	30	1
7	620.8496764	362.392614	-34.65055554	11791.04864	2618.304421	419.2745112	1597.48016	4987	3022.93617	64.43705742	2153.98376	529.4507495	86.9279635	172.5335417	902.6121426	1435.106566	-0.003740436585	0.2261128534	0.03580142603	0.006262000742	0.01931239084	0.007774719803	1	-0.001232802039	0.4411959728	0.07025411299	21	0.9996595903
7	621.1720802	71.19501016	505.2540066	6193.759169	145.560852	25.12420175	949.8607347	2311	7939.894737	100.7022205	931.2298563	103.2618231	72.65218565	123.5030183	325.5541684	3276.590358	0.08226766147	0.02314749116	0.004730429069	0.008882295183	0.01778838245	0.0118044295	1	0.0623220122	0.01931228688	-0.02697233821	30	1
7	621.616424	727.8219951	1836.29862	6579.064604	1382.443836	-23.24474639	1443.556827	2905	2360.946809	553.3487049	1933.241924	401.3935297	131.3945509	173.2226786	806.8283456	1621.239731	0.2869714796	0.2073717075	-0.00399261424	0.02053426066	0.02337675766	0.02406165789	1	0.2277534626	0.4003914706	-0.0009519834859	78	1
7	627.3185714	667.1760132	4795.101883	6842.700482	85.70756518	-235.0308322	1715.598038	2692.5	3647.357895	1309.974455	1880.584554	88.44615378	200.6251334	196.0063984	680.8440195	2400.36947	0.7063921082	0.01343522551	-0.03661213239	0.03206649423	0.01421386691	0.03435716791	1	0.5576168997	-0.002728025658	-0.02523998862	90	0.9999999985
7	642.6668004	350.9746386	6819.00863	9819.738241	1495.459546	-195.8187933	1753.004851	4239	8402.258065	1643.020591	2460.545731	358.2671251	276.9815663	191.8629315	984.626206	5454.169872	0.6774113496	0.1548775686	-0.02041291441	0.02559393677	0.01984192712	0.03160212711	1	0.5376485129	0.2909959145	0.03079958797	93	1
7	647.6760698	174.5450225	-27.34545256	7904.21733	1832.676987	461.4830726	1358.313702	3386	4637.042553	55.44449869	1174.323612	284.3957333	94.28684221	192.8368918	487.2542938	1627.329892	-0.003897530759	0.2305939973	0.06061744879	0.007323382449	0.02198206385	0.01040244002	1	0.000539787177	0.4518039296	0.1566488416	22	0.9999620783
7	650.4801987	93.29625851	984.1271221	5966.989261	1256.66695	-18.79810344	980.3207108	2552	5273.378947	170.5068485	971.9169678	231.708325	77.83331016	129.7424583	411.6821895	2294.477872	0.1638004493	0.2125337612	-0.003282589447	0.01484225119	0.02168010621	0.01363985171	1	0.1295015029	0.4110618533	-0.02702587586	64	1
7	657.6600939	124.5405169	-59.06596597	5951.334887	568.2148203	1287.044102	1244.563186	2359	3149.168421	49.55194517	839.3130886	147.4934399	205.1740348	151.7166753	335.9613942	1121.656181	-0.009665839693	0.09616441889	0.2172972524	0.008616357965	0.0215231317	0.0183355997	1	0.005637857702	0.1818459472	0.6934916482	15	1
7	657.2259206	265.5276573	3776.425763	8284.363348	399.1505716	838.0175372	1765.251294	3288	4324.27957	905.076579	1974.568993	174.2836589	286.7289707	177.4177591	766.4112313	2702.543397	0.453509201	0.0487956084	0.09941851568	0.0211457813	0.01780619087	0.02865688562	1	0.3661947406	0.07766083062	0.3899512548	84	1
7	659.6696069	366.5889829	1422.264858	8935.371821	746.5379875	638.0717923	2065.368145	3575	771.7083333	342.9849058	2216.401562	229.5588258	174.5221255	201.9725179	851.6532799	761.1356877	0.1570360287	0.08063619131	0.07421352409	0.01241525852	0.01776672736	0.01645741482	1	0.1279832584	0.1421042568	0.2345727737	59	0.9988939731
7	670.9345131	567.1247811	33.30849436	6310.525117	1920.903834	228.8748935	1684.750715	2901	1169.189474	59.09576765	1427.961919	456.7644303	80.01904619	163.8204893	630.6945443	905.3669915	0.004743467179	0.3109709758	0.03716574325	0.01013130362	0.02535246542	0.01588238454	1	0.006832402262	0.6169794588	0.08089197027	25	0.9996760606
7	672.5365994	463.6187531	12.48032226	6083.786012	2554.806962	279.3540874	1774.763442	2992	1333.380435	62.22885182	1734.364064	761.9627577	95.00045433	257.8169935	825.2110677	1060.659776	0.002176787938	0.4095630599	0.0520087894	0.01141742473	0.03921166265	0.01882080069	1	0.007260652104	0.8219173976	0.1364141116	29	0.9999999999
7	674.4142456	171.4553952	941.3447322	5781.422598	2379.57756	43.98699873	1238.991301	2826	2192.393617	205.8671882	1102.24098	451.9509181	96.97629667	141.3458305	504.0176233	1204.96367	0.1625011709	0.4068381432	0.007117530215	0.01728489313	0.03170389692	0.01914981902	1	0.1319536311	0.8139434567	0.01777116819	68	1
7	683.6031673	476.3011946	-0.3073337948	9081.193797	864.6865354	397.5527186	1810.230781	3573	1654.56383	51.38032492	1419.653569	158.0682136	87.73218395	169.8272259	531.5371674	767.4157522	-4.450782778e-05	0.09528717293	0.04404841881	0.005853664951	0.01280234747	0.009034289237	1	0.0004972025433	0.1707528759	0.09373628269	12	0.8439555556
7	685.5435331	342.0006801	12.63712876	7892.811963	288.7074978	542.3183408	1950.563451	2989	571.6666667	46.08254906	1485.438135	146.5460823	102.9908587	242.3055509	565.7719253	337.9890298	0.001652422463	0.03598309353	0.06858716604	0.006119618771	0.01664037916	0.0115598813	1	0.002836957465	0.04927366528	0.1766578746	8	0.999994153
7	685.1138725	561.1189195	588.7468847	9110.74142	1380.607677	374.5780613	1480.670385	3744.5	5299.473684	107.3604239	1330.202007	265.5256976	97.6303893	154.5580152	548.1478357	3170.518948	0.06383670395	0.1555400486	0.04222848249	0.008200633018	0.01615303032	0.01016569004	1	0.05222823237	0.2954436164	0.1051186904	43	1
7	687.2414371	242.4585837	-40.77183532	7509.042446	3200.038371	120.7407797	1359.99556	3678	15764.50549	106.0973343	1375.84333	616.1500285	94.43747515	753.9785717	641.0535118	6911.553968	-0.005423113525	0.4279032281	0.01669871538	0.01606269156	0.0307459845	0.01431421075	1	-0.001164009141	0.8579973529	0.01279770177	29	0.9041339408
7	690.2046165	447.5173316	5233.158805	7552.017718	468.4182788	-151.4551423	1837.11511	3092	16879.23913	1466.087473	2110.255048	164.454488	240.5930595	200.2046311	800.1200496	10398.74675	0.6936660298	0.06178866079	-0.021965483	0.03438207737	0.02047975755	0.03598177398	1	0.5492128533	0.09817102681	0.02490809281	91	1
7	693.0834839	490.702981	1156.558798	6916.662209	629.42292	1066.46496	2002.834521	2774	1481.821053	241.2197773	1432.414068	181.8634523	250.0024382	227.8970874	563.58957	1008.004253	0.1653758486	0.09010366814	0.1563745424	0.01451504193	0.01754657783	0.02067428831	1	0.14085321	0.1661127522	0.5224313268	60	1
7	695.2185282	292.8754661	7475.938145	7362.753788	723.4592172	-420.322499	1627.649912	3117	2957.884211	1755.253015	1704.914819	219.2252966	304.1618202	236.6230911	693.0629886	1895.412159	0.9939028391	0.09921962557	-0.05312914571	0.04232571366	0.01899539839	0.04683737019	1	0.7872314663	0.1741427124	-0.01149409282	96	0.9999998277
7	698.3290829	232.0354807	2743.832673	5999.554747	302.2883207	-75.25644092	1376.167129	2366.5	6007.096774	777.2191729	1645.913755	119.7680536	157.6814986	158.1289297	611.1649371	4887.814569	0.4615247666	0.05264509166	-0.01326016059	0.02897243332	0.02070192839	0.02898596129	1	0.3643173207	0.07959893203	0.0004932392225	83	1
7	703.6678325	582.6417338	-100.7931408	6115.944474	259.3125245	1482.838304	1798.073858	2428.5	1911.882979	49.093098	1175.8558	112.6654294	267.7160653	185.4692525	451.9101724	766.7570006	-0.01632850803	0.04362414226	0.2372619978	0.007737424545	0.01656369364	0.01785145043	1	0.001057227802	0.07412296754	0.7588794471	10	1
7	719.0278686	419.0202508	552.854388	7732.996637	470.8528336	137.4239445	1558.586213	2996	11734.86667	129.6597087	1213.2437	142.6646809	72.03418768	133.3920256	451.9414984	3821.590892	0.07254950143	0.06118690696	0.01799672515	0.009349505566	0.01670741026	0.00998125561	1	0.05607388519	0.09878264056	0.0186065632	34	0.9999999998
7	726.4834464	171.9616307	-17.67471176	5963.749804	894.8300149	619.3882334	1036.668469	2394.5	5479.763441	41.62510241	847.1788113	178.1192315	108.0439103	140.5019206	335.3161849	1738.897973	-0.002937943714	0.1513988514	0.1039756189	0.007041905287	0.02371999928	0.01290764312	1	0.003403930383	0.2901462712	0.3038695737	19	1
7	733.1483527	454.5618779	2805.219971	5950.588749	484.614005	-18.38342154	1591.660956	2433	1923.427083	863.6985847	1896.861318	196.2493799	158.0458021	180.6649436	729.0074666	1394.533876	0.4635640128	0.08526627623	-0.00415492738	0.03002499814	0.02126839881	0.0323289338	1	0.3670762322	0.147632791	0.03411143878	85	1
7	738.7285302	613.4866136	29.16890952	5463.057996	507.8730152	81.57563845	1109.336839	2110	2394.336842	34.93695106	1096.301731	133.5127629	58.18741816	122.3224429	410.1863287	1233.326962	0.005593643708	0.09144512369	0.01586861105	0.007567882274	0.01966044739	0.0110733459	1	0.002862509965	0.1612905225	-0.003035965112	11	0.9996825772
8	21.48677472	145.5326108	31.41506426	6253.550529	937.3934	134.1324737	917.0930556	2501	2976.854167	37.3805093	1178.485721	184.7264809	62.50235604	136.0386014	453.5427667	1868.565974	0.004565677498	0.1477026926	0.02294578228	0.006382556494	0.02411970983	0.009466410576	1	0.003352611746	0.2781556415	0.02390949469	16	0.5930007763
8	21.53655555	191.6304712	1052.29647	6267.270233	976.2307971	18.57791389	1211.972698	2554.5	998.7204301	244.3606428	1370.930522	241.8264577	96.48436838	157.5137647	547.8846788	565.0483505	0.1720609219	0.1525594369	0.003047868548	0.01792928619	0.02003433288	0.0173923832	1	0.1357275496	0.2872224031	-0.005867363759	61	1
8	26.26098477	353.5338084	2904.23604	9614.903074	923.673005	-57.84885607	1726.368331	3855.5	5091.666667	635.0517316	2030.907486	221.5346777	150.4973008	193.3976634	773.903696	2445.6378	0.3073415277	0.09480912436	-0.005847966237	0.01742259996	0.01561073385	0.01690083702	1	0.2423096805	0.1672302071	-0.007832431783	74	1
8	31.52439913	499.6776832	-8.475570375	8724.128132	807.6862813	355.234267	1820.508665	3399	2382.308511	44.66341718	1649.924537	218.8772527	86.42241157	193.4995989	624.9339973	999.8035616	-0.0008993039837	0.09488893793	0.0408949416	0.005428610532	0.01706339295	0.009336575329	1	-0.0004243208397	0.1697589704	0.08256124865	12	0.9945747218
8	37.66027292	232.9123133	389.3874067	6807.61844	284.1568121	1403.338086	1727.177095	2647	4122.126316	105.8476223	1273.964323	122.0024153	282.3963004	169.47584	473.4283796	2048.134601	0.05874991935	0.04295527024	0.2088301014	0.01277156394	0.01591644809	0.02499427454	1	0.05891029939	0.07124912559	0.6776025231	37	1
8	50.67968535	116.3465026	999.9662447	6003.180803	908.2568052	-7.731796804	1084.689147	2468	1156.010753	238.134041	1427.044356	229.9174112	84.43016479	148.5332914	552.550385	1029.528264	0.1671742982	0.1496783534	-0.001182579757	0.0151257599	0.02889704513	0.01527593442	1	0.131471389	0.2810279996	-0.02184099083	61	1
8	52.29232846	335.1645333	1962.578078	12186.9157	995.0416268	652.8003657	1940.006601	4786.5	2434.473684	393.3503907	2161.622067	228.7272476	170.1052058	185.4593006	800.9714434	1140.219126	0.1595169938	0.08508095493	0.05310439219	0.01102242039	0.01502606261	0.0134931563	1	0.1284658786	0.1501778506	0.1620126474	59	0.9999999883
8	53.43491621	550.3060314	3218.439255	6507.707314	536.9701112	-24.99610532	1993.973435	2665.5	2144.085106	1263.53158	2644.471948	256.9617814	186.4841136	232.1477629	1017.254567	2445.645552	0.484669407	0.08124640914	-0.004284006516	0.03497777136	0.02343289474	0.03857499411	1	0.3838672854	0.1393119954	0.03840878175	85	0.9999999999
8	61.66652293	49.61331797	2133.895295	5111.296632	478.6366814	315.2772371	983.5462175	2088.5	1960.729167	436.1575437	1050.963236	146.2897476	155.9310061	165.6739582	412.004318	1064.485638	0.4177437809	0.09213662284	0.05983599722	0.03712620142	0.02333306751	0.03179142558	1	0.3353083605	0.1652656131	0.2460625705	86	0.9999999999
8	74.70495718	205.3463904	1792.38753	10881.56142	43.47944047	590.9105027	1754.871006	3963.5	980.5268817	324.0708833	2088.481045	154.7046691	180.1169081	208.0450586	737.8120434	537.7804545	0.1626956802	0.003356432152	0.05471567894	0.01222167991	0.01518272673	0.01568429544	1	0.1299795335	-0.01895250733	0.1645832536	53	1
8	85.43916925	491.6920378	4257.956321	9250.441936	300.0616851	895.8359037	2350.100927	3597.5	1930.755319	1168.394284	2442.177648	159.1508475	324.9452475	251.419194	899.6018761	1293.186634	0.4728427984	0.03309074424	0.09747033732	0.0225411964	0.01591509023	0.03583910462	1	0.3812725077	0.04504691814	0.386974929	84	0.9999278618
8	88.74632912	373.3789529	14.26019511	9160.081387	1927.279427	512.5595473	2377.531123	3915	680.1290323	75.73497278	2332.829226	564.0097499	117.7782386	752.9595621	957.2784658	484.5942773	0.001850791124	0.2123001809	0.05852041299	0.009089539018	0.03070373409	0.01490143314	1	0.004719729095	0.4138151853	0.1498616347	22	0.988708831
8	94.64576868	332.015748	-8.277608393	9109.405016	1293.176451	741.0112729	2184.557211	3688	771.6774194	57.08561593	2134.985654	376.0119261	153.5734924	234.4198693	852.4167234	510.2093807	-0.0008757679844	0.1461526924	0.07911709877	0.007474688357	0.02030474117	0.01569820275	1	0.003139075653	0.2779528727	0.2177370143	18	0.9992970331
8	97.5630912	616.3481941	8.473780362	9915.130731	428.9418232	384.4990664	1821.504808	3747.5	4465.536842	50.42180946	2034.830948	156.0047535	97.62713175	169.9446196	736.7766922	2168.371086	0.0009251764133	0.04462423497	0.03907312774	0.005893008077	0.01383495571	0.008368077065	1	0.0001943368456	0.06558452605	0.07433843245	7	0.9999985894
8	99.98030476	654.0445319	-76.92120489	7177.950202	217.3447828	1615.355748	2002.263631	2746	492.5	64.81132718	1664.677351	120.1583923	370.4504508	229.2774519	614.3532643	363.4077553	-0.01027199936	0.0315350037	0.2311940899	0.009452860473	0.01588375097	0.02102858716	1	0.005276525125	0.0487689968	0.7386534989	10	0.9997828794
8	102.6395794	186.6225136	612.1132923	9065.003181	852.174537	395.6829861	1679.392605	3520.5	3442.747368	155.9596668	2008.088486	229.6533232	135.5786117	208.3789527	757.9995803	1754.138571	0.06786425636	0.09162693985	0.0440086476	0.01020550487	0.02071935032	0.01565553801	1	0.0546817668	0.1632028598	0.1092961957	39	1
8	106.7365205	130.4034398	2269.364432	7875.977102	391.0029253	-41.55737524	1236.475141	3017.5	4000.117021	558.6292456	1807.412321	133.4667109	148.5646908	157.8138808	652.5130469	2150.665528	0.2918853383	0.05196231552	-0.005816328924	0.017829508	0.01608340716	0.0209202946	1	0.229367203	0.07850660458	-0.01331073197	72	1
8	107.7787958	629.242087	8420.201625	8219.036514	46.57416811	-503.9594623	1980.188545	3223	2924.852632	2247.678596	2277.975015	122.516021	366.1755239	214.1936469	860.8690283	2020.875895	1.024788905	0.006671198152	-0.06078007126	0.04486072719	0.01591646595	0.05264587467	1	0.8100384532	-0.01788308239	-0.03513109612	94	1
8	113.4398703	239.9624414	-5.184342857	8603.837207	741.9183744	602.5271481	1812.817267	3343	852.75	57.95912063	2276.117433	252.1586458	146.49852	181.5435488	847.1883686	727.9989075	-0.0006355281214	0.08570299762	0.07084800608	0.007731891559	0.02236537406	0.01479843563	1	0.001872966516	0.1523433611	0.1862726859	13	1
8	124.8512181	191.0127212	3096.519598	10319.67209	2263.173511	-34.40236225	1725.122769	4447	1821.084211	565.2892236	1825.603248	435.9165346	169.1249222	194.3467036	768.8683089	1076.080335	0.3024912795	0.2227486912	-0.003190333639	0.01718923034	0.02026353994	0.01853895213	1	0.2404237798	0.4322809816	0.006171271934	78	1
8	126.6441053	434.4970003	7966.001461	10599.91922	1734.671333	-343.3613452	2273.50001	4602	6339.755319	2012.716504	2664.422359	443.8360257	363.2193256	237.7685079	1091.270244	3936.685694	0.7446728006	0.1621694911	-0.03211280336	0.03272463423	0.01958987931	0.03899704921	1	0.5906070777	0.3054984073	0.006199823494	93	1
8	127.9594251	35.4123528	46.76351322	5349.792676	1113.373656	38.32896791	894.8865731	2224.5	1191.44086	44.87735282	1149.744978	259.6657211	53.08490298	148.3655045	466.2330618	773.8673977	0.008800873704	0.2161246504	0.00684126673	0.009063481999	0.03081879813	0.0106565753	1	0.006502288617	0.4189687876	-0.02790014932	20	0.9991222046
8	133.0445995	382.6188861	14592.06473	13720.41371	1308.95948	-634.0661401	2432.679455	5676	270	3585.972661	3495.586511	403.1704248	599.7665598	717.5654557	1414.004256	127.9863064	1.064268302	0.09338239792	-0.04802804599	0.04023676737	0.01614781319	0.04823711001	1	0.8437279167	0.1623615488	0.02240163768	96	0.9999931135
8	134.7358161	162.9049047	1650.254555	10466.46527	2270.722852	497.7443721	1596.356299	4463	4351.531915	343.3759014	2192.634232	494.7879536	164.5747475	196.4882588	916.048946	2367.52111	0.1613399212	0.2154778208	0.04736103261	0.01294131122	0.01838297424	0.01576187297	1	0.1313229431	0.4198696849	0.1484991974	65	1
8	136.3096991	540.3207863	5029.075935	10555.34775	70.47846132	1101.234322	2309.422816	4008.5	1759.826087	1278.344543	2818.209498	139.2577706	382.5075594	250.5944419	1018.245157	1335.842646	0.4751529735	0.007039165218	0.1003342036	0.02542054714	0.01559020732	0.03724539822	1	0.3829646667	-0.008740794862	0.3962634031	82	1
8	143.8330201	199.1867011	718.2611625	10422.32055	3445.074945	97.30495278	1473.353133	4724	3675.578947	215.876065	2335.469407	780.9152915	98.77399507	236.8735509	1034.943687	1854.369283	0.07147946814	0.3226416292	0.01071946157	0.01070358593	0.02457631521	0.01126383744	1	0.05834200566	0.6397583034	0.005134279074	48	0.997269484
8	144.5038885	43.23118987	915.0680237	5784.3366	906.28397	253.7521841	1134.390096	2406	2421.510638	214.9225498	1284.76249	194.0842376	122.1862246	139.3556579	494.7363801	1474.313901	0.1560589058	0.1552309724	0.0462416941	0.01791642365	0.02473121668	0.01938008529	1	0.1261786186	0.2950606845	0.1405964067	62	1
8	144.9255759	678.7586854	1108.248725	6438.173656	455.7188544	1017.729192	2160.783996	2580	734.6315789	340.2639152	2138.732196	219.0107074	303.4728736	308.1353886	822.5821655	647.6501395	0.1663399534	0.07248568812	0.1554153306	0.01584976497	0.02382004577	0.03465782048	1	0.1413056088	0.1295821617	0.5185108969	60	0.9999569658
8	147.4500066	219.2059808	4997.138616	10817.07342	1791.700775	-181.2367881	1894.83216	4658	10212.78723	1337.17128	2749.499862	405.4456199	246.9370154	177.1855835	1083.052695	6306.084696	0.4694678465	0.1607254789	-0.01767976507	0.02250106371	0.01992801199	0.02380684918	1	0.3718479727	0.303156154	-0.008020403959	87	1
8	148.957804	149.1241589	861.4014686	5213.520086	1100.790781	362.8386747	1722.451799	2300.5	577.6631579	379.8412009	2332.263626	511.2775824	150.3353885	233.7240201	965.9943813	474.62941	0.1678236837	0.2057184489	0.06766457453	0.02444875911	0.04692397063	0.03884104316	1	0.1378664589	0.4007526384	0.220109671	65	0.9999999999
8	161.1329593	109.1725451	651.0087174	9827.308617	2777.707949	324.2539533	1155.286977	4355	2665.12766	167.3951748	2025.074789	564.8289298	107.6607536	177.6857435	848.7321009	1447.186891	0.06689554151	0.2876885411	0.03327379468	0.0102549461	0.02495670233	0.01018858465	1	0.05585944584	0.5685908852	0.08081688635	49	0.999999994
8	166.8149925	87.71992506	6504.024065	6663.946032	625.8197758	-366.7563021	1307.931413	2815	887.787234	1510.845834	1513.390306	204.6827908	292.03525	168.0503853	622.8695793	553.2538524	0.9759996686	0.09661003396	-0.05753405965	0.04788779348	0.02093286262	0.04479434197	1	0.7725698832	0.1684951767	-0.03110271866	96	0.9999970309
8	167.3282622	609.5245173	5009.631677	9953.804477	92.4175234	-125.9010231	2224.833621	3747	3963.808511	1226.178005	2556.717808	117.5731646	228.0967245	209.8424208	926.9644746	2241.55492	0.4996643787	0.008983014841	-0.01135545834	0.02425881705	0.01364007585	0.02584184634	1	0.3943089416	-0.01068797943	0.01400812769	81	1
8	172.4966534	551.5868948	35.84997925	8713.967752	390.1363897	324.7529516	2287.353597	3321	866.5833333	47.64307849	2201.976767	185.4315993	87.80568511	212.1418845	818.8111644	586.0851324	0.004237824248	0.04550658268	0.03967471069	0.00607571931	0.01648557436	0.01243930595	1	0.002896996034	0.0674452455	0.07724338109	7	0.9999934771
8	174.7785035	361.5004442	2115.833982	13364.58199	2049.463646	2051.149846	2491.224972	5507	4814.734043	491.689261	2911.465412	474.3920011	463.4879304	230.0436634	1160.330714	2799.64711	0.1625250123	0.1541901767	0.1557722756	0.01180631131	0.01517716412	0.0239421231	1	0.1394290608	0.2987761862	0.5226294378	63	1
8	175.2912271	115.4837899	1570.695423	10026.20901	2941.090806	514.802905	1608.386263	4582.5	1936.170213	275.4941899	1643.454913	494.508045	161.3900891	193.6583565	728.273815	821.4582318	0.1580680486	0.2964947522	0.05080805985	0.01225423009	0.02245333404	0.01526398146	1	0.1300990493	0.5878058444	0.1634495709	67	1
8	190.8386261	104.8066786	3899.41903	8527.893185	839.4566075	-159.0167432	1504.106894	3471	11134.8	1002.202829	2235.912702	223.8342377	207.5712784	170.6125228	837.2854048	7118.007635	0.4537762122	0.09801999116	-0.01565452712	0.02858491069	0.02153798224	0.02888400311	1	0.358586819	0.1734200253	-0.007543076974	85	1
8	190.8685162	232.4533487	2217.150998	13511.12963	1253.803312	791.7352932	2025.845657	5216	4056.56383	514.6051328	2955.929246	298.7941718	200.7434949	192.7441778	1109.615201	2008.694556	0.1648291295	0.09281856302	0.05779470167	0.01280126983	0.0140613173	0.01426882239	1	0.1331639081	0.166452963	0.1799075801	59	1
8	190.5992665	249.6273393	1129.416432	6593.775111	504.9612056	1241.893867	2448.740646	2616	367.3958333	569.4839639	3313.631937	330.479815	536.7470834	363.3514523	1276.589662	324.695857	0.172811088	0.0774492102	0.1850849502	0.02109720463	0.03634159361	0.05252210269	1	0.1487378781	0.1414519588	0.6233406744	60	0.9999999997
8	198.1687509	655.2657144	4300.531207	8854.175746	1253.32934	-59.98651333	1977.397816	3655.5	2871.21875	1337.428543	2818.111489	453.1775729	242.410719	211.4056814	1134.157479	2919.075723	0.484524608	0.1436359277	-0.008831305088	0.02756627612	0.02469169058	0.03186736398	1	0.3842889256	0.2682515521	0.02545362905	87	0.9999999997
8	201.8894491	19.22795646	389.6635623	7519.766321	689.6778114	1339.932449	1170.766217	2889	3588.395833	88.77669545	980.1909981	146.4897024	224.7694818	212.2173139	375.7199516	1362.756514	0.05305618534	0.09356901847	0.1790009872	0.01039650449	0.01725948634	0.01770081375	1	0.05286535262	0.1744489776	0.5749644368	41	1
8	203.4051765	273.3685165	4564.084584	15187.72864	786.3645692	1143.954202	2083.834001	5779.5	7754.691489	935.2226929	2899.475207	244.8898298	314.4717337	224.7603998	1105.752606	3268.188723	0.2985125947	0.05377425973	0.0739997898	0.0163862387	0.01273710397	0.01908519099	1	0.2405887132	0.08653721858	0.2656469803	73	1
8	212.7958823	468.0177464	807.2841119	10943.70542	3323.93197	585.812814	2093.950818	4945	392.4105263	280.5118403	3807.331805	1200.280434	164.106708	339.4000296	1658.827252	283.726775	0.07592395732	0.3101674782	0.05348247847	0.01145542519	0.02704172552	0.0164794941	1	0.06487977139	0.6162222949	0.1541797428	49	0.999999282
8	217.2824148	393.5940608	-91.52928026	11505.19284	29.92291153	872.5853899	2387.569408	4164	4031.361702	68.80607407	3630.978877	266.8005345	242.5755511	1190.447591	1244.286594	4010.788775	-0.007861602212	0.002494206361	0.07577735933	0.009127492889	0.03645128996	0.02115502655	1	-0.004699054466	-0.01968730424	0.1978725352	3	1
8	221.1449058	253.0298644	1035.590703	15179.43167	4560.820462	1465.464017	2039.403644	6719	1374.663158	225.8011843	2857.716801	922.2535492	302.3583394	208.6745688	1276.861199	1238.352712	0.06865244492	0.3040983203	0.09919298336	0.008786882007	0.02137395174	0.01480568586	1	0.06236763325	0.606100969	0.3110244748	50	1
8	222.7136462	631.4090458	627.824712	9351.769621	349.1249179	1131.872837	2385.821116	3583.5	630.2659574	188.245122	2790.191735	198.6940509	279.7932532	265.3260763	1019.326933	454.4806365	0.06950367822	0.03907248958	0.1235604934	0.01199026668	0.0169994683	0.02392685485	1	0.06113869384	0.05864643297	0.3836619058	36	1
8	228.0529205	548.8861957	6023.967385	12303.24009	2803.779796	-137.3478296	2044.063781	5401	2014.75	1478.090539	2978.554902	684.8134776	239.0006318	197.0275995	1257.924471	1190.582458	0.4910129831	0.2279350034	-0.01135957247	0.0189296771	0.01733330019	0.02321639498	1	0.3904645893	0.4426680426	0.02207442838	88	1
8	234.1807334	511.6502941	41.20543911	12097.27966	2710.921858	379.6775618	2413.372891	5166.5	1344.180851	68.65760864	2165.080853	545.8932412	99.36274671	254.2124869	928.3577964	816.86583	0.004029635172	0.2251425398	0.03226642402	0.005862874546	0.01753714997	0.009388174245	1	0.004698133275	0.43900102	0.05974226702	21	0.9989417452
8	236.3406213	468.5854064	-64.47675971	9858.945256	780.6222353	1404.549214	2715.638105	3938.5	1726.252632	71.50535447	2520.457229	294.6657034	331.3596261	892.71889	969.2180621	1327.453337	-0.006137087592	0.08195336684	0.1434982721	0.00737732845	0.01912738485	0.01772250126	1	0.002799348292	0.1484688147	0.437241721	14	0.9999999997
8	244.4829351	447.185974	3875.551425	12447.1331	2725.030097	1071.180154	2650.176336	5443.5	2271.421053	984.5792465	2992.942304	710.5186044	303.7770896	283.8311759	1266.786457	1507.182736	0.3172864899	0.2272932187	0.08408067856	0.01808989913	0.0203280846	0.02212946466	1	0.2587586408	0.4463727471	0.3130659653	79	1
8	246.6721988	137.4823709	10022.10244	9697.565857	652.0977489	-637.662201	1705.128824	3974.5	8018.861702	2586.417677	2550.379232	180.1309497	422.2449048	214.6090332	984.165767	4663.072679	1.010420741	0.06545452352	-0.05619533969	0.03931179516	0.01654733513	0.04655414377	1	0.799724767	0.1040722433	-0.01984618191	95	0.9999999984
8	247.7341979	175.4918451	897.4233479	12325.80583	5313.687943	146.3818309	1727.13488	6123	2170.347368	221.949971	2751.654251	1124.18091	112.606374	290.1796763	1278.172393	1232.132529	0.07094304717	0.4222957982	0.01135944585	0.009653260898	0.02967484083	0.01003656666	1	0.05935628186	0.8461354461	0.01183044901	51	1
8	251.4518215	486.6952694	2402.909833	13372.28611	1207.377244	244.8744962	2522.484792	5294.5	3759.574468	549.1301716	3032.762201	274.0633674	168.2698342	742.1855587	1134.925011	1804.583093	0.1780460182	0.08971653388	0.01872769255	0.01257994238	0.01506034182	0.01468589296	1	0.140787535	0.157943111	0.04711205714	58	1
8	256.5910403	26.58577216	4392.133878	6351.860394	658.6159666	-300.5522798	1162.123117	2604.5	2932.73913	910.1260754	1294.065952	167.1758581	194.7365786	151.0223494	505.8651612	1819.422864	0.6945001212	0.1059482214	-0.0478429755	0.03753739405	0.0212185217	0.03365443379	1	0.5485835595	0.1882215581	-0.0627724068	92	0.9999995044
8	258.6573683	419.5943662	2063.444063	11629.12691	2440.880333	896.5730756	2892.748827	5066.5	1196.368421	496.9081177	2757.188466	613.5191092	216.7236104	346.2608691	1158.192462	818.1764109	0.1803906472	0.2101561501	0.08116458919	0.01462759497	0.02223013908	0.01935323873	0	NaN	NaN	NaN	NaN	NaN
8	262.5566337	600.2367452	13568.0541	13453.50965	162.3229129	-704.4851915	2149.910447	5170	5621.285714	3292.54346	3403.99198	153.0577848	484.1752186	319.1727013	1236.128389	3583.078928	1.021523589	0.01390264218	-0.05129949859	0.03957999367	0.01214891568	0.03890752982	1	0.8082328541	-0.002403322924	-0.002619608138	94	1
8	263.4871045	377.1391475	-173.9209061	12436.24864	930.753215	3139.497619	3127.234114	4877	870.9347826	79.53351581	2514.589165	238.8994254	640.514885	349.3218778	950.6314383	461.8396516	-0.01427406286	0.07675814359	0.2536804241	0.00662983972	0.01332464659	0.01853105254	0	NaN	NaN	NaN	NaN	NaN
8	263.9082942	574.6477994	21.63931259	10431.51651	-85.31233663	778.0156716	2462.180048	3794.5	594.3894737	44.30407902	2640.416948	125.158938	189.0424093	249.7334651	932.9590747	428.299639	0.002547022734	-0.009252395174	0.07986726251	0.005093475181	0.01478868045	0.01476403603	1	0.003752315605	-0.0437858765	0.2139731614	3	1
8	269.444033	93.30782925	30.00644882	8836.759283	821.3488423	353.4401156	1753.587285	3412	1555.37234	53.54301925	1691.005693	198.9358078	101.7340339	263.5016681	637.4182133	864.7208883	0.003261500612	0.08947825483	0.03759296502	0.005914995713	0.01824836314	0.009800515444	1	0.002578949912	0.1583806628	0.0718108828	12	0.9999688724
8	270.378389	218.5261264	-109.7282512	13144.91036	41.29512541	1735.336253	2322.870646	4820.5	3963	56.67172071	2724.295237	139.6237718	335.7961933	225.9698347	946.5896638	2705.993682	-0.008264216605	0.00305067753	0.1305060435	0.004283458671	0.0116366095	0.01111186787	1	-0.0009652712672	-0.01560341601	0.387962065	4	1
8	271.9284049	16.83138373	1464.253258	5079.131516	1031.179153	301.0043248	1282.722284	2212	1871.135417	411.6450108	1372.085526	313.4997419	157.6395201	167.6105885	581.2210429	1306.35557	0.2885461845	0.2092351584	0.06116412784	0.03128555272	0.03263431964	0.03453642029	1	0.2338560582	0.4077411191	0.2258927315	79	1
8	274.3742446	143.3088476	1723.904325	10420.83322	2170.961805	593.2866731	2058.656383	4563.5	1030.755319	464.7564604	2666.666297	661.8084532	211.9595565	1636.484116	1127.808832	761.2907077	0.1705251149	0.2202104227	0.0590269932	0.01682238459	0.03516106417	0.01747695209	1	0.1395882055	0.4302981118	0.191397727	65	1
8	274.6179127	293.0865464	40.57501494	12945.39129	4250.477892	310.2516222	2030.675572	6008	722.0744681	83.15542269	2809.677373	966.2364285	89.38200626	242.6925725	1254.470559	524.8175359	0.002993485038	0.3215975358	0.02532186663	0.007073461668	0.02320466952	0.01002641093	1	0.004707551304	0.6383474453	0.03982114961	25	0.904514779
8	278.5396899	466.2364081	4542.009	14666.80561	1302.198909	-31.39721044	1916.046878	5738	158.172043	1250.097765	3981.39131	439.7745091	188.4736813	196.0638595	1540.999183	80.02888387	0.3125607929	0.09015893146	-0.001988106603	0.01561390394	0.01323965773	0.01570525076	1	0.2466986594	0.1578107105	0.006583808015	74	1
8	280.8656348	693.8385405	517.0315246	7346.18246	1080.198711	419.3954776	2049.596488	3039	2986.208333	208.0269596	2676.190622	428.166937	131.5227956	239.0088771	1071.731842	2835.819632	0.06689164248	0.1449467255	0.05791098671	0.01370869347	0.02265774094	0.02339813636	1	0.0556797106	0.2743506825	0.1598334794	43	0.9999754543
8	281.4851316	407.2246448	13124.35331	12601.38133	729.4613166	-579.6671264	2214.750024	5040	8818.107527	3606.244067	3459.86596	219.3954384	504.0703327	267.3535466	1301.668554	5850.572477	1.04079997	0.05896115253	-0.0468980782	0.04021645311	0.01811850124	0.0461641854	1	0.8245853436	0.0911390338	0.01925623965	95	0.9999999553
8	287.5921462	133.7915076	7504.496421	10462.72935	1020.053729	-343.5686391	1779.948879	4275	3309.533333	1695.202871	2346.422783	273.4950395	332.5421689	222.1307781	931.6936597	2060.169384	0.7171308224	0.1005239987	-0.03283738188	0.03135611541	0.0162663613	0.03741456052	1	0.5676925242	0.1778043838	-0.005597186379	92	0.9999972434
8	290.6353077	93.49572033	4431.460296	9287.680014	85.64058178	-98.78135175	1716.838551	3497.5	2948.376344	898.3418497	1937.319623	134.3897735	212.5195399	186.7378779	703.2286631	1533.173903	0.4669587163	0.01015441244	-0.01002546621	0.02331705716	0.01517312656	0.02477131766	1	0.3683016802	-0.008206156896	0.0110415839	81	1
8	293.6651615	263.5918426	3966.4271	12873.09797	4271.961087	9.287908695	1859.048109	5948.5	3839.395833	955.8385433	3224.93863	1035.2686	189.3392047	219.058476	1434.410261	2172.443211	0.301459744	0.3239858663	0.0006790305265	0.01500950263	0.02366815007	0.01734215189	1	0.2413036082	0.6421086576	0.02404545854	80	1
8	294.8839543	433.3646396	-61.20207454	11806.8499	1719.304827	1550.685751	2306.608223	4923	305.1368421	71.23522413	3047.206804	455.9559245	357.2885644	241.2818127	1187.127962	207.032098	-0.005117909487	0.1467171466	0.1333436848	0.006403960957	0.01493159165	0.01417032065	1	0.003769205201	0.282024642	0.4051852329	19	1
8	301.5171759	128.1488338	1936.203655	11494.46579	483.9036181	94.26218154	1824.687159	4213	762.978022	416.8110298	2186.768041	171.1621622	133.2393261	244.3840371	801.5210653	604.5874806	0.1772038913	0.04327817665	0.007894492357	0.01177984783	0.01443279653	0.01320220055	1	0.1386634964	0.0612075056	0.007132149915	55	0.9999998026
8	304.5318239	153.6494174	671.4664731	12290.1154	143.9109256	2730.066785	2116.697616	4622.5	7850.723404	165.8131885	2556.622971	135.3891525	522.3702708	207.2513756	889.3543764	3368.259582	0.05433518983	0.01137792634	0.2137995278	0.009897196749	0.01250979268	0.01906690915	1	0.05530962163	0.006129539096	0.6923806548	33	1
8	305.6142599	282.1770694	11.72747839	10944.20771	-46.95538298	868.6708646	2408.89888	3973.5	1220.680851	44.30413725	2871.426177	123.2189874	204.6852147	288.2537425	1010.190674	1182.339136	0.001101648083	-0.004474516749	0.07944148104	0.004474930168	0.01259848854	0.01245252321	1	0.002633305993	-0.0339163091	0.2123764874	3	1
8	312.7260521	685.6273826	1470.332552	8368.516833	-27.86103852	1389.251333	2341.119299	3198.5	1467.021505	531.9191376	3124.649306	121.7741631	445.3739511	298.1914676	1104.400788	1413.229158	0.1754043299	-0.003821187474	0.1608106024	0.01430650179	0.01951511848	0.03403059883	1	0.1478758777	-0.02812506676	0.5358543336	54	1
8	319.6460944	42.32603167	2212.316271	7474.181399	695.6010341	-70.79456951	1294.074683	2936	1932.606383	571.9422762	1764.182822	217.6657328	136.0151339	177.9221485	682.1282932	1374.659185	0.3049087547	0.09729054565	-0.0118766225	0.01887002916	0.0207691537	0.02113988458	1	0.2399555089	0.1720441498	-0.02923327392	74	1
8	320.339601	343.6116893	3943.408064	13206.50738	2906.741133	1099.863981	2356.607031	5775	4695.242105	985.4391597	3197.702834	734.9037657	355.0206365	328.2157465	1342.71458	3229.90117	0.2973438992	0.2212170812	0.07932251041	0.0168921155	0.01946218142	0.02237243941	1	0.2423935069	0.4335275562	0.2915934849	79	1
8	321.4809376	405.3081022	-123.2779974	14705.79324	4603.319586	1845.830297	2205.089333	6641	1827.968421	91.772893	3160.497061	1088.830395	392.437802	246.6654291	1456.932568	1213.363958	-0.008298676164	0.3136131083	0.1255237836	0.006728374906	0.0209635877	0.01281178068	1	0.00298731296	0.6271776811	0.3849715962	27	1
8	328.6424438	786.6230853	20.35317983	6507.436943	576.2705857	130.1829953	1499.843424	2573.5	542.2210526	38.11817211	1733.701335	181.122125	60.59729863	128.8070918	650.9795297	340.2466933	0.003119253302	0.0876118575	0.02032990067	0.006578374895	0.01592056801	0.009727778829	1	0.001162481731	0.1535912587	0.01171003551	11	0.9874523656
8	340.2296204	625.4078518	5071.062152	10226.96114	431.9031932	1045.429337	2271.395351	3946	2550.705263	1413.108858	3007.44521	174.0587479	371.8781308	299.2893731	1114.400193	2350.946269	0.4968292936	0.04443023452	0.09830233169	0.02457070599	0.01285110492	0.03127035102	1	0.4006508414	0.06858188054	0.3959933997	84	1
8	342.7119942	275.5562214	-199.3580195	13257.11525	1038.355146	3248.547258	2605.208951	5101.5	1340.042553	96.12373539	2890.244151	296.6779159	633.4745428	361.9705698	1090.60627	685.0936348	-0.01487574583	0.08190937783	0.2465066781	0.007072842254	0.01503939184	0.02228084407	1	0.003437336966	0.1538919667	0.7931064587	15	1
8	342.1016288	591.8123108	560.8064138	8291.871702	-52.26658537	1022.244223	2451.374523	3200	2734.8	266.5684586	3387.691006	125.4148814	334.1245822	316.5038174	1211.157244	2970.945285	0.07167276784	-0.005633448464	0.122794428	0.01063619235	0.01787318042	0.02625068676	1	0.06218850619	-0.03396136429	0.3794443363	32	1
8	351.988329	166.387206	3439.734868	11573.28429	23.0372607	889.8845535	2181.20816	4323	1502.569892	678.1020814	2386.66982	130.688345	252.17822	242.7875411	864.4480802	932.3370052	0.3022275467	0.0017951191	0.07613679683	0.01714268455	0.01277032565	0.02132306931	1	0.2429860672	-0.02097418806	0.2715419231	70	1
8	352.7139943	398.5320883	-97.91245502	13092.9476	475.3326228	1734.626111	2398.533521	4839.5	2738.531915	56.34045036	3546.241748	215.8302401	400.7933194	282.3189196	1270.241893	1920.509675	-0.007329829634	0.03668749327	0.1292799888	0.004668566665	0.01538076936	0.0169694995	1	0.0001613406678	0.05397944363	0.3854723242	9	0.999999945
8	353.2778735	209.2322169	536.75075	7304.408136	2307.298984	175.7376618	1657.201396	3343	1334.904255	223.4333264	2958.305642	933.4802896	86.12697031	205.1552086	1303.439515	1676.88154	0.07472287793	0.3128164579	0.0284204992	0.01643775785	0.04397923114	0.02103776709	1	0.06210405616	0.6203641182	0.06694205476	49	0.9999997143
8	356.5232666	306.2031719	2084.878668	11768.16839	941.4315927	810.9434489	2365.601011	4688	515.8064516	658.2247502	3803.762371	367.7359655	273.0327757	559.012042	1425.509017	336.5735677	0.1723718754	0.08161888106	0.06961490188	0.0135823373	0.02198556878	0.02168675647	1	0.1399056657	0.1438996477	0.2222231802	59	0.9999999954
8	357.428684	226.7690196	2272.661872	7252.959761	1535.534778	89.0626277	1927.473812	3224.5	685.5	1031.255088	3290.928067	762.6605813	192.9762869	271.3887617	1394.618289	780.310413	0.3150101509	0.2124550805	0.01288621265	0.02870154189	0.03669766718	0.04317969054	1	0.2514674437	0.4118340537	0.06448027157	78	1
8	358.5070933	333.1963381	2418.153544	13942.52056	1249.839991	247.0258642	2255.040013	5266	2899.184783	621.0549393	3255.295875	306.2135141	154.588677	267.4667379	1217.658791	1794.605243	0.1761874711	0.09244527337	0.01906603219	0.01270356914	0.01521615681	0.01349649576	1	0.1393663438	0.1636104942	0.04797928395	58	1
8	361.447374	19.03577282	319.0297308	5238.693459	230.6769547	991.4463774	1375.90881	1998	935.5543478	133.8582563	2242.334474	145.5608257	465.0702433	185.0931159	816.9493494	971.9946	0.06128774002	0.04680595327	0.1940341558	0.01655287413	0.03037613977	0.03275268463	1	0.05989691495	0.07843084799	0.6269637964	37	1
8	364.8495653	51.26369211	6168.269611	6293.254565	578.1871468	-379.3827659	1388.947706	2607	794.7625	1930.702485	1833.880153	229.0355221	329.8502321	220.8808288	744.8850876	717.1980685	0.9773069969	0.09584795083	-0.0631138716	0.06902146171	0.0238638735	0.05454086602	1	0.7731907108	0.166618896	-0.05021979463	96	0.9999952617
8	366.3541413	134.3805705	-177.0724249	10824.50408	964.3094787	2549.112025	2094.480552	4255	1193.157895	72.58765447	1949.840274	229.5734275	488.4429255	276.5558281	749.1848117	546.2418277	-0.01655048659	0.09173586924	0.2361068848	0.006932947811	0.01666883462	0.02028191764	1	0.001468178366	0.1736807325	0.7570338542	15	1
8	368.2197708	63.88089872	3148.963022	6871.519365	271.3011751	542.2309533	1517.989252	2741	1627.177215	874.2331966	1868.580922	140.558186	259.9226927	209.9200529	711.8450484	1539.258003	0.4593054385	0.04385696805	0.08336471766	0.03031769223	0.01894022012	0.03480109442	1	0.3695677577	0.06657755409	0.3352978602	84	0.9999999969
8	376.7419098	120.6642553	10.91170398	8326.819777	1180.739147	187.6623515	1639.901324	3416.5	1782.774194	55.13886126	2230.350872	390.5530584	81.74526673	183.4327873	891.1199871	1478.797294	0.001267119772	0.1456653026	0.02268625806	0.006884073242	0.0217738923	0.01057568349	1	0.0006703306943	0.2739216316	0.02214304939	17	0.7628222318
8	388.3137474	183.2351966	-37.14706419	6549.385012	196.8628969	1751.829345	2317.583777	2515.5	1508.597826	107.7772215	2296.69778	156.336067	569.0850629	302.3698772	843.7031129	1656.428152	-0.005814880083	0.03341276077	0.264571949	0.02413583713	0.02210101976	0.03431939364	1	0.01133124135	0.05444716853	0.855754817	10	1
8	388.7343049	291.4683765	4357.707713	14615.0495	681.797786	1175.700443	2077.948625	5409.5	6705.946237	1088.18787	3245.476016	231.9143704	345.0984068	238.7500967	1231.416785	3832.293885	0.3059053013	0.05163230012	0.07926878374	0.01683649328	0.01191674956	0.02094511844	1	0.2468529567	0.08238772837	0.2855828899	73	1
8	388.4326277	745.3087648	677.949541	10154.81616	403.6106383	359.336774	1432.821036	3784.5	1352.180851	217.5422899	3289.897794	175.8309873	128.103637	156.3481286	1161.190901	1277.193293	0.06625422767	0.04301775018	0.03680994718	0.009107000407	0.0152222574	0.011469855	1	0.05218280419	0.06216669875	0.08166498556	35	0.9999881292
8	391.0196508	262.6909331	109.8870239	10074.3602	39.84405856	500.6395425	2047.10795	3770	4545.775	594.328743	3242.418349	155.6404799	124.5807577	248.8732808	1121.129526	5119.782978	0.009263138301	0.003522183598	0.04763519812	0.0780341122	0.02086725363	0.01883689477	1	0.006911571825	-0.0190585668	0.1041396431	2	0.9995268942
8	396.5893623	44.37774027	2329.262682	8052.537705	781.1706764	482.5451661	1248.049229	3185	5261.221053	521.0137339	1784.010065	197.3747475	194.4241716	183.0110868	684.7724407	3154.036995	0.2893237023	0.09705195981	0.05737583106	0.02210020926	0.01860840998	0.02114655783	1	0.2326260721	0.1752529238	0.207735839	75	1
8	396.201795	693.7742058	-85.75837534	9596.891901	1381.898621	1192.946667	2016.557819	3889	742.8421053	62.53704169	2547.842266	405.3579448	281.0538893	318.1185566	1004.398714	825.7898774	-0.008421754656	0.1422638638	0.1257083803	0.006660726528	0.02062759506	0.01301841481	1	0.0005033838078	0.2723931772	0.3776785196	19	1
8	397.2618184	195.8453234	13016.92419	12488.18686	777.8718781	-603.7752496	1828.449955	5057	8217.221053	2661.355661	2542.996428	203.4053632	431.6571687	256.8692197	984.2062743	4333.910428	1.035877871	0.06086280312	-0.05434648844	0.03462819955	0.01396673984	0.03828997434	1	0.8201298277	0.094675316	-0.007686002349	95	0.9999999787
8	403.2837802	259.4932391	9986.342017	13986.04736	699.3307182	-330.5253269	2133.428155	5436	13815.63636	1979.131729	2648.154877	190.3689712	318.6968914	234.6453818	979.3904754	6189.530055	0.721055266	0.05117235254	-0.022168959	0.03330506266	0.01372821971	0.02543209574	1	0.5709249464	0.07619057407	0.0301108214	91	0.9999999383
8	403.3640261	345.1726108	8048.316268	10965.95625	65.67201068	-156.6872093	2058.962992	4265	2925.270588	2404.968433	3426.735615	151.4758143	354.9740658	716.62484	1250.05461	3921.140797	0.7268534135	0.005621567168	-0.01328662466	0.03121212515	0.02135811793	0.04740534563	1	0.575575024	-0.01764803213	0.0602261206	90	0.9999999918
8	406.3934805	336.6184605	9214.366977	12387.25461	-22.02284724	-6.982857587	2613.587362	4697.5	4110.976744	1838.847313	2581.244032	159.3979292	381.1460801	287.1390143	946.5393627	1931.68053	0.7383996776	-0.001693817759	-0.0004977644875	0.03180866747	0.01470875778	0.03855817078	1	0.5856404212	-0.03210483687	0.1070220261	90	0.9999999998
8	410.5666107	380.6480228	8.918682527	12428.61754	-17.66235155	574.5733314	2205.037444	4561	3506.670213	44.92030287	3534.139919	153.5396507	131.1022157	210.3287332	1237.201494	2728.946484	0.0005782856953	-0.001308404734	0.04506829244	0.004198621246	0.01486398635	0.009207890653	1	-0.0002825028271	-0.02920221376	0.09296868182	2	0.9999946644
8	409.8765485	640.9493842	-135.7932548	11473.54316	1820.554945	1368.271816	1900.170129	4650.5	2939.177083	65.76093555	3721.114292	577.7838001	437.5723834	208.1456669	1444.437106	2348.121493	-0.01331055145	0.1543239464	0.1189398417	0.006291948942	0.020299504	0.01322445144	1	-0.003733011224	0.2969998616	0.353575001	19	1
8	411.9657391	268.5016753	3525.995783	10818.56207	44.46982275	74.83156637	1992.262523	4022	1711.493671	1078.419105	3412.89449	148.260979	170.6924305	242.1966345	1209.327166	3633.196088	0.3228384406	0.004677582941	0.005893073381	0.04224298419	0.01744151471	0.02075184976	1	0.2542933548	-0.01875938137	0.03242486464	69	1
8	413.7788295	13.21794046	475.4763235	7268.006092	2053.828015	181.9416714	864.8456431	3182	2533.587629	111.9799909	1487.182131	438.7503054	71.2421001	207.5467536	638.6704127	1394.462536	0.06745809814	0.2901586351	0.0255934425	0.01084453908	0.02340260586	0.009251769155	1	0.05577533252	0.5732942571	0.05437647311	49	0.9999999797
8	420.4818661	241.3654444	-99.70220405	11689.96587	1561.792808	1516.711002	2078.81463	4774.5	976.6774194	109.0867642	2615.340491	438.2845567	354.0179153	1668.990833	1060.897688	678.2867991	-0.00911563667	0.1434977791	0.1257463615	0.009244334258	0.02496094094	0.01967185331	1	-3.073345104e-05	0.2749498306	0.3777052913	19	1
8	423.7054739	74.33357632	1490.356126	9032.368089	424.9193642	59.70735531	1443.910734	3404.5	3652.456522	340.3233012	2112.104191	194.9729379	285.1057577	653.0663748	753.5289429	2260.33099	0.1656696709	0.04617151402	0.006581678178	0.01419824481	0.02596317226	0.05449555593	1	0.1293945317	0.06712283894	9.208691417e-06	55	0.9999839337
8	428.6512787	566.7748551	3598.260198	7119.527797	569.4742064	16.23405758	2166.119378	2933.5	2330.840426	1506.693854	3007.914533	308.3853474	213.3936346	328.6377594	1178.36388	2875.345209	0.4969145776	0.08474162584	0.002588043428	0.0261305904	0.02082285973	0.04443649702	1	0.3942046841	0.1469228852	0.0653084735	85	1
8	431.3064992	328.4399664	6106.402884	12651.41652	531.1886097	-62.33731606	2096.871729	4874	2859.531915	1458.840499	3029.944818	191.1852057	253.3855945	236.282205	1127.466714	1771.394904	0.4859206974	0.04364588402	-0.006777808703	0.02062255229	0.0137277352	0.02210067509	1	0.3841557652	0.06132363335	0.02830147703	83	0.9999999992
8	435.7358149	422.449177	3379.058297	10983.93268	1659.178118	943.0960164	2232.414249	4564	2385.215054	948.663401	2979.669466	442.3166723	300.4987249	297.9476102	1188.600022	1657.918869	0.3079323845	0.1511998011	0.08478548076	0.01643437336	0.01498004388	0.02868316334	1	0.2502741574	0.2888478341	0.3098184433	77	1
8	436.7807311	309.7233518	780.0652859	8174.457626	-27.8615542	286.3487156	2247.538675	3022	3036.882979	262.9101285	2754.587181	112.6781255	105.6502943	223.8073586	979.5790385	3107.621882	0.09312608662	-0.002842275799	0.03713219934	0.01041543025	0.01686130699	0.01771544803	1	0.07302705696	-0.03276117846	0.08694742614	30	1
8	437.7036603	620.2734373	-80.50999953	11161.52702	42.97428559	1325.250012	2044.861411	4020	1893.126316	58.0382778	3003.508671	135.6250018	346.2042494	257.5156121	1044.387733	1478.062743	-0.007446139457	0.005078524364	0.1235241351	0.005315124644	0.01367202939	0.01368077769	1	-0.0007998380284	-0.01177822489	0.3639877325	4	1
8	442.1626341	82.37921178	6415.348563	6676.475855	572.7534997	-384.3860333	1430.447009	2646	279.4731183	2071.464246	2174.363497	232.6127115	289.4200084	187.0283074	863.6084064	208.3199667	0.9623525746	0.08777688255	-0.05441546711	0.05857817126	0.02715259098	0.04742749079	1	0.7617769008	0.1503661684	-0.02386319766	96	0.9469591616
8	447.3377574	25.85184784	2958.111361	6540.279993	1988.352963	-214.5281134	1061.945384	3008	5415.894737	555.3495913	1237.462782	409.1566277	156.5814232	175.2388354	561.6792024	2551.197802	0.4610049513	0.3013311607	-0.03210530126	0.02552128995	0.02790335648	0.02795367185	1	0.3659905869	0.5935164796	-0.05363285283	89	1
8	448.471203	402.2143816	-9.987358335	9957.68491	1446.700092	741.9844494	2122.054592	4033.5	1010.891304	71.01958893	2895.797779	500.8808256	190.9557633	792.7655678	1136.305353	873.0415125	-0.001053907349	0.1487832713	0.07661444078	0.009865793275	0.02707871228	0.01281073523	1	0.002848541114	0.2832655775	0.2091211339	18	0.9999077734
8	449.521328	184.7192734	2115.34137	12940.7807	2950.157461	663.8428189	1510.708587	5554.5	3787.084211	475.685428	2927.21695	692.2359056	194.5966401	193.2877818	1233.011421	1911.77002	0.1608824957	0.2250546503	0.05119055471	0.01203222021	0.01859648502	0.0136934862	1	0.1313749138	0.4399043305	0.1621400674	65	0.9999999999
8	456.7218373	361.0299228	25.97636168	11067.4967	2532.638952	456.7589343	1966.304204	4880	888.3404255	60.88761802	2834.893633	698.7421876	117.4038827	231.589463	1194.289619	831.7851324	0.00229855233	0.2252492805	0.04336734216	0.006600093708	0.02080370758	0.01105976548	1	0.004137999968	0.4398159299	0.09791349355	21	0.9994929313
8	457.8952912	213.8120625	2075.67602	11646.17537	979.2484204	213.46794	2141.217847	4583	1065.821053	458.6081364	2500.84129	272.1865955	130.1071082	238.3954479	954.5975377	670.1443633	0.1763848677	0.08675248671	0.0182027745	0.01140012024	0.0157552045	0.01284632647	1	0.1393804488	0.1517769017	0.04476331422	58	1
8	458.4663545	145.5847941	3518.192888	11802.16049	600.9477349	829.4695224	1657.971405	4568.5	3464.9375	747.3951436	2457.563078	189.6066144	248.4546352	200.895424	914.323808	1792.023812	0.293596488	0.0512912088	0.07105069672	0.01460535363	0.01458530193	0.01865153102	1	0.236409343	0.08123560763	0.2541369706	73	1
8	464.5683223	561.0579424	4312.91376	8844.205569	2709.881001	-25.84447846	2056.266631	4150.5	2395.354839	1203.207328	2464.219724	789.2431163	192.8034529	215.5109491	1126.538909	1920.603006	0.4859437424	0.3101701296	-0.00263200658	0.02279202199	0.02492432828	0.02662984504	1	0.3882127262	0.6134086481	0.05500858145	89	1
8	473.3180985	131.7829625	3711.720232	7628.53964	727.547099	-96.22636716	1604.417599	3054	3415.085106	1048.469808	2184.15611	253.8592038	196.000379	183.4578659	850.6353747	3220.948066	0.4850189582	0.09759856136	-0.01330201416	0.02864176828	0.02140013162	0.03242466985	1	0.3837084962	0.1726876868	0.007911329829	85	1
8	479.4485895	576.237706	4639.282637	9443.102577	15.76076658	-97.92782405	2036.922718	3562	2031.241758	1261.261956	2523.04823	124.3651924	201.4006883	193.9775649	913.2519174	1705.474638	0.4934637574	0.001410027487	-0.01118957868	0.01806843819	0.01435466834	0.023760686	1	0.3892627318	-0.02636248568	0.01278629982	81	1
8	481.3213891	235.7554139	684.4875818	10769.23455	-37.86282021	1125.904633	2178.273819	3889.5	2669.462366	171.3365624	2644.356749	213.9259747	302.0235944	1094.734701	955.1869418	2026.427653	0.06487993365	-0.00383484022	0.1088292812	0.009750431021	0.02022933846	0.01614615869	1	0.0557554335	-0.03098839901	0.3294174684	32	1
8	491.155121	208.3372099	1405.304745	8254.098006	-30.24385397	1333.012792	2151.914824	3018	1124.052632	413.9291004	2342.539743	116.2850375	392.8464118	236.9424159	846.3796899	816.3945955	0.1730828785	-0.003506453839	0.1615732139	0.01680063668	0.01605018179	0.02606435572	1	0.1460825408	-0.02743358681	0.5379761814	54	1
8	496.6423262	311.3204033	8762.049008	12327.31065	1272.250903	-279.8565333	1586.631089	4952	7201.585106	2275.251345	3130.64232	327.8227712	346.1607797	231.7235145	1206.712725	4720.029318	0.7126968941	0.1027084262	-0.02423223145	0.02661620449	0.01719361281	0.03241735428	1	0.5648181405	0.1827864027	0.02336668999	92	0.9999993708
8	500.3675474	96.90662039	25.99710068	7794.744989	4.584677569	306.1012753	1658.850066	2861.5	5187.663158	48.46477393	2011.476857	116.2798997	80.79081502	191.6416686	707.4673919	4377.224511	0.003648166068	0.0008176293984	0.03998390293	0.00677771793	0.01679351611	0.009999007905	1	0.001823155867	-0.02507103893	0.07611805393	2	0.9999241857
8	503.7943539	67.16776731	13.44920231	8070.967744	1656.681136	184.6341243	1059.849044	3396	1987.157895	51.3341325	1478.182395	346.887438	71.90076948	137.6163839	619.2780024	1079.700158	0.001661666111	0.210418261	0.02200014504	0.006780508435	0.01734373527	0.008249994807	1	0.001841400722	0.4079619992	0.0228388687	21	0.99959499
8	518.4515012	377.3333391	5596.189571	11966.64974	3866.220245	-195.2892201	1610.743824	5659.5	7010.106383	1482.162696	3215.899483	980.108115	248.0687809	200.3508546	1424.873421	4559.919586	0.4626955689	0.3110609755	-0.01591290053	0.02111988692	0.02210064472	0.02307938043	1	0.3686746619	0.6145311612	0.00347249397	89	1
8	540.8350692	361.3941267	-110.8327866	9191.41067	304.6343464	2252.78096	2330.407362	3469.5	1597.610526	70.48294607	2454.605602	164.4099452	589.0888609	272.8624785	902.390562	1560.768784	-0.01380297179	0.03424309011	0.2466854672	0.007056490205	0.0162262694	0.02157830606	1	0.003639948431	0.0552046103	0.7917790995	10	0.999999979
8	541.9137313	194.2073933	20.58291117	6315.081918	-4.355243939	223.9951645	1513.398875	2379	984.2234043	34.50536238	2386.785905	112.8875775	97.53510139	149.8764165	822.1387121	1120.573165	0.003131783886	-0.0004565167053	0.03720410134	0.006662625041	0.02021097717	0.01195466309	1	0.001187294979	-0.0278584264	0.06628003522	2	0.9995258505
8	561.6459697	432.4199307	2363.71745	7846.365098	302.0653361	646.1142916	1962.508063	2996.5	1651.744681	862.5758168	2891.770724	178.073437	249.717057	250.5036433	1068.330532	2056.852423	0.3022873592	0.03941986436	0.08499648637	0.02239689193	0.02214107831	0.03283642733	1	0.2442159058	0.05740594604	0.3040753241	73	0.9999999885
8	565.7399047	317.2538067	5635.461589	8020.720596	684.9715612	-177.687992	1743.131056	3229	1799.305263	2151.722072	2977.166963	299.1234931	294.0081774	235.8323976	1168.975231	1933.71971	0.7100244556	0.08735980046	-0.02524488013	0.02981305083	0.0220480157	0.04667781261	1	0.5623938549	0.1509501978	0.01851561076	92	0.9317394636
8	571.265126	286.424405	1682.51648	10816.00043	481.4661487	1624.637867	1930.770466	4141	1152.242105	457.2822809	2741.4443	181.2783786	446.4128504	252.1382565	997.6789054	702.9972264	0.1559116036	0.04261656798	0.1500131038	0.01126642089	0.01717348805	0.02122708297	1	0.1321587147	0.06744125189	0.4959258529	57	1
8	574.7840045	521.4924259	2853.794695	9394.98125	447.9060314	691.3593536	1834.827293	3663	3396.516129	769.2437068	2538.186066	181.2234244	240.1963458	186.0766356	958.2214356	2132.229526	0.3013328767	0.05063396808	0.07207454156	0.01602589164	0.01444788973	0.02346858183	1	0.2426549171	0.07993310575	0.2594716718	73	1
8	591.7149626	209.6476701	7420.64719	7182.621764	58.53422533	-298.4665133	1654.288604	2821.5	3420.423913	2087.739293	2085.475954	113.5759444	330.3796135	221.4403357	793.1682857	2683.632843	1.02957123	0.007779090688	-0.0401114771	0.05115945658	0.01759654964	0.05495238497	1	0.8154021945	-0.01447968021	0.03785162284	94	1
8	601.1986823	462.141196	1700.404355	10507.12108	1527.204054	37.91587905	1521.934782	4208	638.1052632	475.8800348	2824.087812	467.38626	128.2970813	165.9102464	1129.231384	506.5441417	0.1656923217	0.1520277923	0.0037428304	0.01058855899	0.01815916618	0.01495857048	1	0.1306848989	0.28615591	-0.004965240494	61	1
8	611.5604959	155.6806418	0.1290083382	5681.425994	1874.161522	173.4657357	1352.965907	2661	1497.989362	59.7646342	1427.918682	479.1527105	77.75090308	188.3622274	646.7344595	1058.524694	-5.43272692e-06	0.3258707847	0.03222341833	0.01207662849	0.03345781868	0.01437363076	1	0.00288256651	0.6475639521	0.06329744151	25	0.9999570211
8	621.6012543	269.6532003	4.395914726	8164.002595	1844.328163	195.1842645	1613.624623	3605.5	1507.410526	53.78854267	1665.233172	403.7049972	72.88730054	169.8641404	697.9401801	1099.718615	0.000748142705	0.2256881926	0.02366538548	0.007352457149	0.02068655875	0.009466772836	1	0.00144873882	0.4396685855	0.02911591938	21	0.9416748406
8	623.8333459	332.8139293	4645.124516	9977.767981	71.16640398	953.3804313	1783.983916	3766	2575.273684	1153.01214	2425.531905	124.5459862	318.5824761	271.7535971	876.7212618	1495.462217	0.4596226096	0.00805340627	0.09423141113	0.02009874924	0.01420694996	0.02894600491	1	0.3701234174	-0.006974726863	0.3714770078	82	1
8	638.3132758	225.4014071	16.59939702	8729.335173	74.86802283	104.4591364	1261.66581	3118	1321.244681	36.8314462	1960.858514	111.0101886	59.95836236	137.1521656	675.6601815	743.4585943	0.001731508787	0.008308312429	0.01196519684	0.00457267803	0.01435723024	0.006574642212	1	-0.001674966991	-0.01106274439	-0.02133675888	1	0.9999998364
8	642.3389521	377.6972632	-42.54669044	6890.601854	-15.024389	880.8118672	1786.744221	2584	2896.043011	40.24440754	1832.615896	100.9591234	232.0974086	187.7933121	652.6357027	1835.905658	-0.005832701911	-0.001960285098	0.1282723323	0.006286788254	0.01769785639	0.01651043007	1	0.0007414174546	-0.02609762657	0.3805378393	4	1
8	658.6800145	297.4310092	562.0162484	8753.483166	2672.962783	760.6994005	1446.039033	3987.5	2717.074468	172.795326	2048.711154	654.0474214	197.2996854	182.783562	906.6794979	1607.72137	0.06297001137	0.31093243	0.08910397687	0.01089407964	0.02819356389	0.01465902807	1	0.05717861348	0.6197085556	0.2749572515	50	0.9999999995
8	688.8373707	426.407448	-2.905122083	5919.808023	544.1028041	351.2600964	1448.310438	2285	1161.505263	49.27452574	1735.395574	198.3084693	124.5679652	203.4703863	656.2472321	964.6102164	-0.0005617059593	0.09164601217	0.05862614558	0.008629031979	0.02279750505	0.01399966721	1	0.001111254029	0.1639942197	0.1440985837	13	0.9999999123
9	23.63288997	126.9920113	1411.287022	4779.466226	440.9850567	257.7126902	1126.576912	1920	1939.978261	307.9346084	1033.850352	143.1113614	148.6930727	121.0355776	410.8237926	1623.183292	0.2931664361	0.09859333982	0.05554994383	0.02352565418	0.0230524886	0.03361714275	0	NaN	NaN	NaN	NaN	NaN
9	35.39565001	471.2005194	-75.69945525	8768.403595	1984.161774	1064.79224	1758.036717	3777	498.4946237	67.67806702	1953.125733	423.7752417	249.699426	179.0527611	798.6127516	486.1595422	-0.009044015287	0.2295874373	0.1211770587	0.008534570631	0.02072346996	0.0197171286	1	0.0008939901509	0.4529616214	0.3658177275	23	1
9	56.47792585	130.4645462	2510.826992	5246.653479	104.5898152	-118.1401316	1185.337984	1994	2158.90625	673.224091	1449.359587	107.396557	176.5123483	124.9843318	516.8828789	2010.387813	0.4802431032	0.01903286095	-0.02046749408	0.03625829417	0.02452263333	0.04740006376	1	0.3782639846	0.009624157144	-0.02172628687	81	1
9	72.61797969	518.3149844	2649.971124	8383.597266	712.6043321	-3.480509012	1867.066616	3377	1795.715789	788.6311952	2491.468103	260.2383502	162.7559327	236.9160787	944.353481	1949.338997	0.31099806	0.08677007014	-0.0004141212889	0.02083104202	0.02012047614	0.02507891273	1	0.2455194592	0.1508773689	0.01153121957	74	1
9	80.7470334	130.4687653	925.4459746	4968.466448	55.51232165	24.5385959	1238.339409	1870	1606.829787	280.1440327	1464.986813	85.92629485	91.90123706	170.2914091	523.2811763	1192.082218	0.1796956958	0.01196303043	0.004851515892	0.02384423445	0.02106302061	0.02084466653	1	0.1399901696	-0.003795256524	-0.004303449474	52	1
9	80.00582987	643.6904598	31.68310323	4264.225499	1271.810426	146.07911	1598.494094	1976	266.6413043	48.59176893	1995.793796	634.1034778	85.15398015	209.9796699	896.4044037	235.7801445	0.00857938337	0.2990973721	0.03521345155	0.01644181316	0.05567034086	0.02566088121	0	NaN	NaN	NaN	NaN	NaN
9	89.33828822	173.6195775	3854.143606	8615.533343	1933.361987	-217.5330415	1210.404589	3799	3583.210526	935.4593251	2031.461548	466.0021157	229.1336284	152.4051359	866.5989752	2178.798981	0.4569395726	0.2238885299	-0.02361319708	0.02723770291	0.02366690957	0.02940615957	1	0.3622872437	0.4336174783	-0.02864948286	88	1
9	111.892806	119.7984589	47.25005272	4593.211598	24.10167473	295.7433358	1331.038317	1687	356.4842105	34.26201993	1657.602083	86.62935782	114.6162649	149.8640776	580.6169108	309.7061704	0.01165277362	0.006328089019	0.06649396935	0.0125962239	0.02482371796	0.02086352229	0	NaN	NaN	NaN	NaN	NaN
9	111.4693647	186.8067633	1442.50532	8394.335924	34.14175325	485.1548107	1807.40848	3067	401.287234	428.4416966	2516.149967	131.0481765	196.9451488	231.6431459	913.8357109	324.892658	0.172445589	0.003794043647	0.05872608498	0.01754679526	0.01984917482	0.02599439305	1	0.138069514	-0.01782710733	0.1808159076	53	1
9	112.8224262	730.1654053	736.6082471	4349.175516	606.5681784	608.0802997	1497.290605	1807.5	634.1263158	273.6638333	1676.120975	248.7405877	261.1740443	191.0862471	667.1782277	670.5431149	0.1754249166	0.1405545824	0.1415460203	0.02563471794	0.03349419853	0.05553395299	0	NaN	NaN	NaN	NaN	NaN
9	118.8106744	387.455473	10.60988582	4789.250207	1403.442132	243.2628952	1944.169272	2306	365.6736842	60.62197042	2864.043935	920.512503	125.7686842	292.3820627	1289.588649	454.8041066	0.00330634612	0.3046348897	0.05217615559	0.02461586162	0.07772876464	0.04304491369	0	NaN	NaN	NaN	NaN	NaN
9	135.3506172	148.6532889	652.6754675	9173.577353	2790.697754	353.3730465	1557.062294	4234.5	462.893617	153.4074487	1879.720166	606.0149001	116.1743648	208.6776178	840.8612837	316.9198015	0.07067223361	0.2983546983	0.03867280375	0.01428536962	0.02625919307	0.01285946841	1	0.05942453532	0.5909670926	0.1009505949	49	0.9999999907
9	154.9467335	251.8032656	10.50244785	7754.455451	3363.169895	207.7682681	1774.594792	3876	2286.84375	71.4442704	2761.045354	1254.139029	81.04485005	244.4310641	1341.6185	2301.042374	0.001532074573	0.4371314585	0.02729980169	0.01152248076	0.04531763287	0.01385250235	1	0.005304341227	0.8776763284	0.05168264059	29	1
9	163.4593786	153.0423871	-69.50402458	7635.602003	2411.587569	899.0490461	1603.144211	3505	2643.663043	69.97887396	1908.464993	625.2956557	234.1654532	198.3492403	864.9200304	1941.751652	-0.009135408691	0.3255972036	0.1179761718	0.01081833719	0.0326753588	0.01844114798	1	0.00192862151	0.651587139	0.359104408	27	1
9	164.6483315	790.935051	5248.017595	5354.632267	258.6445908	-401.1929474	1250.815075	2180.5	911.0631579	1436.980886	1465.536414	121.5974432	300.1621599	160.2042867	572.6489524	1034.120891	0.9994071979	0.05025408556	-0.07455234913	0.0676868249	0.01948471192	0.06705949213	1	0.7893577791	0.07160992422	-0.08690330277	95	0.9996133484
9	210.1817633	86.12918749	4195.796645	5910.253332	287.8418182	-168.0077003	1531.574737	2425	3303.410526	1370.778179	1952.478039	139.4287435	257.6486121	192.0658889	735.8091014	3169.589431	0.6885105807	0.04989035453	-0.03251750214	0.05434414582	0.027247067	0.06213281495	1	0.544148197	0.07296686334	-0.01350903976	91	0.9999673449
9	210.5750246	243.6951204	-78.78538438	10992.70704	3581.714241	1390.930877	1874.857912	5106	1265.074468	89.62470835	2799.836625	943.4931575	305.0837577	221.7855462	1252.545762	915.2291239	-0.007008123063	0.3200537762	0.1258173675	0.009631546486	0.03015137488	0.01913101604	1	0.004129974744	0.6405299911	0.386590369	27	1
9	230.6131413	718.7201716	2727.797372	5799.30438	218.2947334	531.4839065	1739.274116	2288	1210.430108	1278.300994	2685.365393	159.4138046	289.3746056	248.012454	1022.070516	1440.526409	0.4773968613	0.04250793108	0.08789438327	0.03900236518	0.0249831062	0.06890723851	1	0.3843334945	0.06403515483	0.355201285	84	0.9999999999
9	247.0280072	307.7570909	1465.453716	7834.743112	2462.72276	186.7224116	2052.647396	3664	881.7684211	583.4460667	3177.801226	999.5322808	139.0943353	313.5956367	1422.784284	772.6330974	0.1854962109	0.3154871842	0.02275570994	0.03007808661	0.04950303734	0.03137960114	1	0.150197208	0.6256411432	0.07326498586	66	1
9	257.2090506	144.6437364	1801.836438	10137.44659	487.446936	111.9061127	1728.973027	3804	732.1276596	537.2513343	3061.018325	228.3176252	156.3633386	266.0514733	1126.615714	603.4475725	0.1771362569	0.04703686581	0.01111824324	0.01585958477	0.02477700996	0.02321200383	1	0.1389005253	0.06916288383	0.01849087126	55	0.9999997699
9	257.9394412	741.5860881	1039.753526	5901.085823	1201.578076	355.7405508	1735.390899	2545.5	450.3548387	443.7003741	2641.893129	593.1742709	191.549237	229.0584507	1126.685939	515.2041732	0.1724754843	0.2023574789	0.06267190694	0.01910692738	0.0339928824	0.03640690047	1	0.1411655508	0.3935281026	0.2036941946	65	0.999999987
9	279.2612414	227.3195988	1448.753124	8569.176343	3728.190709	169.3886753	1981.102156	4315.5	1323.119565	575.5421026	3452.807055	1483.650387	137.4883583	320.6170989	1672.020178	1431.029375	0.1669257994	0.4267347311	0.02206481233	0.02323148826	0.04943683013	0.01981875507	1	0.1368716346	0.85594392	0.0716581595	68	1
9	279.6145515	390.531426	697.985777	10457.00455	1077.222214	553.1820567	1953.689674	4245.5	3311.322581	321.2969728	4417.023358	449.5314274	202.2779796	254.8986383	1668.127038	3333.893892	0.06804800924	0.09911169718	0.05338266323	0.01120240185	0.02344072403	0.01918074833	1	0.05562660632	0.179202992	0.1422550121	39	0.9999999999
9	308.7353538	388.5286306	21.57507579	11657.33012	1039.560219	295.7771737	1976.847001	4644.5	671.8494624	55.5587076	3278.997453	341.8334688	86.12667372	170.9151543	1242.629286	710.0973593	0.002427251086	0.08707212152	0.02564393651	0.00517033712	0.01904416833	0.009471990375	1	0.0009952309638	0.1527580462	0.02998736576	11	0.5108166364
9	313.7286661	307.13654	18.84428556	9816.040513	4403.799332	283.4043821	1556.980641	5018	1696.284211	99.19922441	3515.590618	1591.716919	229.4557915	820.951844	1668.706528	2874.906417	0.002068930846	0.4469911134	0.02448959834	0.01403215547	0.06937753895	0.04882939701	1	0.005663352391	0.8979413493	0.0424987711	29	0.9999997829
9	316.0074212	463.9727355	581.0526013	10044.54912	1621.475236	1118.625424	2166.088063	4228	3321.155556	237.4812732	3396.394253	574.9985033	380.7269096	300.7141159	1375.198572	3299.083686	0.06122920277	0.1632281327	0.1114740761	0.01571959679	0.02900131756	0.02374422961	1	0.05537445488	0.3150708376	0.3454619112	44	1
9	324.2076828	166.8709913	-92.87493498	10515.3475	2467.994906	1321.698056	1844.148309	4615	882.46875	85.52174743	2392.290128	631.1537775	301.5788164	220.7160138	1024.18766	711.3962543	-0.008668170991	0.2382058327	0.1238259865	0.009446194395	0.02833600668	0.01705928446	1	0.001510760534	0.470948876	0.3755070301	23	1
9	330.7912939	328.3768913	20.48728305	8212.026779	390.9440439	308.2747206	2139.905233	3086	1411.319149	55.07880689	3444.876408	241.2486568	117.3373988	334.7616622	1279.56477	1250.021877	0.003220098648	0.05164948302	0.03810728975	0.008134933183	0.02494088501	0.01783207606	1	0.002054231269	0.08008025276	0.071842916	7	0.9997726874
9	334.7329868	49.45576645	-27.71741146	7459.683162	1088.111333	828.0401824	1314.947848	3019	599.8387097	54.49572988	1944.288446	319.8388199	213.8041886	156.5312326	764.6055445	422.5454514	-0.003629264255	0.1494512682	0.1086527756	0.009915447636	0.02477688358	0.01636868119	1	0.003170409456	0.2863638642	0.3198692353	19	1
9	344.3449509	446.2501673	-214.2449595	12813.77385	494.7810519	3265.065138	2485.449721	4902	741.6666667	84.76817172	3570.928233	230.2775814	794.0007316	449.3453195	1298.310371	544.2424598	-0.01650687272	0.03938882112	0.2434961472	0.006632004662	0.01671368698	0.02678908107	1	0.00131652162	0.06568723207	0.7803032692	10	0.9999999992
9	363.9879811	359.6067255	657.9250304	9524.919487	1554.926831	520.5907136	2028.514604	3967	2538.290323	281.6849968	3637.395339	626.6989994	205.4774519	284.06575	1474.103657	2583.171057	0.06900350295	0.1609660336	0.05680646201	0.0145745625	0.02777741098	0.01797498607	1	0.05750907396	0.3074619229	0.1572282833	43	0.9999999669
9	370.7222532	34.89354381	2818.96576	5928.902752	282.1682303	513.4565525	1323.420811	2296	1828.095745	874.4598316	1762.822771	142.3782119	258.5659731	182.1361022	683.3989488	1752.348017	0.4885910299	0.04922314152	0.08304748199	0.0404380603	0.02431671582	0.06560289372	1	0.3930098482	0.07768506703	0.3412858101	84	1
9	413.251164	70.38946771	2424.852763	8042.138353	26.88657947	42.01629467	1634.192843	2955.5	689.0106383	604.772953	1999.357035	124.9137684	157.3372433	209.2777992	715.0727489	652.7566276	0.2989592506	0.003520743078	0.006619096379	0.02473665507	0.01778117473	0.02188273754	1	0.2352585321	-0.02112671873	0.02931469298	69	1
9	415.3269685	568.0143145	739.335484	4280.383089	1839.984139	151.7885569	1987.112718	2287.5	574.9354839	466.3712737	2675.125354	1130.819117	122.7783733	423.3088208	1298.332048	788.0474468	0.1706741218	0.4176494248	0.0340386363	0.0282056167	0.06493304861	0.04236426992	0	NaN	NaN	NaN	NaN	NaN
9	448.8602762	303.9518159	-7.84322344	8936.409494	375.7987809	683.8282209	2123.845595	3446	1128.53125	50.15822882	2966.853479	191.7794171	211.9351366	298.2700493	1085.325748	1171.17235	-0.001224990425	0.04182560256	0.07836680265	0.006466092081	0.02240794732	0.01651123424	1	0.001343845885	0.06189370525	0.2102350286	8	0.9999999994
9	464.5390472	610.427168	-16.08870876	3429.358416	1141.642961	459.1946467	1689.014346	1692.5	340.3333333	51.9945522	2663.900516	875.6599122	377.2454601	267.2763427	1209.899728	521.7014606	-0.004653126601	0.3232544442	0.1452613698	0.04132737087	0.07052382462	0.06362933396	0	NaN	NaN	NaN	NaN	NaN
9	476.3533288	538.6791895	487.4101515	9379.448286	391.4900749	2313.020629	2067.08708	3619	1445.159574	211.2604241	3268.66792	204.748655	705.13369	288.8707541	1220.0685	1531.934502	0.05456647264	0.04388624304	0.2224875478	0.0122258652	0.01965799221	0.03807081721	1	0.05659207591	0.07390652005	0.7241215827	37	0.9999999998
9	534.5102363	139.9360292	-36.11899613	7770.455235	327.4371783	1030.022471	1693.955436	2971.5	1535.107527	55.08981348	2042.809713	155.172995	255.336731	238.5575463	737.6819047	1685.975749	-0.004705520205	0.04614747607	0.1289653866	0.008099476114	0.02115949099	0.02236995986	1	0.00236657192	0.07355154937	0.3854288591	9	1
9	543.7127161	110.4993364	2008.334661	6242.434787	1414.402142	-19.22364634	1390.385767	2747.5	1061.5	767.477823	2565.649746	586.946856	164.0561159	194.1192856	1079.817412	1229.574817	0.3034855468	0.2224429166	-0.002946668299	0.03881600832	0.04062448373	0.03603591672	1	0.2412316407	0.4316613538	0.007236105109	78	1
9	559.9203888	522.9996043	1972.49574	6450.369384	1283.725639	8.860721271	1605.92193	2783	928.9354839	1016.874559	3283.457338	738.01697	160.2133706	204.3498137	1385.463899	1256.696236	0.3043331828	0.2187291316	0.001108548286	0.03403258319	0.04172534569	0.05400642108	1	0.2421565574	0.4241892479	0.02135289055	78	1
9	567.5821654	732.2987151	1544.132951	5310.923129	385.5173528	387.7853261	1652.505842	2135	1116.180851	604.8366666	2196.822508	199.8347628	174.8221378	185.3135066	839.9166985	1295.487586	0.291231209	0.07800629098	0.07684250252	0.03265974135	0.02254053415	0.03706487553	1	0.235322609	0.136860829	0.274940859	75	0.9999998992
9	583.9316539	550.5553591	872.0098251	4971.57945	274.2639772	133.1152008	1934.775879	2030	523.423913	390.8536202	2285.946832	225.2821593	112.7178587	785.0260544	889.1200105	557.4570842	0.172876446	0.06907106623	0.03004460447	0.02635887517	0.03933856275	0.03466345754	1	0.137206475	0.1157986719	0.08427289323	58	0.9999743694
9	609.5099245	200.3265097	1934.582137	6485.426387	549.5875009	78.95652648	1579.536679	2592	469.9789474	662.7628569	2102.753644	229.1590919	149.278349	174.5445095	815.3208177	506.4305413	0.3062236641	0.09304905028	0.01132716109	0.03248363874	0.03284063413	0.03673007251	1	0.2426624152	0.1645053839	0.05150112855	74	1
9	629.1100254	301.7339288	440.2804791	5935.644553	1732.424642	251.2882224	1561.530751	2674	302.8736842	214.2904054	2672.592182	804.6644789	134.4700606	204.1188044	1170.910185	304.5562605	0.07241505206	0.3105518474	0.04634534693	0.02186420206	0.06171282197	0.03213528438	1	0.06155474982	0.6166342264	0.1285792467	49	0.9999997395
10	13.70469189	301.0772932	13.62801175	5032.502143	733.2555674	331.4009486	1568.437607	2082	530.7052632	45.86859838	1660.146681	255.6457023	135.5201583	234.1012078	651.587826	638.7110337	0.004114986287	0.149245167	0.07060484537	0.01395764033	0.03982410061	0.02474601777	1	0.006538955538	0.2839023943	0.1894694828	18	0.9999999521
10	47.67685838	596.8210885	24.20763279	3730.62912	123.1574132	216.1453654	1680.526511	1508	864.5052632	30.51812347	1819.460272	114.0216146	103.3319163	247.4613052	662.1749468	1045.569822	0.007177148941	0.03040977274	0.0546741829	0.01222829049	0.03198285814	0.02864392698	0	NaN	NaN	NaN	NaN	NaN
10	51.25616504	541.6620931	-46.92311822	4341.180226	-46.18488571	1043.187364	1912.626302	1636	319.655914	70.54732092	2613.357299	113.3004025	580.8032145	566.734924	922.1184759	454.7717176	-0.01208799594	-0.01480390525	0.2338087272	0.02597292824	0.04623620173	0.07362421019	0	NaN	NaN	NaN	NaN	NaN
10	72.52262256	663.1779154	2498.82564	3549.819594	510.0505083	-126.2593125	1507.825404	1641	1037.5	1256.207379	1779.27807	272.6470508	182.7316081	176.5994588	731.728434	1480.30713	0.7226285101	0.1466110227	-0.03531942367	0.05824557544	0.03916155919	0.0816957469	0	NaN	NaN	NaN	NaN	NaN
10	74.95248067	631.7977516	2198.688287	3011.747032	385.5155318	-86.02280036	1525.138948	1354	440.4270833	1341.243378	1946.041502	280.999042	195.3942082	193.6757165	790.654495	586.9858914	0.7077581304	0.1398210695	-0.03192147085	0.07823044817	0.04266283365	0.0967290026	0	NaN	NaN	NaN	NaN	NaN
10	94.23294369	732.4275292	234.3201056	2902.697308	1128.056667	29.56434501	1129.207692	1437.5	161.0645161	125.7110294	1634.990662	648.6251799	69.73505831	138.935201	763.7300175	215.9745761	0.09061188271	0.3978142267	0.01159567925	0.03819195701	0.06247768886	0.04031020962	0	NaN	NaN	NaN	NaN	NaN
10	102.3081312	115.7115748	616.0257258	3532.760484	1068.163382	208.7109572	1304.922881	1613	547.344086	275.51379	1762.064828	509.3682661	140.4892772	192.914184	777.5899826	714.8855563	0.1699071331	0.2866949041	0.05954126062	0.08761316785	0.08078501024	0.05954954388	0	NaN	NaN	NaN	NaN	NaN
10	118.9567555	657.3466764	8.453725886	5133.921025	-1.889866165	368.3094016	1575.108717	1866	255	37.60374767	2300.833253	99.52812764	164.8702205	170.1839896	806.8615621	281.3713346	0.002375297292	-0.0003031851891	0.07157452764	0.01381534266	0.02619741493	0.02240510786	1	0.003127163359	-0.02570004078	0.185532357	3	1
10	146.2124811	110.6494354	31.48853425	2853.214873	18.40240296	113.1392786	1344.416193	1134.5	567.2234043	26.04112189	1879.379304	81.05423604	89.53793652	199.6890232	658.4896157	807.6559759	0.01298702413	0.008968335787	0.0434991126	0.04792012537	0.07741542469	0.05711757171	0	NaN	NaN	NaN	NaN	NaN
10	155.3795421	400.6868631	-105.9544651	5070.198696	-114.8053942	1399.791641	2672.536187	2017	289.3263158	89.53051449	3123.147413	198.2385191	777.2018411	1117.79464	1118.228716	342.552448	-0.02055535328	-0.02036764186	0.2688529425	0.02670423339	0.08025512997	0.07104232795	1	-0.0008784195655	-0.05668747657	0.8647039207	5	1
10	170.3414797	661.5462893	10.25508918	3274.530075	410.6424487	178.4471787	1667.382421	1433	206.8404255	39.73002469	2074.623031	341.3364486	104.7662309	178.9286587	819.5680041	233.659218	0.003813290992	0.1365661943	0.055558883	0.01614434904	0.04497775327	0.03224181354	0	NaN	NaN	NaN	NaN	NaN
10	173.004834	739.6058803	186.6831364	2688.746234	8.477788565	160.6426094	1555.699081	1063	800.8695652	141.9523314	2004.511314	66.51461625	123.3924413	172.2304055	711.1198333	1087.72602	0.06986002422	0.00377071359	0.05957356321	0.04650201786	0.07013097843	0.1116114739	0	NaN	NaN	NaN	NaN	NaN
10	198.6906858	284.4791613	1225.891131	6926.280389	1063.641071	179.3636799	1972.691207	2848	181.71875	654.9712271	3991.480376	654.7374176	142.2152052	354.5917325	1604.856474	198.5213075	0.1737472369	0.1465692851	0.02459999257	0.02529689298	0.0485662669	0.03361964724	1	0.138584461	0.2759745727	0.0691343535	61	0.9999999845
10	198.3877752	555.6233664	1541.19832	8869.504342	867.3548747	511.8552205	1841.228998	3655.5	348.4270833	637.1080168	3652.943646	390.3526143	241.6009448	232.1581463	1411.657659	311.8667646	0.1712923729	0.08856121685	0.06233604467	0.01446513701	0.02218704393	0.02756386987	1	0.1386023539	0.1578839663	0.1970004549	59	1
10	208.2196837	402.0430459	-4.096625993	4671.93659	398.6796828	64.34715552	1413.603388	1808	289.21875	34.50210145	3436.912471	309.9613224	70.29610765	164.3035633	1275.004836	291.2944325	-0.0006062756751	0.09329796494	0.01678502041	0.1057532061	0.09774958807	0.1040638888	0	NaN	NaN	NaN	NaN	NaN
10	217.5150615	89.76612753	-0.6592142982	3570.385784	782.0189805	496.701022	1570.216975	1643	366.8172043	46.8668143	2240.755203	493.5013064	274.494353	412.5507466	932.8299128	481.9386788	-0.000126264812	0.2110530188	0.1267063633	0.02027089131	0.06060558199	0.0501466142	0	NaN	NaN	NaN	NaN	NaN
10	219.39412	583.0911435	2411.50769	4691.198731	-28.0498958	81.39709746	2231.207273	1814.5	405	1663.823762	3371.744886	97.63308446	229.0219874	497.7140279	1249.977353	382.9661978	0.5079807378	-0.004975014533	0.01627086402	0.0497095561	0.03386977465	0.08363668233	0	NaN	NaN	NaN	NaN	NaN
10	228.96764	596.732599	508.689737	6594.198666	276.8711392	179.9689344	2041.799162	2649	1964.734043	263.5960682	3006.163065	169.8774803	101.2944114	308.5405119	1101.412893	2333.552247	0.07586247486	0.04658588029	0.03146817319	0.01311674834	0.02295691401	0.0235689087	1	0.05951181637	0.0692730586	0.06551429448	34	0.9996151686
10	232.3359403	294.4652061	24.90397107	5728.765894	891.5936856	264.5498585	2119.622042	2449	596.0106383	49.88757132	3245.086092	507.1256025	129.7885318	415.2314945	1307.282078	712.7628735	0.004512026402	0.1474252652	0.04196600454	0.0124432771	0.0391533193	0.02166393786	1	0.004712551194	0.2786001024	0.08997100341	17	0.999982653
10	283.2153845	264.7184486	3841.616817	7575.184218	1118.648005	-43.86479942	2115.927721	3246	1541.585106	1671.678319	3268.596138	531.2942129	270.0079842	325.8167101	1346.269674	1665.869449	0.5047982169	0.1542738222	-0.006215249891	0.04155175198	0.0347809551	0.06019703439	1	0.400823895	0.2904276762	0.03977102941	87	1
10	289.3494973	321.0765345	191.6653712	3531.158525	528.1233597	504.4658096	2019.995729	1634	1156.694737	214.0106648	3032.14371	490.6555473	344.6243116	401.4777829	1232.853322	1660.231476	0.0595593387	0.1610588135	0.1368585943	0.04080994135	0.07215898202	0.07348424882	0	NaN	NaN	NaN	NaN	NaN
10	332.300995	282.6205364	5.202676271	2930.610383	749.8644035	208.1822569	1798.036712	1418	224.6236559	46.84702153	2996.024452	700.1002179	198.6374556	386.2469614	1279.800511	343.4205153	0.001426564287	0.2138106186	0.06696695664	0.03396656375	0.07678932567	0.07431366607	0	NaN	NaN	NaN	NaN	NaN
10	361.562496	633.4153665	917.1538289	9148.900194	34.92910873	143.7790989	1982.793965	3251	1451.236559	438.1210968	4586.818676	135.0681506	106.1584943	325.4599193	1624.360032	2108.279797	0.09416388661	0.005009170352	0.01657054914	0.01180667948	0.02567518984	0.02116548135	1	0.07244521198	-0.0176050649	0.01610953616	30	1
10	630.5854774	313.0141638	150.631806	2485.410942	513.3030495	284.8365494	1431.989426	1135	487.2391304	119.1183435	1878.330857	429.6571438	196.8304803	157.2473519	788.3191824	778.9904621	0.0618170073	0.2161420623	0.1133668696	0.03420399103	0.06369922617	0.07220719644	0	NaN	NaN	NaN	NaN	NaN
11	11.0232177	416.621146	-10.07152782	9089.225598	3801.20135	218.9535923	1281.531075	4376.5	3805.430108	73.78561676	1601.683347	690.056838	88.88081455	164.5256412	754.7799118	1809.086176	-0.001088993624	0.4205686322	0.02458804622	0.008681665206	0.0235273321	0.009511594325	1	0.002778423011	0.843235011	0.04088390014	29	1
11	10.72119929	468.2723578	4121.269902	5952.438457	866.4587316	-205.6137562	1617.943158	2599.5	1256.315789	1598.898037	2195.710621	339.0230611	280.8551001	315.8485103	905.3598804	1285.534348	0.7095840907	0.1446556975	-0.04062469823	0.05611553245	0.02950894398	0.07064273372	1	0.5617069654	0.2687625046	-0.03238181618	93	1
11	14.132594	654.7223043	3303.761334	4797.523939	223.4294987	-190.7090445	1318.712565	1934	4106.978947	1092.262752	1600.865094	124.324235	199.8655763	219.9262527	606.8822145	3882.118697	0.6875947692	0.0520748978	-0.03697139559	0.04817253243	0.02502583735	0.05578090031	0	NaN	NaN	NaN	NaN	NaN
11	22.48808185	379.2880257	4510.911493	9528.961622	1416.02196	-213.0346358	1461.439925	3950	3248.378947	1186.999516	2557.01344	400.8764383	225.1174847	276.1572939	1026.605529	2190.053697	0.468748895	0.15079138	-0.02113038952	0.02883497823	0.02277845201	0.02881314354	1	0.3708794486	0.2824015107	-0.02063611835	87	1
11	30.52111175	791.0342042	2519.118449	3621.679203	593.2562177	-233.983716	967.3347057	1595	2558.623656	694.2647263	1025.069771	168.4627701	159.7580649	125.4578034	412.521202	2082.602228	0.6837500833	0.1653193439	-0.06316213377	0.05073678071	0.02685653314	0.05327774837	0	NaN	NaN	NaN	NaN	NaN
11	55.15468162	106.099678	50.87563336	4155.866049	393.3794714	138.7587861	1138.304314	1662	994.0204082	34.99918911	1104.586477	137.4858911	60.81029472	133.9842225	417.664327	981.8026129	0.01183207587	0.09964347438	0.03242837969	0.01130256894	0.02810319488	0.01491721245	0	NaN	NaN	NaN	NaN	NaN
11	59.00276466	640.1174162	8026.090823	7975.68756	106.3309977	-497.0067171	1491.574011	3163.5	3192.43617	1778.192055	1834.287947	110.578055	337.9762331	209.1613411	676.9015864	2283.759344	0.9873858257	0.01368174651	-0.06483593542	0.04606848469	0.01613829015	0.04876927562	1	0.7799628036	-0.00360142753	-0.05763925514	94	1
11	69.27694195	146.3274977	54.48004233	5418.220182	52.71539627	74.95076072	1180.445659	1999	402.6413043	29.41745536	1313.654819	85.70932306	54.8981354	177.3646356	457.7852262	323.3947875	0.01109630841	0.009982875323	0.01564366598	0.00699408275	0.02043145493	0.01093995313	1	0.0061001978	-0.007394080633	-0.006290349267	1	0.9999999996
11	78.87884002	71.80601354	37.38636805	4427.006469	38.88452996	221.7509844	1183.758314	1643	536.625	25.85361536	930.3674995	79.62532309	76.31535364	125.2603372	334.6066331	352.5403523	0.008104691815	0.009292376824	0.05181743883	0.007440623615	0.02080484306	0.01522726311	0	NaN	NaN	NaN	NaN	NaN
11	88.35663032	637.4875231	2272.641882	7739.729788	1583.866468	5.489197952	1604.25868	3321	422.2234043	680.7857038	2287.142099	506.2606899	157.3159316	201.821288	960.1342419	364.8609738	0.2960809147	0.2045049666	0.0005924643014	0.02450721502	0.02588639862	0.02718791269	1	0.235328129	0.3947053993	0.01697529913	78	1
11	89.99360935	482.2894862	1982.997536	11422.46265	413.8166594	115.7300354	1791.514275	4222	314.0531915	496.39941	2822.766132	183.3456545	153.3101326	428.208055	1007.748115	222.1110043	0.1761123677	0.03920591736	0.01116936412	0.01428513369	0.01937589796	0.0160387016	1	0.1379768743	0.05295045811	0.01806795627	55	0.9999967889
11	101.729358	743.821525	45.56862913	5158.504185	228.0945073	176.4552823	1265.803788	2020	1863.914894	31.00032036	1231.669087	96.19946295	70.87365249	163.0764421	438.1398207	1521.149789	0.01021944758	0.04346307788	0.03317484666	0.006744159138	0.01797511705	0.01518196602	1	0.007165197983	0.06286850713	0.05596256505	7	0.9999550288
11	102.7125708	498.5054985	3162.597533	10559.43288	49.64884726	800.3422828	2091.302558	3924.5	1390.421053	697.0589459	2379.165127	141.1618629	257.0553837	239.3897488	858.9604115	986.4510597	0.3065011333	0.004448701468	0.07612496141	0.01978025264	0.01534012224	0.03205496154	1	0.2464356633	-0.01547838772	0.2726217606	70	1
11	117.4571007	282.6634065	3301.429734	10732.48452	3483.296548	-33.02378528	1579.707183	5029.5	1583.589474	851.6279362	2755.684052	899.5595966	189.0126097	194.1609825	1236.191966	1021.546757	0.3056034082	0.3211247093	-0.002980554688	0.0217123483	0.03075144259	0.02037517619	1	0.2443024404	0.6359902127	0.01216618631	80	1
11	143.2034275	312.4107159	1046.64776	6480.16126	-63.18188604	1119.188975	2328.562781	2458	939.6989247	535.4773005	3169.112267	146.1642148	503.4879363	569.6568276	1144.787173	1188.96898	0.1699441513	-0.007800065719	0.1632864403	0.02829702539	0.03985228395	0.06490159184	1	0.1436422226	-0.03623355684	0.5429974174	54	1
11	145.2975328	388.494068	2309.059001	12692.13308	93.81678504	773.9013152	2074.38456	4676	963.9578947	591.7846874	3384.057352	149.1529474	273.4828163	298.0916966	1202.015977	660.3317012	0.1812560038	0.006505423498	0.05883590752	0.01358203691	0.01525509666	0.0199289414	1	0.1451524835	-0.01220304614	0.1833811555	53	0.9999999995
11	148.432838	159.9341992	-68.95034414	9851.968696	68.29815774	1138.167982	1771.3616	3554	3146.913978	48.21991319	2511.409888	133.2263504	281.3044948	189.2687251	886.2945892	2406.245748	-0.007208350566	0.006922647876	0.1198357162	0.005739617576	0.01752977361	0.01972767064	1	-0.0008568777682	-0.008157280217	0.3513127553	4	1
11	154.1435924	656.0208897	2286.742759	7063.414741	2288.003173	-1.586763362	1687.453087	3366	496.5789474	1067.832764	3565.284185	1105.532853	177.8543061	211.1718851	1597.163879	547.6161604	0.3034286192	0.3071376932	-0.0006126454084	0.04166640436	0.04520368722	0.0380528796	1	0.2425447086	0.6071546709	0.01924014647	80	1
11	158.2690286	182.1253584	2961.357458	9943.898213	61.93505893	2189.279362	2231.787711	3810	1030.536842	908.5492789	3085.387829	140.7966252	739.4277825	348.9996083	1117.795736	933.0869017	0.2861306128	0.005605653673	0.2146709519	0.02389124273	0.01959405722	0.05243683179	1	0.2404283417	-0.005670111334	0.7493014659	71	1
11	161.3435854	519.5103968	8110.520442	10904.17549	1855.013632	-333.0554854	1910.552188	4661	4752	2232.510453	3062.389859	519.1708823	372.7821918	221.9324949	1277.933923	3520.857771	0.7352120986	0.1687450186	-0.02601741225	0.03008112646	0.01978520908	0.04268914729	1	0.5835936793	0.3194358607	0.02547148229	93	1
11	179.6885828	181.1969637	10.16101109	13373.42426	1237.495953	255.7762321	1639.653321	5070	1061.916667	59.30940417	3888.158768	399.8035595	91.49733487	230.047268	1446.104781	895.5807486	0.0007951384648	0.09438259765	0.02126851835	0.005119249465	0.02047258893	0.007943852079	1	-0.0005295668028	0.1676599202	0.0147406718	11	0.9737982103
11	180.4557778	206.3649956	15.39234267	6189.958929	2126.714905	293.6392989	1784.801394	2979.5	1215.531915	61.07931512	2839.942883	952.7692663	111.2601132	247.3567851	1272.938042	1234.061741	0.003056881716	0.3239844011	0.04118889409	0.01223629492	0.04962288471	0.02437130518	1	0.005965082733	0.6441397036	0.09507697709	25	0.9852959946
11	193.4754728	663.4260527	602.0025756	9053.065493	404.0646427	979.4677779	1878.761074	3492.5	1390.020833	171.6260971	2429.737415	195.0546047	274.9322395	231.1137936	910.7635996	1348.395858	0.06792846818	0.04482081341	0.1079784137	0.01104564145	0.0190128571	0.01976387237	1	0.05880866143	0.06971340583	0.3294182495	36	0.9999999988
11	200.7750482	443.4133137	1840.028546	9947.76826	2184.589521	213.7125604	2311.331166	4356	861.9468085	594.0639385	3296.789961	770.2105493	155.3276183	329.7373929	1395.995119	770.7786088	0.1845645697	0.2260445048	0.02447884731	0.01532611224	0.02657983764	0.02257400743	1	0.148328143	0.4405337514	0.07490773943	64	0.9999988495
11	204.7969511	139.0996094	0.6290256483	8055.033327	391.8551503	269.2406074	1617.830714	3005	2346.273684	43.57389199	2587.638236	179.7045977	110.3660331	220.5144655	947.008958	2154.699453	0.0001114978474	0.04788771511	0.03605799097	0.007038518958	0.02137402704	0.01472116481	1	-0.0006328423562	0.07217996758	0.06382262151	7	0.9999991456
11	204.1076335	284.5834802	9.657757481	3834.020064	345.64491	560.7527986	2346.978397	1698	807.172043	84.88385736	3546.448459	670.3842527	423.5296895	1537.517673	1420.387504	1294.839814	0.00238602625	0.1410256196	0.09524912547	0.150174686	1.003598467	1.699925943	0	NaN	NaN	NaN	NaN	NaN
11	215.2843137	659.4035081	5132.441861	10347.34353	484.191018	916.6936119	1952.445148	4076	1699.776596	1377.07647	2743.769007	193.6279253	391.4482809	264.387187	1040.734083	1444.707078	0.4885998811	0.04910823355	0.07774015806	0.02576368431	0.01489424977	0.04248298229	1	0.3926227959	0.07716282717	0.3228419776	84	1
11	215.5239158	773.9340694	2854.843661	5880.420522	1346.461806	-138.554591	1505.975465	2633.5	1138.698925	832.6847024	1761.338473	409.3354881	159.2114232	175.169625	757.8283786	897.4996159	0.4727698904	0.2196295865	-0.02623104896	0.03661654939	0.02425376308	0.02889172785	1	0.3746776819	0.4246659232	-0.03424308171	88	1
11	218.3992097	389.2819642	858.2685608	8926.214842	50.1508464	214.219805	2034.154331	3306	3767.075269	330.7472384	3311.897084	133.2397776	118.1176234	323.6661291	1166.747875	3534.052297	0.09210831323	0.005795882344	0.02570578133	0.01539141729	0.02245340446	0.02032875278	1	0.0714900532	-0.0154876631	0.04740642988	30	1
11	220.65392	499.3488807	8332.986631	10963.83877	146.1141437	-238.3584123	2069.572844	4248	2752.202128	2274.017339	3197.620077	139.677353	377.4866315	232.4695968	1166.598105	2637.263483	0.7436559939	0.01193271735	-0.01821423447	0.03433183442	0.01445778129	0.04496201722	1	0.5887191917	-0.004836530223	0.04732198982	90	0.9999997559
11	241.4947413	740.7986135	3440.510336	7161.137625	1041.554898	-98.70523708	1745.565601	3020	4163.23913	1031.629339	2125.049129	328.7078065	178.377999	290.9774731	869.0038443	3232.233288	0.4745877623	0.1468967384	-0.01427199239	0.03115528043	0.01890341358	0.03301193324	1	0.3759956458	0.2747073683	0.004378341117	87	1
11	243.5402206	397.8008395	3554.760738	12421.18529	-54.72131708	3079.696782	2801.281138	4755	1386.526882	909.8020055	3045.835624	142.5114718	725.6591037	624.9004372	1113.113553	1141.40289	0.2989982411	-0.004894898006	0.2382817247	0.01848854967	0.01569831297	0.04146542508	0	NaN	NaN	NaN	NaN	NaN
11	254.502569	644.6728013	-3.667678871	5589.561256	561.1768008	480.7889476	1788.288385	2269	818.5106383	47.86038411	2930.481433	299.5082441	199.031121	305.7253717	1122.173931	1166.495687	-0.0007142782254	0.09207989208	0.07604961389	0.01208748068	0.03096710197	0.02758268822	1	0.002284054167	0.1658259236	0.2046217852	13	0.9999999351
11	255.4724297	157.1211991	1346.313	8092.786323	1184.642411	176.0087031	2046.585852	3322	603.5268817	545.0941395	3110.984597	497.4866695	148.2051768	300.2328153	1251.91902	653.5097816	0.1698065721	0.1517094115	0.02036711063	0.02193668905	0.04267358942	0.0266821317	1	0.1351959733	0.2863891215	0.05374337774	61	0.9999999849
11	270.4092102	581.4509973	6.470848657	4881.84071	1146.357905	518.8306399	2193.28829	2280	576.2021277	49.49295948	2680.206159	649.34049	237.1481576	362.545517	1145.992559	679.8383834	0.003039172269	0.2280918441	0.0970728329	0.01275138196	0.04422449365	0.03277495429	0	NaN	NaN	NaN	NaN	NaN
11	287.595812	647.6238269	4892.768469	4446.810173	214.3714961	-282.9696145	1724.80469	1926	694.2315789	3323.700933	3155.90641	187.2879555	419.3051233	306.0431721	1226.816349	944.4299807	1.063216469	0.05540437686	-0.05589679399	0.0843276414	0.03932794338	0.1342699617	0	NaN	NaN	NaN	NaN	NaN
11	296.0148127	192.6102355	-3.873755733	6315.888621	235.197715	516.0776526	2009.81809	2385	527.4301075	44.77489096	2766.434574	188.938748	207.4689854	285.1557918	1018.025895	621.3758472	-0.0005777741814	0.03590717329	0.08290259398	0.01132921317	0.03873016161	0.02998877244	1	0.002113359028	0.04988233431	0.2258730521	8	0.9999999992
11	307.475256	763.0755402	5505.277795	7858.956416	723.1980024	-314.6067742	1701.262017	3163.5	1924.860215	1850.854646	2554.147275	265.5788766	276.3165543	216.7612951	1004.484284	1722.386808	0.7119303546	0.0943537701	-0.04498934155	0.03850657058	0.02043444558	0.04225968847	1	0.5625537909	0.1643750006	-0.04931964006	92	0.9999565738
11	310.518102	780.8544189	1288.338024	7362.052572	302.226937	18.61387082	1592.580939	2808	370.3510638	361.1670333	2053.847173	147.6923503	114.7357955	237.5385212	763.0545144	352.358191	0.1807144107	0.04243737554	0.00252768284	0.0164309351	0.01578860436	0.02039336823	1	0.1410586643	0.05918064729	-0.01073369026	55	0.9999998791
11	319.351623	230.6098509	-5.635126641	12323.38755	1028.398535	309.6049232	2058.374794	4825	748.0105263	64.03532897	3484.821276	382.2424012	95.60130799	572.2913919	1309.778562	587.4667848	-0.0006497428306	0.08569554178	0.02720524442	0.005765537062	0.02246404056	0.008214341556	1	-0.001366171181	0.1499899488	0.03462976241	12	0.8750563727
11	353.0668696	680.954793	4.660182478	10340.41555	23.60385342	736.2446622	2040.220162	3831	766.3655914	46.97822283	2739.483949	116.4528233	183.4435202	235.8427047	954.2320684	640.7309478	0.0004423773762	0.003589332213	0.07453953633	0.005333224881	0.01274581053	0.01479003742	1	0.001857126153	-0.01748227035	0.1955624119	3	1
11	363.7177543	505.6882761	3208.546946	9827.246326	1441.256533	867.8287361	2411.437915	4195.5	1420.329787	1040.540698	3468.344318	592.4001306	315.7238343	605.5226234	1405.11498	1262.56252	0.3197821306	0.1454451449	0.08775355814	0.0239932775	0.03422433701	0.03984265393	1	0.2598774856	0.2770966948	0.3226343982	77	1
11	373.3557106	472.5625261	12.97726449	11417.45258	3896.178636	412.7895489	1863.195183	5379	2135.968085	83.92131555	3058.234258	1073.095289	126.8817462	208.7186973	1387.775766	1699.320272	0.0008828266462	0.3350727789	0.03672451602	0.008831180907	0.03131659505	0.01074874874	1	0.004053755326	0.6668590571	0.07956886609	25	0.9994715586
11	376.7708205	790.9705422	1020.495752	6063.691267	1794.026156	40.68775514	1525.660387	2774	1153.947368	338.576397	1991.707213	591.0090824	100.8695689	175.2085457	873.7411781	1454.355201	0.1735576484	0.289863363	0.007779779976	0.01871025333	0.03032383115	0.0242401261	1	0.1391955094	0.571776957	0.01725857189	66	1
11	407.4498945	307.2790777	1014.709974	5426.961347	158.778898	952.8449589	1959.734936	2136	354.1702128	636.9763445	3789.394882	215.047889	631.2177103	624.1597141	1431.467112	621.1003354	0.1725313852	0.03196236077	0.1677434132	0.03056571089	0.03801063414	0.08345932456	1	0.1465950351	0.04633813873	0.5609224927	57	0.9999998605
11	409.6796017	701.7180528	1139.02421	6544.403939	924.5526908	545.629883	2178.967996	2783	1307.793478	442.443096	2456.616441	369.7524721	209.5343423	321.8273918	993.7329372	1389.339756	0.1726050689	0.144300887	0.08509657755	0.01891750999	0.02237903335	0.03779223486	1	0.1421145834	0.2745179623	0.2789616512	62	0.9999997347
11	412.4111006	372.5115133	1747.131849	9227.56455	847.5145635	292.7714442	2424.737008	3606	597.8125	615.6801706	3517.840686	378.1160415	155.9977886	336.8992284	1364.859657	703.3718836	0.1815160685	0.08688680219	0.03120435529	0.02045168788	0.02565712299	0.02535498906	1	0.1444421773	0.152753856	0.09114315552	58	1
11	414.4328063	672.3364648	360.231206	4585.875904	167.599251	171.3593957	1807.038101	1788	691.0957447	210.2732085	2551.747593	152.4239459	106.1534773	252.7590312	932.9034026	948.2113447	0.076049205	0.04287139769	0.03704557248	0.01699641099	0.03039849839	0.03355571944	0	NaN	NaN	NaN	NaN	NaN
11	452.4798343	156.2924757	338.119528	3818.903166	21.50130938	82.26622555	1475.490279	1435	215.1263158	489.3472983	5246.121741	182.0267214	113.5604187	254.0546042	1883.057548	279.6163117	0.08928993465	0.01027944597	0.01781798907	0.04213439126	0.05436381668	0.09679996232	0	NaN	NaN	NaN	NaN	NaN
11	460.4955216	625.4503043	-10.07525408	4603.17545	1044.733699	631.4906352	1688.569495	2052	155.5	47.47826749	2700.703764	637.1975841	325.8163102	217.4931447	1138.720739	190.2979935	-0.003106379617	0.2238132091	0.1335108702	0.01507903875	0.04743041312	0.04034325567	0	NaN	NaN	NaN	NaN	NaN
11	537.7307948	296.8399524	4203.63262	8841.803647	755.4094512	1024.173793	2103.530195	3594	1102.604167	1316.695249	2748.337115	292.7114773	393.3255649	269.7477898	1089.018599	1187.062659	0.4820741914	0.08937675665	0.1135001204	0.02811688446	0.02439276348	0.06154531613	1	0.3906192688	0.1624552064	0.4474251737	86	1
11	569.0728705	672.4277433	482.2080821	6555.610293	1117.622333	287.0577492	1587.582599	2860	1198.376344	238.7891345	3270.385454	557.728857	152.5618269	188.5335273	1309.931726	1583.092687	0.07547431584	0.1589477664	0.04559525369	0.0198500973	0.02938718673	0.03029477539	1	0.06181990914	0.3026852749	0.1196930977	43	0.9999999999
11	598.8937604	413.0732385	-8.81647274	8960.344475	1246.312713	587.5905463	1772.976618	3688	1093.915789	56.75525924	2782.95149	418.3795725	179.4859326	164.8379191	1079.237516	1132.901309	-0.001146177713	0.1485192859	0.06853035723	0.008147417343	0.02769264819	0.01734818482	1	0.002173275205	0.2822858605	0.1809987868	18	0.9999998473
11	630.8493316	380.1800198	-49.93663434	5055.295724	175.9752556	1362.86229	1867.151713	2011	295.4	55.1388034	2690.649535	147.1912329	648.0323959	343.6531221	996.9326646	407.7464377	-0.01193125598	0.03883088598	0.2612019603	0.01537483198	0.03123988995	0.05430931257	1	0.006272721877	0.06548257302	0.8428664814	10	1
12	5.844007649	280.2222438	591.7295751	9049.857652	443.4530275	832.2500666	1259.814994	3393.5	2548.5	116.7443017	1432.516527	137.5439281	185.9115696	166.3266539	506.4549693	1106.320823	0.06600861567	0.05084642182	0.09072685683	0.008559065484	0.01502975563	0.01616248114	1	0.05608377632	0.08126492985	0.2693061671	36	0.9999999928
12	6.044056519	320.0378161	1778.374908	11103.70818	3207.745904	13.24226345	1173.718365	4974	6189.875	310.8153049	1635.589079	477.9270443	127.1851389	193.2151275	694.2774815	1759.083011	0.1622587925	0.2944199781	0.001291722499	0.0135507984	0.02169802842	0.01268319931	1	0.1297550756	0.5808591262	-0.007714313047	66	1
12	7.738889183	175.1691048	1076.386468	6621.532509	946.2488994	807.9942548	1230.258517	2720	2568	214.0840522	1086.601042	183.3271815	195.0612366	136.8967476	428.1730915	1118.803518	0.1601282001	0.1469691236	0.1226351661	0.01796606294	0.01910041965	0.02321267247	1	0.1349628994	0.2820480661	0.4065994823	63	1
12	7.425028352	645.3353411	557.1620216	8693.767351	838.6273906	256.9196104	999.9998667	3360	11212.66292	102.606033	1221.914614	148.8634393	90.87273137	141.3198048	455.7445207	2893.599944	0.06586134483	0.09779099246	0.03088513903	0.008579823098	0.01439769158	0.009965159953	1	0.05219777829	0.1752621493	0.06351423258	39	0.9999999999
12	8.433693903	682.80431	36.12519762	6265.905485	964.8459849	275.2790514	1003.756296	2501	3894.052632	40.14444083	1032.439563	199.7142627	83.37293908	111.1677335	419.4405879	1271.099008	0.006422935263	0.1597404186	0.04617572607	0.006915435698	0.01986139225	0.01126741866	1	0.006722572608	0.3043261463	0.1056126034	17	0.9892279075
12	8.992871284	502.484306	0.006349649138	10210.59575	72.90266751	634.1487221	1649.034572	3734	1782.586957	46.08554061	1466.234591	130.5117542	112.8531322	177.5413022	524.7689722	648.5508809	5.884583146e-07	0.007089619044	0.06112146481	0.004643569922	0.01346876516	0.01009746487	1	0.0005609231887	-0.01095362048	0.1489988307	3	0.9999999981
12	10.58789697	265.6164824	58.27940132	8392.589601	168.7895199	112.8931723	1115.723737	3021.5	2934.311828	36.65588205	1568.365264	103.7097031	72.23874752	139.1163664	551.6577782	1050.356057	0.006943648076	0.02083725786	0.01427896879	0.004559580088	0.01357859566	0.008150314978	1	0.002834523656	0.01500591356	-0.01150154265	1	0.9999999949
12	11.8538723	292.3366534	1434.506795	7809.125762	42.73966289	134.7896276	1610.63161	2879.5	1837.282051	334.7451961	1866.077266	123.1696332	119.6006629	189.6315064	662.9517025	2171.957839	0.1823595652	0.006014047393	0.01648717407	0.01602399463	0.01838596755	0.02022176989	1	0.1428950402	-0.01548862836	0.03647324941	52	1
12	14.24080852	485.164493	3203.397717	11128.89623	597.8194064	683.6795062	1568.809307	4247	6062.768421	654.8759089	2053.97485	158.6179033	250.2913165	165.7542909	740.4943585	2832.048313	0.2907787056	0.05470169674	0.0603413932	0.015065211	0.01389652289	0.02085101628	1	0.2334145075	0.08772234757	0.2164258606	73	1
12	15.20113885	334.2156298	781.7557512	11351.33709	3597.585164	53.85123049	1112.32382	5141	10456.91667	163.7323171	1592.747399	505.4521426	102.276042	191.4140123	693.1095821	2982.893416	0.0684557688	0.3159525914	0.004993282304	0.008964966825	0.0198936421	0.009405656036	1	0.05540982403	0.6255999033	-0.01577676687	48	0.9994278609
12	15.60774214	374.4815639	598.5450352	9641.657259	530.5516958	917.4702383	1636.963582	3637	4087.556818	145.7275711	1783.908156	159.7389446	221.6159229	177.3118697	663.9519759	1850.02976	0.06373818654	0.05577052408	0.09423779765	0.009131577181	0.01490153571	0.01757138069	1	0.05459899031	0.09164778342	0.28120183	36	1
12	15.64453827	389.6349112	714.7960792	11749.05814	594.9055494	1142.441748	1539.383037	4469	2204.377778	129.5592307	1872.863845	168.3450035	222.71435	191.6367518	680.6015194	961.0672506	0.06205237681	0.05004489394	0.09323772106	0.008647973094	0.01383035532	0.01559042121	1	0.05309839909	0.07973799741	0.2770689462	36	0.9999998107
12	21.17136376	304.1617939	518.9258684	9591.82132	527.9617263	1874.523015	1739.635916	3691	6812.923913	155.7240602	1613.672701	138.3950232	391.6986985	193.7953094	594.5173847	3081.946457	0.05504474925	0.05498422077	0.2001621432	0.01251226289	0.01650173064	0.02207639361	1	0.05547835652	0.09569013474	0.6471744828	37	1
12	24.14097572	116.7003427	500.9475544	7155.411679	2112.021724	-14.74526536	734.4227264	3196.5	6140.315217	79.84808279	1013.876638	321.7322406	64.75857682	136.2031601	438.5698244	2223.357005	0.06987980133	0.2960850244	-0.002556121583	0.0109929578	0.02172371561	0.009505760849	0	NaN	NaN	NaN	NaN	NaN
12	24.53060528	177.5849861	26.01152759	7516.009836	770.9709785	378.4100544	966.4257107	2908	3655.229167	43.60849856	1342.776936	168.1847722	103.1139484	129.5019276	497.1332068	1622.869651	0.003899552196	0.1032037981	0.05062566836	0.006261168363	0.01819702082	0.01073491969	1	0.004244608075	0.1874991202	0.1178761027	13	0.9960196775
12	24.40038387	462.1394958	2744.54775	9561.483438	72.75874143	2007.899364	2156.109635	3642	1569.505263	556.1618169	1759.617319	132.517601	440.1036934	267.3013208	628.6111977	696.3703905	0.2868730689	0.007436657785	0.2064255978	0.02034797662	0.01450989589	0.03246401654	1	0.2404371797	-0.00232021913	0.7209104685	71	1
12	25.21594267	726.0963294	2424.784052	5525.447586	1185.469146	-161.4070557	973.5579298	2418	5451.473684	564.7407999	1227.510238	252.2975666	129.0906929	131.744458	500.1907237	3072.15359	0.4437564859	0.2154940752	-0.0303285256	0.02787505983	0.02503415775	0.02640595093	1	0.3511437213	0.4158702347	-0.0554498235	88	1
12	28.52237039	521.7399403	-34.45428644	10279.10983	449.8246921	1214.526145	1819.627368	3813	2304.095745	50.09709934	1770.202398	142.0376776	227.2989335	188.9871394	644.0685868	1310.265023	-0.00371352513	0.04608386478	0.1193603781	0.005092031197	0.01381199175	0.01590055102	1	0.002447632169	0.07290574281	0.3522845568	9	1
12	30.29066194	668.3666611	3658.589474	8030.002572	783.5131275	-209.5999554	1161.415282	3233.5	6383.516129	699.7748524	1488.446657	183.2701784	164.3123926	132.9715444	570.4974488	2929.893286	0.457314537	0.0986750253	-0.02584332116	0.02145618181	0.01715544569	0.02325548966	1	0.3606685216	0.1742321273	-0.04208766508	85	1
12	31.31717786	257.5070224	1661.952185	10610.25621	4220.152786	46.68197216	1310.433364	5111	4679.925532	316.4529001	1630.081301	638.6619998	131.6787753	193.4189578	764.7092747	1911.525823	0.1597436445	0.396394107	0.003852801935	0.01492526888	0.02206869975	0.01353562308	1	0.1293635045	0.7921419706	0.005301517318	68	1
12	32.3737404	420.65508	4089.752116	13178.04703	80.27607725	-58.91392899	1806.008606	4845	1070.021053	970.0116694	3118.512695	142.9449622	226.2550426	219.078532	1100.276288	677.6348414	0.3107726787	0.006023619393	-0.003883057814	0.01734768601	0.01264902077	0.02185954242	1	0.2439522618	-0.01650150373	-0.004299937822	69	1
12	33.53051809	353.7114554	-35.12132134	11143.20051	3504.362431	632.7623986	1600.448304	5066	12196	71.13468632	2105.952739	682.2378812	120.2768895	236.7545202	909.7464198	4769.3874	-0.003377699765	0.3143516008	0.05811914061	0.006766067514	0.02233592049	0.01005320822	1	0.001943006094	0.6250981357	0.1519541949	26	0.9999999405
12	36.7548681	338.6261703	4284.094299	9386.354528	95.43316459	911.8689108	1897.150525	3597	1977.153846	1028.72308	2253.458529	126.3706508	325.8667657	197.2728546	838.6370669	2744.705246	0.44668598	0.009487702231	0.09464154426	0.02970906066	0.01414906742	0.03918406586	1	0.3598413417	-0.003988812832	0.3699455529	82	0.9999999999
12	37.76140909	556.7025169	3681.686417	7986.710276	395.6630765	696.6400788	1821.568566	3160	3649.691489	983.6821527	2093.282306	163.3561189	288.9632407	211.1839923	793.0970497	2333.695823	0.4655654634	0.04984127769	0.08451049141	0.03425902268	0.01892759937	0.04179376766	1	0.3747361739	0.07903285045	0.3410176838	84	1
12	39.38002057	117.3091255	519.163883	7008.416266	1063.361558	16.70019289	864.8763613	2826	4162.98913	114.0787264	1236.06638	189.8757359	74.33721675	149.9874331	466.1949239	1758.67636	0.07542681327	0.1571118698	0.002807634607	0.009965705396	0.02214773218	0.01097571355	1	0.05859182572	0.2965917035	-0.02907072258	42	1
12	39.44096807	456.2060557	658.5105027	12380.68593	1173.4256	2432.697987	1923.759997	4935	5248.62766	140.5933	1742.61967	189.8846369	395.9850576	232.7058616	642.9566161	1438.84614	0.05312423718	0.0972851312	0.1952017231	0.00823690242	0.0137638588	0.01713996392	1	0.05416989464	0.1830114438	0.6314421698	41	1
12	40.07080185	279.8514057	3170.649303	11266.78447	484.1012342	865.7173289	1880.564163	4331	3089.453333	599.282351	2124.996353	165.6584581	215.8186794	219.1384224	788.9805393	2271.617553	0.2877016256	0.04347226349	0.07639165882	0.01948115154	0.01432327486	0.01979405741	1	0.2319866316	0.06532919441	0.2709563541	73	0.9999999984
12	40.85739438	293.495939	3214.504105	10432.69538	545.8718133	758.9464455	1769.070667	4104	3232.457143	528.9729475	1797.440195	155.9842792	221.4120609	198.8637734	666.6181532	1662.59263	0.299931727	0.05455405401	0.07088661545	0.01540684934	0.01360691384	0.02521395428	1	0.2415028532	0.0879857267	0.2551976393	73	1
12	43.54464639	324.2662641	552.8455137	10418.02752	191.2625967	2049.401467	1947.580761	3852.5	12085.12903	172.938869	1907.441491	131.4701555	449.0697101	190.5718272	669.5360812	5420.880308	0.05452065403	0.01917189034	0.2028214852	0.01190544705	0.01523838423	0.02500810797	1	0.05475498399	0.02167964136	0.6546397531	33	0.9999999797
12	43.44292366	701.0083092	653.2753174	7166.633745	159.522741	37.60645432	1100.282033	2629	10037.97778	118.5851513	994.0123139	96.97324698	81.64821009	182.8277739	345.0243783	2551.083894	0.09231941808	0.02388048911	0.005002486714	0.01003620847	0.01489274732	0.01211983662	1	0.07038073839	0.02084918378	-0.02364463262	30	1
12	44.5471946	409.1319984	3420.252018	12092.68446	1140.362655	834.7912714	1673.627505	4796	6550.106383	672.5949269	2276.485494	223.3458191	269.2018824	193.6575932	853.6052876	3175.266188	0.283360554	0.09476770967	0.06905648218	0.01574814248	0.01268628707	0.02252285832	1	0.2286951823	0.1711461945	0.2468222372	75	1
12	46.34572953	79.24891034	27.60090301	5667.291249	1650.817096	542.9039529	981.7108133	2535	2225.72043	64.22514392	895.7891767	305.859285	116.1143823	139.1406264	398.6599707	1084.964269	0.004758257507	0.3036281396	0.09709215049	0.01169247702	0.02763552136	0.01418636731	1	0.01117336562	0.6049857414	0.2887743535	27	0.9999999792
12	47.16541394	188.8794726	1820.646268	6685.574523	69.64051149	1357.542054	1519.682379	2569	1800.1875	406.4911591	1413.323415	106.0815652	366.1113578	198.7948793	506.5457739	1217.408813	0.2762654276	0.01040140269	0.2002500906	0.02319230092	0.0184802866	0.03794568207	1	0.2315496446	0.003482895248	0.6971116151	71	1
12	48.57138466	204.1513368	2599.561087	8901.751707	483.2819664	-12.85058401	1204.131975	3395	4403.302083	560.3019285	1924.363515	154.0153573	170.6398019	166.2913903	706.3988518	2462.471237	0.2857637594	0.05335410361	-0.001551695855	0.01853297766	0.01619945676	0.02161667369	1	0.2248127823	0.08161409727	0.0001408772208	72	1
12	48.30952036	436.6007205	-102.2009787	12321.341	3789.184556	1317.085614	1566.74156	5646	7182.074468	88.30313529	2444.965934	761.0990678	276.8555637	553.2397314	1052.532224	3006.792526	-0.008243255943	0.3025817645	0.1049239691	0.008094078755	0.02183212793	0.01379242304	1	0.001353616412	0.6032327528	0.3129003536	27	1
12	48.50211758	606.6592542	1670.655524	10630.33886	489.5924337	1526.465506	1714.383588	4053	3945.851064	295.8218341	1922.217437	157.4910475	303.6999286	199.5477681	714.6298483	1547.980161	0.1516917692	0.04797731948	0.1355407155	0.01530649803	0.01283446336	0.02071713015	1	0.1277930621	0.07776396165	0.4449020808	57	1
12	50.2496439	501.3033903	-60.37799166	12579.2117	1126.223851	1397.747668	1731.3951	4852	2562.574468	62.28820379	1908.813079	195.8563934	245.4639697	190.4301706	690.921854	1327.148868	-0.005068324589	0.09238267162	0.1126068885	0.005115239581	0.01354133636	0.01157764594	1	0.001514375086	0.1684092655	0.3306387565	14	1
12	50.10076187	284.8578774	2827.658532	10063.41348	526.518338	676.5405903	1709.542179	3994	4607.266667	642.666589	2223.415427	167.6342744	256.9321243	193.0451182	819.7832233	2080.520422	0.2841537034	0.05118655409	0.06796965099	0.0174681579	0.01678025475	0.02559523356	1	0.2286380573	0.0808495516	0.2412205537	73	1
12	51.49288285	466.6806071	-71.8747108	11165.85211	2495.03292	1276.39261	1611.092363	4827.5	3975.010638	74.37947424	2045.477359	470.6698281	250.0388744	190.5424454	849.6645269	1651.66122	-0.006567894862	0.2198520797	0.1142910927	0.007094969819	0.01694853388	0.01300718813	1	0.002226087245	0.4324359138	0.3420214259	23	1
12	53.87136789	533.6664636	22.69817846	9607.969182	550.101293	162.6681715	1578.321829	3613	5421.806452	43.58184545	1831.923416	165.4509039	69.04860145	155.7348991	682.1257567	2809.891098	0.002368645278	0.06191825693	0.01909225952	0.004834421083	0.01342866892	0.006930381846	1	0.0001116700456	0.1003236572	0.006048949096	6	0.9629551736
12	55.65189734	552.4569427	3.91366043	10649.75235	2367.186094	146.2585797	1397.619538	4565.5	4343.861702	72.94035384	1985.548903	447.7463779	78.80344943	186.2200763	802.3129201	1731.134003	0.0003704425125	0.2230036397	0.01298489683	0.006920806451	0.01850205055	0.007562660863	1	0.0003195846787	0.4335376402	-0.008206156084	20	0.6453792963
12	56.27617711	667.5533911	2.983956094	7650.703173	3247.142015	152.6743672	1025.693591	3757	5219.12766	61.73429489	1409.000377	610.3669878	68.01518567	154.9363138	659.3238367	2240.734635	0.0004496227249	0.4279047768	0.02168239462	0.008569640527	0.02411599582	0.008251664408	1	0.003895146426	0.8582702158	0.03148602319	29	0.9999980719
12	58.84535005	303.6842483	821.2658362	12454.38517	3714.104529	115.6559022	1237.999683	5582	6458.829787	192.2354119	2190.107937	673.4160679	98.30540761	223.4939282	942.0217733	2457.961638	0.0652340591	0.3006904288	0.009261946245	0.009684054394	0.01831550544	0.008418080184	1	0.0529386351	0.5942254008	-0.002401973665	48	0.9586591584
12	60.13725479	243.1915303	3123.935365	11686.62227	130.041827	2319.711652	1955.977306	4369	4772.123596	557.7487128	1827.751548	143.7423868	504.0694074	242.3204502	661.6159502	1685.51895	0.2643216149	0.01123506055	0.1933061714	0.01728790705	0.01297731623	0.02752035372	1	0.2215082395	0.004831624817	0.6702323477	71	1
12	61.46770894	568.167533	16.37019733	11041.56792	2442.654247	316.4818263	1424.674095	4696	2295.388889	61.12251986	2056.457469	441.5039312	91.39006206	167.7940686	822.0208569	774.3079069	0.001409010288	0.2181042102	0.02953518348	0.005875864583	0.0173522445	0.00775841225	1	0.002304492661	0.4242800036	0.04931536934	21	0.9999406813
12	63.61271374	582.9448844	5517.174186	11909.85116	568.4282917	-169.6826453	1589.799721	4588.5	2633.477273	1000.500688	2288.274241	173.5555564	271.6502644	182.874517	855.7575279	1242.20266	0.454377418	0.04818987152	-0.01445179468	0.02223730249	0.01303206845	0.02781017693	1	0.3584582178	0.07030689448	-0.005522703968	83	0.9999999996
12	65.78650803	432.4419361	-156.7554701	12526.22498	535.6810944	2818.137479	2007.586635	4719	3267.419355	75.39458093	2225.776942	160.0677837	523.2131001	239.9859538	801.1533063	1329.114222	-0.01315604093	0.04472363056	0.2221593923	0.006349410368	0.01210050156	0.02160968044	1	0.00248953315	0.07559195018	0.7071965645	10	0.9999999985
12	66.45314893	317.3196406	1936.801718	12153.98865	1687.584435	1759.542454	2194.424563	5009.5	2463.548387	317.1490654	1938.904741	304.5770759	351.941503	219.7102681	775.6755347	752.4488501	0.1588881789	0.1414993839	0.1439257274	0.01155308708	0.01332042132	0.01758958812	1	0.1354704875	0.2718624503	0.4800326532	63	1
12	66.98045979	189.5611342	-22.30620373	9460.248478	163.2719034	1053.217039	1433.895101	3453.5	9163.461538	56.67830599	1746.78185	133.9537231	215.9523889	436.5496112	604.4680444	4076.663105	-0.002409328285	0.01848924528	0.1103011722	0.00730885911	0.01602680076	0.01393800139	1	0.002432917295	0.01528383835	0.3198393976	4	0.9999999835
12	66.98751879	526.1001921	26.13463095	12337.21142	1127.207307	346.0789595	1501.847388	4744.5	3718.045977	54.91855387	2271.107429	247.1880024	87.49170371	234.0804157	841.059401	1570.949172	0.002134633935	0.09522543818	0.02988412122	0.004942754685	0.01423769426	0.006796024021	1	0.001189273064	0.1698672524	0.04502793604	12	0.9761653187
12	67.69521792	639.2690108	1137.813716	7108.144452	572.4566484	1006.976009	1880.356835	2800	1050.787234	292.6993629	1905.349683	214.8457801	308.2602231	231.0392839	749.9048573	705.4745352	0.1624307561	0.08861456981	0.14932568	0.01809784359	0.02081506337	0.03648681864	1	0.1379588012	0.1626504829	0.4971828244	60	1
12	69.84478541	207.7923274	3342.381436	11485.05874	2373.04521	-75.51332635	1308.829264	4914	2305.926316	664.0438769	2287.356062	517.505873	183.0781472	189.9897048	951.8828511	1082.95733	0.2853943768	0.2078444059	-0.006727943895	0.01928131445	0.02046089445	0.01854146933	1	0.2262981525	0.4012229838	-0.01080272487	78	1
12	70.15127328	253.9342132	79.20218194	8673.360618	711.5086587	217.6501806	1679.377767	3336	901.8	51.24582557	2681.718021	254.8154923	85.21539674	239.9065747	995.2171252	628.1790019	0.009639480014	0.08093289516	0.02784834249	0.009762986841	0.02181887883	0.01192749551	1	0.006832708854	0.1401675943	0.03904859535	12	0.9311864214
12	71.55020447	277.4661708	4651.461118	9895.912845	993.1361506	-73.60143027	1725.140289	3971	5906.09375	1069.24669	2239.897908	220.3255535	239.746892	208.7324241	851.7113442	3693.005999	0.4726357183	0.0986819808	-0.008108661149	0.02608174936	0.0190567948	0.03005369257	1	0.3742172518	0.175203571	0.02311255607	85	1
12	72.61196808	233.3656005	-40.79621899	11221.11495	116.5534625	1235.954387	1778.093518	4079.5	6976	55.54946552	2403.389851	125.5176948	297.8998885	202.6518455	843.629201	3219.620092	-0.003733175576	0.01047382764	0.1150462883	0.005548855099	0.01256071783	0.01731870794	1	0.001614259591	-0.00105922451	0.335647439	4	1
12	75.70202332	129.3176227	544.5996918	8054.029735	2425.127515	231.7197688	964.3872776	3582.5	2801.858696	130.5570075	1564.085253	481.4318513	92.56640958	153.5484582	675.4871434	1477.206225	0.06875399899	0.2983919026	0.03013424198	0.009541297455	0.02428694983	0.01216944846	1	0.0572614766	0.5905858373	0.07083639469	49	0.9999999995
12	76.99167465	451.6770715	934.3287416	13236.51412	1981.420597	148.4550723	1589.843564	5325	4840.365591	204.8608868	2261.23489	325.6426115	108.907624	187.3558913	853.7790826	1939.21786	0.07160863146	0.1460076467	0.01273281209	0.008437752669	0.01392182288	0.008522398274	1	0.05612079263	0.2741293469	0.004010421197	42	0.9999998841
12	77.64368953	422.4684469	2139.371451	12680.71776	597.2464075	97.09441827	1717.372473	4754	3721.086022	488.3165112	2598.128101	167.4128777	163.8631315	192.4716292	927.0902902	1770.847922	0.1730905109	0.04892185628	0.007834168639	0.01134065302	0.01357816904	0.0149296857	1	0.1354527008	0.07288815517	0.006221842805	55	0.9999996925
12	79.73023529	386.198665	4121.533295	13941.03964	606.9006215	1001.394339	1953.960913	5272	2859.036585	793.2389154	2663.938706	185.4381233	308.8815668	186.1938932	968.5417618	1710.488562	0.2910357241	0.04396194368	0.06752565921	0.01781934686	0.01400789906	0.02035117022	1	0.2340007329	0.06586968564	0.2409525436	73	0.9999999742
12	79.1417848	517.7265561	2192.149711	13291.99105	1143.860012	147.8285423	1664.526832	5108	3473.188889	407.8131538	2564.483384	223.9771579	143.9850023	171.5889155	934.7559088	1004.159293	0.1674526666	0.08676614339	0.01041318443	0.01220101864	0.01337925507	0.01208768387	1	0.1316703941	0.1513838137	0.01561154937	58	1
12	79.88934699	153.0390337	33.97080382	7901.486076	740.0620359	875.8934959	1269.756517	3116	4164.703297	55.00618711	1380.361224	158.135897	166.1496884	152.3012145	512.4924919	2075.538567	0.004574295039	0.09783860104	0.1108418811	0.00887720538	0.01704133871	0.01373716856	1	0.009161800304	0.1796161122	0.3270108746	14	1
12	80.29262747	352.3908437	4150.792011	13675.00803	4008.004564	-32.89771361	1672.590941	6184	1501.075269	1000.577141	3173.084013	939.9817463	198.9419023	245.657352	1373.782233	913.6838983	0.2930714144	0.291214698	-0.002996449683	0.02233292504	0.02008809914	0.01652853274	1	0.2338731483	0.5740522238	0.007802852662	80	1
12	80.13052122	543.6451219	5292.703905	11810.10942	3453.065973	-107.8249896	1796.238274	5460.5	3109.317647	1629.884931	3486.155793	1050.130045	261.4892427	209.8203222	1547.130497	2551.807577	0.4497035501	0.2908501149	-0.0107066968	0.0306534773	0.02270283895	0.02930788285	1	0.3583999675	0.572955695	0.01759365333	89	1
12	83.3055276	614.6829384	1547.737939	9558.881322	60.67695484	1371.159517	1874.719719	3548.5	3093.849462	342.4376929	2092.33561	115.921806	367.4536053	193.9077242	750.7960938	1749.125446	0.1650318038	0.006304026051	0.1407870713	0.01302854719	0.013019208	0.02579922373	1	0.1382522362	-0.008237284362	0.4643250374	54	1
12	84.48601778	180.291994	6796.817324	10005.55558	970.00718	-299.0528813	1284.312976	4084	7308.822222	1364.785931	1985.62752	219.5354355	292.3283012	178.1116755	764.7826131	3937.41596	0.6574245414	0.09958809248	-0.0281951997	0.03493705713	0.01779401627	0.03145995808	1	0.5203353099	0.1760879654	-0.003461295889	92	0.9999576309
12	86.61101273	209.6315502	3020.947645	10370.1835	556.2581532	680.3364969	1608.134445	4001.5	6831.802083	680.7408206	2165.524194	162.1694824	248.3638403	161.6823969	804.9562935	3561.049176	0.2942211214	0.05480250802	0.06330840799	0.01811698173	0.01438556976	0.02505942874	1	0.2363848089	0.08809160083	0.2275438987	73	1
12	89.94480491	334.4182298	27.63794084	13833.36272	4144.917588	191.0164779	1449.100598	6142	5157.763441	82.72017545	2220.872944	664.0058706	82.76588147	218.5959882	954.4945228	2047.000156	0.002144187889	0.3018939126	0.01413071417	0.006941311767	0.02198446924	0.006662910057	1	0.002925659784	0.5969493814	-0.0001706714259	24	0.9831692461
12	91.76902424	316.7337568	4856.864546	16171.06428	313.7709498	-45.48429942	1638.875414	5849	6095.648936	868.1725511	2750.534948	185.1560818	245.2477573	192.940755	1016.570716	2162.098999	0.303139807	0.01967982057	-0.002784810497	0.01430417098	0.01136412311	0.01716865115	1	0.2381283249	0.01183026766	-0.001637376259	69	0.9999999995
12	90.48463487	379.5212496	786.8745159	10390.62344	3029.606264	467.0930631	1784.414639	4722.5	1181.735294	298.2756539	3295.489484	1077.678245	164.851152	278.0453485	1478.115427	1128.343464	0.07329753373	0.2857843401	0.04904335017	0.02763933308	0.04576439296	0.0142175843	1	0.06211232268	0.5654957655	0.1370170823	49	0.99999955
12	93.64987218	158.4647706	4716.089021	10742.98671	554.0632897	-140.6953859	1252.572351	4099	5515.244444	833.75826	1939.843416	151.2708359	218.1318222	162.9960749	717.7294345	1902.734368	0.4429519647	0.05272800026	-0.01244814119	0.01970757697	0.01224293442	0.02260045501	1	0.3495444316	0.07980563397	-0.00102108868	83	0.9999999999
12	93.71710384	232.5185083	11366.08778	11873.56871	658.0044077	-669.831321	1562.031394	4755.5	3716.978723	2217.782482	2303.956221	164.758398	486.2821896	230.3812298	885.3319582	1561.164702	0.9740686471	0.05357443945	-0.05227547617	0.03674926951	0.01388901333	0.04540156582	1	0.7708138877	0.07966685351	-0.01526823311	95	0.9999644981
12	93.45709297	286.2682903	3618.879025	12526.08859	1168.741022	864.1473635	1893.356749	4984	9547.096774	747.545674	2458.193314	236.2931678	292.7115756	219.5203781	910.2543069	4318.129212	0.2895674392	0.09749831785	0.06899621446	0.01416225447	0.01499920312	0.02276047706	1	0.2336864015	0.1767997708	0.2481890657	75	1
12	94.09525372	545.4774286	-36.3272382	11976.48035	1656.61052	1448.631319	2134.93303	4777	1692.035714	68.97330953	2142.832027	335.7252711	263.8002038	247.3887473	826.1467064	711.8795493	-0.003005281986	0.145487407	0.1234325184	0.006051400078	0.01689966465	0.0147177206	1	0.004706344114	0.2789483698	0.3711852022	19	1
12	96.73582444	129.7215698	3957.538763	9178.243013	1387.43446	-108.0981551	1186.686629	3831	10258.11579	741.2916042	1614.090935	264.6970731	207.1829377	165.7640233	641.8223758	4964.569635	0.4369880027	0.1507192774	-0.01255894776	0.02319677953	0.01734535429	0.02546108263	1	0.3461449183	0.2826969115	0.00172154084	87	1
12	96.32092316	638.5392072	-1.864829186	11027.06628	1659.385736	339.2953908	1458.468935	4458	1694.892473	53.55397177	1702.967337	266.1336392	84.81664336	220.2362975	651.6147041	706.66014	-0.0001886650837	0.1484508664	0.03074245732	0.00499663276	0.01651868033	0.006998757823	1	0.0001424098686	0.2801203087	0.04992314622	17	0.9974688298
12	97.99065873	174.1364443	4162.903147	9161.745218	470.8260144	843.8178013	1697.082437	3620	4986.322222	783.7137238	1667.669674	156.414857	328.8900664	171.3832087	623.0271007	2733.533532	0.4531781893	0.04834168188	0.09001908711	0.02128066213	0.01768797418	0.03558255448	1	0.3652288536	0.07621725037	0.357194121	84	1
12	99.41144615	71.65162564	-26.05524962	6285.513956	1914.423307	625.2283794	1088.789762	2821	7912.87234	65.46988141	1080.765065	349.907822	146.7187525	181.3826432	475.713906	2985.995283	-0.004232007436	0.3085982433	0.1016177389	0.01115632539	0.02780380277	0.01491813022	1	0.004397128288	0.6155151365	0.3026274908	27	1
12	99.32145686	247.1837598	1962.473209	11672.06926	2524.831886	616.4918266	1791.358128	5081	2798.115789	378.4313246	2108.856921	489.675744	194.2337697	198.2622289	880.5546323	1524.142953	0.1641104415	0.2174421126	0.05145407717	0.01437710138	0.01907126635	0.01500932913	1	0.1338659719	0.4241574614	0.1634586779	65	1
12	99.6583881	357.3017478	812.9203349	13201.28787	3035.531853	1272.588029	1694.784201	5726	3613.72043	222.0236575	2658.441668	563.5799857	267.2972228	204.2089253	1064.135588	1750.533368	0.0618620323	0.2288632169	0.09453403055	0.00944118884	0.01534148608	0.01377296438	1	0.05554610434	0.4500671038	0.2897788921	47	1
12	99.6824221	737.2871259	3125.551419	6859.416949	383.9473752	494.9522029	1257.377117	2700.5	4027.293478	917.1993487	2050.724231	158.4426506	254.5965365	198.4265759	770.5261398	3083.15159	0.4540848401	0.05674085274	0.06531181723	0.0324180388	0.01970093091	0.0418342935	1	0.3642433322	0.09228533517	0.2719466673	84	1
12	100.825018	653.5169155	58.98377242	7084.503666	608.7705507	154.038999	1487.966823	2797	783.8518519	63.27473917	3140.699887	305.2288118	107.2814757	486.1542075	1173.535379	557.450673	0.009996618591	0.08611116484	0.02263184459	0.02143721766	0.02528871357	0.03510193317	1	0.006804667499	0.150610389	0.02124593753	11	0.9276632438
12	103.3054294	209.6359951	58.99093146	10301.39782	935.5339719	359.8143026	1743.528938	4016	1805.555556	55.4371569	1749.708887	214.3197681	91.40280367	271.9763661	683.1246524	758.0262975	0.005522573085	0.09484714038	0.03442482645	0.006016004901	0.01551618307	0.007724580506	1	0.004225740528	0.169328745	0.06157901744	12	0.9997351348
12	103.5896636	382.5124041	0.1198485717	15049.48685	2253.555846	469.6486351	1583.501699	6059	3724.555556	64.75427466	2528.674255	451.3192471	120.207495	220.6861209	998.8440853	1243.481815	7.494167356e-06	0.1518992496	0.03207873317	0.004579023873	0.01578437288	0.006661706758	1	0.0004461942528	0.2873321771	0.05477104707	17	0.9984530315
12	103.5047174	678.5937601	6074.474303	8852.135317	809.1969634	-312.9311012	1501.874188	3569	2718.987805	1401.085335	2002.281379	226.9839799	285.8822663	199.3118276	792.2862979	1690.15694	0.6815681636	0.09395482458	-0.03518806319	0.03077433943	0.01587023396	0.03726686337	1	0.5390227821	0.1640601638	-0.02237711505	92	0.9995941467
12	104.6828759	194.5277366	-75.49953912	13221.03381	1266.063547	1423.381907	1607.733017	5078	7428.263736	65.64752995	2088.203987	229.5725392	236.5233721	195.5457578	769.8488288	1924.617797	-0.0060093181	0.09573695519	0.108499543	0.005365914212	0.01442101476	0.01193199803	1	0.0005060045478	0.1751341555	0.3163024461	14	1
12	105.5114485	334.8187238	1226.756374	17732.07891	2772.958131	193.0160631	1420.616654	7219	5904.578947	194.8575838	2425.817163	517.8470169	114.0802334	210.2474215	1024.53032	1745.634175	0.07046884581	0.1598110234	0.01102065069	0.007696017562	0.01494537332	0.006945003565	1	0.05527709798	0.302618264	-0.001568033333	42	0.9999998905
12	105.4362888	665.5374455	558.1435161	8151.316392	334.2326143	781.3388002	1681.927889	3078.5	1735.867647	156.2717934	2272.913075	140.7124369	238.8191281	180.5523845	828.2827554	1109.120573	0.06720053664	0.04375144215	0.09459017937	0.02006004494	0.01673012287	0.02115738695	1	0.05722213732	0.06678162715	0.2826806469	36	0.9999941281
12	105.6317979	721.0243253	1300.947481	8267.692444	1749.860399	369.624082	1356.610941	3582	974.0860215	287.7296945	1793.688851	383.4051056	141.378244	167.1838964	737.488632	501.3721315	0.1591246563	0.2105630608	0.04594005677	0.01622667917	0.01912530002	0.01753515086	1	0.1293797015	0.4096160908	0.1428175791	65	1
12	106.9023882	410.9023363	-19.60933525	14487.40536	297.6538697	464.6341826	1809.081749	5317	13831.13684	75.61330665	2682.876533	141.9247484	95.93220121	165.0436415	903.4154566	5553.788857	-0.001149719634	0.02035778673	0.03182229101	0.006578294641	0.01255272983	0.006911354346	1	-0.002338917685	0.0149492403	0.0475405801	2	0.9945973092
12	108.6054638	438.685324	-100.0629252	16340.34764	164.5884061	1989.778504	2255.990445	5870	7202.510638	70.6899765	2569.049394	160.8390602	303.2893358	219.9235477	932.53332	2328.092138	-0.00650707514	0.01163570454	0.1238501389	0.004486014449	0.01018972478	0.01147120309	1	6.611863907e-05	0.001816910845	0.3656424003	4	1
12	109.5340198	84.56029114	624.2838475	8265.043406	3140.69417	54.06710082	982.4480477	3838	3476.09375	104.5997379	1097.534631	439.8830452	91.12302353	171.0271415	510.5140238	1399.963594	0.07911161328	0.3900978665	0.006548909259	0.0100083007	0.02321707263	0.01178447169	1	0.06507390273	0.7792126947	-0.00446098538	51	0.999999997
12	110.4799846	287.6926849	2067.365873	12214.57078	606.4653612	811.0311219	2005.597217	4695.5	3480.389474	412.0700353	2373.622409	179.9023558	222.7041489	338.2515425	870.3755926	1385.372423	0.1694110862	0.04933098462	0.06488049906	0.01138769883	0.01391268509	0.01812304388	1	0.1367386369	0.07678962014	0.2035917369	56	1
12	110.2350534	546.645525	-10.29617717	7611.920061	673.1315506	1028.003906	1998.87758	2999.5	1644.591398	67.81977647	2904.88675	311.4245493	354.9823982	304.8686686	1119.512902	1492.703116	-0.00119551108	0.08829153719	0.1335333643	0.01295857696	0.0270861795	0.02604205113	1	0.006097963282	0.1610610054	0.4040651184	14	1
12	111.1719984	102.0850534	64.90695007	6356.095488	2452.825602	172.7920286	985.6156989	3082	1777.40625	68.9063315	1284.662393	530.8236616	69.22651729	282.7193507	594.1803857	1335.145973	0.01044456702	0.3943763927	0.02730629127	0.01284684783	0.03265540295	0.01201310962	1	0.01182456446	0.789152452	0.05181497208	29	1
12	113.3361908	607.5091138	2264.740276	14007.42676	2937.730184	684.2062727	1672.357684	5991	2751.734043	405.6852443	2233.853119	466.2192541	181.8027967	186.4310656	897.9935036	1095.204181	0.1628385615	0.2103863702	0.04928411599	0.0101516128	0.01647622716	0.01325471859	1	0.1325908409	0.4094310733	0.15529631	65	1
12	114.1117906	149.6056806	92.70709394	6888.930744	2030.17885	183.3290217	1572.118371	3130	1183.606383	65.33753139	1804.719713	570.8936892	128.1519222	300.0148163	796.9230398	951.9417984	0.01352238077	0.289860193	0.0303277547	0.01313889277	0.03368292469	0.01791216463	1	0.01304280926	0.5729053332	0.05821018606	25	0.9999897192
12	114.0638795	171.5844988	-14.83393666	8637.883024	1822.378334	936.0440327	1589.653533	3722.5	668.1397849	85.56383235	2151.868375	519.1057431	261.9283446	239.4184984	900.708975	344.6213294	-0.001751484952	0.2173367528	0.1088848614	0.01261932513	0.02755676771	0.01935577842	1	0.00563790779	0.4269402797	0.3242464763	23	1
12	115.3028216	456.4560479	2482.312416	13224.847	139.4330153	156.7262577	2023.046557	4920	4377.957895	534.5150453	2777.924996	144.3847472	146.5371872	263.152962	966.6483408	1706.714349	0.184000178	0.01058805376	0.01216594046	0.01231544343	0.01221139193	0.01254391831	1	0.1439498601	-0.006248471333	0.02205324431	52	1
12	117.1133297	47.89116078	447.6234372	6508.440556	1870.793661	179.4036869	1002.501408	2923	1252.259259	119.0384473	1306.385802	378.793487	89.93706367	327.3628612	561.9555955	898.5866093	0.07078982765	0.2873408305	0.02897621943	0.01374019671	0.03345042989	0.01349658763	1	0.05864710999	0.5676424706	0.06677857931	49	0.9999999998
12	117.2065409	67.74268162	-26.83147917	5972.677494	316.2320516	1267.577721	1322.898645	2357	2645.684211	50.01183338	1050.092625	114.7538181	270.1513499	156.9760223	389.115038	964.0898173	-0.004731004423	0.05528494538	0.2113443841	0.008914525185	0.01934539771	0.02455227734	1	0.00856665193	0.09688459697	0.6720750026	10	0.9999999885
12	117.3115123	118.3037364	1310.500332	8177.224108	1709.125198	397.2048062	1186.43585	3470	1615.913978	310.9932172	1623.842607	348.6971835	153.9750378	250.8881432	673.3858352	1041.140633	0.1598462102	0.2139736349	0.04860054526	0.01866584518	0.02026411853	0.01722414336	1	0.1302005239	0.4168208503	0.1523875468	65	1
12	117.4380217	519.6524704	-39.09253756	12427.22494	236.3080997	404.1074415	1722.960747	4593	13031.85263	49.10043531	2547.572993	158.2378724	110.1721871	195.0257323	876.676544	5933.570517	-0.00340017517	0.0192619537	0.0322823438	0.004365994645	0.01554608378	0.006900045927	1	-0.004117677531	0.01270383664	0.04856267814	2	0.9983931841
12	118.090667	345.6159775	-105.2732838	10641.00454	84.1982365	2495.903664	2381.574277	3965.5	1168.247059	75.77739718	2405.895357	122.4079019	611.2917933	263.0788284	852.6870072	710.3423706	-0.009534841308	0.007921393128	0.2303538507	0.00776058786	0.01275645671	0.02999246695	1	0.005472507962	-0.0001698270812	0.7348167931	5	1
12	118.3945836	584.0767302	3502.843272	11649.40017	531.375054	812.3591902	2006.500063	4476.5	2029.376344	689.5320235	2324.795981	188.7661528	309.2164519	224.5808034	879.4157713	1527.784001	0.3040519539	0.04496552118	0.07637193046	0.01590214043	0.01518142268	0.02529460886	1	0.2450650953	0.06842751959	0.2747769794	73	0.9999999999
12	119.0208602	34.72295105	52.65741325	7112.681522	1499.628668	138.8876186	899.5165985	2954.5	1248.126582	51.2798199	1947.528006	445.132422	70.37549905	183.8770167	793.1860537	604.0968968	0.007006005112	0.2107166281	0.02126524228	0.00983516341	0.03023528282	0.01120463523	1	0.006059753168	0.4085428633	0.02154788549	21	0.8557754077
12	119.484152	211.6328862	33.81485046	11593.89549	113.2323198	755.2222362	1868.66572	4302	1412.698925	50.90110258	2169.493581	151.7125295	145.1930847	245.887434	773.4093889	593.9769939	0.003196767105	0.009501034544	0.06459328601	0.004885244347	0.01439238011	0.009106988965	1	0.003404242514	-0.005773118614	0.1619199204	3	0.9999999999
12	119.4734617	309.0040271	-15.6266896	13345.36194	1285.920119	840.4335845	1973.047049	5247	3939.188889	60.57479806	2149.8633	241.5069632	151.1483328	393.7012982	787.0332893	1450.042269	-0.001274596458	0.09731137842	0.06359442011	0.004732829404	0.01443739924	0.009306111011	1	0.0009886338948	0.1759907088	0.161455957	13	1
12	119.3489258	325.3948651	2268.841093	12706.80454	1213.290516	174.2660286	2122.336492	5048	1775.989474	413.6603356	2232.396517	260.5189533	144.7175355	246.3174913	847.4383581	765.9468969	0.1785337063	0.093276657	0.01456153752	0.01224572178	0.01482672057	0.0127015331	1	0.1409187859	0.1650917117	0.0329147204	58	1
12	120.199322	381.1708862	2289.298715	14193.78578	732.8477404	888.4066455	2088.606664	5392	5066.568421	526.5971672	2946.544548	200.2019943	256.5635229	220.1739726	1069.747665	2470.397572	0.1612336185	0.05296715288	0.05824975148	0.01119907857	0.01388972514	0.01583306904	1	0.1297678158	0.08395969873	0.1788099162	56	0.9999999995
12	120.8924461	404.5197341	6691.664095	14038.28079	2156.523025	-210.5613801	1919.294753	5792.5	14014.36957	1176.916604	2341.703578	346.3116667	269.9482389	233.9838226	927.5047867	5336.101585	0.4808833775	0.1578742318	-0.01412041544	0.01805289861	0.01468200496	0.02147531463	1	0.3811888761	0.2974482666	0.006882462532	87	1
12	124.6801985	682.3877429	6507.083298	9366.174798	1423.657385	-354.7352744	1524.189877	3990.5	6116.8125	1562.318439	2384.969039	357.959388	280.0125226	186.3403506	957.1063161	3650.684718	0.679680184	0.151664191	-0.03334630675	0.03395342937	0.01806235557	0.03623620037	1	0.5384591246	0.2836505065	-0.01375636202	93	1
12	125.513436	251.6766719	1806.318132	10508.14831	940.5631368	162.7204802	2082.129277	4202	1269.094737	438.0278833	2556.55704	277.6907435	140.8686845	279.5741672	962.7567435	662.5310282	0.1734146279	0.08862958048	0.01681359094	0.01462392647	0.02025016879	0.01946476453	1	0.136931661	0.155587823	0.03932912165	58	1
12	127.6692504	157.5840764	1839.502923	11866.2733	589.143217	618.3010918	1732.109506	4446	6108.778947	334.3375211	1903.848996	174.4883125	177.3648934	195.2241338	685.7341654	2135.490363	0.1614089205	0.05113801665	0.05355522431	0.01167650492	0.01487586042	0.01423414979	1	0.1295350252	0.0799208957	0.1624550813	56	1
12	129.8665566	19.0138509	61.81148935	6978.732409	653.9000338	136.2037225	862.4860437	2717	1744.821053	45.52099042	1010.281769	134.2716752	61.5232353	109.488813	381.1080011	653.8676257	0.009201300675	0.09501344971	0.01978532739	0.006759953426	0.016604023	0.008432923721	1	0.006083579594	0.1688905346	0.01158045805	11	0.9883012595
12	130.4558585	338.3581654	42.92437974	15120.61517	2307.756109	519.5252023	1800.211197	6065	1883.373494	75.23968629	2575.667309	433.7644336	100.3934645	207.7563785	1004.553966	649.2052498	0.00305045061	0.1535466183	0.03487521345	0.005282876428	0.01631105159	0.007796825983	1	0.003106490483	0.2908944016	0.06527457414	17	0.9994960421
12	131.3644447	361.6122452	-71.61540674	13927.26075	715.3989276	1676.464963	2128.673562	5317.5	5448.884211	67.82196235	2469.988982	162.6920264	323.2510582	234.0959512	868.3003081	1849.699308	-0.005228811692	0.0501938524	0.1220295571	0.005173118273	0.01279086237	0.01177847761	1	0.001492325341	0.08155814795	0.3613943489	9	1
12	131.4502909	465.6865487	2302.051696	13868.15893	3139.733779	817.1563488	1894.776031	6004.5	4849.670213	515.3502501	3022.219833	681.2585906	233.5492627	201.3830941	1262.457579	2470.70909	0.1676572885	0.2259343	0.05464814531	0.01149745433	0.01679742089	0.01683838044	1	0.137053973	0.4419140399	0.1757771875	65	1
12	131.3585163	729.9610164	643.1769322	7304.887142	120.5384626	76.5651506	1445.514003	2762.5	11072.64894	149.1220408	1342.289558	107.0869163	81.85598892	244.3469615	483.0635414	4360.000258	0.08806234653	0.01790524424	0.01024270204	0.01128269637	0.01543133836	0.0122817397	1	0.06728449632	0.008755671231	-0.006707562821	30	1
12	132.7342032	297.4589669	2200.12751	13428.99159	1192.536634	2069.855746	2528.411995	5346	1369.043011	468.8731044	2757.989233	284.5430428	452.4309477	260.9429808	1038.179524	721.7589161	0.1631866746	0.08963014041	0.157568621	0.0129354935	0.01353450058	0.02555530762	1	0.1391863956	0.1651952389	0.5260468697	60	1
12	134.0531093	183.1266737	-76.56479166	11555.18969	1821.846983	1303.654357	1717.901617	4771	4707.416667	68.76290662	2107.722844	327.372489	250.9099715	204.4437251	818.1453104	1990.243871	-0.006956320519	0.1577891894	0.1135511134	0.006794490109	0.01528980672	0.01297583794	1	0.000992103612	0.3038891852	0.3364961122	19	1
12	133.4700524	229.6756504	-1.988885923	11856.15699	1900.216489	759.1168497	1918.382741	4916.5	2120.694737	70.5857602	2103.02693	361.1730813	151.0591741	202.705935	840.0204026	824.7865368	-0.0002034885139	0.160954828	0.06481194688	0.006423304647	0.01533052488	0.01013542207	1	0.002825325456	0.3078360241	0.1688729701	18	0.9999999952
12	135.1816671	319.4019106	41.28461535	15042.76605	1516.02435	499.8449449	1669.349061	5844	3964.278481	88.24382525	2625.778075	331.5963428	105.1517147	207.0213576	1019.354032	1550.682513	0.003074919333	0.10524138	0.03442332121	0.007200255345	0.01207682645	0.006865070939	1	0.002416230127	0.1908497754	0.06148145909	12	0.9999539821
12	136.5122478	431.3381975	2439.259523	14657.83964	723.0398864	939.2300368	2110.853163	5464	4933.478723	485.8887949	2937.13656	208.7296315	255.1282208	225.8775298	1079.676494	2026.411223	0.1639743845	0.05208495188	0.0636127134	0.009844491273	0.01224667539	0.01603008129	1	0.1323411415	0.08242156723	0.1980435133	56	0.9999999998
12	137.7000074	35.91052762	2843.176949	6673.164213	139.7109347	538.3783287	1141.121927	2576	4601.673684	490.3522845	1144.310897	107.0052373	201.890896	162.1691337	426.954355	2227.934042	0.4215543834	0.02305149882	0.08112343457	0.02875448062	0.01669233814	0.02995161749	1	0.338958893	0.02336064116	0.317729886	82	0.9999954681
12	137.5268539	213.7041513	6289.28205	13576.67186	1404.128926	-129.3594226	1754.584262	5502	8968.315789	1266.969886	2676.001185	290.8256475	292.9635294	241.2167426	1019.220867	3602.529573	0.4642643881	0.101848471	-0.01010531751	0.02490700153	0.01677165482	0.02473934156	1	0.3674277387	0.1816493006	0.01436518263	85	1
12	138.2771799	549.6507973	2008.140344	12677.11939	585.5952335	1876.412342	2035.983962	4783.5	1905.826087	467.6182238	2778.833813	200.9401787	478.4980718	224.8221105	1028.607166	952.918001	0.160493557	0.04807163111	0.1450301503	0.01412878715	0.01396347157	0.02380362414	1	0.1355261825	0.07847161019	0.479934563	57	1
12	140.6862964	606.2666188	-68.47887101	11332.44197	3847.35129	657.5602481	1726.016412	5257.5	11910.90909	78.86605229	2084.107572	692.1350875	124.1750319	217.8017835	911.8455376	4853.154044	-0.005945828824	0.3365451042	0.06077809442	0.007772139939	0.01953885008	0.009961106677	1	0.0003992476038	0.6711930922	0.161616798	26	0.9999999719
12	143.1821786	372.3285687	-42.50542697	12981.44911	1261.004231	1614.031075	2178.071604	5117.5	4097.173913	68.76061267	2667.896776	259.5918447	300.3107961	262.0794603	1001.793634	2151.684061	-0.003049052406	0.09644481222	0.1245918805	0.005835452394	0.01351027	0.01532667862	1	0.00407041971	0.177463264	0.3729405176	14	1
12	144.7921366	197.8092104	756.6786403	10261.34161	98.96168071	1106.338133	1966.197363	3759	2940.947368	187.3563621	2494.030001	138.0841973	307.9611686	225.0785165	881.8033568	2103.461394	0.0745680878	0.009869188955	0.1053607759	0.01076256731	0.01517281293	0.02714507019	1	0.063428734	-0.002794341398	0.3202618766	32	1
12	145.4649303	74.68625301	1283.911695	7801.153076	401.7298279	372.3358679	1272.419553	2954.5	3641.263158	227.03241	1236.380705	127.0875732	139.6277332	143.8819755	455.9408412	1163.913988	0.1653604092	0.05059382539	0.05256878683	0.01382253147	0.0165004177	0.016247949	1	0.1326105071	0.07874305542	0.1599258111	56	1
12	145.2626013	343.0221122	2574.095451	14531.54897	751.6960571	177.1638179	1892.477508	5453	4200.382022	531.3014769	3085.974106	232.6439998	157.6818398	250.8560221	1132.28979	1680.566047	0.176673882	0.05126917157	0.01084105473	0.01138267253	0.01372502194	0.01286798825	1	0.1385699882	0.07791120137	0.0176149996	55	0.9999999073
12	145.6518359	744.6531674	39.55887526	7341.198347	3067.827108	88.9463654	1297.089886	3649	6295.113636	65.63246008	1235.259517	545.6478483	62.90424635	155.3236916	585.7860327	4087.935047	0.005436551141	0.419269743	0.01159547607	0.009147146689	0.02624488188	0.009255495229	1	0.007011301621	0.8398524977	-0.002794749628	28	0.7640768214
12	146.8673082	325.6503703	4598.153678	9685.069083	475.2442351	1035.61644	2266.776496	3868	2220.746835	1475.713673	3044.257058	203.3939895	450.5946952	276.6069032	1142.022044	1899.648513	0.4735259084	0.04942248913	0.1073509126	0.03559806149	0.02263407763	0.04954848909	1	0.3827775255	0.07939291441	0.4222186734	84	1
12	148.1689021	392.7744533	2898.522953	16479.823	291.7398079	983.6594196	2149.833772	6105	5860.27957	547.1861834	2643.053563	225.8854406	257.5202191	264.3485669	987.8532015	1884.680018	0.1794826805	0.01819561683	0.0602723813	0.01079157707	0.01407079104	0.01415732308	1	0.1440060557	0.01207871622	0.188497288	53	0.9999155339
12	148.4944	452.6749574	4408.717776	14602.71139	4732.257034	-11.35642111	1858.534485	6781.5	3420.808511	855.4568133	2741.931198	898.5240736	209.6282501	234.4266411	1242.126897	1511.085662	0.3020824087	0.3192539167	-0.0008497124182	0.01392701278	0.01736206908	0.01647395372	1	0.2416216117	0.6322291099	0.018660918	80	1
12	148.8818047	685.2089415	29.40970853	10205.66251	2251.738859	172.1149949	1463.807207	4386	2042.084211	62.82596416	1850.360558	441.2271295	72.24745757	205.2744798	765.9293093	1113.719154	0.003230487726	0.2185414755	0.01653451097	0.006643729938	0.01622210217	0.007694190037	1	0.002803941691	0.4244897785	0.004589558344	20	0.5875796511
12	149.6091764	618.3131384	-58.53122037	11165.88377	3565.648425	1376.048307	1945.002469	5192	1944.233333	83.65570403	2052.74646	670.193903	253.859202	205.3145587	899.7777605	1163.719348	-0.00497083252	0.3216718577	0.1234145754	0.008413290962	0.02178741666	0.0149865948	1	0.005602113465	0.6437525873	0.3787924021	27	1
12	151.5067952	300.5998988	719.9702581	12764.37719	532.0040497	2847.625153	2710.147862	4940	2742.789474	219.2681889	3245.025109	307.3511883	752.6312538	901.260344	1196.215229	1778.276005	0.05672024938	0.04326426444	0.2176981225	0.01352933454	0.02421733979	0.03547897168	1	0.05794937846	0.072363066	0.7079549879	37	1
12	152.4813445	91.59512224	2282.362924	8084.589315	1186.077081	542.1036734	1353.342629	3346	2079.231579	442.7382187	1403.735071	248.6268987	187.1919173	171.5599589	565.3041617	1001.87015	0.2829929377	0.1515961099	0.0645020888	0.02082737185	0.02219150506	0.02206808929	1	0.2288604652	0.2885704636	0.2335337928	77	1
12	152.4931061	355.9139171	4368.859312	13998.09086	756.8859898	30.84548956	1915.669427	5366.5	3738.430233	1042.107587	3382.968752	237.3689358	217.1610665	194.045525	1264.487759	1908.689668	0.307306718	0.05625033947	0.002093791163	0.01627161347	0.01300506215	0.01924005039	1	0.2423293146	0.08781613279	0.01797449771	72	0.9999999998
12	152.4086724	472.6821404	8061.95594	11252.35531	1839.00367	-294.2542926	2125.667467	4893.5	8794.252632	2240.950242	2978.3647	501.4492426	407.5142948	581.0409981	1198.185707	5674.297819	0.733216249	0.1642345543	-0.0241204861	0.03971276398	0.02087375908	0.04355909418	1	0.5820767273	0.3101972397	0.03138802333	93	1
12	154.9695824	158.3499948	31.10414596	10847.21603	2419.026573	169.7403191	1532.185722	4602	2965.425532	72.30464298	1867.161869	441.1558153	81.67249599	240.0116806	771.8107142	1440.658463	0.002885600798	0.2241477833	0.01610957546	0.007045404695	0.02024157117	0.007724947795	1	0.002575554522	0.4360752321	0.003291176237	20	0.8509685564
12	155.5691831	432.7064622	951.0450661	13919.39075	4360.959398	1381.908845	1932.772081	6418	3268.892473	233.0287778	2883.680374	954.2713083	290.5256792	243.0396642	1299.719184	1600.596611	0.0681748155	0.3152735111	0.09684622249	0.009649377526	0.01996703541	0.01524481655	1	0.0619690695	0.6291142922	0.3032745228	50	1
12	156.6354367	734.8564975	630.5791776	10021.24774	1484.673204	62.5079356	1251.985193	4064.5	8134.965517	146.0741893	1768.725928	279.5485924	86.77896966	175.9881136	689.1090035	2484.996848	0.06369112207	0.145821512	0.00671174298	0.008341626174	0.01654870924	0.009012108449	1	0.04934916926	0.2734177758	-0.01876865082	42	0.9999994161
12	158.0662014	370.2296918	2311.981698	15001.53716	1523.96246	2217.331997	2227.722166	5884	5426.129412	443.9248923	2836.265861	324.8051185	504.9873185	239.6717006	1073.08139	2735.463706	0.1589058732	0.1011375975	0.1516108797	0.01122098155	0.01569849413	0.01764347649	1	0.1354878327	0.1887013735	0.5048770744	60	1
12	158.3925312	714.4510572	4611.601479	10666.46267	169.5521945	931.9284294	1655.118976	4013.5	4916.182796	1016.905819	2401.470852	123.2047939	299.9679353	188.867754	857.4807795	2436.918015	0.4295504231	0.01537773437	0.08221479304	0.01931064525	0.0119292011	0.02418776655	1	0.3453185963	0.007533518093	0.3230361066	82	0.9999999978
12	160.5284025	135.0205249	1880.884944	11587.19866	1094.372134	629.2642104	1656.29343	4486.5	2612.483871	282.1322513	1588.940442	232.1581815	171.9063275	201.3715799	615.5225625	850.1874296	0.1586283545	0.09708444615	0.05321934702	0.01184627191	0.01504422783	0.01427004468	1	0.1279327	0.1750379339	0.1627582497	59	1
12	161.5007934	190.834097	3560.168498	11697.15059	1195.627619	876.7910801	1874.744496	4676	6965.531915	806.4802136	2523.978673	274.7109054	281.0151344	219.4387968	965.7767396	3340.301837	0.2986213323	0.1024502896	0.06974949094	0.01848425358	0.01600834805	0.02550856124	1	0.2410427983	0.1870977644	0.2531502963	75	1
12	161.3679124	316.6214614	4263.568594	14083.32288	1375.429773	1057.881333	2135.828854	5573	6098.59375	849.9874545	2640.088586	278.1714992	324.6717768	222.340341	988.7533204	2923.106648	0.3044504244	0.09960304755	0.07210718196	0.01794477813	0.01416608148	0.02333411111	1	0.245832996	0.1813312491	0.2625728372	75	1
12	161.2322429	335.7687404	4449.581333	14440.97597	3259.533136	60.23133976	1888.296318	6247	1334.2	848.8976671	2712.493681	680.9398496	228.035617	246.1790946	1179.433057	543.7915276	0.309788452	0.2286826595	0.003498689906	0.01764663821	0.01786234405	0.01825586685	1	0.2468298224	0.4449294696	0.03139144058	78	1
12	162.7446959	219.210576	808.7414506	15568.39857	1551.593021	3227.572296	2017.166056	6056	8350.4	137.0636988	1982.856686	220.7106579	449.9137676	220.8167546	716.6069274	2263.901182	0.05146316928	0.1028353987	0.2038822883	0.007313843047	0.0134277323	0.0164267735	1	0.05356290242	0.1949680477	0.6614712549	41	1
12	162.8392711	388.6638762	4246.650426	13963.58975	1352.332012	1243.030353	2372.810803	5633.5	4596.76087	969.4164165	3021.214975	317.7100053	356.2052858	264.4625232	1161.754655	2326.192391	0.3076343884	0.09654211551	0.08095850621	0.01834418608	0.01583082279	0.02744193844	1	0.2489877852	0.1754689306	0.2939299792	75	1
12	164.4561698	50.33365431	4700.402992	6902.653872	430.8939237	-235.4167658	1249.534437	2771	13024.61702	977.2198769	1370.926115	122.041818	198.6122423	156.7722333	513.5323353	6018.296021	0.673241373	0.06360840295	-0.03201542073	0.0403296986	0.01884339302	0.03128703385	1	0.5321818909	0.1013912764	-0.01469927748	91	0.9999999998
12	165.5099079	252.5828731	6759.354691	14533.45034	778.457752	1439.120821	2011.678967	5612.5	4612.1875	1293.060365	2670.185428	195.5791478	442.0413658	234.735541	994.8327136	1915.229184	0.463489169	0.0544586028	0.09843513216	0.02225510551	0.01192913329	0.02985696089	1	0.3741723119	0.08933845021	0.3891275453	84	1
12	166.1001912	81.98619588	591.5438967	8164.047719	2420.76792	60.68189322	1054.269771	3635	3662.265957	110.9260103	1261.793856	423.4174683	82.64668999	192.7052957	559.1966155	1757.800667	0.0734492479	0.3125077414	0.007851023989	0.009887090651	0.02871315855	0.01065455818	1	0.05956123157	0.6186223929	-0.004839586019	48	0.9969192604
12	166.2903886	455.7447045	81.55957934	13795.71041	2045.396903	575.5668928	2277.94898	5682.5	1664.610526	67.29715811	2368.897732	455.4057075	141.3633158	659.3254885	931.2076798	1202.878377	0.006150892276	0.1505625036	0.04025544328	0.005005791054	0.01677937573	0.01490028664	1	0.005938934809	0.2850051539	0.08455523017	17	0.9999925112
12	166.5239336	537.6799375	2344.042659	13630.77278	3199.4786	793.7696462	1875.622117	5958	4289.873684	505.4731176	2860.765032	660.16954	236.8569091	228.7659568	1200.118462	1911.778765	0.1665696496	0.2266906233	0.0582452864	0.01224795541	0.01740824857	0.01592421651	1	0.1364618988	0.4436722818	0.1880564258	65	0.9999999999
12	169.2096038	121.1702748	613.5412298	10007.38335	2240.490635	864.5147898	1445.81271	4287	4624.368421	141.8380023	1698.868583	393.9877073	203.8478164	197.0474938	699.8165689	1858.22563	0.06125153465	0.2249009869	0.08970880024	0.009917461198	0.01934314587	0.01414898108	1	0.0546461607	0.4416041742	0.2726879019	47	1
12	169.3050769	504.2881239	7013.818548	14288.07984	1535.625877	-182.7445196	2011.459762	5831.5	11325.58065	1415.486437	2788.851523	297.8413828	270.420553	208.5885345	1062.109617	4964.308602	0.4891507823	0.1142185128	-0.01262704887	0.01888105399	0.01577464479	0.02233389427	1	0.3872912211	0.2071388638	0.01198875275	85	1
12	171.4156637	363.7254872	7053.454771	14815.09958	2356.333515	-80.45254177	2084.807217	6209	9091.786517	1258.078867	2570.074709	442.0199886	298.6988561	226.357778	1041.137246	3640.827673	0.4823923909	0.1630266799	-0.005940800036	0.02041687576	0.01344301712	0.02252929385	1	0.38307121	0.3085557579	0.03589330827	87	1
12	172.914233	171.327113	1069.076718	11891.15167	308.3662795	148.7248918	1668.867953	4456	14325.81053	204.8125249	2142.063115	137.9379692	111.5341882	201.8874189	739.2341003	5688.243371	0.08825557406	0.02758188826	0.01357323267	0.007874149804	0.01262129044	0.01045045026	1	0.06782063768	0.02897055732	0.005356164199	30	0.9999999999
12	172.6554346	279.4099159	45.36443763	11073.39495	45.80139811	801.2861755	2158.352871	4047	848.1170213	60.67395044	3521.021959	150.1142377	236.8320035	321.2424396	1232.492318	564.5763443	0.004262176209	0.004009736987	0.07698385407	0.006693744331	0.0173441793	0.01572811741	1	0.005094661608	-0.01647909853	0.2049672308	3	1
12	172.443052	758.5804094	1385.740773	8488.436971	797.6619615	420.2049637	1422.762007	3337	2678.553191	299.2138177	1842.547452	205.4489113	154.5671422	169.6037887	704.1387838	1715.231679	0.161944162	0.09387258899	0.04796565276	0.01385126903	0.01431229028	0.01778225274	1	0.1301475169	0.1681075573	0.1451305444	59	1
12	174.344219	234.6525501	750.6945611	13845.00958	266.8519304	2883.41018	2188.535275	5096	13947.44681	208.9372185	2573.037569	142.787647	569.0673368	217.3903405	892.8606137	5270.48234	0.05581150679	0.02055045691	0.2092977591	0.009952591907	0.01250797108	0.02048648803	1	0.05628425632	0.02488161626	0.677507149	33	0.9999988757
12	175.4905168	303.6872867	5087.389802	10686.40377	1705.494461	-1.031413323	2234.920958	4594	5193.595745	1414.706836	2806.252173	472.4744579	298.2161004	504.2797504	1128.7419	3140.718301	0.4858248821	0.1550619221	-8.36668262e-05	0.02951980498	0.01965357086	0.03561401286	1	0.3861343925	0.292379331	0.05667877917	87	1
12	176.3559131	472.4884388	4608.832091	15124.77254	1485.148877	1139.458809	2094.672785	5972	5360.902174	865.5806468	2758.053939	328.3562579	353.9486186	225.6227029	1079.674635	2108.770128	0.304932985	0.09848900465	0.07511441213	0.01419147077	0.01211784204	0.02137664734	1	0.2464252235	0.1791858401	0.2730829808	75	1
12	176.2656328	698.3893162	2845.82017	9764.117441	1992.400088	-22.15428182	1555.030356	4176	976.4946237	715.3430875	2589.482733	548.0899445	171.7201855	176.659426	1077.527117	668.4567662	0.2909153838	0.1981409575	-0.002456365765	0.01914427688	0.02227683508	0.02220108886	1	0.230887825	0.3813624515	0.004881409567	78	1
12	177.5548317	192.2338285	3637.618566	11888.92121	1238.783895	22.41023265	1614.986145	4728	6244.115385	876.6425173	2942.378308	298.836603	197.3782615	235.1761647	1087.880101	2944.604191	0.3030223311	0.1021125375	0.002570084695	0.02973743198	0.02012587363	0.01950943014	1	0.2395847731	0.1828015849	0.0207443437	74	1
12	177.6968974	331.0967464	7311.532918	15819.61105	2487.435524	-116.09935	1861.096586	6609	8686	1353.769579	2752.567646	510.1000113	268.2731711	209.4568329	1145.849013	3785.860653	0.4709000072	0.1631110304	-0.006957503283	0.02131464192	0.01579177802	0.01960082573	1	0.3738182276	0.3086707081	0.0296793955	87	1
12	177.291724	552.2797137	34.15588439	12803.4069	1909.702109	474.020557	2038.898005	5154	1110.821053	74.46014261	3219.709205	530.7874892	118.9356571	330.2965657	1266.297171	910.8403996	0.002788727381	0.1490494335	0.03910648824	0.006938461499	0.01913110848	0.009961527356	1	0.003147412878	0.2818091203	0.07970773603	17	0.9999865277
12	179.4400325	10.88980995	508.6048006	7723.44028	422.5935273	245.8145477	939.1091724	2851	9359.457447	92.63612059	1065.148127	112.4675947	86.58426058	143.7890714	373.7621689	2066.397763	0.06647052901	0.05852607206	0.03346879393	0.008688016592	0.01574773316	0.01117355748	1	0.0523256148	0.09409921365	0.07082202052	35	0.9999990398
12	179.1612931	136.1728824	-70.78390542	10942.47955	211.2938208	1306.323774	1802.363899	4104	8301.631579	51.56690137	2241.291988	132.8080537	289.3361363	219.7628257	785.5359687	3959.024872	-0.00665523769	0.01908551583	0.1156259194	0.004979150916	0.01490229514	0.01328702892	1	-0.0005561417254	0.0168017851	0.3373759826	4	0.9999999999
12	179.500096	387.6574721	26.23867744	15819.74288	4901.405595	521.3952854	1876.568608	7191	4287.506024	104.8171745	2868.35822	1042.734644	119.4826766	253.1530695	1319.622451	1960.835868	0.001561883807	0.3201936114	0.03534069485	0.00752088036	0.02128536722	0.006694953908	1	0.004285433404	0.6359765525	0.07423286836	25	0.9998431372
12	180.8105422	643.337976	2409.529273	14400.31277	2303.896137	62.97616641	1624.595087	5890	807.7684211	469.6657679	2672.595284	456.2148914	164.1076097	207.9016177	1052.363988	361.6536033	0.1672307724	0.1562353377	0.005011490909	0.01133674087	0.01395934643	0.01220372377	1	0.1320664014	0.2949366832	-3.618539921e-06	61	1
12	181.0332655	157.484034	-5.467199777	13823.89279	216.3442146	796.0104865	1736.803075	4982	3957.270588	46.06524643	2024.374129	131.6219871	139.042356	205.7814401	693.5887168	2947.659388	-0.0004182509248	0.01572354189	0.05788184322	0.003562791915	0.01046440429	0.007268228047	1	0.0001076984093	0.006749969804	0.1380430707	3	0.9999999683
12	183.0200876	102.9335263	32.75159014	10589.80054	1535.101879	141.3640423	1239.273142	4211	5172.921348	62.55669671	1654.657519	286.3892972	65.02712676	179.1876637	641.9271551	2328.578342	0.003218148251	0.145662624	0.01403467024	0.006176714293	0.01966866823	0.006414195517	1	0.001588736467	0.2734535044	-0.007461647759	16	0.9911667918
12	183.356228	435.5380096	2725.396043	16179.99867	716.1246941	2472.302406	2553.625821	6147	1656.784091	485.3079797	2820.488633	304.045709	459.8972874	986.4027567	1060.67142	773.4865155	0.1645666481	0.04550033663	0.1562400187	0.01443799085	0.01804243263	0.01836473754	1	0.1395724043	0.07374988523	0.5197169375	57	1
12	184.7193904	420.8623269	16225.42095	15663.79109	1002.158067	-680.2358207	1862.865499	6193	9741.822222	3014.049204	2858.399979	245.8819211	533.3957606	296.2396522	1131.746362	3540.980378	1.033671143	0.06761720178	-0.03996082176	0.03425576892	0.01131157162	0.04024105021	1	0.819525808	0.1094305606	0.04209384424	95	1
12	184.6544463	524.4406875	4429.99477	14101.30472	734.2985345	1087.991037	2109.662725	5460	3095.138298	930.225073	3162.309607	219.7328109	315.7096458	243.6679457	1166.685863	1543.502703	0.3057113538	0.05102106299	0.07434187319	0.01865923294	0.01357306073	0.02310442126	1	0.2463251134	0.08085807992	0.2683905415	73	1
12	186.6047314	202.3381418	13788.16355	13619.01604	375.8735082	-574.9538566	1713.876629	5376	9631.90411	2767.50185	2803.146433	123.7821606	528.4100456	277.4220807	1023.683275	3861.77929	0.9810488876	0.02812725758	-0.04061956152	0.04008896288	0.01206572008	0.04426106222	1	0.7768947247	0.0276037247	0.02568776627	94	0.9999773802
12	186.1129733	359.18892	43.03630859	14315.68479	3303.746967	570.0462028	2190.201215	6160	2080.347368	71.86534229	2453.251321	542.1664945	124.898464	240.8391005	1005.320092	1216.794304	0.002924021301	0.2325700312	0.04126340218	0.005189045155	0.01758047413	0.008963469273	1	0.004584468701	0.454861792	0.09108714083	21	0.9999856907
12	187.8388535	46.14841132	73.84995363	7120.013931	1555.564949	215.3513109	1124.811086	3036	1267.708333	50.87496575	1208.705829	277.0345983	74.04048247	169.5457468	499.3288177	1381.471183	0.0103437457	0.2232037642	0.03268871233	0.007984069453	0.02028335472	0.0116681099	1	0.009745299728	0.4350121083	0.06259538115	21	0.9930903801
12	188.6363868	463.4105725	3291.025813	17784.28334	298.4896016	160.169629	1893.505743	6466.5	5342.336957	548.5157129	2863.813829	192.1603055	165.177884	205.126334	1071.087453	1895.622976	0.1852693905	0.01685172204	0.009104497121	0.00929690735	0.0107499411	0.01052512734	1	0.1448248716	0.006557604118	0.01200163164	52	0.9999999991
12	191.6555791	380.5507152	2788.025616	15355.72012	206.7987985	271.3615278	2166.041239	5587.5	3032.46988	649.3965074	3333.759111	180.2307281	174.5523221	251.7025732	1212.599873	1490.794667	0.1820005629	0.01467548371	0.01720416836	0.01147603604	0.01277820445	0.01450304206	1	0.1427826114	0.002483916554	0.0392802268	52	0.9999999886
12	194.8606735	161.5599411	56.09124329	10254.34448	627.1454421	226.7547221	1749.703261	3939	3653.276316	49.27655039	2082.560218	196.9463839	88.97313509	237.4016389	787.900864	2414.679377	0.005527266455	0.06101382846	0.0228587314	0.005231358174	0.01492537112	0.007839796257	1	0.002900354288	0.09865416732	0.01983205759	6	0.9505660814
12	195.4521892	213.3469371	2073.760449	11710.09923	600.4373108	784.8976713	2183.108668	4473	2492.916667	463.2045231	2656.349436	195.9464158	241.3798473	273.8038516	985.599089	1464.45011	0.1743392061	0.05209819841	0.06608446826	0.01722612636	0.01498882285	0.01627149369	1	0.1408025173	0.08258613455	0.2090541321	56	1
12	195.8256117	272.4400901	3749.173964	12361.34984	580.9270249	1075.471517	2123.11858	4843	1662.581395	1097.149995	3663.73544	219.6316338	370.7693512	258.0302626	1340.666066	1312.970225	0.2984036708	0.04469853139	0.08258125907	0.02157975437	0.01778783263	0.03899117377	1	0.241009293	0.06820475469	0.2950195974	73	1
12	195.2837509	752.2246346	1236.952672	8009.668808	749.6572587	1104.935875	1755.99211	3170.5	3783.62766	293.5659364	1701.001942	170.4627855	297.4240192	184.2067233	638.4692359	2003.361374	0.1575544519	0.09594583604	0.1391067396	0.01534594779	0.0204844956	0.02313883593	1	0.1334109891	0.1772808846	0.4608754294	60	1
12	196.676859	175.13806	-7.768508626	13379.0944	696.1190136	453.2780026	1711.084875	5012	8229.361446	47.78453626	2725.391958	181.3349888	107.5211256	212.1646722	956.0512629	3443.280631	-0.0004760528413	0.05464849461	0.03339264411	0.003617893939	0.01419137235	0.007309130537	1	-0.001204573649	0.08603572995	0.05473636901	7	0.999987793
12	196.3970769	330.5552757	18.99338816	15480.93325	996.3944443	283.4095841	1767.838413	5729	4572	56.295379	3101.711786	287.5595474	92.65166113	213.3308216	1181.35704	2271.360658	0.001101507159	0.06689409707	0.01924797045	0.003853323467	0.01267080943	0.00584188841	1	-0.0008192047323	0.1106343547	0.006523482292	6	0.9711290343
12	197.408932	139.2210842	3241.423492	10947.14549	644.6627694	772.1968492	1761.573784	4258.5	6105.244681	811.7249208	2514.312145	171.5936411	298.0194097	232.0387188	920.7533987	3522.805589	0.2946237432	0.058350546	0.06741658149	0.01694162882	0.01908463985	0.0265168617	1	0.2370598912	0.09565839991	0.2420757537	73	1
12	197.2396859	672.283011	43.70146284	8966.905723	1310.907747	252.1861055	1932.043139	3591	1543.478723	52.38816816	2377.165277	377.8229511	97.54677143	204.1685218	945.4941316	1134.055021	0.006105285	0.1454142198	0.02776667809	0.006847415438	0.0190580038	0.01194559699	1	0.004906791199	0.2736761087	0.04091411734	17	0.9495613613
12	198.7963342	28.54383654	-37.09687957	6996.276633	113.6441227	1440.924108	1295.682404	2508	1818.913978	54.22187295	1203.082233	111.9152555	283.4122198	151.2298838	436.3752865	837.791632	-0.005843533546	0.01808565863	0.2065974184	0.008547322808	0.01785482947	0.02136613812	1	0.006806129486	0.01960525476	0.6536051555	5	0.9999999997
12	197.8838596	105.2697215	-3.887668096	10356.95922	211.4091377	333.4378588	1533.402575	3785	11715.92045	43.69083654	2034.029318	135.7342337	91.83067556	235.6029333	698.733679	5040.428745	-0.0003193410211	0.02045220109	0.03388282957	0.004751732491	0.01540022921	0.008374724613	1	-0.001521981053	0.01525549675	0.05489841373	2	0.9974853828
12	198.2687936	258.4156927	2.63909377	14659.61897	4624.646127	268.0728201	1646.888429	6582.5	4737.202381	87.78969024	2599.797261	821.6757994	94.82532139	221.9556789	1125.171718	1125.67587	0.0001558621708	0.3285521736	0.0181218641	0.006665715886	0.02102674418	0.007755443086	1	0.00200603219	0.652360659	0.01446218977	24	0.9654393526
12	199.419039	537.3142033	7244.258863	14461.29246	301.4525702	-170.2169507	2085.748062	5571	11794.92308	1464.157317	2772.779131	140.0688963	281.5724697	316.445036	984.5842964	5197.76666	0.4916121149	0.02185702582	-0.0121233158	0.02533226371	0.01149068721	0.02179884484	1	0.3880010724	0.01592403584	0.01005272181	81	0.9999999999
12	200.0827489	240.9055738	62.57916926	10686.75634	2490.737768	306.762962	1958.232178	4649	1964.975904	71.26377962	2775.082044	652.7762135	95.37749574	262.4063844	1160.975782	1392.668127	0.005538667303	0.2254850768	0.03055847133	0.007616773054	0.02603181432	0.01138805442	1	0.005781879385	0.4396194664	0.05417627962	21	0.9897543995
12	200.6750519	624.605865	2226.496932	12583.62701	217.1565404	131.527421	1886.711257	4734.5	5969.1875	513.8821918	2868.077277	146.9235094	151.1686735	194.973528	1003.648288	3083.623437	0.1764626796	0.01731018165	0.009034868655	0.0102207212	0.01352157616	0.01389486656	1	0.137792218	0.007499141355	0.009723155852	52	0.9999999761
12	201.5154078	228.8203998	-28.42732716	11177.70966	2453.746647	1345.467638	1948.556473	4799.5	1501.361446	95.72969967	2885.613352	684.0113594	350.206123	665.1650534	1215.117404	936.6673613	-0.00284654561	0.2221554239	0.1180820739	0.009551143504	0.02180466261	0.01746742387	1	0.005510951361	0.437409981	0.3561691759	23	1
12	201.5221595	428.2763601	-45.51275055	16319.76065	3940.583936	1056.967813	1887.298065	6958.5	3647.827957	88.34579059	2915.767002	782.0991148	200.9265762	190.1019214	1253.476322	1612.961337	-0.002799337043	0.2450089003	0.06491957472	0.005700340907	0.01779031183	0.008302052206	1	0.001936927877	0.4818822772	0.1725184921	22	0.9999852318
12	201.409067	603.362102	8592.611394	11733.12665	1219.577967	-303.6160913	2064.449866	4765	2431.712766	2240.730372	3101.564812	301.8199387	357.5806751	267.5491606	1211.612186	1701.679718	0.7193870334	0.09815608561	-0.026202847	0.02954761112	0.01649699372	0.0374031076	1	0.5699520738	0.1732578471	0.01787279851	92	0.9999881131
12	202.6442764	502.9554047	2739.953336	15535.87895	752.1574121	155.730702	1980.560001	5839	4131.712766	542.1797015	3006.557698	233.1995713	146.9944073	198.6967599	1125.229175	2219.154637	0.178999152	0.05270311595	0.00937998848	0.009668177061	0.01152574048	0.01093888725	1	0.140339205	0.08080310487	0.01314790366	55	0.9999999932
12	204.8417235	85.1481812	3491.977457	7905.475069	818.8329418	-98.57749375	1401.637305	3310	9372.294737	960.994342	1994.662194	209.7325464	193.0170103	163.8581254	769.0058115	6052.761926	0.4448893633	0.1062627559	-0.01093654074	0.03349970504	0.02274853767	0.02879378759	1	0.3519532339	0.1907361195	0.007153715283	85	0.9999999998
12	205.2459746	189.1571167	65.92502889	11301.88164	1114.520053	446.2444969	1956.420604	4484	1274.968421	64.1753161	1932.953081	228.7932099	99.07948159	228.7697019	736.0398509	593.7665823	0.005843379758	0.1001043733	0.03944733583	0.006087740614	0.01533173666	0.007908027439	1	0.004927030982	0.1804835333	0.07934752711	12	0.9996111777
12	208.5356821	363.2462158	1173.638504	16166.77782	3866.401066	188.4929514	1686.954698	6936.5	10212.86022	264.6339868	2957.357648	801.8895544	124.1580967	225.2164705	1293.527574	4572.65433	0.0730583148	0.2466211229	0.01396446709	0.008125986821	0.01745331631	0.008587693098	1	0.05877856171	0.482525425	0.01327070125	45	0.9999976002
12	210.6825204	406.5592994	2664.798537	8668.193544	1297.244152	907.7687856	2577.860857	3696	1321.617021	1230.142968	3976.916967	610.766424	427.7044883	424.3468472	1622.178881	1346.160123	0.3046942987	0.1413892234	0.1000050531	0.02694330685	0.03080021605	0.05101768709	1	0.2486761178	0.2693479775	0.3614904895	77	1
12	211.085733	112.679597	777.7066618	11041.49463	227.2056989	435.8352056	1619.714635	4096.5	15988.54945	179.4591038	2033.156333	135.5638199	132.9836132	182.6051485	718.1849687	6272.072624	0.06905112393	0.0215215141	0.04210036191	0.008813222018	0.01359395099	0.01026614398	1	0.05450695251	0.01794145492	0.09970853792	31	0.9999999989
12	214.338131	539.5727622	2413.798423	13562.74576	657.4312437	928.6839192	2326.803083	5261	3818.670886	492.9633077	2776.257874	240.911992	244.3375895	891.9355964	1015.773199	1853.129714	0.1760496847	0.05157070735	0.06406086634	0.01338243245	0.01730659512	0.01691801123	1	0.142011632	0.08138629026	0.2023983304	56	1
12	215.8159698	340.6741281	4393.844123	14352.05923	650.8166875	166.5540591	2185.54935	5471	3484.072917	1025.919549	3217.988168	247.4995833	239.8356701	224.9946777	1209.94667	1787.98221	0.3095610279	0.04947204545	0.01239173717	0.01409012428	0.01359075603	0.02136231192	1	0.2447965246	0.07433374769	0.05396928268	72	1
12	215.6711881	385.3211688	2896.963621	16764.91305	1666.893072	249.848767	2205.017601	6560.5	5775.304348	529.8792841	2703.964911	375.5479544	151.2174766	191.0880085	1079.427187	2526.841288	0.1756373522	0.1037272189	0.01582308971	0.01105934584	0.01384916298	0.01069327884	1	0.1388450987	0.1867968207	0.03710348615	58	1
12	214.9042382	477.1973051	2758.250511	15245.47162	205.968839	229.111319	2216.94022	5532	3690.642105	564.1619227	3190.326759	163.9468531	168.5238474	296.2670545	1136.156644	1836.194799	0.1840644309	0.01462645934	0.01683149874	0.01101030008	0.01284200979	0.01266891131	1	0.1444027757	0.002363383992	0.03846532874	52	0.9999999953
12	217.1723021	68.17211721	29.49931215	8517.627481	1885.306553	476.0635718	1266.208812	3610	3411.645161	67.35443219	1466.935905	338.136075	106.9367262	163.8231853	600.1247747	1355.915691	0.003884811976	0.2256873621	0.05732815541	0.008190989041	0.02024478155	0.01084881639	1	0.006443577716	0.44147163	0.1468119774	22	0.8354659718
12	217.2415317	225.8761453	780.2957232	15013.20015	793.2595266	3208.675907	2122.297123	5695	10339.25263	177.212431	2418.164994	172.6216746	547.9104885	250.4395935	871.3502809	3234.832226	0.0532803983	0.0545764589	0.2128797588	0.007977092635	0.01177042453	0.02051807041	1	0.05500401356	0.0955263119	0.6909315052	37	1
12	217.4523529	641.3547303	2051.834431	11839.63669	1945.652791	707.3545382	2036.186941	4904	3390.597701	439.5812411	2332.496422	356.7578584	196.2473173	240.1326725	903.2975734	1818.082177	0.1679572899	0.1637887747	0.06107476533	0.01401856418	0.01730962721	0.01514841033	1	0.1368986982	0.3135804408	0.1953096701	62	0.9999999991
12	218.9734286	575.0336674	7851.070061	16511.03658	818.5905616	-155.5167409	1886.445009	6304	4988.855556	1357.911121	2942.664548	228.6312506	303.4818726	308.3631017	1120.026891	1868.651226	0.4840185684	0.05346592244	-0.009939470821	0.01932457235	0.01073449276	0.02157379033	1	0.3825402104	0.08148668482	0.01732474398	83	1
12	220.4752063	12.71360228	76.7324854	6525.356345	1369.148758	176.6749656	1084.058099	2763.5	657.1052632	50.59413571	1190.226114	300.001858	63.06681707	168.0215376	496.1106519	287.4428148	0.01202564486	0.2090932136	0.0282739765	0.009231122189	0.0300888947	0.009125095859	1	0.01056455367	0.4055591852	0.04699807589	21	0.9835675171
12	220.2619239	305.6854958	66.67734101	11028.81742	460.8474944	844.6799232	2406.562451	4245.5	1666.022472	82.10856795	2982.689195	221.2248154	184.9714939	284.032313	1099.134764	1248.573322	0.005988585916	0.04088211548	0.07779427857	0.01159414216	0.01848252788	0.01429582592	1	0.007049779178	0.05991274724	0.2098876926	8	1
12	220.7892558	627.1370699	2259.086721	13937.73232	3235.793827	723.9130097	1789.553321	6083	7424.227273	500.4177237	2907.673788	631.606042	228.3605593	200.2035949	1187.461151	2888.560747	0.1651059724	0.2325385568	0.05244419737	0.01202122737	0.01610089076	0.01439238467	1	0.1349457134	0.4554695299	0.1678280337	65	0.9999999992
12	222.6998502	156.9382409	60.18329692	9939.096348	931.4259237	266.4410875	1725.667618	3843	956.6210526	53.87700036	2682.977529	305.8872959	85.95314813	235.1018764	1021.356272	534.2811074	0.005795691078	0.09350642724	0.02858349877	0.006795810667	0.01862185519	0.01074836345	1	0.003993100912	0.1662398766	0.04128494868	12	0.9235114819
12	222.5069894	183.8155106	3903.594195	13181.04745	236.5736993	1030.107672	2036.043992	4884	5048.936842	808.9880908	2544.971341	173.3448173	316.1729607	237.9614486	921.8953631	2317.390071	0.2974607747	0.01797678472	0.07422517495	0.01755417002	0.01463319598	0.02568713564	1	0.239264047	0.01242685562	0.2645327109	70	0.9999999998
12	223.5978017	129.5413733	10590.35863	10577.87191	1067.271487	-562.4195171	1655.098344	4486	1674.351064	2239.278126	2176.754197	267.6349945	441.4618192	293.5768539	871.2744741	837.8120084	1.013547884	0.1036260806	-0.04958213471	0.0422611673	0.01799020045	0.04981478963	1	0.8032459973	0.1834656545	0.005623595372	96	0.9999999986
12	223.4160977	747.4375004	14.32241102	9600.826619	2904.784435	148.3025944	1490.835627	4283	1633.580645	65.17514263	1676.232751	524.3859601	79.17149849	200.6747099	728.2540204	813.9197071	0.001498059385	0.3077357398	0.0159685023	0.007125807584	0.02077720043	0.008662161119	1	0.002627312506	0.6091435775	0.006333389383	24	0.9602583534
12	225.7227084	42.58997811	84.98955538	8995.438405	827.1804336	174.6174989	1179.937038	3447	1704.333333	47.01261251	1426.550938	212.4646413	70.78859266	204.025017	557.2425323	703.8932503	0.009631968702	0.09078056893	0.01975811308	0.006186021821	0.01828349413	0.007480427732	1	0.006366271694	0.160124705	0.01139122992	11	0.9929137141
12	226.4966071	439.175344	695.1394957	9141.478952	83.42216967	550.8273254	2306.859625	3405	4517.148936	270.6509368	3326.000715	140.2426188	203.6952629	290.998009	1175.80107	3961.78658	0.08009870083	0.009128134972	0.06372307704	0.01168744182	0.02050099435	0.02032712275	1	0.06475626848	-0.006556795538	0.1768473676	31	1
12	226.4953631	545.6998586	5976.353421	12763.25753	1164.694401	1337.382862	2198.542369	5128	2436.320988	1743.732402	3625.183703	360.2395993	467.8779331	269.4106328	1403.811296	1852.952413	0.4729076509	0.09206389442	0.1065191411	0.0263131898	0.01711061619	0.04068030341	1	0.3828192843	0.1676410172	0.4211515684	86	1
12	227.5985387	610.7925559	4.833504238	11161.64915	1765.39129	755.2614952	2003.842841	4626	1174.56383	61.29785033	2426.673763	419.0370655	169.7056632	248.9031804	965.6802974	504.09795	0.0003819150248	0.1576499315	0.06962335071	0.006023483028	0.01579936445	0.01071376036	1	0.003602447584	0.3012509493	0.1855747655	18	0.9999998665
12	227.3587079	699.2411195	3663.627534	12556.77062	1865.988583	794.5592674	1810.846025	5126	5789.645161	692.5831129	2425.75472	359.7353695	294.2053753	216.1919758	936.7744488	2712.25486	0.2929120806	0.1482929794	0.06193122262	0.0142591216	0.0140770833	0.02077151516	1	0.2365465042	0.2815978286	0.2267663936	77	1
12	229.3614598	247.4338626	4205.189716	14188.86606	3251.319679	6.919220742	1647.993981	6135.5	5228.117021	1046.543072	3454.909395	823.0800309	235.8981822	210.8012359	1476.147957	3166.673666	0.2930528963	0.2264219011	0.0003953360354	0.01712412135	0.02115701151	0.02026245072	1	0.2332019574	0.4400744827	0.01659406852	78	1
12	229.950937	483.0361426	1268.938663	16536.11432	6902.014206	186.6044903	1655.560465	7946	5082.433333	265.274257	3059.418279	1434.400338	133.078424	343.7936662	1523.407903	2184.138902	0.07683640926	0.4304292459	0.01202907204	0.008646410303	0.02195917375	0.00857629739	1	0.06422672268	0.8630150553	0.01590935645	51	1
12	230.7696532	56.77349263	3713.523926	8481.577793	140.9403633	786.4359751	1460.01008	3223	2851.428571	665.9885339	1541.424738	112.2139571	247.5690787	195.5511104	569.4462965	1453.190116	0.4439203657	0.01939580467	0.0897010144	0.0246062987	0.01336946312	0.02765910214	1	0.3574057945	0.01626089459	0.3525903512	82	0.9999986873
12	230.114962	460.7336481	8724.244249	12025.88	112.9128075	-173.1133721	2304.83109	4546	2371.778947	2798.976084	3948.358274	169.4787671	445.253745	289.0902995	1456.070565	1992.226586	0.7270261973	0.01004160286	-0.01105541671	0.0374035299	0.01979640893	0.05490623955	1	0.5759399301	-0.008376336692	0.06822288231	90	0.999999882
12	231.5166179	288.3079979	43.09848184	16322.93093	2547.494126	336.314856	1854.76715	6485.5	4489.989474	68.5465387	3020.090567	564.7338778	95.77878068	243.7002548	1228.992686	1867.658122	0.002684196485	0.1601610104	0.02149790027	0.004627902324	0.01693211812	0.006577870285	1	0.001917236091	0.3038733102	0.01901393748	16	0.9553440554
12	232.4069457	203.7892634	4486.906594	15323.89121	3453.001992	-61.42351157	1546.242061	6629	8473.606383	847.0740078	2633.406663	647.2000108	217.0567327	218.0090028	1124.125813	3070.806942	0.2932494216	0.2289966177	-0.00401458263	0.01704408167	0.0159386157	0.01622462855	1	0.2330688305	0.4451695175	0.001436265899	78	1
12	235.7668146	306.3006899	7761.037844	16678.38889	897.7432209	1776.913689	2181.564144	6368	9601.131868	1514.757787	2905.592054	284.2419491	451.9065027	241.9074549	1151.537525	3741.480679	0.4776519802	0.0589832922	0.101681652	0.0202940247	0.0131442164	0.02865097464	1	0.3857876131	0.09888761036	0.4039256838	84	1
12	236.5017144	510.6947075	3999.326762	13100.71432	2921.039084	1016.632438	2246.055629	5758	3506.744681	1054.817203	3228.398658	739.5417828	357.0696711	245.1396747	1371.623103	1822.224264	0.3076671468	0.2234016793	0.07853649808	0.01951302769	0.02111294992	0.02815292318	1	0.2506111472	0.4380135668	0.2913752742	79	1
12	238.6091862	152.525497	2105.02735	11239.72123	92.38955247	199.8172563	2036.748916	4190.5	1129.043011	495.436526	2721.701294	144.1888521	159.7322565	244.2325944	979.4738897	613.5555663	0.185258625	0.008459342975	0.01877159345	0.01211920512	0.01501642836	0.0163743492	1	0.1454137085	-0.01030171995	0.04520078487	52	1
12	238.732851	384.6058197	-75.43079854	9073.533832	267.6944442	2383.77353	2733.887382	3498.5	1141.301075	100.6739857	3367.59527	210.4882644	832.4245681	379.5583402	1246.432113	1043.704156	-0.008532186902	0.03089554368	0.2595149074	0.01360179492	0.02328458066	0.04436032619	1	0.00875167783	0.04896289192	0.8374327967	10	1
12	239.0561018	17.61674351	1287.133248	7533.463796	371.6828058	48.31719402	1178.272778	2863	1734.271739	211.6406064	1220.220019	129.9844168	83.89719966	156.1571572	444.076371	994.8702395	0.1707037621	0.04943312277	0.00601914955	0.01227645007	0.01714222116	0.01209015476	1	0.1334193294	0.0738484595	-0.0006186226157	55	0.9999995075
12	241.2305305	526.3649123	869.0910216	16325.39433	785.5303871	3489.742183	2225.646798	6007	2144.987342	245.4471589	3020.118168	268.6878251	770.3378822	1166.836576	1141.16134	1213.070236	0.05668357614	0.05252585047	0.2185367701	0.01085717262	0.01505487123	0.02302370823	1	0.05811179447	0.09158494	0.711287659	37	1
12	243.977868	125.5720013	6.885783515	11714.42065	145.0366392	723.9951161	1714.884149	4259.5	2814.271739	47.74116036	2080.682696	133.2687419	138.2612196	216.1118338	735.3633683	1186.645545	0.0007469868598	0.01253004088	0.06101590978	0.004463897962	0.01269652797	0.00854686807	1	0.001225443636	0.0003059579047	0.1490574809	3	0.9999999988
12	244.5879988	448.6481056	3346.453652	10576.8216	1477.066028	1126.612225	2664.552984	4476	1417.308511	1166.124921	3827.022899	603.2091843	393.2180999	382.4107628	1549.017758	1193.336743	0.3072007473	0.139243411	0.09961541059	0.01967683803	0.02250704464	0.04854875441	1	0.2506191563	0.2648851453	0.3606232862	77	1
12	245.5768331	177.2807832	28.39209172	13738.65696	233.9655335	257.1433543	1808.257897	4950.5	2949.329787	47.76771633	2375.62222	141.4234016	79.56109654	232.8010218	801.2876912	1255.417879	0.002231130318	0.0169235689	0.01969979346	0.003803461639	0.01283364299	0.005335543192	1	-0.0005832597268	0.007190509418	0.006051765025	1	0.9992387502
12	246.2632898	46.76768417	5675.646105	8060.44668	833.3009602	-270.5436873	1242.230625	3326	6821.831579	1004.869023	1470.384622	187.4870875	231.5067481	173.6444714	569.1868339	3245.243071	0.6895301519	0.1067913237	-0.03403945168	0.03827540004	0.02064195696	0.03321216142	1	0.5456467131	0.1907044754	-0.01593361913	92	0.9999992306
12	248.8368656	203.5448877	3952.526227	13106.77572	2147.904757	-7.400674058	1659.246048	5512	5320.371134	930.5958397	3186.69867	533.5805926	195.7067285	204.0582534	1270.405757	2827.614525	0.2970018222	0.1600718788	-0.000584800416	0.01925424202	0.01973776963	0.01749186973	1	0.2353544273	0.3026399662	0.01104994357	76	1
12	248.5897208	268.3236892	9.394357983	11707.17175	1140.66126	844.2662509	2044.599969	4643.5	1916.052632	59.71928531	3294.985201	364.9483368	206.4010684	241.6902252	1246.299247	1351.998437	0.001102603528	0.09728459487	0.07205997971	0.00615012233	0.02116763226	0.01233687147	1	0.00351301534	0.1763898398	0.1914242258	13	0.9999999853
12	248.7773593	680.7758415	5.315278907	12550.63078	1986.83833	408.261658	1686.700373	5176.5	2713.136842	64.39964306	2416.919319	376.8194533	94.67152994	215.4119719	934.7110717	1115.308235	0.0004807012423	0.1579777681	0.03185953753	0.00530530404	0.01465424243	0.007128693034	1	0.0008930469813	0.2999067808	0.0544004555	17	0.9958720743
12	250.2457743	537.6001914	1785.027487	10102.94118	1389.936557	890.6592559	2962.734707	4356	1563.425287	500.915446	2710.857922	452.174223	257.0448417	442.6766122	1108.907651	1060.536236	0.1720323897	0.1395071629	0.08818724667	0.01595969869	0.02293069926	0.02290960826	0	NaN	NaN	NaN	NaN	NaN
12	250.8232159	584.4699504	2226.747569	12170.92738	1057.816312	286.0504248	2484.190543	4856	901.6770833	627.9755799	3427.550682	342.8756111	151.2268919	283.7698064	1296.658075	503.4819496	0.184686102	0.08911984164	0.02733380851	0.01507818939	0.01630028219	0.01787995582	1	0.1467190986	0.1571716671	0.0785384312	58	1
12	250.3773742	709.2886703	812.9549241	11962.74289	1107.876587	130.340298	1530.273783	4631	5667.526882	193.8302781	2752.136832	276.3926004	100.2241067	173.0149251	1017.490147	3101.463762	0.06777835015	0.09405958073	0.01184269682	0.008017233857	0.01606980296	0.009100780639	1	0.05226832443	0.1665166783	-0.002374065113	38	0.9999998395
12	251.7773386	286.4948522	81.66366996	15902.48941	5063.471565	381.8948093	1940.334354	7291	1841.435294	95.0147621	2673.495	1011.200473	98.30122912	411.0389202	1239.908076	823.2173301	0.004924565676	0.3271476286	0.02467989137	0.006727051723	0.02044391423	0.006962094337	1	0.006280141634	0.6498059113	0.03829783983	25	0.5540053315
12	252.6755009	401.5295322	1150.275329	16446.04561	5090.754134	732.5664	1881.835702	7381	4424.535714	251.8705034	3247.038063	1159.297581	170.9989061	245.8286886	1529.281315	2299.589636	0.0702386036	0.3260644818	0.04447207806	0.009895782904	0.02065195854	0.01034463739	1	0.05989509064	0.6486532152	0.1222776591	49	0.9999989592
12	252.7099757	517.7021747	966.8357123	15570.53134	2509.93616	1552.434931	1900.399486	6364	9025.094118	258.3302172	3222.031775	586.9546105	320.8180333	196.685819	1316.574314	4776.029277	0.06349395641	0.1653644149	0.1030236599	0.008126040479	0.0154915255	0.0149000906	1	0.05658826139	0.3190425449	0.316728186	44	1
12	253.3189551	652.3910196	4326.788814	14057.93847	260.5188253	-63.27597539	1799.803416	5166	5370.822917	990.318163	3065.963906	149.8939025	203.2783458	185.2221939	1101.952604	2966.260694	0.3070186671	0.01919173407	-0.004730052096	0.01679598998	0.01134935068	0.017126302	1	0.2410756738	0.01071720063	-0.007512447181	69	0.9999999999
12	254.1200902	17.3222585	1303.905347	8338.398222	1191.197985	416.6105432	1192.302328	3358	3156.433333	208.2229672	1190.273478	208.3857762	140.5857333	180.0308355	464.5558205	2114.172078	0.1571141105	0.1457934449	0.04966940118	0.01414348248	0.0175873013	0.01569535954	1	0.1271427665	0.2757035231	0.1523172913	62	1
12	254.1972191	92.07636361	833.8632591	9373.070064	174.6539708	153.2722887	1673.192204	3413	11586.29474	180.869002	1795.775781	124.2904214	104.5859877	224.1375955	626.3142507	6033.094143	0.08893843237	0.01724712821	0.01630727218	0.009494450155	0.01586177059	0.01232387608	1	0.06842352765	0.007718263561	0.01453846567	30	1
12	256.3959618	303.4105217	61.65916511	13961.64058	35.52322919	1039.179194	2452.893068	5070	811.5212766	55.01848626	2933.240609	170.7498374	210.5309733	324.4224666	1003.154061	379.1208202	0.004243490256	0.002364412487	0.07418888148	0.004910877289	0.01501362205	0.01042548915	1	0.004849991558	-0.02003563072	0.1951756616	3	1
12	256.7489187	355.5447991	2455.7376	14677.6879	575.9424024	2441.160996	2751.689112	5584	2490.963855	576.3232907	3360.099226	258.9986814	522.9932479	315.3138778	1267.399593	3519.472249	0.168198902	0.04237134319	0.1669655863	0.01312688244	0.01350160846	0.02393233716	1	0.1432229028	0.0678472481	0.5576878477	57	1
12	257.2686645	390.8310049	16.66456983	8258.985632	1321.928994	1185.51306	2404.089092	3639.5	1914.223529	132.9554522	3500.009406	628.3451274	500.3274057	366.4602064	1404.296967	1852.234772	0.002473821147	0.1446708922	0.1418844099	0.01769107618	0.04390394504	0.04045862683	1	0.01043571619	0.2782486777	0.4365398763	19	1
12	258.8481604	369.6282344	807.5748086	15244.95473	213.0157994	3431.406059	2781.130675	5599	13051.71084	170.5261851	2359.426312	156.5016347	561.4358969	284.1140906	820.5801286	4965.827548	0.05473487554	0.01446757322	0.2265762018	0.007831194587	0.01152983801	0.01879598774	1	0.05661703505	0.01321157256	0.7370098727	33	0.9999999998
12	259.3044933	237.5288542	10347.6003	14705.8814	1570.956348	-284.7354673	1893.210584	6139.5	8230.770833	2036.038279	2860.754703	354.2233405	387.8630738	226.4531413	1155.772036	3016.169277	0.7081464739	0.1064038649	-0.01914306138	0.02495195691	0.01318861378	0.03164583712	1	0.5616118414	0.1907087027	0.0401565891	92	0.9999999508
12	260.4530188	131.5289315	2307.849746	13160.66895	111.4219919	800.0633575	2135.361723	4817	1864.836957	416.0012479	2149.755974	140.1243066	200.6032554	242.8048398	760.7596131	1058.962859	0.1753066321	0.008891112065	0.06060931475	0.01262780245	0.01158821408	0.01481499404	1	0.1405652785	-0.007170969177	0.1882629518	53	1
12	260.51975	331.229283	2544.090112	16154.66249	770.1587487	2580.082379	2502.362662	6105	3877.924731	633.0477002	3536.984838	281.5743933	634.1895123	264.4543205	1342.707722	2104.24666	0.1627084055	0.05251333644	0.1598248413	0.01303514768	0.01413422457	0.02405100782	1	0.1384515452	0.08846213872	0.5320619923	57	0.9999999993
12	260.5800658	492.7197702	3675.751648	11503.66134	2452.605994	184.4955912	2026.972253	5079	1340.138298	1156.263182	3876.594449	863.7989209	229.3890263	244.1206526	1641.139185	858.640055	0.3086470158	0.2142581559	0.0142133613	0.02144955868	0.0252337918	0.03135818143	1	0.2465086041	0.4156356817	0.06768796007	78	1
12	260.4150425	739.2656278	6389.431613	9446.614755	1430.947789	-315.6007098	1636.026731	4018	8261.414894	1590.297694	2290.69192	374.5087771	262.650227	179.5677652	943.7134349	5447.015303	0.6763714041	0.157268067	-0.03362806614	0.0356556749	0.01922042564	0.03092215811	1	0.5358740298	0.2952372435	-0.01524990042	93	1
12	260.5605595	773.6949682	2308.666884	7930.781828	1227.141657	501.3867142	1675.41028	3373.5	3720	583.6725811	1980.98422	316.3855478	183.2090028	184.2608325	810.7583976	2068.31313	0.2948560399	0.1478633574	0.0612738819	0.02101873236	0.02069761974	0.02590938997	1	0.2380445147	0.2806739291	0.2249168127	77	1
12	262.9991542	564.6367394	2679.860978	16545.07899	270.7179305	928.8103447	2074.402447	5987.5	4643.467391	571.293452	3253.963594	188.9043575	290.7851125	280.8095017	1192.165536	2067.272926	0.1672011316	0.01676020459	0.05786807511	0.01053787259	0.01271452932	0.01284823609	1	0.1339988638	0.008972163605	0.1772075616	53	0.9999999849
12	263.5810652	621.5412958	3839.874432	7586.256575	293.041368	804.3558526	2304.872873	2997	974.1875	1697.233835	3331.1676	217.4239058	370.9413661	1173.206847	1272.734417	924.202089	0.4965480766	0.03801935892	0.09992503917	0.03243169865	0.02882092802	0.05651983683	1	0.4004564767	0.0553943754	0.4012700975	84	0.9999999999
12	264.4884766	65.8805204	59.76927722	7306.684798	50.96974561	498.8695087	1612.326348	2669	836.1956522	38.88362914	1872.063806	123.121066	140.7386476	200.1734185	659.0943966	480.08823	0.009115360649	0.007703251319	0.0697715782	0.006839734035	0.01839589789	0.01395542319	1	0.008489222543	-0.009215491093	0.1812121326	3	1
12	265.6144323	290.4276412	-33.96983644	13998.4903	87.000062	1860.252814	2460.890977	5084	3689.282353	69.80543004	3324.142901	162.2021069	409.5093608	253.1715713	1144.939021	2401.529065	-0.002883802588	0.007063262253	0.1334214731	0.005742230638	0.01465150838	0.01698449543	1	0.003603868772	-0.007136356637	0.3995341647	4	1
12	265.8501835	693.5236827	10836.14857	10531.04809	1072.247544	-664.5848869	1733.568	4335	1354.021277	2640.301918	2591.853379	302.3707092	438.4798062	221.5172134	1038.395228	753.903205	1.039502063	0.101497408	-0.06409550222	0.0359980739	0.01730964432	0.04796714733	1	0.8228724417	0.178292387	-0.03883790874	96	0.9999999981
12	265.9405483	642.0735357	9733.004479	13113.44283	1356.040618	-387.1396274	1881.946527	5411	6088.242105	1866.753021	2669.396977	268.6218281	342.4984074	240.0345905	1025.450059	2891.011421	0.7193420948	0.1047385991	-0.02941553239	0.0290123893	0.01376034475	0.03006084696	1	0.5697707515	0.1867154195	0.007003344364	92	0.9999997484
12	267.7627914	23.8164392	51.82536096	7725.58446	185.1813557	212.0353509	1154.818663	2790	8581.296703	44.40282482	1564.774913	116.3815918	71.98732334	159.5732582	554.7945872	3997.320899	0.006707777952	0.02354420053	0.02846925713	0.006583332113	0.01673170132	0.007990334302	1	0.003733506083	0.02137096119	0.03787320302	1	0.9923740422
12	268.3130998	103.7691232	3569.933083	7471.933938	594.3544	-22.84703778	2014.526186	3120	3373.935484	1197.616147	2459.73712	284.5485012	227.9881458	282.4665558	982.5579942	3319.315117	0.4734728132	0.08462464708	-0.002329849232	0.0385647616	0.03039971673	0.05211785697	1	0.3751163877	0.1464065273	0.04273837798	85	1
12	269.4801098	48.16506311	2573.582782	8849.396082	1927.554578	-69.26373349	1180.094304	3777	2318.284211	484.3249207	1531.794235	364.2827361	151.3253032	179.8754763	639.0158999	1081.642119	0.2917438094	0.2200262284	-0.007092486899	0.01926539318	0.0220785672	0.01820367702	1	0.2315130596	0.4264299315	-0.01002375173	78	1
12	272.4006479	260.4250193	1048.671146	14732.69266	5028.644613	183.5852102	1613.771333	6944	10260.20225	216.9193706	2657.884899	935.6582534	114.9793073	220.4585961	1200.244368	3434.59737	0.07034423057	0.3326346446	0.0129756694	0.009219309438	0.02013728051	0.008423229574	1	0.05774207782	0.6605701076	0.01316940941	48	0.9964311882
12	273.3218842	123.5683364	1875.231413	12251.29574	1140.260668	1788.564459	1959.213317	4811.5	4877.6375	404.2818306	2430.532776	263.9495618	434.0801522	399.6698618	919.4415638	2284.255269	0.1571272346	0.09487723511	0.1453720834	0.01396155286	0.01693410748	0.02355006197	1	0.1335181725	0.1754036916	0.4824955997	60	1
12	274.0372084	275.5576996	17333.02735	16749.41489	1772.118838	-446.5451931	1583.476622	6993	4419.306667	3093.825046	3098.061708	423.3896005	629.177146	446.0975078	1289.352813	1671.979034	1.006283976	0.1079818076	-0.02630512699	0.03664463288	0.0116296247	0.04438872266	1	0.7992267947	0.1937282378	0.08500462535	96	0.9999999998
12	273.7004937	347.9325401	1076.780386	16938.64657	3791.171371	1643.01434	1887.141661	7177	2041.146341	272.4989767	3211.574235	881.2625659	331.7915651	220.3120916	1436.479637	1093.334972	0.06531859258	0.2293119292	0.09967176178	0.009321507995	0.01821115397	0.0131175815	1	0.05869311369	0.4512730111	0.3084585643	47	1
12	275.5300952	313.3205277	4749.548615	15499.36228	4933.607807	40.84978476	1966.139864	7154	3154.915789	947.7389866	2811.69838	994.9363064	216.4159348	227.0230849	1313.04241	1657.524434	0.3069130898	0.3173016019	0.002360417998	0.01811041119	0.01958045341	0.01660340788	1	0.2456899528	0.628360834	0.03085331814	80	1
12	277.8630683	211.2087819	1972.098172	12043.95423	1055.405126	1991.458198	2439.543397	4854	1465.642105	542.6236693	3307.99855	336.3568292	539.5616732	312.557075	1263.616497	1339.421905	0.1667688797	0.09172866496	0.1599516394	0.01863144198	0.02115830394	0.03920495883	1	0.1422531288	0.1696697195	0.5352606116	60	1
12	276.893144	368.8945033	1147.907044	15287.14586	2317.997093	348.7821878	2290.98781	6205	3511.422222	243.3321536	2943.796707	575.6703254	109.301711	204.8790428	1201.20428	1473.502561	0.07701476053	0.1540486932	0.02355778752	0.007250096859	0.01801987423	0.008817410485	1	0.06135184379	0.2913614367	0.04325656143	42	0.9999885766
12	280.1838042	165.1503024	6824.041589	14576.53953	2314.898414	-155.8301193	1772.650688	6136	10704.44211	1345.73127	2568.416284	389.4823323	265.7276894	243.8377238	1004.339212	4691.429415	0.4710316211	0.1601472298	-0.01193143862	0.02442507314	0.01741150369	0.02050216671	1	0.3735139912	0.3022674903	0.01229118214	87	1
12	280.5289064	181.6587138	4083.445042	13387.41837	1199.886869	66.97792301	1995.735347	5294	1828.333333	945.2303218	2930.650821	327.9938366	225.6842344	281.2368524	1109.863629	1126.855592	0.3033238553	0.09057224931	0.005161644525	0.01964042398	0.02039578763	0.02369388552	1	0.2398556739	0.1590453278	0.02928687154	74	1
12	280.2175584	650.7712775	4428.803577	14298.44593	751.5809283	1002.248736	2035.275826	5544.5	7470.604167	866.1769386	2831.234232	198.0618093	303.0316365	230.0753276	1056.328204	3266.233912	0.3087947876	0.05442973594	0.07133520312	0.01342820493	0.01222277429	0.01865020102	1	0.2486132186	0.08775638694	0.2588214132	73	1
12	281.4834003	759.6816329	2574.272033	8710.705348	1902.35944	528.9100664	1663.030805	3835	5866.610526	619.2031697	2022.43569	474.534788	172.4249563	227.0709696	861.0420326	3489.702573	0.2900781811	0.2227975352	0.05946163691	0.01929479233	0.02223571692	0.02098415888	1	0.2351436578	0.43573276	0.2209610239	79	1
12	281.9410643	286.3874052	112.2691343	11922.82815	1777.668186	570.8319496	2139.832112	4917	1130.121212	227.1149686	3382.153627	559.2864312	168.1360122	270.4409238	1323.547921	883.8406838	0.008861621399	0.1440533964	0.0492718189	0.03201676528	0.02240687184	0.01751539478	1	0.008679675462	0.2720116984	0.1162161886	17	0.9988287107
12	282.6702278	574.4165643	31.95897129	13665.69212	3218.990816	522.7846236	1930.828299	5880.5	1368	76.844821	3508.119372	885.8954592	112.6581293	249.336643	1492.584086	678.1794308	0.002211364509	0.2311496536	0.03768591604	0.005701251519	0.01992488554	0.009635066267	1	0.003730801415	0.4517287969	0.0784249151	21	0.9999596335
12	283.9444885	72.52290174	6.046257849	9712.177171	974.6219918	597.4608308	1556.911941	3817	4330.494624	57.8502688	1521.46346	230.9851743	117.674459	195.9036461	596.7721595	1675.382212	0.0006877322257	0.09966837555	0.06169781311	0.006362827159	0.01765497729	0.008177288762	1	0.002448682884	0.1807703801	0.155433336	13	0.9999999992
12	284.7281631	381.4586883	2919.003496	15939.87286	234.757427	320.7172438	2263.53453	5820.5	6026.151899	699.5187026	3433.87085	196.7267413	155.0566613	221.5035475	1246.112811	2340.292443	0.1843610569	0.01470697384	0.01934559653	0.009913981051	0.01310925686	0.01166290499	1	0.144826753	0.002664913582	0.04727372636	52	0.9999999788
12	283.975264	395.8063286	3869.992599	7901.759142	-75.00669808	138.6097287	2662.61115	3222	1862.08046	1956.899455	3774.117601	793.965517	344.0786083	4917.828843	1410.027093	2090.621735	0.4951151706	-0.009510753147	0.02000740053	0.04701407651	0.1179515466	0.05704336122	1	0.3927360299	-0.04730297113	0.1210639709	81	1
12	285.9002561	130.2404945	1908.812745	10330.36732	437.504965	245.091121	2259.70641	3984	1303.771084	451.3057901	2395.433102	182.9335089	141.1126784	401.7884531	877.6201675	1015.982551	0.1809744872	0.04341251705	0.02608188621	0.01518668079	0.01562722619	0.01710697479	1	0.1430220358	0.06246169813	0.07121248767	55	0.9956823572
12	287.1467752	350.2856905	98.10876047	5415.869948	1575.575826	346.2666307	2319.726461	2628	747.9878049	68.86342656	3086.965858	1014.71301	118.9398053	389.4865451	1411.820228	631.2980649	0.018758128	0.2930493269	0.06611956744	0.01983171624	0.05554782536	0.04031207494	1	0.01991630655	0.5814285029	0.1839413554	26	0.9999999954
12	289.0256662	25.46231197	62.06429287	5719.275652	1229.559789	388.1086427	1309.23855	2444	1671.021739	55.23845743	1261.599287	314.411306	102.3192628	198.9817067	525.1483032	1232.675835	0.01100849277	0.2214437455	0.07000576405	0.01210926698	0.0328182372	0.01664878298	1	0.01301143981	0.4333672273	0.1923297157	22	0.9497608548
12	290.4715287	427.6732197	2773.424258	15978.7969	821.112904	1049.733825	2342.082862	5956	4874.595745	627.9987586	3209.617086	257.8839016	253.292805	236.124634	1225.975884	2130.664167	0.1727664503	0.05286052868	0.06661277963	0.01235590407	0.01165771537	0.01435391114	1	0.1395961031	0.08419219419	0.2105574759	56	1
12	292.4796425	460.2741614	-211.6529564	15286.69715	695.7697279	3825.892357	2741.580082	5769.5	2427.265957	82.96442746	3074.109357	215.3411021	792.6914427	311.4180376	1157.827028	1181.21362	-0.01418492237	0.04662940288	0.2516641744	0.005461068873	0.01170328766	0.02063851799	1	0.003876530222	0.08111814574	0.8095601373	10	1
12	292.0668966	689.0714786	2494.284738	8310.062276	1218.068422	58.30710548	1954.86416	3443	612.2	1026.649165	3256.26984	526.5202224	168.1900812	344.7477267	1330.651987	573.8708358	0.3178018521	0.1460248459	0.006873234035	0.02945358091	0.02592418268	0.02959476288	1	0.2523223017	0.2739633103	0.04117516222	76	1
12	293.1387164	175.938905	60.78557273	13125.19505	127.811574	464.0654322	1913.858234	4699	4603.425	57.32969489	3220.5553	171.3155646	113.2623285	242.4657571	1115.163088	2768.286532	0.004695008048	0.00947059995	0.03832962593	0.00647241959	0.01538116209	0.007630126601	1	0.00265808514	-0.007242412527	0.07101400119	2	0.9990534964
12	293.8035108	291.2579297	995.3932103	14824.40587	594.2336975	1821.121793	2579.01044	5552	2059.049383	251.0280182	3339.448752	252.5313018	371.6709293	367.0208168	1231.178702	1198.921629	0.06825284846	0.04339133774	0.1216749835	0.007759276297	0.01398688962	0.01795339048	1	0.06006068298	0.06748742629	0.3770175994	36	1
12	295.7307636	314.4120911	5079.372022	17279.38852	1621.279964	1471.006191	2106.686237	6842.5	3536.765957	1133.033077	3571.17933	444.5674897	396.4473396	248.8998953	1426.975886	2215.245254	0.3041563621	0.1006245617	0.08222669626	0.0169629011	0.01522786183	0.02419937782	1	0.246360839	0.183988362	0.2977120879	75	1
12	295.852548	586.1849871	6741.508938	14388.34389	1446.777424	1428.745219	2180.486705	5828	9454.789474	1442.637885	3089.318161	333.1690494	417.3424306	442.9121844	1212.08084	5542.660341	0.4839267466	0.1032584986	0.09417447382	0.02243242144	0.01533058342	0.03151609582	1	0.3908640179	0.1901641858	0.3813504431	86	1
12	295.997224	249.2492508	19.37940784	10308.22023	1455.987587	1537.024613	2589.877855	4357	944.7659574	69.89329208	3184.595314	484.1873225	428.7511312	375.8870748	1264.380307	649.0884332	0.001735403727	0.1444256123	0.1459478117	0.009412345735	0.02628340944	0.02349026685	1	0.01014302371	0.2779581451	0.4504745481	19	1
12	300.1396314	124.4432812	6.127217586	12102.10997	2808.504374	745.1483623	1790.490817	5218	3698.414634	75.07935483	2218.35871	507.2946531	144.3953986	210.6839242	920.2278466	1097.246362	0.0005406082929	0.2309701992	0.06463093108	0.006963072422	0.01820856926	0.008729999986	1	0.004386622697	0.4527999183	0.1716482486	22	0.9998376861
12	301.613997	77.29205239	86.68774961	10150.56139	3034.756046	195.1643415	1496.264043	4554	1317.869565	65.48730644	1702.267661	530.685847	78.61839317	236.1084597	737.8042017	634.98352	0.008780459147	0.3058914812	0.02029078865	0.007330436097	0.0219583432	0.009813786304	1	0.008737606874	0.6055597387	0.02296787151	24	0.6022226212
12	301.6022539	138.1298568	-18.44563761	10258.05447	1522.433934	1290.702074	1990.251112	4195	953.1604938	102.7395684	2484.214273	427.078248	317.0991838	809.786378	990.58489	568.3066614	-0.002022605994	0.1493655074	0.125464764	0.01116567235	0.02475446396	0.01858548166	1	0.005695808463	0.2870876493	0.3786548866	19	1
12	305.447927	92.33430763	11172.64844	11347.04366	1097.543947	-461.6367927	1525.521098	4701	3185.903226	2063.806341	2032.394676	228.1153836	396.2380984	227.9231716	802.784709	1398.226035	0.9778474826	0.09873786828	-0.0403900948	0.03810907303	0.01544320882	0.04111639065	1	0.7753434407	0.1738203076	0.02899488083	96	0.9999988793
12	305.5338918	346.7111554	937.1389004	17327.05216	331.2249095	3780.038631	2473.832322	6460	12287.12766	255.7253977	3175.485803	187.8388093	704.6376514	262.8598835	1195.19708	4746.898284	0.05591660014	0.02050949634	0.2212401735	0.009343959649	0.01053326022	0.01929239922	1	0.05725084391	0.02543661357	0.7190244126	33	0.999996126
12	306.734465	15.23368372	1234.63687	8048.967523	1155.162685	396.9683265	1168.225019	3235	3016.063158	220.4898668	1212.097746	218.3049337	123.6331501	157.7239535	482.6003225	1372.032983	0.1547147623	0.1457396056	0.04895315834	0.01291948909	0.02130711509	0.01482913391	1	0.1251726812	0.2755525803	0.1492655698	62	1
12	306.0089395	36.20342183	2032.324193	6808.548607	310.7052423	448.9876137	1347.278219	2603	1281.894737	576.4804652	1971.070697	148.3186105	203.1531904	156.0422025	721.5214536	967.7392549	0.2932990532	0.04482638275	0.06125273175	0.02977623541	0.02661662619	0.04015777459	1	0.2353566331	0.0673245737	0.2197256137	73	0.9999999356
12	306.5719744	747.2305757	854.6461976	9808.141074	201.197725	79.3705305	1530.770354	3561	11690.8913	193.3075562	2042.220315	108.840781	86.79970478	139.8451168	694.112399	5460.085666	0.08552206922	0.02096026615	0.009181246361	0.008637568333	0.01231348921	0.009817328842	1	0.06521985116	0.01502335345	-0.01084823765	30	1
12	307.4568772	170.4444866	3346.060773	10530.39938	61.37080082	912.1306159	2260.773328	4042.5	2051.322581	773.6562785	2507.587882	162.9890916	303.5505709	297.375439	898.401398	1367.647402	0.3090951592	0.00651990764	0.0804109733	0.02090433158	0.01801913734	0.02767305702	1	0.2488534943	-0.01095897838	0.2882154118	70	1
12	309.3157609	487.4496683	-115.216582	17151.40524	3921.10634	2016.268423	1940.650426	7284	3436.861702	90.58487809	3116.247675	808.1491708	375.5002415	218.6500465	1350.629337	1473.997568	-0.007467800395	0.2341676585	0.1218892026	0.005283447764	0.01797399023	0.01050545509	1	0.002269715015	0.4624842584	0.368871719	23	1
12	310.3650916	534.408147	13700.52071	12735.3981	1296.077985	-703.3462875	1910.216115	5337	1053.87234	3564.190069	3460.436077	346.1927478	563.2193939	287.4427344	1370.160109	725.3442821	1.060478172	0.1004207897	-0.04793834848	0.0350651555	0.01567663057	0.05494763899	1	0.8408059256	0.176938262	0.02215246499	96	0.9999999973
12	315.1807699	50.60275847	2554.366849	8780.803209	795.4147124	-9.197777748	1588.265429	3508	3881.7	528.0282821	1736.076932	221.391358	150.6132949	213.1855145	675.4180254	1985.892539	0.2968862978	0.09416823867	-0.0009783332872	0.01973157454	0.01922479184	0.01983058957	1	0.2343102528	0.1661592964	0.006614936883	74	1
12	315.4602818	319.7189843	902.3431282	16208.72843	709.8608596	3474.767492	2421.121349	6044	3586.215054	199.4398146	2944.904547	284.6142567	632.2152447	313.8875719	1150.547892	1989.130156	0.05728992614	0.04815178842	0.2191759216	0.009354854795	0.01347722834	0.01993059196	1	0.05858210927	0.08256255927	0.7134482913	37	1
12	316.7223111	135.8006138	-1.813799393	13791.05941	3182.914471	405.7612404	1509.005262	5840	2989.012048	76.81312804	2421.773533	579.0293884	95.91305873	233.593976	1000.529882	1128.694081	-0.000135358067	0.2259182596	0.03041143978	0.005646775065	0.01748418249	0.00634086407	1	0.001245224603	0.4405059475	0.0523596525	21	0.9995909462
12	317.3628477	451.3297308	-122.3670758	12566.84161	1008.407194	3302.757504	2918.321339	4899.5	1551.368421	83.96553657	3405.801961	326.3990252	847.3283924	332.1709692	1276.648882	1122.502969	-0.01016203865	0.07972002441	0.2514841492	0.006309496652	0.01690366117	0.02719071991	0	NaN	NaN	NaN	NaN	NaN
12	318.2962128	513.5383861	56.72780148	7701.654251	1869.814122	455.4413085	2006.651617	3536.5	603.6631579	60.38928846	3483.281326	818.530521	147.0932562	328.9636804	1463.426448	557.8943622	0.008019241376	0.2247790065	0.05545735537	0.01352735043	0.03184867739	0.02137967368	1	0.009594670667	0.4394924617	0.1412358816	21	0.9754309362
12	319.5045513	99.67284224	8375.605678	12358.19469	654.8677917	-270.187213	1762.434822	4796	9962.27381	1890.0281	2637.600121	243.7865941	384.1301448	591.7022278	985.6609347	6274.416567	0.6798759504	0.05057968066	-0.02273413308	0.02728804267	0.02206005942	0.03887824242	1	0.5379849134	0.07491434012	0.01849814349	91	0.9999980703
12	320.2997642	69.47061314	4155.261347	9083.481442	1408.722067	-86.90879051	1495.233369	3926	8108.23913	1052.304034	2321.944473	350.9461239	200.9161554	162.8044411	921.5173515	4113.067031	0.442828455	0.1549118465	-0.008378384212	0.02812862948	0.02178110466	0.02480400112	1	0.3511775765	0.2916046286	0.01780521317	87	1
12	320.185648	229.9108508	4128.896187	8139.696803	717.2420476	136.8870906	2248.905116	3377	1796.166667	1705.761618	3544.696357	375.2676558	249.3181059	313.3122961	1395.732264	1970.209701	0.4809764074	0.08684671615	0.01495104339	0.03299094751	0.03487300919	0.05607064412	1	0.3824186654	0.1519366939	0.1046375694	85	1
12	320.1411537	392.4792389	4895.48179	16111.85279	1558.366404	116.7229967	2071.274039	6335	6902.714286	1068.165389	3187.932663	411.5288286	186.0553982	220.6306647	1274.344929	3312.691162	0.3167826149	0.1049786614	0.007529167687	0.01898050709	0.01463653367	0.01365080241	1	0.2509820076	0.1890080923	0.04132230614	74	1
12	321.0715225	182.0869319	3056.584113	9781.734334	865.2091821	953.7881543	2308.300414	3929	1696.757895	953.2701855	3058.677532	310.109961	328.5910155	283.4750462	1178.823428	1163.129927	0.3053678102	0.09022989603	0.0903304399	0.02377561665	0.0217139696	0.03839985073	1	0.2477822013	0.1628999273	0.3256724737	75	1
12	322.6505812	730.6363357	1787.106668	10307.52483	3217.17632	35.90509897	1625.599568	4740	3328.484211	371.9316683	2114.121737	652.5055813	122.2341069	195.1944172	942.6219764	1372.485452	0.170651385	0.3099026208	0.003932514306	0.013942966	0.01966063827	0.01333554981	1	0.1368703393	0.6130626542	0.00413654721	66	1
12	326.8386194	43.82613611	2411.360739	8010.076732	704.0047687	-0.7491914855	1543.174887	3106	1381.679012	558.0952603	1764.968375	215.0469924	162.056478	185.7230026	691.5723916	978.6801805	0.2986920337	0.09118798076	-7.412953904e-05	0.02633401352	0.02056169956	0.02313854477	1	0.2357776365	0.1600376609	0.01004105381	74	1
12	329.7948168	81.17513234	7513.953744	11210.21708	1104.012271	-302.5794897	1483.119032	4556	8949.636364	1419.166813	2046.142433	242.5324712	299.1162703	176.0749776	799.2664109	3981.082823	0.6652961604	0.09948835119	-0.02669353647	0.0291848575	0.01654301222	0.0317067462	1	0.5267320368	0.175965476	0.003590931184	92	0.999977779
12	330.0333694	576.0298964	4545.181708	14786.85179	1470.324755	2.094066162	1850.367889	5873	6952.822222	985.4029828	3131.392335	326.0210897	210.6644723	200.7512934	1194.974018	3820.344201	0.3075221153	0.101132465	0.000120268073	0.01301246671	0.01307963999	0.01671066091	1	0.2429838486	0.1806430683	0.01323847865	74	1
12	329.6975432	672.3960283	4399.942301	14130.15398	2202.242914	-90.8162707	1841.062107	5825.5	2551.755319	852.1714108	2729.055928	465.8690288	195.2682468	282.6398632	1096.718957	1467.730599	0.3102037584	0.1559634967	-0.005708523922	0.01304159529	0.01284245654	0.0157052617	1	0.2454623581	0.2938647226	-0.003857627199	76	1
12	330.1642617	139.2448694	56.13472652	9398.280865	871.7657543	393.7867183	1922.951327	3629.5	712.9294118	53.20034166	2876.135454	293.0655971	109.4211567	248.2365797	1082.370598	547.4019109	0.006497417011	0.09593256004	0.04208375542	0.006447626057	0.01964667772	0.01219462711	1	0.005585977157	0.1719869438	0.08846825457	12	0.9985786322
12	330.6497184	303.711588	1005.383702	12757.82434	19.91793558	1471.17119	2556.474398	4657	3952	213.5282101	3044.492092	156.501067	342.8399293	253.5519135	1077.866123	2727.465043	0.07511823187	0.001561807667	0.1170160461	0.01307113208	0.01471643744	0.01871728189	1	0.06461379885	-0.0193709064	0.3605040318	32	1
12	330.4409992	472.6186922	14689.71712	14293.31548	821.3350292	-670.0968012	2025.633255	5787.5	7135.591398	3547.6263	3417.769168	259.0114886	574.4438592	319.1615818	1326.951243	4308.258796	1.043161974	0.06011479761	-0.03905030514	0.03268609773	0.0138980716	0.0501557835	1	0.8270684274	0.0939492485	0.04712888604	95	0.9999999935
12	331.3733399	109.8955929	1597.652301	9250.857383	-27.16871475	1471.566773	2402.68427	3524.5	1614.259259	346.3963447	1868.066472	210.2251018	358.8712086	949.3977871	672.9564614	947.4348101	0.1729985745	-0.003261272487	0.156730725	0.01486645008	0.02560889409	0.02729310605	1	0.1456605052	-0.02718536968	0.5211422927	54	1
12	332.3237581	219.6308928	9831.206272	14052.40392	2335.041518	-282.31771	1761.578011	6049.5	8885.536842	2292.511535	3303.729213	602.894679	395.4770923	268.477261	1386.623349	5163.497546	0.686200833	0.1647704494	-0.0180857366	0.03459379638	0.01699849757	0.03356163052	1	0.5449793103	0.3116087081	0.04139561227	93	1
12	332.6625517	399.2787621	5042.137273	16676.6845	1563.617127	1448.047376	2427.999452	6536.5	4036.380952	1049.772037	3257.138093	391.4179956	371.1238259	306.6792845	1300.377735	2006.568052	0.3056009466	0.09971478444	0.0873037774	0.01511978424	0.01344559191	0.0216086046	1	0.247877375	0.1823772255	0.315648249	75	1
12	333.4091466	96.21538425	84.34656907	9206.365281	381.8653908	399.4313551	1803.73097	3462	5549.985915	53.35674668	2346.485052	146.8979895	95.66377042	205.5250704	840.9762815	3440.032041	0.00935490166	0.04180109758	0.04351462683	0.007358466051	0.01642665273	0.01124274486	1	0.007216110608	0.05998073818	0.09161003672	7	0.9999816329
12	334.6504327	786.6422977	1542.782561	9382.46201	101.0149464	453.7562516	1602.226037	3462	1466.694737	351.763521	2039.748499	100.7428973	138.0780522	184.1277692	720.4131296	726.6257645	0.1656106461	0.01117707037	0.04751882063	0.01365337397	0.01115597388	0.01498206556	1	0.1318849679	-0.003143368917	0.1406192743	53	1
12	336.9636737	177.8453612	-23.26553982	10741.03025	86.50542494	1535.75789	2435.866006	3984	5380.263158	55.26081762	2195.832499	129.4177345	283.7496651	249.9383952	777.0454674	3119.107412	-0.002493495475	0.008003277946	0.1408412024	0.005494386754	0.01408894087	0.01690799986	1	0.004477509182	-0.004792310734	0.4254490025	4	1
12	338.5450907	548.6828331	8.601052526	13637.32437	64.3080737	922.4045604	2241.656581	5021	1720	49.86845789	2813.470592	136.4098628	195.3548786	237.0362383	1013.076816	812.8098351	0.0005991539179	0.004670846054	0.06818693336	0.003908557743	0.01099915136	0.009436018584	1	0.001527668955	-0.0155831378	0.1735764615	3	1
12	340.9500712	206.1546634	5633.949999	11858.44997	77.43354681	1242.158542	2368.432018	4560	1506.357143	1996.842758	4148.081933	171.0586894	552.9071062	417.8770813	1497.138397	1595.555632	0.4780283631	0.007313549356	0.09990950539	0.02863012176	0.02183645359	0.06526559156	1	0.3852336742	-0.008194097612	0.3954722634	82	1
12	341.3231106	293.5205678	42.11693014	14910.19473	207.1596246	328.4280459	1909.376242	5485.5	3116.306818	50.13329319	2743.462287	160.0805794	85.79232749	203.632826	983.0026271	1554.06822	0.002710812967	0.01299091202	0.0218085774	0.003306741172	0.01100367969	0.005856956111	1	-9.924416793e-05	-0.0008392300839	0.0133094884	1	0.9964486856
12	343.7641062	158.972682	1947.717385	10987.90232	1065.760672	211.3928045	2204.920984	4395.5	1453.537634	474.5781976	2754.763109	303.8333117	156.4122865	267.0209168	1049.97943	827.0367817	0.1812106676	0.09431405013	0.02065328202	0.01603165808	0.02006941944	0.01467791983	1	0.1435219279	0.1675672882	0.05475417217	58	1
12	342.9993231	444.3979064	7634.270662	15848.54309	1503.439678	-72.76003656	2174.59992	6247	10891.13043	1653.506635	3206.930401	381.2628994	262.8544085	227.0169441	1260.252353	6056.387831	0.4886825055	0.1013290094	-0.00509011107	0.02345579471	0.01689119193	0.01970972866	1	0.3872941339	0.1808535087	0.03747216256	85	1
12	343.8649655	627.3533062	-61.31505059	15066.9472	802.2375812	926.3120469	1792.050553	5769.5	3250.308511	55.05557553	2961.966451	240.9744251	176.736151	209.5538357	1101.145735	1716.848639	-0.004403950189	0.05719490912	0.0621346095	0.003809502144	0.01258762744	0.00849972661	1	-0.0021804668	0.09284624762	0.1538016907	8	0.9999999995
12	346.3206205	238.4355498	10.03769174	15268.43196	4971.024267	270.8657945	1583.775931	7009.5	5402.659574	84.30947336	2544.153991	911.647651	94.26868947	219.7363549	1158.578442	2047.054173	0.0007626696443	0.3332077654	0.01889753769	0.005815466341	0.01922168617	0.006295602185	1	0.002613244773	0.662042319	0.01751389286	24	0.9701685485
12	346.5424108	343.247771	17100.24844	16523.07033	1702.195121	-429.3442457	1691.203024	6858	3552.989247	3401.104767	3425.503824	441.2476197	602.7516405	428.0822819	1414.767474	2068.568611	1.026115625	0.1067049512	-0.02429798327	0.03148446373	0.01373884665	0.04500906789	1	0.815196904	0.1912009555	0.09655334093	96	0.9999999998
12	347.211734	44.4516318	390.5421354	7024.218892	299.5065499	1529.789069	1976.357588	2724.5	6346.290323	120.5747661	1262.534023	203.9036714	313.0250873	773.5971048	441.5457957	3594.147131	0.05857644446	0.04318367657	0.2221312965	0.01368536165	0.03471703138	0.03113421329	1	0.05975865726	0.07243453545	0.7237882875	37	1
12	347.6430036	120.2933694	2105.460428	12157.56128	1191.711182	77.78815792	1728.587177	4825.5	4317.946237	439.226704	2577.886351	271.7492682	142.3067494	195.0695033	960.3239162	2182.478131	0.1713594173	0.09668613246	0.006732552179	0.01267562063	0.01786184439	0.01211292754	1	0.1346574119	0.1717286691	0.004193489336	58	1
12	348.368931	275.4675036	924.7398202	12573.05335	3897.634087	676.8892931	2049.626088	5768	633.7419355	279.2797016	3404.208305	1062.763214	185.0341168	317.6558371	1494.392751	462.8405187	0.07562843079	0.3051628908	0.05574612638	0.01031158771	0.03286404665	0.01528392424	1	0.06474107085	0.6059809675	0.1617449644	49	0.9999936675
12	348.9808935	196.7704387	4749.006036	9732.984847	463.0245536	62.94810366	2147.933085	3804	3517.936508	1626.087564	2922.25718	190.7319873	246.3114132	281.7273571	1103.433316	1756.459607	0.4811831123	0.04877859203	0.006724683511	0.06716004351	0.01867440951	0.0298399821	1	0.3814423251	0.07267255255	0.07434652398	83	0.9999999995
12	351.7482903	591.8018537	4687.103703	15009.06957	785.1356006	-2.323640227	1927.029606	5733	4593.56962	1005.839107	3122.969062	241.4012396	195.0092971	188.26077	1173.235956	2573.123357	0.3116744197	0.0546256476	-0.000146965224	0.01756192436	0.01201640966	0.01519034449	1	0.2456293311	0.08433401201	0.01113442165	72	1
12	357.4024855	141.3244049	8325.70851	11843.32755	273.0190948	-282.7383002	1744.741239	4572	7817.59375	2153.065301	3020.510268	151.7080093	350.4276654	217.1149065	1089.981168	4769.016376	0.693807169	0.02183327635	-0.02226062053	0.03344962083	0.01691367353	0.03376371356	1	0.5487442878	0.01542399002	0.02207213668	90	0.9999353202
12	357.4224297	205.515334	1201.974659	17545.97823	1058.353367	740.29515	1700.021875	6687	3790.686747	430.7908005	5046.746042	613.8657776	252.3368541	2431.377041	1909.608818	2841.59924	0.06862024071	0.06100433972	0.04318751626	0.02033209024	0.04500333493	0.01658513247	1	0.05479605761	0.09975231199	0.1052068995	35	1
12	357.674798	316.5520343	10277.17619	14736.25435	1513.851046	-262.34587	1946.483531	6015	7627.851064	2599.653374	3500.290746	436.5610802	422.3666203	246.7685314	1402.948173	4600.374342	0.7096329519	0.1044456251	-0.01621192727	0.02897000311	0.01918509602	0.03599878268	1	0.5629884495	0.1868116877	0.05059794969	92	0.9999999264
12	357.7005822	401.6427082	7265.838529	15290.85746	4849.707004	-76.4548172	2080.382665	7108.5	6798.516129	1409.573479	2692.283965	983.6743919	281.0304945	215.1008723	1275.034746	3313.321306	0.48525447	0.3225852728	-0.004665542328	0.02144799404	0.02314172085	0.02143707031	1	0.3876856504	0.6390060897	0.04835470618	89	1
12	358.7843671	25.19241551	3291.758922	7249.338021	733.6282343	-133.1139243	1171.970976	2921	8193.315789	769.6514399	1590.549058	190.7869646	183.4129881	155.3216804	609.0890186	3981.649429	0.4486966667	0.1003636599	-0.01767543233	0.03011727523	0.02306820253	0.02928006168	1	0.3544131409	0.1781622294	-0.01564353773	85	1
12	358.8572294	162.2495052	4575.103094	15260.87413	4809.8032	-59.31548549	1493.997231	7043	6636.861702	809.9626392	2578.962568	866.9006247	196.7766113	197.3760772	1177.244536	3082.53054	0.2954609934	0.315663771	-0.004279643043	0.01401213601	0.02014867462	0.01471512489	1	0.2360291477	0.6246086214	0.005030683991	80	1
12	358.412932	444.9825308	28.5494835	14848.76232	862.5460844	363.3962746	2132.41709	5529.5	5372.663043	56.90028925	2745.978249	221.8651176	85.9624881	253.1164038	1007.619073	2358.22644	0.001897534666	0.05876107353	0.02419312291	0.004269347653	0.0135315271	0.006239637685	1	6.842972573e-05	0.09405946062	0.02351644736	7	0.5691660893
12	359.8353057	64.5284704	8945.429778	9130.000099	877.8602938	-443.5549247	1482.952257	3767	1891.035294	1720.581655	1774.38422	231.9826451	351.0037153	196.1962818	721.8218133	1053.729832	0.9802620332	0.1022140171	-0.04669055247	0.03957602941	0.01802039456	0.04349450538	1	0.7768546554	0.1806815744	0.007828127831	96	0.9999999753
12	361.2714771	189.180844	1898.015943	11351.12433	2465.780655	816.6935506	2321.452234	4952.5	1032.267442	485.7486896	2911.815817	648.6176227	216.1649985	255.8956557	1226.027927	487.1341505	0.1686193062	0.2132428063	0.07259107859	0.01398316888	0.02349348298	0.01906552158	1	0.1389716296	0.4165967895	0.2377601467	65	1
12	364.9629116	421.9019715	5470.982917	17030.05525	870.8156678	85.15910907	2165.804341	6494	5868.484211	1085.783903	3260.869174	284.9076244	207.9121343	222.3078257	1259.74105	2792.777421	0.3193754141	0.05276731676	0.005224457105	0.01401515941	0.01319725956	0.01414044612	1	0.2521513508	0.08077742891	0.03151134238	72	1
12	364.8712534	590.1322933	27.43411359	7758.024619	1544.917987	1138.810569	2321.106092	3377	780.8765432	106.3171664	3151.947491	765.3018791	425.9990964	346.6907184	1354.711093	1250.727352	0.00520506425	0.2170582969	0.1427119768	0.01857013209	0.03412182519	0.02819005131	1	0.01369195341	0.4281790211	0.4433932733	23	1
12	366.4733204	751.630504	-76.20816548	8098.029684	628.0998197	1004.447795	2191.174587	3325	4975.548387	123.9912238	2130.438704	386.1542155	262.0414913	2242.891541	800.7522234	3084.700706	-0.0107878676	0.07513713416	0.1212529557	0.02183627362	0.05134961793	0.02555116773	1	-0.002655867231	0.1331613644	0.358547955	14	0.9927163859
12	368.7363772	302.0773933	12.81675728	14877.32202	155.5620814	1011.412795	2057.740826	5367.5	3510.956989	66.85845372	2849.4613	149.0562319	202.3526735	219.4936445	1008.211824	1430.966388	0.0008917401039	0.01115293717	0.06884634674	0.005134776944	0.0105972345	0.009258360402	1	0.001900889772	-0.002125914681	0.1762350646	3	1
12	371.5335065	92.6453433	8202.591709	8078.086171	444.5808671	-417.7504527	1673.193899	3334.5	3493.425532	2307.128477	2296.137742	175.3329774	426.8210505	216.64948	895.1695671	2582.532001	0.9818395145	0.0548307624	-0.04790031646	0.05956732586	0.02260276327	0.06935126831	1	0.7773616468	0.08250610844	0.001807146272	95	0.9999937225
12	372.4474689	70.70438006	3882.406098	8431.489953	801.6079773	-71.39795236	1570.54151	3475	5705.392857	1021.151956	2112.07146	232.2483486	202.5965539	202.8451733	824.7159819	4647.406757	0.4601832887	0.09472475476	-0.006414667173	0.03271653411	0.01907102794	0.03207823348	1	0.3643413635	0.1670948418	0.02590632871	85	1
12	372.5886762	240.9863469	3080.580034	9921.880999	35.83286092	152.4917696	1974.95912	3736.5	1001.594937	1123.101733	3715.655591	138.9233142	196.2266167	285.9199171	1342.116493	1793.378673	0.3217585357	0.004568038157	0.01674878649	0.03842773267	0.0238817215	0.04064786144	1	0.2542321545	-0.01840514947	0.06988628197	69	1
12	373.469751	613.3140627	2808.039279	15591.27827	738.2685171	176.8084356	1981.272602	5827.5	1409.052632	547.4333139	2712.581645	261.8974729	146.1461371	428.3304597	1006.401948	953.44162	0.1794604193	0.04869552759	0.01136876071	0.01093047594	0.01417908879	0.01130138814	1	0.1407985873	0.07261177534	0.01998087957	55	0.9999999561
12	375.1941543	554.7995264	7906.20012	16436.99007	2739.509669	-156.1974118	1844.255363	6900	10946.35789	1473.526985	2843.683412	534.7794006	287.7527826	223.9432743	1197.81106	4705.412255	0.4838141264	0.1650311537	-0.01020023527	0.02020038411	0.01410506392	0.01950583317	1	0.3839198037	0.3124786728	0.0215183311	87	1
12	376.4788339	217.2055822	4465.14589	15071.97772	3381.978908	35.36515131	1608.538088	6475	2967.597826	1027.455429	3153.888702	761.4064624	227.7330302	219.8027635	1346.874149	1908.041145	0.3026493904	0.2301841418	0.001969085202	0.01690627805	0.01805312284	0.01776816626	1	0.2410357505	0.4479532295	0.02447796584	78	1
12	377.1872184	137.7009626	8512.802138	11750.50455	1238.451007	-342.6882029	1556.246785	4826	6039.728395	1964.424646	2852.675908	336.3290047	359.6882914	221.2675774	1144.781517	2539.283477	0.70002513	0.1041648773	-0.02455831335	0.03257339774	0.01688410688	0.03694440525	1	0.554693475	0.1857788722	0.01934012248	92	0.9999995633
12	377.1067791	150.2288533	629.2577429	7996.858059	1225.855713	941.3936469	2078.887104	3380	4417.529412	201.6209899	2314.071538	425.0777475	251.2262809	228.4048932	928.5465936	3150.174771	0.07676021077	0.156545731	0.1138223882	0.02781037605	0.0272595434	0.02191714596	1	0.0678591821	0.3013671934	0.3569417842	44	1
12	377.1081511	777.289809	4099.785365	8803.522233	1967.306538	-260.4647949	1482.391099	3871.5	3596.684211	934.0872599	1982.392711	435.1687931	178.294808	192.2304598	831.4447705	2258.585752	0.4762662258	0.2271985117	-0.03037286926	0.02755916484	0.0217263184	0.0231432813	1	0.3772698727	0.440117792	-0.04746793336	88	1
12	378.7990029	185.1599904	4516.567694	14561.84332	767.7388527	24.93807078	1872.399812	5534	5805.747368	936.0844961	2918.171187	208.2255055	217.423163	212.0933421	1070.012499	2861.406442	0.3095850441	0.05399833075	0.001494035656	0.01534242591	0.01370185722	0.01817878722	1	0.2440731253	0.0831220516	0.01631904393	72	1
12	378.3740518	314.5370558	10011.80763	14166.85826	108.1069602	-115.7566839	2330.208753	5377	4175.219512	2222.788084	3117.632304	182.1899913	326.6258547	276.4162449	1150.552666	2421.458621	0.7045916967	0.006995251865	-0.0082456548	0.03395223079	0.01410642359	0.02744524735	1	0.5581866307	-0.01454379446	0.07260315544	90	0.9999999495
12	381.5808319	466.4738128	8279.919261	16956.6021	308.2461877	-106.8778305	2197.045669	6347.5	12247.91667	1552.35031	3046.756768	184.8022382	268.093446	201.3644112	1139.10414	5681.238539	0.4833478462	0.01862711893	-0.00557702062	0.01787103891	0.01136315675	0.01876498908	1	0.3818393149	0.00958313791	0.03071821763	81	1
12	382.4670951	162.0578395	708.6511619	12068.49695	584.9048593	2647.828048	2145.467356	4669.5	2788.35443	172.2767297	2415.688884	179.7570518	527.2209013	290.8033778	884.4462452	2061.210915	0.05914868867	0.04902816586	0.2147598604	0.009047934273	0.01448699723	0.02820365065	1	0.05975237707	0.08414145575	0.6985791722	37	1
12	384.6880432	118.8989527	2995.983558	9788.267729	2090.757586	659.3848206	1832.392879	4310.5	3682.10989	712.3316998	2266.380871	548.6132842	232.7368156	230.407335	977.5710093	2299.706104	0.2969706362	0.2190793759	0.06875599419	0.02251389049	0.02327014259	0.02602317324	1	0.2412839829	0.4285350167	0.2546936803	79	1
12	384.6849837	237.527467	7738.781469	10670.47136	1716.622532	-217.6414945	1817.777296	4603	2823.506024	2366.761263	3394.247112	587.4324279	406.2140385	732.3006779	1374.339667	2282.80453	0.7027170655	0.1555868104	-0.01715288545	0.03914206137	0.03195635387	0.05005165217	1	0.5581112307	0.2926506445	0.04807218239	93	1
12	384.1000677	721.6945555	2431.290384	8216.060891	2439.795115	-10.47002424	1761.096615	3850	1372.829787	710.6570293	2411.235479	730.8719957	158.2080106	215.4248531	1078.21799	1149.177646	0.2991872339	0.2917239547	-0.00131412259	0.02242965391	0.02150266627	0.02333195643	1	0.2388894061	0.5751995982	0.01510065958	80	1
12	384.9017072	40.19030572	4840.918	6953.596006	431.7070849	-227.7464699	1453.541199	2800	8286.761364	1227.897997	1734.629285	154.3744891	243.5913068	508.571074	643.9430516	5993.730849	0.6951842662	0.05992486646	-0.03339998381	0.0371278152	0.02609000499	0.04286585796	1	0.5495537127	0.09370000905	-0.01455298448	91	0.9999999992
12	385.0352489	347.4485965	1126.201773	16022.34361	4930.416611	1610.051577	2178.207135	7312	4594.641791	245.1035492	2742.415091	951.0777034	315.8619101	204.6888662	1263.841441	2798.577916	0.070474283	0.3167641384	0.1040223731	0.008494561004	0.02242001083	0.01169528	1	0.06435725259	0.6325862518	0.3288145146	50	1
12	385.6839525	660.4588173	9227.849617	12674.00414	1240.450334	-341.1029794	1863.334456	5164	9090.468085	1862.07089	2674.344596	270.468435	325.6654506	183.2150955	1025.687892	4604.576428	0.7185873375	0.1019012077	-0.02702604133	0.02463501691	0.01419117206	0.02830920951	1	0.5693049157	0.1809680024	0.01499850536	92	0.9999988984
12	388.3318292	692.3795273	5333.797337	11019.3448	207.2878757	-182.6798002	1810.853422	4135.5	6107.03125	1439.20184	2901.788436	125.2990469	272.6986275	198.8342375	1028.860154	3797.894839	0.4826748891	0.01833607369	-0.01649886448	0.02312056131	0.0152467401	0.02944850543	1	0.3804900036	0.00839510572	-0.007401015783	81	1
12	389.345636	207.3319894	8872.534293	12133.20115	1187.865025	-268.5832638	1870.23472	4920.5	2482.326087	2271.390067	3137.267595	330.2491206	369.9323569	219.8206802	1222.102179	1465.15838	0.7146197943	0.09639599528	-0.02011785984	0.03459586481	0.01954581985	0.04101580117	1	0.5665698591	0.1699372212	0.03782035358	92	0.9999725541
12	389.1030959	290.5650295	-23.68662999	10309.64953	-2.110104195	1498.654567	2406.171504	3806.5	2816.337079	77.0102536	3360.518335	180.045938	429.1134809	770.9271763	1170.739361	2602.929857	-0.002074161714	-0.0002054905291	0.1380772867	0.01125901636	0.02811581229	0.03001296437	1	0.004493079405	-0.0219371926	0.415564862	4	1
12	390.172911	322.4159178	2806.504286	17114.46299	827.5315968	2735.841286	2570.152405	6490	2865.386667	462.2291514	2622.299109	272.1907884	519.432605	297.3384152	1046.574748	1058.079442	0.1669778823	0.05190219071	0.1617074287	0.01075305851	0.0120245812	0.01784293962	1	0.1419922508	0.08729950336	0.5395725213	57	0.9999999984
12	390.5210327	336.2873677	971.3339157	12540.10365	3628.572	1353.221185	2384.165577	5765	2557.813559	257.4598286	3107.64626	974.039218	324.9408836	332.2230102	1387.998619	1605.585665	0.07737816193	0.295700661	0.1091360729	0.01364832945	0.02743253989	0.0179437533	1	0.06995463993	0.5892494803	0.3472236295	50	1
12	392.1947764	259.3894438	2576.937817	14041.42646	584.3207546	186.3477236	2079.801996	5250	1217.031915	649.3618959	3396.593395	249.1565522	161.7681608	219.6626496	1242.195053	931.5346161	0.1833955618	0.04196948159	0.01463096677	0.01392543773	0.01685625992	0.0132285922	1	0.1440886696	0.05886143229	0.03192472527	55	0.9999997643
12	393.6749464	98.5129363	1987.762059	12420.62141	1830.112264	689.5917481	1605.649469	5150	7907.663158	339.7734519	2057.70782	300.5040768	170.7068228	211.4283057	790.5680122	2959.525758	0.1577868748	0.1484422307	0.05270150242	0.0122360809	0.01465154566	0.01432011776	1	0.1279414372	0.2813508154	0.1631319016	62	1
12	396.0701582	417.3903198	4276.393671	13396.00743	504.1559632	145.4342986	2306.329624	5035	2570.978495	1124.5416	3507.496366	194.74696	209.9322969	236.1654606	1277.671295	2008.252853	0.3197910821	0.03897546404	0.01144815695	0.01675952029	0.0139987644	0.02022401644	1	0.2527505129	0.0525537288	0.05259673453	72	1
12	397.7634902	126.5071357	5404.497217	11459.6689	204.3765307	-93.64063329	1827.802701	4337	3912.686047	1207.326489	2568.930223	167.5181335	223.0338661	219.2057729	931.2979662	2549.459972	0.4704131891	0.01713538461	-0.008161399149	0.02130854549	0.01676485237	0.02283048508	1	0.371296379	0.006350020877	0.01864762136	81	1
12	398.4655661	345.4443023	1039.753427	14956.43844	4587.938111	1526.511981	2323.946231	6767	3403.352113	261.5966968	3009.708797	970.0405029	363.8395872	818.725549	1371.35985	3183.769061	0.07123706812	0.3150323298	0.1055609853	0.008487986877	0.02254114713	0.01387818472	1	0.06505603099	0.6290831553	0.3342588338	50	1
12	399.0160549	40.6868585	17.47873279	8010.760289	74.11179309	945.1772988	1432.497449	2947.5	2950.418605	47.98802619	1367.60081	109.0462982	165.5449378	169.5365403	501.8525311	1645.245553	0.002212041512	0.01032499579	0.1195811031	0.007071863631	0.01383694791	0.01422473562	1	0.006696003375	-0.00112175115	0.3527861524	4	1
12	401.0697351	72.50351995	639.196174	9730.156193	906.2058119	381.0186374	1490.196614	3783.5	8615.430108	119.7080919	1497.392552	204.8417988	115.8369366	227.209707	585.5596504	3302.013988	0.06800195725	0.09593783556	0.04002909628	0.008240801016	0.01622591452	0.01169479554	1	0.05455779591	0.171915841	0.09570008837	39	1
12	401.9965581	297.6086906	-18.04716919	11705.91525	3571.075349	1558.161808	2155.846373	5357.5	1853.227273	92.72578008	3340.532774	1032.696279	363.6587385	290.171073	1464.558527	1454.752234	-0.001585802858	0.2988156802	0.1342914911	0.01072018141	0.03573058969	0.02666009774	1	0.00879012176	0.597011	0.4163212431	27	1
12	403.6894976	649.3256001	9441.993507	13202.56395	2186.081289	-471.1258097	1754.435501	5696.5	16665.8587	1964.799583	2786.035391	397.8759481	339.9365141	187.0116287	1092.887856	8732.155186	0.7124663275	0.1640375672	-0.03166645415	0.02313494245	0.01775193803	0.02829310384	1	0.5649429225	0.3093756571	0.0003117917444	93	1
12	407.1963245	359.3052862	10733.13828	14566.44393	893.8014576	-201.7420791	2305.679339	5874	20504.72632	2769.210679	3662.057501	235.2456899	459.8596383	252.990103	1384.84502	13799.57386	0.7219073319	0.06419300964	-0.01412462663	0.03093164033	0.01744541729	0.03959198021	1	0.5723827438	0.1035823676	0.05886114526	91	1
12	409.3201119	11.47252292	1246.832005	8056.643392	1135.396275	32.6104821	1022.382694	3205.5	1979.863158	211.0714712	1265.913854	212.6971456	96.83428205	151.9611471	482.9351473	865.9548366	0.1556916392	0.1462830606	0.003899283353	0.01371525461	0.02007919967	0.01326007388	1	0.1226284813	0.2742647371	-0.007023359438	61	0.9999999996
12	409.3160161	264.9326451	89.11192982	11574.64586	993.6290581	375.064331	1922.069846	4512	870.3263158	61.73642152	3052.595689	320.669686	89.2757956	286.1945731	1137.278395	548.9173182	0.007932410376	0.0866998562	0.0314432816	0.00667028828	0.01651314283	0.00984573958	1	0.005815892475	0.1523004211	0.05140663266	12	0.9932166689
12	410.1406758	447.347317	5854.632702	11508.00867	22.79649427	-9.162638313	2492.705322	4484	3336.726316	1700.388908	3509.144051	135.9855888	256.9708639	369.9630838	1243.594274	2505.487116	0.504275925	0.002278503494	-0.001054885514	0.02596852314	0.01603275406	0.02841432142	1	0.3986601047	-0.02401637523	0.05056621537	81	1
12	411.8081997	740.7249148	10376.1375	10352.79381	1027.2056	-612.6737309	1526.426632	4274.5	3716.410526	2105.416395	2067.816296	228.2118025	342.6440777	239.1124351	834.2759387	1979.948127	0.9949531502	0.09727902508	-0.0558215939	0.03335393825	0.01428081451	0.03435390013	1	0.7878440525	0.1699807639	-0.020693286	96	0.9999990131
12	412.2073113	125.2652234	3514.934488	11245.08648	162.8648085	52.59792107	1808.655319	4241	4637.011111	764.3784474	2349.424131	128.528798	165.3561713	198.0744859	844.8056753	2894.762409	0.3106618439	0.01518236043	0.004292636621	0.01612441743	0.01266881377	0.01632120672	1	0.2445966296	0.002900436275	0.02450364687	69	1
12	412.3077166	325.8355123	4076.33414	12775.82401	541.0250384	179.5513427	2160.176553	5017.5	1950.650602	1227.334822	3878.389782	237.5848979	207.2987008	260.7742989	1434.984011	1190.670219	0.3159289043	0.04056842694	0.01321686261	0.01848075709	0.01721355716	0.02174535612	1	0.2498189029	0.0559450943	0.05791329593	72	1
12	412.5785859	426.7009286	3658.290313	11098.21221	902.3986735	184.7320533	2383.626952	4477	1820.553191	1008.968446	3194.840511	355.9880537	211.4597711	1274.391403	1237.69766	1515.07255	0.3235869281	0.08459914723	0.01696601838	0.02025419947	0.02421989288	0.02600771664	1	0.2568291753	0.1473190778	0.07476074793	74	1
12	413.7968319	476.5385584	10969.27615	15123.88401	111.3270248	-273.0259834	2395.500025	5704	4652.623656	2045.76126	2713.658544	157.6439551	359.5464862	241.2108562	997.4970869	2092.891415	0.7333827683	0.006873966224	-0.01940914095	0.02512449779	0.01187691963	0.02872686576	1	0.5803547569	-0.01537983461	0.04053646536	90	0.9999999935
12	412.9987647	570.1782894	1811.42173	10902.6528	1005.701905	1715.973333	2490.87992	4347	1246.212766	481.8144166	2934.72228	309.7687447	468.164865	325.9809558	1138.16574	1027.201102	0.1681290162	0.09107206397	0.1600340204	0.01437791803	0.01982652185	0.02161130205	1	0.1433363692	0.1683152003	0.5358343525	60	1
12	416.605619	77.37835198	4922.658039	10858.59344	137.9991946	-67.56672591	1645.46659	4087	3635.666667	994.7617371	2087.495491	144.9441949	216.1184153	320.7536352	748.2064092	1800.813756	0.448061309	0.01294379641	-0.00586712245	0.02329749563	0.01379152294	0.02364265901	1	0.353554909	-0.002216332802	0.02120327722	81	1
12	417.3417529	338.6372293	2910.825343	16331.56679	750.1817547	234.2914715	2064.948083	6140	3756.686747	577.5526017	3361.444051	296.0374601	173.3674556	189.012956	1291.973388	1893.846086	0.1797045548	0.04930417579	0.01430661057	0.0100811647	0.01452497486	0.01182412387	1	0.1412193749	0.07402953093	0.03027373043	55	0.9999998336
12	421.1861855	57.82493499	1431.344831	8764.854225	1855.409213	439.4216915	1416.332657	3754	1195.702128	250.8896934	1460.881722	328.3132513	131.2002565	174.9003032	603.6392538	595.920465	0.1623701498	0.2152536815	0.05343370766	0.01582746007	0.01899684575	0.01573334186	1	0.1325917644	0.4197313703	0.1698294253	65	1
12	420.5634322	161.2984932	3919.39175	12626.18679	688.4632055	978.5700571	1933.921342	5001	6795.319149	882.4762654	2766.09674	176.8734235	287.6863902	269.8871663	1000.630726	3545.045924	0.3011500609	0.05469059263	0.07408981285	0.01633826829	0.0138412085	0.02242709046	1	0.2427147471	0.08844059508	0.2666182959	73	1
12	422.2759085	384.5922816	16577.10636	15881.50743	1589.825594	-453.8484964	1864.943442	6559	4812.365591	2902.256716	2928.070519	407.2554539	524.3789938	345.3915699	1222.686011	2184.37845	1.042220892	0.1061913503	-0.02861351405	0.0346371262	0.01462615781	0.04113519739	1	0.8277338327	0.1899136554	0.085298105	96	0.9999999999
12	423.2246044	190.4566381	2574.302932	14920.66946	2255.600652	217.0297109	2032.711309	6157.5	1770.173913	492.0186323	2700.396426	538.246547	150.201901	1652.317162	1091.419795	874.6858476	0.1672176202	0.1525046223	0.01565617663	0.01380095294	0.02084821346	0.01091943526	1	0.1327909054	0.2877821305	0.03680674683	61	0.9999999986
12	425.6316138	275.4155815	4118.008183	12877.57566	614.6861306	1120.418465	2387.348235	4996	2866.787234	892.2119556	2852.411339	183.1400963	339.4651601	298.1703646	1039.411121	1454.84758	0.3143936808	0.04776053311	0.08423465463	0.01749622371	0.01492277962	0.02465909908	1	0.2539456754	0.07464077429	0.3046417768	73	1
12	428.335571	779.4512468	2296.183963	7610.544147	371.52418	432.3959895	1656.767687	2984	4557.712766	497.6609322	1611.666254	119.5296703	162.1105377	175.4753226	585.3873836	2580.026021	0.3017981678	0.05080252122	0.05533958491	0.0181285851	0.01544209761	0.02078377809	1	0.2417912413	0.07938582138	0.2014416055	73	1
12	431.713069	637.3894612	5063.690234	10561.56188	76.31976662	-69.87443158	1907.384726	3947	2330.946237	1463.422427	3091.24186	128.5148542	244.1418871	216.4230778	1109.334493	1845.657255	0.4890198335	0.00871093729	-0.005918486518	0.02533194966	0.01500948617	0.03130508875	1	0.3862054306	-0.01096493264	0.03039952982	81	1
12	432.1673848	514.185049	4180.656442	13410.99619	3051.422326	1015.621423	2194.419777	5894	11451.51579	976.9821548	3089.571762	657.6399276	305.0216662	520.2623884	1239.429483	6522.826236	0.3021841952	0.2280400556	0.07286582987	0.01631910251	0.01827603748	0.01959412397	1	0.2458774748	0.4473114698	0.2706051211	79	1
12	434.9721594	324.5199207	2428.209688	13816.86351	508.3330696	984.0323665	2482.496927	5243	1753.451613	524.9605076	2866.789537	216.9767717	222.3320956	316.1666146	1048.794666	894.8545001	0.1802678971	0.03896176263	0.07284391303	0.01135205661	0.01514704808	0.01510631691	1	0.1458537323	0.05575074919	0.2333193655	56	1
12	436.5461605	254.2989809	8778.691327	12432.72564	2051.921467	-285.6002665	1846.701617	5297	10402.08421	2233.446709	3238.592051	475.4475565	342.9277062	208.7309032	1276.245967	6703.296345	0.6999079193	0.1620054912	-0.02071850189	0.02760377019	0.02095331586	0.03541402044	1	0.555693739	0.3057488193	0.0353230294	93	1
12	440.563278	439.6705684	1035.442616	15112.61384	4524.641593	1493.821579	2124.805007	6716.5	1680.393617	230.5506519	3359.528865	1081.633177	353.6494993	253.393811	1516.339124	1087.009325	0.06834482956	0.3074469997	0.1042842014	0.007941583354	0.02350967243	0.01707090639	1	0.06254536016	0.6133073164	0.3287968281	50	1
12	441.6932471	490.2426666	6284.055523	13500.95069	56.92906136	1506.039527	2360.487851	5010.5	1852.666667	1638.9603	3549.715396	133.4237245	401.5634352	275.2017754	1257.733342	1361.930586	0.4703963586	0.004757600938	0.1035566221	0.02680686869	0.01192302548	0.03831192469	1	0.3793719293	-0.01329452506	0.4062432234	82	1
12	442.1176359	111.6392917	2744.370393	9582.727274	2177.17379	672.4255725	1717.518419	4205.5	7211.445783	632.6998736	2038.643671	493.3077955	231.9596588	200.6645201	871.3292732	4121.335772	0.2951453189	0.2257763958	0.07278645509	0.01898629276	0.02405321685	0.02342887042	1	0.2402179548	0.4426168927	0.2685802451	79	1
12	443.8218438	724.2685746	-119.8442789	8926.110777	339.235012	2058.905073	2037.061816	3403	1580.276596	68.61367424	1836.909748	138.0265077	411.4607052	199.3444635	671.0339723	822.7602821	-0.01353082918	0.04199208494	0.2328274836	0.006907199753	0.01430734873	0.0191837669	1	0.002940919925	0.0705073592	0.7440498569	10	0.9999999996
12	444.6632787	12.43403386	60.8556338	7183.79468	2111.369859	79.75378906	939.5883429	3226	937.1914894	57.99303923	1039.802197	338.0247705	59.4386346	268.4072882	451.4082317	386.2765257	0.008395136439	0.2994655284	0.01191652273	0.008410788776	0.02687904454	0.008043455284	1	0.007720537438	0.5918054236	-0.00651550361	24	0.9913461584
12	446.1281727	374.7759567	11109.5523	15604.75397	1575.786078	-322.9754946	1821.824588	6333	6864.278351	2918.895942	3863.026556	537.1146648	425.8586795	265.624859	1608.418946	4537.585357	0.7262867152	0.1070929174	-0.01900860387	0.02719225769	0.01771362164	0.03616728818	1	0.5761200517	0.1921509232	0.04489405321	92	0.9999999761
12	449.5139225	283.698032	9362.249607	12842.00997	2034.662393	-270.9607767	1994.63673	5499.5	9100.4	2101.978048	2869.093956	445.8718992	365.6192982	239.7711606	1157.113581	6775.025867	0.7157582205	0.1593767403	-0.02225331514	0.02995817122	0.02078563264	0.03375213588	1	0.5682030625	0.3002307554	0.03357239286	93	1
12	449.9932688	548.06847	2491.786766	13804.45974	611.1571222	183.5518566	2053.937283	5153	1845.580645	538.2495822	3068.014069	210.8437864	162.2472789	223.319461	1122.373996	988.8164458	0.1815455908	0.04522347976	0.01268127123	0.01275974369	0.01415369027	0.01330968784	1	0.1425124671	0.06549384434	0.0248682819	55	0.9999999224
12	454.716636	117.3763485	4010.299382	8624.646239	409.8769931	851.7577359	1802.066876	3339	2789.9	1073.301135	2119.096113	172.3887679	327.8975444	240.0880447	804.9723645	2102.089091	0.47507898	0.04976414179	0.1018251211	0.02613696824	0.02089394496	0.04531874095	1	0.3836140783	0.07980502588	0.4033976372	84	1
12	455.2144223	395.5056387	9266.893457	12888.27952	809.5560735	-193.1956556	2264.452511	5182.5	20991.39785	2444.684173	3437.884114	211.6549898	325.9087382	203.2073571	1285.838118	13578.54486	0.7248657523	0.06339288771	-0.01371254184	0.02723242173	0.01593149202	0.03166316205	1	0.5747649084	0.1019490662	0.06094728031	91	1
12	461.0704373	53.5917436	2183.246909	7889.640423	1188.9727	533.4823459	1259.311486	3296.5	2978.802469	472.0136616	1635.750695	305.3259743	176.104267	175.0019346	669.2064174	2106.269537	0.2846180855	0.1529448669	0.06490457834	0.02267079984	0.02496300833	0.02303429857	1	0.2302071239	0.2913854914	0.2353742126	77	1
12	462.7718524	33.83972434	1002.108115	6018.034705	1281.432916	353.4915312	1330.362805	2627	897.6458333	241.6582677	1404.328262	336.3643179	123.032541	151.6362715	589.5714111	587.2955856	0.1716764852	0.2164287848	0.05774143161	0.01806107309	0.02998974167	0.02277718944	1	0.1403597779	0.4223995402	0.1870255122	65	1
12	462.3016192	154.5040932	463.0029683	8405.237132	45.08875216	1854.898901	2065.947694	3139	6427.2375	149.7425683	2264.598531	124.4215622	476.1009886	236.5795238	820.7847035	4604.290633	0.05598899927	0.005626112413	0.2180177403	0.0114993177	0.01645948062	0.0286273659	1	0.05686194703	-0.005553393387	0.7071581118	33	1
12	463.8182003	309.7797824	2487.693272	13717.41667	82.33038731	206.1718332	2172.186533	5049	6264.421053	515.2802386	2916.187462	152.5744269	124.8750686	212.2318357	1014.589624	2997.851052	0.1807624066	0.005951816089	0.01575202993	0.01166932638	0.01328667476	0.01105767933	1	0.1415641487	-0.01565759431	0.03354289977	52	1
12	471.5251628	163.862844	717.6935157	12292.79715	159.5685765	2488.449595	1950.138048	4474	6971.037975	169.7211352	2450.41223	119.9486171	515.0313055	233.3865699	867.522109	4928.945018	0.06053555053	0.01343612647	0.2068390883	0.008260079134	0.01111249204	0.02309507329	1	0.05977589968	0.01002118365	0.6697398956	33	0.9999999981
12	471.3094884	523.6458146	8011.592751	10723.85684	63.65660676	-190.0519641	2308.86392	4156	3507.574468	2056.298604	2807.426407	137.4632449	302.7589732	297.6202294	1049.066212	2372.402577	0.7278259641	0.005650554803	-0.01802696493	0.02753232382	0.01597185323	0.03420957331	1	0.5760016259	-0.0178415099	0.04398411384	90	0.9999999957
12	472.5521643	90.65628783	-18.52615978	8463.282303	1211.801252	1043.565621	1770.299881	3492	1249.117021	69.66542085	2432.358919	400.9216462	308.0485518	273.3571663	970.6005356	944.6637777	-0.002098133495	0.1418527748	0.1228575296	0.01060433772	0.03065985486	0.02095821431	1	0.005337466524	0.2713921413	0.3692316326	19	1
12	474.6808143	52.45882806	2037.992286	7061.867017	649.1587431	466.1189094	1389.530813	2858.5	3965.341463	433.0831269	1440.419199	161.5810635	172.3386888	202.5419886	543.952107	2473.080347	0.2891627113	0.09329923688	0.06595060868	0.02118221097	0.02044070681	0.02382689147	1	0.2330791052	0.1679418489	0.2373186327	75	1
12	475.7942083	123.4181063	2761.114347	9444.094634	1446.362158	698.2830036	1745.726459	3867.5	6776.806452	733.0886285	2301.307986	360.7347037	231.1461635	217.3022143	919.8543824	4548.968149	0.297164004	0.1546003914	0.07302325043	0.01920710575	0.02277461293	0.02912197051	1	0.2408511663	0.2952540491	0.2665907543	77	1
12	475.3935643	405.5509207	2407.735626	14413.37179	1321.10068	982.999683	2232.705961	5640	4038.849462	574.6219514	3237.569941	345.3682552	223.4627556	220.7279164	1241.192539	2523.309615	0.1668249736	0.09602075074	0.0653468765	0.01189582865	0.01434814912	0.01559237526	1	0.1353613623	0.1734888709	0.2067621154	59	1
12	476.5360795	375.215463	-4.975357951	13004.69432	34.71283313	972.626816	2365.677992	4747.5	1857.576087	55.86624154	2981.800837	150.1627582	221.7858974	246.1400237	1018.990587	974.9680889	-0.0005068979618	0.002936701254	0.0754650544	0.004590129273	0.01248188717	0.008912040269	1	0.001158249621	-0.01878445493	0.1985262665	3	1
12	476.5337473	579.7723434	1588.317502	9721.027156	2944.779453	620.1933152	2078.554301	4536	1335.967742	506.1733276	3056.999696	979.2888878	198.2717134	232.7302655	1378.796925	1450.037941	0.1701202358	0.3027307971	0.06452363504	0.01805654084	0.02917903877	0.02267380766	1	0.1408268152	0.6014583941	0.2142088459	67	1
12	477.5566956	761.5944173	1198.704159	7759.504965	261.9865891	1039.065637	1779.284528	2995.5	639.4623656	287.9640429	1979.071971	132.8985824	276.4556774	294.3472743	728.7942288	546.0186643	0.1561470541	0.03729186513	0.1367942438	0.01720180219	0.01639044564	0.02343531804	1	0.1312945863	0.05570793135	0.4498055142	57	0.99999783
12	481.7587157	181.6142961	8625.686396	12168.86824	239.4290169	-299.013838	1740.45979	4710	5715.353659	2146.224496	3087.718327	144.836296	358.5885585	244.2803546	1136.036688	3944.430095	0.7038267148	0.01880482797	-0.02393829055	0.03498781197	0.01429222507	0.03663619907	1	0.5565804227	0.009068004361	0.01844433088	90	0.9999952514
12	483.8727091	335.966827	2287.428401	14990.37987	737.9287965	2372.389011	2203.315941	5747.5	4593.547368	496.9175017	3067.363003	230.4625822	523.4524769	252.7627964	1140.309965	2476.686774	0.1554742277	0.0515781756	0.1583045976	0.01198498976	0.01446433907	0.01984547947	1	0.1325480778	0.08644106361	0.5250463968	57	1
12	487.7191933	459.4243178	2131.559822	12238.24608	1975.999363	875.9297327	2413.167256	5116.5	4475.968085	463.8235553	2719.676161	388.5774252	223.5822784	243.1753206	1055.841798	2676.705215	0.1718608096	0.1574656393	0.07227108722	0.01211868435	0.01753824184	0.01672060045	1	0.1407559471	0.3010893819	0.2348322535	62	1
12	487.3614782	534.5610312	3604.252353	11468.21204	551.0649877	1026.923423	2282.013681	4530	4025.702128	879.433852	2814.344516	182.3502813	285.489091	271.2957991	1034.655077	2617.821169	0.3065660996	0.04872379909	0.08626178738	0.01632141596	0.01522577733	0.02204959615	1	0.2478571913	0.07674033058	0.3099006829	73	1
12	488.2685788	149.6544916	9491.405126	9239.706512	603.290654	-497.8275021	1629.97527	3816	5765.565217	2358.738215	2376.562861	207.157266	380.3213108	233.2583124	940.8246038	3814.964849	1.016621412	0.06376477878	-0.0515967144	0.05212455159	0.01953529243	0.05023360048	1	0.8049936848	0.1008226499	-0.002497162884	95	0.999999997
12	493.493237	209.6218079	2103.547824	11191.45682	139.6192055	154.3015979	1902.157149	4196.5	4922.804348	453.974122	2435.851072	139.3941249	128.7917231	212.2828565	852.2542066	2764.880687	0.1852804183	0.01127607187	0.01492550723	0.01180596938	0.01412473233	0.01212693151	1	0.1451861112	-0.00467545139	0.03197238974	52	1
12	494.7183442	185.5319558	9575.423617	13332.29241	222.0206754	-342.4074923	1715.234112	5121	6776.5625	1929.747434	2719.73101	173.7995934	342.8241742	382.0899703	971.4592334	3803.156081	0.7003468975	0.01640928497	-0.02465182023	0.02889502416	0.01487005916	0.0300833853	1	0.5537147778	0.004068001901	0.01504154175	90	0.9999990557
12	504.3292121	614.376445	11996.3713	11713.83683	1203.110234	-648.1724997	1650.232246	4815.5	3415.3	2761.392266	2712.830626	287.9646677	364.4439305	241.6902621	1054.089607	1993.370673	1.019292167	0.1040402691	-0.05421138469	0.04077000124	0.01518807565	0.03632776564	1	0.8074973934	0.1840778973	-0.009099727579	96	0.9999999994
12	506.3616572	279.4835303	-61.25460611	10545.25517	35.30964844	1371.238438	2101.36103	3856	4690.225806	52.2314312	2473.860628	127.6173392	317.7541506	217.1644546	870.1329385	3419.229319	-0.005882930504	0.004269291269	0.1291125938	0.005218630341	0.01378268796	0.01583688605	1	0.0008506711453	-0.01315372658	0.38373306	4	1
12	513.68961	472.6510826	6238.308474	12916.51409	1989.932216	-44.75249662	2014.849233	5436	9167.655172	1386.81693	3038.880777	430.6055919	262.0946337	205.8349611	1186.550881	6126.227962	0.4771574383	0.1549914278	-0.002996109969	0.02182712043	0.01690084771	0.02452747986	1	0.3789953195	0.2920733928	0.04453091713	87	1
12	514.5385593	391.7047269	937.1775997	9917.975462	19.68873227	303.2085909	2207.13666	3754	4234.831579	288.5374175	3035.372441	152.8065539	109.279288	285.4578029	1078.053301	2763.274844	0.0946256468	0.001801011216	0.031210292	0.01094710728	0.02339222415	0.01749923296	1	0.07385180739	-0.02346338282	0.06693602847	30	1
12	514.3072222	721.4337068	2692.042122	8754.604123	784.8789295	-33.17993083	1620.601087	3436	1426.659574	598.916686	1956.928135	197.6641431	133.9349862	174.6739521	722.8496603	873.11975	0.3020625102	0.09021164486	-0.004693769939	0.01469624285	0.01546215739	0.0168144905	1	0.2381143126	0.1577701278	-0.005267679277	74	1
12	515.6073565	48.40816112	49.59018347	7517.373884	392.5652546	413.7696846	1040.273038	2818	1568.340426	37.77619635	1259.615272	126.9499236	102.4122264	145.806812	461.6841989	630.5361186	0.006475254807	0.05212562805	0.05421769078	0.005242370765	0.01722594068	0.01021485816	1	0.005852266989	0.08193068241	0.128601961	8	0.9999799367
12	518.5080098	290.2241396	63.35749259	9530.271923	2945.103816	325.3754911	2030.132634	4412.5	741.3225806	75.37565677	2615.906982	883.7471161	100.4619825	385.3822127	1174.967541	555.2976319	0.007103527112	0.3195802251	0.03633780104	0.009815249469	0.03386212906	0.01747119232	1	0.008776700139	0.6347624223	0.07896388272	25	0.9999433776
12	518.478961	618.2636131	702.934075	9900.882595	464.5222936	1106.055533	2126.831046	3833	2578.965909	160.3862372	2202.978077	172.5433977	249.6034189	202.5127196	814.7274271	1747.110169	0.07132352911	0.050592733	0.1118511814	0.01049926709	0.0148570961	0.01417029825	1	0.06188753553	0.08187370943	0.3439339667	36	1
12	519.2768977	692.2773381	10426.89204	10238.02046	1030.436258	-658.2181686	1556.615319	4226	2633.747368	2097.962551	2096.470211	250.4486636	347.3738676	215.9143659	839.8561965	1613.590868	1.027552447	0.1039517821	-0.06321181473	0.03371979164	0.01543772329	0.03870857258	1	0.8134280004	0.183416285	-0.03844629053	96	0.9999999996
12	521.6265942	460.265205	3362.024146	11299.07453	1627.27257	961.5239247	2320.863822	4702.5	3202.862069	839.1083847	2671.412248	395.0140917	291.388057	270.6389402	1051.010036	2133.252932	0.3127820554	0.1499327378	0.08643440581	0.01937872359	0.02195798549	0.02492746204	1	0.254251799	0.2863148082	0.3166223997	77	1
12	528.4229547	82.42454555	1248.629293	7556.186424	697.2509199	65.97673121	1400.89013	2961.5	2359.304348	255.6617603	1451.259087	151.8397688	95.96660896	147.5237824	540.7010589	1141.166106	0.1641914059	0.09485357583	0.008362939048	0.01564013831	0.01811100374	0.01409190275	1	0.1290272366	0.168018265	0.008098995031	58	1
12	529.529283	333.6721411	-92.76411219	13073.9362	4096.166091	1587.621496	1990.807971	6007.5	5513.978723	84.91817663	2196.841127	719.7081349	282.5420295	204.9357991	967.6358686	2241.919377	-0.008092279023	0.3192507608	0.1217422936	0.006778389988	0.01971263708	0.01188557803	1	0.002951435389	0.6386484755	0.3721409291	27	1
12	529.2865821	678.6418008	1567.669218	9586.558604	1509.090992	42.64685309	1706.884575	4003.5	1692.684783	410.0500318	2163.864078	375.4065746	106.5432106	157.8745797	864.7630127	913.6134505	0.1707309194	0.1589496331	0.004803549647	0.01356147527	0.01663206187	0.01226973396	1	0.1348845978	0.3005473373	0.0002169240247	61	1
12	532.3856547	263.5871339	5863.67205	12475.40539	2818.831705	-167.5627494	1530.319024	5494	5699.6	1344.123966	2876.063844	651.6007189	248.4338175	174.893816	1202.465785	3613.57211	0.4617846425	0.2177150178	-0.01285595788	0.023705173	0.01890871389	0.02294802653	1	0.366866131	0.4214131356	0.0095743805	88	1
12	534.7217549	744.4891991	470.3298126	7514.29468	1727.133072	642.5010059	1485.43662	3290.5	3119.604167	117.8184639	1439.003445	322.5561182	140.4420646	162.1362961	594.3876091	1340.013382	0.06287075358	0.2243276177	0.08841113491	0.01037702731	0.01967513471	0.01558376164	1	0.05583543183	0.4403481822	0.2685309685	47	1
12	535.8046578	637.6784515	3209.257697	10754.04095	2439.930534	-64.11609768	1566.681469	4598	5563	677.8156836	2252.46335	559.0737946	154.9920221	185.2998422	955.4297297	3325.560461	0.2994086154	0.2297665608	-0.005506889899	0.01443782213	0.01801514074	0.01716421012	1	0.2378885957	0.4466866198	-0.002274212871	78	1
12	541.7631148	563.3523906	3152.452033	10677.7395	2498.080394	765.4293485	1967.955114	4730	8267.44086	816.9431026	2638.011636	580.3193137	212.9244882	190.3058814	1097.110432	4886.838607	0.2946220123	0.2345040758	0.07013885204	0.01588283273	0.0233074202	0.02313182731	1	0.2397263886	0.4605462831	0.259661404	79	1
12	547.7844246	186.4565531	803.8687531	11846.39892	3545.326971	420.4825996	1338.351259	5359.5	1088.597826	193.5922218	2354.229203	729.1417843	110.6513685	186.5190586	1038.186285	739.716742	0.06927193202	0.3042278722	0.03588129436	0.009760450174	0.01890115498	0.01052126823	1	0.05818190048	0.6029778569	0.09119513085	49	0.9999999898
12	547.5272093	591.3372479	1833.984714	10278.29023	823.1205961	257.6243613	2268.728361	4029	1153.882979	475.9733975	2765.086711	286.9733499	150.8915243	272.0195388	1064.222451	977.6998776	0.1775841703	0.08125564775	0.02629679312	0.01424540325	0.01589610893	0.02352125565	1	0.1408599719	0.1408293402	0.07291304795	58	1
12	548.3444853	215.2568148	3303.18721	10652.98733	2393.314585	95.50283073	1914.389284	4732	1489.634409	657.8202938	2122.278883	470.5781642	154.6746389	221.5241226	890.1721116	893.36277	0.3062359584	0.2225498214	0.00805834346	0.01916490272	0.01838092964	0.01618955186	1	0.2442437881	0.4324735089	0.04612121437	78	1
12	548.7586211	297.0887996	958.4177712	13106.49556	5417.893848	153.8142491	1541.808563	6477	1979.606383	255.5100935	2525.285549	1045.799862	112.6705745	225.5807955	1192.259427	1272.820357	0.07382301837	0.4204870121	0.01146315666	0.01096777855	0.02849499476	0.01070494765	1	0.06163885902	0.8423970574	0.01278025358	51	1
12	550.4700382	530.2188515	3162.129205	9951.12368	420.1132917	57.45096817	1965.820903	3855.5	1455.173913	878.1886321	2881.609354	171.8221495	167.8789256	197.5083335	1055.994505	1301.993954	0.3085611161	0.04260601916	0.006474251096	0.02053740873	0.01464456188	0.01961092078	1	0.2434641162	0.05979955107	0.03285822519	72	1
12	554.7251349	150.5661895	2922.050254	9675.377472	1504.376937	665.6929125	1558.571503	4097.5	4005.776596	678.9738741	2217.924672	383.6646639	211.7700335	197.2795688	899.9645838	2659.339789	0.2958823422	0.1536244991	0.0661383194	0.02112240838	0.01881833663	0.02448450931	1	0.2393046502	0.2928639605	0.242324182	77	1
12	557.3361448	453.6363391	3876.599418	12260.64226	2753.546029	63.37865135	1868.558399	5398	1453.378947	941.8266754	3240.02618	744.591791	175.4186592	187.5482383	1358.814058	1147.461733	0.3080499712	0.2184437336	0.005326391863	0.02002790489	0.01817763284	0.01760872732	1	0.2454330999	0.423825952	0.03686329305	78	1
12	560.6683864	361.2898551	-1.70330389	13391.44336	24.74090315	887.6163586	1975.681831	4785	1033.413043	51.38157541	2817.422173	172.7206739	183.6151931	384.9483636	980.5421437	540.2813706	-0.0001421275005	0.002178773603	0.06548893138	0.004390489068	0.01492890683	0.009933531897	1	0.0007011768612	-0.02088807404	0.1639139194	3	1
12	563.6148374	381.7935983	11281.08685	11196.98951	657.6835763	-518.6063009	1778.506882	4629	7199.655914	2903.34801	2733.121209	207.5771813	471.5209672	250.17395	1058.911208	4814.219325	1.023370945	0.05917441869	-0.04820638759	0.03940214941	0.01602649365	0.05020942674	1	0.810571002	0.0915025873	0.01064796819	95	0.9999999366
12	570.394521	244.1420868	1877.800121	11229.18337	99.74646923	1765.501982	2079.476155	4147	4664.680851	421.8607017	2268.929775	129.8110431	419.8134629	224.8763578	790.9634029	2620.973812	0.1684548156	0.00798885071	0.1519527179	0.01317257431	0.0137595978	0.02082445376	1	0.1418355642	-0.004148989425	0.5039982378	54	1
12	571.8133322	134.8195528	3555.31113	7714.958959	89.76942294	11.25811293	1708.372907	2866	2102.244681	1047.655315	2250.548271	128.8303034	200.9142043	203.9671292	817.0570012	1850.941252	0.4712065067	0.01169693689	0.001577828074	0.02967964547	0.02322590551	0.03810051441	1	0.3725741337	-0.004388686525	0.05242156108	81	1
12	573.4197478	164.3842692	-15.93721799	8063.157787	70.69662609	1010.607352	1754.273881	2916.5	3838.658228	63.52890502	1963.049748	101.9843144	261.4022245	195.6734279	691.4657728	2409.20887	-0.002073932736	0.00843754435	0.1257277252	0.01103771388	0.01601175802	0.01800988576	1	0.003700950063	-0.004702568681	0.3730544336	4	1
12	575.8173367	430.1279937	7499.937201	10147.08394	169.9238048	-273.2964212	2015.877209	3933.5	8020.136842	1853.405743	2561.894359	135.3709332	288.0741037	206.5882116	950.5643887	5595.703779	0.724622976	0.01811398539	-0.02622752303	0.02895708828	0.01510752687	0.03666031634	1	0.5730114272	0.00752439796	0.01531746333	90	0.9999983297
12	577.4976511	177.5122461	2847.571329	9495.244445	508.6638273	10.88134378	1565.088998	3669	4233.679012	633.5136998	1894.178706	147.8633735	164.2285369	184.9352148	704.3872936	3096.264495	0.3020852896	0.05550004664	0.001158962945	0.02075408338	0.01481759795	0.01937351358	1	0.2380793148	0.08621012264	0.01347177294	72	0.9999999999
12	583.496424	580.685332	-137.460758	9686.843223	837.2425928	2317.655113	2149.233714	3828.5	1714.691489	65.369396	1961.70208	224.6416798	459.1568242	215.6537799	740.7638767	949.8828001	-0.01458008448	0.08715932387	0.2366668896	0.006358232247	0.01715894134	0.02041779051	1	0.003019273476	0.1642354735	0.7592288575	15	1
12	583.2861552	720.8544493	25.08542222	6611.241281	29.80894445	406.4741541	1520.794865	2472	547.6382979	35.74884026	1448.764343	95.41553947	107.0833814	166.4516074	513.2938507	412.1091267	0.003955312316	0.005116236518	0.06223955596	0.00582914483	0.01507936716	0.01170836007	1	0.003774621353	-0.01497799017	0.1537166808	3	0.9999999808
12	588.7152539	166.4601373	2444.089237	8110.085695	759.3910993	15.52233546	1665.011457	3235	1742.89011	550.1153736	1896.14278	219.4443889	144.1974964	214.4964647	734.2702374	1050.359954	0.2957618544	0.0945609234	0.002043070712	0.01910682138	0.02110100729	0.02079753769	1	0.2336411114	0.1671337318	0.01686836693	74	1
12	589.4540438	118.6868279	3148.271329	7040.113306	728.9914482	-121.7649324	1323.408907	2840.5	8304.159574	782.7261765	1682.196963	206.614666	159.7946952	157.5128311	647.5978459	5791.452358	0.451241879	0.1050779103	-0.01571065656	0.02606091198	0.02499758354	0.02736297646	1	0.3566573218	0.1880299323	-0.008004614095	85	1
12	590.6563634	410.7400941	575.3242546	8705.770043	363.2901278	930.3857838	1992.646502	3370	2752.129032	186.5950038	2540.659699	175.3592569	262.9258028	245.0909146	951.6447542	4797.272573	0.06812784341	0.04351123073	0.1111257982	0.01054079721	0.01865816765	0.0217482031	1	0.05918233593	0.06717049279	0.3403401788	36	0.9999999991
12	591.6506084	226.7972989	780.4002538	9385.185416	166.2785414	125.319123	1568.206339	3487	12248.46316	172.0828365	1717.570511	109.9571034	78.67288798	161.3993114	605.0065375	5934.33014	0.08345885505	0.01865650459	0.01427320772	0.01042896786	0.01363722295	0.009250653317	1	0.06391628858	0.01052504229	0.006255708017	30	1
12	598.4461924	667.2838639	2360.873069	7636.8745	1205.612842	542.0907792	1805.446909	3240	2736.553191	526.1534553	1701.096867	279.7176529	188.474766	189.6528925	689.7694272	1691.499193	0.3076853785	0.1575315123	0.07341277574	0.02204114539	0.01788584331	0.02100028174	1	0.2493244428	0.3013488682	0.2705377519	77	1
12	607.1276445	286.6921447	38.05364417	7077.253586	363.9883561	220.9183228	1824.974862	2746	1691.210526	46.19170763	2174.292359	197.9119158	85.62730116	386.4830479	803.4847666	1504.638628	0.005040247579	0.05154809501	0.03184824846	0.00774103777	0.02795444149	0.01515457738	1	0.003043666479	0.07953584904	0.05051612343	7	0.9996188585
12	608.8891534	429.9632712	5010.006267	10274.4421	517.3201438	-119.6664152	1763.307303	3989	5458.652632	1095.567363	2403.821267	162.8572853	209.3143476	184.8590722	895.5413476	3505.905118	0.482230426	0.05384755251	-0.01159284064	0.02303032403	0.0142394411	0.02424806675	1	0.380995086	0.08218749762	0.01117982218	83	1
12	611.6999819	120.555686	1747.925199	5884.857519	1409.529847	387.2220649	1234.957071	2616.5	7898.691489	402.0313373	1386.261755	317.0808687	150.6119018	140.9141543	577.2993479	4760.189989	0.2892251094	0.2342375807	0.06272707874	0.02439238955	0.02994708361	0.02663794693	1	0.2348639974	0.4595949668	0.2326354867	79	1
12	612.1133881	323.8187865	9258.998229	9133.42057	886.8819815	-415.0531381	1663.93535	3801	540.1263158	2491.385232	2420.54234	288.8434973	388.448747	479.6771476	989.3658617	400.1128629	1.035841058	0.09586993985	-0.0487442343	0.05031942442	0.0228067859	0.05416401604	1	0.8210049294	0.1674609046	0.01338590606	96	0.9999986313
12	623.4483099	542.7231807	4176.953078	8728.010302	94.46635787	905.8406852	1954.056358	3340	3224.893617	1015.049338	2237.837613	127.023818	299.4238044	215.5375511	813.6369064	2255.158962	0.4675692666	0.01057037438	0.1013165742	0.02454315207	0.01628780937	0.03119774538	1	0.3770296549	-0.001379933846	0.3980676852	82	0.9999999986
12	623.7315449	609.9462437	3582.97016	7397.248373	1181.421607	-53.45056109	1738.762356	3166	4627.694737	865.334918	1778.939482	304.5238924	182.8059998	171.8350245	731.2908208	3630.517251	0.4867503571	0.1590969667	-0.007211532247	0.02459876087	0.01963821383	0.03202677405	1	0.3864029152	0.3003528392	0.03231501263	87	1
12	634.6703967	431.6293537	9838.977698	9828.570912	1023.22152	-524.0104221	1519.017235	4106	2506.541667	2411.672459	2282.219616	253.1973546	421.8445018	244.276563	911.5253772	1758.956341	1.016502609	0.1024106514	-0.04831256579	0.03630063374	0.01647505239	0.05081399976	1	0.8056828118	0.1810183555	0.01066908288	96	0.999999996
12	660.1723583	334.43516	-15.18970051	7222.252409	1602.205944	907.4663461	1646.989171	3140	594.5625	65.78077603	2008.397288	481.9140241	253.3922799	218.6230625	854.0261078	531.7020102	-0.002196263839	0.2233871063	0.1234225823	0.01150610365	0.02983166781	0.01839295485	1	0.006442545055	0.4402466831	0.3749338427	23	1
12	689.1456465	214.1586698	1637.581095	5681.375157	1287.534876	7.405949683	1292.53237	2498	2079.114583	409.9751067	1375.653377	336.1346946	123.6761476	180.201004	579.4606596	1500.152897	0.2957335259	0.2326335614	0.00125069608	0.02113883609	0.02873599728	0.02485659885	1	0.2354932143	0.4529833398	0.020478992	78	1
12	693.6204939	279.0949799	7238.701551	6957.566464	750.7234825	-465.3975678	1436.943927	2971	3891.787234	1475.992929	1468.189244	154.6760721	306.5515166	218.741643	576.4692236	2844.925639	1.029142898	0.1087084527	-0.06228253772	0.0533713096	0.02069966696	0.05224161903	1	0.8148336247	0.193315915	-0.03462639042	96	1
12	706.4079108	485.2238901	2001.053751	6926.128368	1579.6389	427.418808	1560.740304	3049	3807.084211	522.793006	1707.631374	397.0539914	200.7985046	164.3389206	718.0091631	3103.313958	0.2954965873	0.2348312092	0.06198476249	0.02156955834	0.02454149525	0.02719264111	1	0.2398264421	0.4607872223	0.231548995	79	1
12	746.1676995	519.4928377	530.2877891	7085.922145	1600.968347	13.23022238	1139.699583	3057.5	3761.595745	183.2835662	2130.622506	521.6377508	76.28387172	147.8947489	893.4324099	2823.755241	0.07382833924	0.2232794356	0.002140772463	0.01138915993	0.03063301702	0.01176202879	1	0.05819230103	0.433561268	-0.02870841981	45	0.9999988549
13	9.549550069	272.1678039	695.0846354	10989.45171	595.8862536	378.4880523	1042.368428	4073	8108	129.6512537	1576.271866	138.4622615	108.1241701	128.4578688	553.6150018	2721.102117	0.06324273316	0.05643290385	0.03488817247	0.008075654594	0.0132118185	0.01038562573	1	0.04982323658	0.08983968197	0.07490297846	35	1
13	17.31816791	287.3219574	5.8107814	8944.010458	140.4694454	527.2103485	1378.37769	3208	2108.065217	41.37366596	1912.903722	118.0278228	151.3870766	154.1614976	664.67352	995.9619879	0.0007263363982	0.01435374183	0.06022730874	0.005117337337	0.01534268221	0.01135598788	1	0.00117616363	0.00403984287	0.1463967586	3	0.9999999971
13	21.39053954	389.3745036	1892.169266	10736.72098	544.6603363	54.19336165	1455.802543	4040.5	2309.895833	451.2736193	2441.423706	176.9268809	130.9868729	190.9677484	897.99546	1248.885823	0.1720610836	0.04952958854	0.004497688203	0.01240851946	0.01307087174	0.01370066833	1	0.1343922509	0.07396731403	-0.005583435843	55	0.9999998657
13	27.67707757	181.7052083	30.48913542	7669.185767	1664.735429	162.1465596	906.7533004	3241	2185.054348	52.14406612	1426.850687	333.7554345	76.59782098	168.7492957	576.003259	823.2284391	0.004077511417	0.2211838194	0.02218804634	0.007445365374	0.02074218695	0.009293044275	1	0.003935576182	0.4302642435	0.02455290932	21	0.7492752506
13	30.84861221	426.4446089	751.7934476	12701.82751	233.7933795	1218.750088	1721.616665	4633	16820.11458	160.0756689	1803.499758	136.466895	229.0387324	221.4761508	602.0323524	4679.666834	0.06118060326	0.01840360309	0.09610211737	0.008453303844	0.01274601522	0.01444160194	1	0.05217090494	0.01437485062	0.2853578973	32	1
13	32.56329062	251.8353308	-8.498228391	10125.59669	1601.912531	558.2075151	1290.729521	4156	4130.255319	56.09063528	1508.112436	265.757337	123.9414488	160.5893145	608.3020133	1019.267847	-0.00082381076	0.1600208127	0.05512667255	0.005777649635	0.01421839829	0.009814077863	1	0.001600503374	0.3053829313	0.1350329007	18	0.999995461
13	36.23702599	321.7992852	-145.1423746	10234.96373	478.6283292	2371.226611	2033.988787	3902	3050.905263	65.8654066	1436.095781	149.3853758	362.9695472	243.3564069	543.8159856	861.797652	-0.01402533026	0.04799259334	0.2322911696	0.006492345516	0.01361326671	0.01910612212	1	0.002590318382	0.08290300642	0.7423477141	10	1
13	40.60907199	538.3395279	715.0500008	12476.54504	2007.07797	1079.634936	1600.890888	5125	17339.82105	173.9022643	1871.726786	309.0838127	201.3392596	202.4895745	730.8316792	4902.901935	0.05955687605	0.1580677582	0.09016739642	0.009715301284	0.01740278175	0.0118405941	1	0.05239073555	0.303243635	0.2708018098	44	1
13	42.67938253	288.3080011	1698.462198	11343.40482	1569.284377	106.7281509	1607.370687	4736.5	1785.782609	413.1144513	2489.567958	458.7738932	149.7151347	1570.971313	981.5039414	790.144622	0.1550848544	0.1445931601	0.009869545746	0.01343479884	0.0292125827	0.01605001589	1	0.1225617212	0.2710851968	0.01350091216	61	0.9999999075
13	46.66020947	245.6134808	-23.32642221	10379.16849	968.0480585	566.0686391	1341.186293	3960	7563.397849	57.37357601	1990.502203	210.2101152	131.1760221	194.0036814	739.7793469	3215.574089	-0.002086336643	0.09566371044	0.05382700701	0.006120817534	0.01557471961	0.01055046427	1	-0.000405141252	0.172055445	0.1272528403	13	0.9999860318
[truncated: 5,223 more rows]
