# Supplementary material for: Phosphatase specificity principles uncovered by MRBLE:Dephos and global substrate identification
Source: Mol Syst Biol. 2023 Nov 2;19(12):e11782. doi: 10.15252/msb.202311782 (PMC10698503; doi:10.15252/msb.202311782)
Supplement: Supplementary file 4 — Source Data for Figure 1 [file MSB-19-e11782-s002.zip › Figure 1/1D/Complete MRBLE-Dephos data with scripts/ToRegeneratePlots/PP1_2/20200923_PP1_2_15.csv]

1	14.3621523	166.6225117	-7.511373922	5939.202164	841.3080947	512.8120349	1031.658603	2350.5	1258.010417	37.79182057	1165.755817	183.3249223	133.275801	142.4673291	453.8202442	1021.180581	-0.001267281248	0.1457262243	0.08875296495	0.007570156168	0.02275923566	0.01364435384	1	0.004645678418	0.2623184297	0.2840356114	19	1
1	113.0533649	317.0307198	7923.34518	11316.4162	1260.344428	-394.7977947	1649.725848	4606	11062.73333	1910.830009	2743.402441	294.2710055	319.3258702	174.8253799	1065.784631	6239.281628	0.6961448919	0.1103098075	-0.03431582835	0.02818642607	0.01576561047	0.03137477721	1	0.5518207158	0.1812575771	0.01388394275	92	1
1	150.6875547	43.48524167	19.32145141	6445.513533	660.5225368	-32.34858118	975.9789857	2457.5	4289.117021	35.48037456	1319.475866	164.2861308	45.96635131	151.6788643	493.6009305	2081.193572	0.003272425652	0.1012659607	-0.005189086219	0.006017471845	0.01885159734	0.007559045413	0	NaN	NaN	NaN	NaN	NaN
1	230.6944181	98.54727221	921.5696205	5553.666687	823.9836415	302.8173676	2230.205224	2330	3116.595745	329.6036385	1881.342113	274.4580035	139.5872556	333.9339821	742.7604319	1955.098635	0.1673573215	0.1398951625	0.0578271624	0.0244728597	0.03141300551	0.02594217467	1	0.1369022984	0.2483155615	0.2147701459	62	1
1	260.7188434	405.3967903	6939.437445	14731.99744	179.2699842	1598.784078	2321.014487	5530.5	4820.322581	1601.703067	3462.214543	173.0563297	455.8059181	262.9657047	1282.242527	2931.153969	0.472821681	0.01277289774	0.1057543148	0.01805662196	0.01231563105	0.03139102297	1	0.3817224133	-0.0153397448	0.4424823422	82	1
1	289.6050582	307.43026	-58.37562312	13814.64255	834.3384858	132.4550494	2281.259165	5253	7997.836957	56.78880921	2583.025736	213.6321097	92.01042611	272.780765	928.9641851	3545.834136	-0.004050798985	0.06145934906	0.009730519636	0.004514206554	0.01419841481	0.006992630244	1	-0.003521441676	0.08873099827	0.01165803097	6	0.9941909202
1	306.5018477	254.6236767	4021.916624	13804.87534	1416.526598	1023.979059	2105.335921	5428	9570.945652	1079.78733	3454.42491	396.427304	340.1404979	208.2153824	1338.240494	6545.31841	0.2992231759	0.1068315066	0.07122726304	0.0138667579	0.0162423289	0.02127946314	1	0.2423768463	0.1791994646	0.2885624167	75	1
1	433.193752	123.5506977	4422.517933	8963.805714	1407.500629	-210.1548289	1859.461368	3828	4360.505263	1021.062388	2098.700915	348.1292454	204.6823219	269.1039036	852.0923535	3305.27567	0.4920720805	0.1600308051	-0.02385064126	0.02975784038	0.02093423477	0.02532829508	1	0.3905445734	0.2855216521	0.006338592101	87	1
1	437.1444307	220.158549	-222.3302321	12832.78764	156.2735844	2974.594411	2141.73368	4685	2765.072917	72.71746288	2452.827169	141.2479708	575.6788432	280.3205921	862.9407873	1435.267459	-0.01737569468	0.01226738237	0.2324419994	0.005519651749	0.01272322403	0.01558992007	1	-0.0006278414315	-0.0101354446	0.7692757179	5	1
2	119.8439195	100.0332813	634.6344319	8048.840721	110.800021	17.95407334	1603.497791	2910	9532.473684	147.6687522	1347.602839	99.70771772	89.055161	190.8349266	468.6680577	3632.284727	0.0811335576	0.01358183602	0.002294096359	0.01110770918	0.01305575006	0.0113595863	1	0.06329587388	-0.01047777808	0.003803432487	30	1
2	179.5255972	730.8031656	-81.11447045	7360.893831	601.5947454	1567.106389	2059.941612	2821	594.2903226	65.8532178	1559.150286	182.5787721	362.5248827	585.0066034	586.4169176	459.5193041	-0.0121036586	0.08336821148	0.2178736045	0.009744403723	0.0188760178	0.0220201884	1	0.003460397929	0.1355909879	0.72195989	15	0.9997942263
2	191.5266311	132.64843	2762.089522	10015.92556	1499.295063	680.7872279	2296.432926	4207	9542.521277	681.0486478	2318.16059	384.0927638	251.4414542	799.5270953	910.3570478	4753.461165	0.2786679879	0.148703399	0.06362891493	0.01546150065	0.02097916428	0.0236297022	1	0.2260059526	0.2652755022	0.2589195908	77	0.9999999997
2	191.6105385	270.3588941	657.2604668	12227.62083	1146.319293	2705.977434	2929.834001	4825	809.1789474	164.8009344	2777.355906	286.8177256	582.8773913	219.1115023	1034.257923	548.9924423	0.05418066877	0.09205933724	0.2132637511	0.007847313234	0.01470276694	0.01972809858	0	NaN	NaN	NaN	NaN	NaN
2	197.7252564	163.4602805	3755.336449	12182.44896	63.07296879	-32.94989755	2804.398096	4474	1753.956989	706.560102	2329.895037	136.5763915	200.3707436	272.6403902	822.3845974	1273.611417	0.3083081464	0.004821040906	-0.002263858448	0.01545433721	0.01229625263	0.01826559505	0	NaN	NaN	NaN	NaN	NaN
2	252.8137698	54.59919983	2631.790323	9095.63723	115.9331997	499.8048334	1913.810478	3384.5	7652.193548	443.6350818	1472.940196	132.8892741	169.7546939	676.3536561	535.6690724	2821.144762	0.2843235386	0.01369762909	0.05479748444	0.0168306639	0.01569037681	0.02020347456	1	0.2284134755	-0.01191134166	0.227390101	70	1
2	255.783853	382.1556766	8269.050382	16705.23978	790.7661973	-169.8185666	2907.970696	6472	4263.6875	1518.992022	3080.566271	271.7438211	299.3826074	235.6274886	1218.14354	2071.881359	0.4932674971	0.04946243256	-0.01201517787	0.01630839296	0.01173138713	0.02048239971	0	NaN	NaN	NaN	NaN	NaN
2	269.6760604	367.3486572	1099.744919	16533.48313	3816.783161	154.7023347	2568.733364	7115.5	15334.20213	293.2338928	3197.765386	855.2226722	114.7190269	224.8838533	1406.395182	7333.120277	0.06721921054	0.2386735965	0.009101489388	0.008853370083	0.01740500134	0.007842457563	0	NaN	NaN	NaN	NaN	NaN
2	343.3295508	321.4307322	2758.455742	16085.36886	50.45192627	921.9233392	3236.826452	5816	1958.787234	513.0144104	2729.615198	202.9168596	230.7952086	296.7403335	1050.764339	828.9659561	0.1745872554	0.003488568802	0.05837701451	0.009663575075	0.01261716587	0.01182759617	0	NaN	NaN	NaN	NaN	NaN
2	357.3583397	167.4579131	992.0709731	14423.60809	4488.591361	456.2583078	2366.73506	6598	819.9148936	210.9597493	2572.220313	833.3285859	153.1314009	410.4481893	1137.884313	617.9486296	0.06717782912	0.3113241103	0.03464021795	0.008256314335	0.02103027396	0.01053079416	1	0.0576181566	0.60095901	0.1170164573	49	1
2	372.3488474	150.3362969	784.9915327	12891.14919	1271.324114	432.8068044	2006.265622	5065.5	4688.376344	212.452366	2859.301998	322.0979206	152.1180959	209.2736257	1068.452521	2707.234446	0.06412712608	0.1003016606	0.03424923556	0.008778737454	0.01620205951	0.01004721578	1	0.0527597601	0.1679402603	0.1110133231	39	1
2	373.5256344	453.6980839	-196.089816	15936.85727	248.5674593	1940.122442	2615.07856	5659.5	11939.03125	60.78181277	3197.96636	180.782082	405.836371	192.975582	1173.386579	4915.03916	-0.01379767702	0.01629125119	0.1242526845	0.004753051221	0.01147219206	0.01074765069	0	NaN	NaN	NaN	NaN	NaN
2	393.5853857	316.6672932	-58.36113164	12676.26883	688.5266108	129.0153093	2821.794456	4871.5	5216.884211	70.03463194	2770.600271	230.7015824	116.137113	665.1381185	1003.707632	2710.476506	-0.003916690088	0.05181036605	0.00934006617	0.006648597332	0.0156716213	0.009517369018	0	NaN	NaN	NaN	NaN	NaN
2	401.5928993	491.1101115	4749.804068	15586.24307	799.5873476	1157.059915	2684.059486	5935	11573.04255	921.2531719	2939.113242	222.9692625	305.3463783	219.6548124	1125.823126	5099.986182	0.3066110714	0.05421478786	0.07329089429	0.01536846614	0.01142375618	0.01637013149	0	NaN	NaN	NaN	NaN	NaN
2	412.2321276	253.4759375	-67.0307451	13027.13057	5833.653845	315.4131077	2285.161835	6535	2261.204301	90.53946209	2327.579682	1015.503669	110.1021634	231.3176446	1097.826519	1183.036748	-0.005131732586	0.4416460377	0.02441491419	0.007591593291	0.02661225229	0.009123433888	1	0.0008770714985	0.8690661783	0.06884376272	29	1
2	413.6640913	418.3416604	4623.976935	14440.21951	659.4739352	-86.99885449	2956.055099	5507	4818.384615	1109.629512	3276.985698	213.9545006	189.2911717	297.9968754	1230.60481	2997.071047	0.3212691006	0.04526868061	-0.005291228483	0.01327817887	0.01139086975	0.01594593966	0	NaN	NaN	NaN	NaN	NaN
2	457.4355637	70.38492664	-54.69538945	9150.527166	75.09514696	1035.402085	1706.361656	3322	4392.387097	42.48136415	1628.033347	117.3858053	214.0218656	185.605187	575.816714	2403.409503	-0.005832313368	0.007880999501	0.1107671443	0.004876402374	0.01373674279	0.01200343302	1	0.0008301494919	-0.02031921151	0.3556950335	4	1
2	485.6150826	9.446518551	456.0672725	6055.995546	398.4214336	-39.62829748	1063.108388	2312.5	8771.903226	104.5721689	1056.264833	104.6083905	68.82536551	146.8163769	378.9871877	4180.733938	0.07447451176	0.06176839814	-0.007287246099	0.01169756188	0.01747405768	0.01207347237	1	0.05793722466	0.08839392635	-0.02948488512	34	0.9999999965
2	516.5461654	342.9828177	908.3032356	13988.63513	231.4983691	516.3420549	2300.184656	5169	16666.41758	225.6841981	2190.383433	154.9014702	134.8458622	227.2343352	739.2354453	5902.21811	0.0640626913	0.01719695188	0.03719542786	0.009462091922	0.01221063112	0.00922626061	1	0.05194760071	-0.002575742931	0.1194951717	31	1
2	525.3555854	488.0032566	1108.237116	16186.18129	2551.262407	46.17088283	1716.677938	6496.5	5237.304348	194.241111	2292.479428	433.8767119	119.0122923	196.4033274	945.9291891	1960.55542	0.06914878809	0.1598807502	0.00293970477	0.007365901182	0.01374457229	0.007660371624	1	0.05546010432	0.2898790814	0.006187251092	42	0.9999999998
2	567.3112372	586.2185831	1823.743506	10773.82839	134.1715659	485.8523262	1981.170175	3907.5	2850.645161	462.3372833	2587.518745	129.972401	188.0905521	212.4761307	921.9110108	1781.986786	0.1712627767	0.01370264734	0.04614170739	0.01213022264	0.01355982831	0.01485882426	1	0.1378363983	-0.01079181871	0.1732704658	53	1
2	580.317233	182.4430696	3242.432687	10444.55287	246.0881173	659.8225852	1862.215186	3951	13154.28723	575.6652212	1810.784258	129.3750402	222.8118975	188.3046708	654.8827037	4824.878809	0.3059164479	0.02373344057	0.06172661065	0.01537449614	0.01412611959	0.02007540771	1	0.2461598906	0.008517710159	0.2559550529	70	0.9999998084
2	580.5162226	234.296431	-47.38376658	11187.15514	1834.926227	256.9199004	1617.327038	4537	2495.905263	58.00804524	2137.760355	337.9077997	89.74836287	219.8035711	823.7036138	1276.731407	-0.004354174816	0.1632232282	0.02435772613	0.005737100682	0.01878224944	0.007494987695	1	-0.001679764423	0.2976953476	0.06353324725	17	0.9999999907
2	609.7730078	265.4440312	655.8606363	11060.00612	1214.716358	323.5658391	1509.157038	4359.5	13709.15217	184.2096724	2292.465862	244.9825529	118.8799134	178.4341132	859.4654922	7061.821986	0.05992080931	0.110568206	0.03199255138	0.008908931786	0.01797193775	0.0105488819	1	0.04938472587	0.1890330262	0.1025801735	39	1
2	614.6986187	135.4683028	1240.149745	7150.513254	130.1473814	290.1591407	1564.434911	2665.5	3573.252632	288.6384122	1681.654797	107.7748025	135.8533124	166.1001939	596.7801179	2221.643655	0.1674638167	0.0179822142	0.03958652041	0.01515669633	0.0168456981	0.01847257514	1	0.1344460662	-0.002026925859	0.1501156563	53	1
2	619.4695931	384.3486576	878.2760647	9895.09751	180.2745814	9.459256115	1779.356588	3674	7991.095745	221.0743044	2018.53482	136.3757011	137.9605312	562.1338091	704.4388463	4614.72959	0.08761199887	0.01975349325	0.0008839605997	0.01164828933	0.01522943158	0.01603253638	1	0.06843593668	0.002107131944	0.0005047054793	30	1
2	689.6111924	294.9757694	1303.067615	7701.9949	657.078756	58.56656812	2554.158177	3093	3125.914894	259.4211933	1280.507039	165.0054507	119.0349629	323.1105899	520.0436015	1933.195703	0.1750544495	0.08964339184	0.007595587721	0.01319399267	0.01833974873	0.01792365249	0	NaN	NaN	NaN	NaN	NaN
2	708.5159972	265.6618441	1110.372059	7065.903615	2287.007702	-49.19165703	1625.922181	3258	5884.744681	271.807702	1692.447202	560.4604045	107.9095125	259.1183293	781.0926834	3730.90829	0.1587541439	0.3224588851	-0.006670503207	0.01598917824	0.02578621096	0.01558608803	1	0.1280585567	0.6224891682	-0.00414655196	66	1
2	720.415479	178.1449058	-20.09169096	5431.94954	820.1062539	537.972495	1160.798163	2244	1320.010526	54.38208239	1085.748931	179.885952	137.5623307	246.8170737	423.1101684	1090.217912	-0.004002872246	0.1556751727	0.09990126485	0.01037055603	0.02440635297	0.01574811309	1	0.003284722746	0.2828609599	0.3217465859	19	1
3	116.5344937	176.3290441	1565.243932	9976.811729	1464.765509	457.7669363	2272.511584	4144.5	5959.957895	304.4156862	1819.463279	301.5137523	149.8445948	227.1285056	713.5093461	2473.125174	0.1544298761	0.149045686	0.04728467909	0.01310417264	0.01768602376	0.01461693009	1	0.1260466293	0.2671372064	0.1760951466	62	1
3	342.228473	76.14237871	-124.3336812	10272.31459	84.58301561	1183.816942	2489.129603	3759.5	10442.35052	60.87376317	2145.280207	129.0985777	252.5960944	370.8973692	745.9117748	5428.011012	-0.01360512647	0.007663384673	0.1146313859	0.007119950531	0.01411120232	0.01452349146	1	-0.005117800337	-0.0206506316	0.3672164571	4	1
3	561.0729576	289.0896213	1947.717081	10974.75801	-226.2509932	197.2989839	4411.956067	4118	2710.042105	474.3663408	2477.926939	133.626809	158.50344	444.3845825	885.3628205	1746.247935	0.1852362037	-0.02138235605	0.01809430949	0.01232201129	0.0168208438	0.0169435452	0	NaN	NaN	NaN	NaN	NaN
3	596.7078143	53.53818331	16.48868126	4937.293029	14.9800905	91.8592838	1758.921812	1796	6203.726316	30.94787866	1138.072116	79.82461107	80.38417924	167.9757462	390.0291762	4908.810573	0.003180236886	0.003067608755	0.01902950576	0.007358964417	0.01730875816	0.01692033601	0	NaN	NaN	NaN	NaN	NaN
3	613.4358421	122.1081544	1016.214563	6557.252333	1405.08895	299.5365526	2339.765314	2876	3418.602151	244.9821783	1463.131621	321.4250913	144.5350963	218.0261242	615.9843876	2174.905806	0.1612277984	0.2148366057	0.051465902	0.01535236306	0.0237291328	0.02139736598	1	0.1324735142	0.4021145285	0.1931137603	65	1
4	94.46825617	109.7286192	925.6221226	5915.07915	633.7574392	710.8005063	1215.544835	2378.5	7943.021505	233.8145919	1360.630478	168.7803128	215.3836475	132.0303299	525.5526606	3683.834731	0.1561299313	0.1045428374	0.1213656711	0.01695692193	0.01947443893	0.02409168408	1	0.1315716986	0.176439572	0.4288993812	60	1
4	103.5853913	204.9587082	-3.21993598	7154.405308	128.4910122	288.1851136	1264.648817	2599	2838.526882	31.15895554	1952.49496	101.0145219	133.1473185	135.5198654	697.6429248	1504.170287	-0.0004182079296	0.0201577413	0.04423726803	0.004848128608	0.01352344111	0.01158251474	1	0.001079780726	0.004237306095	0.1296394618	3	0.9999999818
4	113.6369963	245.9626722	416.2393144	6493.655566	1610.377831	185.6856114	1341.782187	2844.5	10672.7766	161.6873161	2049.600531	486.4683123	99.7616397	178.6843613	845.5799355	6557.630199	0.06454394383	0.2505476876	0.02859205691	0.01164209153	0.02647101764	0.01596377215	1	0.05444633689	0.4762122122	0.09461331019	46	0.999999997
4	126.260184	197.5065247	-51.83819286	11758.46069	204.6966344	582.2251609	1521.444285	4245	6478.946809	52.11649012	2077.63455	140.0245817	143.4101897	186.8444464	725.822471	1870.004108	-0.00453451994	0.01885950581	0.05144237633	0.004412654069	0.01255222046	0.007695879348	1	-0.001757819609	0.001679129011	0.1533558648	3	1
4	136.3677297	238.6636584	810.5572081	12121.62094	3041.467159	389.7649246	1539.801784	5271	27831.48421	193.6444316	2074.713663	519.5155185	132.1799834	193.2323318	869.0158215	7845.091034	0.06523390142	0.2506142322	0.03241048414	0.008885574621	0.01770841416	0.0106404785	1	0.05523765212	0.4763748484	0.1078192954	46	0.9999999999
4	181.3018338	235.6263516	4924.777742	10212.07861	289.8323851	-235.4813432	1789.409205	3950.5	10529.39362	1306.910968	2823.903315	137.9085863	225.4709109	178.1700315	1029.91168	6007.576856	0.4688326564	0.02665480968	-0.02091769089	0.02178378799	0.01548676182	0.02497967276	1	0.3707044899	0.01208473058	0.008793873527	81	1
4	195.1029646	546.1122746	1317.120451	7197.574996	715.3884881	-22.93274957	2050.188196	2890	1542.395833	408.7247203	2319.454859	282.4651864	118.8984149	367.6105582	900.8562393	1207.782993	0.1795034658	0.09742466382	-0.003654552668	0.01284045929	0.02149164346	0.01836525356	1	0.1422076691	0.1604966468	0.006395455804	58	1
4	209.2237284	377.5278409	-62.04976227	13684.30939	4663.225094	50.7209588	1692.863667	6359.5	5102.290323	71.98565639	2814.217096	993.5565813	92.4201918	231.5318171	1289.907724	1934.951514	-0.004860721489	0.3460109651	0.003997833034	0.005614489213	0.01618363842	0.007079556492	1	-0.001286189116	0.6726288246	-0.002717519767	24	1
4	217.3996549	540.7042683	2134.293435	12214.05703	1193.229287	1.739401534	2584.730769	4843	3423.946809	454.9453824	2641.377434	303.3547945	148.2583182	350.6439998	1011.320943	1871.839118	0.173513572	0.09611547332	0.0001663705175	0.01049121835	0.01335407204	0.01294476219	0	NaN	NaN	NaN	NaN	NaN
4	229.59957	462.8504109	2593.79324	15869.01537	5015.192366	668.0683695	2263.323153	7233	5896.861702	447.5182235	2646.239886	926.9508224	213.047688	245.468479	1242.516946	1789.192691	0.1644263736	0.3295156336	0.04653038076	0.01053069396	0.01945051896	0.01097563399	1	0.1360155279	0.6373752155	0.1791095453	67	1
4	260.6809815	460.468094	-174.8525425	14722.30572	1638.622653	1689.733209	2193.562037	5816	7402.789474	61.62413941	2544.844196	314.3292961	312.4031107	210.3658563	980.3626167	2806.110229	-0.01181387365	0.1097969881	0.1164847215	0.004345498914	0.01297110138	0.009416819034	1	-0.002410652861	0.1889390707	0.3758797125	14	1
4	327.4193119	598.1292395	765.3488538	15066.29432	918.0118227	3209.122119	2061.662785	5714	15458.10526	177.2727018	2333.966	183.9734911	555.7789673	213.6954089	838.5230585	4982.36579	0.05046333365	0.06129764105	0.2128356698	0.007468918045	0.01261030083	0.01418778887	1	0.05271298135	0.08959955514	0.7178890458	37	1
4	347.2997375	642.4651937	873.2406946	13868.3767	856.2532315	450.1423582	1645.838461	5193	8588.452632	222.505306	2964.262593	220.5248046	137.6713465	189.9091092	1099.078615	3636.202089	0.06227869916	0.06249960753	0.03302322928	0.006723677029	0.01045555404	0.007822987108	1	0.05077970628	0.09037388444	0.1057033073	35	1
4	388.8215475	689.1530056	-82.99823042	12655.15006	670.0358137	610.1414506	1677.544851	4657	5993.484211	48.25688067	2523.326528	153.3630271	134.594137	185.3786671	886.2022014	2434.011656	-0.006768178279	0.05462403733	0.04963789896	0.004526352536	0.01288295861	0.007376705787	1	-0.003242936002	0.07508056903	0.1473805945	8	0.9999999995
4	429.5394608	317.7062551	987.1681201	16497.60498	5368.646915	1451.526519	1964.132739	7571	5985.589474	214.7212487	2877.341441	1120.108101	309.9022438	269.7494424	1390.501608	2100.224089	0.06232048316	0.3280073141	0.09137349215	0.007838171254	0.02395249534	0.0104158031	1	0.05752317044	0.6357410258	0.3102481867	50	1
4	449.9312412	632.0945752	-202.5753265	12680.10288	644.8455328	2937.471509	2331.640811	4764	4102.031579	66.32555521	2011.48491	142.4245945	481.1804731	322.9789904	715.1487011	1266.780888	-0.01663650029	0.05196484752	0.2379269164	0.005015674391	0.01161544834	0.01627467451	1	0.0007594850166	0.07136935236	0.7889421274	10	1
4	487.4722389	511.4388967	844.39437	12182.85249	1962.642545	-6.618369097	1854.783929	4994	3757.979167	214.691145	2582.303536	423.3816233	107.5336894	221.7965502	1005.245875	2169.735773	0.07004048306	0.1615611376	-0.0004419486269	0.009175874678	0.01632753487	0.009244084952	1	0.05597575016	0.2932886279	-0.005149166215	42	1
4	571.3375346	464.6363059	1860.978314	11271.87612	1710.772782	1504.279213	2134.594824	4734	2307.336842	451.638052	2733.191136	446.9634033	403.5216018	288.8488208	1102.855514	1573.493867	0.1612326727	0.1494582866	0.1337302031	0.0101678372	0.01734200091	0.01911315048	1	0.1369276439	0.2686666804	0.4731325175	63	1
4	593.5484666	369.8360742	3851.529116	13137.0362	1350.447653	841.2849026	1644.77691	5237	13724.31959	817.8429401	2573.868465	261.0593887	238.4972118	182.9221759	971.6286562	4960.797369	0.2944221818	0.105618523	0.06298182432	0.01477979597	0.01392971552	0.01712161567	1	0.2380192662	0.1766886391	0.2593071019	75	1
4	651.7182519	252.1003242	1538.801818	9317.783037	72.37523165	1360.494614	1979.806488	3453	3573.095745	285.0380493	1575.321946	119.8265796	291.1432414	240.9661524	563.0335796	1308.684261	0.1658955214	0.008955933384	0.1460456556	0.01224270424	0.01361763122	0.01909757959	1	0.1398175216	-0.01960505228	0.513583731	54	0.9999999995
4	676.0350236	448.14058	6301.110304	6254.065322	620.5449166	-420.7294328	1474.670683	2673	458.6736842	2099.312934	2089.305487	234.9166546	286.5106318	157.5615664	841.8809736	437.8809816	1.022908159	0.1065403711	-0.06655193697	0.04226579588	0.02333286509	0.04897902202	1	0.8099442003	0.1698169365	-0.02551768287	96	1
5	76.63016394	484.6506409	839.61643	12825.15407	211.2960466	1193.887771	1469.431579	4792.5	9451.831579	183.536331	2455.183076	144.6646196	250.955498	177.0390468	824.5179445	3910.868823	0.06330255369	0.01673663042	0.08850057008	0.006859947716	0.01235097182	0.01397787393	1	0.0545770943	-0.003064898006	0.2947317942	32	1
5	161.3305479	278.63193	833.6519173	12208.12819	689.9946659	406.9727058	1788.093307	4638	4026.302083	166.1988431	2148.164643	173.163502	122.4531108	250.9275078	767.4239633	1733.989875	0.06842410896	0.05464336517	0.03319428734	0.008293821991	0.01407470499	0.009123503448	1	0.05559459533	0.07418888287	0.1074721666	35	0.9999999999
5	201.6258703	158.7079395	-6.107816832	13074.35197	1249.239179	85.08703833	1855.001493	4999	1656.956989	58.07499563	2166.210511	268.257325	86.13812447	208.29811	810.8132857	851.1436668	-0.0005222558729	0.09385976645	0.006520929865	0.004619477047	0.01448916115	0.006994850174	1	-0.0005451733122	0.1551561732	0.002064874811	11	0.9999996774
5	202.3935844	53.3396424	1176.009145	7071.547009	2175.14376	-74.24441592	1102.188891	3138.5	7477.547368	277.0005505	1495.263422	444.4265237	90.0316357	200.7614906	657.2097707	4015.199727	0.165318257	0.3168198439	-0.01265540684	0.01765353534	0.03044894764	0.01399510302	1	0.13284336	0.610796086	-0.02329177802	66	1
5	305.3540689	115.5075613	854.2896564	13059.10386	299.6064453	414.8599977	1499.049383	4810.5	15769.79787	209.0574341	2356.166792	149.9173266	125.5040997	221.0026063	801.692531	5966.742269	0.06519661231	0.02299017188	0.03189933019	0.007538055858	0.01324244586	0.008911615282	1	0.05258209235	0.009254668581	0.1017439403	31	0.9999999999
5	328.4806939	528.6183842	1256.032046	15090.27216	263.5335609	83.60971972	2326.833997	5499.5	17479.36559	291.8982993	2840.495609	163.350377	132.1419146	647.3443465	984.9374696	7676.002825	0.08341940078	0.01809574719	0.005063339307	0.008257247124	0.01229203814	0.00971200145	1	0.06534241149	-0.001214404037	0.01385288759	30	1
5	346.6445497	524.5856047	7010.693301	13836.22517	1435.130739	-225.3095318	2701.733988	5639.5	18824.5	1321.612171	2635.798105	273.2158138	267.9990346	269.3479936	999.3971087	7867.204519	0.499341871	0.1039917947	-0.01632739679	0.02032302914	0.01402935485	0.02130999832	0	NaN	NaN	NaN	NaN	NaN
5	356.4621212	19.69092258	5.415041998	8572.045306	1999.532257	8.335808366	1038.552914	3650.5	8011.106383	52.57471618	1218.142245	289.552794	70.18579732	159.8106168	499.2871158	2104.724626	0.0006480626094	0.2287550006	0.001108463364	0.006217229233	0.02092156551	0.008400710858	1	0.001581962252	0.43192041	-0.01362633595	20	0.9999999999
5	381.4488075	168.6084776	9473.983491	13065.93683	2299.759703	-398.4614598	1637.668066	5654	12849.26882	1861.776664	2675.631464	415.9492774	347.0947781	199.982664	1061.982286	6050.905515	0.7173554649	0.170097734	-0.03002226829	0.02845693721	0.01916335783	0.03022038877	1	0.5696631175	0.3037658798	0.03429921125	93	1
5	382.7346225	349.5150109	-55.73458479	16005.05221	234.619443	94.03568356	1860.71343	5702	4712.157895	52.14042674	2915.514229	158.891635	77.09230454	213.8599187	1033.860106	2137.016688	-0.003618416348	0.0143252592	0.006362813669	0.003761390512	0.0109999337	0.004783816339	1	-0.003926866462	-0.008028591662	-0.0006566966061	1	0.9999999287
5	486.4830326	198.2810409	818.3628364	12648.39346	3894.255706	1131.134432	2271.906376	5748	2211.010526	192.9107537	2240.76361	660.1759285	254.467917	634.6334142	962.3489019	1066.326509	0.06673446165	0.3069305054	0.09123206352	0.009483080238	0.02103584019	0.01373460932	1	0.06078894585	0.5924410077	0.3103221832	50	1
5	502.2934117	339.5994922	2399.865199	14373.29948	2124.385668	38.49627096	2215.285954	5815.5	1801.393617	452.3519192	2533.834797	418.5809799	146.4386649	202.2792792	998.8245143	1155.056413	0.1706919617	0.1484209851	0.002617961244	0.01392355086	0.01686663722	0.01114904515	1	0.1361682355	0.2652952109	0.02689724037	61	1
5	503.2565561	60.5387287	-2.659816649	9117.907957	833.6918746	39.16846689	1240.488002	3538	3404.075269	44.24037344	1805.354637	185.9518345	61.45616978	193.0836137	672.6846409	1753.771465	-0.0002474271291	0.09328603393	0.00447867555	0.00518665111	0.01601443404	0.007115496231	1	-0.0004618369094	0.1539581007	-0.004868781868	11	0.9999999836
5	529.6596422	140.6308318	6813.973408	9604.660085	1704.425893	-351.9538685	1501.5734	4171.5	12642.43158	1299.766856	1806.690389	330.9601542	258.7138272	157.6820843	771.3579487	6426.365674	0.7175034527	0.1784684705	-0.03826608351	0.02970190318	0.01811095757	0.0302735374	1	0.5693557222	0.3208703312	0.006304888109	93	1
5	539.3758854	317.5254656	2723.590272	15459.8285	813.7118634	20.48348547	1909.01559	5778	11716.83871	474.838833	2539.52399	205.7910634	139.9449657	177.7246915	934.7276865	4250.468422	0.177658486	0.05748929504	0.001468230295	0.009834046252	0.01171871968	0.01010140769	1	0.1406069934	0.07860775437	0.02275196302	55	0.9999999844
5	554.4518818	181.3818347	-9.166913017	9902.159299	132.584298	250.3400279	1849.631283	3635	4999.293478	45.58393076	1544.756857	134.1122133	71.85727681	263.5629446	531.1222811	3087.272713	-0.00110566518	0.01307703535	0.02534500815	0.004862078632	0.01462891951	0.006826645594	1	-0.0007414111464	-0.01045087289	0.06476407253	2	0.9999999846
5	562.2698748	84.48237955	480.9703685	9005.387739	1457.127975	705.2709551	1276.900483	3636.5	24830.69474	106.8944077	1246.213199	249.3497088	157.7848336	166.5945546	507.8958265	8112.914956	0.05480829033	0.1650294948	0.08164003679	0.009406822303	0.01941706885	0.01396381628	1	0.0490695108	0.3012817733	0.2722474367	44	1
5	566.4355492	254.5933551	760.9301476	12819.22195	1347.962026	423.4075746	1483.637934	5055	12371.43011	198.0315882	2409.177181	259.3950208	138.3274781	165.0877614	901.767608	5287.64192	0.06009535713	0.104810697	0.03232796192	0.00810813811	0.0139627466	0.009747266868	1	0.04947929858	0.1772189167	0.1036555321	39	1
5	627.0197054	263.1050954	-68.23371356	11090.20108	2691.76385	579.8231898	1513.182981	4734	9149.357895	62.55586822	1567.943233	377.8124536	115.5359013	189.0163449	645.6100362	3227.632872	-0.00638022301	0.245484253	0.05187706969	0.006017084051	0.01967786848	0.007796908675	1	-0.0006179051277	0.4667676442	0.1587423675	22	1
5	634.5965747	507.5763358	1754.750381	10711.19539	1729.142187	552.4894909	2347.073449	4500	10154.26087	341.9613202	1765.386882	265.4842564	132.3908121	199.3700477	678.6589959	3819.135708	0.163886942	0.1619044778	0.05228628456	0.01400755511	0.01624024037	0.01155963485	1	0.1340396871	0.2934697593	0.195490957	62	1
5	639.4754805	249.6510366	1749.80399	10856.34334	3553.418069	-21.43437877	1528.928441	4973	12674.32979	332.3659849	1652.589218	496.2089131	123.9018271	207.0477169	713.6856863	4902.461384	0.1621205579	0.3241949567	-0.002238125802	0.0145990023	0.01878350508	0.01204690434	1	0.1310389345	0.6260552146	0.01177078404	66	1
5	651.6224751	742.4500802	1402.295681	4638.049618	401.0090858	-66.1333147	1701.137749	1887	3625.193548	304.623005	1010.474925	108.579633	90.47670144	162.6908315	376.1878757	2391.624958	0.3023812002	0.08862905577	-0.01430848114	0.02410625522	0.02079743547	0.02013429189	0	NaN	NaN	NaN	NaN	NaN
5	699.3413964	530.3268804	8075.862141	7947.114329	498.7828721	-454.7576972	1811.086958	3210.5	9168.10989	1530.591217	1547.805809	144.0432652	271.999162	196.7833738	594.0178408	4828.66997	1.020581841	0.06351951865	-0.0564480183	0.04932521154	0.01883631282	0.04071284	1	0.8082396476	0.08164469708	0.007706161292	95	0.9999995979
5	712.5118606	387.1362604	648.6899047	9200.662967	1488.628195	26.50100096	1600.312003	3793	3789.380435	129.7007969	1158.273241	242.0240431	90.85330021	156.6359301	467.0261133	1440.669005	0.0704128127	0.1658642369	0.003150814087	0.01035342197	0.01569262822	0.0104495509	1	0.05654815841	0.3021466213	0.007296776394	42	1
5	718.30202	139.3979494	425.8033495	5171.717735	129.4545651	-32.54089464	1018.029822	1886.5	8288.148936	110.4650117	1034.752348	74.87007031	55.83787733	115.1742955	353.2023178	5196.499411	0.08302950191	0.02530882458	-0.007196599491	0.01117070332	0.01833858516	0.01181488329	0	NaN	NaN	NaN	NaN	NaN
5	739.2847099	255.4380482	1157.673121	7280.566143	717.5355508	-54.81752935	1368.860099	2814.5	4865.031915	219.1029354	1225.556937	145.4919095	88.96560616	189.6492632	449.0158196	2043.580873	0.1630424344	0.1000791749	-0.008299774245	0.01282232241	0.0197511397	0.01238462627	1	0.1288366076	0.166076042	-0.01300684595	58	1
5	751.8264256	446.6625672	-29.0290858	6018.022308	252.2948711	651.0927995	1702.038422	2310.5	1915.526316	41.3968077	1343.83242	114.2757449	165.3496297	337.9040236	489.6714267	1609.657	-0.005144236662	0.04179757238	0.1092900763	0.007074857648	0.01872731629	0.01844829759	1	0.001671237041	0.04926220132	0.3514378979	9	0.9976578923
5	758.6031186	409.497273	-26.64526332	7447.717828	2331.963501	40.32949606	1369.089503	3364.5	5504.425532	58.93840908	1097.042839	364.5043539	69.73991044	137.8013613	491.3976307	1950.972333	-0.003505017481	0.3115199611	0.005885237238	0.008163769589	0.02273416162	0.009695412569	1	-0.0004804416456	0.6018507626	0.003374989657	24	0.9999992204
5	794.2885665	192.7975727	847.6115548	5286.628456	531.7578241	-68.55684012	924.567127	2091	6836.593407	154.477725	926.4481762	139.0289975	72.27420749	129.4950208	352.9757165	2780.74309	0.1595053054	0.1029743826	-0.01396476705	0.01326563808	0.02163775921	0.01492461014	0	NaN	NaN	NaN	NaN	NaN
6	32.16104041	204.616864	1392.691879	8642.820012	858.8790491	-97.09235705	1115.038633	3367	8707.27957	275.1464896	1608.726494	210.1233941	101.194184	156.3367494	617.2012191	3428.462725	0.1646084858	0.1038532458	-0.01173125708	0.0125607846	0.01834392163	0.01266789006	1	0.1299099537	0.1737746162	-0.02432760966	58	1
6	37.69158665	403.3253643	2643.334858	8738.276129	826.5739032	-167.8966076	1774.796032	3415	2828.271739	637.3447654	2057.248283	239.1454407	131.5714115	184.139957	798.5603438	1958.051645	0.3031887686	0.09483147725	-0.01982498634	0.01963621015	0.01680002574	0.01511402938	1	0.2396477664	0.1537379593	-0.02210910435	74	1
6	51.14501624	162.1537861	1027.086761	6078.054629	128.1604923	160.4705626	1276.543424	2270	2863.031579	239.3110767	1324.18247	103.8326068	119.725941	154.8976301	464.8366633	1846.113384	0.1716081796	0.02128797012	0.02978938299	0.01418665388	0.02027873329	0.01871920983	1	0.1371651849	0.004628057688	0.1175813902	53	1
6	69.5327167	555.1897941	3106.795992	10541.91519	2312.626395	-147.4686535	1923.923705	4648	5043.329787	719.5651392	2354.861865	518.8051003	162.9860192	194.8516899	970.4464601	2538.614885	0.290830865	0.2114139443	-0.01489363704	0.0159940484	0.02044037694	0.01616370068	1	0.2314469297	0.3931538452	-0.005717382938	78	1
6	73.55595666	382.710937	888.9201351	10575.63793	139.6271741	59.79488857	1930.543352	3892	12595.32258	163.0741768	1702.764106	125.859304	98.13825521	229.6146842	591.7530139	4639.863489	0.08381901936	0.01305386077	0.005657652562	0.008504193174	0.01300309158	0.009727735587	1	0.06564071271	-0.011560057	0.01587582879	30	1
6	83.6404098	74.65052307	428.1252723	6375.917105	373.5336969	113.6446507	977.5116636	2372.5	4092.136842	86.51825713	997.3916787	126.4446789	79.82310012	133.2344891	378.6952104	1580.228098	0.07110551916	0.0617398765	0.01822187812	0.01189445616	0.01799462712	0.01318864404	0	NaN	NaN	NaN	NaN	NaN
6	88.50977596	130.7029092	1125.078908	7520.873531	803.8228098	904.9187765	1196.192779	2950.5	7375.147368	205.729059	1291.84141	152.3492453	203.0414572	138.4394516	489.6693744	2715.454446	0.1520771844	0.1079449764	0.1173578863	0.01443660074	0.01803990091	0.02161332833	1	0.1281301521	0.1834287412	0.4143823349	60	1
6	88.30733144	377.496306	592.0337906	11427.0143	193.291769	2249.504129	1972.634885	4174	13322.30108	151.2726927	1964.806172	131.6086641	429.9648543	204.6012015	695.2385472	4293.219785	0.05358016805	0.01852726853	0.198554649	0.008968025868	0.01274824907	0.01762923323	1	0.05380571067	0.00167159397	0.6689272682	33	1
6	90.45779253	105.6329064	18.42030135	6054.060426	1397.863784	-15.22925254	1059.603184	2566	6539.074468	46.07847311	1153.972548	258.7786614	58.43530828	156.0142798	465.3827277	3178.374668	0.002984094311	0.2350249978	-0.00246742266	0.008189913793	0.02447783836	0.01043711271	1	0.003287764746	0.4447316428	-0.02522641318	20	1
6	100.3633351	210.8786447	-36.08045232	11422.0406	2574.553489	213.0558232	1428.078425	4910.5	5434.78125	70.03754267	1561.214318	386.6036216	84.80927505	192.9896748	654.3701531	1514.979821	-0.003217863223	0.2269995884	0.01847975903	0.006342887154	0.01689028993	0.007166784124	1	-0.0004194461448	0.4285100966	0.04489349937	21	0.999950225
6	105.3197401	137.5040659	18.28224214	7929.540654	792.9993461	128.2282715	1285.448967	3052.5	3215.234043	38.65061953	1289.640214	158.8588413	71.08311923	182.6908425	477.2804288	1122.393204	0.002106148411	0.09945989113	0.01636571722	0.005073114531	0.01763408604	0.008962538148	1	0.002233359753	0.1667067367	0.03640026055	11	0.5942576123
6	107.3490275	78.64457806	400.300459	6452.363842	434.2853751	471.5583429	1088.746015	2453	8521.936842	80.89900059	998.5326397	117.7356841	128.0364823	142.6990404	364.3570756	2812.136459	0.06087365963	0.06901933052	0.07429359998	0.01068725625	0.01863518198	0.01489079185	1	0.05234147613	0.1041279744	0.2466240071	36	1
6	108.1301664	231.441325	542.0359224	10495.77686	1155.982962	1965.9032	1518.983563	4118	6180.840426	139.9078301	2045.639092	216.5117254	425.4509994	171.4123524	771.1401116	2515.097806	0.05167796002	0.108317449	0.1890108893	0.009936540734	0.0158174025	0.01747443778	1	0.05271135244	0.1858701703	0.6375888502	41	1
6	109.3527636	370.4406993	-54.84537088	10940.53728	4883.722829	84.70434138	1922.106971	5435	9371.06383	82.66006174	2051.09175	871.4617539	86.62348466	240.1798983	961.5354487	5376.95555	-0.00540375995	0.4443804011	0.00887269773	0.008146897365	0.02639118572	0.008666561539	1	-0.0002899153095	0.8745447501	0.01569841936	28	0.9997785208
6	113.4581374	116.2698897	409.595202	7773.315227	806.2950825	1307.497412	1114.746776	3012.5	5041.978495	112.7253247	1436.571271	164.4897313	294.7333654	147.7511973	542.572904	2491.972507	0.05389146886	0.1054614471	0.174110212	0.01037934278	0.01705298813	0.02034828096	1	0.05350042002	0.179856089	0.5870699953	41	1
6	140.5343108	304.7767025	-126.3283129	13166.85247	713.4949728	1505.036144	2050.155756	4877	7455.806452	57.61627676	2021.941535	195.3862069	256.3085699	243.6370376	747.6332163	1866.295047	-0.009926299103	0.05409997854	0.1123205788	0.004444488739	0.01442747282	0.009809116396	1	-0.001805169647	0.07458498749	0.3609951706	9	0.9999999983
6	146.5136092	190.7368164	693.7755432	11170.666	1792.655152	3.703207189	1448.220736	4506	10875.10526	173.9440021	2093.269439	344.2515453	84.74266625	205.6365991	814.7517838	4003.196923	0.06563005286	0.1669514377	0.0003696365551	0.00771187446	0.017115399	0.007935732266	1	0.05257638755	0.3044035655	-0.003228839067	42	1
6	150.6793575	11.51933768	353.848151	6040.958895	1030.955663	418.3542579	851.4948788	2476.5	17754.12632	87.20644248	887.5494324	170.5245856	95.16549212	111.4088138	341.4957596	5336.300239	0.05923409547	0.1684234945	0.06949172489	0.01149575161	0.02364409374	0.01326305367	0	NaN	NaN	NaN	NaN	NaN
6	153.4594587	222.2095709	-49.76130654	12253.08298	1200.84505	39.37018931	1950.004781	4829.5	5896.268817	179.4355819	2122.007079	478.8640058	370.358948	2975.10003	747.2752188	1972.250619	-0.004046438762	0.09717126848	0.003919379443	0.02194773212	0.04612300905	0.04489200726	1	-0.003478049015	0.1619660703	-0.00753137206	11	0.9999999412
6	175.2604937	12.50263511	1900.133206	6649.51085	157.4654689	-151.6914938	987.3451823	2467.5	5738.468085	348.2091956	1178.050763	95.91684804	92.68874622	137.7803463	410.7025117	2391.571642	0.2795910014	0.02405117061	-0.02269117564	0.01931524598	0.01696120338	0.01596165094	0	NaN	NaN	NaN	NaN	NaN
6	175.2574402	367.4104072	-44.15273726	12779.24847	624.8159678	314.4059676	2415.532608	4775	5008.585106	50.95364501	2820.00077	195.5503377	106.7434329	246.7821519	996.8417353	3143.855853	-0.003574796888	0.04885227341	0.0250204423	0.004484270047	0.01659604213	0.007617040238	1	-0.00232045363	0.06298791482	0.06379768379	7	0.9999999981
6	181.3347747	508.577543	-54.72709917	16119.08956	2404.461104	401.3556692	2771.378062	6471.5	1103.505263	72.3150489	2478.684422	444.9773464	115.7945293	372.0199627	996.7213582	358.4012631	-0.00338546194	0.15360139	0.02501164373	0.00480241997	0.01337147766	0.0067089857	0	NaN	NaN	NaN	NaN	NaN
6	185.48949	423.6981696	-47.82549286	12974.1361	723.4095716	93.3601855	2553.162743	4946	5794.652632	59.69007949	2319.201503	201.8195514	99.18455043	416.8947972	840.5127695	2470.729084	-0.00360292704	0.05707722858	0.007630115529	0.004983482372	0.01325030151	0.007532851545	0	NaN	NaN	NaN	NaN	NaN
6	199.403994	257.6696074	7502.536509	9971.258272	1037.400579	-334.6630504	1990.626699	4127	6736.418919	1460.455491	2017.943454	268.2888006	278.0996283	252.4024301	808.7868979	3828.21763	0.7358847579	0.1021730731	-0.03368916068	0.03033211496	0.01986303261	0.02910454502	1	0.5834125118	0.1641489157	0.02449274653	92	1
6	208.7247078	60.52444819	525.7286512	7639.578149	462.632654	-23.20796093	1090.011376	2867	6899.537634	137.6909756	1544.015416	141.7654798	65.71768736	179.8878438	562.9901612	3567.290521	0.07179121414	0.06057323911	-0.003449591781	0.009527035442	0.01681069058	0.008717675286	1	0.05602924845	0.0860028868	-0.01696885806	34	0.9999999999
6	208.4966395	265.7228748	8973.977609	12282.83376	1344.364972	-452.1851292	1812.181907	4961	7609.878378	2077.380021	2889.212145	288.2825349	357.1261785	173.1419834	1113.574301	4551.174158	0.7229585831	0.1084147009	-0.03790562398	0.03197281326	0.01554716489	0.03196357231	1	0.5729242127	0.1770562708	0.007391232603	92	1
6	210.4203552	253.4138393	8938.717513	12153.91359	1293.128917	-435.984099	1825.710634	5021	7523.513889	2250.866785	3161.868672	307.4673791	347.7340595	247.0715696	1210.687046	3299.97157	0.7159720525	0.1037506952	-0.03393148928	0.03200819293	0.01744895768	0.03267021711	1	0.5675586583	0.16759296	0.01937456304	92	1
6	213.4952813	138.7643393	-31.65816116	10306.68193	1067.370227	233.3968094	1494.57893	4024	3023.404255	49.89315248	2358.798183	306.9937562	102.2786143	225.2455586	918.2556926	1371.76329	-0.003262298645	0.1054431929	0.02247552551	0.004938856766	0.01841082679	0.00851651732	1	-0.001587521811	0.1790948496	0.05623843644	12	0.9999990785
6	228.114998	344.9247844	-85.02046228	16892.30793	926.8973789	382.889969	2100.176865	6284	12142.48421	54.93886557	2457.734688	238.0518058	110.4590593	214.581882	939.7265658	3285.551399	-0.004977665807	0.0599072443	0.02472524088	0.003485386316	0.01109343157	0.005564506231	1	-0.003330241347	0.08568637213	0.06269387277	7	0.9999999492
6	230.3545483	308.1377782	-131.9751708	17069.48662	4198.860681	862.8691803	1682.360125	7344.5	9887.191489	83.71993149	2476.926351	671.1798019	167.2853256	229.2798227	1091.096237	3841.786953	-0.00846062026	0.2470651634	0.05047718275	0.005140859264	0.01425615919	0.006799828114	1	-0.002344922384	0.4700214803	0.1535349155	22	1
6	231.7158656	26.38185733	362.9926864	6812.944725	366.4092167	1189.487791	1342.104237	2541	2738.397849	95.84996261	1123.001717	139.9096589	245.314633	483.8385135	413.1091766	1705.267435	0.05413358972	0.05718340038	0.1783008905	0.01026456378	0.0225164182	0.02240660947	1	0.05340778433	0.08081686474	0.6005341036	37	1
6	243.3244688	8.50790079	16.99707213	7180.177269	1662.618004	-19.94380022	981.5502276	3032.5	9029.925532	46.83870485	1056.284148	253.6379624	55.45827406	156.0694668	438.4751336	3026.401295	0.002321521305	0.2288544889	-0.002710935947	0.006796867646	0.02214064747	0.007988362442	0	NaN	NaN	NaN	NaN	NaN
6	243.6383791	124.4899929	1485.397142	9515.430587	4035.420014	-48.37802765	1709.623941	4705	13528.09574	353.2363833	1975.987407	800.5672208	114.3827513	239.0578741	927.8691248	7490.679282	0.1563147794	0.4268546706	-0.004824403614	0.01350495408	0.033714515	0.01238704268	1	0.1274221742	0.8367654496	0.003617156881	68	1
6	245.6789049	390.4232989	893.8196576	14447.16542	1547.655642	1430.756674	2186.878564	5639	12803.65957	213.6157052	2742.693055	292.9154607	272.647093	210.9303477	1022.689596	5423.535742	0.06116205926	0.1103725541	0.09810976783	0.007513183043	0.01408939148	0.0124083167	1	0.05454636043	0.1891952401	0.3288978704	40	1
6	248.6854313	553.5013798	-199.9985413	14599.98509	136.0506659	1820.550825	2970.38548	5266	17687.17021	55.4152987	2443.223606	144.9778352	288.7939645	181.2365172	840.3818195	4975.887056	-0.01394576413	0.009378367018	0.1255850191	0.004266675281	0.01094306036	0.008739625287	0	NaN	NaN	NaN	NaN	NaN
6	249.4267336	82.64344888	621.5431571	10321.61206	2323.341192	788.9672795	1141.59435	4385.5	5684	170.6950634	2074.236235	475.1586506	196.9255017	168.4045115	846.6067644	2664.771801	0.0602971093	0.2244057341	0.07764152809	0.01048376	0.01957995593	0.01169151825	1	0.05386429549	0.4230376499	0.260894159	47	1
6	258.2225016	32.56244174	3280.778327	7228.018633	776.5494242	448.9319429	1265.234786	2909	8296.806452	650.5790339	1409.366806	169.2743109	229.1931557	147.7227001	542.1206089	3674.073794	0.4599163898	0.109905378	0.06447981394	0.02622284135	0.02057315585	0.03175279353	1	0.3699460689	0.1837647659	0.3004102406	86	1
6	267.6594973	118.5191511	607.8337948	11562.37261	2033.605434	1029.293791	1569.094824	4818	26863.71277	147.5772152	1811.582982	293.5665915	202.4427004	208.1732239	693.8531435	10084.16818	0.05312664933	0.1769913004	0.08930210004	0.008597719661	0.01916696134	0.01127173291	1	0.04835058851	0.3259135116	0.2983059349	44	1
6	269.1404486	310.5202705	2431.696047	15750.50327	6409.6609	-37.46295245	1805.433323	7548	15756.94624	602.238148	3074.624274	1329.074738	141.1725913	223.8325572	1484.191997	7464.922619	0.159062463	0.4277441733	-0.002757163075	0.01402461342	0.02637481744	0.009937850837	1	0.129750846	0.8385800724	0.01129789845	68	1
6	274.1789651	53.26886685	705.3278993	9770.895997	1491.633254	-40.04842383	1141.489054	3892.5	5243.829787	135.9419347	1463.440595	268.2731036	87.69059603	178.5741455	580.0125341	2060.862434	0.07079301147	0.1602129604	-0.004228755651	0.01137088855	0.01803691752	0.009142982986	1	0.05632048307	0.2904810646	-0.01795845024	42	1
6	281.4655375	380.3835279	-141.9349789	15294.98533	63.98227107	1871.633476	2776.914374	5552.5	5917.217391	57.76193526	2514.285984	139.9354129	302.4550711	227.6327591	884.1607671	3324.022401	-0.009558375321	0.004471567949	0.1224697579	0.00377680336	0.009434156704	0.01005629479	0	NaN	NaN	NaN	NaN	NaN
6	282.4671735	792.6940157	3432.189602	7214.922374	304.8494039	518.1135897	2219.410817	2804	5875.252632	654.2014839	1410.866264	111.9239238	189.5157377	175.3051874	524.8871602	2652.161038	0.4760080297	0.04187588842	0.07273403951	0.02134141583	0.01385729869	0.02328805105	1	0.3825060069	0.04406220759	0.3308308238	84	0.999997556
6	293.9501936	93.9454145	-44.94508677	12209.34266	198.3709916	613.3373429	1505.868487	4345	4629.706522	44.01112723	1940.66975	134.2263374	131.5169512	199.0855714	675.5755286	1458.284138	-0.003872833375	0.01674616194	0.05060577081	0.004008313274	0.01215443834	0.008184346056	1	-0.001307830672	-0.002671976559	0.1505989763	3	1
6	300.503247	408.6787526	-59.77792575	16384.34629	215.0459915	159.1655439	2261.803228	5909.5	7872.170213	47.2541781	2359.142433	166.2068673	85.30371156	227.2899706	871.0511725	1927.107357	-0.003849164161	0.01352454283	0.0104916361	0.003214844651	0.01060028846	0.005416350575	1	-0.00385899026	-0.009633339881	0.01339433323	1	0.9999786826
6	305.6162391	376.4838638	-293.961301	15108.40104	774.1617699	3607.027409	2260.007901	5689.5	6302.247312	84.11606821	2866.590818	227.9352328	714.6736141	251.7341251	1065.291468	3036.885925	-0.02002438475	0.05263672871	0.2375278863	0.005319264806	0.01254697224	0.01707354698	1	-0.001955838039	0.07278016557	0.786855685	10	1
6	310.4906515	15.39000405	519.5512081	8572.093275	905.0330382	640.9352691	1008.520236	3338	13133.72043	102.6138737	1260.140523	146.0637181	148.6046031	150.3291086	459.311041	4416.86982	0.05876700984	0.1032305182	0.07651982927	0.008453672906	0.01692777074	0.01269748823	0	NaN	NaN	NaN	NaN	NaN
6	314.7218128	139.2572374	4598.311699	9687.13722	571.3931474	771.7581044	1895.619619	3751	4287.863158	1302.527406	2602.105993	185.7384714	327.4362196	263.5862353	965.3743617	2951.211989	0.4809245841	0.06076035729	0.07779683514	0.02656715766	0.02243856731	0.03604703516	1	0.3869559685	0.082808397	0.34956523	84	1
6	314.5139734	502.5032076	1128.155146	15403.67586	6487.215307	60.20585595	2466.883584	7476	1949.3125	176.3385647	2401.401818	1119.319443	127.7015489	244.9789742	1198.689009	934.1717335	0.0740523462	0.4203696635	0.003912408728	0.008159143735	0.02042785342	0.008313986561	1	0.06239429892	0.8243955271	0.01551993474	51	1
6	315.2660646	105.5454187	-107.1096891	11012.86922	609.8439742	1203.754116	1724.861101	4089.5	7348.774194	56.97887103	2128.307488	150.8005238	274.3469408	210.0276722	775.7125576	3098.591886	-0.009818409916	0.05797932774	0.1093759238	0.005173460989	0.01249834051	0.01215804802	1	-0.001861017071	0.08251913348	0.3510245345	9	1
6	315.8290458	290.1391843	-34.88967747	14452.16026	825.1001766	129.070623	2071.3711	5435	4201.726316	45.39259457	2952.027114	216.8933462	84.61548303	297.9099588	1077.430749	2275.478853	-0.002441960347	0.05869315768	0.008643120588	0.003829409437	0.01329793238	0.00614614284	1	-0.00234051056	0.08302804663	0.008236763351	6	0.9950236383
6	317.1815053	250.6532309	739.1661305	12827.7541	583.5776255	2964.028252	2795.962884	4808	4595.819149	161.2492596	2191.678712	163.9084649	511.742264	273.7090568	783.6399559	2401.875338	0.05438898292	0.04619249182	0.2268794702	0.01020503397	0.01332824195	0.01515335077	0	NaN	NaN	NaN	NaN	NaN
6	321.4958969	49.28362483	650.900957	9333.339327	1495.121977	-26.42771592	1310.293666	3754.5	5598.3125	120.0660688	1395.833405	251.4881469	81.24057848	179.7072706	554.709807	2030.593091	0.07142001824	0.1631586496	-0.003183867765	0.008139711465	0.01852988401	0.00900222868	1	0.0569193205	0.2965285711	-0.01419410424	42	1
6	321.4700936	447.2895178	-314.6744383	16812.14006	876.2976023	4060.124386	2588.874886	6267	5804.212766	80.47542273	2615.693123	210.7297181	643.3197918	251.5564584	963.0796217	1937.319481	-0.0197226132	0.05222214841	0.2442201556	0.004565079398	0.01205883669	0.01378495936	0	NaN	NaN	NaN	NaN	NaN
6	325.2981354	32.62034543	5255.922939	7446.441922	572.0726879	-404.3133975	1293.865534	2976	18672.52688	1096.897709	1523.447673	131.6228135	229.8264273	180.4892247	565.6535557	8799.488745	0.6957654816	0.07403732805	-0.0511670949	0.03301711088	0.02161912437	0.03392855702	1	0.5500410999	0.1066784093	-0.04450052323	91	0.9999999993
6	334.6540289	245.1254695	759.3248958	14457.54345	809.208093	3184.983828	2244.468155	5487.5	9398.723404	158.9076233	1901.873663	150.8321918	436.3305045	268.5771833	676.2125769	2957.071144	0.05375524216	0.05509689743	0.2214386231	0.008257158377	0.01207200366	0.01706997084	1	0.05580697841	0.0769153168	0.7478986358	37	1
6	340.9480449	182.9349422	2518.079362	14816.6142	1449.50646	-33.41023165	2253.407842	5699	7426.763441	440.1815523	2406.370007	275.8393405	155.8032789	276.7417488	894.4285475	2636.813015	0.1714484373	0.1003194584	-0.002515844953	0.00967117029	0.01527252175	0.01150339179	1	0.1358983301	0.1665315052	0.008596231399	58	1
6	352.4331599	216.5792282	4050.339168	13478.23509	3122.654467	-158.0120373	2145.442747	5879	4424.333333	863.0689253	2839.984068	654.9669459	219.0466559	810.9510201	1178.342529	2291.209175	0.3022745231	0.2307586795	-0.01142959451	0.01629074887	0.02039364893	0.01756338426	1	0.240998716	0.4327622238	0.008975591426	78	1
6	355.6589182	77.45314066	-117.5271145	11184.63985	1733.940657	1168.676092	1632.641879	4574.5	5503.053191	62.23146242	1822.922286	237.5554107	195.4968958	200.830495	681.6342816	2054.341976	-0.009898382996	0.1548265402	0.1045789922	0.005926365263	0.01720207228	0.009935515188	1	-0.001124144031	0.2812220284	0.3364445487	19	1
6	356.7469802	602.4371328	13367.50756	12462.01125	625.798352	-775.8537707	2861.68038	5085.5	6755.755319	2875.481405	2673.876987	192.4328747	464.6149904	273.6691816	1026.993675	3799.342599	1.078496927	0.05061823505	-0.0567015286	0.03102240405	0.01415433604	0.03751837347	0	NaN	NaN	NaN	NaN	NaN
6	359.6402295	41.35653151	-25.29852096	8816.908786	1479.004457	409.8232974	1274.923568	3580	3901.489583	58.37415459	1373.33693	226.1913237	98.20567398	382.7018925	539.1946031	1532.782842	-0.002844656184	0.1654320323	0.04661617551	0.00724936823	0.01810999966	0.01027462299	1	0.0009531078619	0.3024064573	0.1400033782	18	1
6	364.2917275	358.4928891	-72.61065684	17095.80733	900.4710936	402.2402467	2297.849116	6324	8223.957895	58.39996494	2593.66924	250.065192	109.7921572	249.017036	991.7352138	2834.51406	-0.00399596738	0.05393792827	0.02524736055	0.003601635006	0.0121183028	0.005219042477	1	-0.002583555309	0.07343077594	0.06457865604	7	0.9999999993
6	367.2589092	140.4973793	-26.68456396	13978.91334	1392.474316	94.00641286	1690.097347	5422.5	6506.5	55.38324285	2298.374034	244.4514008	80.11607901	214.8140174	850.7064155	2122.650589	-0.001959933659	0.1003906506	0.007021048398	0.004294105806	0.01486920275	0.006026241405	1	-0.0015840013	0.1685778799	0.003586826096	11	0.9999928469
6	381.8546454	122.9419792	2057.335618	13167.45134	2152.200687	622.4575456	1871.052303	5437	14977.01042	355.2657752	2004.248901	322.3623733	165.2701036	239.0809418	777.4408424	5342.408397	0.15918545	0.1632756032	0.04804495091	0.009624977426	0.01651112282	0.01107609628	1	0.1300436528	0.2962957678	0.1799961428	62	1
6	389.5081514	35.32201993	594.5130973	8709.221786	532.816254	237.7697361	1310.765425	3323	5297.095745	119.4333842	1366.357082	128.5124659	114.2363704	337.6958545	493.3024966	2238.376577	0.06643229038	0.06090056225	0.02739146369	0.01039737886	0.0153268142	0.01519030221	1	0.05371334024	0.0869997732	0.08731920569	35	1
6	391.2610502	203.5124729	-57.99654368	14366.38816	1450.726227	763.8989498	1906.818521	5625.5	3101.744681	71.36502066	2349.339971	287.19431	165.9432962	284.5121688	896.7921397	1445.580495	-0.003971218262	0.1031310938	0.0531080906	0.005042799835	0.01307551172	0.007640307986	1	-0.0002438634346	0.1746247315	0.1607723042	13	1
6	395.666446	578.2005887	2303.032679	12900.33246	476.8238471	81.84236494	3137.693382	4893.5	2696.221053	524.4389524	2870.877506	182.5033317	147.8910769	312.3827091	1053.53632	1573.020311	0.1796496242	0.03925202031	0.006500098267	0.01280239194	0.01152803729	0.01257522601	0	NaN	NaN	NaN	NaN	NaN
6	395.5002062	701.2750181	647.2538338	12397.42957	146.3456399	2512.709091	2656.002889	4566.5	17681.44792	165.8237261	2101.259893	117.3756421	444.1870896	188.6114944	718.6659655	5488.5899	0.05336505214	0.01191086637	0.2043833882	0.008559210699	0.01068989432	0.01507539785	0	NaN	NaN	NaN	NaN	NaN
6	402.271025	480.4313844	-44.68190616	12875.06797	33.8163326	713.8972268	2589.397729	4732	1602.021277	53.49187802	2813.894327	149.3954776	166.417206	475.3083506	959.621101	1250.798506	-0.003509849204	0.003027380937	0.05495984096	0.004410777839	0.01319974448	0.009816550775	0	NaN	NaN	NaN	NaN	NaN
6	406.3452784	566.3481839	4292.710887	14314.48382	2166.703539	972.1770776	2621.950525	5925.5	14305.54255	890.6379608	2798.648732	443.2585833	275.9174092	220.0558796	1117.928473	6202.692126	0.2979461182	0.1588365981	0.06922189449	0.01415421725	0.0146372212	0.01683516613	0	NaN	NaN	NaN	NaN	NaN
6	423.1481789	107.4502266	-158.3193031	11378.19166	1810.459924	1223.432632	1467.122288	4592	8455.229167	61.95555574	2057.141847	357.0986446	240.8235178	208.9678675	805.8478348	3622.564449	-0.01373444616	0.1598321748	0.1095732619	0.006298828379	0.02058857805	0.01138909122	1	-0.003806373881	0.2915780449	0.352782605	19	1
6	428.3264374	690.3022292	-70.96409815	12396.17353	67.33400913	720.9376815	2653.180777	4463	3725.771739	40.73738823	2367.817201	116.6764245	163.4708667	210.3672216	812.0646085	1641.958059	-0.005939813769	0.005682470138	0.05911660274	0.003644106032	0.00955716416	0.008504051824	0	NaN	NaN	NaN	NaN	NaN
6	431.2446043	652.1179016	680.4452936	13032.75167	621.5040384	2767.969782	2745.770095	4954	8879.463158	169.6421689	2048.978925	165.3425893	443.5649405	213.0244869	729.7030233	3029.078976	0.05646192275	0.04874060679	0.2133890268	0.008073706108	0.01290127292	0.01635163454	0	NaN	NaN	NaN	NaN	NaN
6	439.3705869	406.0055286	1342.435235	14709.73582	163.9165002	75.32013147	2236.455279	5400.5	13025.5	249.8847333	2160.416552	142.5388538	104.751754	245.2232972	761.1027657	4281.434112	0.09127513259	0.01080477947	0.005225718892	0.007687276571	0.01047268285	0.00735049143	1	0.07152512601	-0.01625738132	0.0159738184	30	1
6	444.6645339	239.4751566	-244.2788621	14689.36791	171.389237	3314.636006	1958.466961	5256.5	3182.521277	64.59108376	2302.189227	153.6996333	541.395095	224.8919397	818.8402452	1158.576451	-0.01681823349	0.01128729974	0.2316527866	0.004667087398	0.01171042381	0.01370833149	1	-0.0002449418389	-0.01215943554	0.7666797598	5	1
6	449.5032642	190.331613	-48.01080696	12257.99684	806.1583094	89.51226361	1567.552768	4520	6187.510638	52.25977462	2569.385322	182.5622564	78.10346879	201.3452306	905.2752992	3356.032193	-0.003868545267	0.06627477907	0.007206766433	0.00491853072	0.0151030154	0.006585474857	1	-0.003480825704	0.09858900399	0.003160337407	6	0.9998098268
6	449.4689771	327.1979258	7726.224575	16137.10137	1679.20073	-207.1142435	1930.14245	6443.5	20388.52688	1504.46547	3022.936129	325.3641637	267.8989036	196.4814232	1177.415954	9782.127938	0.4817300816	0.1097491642	-0.01343714756	0.01994908946	0.01389887353	0.01985879754	1	0.3823939386	0.182535963	0.03874425179	85	1
6	449.5610149	345.6910821	-44.31429302	13558.61756	814.3495231	103.4396252	1950.490396	5091	8481.638298	59.9420931	2803.393966	189.6329296	83.73324833	301.5558671	998.7728427	4242.513816	-0.003433697571	0.06002755216	0.007463772313	0.005175495101	0.01492533066	0.006255137494	1	-0.003189507063	0.08576651391	0.004014806281	6	0.9987614457
6	454.8816157	273.7929738	1892.36229	10089.89761	445.4583325	677.0478423	3326.628919	3988.5	7797.357895	395.1324157	1877.712969	139.155533	196.7265464	426.1674594	711.6693219	4523.669062	0.1884241913	0.04608911185	0.06829242053	0.01581861036	0.01413231786	0.01675507547	0	NaN	NaN	NaN	NaN	NaN
6	460.4211176	646.2848647	1040.805166	11691.42831	142.5599541	65.88148302	2423.499993	4332.5	10180.37234	241.5210459	2198.762355	128.0771474	114.7386621	204.5113629	763.8428194	4728.36422	0.08908613213	0.01157053897	0.005495313906	0.009855674778	0.01164899648	0.01095372128	1	0.06980777147	-0.01466064728	0.01643523095	30	1
6	465.2926266	236.6014918	2539.227851	15556.69224	220.1981792	725.8234219	1959.631322	5602	5094.457447	479.0109116	2609.359926	168.9586486	199.9779543	213.7602258	955.1606976	1830.331868	0.1686835983	0.01429521901	0.05028454498	0.01025244469	0.01190764314	0.01014497879	1	0.1360509752	-0.009512616129	0.1868864147	53	1
6	468.3697461	128.5655819	-47.27824049	12255.42986	5178.52411	216.4275243	1315.198792	5883.5	3093.829787	86.14047797	1939.092647	765.85182	101.6484453	360.2301997	892.6531728	1170.234795	-0.003640727873	0.4140784328	0.0180130924	0.007517632461	0.02259465427	0.008012221685	1	0.001345961857	0.8124221678	0.04675647287	29	1
6	468.3639294	693.6825737	5195.696915	10481.41064	567.900435	-276.3439661	2341.66939	4073	14375.51064	1045.331879	1997.791586	146.1900497	224.6014699	197.4419799	757.4396761	6000.534463	0.492885658	0.05600695009	-0.02759619926	0.01995627351	0.01314512648	0.02279310969	1	0.3897706213	0.07200909107	-0.008264909419	83	0.9999999996
6	481.4054116	431.7610442	-113.1323027	14183.30578	3301.282251	1575.105131	2038.795544	6082	1621.421053	74.93718537	1948.074407	477.3119152	256.8552497	255.1237155	808.0294816	624.95577	-0.008267923532	0.2350857611	0.1151363617	0.005421470317	0.0187931793	0.009824634625	1	0.001755402833	0.446000075	0.3744165584	23	1
6	482.8122397	327.52151	-139.3725739	12779.20436	150.9297651	1548.444078	2335.073016	4820	10264.64211	50.34482297	2654.109258	137.6497855	315.4236121	245.5071996	916.6024933	5197.586799	-0.01124512696	0.01242866998	0.1211356874	0.004997111129	0.01251998524	0.01034045028	1	-0.002773470166	-0.01083959998	0.3900567866	4	1
6	486.6466572	258.4566532	981.2034224	14130.83834	174.91943	490.2416999	2090.678052	5160.5	13324.7766	168.2936933	2110.628159	170.6278494	127.3377931	271.7755277	728.7158553	4153.3327	0.06905270318	0.01331120197	0.0348164619	0.00683679561	0.01286714413	0.007912246342	1	0.05572664473	-0.01062288007	0.1123703108	31	1
6	486.6939843	563.5403887	1083.429629	15415.28037	6323.995124	7.227544403	1952.196488	7458	9740.484211	234.9983601	2406.35698	1028.905306	121.9118117	216.9761708	1154.519275	2787.29228	0.0708885947	0.4163084485	0.0006069909962	0.008348391738	0.02180690631	0.008248246205	1	0.05961997865	0.8160656709	0.0034554678	51	1
6	487.4721903	96.69299227	-3.704503382	11144.55767	1016.187485	46.5068076	1556.608452	4299.5	2823.34375	51.08961964	1713.187672	200.0176214	70.05894553	215.2984271	634.7858586	961.4100043	-0.000383276786	0.09135520513	0.004047932456	0.004766310275	0.01469244734	0.006495727939	1	-0.0006192168483	0.1499934387	-0.006407586567	11	0.9999997014
6	489.4211031	498.2525213	-65.08507723	14696.25559	725.925154	335.8616593	2009.615448	5482	10526.67021	49.13370019	2709.865696	184.8016358	103.0058072	189.861262	974.2249916	4636.034427	-0.004338026203	0.05154622983	0.02311268353	0.00390701363	0.01213691335	0.006651929883	1	-0.00301799857	0.06850764336	0.05716069023	7	0.999999991
6	497.3373681	279.3789469	-68.30844538	14520.18776	728.7309302	775.343223	2080.96828	5372	6626.021053	56.59065382	2255.1403	162.5168806	139.8307103	191.0227288	779.1850817	2503.738124	-0.004480594872	0.05118618059	0.05326212969	0.004360540067	0.01328176302	0.006461907933	1	-0.00123162194	0.06803325314	0.1602026948	8	1
6	499.3252929	442.2897411	754.9796544	14006.95853	1509.956381	2863.785981	1660.944874	5517	5906.945652	186.6699756	2702.47473	282.212167	585.3613899	204.0849355	1001.37401	2951.981295	0.05123448812	0.1095175369	0.205327212	0.00822510044	0.01509579837	0.013099707	1	0.05340230218	0.1884798876	0.6933002853	41	1
6	507.4893974	391.6267032	-125.9816617	15505.97803	3597.478288	1754.045474	1880.094287	6585	1626.097826	85.29660421	2378.924632	603.354337	293.899493	234.1916852	1033.604755	667.4176256	-0.007791085415	0.2351205031	0.1147724764	0.005827719798	0.01510708424	0.009534365463	1	0.002112525604	0.4460631997	0.3732765475	23	1
6	508.2775331	119.6649566	-104.9790309	9737.226343	192.0443126	1076.962809	1633.733394	3563.5	11587.93548	50.8285759	1916.659965	114.2070967	237.4398032	222.2775485	674.5189396	4930.204526	-0.01124921788	0.02005682238	0.1113303234	0.005199296213	0.01312453286	0.0121805237	1	-0.003309042616	0.004728938615	0.356676508	4	1
6	533.5524306	282.6124061	-78.37447107	11911.11908	1828.029044	1358.379087	2051.931043	4837	2507.204301	73.74506073	2293.504865	369.880155	251.491149	257.8503579	911.2556039	1384.044338	-0.006736437154	0.1517808024	0.1154939291	0.006890274875	0.01972360879	0.01306471278	1	0.002048319233	0.2750338277	0.3743903996	19	1
6	541.8413444	605.3357763	-59.20774347	11225.21992	736.8664187	108.1095151	1970.000199	4225	8369.547368	46.73267463	2095.861524	150.7754583	71.52299568	166.6350574	751.0824925	3794.432334	-0.005658919737	0.06687719765	0.009960580861	0.004738856796	0.01444184491	0.006662400884	1	-0.004725730574	0.09986803203	0.01219857105	6	0.9982754007
6	546.8269366	329.6159535	921.3535537	14715.4656	830.4722962	1372.783214	1761.344879	5509	11224.47872	176.6438946	2185.409229	155.6931219	221.158978	177.5568133	767.5007053	3141.816945	0.0613963514	0.05777483222	0.09432552178	0.006822333152	0.01135058475	0.00995919029	1	0.05389463682	0.08122196263	0.3150123535	36	0.9999999964
6	547.3968655	254.3580713	2376.153794	14445.40077	4476.758825	-47.41270374	1534.56102	6497	14305.17895	435.7986491	2347.55788	731.2128803	153.1361046	204.9172653	1030.862028	5497.946905	0.1666381924	0.3127122444	-0.003268374805	0.01142319681	0.02232499229	0.01111232413	1	0.1344404371	0.6024347725	0.009010492993	66	1
6	552.3553194	137.4805266	-49.9199485	10560.62229	4485.412249	185.2051522	1169.2491	5136.5	8500.139785	70.02216944	1729.857641	704.1209449	89.9821419	195.2901993	791.0080322	3280.169371	-0.00461767138	0.4249657279	0.01684794738	0.00738959597	0.02622078431	0.008257039232	1	0.0006184899025	0.8347644796	0.04276757194	29	1
6	558.6985566	163.5022876	-20.05582269	11173.37426	3916.932152	187.613906	1272.332439	5133	2134.06383	81.25953586	2846.303323	948.3068917	86.34469877	209.8921582	1255.667419	1275.20691	-0.001583769108	0.3296092347	0.01765259416	0.008926514145	0.02942580536	0.007197271803	1	0.001998699902	0.6390549703	0.04436717145	25	0.9999873547
6	558.3049315	384.572643	-45.26965671	14549.99559	1403.213758	759.3362758	1810.085598	5556	3809.276596	60.77525631	2332.32575	281.6323223	154.3512217	215.2779014	871.4604449	1390.395994	-0.003216386329	0.09986350662	0.05253204663	0.004516160368	0.01566320583	0.007330356787	1	0.0002836007612	0.1679062554	0.158904567	13	1
6	563.3127119	407.4969534	2342.401728	14823.65525	1344.64324	690.8372479	2047.856597	5720.5	3701.446809	422.6066206	2493.057094	258.7408717	200.1964508	229.6662384	942.2041002	1755.003665	0.1622514796	0.09395782322	0.04866496232	0.01093314359	0.01338665817	0.01144775426	1	0.131734475	0.1540193588	0.1814655906	59	1
6	564.4475983	279.2351334	883.311939	13397.78831	2240.451526	416.0398864	1536.209357	5464	7987.956044	211.2666626	2619.59279	381.2221354	133.2033677	183.4374291	980.8668448	3775.817409	0.06402301685	0.1611821103	0.03147007151	0.008124777497	0.01669542177	0.008965828565	1	0.05319502894	0.2928522278	0.102644223	43	1
6	571.4716059	365.69942	-53.73708606	12497.18876	4068.558776	267.8184298	1723.466439	5690.5	9116.75	87.49075011	2157.200823	675.274911	99.1777884	428.6994598	948.2335543	3669.48943	-0.00431541733	0.329450655	0.02191754375	0.007611023608	0.01983175574	0.008796781335	1	9.101765062e-05	0.638795369	0.05835328688	25	1
6	574.8169792	727.6265201	2285.584166	7992.350873	764.8300494	411.861525	1798.913195	3223	16528.98936	431.658376	1518.789096	145.5815246	133.8313575	146.5794956	560.6907715	6035.883402	0.2845146802	0.09887062041	0.05247212695	0.01516402684	0.01478439085	0.01559720528	1	0.2293893053	0.1628531518	0.2210975983	75	0.9999999868
6	581.4973206	225.2344573	5473.556897	11466.35736	210.8882102	-203.6865248	1816.117009	4313	9418.393617	1128.490698	2283.209263	133.1783338	212.663459	198.7849051	812.9423135	5563.408223	0.472507852	0.01824612766	-0.01723581482	0.02068317111	0.01488523002	0.02056868521	1	0.3737677642	-0.005177445058	0.02201974002	81	1
6	581.9016358	467.7393952	3555.83702	11833.19979	614.7860189	766.6311406	1914.183419	4536	7354.88764	793.2826846	2363.333683	151.4618376	232.8380256	214.3248826	870.8256097	4145.787055	0.305236839	0.05470829428	0.06333600663	0.0178831837	0.01396548127	0.01977585931	1	0.2460732864	0.0721035617	0.2618979021	73	1
6	584.7918134	631.2133562	-84.29667536	9915.794733	149.1518475	1145.210366	1994.707818	3670.5	6147.216495	50.71188657	1665.039063	112.7151347	220.5621787	186.724278	594.9461841	3444.67149	-0.008650004319	0.01630619607	0.1165799152	0.005196358085	0.01216956758	0.01201193056	1	-0.0009504953254	-0.002949311588	0.3751173192	4	1
6	586.654656	203.6077953	-31.86090488	7633.258129	2608.824558	403.4141268	1753.248978	3578.5	5266.8	62.87600098	1812.844409	617.8643619	116.7682739	181.1396379	822.926288	3916.713477	-0.00418351564	0.3342442668	0.05305924036	0.009017139711	0.02821282408	0.01193275082	1	0.002217340111	0.6489027843	0.1649450983	26	1
6	586.4364184	405.2116133	2554.132803	15033.79486	612.9442172	5.161121421	2056.704072	5536.5	1928.042553	482.9562226	2726.186982	188.705229	153.1892801	204.4000149	983.9107508	1221.134172	0.1727527149	0.04278813598	0.0003090112475	0.01036623376	0.01163186257	0.01160262787	1	0.1364598038	0.04848023335	0.01744545727	55	0.9946981167
6	586.3004707	453.4501485	2304.736379	13676.69322	3112.279474	576.9075144	1683.717338	5874.5	6936.52809	434.7663914	2309.419763	505.6668714	184.5174089	176.3840862	946.5631817	2213.553643	0.1658275331	0.2270965575	0.04103367207	0.01180041592	0.01749358407	0.01322183587	1	0.1356171644	0.4271344513	0.1586768456	65	1
6	591.4217252	178.2612973	3016.003562	10288.87081	1662.065795	632.6219225	1548.420417	4266	9946.744681	603.2254471	1943.796111	281.4935402	245.8543983	176.4273543	760.3641625	5029.029392	0.2918929637	0.1635125255	0.0614518443	0.01770229332	0.0185172104	0.022082347	1	0.2365682769	0.2955083115	0.254626166	77	1
6	592.1148735	82.91300396	1055.26538	6601.287439	119.2626707	218.0118184	1252.636279	2434	5423.9375	265.2537724	1462.690856	97.9138298	109.498618	153.2918963	515.0836438	3211.832108	0.1657604135	0.01905986701	0.03261498722	0.01479249132	0.01789095955	0.01795859546	1	0.1326616535	0.0001416053448	0.125931196	53	1
6	601.4790158	435.7437165	853.8187079	12593.19033	5199.149778	9.173595555	1466.362353	5999	8326.516129	210.7557966	2556.897527	1017.312964	110.6291546	186.3434472	1184.467876	3434.076693	0.06859155939	0.4131532219	0.0006770023961	0.009766449142	0.02300323326	0.009559667797	1	0.05775931522	0.8096153892	0.003136667095	51	1
6	602.140967	526.4434543	945.3436523	11360.10682	249.9744349	32.45060163	1721.188863	4209	16414.52083	184.8479082	1767.306266	118.7410048	97.10107088	156.816226	618.0613515	6046.047097	0.08299486373	0.02311176227	0.002813038199	0.008578905319	0.01163259751	0.008757873515	1	0.06491939344	0.009063973665	0.006162292947	30	1
6	602.201906	404.2264021	-132.5758825	10968.40849	89.70228911	2441.914523	2019.478782	3974.5	1221.031579	64.28624289	1913.805545	134.734306	485.6968195	273.1326509	687.1460431	677.3684916	-0.0124399566	0.008826021825	0.227042414	0.005757941998	0.01374778381	0.01671144164	1	0.002922288645	-0.01729641264	0.7518201383	5	1
6	620.4521504	220.8024076	2102.482812	12482.70504	640.4948106	5.893823332	1561.290655	4709	6756.659574	417.6381521	2130.311349	150.6414457	134.9707472	179.8135781	769.162507	2207.749526	0.1663154552	0.05153224916	0.0004839408155	0.01167099794	0.01164839635	0.01153674678	1	0.1314444805	0.06649334504	0.01681305503	55	0.9999818438
6	621.6230322	349.5858626	-28.58976536	11494.74586	130.8640929	590.9056113	1841.722942	4207	3375.442105	61.36111779	1721.570375	112.8842347	128.2204492	531.6991688	614.6125237	1155.32645	-0.002474388954	0.01173156505	0.05351832019	0.006088896864	0.009976160455	0.01021006205	1	-6.744964389e-05	-0.01295187256	0.1607650656	3	1
6	623.2625528	543.4360714	-86.07551638	7069.568598	62.65031898	1535.260771	1931.006227	2634	969.0531915	48.6419181	1774.964136	100.7214732	415.5101123	231.611026	630.2824725	849.9486685	-0.0126836781	0.008150932426	0.2268586276	0.006964113568	0.01714300287	0.02029988729	1	0.002708914138	-0.01868083887	0.7511260988	5	1
6	627.6173684	277.5884055	630.1810347	11027.8249	641.8879435	988.0778746	1427.7876	4187.5	7473.568421	173.986144	2196.820426	174.1979266	211.1621873	150.9052252	796.2497346	3810.998296	0.05996041268	0.05868902028	0.08911585377	0.008558969291	0.0141901278	0.01237247801	1	0.05243260996	0.08306760718	0.2969065588	36	0.9999999968
6	629.4251426	694.6906522	1315.793025	8659.361433	1338.591267	-72.49306094	1554.419576	3588.5	8793.531915	262.0285989	1487.359256	282.6356153	109.6981381	153.6304432	614.4720289	2865.902007	0.156950423	0.1551689577	-0.008562189977	0.01253828264	0.01760669099	0.01265558088	1	0.1245966571	0.2791894568	-0.01418011295	61	1
6	631.5238868	413.3028816	-69.97783586	11801.98434	2829.188091	607.8480072	1828.306844	5111.5	6356.315789	73.38037956	1604.269894	378.793067	124.411956	198.1857897	670.0077795	2179.186776	-0.006256718949	0.2449079445	0.05310021123	0.006431379089	0.01815498671	0.008391342385	1	-0.0004488809616	0.4655943543	0.1629400948	22	1
6	635.5768475	339.4938151	956.2983322	11724.86082	295.6931482	24.21939276	1542.198816	4295	20378.125	200.1452728	1844.599996	130.6351611	92.34850751	150.9132016	639.3298471	8097.212225	0.08254716285	0.02549539761	0.001818064753	0.008459815592	0.0128659547	0.008322170824	1	0.06452721304	0.01395153606	0.002708634066	30	1
6	647.1097923	292.9406659	-23.26363258	10753.54013	686.3157789	60.20966154	1578.378782	4075	7093.71875	47.59891425	1611.086099	154.1168949	67.61322661	176.4976636	597.7493521	2671.458906	-0.002209959406	0.06564972552	0.005673690971	0.00467481623	0.01226209207	0.006179593129	1	-0.002264029794	0.09727555503	-0.001733256074	6	0.9999341794
6	655.4172374	65.26126623	-23.60203078	5379.250762	1564.58467	441.1688352	910.5471044	2389	5736.478723	54.04125238	1044.584241	295.9866079	121.3102201	135.3889199	445.848791	2949.654121	-0.004391948971	0.3001481402	0.08536373181	0.01146916273	0.03610911461	0.01576541645	0	NaN	NaN	NaN	NaN	NaN
6	655.6733007	212.3002833	418.4267212	8127.086433	499.2443531	1667.655109	1469.220622	3129	6819.380435	130.6206401	1664.205949	145.9334436	354.4884472	370.0458758	598.4946275	3467.455563	0.05518133497	0.06321165608	0.2036445091	0.01045179483	0.0202438696	0.01733676664	1	0.05591130057	0.09339776838	0.687524617	37	1
6	679.6613075	336.6546476	-59.0387777	9922.309917	3227.906672	202.6537475	1298.50624	4585	9846.666667	71.97101115	1786.203877	581.8896503	83.38802984	191.0174365	795.6904742	3719.443923	-0.005912608901	0.3303063095	0.01914645748	0.008079161902	0.02283416939	0.008803438185	1	-0.001346080066	0.6405438555	0.04854881584	25	0.9999999999
6	695.070421	242.2071966	4032.031887	8860.609437	538.459497	737.5964176	1364.719952	3399	9911.905263	730.9299217	1613.364096	143.5988744	245.7820873	195.0767546	596.0542763	4858.383025	0.446956204	0.06340200172	0.08305898345	0.02147046389	0.0152554919	0.02549963953	1	0.3602692982	0.08863126161	0.3602377673	84	1
6	697.3078021	329.6014473	387.7972616	6658.79393	74.53476036	1335.463502	1721.065108	2465.5	4492.393617	115.847588	1518.802524	86.1543569	371.3973794	176.2060154	545.0057026	3233.329152	0.05870040139	0.01204288544	0.1970199063	0.01247475367	0.01384764357	0.02504717172	1	0.05771215568	-0.01170229909	0.6646677075	33	1
6	711.2774055	442.3177407	-39.26049337	8193.562691	3552.98066	27.52557954	1313.048967	4006	15314.5914	71.85121503	1503.981554	651.4194663	75.0887836	158.1345425	706.2071242	7051.936344	-0.004451143385	0.4366773397	0.003326062476	0.009764608305	0.02846209025	0.009797807551	1	3.0602389e-05	0.8586786365	-0.003204840665	28	0.9999993878
6	718.4823911	584.7233599	-77.0522997	6068.633622	337.5676403	1360.891025	1633.732111	2338.5	1990.663158	43.56654934	1058.509382	111.899953	257.9309543	172.766099	391.9379172	1217.440458	-0.01319612219	0.05717040906	0.221864613	0.006669922631	0.01731726953	0.0187294336	1	0.002544006367	0.08187572751	0.7348708458	10	1
6	736.4192713	181.3014055	-21.89684872	5973.603714	140.4213332	582.9397652	1064.071374	2188	10497.39362	30.48998655	924.3752212	93.32156412	127.7070805	132.172823	318.4926581	3737.264028	-0.0038679507	0.02473916973	0.09573061943	0.005405261229	0.01703159505	0.01319603676	1	0.001636868919	0.01412434558	0.305031793	4	1
6	743.2868318	397.5383512	1304.393762	8475.359304	1333.892004	351.2449297	1482.01291	3549	7816.873684	224.5784371	1455.559317	252.6307592	124.9389173	158.8490209	590.8061397	3073.395555	0.1530763388	0.1578483213	0.04256739418	0.01213717794	0.01872313768	0.01382758016	1	0.1247711962	0.2851744692	0.1598403654	62	1
6	749.6620289	203.4976969	1079.657666	6070.231904	102.131891	-75.84214991	1126.315966	2274.5	3222.531915	191.4517799	993.3602044	96.78608618	79.13586199	136.2159669	352.822037	1428.299769	0.1727696642	0.01759242917	-0.01286858177	0.01343331177	0.01706425734	0.01395316726	1	0.1353540212	-0.003339970964	-0.0280826776	52	1
6	757.2669036	257.6498227	-3.303514938	6820.417315	674.4362331	280.2780573	1148.038784	2649	5688.967391	44.99939856	1108.381482	164.8567882	87.66609043	195.4614877	422.6656694	1702.25011	-0.0005112714431	0.1011498752	0.04155373595	0.007001308825	0.02012638018	0.009575694518	1	0.001759040499	0.1704219546	0.1219813818	13	0.9999982048
7	28.57585918	281.7393439	-35.54518571	7152.711214	1175.012481	751.3566808	1536.414084	2943	3258.021277	53.54042183	1391.561999	246.5710643	154.6969514	272.5699008	558.6360797	1519.506209	-0.004337214832	0.1664481197	0.1079925688	0.008108437102	0.0163136599	0.01321627895	1	0.003652218259	0.3050426218	0.3495423457	19	1
7	36.51275871	425.6895416	4449.96176	9348.38287	203.9013783	-312.7789727	1674.379134	3585.5	9708.478723	931.4426941	1874.553667	128.0518308	210.0603792	196.4337612	681.5498435	4174.646424	0.4777791334	0.02113428998	-0.03212466621	0.02362498911	0.01515393035	0.02320976014	1	0.3770579388	0.0005643560788	-0.02768636008	81	1
7	43.92216639	491.086543	-26.63283917	9146.509648	930.3764422	425.8588759	1529.020111	3552.5	2673.333333	54.38023112	1729.929006	218.9279871	132.8167461	205.2502895	651.7957015	1503.084707	-0.003481078084	0.1053667357	0.04644493131	0.006645094276	0.01812652321	0.01042487802	1	-0.0002488844175	0.179149321	0.1381399769	13	1
7	68.69028688	451.2247824	1823.267618	11047.08305	100.6980982	456.1260998	1812.411858	3993	3285.215054	408.138705	2551.324788	144.1918402	202.5217195	210.2059896	903.1692845	1897.790602	0.1670175509	0.01039685343	0.04055758282	0.01309619792	0.01469823713	0.01766466469	1	0.1340655998	-0.01757999057	0.1531949246	53	1
7	70.96724122	168.9468467	26.52854191	6870.726787	471.3958703	-6.168612816	1099.121118	2623	6740.923077	36.41185064	1343.916083	123.5476041	49.84747321	157.7993415	487.5864716	3329.145116	0.003845745317	0.06778987689	-0.0007277383416	0.005807883916	0.01813599115	0.007918014709	1	0.002178259792	0.1015481482	-0.0222652279	6	0.9999985483
7	71.36009681	489.2090489	-33.91146755	10163.72752	935.9325834	467.2983757	1674.821265	3897	2851.873418	44.54518596	1989.426723	214.3936387	130.4679468	194.9297682	744.2619481	1662.16879	-0.003562028197	0.09668199367	0.04834085167	0.004914336492	0.01579371681	0.009739632667	1	-0.0002925687946	0.161344413	0.1444396819	13	1
7	74.97422929	367.9940025	-36.77518886	11691.48772	2656.411136	55.73614757	1424.11321	4943	8360.066667	62.10557983	2170.54043	483.5208122	86.1026615	203.5140207	873.5056266	3438.416793	-0.003324379603	0.2300663594	0.004872084948	0.005851532219	0.0202594923	0.007300959106	1	-0.001328677935	0.4346859551	-0.001595508092	20	0.9999795565
7	78.63676949	514.4903743	-21.73325484	8791.270036	823.124397	427.3021152	1689.090948	3400.5	1969.096774	52.29237821	2325.279694	251.7017794	142.9091112	194.0305951	873.6365305	1637.608132	-0.002388288834	0.0936325651	0.0476464246	0.006115055822	0.01745781578	0.01102468419	1	0.0005634817642	0.1550682065	0.14226221	13	1
7	81.19183367	337.7732172	658.4198839	11124.28354	1173.190121	322.7346637	1607.184484	4400	13683.81915	162.1393762	2057.12013	227.2243422	111.9061876	182.6402781	763.8639369	4951.516238	0.05873819585	0.1069345752	0.02790306575	0.008661044381	0.01635830829	0.008791107792	1	0.0481433459	0.1815530328	0.08827288677	39	1
7	82.59742132	154.5439898	5.861181955	8262.861035	1281.425445	92.47512463	1010.066302	3323.5	3120.829787	52.2061988	1523.456639	242.3342634	63.00357569	166.6662262	590.1086553	1536.686014	0.0009623033756	0.1575368355	0.01173051706	0.006285545098	0.01907074161	0.007021093159	0	NaN	NaN	NaN	NaN	NaN
7	82.70648279	482.13429	-17.61217404	9413.151713	846.0294592	441.3256791	1733.137831	3560	1846.9875	50.65671277	1799.377515	210.4038429	124.2761606	178.6230166	681.4286979	1212.38769	-0.001848489111	0.09505677861	0.04799413998	0.006145560067	0.01660727311	0.009901853317	1	0.001031512069	0.1579882666	0.14359516	13	1
7	89.29655177	395.4572209	3829.147257	12612.54181	258.895536	706.7086876	1854.810508	4768	14962.32632	708.3268723	2280.899903	134.1938971	270.8118934	189.2409941	784.1737922	5223.208964	0.2993379501	0.02159131228	0.05592162819	0.01471567103	0.0126789087	0.01942539081	1	0.2405304145	0.0041400645	0.2346403399	70	0.9999999967
7	96.14949177	456.5443262	11492.08957	11221.94209	706.3356416	-864.6091486	1648.724038	4458	9391.927083	2412.656524	2348.914165	185.8864989	439.7731986	186.1504899	893.7914694	6120.055633	1.027741447	0.06596885583	-0.0734647353	0.03429024976	0.0160970298	0.0452570755	1	0.8128941193	0.08644762019	-0.04887372552	95	0.99999999
7	103.8631212	201.3196489	595.3281138	10419.97077	2386.85899	814.4967761	1177.968832	4424	5568.72093	145.1620229	1751.313588	395.7555602	178.4876659	164.2158901	712.4706754	2785.199567	0.05996260578	0.2308729031	0.07877113756	0.009644568845	0.02102746968	0.01358731384	1	0.05374295511	0.4363225353	0.2648064145	47	1
7	108.5710897	277.3200819	4596.560281	9547.701195	2262.456035	-335.3554241	1643.884274	4238.5	5893.595745	1261.67807	2517.802276	567.5353274	252.3774138	185.6036608	1072.790265	3979.434331	0.4725757212	0.2331821776	-0.0352657526	0.02719287953	0.02521193088	0.03066848499	1	0.3751321932	0.4357431292	-0.03553031273	88	1
7	108.688994	705.429205	1204.560297	7890.313081	2391.883001	258.1074228	1173.963693	3595.5	6672.01087	204.9609161	1309.559107	373.1853836	126.3801204	152.0818511	560.945803	2429.405845	0.152417569	0.3047893706	0.03388846569	0.01395799211	0.02345031695	0.01571723007	1	0.1253727927	0.5866490617	0.132813066	67	1
7	109.4963233	295.324265	-61.54058884	11790.16676	4041.005705	238.6175284	1473.734226	5436	9679.851064	69.09344175	1957.341996	653.8012766	86.1161034	199.9979763	856.9614308	3178.153264	-0.004620930789	0.336064613	0.0200798533	0.006102938926	0.01942290116	0.006827533986	1	-0.0001929571557	0.652355299	0.05212953562	25	0.9999999994
7	113.2080335	600.7510412	1560.215687	9793.090582	990.0389301	355.53205	1752.431681	3843	5406.831579	372.0255128	2237.189724	225.030116	165.9407682	216.3338465	843.4606947	2842.304072	0.1586501921	0.1000164095	0.03670301444	0.01253334433	0.01608215553	0.01641821414	1	0.128180371	0.1663858127	0.1399019206	59	1
7	115.5745743	95.71582335	447.4974232	6254.290894	1467.922062	-60.65248116	1052.631507	2718	5190.978723	114.1114026	1180.187441	292.5100037	69.34526296	147.7425414	492.3974531	2664.996157	0.07286693612	0.2343407743	-0.009863853099	0.01372175229	0.02702111797	0.01174219362	1	0.05846070837	0.4425307244	-0.03536800163	45	1
7	115.3847664	691.4061781	22.56595357	8241.4483	131.2991406	126.9955359	1403.699736	2929	6907.827957	34.5330136	1572.437277	100.5060905	68.36891024	184.255975	543.3633359	2635.404765	0.002852996912	0.01564781212	0.01609783799	0.004475190077	0.01446488998	0.00866664392	1	0.001856190902	-0.005297425246	0.0340558914	2	0.8911218725
7	116.37614	195.0503346	2.098825047	8166.281173	1831.802229	52.58732114	1612.158614	3505.5	5348.464789	54.9970822	1762.333039	403.3391635	66.6402371	236.2205424	730.0008637	2109.984846	0.0002450959592	0.2302187691	0.006311122146	0.007651030265	0.02494437175	0.009352355264	1	0.001606317406	0.4349738699	0.004101712348	20	0.9999991821
7	116.4426045	223.9590768	-23.63057995	10024.79977	2317.46592	226.6964139	1858.729075	4277.5	2393.141304	69.01983971	1670.629102	403.409489	90.70123268	221.0311805	698.1566177	1030.291963	-0.002429232256	0.2360281714	0.02376094871	0.007563038249	0.02160230387	0.009127372062	1	0.0006449346263	0.4470758026	0.06329209025	21	0.9999997524
7	117.3080236	450.6714856	3566.549806	12226.69401	284.041942	719.8062937	1953.899044	4538.5	9655.076087	852.3944141	2707.076258	146.3620149	265.0088135	187.3573815	958.7293785	4726.124266	0.2956821753	0.02442217697	0.06010027705	0.0157153057	0.01419092301	0.01963694022	1	0.2379154606	0.01002414818	0.2481876593	70	0.9999998208
7	120.8974511	206.7626448	-13.3349146	8306.274044	1946.140751	42.0607868	1625.935885	3622.5	3962.280488	57.79705239	1933.316027	449.6548965	78.78187126	226.8396634	792.759235	2439.376956	-0.001426869313	0.2360393448	0.00511827481	0.0075328981	0.02312788875	0.009856519339	1	0.0002659177883	0.4469256129	-0.0002288227064	20	0.9999999378
7	121.5521017	249.5861488	-17.58268869	9865.726438	666.984386	67.99159975	1788.893118	3797.5	3641.765957	50.43095524	2400.59954	178.012778	77.39051079	225.9965667	865.5708854	2213.405989	-0.002022894368	0.06574358279	0.006930367464	0.005363004923	0.01562857304	0.007849462426	1	-0.002034638111	0.09747716467	0.002605631831	6	0.999853566
7	128.4273119	331.9942098	955.8549704	17704.91586	1082.99079	3687.774244	2121.512868	6732.5	9266.8	116.9262581	1009.548329	190.7544002	325.3358836	214.5956981	439.0769005	1156.236953	0.05490511801	0.06316072236	0.2086128656	0.006485600114	0.009798626608	0.01288242271	0	NaN	NaN	NaN	NaN	NaN
7	139.2665209	385.4312826	864.7437133	12316.54069	3103.551478	9.482297787	1633.637226	5358	14212.55789	241.9000004	2623.202315	598.0841057	104.2511542	224.3680381	1075.320049	6314.127818	0.07091774841	0.2520936753	0.0007518447025	0.01025172505	0.02221944796	0.008937131658	1	0.05778125161	0.4790751602	0.0008407163697	45	1
7	141.0560031	346.3777437	19.37251423	12105.67075	1138.753746	122.8236	2056.612112	4670	2096.382979	52.50275715	2665.96978	303.4441287	83.1924184	343.0400289	999.9363666	1585.253489	0.001521049825	0.0940790896	0.0111128776	0.00476471876	0.01639870583	0.00749962037	1	0.001374405999	0.1556248981	0.01821197356	11	0.9998594627
7	147.3129941	198.4271997	3268.95864	11152.47875	315.0490282	2307.974794	1881.27542	4203	10528.78723	580.3230199	1812.940881	152.6585297	469.6765172	200.8324046	651.7944859	4249.011561	0.2859564235	0.02687842393	0.1985933135	0.01797009768	0.01529128031	0.02649191431	1	0.238944966	0.0163746636	0.7196267058	71	1
7	152.6168212	270.5939067	3934.823197	12689.11967	251.6396539	-116.6846815	1900.510988	4692	7701.684211	892.7124166	2858.865341	149.1349942	206.7071544	238.4572322	997.8770124	3963.2393	0.3057953601	0.0200022905	-0.008897218057	0.01844764078	0.01529741469	0.01745711086	1	0.2415608979	0.0002461064325	0.01439790125	69	1
7	157.5073255	74.35322332	2219.434617	7564.764449	458.8401388	-173.456268	1140.582671	2905	5744.648936	477.427221	1584.12565	124.9467187	122.3390842	147.1074548	580.3761583	3404.941475	0.2832199654	0.05665895227	-0.02235480162	0.02483318458	0.01561817841	0.01823157684	1	0.2231518623	0.07558982844	-0.03581462712	72	0.9999999999
7	169.3344597	585.4476237	780.4885841	11942.72261	2799.45032	371.2295217	1780.565214	5191	12234.14894	202.9212834	2281.018161	524.7996848	145.3190413	232.5448728	939.4667116	5934.204238	0.06701258819	0.2332623311	0.03198222028	0.009104725585	0.0181212994	0.01180040867	1	0.05642926757	0.4407439692	0.1064116348	46	1
7	170.3644033	196.2765082	10281.29217	10343.86456	410.4301571	-702.136261	1676.064234	4076.5	14867.98913	2622.500043	2554.836668	152.4770105	419.6967405	183.6299523	955.1938216	9339.765126	1.003763891	0.03922119736	-0.06665492992	0.04366798966	0.02080617872	0.04940115403	1	0.7939260323	0.03186837227	-0.03130025166	94	0.9999999961
7	183.5727689	639.7100961	-83.74328594	11235.15667	566.9809393	1274.423488	2137.80819	4201.5	3775.806452	49.67610207	1891.649344	160.912433	224.0264507	226.3637589	697.5415585	1908.900681	-0.007725899569	0.05225965295	0.1154859501	0.004599042317	0.01239066362	0.01220091364	1	0.000125944234	0.07081293791	0.3722598527	9	0.9999999985
7	196.0236725	463.2149388	513.500047	8897.197967	847.5176764	875.9289906	2072.707616	3539	2527.410526	204.379783	3421.771213	376.6300829	329.8873658	280.3969192	1306.856122	2620.39879	0.06156196113	0.1018343113	0.09707256483	0.01143886505	0.02488334069	0.02220368045	1	0.05470201517	0.171660345	0.3252764327	40	1
7	201.4614595	556.9777357	778.5664104	12279.89795	1300.497732	1134.214038	2182.105707	4865.5	6571.967391	156.1285656	2133.593829	254.0618859	230.6569395	313.9336989	833.0107287	3382.384777	0.06418086385	0.1054149444	0.0937929653	0.008199647051	0.01385194962	0.01277052627	1	0.05662113652	0.1789522505	0.3146996733	40	1
7	212.6253744	442.2365962	-38.31821666	12564.61533	137.2200493	649.3798798	2134.780919	4570	1971.042553	42.89432147	3202.483953	150.0287936	194.1431358	291.6202488	1115.234998	1509.163315	-0.003324806798	0.01045164164	0.05375461821	0.003862882058	0.0145413009	0.007533427852	1	-0.0007442999021	-0.01556748033	0.1613641911	3	1
7	217.5973998	278.8026064	2528.604826	14786.99957	856.6921541	-30.44304535	1959.817543	5559	6548.010638	556.2458283	3133.416723	225.5930944	146.2210045	224.3374899	1137.857664	2858.590093	0.1735316256	0.0566708598	-0.001742369299	0.01133564882	0.01551586593	0.01168271914	1	0.1371086844	0.07694345057	0.01086428953	55	0.9999999907
7	219.2889754	108.4846562	6695.418839	9585.191639	245.7879479	-416.1827152	1623.217195	3694.5	7939.568421	1405.156813	1995.650099	133.1602658	304.9935332	176.245987	738.4866715	4333.106963	0.6994855127	0.02452077049	-0.04363474983	0.02732122854	0.01616203212	0.03852972243	1	0.552914853	0.005090293991	-0.01888043884	90	1
7	225.8082221	622.529485	1870.669166	10402.54187	2313.74877	443.1178602	2375.94103	4518	1563.819149	458.6111284	2698.050657	640.3318965	179.0743948	497.639608	1129.108855	1237.135288	0.1779276343	0.2246750819	0.04580403046	0.01474117427	0.02194349079	0.0173885899	1	0.1455261667	0.4220800655	0.1775654025	65	1
7	235.7382199	301.1985497	4367.857627	14225.22333	3577.30636	926.8276944	2032.336191	6362	13652.48421	816.8689732	2573.7439	596.1466649	305.0460533	178.3518501	1095.399369	5817.579236	0.3008905752	0.2456871284	0.06587721208	0.01656552416	0.01729296464	0.01879789686	1	0.2449488753	0.4640863012	0.2732675894	79	1
7	258.3207172	57.54366601	1841.727776	6376.114619	1454.513544	338.3203668	1513.317844	2828.5	2267.085106	512.6527776	1658.916187	399.0775542	162.1430206	212.1354146	704.2765118	1850.908865	0.2899439081	0.2237184155	0.04560359579	0.02737014058	0.03531424588	0.02765422977	1	0.2347013827	0.4189413228	0.2011613624	79	1
7	258.1464303	335.5919065	-84.19900318	17298.5859	7771.698114	91.97981045	1561.990439	8536	13353.21053	104.0047402	2520.328406	1273.32692	98.31577053	215.0958856	1293.485442	4388.173065	-0.005007511481	0.4464384121	0.005453065133	0.00642742106	0.02166201271	0.005836393989	1	-0.0001668902325	0.878734093	0.004131842984	28	0.9999993368
7	269.4604518	87.71508203	4361.106382	9686.15478	2089.10394	-269.634767	1362.076094	4121	5400.021277	1090.725972	2361.385437	526.2910546	217.7321992	186.8378544	992.9051314	3524.982449	0.4518670349	0.2177627231	-0.02840521636	0.02798091298	0.02617794376	0.02677218993	1	0.3588993933	0.4043771146	-0.01685930793	88	1
7	270.8156121	512.2387537	882.1958835	14274.9951	779.9670959	537.4579279	2014.847951	5301	8788.925532	221.1739561	2674.607104	174.169929	190.3150711	239.1539189	953.381719	4884.409059	0.06431607502	0.05665897103	0.03816706747	0.008466092027	0.01099798534	0.01588784646	1	0.05266036863	0.07841160856	0.1236210107	35	1
7	274.7700102	67.16755169	554.6942942	9890.718859	2235.18241	783.1794638	1131.302482	4166	6788.810526	153.4169396	1683.757277	406.1609434	180.1806733	167.8028138	708.7389333	2928.314973	0.0595554188	0.2302515737	0.08045275281	0.01004541184	0.02263169053	0.01374551161	1	0.05351782967	0.4350664164	0.2704556695	47	1
7	274.5511135	338.1950472	2673.18246	15140.86313	802.1964139	3.629599562	2096.655002	5730.5	4088.221053	660.170505	3420.586913	246.639684	168.2811863	260.1676629	1271.501755	2149.971401	0.1794917844	0.05483659512	0.0002151417935	0.01161004873	0.01514025744	0.01235264838	1	0.1419574918	0.07313390562	0.01881505493	55	0.9999999853
7	276.6620433	186.8049456	781.952344	12159.84324	1233.766685	403.8234176	1766.357701	4741.5	3131.505263	163.9612888	2316.672326	257.9311951	129.4172882	185.5639489	869.2905815	1630.344304	0.06478708221	0.1021519869	0.03462205555	0.008176317982	0.014833897	0.01097474667	1	0.05332991179	0.1717337229	0.1124662563	39	1
7	290.3631192	65.27604101	-9.590133824	7380.815744	474.0129185	38.0718731	1577.590392	2805	5004.054348	38.58779787	1771.387868	134.5001119	61.86928865	254.646426	631.4929282	3407.673388	-0.001196663665	0.06697426691	0.005799250231	0.005229227014	0.02158155385	0.008314704318	1	-0.001434119048	0.09998417473	-0.001059026379	6	0.9999527256
7	294.6468554	237.5007524	-117.7337957	12861.20533	113.5263774	1541.329923	2291.59704	4681.5	6605	61.10970834	2755.715265	157.2500934	321.1591298	252.1200937	971.7374345	4757.953936	-0.008619980956	0.00851339826	0.120320052	0.005123719087	0.01426528297	0.01227665809	1	-0.0007791818485	-0.01890890273	0.3877633269	4	1
7	294.2736966	284.4658437	-128.3992081	15185.43632	390.2019011	363.7909035	1956.819389	5615.5	17607.49462	54.68713433	2915.814764	163.8574102	106.0311406	232.4282422	1033.577271	7721.83875	-0.008185025084	0.02704344522	0.02406654545	0.004976114113	0.01295147964	0.005974505989	1	-0.006300321349	0.01827316596	0.05912239469	2	0.9999999999
7	296.1467099	695.6110405	4689.18695	9489.833492	1511.376172	-281.3610759	1959.222144	3964.5	7080.287234	1181.581387	2246.423729	363.4602744	221.8123016	276.4528669	916.5045685	4146.506291	0.4929569033	0.1629259301	-0.0318971143	0.0243562614	0.01553112529	0.02413967198	1	0.3907739938	0.2913833905	-0.02092509764	87	1
7	314.5711758	378.5518385	4858.31282	15477.67856	801.4582311	1077.738589	2126.350419	5850.5	995.7916667	1140.032354	3721.023079	301.8951511	355.090541	215.8246366	1425.291212	864.1539083	0.3056698996	0.05197298813	0.07047861152	0.01961218603	0.01546493786	0.02522835622	1	0.2468380388	0.0665480999	0.2863602203	73	1
7	322.5498171	450.1411878	-214.9872306	13940.96067	1289.247509	3461.465537	2999.247367	5408	1849.484211	72.97214761	2464.027837	254.0158123	588.5860235	373.5329172	921.1285446	867.1437077	-0.01628293313	0.09605397177	0.2507518594	0.00547049402	0.01409335126	0.01885423462	0	NaN	NaN	NaN	NaN	NaN
7	327.7275269	46.49464709	447.7477945	9134.278113	551.0516214	1758.526156	1393.346086	3416	4595.427083	121.7581047	1785.271524	145.866941	366.9013142	173.7989648	643.5918899	2621.868979	0.04973067127	0.06091327872	0.1886806813	0.01007172669	0.0171867446	0.02176888908	1	0.05059973838	0.08860776924	0.6351378667	37	1
7	364.1435398	382.0433329	-130.5579179	16853.17851	4326.619095	951.6457848	2039.734989	7327	11767.84211	77.07674105	2196.180207	645.744274	159.976034	238.96766	989.6112894	3532.450946	-0.00826879248	0.2573687739	0.05787569128	0.005000050905	0.017188597	0.00613472012	1	-0.001607535715	0.4912284421	0.1790672693	22	1
7	377.5210282	107.2143275	753.7006369	12118.43949	2801.133804	23.72168148	1274.092201	5233	11456.23656	202.2245949	2258.805022	451.7740748	98.85873849	200.0918496	898.6956046	5464.31978	0.06167671231	0.233243965	0.002143073993	0.01036290892	0.02321904947	0.008919517838	1	0.05029567943	0.4405019121	0.003234927513	45	0.9999999082
7	398.7744368	134.7913034	730.2613128	11983.07621	2738.537276	1044.421183	1381.521009	5195	2606.21875	169.6096234	2485.105098	580.0766144	248.489639	247.9987806	1046.900444	1536.575202	0.06128024012	0.2263588733	0.0860771795	0.01037137995	0.02056529323	0.0141537302	1	0.05520214961	0.4271090427	0.2899856506	47	1
7	399.6727944	672.4847414	741.8157245	12065.64025	691.6173265	402.4949503	1755.607103	4537	5764.617021	178.9988991	2535.894525	178.6572222	126.967948	192.6667705	929.6277926	3280.588503	0.06139575478	0.05773189978	0.03354350895	0.007620248937	0.01190711724	0.00891795504	1	0.05005514879	0.08060367789	0.1072001108	35	1
7	405.2988113	583.4999328	1373.550675	15318.14083	292.8284893	32.76817508	1835.621312	5472.5	6956.670213	276.3879865	2514.697574	142.2031692	114.170516	198.5880615	888.4359331	3098.790955	0.08910533172	0.01925884417	0.002804217007	0.007944899226	0.01033760292	0.007617202274	1	0.06974071299	0.0010931453	0.00738454392	30	1
7	415.0893521	366.3729372	2702.652288	14659.27622	676.1610601	-10.8117535	2149.230241	5512	2375.6	593.7390017	3211.152406	254.2897905	164.4004371	193.2794673	1202.669011	1982.071571	0.1803050778	0.04807486404	-0.0008860536984	0.01144201517	0.01376373811	0.01219600625	1	0.1424585316	0.05923976881	0.01509821842	55	0.9999989556
7	424.4879844	137.6099461	6008.2901	12691.10464	702.4863392	1120.411218	1766.243669	4869.5	7149.580645	1225.622197	2497.545168	208.0946825	357.7690099	217.5992599	933.8388849	4355.201564	0.4811363143	0.05722911006	0.08849329229	0.022141648	0.01619242895	0.02654417882	1	0.3877598399	0.07565287252	0.3861149112	84	1
7	439.6758667	81.50788729	2423.843626	8317.72872	91.80785539	1655.500404	1885.408607	3076	4527.968085	472.6163793	1754.785749	118.8203007	395.453391	236.2355216	639.7928553	2358.188486	0.2820054774	0.01128611478	0.1993417237	0.02130083006	0.0160773819	0.03938655828	1	0.2356684225	-0.01557498639	0.7210325254	71	1
7	441.7396038	267.3941358	7472.140617	15700.01444	314.9377005	-252.9470954	1854.410331	5855.5	9222.677419	1510.022587	3068.006873	197.2877202	290.4491943	203.4884374	1129.957895	4612.028291	0.4855812022	0.01977181644	-0.01490737605	0.01861592598	0.01495825656	0.02158869328	1	0.3843425284	-0.002163201251	0.03284550046	81	1
7	460.7157272	13.55691646	17.07959413	6801.291797	466.5344911	4.568548572	978.6764809	2561.5	6949.255319	37.31509697	1306.574779	130.7946045	51.3967645	165.3813579	472.2785697	3252.286679	0.002566233898	0.07158440427	0.0008324064946	0.00611679327	0.01933678624	0.008154520595	0	NaN	NaN	NaN	NaN	NaN
7	476.7417681	245.8944656	3829.964096	12619.41964	615.5933977	795.0558934	2138.963933	4751	4098.221053	921.2813493	2987.168104	209.0210563	296.8866098	259.3438938	1108.21363	3190.530828	0.3080377317	0.05214407528	0.06331130836	0.0191637266	0.01741547951	0.02305473924	1	0.2482728657	0.06681186393	0.2623723884	73	0.9999999999
7	486.9088328	695.7312143	5051.531595	10498.17351	197.8578745	-326.1045393	1921.569644	3962	10670.48936	1025.768752	2096.208245	118.9590509	176.8034102	200.5630808	756.3836628	4977.891136	0.4846949484	0.01923434511	-0.03010018928	0.02060452141	0.01225948816	0.01815850695	1	0.3826712176	-0.003389403589	-0.0193005796	81	1
7	510.5262909	375.6951902	4462.947219	14340.46521	803.736795	-90.8839932	1636.649918	5422.5	8536.916667	1099.456969	3401.56755	230.5009955	203.8500144	206.9880314	1270.410919	4999.731283	0.3072837683	0.05884110702	-0.006223341708	0.01769048511	0.0141324969	0.01759970952	1	0.2433575174	0.0799564666	0.02459970437	72	1
7	529.510876	74.20889383	578.202107	7245.485461	166.0791428	-1.166287688	1348.330134	2600	7739.849462	154.2304232	1358.348774	113.4293049	72.32263998	177.5335278	472.2793373	4812.973082	0.08333834466	0.02302069719	-0.0001977484226	0.0123022054	0.01955900983	0.01067888722	1	0.06500173226	0.008847233871	-0.004058685214	30	1
7	545.5889782	151.6359169	-132.1578246	11600.90937	1262.557178	1257.306691	1555.304774	4574	9514.776596	58.08692436	1604.752594	209.8464318	189.4075758	206.1082758	604.0888814	3041.697097	-0.01121033028	0.1083366546	0.1087919265	0.005156520913	0.01450819292	0.009801606904	1	-0.002432507076	0.1858688372	0.3496815627	14	1
7	582.3557938	751.9771891	11.16122004	7022.53655	67.10780627	302.0439934	1422.903521	2551	977.2150538	37.84131847	1321.09318	94.08655843	96.74593133	133.6029439	470.104836	593.5343082	0.001545431181	0.01021688791	0.04259390825	0.005819373167	0.0140335861	0.009687323699	1	0.002426380669	-0.0161976135	0.1242581979	3	0.9999875293
7	612.9693287	179.4059339	-50.51120783	12315.39855	2028.743024	244.477453	1239.769147	4974	3774.204301	63.40491134	1609.56109	261.8369479	79.66064962	165.2062583	608.7319885	1097.529672	-0.003885463498	0.1618576434	0.0206803743	0.00547391814	0.01613931633	0.005817547442	1	-0.001554321613	0.2948559902	0.05103628817	17	0.999989326
7	614.4183281	65.21159047	416.3961051	6265.013191	1352.215997	-66.85270613	964.1218149	2659	5730.88172	105.542809	1053.689926	245.8700645	109.993301	403.6864729	438.4720406	2778.802561	0.06884322594	0.2212328304	-0.01104998637	0.01199538303	0.02715895465	0.01675342703	0	NaN	NaN	NaN	NaN	NaN
7	623.2907499	566.6588019	3939.458447	8572.831807	1448.921288	-174.3505307	1662.830618	3675	12488.39785	1040.041092	2076.695448	349.2001217	205.3995807	169.1667641	854.1630179	7889.433852	0.4669535512	0.1752919908	-0.01889917496	0.02794137326	0.02103835807	0.02805679644	1	0.3710292251	0.3171461194	0.01810817719	87	1
7	643.5036409	643.7074511	5023.523824	7227.218864	806.3901394	-320.3089407	1424.694615	3088.5	6365.505263	1323.476453	1865.520657	224.9754879	223.4477822	145.3133105	746.5150833	4121.15207	0.7037682863	0.1137921989	-0.04100942351	0.03316738452	0.02118743552	0.03265460824	1	0.5575082025	0.188265657	-0.007281385946	92	1
7	664.5224017	313.3154191	-44.5928709	11533.20724	1218.363211	243.1882477	1398.606974	4511.5	5355.166667	50.9241023	1796.867768	219.2719735	89.23824181	149.9981218	676.0893545	2001.179803	-0.003634627069	0.1067535984	0.02135600931	0.004578009001	0.01407304928	0.006774846596	1	-0.001939776698	0.1817781195	0.05235495432	12	0.9999980756
7	673.5753345	513.8266181	2586.415022	8405.844051	103.3044118	-56.49907279	1881.830516	3104	2423.947917	583.3899559	1845.256857	113.6822807	131.2387361	183.6638242	674.2436222	1267.255272	0.3092495121	0.01343746785	-0.006724852845	0.01595636432	0.01431356743	0.01816146898	1	0.2443738349	-0.01324306518	0.02244985056	69	1
8	67.54201093	127.2252668	420.6364884	6621.198967	1612.658307	496.0911661	941.624229	2847.5	4190.380435	90.81390409	1101.63091	264.7058247	144.2137259	146.3816089	460.0394081	1622.178462	0.06283118104	0.2387248125	0.07823359979	0.01172850222	0.02681312222	0.01569459312	0	NaN	NaN	NaN	NaN	NaN
8	104.1342694	194.4459047	-3.057681669	8765.51849	102.1152368	421.2194284	1694.371125	3135	1728.842105	39.51895785	1781.02207	104.972203	122.4625554	234.5057277	632.1277921	968.156598	-0.0004120437219	0.01346962925	0.04771343683	0.004922860695	0.01287089255	0.01083260595	1	0.001228011899	-0.009457369313	0.1413987615	3	0.9999999998
8	145.0519355	191.2771913	6.03178517	5154.014463	1640.70382	49.2038612	1264.620723	2332.5	304.0947368	55.7521668	2645.153713	876.8628625	82.04704231	158.7947987	1168.115686	273.0212397	0.0009460096086	0.3350376552	0.01078095707	0.01757191672	0.05538980648	0.02500132034	1	0.003641060202	0.6501083929	0.02152510995	24	0.9999998723
8	169.4997902	5.639447997	-5.766896954	5524.859119	1721.757335	487.81869	901.3241348	2509.5	3900.152778	53.88260106	812.6995505	250.6616201	114.8816013	116.6951733	344.6264004	2122.13521	-0.001052929875	0.3166142067	0.0885878141	0.01020670491	0.02875252075	0.01355225	0	NaN	NaN	NaN	NaN	NaN
8	185.5888547	38.87054002	2501.199897	5393.531991	1762.136185	-211.3794211	1095.732395	2518	7464.705263	646.6644927	1374.871617	435.1559869	152.9187785	133.6707236	619.8000366	5193.027129	0.4600012475	0.3211895602	-0.03594712125	0.03328698254	0.03496071317	0.03315526503	1	0.3660788562	0.6164722932	-0.03891750505	89	1
8	249.1399391	278.9411007	1813.63696	10839.30967	979.282623	554.3998378	2541.242103	4260	1458.833333	582.135915	3304.855186	355.6497653	242.9420374	409.7055839	1268.988256	1357.281468	0.1693041878	0.09007749756	0.05079864856	0.01419906286	0.02266724982	0.02003242645	1	0.1374410943	0.1460011015	0.1902168673	59	1
8	309.2349261	190.1684229	-83.62376185	13982.10604	2337.701433	110.4559556	1742.315136	5680.5	8720.557895	55.21086079	2708.530942	390.5705038	79.7490585	206.0653459	1030.481572	3541.415448	-0.005867569488	0.166653823	0.008105533705	0.004649892849	0.01753445409	0.005984182218	1	-0.003872158045	0.3046094977	0.007704450114	16	1
8	502.623992	81.59959258	1536.735506	9266.210407	867.9095084	-14.91728933	1642.482198	3637	6568.695122	247.1208855	1401.177593	161.0679657	116.1908272	192.2742065	534.8481343	2313.187927	0.166129242	0.09568266507	-0.001794450372	0.01066844783	0.01405391294	0.01323673703	1	0.1316553701	0.1570781934	0.009820779017	58	1
8	506.2122508	94.35710348	1075.019438	6141.857611	43.38502375	266.3738428	1632.047286	2222	628.691358	394.124397	2317.209547	117.9239392	164.9737143	232.3315967	819.9263889	1200.328535	0.1752901652	0.006480651184	0.04346643255	0.02497373265	0.0294932074	0.03026180779	1	0.1407921772	-0.02567789304	0.1648604049	53	1
8	518.4275754	162.6400193	-197.0762357	11374.62426	657.866785	2695.419688	1776.831423	4313	5553.553191	58.5924909	1558.200897	159.8503904	395.5774985	208.8772766	578.5823439	1866.643245	-0.0177315666	0.05897711725	0.2388387547	0.004811500987	0.01402513627	0.01647269228	1	2.496524132e-05	0.08577893009	0.7919551895	10	1
8	541.3004021	88.4547841	-118.0757831	8085.441083	127.3334918	1765.587532	1404.373999	2890	1816.463158	50.52596452	1548.798594	121.1919701	381.4403519	188.0169751	549.2129581	1080.806454	-0.01467726592	0.01620507458	0.2167146559	0.006266679973	0.01666704544	0.0185233736	1	0.0005725714161	-0.00222021658	0.7161646414	5	1
8	546.2449382	264.5538194	7725.689921	10914.13549	1189.443944	-403.3253995	1632.044058	4467	6489.322581	1891.380672	2633.948973	293.0995724	335.9146892	191.3478092	1042.100515	4603.354491	0.7174441538	0.1084044615	-0.03594337071	0.0330670923	0.01779837389	0.03821297585	1	0.5686568662	0.1771101583	0.01290367413	92	1
8	631.5935928	149.6058803	1550.370108	9646.616341	556.3544672	-42.5028263	1365.42056	3708	6856.978723	289.2744475	1622.134475	145.9078764	124.4611798	181.4154428	599.6954486	3297.350321	0.163180003	0.05796550326	-0.004076739488	0.01349070943	0.01395264279	0.01336026757	1	0.128732998	0.07968834746	0.0006621887583	55	0.999999992
8	641.8210407	189.9287226	2784.474865	9719.733929	3207.703231	-96.56423891	1185.269514	4519	7534.302083	522.2245919	1707.601518	564.0194981	138.3382106	170.8096234	767.0669639	3923.973642	0.281313125	0.316274403	-0.009125547684	0.01857197556	0.02144499391	0.0150747872	1	0.2254270003	0.6084920832	0.01392877877	80	1
8	644.2487748	36.421966	26.90187162	4990.284763	126.3142856	166.0465949	957.158586	1845	2801.159574	31.05187617	827.0165019	74.30770514	67.90118438	115.9807468	285.111575	1432.023475	0.005506733362	0.02560730583	0.03370788907	0.006571798071	0.01740840769	0.01124544299	0	NaN	NaN	NaN	NaN	NaN
9	204.7241623	319.7278462	943.7424113	5576.156467	261.5954442	901.9994878	2376.377445	2144	744.8210526	602.1882511	3632.296605	222.55279	560.4538752	534.6386027	1372.18612	929.2954661	0.1720414102	0.04394547892	0.1546608409	0.02925474218	0.04309878476	0.08517935026	1	0.14565425	0.05220909091	0.5450359214	57	0.9999730676
9	222.823634	37.16797133	3328.254739	7358.756079	1679.759303	-279.698641	1038.111234	3217	6452.684211	648.9782948	1324.648401	316.8477195	169.1041545	146.8098086	564.0899598	3341.960446	0.4521840521	0.2310411882	-0.04048235143	0.02538900986	0.02278687811	0.02363890767	1	0.3585404329	0.4315176967	-0.05782979835	88	1
9	253.6685203	95.50055807	3216.227045	10667.62733	2349.127859	-192.6830134	1562.507218	4543.5	2969.680851	564.0874413	1805.977215	430.701488	176.0401282	186.4574567	762.5280559	1233.503361	0.2985960839	0.2182025901	-0.02025378682	0.01874253853	0.02135734591	0.01853019819	1	0.2373692337	0.4069569625	-0.02223020574	78	1
9	389.2690377	430.9891304	-16.3428292	7099.659936	1106.330856	430.8455975	2623.157595	2972	385.2210526	50.91096334	3057.014325	512.2955511	213.1712208	484.9370405	1234.258864	418.0901659	-0.002281292005	0.1568137198	0.06239724146	0.01235899528	0.03227561436	0.01926077303	0	NaN	NaN	NaN	NaN	NaN
9	548.4986338	96.43518714	26.5286967	4019.46955	569.9248636	202.5365885	1664.534535	1641.5	304.03125	45.29871346	1893.611934	296.4886991	133.7970952	262.8939489	756.0770612	478.8942846	0.007544908581	0.1490504072	0.05100619064	0.01656946948	0.06214204977	0.03883987797	0	NaN	NaN	NaN	NaN	NaN
10	165.4555407	427.2492573	4021.92346	7987.428313	1217.666672	-141.8304645	2387.138939	3423	2475.580645	1584.15699	3163.497257	501.4203475	247.7195866	359.8114678	1283.289404	2683.517396	0.5003700991	0.1563783707	-0.01687048275	0.03333411678	0.03058235499	0.03908143934	1	0.3975514982	0.2780002849	0.03193423246	87	1
10	194.7665754	651.7009647	4850.486249	6659.839757	44.25393058	-331.2164721	2073.482667	2503.5	2074.797872	1951.320556	2673.375575	119.0181302	267.3918347	266.7343633	996.5691219	2205.174402	0.7277725895	0.006807768929	-0.04577187688	0.03576092814	0.01901516538	0.04983418756	1	0.5751031173	-0.03157429238	-0.02038709312	90	1
10	329.5716573	687.6846578	2461.976269	7507.029547	32.63281078	-105.3879974	2208.445487	2821	342.8617021	825.9110505	2541.093033	110.1241921	156.6609117	416.4012743	920.5475522	301.9040153	0.3226857617	0.003472328658	-0.01191193185	0.01971205582	0.01901466752	0.0228400821	1	0.2546320259	-0.03387895142	0.00744101278	69	1
10	415.5128133	132.7199724	-56.65261496	12187.47151	1241.577002	244.5008627	1565.562161	4580.5	3732.926316	53.76152538	1942.338021	251.124059	90.15230095	177.4729946	747.2769402	1298.533905	-0.004610895917	0.1058925918	0.02094272057	0.004851161902	0.01416893008	0.006718643484	1	-0.002753092041	0.1800178397	0.05071381763	12	0.9999976226
10	550.5362878	137.3175386	-39.90298043	9069.893774	648.9362999	34.15025812	1363.008158	3418.5	5271.431579	43.93248409	1583.539991	160.9751556	57.31092262	147.7942685	588.1411627	2643.095371	-0.004660965958	0.07396543263	0.004121037204	0.005154174589	0.01575247423	0.006654714287	1	-0.004219074148	0.1143526781	-0.007415600019	6	0.9999894805
11	37.2646735	746.4734507	29.09688615	5378.448142	839.1771956	-41.18516222	874.5077568	2148.5	6216.247312	37.61328614	791.2786279	148.7649529	45.16404754	113.9276272	315.2205742	1829.30334	0.005676337306	0.1607333793	-0.007758809601	0.007529408958	0.02073765502	0.008765514498	0	NaN	NaN	NaN	NaN	NaN
11	47.01941844	224.8540571	36.3619716	7730.47934	141.9827921	0.8274845747	1259.942575	2756.5	2193.831579	32.94694493	1273.670307	91.80582652	58.86585045	166.8277914	443.8705259	1130.314602	0.00506621903	0.01863932701	0.000204883142	0.004147152152	0.01281724484	0.008084256662	1	0.002648993128	0.0006797555469	-0.01974461408	1	0.9999999888
11	51.3831794	109.3123949	24.68333172	5981.94854	105.4741571	210.0577799	1058.020693	2140	920.7684211	30.5182156	1843.93721	109.0936718	114.2434955	142.4706654	643.6629352	751.6660142	0.004566591723	0.0193770853	0.03765566979	0.005772427082	0.02142473379	0.01249912736	1	0.004624648304	0.002525647918	0.1082037624	3	0.9993321009
11	52.53130958	37.28987724	1338.677466	4505.153053	142.5750837	-119.6247894	865.6689162	1695.5	2952.968085	309.0235794	1063.379259	72.68684139	103.4877636	119.7514614	371.2366194	1903.9432	0.2867266321	0.03252975855	-0.02807730441	0.02530994425	0.02176258408	0.02454268537	0	NaN	NaN	NaN	NaN	NaN
11	57.21752835	266.3569736	499.5256401	7896.779405	744.8349755	670.7726176	1551.476415	3045	3106.478723	152.0215213	1982.922376	222.853642	200.1945904	207.7676066	744.4042063	2096.883113	0.06251750653	0.0986594013	0.08336396482	0.01023374622	0.02222513452	0.01748909753	1	0.05456101278	0.1650154	0.2785543046	40	1
11	58.92903625	313.8668719	952.2232106	5905.549436	1757.618124	-43.84522714	1901.159996	2728	1026.9375	410.039484	2399.349396	723.2491724	103.6593415	612.498673	1073.366534	1451.655583	0.1666398063	0.3068358997	-0.007436616867	0.02382709542	0.04579896691	0.02167112848	1	0.1341115322	0.5903393234	-0.005351727836	66	1
11	90.71154095	64.22911583	822.7462482	5115.482316	515.2051332	558.2414882	1124.821339	2030	1697.234043	188.2137475	1100.483856	133.1964911	170.8980194	157.2683373	413.9251346	1238.461467	0.1611446876	0.1053035516	0.1121067825	0.01886616876	0.02621463355	0.02570665287	1	0.1349889063	0.1778673517	0.3983458812	60	1
11	96.56007783	263.2815642	-11.90657131	7270.588521	1020.816349	349.4196271	1748.66598	2930	754.5	55.51518109	2538.833651	391.9734491	151.5487369	210.1500674	998.4483505	728.2178238	-0.001607781272	0.1454232382	0.05058422542	0.009346712814	0.02798166269	0.01467336915	1	0.001960641724	0.261367291	0.1534585865	18	1
11	117.7200404	760.2475221	350.8421007	4997.917441	260.5866561	333.4382309	1204.382872	1854.5	1405.789474	83.61713645	1163.424301	96.49880627	109.2359759	135.9612814	409.0579447	1076.542386	0.07289699581	0.05706273249	0.07114289634	0.01114016728	0.02136774913	0.01739662183	0	NaN	NaN	NaN	NaN	NaN
11	161.5490731	44.68616156	2386.621468	5390.222752	359.4312297	337.908439	1150.780476	2116	4248.580247	669.3630069	1451.857109	132.364463	190.6976783	142.2082052	546.9260488	3408.999053	0.4501048737	0.06678928198	0.06063671579	0.03659106592	0.02487537653	0.04282542065	1	0.3613991674	0.09535385182	0.2843242341	84	1
11	163.7572133	227.4637357	12.21592477	5395.237767	233.8894781	296.2344445	1980.542823	2052	1022.946237	36.2233603	2288.623123	158.8211371	161.7257243	305.7890741	844.5050049	1266.432909	0.003038438856	0.04868357567	0.05804670375	0.009358429581	0.03012160192	0.02033982259	1	0.005029440835	0.06286050631	0.1781445561	8	1
11	164.0581208	31.78025943	1004.980923	3541.776299	1088.160772	-117.7401424	1061.022528	1650	1517.170732	428.167863	1398.899402	420.1443211	87.17184966	156.427315	609.9906942	1703.184597	0.2988214084	0.2967169325	-0.03638605748	0.03801303155	0.05611054827	0.03643416473	0	NaN	NaN	NaN	NaN	NaN
11	215.4855293	96.5034947	1346.625158	8681.497598	1402.396856	373.0251517	1670.593405	3607	11604.48958	291.9273195	1723.132961	280.8656635	154.2954969	208.5997486	681.4785944	6357.581096	0.1532247448	0.1576214961	0.04230664409	0.01477636976	0.0211603426	0.01630517963	1	0.1248703208	0.284705163	0.15897676	62	1
11	222.4269061	198.1788553	769.6830326	10031.49499	546.2958669	37.10373478	2045.796652	3840.5	3555.958333	195.3804383	2302.954617	174.5120389	96.95960224	255.1383858	848.3314465	2744.943807	0.07688309293	0.05642901182	0.004287251769	0.009314975111	0.01686450545	0.0108264936	1	0.06052530077	0.07751248875	0.01050902634	34	0.9999999293
11	243.839252	329.4798117	2535.14709	8328.618501	346.6832925	606.4581448	2415.577589	3221.5	1500.340426	1217.40043	3784.682466	203.4613204	317.2487293	444.9657625	1411.958125	1692.904525	0.3162740465	0.04835815813	0.08055394464	0.02590777353	0.02810892968	0.04650785491	1	0.2558772338	0.05910673528	0.3230391162	73	0.9999999999
11	283.3479665	32.6235785	292.4386409	3680.692078	598.4635344	-54.69270728	1292.530648	1471	1455.705263	133.0044073	1561.15472	242.6119259	60.44837539	202.8464061	606.9410198	1644.699454	0.08027208863	0.159518261	-0.01743306464	0.02317358826	0.0455359332	0.02303502865	0	NaN	NaN	NaN	NaN	NaN
11	330.2850341	474.2045707	2593.722745	7921.232535	215.1300267	703.3347852	2861.1	3197	2944.130952	986.4100685	3129.127754	215.3017502	289.8725009	941.0840121	1187.72593	3173.735497	0.3218850616	0.03388446355	0.09186319673	0.01927799538	0.02986547237	0.04072925277	0	NaN	NaN	NaN	NaN	NaN
11	339.5635546	473.6602891	4039.102876	12465.50596	566.6621998	873.1651111	2474.977047	4955	3929.710843	1029.197042	3362.756588	277.2073813	319.2623686	904.2658013	1247.059769	3537.85677	0.3119458327	0.04369219236	0.06781948339	0.01596054396	0.02097458428	0.03072486536	1	0.2515732935	0.04946580112	0.2784730421	73	0.9999955453
11	420.2247974	90.00095598	-64.52879341	5613.952141	222.0817229	1218.865542	1928.244158	2128	1099.416667	55.22196038	2247.566317	136.5057516	520.1904641	268.1301426	818.8321579	1633.388379	-0.01161120681	0.04028560726	0.2289723934	0.01202261757	0.03054626968	0.03730809449	1	0.004062562005	0.04727116636	0.7591954525	10	0.9999998705
11	421.0466279	79.48400241	-56.32805114	5428.094471	203.5528185	1171.72992	1820.100614	2100	1712.024096	54.87839611	1752.421104	147.548378	407.6641311	228.4548198	643.811644	1246.901692	-0.01063417695	0.03994206846	0.2264710023	0.01276018221	0.02815460951	0.03192190376	1	0.004678689827	0.04653412009	0.7508487206	10	0.9999996963
11	463.3572	43.41375731	-50.34527802	6163.637118	1394.933382	583.6680313	1469.417401	2727.5	656.3617021	92.8012491	1473.204135	440.5720543	311.3838583	1672.175616	567.8311775	466.4716071	-0.008543469571	0.2200392875	0.09435183259	0.02680622047	0.06291990677	0.06426148421	1	5.195223551e-05	0.4149442149	0.3030097627	23	1
11	465.3031239	327.82461	-42.41733854	6758.201725	619.6727628	873.505158	2230.492485	2682	1956.854167	47.58952385	3404.685072	352.4656853	423.0549531	460.0229236	1308.105767	3696.371273	-0.007820645891	0.09179013539	0.1264690538	0.01037131756	0.03309959767	0.02264399947	1	0.001194522581	0.1520317612	0.4105402718	14	1
11	493.489737	754.4380983	598.8651273	9314.656487	473.5338428	219.2462711	1317.491083	3508.5	1030.177083	174.3377183	2496.922733	163.9625382	102.6976709	158.7314299	898.299986	781.6125436	0.06369400489	0.05057515655	0.02477575624	0.009080145813	0.01298906294	0.01013831169	1	0.05125000094	0.06581648737	0.0775862498	35	0.9999966158
11	516.4451022	156.6366101	-3.408232145	9301.518662	921.9979271	45.00662989	1673.819305	3610	1088.247312	47.28024765	1989.323352	238.0209136	74.20905345	191.6617282	760.1843998	949.997948	-0.0004674928644	0.09841151872	0.005462389056	0.005664574291	0.01981573461	0.008089726877	1	-0.0005165512962	0.1644871924	-0.001455975585	11	0.9999998517
11	538.3917055	25.26087854	2342.752911	4793.193341	305.0743417	-209.7808272	1113.659274	1883	3088.032258	804.3708652	1577.415726	116.9053953	139.4454141	147.318476	583.4458474	2853.606755	0.4766068333	0.0638975064	-0.04911917895	0.04137984152	0.03190738073	0.03494292783	0	NaN	NaN	NaN	NaN	NaN
11	543.19549	335.36634	6992.016399	9491.21974	1669.45278	-392.904133	1835.152752	4123	6278.734043	1979.343317	2684.755747	441.0605588	315.8081538	246.4627948	1099.219863	5872.590497	0.7349747148	0.1740308892	-0.04328799719	0.03478587302	0.02679962448	0.03828520657	1	0.5829004138	0.3115369188	-0.007159054231	93	1
11	629.7145738	342.4378306	-45.38622528	9849.75689	552.8064494	503.5747656	1834.949848	3803.5	5111.021277	42.77022904	1872.550599	147.7532066	118.3907572	200.6003857	678.4256528	2481.626266	-0.004450403306	0.0565168674	0.05235190131	0.004863170051	0.01522543591	0.008853598554	1	-0.001204324632	0.07896430502	0.1571983705	8	1
11	669.4855041	241.3255739	664.1949671	3627.826214	122.4829813	-22.90422908	1430.621746	1459	1023.776596	406.9068325	2114.181503	88.75076543	95.26978783	189.0535474	759.8066606	1499.475859	0.1831154798	0.03371990271	-0.005007830188	0.02236465148	0.048184774	0.03689152837	0	NaN	NaN	NaN	NaN	NaN
12	15.68717889	253.5018186	592.2844272	8572.912084	2026.925291	-63.50888067	1013.138895	3708.5	10710.45745	123.3504871	1236.548236	310.9851463	79.26387591	181.9208596	516.9603104	3646.896915	0.06934163531	0.2337949181	-0.007523340094	0.01000294785	0.01985049496	0.009443948433	0	NaN	NaN	NaN	NaN	NaN
12	16.70676968	386.4345814	-64.49428543	9625.608153	1019.152178	1006.653097	1394.604812	3785	7600.537634	55.6408997	1496.47571	189.7267166	177.1649048	147.6527617	557.1782223	2468.54221	-0.007188629853	0.1074934409	0.1037620846	0.006189224611	0.01664137475	0.009744264738	1	0.0004427269287	0.1840524296	0.3333411472	14	1
12	21.32538605	405.6447313	4111.70096	8944.447679	196.4879794	673.5454741	1616.847294	3379.5	5009.680851	815.1356226	1737.327389	120.6753862	256.8762083	207.4920973	665.2830636	2334.179514	0.4541550068	0.02262334806	0.07196803541	0.02071337104	0.01381855097	0.02787630703	1	0.3648366612	0.00477563618	0.32310601	82	0.9999999995
12	24.5150983	196.8398366	4480.44561	6529.062928	695.7206967	-377.0377636	1095.054085	2617	5957.819149	888.0557859	1304.140337	188.0543401	184.6904275	129.0281756	520.2301154	3052.161762	0.6848987777	0.1109261358	-0.05997858521	0.03309533271	0.02154508863	0.03123002101	1	0.5412517739	0.1824163622	-0.07628390181	92	1
12	30.34702877	617.3188204	17.04290971	6752.15286	1531.986318	87.64818005	1118.372729	2857	2696.064516	46.3725437	1283.638656	283.7566491	62.13439501	146.197135	529.8141413	1248.146084	0.002681076499	0.2325856307	0.01257453863	0.007567262604	0.02361091998	0.009447822229	1	0.003968610946	0.4398601064	0.02608943268	20	0.9990241413
12	35.61805118	350.4621811	1555.579901	10069.81772	553.3233288	1293.874456	1482.277321	3813	1574.793478	432.0720953	2782.17937	184.9253138	382.2564053	187.5294907	1008.882957	1061.753645	0.153220474	0.05219801879	0.125335671	0.01520965572	0.01661489138	0.02392171427	1	0.1289091813	0.06908586792	0.4408481587	57	0.9999999952
12	36.30579591	285.2870562	8063.912393	8414.874496	586.0193168	-550.1270908	1216.005268	3384.5	6463.311828	2132.400311	2145.430528	170.9132948	301.388459	152.8934539	839.2455738	4205.090729	0.9546185238	0.07054108625	-0.06724843419	0.04500363924	0.01717446172	0.04015095812	1	0.755110865	0.09665092544	-0.04339603172	95	0.9999993688
12	36.72805055	395.1360354	799.5186711	9170.717763	241.4503657	21.32726133	1536.632476	3335	12660.87368	173.0886673	1695.688377	111.6341938	91.20467125	184.9317674	586.5065814	6017.738108	0.08545389709	0.02849714826	0.002352146017	0.01014193973	0.015099547	0.0103359842	1	0.06690978201	0.02008574426	0.005222151537	30	1
12	38.63110682	144.3269138	481.1265353	7705.135232	808.7429688	163.8560351	924.9934809	3030	9770.536842	97.28892261	1166.483499	150.3353524	80.39376442	152.2724656	434.645946	3382.961842	0.06207901715	0.1051922297	0.02119189853	0.008089694752	0.01781999691	0.009933900425	0	NaN	NaN	NaN	NaN	NaN
12	49.60899111	473.5697573	-25.22740724	10290.95458	4337.347477	160.0159753	1249.794332	4945	9385.413043	67.47899341	1841.925197	760.237437	81.90558183	225.028712	846.8409271	4197.334149	-0.002258229712	0.416682704	0.0154658743	0.00678583486	0.02169929539	0.008129176504	1	0.002315658619	0.8177297876	0.03839695813	29	1
12	54.30760476	387.8114306	-89.36827021	13330.68964	3132.022121	652.7041964	1321.73536	5627	14440.89583	66.01604303	1926.501607	422.9174641	112.3309695	179.7347954	771.4041316	2443.354271	-0.006594156637	0.2323329468	0.04898180688	0.005575545871	0.01764447183	0.006722035015	1	-0.001120951522	0.4397563286	0.1485475964	22	1
12	55.6098983	590.3145299	2356.496051	8138.805246	796.3973338	428.9222931	1591.575633	3250.5	6336.421053	519.4813063	1653.856591	193.8327537	158.5107552	184.4140534	632.8152967	3558.723566	0.2895102263	0.1006944568	0.05160533239	0.01783618523	0.01974150049	0.01795880793	1	0.2333333093	0.1665360092	0.2192523437	75	0.9999999982
12	56.53452991	431.0160941	4816.460308	10448.73733	512.6643992	860.2456359	1795.704206	4004	3791.604396	909.8216836	2010.704456	166.0465154	300.9962355	187.4647678	762.5929467	2402.302825	0.4559466835	0.04994525714	0.07900939642	0.0193701684	0.01436842276	0.02810769114	1	0.3670193652	0.06088662518	0.3480872998	84	0.9999999769
12	57.97626022	620.0027581	22.55683008	7847.960148	118.9438804	367.3117188	1489.510945	2847	3808.177778	43.17639003	1684.380849	106.8722859	127.6054699	203.9534611	587.1070876	1917.54712	0.003231512874	0.01473940922	0.04482561483	0.006038415822	0.01524368699	0.01491077834	1	0.003961478511	-0.006914974352	0.1323398961	3	0.9999999947
12	60.76450339	170.5242735	534.653568	5967.687892	99.4687824	-31.89784394	1261.84013	2220	4643.193548	133.1985655	1485.265306	104.3596794	74.93787878	202.0465206	513.1074028	2950.889613	0.0882228532	0.01684296199	-0.005819747071	0.01128806199	0.01982146884	0.01415735567	1	0.06846584355	-0.003930557356	-0.0223377285	30	1
12	60.56169839	488.1197043	1668.059095	9983.210549	471.829397	-53.5174741	1720.03996	3741	2493.138298	413.1119886	2261.900081	165.6169175	118.4005959	181.9412496	830.575985	1266.068673	0.1712954929	0.04755286656	-0.005806533465	0.01179656112	0.01479521409	0.01322274506	1	0.1349674945	0.05822004596	-0.003689038693	55	0.9999982887
12	61.65929698	48.47229545	1.49057	5647.049593	1255.831536	459.5595079	788.1263404	2407	4710.595745	46.93293974	831.8096059	193.3108078	112.9938792	122.1267829	343.9378604	1405.24585	0.0002713709088	0.2219209561	0.08325242606	0.008903089817	0.02456690085	0.01305528798	0	NaN	NaN	NaN	NaN	NaN
12	62.33234074	251.3020405	1280.253437	7668.251081	81.34385988	976.5809002	1741.601593	2866	1299.793478	329.9940274	1947.48061	112.4654356	288.5332572	247.2141902	682.3384373	875.437417	0.1609980397	0.01057198589	0.1262807919	0.01588103936	0.01729226386	0.02458494586	1	0.1346878646	-0.01640977391	0.4449767139	54	0.9999999963
12	70.46432623	86.70347629	18.88843037	5538.898652	605.2864352	173.1515982	1001.307804	2124.5	4722.095745	35.50812651	1051.647684	136.3074289	64.01069306	120.2510701	392.9293022	1929.787938	0.004014499796	0.1102853417	0.03339727517	0.006764006945	0.02302815867	0.009691992473	0	NaN	NaN	NaN	NaN	NaN
12	79.5028691	654.6609746	5206.433495	7738.377953	840.4385743	-309.9642383	1282.304966	3190	13911.93548	1122.408719	1580.007319	170.8281395	203.1201398	129.5945462	609.7135092	6256.287011	0.6703624805	0.1107240062	-0.04060651772	0.02944581407	0.01749648926	0.02604762567	1	0.53089758	0.1823228636	-0.01320872523	92	1
12	80.14563259	295.0052021	-105.1585805	13426.20166	699.541929	1405.779482	1583.59514	4974	6504.822917	54.86635084	2122.913136	153.0840366	239.2467337	189.2579774	751.5022578	2335.291259	-0.007903690671	0.05291214705	0.1073780288	0.004434917931	0.0113755178	0.009740658717	1	-0.0005202304019	0.07208308568	0.3445130048	9	0.9999999936
12	82.05147537	311.1461506	-86.36733235	7090.63604	657.9734328	1543.353374	1863.760026	2879	451.7395833	67.8363717	2306.274635	249.6696006	495.5527386	240.8231412	882.0122789	320.24475	-0.01214854459	0.09378391482	0.2151674847	0.009795549922	0.02343983582	0.02979348973	1	0.003372435672	0.1569423198	0.7128956965	15	1
12	83.31144181	95.71599564	1064.201153	6635.323872	673.535101	-78.0782703	1153.912705	2628.5	5043.532609	202.7564185	1181.53472	149.4108537	88.32074377	138.5926014	451.0248143	1820.2604	0.1632626249	0.1009615521	-0.01248380872	0.01652019556	0.01709650326	0.01406660342	1	0.1287577683	0.1678479986	-0.02724738404	58	1
12	85.16061684	449.8044326	2026.31034	11871.22037	1151.294678	-49.85292473	1740.075532	4644	5316.842105	447.600994	2640.276167	259.6664811	135.2245647	222.0954846	993.7525483	2418.80211	0.1657971454	0.09600606267	-0.003426192576	0.01197584555	0.01554118282	0.01287805634	1	0.1312915575	0.1577310967	0.004176013258	58	1
12	90.71698599	210.0811239	-13.15380843	9489.289428	2045.107772	175.9356766	1376.515822	4001	2201.031579	60.88671484	1797.456564	417.8853287	85.83459575	183.6278991	738.2932317	1072.537094	-0.001162496984	0.2181114646	0.01901828502	0.006782146751	0.01608970561	0.008132597477	1	0.001149982359	0.4102535948	0.04701189252	21	0.9999825012
12	95.26282804	60.48587596	26.30814312	6942.612546	408.1599942	70.46845866	939.6637079	2553.5	6497.347368	39.12522223	1082.098238	127.9356221	62.34426714	310.0541956	392.081327	2295.301439	0.004187999154	0.06001032393	0.009921100442	0.005876349505	0.01866853646	0.009502205943	0	NaN	NaN	NaN	NaN	NaN
12	97.41061228	167.255107	13.39757742	9732.872555	2125.333244	30.1353123	1229.880204	4130.5	3395.319149	61.95560832	1760.927622	365.7229733	64.93045791	189.8729513	703.9956706	1653.097147	0.001382298295	0.2158572334	0.003410373717	0.006714114038	0.02068743604	0.006951934254	1	0.002165047196	0.4054647899	-0.00584168225	20	0.9999987074
12	100.5188194	441.5945119	-154.8273629	13203.63634	2145.910616	1426.380374	1714.609538	5345	11810.03158	68.61916689	2149.561661	322.1167038	256.881126	189.4242707	833.1043309	3661.18629	-0.01183924572	0.1625851512	0.1082081071	0.005667608379	0.01441944428	0.01009128715	1	-0.002352066924	0.2971957667	0.3485785591	19	1
12	100.7078315	648.7454378	-36.02415817	10142.45238	1590.985296	460.9970075	1407.368315	4136	4840.147368	53.0171113	1486.626342	266.5032736	96.00580797	151.77358	594.1078465	1516.586193	-0.00386038427	0.1538565487	0.04748662989	0.005438104666	0.01480847296	0.007382301903	1	6.735987072e-05	0.2786701974	0.1425394187	18	1
12	109.6188069	374.4663849	-75.70140684	13685.8543	1418.488729	707.4151405	1657.329879	5297.5	6071.434783	53.54887088	2516.815564	245.2235366	139.662156	185.1369353	920.6203848	2411.881151	-0.005281306722	0.1057405503	0.05244094165	0.004275579773	0.01348422491	0.008130806228	1	-0.00129948881	0.1799876062	0.1582566743	13	1
12	112.4490545	339.2759644	759.5175564	12971.74858	801.6130033	1145.454705	1607.951987	4923	7470.851064	198.4828831	2800.366718	185.1868615	287.7345422	167.3551204	1006.606745	3843.67794	0.05777061615	0.06008595797	0.08790758763	0.007552488342	0.01377001169	0.01220139907	1	0.05062848293	0.08594672364	0.2923270278	36	0.9999999973
12	113.7077498	315.863041	16.61442112	10207.81018	104.0623088	69.98061425	1958.249823	3636	2296.326316	40.38666472	2535.94147	137.1183696	78.60647173	282.3514125	901.4808454	1492.139485	0.001563084534	0.01018909166	0.007041739866	0.005176658509	0.01443525879	0.008146506107	1	0.0001949202353	-0.01656495373	0.002710041871	1	0.9999998079
12	119.3118023	394.631989	-63.10583777	15242.26938	2421.200547	342.227738	1522.97571	6122.5	5423.531915	66.48587985	2420.749173	427.3592316	95.86239372	202.7317176	967.9975515	1435.49284	-0.004154928505	0.1624095592	0.0228145922	0.004813093018	0.0158569909	0.006485044006	1	-0.001627827734	0.2960100379	0.05828511423	17	0.9999998452
12	126.6900341	450.7192239	12812.42622	12498.28595	372.6332262	-814.8632834	1814.914403	4938	13472.71277	2792.723468	2734.175671	138.5958162	478.4495752	210.8574768	1009.377022	7248.753571	1.029948549	0.03131749273	-0.06558915559	0.03870043269	0.01273684073	0.03953640065	1	0.8147541759	0.01538379115	-0.02212623261	94	1
12	132.8392749	157.0413371	-163.3911826	9798.515358	566.3526117	2064.381854	1533.173585	3705	4360.873684	63.57676832	1941.429185	170.4617018	432.7929282	171.5312858	726.994868	2049.611687	-0.01583088576	0.05647264321	0.2127842297	0.006786612965	0.01681886757	0.0178323225	1	-0.0001354584548	0.08039221802	0.7032405806	10	1
12	138.6298288	70.1775548	17.12119464	4948.163548	1548.11843	484.521958	1217.030632	2278	1290.294737	54.41122117	1403.872684	413.4924965	170.8886218	177.7184156	604.569966	946.0035409	0.003507091927	0.3090105807	0.09293808766	0.01348960349	0.03451423877	0.0184160568	0	NaN	NaN	NaN	NaN	NaN
12	143.3439858	42.32274651	2763.178843	6319.022752	159.5226672	-213.6617252	1102.129054	2362.5	5373.73913	639.6985433	1387.307458	110.6784296	130.0456344	145.6103948	484.0984337	2794.381116	0.4367341601	0.02665177644	-0.03411661737	0.02778903492	0.02302361501	0.02220537216	1	0.3443108185	0.01229972449	-0.04329583339	81	1
12	148.371626	231.3310563	-64.62648296	12415.47911	2130.512727	629.4088076	1691.301829	5100	4035.729167	63.28764761	1890.444318	349.5083967	132.6306174	184.2809075	755.755195	1389.863549	-0.00565589029	0.1738650735	0.0509269864	0.005048162655	0.0166733571	0.008059553791	1	-0.0009171581991	0.3197792866	0.1542920716	18	1
12	148.6559227	522.6297094	1942.569073	11545.12326	210.070774	1662.165315	2129.290796	4377	6593.221053	431.0434871	2554.919871	141.1618152	384.340797	243.6748999	913.8339829	3016.835224	0.1714805043	0.01737942817	0.1439667772	0.009483224065	0.01300380243	0.01855009198	1	0.144229547	-0.002395530619	0.5078475174	54	0.9999978617
12	149.3636617	197.4638837	-194.0256696	11278.55238	669.9244878	2422.485733	1603.365397	4196	4979.354839	70.07768904	2434.078015	187.362431	538.7280417	181.6076404	887.8209166	2550.816138	-0.01697436748	0.05778563233	0.2141456094	0.006132529755	0.01605537139	0.01974510743	1	-0.0009450804817	0.0831105108	0.7076719483	10	1
12	156.7819262	599.1988549	1206.623551	7355.123194	716.1676351	975.1212832	2100.578514	2914	1943.505263	395.6322296	2410.054597	278.4141613	366.6187511	274.4908128	934.1216298	1893.354475	0.1675405286	0.09972896875	0.1383198016	0.01833714941	0.0221089658	0.02856772474	1	0.1416738215	0.1665891656	0.4892488003	60	1
12	158.5084122	691.6541865	1569.83558	9232.251453	881.8594811	-33.55043194	1920.604574	3678.5	8713.150538	272.4817913	1521.374208	184.2998405	114.1612423	201.4254949	583.7195124	3155.333852	0.1690348134	0.09580507635	-0.003542575654	0.0102435424	0.01613213296	0.01284600898	1	0.1338600788	0.1572837033	0.004476628701	58	1
12	165.6764519	401.5289074	-184.5830437	16069.70902	377.5335717	1829.608771	1834.25298	5793.5	14667.96842	60.89311417	2458.911637	164.8840224	317.0478136	190.1852444	895.4843772	4611.094713	-0.01207196651	0.02448670885	0.114606585	0.004154804562	0.01024893628	0.008923028399	1	-0.003706820641	0.01385687887	0.3677835065	4	1
12	169.0393836	27.92880477	35.09687413	6811.537063	358.7226639	84.94283341	1059.837601	2512	4903.712766	37.97663414	999.7220474	111.2874626	64.77145714	142.9530237	348.5592673	1743.581357	0.005083429396	0.05345064879	0.01354267722	0.005903633617	0.01747948779	0.01000936401	1	0.003901656021	0.07223357358	0.02652112881	7	0.9659175682
12	168.5020166	64.35091805	5.061399489	7757.796162	2526.423047	90.35289436	1012.044117	3533.5	5286.117021	54.53925965	1105.778233	373.0669228	63.19162174	184.7013971	495.8929556	1829.876128	0.0006405548635	0.322310295	0.01236086141	0.007477561048	0.02339472359	0.008038129242	0	NaN	NaN	NaN	NaN	NaN
12	169.3571459	588.8382236	7830.581887	11139.71361	1915.382614	-457.2520957	1639.074047	4730.5	12060.25532	1889.259332	2632.046934	414.2751209	304.2289444	183.2846257	1074.871757	6769.903214	0.7031135773	0.1713719877	-0.04058563809	0.02932177545	0.01814915495	0.03153671948	1	0.557669693	0.3064379192	-0.004881805596	93	1
12	171.3371986	362.5455858	-16.7853211	9518.133556	2259.832878	541.1776955	2260.31838	4130.5	4763.606383	66.9594462	2358.530765	607.6383362	146.4579835	250.1105931	1010.262614	3215.079745	-0.001845579656	0.2398267373	0.05700189469	0.007808936862	0.02361283561	0.0112657925	1	0.00325222191	0.4551548237	0.1771402663	22	1
12	172.18203	258.3721584	958.9314648	14873.84513	375.5819821	483.2215826	1764.24385	5387	17236.37234	221.0298872	2242.588206	151.8059962	124.1544626	201.7196233	774.1972712	4934.972726	0.06544725451	0.02519609834	0.03326498458	0.007834515848	0.01206653103	0.007409404155	1	0.05289305811	0.01379082124	0.106509292	31	0.9999999995
12	172.4619484	322.7181825	3900.221884	12907.75363	655.1069584	-181.9515342	2130.119674	4934	3144.247312	1041.297369	3287.197231	247.404146	243.1753217	335.5306799	1225.631435	1954.343082	0.3023314336	0.04817844328	-0.01241970881	0.02252033684	0.01982113664	0.02304075081	1	0.2389011568	0.05807304758	0.002137926706	72	1
12	180.0986772	661.2971933	2886.574422	9443.929847	2204.027415	-171.7452626	1596.532402	4128	5063.510638	743.2336301	2370.590731	559.1870102	149.8637912	189.2145064	1013.192465	3387.183703	0.2970833198	0.232405012	-0.01945174472	0.0206376403	0.01790280471	0.01676112375	1	0.2363770922	0.4361251478	-0.01954669427	78	1
12	186.3258968	369.4517645	-43.07054104	13593.66465	274.6564803	106.4219356	1735.050043	4873.5	4797	49.37959441	2880.916435	138.7365714	82.17571585	211.5358575	991.3791122	2387.758651	-0.003301847654	0.0196833842	0.007729727222	0.004291186945	0.01326370533	0.005997751823	1	-0.003527407117	0.002975629328	0.004187081016	1	0.999986412
12	188.2928179	258.9316173	-3.701695059	11555.06692	134.0771837	290.9521916	2008.189418	4126	3577.084211	41.7409538	2985.022349	143.615565	107.4521516	291.59344	1037.060856	2988.105889	-0.0004973422943	0.01225734764	0.02576924676	0.00410431035	0.0151224411	0.008002941693	1	-0.0002395504755	-0.01213565954	0.06633093411	2	0.9999999904
12	190.7678734	331.2713662	914.3821876	13771.22532	1467.562919	471.6705545	1924.331198	5414	8372.25	219.5494804	2689.084667	311.7711276	142.7150026	239.7621813	1020.752042	4218.996191	0.06560599287	0.1085434722	0.03371359914	0.007691889459	0.01538136156	0.009388015509	1	0.05399746645	0.184833431	0.1096592159	39	1
12	192.7258541	491.1940906	23.65112885	9980.54757	942.3526831	273.2841795	2386.635331	3885.5	1139.315789	53.29168302	3006.607024	319.8224631	120.8624724	372.7901096	1149.369798	899.9602386	0.002385662584	0.09494247285	0.03039479614	0.006743831469	0.02067357678	0.01000016083	1	0.00329043379	0.157555812	0.08434003333	12	0.9999918029
12	198.0677458	71.73161814	31.09402277	7259.699989	95.05504044	312.848352	1320.764838	2662	2673.861702	35.34497829	1444.246805	104.0541672	101.2141637	187.6104085	502.715694	1295.459786	0.003848902517	0.0142479179	0.04224621476	0.005401959169	0.01656327799	0.01104401532	1	0.004284611897	-0.00795255159	0.1236456308	3	0.9999989398
12	202.1628268	98.27936484	-5.213934886	6952.474715	1570.673274	310.6203655	1590.287776	2985.5	3375.875	52.30114354	1770.21078	407.6795576	121.1737706	216.2497867	727.4102398	3013.950736	-0.001045617763	0.2260853886	0.04378438486	0.008334186118	0.02708171908	0.01467191547	1	0.002897945811	0.4268319962	0.1318628851	22	1
12	201.6532887	177.4763874	5587.055155	12411.47793	1375.027536	1122.836306	1741.54308	4985	15069.14894	1078.418234	2309.310802	243.0092891	347.1423088	193.8819094	869.8549146	6765.239866	0.4587136081	0.110834691	0.08786336348	0.02386794485	0.01631246786	0.02732661502	1	0.3704756051	0.1858884179	0.3801143913	86	1
12	202.6696304	642.4573795	-45.04151131	13133.0568	4268.496935	58.94836234	1575.348623	5978	6857.053191	71.83251374	1955.920256	614.3951982	76.42816615	200.2624069	848.480135	1856.443602	-0.003726135551	0.3295133813	0.004605999589	0.005997846247	0.0170970818	0.006309380789	1	-0.0005322852096	0.6387669125	-0.0007051764049	24	1
12	202.8935544	323.5882385	898.5878306	14244.77556	1510.346487	495.5329445	1896.575319	5458	8007.367816	207.1678934	2766.720043	277.1604	145.2874683	221.1887191	1025.627171	3553.755747	0.06428908021	0.1055420396	0.03404797426	0.006605813185	0.01544983518	0.008247963	1	0.05293572411	0.1786907916	0.1104597983	39	1
12	205.7861245	523.346595	2725.797124	8702.926615	389.7311063	-131.4365833	2406.780315	3397.5	1932.393617	1129.694236	3608.450036	246.0755597	217.508374	862.1414374	1355.233913	2027.005616	0.3080007714	0.04634911535	-0.01786994557	0.02256075657	0.02983111142	0.03189382477	1	0.2430506228	0.05421206484	-0.01530109826	72	0.9999999999
12	205.300264	579.4485946	-37.14978257	11845.47572	2832.081943	632.6172418	1983.071178	5087.5	3764.521277	70.22731793	2169.951931	520.9451998	130.2162133	214.5928951	901.3352944	2026.226578	-0.003093944823	0.2446936828	0.05410663497	0.006228514105	0.01849645227	0.008932417413	1	0.002130758797	0.4651302966	0.1670630439	22	1
12	212.9318071	188.4419818	1159.295479	6303.236259	268.4024439	15.05915276	2041.004411	2485.5	794.2365591	563.1689806	3081.491816	202.8590345	98.3378899	406.5772422	1141.178916	703.4496892	0.1826541903	0.04549407006	0.002351692354	0.02609802095	0.03597654879	0.02400910172	1	0.1445041995	0.0539472485	0.02662855482	55	0.9999803102
12	223.808912	565.674722	5975.035889	12925.78494	117.623583	1104.788342	2237.795024	4830	1999.020833	1978.142898	4141.015128	174.6769457	415.4286897	303.4788982	1520.378854	1786.12017	0.4717087463	0.009022541979	0.08532200262	0.02452386107	0.01624927524	0.03995599975	1	0.3795031016	-0.0232025588	0.3723124777	82	1
12	224.4522737	82.38182092	-66.15243091	10312.98703	1013.883706	1069.63001	1347.002568	3905	5798.48913	51.81957074	1571.62776	180.754579	199.2971993	185.3211563	587.5346359	2073.263481	-0.006431321176	0.0997106014	0.101256698	0.005036492205	0.01394208486	0.01013480843	1	0.0007988734138	0.168051175	0.3247919144	14	1
12	234.6324798	128.2943274	4749.721249	10459.08286	256.2273779	-247.4380215	1722.295357	3874	9634.032258	1186.217985	2492.212495	155.2426204	236.0536237	260.1253829	920.6079568	6225.98749	0.460206176	0.02622636345	-0.02624890785	0.02413996894	0.01765058128	0.02612148195	1	0.3634936466	0.01124939066	-0.01131279665	81	1
12	241.6835941	499.3233495	988.7727231	15192.36916	348.6033426	535.0672967	2058.697571	5546.5	17217.97826	251.1583574	2817.496394	156.1261169	153.096989	246.1516747	985.2609487	6648.120232	0.06562559813	0.02296234505	0.03538769143	0.007504311075	0.01211837909	0.008641075407	1	0.05314367555	0.009223497049	0.1137630402	31	1
12	245.4899222	382.5156056	10132.10317	14125.40056	1634.703631	-486.6031735	1918.633563	5802.5	10496.84375	2305.756624	2999.853927	387.0684934	384.6830367	214.551552	1221.08283	7871.604504	0.7192186544	0.1146228453	-0.03255788584	0.02888954141	0.01533763309	0.02946484977	1	0.5703545588	0.1898820801	0.02498145781	92	1
12	251.0478892	93.1232794	768.631189	11642.6578	4530.186525	3.326457702	1229.366302	5616	9756.318182	181.1211816	1949.051762	766.8342673	102.9834206	255.6990211	889.0047887	3799.003567	0.06715182817	0.3928547668	0.0002816867531	0.01069407101	0.02323400578	0.009356637688	1	0.05635660547	0.767971785	0.001087575092	51	1
12	260.5244703	104.5433021	4207.668189	9285.402788	542.2682571	771.9422857	1674.072803	3657	5970.449438	1289.090666	2688.386492	185.0404155	315.1769587	222.5815172	997.3302791	4951.838685	0.4594317745	0.05681095618	0.08376732995	0.02796369374	0.02031114184	0.03473431221	1	0.3701732532	0.07498097417	0.3652407892	84	1
12	273.3213802	191.5134848	9187.035565	12969.56715	371.1837351	-414.1015032	1833.070702	4962	13420.35789	1933.687011	2693.87818	155.1713095	330.3629268	182.3920521	989.4074275	7172.656194	0.7083876934	0.02785309566	-0.03186145372	0.02799869431	0.0150589707	0.02939748948	1	0.5607851563	0.01193809969	0.02336635945	90	0.9999999998
12	283.8228732	86.06665952	26.4604376	7606.771147	51.08403978	59.60976391	1668.761144	2747	1779.810526	36.81256682	1981.764112	103.2852878	66.5023286	209.0742439	694.9459204	1347.211299	0.003153045165	0.006698915141	0.00858178131	0.005298378924	0.01545152264	0.009150322115	1	0.001518498456	-0.02373050679	0.008254055087	1	0.9999990875
12	294.3230824	239.2802004	-163.8862435	15359.50766	248.0292868	1808.481141	2234.037716	5592.5	9952.23913	49.97965232	2486.422935	155.9066406	341.6842921	271.9907026	876.2323832	3410.935492	-0.01071651285	0.01604113243	0.1182236214	0.003501093877	0.01163890919	0.008420827251	1	-0.002495276399	-0.003457266953	0.3802837732	4	1
12	302.1760232	403.8497341	2083.313994	11864.24971	2704.852529	573.9523131	2437.022228	5253	1469.926316	678.8788265	3660.085923	864.2681719	248.7789512	379.7056398	1548.993772	1417.494788	0.1771732399	0.2271398331	0.04997423195	0.01749257655	0.02371926753	0.01835744315	1	0.1452168825	0.4271823571	0.1917062816	65	1
12	305.6177174	365.5309727	-272.7797587	16526.94229	1574.822142	3843.501173	2059.786063	6297	2421.408602	85.30356049	2303.071897	332.4274429	598.2150596	212.4169954	912.6888555	1026.834967	-0.01725647345	0.09995822494	0.2338188457	0.004941009276	0.01234729978	0.01620431236	1	0.0005532095055	0.1698290756	0.7756730837	15	1
12	306.2979052	425.4927265	-60.80738555	17923.47911	1223.609423	145.8008984	1856.257065	6649	7944.242105	59.88973401	3242.672551	261.1784202	90.52650465	247.8110347	1221.395895	3322.16478	-0.003520621398	0.06798136587	0.008565575371	0.003617087163	0.01042877177	0.004861831498	0	NaN	NaN	NaN	NaN	NaN
12	306.852711	545.5398181	4953.491435	16356.04229	884.2261491	1047.385622	1861.421802	6131	1495.357895	958.822811	3012.568202	265.6557803	287.2456156	189.9290572	1172.351414	545.1909663	0.3145140405	0.05808775348	0.06458855771	0.01482916558	0.01130136293	0.01638844554	1	0.2535783474	0.07895239317	0.2682569359	73	1
12	307.3626258	105.4814962	-5.145987815	10608.68427	2368.225068	224.0225286	1705.556096	4505	1855.55914	61.53369586	2069.10225	485.6686896	88.7477254	281.8754966	856.1907298	956.7172753	-0.0004387294466	0.2267068015	0.02292186463	0.006566399849	0.02128800593	0.007841228616	1	0.002070776538	0.427918883	0.06067819661	21	0.999999577
12	310.7269749	279.5129856	-27.72376148	12314.0399	147.6188187	91.8790095	1916.736869	4522.5	4516.778947	44.29710723	2908.177548	152.2538249	90.58290388	284.1370099	1006.670835	4066.16819	-0.002258463947	0.01182744327	0.007668686629	0.003956683046	0.01426330053	0.00718251173	1	-0.002789925396	-0.01315731572	0.004055640902	1	0.9999998253
12	313.8053318	26.81105839	495.0210266	7639.220453	378.8752647	169.6867673	1126.279428	2825	2073.189474	134.078934	1650.659387	153.1142298	89.9627786	172.4190937	610.8896891	1447.098464	0.0677998801	0.04974442218	0.02360948437	0.01041814752	0.01826679674	0.01080271229	1	0.054436399	0.06405850807	0.07447372403	35	0.9999964675
12	317.6127489	181.4887196	981.0253312	14239.25429	206.6062992	478.9919545	1996.440702	5132.5	6957.580645	196.4165269	2366.142374	131.5713204	134.4883108	274.3402576	826.210663	2567.810585	0.06866768481	0.01528999332	0.03442271911	0.007692832978	0.01061555064	0.008579152586	1	0.05541773477	-0.006561526072	0.1109781505	31	1
12	318.4463078	306.6897864	4122.366806	14103.72359	109.4925724	969.7947149	2426.560292	5093	2772.010638	1102.312746	3482.006203	177.3242505	320.23536	314.1904814	1262.38283	2076.284303	0.2993781519	0.008519969055	0.07166593155	0.01664420966	0.01537272102	0.02421757541	1	0.2414077792	-0.02254723028	0.2882301549	70	1
12	321.4054656	45.82276822	7.674700187	9683.107397	991.258071	173.3946323	1296.350185	3725	3591.378947	45.5847666	1379.504366	189.0481566	67.25280646	196.1116864	523.9576293	1073.008558	0.0006772425488	0.1020188709	0.01932989304	0.00496614555	0.01541479211	0.006981083638	1	0.001311871215	0.1719989466	0.0462732538	12	0.9957564648
12	323.141624	787.8062493	11.0708944	6697.642341	90.11769764	313.3562617	1519.657401	2505	1191.126316	32.79280769	1788.476145	92.01628894	109.4136964	160.5868933	624.2521121	971.8146466	0.001415459306	0.01389080087	0.04683379024	0.006110912784	0.01572609372	0.01114838866	1	0.00263250327	-0.008619889561	0.1387957126	3	0.9999999997
12	324.2025354	84.11819522	1594.451619	9568.750147	841.6743176	-32.04978896	1758.21491	3666	1800.572917	408.8643474	2573.246107	245.4912765	113.9049716	256.3556537	962.9879073	1339.156991	0.1634070086	0.08919580332	-0.003264465616	0.01474216772	0.02296721875	0.01361390575	1	0.1293209031	0.1437819571	0.004081226134	58	1
12	328.6490292	252.3150404	-89.22621705	17959.3896	1017.823516	1000.46353	2372.63212	6640.5	6101.344086	66.22096776	2835.597257	297.6580945	205.1070519	257.8931061	1120.900524	2298.030284	-0.005851826427	0.05835768808	0.05689115025	0.003789279341	0.01216950018	0.007357004926	0	NaN	NaN	NaN	NaN	NaN
12	335.5035249	149.7519169	-115.5555052	11920.10785	676.0117643	1334.836267	2017.918914	4570.5	6177.166667	82.85882612	2225.94749	179.5949649	276.1460142	490.1376725	825.9579043	2698.214331	-0.009800783518	0.05692151554	0.1152404132	0.00713641673	0.01458986223	0.0128431861	1	-0.001488678043	0.08039932617	0.3710587412	9	1
12	336.9342242	179.0137837	-207.4480116	12841.82605	175.2696546	2945.775388	2147.753591	4654	2411.72043	62.34369667	2031.923133	133.4311991	498.6898436	227.7330938	705.9947499	1011.336002	-0.0166717359	0.01429480869	0.2332737151	0.005096811087	0.01172594125	0.01507871189	1	8.347889418e-06	-0.005975006555	0.7723105036	5	1
12	340.485799	574.6332868	5857.220471	12060.02033	677.9509754	1069.458872	2153.883293	4732	5917.655914	1520.842649	3146.023262	181.3118315	362.5100104	271.3241064	1158.996259	3611.150881	0.4872845496	0.05582971276	0.08563562279	0.02160452749	0.01543496913	0.0289828835	1	0.3924592782	0.07269176318	0.377651816	84	1
12	343.4456743	206.8123249	-232.4308104	14779.81324	188.7133357	3515.275609	2160.844519	5336	2412.821053	65.26079708	2075.669202	146.4037261	517.4213178	226.5477698	745.2671206	683.7444773	-0.01534008664	0.01201497349	0.2330889971	0.00410375814	0.01022997106	0.01638386716	1	0.001031100573	-0.01066910946	0.7719245664	5	1
12	344.6484905	116.4536262	803.2965155	13062.66227	279.0262849	1175.045354	1729.033421	4802	18079.32979	159.5708035	2008.103928	151.3082959	210.4795124	212.1545175	678.3374033	6010.461894	0.06112217496	0.02274719542	0.09061572704	0.006960563355	0.01400670426	0.00946437744	1	0.0530429169	0.00931091172	0.3016045116	32	1
12	347.8214296	677.2726541	2723.574217	8925.583844	2045.206839	-129.0829725	1714.920735	3876	1141.308511	803.7885051	2694.464318	574.0555293	147.12875	215.0276145	1113.846215	887.2800291	0.3051074404	0.2279428288	-0.01344280252	0.01967266461	0.0199891618	0.01867031961	1	0.2430953505	0.4269364621	0.002653613278	78	1
12	349.5509052	152.3608151	-82.72761075	11031.50099	544.5554852	1345.045869	2301.79048	4205.5	3064.595238	55.68269736	2259.780911	194.6837124	296.8732299	233.7200058	825.8294917	2088.307899	-0.007834155476	0.05121970049	0.1202626592	0.005236943226	0.01536921023	0.01283801099	1	0.00032955061	0.0687216119	0.3885480131	9	0.9999999973
12	349.9304085	241.362946	2806.533075	9387.026348	99.40906655	705.1705798	2347.240975	3576	3054.347368	960.3213653	3254.290561	145.4630975	293.5655229	391.775418	1183.32933	2946.83567	0.2897329822	0.008945830613	0.07434556653	0.02311868828	0.02063343283	0.03254443907	1	0.2339013894	-0.02154886089	0.2953075015	70	1
12	352.7789359	39.15020494	3970.998896	8577.140624	503.3450656	-299.645933	1439.596193	3301	5068.3125	793.8052029	1705.509269	137.5977009	189.2239397	381.0101045	632.7474262	2830.31195	0.4670682606	0.05818116029	-0.03388731554	0.0272140952	0.01719720814	0.023429714	1	0.3688396529	0.07668652784	-0.03533322645	83	0.9999999989
12	352.340491	331.5305057	-64.91452565	17951.1729	333.8239238	441.3705611	2042.150709	6577	9372.425532	47.99660241	2823.29216	196.2425678	109.0447542	224.6581863	1078.193872	3845.668068	-0.003599810082	0.01877595084	0.02547823256	0.002791569343	0.01021279645	0.004888587708	0	NaN	NaN	NaN	NaN	NaN
12	354.3260323	561.3523716	9409.736628	12684.29569	722.6438482	-468.3495439	2318.794219	5014.5	15564.37234	2222.427491	2978.493958	182.1636406	297.2008623	211.2146717	1114.958159	9059.073369	0.7328689805	0.05753503326	-0.03692121033	0.02449986432	0.01382156153	0.02558266318	1	0.5802983179	0.07254888184	0.01194119019	91	1
12	361.5074008	362.6079409	-52.99309855	16695.32345	2669.023677	367.7361493	1763.564392	6700.5	3675.787234	69.19736744	2921.522403	543.3480024	104.721608	281.6792432	1193.403667	1617.652194	-0.003419641021	0.1643383617	0.02265740493	0.004606964568	0.01646220272	0.005953197099	1	-0.001030266542	0.2999591319	0.05794380427	17	0.9999998012
12	367.0169316	472.0205719	2694.998189	16147.58654	3646.260392	719.6451528	1759.57699	6963	9961.044444	577.0073813	3219.038701	737.3466475	227.3426495	219.6244165	1367.075719	4773.156012	0.1661212291	0.2352438194	0.04428264296	0.01055363604	0.01587593209	0.01246536205	1	0.1361490463	0.443879024	0.1700032709	65	1
12	367.3657586	91.42778068	3049.591799	10260.03552	513.4902543	597.6155504	1591.107273	3899	3118.265957	747.6964617	2554.436784	188.2159278	242.5308655	192.333894	958.8583223	2456.21216	0.2929315489	0.05078274934	0.05822789531	0.0162723552	0.01801169954	0.02416988903	1	0.2359072429	0.06413218583	0.241689622	73	0.9999999913
12	367.598669	777.459986	-63.88838249	8607.881135	2835.182659	842.8644384	1396.769974	3946.5	5739	59.85912692	1423.425199	456.4171127	166.7339736	166.3805554	629.4802846	2202.901381	-0.007544278724	0.3238246519	0.1005298883	0.007437078287	0.02217398313	0.01152465152	1	0.002420315688	0.627969583	0.3263185909	27	1
12	377.7178235	522.0521483	4196.397113	13643.81834	836.9126498	924.5572949	2100.360321	5281	14676.09474	1013.142804	3104.875258	205.4100863	284.6590153	219.0454015	1151.949141	8075.055876	0.3085821705	0.06279206745	0.06546851376	0.01588911459	0.01419649654	0.01886745533	1	0.2489639609	0.08867613108	0.2700679604	73	0.9999999996
12	381.4557548	650.2989596	-24.64002851	13612.10608	2231.596405	80.02674489	2029.326325	5484	6168.536842	63.87251306	2269.694845	333.2500341	89.40096008	220.3330537	864.0393582	2157.341502	-0.002070173062	0.1652248179	0.006272905855	0.005024297424	0.0154439737	0.006992831007	1	-0.0009803009434	0.3016212041	0.00223540867	16	1
12	387.8723621	347.8981418	1897.306672	9980.654022	408.3254059	123.4982665	2354.340024	3865	3894.197674	798.4208229	4364.401704	239.1680957	220.3992971	507.5156261	1589.745831	5749.542054	0.1839101708	0.04010205219	0.01074040923	0.02542371719	0.02442291369	0.03014549632	1	0.1459726684	0.04294209256	0.05547937764	55	0.996104034
12	391.5978676	425.2377471	7810.89537	15707.26146	1617.651342	-297.7634427	2146.548	6285	14875.64211	1562.416404	2910.264507	355.181944	278.1951792	247.3171736	1162.543129	7552.226096	0.4979049168	0.1086640309	-0.01863531658	0.01976864907	0.01469649733	0.02049648323	1	0.3949333505	0.1800942858	0.02446008882	85	1
12	393.0815209	714.0243537	-35.61765836	10587.15341	2525.765883	525.4616398	1600.575335	4532	3812.129032	58.37993534	2945.770202	713.8955606	171.4595254	169.4903255	1253.962179	2248.548267	-0.004259914415	0.235665506	0.04873398621	0.005931153805	0.01927944952	0.008480108069	1	0.0007601313293	0.4465685803	0.1482699107	22	1
12	395.8260107	519.626781	1373.792615	15713.51804	341.5019899	46.7093717	1826.275563	5735	13180.82105	252.8682266	2459.477621	151.772906	108.5147562	210.7991162	885.9750418	4499.081008	0.08779953963	0.02104345585	0.002953355933	0.006860037181	0.01061595868	0.007034731207	1	0.06873066087	0.00477039962	0.007645048806	30	1
12	397.4721874	354.5660922	4123.635771	13582.10045	819.6980916	980.1490876	2069.332457	5263.5	10102.50685	1025.319807	3242.901719	199.0802976	326.2059823	217.4990766	1195.60384	6854.70389	0.2978546445	0.06125232668	0.06869328945	0.01577553933	0.01464100067	0.02302605498	1	0.2406077192	0.08565690894	0.2787370274	73	1
12	397.6451136	687.5517254	10380.84899	9964.720833	272.5859394	-772.4718384	1762.416165	3965.5	8556.861702	2917.375938	2804.108348	140.8188641	410.8961698	197.3694583	1034.420882	5563.895824	1.023924226	0.02635089601	-0.06917565771	0.03463430071	0.01696175619	0.0404849274	1	0.8096739102	0.005223489175	-0.03578943359	94	1
12	402.7535157	341.6809564	-30.55708851	12178.69006	1100.783884	709.5667643	2177.13204	4788	2337.227848	84.60515476	3103.721287	296.5353075	193.9978341	611.8370376	1140.920966	1709.308789	-0.002315954989	0.09527339791	0.05846815788	0.00891315746	0.0161411618	0.01390368793	1	0.001323194582	0.1585290603	0.1793081177	13	1
12	404.6464854	50.83448534	2491.138326	8657.347231	210.1901415	494.2377445	1473.592398	3284	9241.5	543.8842698	1843.807159	128.046241	203.0877409	177.9617242	684.1795844	4695.960206	0.2840525529	0.02510487499	0.05807095742	0.0170059191	0.01487209694	0.02309282006	1	0.2285343925	0.01152930087	0.2387396682	70	0.9999996916
12	405.4728083	210.6340975	14582.89177	14295.50665	986.52498	-756.2617178	1420.071377	5789.5	9905.728261	2853.698878	2791.221066	243.6919436	505.3619803	221.5320468	1098.571849	5040.072754	1.006300789	0.07131942014	-0.05408745499	0.02831335458	0.01369799206	0.03959286795	1	0.7971055669	0.09782141289	0.01282690294	95	0.9999999992
12	407.366775	405.2060973	1492.931286	8457.730843	750.4367644	450.2127724	2219.759223	3380	769.4893617	660.3828587	3751.177855	373.1401564	229.6424667	464.9978319	1446.362657	704.4031676	0.1723788458	0.08904620131	0.05134307179	0.01401366848	0.02829171256	0.0224608938	1	0.1399120812	0.1438572692	0.1927256352	59	1
12	408.8338555	121.5354273	-6.957728339	11459.22885	1134.772949	72.84834744	1605.269028	4415	3292.103093	45.77176699	2157.176701	240.3960308	84.56718654	237.054778	805.4219443	1480.065148	-0.0006018748834	0.09965620302	0.006828271777	0.004044331194	0.01524597154	0.007469487527	1	-0.0005231191875	0.1670547794	0.003208392833	11	0.9999981
12	411.1718354	423.7931796	-41.79933858	16626.80791	300.1401872	108.1190462	1746.840113	5914	6163.789474	48.02351584	2403.956681	159.8993802	82.84118006	219.4262873	857.844765	2116.856028	-0.002688500389	0.01813256827	0.006618152158	0.00307585374	0.01059402959	0.00497475444	1	-0.00312686628	-0.0002229829254	0.0004902715839	1	0.9999987709
12	415.0183215	553.586836	922.8122127	5389.149938	2360.832808	-13.25581408	1954.725458	2749	1599.75	452.4850317	2778.387342	1186.559485	110.8511251	344.0919957	1359.127538	2126.277589	0.1675556953	0.4316213167	-0.002138190557	0.02423121235	0.03942230485	0.02456602901	1	0.1365972896	0.8464529093	0.01533013241	68	1
12	427.7423107	216.8151022	1028.987962	12256.00502	277.4176322	85.85214649	1880.638151	4525	14208.18085	218.3012624	2305.731768	151.1174417	106.1262195	201.9406588	820.9351879	6803.205625	0.0838226663	0.02520494647	0.006994665402	0.00855645561	0.01389178915	0.009421320729	1	0.06586650367	0.01338727879	0.02067840665	30	1
12	430.5517702	252.7055801	-1.581394327	11843.48474	1882.608186	246.0277414	1932.827235	4832.5	1256.305263	64.51885494	3244.71331	558.8489011	128.1356542	267.4618878	1288.190579	1087.908457	-0.0001693850828	0.1528986603	0.02219049772	0.006213981822	0.02270253087	0.01040330544	1	0.001398086419	0.2764451484	0.0568354437	17	0.999999976
12	434.2965328	658.4512023	9051.442677	12600.02888	1341.476185	-524.0295678	1668.813185	5085	12932.91579	1751.730169	2521.594088	257.4751142	285.1537117	166.4060813	970.6147743	6049.710363	0.7167334415	0.1084022076	-0.04319513227	0.02732363423	0.01472281893	0.02657651643	1	0.5676329336	0.177049725	-0.01204402759	92	1
12	434.7051441	722.6705349	1871.77333	6084.517272	537.092004	297.6023611	1838.373586	2452.5	1594.086957	663.6171853	2257.596443	209.2988486	179.3371505	258.0947588	858.9296332	1550.534503	0.3048348431	0.09129228923	0.05000710206	0.02292514905	0.01978831533	0.02867303299	1	0.2453282694	0.1470669359	0.2169339597	75	0.9999483334
12	449.5841149	104.5825214	1622.042018	10235.65767	1060.709703	1406.19	1623.789407	3993.5	5555.293478	358.2999984	2092.16221	226.6663199	334.8152132	224.9310373	806.0997717	3169.110117	0.1563454438	0.1025479283	0.133363922	0.01121581994	0.01657027106	0.02053927902	1	0.1324782984	0.1724481418	0.4699298195	60	1
12	460.2793156	332.1569503	513.8609481	6999.699602	2067.615481	703.3957862	2122.192383	3291	728.9052632	268.0424654	3606.849226	1067.287708	338.1178358	438.1857025	1606.328053	870.3621412	0.07218127613	0.2991093403	0.09989518892	0.01728982028	0.04964506389	0.0301993127	1	0.06558423533	0.5764093842	0.3409742061	50	1
12	464.1727625	533.7785387	-150.6973633	14509.31333	3456.722753	1633.648879	1645.736428	6260	8200.072917	73.17307807	2562.465755	622.3448424	300.5532262	188.6531732	1069.092188	2843.938323	-0.01095859515	0.2343279715	0.1116820463	0.00543356329	0.01754360334	0.008676206378	1	-0.0006139664899	0.4444430492	0.3620083297	23	1
12	465.1518916	64.53297328	533.8133936	8654.442051	158.8434614	721.8102145	1456.010682	3178	7308.229167	113.4885376	1546.687316	93.33858972	174.494074	170.6022894	544.3674982	3634.079658	0.06402360131	0.01776640036	0.08565725588	0.008582687481	0.0127612119	0.01502642182	1	0.05498343744	-0.0009840246111	0.2851865723	32	1
12	487.3012572	81.35844794	-10.67756485	10543.57202	2279.898659	179.7523948	1281.370191	4408	3894.43617	65.27990109	1486.049363	355.6535395	74.16672832	165.4463918	609.4056949	1561.60388	-0.0009556049484	0.218375876	0.01801394351	0.006422389293	0.02075310739	0.006572371447	1	0.001254317158	0.4107852751	0.0436279869	21	0.9999228887
12	489.1124159	54.80446353	484.9425438	7640.703083	820.7966331	614.287729	1303.545383	3008	8514.375	123.343371	1400.048233	176.877346	151.8498971	166.7057408	538.4429858	3603.260343	0.06279376308	0.1076755715	0.084211952	0.01085266824	0.01850295089	0.01399524281	1	0.05493728046	0.1835223326	0.2816845678	40	1
12	500.8072119	723.4755426	25.29505892	6476.7556	1367.660106	36.63372035	1675.529536	2720	1418.655914	56.13658535	2698.905917	606.9714727	74.50931439	198.5072253	1108.519135	1430.793695	0.003417015211	0.228191905	0.005427068055	0.01022123999	0.03093576885	0.01437352159	1	0.004053198339	0.4307735149	0.001728778329	20	0.9999999963
12	516.5491041	226.1539902	3715.226474	11284.99612	123.6266343	-106.1665857	2129.785931	4262	2479.164706	701.2805933	2140.807581	148.4208002	169.2439457	262.8303626	769.2635077	1434.509837	0.3191863007	0.01217330796	-0.008119950138	0.01740350228	0.01479116503	0.01629613575	1	0.2521840111	-0.01595358995	0.01981163911	69	1
12	519.3908341	134.3180445	1365.109205	8157.940996	1217.43484	-9.168880715	1875.632888	3329	1206	460.4230637	2686.683052	456.9042091	127.0135715	256.4195311	1092.28958	1261.563662	0.1652417353	0.1536106598	-0.001274731237	0.02068721725	0.02871501081	0.01761227818	1	0.1316415093	0.2759682986	0.01250446068	61	1
12	522.9306746	215.6369653	3277.005174	10373.61984	106.0617778	-85.35668631	1968.362035	3942	1818.289157	923.1659051	2869.406322	147.8517296	190.7025949	211.3619624	1047.134857	1321.802027	0.3180607628	0.009585618469	-0.009575304787	0.02020764659	0.01626205044	0.02121642977	1	0.2511663496	-0.02126478792	0.01454257225	69	1
12	549.5093934	259.2122693	3236.410219	10930.01917	531.9441596	644.2422039	1716.885485	4146.5	2335.989247	943.0816646	3120.077453	205.069957	266.861182	222.9229556	1150.418758	1925.740815	0.2988471386	0.05180156228	0.06120253057	0.01711723291	0.01922465074	0.02324958892	1	0.240817302	0.06618689065	0.2531623697	73	0.9999999994
12	562.2793555	388.1706006	-105.3524878	10896.45256	533.1618165	2460.138989	2544.867832	4172	2188.28125	81.51003987	2122.175142	162.2566803	482.7086439	377.9747701	786.7740103	1491.36705	-0.00984417041	0.05093199848	0.2283833183	0.008777800973	0.0147374476	0.01632055339	0	NaN	NaN	NaN	NaN	NaN
12	572.5674371	286.8243695	17.83327333	8083.708615	2552.301412	33.7658027	1455.139126	3718	299.3229167	73.23580486	3059.801409	943.7413757	81.12764392	165.5000724	1347.119993	261.9070745	0.002728176321	0.3116211614	0.003988342259	0.01128929442	0.03495897311	0.01155026602	1	0.004364422384	0.6019765777	-0.001756348602	24	1
12	578.6005918	29.62361428	370.2276698	5087.408378	1564.862988	75.46438826	970.3428419	2334.5	2503.34375	101.833817	1053.809782	342.6838189	73.2725375	123.769164	473.7433451	1421.555803	0.07435678197	0.3091618739	0.01542642141	0.01323795642	0.03317459228	0.01411779229	0	NaN	NaN	NaN	NaN	NaN
12	578.5005413	435.2904121	-38.09981926	11595.92685	2806.545533	246.7486391	1643.351745	5070.5	3532.760417	67.28641341	2309.600756	522.3233199	88.60773856	203.9682072	946.3696323	1921.118708	-0.003098699456	0.2404246021	0.02155319423	0.006422199684	0.01648719749	0.006883516939	1	2.250549121e-05	0.4560856451	0.05568207086	21	0.9999867509
12	581.460674	672.5907961	4228.043275	9096.313516	2186.768447	-338.6683405	1434.147385	4010.5	7269.765957	907.24572	1805.831171	436.9875155	176.9615453	149.0213395	772.725245	3456.870763	0.4739129761	0.2411005133	-0.03768400968	0.02206301602	0.01845197202	0.02136057305	1	0.3761345562	0.4519575446	-0.04335788367	88	1
12	596.5454354	326.313263	3345.59183	11230.12444	696.8956361	716.5214807	1697.97293	4365	10984.26596	781.7679272	2436.535284	187.9797828	232.47901	175.0578188	913.2420031	6385.121205	0.2977397931	0.06209630179	0.06184352864	0.01624590764	0.01547896154	0.02042765223	1	0.2400933011	0.08733031739	0.2553090678	73	0.9999999999
12	609.29723	400.0135273	-57.84183431	8473.610843	2809.195291	908.5461764	2068.591708	3877.5	1648.606383	69.3140062	3013.116468	976.0519465	338.5009687	388.4786401	1362.143477	1638.288927	-0.007676196903	0.3294417007	0.1102112629	0.009128285301	0.03153533354	0.01948677662	1	0.002990671615	0.6395823761	0.3594968068	27	1
12	619.4691041	266.3136131	1556.244207	9023.096272	114.5964208	1258.432747	1883.365105	3352	3674.073684	389.2643189	2139.200394	126.5953611	337.9462287	240.7359408	763.1721243	2310.894182	0.1675605593	0.01331572427	0.1392611448	0.01443105353	0.01685739424	0.01977016749	1	0.1407646133	-0.01073478441	0.4908316855	54	0.9999999556
12	635.3051979	272.5095366	-45.05356168	8141.824076	72.41705047	975.624415	1964.400337	3004.5	4051.393617	49.65040322	1867.934742	116.896519	260.1676331	241.2219035	668.7003085	2663.95102	-0.005454825202	0.008328043682	0.1192124599	0.006545214771	0.01629536052	0.0163846947	1	0.001669178819	-0.01933210392	0.3846596046	4	1
12	669.1588642	116.0365789	-10.56963828	5319.445541	837.7845821	500.7199183	1160.998311	2140	3546.947368	37.39855779	899.050369	171.4844452	112.5888628	128.864951	351.826943	1676.617329	-0.001837220521	0.16312149	0.09534595814	0.00751132919	0.02607022775	0.01367031197	1	0.004806401855	0.2980794067	0.3067832712	19	1
12	669.477399	284.1037721	3.88660677	6223.497753	313.0997247	301.9625413	1549.020255	2370	1606.150538	39.35478125	2085.78414	136.9241925	120.1382532	187.7528988	750.0999069	1691.125416	0.000703362566	0.05069264909	0.0499592	0.007828130456	0.02275375176	0.01267243428	1	0.002682162362	0.0669373264	0.1500252851	8	0.999999999
12	777.6746548	558.5549628	26.14475686	5552.288067	1250.202899	56.04709388	1090.516347	2348	2095.170213	45.9199307	848.9967872	209.4456168	58.73646549	107.6841873	350.7783014	714.6214674	0.004959980269	0.225278398	0.01093761366	0.008917321588	0.02338941283	0.01109670613	1	0.005596671023	0.424826494	0.0208485372	20	0.9999162933
13	17.3893229	235.6202342	31.15277827	7643.704835	790.5314757	7.414888038	1065.073986	3003.5	6541.729167	39.092883	1453.314874	158.6557686	57.64008808	163.5720302	522.4852162	2912.251516	0.004045828482	0.1051667179	0.001105957977	0.005685525743	0.02015798562	0.007996359946	1	0.002879266388	0.1782645034	-0.01524318409	11	1
13	23.89437554	260.5297989	2155.203453	7387.28223	488.935487	405.3574155	1289.636658	2882	9581.634409	579.8557842	1877.422093	138.8819887	185.0813084	153.5306046	681.3148723	6146.981031	0.2930304942	0.06706856147	0.0538643956	0.02277150634	0.01939815789	0.02873299207	1	0.2358960315	0.09751383027	0.2271015109	73	0.9999997705
13	26.19539478	372.0062154	1759.602698	10502.32259	3336.67436	-63.07797956	1669.310995	4810	6157.870588	284.386051	1461.634071	483.1039872	107.0148137	198.7568745	660.3047146	1542.821262	0.1677861847	0.3147632726	-0.005463615741	0.01291843212	0.01878214552	0.01071932765	1	0.1352393208	0.6066125885	0.001793004595	66	1
13	27.50753744	591.2910408	-39.11662438	8005.305291	1822.536525	780.02004	1133.176557	3407	2688.968421	56.4370525	1353.706803	330.4331455	158.1814219	138.3766469	557.9718324	1252.971094	-0.004921545327	0.2289361569	0.09873728266	0.007427239599	0.02082847852	0.01223159221	1	0.003314421112	0.433202124	0.3189579745	23	1
13	32.80720839	458.781373	-15.43762485	11451.99815	2720.014223	46.40645128	1381.174227	4942	9998.694737	65.38838706	1594.212239	387.5039111	71.58752773	193.0512402	662.2248702	1962.635327	-0.001242246734	0.2322730531	0.004340933651	0.005788024309	0.01704254295	0.006208670495	1	0.0003209284777	0.4391879452	-0.00291794511	20	0.9999999075
13	34.04149883	233.8597836	555.9229572	9220.131054	1509.451073	705.9972844	1169.025785	3751	20075.07368	129.7005033	1235.942043	231.8586612	136.4946992	159.6665623	489.759416	5054.344462	0.06372047385	0.1691526595	0.07632249741	0.01047388385	0.01762700704	0.0120623219	1	0.05587746486	0.3096033069	0.256078522	44	1
13	38.94518861	218.1253973	37.46947291	8768.394531	2000.668588	7.919067311	1129.54285	3699	9991.6875	53.08764195	1187.532874	291.258652	66.39097021	160.6861878	498.6526107	3913.510427	0.00497892313	0.2337061489	0.001063555453	0.006084180467	0.01850601595	0.007754578333	1	0.005084212972	0.442035079	-0.01274643367	20	1
13	39.91898474	368.2816868	1507.501778	8910.663727	2647.679514	-36.95726763	1958.367906	4054	4854.764706	293.8909534	1700.746814	522.9655759	128.6552127	1031.106633	730.8664682	1343.795386	0.1696385692	0.3106906102	-0.00451330736	0.01583788018	0.03108021336	0.0165898135	1	0.1367279877	0.5982437998	0.005366616776	66	1
13	41.29862345	128.667711	449.8602032	6300.590103	1935.168509	-75.04336821	909.6246225	2849.5	4948.755814	118.3216445	1168.87953	375.3281579	59.87491795	174.4598673	515.1037458	1778.48922	0.07227496255	0.3155151908	-0.01164787219	0.01334258705	0.02630952472	0.01047569209	0	NaN	NaN	NaN	NaN	NaN
13	46.40379097	142.396833	518.496574	6786.691524	2180.330645	-67.08249091	964.9456336	3056.5	3078.784091	118.0763245	1104.385863	379.3639247	80.73422609	175.9671579	487.4495995	1459.041273	0.0756886035	0.3222608696	-0.01011781923	0.01309927856	0.0290860793	0.0128083609	0	NaN	NaN	NaN	NaN	NaN
13	47.73515907	306.5320342	-15.66602163	11325.42117	1100.243003	560.0096679	1589.439299	4363.5	3782.247312	48.67292497	1642.859834	216.4105994	114.7193754	220.5384942	630.4947354	1128.149077	-0.001390977003	0.09968665907	0.05111901761	0.004635472422	0.01545540594	0.007965449098	1	0.001645926659	0.1675118863	0.1544661017	13	1
13	49.4931348	620.2652405	1188.684493	7482.974355	2348.249441	-40.84257134	1473.651802	3487	10040.73684	259.0606014	1492.990499	452.1164596	119.9584824	302.6594316	670.7098486	5048.096815	0.1606675092	0.3118570247	-0.00688707255	0.01626026222	0.02387443791	0.01611777808	1	0.129447697	0.600710743	-0.004673125579	66	1
13	52.26249244	176.0993001	510.9177059	8380.933009	509.6520974	648.3346567	1092.446441	3141	4529.521277	105.9465469	1412.64317	130.9647456	153.765438	165.1532426	507.8088989	2120.200354	0.06085262201	0.06133360886	0.07867594852	0.009224591176	0.01687607216	0.01475968982	1	0.05251390684	0.08839425531	0.2614566669	36	0.9999999999
13	63.7923676	348.6498216	4116.866556	14036.1761	252.8262101	-146.8140147	1646.840954	5084.5	7792.12766	663.8636969	2359.13575	143.942824	198.5303008	212.2557647	828.7717439	2378.493027	0.293299319	0.01839549351	-0.01005326458	0.01242231758	0.01172341054	0.01585444867	1	0.2315189612	-0.002930405581	0.007704198485	69	1
13	63.67170095	703.4171263	50.91690152	8610.617539	847.7252126	-11.79860597	1181.725426	3380	1774.702128	40.43753119	826.6046653	126.0823178	57.42268863	153.2708341	306.6540848	668.786991	0.006213435007	0.09820867691	-0.001267659088	0.004674456712	0.01408186309	0.007040587267	1	0.004376155203	0.1639422209	-0.02302031749	11	1
13	64.58205912	331.4859444	-11.98940373	12484.8661	807.6828713	86.38704762	1434.271688	4660	9187.447917	49.70381545	1985.127283	150.6970617	64.84592457	194.6216525	712.2140593	2541.932857	-0.001040996625	0.06661917494	0.007025788353	0.004141576044	0.01315967924	0.00543268555	1	-0.001236748361	0.09926454443	0.003161488772	6	0.999883607
13	64.58499958	364.4018867	1927.741229	12321.9905	3794.478674	484.1757637	1601.059755	5640.5	9956.206522	362.8650535	2229.083731	634.8863791	164.0913928	184.2459135	945.8569949	3739.966467	0.1552796331	0.300475694	0.03966363155	0.01382289755	0.02119664981	0.01336333586	1	0.127967424	0.5778171844	0.1530971285	67	1
13	67.48834623	135.6400788	22.99783262	7545.161896	1221.95718	292.1877578	1135.464163	3063	1739.212766	41.76803871	1130.393695	203.404142	85.46920297	166.1348206	439.9278485	700.5025826	0.002791858327	0.1629334462	0.04035730416	0.005823343677	0.01792759297	0.009819241121	1	0.005017743804	0.2971653546	0.1197798427	18	1
13	77.43273542	284.6967706	11312.88062	11704.46169	785.9833068	-740.6004647	1377.793114	4748.5	10380.03191	2366.897682	2451.498894	176.3070032	455.7900831	195.7501249	926.6745442	4410.070425	0.9556465145	0.06903869997	-0.05532267548	0.03617289166	0.01467657157	0.04547267285	1	0.7566654766	0.09366107431	-0.002427845912	95	0.9999987187
13	80.64997151	428.431508	5847.929251	12880.18221	1329.1907	-264.1163015	1647.818715	5141.5	16402.69149	1118.126893	2330.099618	222.8785827	265.4426984	187.348007	868.5245647	6580.694865	0.4594414913	0.1010335188	-0.02196357847	0.01987605562	0.01536970424	0.02341315801	1	0.36400772	0.1648094318	0.004592318997	85	1
13	84.99886949	309.303914	-7.058909691	8819.703284	2785.279171	458.4594986	1778.212554	4015	3731.217391	74.26395894	2142.046039	687.8221804	135.5027952	190.3591013	940.0695824	2668.567055	-0.0008775138219	0.31510846	0.05187181846	0.009833339373	0.02997063044	0.01070422866	1	0.004556890778	0.6095884572	0.1612393693	26	1
13	86.33652542	69.36792157	471.5792747	6903.447654	1089.432861	-62.18890552	882.9495886	2807	5036.947368	100.1246537	952.4639122	152.4322822	63.33882845	125.8606379	363.1049793	1610.174897	0.07062257859	0.1585713216	-0.009197655851	0.009790549183	0.01941122493	0.009471143837	0	NaN	NaN	NaN	NaN	NaN
13	86.84675215	155.1385669	5536.335585	8662.722703	1354.997007	-347.4684412	1108.844737	3647	11183.14737	1125.069823	1690.807055	263.5160951	244.373572	160.91021	685.1888428	5866.575138	0.6438624882	0.1576725319	-0.0377286863	0.03630049469	0.02412354826	0.0337675598	1	0.510512266	0.2789705311	-0.00822715822	93	1
13	90.25064082	258.3542802	4796.859198	10450.56791	1106.067581	-211.5502251	1629.667526	4226.5	10784.91398	1275.343402	2549.503949	229.6223792	258.5998506	214.7023631	952.5687938	6077.253924	0.4633673162	0.1094225292	-0.01938389662	0.02475899187	0.02409140028	0.03029921369	1	0.3673923605	0.182006208	0.01442296736	85	1
13	91.66422373	487.4786305	3765.945474	12548.90982	724.843155	790.7560352	1698.000138	4769.5	10133.48936	715.3669347	2476.18097	160.2350204	281.8591172	167.8740644	882.2865836	3939.686974	0.2946743454	0.05648727468	0.06003898336	0.01418307693	0.01543030293	0.02182701653	1	0.2374744079	0.07583619776	0.2483679762	73	1
13	94.67529919	745.4597511	9.823453595	7156.890997	177.8208953	95.52000952	1109.390137	2616.5	13028.3617	31.52757285	1135.441234	95.23323201	54.09250749	127.8579551	394.6220414	3457.050651	0.001428281941	0.02651383151	0.01473987623	0.004485576663	0.01435067767	0.007599248578	1	0.0007597384297	0.0170042361	0.02931022001	2	0.9892306473
13	97.78101707	212.1171061	1739.661639	10420.32599	200.5064827	-49.72709192	1731.336477	3894	5346.652632	382.2503297	2010.90191	144.1443971	120.4320125	253.8094915	710.80269	2639.342257	0.1714045454	0.01922186137	-0.005133723593	0.01193634289	0.01594427964	0.01266292819	1	0.1347740146	8.562374158e-05	-0.001902712999	52	1
13	99.30695655	571.2785582	-53.67973809	13383.16723	1269.325856	674.102998	1545.373075	5147.5	5022.191489	124.4885042	2280.632341	191.093314	218.0397626	1223.743402	800.2168564	1532.839485	-0.003783867796	0.09605243496	0.04932169778	0.01333836551	0.01301855441	0.02184987761	1	-0.0004144507037	0.1600633516	0.1477330857	13	1
13	102.3131445	103.368372	15.64311376	7648.030402	1724.543147	3.513138531	964.4325387	3227	8503.670213	49.64529555	1381.893028	291.3947692	55.28044889	181.2219144	552.2830367	3687.547941	0.002067399045	0.2264216002	0.0004476179732	0.007176098525	0.01919051932	0.007553381446	0	NaN	NaN	NaN	NaN	NaN
13	105.8524294	495.8272802	-21.91378877	12358.68363	1194.822301	96.72309962	1683.932924	4790	5864.673684	56.94012151	2476.370047	243.7902448	64.94571963	195.323366	904.1841146	2283.496835	-0.001685704079	0.09746607682	0.007920867937	0.004887606644	0.01413284614	0.005558658858	1	-0.00134212916	0.1625812246	0.006667261407	11	0.9999873908
13	109.3736034	380.2970629	-18.94257026	12284.6851	5295.140646	77.60080333	1815.700241	6018.5	10792.27778	75.60358017	2102.809318	865.4044144	109.744282	249.9530991	979.7740594	5312.08767	-0.001594598553	0.4328612147	0.007391004997	0.006973563729	0.0242128389	0.00913686094	1	0.00251850344	0.8508529441	0.01124028068	28	0.9994663998
13	114.6321477	408.3337848	782.9066049	14170.93036	798.2625464	3001.845684	2085.363799	5329.5	7525.315789	161.2242088	2038.770186	174.0066481	476.0924142	234.7292529	732.6653416	2264.996202	0.05492832032	0.05773954071	0.2119331145	0.007918358922	0.01332165104	0.01582121771	1	0.05617091881	0.08224318029	0.7157043002	37	1
13	117.7547493	231.5445106	4.234456442	10729.77126	4605.203349	197.6264886	1478.668149	5267	2928.119565	76.75003527	1755.066406	807.5463513	89.60421598	193.5850179	842.057465	1040.219829	0.0004080853491	0.4283765936	0.01846698424	0.00763263105	0.0233082526	0.008335788004	1	0.004761619513	0.8417255078	0.04945794746	29	1
13	118.6196704	88.62807776	749.1891083	11121.19997	608.4828988	272.7682944	1025.598584	4131	5555.177083	94.24695696	929.1234773	139.4130547	90.16283932	162.2242436	340.9062673	1618.983768	0.06870415472	0.05570821833	0.02504409182	0.007463836411	0.01237564618	0.008067047127	0	NaN	NaN	NaN	NaN	NaN
13	118.6947917	737.4401751	1185.848738	6962.890476	372.0092995	-79.66182833	1194.515723	2651	2853.585106	272.8584479	1509.595257	118.6227507	77.85746736	143.6882788	544.3977777	1331.718079	0.1713843891	0.05522916938	-0.01146702598	0.01456225663	0.01637839677	0.01201608541	1	0.1347682747	0.07392257628	-0.0228770806	55	1
13	119.3358705	661.5872066	660.3206292	10006.02009	522.2729815	278.0958082	1471.576292	3841	8350.968421	161.1135876	1884.181106	149.6781588	121.4345704	197.769935	683.3463426	3360.951697	0.06557162063	0.0546746861	0.02818842394	0.008822637839	0.01363028609	0.0109115265	1	0.05300737849	0.07423938306	0.08973912924	35	0.999999997
13	121.6020352	680.4526851	4.081495433	8403.332308	509.8144717	35.85289911	1454.209561	3173.5	6828.83871	44.73567278	1550.579935	132.075174	65.75510449	174.8618053	561.2674418	3074.353136	0.000548454392	0.06009091576	0.00414899311	0.00543405581	0.01447623228	0.007713739195	1	-0.0002271257424	0.08582590306	-0.006453252635	6	0.9999114643
13	122.800053	373.0009336	3919.467213	12300.76339	185.898135	-144.2800133	2190.86308	4542.5	2849.406593	914.6310956	2809.315494	148.0145415	183.9162514	221.6582771	997.7827578	2245.166626	0.3184669236	0.01419294628	-0.01115377905	0.0183531823	0.01376165528	0.01845423756	1	0.2514425885	-0.01182793754	0.009321372391	69	1
13	124.9047843	550.2604426	710.3084587	13302.03394	1379.988016	2645.021049	1529.140958	5136	4339.680851	167.3968793	2318.368235	240.4429074	493.0125154	178.0666405	852.7791311	1965.028776	0.05408322379	0.1099816082	0.2016049462	0.007963918946	0.01394444516	0.01930303753	1	0.05544097393	0.1893699067	0.6812007809	41	1
13	126.7469183	269.4245877	1951.851494	11780.32486	3804.340951	-28.44234835	1666.301749	5485	9891.648936	440.2021215	2454.929808	745.1281872	134.9295548	232.9291649	1055.913802	4855.297277	0.1656122852	0.321037851	-0.00261555276	0.01434931652	0.02386527046	0.01204877952	1	0.1337595958	0.6195365155	0.01117791454	66	1
13	127.7515693	710.1467414	2662.128378	9430.221527	804.7481168	-146.7100913	1331.146051	3649	4270.052083	447.6218161	1641.418347	167.2275214	127.1087525	202.752091	617.5894874	3918.499327	0.2872420555	0.09084687844	-0.01445796848	0.01792350495	0.01490487934	0.01535138716	1	0.2272429064	0.1457749262	-0.007294376905	74	1
13	130.7424067	247.3890822	2121.31606	13212.57056	2127.325404	-79.28579524	1548.182246	5458.5	5965.817204	556.0412204	3207.531594	447.889975	146.6577958	235.8725203	1224.305605	3192.344957	0.1625807773	0.1607280107	-0.00666158942	0.01378891776	0.02135643539	0.01235569158	1	0.1292634871	0.2905549839	-0.006355162132	61	1
13	134.3097554	533.4277524	-81.83979723	12595.80672	4055.554543	1409.72198	1894.882076	5752.5	4736.978723	81.82191783	2528.532421	791.8690655	319.4831755	246.6080695	1109.41432	2159.20143	-0.006783815072	0.3224178925	0.1132372353	0.007184019804	0.01952040335	0.01280795331	1	0.003812343669	0.6251855925	0.3699027769	27	1
13	136.1695098	488.550951	7183.643909	14858.36835	2348.753657	-320.1801729	1729.292022	6108	14888.66176	1221.039502	2613.12402	406.7149801	256.2040807	213.2255005	1033.97117	6195.956239	0.4775990299	0.1602099803	-0.02217031253	0.0185410548	0.01593183656	0.01964057681	1	0.3791278135	0.2860556601	0.008947369362	87	1
13	140.9276289	597.3013642	5283.554683	10895.23167	1764.215736	-310.2828778	1945.448888	4581	11160.86316	1010.022012	1984.324713	332.4989172	248.6649044	214.8837256	797.1800864	7003.069981	0.4939792441	0.1664633728	-0.02951195128	0.02491600289	0.0180807746	0.02657169356	1	0.3917790205	0.2986528055	-0.01248141542	87	1
13	146.6573629	495.3716112	6117.244152	12569.05289	2177.544908	-213.3703009	1619.664413	5292	11453.83582	1465.152239	3100.042979	454.7670694	271.5390669	188.2466767	1215.683764	6646.029477	0.4771965434	0.1686731643	-0.01524733893	0.02482160214	0.02011486449	0.02524213934	1	0.3793409453	0.3034878914	0.03269003895	87	1
13	148.5416356	482.7056261	6554.397781	13293.65554	2219.038777	-264.3831644	1636.214011	5657	18257.75362	1458.762818	3000.568037	468.9749786	261.5495981	170.9651902	1192.67992	4854.120395	0.4727677157	0.168228279	-0.01992857084	0.01915048789	0.01524590164	0.02264165202	1	0.3755135617	0.3025805001	0.01571591568	87	1
13	152.0846469	207.1136309	2834.76434	9886.204002	2307.800542	666.3800495	2241.866822	4365	7876.157143	679.4293526	2066.010995	478.2946862	236.9804309	240.4093086	875.8382433	4537.457807	0.3015578886	0.2333717228	0.06684774064	0.02428069783	0.01850429803	0.02479568014	1	0.2454012256	0.4388148555	0.2764968357	79	1
13	153.4543138	299.487209	926.9530916	12564.25621	745.8779647	45.68170912	2165.627336	4786.5	8856.416667	183.4319039	1896.377455	187.0017337	98.20513453	358.1427144	694.5122488	3439.946115	0.07628219023	0.0618584051	0.003291195564	0.008500232157	0.01364246669	0.008300696825	1	0.06004576095	0.08865196437	0.007076231626	34	0.9999999999
13	153.6853131	575.4477696	-102.5583657	12857.56942	178.4989183	1495.926495	2247.588338	4580	6191.117021	48.79246677	2183.099014	139.8563574	271.3923089	229.7547094	769.2151772	2863.259222	-0.008149522059	0.01463216085	0.1177469546	0.003936546818	0.01211241685	0.01168605474	1	-0.0004973333566	-0.006379728392	0.3791841803	4	1
13	156.7074382	60.40006253	-30.00592605	6871.67871	120.3775464	1445.634772	1314.636111	2502	1642.212766	45.99588631	1064.384867	92.47853206	265.9381423	267.1859602	360.7872788	578.2821775	-0.004585494174	0.01723594272	0.2057575864	0.006861073406	0.01578061974	0.02171184719	1	0.007928450436	-0.0003060567569	0.6809115982	5	1
13	161.0904857	196.7106716	3647.261897	12195.3123	2978.717008	740.0921247	1684.421447	5374.5	15290.43333	676.1563158	2197.456389	521.0217788	251.7576107	201.1720333	903.0659314	1982.057836	0.2906772377	0.2399778955	0.05903248528	0.01999494519	0.02104688805	0.01847278003	1	0.2363186628	0.4524174815	0.247541842	79	1
13	164.6547251	262.3960558	4432.59067	14335.78284	277.639248	-139.1453141	1962.881308	5338	6842.968421	813.5169666	2514.373512	142.9288907	202.202066	216.8525739	889.774242	2585.28341	0.3105098093	0.0193987157	-0.009442164504	0.01420157542	0.01096456934	0.01589210274	1	0.245273731	-0.001046667315	0.01354598973	69	1
13	165.5275598	210.3339572	3723.452663	12633.77116	3015.1327	820.4340856	1955.227936	5539	11355.93443	598.9705513	2120.239816	469.616048	263.0216853	232.3085069	873.5543579	4701.842755	0.2936138544	0.2346696696	0.06170079348	0.01660713804	0.01977344262	0.0199047791	1	0.2387651233	0.4415167697	0.2572009799	79	1
13	167.5462992	476.2149306	-3.682761222	12880.30014	163.992244	699.1515636	2262.849925	4700.5	2608.666667	49.54273724	2560.458513	149.0831625	181.1988721	306.1452718	889.1113189	1340.371471	-0.00026328865	0.01324023759	0.05561101005	0.004189032513	0.01372394112	0.01013350791	1	0.001842602016	-0.00986078281	0.1684281679	3	1
13	168.4117891	168.6537447	6.899476346	13551.98002	1319.641611	300.7568965	1646.822436	5185	2258.319149	58.96049638	2123.280173	241.641349	96.28990683	239.9023597	785.1609082	650.7877644	0.0004756277163	0.09801986615	0.02308289599	0.004581474712	0.0154291598	0.006267545076	1	0.00134277038	0.163827284	0.05898499712	12	0.9999096978
13	168.9653278	137.3732069	712.8552023	10448.84634	1109.679562	-0.6217430943	1433.400436	4066.5	8582.297872	182.7787258	1852.532472	205.7814541	89.94159527	196.6360125	684.3835297	3752.545558	0.06667663751	0.1059641011	-5.243967076e-05	0.009694564758	0.01720299799	0.009439678376	1	0.05268823012	0.1792344516	-0.005602232655	38	1
13	172.4865217	230.668433	12.07345087	12032.2802	1963.254403	90.6034789	1941.163376	4950.5	4932.351064	59.87498816	2211.13729	382.0879091	71.40629858	250.4506053	876.2484173	1653.070462	0.001087198985	0.16525163	0.008527961191	0.005032459997	0.01524054754	0.006620382665	1	0.001676637918	0.3016628114	0.01063078285	16	0.999999992
13	174.3819241	199.4675309	3244.263992	10894.63045	2582.608058	650.0321204	1845.598588	4845	7875.382353	819.619725	2585.130029	611.2900863	247.9790879	213.9198508	1098.495435	4308.45784	0.2952771345	0.2346182699	0.05669219713	0.02081897249	0.02127944595	0.02420792088	1	0.2397727065	0.4413501724	0.2404366225	79	1
13	174.5975888	548.2354399	-221.4732834	13910.99382	238.3570275	3251.372017	1934.95896	5055	1958.726316	78.94880122	2734.14663	154.3008207	583.9218754	327.3317664	972.0458073	859.9665931	-0.01666221823	0.01847666228	0.2299784603	0.005132383867	0.01233070876	0.02016494349	1	-0.0001445273673	0.002577892972	0.7611255818	5	1
13	184.4671722	327.227541	4899.109618	16954.55861	2707.805063	-111.4344529	1628.561344	6981	11080.05634	989.5204771	2904.376283	553.7534779	193.4868843	194.05577	1221.037412	4574.682199	0.2986990918	0.1679413532	-0.007084385701	0.01657697828	0.01508434124	0.01267960261	1	0.2377102522	0.3039277342	0.02186398727	76	1
13	186.0918732	403.7050747	2563.892728	14745.21651	735.0994126	774.1030996	2628.544934	5614	4066.765957	460.3683536	2448.568618	185.7071644	238.134686	286.2898647	887.0916565	1565.298243	0.1749755942	0.05124316366	0.05523940716	0.01180037881	0.01211107493	0.01487540698	0	NaN	NaN	NaN	NaN	NaN
13	188.3906742	45.57412469	6907.051433	7202.607478	813.2396665	-460.555649	1015.196757	2989.5	2308.150538	1455.294705	1408.551208	195.4672641	295.4951537	153.8486564	558.2793476	1487.603149	0.9682558845	0.1102235862	-0.06360423623	0.04969369323	0.0228970176	0.04744872809	0	NaN	NaN	NaN	NaN	NaN
13	190.2711916	150.3876253	-13.59678334	10262.13955	1677.694981	524.6051307	1760.576523	4191	1822.666667	54.28565455	2219.433391	355.2735677	140.7143759	284.5302229	868.6301002	1129.545594	-0.00119603072	0.163638429	0.05431852664	0.005631308857	0.02049221325	0.009243760264	1	0.002731896051	0.2987756453	0.1666610067	18	1
13	191.4131448	279.9674601	-141.1390219	15181.032	3582.727237	1661.969386	1676.203914	6455.5	7342.225806	82.95027707	2449.704159	616.9164894	289.2230293	181.759063	1035.006405	2458.955549	-0.009592105999	0.2406890014	0.1104821615	0.00590283212	0.01774853207	0.01067568595	1	0.0004708745841	0.4574719785	0.3583231138	23	1
13	192.2774333	653.5064641	2093.771751	13039.56324	3995.026359	534.4212117	1741.859718	5931.5	7275.760417	374.2221066	2178.050827	632.1376214	173.6034325	223.1469553	941.2889351	2058.506049	0.1627635861	0.3062566475	0.04187751599	0.01131620757	0.02016472453	0.01093472889	1	0.1341325913	0.5896213913	0.1623994918	67	1
13	193.8023118	92.52221503	2217.97645	7832.559169	453.3342669	443.4925104	1496.282618	3052	6670	655.963316	2133.272639	155.8887198	187.6300207	229.5524459	780.4559581	4493.138029	0.2879077201	0.05763182932	0.05528017718	0.02168097082	0.02066831644	0.02903784661	1	0.2317986428	0.07821437777	0.2306516603	73	1
13	194.2230393	337.5691309	4640.361807	14808.46955	2307.538133	-164.9205031	2057.157903	6007	3953.408451	858.0752249	2697.407308	452.3122163	205.4084555	267.5230656	1098.635699	2259.086317	0.310573161	0.1583226606	-0.01095405789	0.01335436255	0.01583744813	0.01607337298	1	0.2468116207	0.2840306654	0.01102700622	76	1
13	196.7516875	138.6065084	-12.35791536	9622.22073	1591.919998	519.0289776	1912.585483	4047	3205.913043	61.22689575	1877.423426	338.9660871	126.1012237	206.3552888	750.7524854	1413.344248	-0.001299536073	0.1601019097	0.05416760068	0.006936566332	0.02047544754	0.01032073407	1	0.002599647538	0.2915179859	0.1660554307	18	1
13	197.5727673	324.520803	4528.689913	14640.05189	2302.931751	-145.4308957	1841.518267	5968	5261.808824	1054.36496	3231.666999	510.6213759	193.192847	250.079263	1291.953935	2621.511363	0.3090066258	0.160336032	-0.009456563163	0.01773896904	0.01618188168	0.01656340133	1	0.2456816966	0.28819186	0.01584526516	76	1
13	208.0439217	209.1236955	-46.48399753	14457.30547	1555.211566	731.6948613	1800.072086	5623	7068.757895	58.93373751	2201.372281	241.348238	135.7316936	246.9092406	822.6456899	2200.598916	-0.003029739355	0.1075850897	0.05172229637	0.004346395124	0.01211619757	0.007870244694	1	0.0004690714987	0.1837429948	0.1563230851	13	1
13	207.9317103	134.8638674	19.28489682	8939.405454	1435.996629	469.8243335	1943.456289	3747.5	2916.759036	65.71013161	1705.620848	342.1263971	136.2686757	235.651839	696.7858083	2045.083084	0.00181973261	0.1597587382	0.05205418663	0.008232268042	0.02458876596	0.01143196094	1	0.004946150084	0.2907626296	0.1594998939	18	1
13	209.4262723	172.8467322	45.04419657	7991.584034	724.4399779	111.9083425	2069.327318	3165.5	1122.739583	48.77712386	3189.211205	303.4827196	87.26330038	386.775088	1190.55815	944.9894374	0.006334038559	0.08690699045	0.01548397702	0.01136309427	0.02878352393	0.01129457459	1	0.005401323084	0.1408944512	0.03406455266	11	0.9981887876
13	210.7986165	300.5391828	1164.557006	22155.72375	1528.525703	4760.043871	1809.587366	8496	23572.93548	164.8977183	1779.523255	218.3591774	381.2119478	213.4374727	679.0833177	4230.418943	0.05269770964	0.07033346492	0.2130868666	0.006202447651	0.00904912613	0.01073318975	0	NaN	NaN	NaN	NaN	NaN
13	211.2169727	615.1466791	4169.45196	13958.26418	2213.736058	929.5883103	2039.902521	5743	8250.873684	766.352406	2415.92744	356.3064127	298.5279579	277.7879483	940.3169799	3229.917772	0.3019484171	0.1612920176	0.06346612019	0.01434328619	0.01753312864	0.01773932121	1	0.2446773591	0.2908637236	0.2636520596	77	1
13	214.6757456	253.4467485	35.82557904	15231.46134	809.9110738	384.1905694	2146.452316	5585.5	7062.43617	61.84556241	2568.437686	205.0842196	92.13525454	258.3395965	949.4218149	2637.850585	0.002451686846	0.05398058978	0.02611360335	0.004228821045	0.01083355135	0.006153331776	1	0.002605915468	0.07345831643	0.06893978802	7	0.999999981
13	218.633753	454.1422899	795.3625957	12469.1292	1046.424526	299.7064589	3185.018846	4910.5	3471.247312	252.5473997	3537.821388	393.8711385	253.9045439	2142.166598	1337.154648	3137.718295	0.06409534342	0.08791080204	0.0283515067	0.01174229148	0.03215616662	0.02368360927	0	NaN	NaN	NaN	NaN	NaN
13	218.8441472	571.2807413	-49.75151975	13604.90795	2299.992855	103.3078623	1895.364103	5550	7082.311828	61.37171068	2301.748706	383.6219704	81.29170633	217.5910964	900.7528908	2891.143011	-0.003579408486	0.1710887529	0.008140042354	0.005156872737	0.01618887646	0.006216951116	1	-0.001997379419	0.3136869124	0.008402960743	16	1
13	223.5880442	556.8001318	930.1420038	13175.82352	4423.867431	15.66783695	1759.638263	6082	4604.010989	241.450189	3258.366088	1079.301449	106.4150228	299.4304784	1457.045741	2807.574305	0.07110664299	0.3297874289	0.001105370599	0.00969652372	0.02736877457	0.008870426717	1	0.05883925006	0.6385146125	0.003564788134	48	1
13	224.1839238	725.1172086	-88.34496488	10675.8625	1613.301903	1112.013518	1545.206917	4339	5589.536842	55.86071686	1859.094276	271.4696786	235.5184843	153.9058927	706.3432591	1969.024479	-0.008398059363	0.1528588641	0.1058711779	0.005847111861	0.0145438865	0.01104657257	1	0.0001297510353	0.2771796343	0.3411506009	19	1
13	228.5588765	84.37396593	523.7919404	9661.358062	939.0545835	1896.60814	1607.063185	3805.5	5127.526882	126.3796797	1709.420437	214.3077425	335.1004725	359.5156407	650.0904457	2705.633465	0.05499117143	0.09986838291	0.1935342645	0.009521211825	0.01568569374	0.01841141525	1	0.05553906055	0.1685362544	0.6536124782	41	1
13	234.207248	234.5224874	8018.075252	11264.06198	1939.996373	-357.6250606	1986.459861	4917	10400.325	1978.069229	2746.920887	475.5652621	338.8721322	295.1625006	1142.611908	3370.024929	0.7084230975	0.167836392	-0.03222822627	0.0318798042	0.02316908948	0.0341568144	1	0.5623851788	0.2991996499	0.02477653963	93	1
13	235.3669805	590.0937458	-172.7524916	15257.69981	335.8136924	1766.320702	1940.210458	5523	14268.4	47.203939	2428.788997	153.2234647	320.0254674	192.1647466	858.5605478	4932.604807	-0.0111540814	0.02256649015	0.1165819473	0.00370725731	0.01114885879	0.009758472374	1	-0.002873037574	0.009923936437	0.3746998663	4	1
13	235.5407698	672.784419	-122.9863444	13283.1024	220.9964345	1496.950226	1951.084205	4718	10804.78261	47.99237095	2097.142918	120.6048216	242.0044261	191.0529761	723.1769498	2577.669536	-0.009614311415	0.01670480241	0.1146306549	0.00382847758	0.01015650431	0.009528097993	1	-0.001836933403	-0.002138214434	0.368251255	4	1
13	237.9718033	255.7487647	11288.18596	16267.9016	2608.948233	-363.940083	1747.609149	6857.5	11299.14737	2001.947172	2807.176424	563.5637072	404.3304779	176.588099	1230.494194	5335.657891	0.6928699651	0.166532272	-0.02315626816	0.02826318156	0.01576862138	0.02903131558	1	0.5505582451	0.2967655238	0.05239455753	93	1
13	238.4977123	548.3009598	835.399139	14189.775	3432.218669	1306.478522	1739.02408	6065	6903.585106	216.165709	2754.271096	652.3364377	276.1080512	246.2122946	1153.674419	2739.156469	0.06085887299	0.2447414823	0.09540672436	0.008671479134	0.01674037419	0.01140543235	1	0.0556652508	0.4649184983	0.3221404386	47	1
13	238.9908502	173.4130967	29.75694414	12225.05264	2904.421448	107.3764674	1851.135971	5247	7322.164835	99.2661798	2214.52219	535.7760882	93.44584648	472.2295724	933.3245699	4228.022974	0.002923503542	0.2389374119	0.009604191251	0.008009125602	0.02213005618	0.007510136738	1	0.004046445041	0.4528663915	0.01610706006	20	0.9999999182
13	239.4255248	786.2792797	2429.672833	8082.136541	773.8212468	-189.8058272	1270.233299	3143.5	3164.557895	506.0644881	1750.352479	188.1152473	143.2818069	617.2421283	669.1878724	1657.424917	0.2980630779	0.09937614491	-0.02277306802	0.02082151362	0.01670401418	0.01946836393	1	0.2354317736	0.1630922421	-0.0332141368	74	1
13	243.1880995	133.8190505	8545.365989	12052.79407	1286.381845	-330.3343319	1699.225102	4919	8092.792683	1570.797941	2238.545304	242.2330595	355.5506957	225.2022865	869.2286072	4255.475548	0.715236197	0.1105241363	-0.02700293444	0.03079568934	0.01577997205	0.03446633692	1	0.5674874269	0.1815611466	0.04303193136	92	1
13	243.6502294	337.9779752	2380.349296	12936.26317	615.8578588	50.2326164	2472.734129	4908	1933.290323	638.0488854	3503.070572	237.2482977	155.9199336	393.1924301	1277.449371	1877.102789	0.183835253	0.0464814796	0.003592138317	0.01607307684	0.01720377178	0.01695945336	1	0.1455342697	0.05597199385	0.03114453352	55	0.9999918383
13	244.2857607	401.0824129	11354.52215	10750.25937	1057.662797	-521.8116724	2016.930903	4524	916.6790123	3376.776267	3171.956986	361.0211904	524.4712666	598.7114844	1276.305696	1016.221517	1.054973939	0.1005574384	-0.04395264553	0.04312606658	0.02426939824	0.06714139744	1	0.8368372687	0.1574002511	0.05859080648	96	1
13	245.6201279	413.5243875	16896.55215	16179.07141	1685.21191	-545.7322703	1638.209912	6627	2683.987342	3027.000999	2972.057956	404.6792414	544.1541074	256.8830741	1241.096271	1316.536613	1.042521814	0.1077675091	-0.03492603867	0.02983192195	0.0134690878	0.04026411201	1	0.8275738214	0.1724055341	0.08688803849	96	1
13	245.1990097	739.7900629	-26.10796547	14434.68279	702.7974228	289.6518681	1685.726258	5278	10698.02083	49.01434488	1314.160689	143.0515722	95.33209235	255.3013543	447.306468	1307.354991	-0.001801115261	0.0493354163	0.02147697135	0.003483765415	0.01087265588	0.006294219752	1	-0.001126340861	0.06392989625	0.05207662542	7	0.9999999661
13	245.9710358	231.1913167	9935.012985	14279.66182	2358.800679	-338.8685562	1789.301963	6043	16469.83099	2116.371673	3031.137387	473.7494255	374.0599063	693.7477133	1247.440272	3895.145979	0.6910914666	0.170351744	-0.02288395238	0.03370386376	0.01764723313	0.0311603204	1	0.5492027404	0.3046246213	0.05301227203	93	1
13	248.8240269	82.70843885	558.2256852	7663.957109	1159.802835	12.97160396	1635.358428	3126	2441.305263	170.8966026	2055.694513	345.379267	75.7586137	267.5797457	810.1193184	2034.132682	0.07387547989	0.1484360336	0.001828420028	0.01162967492	0.02978689601	0.0116661988	1	0.05902339493	0.2663337141	0.003195973354	42	1
13	250.4087884	363.2521549	5216.652665	17046.89452	1047.774471	1163.612155	2026.1904	6412	14987.38298	1112.126174	3160.382673	262.01143	385.3303695	200.7824975	1199.296656	6091.292004	0.3108635625	0.06633077662	0.06888674872	0.0172138702	0.01400391874	0.01913181754	1	0.2510368277	0.09594396314	0.2823168214	73	0.9999999888
13	254.4579646	47.3074925	1490.392435	8713.422929	538.6453466	349.2679452	1383.993153	3325.5	8511	264.6444845	1488.348398	137.1185437	136.6333791	163.6550597	536.5083407	3416.177069	0.1651899456	0.06050982091	0.0408624161	0.01520373644	0.01752685957	0.01319070998	1	0.1332005205	0.08528057233	0.1547916802	56	1
13	255.3229709	240.7603585	10514.44512	15181.91777	2394.574891	-350.1700141	1804.385002	6419.5	11454.25926	2566.368209	3746.075201	666.435489	406.3464391	206.1746926	1587.822435	5236.988581	0.6932003867	0.1633853696	-0.02225914221	0.02516311143	0.01699635675	0.03253566248	1	0.5508421598	0.2903120071	0.05547375397	93	1
13	256.5014429	269.6912848	2737.63917	16348.95152	809.9150516	860.2414467	2561.175425	6160	4776.042553	450.6847559	2558.247996	270.4070264	229.5653046	284.2762111	1011.795189	1489.595203	0.1706474866	0.05550106569	0.05400316274	0.008769204623	0.01186833967	0.01309247315	0	NaN	NaN	NaN	NaN	NaN
13	256.3849487	608.5483312	-48.00085499	14469.96316	232.4615944	380.8405236	2426.385682	5301.5	8486.709677	50.93399814	2713.744742	157.2881908	102.3806778	300.0343786	955.4404748	3713.15935	-0.003479242144	0.01629395396	0.02640486181	0.003664119412	0.01219340555	0.006289587904	1	-0.002527908758	-0.00381519335	0.06793382438	2	0.999999998
13	256.9785036	134.5090513	8656.347564	12159.47091	1282.649955	-419.2018917	1851.327122	4982	9235.463415	1527.843287	2150.730099	259.472877	335.4230775	217.1482257	847.4324222	4863.780042	0.713330269	0.1087138421	-0.03368130552	0.02686967035	0.01721908726	0.03136222069	1	0.5655273515	0.1778078898	0.01975104261	92	1
13	257.2458146	569.4947314	-148.718198	15203.26062	895.1009188	1764.952925	1872.515777	5654	7497.893617	64.30157143	2851.801019	211.5143704	341.5371401	207.105516	1046.149855	3115.452923	-0.01017306691	0.05942812926	0.115352838	0.004448384758	0.01213657055	0.00989766865	1	-0.001749467372	0.08554812656	0.3714099272	9	1
13	259.6891864	293.4273034	4.862711838	15893.55204	1082.506478	137.9147005	1958.590936	5942.5	7201.521277	67.03071443	2648.724301	220.3484998	90.82383892	257.2868331	991.5203248	2583.654566	0.000279598588	0.0693535349	0.009117300258	0.004242170802	0.01148482487	0.006104222114	1	-2.191632463e-05	0.1048802356	0.01065064879	6	0.9997231458
13	262.4675176	313.5028688	-12.26360541	17178.19999	4106.025807	164.0614314	2080.221151	7387	10430.36458	78.66289558	2031.586764	598.8170106	93.73722269	254.0342677	940.5972773	2350.649093	-0.0006978281113	0.2493319225	0.01009528343	0.004647188566	0.0147812765	0.005748209619	1	0.001312222037	0.4742395981	0.01719777691	20	0.9999998661
13	264.7861021	525.5388373	-14.16756724	13099.61112	685.0213825	341.4382173	2142.918014	4947.5	4914.054348	59.91412698	3007.545047	212.4042342	111.7933103	262.0856482	1080.450843	3102.639041	-0.001322399527	0.05138734972	0.0274050825	0.004872799868	0.01525186976	0.008045265657	1	-0.0003473846962	0.0681874412	0.07248738938	7	0.9999999847
13	268.2798562	328.5472912	-78.16422253	17670.95301	3113.709302	949.9868808	1897.338794	7250	8633.12766	77.75281096	2508.816966	538.4004926	168.9814865	217.2173088	1074.289481	2163.844673	-0.004287696926	0.1775277346	0.05565185222	0.004635242174	0.01511162873	0.006730823681	0	NaN	NaN	NaN	NaN	NaN
13	270.5118723	183.2249331	-47.03559764	13292.72632	797.2083995	737.5382299	1841.555253	4980.5	5897.290323	55.04578894	2718.495316	184.6265516	181.6306086	243.2937568	966.9728401	2800.501677	-0.003780687393	0.06223926542	0.05547862072	0.0049228782	0.01603145753	0.007467251998	1	-0.0004083671069	0.09072771459	0.1681423749	8	1
13	270.5189644	351.6805922	2491.530557	14830.48024	1509.479099	2275.346593	2382.053808	5949.5	3205.578947	546.7709966	3126.531072	370.222838	509.0656627	317.2725287	1229.294283	1677.726537	0.1658450805	0.1001118648	0.151685304	0.01187751073	0.01443423046	0.02177752687	1	0.1411721578	0.1675092716	0.5345844018	60	1
13	270.189681	379.8060305	5973.730261	19135.90249	413.7315647	-80.21855853	2035.261465	7155	6767.231579	925.5208759	2974.109834	186.91287	223.5004561	245.6042962	1133.26168	2354.378314	0.3140014052	0.02190493183	-0.004707009409	0.01164134998	0.009055893435	0.01306599058	0	NaN	NaN	NaN	NaN	NaN
13	276.3521439	47.70006105	10133.38651	10397.92721	407.516716	-598.4620208	1346.264634	4118.5	32342.47312	1178.141516	1271.072399	122.0698729	305.8335216	165.6388488	484.6197244	7791.786532	0.9700675865	0.03963128084	-0.05729879068	0.03291348303	0.01302451169	0.03112221961	1	0.7676891349	0.03314462454	-0.006613849118	94	0.9999999995
13	280.6784622	262.576204	1290.738041	15445.17303	370.8539957	93.57469078	2038.970431	5666	17804.73404	245.5072477	2358.019928	161.6206659	111.7111216	235.8254359	838.0918511	5265.741983	0.08426931943	0.02479305156	0.005950774995	0.007852012681	0.01183086676	0.00818113209	1	0.06615155714	0.01252822742	0.01719846132	30	1
13	280.643087	284.8329813	10610.20235	15395.58791	906.4621293	-348.2596529	1985.658462	6021	10915.08511	2526.819508	3487.011669	266.014681	473.8573347	229.9805284	1334.677598	6655.512217	0.7159175428	0.05971049322	-0.01914475297	0.02838507155	0.0159707819	0.03942731683	1	0.5679472672	0.07734591575	0.06908224862	91	0.9999999989
13	281.0050833	483.4168597	-2.638759622	14923.36434	3522.608546	341.7603325	2072.272185	6441.5	2722.974026	76.75013571	3196.333469	770.9236262	117.8320152	297.2026576	1341.448384	1739.29414	-0.0002027779829	0.234136667	0.02406634532	0.005614441399	0.01974044545	0.007636269914	1	0.002415598833	0.4431735071	0.0647833127	21	0.9999996953
13	281.3074759	554.4468481	-10.30256834	14144.37572	2286.649816	149.800664	2131.083502	5796.5	5438.776596	71.72472102	2637.960504	362.7175405	82.66136881	254.1358553	991.1970115	2096.741984	-0.0008005751216	0.1647550464	0.01073844919	0.005192057567	0.01540221214	0.006283497334	1	0.0003073390064	0.300682816	0.01776942036	16	0.9999977448
13	285.5571029	235.0929786	-22.30353404	14974.25755	1519.203219	819.2750234	1977.311125	5834	4394.478723	59.9158209	2614.151007	329.7284699	171.2661346	257.1688856	999.5356702	2126.691821	-0.001638635931	0.1050982628	0.05601458476	0.004163188413	0.0149302501	0.006892187042	1	0.001819542392	0.1786625451	0.171252825	13	1
13	286.4180998	407.3312332	2537.924507	14801.87508	2248.908129	-38.10422578	2521.046223	6031	2547.063158	672.6693437	3742.335193	696.7915153	167.4330252	497.8729779	1525.643098	2192.627481	0.1749093221	0.1566942061	-0.002905391602	0.01284769002	0.01706343498	0.01496186172	1	0.1392719817	0.2821806353	0.009084978145	61	1
13	288.8936603	455.6821435	-80.24913358	14651.81926	636.6631111	1725.928352	2893.96841	5474	4498.234043	60.32622227	2493.694915	195.9064769	316.3792201	508.811675	897.4114438	2340.337984	-0.005733727575	0.04438122764	0.1196900612	0.004518237905	0.01252026788	0.01445167415	0	NaN	NaN	NaN	NaN	NaN
13	292.9318542	487.3439901	11.59432192	13674.1126	2960.392857	315.1980013	2289.89418	5968	3153.17284	67.94112262	5062.816649	1293.595727	155.4069006	305.160731	2172.758173	2019.865953	0.0009919611748	0.2355439914	0.02659114214	0.006244317733	0.0250875722	0.01097094052	1	0.003542453928	0.4460710359	0.07370137176	21	0.9999999901
13	293.7075844	588.4544992	4089.780088	13434.44774	1461.065204	-109.6196511	1899.28097	5267	6521.915789	1106.495173	3466.910054	343.0759912	224.3406715	321.1230392	1318.260242	3649.037963	0.3059218563	0.1054657055	-0.009273472602	0.01598885528	0.01678965875	0.0199338143	1	0.2426116498	0.1756242685	0.01476079247	74	1
13	294.4696767	622.7051428	-36.27150529	13898.39001	254.2204538	91.45595961	1760.401659	5096.5	6937.147368	51.07833874	2431.097873	136.9668903	82.38258756	191.0581203	825.3501749	2179.440646	-0.00286649434	0.01908725678	0.006990902851	0.003970813105	0.01165910332	0.005991631691	1	-0.003234185266	0.001741286734	0.001744196956	1	0.9999964944
13	295.9138658	99.59807036	-38.6801073	9995.672644	995.6878551	1025.448431	1926.957691	3871	3349.658537	63.31952063	1623.519187	199.8432564	238.8837006	304.8964634	623.0197358	1752.915309	-0.004073172087	0.1025154356	0.1071465322	0.007262859205	0.0159174559	0.01534981492	1	0.003080587373	0.1738337489	0.3454937995	14	1
13	297.5123502	191.7371758	2694.155025	15807.43124	1518.241475	2.994579401	2315.92637	6219.5	5907	438.5918344	2412.468774	334.8526605	171.1892016	261.9059218	946.7859132	2751.824899	0.1736854495	0.1004117204	0.0001713165814	0.02029575862	0.01461399965	0.01231859535	1	0.1378504189	0.1667208381	0.01827055041	58	1
13	298.5469699	720.2573031	1870.178697	10315.15728	89.32010648	-66.37697945	2266.080419	3747.5	4032.989247	372.3575128	2067.062277	196.3132282	214.8064933	1485.882199	767.3196733	1831.419902	0.180669486	0.01014792146	-0.008144900715	0.01294966883	0.0186829876	0.01968039815	1	0.1418581519	-0.01865870839	-0.01036018686	52	1
13	299.816352	48.79334366	692.6057816	10573.92801	1158.456381	278.1111867	1216.075331	4142	13972.05319	139.1075586	1397.478461	191.4650339	94.37032046	161.4689658	536.925549	3108.505904	0.0659593232	0.1091761121	0.02799076593	0.008217176245	0.01346114161	0.008845729592	1	0.05392462241	0.1860780744	0.09018172812	39	1
13	299.3400847	528.423917	2457.596368	14016.44295	289.3680443	2045.678344	2219.538931	5185	9221.115789	558.6773498	2976.522036	127.8339461	526.386345	242.0629357	1049.981486	4662.757087	0.1719176842	0.02228268878	0.1498184281	0.01198023442	0.01045796678	0.02062273084	1	0.1450030879	0.007713101108	0.5280419664	54	0.9998119231
13	301.5614711	289.3073633	-44.36088424	8117.80977	769.4529509	2056.770028	2391.652023	3234	819.6595745	87.17339344	3246.274561	341.5833202	840.1173726	586.6870252	1249.568637	553.7220403	-0.005548086856	0.09300029028	0.244128147	0.01396214058	0.03284572813	0.04431696	1	0.01044839648	0.1555176669	0.8133280048	15	1
13	302.1344462	69.23349339	1.718162822	9828.116774	4063.134592	167.4650598	1308.529767	4731	5410.278351	84.63593436	1435.023065	601.2809128	94.25105733	235.3741861	671.5155345	2026.042246	0.0001508082872	0.4266472314	0.01720942767	0.00882487242	0.02531268012	0.009632400593	1	0.00445762707	0.8381683436	0.04506978251	29	0.9999999993
13	304.4438965	394.2818415	943.5289476	16956.68279	1912.160794	3535.999484	1779.819125	6697.5	5841.117021	225.3579812	2985.191215	423.6433751	716.1678025	220.3417116	1198.87198	2833.558725	0.05508524532	0.1173990718	0.215421001	0.007498393419	0.01321139951	0.01693181546	1	0.05719591701	0.2047015843	0.7287954541	41	1
13	306.0422345	741.0400179	5.486477728	11544.70217	3619.793935	44.18062616	1390.096939	5200	5943	67.08284321	1643.769043	468.2961489	82.78778314	180.8080423	698.5649211	1378.581277	0.0004609055289	0.3098911303	0.003879452605	0.005935679485	0.0180335308	0.007198368782	1	0.002532401401	0.5984491223	-0.002653302079	24	1
13	306.6355534	696.4380367	797.3468953	12101.14384	285.798221	400.0351933	1706.018588	4422.5	15961.64894	203.2314766	2243.002627	130.7909383	118.8490251	184.1071377	776.7490393	6104.618137	0.06931666954	0.02615958365	0.03395133887	0.008120921167	0.01225062059	0.009306062312	1	0.0560286037	0.01573346714	0.1097135763	31	0.9999999986
13	307.232862	360.5195147	16053.66233	15614.17502	1112.225678	-524.120816	1659.746428	6160	12807.98925	3662.760425	3622.248418	299.0141652	550.9901615	222.3229713	1443.453621	6602.401041	1.020081739	0.07327424561	-0.03301435273	0.03188838103	0.01554749408	0.04737444196	1	0.809432452	0.1018723954	0.08790156814	95	1
13	308.7834545	175.4539562	-65.26716673	12020.11126	1962.070386	1414.887145	2130.873048	4983	2074.4	84.90548057	2528.792994	427.8950703	298.9605773	209.0390212	998.7282231	964.1458291	-0.005958797631	0.1616216475	0.1157143103	0.00899883908	0.02335211621	0.01347314698	1	0.002793600861	0.2952223793	0.3754993164	19	1
13	309.4602748	96.33318687	-11.35348904	12579.92674	3828.308498	221.5146599	1468.677967	5627	3791.65	81.51699562	2002.188824	596.3474122	88.62359627	223.6323202	855.9608651	1382.78468	-0.0008381664321	0.3072942669	0.01813471161	0.007151769271	0.02141486136	0.007059294832	1	0.002368611173	0.5932579569	0.04575377958	25	0.99999999
13	311.9286161	12.80706833	619.4590124	8832.082521	1346.710511	-27.58273545	961.5404867	3535	7809.431579	125.3398396	1189.334044	219.7184944	75.25649466	142.9653346	476.0477627	1865.767572	0.07089460079	0.1579199387	-0.003438775051	0.009695760405	0.01824633415	0.008935197326	0	NaN	NaN	NaN	NaN	NaN
13	311.3350835	37.3672284	528.5600732	8193.232589	1866.223153	638.8667524	1131.376571	3473.5	4416.094737	132.0432792	1368.353342	333.3964375	164.0484824	166.1496083	560.2059249	3516.355061	0.06526475909	0.2318231727	0.07799082869	0.01172789688	0.02514567893	0.01490013449	1	0.05792661922	0.4382102542	0.2633067847	47	1
13	312.4196588	242.2964355	-122.6464591	16566.0912	919.1472931	1891.37646	2070.745901	6056.5	5821.712766	64.79816232	2227.955062	230.4589148	316.3829013	282.4181294	846.812341	2095.023482	-0.007832948141	0.05935802016	0.1167497692	0.003971552563	0.01201640364	0.009920461761	1	0.0002013942893	0.08539191672	0.3766922851	9	1
13	312.6917795	336.5207575	4154.06475	13309.55346	1234.899208	-99.89461417	2312.320962	5231	2872.291667	1022.279188	3197.688724	325.5030854	242.146884	251.6070399	1211.897896	1884.414883	0.3156892702	0.09220297672	-0.006208598463	0.016097183	0.01480160569	0.02251835014	1	0.2504318964	0.148331696	0.02710660665	74	1
13	314.5256122	82.18462158	-3.362872723	10531.13499	3344.897236	208.090152	1402.011152	4768	6812.373626	70.8005197	1767.623795	522.7784659	76.51690511	212.872422	759.1305001	1648.990537	-0.0003178771118	0.3121028348	0.0192188139	0.007132258895	0.02173353957	0.006839295179	1	0.00290617172	0.6031298089	0.04966440022	25	0.9999999908
13	316.679496	306.5723187	14831.16896	13812.4362	1423.90243	-543.298408	1864.89033	5682.5	992.9468085	3283.833387	3317.564624	378.2546852	530.7037284	236.914075	1340.295187	545.0622016	1.049009252	0.1021110005	-0.03508581799	0.04903951685	0.01673498775	0.04923352365	1	0.8326652392	0.1607282212	0.08764171775	96	1
13	319.5584091	626.6827056	-44.25708805	14059.14396	4646.220577	288.8277256	1842.674887	6419	5629.755319	82.62525039	2464.747889	747.7818527	103.3997269	236.4941655	1064.772289	2905.94074	-0.003198580569	0.3354723963	0.02195182631	0.006249272766	0.01732021529	0.007532639014	1	0.001051134642	0.6511414126	0.05882704541	25	0.9999999999
13	321.1560078	179.3923922	21.37420312	11839.90425	3863.04874	94.43872258	2050.840258	5481	1840.195122	81.92435233	2107.191138	728.9218949	93.04672844	270.333215	947.2764784	1012.987934	0.001722210983	0.331983354	0.00810698658	0.007839155253	0.02110156439	0.008343559784	1	0.004055482262	0.6438090857	0.01249332803	24	1
13	323.7480708	654.7042906	1460.040242	8404.736381	1325.776713	-11.22369442	2195.806398	3519	1043.926316	605.4792431	3655.386958	609.0225325	146.0209948	364.6946995	1482.831966	991.646023	0.1707489002	0.1581290877	-0.002170088849	0.01413787103	0.02590219049	0.02421615409	1	0.1360218151	0.2851752209	0.01072366985	61	1
13	325.6646272	415.4117327	-247.2618134	17061.74255	972.8352455	4262.673928	2524.925769	6567	5626.757895	104.0332495	2556.61281	442.0493149	578.5930879	2500.825892	934.5693007	2216.39337	-0.01458338513	0.05698575103	0.2438454962	0.005704763653	0.02717547252	0.02847765925	1	0.002825365479	0.08170305457	0.809718177	10	1
13	327.537695	387.3660652	26.69594933	14955.03536	4953.835093	147.6480042	2410.055456	6892	2823.95	90.04438643	2483.262649	877.9771332	92.7354733	254.8343889	1151.51292	1463.554152	0.001640890642	0.33790545	0.01006782641	0.006046237964	0.02036617653	0.006486894044	1	0.00418203559	0.6559800032	0.01929210565	24	0.999999999
13	329.6523402	751.457266	-146.9693897	10531.99697	172.9304224	2293.602718	1741.556082	3823.5	2850.574468	55.60456211	1563.070323	118.3607606	328.7317086	171.0442941	548.2187892	743.1598692	-0.01408224607	0.01706731889	0.2155196541	0.005095458199	0.01229862427	0.01662321594	1	0.0009807443084	-0.0004674305352	0.7122244163	5	1
13	329.316374	794.7549572	569.1557292	9018.754203	918.3001824	236.5242437	1460.496242	3540	13410.37647	112.1017356	1289.12584	150.6515297	101.7381565	153.1689958	480.8388795	1929.065583	0.06324674147	0.1019634214	0.02627333525	0.008839454067	0.01305203702	0.01066559596	1	0.05157394608	0.1712900771	0.08358459123	39	1
13	330.4276517	528.2708736	13819.88189	12644.75492	1300.335011	-680.4996959	1976.281396	5248	861.6463415	3743.098798	3564.561128	349.0450579	549.0978414	292.6771281	1424.17409	546.8180994	1.058935939	0.1038140657	-0.04722313449	0.04875083331	0.0183120191	0.05622920008	1	0.839822785	0.1640132573	0.04833040173	96	1
13	337.0275191	82.23392116	-29.03956103	8244.069468	63.56726576	855.7561356	1996.449257	2935	2411.168421	65.70429085	2638.379423	199.7784497	344.9971505	914.4533216	923.3806295	2222.694467	-0.003477151122	0.00752269322	0.107271945	0.02162807834	0.07029686002	0.05636992468	1	0.002480757246	-0.02110967247	0.3442491845	4	1
13	337.2502233	273.4617837	11210.91937	15674.02228	419.5792532	-444.0193018	1961.726122	5992	15520.84946	2349.521349	2908.911174	176.7800331	370.2078655	210.746428	1109.660316	6589.773752	0.7226428417	0.02804616819	-0.02880949197	0.03166573355	0.01193035603	0.02895147772	1	0.5723314966	0.01221155774	0.03689689142	90	0.9999999972
13	338.5119409	517.3054381	15805.8409	14663.99032	1654.244244	-681.2398875	1566.909754	6098.5	5000.865854	3120.440265	3000.542066	354.3981898	511.2803781	226.2975106	1224.722649	1937.40123	1.055888726	0.1147816077	-0.04439261021	0.03420957833	0.01226591469	0.0417593978	1	0.8377000033	0.1865767939	0.05755496089	96	1
13	339.6180275	383.8362103	54.679816	11375.86597	3595.984335	165.1121208	2764.435615	5111	2200.6625	83.90349858	4150.857731	1449.568174	113.4940026	439.2118187	1902.093594	1554.086088	0.004808457126	0.3204901323	0.01596724052	0.009810725836	0.03469680758	0.01174453576	0	NaN	NaN	NaN	NaN	NaN
13	340.8649663	226.426669	-102.8913724	15895.66454	281.9865107	2043.553313	2368.079705	5761.5	3351.552083	101.7974726	5050.682165	254.7202	620.7776909	325.5938507	1845.607051	2303.913252	-0.006605489151	0.0172528999	0.123583541	0.006722681163	0.02017217725	0.01926351001	1	0.00113063799	-0.0009668769356	0.3995239155	4	1
13	340.7827235	670.6071814	2884.375364	9178.909605	54.97905121	-86.62966067	2249.948845	3560	1220.117021	1079.224852	3394.625549	146.9992897	205.19724	495.3540711	1238.105607	848.3952576	0.3165057125	0.007951513191	-0.008544161108	0.020888273	0.01905774504	0.03039427986	1	0.2499745599	-0.02459290907	0.01769966816	69	1
13	341.4217903	37.27054501	35.47617238	7498.429361	1766.05563	322.7931341	1645.623731	3286	4453.694737	69.39943975	1194.001512	261.188843	129.0088527	269.6796636	493.4714513	1915.623314	0.004747698711	0.2328249394	0.04612099887	0.009440775466	0.02269216312	0.01399088443	1	0.007735528952	0.4406221638	0.1412363021	22	0.999999903
13	342.6856036	450.5087064	7107.525997	14610.39805	197.9266397	1504.956995	2286.409972	5452.5	3527.553191	1393.11354	2925.154912	149.409285	423.1620107	258.8948958	1064.346877	1747.962837	0.4912364839	0.01456416484	0.100502293	0.01858658149	0.01231269019	0.03138194028	1	0.396074889	-0.01190259145	0.4285545548	82	0.9999999998
13	344.6191039	547.2559842	-88.98443823	16110.66799	967.1623775	837.0230044	1830.213431	5964	9858.956989	54.66411366	3048.963165	227.2096848	184.2404301	237.0779714	1109.80688	3718.723159	-0.005949414005	0.06265555732	0.05420783852	0.00418340769	0.01428502757	0.007232956854	1	-0.002210837798	0.0915936439	0.1633350647	8	1
13	348.3245217	334.3503009	1041.130623	17344.28304	1138.645387	1692.589795	1838.521965	6432	8251.617021	231.9429154	3123.276696	282.0723285	377.5424552	228.0233971	1189.958751	3640.399869	0.05946524878	0.06695773323	0.09729481326	0.007612414412	0.01404961466	0.01248342621	1	0.05264904515	0.1001126838	0.3249195998	36	1
13	350.547832	720.6695632	4842.154593	10450.86683	3255.867737	-289.4474269	1494.888689	4934	17528.93617	1240.253377	2580.042436	763.9375525	227.3584309	183.6387769	1132.610563	9006.904337	0.4556301578	0.3079382555	-0.02554251615	0.02524867345	0.02140647247	0.02358977348	1	0.3631042362	0.5894153401	-0.004544252215	89	1
13	353.6822895	486.3633318	-8.973260168	15453.39903	2460.357112	798.2348345	2322.168766	6192	1947.106383	66.92425593	2408.205235	434.6390724	155.0088066	260.2188685	963.0337836	835.6582039	-0.000648867909	0.167173854	0.05390548185	0.004742562714	0.01560815556	0.00811340123	1	0.003181801333	0.3060214908	0.1654346097	18	1
13	356.2126335	138.5623708	-69.86137338	13838.76214	366.5802676	326.6384655	1703.336807	5059	14183.23529	43.99191097	2460.795503	149.9296523	92.47890251	217.4848592	848.9509237	5370.407488	-0.005180571101	0.02677186474	0.02452869446	0.003670957127	0.01286757324	0.006160322127	1	-0.003881777525	0.0176883937	0.06134905827	2	0.9999999984
13	363.6012059	242.9767688	-171.0963346	17682.31137	4287.619988	1975.935173	1517.784762	7598.5	6046.010638	89.83619238	2019.286609	653.9098297	286.0085898	193.151701	956.8924708	1490.286524	-0.009291321341	0.2473849109	0.1141729131	0.005081991012	0.01584840156	0.009111602155	0	NaN	NaN	NaN	NaN	NaN
13	364.6435104	784.6505419	-29.55298965	7827.037645	114.1809681	854.4047189	1616.737119	2854.5	4738.2	48.16250963	1498.558701	98.55972939	186.8507697	184.2830754	536.9559001	2380.123332	-0.003808436811	0.01501511041	0.1079860634	0.006034030082	0.01331316065	0.01223507795	1	0.002347421867	-0.00572449369	0.346761047	4	1
13	366.5109742	127.433078	-95.44760561	13685.63528	1439.914518	719.0980874	1472.588466	5318.5	9741.454545	68.41236524	2549.789648	243.6980978	136.113369	189.7106568	925.9230698	2860.735196	-0.007081893157	0.1033681822	0.0528130254	0.005245044417	0.01491699168	0.007263808962	1	-0.002736832458	0.1751412917	0.1590931968	13	1
13	367.8809445	564.3814531	-98.0719909	14977.28647	863.3090865	787.3582873	1863.98933	5584.5	8659.393617	58.22545782	2981.763075	226.6090669	169.7823152	208.2631082	1110.72746	3565.88421	-0.006498525803	0.06135616147	0.05444347807	0.004452507229	0.0121697346	0.008128529655	1	-0.002648020928	0.08893491296	0.1639969308	8	1
13	369.5250048	110.6827751	-183.9156233	12739.00665	690.0025242	2835.04547	1818.450119	4833.5	7654.59375	67.91581111	1882.3649	156.5857094	433.8914142	236.1288298	662.3019216	1777.775781	-0.01456138117	0.05472187151	0.2215201484	0.005506664209	0.01360051215	0.01875038878	1	0.001407195254	0.07686229061	0.7333505069	10	1
13	370.6086083	141.8367253	-25.52526127	13422.73753	270.6554605	328.6500975	1922.66762	4854	7817.180723	45.24313712	2221.830198	151.658309	91.71467002	267.0004852	767.0284182	2983.506474	-0.002108758355	0.02008927384	0.02541633063	0.003586882017	0.01285377527	0.007161563285	1	-0.001455773398	0.003950345337	0.06492339506	2	0.9999999937
13	371.35705	413.3597131	1108.128925	17933.24962	1166.015241	1831.578518	1856.562238	6861.5	12328.80208	207.5877987	2687.513637	274.0196417	334.2063469	216.1422383	1053.110908	4307.560623	0.06326697985	0.06453912873	0.09983523823	0.006510177659	0.01029155904	0.01065969161	0	NaN	NaN	NaN	NaN	NaN
13	373.468544	217.7529329	10427.06347	14830.67508	1640.200328	-430.0415013	1660.859601	6025.5	15735.97849	2045.703994	2916.333753	337.374782	404.1247669	189.5503814	1148.326391	6610.165307	0.7144588674	0.1137690168	-0.02710070352	0.02866999833	0.01538487431	0.03248007339	1	0.5668992363	0.1882273836	0.04259061721	92	1
13	373.4834291	635.6208174	-91.57919424	14241.0111	1493.148439	723.951217	1689.244838	5554	6732.344086	56.88553712	2812.018156	321.2078454	158.2502959	201.7844567	1058.457398	2647.936438	-0.006808144287	0.1052215041	0.05208957844	0.004484411722	0.01560612089	0.007552340219	1	-0.002543415992	0.178935386	0.1567143146	13	1
13	374.2571575	47.60376847	2065.695052	7214.693715	1553.290917	408.6629977	1643.501024	3126	4344.042553	624.5865849	2141.339398	507.8684887	214.9513426	315.7718957	907.0121948	3582.226189	0.2877582877	0.2177631643	0.05285077463	0.03343858447	0.03723258938	0.04043296785	1	0.2333507898	0.40680644	0.2253520459	79	1
13	377.4906395	540.4958038	2859.308714	16630.85194	1735.211712	-2.752417663	2106.550042	6513	10030.78125	480.3960905	2554.992447	340.1019444	164.2589383	221.9119105	1024.442711	3412.624794	0.1747391588	0.110259835	-0.0001791866672	0.01010126731	0.01309948042	0.01052326883	1	0.1387795656	0.1869164351	0.01748766097	58	1
13	378.947436	88.01971611	1996.223055	12315.72728	3749.169506	-31.46686926	1456.516491	5548	10835.58889	310.3210574	1811.743313	545.3021586	143.1045633	221.1523939	791.0791523	3852.671351	0.1585004321	0.3055630918	-0.002268453861	0.01315878907	0.01911492856	0.0121834544	1	0.1279420116	0.5878577158	0.01052821004	66	1
13	382.644215	506.989788	-61.29811736	15811.93012	1062.005552	127.7864737	1774.685309	5932	10124.32258	59.28292528	2661.480831	214.4208761	80.83676493	259.0711333	981.4518812	3645.137047	-0.003749394207	0.06990059889	0.008035548337	0.004425231552	0.01189518648	0.005477843327	1	-0.003292292819	0.1060356694	0.006088564736	6	0.9998537788
13	383.2730828	169.0532144	-23.67164148	15113.05398	1570.11318	347.6647785	1812.156872	5840	4413.505263	57.52856707	2334.562402	263.4372939	96.02987043	251.4100994	877.1787231	1580.79913	-0.00185346137	0.1050619138	0.02481614807	0.004128483284	0.01345261471	0.00651389468	1	-0.0003221906434	0.1783180661	0.06453931217	12	0.999999867
13	383.644575	612.8495175	-141.011649	13655.52948	237.5653175	1660.774763	2221.304258	5018	10185.18085	49.6641606	2438.543399	137.2674309	313.0003977	231.375144	840.2281965	3871.106005	-0.01076944058	0.01681062524	0.1208452571	0.003806356263	0.01179141756	0.01057153959	1	-0.002363092807	-0.001854738541	0.3892501634	4	1
13	386.6030361	457.5464648	1140.147802	17820.88592	1912.253906	1719.967523	1781.760321	6978.5	352.7956989	199.3802303	2301.194734	326.3511144	252.903242	237.262142	907.4441137	61.79973954	0.06478533914	0.107395615	0.09647763366	0.007043095882	0.0120776525	0.009022380002	0	NaN	NaN	NaN	NaN	NaN
13	387.6237283	754.0096245	3181.537909	11025.73366	230.6276286	684.5241935	1677.056062	4052	12816.60215	523.1239468	1679.054798	123.398264	180.0559548	185.0337526	623.174928	3609.819125	0.2858080152	0.02236653566	0.06178528442	0.01606581655	0.01166029136	0.01610581375	1	0.2301356377	0.005923853443	0.2517676473	70	0.9999999604
13	394.693437	476.0774917	4.127151122	15504.30375	3613.667612	307.4312183	2228.963657	6717.5	2535.893617	82.62592227	2463.927772	572.3676752	126.1523717	429.6924208	1017.714887	991.8960931	0.000320114554	0.2363753826	0.02071972686	0.005473596449	0.01750869997	0.00745590502	1	0.002646140814	0.4477329908	0.05349727057	21	0.9998129184
13	396.8206324	255.0707078	8185.55346	11451.56589	1165.281761	-362.797102	1896.451104	4705	5719.697917	2241.796449	3129.526968	312.1003114	354.9830333	230.3135939	1208.435129	3854.632743	0.7152653802	0.1050904716	-0.03132732059	0.04182466367	0.02240108324	0.03992921176	1	0.5671756586	0.1703724874	0.02815024138	92	1
13	399.6741744	106.5765743	-3.095097748	12191.09773	601.7422902	294.2455646	1686.150296	4585.5	4586.212766	46.17379206	2209.907953	161.811773	85.20120994	219.0912827	791.5622726	2428.125955	-0.0002690659109	0.05022450282	0.02325637589	0.004111284797	0.01220245275	0.006496311155	1	0.0002161368658	0.06575389248	0.05850955491	7	0.9999999987
13	400.6985809	350.46102	8339.451217	17002.22277	1827.267713	-155.6652845	2071.837484	6872.5	16284.42697	1474.618188	3027.800914	378.1968327	271.4625007	220.2971637	1228.180034	6248.72854	0.4792232	0.1088745108	-0.008076697742	0.01882656523	0.01342361987	0.01816774578	1	0.3807262627	0.1808140797	0.05651100819	85	1
13	403.1438432	655.7610816	-81.66656674	13152.28054	2292.272767	683.1776373	1887.133344	5379	4638.041667	60.24136147	1952.646648	336.2874199	137.0652828	229.1944646	755.4993441	1400.902348	-0.006198435045	0.1690369229	0.05231003593	0.004735732931	0.01615070263	0.008018801593	1	-0.001316857614	0.3098890019	0.158811346	18	1
13	410.6065449	238.3396004	1112.274912	17450.32668	4255.28079	1588.812417	1284.991315	7487	7938.894737	227.2122449	2591.453197	661.0113182	285.8050851	233.8072633	1132.067236	2631.289432	0.06408335079	0.2458707195	0.09306140204	0.007463501032	0.01530586712	0.00995492603	1	0.0580976629	0.4671816035	0.3148427814	47	1
13	412.5657999	415.0164134	-5.336415983	15948.44031	3737.741911	373.9183152	2067.842026	6843	2677.230769	69.88609144	2430.384135	638.9443324	101.3589699	251.8864292	1070.127365	1106.488199	-0.0003342569943	0.2374205826	0.02394461194	0.004739513986	0.01626488116	0.006254239478	1	0.002340631573	0.4499128729	0.06440090897	21	0.9999992973
13	412.4701877	451.6856715	-7.243322984	13424.07028	3342.230937	90.12857805	2208.195081	5903	5603.810526	82.2249478	2605.631127	623.9740003	111.6988222	631.9073797	1087.268762	2806.085216	-0.0005526135121	0.2411868401	0.006999659724	0.006311691703	0.01779608962	0.008879872487	1	0.001139554549	0.4574962364	0.00649089259	20	0.9999999739
13	414.877152	347.5159497	21.67667302	11508.53824	1852.663963	667.2716503	2294.839549	4746.5	2615.406977	66.46152258	3083.934528	498.3355423	174.2201467	267.289552	1208.104954	3219.418575	0.001976745489	0.1605825291	0.05891813347	0.008343671561	0.02090254854	0.01343993854	1	0.005514040163	0.29251139	0.1830171503	18	1
13	416.4688601	87.66646021	20.35242972	11159.75159	561.2126951	252.8564442	1664.8173	4142.5	3118	44.90869452	2422.962246	192.0628467	92.16583196	236.4390024	875.3512376	1639.091546	0.001801298725	0.04808930158	0.02301062085	0.004521726201	0.01647011098	0.007886315779	1	0.001824923379	0.06134832532	0.05807792686	7	0.9999999997
13	417.7191583	389.4618497	11428.71748	16285.43144	1795.559224	-387.1350936	1794.122718	6528	19775.6129	2410.43536	3116.400463	373.7038983	417.739784	218.6011774	1247.410165	9063.109517	0.7212820674	0.1163928214	-0.02527258952	0.02888087302	0.01410543269	0.02948051006	1	0.5724779092	0.1935562423	0.05037079763	92	1
13	418.8213853	274.4280094	14367.4018	13706.69016	409.8613191	-630.5246365	1791.69295	5390	13051.90625	3320.174055	3060.598883	149.6946047	585.0938573	229.775891	1116.397762	8209.682325	1.043223192	0.02943188747	-0.04380052341	0.04358263314	0.01580845828	0.05286804086	1	0.8266793174	0.01156522447	0.0552120891	94	1
13	420.1329315	317.0251406	-22.89330649	18077.80581	4357.861925	394.6788972	1633.073406	7859	5929.610526	82.3717311	2367.621916	715.6171409	108.9777285	211.1432632	1101.372358	1605.227785	-0.001419140389	0.244683485	0.02267346989	0.004804555782	0.01695791812	0.005379447572	0	NaN	NaN	NaN	NaN	NaN
13	422.9705868	115.3579251	856.3261712	11727.50772	3923.360812	-19.5187168	1255.287291	5404	6331.241758	183.3578768	2004.985895	645.8518738	95.17237669	190.0727463	879.8522132	3393.894231	0.07170238186	0.3272356072	-0.001558735354	0.0105996429	0.02317618011	0.008793642612	1	0.05911631778	0.6332484399	-0.005462878976	48	1
13	423.4541885	294.3048925	-23.30331246	17381.00675	4143.336083	395.1711351	1647.095482	7392	4896.361702	83.2486381	2191.131782	645.7851047	92.83930042	196.7998583	1008.524494	1411.098351	-0.001474583705	0.2444319813	0.02361701478	0.004814210701	0.01499275072	0.005468727782	1	0.001491787734	0.4643103262	0.06316655541	21	0.9999963154
13	424.6820324	163.6498847	842.7491671	12787.3359	2229.816144	439.2692638	1681.278165	5314.5	11988.43011	188.1548664	2383.363359	407.2247152	135.5338126	228.8667255	929.9856795	4537.374268	0.06866417357	0.1692057103	0.03534288773	0.009404588355	0.01552282441	0.009903986591	1	0.05722679042	0.3093029153	0.1170442872	43	1
13	425.3410826	372.7986139	4707.784082	9923.609648	3186.840241	-171.7026531	2152.788542	4804	3759.473684	1565.96258	3084.209841	1022.607087	284.5500561	368.5283565	1426.21502	2897.692607	0.4903501685	0.3187778603	-0.01816611484	0.02759158647	0.02966077253	0.0393493407	1	0.3913411924	0.611360234	0.02841279653	89	1
13	432.371678	51.2041155	2465.687869	8319.533559	140.5380699	482.4896453	1699.030638	3137	3358.77381	439.5733279	1239.960693	105.5492013	197.9828258	194.4632201	447.5715805	1617.632767	0.2956048226	0.01645520593	0.05866138972	0.02339694871	0.01391899315	0.02270554254	1	0.2376722184	-0.006336920865	0.2431001903	70	1
13	432.1900477	192.3657998	21.68256229	14906.14855	4961.070447	98.42109562	1690.470254	6814	4503.212766	76.42886168	2098.525961	647.0952106	96.1928102	223.997907	910.4376691	1204.245321	0.001457850551	0.3376072072	0.007245534181	0.005488515174	0.01824071499	0.007033516985	1	0.003854647948	0.6553452676	0.009597433911	24	1
13	432.4236942	401.8262174	4679.677954	9358.108491	928.112077	-92.58533227	2419.275489	3765.5	4217.166667	1737.781904	3469.590646	368.9606663	277.4896172	355.260313	1362.272409	3901.396656	0.4962144309	0.103160392	-0.01109451511	0.02697654375	0.02995847795	0.04775544494	1	0.3940007228	0.1688835469	0.04977063499	85	1
13	437.6303233	112.1465285	11188.26089	11188.85048	819.8461836	-631.7513088	1535.313432	4600.5	14282.12222	2135.487636	2072.917306	155.711015	397.3298842	194.0046088	795.6381182	7164.14956	0.9933734463	0.07311012281	-0.0527819669	0.04387217146	0.01714053305	0.04156701546	1	0.786914347	0.1016430318	0.01452000334	95	0.9999999993
13	438.6895825	262.6417145	6668.286435	14107.47342	2357.383408	-240.3822948	1669.441632	5955	13995.05319	1577.5027	3218.893316	528.6743396	291.0011816	203.3780834	1311.888676	6955.809506	0.4829285135	0.1661867236	-0.01546423827	0.0228812782	0.01798764191	0.02543392596	1	0.3838632956	0.2983234151	0.03314470424	87	1
13	440.8379054	62.47705139	38.09747938	7930.025557	488.9413059	63.93556118	1616.467757	3004	3575.848837	47.8139475	1582.574522	153.8266257	71.58850486	186.9547998	581.5612343	1953.784241	0.004686347968	0.06131196973	0.008269018255	0.006449682229	0.01819405781	0.00893027688	1	0.003341988814	0.08832425338	0.008553744799	6	0.9981981513
13	440.4561526	538.5962858	1045.893914	16482.5132	2830.040115	1499.298386	1696.850165	6784	17254.32979	218.4486424	2275.397669	469.833652	272.029549	160.9291339	966.258877	3942.956012	0.06353907032	0.1755991442	0.09253538816	0.007784546567	0.01384040762	0.01069592149	1	0.05683034648	0.3229757089	0.3115927388	44	1
13	441.3326698	206.5329878	12666.59878	12642.03113	929.1392961	-627.2289682	1670.250801	5119	10487.52128	3097.144546	2936.177239	183.579306	511.5628738	233.133914	1115.538058	5894.178748	1.011278674	0.07120435197	-0.048407053	0.04584753159	0.01684185863	0.04818041236	1	0.8014268858	0.09758266428	0.03332562854	95	0.9999999997
13	443.5772769	144.2993352	834.9525263	12699.6305	2139.61683	34.25038821	1361.03285	5180	9789.83871	195.2481111	2442.27153	432.0754223	96.22699506	194.6483595	958.2192255	4150.174219	0.06490659703	0.1676888333	0.002607892487	0.008986294682	0.01930299995	0.008502670756	1	0.05215005129	0.3059439081	0.004280725762	42	0.9999999998
13	443.6036294	318.5661519	6606.517652	13570.14642	790.2175335	1396.132273	1903.42817	5312.5	5988.826087	1710.876362	3490.680444	244.9038059	468.1704155	240.8036674	1309.262429	3994.365852	0.4843462454	0.06062269376	0.09653933196	0.02297595995	0.01647080764	0.03401038088	1	0.3908627071	0.08265352444	0.414384725	84	1
13	451.6934511	12.59878276	56.9203267	8445.91488	1231.466464	117.9189318	1186.214506	3381.5	1583.191489	57.80154536	1376.941436	262.400682	71.74702163	194.6624314	552.6046964	781.3482458	0.007346237162	0.1512879901	0.01424333824	0.00785248707	0.02011808903	0.008891564094	1	0.006862557248	0.272991755	0.03126419776	17	0.9851556902
13	451.4437843	121.3269656	-82.32633682	13468.6551	768.8705554	1464.876975	1685.709952	5008.5	6402.680851	63.22913218	2065.635058	156.1428678	253.3183939	192.8757976	729.1620713	2235.491109	-0.006282206373	0.05877568816	0.1088568026	0.0051160264	0.01235147233	0.009431792266	1	0.0009311587796	0.0841117925	0.3500318916	9	1
13	451.6551149	436.5967253	1096.979695	15622.48175	6347.563301	63.65945247	1829.285297	7531.5	3368.968421	300.7614343	3692.928481	1608.358128	128.3937847	236.4346393	1801.853994	1816.358945	0.07044697798	0.4219646272	0.004110969697	0.00978730588	0.02855402124	0.009718199551	1	0.05955405014	0.8277081253	0.01544697172	51	1
13	451.5141895	487.2814531	-56.49413865	17093.09174	4103.529148	376.8835447	1688.817394	7291.5	6440.484211	75.49921057	2266.284641	654.8934863	105.139862	189.8230728	1025.135707	1895.002464	-0.00365083818	0.2438807053	0.02302973986	0.004715817123	0.01598114463	0.005734690429	1	-0.0002845369811	0.463196713	0.06067613492	21	0.9999978958
13	451.3744839	690.6172877	-118.2729479	12723.15123	705.3530983	1432.804122	1867.329016	4777.5	6817.447917	51.06033301	2002.611071	159.4068328	264.1418107	254.0579523	733.1577265	1791.037382	-0.009380306618	0.05646362724	0.1111757057	0.004464376504	0.01177957775	0.01226097116	1	-0.001415764349	0.07941981439	0.3572441906	9	0.9999999999
13	452.3544735	721.5978141	13611.15442	13473.64342	1291.370134	-982.3808765	1634.708889	5460	4446.821053	1468.161161	1457.940129	197.242178	331.4749012	200.5886594	577.2001822	851.1905552	1.01389576	0.09778894323	-0.07412610468	0.0302818105	0.01286574161	0.02608564742	1	0.8021895679	0.1518861641	-0.05353457565	96	0.9999999981
13	455.2043749	302.1231789	6979.573965	14482.30009	197.7759809	1517.856824	2351.543334	5568	5168.020833	1296.211713	2658.935066	142.5105132	432.2499413	223.0077144	968.354442	2242.455407	0.4795630717	0.01436779837	0.09808529817	0.0224422371	0.01156917794	0.0253146231	1	0.3866244522	-0.01220432365	0.4177549361	82	1
13	455.2186452	381.4019673	1084.713792	15561.07628	5160.185038	12.86419381	1706.399311	7104	6693.319149	222.1812103	2331.6033	790.1380661	118.6940407	328.8722138	1041.632326	2613.709206	0.07209691459	0.3351197975	0.0007455252227	0.009141615196	0.01957268633	0.00842936209	1	0.05966583806	0.6494438562	0.002650501052	48	1
13	459.597471	169.1449576	1764.583535	10477.31195	1623.572529	31.22890051	2149.362366	4373.5	1622.189474	570.4398946	3274.778206	538.5298106	151.8596255	334.568959	1317.633105	1160.164325	0.1689773468	0.1579427444	0.002813351882	0.01804708282	0.02691988238	0.02052066259	1	0.1349237162	0.2848548516	0.02737402202	61	1
13	461.1473209	202.3254511	-54.50993631	13669.14397	6127.379609	107.1926101	1627.807537	6736.5	20372.21053	102.3691843	2090.570014	883.4818222	82.89661968	236.7794648	987.0887876	6440.62488	-0.003918454984	0.4484447348	0.007695090397	0.008341736635	0.02566316332	0.006479899562	1	0.0008647769676	0.8828594901	0.01207155909	28	0.999993488
13	462.6978087	406.4035341	-27.89691431	15607.79878	229.3209515	395.0500092	2294.865847	5692	10035.29787	53.1231203	2600.725344	146.8680791	103.7859375	208.7123429	914.6257925	3766.984396	-0.001769514067	0.01621101487	0.02660005808	0.003725148757	0.01022658459	0.007033379028	1	-0.001155066929	-0.0040016089	0.06897050556	2	0.999999989
13	462.5034538	526.6292567	1196.052797	17375.62432	2936.374968	35.20160048	1503.747982	7089	11275.44444	203.5407383	2358.273453	468.3222228	119.0633741	171.131926	985.9015988	2495.654728	0.07016288865	0.1714000192	0.00240034046	0.006910661082	0.01264930208	0.007095186174	1	0.05636482489	0.3135028864	0.004781774628	42	1
13	464.7349045	328.259567	-221.5652142	15245.36097	879.9081438	3644.68436	2034.828837	5917	7960.597826	76.80769796	2638.177617	220.4097867	616.9450948	240.9346714	969.5848456	3243.31139	-0.01474114112	0.05738390465	0.2387438956	0.004714978333	0.01364078047	0.01750829973	1	0.002382102902	0.08247727395	0.7922493404	10	1
13	464.745904	473.5339182	2524.603051	13910.61344	1283.987022	-0.4659233485	2949.30915	5569	3917.784946	463.5056885	2582.620619	275.8104158	164.428248	691.2008389	955.4190843	1466.739403	0.17970531	0.09151410489	-3.647103464e-05	0.01255901468	0.01512582964	0.01274970357	0	NaN	NaN	NaN	NaN	NaN
13	464.4217859	732.642742	1723.82915	10453.70368	512.5243218	434.0515284	1981.950042	3976	7327.723404	300.8898145	1726.564274	142.9122171	144.5855204	189.7121922	647.7791746	2205.841791	0.1672576292	0.0528876223	0.04127300911	0.01125344634	0.01211590551	0.01345718592	1	0.1347861022	0.06962067956	0.1564993711	56	1
13	465.7155062	270.3330116	2549.326163	14678.27969	162.8203258	739.961046	2242.84863	5319	2382.5	520.3669454	2871.056616	166.525166	241.2516621	236.7213492	1021.254779	1242.378245	0.1748435266	0.01093918021	0.0509446669	0.01144205519	0.01376255269	0.01584284923	1	0.1409595869	-0.01645846258	0.1904159143	53	1
13	465.6863799	541.5557725	16.41273046	9155.740966	2075.22459	224.8330464	2108.233346	4068	1343.23913	70.49597992	3104.654266	725.1183448	134.5679708	777.3229129	1298.059415	1034.340883	0.001693145891	0.2196176875	0.02675180645	0.009227112253	0.02553518778	0.01698804907	1	0.00392948807	0.4133821074	0.07410054732	21	0.9999999978
13	469.6957287	288.2625387	-78.78372204	15318.6116	2398.926387	1715.158102	1842.886656	6139	7632.445652	106.2798529	2719.189771	467.1599569	328.4792085	195.1108701	1077.080063	2978.843143	-0.004832570209	0.1640730578	0.1142468746	0.007866888359	0.01689511265	0.01027155791	1	0.003625677759	0.3002284113	0.3707730421	19	1
13	469.1821976	313.7751152	2481.714705	15804.55655	943.7308063	2355.617936	1865.540886	6023	9713.271739	482.0878718	2981.452153	265.5506014	529.3814878	180.8747119	1139.723012	3348.815015	0.1573341183	0.06234211493	0.149129305	0.0126922924	0.01430921728	0.01801670923	1	0.1338030903	0.0900673997	0.5232825203	57	1
13	471.3225417	73.87129063	8676.433526	8735.429702	564.714174	-568.0436147	1400.772194	3595.5	6189.052632	1721.324903	1767.250977	145.1171178	336.4662047	173.1879771	680.9650675	3383.861788	0.9831747964	0.06577382686	-0.05980201214	0.04138769669	0.01694598525	0.04819479212	1	0.7782662195	0.08663357009	-0.01183284164	95	0.999997668
13	472.5284983	94.24988896	4132.389026	9090.07423	923.3971372	-203.1767775	1611.39846	3599.5	8812.55914	951.2481402	1956.677913	213.02295	182.0040717	250.1921018	754.8623914	5348.673351	0.4607414366	0.1086521409	-0.02374998723	0.03010869185	0.02194440639	0.02446411095	1	0.365016861	0.1804146959	-0.001088768672	85	1
13	475.5215209	616.2727204	-50.11621713	16178.13179	2624.444762	330.4676016	1566.531593	6515.5	5397.032258	66.70422049	2176.145058	394.7400522	96.6232123	176.4799312	859.2095581	1351.418325	-0.003276534864	0.1654130786	0.02071859703	0.004685492355	0.01436947386	0.005816978757	1	-0.001026505506	0.3021461886	0.0513665354	17	0.9999875228
13	478.0497573	230.494455	19.51737686	12354.25489	5393.043694	276.1724756	1579.166809	6020	4048.150538	83.72846784	1776.780628	799.3732956	93.25561943	225.3168852	833.6871745	1737.275265	0.001698113648	0.4328106308	0.02162262885	0.006706718435	0.02613986	0.007388847796	1	0.006038679883	0.8508387749	0.06061095931	29	1
13	480.2843256	392.7679006	2950.581275	17875.20493	978.0527956	2718.964182	2222.70886	6787	3633.404255	510.3309111	2833.115075	278.7713985	480.7698831	224.2979674	1109.783666	1359.043618	0.1638072916	0.05722805034	0.1497800734	0.01034081304	0.01146788487	0.01705406015	0	NaN	NaN	NaN	NaN	NaN
13	481.7665938	267.2408879	-81.36314482	15564.07677	815.494596	1815.381076	2020.135246	5843	5613.936842	62.09639889	2259.38336	188.5553893	269.3204163	230.5808883	808.4172503	1883.583761	-0.00551857466	0.05362702906	0.1156288583	0.004050237956	0.0129626679	0.00894029178	1	0.001908246389	0.07359709987	0.373253228	9	0.9999999999
13	481.9659623	152.4930341	7232.846133	10232.5015	1051.252811	-395.9888422	1685.685213	4137.5	3895.787234	1621.344849	2225.695036	278.6346106	320.5058295	457.1825418	885.1245959	2618.113077	0.7165471493	0.103600889	-0.03617174471	0.03734831734	0.01942772704	0.03866341544	1	0.5678734247	0.1672599694	0.01183712965	92	1
13	484.3838558	52.23914812	6735.786269	6668.879468	204.42409	-464.885295	1401.075435	2629.5	7227.329787	1688.918082	1576.91073	110.0304227	277.6724677	184.5702921	589.1545491	5084.287891	0.9933166259	0.03174544294	-0.06603517355	0.06218459315	0.02400530826	0.05246549827	1	0.7855608144	0.01664196785	-0.03158949489	94	1
13	484.8211004	287.0296146	14447.44977	14159.34051	945.8566574	-775.1515659	1694.39117	5626	10747.91209	2845.419262	2765.624639	187.6669717	493.6725429	213.7182952	1047.897185	5012.02517	1.038828648	0.0693606936	-0.05087956245	0.03314669508	0.01501380143	0.04103534467	1	0.8231878313	0.09348896743	0.0308135718	95	0.9999999999
13	488.4820072	711.6453879	746.6111368	11553.70211	1125.718709	329.5469728	1687.640325	4507	8192.516129	136.6312798	1541.888999	212.459914	112.5047387	199.7192945	593.7261669	1731.376278	0.06463008649	0.09937835686	0.03019967802	0.008104312308	0.01676500741	0.009645236772	1	0.0528940093	0.1660049194	0.09725963016	39	1
13	489.8294037	526.3248551	2476.889618	15484.78434	6484.712189	-41.53244328	1715.552286	7577.5	15409.45263	452.0525951	2234.089058	953.153936	147.2207886	209.3877447	1091.04172	5304.682359	0.1616218088	0.4247797875	-0.002644156986	0.01130189307	0.02138734295	0.0101518196	1	0.1317622179	0.8324709093	0.01218319837	68	1
13	491.3277026	756.4785655	-32.63367026	9374.043102	554.4486023	171.427269	1375.403452	3504.5	11877.45745	43.27189443	1796.298843	141.5960057	72.52010749	148.6345453	645.0838726	4331.33768	-0.003287752112	0.05877910534	0.01776936832	0.004702924572	0.01462096877	0.007214349314	1	-0.002436693355	0.0832928921	0.03925719917	7	0.9964908041
13	492.4675334	560.2576277	2170.680729	12113.2525	1176.233554	-4.225233324	2458.356025	4809.5	3616.494624	423.9711641	2083.36838	228.458628	137.635115	291.8319002	787.4264283	1813.511844	0.1785745077	0.1000743055	-0.0003030698511	0.01450285938	0.01397446275	0.01258592288	1	0.1417097822	0.1659730472	0.01770280921	58	1
13	511.4843752	522.3849166	4114.982243	13184.14325	638.5143631	922.4448156	2332.577009	4994	4607.612903	876.6869853	2851.817129	184.08201	301.2362775	290.0398721	1032.882733	2771.292612	0.3120399397	0.05057612992	0.06608202927	0.01766668783	0.01458837497	0.0225277085	1	0.2516169437	0.06357645332	0.2726838069	73	0.9999999998
13	512.7012743	111.6923411	1042.566066	16287.50334	320.5772088	1430.282282	1544.067118	5893	15971.46237	132.8316989	1006.365983	151.142121	177.3935891	609.1402037	342.9605408	3468.080817	0.06334760639	0.01998006265	0.08690617961	0.007189901287	0.009454275983	0.01062637236	1	0.05454923662	0.003576694748	0.2893519604	32	1
13	513.5214114	279.7225544	-28.46693335	14365.57667	1367.8403	760.0105713	2036.711264	5546	4026.989362	58.13865924	2589.546764	297.0001407	185.906471	461.1227689	961.6787505	1764.853891	-0.002154705439	0.09493726831	0.05358495442	0.004486842156	0.01229904296	0.009508245079	1	0.001139382475	0.1577949911	0.1626412388	13	1
13	516.224953	318.4078355	2524.108045	13661.95009	246.5597798	2.136177375	1960.061853	4979	7105	594.9230813	2949.844103	150.1121753	142.601128	249.9559618	1029.637687	3466.188439	0.1804849426	0.01745169988	0.0001416761652	0.01500433967	0.01404342387	0.01195937018	1	0.1423177365	-0.003596127343	0.01806986408	52	0.9999999999
13	516.6888796	640.6345968	-63.80115314	12172.42842	2015.145977	586.5277361	1632.998309	4882	4560.62766	50.8091068	2267.521802	380.0509932	142.258576	162.7124039	903.0308232	1668.30021	-0.005918663249	0.1700669994	0.05096606909	0.004384798273	0.01487102164	0.009162118546	1	-0.001167212528	0.3119882069	0.1542966145	18	1
13	520.5157534	339.4511515	9109.735811	8499.739885	844.120562	-388.054049	1956.283831	3584	776.71875	3210.015803	3051.348958	364.4690143	461.828642	288.174905	1264.543409	774.4697433	1.053781266	0.09720237227	-0.03892198036	0.06673342593	0.03085915943	0.08543317611	1	0.8361670108	0.1505715695	0.07546805888	96	0.9999999964
13	521.3055948	218.3560606	3669.673849	11715.48414	2761.571082	-133.4882833	1609.699871	5146.5	6585.851064	816.8937851	2584.64717	567.8579013	172.4974395	237.4084295	1068.506266	3958.439274	0.3006598777	0.2345545189	-0.01211943498	0.02077955986	0.02366887676	0.01755948763	1	0.2397126562	0.4405627144	0.006338827511	78	1
13	525.605435	152.8901973	2789.944704	9145.34609	877.0066313	621.2161928	1857.808107	3629	3103.106383	722.4033988	2306.506714	255.7515074	230.8812978	196.8909621	896.9725371	2264.19405	0.3090736978	0.09527966021	0.06947530665	0.02520613521	0.01945867236	0.03277318669	1	0.2499785722	0.1553749728	0.2844901738	75	0.9999999744
13	531.2828708	85.37132848	1466.611267	8958.394772	2692.987792	-66.83307448	1543.497508	4093	6579.032258	315.4798003	1631.443171	488.3359907	131.4834355	239.7733614	724.7382402	3417.905418	0.1633114567	0.3002238492	-0.007649874437	0.01549723783	0.02491566178	0.01571350346	1	0.1313723544	0.5768034961	-0.006928334818	66	1
13	531.5403698	264.2847472	-57.8122123	16766.68599	2713.249859	387.2288284	1536.000684	6754	5806.031915	74.30450351	2169.380257	413.8595051	103.4569622	205.3972102	896.538527	1552.763547	-0.003367710743	0.1649380549	0.02401416469	0.004763116987	0.01432506859	0.005630315807	1	-0.0008963988623	0.301201076	0.06260515779	17	0.9999999853
13	533.3887796	242.6885757	29.57809437	10506.84887	2484.997221	115.3640334	2063.96007	4604	4011.757895	60.13311427	2864.844393	713.7708728	84.88711724	331.5349728	1207.121099	3193.178893	0.002981741336	0.2345786348	0.01242420572	0.007007331606	0.0261578783	0.009035405492	1	0.004221245681	0.443945565	0.02567849431	20	0.9997943382
13	536.574623	53.41112228	11.68868287	7723.669264	1245.815275	337.8143851	1137.875757	3170.5	4145.706522	51.81211214	1149.817676	199.4195374	100.3435076	138.2279654	446.7812562	1590.603725	0.001474875994	0.156710883	0.04480054373	0.007084079234	0.01999391318	0.01032064963	1	0.004178728121	0.2844483503	0.1345673272	18	1
13	546.2982194	323.4614856	1922.181171	11413.12416	3810.413926	5.918508908	1963.334153	5412	6568.326316	417.9853352	2295.936477	731.0870229	127.1637304	214.6165199	1017.236636	3575.826179	0.1665408379	0.323543589	0.000679323217	0.01617338427	0.02428988662	0.01169184804	1	0.1347356339	0.6246976474	0.02269194542	66	1
13	546.5385615	647.592489	1035.167743	15525.44433	1585.822975	464.0712807	1784.387767	6005	10852.80851	124.8789808	1006.79537	187.0380988	122.2117126	213.8776092	389.1158052	2221.609038	0.06755942516	0.1037757582	0.03076470491	0.007217815564	0.01126852537	0.007880216105	1	0.05531243478	0.1750032293	0.09991033849	39	1
13	550.3338422	123.455944	5764.292645	8543.034547	1434.683419	-407.0468889	1431.363874	3741	10415.45745	1425.576611	1868.46061	291.3970397	274.1800511	151.8866688	754.3684972	6301.201206	0.6910373699	0.1674618258	-0.04327206249	0.03814787097	0.02327303076	0.03575429484	1	0.547839179	0.2985168346	-0.01676044767	93	1
13	551.170583	171.3653762	4784.109444	10139.55855	1032.163818	-201.4490213	1822.838442	4116	7394.621053	1105.136164	2350.309598	274.8535616	208.0300996	573.7108121	904.1118564	5475.484718	0.4782811471	0.103814425	-0.01985778491	0.02329915486	0.02431699538	0.02559428844	1	0.379174446	0.1703371903	0.01593155405	85	1
13	553.754471	255.5521427	-144.296642	11944.05839	571.4371167	2851.467809	2100.269796	4518	2784.376344	83.42279554	2164.693315	184.7963287	469.0099837	209.4132612	806.4633517	1480.186092	-0.01175528865	0.05033639047	0.2366999008	0.007046352262	0.01300640468	0.02008807075	1	0.004550359477	0.06796568124	0.7857749747	10	1
13	554.3704798	459.3020689	-208.5427762	12147.57748	1284.935486	2850.977502	1842.296913	4757	5166.06383	65.75294765	2298.633083	228.0758836	497.9737912	189.3816587	833.949732	2116.24188	-0.01769718923	0.1064087451	0.2299591978	0.005822192583	0.01690675248	0.01748723777	1	3.201933019e-05	0.183037388	0.762503909	15	1
13	568.288404	111.3617311	8.594539489	7989.192244	562.0171226	50.62397055	1446.884192	2962	6542.119565	47.75071157	1518.343571	135.8772873	65.4515377	181.4656691	556.1614839	3026.004956	0.001124035888	0.07109393667	0.006675269336	0.007289402353	0.01694958323	0.008293716724	1	0.000516121281	0.1084216314	0.002517650994	6	0.9999715922
13	570.4380716	68.68806522	1280.887996	7477.180974	354.7662404	288.6388337	1428.503031	2858	3117.244681	233.1382104	1280.535429	122.284067	116.2039614	168.5098545	460.4628787	1646.735067	0.1657760246	0.05019789257	0.04037502937	0.01537708703	0.01699036898	0.01617701686	1	0.1335189409	0.06410867383	0.15305677	56	1
13	572.8220916	394.3912025	2213.202284	13053.12726	554.7740661	1927.178243	2295.806975	5059	2186.904255	430.9271815	2499.038735	202.2088015	372.5058979	227.2599863	915.0805781	1180.505342	0.1668670594	0.04739195847	0.1428739278	0.01176629967	0.01410582882	0.01947432228	1	0.1408288037	0.05923315028	0.5036798776	57	0.999993753
13	572.8058175	448.7219922	-55.88420557	13015.99504	214.4752957	695.3639981	1822.441075	4730	5040.389474	55.44579057	2386.046228	133.6662884	161.4476937	224.6724068	814.819198	1563.737634	-0.00442365798	0.01816278072	0.05419492866	0.004401122559	0.01152735473	0.007876945649	1	-0.001503648614	0.0002722007747	0.1627775595	3	1
13	572.6016602	464.5788297	-35.17388289	14549.93228	2361.498996	316.0251012	1662.972963	5924	4095.402174	63.85331488	2089.233833	340.9031191	91.68769766	162.6910711	803.085098	1152.331302	-0.002440643881	0.1616141014	0.02137350176	0.004530425537	0.01192831999	0.006051596986	1	-0.0003628113379	0.2943471146	0.05371486273	17	0.9999987268
13	573.5226677	198.2122441	1721.884807	10630.15663	3487.7761	-0.4540551365	1593.934135	4973.5	11224.21505	449.2692336	2216.977321	662.7922254	122.3352488	273.3474157	976.6819264	6426.878976	0.1626085768	0.3254212437	-3.870873509e-05	0.01800063589	0.02612756603	0.01223424558	1	0.1315804157	0.6285857966	0.01941964008	66	1
13	574.7325917	224.5615631	5474.887591	11893.99482	700.1913803	1151.459912	1709.674973	4503	11951.32979	1008.703087	2104.833925	161.7397787	291.0447645	186.0389402	802.0173087	5589.680035	0.4704100288	0.06253035301	0.09638716699	0.02319113931	0.01392919233	0.02846038683	1	0.3797773977	0.08671301135	0.4108775344	84	1
13	593.6888069	153.4559981	-90.0040298	10711.95394	2568.398899	1133.978414	1333.372934	4624.5	5829.148936	61.23257297	1457.235852	377.0030033	182.3545989	166.2004013	614.5034135	1783.329766	-0.008847636094	0.241824467	0.1071476641	0.006519136913	0.01988172984	0.01008432841	1	0.0008660539116	0.4597652242	0.3471056428	23	1
13	594.9320337	179.0153342	-42.58207675	10611.6476	668.888049	552.7044988	1493.769617	4011	7269.413793	52.59840824	1865.379288	151.3015767	122.1744023	151.6473816	662.9782829	3213.768242	-0.003976004468	0.06554095454	0.05257331193	0.005458271685	0.01484580581	0.008329698026	1	-0.0007097554079	0.09747994247	0.158229526	8	1
13	598.9637709	648.0972672	2789.205676	9114.272985	507.3421262	-130.8237972	1649.949145	3493	5223.463158	590.3782862	1876.379626	143.6994075	138.6762611	176.1609586	690.1875764	2755.373859	0.3004096475	0.05767011397	-0.01324530538	0.02106793969	0.01641448064	0.0177115115	1	0.2374268461	0.07756420729	-0.0009215186261	72	1
13	601.6217905	689.3299495	-9.569482755	9408.591673	1545.096088	161.8011196	1489.965755	3901.5	3845.5625	51.67640191	1325.125758	249.5349388	83.46653767	160.407587	547.0546991	925.8802675	-0.0009976101708	0.1638387973	0.01745260363	0.005844724631	0.01545443493	0.008625202104	1	0.0005640140047	0.2988631766	0.04066471886	17	0.9940219497
13	604.2863011	244.2922422	1727.32381	10731.4056	633.2044694	525.2103203	1672.4805	4133	9870.936842	424.4035168	2411.499395	171.5970629	206.3893126	284.7007463	878.5750075	5371.787006	0.1634773846	0.06226086904	0.04926966295	0.014251288	0.01829510782	0.0168812715	1	0.1323876935	0.0889652456	0.1831974533	56	1
13	609.5247489	178.2993932	1522.829542	9449.493462	952.4606588	436.189067	1674.756593	3736.5	2240.651685	359.4730362	2074.161571	237.7296483	174.3471125	179.933105	792.4675605	1373.544826	0.1605151497	0.1003801357	0.04397352627	0.01287181122	0.01860105091	0.01674380391	1	0.1301287342	0.167176106	0.1651709759	59	1
13	610.3299086	120.3339748	1203.745182	7590.536402	1678.375328	290.2226036	1375.483375	3273.5	4740.769231	244.1881651	1458.902579	349.6419114	137.1883772	160.7855194	607.1277555	2608.230286	0.1618424032	0.226808202	0.04023362308	0.01779498033	0.02692797444	0.01805011986	1	0.1323899873	0.426577486	0.1550715539	65	1
13	611.1561541	215.6274994	1655.450984	10239.0105	3251.837063	-30.4980261	1630.434622	4742.5	13053.95699	320.4734976	1881.999051	595.9724151	117.6445243	188.2952275	846.7496214	5686.563251	0.165721813	0.323402189	-0.003345892079	0.01608223441	0.02253074124	0.01259475552	1	0.13382763	0.6243809463	0.008749541203	66	1
13	613.4233197	138.2961463	5468.080855	7736.449181	1339.870368	-341.6841121	1451.234269	3287	11636.6383	1039.701207	1461.032221	249.7297364	217.5614622	148.6670993	595.8912207	5931.687879	0.7005041579	0.172730999	-0.04080665953	0.03530451759	0.02507994772	0.03336132699	1	0.5555933341	0.309252214	-0.006177733449	93	1
13	614.5084405	455.5846374	1739.437819	10298.74076	1641.852998	524.4103804	2350.106364	4345	3866.927083	331.6416498	1825.164352	322.2201758	168.2896587	249.4026201	739.3991182	2250.542186	0.168452311	0.1583894922	0.05332829373	0.0154060385	0.01811995865	0.01775786764	1	0.1377008542	0.286217772	0.1999771942	62	1
13	617.3486005	479.6049699	-4.326573781	9862.517801	649.8419312	64.61807361	1790.107535	3756	4651.157895	45.3205389	1640.184128	152.1615575	73.07600341	267.2895912	618.3298768	2328.904634	-0.0004352881888	0.06721529574	0.007295943906	0.004925469866	0.01297514035	0.007597525458	1	-0.0007305683257	0.1004838764	0.004227847312	6	0.9998825846
13	622.54339	514.1613316	2670.057303	8710.127544	811.561486	-146.2547341	1691.401753	3476	1813.257732	824.8376337	2697.498469	280.7462259	183.4448302	811.5817031	1046.610249	1374.306365	0.295932811	0.09754795708	-0.01578829834	0.02042222449	0.02894209041	0.02463327886	1	0.2341557115	0.1594237963	-0.009830292332	74	1
13	628.2571558	585.4819653	-36.01624551	8899.997426	172.3070082	466.3553432	1569.368058	3283	4040.16129	39.88711513	1937.461221	116.8086202	126.5438888	164.4710299	681.1238558	2124.57908	-0.003740754908	0.01984423294	0.05274349288	0.005306806171	0.01502931331	0.007849147905	1	-0.001032354346	0.003702957249	0.1579952074	3	1
13	633.1973838	501.1819845	-49.07625041	13773.78806	275.9648324	309.1538493	1750.254221	4964	9950.340426	45.9700826	2726.744573	155.0588174	91.80976143	167.9630085	979.1547147	3117.205388	-0.003401612584	0.02001391275	0.02228106305	0.00335814501	0.0113074049	0.006001218245	1	-0.002684133736	0.003781893123	0.05392215358	2	0.999999779
13	643.4690101	209.2512637	-11.51184535	9748.448536	703.4069941	50.33951741	1456.846562	3727	7743.408602	52.10914306	1681.392901	148.2449607	68.00973085	203.5418901	605.9126552	3138.917192	-0.001269552517	0.07171483816	0.005751615843	0.005767049298	0.01434929217	0.007014784683	1	-0.001441153957	0.1097128321	-0.001147735629	6	0.9999824975
13	644.3152904	543.3384279	1791.281047	10676.5025	2544.578396	-48.47522883	1677.26514	4711	11927.76087	291.963806	1616.61887	404.2962518	124.2982258	434.5379283	703.5285636	4068.059878	0.1731710826	0.2422935269	-0.004840560496	0.0140339511	0.01972964237	0.01231838566	1	0.1387409406	0.457843637	0.00371606981	64	1
13	649.7651302	352.1357011	6.017466526	8792.385223	2050.809126	82.21272259	1797.62607	3829	3370.916667	61.09265386	1797.176481	448.4583758	95.78523628	720.9760563	757.399527	2786.53379	0.0007737022981	0.2352514585	0.009397048797	0.007649071256	0.02240958852	0.01190961772	1	0.002279474297	0.4453230247	0.01486254871	20	0.9999919876
13	650.2760569	392.6353505	10.35148612	8899.069867	428.5187752	245.680641	2016.143306	3342.5	2982	42.7633817	2610.899424	181.3759317	105.0714204	213.7600715	956.7715455	2395.886851	0.001123380906	0.04964995668	0.02836846286	0.006272229192	0.0180521438	0.01237233134	1	0.001641238509	0.06460484477	0.07627873467	7	0.9999998679
13	653.7280576	442.4182144	1440.12679	8609.956623	44.38258705	1243.818174	2115.560197	3202	2119.326316	331.1852193	1949.200603	111.0249397	309.9471469	201.3890175	684.4098858	1779.354171	0.1711442036	0.005283451967	0.1456553165	0.01701764698	0.01633451354	0.02321975186	1	0.1439305617	-0.0271998971	0.5133180668	54	0.9999999999
13	656.2476039	267.5159547	4170.808497	9024.842385	162.3679666	850.6335078	1671.297832	3476	5071.677419	951.556741	2080.815156	122.9837976	311.9713193	200.2202409	766.8443405	3576.192337	0.4564946263	0.02061924008	0.08968699613	0.02697768358	0.0152581324	0.03351809555	1	0.3677958626	0.0007929712679	0.3841559313	82	1
13	664.3444094	325.5864107	3896.949498	8459.477125	152.5309363	760.6823451	1724.256023	3238	2104.361702	1029.909021	2094.486683	129.5227347	297.388502	238.2708608	768.9764232	1453.126957	0.4681985717	0.01966378554	0.089213478	0.02824297551	0.01801395843	0.03580112401	1	0.3770749465	-0.001294526098	0.3850577655	82	0.9999999998
13	679.2780463	644.397249	1110.728552	6561.861719	415.1840247	262.9803475	1553.984739	2521	6343.774194	226.3597317	1266.099767	107.0977975	106.3336746	161.7648783	456.7337845	2873.541672	0.1645637651	0.06431935625	0.04009191625	0.015218449	0.01819543275	0.01427090927	1	0.1326966394	0.09309810736	0.1520938301	56	1
13	681.5905709	429.6441851	-122.6907434	8299.965184	125.7951462	1916.876273	1810.381682	3087.5	1609.414894	52.74610844	1454.75414	110.5972629	349.1452258	172.153087	536.4933488	745.5345403	-0.01498383377	0.01551324719	0.2284846363	0.006010569585	0.01333094118	0.01843810795	1	0.001063869358	-0.003534062944	0.756326107	5	1
13	684.979169	619.5618362	487.0852851	9085.370074	1044.002997	770.0143244	1362.755128	3597.5	20841.91304	101.0308175	1153.514229	150.3888315	146.0796702	143.8940697	440.6325384	4103.506864	0.05389043784	0.1160351983	0.08671600793	0.008959264905	0.01369571775	0.01204859798	1	0.04810093329	0.2007925826	0.288473103	40	1
13	690.3057583	543.1828031	1548.05894	9705.311263	2239.889742	356.3260466	1389.724833	4273.5	2724.229167	289.5255127	1678.901567	372.3424646	158.0595885	166.4893181	691.5288594	1266.874085	0.1625744788	0.2324891215	0.0375798653	0.01294930815	0.02298833829	0.01528797195	1	0.1328700789	0.4382047007	0.1462650757	65	1
13	695.6806961	283.1680234	2405.098315	7797.769415	764.9700568	552.6328906	2005.53775	3189.5	4683.589474	479.5812714	1557.943865	179.8687897	193.2704793	172.9845178	583.1057518	2813.951645	0.3073029505	0.09874726827	0.06742570458	0.02341695143	0.01919565521	0.02283491864	1	0.248478596	0.1624916619	0.277164347	75	0.9999999995
13	698.3170482	527.5208217	-15.9252682	8620.001177	612.6060678	41.52398699	1509.632437	3277.5	8925.260417	44.99540806	1322.985504	133.9573691	59.85655997	135.533034	485.6044647	3019.773391	-0.001974997633	0.07131695796	0.004415382901	0.005400618154	0.0142671711	0.007374067414	1	-0.002091820952	0.1088920632	-0.005876844181	6	0.9999896825
13	699.3616018	628.5721384	427.4007818	6744.591552	1113.316448	-26.01255578	1239.267618	2787	8185.56383	96.32535093	1218.11157	205.6578403	65.76749861	138.6576458	483.1173407	3732.595723	0.06473028181	0.1688543055	-0.0041511697	0.009605567474	0.02066232863	0.01014000666	1	0.05159608041	0.3082785082	-0.01884437088	42	1
13	701.2362832	378.4775455	566.7865931	9487.339414	297.9293564	309.5526762	1505.631211	3489.5	20644.58065	160.6970866	1831.548631	111.7150474	106.2049202	142.9291723	634.7726179	9558.952515	0.06413614962	0.03422836729	0.03548819668	0.01024717759	0.01528085402	0.00979841614	1	0.05209233887	0.03235941985	0.1139973583	31	0.9999534
13	707.5352429	300.1434007	13.17961805	6776.323518	1650.480702	39.2052573	1681.504672	2979	3693.243902	44.02166832	1366.142804	320.9850735	66.04900628	183.3146324	566.8192445	2862.750471	0.002140309062	0.2436950315	0.006825129063	0.007169639165	0.02518695658	0.009998412775	1	0.003301490706	0.462613652	0.006525945976	20	1
13	707.5390596	340.6785514	-24.76556186	10894.12293	1832.310207	235.5610072	1381.904955	4448	3798.12766	56.54129508	1421.19002	279.7149855	79.44106231	153.5281816	572.936366	667.7902612	-0.00233132733	0.1669132353	0.02139552592	0.005413296802	0.01559437119	0.007438929718	1	-0.0002139922828	0.3052207181	0.05391443854	17	0.9999976533
13	708.3285363	473.4527559	-32.75987898	8864.073937	3092.242425	38.82981864	1318.483872	4173	5893.93617	64.42465789	1384.147044	504.2082314	68.34835783	124.8912956	641.3112603	2014.119498	-0.003547427554	0.3432340528	0.004527976163	0.007702504602	0.02455156899	0.008467139446	1	-0.0002385714666	0.6669210784	-0.0006727898244	24	1
13	709.4234327	423.6593242	9.424169587	7936.842402	544.6476969	33.56654223	1561.312832	3023	4992.410526	34.3226216	1403.529152	129.6239278	65.95968906	170.0913702	518.8124992	1949.847924	0.001180214437	0.0690061265	0.00385628128	0.004558430723	0.01487764579	0.008368427589	1	0.0003590419441	0.1041119775	-0.007147791682	6	0.9999917082
13	713.5343734	288.1688523	-6.770818939	8211.014592	1925.609379	38.73150286	1410.880517	3611	6180.481928	60.80510828	1545.458915	356.1611031	68.76801757	198.4901699	636.7040005	2580.308425	-0.0007481186039	0.23681833	0.00484262893	0.008197817935	0.0227149526	0.0090714546	1	0.000797876498	0.4485146817	-0.001009222581	20	0.9999999923
13	713.884671	522.2808876	578.0949694	9279.94071	1671.959739	278.3950604	1323.8411	3877	14437.56383	123.4616192	1235.601632	212.9981558	101.5262467	149.6344101	491.3394816	3642.19503	0.06372310642	0.1760924136	0.02993657809	0.009900278672	0.01687178256	0.01081520754	1	0.0530292565	0.3234400026	0.09761916561	43	1
13	714.2897595	366.4260269	599.1580968	8315.78551	1311.193196	-12.85538954	1493.961053	3421	2032.204301	137.9545193	1499.915034	266.5002236	83.90047248	158.3696181	602.661848	1391.647894	0.07309199802	0.1648573967	-0.001833055815	0.01013218227	0.01938549051	0.01053495603	1	0.0583553839	0.3000088982	-0.009180796115	42	1
13	718.2631864	215.8290886	-18.11529	7248.19769	1736.054012	122.2047897	1203.526461	3091	4727.768421	52.48991496	1014.510931	247.0378692	67.75190476	144.3566891	419.3657046	1480.912481	-0.002379949241	0.2370774703	0.01625785642	0.007533911807	0.0212415287	0.009751831711	1	0.0002222971525	0.4491631452	0.03766991791	21	0.9597181461
13	733.6325851	343.4498132	-19.34658957	7386.780445	3229.668588	124.0287586	1180.247963	3640.5	6533.9	68.15058117	1429.077873	612.5590427	77.29184921	149.0594728	675.4773688	2512.122282	-0.003026278665	0.4333193595	0.01906799357	0.009768465423	0.03255434284	0.01010079167	1	0.002121102647	0.8519099784	0.05086156662	29	1
13	738.2451202	357.8743784	3669.907543	7899.974637	164.2883435	602.7946221	1536.705529	2991.5	4206.846154	605.5267636	1243.896379	112.6689654	196.6193405	262.1042671	475.3310937	2084.458368	0.4662938124	0.02258876878	0.07955311738	0.02707981522	0.01517563941	0.02595653626	1	0.3749814368	0.004643639027	0.351671688	82	0.9999999926
13	739.1845569	377.9527902	2111.758524	6880.795876	347.4775595	387.7724933	1670.833339	2573	3367.694737	455.4628464	1522.261462	127.6814493	186.3049354	189.8182665	557.0390867	2261.994756	0.311201442	0.05225814828	0.05930883166	0.02496469013	0.01986292429	0.02786483765	1	0.2505406685	0.06697789334	0.2493765389	73	0.9999999999
13	774.9328026	241.6645993	375.3137789	5751.805618	1299.926722	-57.30772262	997.6519733	2460	10311.43158	80.64539917	748.3196995	194.6504348	67.02654139	126.3721589	315.1727632	3080.495745	0.06902497692	0.2309228719	-0.009748957183	0.01194075803	0.02315537743	0.0120850953	0	NaN	NaN	NaN	NaN	NaN
14	9.607425019	341.4859777	-4.538483796	9882.800899	3084.794747	143.9924982	1081.738242	4422.5	6516.924731	68.83516845	1529.693525	482.1468906	72.91396008	153.3264568	672.0699883	2338.626981	-0.000460044229	0.3037203318	0.015799488	0.007288741165	0.02122258705	0.007161837869	1	0.002481513871	0.585899415	0.03778394439	25	0.9999985849
14	12.30985775	304.5630298	-31.50952486	7379.014614	765.7602498	715.449112	1286.043793	2876	6897.765957	41.5549108	1634.787995	196.9578591	174.1393252	143.1523396	617.7972159	3476.95732	-0.00397803654	0.1080278732	0.09642523211	0.00584341271	0.02023109063	0.01204749994	1	0.002542078875	0.1850515184	0.308963346	14	1
14	12.6735152	405.6373822	6944.935581	7031.280468	511.6365235	-621.156947	1394.823216	2889.5	9824.273684	1876.506644	1903.167162	160.7740641	329.8506251	161.5452571	741.4503294	5865.004668	0.9890689696	0.07135640397	-0.08637154557	0.04376881182	0.01919837687	0.0448378306	1	0.7813454427	0.09779626872	-0.1012884773	95	0.9999999945
14	18.33130236	133.3115122	424.8778296	6603.252363	427.99873	114.6503686	865.9239281	2496.5	12575.11957	93.03311386	1138.497709	118.4036186	84.27414968	116.4424694	414.8648207	4085.686865	0.06307433529	0.06482428719	0.01831008919	0.01006094448	0.01652775896	0.01266093746	0	NaN	NaN	NaN	NaN	NaN
14	41.33514209	321.634742	-24.46093802	11296.95225	619.6690996	506.1324406	1504.737606	4231	5258.873684	50.65026971	1852.082715	155.7831203	118.739947	184.7555658	663.4035301	1707.873402	-0.002355150639	0.05579458532	0.04508621341	0.004810864025	0.01303119571	0.007860131653	1	-2.945587773e-06	0.07739674969	0.1327980816	8	0.9999997763
14	50.71164546	533.3865273	-33.42869656	9956.806471	593.370751	186.6243518	1387.544781	3723.5	11035.49462	40.06261621	2045.82738	150.5068744	75.35281792	181.0493209	734.6042467	4351.28019	-0.003235133033	0.05766500547	0.01944899402	0.004505082927	0.01464521604	0.007103226816	1	-0.002301414695	0.08102070442	0.04499004514	7	0.9998507542
14	54.24185376	445.4850206	-17.39779	12239.98381	612.6312687	249.6182213	1510.514531	4472	10213.78495	49.79298824	2164.288081	172.9283854	95.38867679	189.4336827	769.8022098	3193.405416	-0.001376560074	0.0524553175	0.02155447894	0.004403127008	0.01441732769	0.006530237226	1	-0.000747823301	0.07032859312	0.05249292522	7	0.9999998288
14	65.2039071	494.1694225	2880.670735	10027.9026	201.5524855	544.9290187	1702.706727	3723	11312.09474	629.5134998	2118.792633	103.0314627	207.93557	169.6997178	750.0201719	5659.090009	0.2876452343	0.01993436077	0.05444484366	0.01464164177	0.01167509166	0.01968259569	1	0.2311073405	0.0008494129286	0.227023358	70	0.9999999996
14	68.38827934	455.350865	3139.397068	10957.16518	175.2282557	-158.5455297	1639.781106	3957.5	5564.631579	798.5877613	2602.190473	117.966967	164.3011163	167.3780767	923.4252402	2751.601917	0.2940222389	0.01600496728	-0.01411933529	0.01655999874	0.01099123835	0.01601003753	1	0.2318106039	-0.007879139294	-0.006086080761	69	1
14	75.96780416	599.8294083	-39.07661547	8862.240578	1422.206331	412.8951436	1447.179434	3608	3937.829787	49.88833049	1762.974969	284.8237911	116.8895269	158.2091834	694.3709912	1622.905013	-0.004433103745	0.160100672	0.04697010423	0.006119522234	0.01590404987	0.008396859957	1	-0.0003501709672	0.2914854994	0.1407676949	18	1
14	79.04915952	624.1193902	-28.0314436	8752.482322	1339.668545	396.1951657	1341.306517	3474	4492.645833	54.15359102	1606.42784	263.9586493	111.1235391	142.1092748	632.214372	1874.18975	-0.00307467836	0.1617355053	0.0461909996	0.00658692649	0.01786910335	0.009788087495	1	0.0007009710915	0.2948193734	0.138429671	18	1
14	82.18084067	175.1829953	3304.397709	7266.768096	166.1324344	-224.9016759	1337.454241	2764	8138.789474	880.0280115	1903.358939	106.8896867	159.3571928	149.309422	678.563755	5172.934415	0.4475070135	0.02387343409	-0.03309361893	0.0273573261	0.01908937776	0.02428717374	1	0.3529222101	0.006494219151	-0.03751404062	81	1
14	90.46715671	309.2473846	-188.6602751	11683.14897	626.6505743	2554.186032	1767.323662	4377	3361.16129	60.46400529	1944.036962	144.9125876	448.2654222	220.2484952	696.9510762	1180.707924	-0.01621882391	0.05317030508	0.2162042643	0.005637456747	0.01480273835	0.01528188184	1	-0.0002660186848	0.07364925986	0.7147867205	10	1
14	97.20803879	594.3228989	1417.333508	8839.135644	1208.822914	432.5644308	2329.187467	3685	7826.458333	313.8068819	2061.426506	373.298672	186.8252115	1429.394076	807.0004637	3141.628438	0.1589077694	0.140655886	0.04885364489	0.01511974059	0.02457711917	0.03099285227	1	0.1296158733	0.2498869378	0.1822715418	62	1
14	98.66934553	557.7187786	444.8990373	6108.077986	2428.297202	-5.443070947	1727.710899	2955.5	692.9782609	194.4447612	2448.980762	1025.371711	81.81386963	200.3438179	1151.1835	565.794258	0.07702148512	0.4017763813	-0.001028171317	0.01356417354	0.04130692432	0.01693182196	1	0.06423476607	0.7861653277	-0.001080472757	51	1
14	118.6833356	693.5312742	-99.40638232	8131.025539	787.3188504	1675.486468	1565.800557	3197	2040.305263	60.53770096	1305.624269	179.5619178	305.0157547	162.6548742	491.2570202	678.6823603	-0.01186823481	0.09585573499	0.209083655	0.007414713888	0.01713355565	0.01643381651	1	0.003235045729	0.1611379767	0.6921954475	15	1
14	125.694308	406.5709124	785.0999536	11936.09207	1107.452033	320.2420199	2414.595053	4647	4622.851064	253.9790703	3094.675746	378.6571646	197.6973313	1001.417344	1156.7651	3291.458414	0.06735779326	0.09419143382	0.02626547314	0.01248969234	0.01940682329	0.01807979285	1	0.05475853273	0.1552977347	0.08430202056	39	1
14	127.463606	90.68550543	3061.192869	7016.748657	2122.840498	-240.2033385	1127.071689	3217	8306.116279	529.5556183	1239.316984	402.1400131	145.7716944	182.1896078	559.4370641	3525.680501	0.4414124225	0.3084562981	-0.03522529839	0.02597434538	0.02776127471	0.02249799324	1	0.3511770389	0.5905429577	-0.04072368647	89	1
14	129.3470776	535.6288952	-42.8916524	11771.3244	1902.111028	95.27178701	1780.264328	4766.5	6082.442105	68.18913174	1883.296195	324.5372042	78.32957942	215.6399937	742.8635605	1577.621039	-0.003751437386	0.161083839	0.007581399498	0.005907407018	0.01501518946	0.006813608828	1	-0.002283643571	0.2931523727	0.006265800606	16	1
14	130.6789215	659.5053216	-21.72000165	9714.830072	653.6304568	47.34591542	1482.181996	3707.5	7161.042553	38.85667142	1697.901157	166.2288448	62.13442875	152.143852	636.9288527	2378.578833	-0.002275705396	0.06641113265	0.004657408291	0.004309318982	0.01389919811	0.006662760852	1	-0.00237188844	0.0988298921	-0.005207699153	6	0.9999692835
14	131.8672006	214.697945	944.8989591	11272.72986	334.0231527	-16.26768601	1629.190954	4189	18329.90526	187.320598	1806.380162	124.6186541	93.70776146	216.0812983	637.1428089	5487.370969	0.08542816425	0.03043121913	-0.00144795858	0.007921018285	0.0121567786	0.008564826974	1	0.06667134268	0.02402184786	-0.00773913487	30	1
14	131.3475669	305.3027103	10541.07301	10396.03971	666.9043006	-806.2096851	1723.965325	4160	4617.150538	2778.830942	2653.109017	215.5675092	432.5019864	219.4597893	1041.654733	3038.343967	1.032465391	0.06673254337	-0.07699897463	0.03560910163	0.01607379891	0.04452308214	1	0.8164413108	0.08793448381	-0.05991790493	95	0.9999999979
14	137.254979	80.57808595	2775.620478	6164.14733	1963.196088	-263.2367236	1231.11425	2918	5491.883721	552.3497909	1273.064816	382.9301424	139.1138093	218.1089657	570.6919373	3296.327102	0.4472520349	0.3069686121	-0.04116367688	0.02904878276	0.03102870354	0.02338164826	1	0.3554351603	0.5873770293	-0.05978822809	89	1
14	140.3202588	141.2851877	2858.398012	9914.420766	207.2835587	-168.1529983	1703.280083	3693	6014.804348	537.4542069	1822.554886	120.3168095	146.0106834	171.1086594	649.6353563	2415.796391	0.2881043796	0.0204948639	-0.01750157213	0.01424211274	0.0136960189	0.0161567624	1	0.2269357638	0.001367259551	-0.01884835493	69	1
14	141.6194603	399.476874	923.7918779	15105.54535	946.9214378	1385.867788	1787.764022	5661	8042.032258	180.0579014	2446.588059	226.9529253	260.3295384	220.1774096	907.4401513	2742.827383	0.06099008445	0.06283312821	0.09169464085	0.007087075048	0.01338363229	0.009800275956	1	0.05346261454	0.09158359545	0.3060253371	36	1
14	143.4545676	439.5651115	1029.300757	14855.84992	2437.301326	0.1316495848	1655.475914	6056.5	8644.229167	197.5213086	2253.224907	388.0973316	98.44536528	185.5499216	903.0492045	2624.58055	0.06748789509	0.1655250953	1.064218983e-05	0.006518766762	0.01261900975	0.007411386811	1	0.05401686759	0.301453914	-0.004080277707	42	1
14	147.3922189	294.5899064	-50.13075147	8046.596438	850.2817355	913.0628618	1983.824797	3123.5	2124.659574	53.09871263	2623.336164	274.8249495	282.6402405	250.7021791	1002.370829	1837.398146	-0.006087980213	0.1017362756	0.1125808769	0.007260705461	0.02198691136	0.01667624239	1	0.001810505265	0.1723033196	0.363621756	14	1
14	158.5289813	741.6553715	2173.130733	7848.666017	157.5719284	1383.498656	1482.370755	2883	9698.202128	420.2154526	1483.09	95.91720686	296.2698203	159.4821809	529.2215342	3082.002601	0.2771676185	0.01979504052	0.1792073962	0.01845516843	0.01409651649	0.02264075625	1	0.2306414493	0.001761575442	0.6513060669	71	1
14	163.5460343	650.7669369	1606.960321	9852.995828	1005.43873	1347.627678	2148.980156	3931	3545.695652	279.1249202	1686.927534	223.0266038	266.924029	230.7792014	673.6657597	1429.966831	0.1627916485	0.0988736111	0.1313706204	0.01120776833	0.01457057972	0.01893189883	1	0.1374436762	0.1648229991	0.4644434302	60	1
14	174.7508348	448.2427727	-67.09749853	14338.66642	4947.725268	293.306089	1661.381296	6506	9856.642105	79.47776254	2452.679252	765.1289647	100.5532043	203.0898864	1048.344231	3343.712276	-0.004945799527	0.3411581786	0.02210954167	0.006300022152	0.02197984431	0.007337361194	1	-0.0002654343524	0.6628291101	0.05909514823	25	1
14	174.292295	487.4961625	9383.246904	13230.3543	967.1683896	-596.8130395	1922.786931	5192.5	26956.82105	1943.35173	2707.728187	183.8022038	333.6114171	179.094948	1000.71347	12184.32327	0.7116208947	0.07493428792	-0.04656562116	0.02794659759	0.01436182021	0.02609034916	1	0.5629676096	0.1083930891	-0.02531177207	91	0.9999999993
14	181.490022	308.2972069	-106.7124661	13568.75563	387.9067108	335.8131763	1786.963313	4972	18067.49474	44.01811313	2979.0788	142.0326867	99.13739683	198.7790839	1026.429705	7120.132501	-0.00823807954	0.02734819234	0.0256571892	0.00431900801	0.01439100264	0.006188254261	1	-0.006238643569	0.01891298004	0.06455501704	2	0.9999999996
14	185.6736985	529.3865872	-36.78831301	14203.60584	2276.336053	103.1916116	1935.087268	5829	5927.71875	57.60990096	2418.990449	419.9332558	74.22678602	214.9218403	959.8006461	2097.400861	-0.002732345746	0.1631928972	0.007320054342	0.004527651064	0.0128886826	0.005149377257	1	-0.00146461253	0.2974674939	0.005633364561	16	1
14	187.7275763	392.2073379	945.8355803	16683.17227	1839.094587	1559.936826	1773.309911	6493	19905.63158	178.4549461	2366.561375	338.0993114	282.9652493	191.8398254	941.360766	5307.886605	0.05706665313	0.1148057093	0.09539550036	0.006973976503	0.01246633593	0.01008164822	1	0.05116428052	0.1983119275	0.3188136202	40	1
14	191.3136013	173.5725434	3274.537066	10724.19955	1112.424679	-153.0961296	1839.28225	4207	4350.255319	772.3088988	2516.861327	289.3469321	178.7841237	245.2353747	976.3577188	2143.101225	0.3003568632	0.1024344158	-0.01590737783	0.01928840496	0.01920312619	0.01800135941	1	0.2377267498	0.1694040897	-0.009184991551	74	1
14	194.4825819	292.591342	-72.3759099	12429.42301	564.3955977	620.3537288	2766.394745	4722	4979.128571	121.8474039	2318.287811	283.6389964	217.7247987	1900.80425	848.7798632	2081.870584	-0.005466610354	0.04557577827	0.05063308886	0.009618107406	0.02361573702	0.01740927777	0	NaN	NaN	NaN	NaN	NaN
14	201.34817	418.6042988	-175.3806189	16411.42156	5241.451853	1744.342349	1613.084465	7440	11135.29474	93.00635047	2712.276937	978.456542	344.4269689	208.1324124	1280.497483	4001.03243	-0.01067528517	0.3254149686	0.1095676794	0.005942982559	0.01845050967	0.009305213973	1	0.0005159668353	0.6313447766	0.35656942	27	1
14	202.6680213	249.2429221	-191.5818841	11894.46477	494.0114931	2533.525726	2608.315821	4437	2038.623656	98.363867	3022.88245	189.3040967	659.9448664	823.2328258	1093.743868	1060.789236	-0.01563955245	0.0425315467	0.2160808703	0.008673104928	0.01480009624	0.02352619659	0	NaN	NaN	NaN	NaN	NaN
14	202.3629089	315.4526034	-229.001725	13056.49725	786.1729886	3096.87349	2198.989773	4977	5627.565217	71.20411119	2234.177442	170.0648804	511.7180147	228.1909714	814.6530775	2120.765139	-0.01737405376	0.0605585111	0.2327135832	0.005246838235	0.01345398346	0.01379677325	1	-5.914659218e-05	0.08896699465	0.771121035	10	1
14	203.3968862	282.341208	-74.36617268	13594.09	728.7470178	698.3683954	1998.150027	5079.5	8916.08	55.23996173	2822.830332	173.9296978	160.782069	209.9604478	982.3138265	1544.90031	-0.00580414741	0.05615767062	0.05398268387	0.004513133946	0.01513473327	0.007723334233	1	-0.002183418747	0.07825559386	0.1624734709	8	1
14	206.4566213	296.5008576	-59.27972361	14071.57712	717.2585888	741.9232568	2375.052114	5228	4714.2	52.41240631	2407.160278	159.1043895	145.0394223	237.3788549	859.8999192	2484.349319	-0.004100870099	0.05070725667	0.05306354577	0.004058445589	0.01058124065	0.006507039145	1	-0.0009472443408	0.06704472368	0.1595970283	8	1
14	206.8664904	763.4353649	567.607349	6765.102758	141.0523551	-33.78430108	1458.921312	2518	9146.395833	139.348324	1301.8864	95.93428022	76.10393144	139.4912348	448.5352228	3661.112332	0.08582761896	0.02184631977	-0.00509915066	0.009915148525	0.01569486593	0.01217938575	1	0.06666103031	0.006368410564	-0.02029868031	30	1
14	212.6144368	157.7296873	1886.006931	12108.6176	737.9736731	1635.238051	1818.910712	4619.5	5921.686567	393.1983236	2418.591718	195.5123154	342.9385234	205.3708762	888.7779668	2861.940977	0.1592758466	0.05934490649	0.1359351886	0.01186891125	0.01452355293	0.02197313966	1	0.1344819029	0.08378127666	0.4785366937	57	1
14	214.3363567	262.4571304	-25.92893399	12997.28492	220.0175387	88.28463109	1691.556082	4676.5	7003.852632	53.56058492	2444.528749	129.2444575	66.3940755	184.2352199	842.230789	3017.968726	-0.00190732795	0.01925674385	0.007106212665	0.004424150553	0.01087872093	0.005048807782	1	-0.002461185981	0.002080052727	0.002349722447	1	0.9999943577
14	215.1675323	343.1687997	8831.929676	12020.56341	239.6938459	-476.8723633	2177.188983	4595	8676.957895	2259.417749	3135.194162	147.4158946	346.9369503	260.0164455	1127.842572	4466.394169	0.7304610777	0.02058354688	-0.04181078963	0.02403699078	0.01701647726	0.03235739446	1	0.5776510809	-0.003298107364	-0.005999661144	90	1
14	216.6487704	320.556667	816.1724395	15570.47114	1562.316483	3087.986186	1950.836175	6055	2085.173913	193.4531386	2532.079467	325.812103	546.0416356	183.5508962	984.8381143	895.1302024	0.05454186917	0.1019049735	0.2012152188	0.008783273152	0.01400191051	0.01531559455	1	0.05568955545	0.1727873278	0.6798145398	41	1
14	218.116743	145.7074336	1774.014081	11424.74568	656.569276	1505.043229	1810.210977	4318.5	4773.088235	360.8812187	2112.08704	171.4049876	297.516392	335.2520071	762.2488771	1131.587878	0.156354707	0.05754795618	0.1375786716	0.01160139784	0.01674576972	0.01686464903	1	0.1322391088	0.08013863105	0.4834879211	57	1
14	220.3790475	235.3628365	-41.55194973	15291.66194	2490.360185	310.1203938	1621.772609	6186	3299.59375	75.71522449	2658.46074	514.757226	101.9976195	221.6922104	1083.748217	1247.720672	-0.003206668379	0.164725943	0.02109101962	0.005281139457	0.01495643425	0.005771720025	1	-0.0009551806831	0.3007386075	0.05264194962	17	0.9999950652
14	223.2761363	420.4399192	4635.656815	15543.6837	4950.393546	-226.5736339	1838.803096	7098	4880.074468	918.926692	2939.920424	1025.549741	191.1355943	227.9209283	1373.400469	2029.165241	0.3030066612	0.3223315153	-0.01548205712	0.01429468917	0.01846659402	0.01339684359	1	0.2423691925	0.6206393509	-0.002983007839	80	1
14	226.3124627	156.1481496	1925.606595	12083.51196	746.4202176	1664.317941	1738.038629	4647	5086.449275	417.3512751	2441.048874	165.081687	364.0594571	187.9976091	883.7100736	2143.568071	0.1549181713	0.06043692597	0.1352736709	0.0138245389	0.01255873733	0.01643750328	1	0.1309825439	0.08606214435	0.4753504152	57	1
14	227.8050788	126.8327331	6279.737984	9125.235567	696.8532039	-386.1507154	1712.568595	3688	19077.16842	1665.771459	2306.367173	188.09931	273.6285518	248.5247479	889.605618	10740.53116	0.6882800119	0.07275562904	-0.04230166235	0.03346565774	0.02059316625	0.03397003572	1	0.5446256745	0.1042039543	-0.01583808593	91	1
14	227.6347647	769.0388563	-25.32497999	7594.370739	1779.589703	381.9772291	1497.736259	3301	9168.382979	49.63508699	1324.441681	313.9200305	119.2150407	192.2580827	558.7073965	3350.134149	-0.003272890362	0.2401195387	0.05250532251	0.00723006666	0.02108200054	0.01217626832	1	0.001835019012	0.4557314265	0.1614625976	22	1
14	228.7971655	731.1555614	-2.607644111	10480.68858	996.7044054	181.5056874	1544.255084	4035	4027.242105	51.51616906	1733.496542	211.653506	82.96419624	158.4368441	659.4607256	1309.416816	-0.0003364259031	0.09698157735	0.01868663542	0.004995680168	0.01456217271	0.006786711277	1	0.0004066661329	0.1616667332	0.04375849569	12	0.9739939013
14	229.6734555	501.4492284	-209.2484286	16538.82266	1804.418673	1848.059076	1892.512557	6350.5	14344.31915	61.3838565	2555.880737	339.5701648	309.745185	206.5869948	1005.100465	4094.841993	-0.01321670262	0.1152175728	0.1126055993	0.003867346495	0.01247854243	0.009496702952	1	-0.00371094072	0.2000437247	0.3624157021	14	1
14	232.6576817	649.5921475	497.0195129	7614.478067	1285.18602	666.7327003	1880.249	3220.5	3766.168421	185.7338131	2656.171639	455.0660565	260.5953171	198.5835275	1075.326404	3163.632428	0.06614894665	0.1645276358	0.08719054919	0.009806635272	0.02207953482	0.01675343464	1	0.05844490658	0.3001814699	0.2936749938	44	1
14	243.0105713	775.4751008	1606.147925	9595.231013	984.404989	-116.0387576	1494.603808	3812.5	8036.604396	348.4225847	1902.091238	215.4118199	105.2154677	159.6932447	724.8162432	3423.624346	0.1659092183	0.1056690035	-0.01286550324	0.01220274318	0.01320431603	0.01099178974	1	0.1308947883	0.177477279	-0.02788893015	58	1
14	246.6749713	161.4662532	1012.562311	12447.65975	376.4491875	12.10959229	1832.87052	4639.5	21539.52632	206.558374	2047.54996	134.2420579	99.8678124	215.1663602	721.1104835	7451.61518	0.08368858858	0.03048494706	0.001153088492	0.007908018734	0.01305110044	0.008380279304	1	0.06545098951	0.02417302182	0.000777400293	30	1
14	247.5492028	618.978738	852.7925245	13976.0835	835.9827045	1276.398489	1955.784852	5296.5	7475.913043	155.2282125	2113.918023	171.3349956	241.2095814	203.712253	749.3556826	2274.906242	0.06021712411	0.0605453813	0.09182611292	0.006922014405	0.01221653959	0.01102253836	1	0.05282934054	0.08689806821	0.3062637439	36	0.9999999998
14	252.1365001	75.53474067	1651.960809	10986.83452	1025.126432	410.6872997	1591.221519	4324	2364.8	336.8240768	1959.379819	218.5741518	157.3018692	216.1007122	747.4991071	1017.7083	0.1565786481	0.09207788832	0.03817309671	0.01064912415	0.01554696493	0.0130938559	1	0.1265331827	0.1501293975	0.1443280489	59	1
14	256.4992807	433.9715204	5766.342178	18336.70613	318.6434811	-196.3490049	2238.961723	6803	6909.977778	932.5439096	2936.530909	196.409789	227.8436658	205.9535531	1106.006815	2352.903685	0.3148762815	0.01575065985	-0.01105247731	0.01291127866	0.01060493384	0.01346881819	0	NaN	NaN	NaN	NaN	NaN
14	259.4580357	522.3567226	-16.65720735	15154.90273	5112.411705	85.72844504	2005.138286	6916	2851.645161	85.25918837	2261.733136	782.2303825	107.3541991	237.7307766	1036.285552	1058.344089	-0.0009868100742	0.3340414738	0.005964078651	0.00576384044	0.01650259181	0.007026957136	1	0.001786404578	0.6480423275	0.004618207003	24	1
14	260.4239122	419.3486149	-129.8632992	14384.22763	722.1001538	1618.391711	2377.25565	5395	5923.222222	67.49475834	2863.885011	194.1070206	356.1474132	619.9735781	1054.034265	1872.851217	-0.008979746531	0.0528927721	0.1159712207	0.004064099093	0.01240144889	0.009803165046	1	-0.0008346367018	0.0721295577	0.3736589945	9	0.9999999985
14	260.6126601	772.1038553	1275.167062	7855.377757	1276.211241	946.2813034	1537.774712	3306.5	9001.56383	267.1542118	1636.371547	263.0666112	222.5116204	149.4698674	649.2665885	3909.444474	0.1583098012	0.1648067272	0.1173227007	0.01220774256	0.01785537698	0.01647716553	1	0.133738867	0.3000513162	0.4166931343	63	1
14	269.6772305	112.4651639	-104.9849866	10401.33778	3463.674873	490.0762037	1620.092098	4832.5	17235.83158	71.87183253	1939.996991	629.7143239	121.135036	295.6057922	847.7149896	6674.481981	-0.01074122556	0.3359971501	0.04913800774	0.008174651817	0.02585038546	0.00922629612	1	-0.00323223912	0.652534456	0.1501492771	26	1
14	275.7429621	243.279409	2208.47764	12193.44994	598.7334044	-62.68588628	2042.4822	4578	1588.357895	594.5036626	3268.998972	204.9261728	125.1654003	285.8190553	1177.443643	1137.473048	0.1782778318	0.04975859592	-0.006171826926	0.01174307692	0.01531495859	0.01141839655	1	0.1405296077	0.06267015619	-0.003381443946	55	0.9999999921
14	275.3604021	765.6911279	1550.17245	10049.23776	3071.731349	-85.29617787	1405.789934	4560	7028.904255	299.94777	1706.930769	565.5012008	121.7445776	183.2489366	764.6299288	2452.521113	0.1613759256	0.3112870054	-0.009823854388	0.01330613195	0.02167153968	0.01296953448	1	0.1298198509	0.5995079441	-0.014571009	66	1
14	277.5663786	218.4286299	-149.1557327	14657.65184	1593.074612	1699.558566	1924.875335	5685	10267.04255	63.1272541	2355.945486	284.9748277	284.5078717	246.3976276	899.8503043	3072.121987	-0.01042569022	0.1088746769	0.1124479721	0.004826813139	0.01132661678	0.008723585778	1	-0.00157067869	0.1869966023	0.362361858	14	1
14	278.8300975	698.7791667	-11.47197173	11353.41188	3718.14566	23.11075061	1451.491527	5231	5916.15625	75.48248375	2199.978956	676.0715339	86.51641888	165.7508527	948.5163015	1913.909487	-0.001150436079	0.320148416	0.002100940929	0.006953964536	0.02108944428	0.008252402513	1	0.001253843076	0.6194998652	-0.008888853408	24	1
14	280.8513235	390.5604803	5646.733185	11721.48635	2671.673539	-268.5651231	1934.317344	5070	2845.645833	1793.991755	3895.620869	886.2280626	268.3888196	291.8226789	1645.963163	2197.837415	0.4759543393	0.2214285532	-0.02176429231	0.02207421148	0.02589649705	0.02686666297	1	0.3785413188	0.41170543	0.01114051075	88	1
14	282.6031574	453.6042817	-102.2692386	16699.20523	2803.516991	886.5191977	1850.872057	6748.5	5228.819149	70.63623069	2502.273782	502.7818725	173.361053	208.2716174	1051.902723	1598.830614	-0.006632100499	0.1719917555	0.05530226923	0.0042914028	0.01335233967	0.00802679031	1	-0.001439551994	0.3159833726	0.1690036737	18	1
14	283.3155402	504.4378276	-41.42917972	16441.48995	4007.803433	90.0844106	1887.795272	6957	11158.17021	76.23068649	2442.826909	647.8557484	73.57605703	191.1128927	1063.8505	3072.426734	-0.002534173774	0.2521381278	0.005336922982	0.005003036721	0.01383582581	0.004695603174	1	-0.0004185905786	0.4799760565	0.0005840307925	20	1
14	284.6550866	361.0429767	762.5429725	11167.70152	4480.021432	42.25081522	2089.789724	5390	1122.138298	257.9194531	3253.557595	1340.963417	100.5551644	331.5726475	1542.542797	958.3742125	0.07198690005	0.4060359074	0.004185974489	0.00905413049	0.02996895282	0.01141622488	1	0.06060353532	0.7950047031	0.01573517999	51	1
14	299.4451337	691.295743	4028.551885	13551.96621	275.731737	722.3965878	1924.666844	4960	10730.1383	749.7077817	2458.955244	133.055545	244.0885975	296.8116673	865.9909707	3719.578559	0.295269339	0.02013041593	0.05470929007	0.01344862568	0.01112578335	0.01674508661	1	0.237197364	0.00117416146	0.2295850872	70	0.9999999995
14	302.4251792	616.2220513	-233.3252696	12719.91612	1294.2509	2902.607936	2083.222574	4983	3026.88172	66.68617601	2449.78523	259.0782689	564.7696765	249.618662	905.9695483	1410.3896	-0.01940058205	0.1058886134	0.2300616984	0.005114290775	0.0151033978	0.01457309083	1	-0.001323848969	0.1819887492	0.7624749715	15	1
14	303.3077304	733.5933891	-12.66500024	12654.46649	1858.368529	232.5327757	1430.731085	5053.5	1392.06383	55.96125404	2100.098865	322.6376126	79.20706395	163.239337	802.5430646	423.5578139	-0.0009677925818	0.146428304	0.01869676423	0.004869795897	0.01315936494	0.006270465889	1	0.000467951395	0.263144972	0.04459452184	17	0.9999948324
14	312.3428544	180.1385068	-162.1872652	15140.13412	1563.169295	1646.846174	1869.284831	5894	9276.210526	65.05160793	2343.684404	278.6513396	295.5745627	221.3219282	883.6497964	3183.460478	-0.01068237971	0.1078870884	0.1103567485	0.004725790368	0.01311709124	0.008973997238	1	-0.001918399344	0.1849543825	0.3551376228	14	1
14	315.3382262	781.6609589	5393.186148	7489.019547	189.1612508	-469.3108166	1629.177215	2892	9922.703297	1099.883056	1519.871562	101.5399639	213.8708842	190.8070234	558.381281	3981.983095	0.7174647843	0.02503890708	-0.06302845742	0.03085459884	0.01420588915	0.0293197357	1	0.5660129281	0.005796016185	-0.08127672987	90	1
14	320.5585666	410.3949025	2987.01319	18198.1201	2991.296268	-6.356111473	2023.608227	7556.5	7411.55914	540.0930572	3008.973102	598.426305	150.5096211	197.3167385	1289.26437	2646.6515	0.1652982611	0.1652145085	-0.0003464232296	0.009199668577	0.01226389956	0.008483800643	0	NaN	NaN	NaN	NaN	NaN
14	322.3817503	633.3833732	-266.1779377	14356.75804	813.4213046	3303.722091	2055.570754	5363	8149.302083	66.94384184	2373.826607	160.5366478	565.2500685	219.8349867	843.2865926	2333.425055	-0.01988445522	0.05704686534	0.2305717888	0.004870774139	0.01178342826	0.01438338794	1	-0.002233455605	0.08176823426	0.7631871089	10	1
14	325.7485409	299.7241093	4709.596913	15547.21754	321.9646532	1029.382343	2105.228077	5691	12087.30526	1037.330452	3009.056047	174.3263457	301.269229	235.2931645	1110.828141	5943.522489	0.3043174203	0.02236557931	0.06981755328	0.0158246699	0.01215690681	0.01798562041	1	0.2453819579	0.005798000452	0.2832448349	70	0.9999997302
14	332.430467	327.6879794	-116.3292937	15727.69175	1681.068391	828.0025121	1822.280081	6109	9012.468085	58.6435683	3272.801947	418.7682402	185.9381001	236.3859293	1288.173874	3647.023682	-0.007850249614	0.110745617	0.0524433339	0.00462983868	0.01409161988	0.006839132965	1	-0.00328796335	0.1902856367	0.1578025612	13	1
14	337.4878693	222.2053887	14763.6791	14583.42929	1539.085081	-787.295642	1605.237214	6045	2301.722892	2764.350252	2818.503584	318.4953258	463.542953	238.0717465	1120.562969	891.7351175	1.017382469	0.1077816852	-0.05407021513	0.03212070911	0.01327355437	0.03325075604	1	0.8063464759	0.1725310621	0.01598171387	96	1
14	340.3746291	232.3044106	13176.83777	12413.74493	1284.601147	-768.6893678	2315.769461	5222.5	847.7380952	4310.933225	4133.295493	460.640338	566.506438	462.6704361	1722.512751	1081.436596	1.046783306	0.1064741561	-0.05334343812	0.04154794756	0.01706251001	0.05662249654	1	0.8297894184	0.1695460889	0.02481956812	96	1
14	341.657094	148.5637434	-6.048852432	9793.009573	2226.904074	53.22356623	2163.52041	4268.5	4225.242105	89.77815701	2208.616365	568.9440651	159.6990651	1381.865007	924.7593917	2813.093435	-0.0006607115079	0.2327053813	0.005656683425	0.01031296491	0.02975588499	0.01998353629	1	0.0008720247363	0.4400805258	0.001714906583	20	0.9999997143
14	345.6090486	488.9502624	-97.26170069	16515.91062	965.5697332	61.72462704	2346.426617	6207.5	9660.904255	142.6521568	2479.270533	377.2269194	283.4435788	2421.111906	957.7027257	2914.546454	-0.006617516226	0.06257675893	0.00363467082	0.009036492223	0.02150253752	0.01815017371	1	-0.005937558459	0.09099780125	-0.009719021029	6	0.99991262
14	353.6117921	692.6748896	2238.96153	13848.84987	2201.445907	-109.5686047	1661.733628	5666	8616.927083	452.9017897	2626.3679	407.5257941	136.9879874	220.4713376	1018.275184	2781.171859	0.1615416301	0.1596726628	-0.007033182996	0.00985091764	0.014646738	0.01015282862	1	0.1284005204	0.2883969111	-0.007871072788	61	1
14	355.4525118	215.4606456	4.722505978	16206.59676	270.5618884	111.6478823	1894.302341	5799	6111.552083	86.59175644	1996.774055	150.7241299	133.55201	855.5145156	722.0290353	1767.185415	0.0003015115194	0.0170940791	0.007328004182	0.007095711993	0.009673734211	0.01080619476	1	-0.0007129179756	-0.002379246088	0.003546135392	1	0.9999952212
14	355.2992255	393.5945693	1224.904908	17600.95153	1022.072934	608.131128	2003.105568	6584	7608.361702	228.2515707	2644.013916	270.3348566	159.7262753	229.6616011	1053.304855	2254.564278	0.07115262794	0.05798868207	0.03497209256	0.007085872849	0.01057546897	0.006984199404	1	0.05791770981	0.0810408528	0.1142057872	35	1
14	360.8991043	273.5062452	405.0090926	7503.648701	-16.51946108	1572.054786	2834.679929	2863	3245.684783	190.480599	2623.043223	142.3094706	574.5812711	688.6595314	949.4370688	2636.562364	0.05571176468	-0.001684186127	0.212115828	0.01319775494	0.02691320316	0.02713188347	0	NaN	NaN	NaN	NaN	NaN
14	364.2425068	240.4643537	4218.646549	13746.4296	788.0468029	837.3902284	1900.935229	5209	7950.795699	1081.828701	3390.542549	201.0596041	309.6024802	229.0596556	1257.992246	4527.201436	0.3014093313	0.06018718686	0.06230849059	0.01806194331	0.01349142537	0.01973384495	1	0.243022972	0.08337815287	0.257658548	73	1
14	366.4902534	751.3358092	617.9725689	9269.256626	925.0338466	234.2422094	1527.455267	3654	6784.5	153.6729391	1824.968635	205.7995163	104.5152734	163.9493405	690.4847903	3271.942962	0.0672752144	0.1029911485	0.02421676953	0.009424241638	0.0155977382	0.01138433315	1	0.05466366007	0.1733389635	0.0774466636	39	1
14	371.5898371	697.6321979	-25.73402426	11102.87457	4642.093767	182.5606768	1406.631518	5409	4471.734043	76.26819722	2062.309324	854.0463584	88.92460037	178.9689324	965.2819426	2008.478524	-0.002464113177	0.41635815	0.01757681724	0.007497227084	0.02195627068	0.007813553333	1	0.002281326096	0.8170843285	0.04556336774	29	1
14	377.4322066	384.8207742	16834.95458	16388.36916	421.4571402	-680.6984597	1817.533853	6302	12921.66197	2907.974441	2896.376591	196.442128	442.0612231	244.9507361	1133.594349	5619.005992	1.033915609	0.02612741598	-0.04048439799	0.02993780505	0.01170429607	0.02945732802	1	0.8194394401	0.004910448059	0.06446801207	94	1
14	380.4076979	201.6059652	7197.207595	7171.882732	394.5014627	-460.9642878	1845.128215	2938	2004.840426	3482.631721	3360.772988	224.5113476	417.2803539	278.1244209	1325.306514	2218.638134	1.021442844	0.05483981091	-0.06242737178	0.06032605118	0.02537268134	0.06282434684	1	0.8084487577	0.06377155541	-0.01271495278	95	0.9891412074
14	382.5520769	373.7232775	12168.44596	11384.33778	202.0676594	-580.9195184	1886.064512	4379	7718.176471	3307.35931	3183.217385	147.7788179	500.4249768	255.9199112	1188.22454	3424.177221	1.046864371	0.01852534849	-0.05049018357	0.03819932892	0.01368463389	0.04407755717	1	0.8290320566	-0.01091301188	0.03292330192	94	1
14	383.4769625	152.0892326	3336.154908	11844.4793	2686.860756	650.4526861	1733.86112	5134	7395.473118	844.0200533	2859.536024	615.3331001	266.3175786	270.426668	1198.62189	4991.142397	0.2851793217	0.2302559623	0.05382060274	0.01840696619	0.02211504886	0.02161401111	1	0.231500746	0.4324788763	0.228345479	79	1
14	384.4845461	675.6694108	-59.79797933	12091.70799	4115.468885	212.50546	1585.702742	5579.5	7282.5	82.06099807	2090.260665	702.0231765	98.58066293	175.7584128	930.7180646	2282.307711	-0.005407946832	0.3344720144	0.01808900697	0.007111230351	0.02009723941	0.007692117213	1	-0.0009635323947	0.6490779471	0.04512196248	25	0.9999999838
14	387.7385254	324.419031	863.7712772	11743.6195	2672.089794	447.4043194	1793.370022	5085	4556.722222	401.9037995	5072.503855	1245.389767	174.4271661	290.8611582	2149.451819	4559.334014	0.07506461182	0.2299980654	0.04092997724	0.01072553837	0.03169145114	0.0172298221	1	0.06336898731	0.4340389183	0.1386884198	46	0.9999999941
14	390.2423407	583.8641563	844.8986651	16289.44589	990.5268745	3280.073044	1901.733673	6129	17596.64211	175.3538076	2245.496702	237.3232717	545.7777274	213.2091078	883.6815016	3477.595427	0.05241887267	0.06150311299	0.2085018585	0.00702808431	0.01088235995	0.0146881491	1	0.05399883188	0.08996291772	0.7035000255	37	1
14	391.0146771	382.8888551	15429.18242	15067.31426	401.541241	-606.1526469	1748.124129	5838.5	10729.76712	3353.943439	3397.077522	202.3605795	502.4285757	245.0324197	1312.186192	5553.115243	1.015852051	0.02950640231	-0.04032939143	0.03230042644	0.01403574298	0.03736682949	1	0.8051036843	0.01203523048	0.06114361726	94	1
14	396.5392546	256.6566071	-44.29096115	15231.87121	3643.04093	324.1649622	1767.089272	6605.5	4565.329787	71.12890116	2361.57957	634.6952498	102.8662041	243.0259981	1028.205831	1448.744383	-0.002954357208	0.2439386752	0.02204239024	0.004983793585	0.01754965683	0.006282016134	1	0.000208379278	0.4632997647	0.05745261146	21	0.9999830175
14	396.317375	443.332399	-24.17339884	17472.15006	5712.123822	101.8574393	1819.565769	7916	3724.565217	93.26100945	2890.949805	980.3456999	100.2399888	225.7876627	1322.748106	1293.89601	-0.001646560179	0.3349859332	0.005648683601	0.005782866112	0.01710423303	0.006082352425	1	0.001251887703	0.6499846511	0.003414689087	24	1
14	399.7960935	486.5192835	-258.7678033	14021.89896	768.8595749	3256.697183	2180.281052	5307	6971.423913	76.30797172	2642.138176	192.5843883	608.4965966	245.3455612	974.1837842	3124.726148	-0.01908831314	0.05672529797	0.231875838	0.004671713018	0.01271297257	0.01558003521	1	-0.001520796423	0.08111136589	0.767812204	10	1
14	400.3683349	190.9735693	10317.36909	9872.668312	619.0689347	-730.6156786	1647.670648	4001.5	4282.457447	2651.107468	2555.785208	225.7127699	374.5688547	235.3068987	1004.571359	3325.003632	1.029115555	0.06472256728	-0.07122248471	0.03853831386	0.02046649577	0.04029214495	1	0.8141157269	0.08389522321	-0.04093312879	95	0.9999999674
14	402.5359075	138.296273	-145.5467573	11898.45894	1966.724823	1300.86224	1620.048067	4847	6708.221053	74.04377348	2377.255858	405.0535621	273.3593159	576.8464542	925.0556829	2910.556477	-0.01223943943	0.1664022675	0.1094778049	0.007786222964	0.01863846115	0.01087152797	1	-0.002547064763	0.3050442871	0.3529052306	19	1
14	402.5051977	322.3106019	910.2399072	17625.36742	1118.246158	3643.836369	1829.539881	6738	14079.18889	195.1418624	2510.652598	267.4988146	591.880383	192.4454085	986.7945454	5182.514736	0.05138582991	0.0631753424	0.2069850022	0.007563009499	0.01208667677	0.0161441913	1	0.05309947864	0.09339215791	0.6981215929	37	1
14	407.4534277	733.39722	-9.42135537	9606.546028	137.4069814	170.1591315	1639.029485	3471	5615.935484	43.38539305	2024.659784	119.692556	82.7771749	158.4657578	728.3435443	3222.49593	-0.0009339877402	0.01489228051	0.01946458948	0.004703307935	0.0128139812	0.007168655098	1	-0.0009553828201	-0.006778830806	0.04473084325	2	0.9989063534
14	408.6513131	716.429846	2108.562412	12754.3706	602.4562515	-93.04258259	1674.204136	4673	5369.148936	396.418792	2365.59566	162.2635722	137.0719346	716.640072	836.2591433	1668.633624	0.1675178781	0.04771302639	-0.007026304961	0.01031859487	0.01352748584	0.01097543858	1	0.131884166	0.05857766073	-0.008675817801	55	0.9999983711
14	409.3649004	635.4062491	809.1836289	13188.51415	2336.27725	1136.947299	1893.971493	5444.5	18173.29787	175.6647335	2012.969635	336.0634872	216.6051135	324.9989678	771.6532898	4418.543734	0.06278016482	0.1772647248	0.08854571959	0.008571122943	0.01662070124	0.01148032886	1	0.05599304974	0.3263668626	0.2978192003	44	1
14	415.8167106	100.4819048	-23.00725053	12618.92191	1938.404378	95.75038943	1510.104328	5098.5	8595.114583	63.02583635	1875.428229	314.048173	80.27062728	209.082808	723.2824607	2344.412403	-0.001658730659	0.1567999129	0.007085442871	0.005075602821	0.01709860846	0.006516758652	1	-0.0006973497354	0.2843349077	0.004942813208	16	0.9999999998
14	417.9883891	590.5577719	1085.36004	14921.51045	2481.370773	-31.74928565	1805.564902	5974	8802.644444	189.6583625	2115.331032	336.6808507	104.7258232	178.7061022	806.2841812	2693.590287	0.07295655832	0.1664744786	-0.001999611797	0.006765684774	0.0130198472	0.007446834416	1	0.05825543991	0.3033273408	-0.009748937437	42	1
14	421.2295655	569.9254023	848.5776121	13873.91051	775.7839308	373.8406148	2191.584612	5366	12929.93617	267.5319834	2574.147813	510.0106797	467.4601544	3620.170623	903.1419397	4324.398214	0.06194090044	0.05502011547	0.02618520957	0.01579533417	0.04025810864	0.03735165339	1	0.04999365731	0.07496882354	0.08210917127	35	0.9999999857
14	421.3839633	616.9868536	4248.695452	14337.42778	3430.716344	809.6408793	1817.23314	6296	16991.74194	762.1255023	2433.213734	557.3182799	271.9821074	210.1004554	1026.10027	6320.841854	0.2922474413	0.2388747657	0.05918183708	0.01417319101	0.0147560374	0.01649131827	1	0.2375658816	0.4501385554	0.2483721558	79	1
14	422.6941784	782.4859784	499.168806	8795.962969	1515.798584	687.1585154	1348.462398	3648	23052.98947	129.1585812	1448.604081	234.6223435	140.8895351	140.6478808	564.435944	5741.093373	0.05638051626	0.1744390734	0.08042358026	0.009475575211	0.0155227865	0.01036566521	1	0.05035186958	0.3205644467	0.2686080455	44	1
14	428.6179377	718.31729	1860.24681	11147.06	162.258952	435.6910831	1764.356497	4083.5	6164.547368	369.8452384	2040.010673	125.6336587	149.7023752	178.9073045	713.6822079	2408.705884	0.1677446239	0.01557782435	0.0395641425	0.01035489082	0.01172610692	0.01173811621	1	0.1346408642	-0.006964204682	0.1500544334	53	1
14	429.4669835	150.2795965	-23.1613879	10334.95268	1104.649436	247.200213	1940.679966	4041.5	3386.526882	55.57891728	2142.294768	266.3044966	98.0910079	343.2067536	830.8881114	1544.388183	-0.002412507565	0.1061929779	0.02359816278	0.005674370796	0.01685612376	0.009208935342	1	-0.0008313912434	0.1806344002	0.06027526055	12	0.9999997192
14	431.5574511	493.2352303	4253.914827	13842.93284	1476.95848	881.1760272	2074.354717	5568.5	15188.76923	967.6370671	3141.688464	298.4830208	296.7711763	393.2070741	1184.013426	7819.794507	0.3016726954	0.1079370731	0.06782628224	0.01540973065	0.01836672254	0.01704777733	1	0.2441252207	0.1814129065	0.277486946	75	1
14	432.967063	643.5898667	-200.3070329	12859.55871	232.546902	2940.258432	1951.726473	4707	3375.268817	61.60354834	1898.114833	122.9066715	459.0750037	182.7503671	673.0115543	890.7449879	-0.01666383727	0.01865688293	0.2253332889	0.004060599347	0.009610010479	0.01396955029	1	-0.0004371163873	0.002907228916	0.7452469935	5	1
14	433.1274334	47.59948949	5.387374324	8090.310782	854.7310968	134.983212	1299.173941	3154	3324.610526	46.67276165	1566.676722	204.3298945	72.83430115	174.013741	599.330449	1755.033226	0.0008252605139	0.1055929543	0.0185905034	0.006568276973	0.01878643305	0.008484614983	1	0.001423767743	0.1793254605	0.04384524484	12	0.9944692309
14	434.0226493	557.8406721	-33.20608298	14698.99156	4812.467837	61.01296237	1607.872817	6731	5031.326316	72.08767616	2677.125184	901.8741575	94.88092113	224.0005084	1226.564575	1702.659424	-0.002339386646	0.3309028491	0.004221570528	0.005271367145	0.01734050743	0.006711055143	1	0.0005635398555	0.6416004083	-0.001692332299	24	1
14	433.6176413	674.4800656	1794.191078	10876.86084	1143.178228	1475.418694	2217.877059	4328.5	6420.494624	338.4861789	1873.799879	226.8390547	282.9570377	247.9293469	738.5789526	2452.232748	0.1652694214	0.1054003104	0.136385352	0.0122278508	0.01475448061	0.01413498892	1	0.1398077897	0.1782344689	0.4822499541	60	1
14	436.3288654	167.6092216	917.1876261	15100.38948	967.1888045	1372.631429	1507.055597	5702.5	9038.25	172.8602206	2343.845082	204.6728863	269.5902056	173.1468004	873.1581856	2737.015593	0.06015904751	0.06341757782	0.0907774784	0.006537449601	0.01086853711	0.01057647807	1	0.05274959663	0.09278367501	0.3027204115	36	1
14	439.9228225	111.1384965	5454.79483	7828.648353	150.3141151	-397.7819825	1732.732494	2953	3733.833333	1876.239435	2637.630239	131.1860575	270.8597094	212.678569	977.7812339	3740.68193	0.7142170812	0.02132934582	-0.0551719008	0.0329684311	0.02201650533	0.04113915404	1	0.5638806681	-0.001713954934	-0.05519038586	90	1
14	444.1204858	596.0004526	2446.715397	15014.21289	301.6836604	1999.599978	2044.668613	5447	11736.41935	454.7370942	2460.754525	166.1678512	380.9070166	223.1994543	906.4958583	3311.044106	0.1635789846	0.0197379515	0.136378941	0.01162695914	0.01156645073	0.01553047643	1	0.1374852358	0.002461096545	0.4802357077	54	0.9999941525
14	445.5229528	377.3081609	1007.895182	16734.01296	2812.192718	520.0272784	1825.181004	6850	22452.61458	222.7202234	2127.856557	432.7201751	164.5637992	208.1566583	895.8432559	5030.130412	0.0634326001	0.1755398401	0.03357427216	0.008788250312	0.01520139785	0.009166089709	1	0.05302135838	0.3223408201	0.1099827928	43	1
14	447.3109302	783.4996794	2635.911144	8681.989931	192.4983752	-224.1097213	1516.628905	3180.5	7413.191489	478.481215	1520.889295	97.99931486	127.5579182	159.1752865	545.4553997	2524.071354	0.3011199233	0.02330891678	-0.02431221932	0.01768931106	0.01195711598	0.01479472447	1	0.236902022	0.006946292575	-0.0392568584	69	0.9999999909
14	449.3525748	178.6554057	3035.483106	9979.93607	147.1913263	637.845576	2209.43587	3767	4455.747368	780.9862483	2507.296535	128.8515385	258.7287334	315.4477903	926.698369	2884.265281	0.306385803	0.0136672012	0.06314092934	0.01873398947	0.01521263436	0.02433213322	1	0.2465082601	-0.01213218928	0.2607013402	70	1
14	449.5680837	350.2468839	-6.201897077	15538.64569	2506.608615	106.6199474	2153.035568	6273	4241.957447	69.65890302	2929.310166	549.7626443	92.76098523	249.8457801	1206.973839	1740.951581	-0.0004748010296	0.1642605912	0.00796548557	0.004773332481	0.01382814675	0.005480355072	1	0.0003860006155	0.2996405239	0.008350053359	16	0.9999999994
14	451.3189246	657.5073175	2203.524802	12630.3136	126.8045738	529.8598858	2199.793803	4504	3623.234043	412.21586	2297.546291	108.2951455	181.3504197	211.0984786	804.9551961	1381.802442	0.1728484767	0.0104531457	0.04236222738	0.009892854997	0.009460886049	0.01311921447	1	0.1388233861	-0.01750982992	0.1606308886	53	1
14	466.276995	297.5529737	-71.53964768	13081.69651	5910.681727	113.9393361	1690.628147	6485.5	14762.5	91.83836599	2497.309469	1094.388952	94.20843606	210.0145248	1195.977328	6029.953103	-0.005904936395	0.4511653385	0.008665414362	0.007620903513	0.02222993086	0.007595156187	1	-0.0006247848099	0.8884718253	0.01500976547	28	0.9999828608
14	466.7922311	324.987736	-188.6376575	14081.74324	1277.52262	3223.66462	2881.611627	5517	2484.957895	87.53798057	2781.035619	300.1183764	735.3258232	288.0972519	1047.381599	1905.51369	-0.01338192685	0.09477233872	0.2265271236	0.005672065813	0.01396790439	0.02390055949	0	NaN	NaN	NaN	NaN	NaN
14	470.4365718	393.6277129	-80.00541171	15516.35143	2539.170242	790.5257527	1739.213119	6253	4322.053763	73.10383739	2769.0501	537.9079071	167.7181801	204.4987617	1142.383818	1811.438261	-0.005197729176	0.1648908326	0.05080112081	0.004948240155	0.01531903606	0.007442671441	1	-0.0006625262944	0.3013570021	0.1537908245	18	1
14	476.5234934	222.702666	-104.7364208	12933.9612	688.2868636	1397.554896	1806.704303	4798	4577.884211	55.3933572	2751.140843	211.9979778	296.7211736	225.9332135	999.2407185	2404.91022	-0.007962016111	0.05525990769	0.11069539	0.004950354074	0.01502159181	0.01157016653	1	-0.0003304253093	0.07693056359	0.355886833	9	0.9999999999
14	478.4305966	689.2325677	3063.484893	9883.88966	488.8572431	-212.4324432	1886.389005	3738	4487.521739	779.946695	2339.264135	168.451587	166.8495491	250.7535817	862.8234288	2308.045672	0.3099147178	0.05233735432	-0.02009571652	0.0173836815	0.01536818414	0.01715700445	1	0.2445023704	0.06646129044	-0.02238209423	72	1
14	480.5606671	169.2429715	1940.823619	11254.7788	1072.861668	-17.25635916	2333.301802	4441	2144.688172	442.6847646	2338.381387	254.4438786	136.6784181	265.696699	898.8336535	1153.091629	0.1760904683	0.09876297944	-0.001546268849	0.01339278448	0.01369973585	0.01444864804	1	0.1396382846	0.1632972097	0.01288861973	58	1
14	480.3088516	461.6638053	2495.108831	13920.10375	103.2881962	-64.77982873	2455.96585	5136	5390.119565	474.5159123	2625.119667	131.5815909	135.2937462	278.8341394	933.2948911	2260.143289	0.1823654225	0.007309686031	-0.004311571639	0.01183171019	0.01033133378	0.01096740224	1	0.1434183736	-0.02446749467	0.003059847134	52	1
14	480.3686457	491.6277064	774.7580695	9801.160583	4189.441006	34.53606414	2108.347006	4849	1953.885417	236.3168213	2857.274751	1229.325213	92.55946013	223.0625059	1370.651065	1641.421553	0.08065780719	0.4230430387	0.003465963251	0.01126612016	0.02845819852	0.01114872593	1	0.06765650703	0.8298085528	0.01547719341	51	1
14	483.738881	147.4716709	-19.31317655	13890.30161	1390.973457	90.85553758	1414.910602	5339.5	5349.44086	60.67265692	2453.899125	241.2611841	74.62875949	194.2900715	905.148188	1810.188625	-0.001531537651	0.0993802268	0.006829324901	0.004715297557	0.01444045209	0.005741831677	1	-0.001266489449	0.1664981888	0.003005086908	11	0.9999968044
14	484.574553	511.6622936	938.5442627	10322.35328	181.8223159	49.29530472	2169.712911	3833.5	9840.652632	212.4756706	2162.91166	114.8212675	107.0058495	230.8149709	769.2418258	4947.285354	0.08705350973	0.01823413114	0.004954189959	0.009252335468	0.01207061039	0.01069539936	1	0.06823094318	-0.0009694537282	0.01427067403	30	1
14	488.2923223	243.3054614	708.8300147	12405.20654	203.9347047	2457.231798	1969.133209	4599	7341.107527	205.6491207	2797.734898	140.2522187	597.3520776	216.2642687	982.9380424	4674.304253	0.05644020505	0.01891939364	0.198726157	0.00895270506	0.01260854895	0.0185408281	1	0.0560984627	0.002447815646	0.6701415091	33	1
14	488.5504805	371.2383707	2557.514823	15367.42741	2319.708587	-15.4926134	2300.787403	6290.5	2869.802198	520.7747956	2725.661466	503.0760769	139.6775338	264.3013721	1117.471494	1175.43439	0.1696771346	0.1595839276	-0.001242304236	0.009132648192	0.01677307359	0.009554450338	1	0.1352435345	0.2881800775	0.01369084217	61	1
14	489.4452565	537.2967633	843.1614655	15954.79255	1629.229143	3148.693719	1621.786705	6176.5	5838.712766	153.2073767	2327.535805	308.1250845	508.6907746	190.8228242	904.69268	1678.815235	0.0523526276	0.1069834439	0.200618059	0.006516401214	0.01350454118	0.01372831179	1	0.05396641109	0.1832267842	0.6773943426	41	1
14	490.5852778	318.6802267	19.84901634	15535.85437	249.8044635	107.1570833	1806.169641	5544	6022.182796	108.5183651	2483.970966	163.0292431	91.24171424	198.2146572	898.9283209	2188.430413	0.001421343332	0.01685259055	0.007164686239	0.008690038161	0.01058794226	0.005978367007	1	0.0001657407869	-0.002887972996	0.003226097184	1	0.9999948238
14	493.3434881	98.29853935	-24.18098553	10333.10248	2296.363328	211.5287909	1437.905173	4424.5	3007.419355	133.3695978	1604.518147	380.4585936	197.7732525	1289.617286	677.899702	1105.229342	-0.002191378512	0.2276984223	0.02042669734	0.01276484572	0.01865224375	0.01856989113	1	0.0005288618597	0.4299504271	0.05178593892	21	0.9999924656
14	494.4699524	712.2698486	-29.41358428	10311.77096	689.4112228	34.90683928	1442.647668	3897.5	7601.817204	44.47144484	1748.241069	123.3409721	60.22445673	136.8353855	612.5843412	2993.153415	-0.002681652024	0.06816008583	0.003433280113	0.004556685586	0.01247768391	0.005977322308	1	-0.002752523168	0.1024125623	-0.009447815811	6	0.9999873955
14	495.7205513	78.17226624	-22.43291666	9506.088039	3854.839771	168.2416413	1128.497459	4521.5	9056.364583	72.816401	1448.320856	581.9765221	87.50848952	176.0386484	678.7858497	3044.290148	-0.002555156658	0.4073080743	0.01802895674	0.008233150884	0.02776819513	0.009304693786	1	0.002134263599	0.798517217	0.04691772054	29	1
14	497.6891602	748.6621291	-23.87193888	8392.361657	1945.067076	132.4805283	1312.149191	3577.5	3865.152174	45.59016522	1729.342945	392.5000779	72.07208439	149.9104998	720.7383389	1482.366195	-0.002870010157	0.2281724771	0.01611705169	0.005627336907	0.01966611178	0.00831882483	1	-0.0002782963903	0.4308927724	0.0369132133	21	0.9977492945
14	499.5992234	410.9020611	-116.041416	14711.15681	1461.085002	1655.209855	2173.553559	5732	6490.795699	65.89877036	2035.261637	232.4776715	239.7078446	246.5307472	753.966021	1783.988037	-0.008425743969	0.1039852851	0.1136197289	0.004653522859	0.01374361458	0.01013287442	1	4.01709607e-05	0.176952157	0.3667091046	14	1
14	501.564035	55.34204721	3389.51467	7390.842828	1171.848393	-227.6400167	1328.778328	3096	7461.202128	666.9858208	1456.949521	227.2482755	163.5355154	157.7759374	586.1354093	4165.667989	0.4591770695	0.1599605074	-0.03229590918	0.02412214123	0.02007229147	0.02377813714	1	0.3638160738	0.2856484216	-0.02967260647	87	1
14	501.4720407	307.9659816	13587.44204	13501.28503	870.3599047	-888.0251427	1835.87225	5445.5	9409.263736	2544.203878	2384.60633	189.3146134	468.6726979	201.0097847	933.4640461	3213.349626	1.031464901	0.06378055222	-0.06691061816	0.03630392038	0.01206612976	0.03780706559	1	0.8162480865	0.08197507119	-0.02569926691	95	0.9999999242
14	501.6097826	340.601168	2037.344072	11744.3088	3716.41453	509.865581	2060.039356	5388	4086.252632	516.4009606	2938.571529	916.3755586	187.2448241	236.4884646	1316.952762	2761.453479	0.1665168588	0.3136110293	0.04552033373	0.01439864046	0.0249066431	0.01535029236	1	0.1374351788	0.6047060478	0.1758078942	67	1
14	510.1279548	654.3033574	9057.385364	8723.364621	1009.137343	-660.3121935	1557.690001	3644	2260.231579	2246.01206	2156.69817	262.1488583	311.3000908	189.9723244	874.0356458	1557.46879	1.040805312	0.1155208869	-0.0765761161	0.0331594037	0.01636661166	0.03714961575	1	0.8236650131	0.1879712221	-0.05573714872	96	1
14	515.549808	779.5715703	-15.97679607	7723.549018	1853.490977	14.14195165	1280.627735	3311	10700.54167	56.42170434	1187.001778	280.811429	61.85242591	141.1746371	489.4437919	2978.197823	-0.00239931668	0.2406034311	0.001924157126	0.00754374854	0.01864111548	0.008293586942	1	-0.0006581558442	0.4562740787	-0.01127372195	20	0.9999999999
14	516.3211411	362.4049075	1805.109458	10649.69667	1535.17097	1507.943146	2705.180933	4426.5	2531.494737	501.5083287	2705.802909	418.6529191	409.7981017	450.4327029	1086.228204	1503.015528	0.1696876767	0.1458886328	0.140505475	0.01319674467	0.02275793452	0.02132072254	0	NaN	NaN	NaN	NaN	NaN
14	516.6136655	501.3657112	-35.08493496	13877.52748	942.6817895	87.67223557	1572.80251	5220	7604.895833	91.74666279	2358.714913	187.6147394	123.195512	867.6852008	845.8655276	2757.042475	-0.002423186993	0.07017443261	0.006698467179	0.007257658703	0.01193793145	0.009669895683	1	-0.002317551105	0.1065720542	0.001810024313	6	0.9999523609
14	519.6703061	753.5165037	-34.09209643	9267.212496	495.6327468	162.9254839	1382.102558	3486.5	9117.925532	41.66689865	1624.370962	142.7646456	78.47190763	152.7774364	599.4804729	3012.250198	-0.003654541271	0.05557236436	0.01775645046	0.004824545156	0.01379227651	0.007632144053	1	-0.002766122193	0.07671594607	0.03907261217	7	0.9992048112
14	524.7540504	85.17547631	-62.04698519	8372.820335	143.6613632	870.7212499	1639.035017	3028	9121.191489	41.67692299	1264.663661	99.83641427	159.5170919	190.8032852	437.3737383	3614.507448	-0.007618372742	0.01783362586	0.1060042357	0.00527595026	0.01356085478	0.01080845247	1	-0.0007794797901	8.212660536e-05	0.3392122644	4	1
14	527.6567429	196.3733752	782.5196953	13256.20699	1458.202297	1176.095985	1564.885822	5219	18363.82105	162.2614556	2084.640941	218.2868411	192.1707713	195.821787	757.4611214	5631.169449	0.05998152079	0.110858145	0.08991224998	0.007033151806	0.01607089186	0.009778547111	1	0.05309413619	0.1901326053	0.3006240051	40	1
14	528.3238363	490.3208881	1025.812878	14979.58971	6161.843096	-16.59256263	1629.680778	7271	10927.98913	229.8851764	2602.816966	1048.45316	115.4695268	215.4914712	1217.514223	3241.171656	0.06984638798	0.4151489344	-0.001147786665	0.008900285819	0.02167071248	0.008252699636	1	0.0586660375	0.8136818017	-0.002792135024	51	1
14	532.6945797	32.65402333	1054.927243	6632.101196	998.8515737	-94.70936806	1189.920948	2712.5	4329.946237	188.2399345	1142.865349	195.6274016	92.69450717	148.9774051	447.0815531	1819.583967	0.1636914363	0.1582769021	-0.01635567788	0.0135125986	0.02225973302	0.01471276316	1	0.1295077747	0.2854287718	-0.03930444998	61	1
14	532.5674869	151.3220151	3057.753279	10035.79553	622.8657838	562.2268682	1923.554696	3919.5	8494.531915	627.7304673	1973.2912	167.8549307	216.0265523	250.5576105	754.9532116	4071.209383	0.2997368354	0.06186917662	0.05826241225	0.01606819455	0.01613432692	0.02075787785	1	0.2414548061	0.08681206145	0.2434942754	73	0.9999999994
14	532.1646918	662.1421709	1556.889461	9474.738233	3157.076787	-77.3274809	1561.22148	4380	12800.20833	381.6758172	1958.193096	619.9117229	110.9695407	152.7429544	870.7113795	5881.301761	0.169729364	0.3378751548	-0.008529459159	0.01367525434	0.02327686798	0.01217233585	1	0.1368564037	0.6539942687	-0.007828866961	66	1
14	534.4703879	53.3631246	18.48488277	8438.72082	186.6633574	6.026709908	1072.786188	3001.5	5984.836957	48.56416157	1114.280805	94.03651079	59.78983951	185.0585906	399.2249931	1589.681586	0.00222161129	0.02208407036	0.0007069382352	0.006041654439	0.01169216632	0.007386551518	1	0.0004547824161	0.007783033237	-0.01857980944	1	0.9999999793
14	538.155167	477.2722542	967.3481173	13995.26532	299.8267012	434.2687764	1906.539003	5114.5	20242.46809	191.9637055	2237.31203	142.7302056	141.6966598	196.0620541	772.4966219	5025.687719	0.06884299175	0.02156565534	0.03204125851	0.006981965294	0.01173223171	0.008317018938	1	0.05547844324	0.006294392035	0.1029931538	31	1
14	539.3649879	179.5049291	503.7113406	7409.722431	102.0317239	652.5723686	1795.251369	2719.5	3428.333333	173.4634223	2326.703191	121.4125291	212.7222369	293.0765862	824.0110815	3127.289865	0.0653245993	0.01333037877	0.08588114649	0.01185961445	0.02079474225	0.01993496736	1	0.05598301909	-0.01009903538	0.2861500846	32	1
14	540.2442485	605.4881526	-146.8163543	10204.43808	158.6170695	2289.612955	1873.120653	3748	2448.236559	55.21051574	2007.152381	125.3742231	483.260693	204.4822286	718.3435243	794.0601691	-0.01483487024	0.01635468004	0.2249826629	0.004644506067	0.01284419204	0.01484443524	1	0.0009709190606	-0.001839434007	0.7444012809	5	1
14	542.6580474	462.4624455	854.7924674	12767.98869	283.5628779	430.3802485	1979.118006	4715	18829.03261	196.0696054	2231.831637	130.7979113	112.0706238	199.9705596	776.0349783	5309.877775	0.06625119891	0.02195171534	0.03398646013	0.00828353009	0.01173990798	0.008877537099	1	0.0535418364	0.007130766754	0.1090888168	31	1
14	547.3798081	622.3735103	564.9758456	10850.51055	277.5175621	2161.790976	1730.573633	3969	14103.01042	138.4093673	2122.675722	122.6932423	466.3145406	158.5815092	740.3305561	5392.951936	0.05242816066	0.02737293785	0.1994477662	0.009015995917	0.01383991387	0.01789233698	1	0.05304555638	0.01984399506	0.6718987641	33	0.9999999994
14	548.1609018	305.145388	-127.2746162	13648.89519	2307.097517	723.6893134	1727.493004	5594	6873.8125	64.64751991	2400.617854	367.4679599	136.2431039	229.7986334	913.9208483	2437.870984	-0.009423314715	0.1722762674	0.05597316239	0.005554311987	0.01781762052	0.008093498072	1	-0.003616591023	0.3166023307	0.1706973394	18	1
14	548.5214176	690.3296344	-120.2571472	10586.5713	3435.631601	1100.388442	1301.09836	4867.5	9933.925532	74.96403454	1632.096887	521.4638494	189.0282519	158.0979628	719.2245447	2658.136032	-0.01225609224	0.3259510822	0.1046544068	0.007468701	0.01739900244	0.01106789646	1	-0.001047008761	0.6324186634	0.339438389	27	1
14	551.6701181	132.4794481	-94.44904878	8912.561244	554.5774615	948.2135795	1503.410948	3454.5	8758.914894	51.54014776	1771.763435	150.3632399	217.148515	159.0546647	655.29991	4108.614859	-0.0112478141	0.0629853258	0.1083572119	0.005991319971	0.01522659799	0.01177449061	1	-0.003006549209	0.09279822742	0.3473265214	9	1
14	550.8710098	589.4099376	-201.2531902	12205.50231	709.753257	2803.414548	1877.777059	4636.5	6796.073684	55.9274324	1874.15745	153.9567703	447.7852257	194.1268966	667.254896	1952.091515	-0.01740111143	0.05967559839	0.2247691714	0.004319655683	0.01263847194	0.01415556558	1	-0.0005924605799	0.08708612166	0.7439367803	10	1
14	552.3150296	350.6361723	-240.3661494	14163.43891	753.915444	3144.751195	1942.919285	5340.5	4325.223404	74.17939048	2320.272322	212.1700955	548.3048228	738.7157749	839.7114517	1314.07634	-0.01758247446	0.05406917377	0.224234943	0.005913275999	0.01457251861	0.01233321123	1	-0.0008344985782	0.075578202	0.7419645382	10	1
14	552.107127	554.3127997	11922.04857	11219.34453	1214.719993	-742.0423414	1653.445835	4671.5	2349.8875	2220.735946	2093.403516	247.1158025	350.8351398	209.7747668	851.1464258	1322.668457	1.049746309	0.1085466476	-0.06594784189	0.03353323144	0.01612947967	0.03039564365	1	0.8313764802	0.1736581349	-0.01759230377	96	1
14	559.6607338	181.3591288	-105.0848999	10782.05611	1129.194586	1200.523747	1809.408669	4278	7701.526316	55.0258142	1592.994949	195.6964596	200.1056995	209.3919309	598.2629225	2934.830503	-0.009463657836	0.1073196052	0.1121113903	0.00585764283	0.01609315449	0.01079403846	1	-0.0008435851033	0.1837923631	0.3613902786	14	1
14	559.7479158	205.815411	3703.210862	7827.727665	1690.903734	-112.8841582	1811.201927	3613	1395.744681	3713.019869	7783.876953	1798.226428	506.1433077	296.6290407	3287.520185	1369.699668	0.4709157353	0.2241645146	-0.01761450688	0.03963225711	0.04104680733	0.05994464218	1	0.3748223113	0.4174089975	0.02428737278	88	1
14	559.3448436	528.6054428	1033.565321	12131.64329	306.8174527	13.35012854	1760.21818	4466	21850.91579	236.8081973	2078.929748	137.2229347	111.6264924	184.5625159	737.4016875	6065.142048	0.08515757979	0.02602311391	0.001223576251	0.008729660369	0.01194188245	0.009820491683	1	0.06657436264	0.01500194371	0.001252386739	30	1
14	562.492598	104.3387272	1085.642703	6821.04805	679.2428553	849.1674685	1622.392073	2708	3213.851064	268.2483037	1542.912211	167.5922381	244.6471392	197.4644312	584.7046882	1802.770347	0.1559751617	0.1022523359	0.1298026023	0.0158611841	0.02074113867	0.02214578002	1	0.1319551685	0.1718143607	0.4576678746	60	1
14	562.7683339	392.2277344	-55.01573938	10614.94062	579.6331253	11.79595257	2640.708241	4051	7260.568421	64.57130028	2227.117169	221.6395255	137.8162373	827.9690043	818.2334727	4742.868007	-0.005439226838	0.05375402293	0.001319850178	0.007527596518	0.01859827412	0.01618311501	0	NaN	NaN	NaN	NaN	NaN
14	563.1820665	238.1991825	2238.395764	7479.600136	695.5048173	486.4586979	2230.965436	3061	3342.446809	742.3460308	2448.849322	272.5040655	221.7274433	321.2460279	962.7911483	2871.581969	0.3047674335	0.09347291692	0.06407702697	0.02247649514	0.02399572473	0.02963855012	1	0.2461879855	0.1516653212	0.2650652357	75	0.9999996664
14	564.4600546	301.6688183	-125.0819902	12772.57939	199.8583515	1508.294572	1987.21523	4740.5	10974.26316	47.75586322	2129.932748	139.4260799	262.3488387	215.486776	738.0543353	3226.245721	-0.009945748923	0.01684674481	0.1163539561	0.004182441146	0.01173547629	0.008906322492	1	-0.001990409982	-0.001828423975	0.3740739495	4	1
14	564.8527289	335.537624	6122.541231	12859.25171	2120.033608	-309.2013506	1745.582515	5332	13790.74737	1228.685713	2552.917343	408.3154331	231.7432641	182.1377425	1013.133525	6784.793501	0.4807914579	0.1636001077	-0.02429478059	0.01982003859	0.01687450905	0.01870445904	1	0.3815744127	0.2929606875	0.002440756888	87	1
14	564.9559899	556.7599384	9482.832445	9423.253711	927.8861357	-697.1308589	1713.568964	3885	1219.207317	2380.849676	2332.630362	253.386406	322.4947155	217.2300358	934.3276815	971.2398559	1.020932151	0.1032219878	-0.07383013359	0.03468826629	0.01629806796	0.03534135189	1	0.8078732562	0.1629643741	-0.05089317294	96	1
14	566.773097	429.4341102	11685.9007	11227.26494	709.8716218	-822.1781005	1818.934822	4486	9227.369565	2618.562146	2435.477551	192.603609	410.3180055	280.3966099	933.8035022	4461.613045	1.039172442	0.06737889025	-0.06964778011	0.03457492788	0.01779379884	0.03723186645	1	0.822253758	0.08925471895	-0.0333172529	95	0.9999999994
14	567.579688	588.5172659	-43.45493873	13623.26756	2142.369596	282.9642314	1440.129767	5453	4203.697917	65.15019795	2051.682168	323.4231183	101.4237646	154.0780037	796.3507065	1196.039404	-0.003312511321	0.1589565139	0.02176927026	0.005058142122	0.01401447933	0.00701219822	1	-0.001062368356	0.288905965	0.05482841431	17	0.9999994675
14	570.7408442	260.5909886	-6.412170821	10598.20046	151.8580752	67.88927082	1809.853218	3820.5	4189.404255	43.95912066	2068.60534	135.8318562	72.86493757	222.7629462	720.7809726	2036.481492	-0.0006337257518	0.01353413034	0.006576725117	0.004486114246	0.01391964367	0.007644859266	1	-0.001545656852	-0.009681507406	0.0007071058334	1	0.9999998182
14	577.8490034	127.9361659	654.138252	9303.369137	1512.10642	-2.119124702	1262.16453	3746	8268.197917	161.1085692	1790.788866	288.9409533	80.25474378	154.5614326	707.8571924	4127.475863	0.06812186071	0.1645845692	-0.0002469138354	0.01007963431	0.01727060042	0.009526673267	1	0.05449471387	0.2995149343	-0.004841175579	42	1
14	577.6453979	201.5175419	-102.1366757	10424.819	3437.630959	1117.363982	1329.823871	4869	10027.2043	75.62297998	2017.118103	619.0401486	234.2167962	182.5036868	880.3428273	4596.052849	-0.01013383525	0.3243653641	0.1080100327	0.008160216361	0.0209471888	0.01087618657	1	0.0008367961164	0.6291715819	0.3513414244	27	1
14	578.5329868	285.2417265	1947.6679	12067.68423	1912.51339	573.6678933	2270.254298	5002	5714.956989	373.7651339	2124.125413	322.740764	169.4551193	235.1093677	836.4732548	2352.664576	0.1639333819	0.1609649696	0.04802606557	0.01169788477	0.01749653395	0.01292525756	1	0.1337969198	0.2915041108	0.1809176817	62	1
14	579.7450348	570.383993	734.3687312	10851.58177	2615.247154	6.653754994	1522.415423	4709	13444.19355	187.8646802	2056.744574	484.1846376	85.80720726	151.2346274	876.4678328	5733.652689	0.06860769324	0.2444208424	0.0007196174952	0.009634382759	0.01609770276	0.008659402279	1	0.0558522895	0.4633533692	8.381035581e-05	45	1
14	581.4006208	63.40312611	-66.61405706	7057.075618	378.0062293	1380.914432	1184.830192	2634	4717.840426	46.427506	1157.122128	122.7184326	250.4780262	178.7035492	431.3222385	1869.293722	-0.009960204278	0.0563460269	0.1975862409	0.006655723124	0.0175843258	0.01720187595	1	0.003578145904	0.07993829822	0.6525503664	10	1
14	582.6385386	786.4982314	387.9281579	6305.611449	705.7300747	462.8447367	1124.170431	2483.5	13731.05319	87.13011879	969.5387407	134.3870692	117.5048952	123.7272479	372.2836484	3751.718735	0.06305256255	0.1148565851	0.07692992829	0.01102192115	0.0159651046	0.01485456965	1	0.05476530809	0.1981925362	0.2569800324	40	1
14	588.0306248	423.1271496	-55.8844488	14004.82588	1411.552101	709.4563286	1643.549673	5403	7283.684211	63.70508027	2236.488663	218.7155142	139.0682213	173.1723199	821.4303642	2097.399024	-0.004211146659	0.1018455319	0.05152310597	0.004928901915	0.01356659076	0.006162642052	1	-0.000549662203	0.171975269	0.1552768611	13	1
14	589.6419902	533.9139947	792.6259101	9433.805174	124.2321617	34.17654321	2144.482265	3529	8001.395062	203.6896857	2007.717136	117.4158043	91.00284599	396.1404296	714.4450482	5700.250003	0.08886393058	0.01426179589	0.00390464796	0.01003273213	0.01399578673	0.01086177121	1	0.06956104236	-0.009149361806	0.0109996777	30	1
14	591.3312678	332.6557879	-102.8366354	12931.37089	2955.439254	1390.666848	1574.6956	5504.5	6004.076923	73.72213175	1932.887033	506.7463962	221.6471728	185.2414533	830.3432151	1682.842425	-0.008727956845	0.236113833	0.1087036817	0.00575208013	0.01647418547	0.009443895762	1	0.0009945529129	0.4480585307	0.3523431956	23	1
14	592.5355553	157.2488007	-8.328311759	8480.190419	191.8637937	40.80596619	1445.81132	3116	4279.913978	34.27895527	1671.219132	108.4109357	58.17592872	158.9631358	579.8423047	1937.373685	-0.0009235909407	0.024042037	0.00476660293	0.004447598931	0.01483203514	0.006971979706	1	-0.001771061624	0.01186942119	-0.00534510015	1	0.9999965792
14	594.6445643	563.4757632	746.4070412	11130.35779	263.2512209	359.2037992	1721.046826	4108	12884.76344	175.4162155	1920.129401	101.7863209	108.1798749	154.0697324	694.8796629	4708.556832	0.06767501162	0.02371376369	0.03364700381	0.007913021311	0.01066553005	0.009920335478	1	0.05467426082	0.01072885345	0.1082705316	31	0.9999999999
14	597.5510872	140.7012767	1513.559202	9255.43152	998.8833506	-9.798546981	1559.998846	3699	11904.8617	311.8847263	1644.365753	211.80469	114.6048057	174.7612942	646.2894791	3965.738347	0.1656506541	0.1099456829	-0.001138258514	0.0128920894	0.01562351917	0.01317598627	1	0.1314782248	0.186358621	0.01223112534	58	1
14	597.4710409	519.4650527	887.3666464	9976.142758	162.9445762	8.954855347	1764.333708	3729.5	12774.52439	200.2925919	1797.830061	125.0918947	87.26070568	173.7704064	640.959154	5948.557691	0.08772733939	0.0162177811	0.0007813688831	0.00991186149	0.01326053039	0.009087834491	1	0.06848101717	-0.005150742822	0.000111871307	30	1
14	602.4960731	531.5166177	908.8810752	10464.58629	186.5108803	24.35340477	1744.124401	3825	7487.323529	162.5447678	1660.33482	129.1902721	91.90031387	190.9434972	580.6996534	5396.492278	0.08801281138	0.01888411112	0.002583188955	0.008734321958	0.0135091505	0.009086864976	1	0.06885250875	0.0003336613364	0.006384748856	30	1
14	603.8373182	100.6175849	-50.49419208	6683.136426	1111.330339	662.4153199	1241.606586	2822	6566	43.52976559	1333.034621	218.1691423	153.969371	140.6593257	526.0761939	2666.752662	-0.007886184816	0.1643754762	0.100650126	0.006526515278	0.02427197533	0.01230707351	1	0.0003388584621	0.3007624123	0.3236296226	19	1
14	603.5774807	307.2347302	6886.22541	9627.346632	199.8446901	-447.0242506	1666.545866	3670	3176.010638	1913.713013	2579.491309	140.4171396	270.3293398	241.6291692	959.2852122	2446.472134	0.7157997813	0.02132544998	-0.04896250629	0.02713703415	0.01809023344	0.03121178978	1	0.5655330684	-0.001684371207	-0.03361745455	90	1
14	618.4551296	234.6956084	-38.00509046	10454.0803	169.2412	514.0861706	1502.610865	3804.5	4522.638298	42.93910045	1948.155472	137.4605152	135.0822502	179.3713572	699.9786269	1718.944918	-0.003333623643	0.01790418943	0.04813395922	0.004372135904	0.0131997497	0.008077734956	1	-0.001021362752	-0.0003227549618	0.1422868955	3	0.9999999999
14	620.3228133	586.5052306	619.335302	10768.98324	1936.032055	911.5635262	1467.593835	4501.5	22331.70213	160.5029757	1812.170905	295.3539333	196.5970758	166.9609901	714.1181901	6314.821272	0.06023286018	0.1816958777	0.08494432456	0.008319904519	0.0175774841	0.01236629128	1	0.05378767907	0.3354554806	0.2850376836	44	1
14	622.6200437	203.3907999	2.988782251	10160.24689	3295.125564	35.26802066	1428.987707	4643	2422.010638	75.85834562	1597.049549	538.8049161	73.78229436	213.097363	707.0441604	1389.98881	0.0002688592617	0.3281037948	0.003874846919	0.008384027945	0.02329643358	0.007949889127	1	0.002586701814	0.6358260059	-0.002365084756	24	1
14	628.4988811	609.7111466	-149.0327365	9958.676801	1036.905637	2139.894432	1621.449961	3890.5	2931.177083	50.09510953	1515.200984	185.0352256	359.0036098	185.0044485	582.6794405	778.7722455	-0.01516074803	0.104692183	0.2158204777	0.005104401479	0.01451014097	0.01454629448	1	0.001139340885	0.1793648575	0.7146818323	15	1
14	630.6348628	648.6649969	1571.243697	8975.098352	199.092709	332.6469325	1577.596394	3317	6429.368421	317.6378275	1680.109397	117.9452256	137.1961584	152.0499696	604.7058186	1977.368911	0.1754940186	0.02044812656	0.03785371119	0.01250905768	0.01460694955	0.01423609222	1	0.1407591975	0.002934207181	0.1459800164	53	1
14	634.5010405	213.5007301	3072.687516	10143.87874	193.3528295	-102.2904371	1734.317117	3720	5149.585106	534.6741435	1624.886477	126.5489556	161.4245068	200.843174	607.3660436	2142.952056	0.3037635454	0.01973507591	-0.01055798696	0.01461920888	0.01341899827	0.01650506887	1	0.2398350338	-0.0002954507171	0.008273970874	69	1
14	637.6082118	462.4777004	-70.00893314	9281.092977	1026.574466	985.2141913	1779.760097	3729	4603.27957	56.84663374	1896.407747	225.5996713	219.8122609	204.2012207	718.7276547	1980.376492	-0.007591156838	0.1065740779	0.1083108482	0.006261352724	0.01757121332	0.01070312299	1	0.0003989834148	0.1822096651	0.3487884241	14	1
14	637.9896498	539.3424261	1451.158911	9106.471506	1471.249487	-33.45039946	1662.520691	3733.5	3369.870968	359.9666462	2008.242801	348.4847703	115.7454384	159.6414455	807.4297946	1906.98488	0.1641170572	0.1706193769	-0.003818610876	0.01360915893	0.01853171051	0.0134781898	1	0.1307790742	0.3108621383	0.003885839937	61	1
14	638.6225296	241.4355205	-39.63873414	9284.004166	1595.883678	472.5396992	1464.829342	3752.5	4907.266667	58.34772498	1687.601831	284.9318333	121.5469582	171.5935971	674.4970533	2396.959956	-0.004799057286	0.1699910251	0.05031948928	0.006997625917	0.01909294985	0.009981839956	1	-0.0003173668096	0.3118149251	0.1523274151	18	1
14	645.4307493	599.658119	-35.43119106	9937.953211	658.7609051	197.636021	1435.536746	3802.5	15510.49474	43.29002259	1613.304973	137.0243798	78.2053422	116.2025283	592.7672451	3340.323793	-0.004010556212	0.06540833612	0.01988813549	0.004685253969	0.01253139197	0.007205982792	1	-0.002802924093	0.09692304777	0.04647018813	7	0.9972721385
14	648.3760797	229.9371149	-46.8575793	8840.530332	1499.224311	433.3405784	1468.203914	3657	5286.988372	49.51804395	1513.881256	288.300325	109.7668583	151.7830575	620.0816856	1167.979034	-0.005663216476	0.1687227089	0.04922877562	0.0059326166	0.01832351816	0.008238948821	1	-0.001088830912	0.3092117057	0.1483867795	18	1
14	647.9505906	422.8016573	2598.785402	8666.715856	482.1583426	485.9194893	1985.14031	3381	8524.5	616.6590069	1925.073571	166.4291413	221.8558617	669.526825	728.1410879	4187.151922	0.2980590989	0.05882234494	0.05543066857	0.01627819891	0.0165759151	0.02540106453	1	0.239905274	0.08055242047	0.2333908886	73	1
14	652.3017546	312.586509	1680.602134	10537.14674	584.1073253	1403.5726	1785.24612	3974	3814.680851	298.6530983	1805.382225	184.288615	324.5196007	206.6448007	701.4120337	1496.913651	0.1626287697	0.05707041993	0.1350626842	0.01094280412	0.01436092916	0.01818559008	1	0.1370708255	0.07907097022	0.4762378133	57	0.9999999986
14	654.0147318	243.5075389	-39.94122728	9321.027166	1574.439325	445.170429	1487.448709	3881	3898.172414	63.28121093	1596.896776	274.0779177	113.4874926	188.382623	629.7130525	2150.035561	-0.004508559947	0.1660766479	0.04843062845	0.007012930231	0.01940380172	0.009855655158	1	-0.0002499301768	0.3037625605	0.1458582078	18	1
14	662.1192419	361.2254135	-30.21407786	10280.23224	179.5040111	523.6999885	1501.088702	3762	4213.21875	43.0570377	1871.772219	111.3478749	117.6520253	141.840332	669.6878173	1706.206171	-0.002895160968	0.0184646608	0.0495203525	0.00449367198	0.01170737275	0.008037299059	1	-0.0005782740567	0.0008349086413	0.14713267	3	1
14	661.4801574	590.1542219	6965.870443	7055.424653	283.2206624	-521.247212	1572.784659	2787	17077.93617	1754.106606	1681.854838	102.7815188	256.7561736	145.1524369	627.9109906	8629.740113	1.000340501	0.04324025849	-0.07272506116	0.03982719419	0.02030403754	0.03938234989	1	0.7908624318	0.04009896681	-0.05272014692	94	0.9999969786
14	663.4646417	411.6481159	661.4720042	10798.28819	2627.405629	874.7300404	1312.175266	4609	7291.276596	129.9171169	1683.860911	430.7918243	183.2017505	139.032838	719.2712062	2075.542755	0.0614033439	0.244512301	0.08285905313	0.008565049769	0.01903686213	0.01194532203	1	0.05530378844	0.4643330307	0.2793542083	47	1
14	670.1378121	557.7719913	8867.486901	8916.690457	960.6163482	-630.3648615	1380.822029	3661	1520.309278	1751.633666	1856.71782	226.0740748	266.5541925	143.1684713	744.950995	685.7146874	0.9991101038	0.1081674167	-0.06880727085	0.03554418227	0.01740222343	0.03462281372	1	0.7908698723	0.1733855589	-0.03836015258	96	1
14	680.5889926	604.4622546	-13.00234544	7048.55976	2433.551042	19.35505823	1320.849589	3258.5	4835.542553	55.41623159	1353.847157	463.4949141	71.47571655	123.2454811	610.5143919	1926.020739	-0.001707049592	0.3440538604	0.002683484843	0.008336773703	0.0246510075	0.01082295912	1	0.001119782201	0.6685680633	-0.006564246817	24	1
14	700.7027691	347.4317125	2187.636069	7333.513852	863.3044414	414.9444666	1583.252627	3049.5	15837.92473	548.8225147	1740.795362	190.8588529	182.2959219	171.2556496	668.494807	8341.362652	0.2905788149	0.117931593	0.05835009562	0.0188116519	0.0225162399	0.02309923359	1	0.2348065785	0.2019566369	0.2428713399	75	0.9999999999
14	701.3439535	247.696314	421.0932294	6305.442162	2075.332221	-32.67326885	1267.109093	2895	2060.053763	108.1564904	1430.742762	471.2525878	92.37404797	307.4440671	656.7649777	1491.287781	0.07109036625	0.3265232575	-0.00616374411	0.0134973955	0.0263714312	0.01442265799	1	0.05833003506	0.6317528443	-0.02135350311	48	1
14	708.6826346	513.4571004	-31.81882343	7798.489729	1351.536054	378.5795747	1458.528321	3233.5	4127.010638	51.63188541	1288.961415	238.4779359	109.7410715	149.3671197	516.426319	1358.359047	-0.004017628676	0.1753746938	0.04871805495	0.006818193924	0.01990480266	0.01122717883	1	0.0002650944407	0.3228408018	0.1471238543	18	1
14	709.5643297	493.5672609	-32.81208559	7852.9018	880.4356375	377.0130577	1389.464027	3036.5	4652.041667	43.39145227	1542.618849	197.2652546	115.7488492	163.2556437	596.465102	1821.961395	-0.00436893435	0.1140286143	0.04773775085	0.005510227731	0.01800338065	0.01076798707	1	-0.0007755466815	0.1969452767	0.1425318531	13	1
14	715.5083667	573.6180854	446.6303158	6488.326855	672.1489545	149.7570887	1381.58831	2594	2725.623656	106.2808154	1222.074705	158.6434324	86.34145685	174.2232072	461.2253209	993.3930974	0.06945249064	0.1061812152	0.02229652977	0.01004741119	0.02030529574	0.01336965927	1	0.05631250992	0.1798458576	0.07141428885	39	1
14	716.455354	321.3152921	-86.38110892	9227.724901	228.0182792	982.1749012	1508.166891	3422.5	11348.79787	47.1436258	1831.345933	119.9870494	215.3034122	157.8909031	665.778271	4724.16313	-0.009959526659	0.02629743087	0.104768688	0.00516719426	0.01357690752	0.01150471192	1	-0.002625334855	0.01746478204	0.334640734	4	1
14	720.7064236	387.511111	7055.995583	7045.979594	473.8463032	-557.6411938	1415.123312	2840	6180.842105	2002.55611	1923.858801	152.4588174	324.0931423	169.5098642	749.4899965	3637.258183	1.003672066	0.07054406724	-0.07873967156	0.04109113456	0.0180267689	0.04795601012	1	0.7934466307	0.09604279117	-0.07204300673	95	0.9999999974
14	730.3370304	612.6447815	973.7409241	6420.939235	1449.64001	195.2658202	1180.01311	2780.5	8073.873684	202.1499837	1160.414602	282.5700559	101.0453851	123.0050122	493.346393	2810.400525	0.1553103779	0.2325955538	0.03016195369	0.01477164753	0.02417967008	0.01578828807	1	0.126618416	0.4384345279	0.1193297669	65	1
14	731.861189	452.5018766	2180.958124	7535.773674	803.1171615	397.5876312	1485.375238	2980.5	10154.3913	425.7948786	1335.373354	170.9325828	154.8691986	139.4257343	523.666074	3878.242754	0.2938597252	0.110989123	0.05430161566	0.01495997434	0.01744026029	0.0185170205	1	0.2370843992	0.1876400328	0.229609718	75	1
14	744.4111415	396.6904003	-44.06297617	7143.114764	1673.884029	700.3855457	1356.903378	3109	1410.694737	57.06186822	1178.124844	306.125221	153.5683955	139.4569223	503.6208608	643.0463084	-0.006338175696	0.2328735801	0.1015175928	0.008170912762	0.02153335153	0.01285865092	1	0.00240680224	0.4413213583	0.32823116	23	1
14	755.1438291	361.5676844	406.8003551	6063.361531	1418.137214	164.033448	1250.54687	2616	14986.98958	123.212693	1273.566853	270.4777887	88.67891376	131.6495092	520.0301435	6354.970588	0.06439719877	0.2399225735	0.029610801	0.01266442139	0.02654876769	0.01413065234	1	0.05427275526	0.4544184299	0.09786288878	46	0.9999999997
15	9.394522701	485.6881358	31.61692854	8764.343309	1320.034908	23.22619544	1489.282981	3486	4953.446809	53.63889517	1346.634685	210.0195048	73.74696462	178.0178675	521.5147994	1555.114293	0.003263949754	0.1531557147	0.003089518073	0.006331396485	0.01682320258	0.008497560129	1	0.002928715722	0.2767700694	-0.007720388098	16	1
15	64.0459669	574.9680437	-98.52259218	8414.744511	27.86427338	1793.194775	1910.168922	3055	996.4555556	46.45045165	1209.933172	111.102918	276.9676853	180.239886	428.3949505	361.6451536	-0.01176258831	0.002858712093	0.2107286456	0.005373675374	0.01427092504	0.01696719992	1	0.002363433857	-0.02969155827	0.6960777066	5	1
15	66.56614631	248.587897	861.1793771	9920.481208	152.7558954	-22.37804339	1561.11567	3621.5	8574.043011	158.2003651	1491.808358	119.5863842	103.9720059	493.5982534	527.710286	2632.868042	0.08621543348	0.01589168934	-0.002010111156	0.007902105996	0.01226610406	0.01085753665	1	0.06709707967	-0.005828434958	-0.009766250593	30	1
15	99.52568854	257.2503639	11271.77004	11419.55186	731.7677416	-742.870769	1506.851327	4508.5	8234.516129	2377.203688	2465.465952	184.0953836	425.6802707	193.2220275	938.9310463	4598.844006	0.9824410874	0.06423861675	-0.05993224875	0.0335648818	0.01538638589	0.04239732751	1	0.7776562485	0.08348965851	-0.01246641089	95	0.9999884135
15	140.0299734	380.4589077	-94.7325506	26702.97767	6155.811181	497.8638372	1476.883902	11153	4250.5	96.93090411	1202.31057	372.782316	127.114504	233.731458	502.7584575	537.8922131	-0.003511247108	0.2315372977	0.01875460856	0.00367452966	0.009939208678	0.004642569809	0	NaN	NaN	NaN	NaN	NaN
15	186.7020646	293.7680769	3641.715065	12693.57756	226.848395	2757.103932	2275.92221	4817.5	8454.287234	768.4442135	2717.516789	148.1685279	621.9535706	246.5750589	981.904841	3741.02459	0.2866728094	0.01713044274	0.210955329	0.01458814165	0.01302037412	0.03069387732	1	0.2401850451	-0.003529220242	0.7618623633	71	1
15	204.2299742	266.4270641	3873.024153	13035.19596	237.9879535	2763.569793	2074.691082	4906.5	4251.173913	846.6940561	2821.594236	138.4366533	693.7577242	198.259529	1014.863686	1884.135594	0.2866995145	0.01871489627	0.2110787887	0.01804711966	0.01225918998	0.02481607798	1	0.2402321607	-0.0002769049716	0.7623203284	71	1
15	222.6290439	401.6746187	-109.3589776	15133.34422	357.1014726	358.5118161	1879.133022	5517	13550.24211	48.50950826	3131.056913	170.2845721	103.7114511	227.6308591	1122.132378	5659.917622	-0.007664548559	0.02316368627	0.02468019827	0.004011621964	0.01178932458	0.005678697251	1	-0.005891317916	0.01031126186	0.06125972831	2	0.9999999999
15	222.660855	493.5141514	-86.16729911	15229.21215	1560.285938	785.8268415	2118.182241	5927	3960.904255	58.83337759	2382.664833	300.3229552	166.3318393	251.3846516	914.0298649	1419.101185	-0.005677787699	0.1050007652	0.05427509972	0.0039461048	0.01170727442	0.007100052664	1	-0.001507805312	0.1784896183	0.1644275417	13	1
15	230.0233197	377.1441271	-171.89673	17498.2207	4247.967243	927.4344621	1770.510002	7595	14801.87368	81.36234462	2289.173294	738.3030223	167.1053891	197.7343773	1064.033318	4464.311501	-0.009939008107	0.2546393994	0.05471913444	0.004920726744	0.01792009317	0.006593915128	1	-0.003167974389	0.4856173551	0.1678610151	22	1
15	243.506475	325.6594862	1228.616533	17830.59699	6165.887947	8.911382728	1356.272597	8292.5	8315.989362	218.5456026	2661.363768	1000.52921	124.2319162	250.8559672	1274.152832	3733.310003	0.06680866436	0.3402008305	0.0005108467215	0.007716388765	0.01765425291	0.00728022214	0	NaN	NaN	NaN	NaN	NaN
15	270.983077	316.5394691	1330.767779	14522.25585	182.0336139	41.9830657	2333.834847	5319	10968.82022	249.5963863	2254.495251	162.0193249	112.795285	296.4107878	784.9676793	3475.03801	0.09096385286	0.01256578341	0.003066758091	0.007938957774	0.01266564055	0.007849470884	1	0.0711609752	-0.01265912755	0.008558310494	30	1
15	283.3289816	307.6477098	-99.69091811	11956.17275	3867.103971	1330.654427	2048.855707	5522.5	3236.494505	85.38551737	3090.1289	1018.217547	357.7352364	269.5783659	1369.874205	2729.394045	-0.008523201551	0.3253089507	0.1120892234	0.00787947193	0.02527083523	0.01309622094	1	0.002387708471	0.631126657	0.3656553131	27	1
15	322.8317796	443.9986633	1153.553997	17916.81772	412.6927296	639.2206833	1996.825266	6573	20001.55789	291.1394129	3743.956025	168.6497856	159.4400576	228.5408244	1357.209367	8799.910202	0.06443786428	0.02481116987	0.03593067593	0.006397297746	0.01015439717	0.008315871571	0	NaN	NaN	NaN	NaN	NaN
15	335.7981207	414.7855319	-92.96233735	16721.76093	873.0189801	889.7902337	2395.837495	6176	7611.42268	54.72251089	2423.125496	230.6136057	172.5623413	260.9658612	906.3736867	1938.327865	-0.005735542892	0.05465204115	0.05584963246	0.003540696991	0.01236344364	0.0066003241	1	-0.002028042134	0.07518139965	0.168842804	8	1
15	345.790189	397.8083946	-51.7892309	15578.9075	2490.749148	340.0304624	2101.053054	6232	3187.926316	65.64310268	2687.160616	522.7143201	106.417025	239.5997955	1104.753681	1128.227213	-0.003267665641	0.1641798273	0.02367162274	0.004730065296	0.01444862033	0.006126393486	1	-0.0008470044359	0.2996410516	0.06144133394	17	0.9999999747
15	375.3142077	534.4828261	-178.3961341	16356.00921	301.3187746	1917.695857	2027.910508	5939	11061.83158	50.44205956	2635.440363	156.9298348	336.3274348	234.0179772	969.4898066	3676.837733	-0.01167379492	0.01920478879	0.1153057745	0.003641382148	0.009587869958	0.008971679685	1	-0.003405783471	0.003019573601	0.3701601465	4	1
15	378.7538636	280.1609429	-93.95417057	16540.62856	4004.03008	882.7384728	1779.965239	7054	11641.42105	81.42130638	2204.23513	626.0906175	167.1439732	243.2628749	978.0572332	2933.494937	-0.005850257192	0.2524802388	0.05341800408	0.005443996615	0.0176139918	0.007442140107	1	-1.886537171e-05	0.4811322643	0.1642584891	22	1
15	384.7559221	264.1148253	7277.689625	15474.39728	341.0952875	1541.660456	1989.125595	5873	11524.06316	1377.478533	2778.531646	188.8072452	427.8985712	236.2015818	1019.698501	4366.256529	0.4594799753	0.02321026725	0.09266109468	0.02037912934	0.01278896236	0.02319730944	1	0.3703904455	0.006104777904	0.3950210307	82	0.9999999983
15	398.5371445	368.2980927	-195.4464085	15287.70901	2521.902255	1852.925095	1876.632457	6182	7946.894737	72.49538211	2744.045647	485.460318	329.4344414	196.0893889	1112.264436	3404.184579	-0.01252374844	0.167783656	0.1175665026	0.005511684375	0.01329715175	0.01044250715	1	-0.00224690096	0.3079526228	0.3805247085	19	1
15	401.6083343	258.5239003	2404.384457	13201.64191	34.81842255	644.5927077	2321.21691	4886.5	1297.462366	558.3954967	3073.310748	153.1646923	233.9169012	240.9617848	1096.702293	927.5095518	0.1787711938	0.002699577581	0.04701572906	0.01314532439	0.01240756358	0.01479412233	1	0.143745191	-0.03344269685	0.1776786856	53	1
15	409.7340246	400.4660924	-13.01994977	13882.2915	66.43296554	95.30325411	2116.036602	5012.5	1939.612903	61.3186522	3056.969535	229.5563465	114.8431188	1054.509717	1071.420609	1159.045879	-0.001023306104	0.004564547532	0.006476201352	0.004694220008	0.01783347552	0.008881977018	1	-0.001964429639	-0.02808512873	0.0001086915013	1	0.999999999
15	418.5444462	556.2550938	904.5935707	13550.93647	260.4682254	454.8363863	2128.344395	4990	14870.45161	210.5858887	2495.191228	133.5219671	152.684963	215.8037556	861.4531353	6942.684089	0.06733854499	0.01987837164	0.03586857403	0.007775466045	0.01194040517	0.01050415719	1	0.05450292797	0.00288100151	0.1157202188	31	1
15	424.3316791	465.5145392	-67.02543335	13573.38389	4737.225787	320.2373099	1915.740709	6335.5	8792.031915	83.79774398	2605.765638	808.894075	104.2858144	276.9182112	1144.914417	3979.078251	-0.005483384064	0.3410543206	0.02284172714	0.006973135399	0.01873090945	0.007809483504	1	-0.0006484581335	0.6626279988	0.06147987369	25	1
15	453.1043502	280.8413988	15.04949826	13730.02966	2048.946174	110.4017003	2304.958652	5586.5	3222.204082	68.42117049	1905.93353	337.2525941	87.21330569	258.8773384	763.7911038	1238.753988	0.001018668316	0.1539933563	0.008865886491	0.005398331625	0.01464814304	0.00683135648	1	0.001515128957	0.2785629395	0.01155762021	16	0.9999990578
15	462.7493545	382.7628827	1046.407756	11213.09576	103.078968	45.4321588	2159.671618	4128.5	6227.494737	249.002065	2540.12009	126.0720491	97.71179071	185.278261	899.5283318	3146.643003	0.09263523372	0.009827785299	0.003593615892	0.00891455456	0.01203250242	0.009669003889	1	0.07249397407	-0.01829079726	0.01067022536	30	1
15	483.5979087	472.3544128	994.0301852	14497.21228	2321.810318	15.20097294	1771.71813	5886.5	7410.715789	237.9902491	2849.871203	433.1474911	105.9827806	209.3558449	1137.891193	3666.488736	0.0692009299	0.162628945	0.001268902653	0.008045909732	0.01392369195	0.007825451055	1	0.05542742333	0.2955036374	0.0005383085441	42	1
15	487.0334168	633.922822	1953.17991	12257.28301	5346.685684	-74.9054079	1891.879502	6053	16619.2234	360.0939985	1866.307929	779.5665818	138.1400437	356.6724088	881.6871428	4931.829655	0.1625551277	0.4380826766	-0.006280878457	0.01096320117	0.0204679606	0.01140922558	1	0.1324273295	0.8597287787	0.0002043044716	68	1
15	504.4811159	550.2972445	2276.605099	13016.01366	2959.81026	592.4097366	2246.454215	5664.5	3033.284211	417.178175	2504.141712	508.5810918	184.3751285	267.9206825	1002.527072	1474.236446	0.1671117143	0.2234049768	0.04402426168	0.01287714517	0.01514606536	0.01235454842	1	0.1367865605	0.4195714458	0.1691100716	65	1
15	520.5547642	746.1113297	629.9356796	9842.686643	1448.689289	209.4484951	1305.912345	3949	8354.329787	130.9897517	1623.522591	258.7946933	97.17102905	152.7903826	641.5895359	2864.545284	0.06455135064	0.1518169052	0.02158431056	0.007667951651	0.01389628788	0.009729273318	1	0.05288472496	0.2735417618	0.06878208257	43	0.9999999956
15	528.3457718	178.3378027	846.8096687	13001.23027	3111.932986	12.29204857	1356.624144	5594.5	20515.57609	174.9890175	2038.023877	482.6405811	98.48770957	245.5959135	849.017645	5682.846639	0.06838343791	0.2437900009	0.0009361921319	0.008280751941	0.01767900316	0.008116736873	1	0.05568020382	0.4620630341	0.0007636518017	45	1
15	530.5682765	331.5420799	-60.41480795	12915.64044	3103.113342	284.4753545	1610.462047	5601	4184.260417	64.16806702	2581.073228	580.2055474	88.06582683	182.5558316	1047.956465	2121.387685	-0.005224233621	0.2360780203	0.02166150653	0.005250446571	0.0178184881	0.006108932203	1	-0.001712746946	0.4471890746	0.05550881422	21	0.9999989334
15	533.6384994	707.431149	-117.6039885	9651.857111	1595.591291	1043.615173	1627.700404	3947.5	8731.12766	61.27396069	1559.70796	275.0136748	191.9983805	269.1854666	620.8063239	2763.301272	-0.01230233046	0.1617997016	0.1078241458	0.006635798578	0.01705826696	0.01013416024	1	-0.002754019773	0.2955854185	0.3471504491	19	1
15	545.6024133	441.0865181	849.8383104	12928.14406	2114.467735	-16.6096229	1634.879231	5319	8297.860215	187.5298759	2484.362953	391.7597116	116.7299262	266.4596759	969.1518069	3496.538054	0.0658286399	0.165204709	-0.001207372664	0.006494856803	0.01647020724	0.009768922624	1	0.05261502852	0.3008031992	-0.008610640169	42	1
15	545.3183115	735.4645727	-9.386619216	8793.718934	831.7474422	19.89489874	1435.876993	3368	5459.694737	43.98807937	1456.686336	178.8636518	60.73528284	159.0812267	545.8139451	1656.379139	-0.001194882471	0.09626003137	0.002369737747	0.005241546319	0.01536730722	0.007210205365	1	-0.001315595474	0.1600526878	-0.01222824787	11	0.9999999991
15	555.5607223	194.7034547	-33.19765194	10809.67425	1070.720094	568.0847892	1823.018601	4186.5	3303.925532	50.25407539	1770.519494	224.9868073	112.7608369	202.7354708	670.149372	1551.799741	-0.003567401096	0.1011271828	0.05444492398	0.005145213866	0.01542311666	0.00893896199	1	0.0001392881597	0.1705198578	0.1653924552	13	1
15	562.4542073	278.7152417	-16.03713958	10856.61347	1070.943296	253.2701383	1737.711198	4217.5	1561.180851	49.99301553	2515.429553	290.7208194	93.52255626	198.6172797	963.3200055	1125.682283	-0.001360818305	0.09730626766	0.02412599857	0.005536381586	0.01867017288	0.007982787729	1	-6.185165264e-05	0.1623912233	0.06213940618	12	0.9999880117
15	567.3987915	94.12604085	-13.63024465	8420.972618	499.9218113	15.11268118	1230.432163	3127	7132.389474	36.16105836	1386.452923	129.4760238	51.31718882	155.3532961	497.6362182	3070.410879	-0.001758650411	0.06166765831	0.001772626975	0.004596812607	0.01677685737	0.006387856532	1	-0.002196385053	0.08906504415	-0.01504850657	6	0.9999800209
15	587.8590198	308.8841576	811.803727	12656.86173	1268.352446	404.250743	1678.27135	4895	6531	160.5523408	2111.366382	251.4696666	126.6650189	161.8493747	806.3357535	2878.476097	0.06486207439	0.1016854123	0.03152070021	0.006719852607	0.01269295146	0.009105814755	1	0.05318845426	0.1707484088	0.1018702586	39	1
15	607.1380014	297.0864566	1017.6693	11805.4499	250.8409448	26.8957873	1729.778771	4346	12129.57732	193.6754675	1960.200176	139.1626884	111.3652934	168.6200228	693.5430429	4983.053874	0.0847483047	0.02270031587	0.001970425269	0.007902908463	0.0134275848	0.009910347895	1	0.06625776083	0.008193904976	0.003653993879	30	1
15	611.3076232	615.3121554	629.172698	10809.60378	660.7095176	946.5193269	1500.164933	4074	7620.88172	126.2081953	1827.530474	150.8580796	217.5838745	151.2420862	660.1522637	2508.725113	0.06042197588	0.06284014648	0.08806015984	0.00635229731	0.01275705845	0.01209452947	1	0.05278078274	0.09157224819	0.2934760852	36	1
15	652.7351673	228.2127039	-10.04207894	7783.11007	1753.366826	168.238266	1587.31702	3358.5	1460.263158	54.92190156	1801.067677	407.9423397	85.58315022	194.1856271	744.9989555	986.6452855	-0.001235200319	0.2313910562	0.02161930874	0.007250326305	0.023494133	0.01057881006	1	0.001407659019	0.4375286068	0.05614092693	21	0.9999952607
15	659.5079031	580.8666407	-30.74017952	8260.217443	465.4041973	431.5201795	1876.946451	3110	6076.771739	45.10035586	1253.303522	132.4161708	112.5243051	180.0256733	465.2232092	1574.81519	-0.003512414692	0.05803725384	0.0541994334	0.005538442281	0.01569968293	0.01027884236	1	-0.0003234030659	0.08209063539	0.1637473376	8	1
15	669.6525488	530.5205353	-142.8762518	8267.798965	167.761834	1834.4454	1561.274323	3031.5	2546.808511	48.91871972	1640.348247	106.4470496	376.3443502	156.4386081	590.8812244	1228.958693	-0.01719841453	0.0208671377	0.2224049085	0.005751671651	0.01360902855	0.01427971632	1	-0.001022551233	0.007423036024	0.7351609565	5	1
15	672.1381075	649.5014036	1051.168494	6472.800428	2158.992141	-52.51797275	1464.51136	3035	9973.728261	274.4795315	1485.169353	463.4585901	102.6952512	139.0391772	660.74887	5192.76658	0.1625540744	0.3378704695	-0.0080881541	0.01795892305	0.03156193773	0.01725939929	1	0.1311705229	0.6540636906	-0.007876667852	66	1
15	686.5640359	435.1366338	-32.98424325	8183.665656	2035.324394	47.88862569	1650.915748	3578.5	7865.822917	52.49450045	1391.806442	331.287419	69.68175312	168.2721641	585.1100569	3006.831124	-0.004035178171	0.2493289124	0.006837070344	0.006962197253	0.02009695707	0.008596182617	1	-0.001551114175	0.4742399713	0.005334055569	20	0.9999999411
15	687.6340987	417.3380671	653.2923061	10109.72038	1120.852349	2.352908464	1485.111776	3988.5	8163.631579	144.5110003	1721.622913	194.8164759	89.60348449	178.0547185	646.4262357	3296.603904	0.06561808058	0.1128784763	0.0002507755344	0.008711011054	0.0159097593	0.009471024821	1	0.05194323147	0.1934374447	-0.004663966819	38	1
15	692.4455778	161.6946838	499.5120717	6929.456479	2836.828542	-42.73095014	1051.247285	3360	5862.62766	115.9841019	1205.884709	497.1390018	73.74530823	156.0126414	552.91333	2150.094767	0.07177745349	0.4074918301	-0.006854632792	0.0115255022	0.02619771825	0.01151526005	1	0.05975610193	0.7978983481	-0.02203002522	51	1
15	695.1796877	364.8544173	533.9734664	9122.333114	2161.670641	746.6774751	1208.224528	3918	3729.315789	127.0478749	2093.054168	511.8648191	194.5585777	149.7340276	898.8744415	2083.768748	0.05940252927	0.2326669761	0.08460323567	0.01031603444	0.01831190933	0.0133005784	1	0.05368571746	0.4400609626	0.2846586778	47	1
15	705.389321	259.081045	2607.344311	8401.123567	155.0644319	-142.9652388	1537.336704	3116.5	6097.612903	455.7850077	1455.968109	111.8005995	138.5027505	185.5176139	512.2500614	2214.544766	0.3052697694	0.01781337564	-0.01668041093	0.01852904096	0.01491574513	0.01742059096	1	0.2406259016	-0.00430823369	-0.01236808175	69	1
15	705.4826168	320.3131857	2739.235215	8917.817103	1426.712164	-147.3404518	1483.871642	3734.5	7142.105263	527.3376279	1768.304551	284.2587412	148.2481121	162.7900715	712.5199936	3219.201419	0.2970659597	0.1619780447	-0.01688046058	0.0171202766	0.01741321156	0.01760167009	1	0.2357231944	0.2916218632	-0.0120958429	76	1
15	712.6574109	553.289917	-34.43901949	6614.769174	2296.306597	109.4669311	1390.255085	3106.5	4016.397849	58.83111472	1245.578941	408.3960644	68.55273913	130.2795096	539.3680323	1751.854397	-0.006126691256	0.3450659788	0.0173859569	0.009229272683	0.02665924299	0.01052958567	1	-0.001459559823	0.670819629	0.04276338977	25	0.9999993459
15	767.5208671	330.1334852	-13.29459676	6726.154467	2070.290159	99.52784895	1187.787567	3032	5809.75	43.238102	963.7425544	314.0979361	61.83267929	142.9717841	426.052256	2105.38753	-0.002232640929	0.3131143487	0.01566881329	0.006858194712	0.02666066321	0.009796838381	1	0.001168776269	0.6051946739	0.03713091949	25	0.9999969597
16	370.3751411	461.4390632	930.6915951	14734.49383	3701.150895	1313.657952	1530.191751	6322	6411.44086	238.3460302	2907.242249	742.2012521	305.1438936	168.2766293	1251.695529	2695.080782	0.063151705	0.2462419723	0.09151452962	0.008531228788	0.01587144776	0.01057410646	1	0.05726233313	0.4679397351	0.3093590317	47	1
16	486.3293199	478.6520864	2761.60716	15142.03856	121.7154505	-20.71218867	2412.445581	5460	6433.709677	508.0629517	2499.747442	149.4863923	148.4969921	255.1776921	902.3050387	2182.714642	0.1820439456	0.008222769489	-0.00134151612	0.009651785537	0.01074419453	0.01039050714	1	0.1433603505	-0.02256444512	0.01316194008	52	1
16	521.8641006	582.6670267	2103.739988	12220.78769	1911.483964	-30.29702175	2240.887995	5090	3586.421053	374.8254308	2179.346788	374.8115492	130.1874463	244.6953212	865.0889916	1263.162946	0.1676945928	0.1522632222	-0.002200289445	0.01013920514	0.01547664488	0.01110991863	1	0.1335209204	0.2731693937	0.009846535129	61	1
16	572.2917683	290.45469	3450.929436	11750.25726	2783.647181	697.3397608	1797.060683	5199.5	11760.65263	684.7046587	2277.341275	510.2882569	237.6404506	190.3768683	950.6451064	5775.960518	0.293899804	0.2350562282	0.05912254593	0.0145359867	0.02076399396	0.01593678186	1	0.2388344078	0.4422845555	0.2484554195	79	1
16	589.4568637	469.6916775	-55.69803828	12743.84995	5605.218503	202.27281	1339.167424	6282.5	8538.457447	77.61459648	2037.383019	870.2864123	84.77939587	192.6377093	949.2948176	2096.674308	-0.004687305813	0.4338095183	0.01586785113	0.006538746251	0.02348462101	0.006466762396	1	0.0006019121363	0.8529053436	0.03956938574	29	0.9999998151
16	655.3190074	643.4906509	577.3430708	9614.149437	1069.803868	257.3878637	1198.432064	3827.5	14929.24468	124.0569812	1694.673945	188.5708292	98.77651149	136.4041278	628.7824037	4072.017037	0.06134219762	0.1139841432	0.027680361	0.007327639356	0.01615280277	0.00975091372	1	0.05028317713	0.1959904942	0.08821012778	39	1
16	666.6796681	421.4690824	1719.926451	10059.10793	107.4726195	453.1484902	1782.733807	3688	2959.410526	327.9939398	1796.991842	126.7419081	154.3543271	164.2828922	645.7251345	1252.331277	0.1704052562	0.01081962788	0.04385944625	0.01131773931	0.01318021665	0.0139053925	1	0.1369765735	-0.01671909609	0.1652267741	53	1
16	686.2873016	717.4850773	449.1085497	5216.795868	142.2558532	-55.73278198	1067.406669	1945.5	9769.2	103.090754	882.2491139	82.22248668	60.0166723	106.8139089	306.2703263	3439.058838	0.08686602229	0.02674669942	-0.01085747273	0.01078607499	0.01700575079	0.01219530758	1	0.06718009734	0.01636355898	-0.03966790258	30	1
16	702.8067825	455.7814733	5728.033694	7972.841241	192.2168716	-399.1880605	1592.396016	3066	8546.568421	1183.677904	1611.794189	107.83191	234.5173905	192.8856263	609.0826047	3474.967925	0.7080253992	0.0245734034	-0.04664406371	0.02787523145	0.01456277029	0.03196300994	1	0.5595257356	0.005082567741	-0.02731563028	90	1
16	723.8697484	523.0115639	-3.243110451	6524.264877	131.1642469	9.292917265	1368.791362	2399	2639.284211	37.69924294	1382.035689	81.5123554	59.70318283	122.8402279	485.2770819	1345.21984	-0.0005946413179	0.0203713277	0.001572729059	0.006273203679	0.01401708787	0.009990372713	1	-0.001752643543	0.004305310683	-0.01626312998	1	0.9999999904
16	754.3009092	474.6133736	-7.668299911	6477.325946	1071.160059	6.565981378	1414.13448	2635.5	4565.978723	44.3665762	1036.927611	187.957381	60.6363948	121.3169263	406.8367685	1462.605136	-0.001174409436	0.1603288671	0.001084438886	0.007124662239	0.01916340228	0.009795347764	1	-0.0006504515211	0.2915193904	-0.0154023502	16	1
17	211.457188	139.3092979	-131.9860924	9769.466585	67.46663576	919.1104769	2403.346225	3678	6432.489362	131.4730343	1945.252383	321.2773102	294.1029319	2348.460467	715.9364949	3506.834724	-0.01416385637	0.00786881357	0.1026771343	0.01511909958	0.03930318148	0.0266073196	1	-0.006315315799	-0.02032748251	0.3262280383	4	1
17	358.6626237	325.6151741	4036.652068	13143.9236	635.4265351	988.5065062	2258.888684	5043.5	4127.705263	1139.937395	3633.40391	253.0919709	333.1733343	319.2490094	1356.541302	2562.313644	0.3109834196	0.04973647427	0.07734348066	0.01516262262	0.01760866623	0.02248824015	1	0.2514772541	0.06196266558	0.3109411416	73	1
17	497.4064606	425.6899004	2392.970362	13478.72992	1263.937964	-6.47673906	2729.11116	5358	2924.670213	448.0865014	2393.775721	241.2891798	142.4292674	287.8975806	893.5364758	1235.967301	0.1774858853	0.09312425618	-0.0005328568989	0.01258136338	0.01187593275	0.01122455781	0	NaN	NaN	NaN	NaN	NaN
17	536.2968889	499.2373562	940.4262656	10102.07909	152.9249299	40.6568968	2036.943779	3748	6223.659574	272.0881854	2465.671642	123.4155404	102.2715275	216.56355	882.1102857	4738.13407	0.0915745415	0.01516824631	0.004978269885	0.01209214446	0.013983073	0.011083347	1	0.07179763698	-0.007308238606	0.01527555607	30	1
17	553.2924515	295.6596461	755.9787157	14501.30456	749.8083638	3034.672337	1873.832865	5443.5	14254.6129	161.1109596	2174.871627	179.6557145	489.2430645	212.2042119	789.2362126	3403.557838	0.05252354976	0.05412972553	0.2126695337	0.006909996903	0.01132574509	0.01580413131	1	0.05426137113	0.07486696178	0.717631924	37	1
17	570.0937717	667.6117693	6834.529844	9388.029647	990.0768738	-451.7663536	1643.473559	3826.5	7169.925532	1257.862986	1807.43575	219.362702	226.3145585	176.3061748	728.6013255	3965.828594	0.7172539533	0.1082696973	-0.04883026703	0.02986247771	0.01556604386	0.02710364542	1	0.5676900366	0.1767231871	-0.03119993196	92	1
17	580.4703312	202.3536171	1843.547725	11291.37844	1200.311832	-35.12814383	1599.507114	4466.5	6059.308511	559.5239968	3036.559014	310.6313381	136.2209753	218.9963454	1137.998649	4091.60231	0.1623823256	0.1031458219	-0.00321989372	0.01246693933	0.01785152939	0.01344044763	1	0.1286667097	0.1724204543	0.004276065205	58	1
18	124.3001018	335.2677192	-98.41470556	10774.08616	2503.090402	1223.663783	2256.656689	4630.5	1662.094737	72.89296516	1927.826581	472.2505452	259.9464756	205.5025163	793.5057928	849.3582443	-0.01018380052	0.2366894423	0.1141922671	0.007757108142	0.02071288094	0.01215777683	1	0.0001884371609	0.4493028916	0.3708035632	23	1
18	128.3573894	208.3354391	1642.283938	9873.68761	3201.334487	399.756816	1779.447051	4504.5	3018.642105	360.8877787	2220.868083	683.231377	167.1932146	215.5714095	979.9357077	1915.30397	0.1618019352	0.3158388311	0.04077381255	0.01283104513	0.02500015061	0.01504865688	1	0.1334063063	0.6092858092	0.1585992073	67	1
18	131.6954672	568.4071779	5639.704522	12108.01774	240.8790734	956.1895412	1889.5198	4636.5	6343.744681	1049.910527	2376.272887	146.341442	313.7738939	209.7401237	845.6580743	2966.53063	0.46534493	0.02084889423	0.07901679043	0.02181509869	0.01321830939	0.02458604122	1	0.3741721452	0.001078440137	0.349599151	82	0.9999999993
18	132.4270781	440.6758676	866.6541843	14728.70725	3489.182502	1266.446034	1532.397046	6382	9220.787234	175.4175518	2335.591777	553.9018053	239.9862554	242.7174575	968.3814938	2254.273532	0.05937000243	0.2398717754	0.0861361073	0.007147781372	0.01762536852	0.01049931531	1	0.05383871331	0.4548599208	0.2900291757	47	1
18	140.9435736	166.8024398	655.7895623	10221.51	3130.350919	232.6530307	1440.903504	4602	3718.625	157.8927867	2180.807418	665.4657929	109.8395615	197.2506019	948.1052242	2213.233097	0.06505503443	0.3134947248	0.02202899	0.01008984474	0.02666794588	0.01014785085	1	0.05515607543	0.6053256509	0.07347986743	49	1
18	154.4954255	247.3111607	932.1274911	10353.95459	288.0280338	17.6801041	1814.590554	3916	9752.585106	220.0684583	2195.576932	135.1636145	92.25630437	194.357245	783.3922216	5179.643257	0.08821602891	0.02547576386	0.001714030591	0.008730309117	0.01469146742	0.009790224678	1	0.06903454828	0.0138509352	0.003582304854	30	1
18	160.5096456	395.7159872	2330.708951	13055.1191	1236.839828	-24.36572287	2514.771562	5162	2620.968421	393.8507941	2399.548689	253.9008638	133.3301457	261.1985532	905.9253966	1276.885968	0.1761581052	0.09603305651	-0.001930232047	0.01019278069	0.01537881391	0.01066792519	1	0.1396367906	0.1576909716	0.01153873093	58	1
18	172.3208724	172.3908013	532.3765957	9236.748097	522.1357854	1918.274267	1975.643035	3555	3595.947917	125.6963676	2055.345517	180.7327982	453.9243215	193.0613029	763.6927859	2657.16916	0.05626542348	0.05385092686	0.2009517779	0.009969024834	0.01785002492	0.02578061309	1	0.05649785249	0.07415340707	0.6783758041	37	1
18	179.7090029	580.5295183	9011.348803	12840.11281	1360.113376	-537.3413129	1561.433476	5225.5	12441.65957	1925.326628	2760.436326	299.3762474	286.7344329	165.523298	1051.612392	5627.315889	0.7044615347	0.1087591431	-0.04204012809	0.03039466269	0.01700099516	0.02354896061	1	0.5579377987	0.1779208742	-0.01075045253	92	1
18	190.7207268	788.44555	510.557288	7481.433561	1725.39153	-57.27220221	1106.81609	3195.5	12140.64894	97.07858726	1072.819124	246.150376	81.6442078	135.7256214	429.3257096	3096.516943	0.06928435961	0.229951187	-0.008161125527	0.01029000447	0.01999214155	0.0113406061	1	0.05566541128	0.4335750762	-0.03040690396	45	1
18	197.9744821	306.6234001	-218.582211	17181.12356	1007.920057	1909.614008	1974.182144	6329	11008.53191	70.93163908	2341.10556	261.138509	316.7744054	230.2168809	928.4086952	3987.857211	-0.01268716697	0.06189995705	0.1146936301	0.004177141591	0.01188204511	0.009630298274	1	-0.003764916166	0.090641254	0.3686576525	9	1
18	215.4967941	689.609143	809.5670314	12190.92318	1170.638282	352.7770335	1637.876132	4665.5	5130.425532	145.653636	2021.590565	242.7394035	120.9637088	157.8180309	766.0392255	2033.089135	0.06778093968	0.09685799339	0.02826384481	0.007583025475	0.01332432847	0.008084720724	1	0.05525207001	0.1607828818	0.09127676993	39	1
18	226.2573314	530.3680125	2334.232946	13785.84843	3204.726763	616.3763527	1835.228463	5950.5	8541.891304	539.0774369	3059.226619	691.842773	214.8324868	208.2640251	1279.139236	5054.854225	0.1650824931	0.2364889511	0.04623484729	0.01182252897	0.01553411775	0.0132414115	1	0.1354593722	0.4464621199	0.1764760791	65	1
18	230.3266704	376.499166	-133.4302792	15684.64363	5391.880021	813.5811396	2058.945635	7260.5	15890.42553	85.99813141	2243.196643	787.7660114	164.3005727	218.1642444	1028.053207	4445.704534	-0.0083226276	0.347859196	0.05320439675	0.005802400665	0.01836350396	0.00724064814	1	-0.0009143450115	0.6768871442	0.164801868	26	1
18	245.4944913	160.4464302	-72.58376635	11319.90149	2809.910104	595.1056515	1987.755528	4987.5	7935.072917	57.907179	1938.415228	475.9819337	127.6775817	216.5454722	804.3881803	3466.861448	-0.006391103586	0.2463222176	0.05377709376	0.005949725586	0.02033821697	0.007779544096	1	-0.0004970305602	0.4685039511	0.1652520166	22	1
18	246.2749395	597.4989413	-186.3172771	14134.88834	307.1995902	1577.037304	1927.77831	5181	17552.21875	48.46417173	2945.386555	149.0963738	338.2261455	190.8653275	989.4904451	7165.415463	-0.01387367627	0.02192984522	0.1157404881	0.004880773141	0.01386646022	0.009782498124	1	-0.005099050321	0.008638610734	0.3712209143	4	1
18	263.5462388	105.2911139	-35.42524066	9680.171605	153.3324706	474.3346476	1586.920791	3515.5	3282.4	43.96514297	2136.935516	126.1982568	142.2113345	251.6532929	761.5827838	1703.53866	-0.003847255108	0.01501178539	0.04988355531	0.005511826232	0.01407021859	0.009349533244	1	-0.001352833988	-0.006237725315	0.1481023852	3	1
18	265.6235578	230.6218154	2337.588351	14032.34772	2263.828408	685.993231	2465.965665	5740	7230.5625	368.5310325	2393.053897	437.189477	225.2350447	270.7691921	956.8128494	2317.811385	0.1657047148	0.161509091	0.05046550421	0.01185450059	0.01557328786	0.01408685259	1	0.1353676915	0.2926234408	0.1896526023	62	1
18	293.6810588	406.2615957	7674.257874	16203.11359	337.7234979	1544.87772	2040.696864	6062	7822.858696	1558.030358	3151.170223	166.3108786	444.5943269	201.8738917	1186.108629	3680.424279	0.4796722375	0.02145343837	0.0973954821	0.01749907632	0.01083099105	0.02473513542	1	0.3867485526	0.002329230416	0.4155546283	82	0.9999999765
18	294.4215116	790.6525017	-69.70222129	7350.412905	1208.611871	752.0213842	1448.162852	3033	7519.276596	50.4826445	1383.649109	231.1948526	164.1854674	163.3162475	548.1303593	2857.160025	-0.00875287232	0.1627016684	0.09967105693	0.007070578661	0.01904171303	0.0137676037	1	-0.0004321885651	0.2973280682	0.3200624519	19	1
18	308.7020101	170.5305205	2163.313843	12949.12132	1288.450516	612.2905796	2113.408102	5073	2774.705263	521.3053411	3019.225874	303.5698675	204.6930942	237.9030522	1120.160654	1496.663892	0.164719922	0.09658792407	0.04834958398	0.01257015119	0.01524265407	0.0145644055	1	0.1337101514	0.1593880732	0.1809727089	59	1
18	324.4626918	546.4867649	1130.469359	14829.36802	863.9734796	43.65924565	2018.170954	5626	9465.769231	203.2653041	2359.755572	197.0430471	109.8708686	206.0965206	867.3001138	3954.571515	0.07580146664	0.06165482067	0.003108226707	0.00728291734	0.01202485321	0.007834582035	1	0.05964908526	0.08823762227	0.006342522798	34	0.9999999999
18	336.2042688	555.8334203	1056.609635	14129.49345	882.8762207	25.20902054	1934.971788	5342.5	13035.84444	223.8647579	2598.752215	184.2691637	103.1391395	208.833282	931.65511	5397.397188	0.07360739443	0.06293600233	0.0020149114	0.00729523745	0.01288471532	0.007314113703	1	0.05784749396	0.09088023878	0.002152879879	34	1
18	354.6525529	737.3007705	-24.56738629	9525.636785	1453.065647	458.9787149	1775.571283	3884.5	1645.974684	55.66346506	1587.770902	287.1517625	118.1911996	147.4107301	634.6266359	787.5239512	-0.002354546712	0.1521533535	0.04954326104	0.005898439767	0.01594002211	0.01028367203	1	0.001376935712	0.2751771651	0.1498652949	18	1
18	357.6633428	612.5969795	826.5345417	14406.37857	1488.265294	1328.349859	1822.750217	5597.5	13059.53125	202.999916	2709.804068	274.5174357	255.6214902	172.2277765	1010.009706	5327.837642	0.05830397504	0.109020701	0.09296205951	0.007068301153	0.01396694482	0.01146970782	1	0.05192996963	0.1864060969	0.3106524083	40	1
18	360.0933533	749.2692715	-6.936526947	8298.567445	1206.585187	390.1189762	1855.748838	3424	1166.0125	64.20972133	1654.069969	280.45056	118.8758618	163.615298	654.1059878	942.1723148	-0.0009378362589	0.1504431786	0.04791141302	0.008012121625	0.0181742142	0.01078445726	1	0.002382524006	0.2716385699	0.14456094	18	1
18	364.3396933	487.3440013	1078.554179	17969.8831	4349.265755	1593.30059	1431.837089	7798	6924.44086	208.9202277	2773.631743	776.2952718	315.0126426	211.4038889	1235.893991	2617.368553	0.06126239184	0.2502943393	0.08976317986	0.007003189791	0.01534610755	0.00972356941	0	NaN	NaN	NaN	NaN	NaN
18	369.1404445	538.4365994	-145.7587248	16469.40415	852.2303203	1842.729232	2266.435897	6179	4376.634146	56.03876944	2589.08153	241.7907918	319.1788676	295.4194486	988.0767524	1658.86702	-0.009244581614	0.05335203113	0.1166120266	0.003458091942	0.01150632493	0.008940060139	1	-0.0009998241497	0.07308038558	0.37580115	9	0.9999999992
18	372.2026156	731.764204	836.3447755	9959.760117	125.3164506	-0.3815177162	1701.924942	3601	11077.33684	185.7733942	1714.867745	119.2291483	92.95215879	177.3762832	610.1774219	4288.810552	0.08523539334	0.01330563841	-4.690509855e-05	0.008260453192	0.01308529718	0.00951270844	1	0.06641118691	-0.01110797568	-0.003315800032	30	1
18	374.5946118	517.3629167	978.8692809	14551.09599	1496.283298	49.4699727	2067.062807	5640	13801.84146	210.5714108	2709.512584	284.3590426	93.62531064	227.9912146	998.112437	3728.229042	0.06781226201	0.10486239	0.003828475655	0.006938982619	0.01310180357	0.006757695214	1	0.05382506574	0.1769955404	0.007891904091	38	0.9999999983
18	379.930384	530.2584767	-66.49847614	10617.87883	441.9853043	1305.223469	2732.341762	3986	2993.492754	60.0515462	2860.146108	202.9809302	363.5112585	387.2492388	1033.846969	2220.496974	-0.006392101282	0.04136528171	0.1258869365	0.006500291679	0.01869324884	0.01164706648	0	NaN	NaN	NaN	NaN	NaN
18	383.2684942	500.4573588	2882.819928	17705.65212	4091.024593	825.5416643	1914.722504	7598	6850.44086	445.4886601	2799.796793	751.7253148	234.3978132	211.7292031	1247.081044	2126.522715	0.165652275	0.2369166055	0.04947931328	0.01187412597	0.01607730229	0.01057274423	0	NaN	NaN	NaN	NaN	NaN
18	388.2978958	190.1897218	761.4899098	14850.05003	332.6830111	3129.590221	1900.385104	5442	16568.36842	164.0755011	2173.18618	150.9976929	506.3051892	213.7789899	736.0707922	5227.089465	0.05244455388	0.02281329376	0.2118619563	0.006880815667	0.01257961254	0.01555090582	1	0.05379064163	0.01059508797	0.7142594166	33	1
18	392.2552006	440.5219607	7962.37943	16670.48893	3843.355306	-394.5771008	1762.533794	7303.5	13277.60215	1483.760316	2930.075108	762.1830332	283.6356815	196.3480614	1309.800555	5916.906523	0.4817128265	0.2387621434	-0.0255873604	0.01905749237	0.01680255151	0.01956656721	1	0.3830828794	0.4471826698	-0.0003522927691	88	1
18	392.6569929	685.6166495	-34.22571895	11899.53842	116.5751419	292.5127338	2090.20948	4367	6290.684211	45.63174389	2000.253694	117.8304461	82.14590829	222.3413437	687.8519886	3056.531368	-0.002861272372	0.01002658845	0.0239185226	0.004001176331	0.01024271146	0.006672784235	1	-0.002264247662	-0.01670485907	0.0594482469	2	0.9999967852
18	395.7112136	23.12572843	1160.782796	7210.628869	735.7006595	883.0853497	1270.37779	2794	4210.673684	251.8235737	1390.837743	166.7934828	226.1124369	150.6898184	528.4427288	2712.154104	0.1595288614	0.1015979511	0.1235273203	0.01879035671	0.02194456788	0.02202911509	1	0.1343812317	0.1703794967	0.4369714098	60	1
18	403.7462393	41.47035904	535.1692809	8111.475698	1399.028104	219.4635718	1161.740986	3295	12009.14894	145.954336	1569.023933	274.1512515	90.92322924	156.0941052	619.8464154	5348.202293	0.06520269875	0.1721521699	0.0278147489	0.01091481719	0.02385399171	0.01100062804	1	0.05402856454	0.3153200641	0.09061090502	43	1
18	404.5217354	756.6489011	1718.886866	10420.40643	1004.539005	-86.44700454	1742.034061	4104	5249.308511	309.0746119	1757.070416	194.5435489	111.2439515	186.1531345	668.0803318	1814.77253	0.1640229755	0.09452520152	-0.008562613996	0.01150766067	0.01348087576	0.01097158268	1	0.1295375326	0.1546659516	-0.01379817695	58	1
18	408.1386286	500.5974519	-66.82096426	16301.92472	1097.669606	118.986705	1782.198929	6063	12466.50526	53.39345529	2342.320919	216.4091327	73.95320439	194.748495	872.6526557	4669.405067	-0.004288900967	0.06866547144	0.007726170829	0.003626181177	0.01138137358	0.00488567719	1	-0.003755514235	0.1035039714	0.004890342329	6	0.9998337926
18	410.7240285	334.4673691	935.9252685	14352.55208	4607.299683	1302.090115	1975.443983	6567.5	6136.72043	240.7695868	2845.093799	914.1904749	295.9546803	243.0116949	1271.874907	3023.438927	0.06475604127	0.3222204913	0.09373619405	0.009384388537	0.01981751118	0.01240785886	1	0.0595458841	0.6238607515	0.318744693	50	1
18	413.7034666	209.5526961	6795.843577	13805.5266	1508.343221	1220.893482	1816.785116	5679.5	13035.11579	1205.681473	2470.318746	243.0253589	340.3120178	234.9144971	925.566156	5857.418422	0.4788588077	0.1084331587	0.08967558304	0.02450198607	0.01523675044	0.02628490395	1	0.3866043487	0.1807648533	0.3906347688	86	1
18	419.6644363	546.4092996	-32.31887431	13390.50913	3312.123407	88.08988359	1953.567473	5831	8741.864583	79.38859438	2497.687904	580.1609005	90.87408258	179.9161572	1012.995382	4143.23111	-0.002731637335	0.2471396366	0.007359745001	0.006460782565	0.0162604161	0.007050177114	1	-0.0005050389617	0.4697381738	0.007362287043	20	0.9999999394
18	424.3956152	255.1489184	-72.06265903	14822.33024	2406.740337	773.336471	2025.777671	5997.5	4211.765957	83.74742839	1967.05576	341.0121947	151.6204282	663.8085483	753.7533141	1435.293087	-0.005002874768	0.1645297519	0.05468520321	0.006189504414	0.01645708546	0.008625723569	1	-0.0002661888404	0.3006478525	0.1671057656	18	1
18	426.6586278	689.2708932	2007.342051	11787.75018	666.0787209	513.1985115	2062.769444	4497	7032.934783	386.4875221	2012.325175	144.1507199	148.6500084	244.7843006	712.1739051	2645.774873	0.1734355728	0.05725824495	0.04335019382	0.01299946794	0.01362438762	0.01269540244	1	0.1398865892	0.07854318498	0.1650242903	56	1
18	431.3476378	434.4726866	1007.724442	14945.62252	1565.485775	498.7284052	1957.029483	5795.5	13690.90426	227.278332	2618.01422	243.155984	153.3890574	282.9846174	963.7635114	5350.094647	0.06751393051	0.1052461982	0.03422588342	0.008784035253	0.01269722073	0.009070663627	1	0.05551154311	0.1780514437	0.1117620066	39	1
18	440.2572979	506.4412786	1149.643729	16258.77683	5187.107903	432.6110709	1925.17204	7394	3696.510638	245.7152694	2741.0249	981.9913119	153.612172	412.2491777	1274.672834	1824.573291	0.070343155	0.3288054122	0.02734071495	0.008968506049	0.01871781618	0.00905834525	1	0.05987691612	0.6367362233	0.09307813586	49	1
18	449.2632977	342.4298162	7595.315262	15661.55105	897.1261448	-284.9412602	1981.191962	5997	11064.62105	1569.830409	3007.976985	233.984021	245.225066	195.8716651	1153.527022	5184.669331	0.4928528058	0.05974310133	-0.02069015565	0.02008029933	0.01263846138	0.01809511864	1	0.3902231638	0.0797367752	0.01541035549	83	1
18	454.5421811	473.5747851	4707.314857	15296.93351	898.5484848	969.9826779	1899.901444	5866	12638.48958	925.2961577	2991.327133	240.1898461	290.1288909	208.1882632	1132.87431	6396.408428	0.304384704	0.06082394041	0.0644545032	0.01622407291	0.01277841761	0.01693566588	1	0.245535048	0.08467240061	0.2656532037	73	1
18	455.3937115	579.1902829	618.0219778	9648.139017	2092.510323	248.1604334	2896.101207	4316.5	8738.451613	270.9812545	2832.326048	724.0184541	276.0369528	2000.027006	1177.690438	6363.772151	0.06597351776	0.2271247454	0.02530879025	0.0211478925	0.04224943006	0.04442190342	0	NaN	NaN	NaN	NaN	NaN
18	476.4550091	322.2585982	4560.202026	14563.79142	779.18602	973.9851715	2046.509097	5494	9939.731183	910.4302206	2840.382008	179.1066775	305.3275816	194.7917963	1046.764532	5106.870222	0.3102957969	0.05413485863	0.06813118987	0.01494364382	0.01117941228	0.01706893706	1	0.2503980373	0.0709156084	0.2793789882	73	1
18	484.3784599	12.65160743	41.09766916	6689.80281	2029.09886	-20.76987914	1019.863922	3010.5	1730.231579	59.66710469	1020.113788	324.1057948	66.8951173	186.3223241	443.0078081	721.1180216	0.007205011641	0.3050707559	-0.003233393828	0.009835867193	0.02640996507	0.01068657839	0	NaN	NaN	NaN	NaN	NaN
18	489.1795959	406.5818028	971.6532932	14596.24795	1530.884605	21.29701623	1740.415697	5745	10200.30233	234.2631958	2604.126117	305.9459502	100.2531174	198.1269368	999.8349073	4359.024451	0.06824355282	0.1074420545	0.001727563754	0.007749459759	0.01234676676	0.006935161358	1	0.05406521915	0.1822665241	0.0008514827618	38	1
18	493.6009303	446.52055	-75.19689805	15707.89033	3727.265144	89.75718041	1860.197994	6718.5	16738.19149	81.74980746	2185.766029	518.6694463	77.85111912	228.2649876	912.0293066	5440.64591	-0.004891991543	0.2436229193	0.006078115794	0.005706179621	0.01369196326	0.005212229124	1	-0.002346341055	0.4625328409	0.002445070362	20	0.9999982532
18	493.3069781	495.4495343	8.332102178	14602.45985	4747.209677	80.6607521	2089.360242	6665.5	2747.776596	89.11247289	1964.278296	626.1935189	100.6360461	218.1953102	841.0209595	962.693345	0.0005440167522	0.3294191746	0.00584550338	0.006332268162	0.01900624764	0.007103805802	1	0.002945249389	0.6385396538	0.004457163077	24	1
18	494.5975891	264.8833055	-35.55583182	13316.91865	111.5581214	715.1876377	1919.59851	4799.5	2768.819149	51.61797076	2372.049783	137.5596689	162.9153409	222.4067504	826.9793349	1168.096788	-0.002419955839	0.008300945094	0.05385593126	0.00425362469	0.01052959289	0.008356052325	1	-4.187258083e-05	-0.01998960555	0.1618660492	3	1
18	494.6488112	393.6089042	960.1470961	13692.14647	1267.865036	26.85168302	1900.081068	5312	4673.352941	245.4990258	3191.833937	365.6801944	113.1320479	252.0034914	1207.145112	3794.496292	0.0706747178	0.09900334741	0.002133318993	0.008282633842	0.01645391766	0.009476331214	1	0.05593063287	0.1649271919	0.002605987626	38	1
18	499.4243733	130.2731954	-64.03515326	11939.50216	245.9574428	595.7655489	1427.989141	4344	5099.957895	43.91883529	2022.265457	127.4990782	127.3295096	178.889343	696.0456436	2077.028057	-0.005825838867	0.02164057686	0.05163830864	0.00394302449	0.01222417628	0.006773343952	1	-0.0027420378	0.007401512527	0.1537984039	3	1
18	499.560297	191.94798	-93.32575032	12800.60631	302.2619268	284.405838	1649.490962	4615	17166.03261	43.25229356	2473.032458	145.4652179	92.70661057	195.6705196	841.0116114	8261.216219	-0.007446229931	0.02346512824	0.02294471656	0.004289878199	0.01377320965	0.005963448816	1	-0.005823635349	0.01091243665	0.05537926477	2	0.9999999967
18	502.6614654	773.4697958	763.0348908	11453.51448	3582.779173	-40.26838688	1286.516476	5132	8306.776596	100.7669488	935.8276119	316.5310809	92.78738993	149.7560608	409.2387759	1684.320374	0.06629241051	0.3107644069	-0.003676858243	0.007623278368	0.01897439556	0.008225976373	1	0.05448690731	0.599485468	-0.01419080418	48	1
18	504.1461499	353.9070447	4593.987901	15099.2648	888.4961329	987.9099664	1873.325186	5738	15692.03093	820.0175112	2629.482176	188.6691335	300.274875	208.5058739	980.9864618	6595.377326	0.3044132414	0.06052358292	0.0700504609	0.01238287586	0.01310810287	0.01792891545	1	0.2459077476	0.08410453864	0.2847860524	73	1
18	505.9345073	228.0541369	3845.928779	12973.17823	180.916397	2770.864575	2222.812911	4826	7422.280899	643.8807934	2056.297828	149.5035865	507.4670833	270.1124952	729.8418469	3499.251157	0.2937002207	0.01362896861	0.2085353421	0.01528136477	0.01253121643	0.02708293292	1	0.2455882622	-0.01080947728	0.7550465133	71	1
18	511.7100987	214.2095313	-81.89701613	12505.9759	284.7308228	301.5262718	1771.663401	4512	17146.36264	47.47978819	2389.440534	131.2781807	91.22912815	220.6572658	817.3038523	6742.964247	-0.007195756048	0.02379693353	0.02485485438	0.004541369985	0.01320931499	0.006787617555	1	-0.005499772279	0.01160738414	0.0619705818	2	0.9999999999
18	514.291575	529.460958	2588.174163	14999.10843	701.0219839	-92.67780132	2051.218898	5576.5	3223.631579	484.9670175	2572.156436	173.2990643	140.6005574	321.2956722	922.7364041	1233.849805	0.174328574	0.04712852721	-0.005909839224	0.01194151624	0.01194613995	0.01031148253	1	0.1373713838	0.05731655903	-0.003392331524	55	0.9999991916
18	518.999259	380.5507696	1202.530474	16616.24898	6980.979396	29.60333246	1606.838659	8036.5	4357.722222	227.1737566	2179.676426	1075.500137	126.1967572	214.695473	1130.514149	1380.9	0.0737963175	0.4258819564	0.002436388789	0.009094060249	0.02158848066	0.007707524968	1	0.0621600167	0.8356973239	0.01052254879	51	1
18	520.4620389	350.2139705	6935.26543	14704.29825	2327.808008	-312.3652954	1845.070495	5997.5	12435.73913	1434.766313	2802.931757	458.2874581	246.1673069	214.8374704	1126.118971	5941.531937	0.485534371	0.1606413427	-0.01967353293	0.02034475378	0.01650759239	0.0192899923	1	0.3856093333	0.2868795025	0.0192133386	87	1
18	520.295844	580.5050964	-119.263285	18644.35568	1985.968663	969.6085909	1734.803739	7219.5	9909.273684	62.83586704	1528.30756	308.1852287	121.5266384	226.9950683	648.5538206	1556.690799	-0.006391046809	0.1091859565	0.05300050628	0.003370565261	0.01236561672	0.005273461649	0	NaN	NaN	NaN	NaN	NaN
18	530.3670301	734.3292191	-47.18686056	9776.910448	2163.890923	450.0146881	1439.834601	4122.5	6461.614583	60.38544195	1513.329372	363.4686109	109.1500189	170.0345857	624.8537407	2702.887335	-0.00501245973	0.222901286	0.04572972803	0.006565836084	0.01844157547	0.009576487554	1	-0.0001742853739	0.4203563124	0.1375929949	22	1
18	536.6142682	162.969373	-67.19022535	8729.172227	135.9519992	1010.22339	1775.806714	3223.5	4728.12766	54.64308483	1909.417513	127.4898137	232.0438497	325.8026113	685.3732305	3313.934962	-0.007989172042	0.01685306539	0.1169687586	0.006346678452	0.01645402019	0.01342446378	1	-0.0003934858444	-0.001830592831	0.3766004897	4	1
18	538.8500921	516.7914486	1925.246741	10669.41047	483.0819348	-75.62724909	1977.677413	4102	1684.389474	509.0898164	3032.829108	177.1876034	129.9456178	573.4013	1097.842109	1231.724879	0.1780097302	0.04487261087	-0.006248576327	0.01509391071	0.01413724179	0.01421846969	1	0.1402555992	0.05264557774	-0.003794727657	55	0.9999985441
18	539.4059913	766.9037711	14.21205441	7759.799899	1182.455344	110.4894069	1445.888366	3126.5	1452.473118	44.70752677	1262.781359	198.4997972	65.84906995	147.4015798	486.3860112	841.1764871	0.001694950569	0.1505278475	0.01579413027	0.005811078572	0.01759043908	0.008775843259	1	0.002451701755	0.2715045823	0.03532595048	17	0.9970169871
18	540.3152939	121.5391358	-130.8862554	8873.154959	467.5766355	1975.988146	1646.492995	3357	3040.776596	66.4096763	1627.879628	166.9351832	389.4215377	196.3035288	618.0031637	1591.31664	-0.01477582498	0.05478121338	0.2236932009	0.007869819671	0.01785131047	0.01758412597	1	0.001374342644	0.07700527048	0.7407346951	10	1
18	542.2520164	569.4669951	-121.6112122	11812.35079	1938.270508	1364.17914	1912.437027	4858	5981.892473	61.6975684	2077.673307	346.2206781	260.3135915	197.4517851	815.9265748	2676.586606	-0.01143073355	0.1656877731	0.113155224	0.005610690962	0.01582809381	0.009755882817	1	-0.001678994318	0.3036016487	0.3656400523	19	1
18	551.4786705	674.6299844	-52.60920747	11549.06765	1224.710493	245.6539085	1488.841492	4462.5	5917.107527	135.8301025	1799.044939	204.459721	187.9880992	1378.579526	654.5142903	1631.926718	-0.004898375818	0.1056399422	0.0210020257	0.01879173114	0.01373959678	0.02628261456	1	-0.002981146316	0.1795028974	0.05084942271	12	0.9999980079
18	560.5951565	608.5419058	-77.59533618	9810.315365	1095.746705	224.9911484	1690.846544	3968	4087.808511	53.24893454	2183.864461	213.9013611	79.44597718	189.5247415	819.7624783	1939.87974	-0.008065246729	0.1122633399	0.02468527223	0.006148576632	0.01766941841	0.00740877858	1	-0.005194858153	0.1931603401	0.06288100914	12	0.9999999998
18	562.3422239	334.4521879	2160.272747	13443.50861	4181.705069	625.8613764	1809.219119	6222	4507.765957	419.0252813	2475.442406	733.5726925	187.0610011	200.7074507	1067.699684	2284.250379	0.1619040845	0.3107889151	0.04624736067	0.01304213828	0.01917968035	0.01317794075	1	0.1337757756	0.5989693559	0.177239378	67	1
18	567.6763804	442.4352243	-44.55066972	13342.94566	2149.021514	685.9278259	1752.438855	5463.5	3260.351064	67.99405008	2510.860887	365.4737758	157.8516983	200.9069132	949.2354497	1527.418686	-0.003152867201	0.1579543172	0.05268947321	0.0056238016	0.01621462962	0.009464774423	1	0.001006019229	0.2871173555	0.160558978	18	1
18	571.1117587	307.72552	-50.31671176	14773.60336	4628.705427	67.77084408	1353.675551	6631	8270.736842	82.76691544	2065.865642	663.2292632	88.44392689	182.87139	887.034316	2483.485048	-0.003567387544	0.3167337272	0.004687319748	0.005953607688	0.01765820854	0.006245561011	1	-0.0005463517838	0.6125403374	-0.0006352303451	24	0.999999999
18	575.9650426	484.6117767	806.9538023	13088.71617	2226.820769	388.3453622	1503.22473	5391.5	16963.56383	189.3372343	2269.15129	378.1297822	113.6822425	166.9260038	887.0289597	6693.243077	0.06031460816	0.1703024765	0.0309884742	0.009190996182	0.01506501167	0.008735206352	1	0.05031552094	0.3116031413	0.100366284	43	1
18	582.8444561	535.9509026	-31.47836135	12525.37024	2023.237051	83.24441973	1692.874992	5130	8634.65625	60.77104746	1751.664217	292.0809528	79.63059303	179.5543096	684.29228	2465.427128	-0.002550385065	0.163221886	0.006453991755	0.005245451067	0.01397258147	0.006511163098	1	-0.001374080429	0.2975175217	0.002712353191	16	1
18	583.4508654	437.3017328	4698.93775	15116.10507	260.0441191	-171.8156761	1754.678413	5583.5	7379.861702	753.9114381	2544.877656	136.9056196	180.1085843	187.3245413	906.8381612	2882.720965	0.3032811443	0.01807567756	-0.01138879636	0.01482288888	0.01003027304	0.01264515333	1	0.2393795219	-0.003702958095	0.005297329793	69	1
18	584.518345	179.684024	-122.2575688	11577.16061	1899.940737	1274.264719	1487.279043	4717.5	6248.368421	60.76936767	1623.166999	288.3696598	191.3454868	173.3561612	643.8535109	2106.596676	-0.01068965176	0.1670083769	0.1119831053	0.00563088269	0.01850185852	0.01041258557	1	-0.001147844276	0.306293721	0.361818447	19	1
18	585.4367691	274.6253794	-99.2884065	11536.66962	623.1802833	1319.693107	1793.308247	4341	5870.860215	53.88312286	2201.967115	167.6042132	249.3021899	190.8632807	804.8363941	2543.211192	-0.008961094223	0.05447891439	0.114194166	0.005051150415	0.01283324657	0.01256603362	1	-0.0009139361497	0.07536884516	0.3676174617	9	0.9999999997
18	591.3364216	366.2403571	5802.985176	12191.66611	1289.228687	-228.6897975	1881.75209	4885	16059.98925	1205.426043	2471.392222	267.1125974	263.6992555	616.1030023	939.6805819	7965.544298	0.4772386962	0.1054606392	-0.01922443326	0.02046693303	0.01554783304	0.02793958881	1	0.3784030952	0.173731898	0.01790206261	85	1
18	594.0856248	141.7492775	-103.9110362	10393.12487	1702.066504	1117.740212	1343.421822	4217	7480.159574	56.88811787	1426.86291	250.9201992	168.8669014	159.797902	562.5696874	2212.295238	-0.01072727933	0.1642177356	0.1083215389	0.005558078169	0.01709609466	0.010333788	1	-0.001440840533	0.3005353936	0.3492385755	19	1
18	595.8909693	485.7325073	-22.89040974	13818.51248	1368.753336	71.02865739	1572.323199	5305	6919.8	55.86603159	1952.311784	221.2679118	74.61024815	185.3860036	723.3109585	2064.416937	-0.001656503171	0.09822189046	0.005576941353	0.004104184821	0.0120965961	0.00539253618	1	-0.001458288905	0.1641115074	-0.001325853258	11	0.9999996565
18	601.6615685	113.4558009	-51.00452691	7774.849311	2547.576344	803.9202101	1227.242595	3570	4015.210526	62.22489833	1205.209696	389.7812024	167.4716079	171.8190776	530.8444854	2132.057975	-0.007290514779	0.319115935	0.1049341381	0.008102158149	0.02687511852	0.01427699312	1	0.00284687501	0.6183424015	0.3413422373	27	1
18	601.8177902	223.013235	503.4996117	10312.57913	593.8834766	2140.115505	1609.394712	3915	12115.94737	122.7783861	1769.965996	143.5353954	385.496932	144.4733416	643.8723839	5508.987368	0.04723167918	0.05948173487	0.2045346661	0.008369429014	0.01470803318	0.01667218421	1	0.04959469049	0.08583451974	0.6887727476	37	1
18	601.4303994	446.6589786	2086.153767	12718.81135	621.0734272	1852.534894	1993.007771	4835.5	3033.368421	379.0313032	2224.522073	160.9316469	359.9156455	218.3826698	802.8275617	1378.845794	0.1626436146	0.04939663481	0.1440616387	0.01026743586	0.01228676163	0.01845869546	1	0.1375635147	0.06340164015	0.5068624764	57	0.9999998734
18	615.6017145	497.8420795	2163.513329	12767.94727	123.2151568	572.2515661	2051.419438	4634	3609.483516	395.9177113	2175.913489	134.7419215	190.6479263	172.5852376	766.04424	1112.254801	0.1706121056	0.009620753579	0.04654184296	0.01023239112	0.01121685896	0.01401219274	1	0.1372970274	-0.01915812184	0.1744199025	53	1
18	619.6768985	120.5161494	4728.638559	6607.917155	447.2131083	-300.4997356	1477.13888	2654	19026.29474	973.030995	1283.141411	123.9503633	197.3234402	168.4883624	481.0482459	10377.23439	0.7032363507	0.06643654685	-0.04281001039	0.0398366501	0.02050918502	0.03286413434	1	0.5564313319	0.09107516521	-0.01445158695	91	1
18	627.8593781	252.0589985	5083.905306	10656.18353	217.799087	-195.2589324	1686.951128	3965	10467.11458	965.3432637	1911.640338	146.2926795	300.3941401	1786.422914	688.774527	5165.852882	0.4722322243	0.02076778106	-0.01759240406	0.02392667384	0.0157903478	0.03696386537	1	0.373554494	-2.885116601e-06	0.02078863803	81	1
18	627.5255004	356.7163758	3291.350816	11156.81636	1111.428493	-102.1680382	1684.921183	4436.5	9829.606383	705.6944785	2259.165304	219.3120485	173.351096	180.6486618	853.4592459	4641.293003	0.2995597671	0.1015551943	-0.009236962955	0.01515616116	0.01610302572	0.01710393495	1	0.2375032546	0.1676663423	0.01343129612	74	1
18	628.364565	489.587532	885.7057566	10433.31824	213.3692815	19.15176141	1587.103224	3850	6516.758242	219.4460448	2028.981259	115.6741419	93.59368578	160.5913218	718.2651675	2988.844698	0.08854089633	0.02182408938	0.001704429972	0.009221858001	0.01282029862	0.009469888867	1	0.06925102676	0.006353705242	0.003550655049	30	1
18	629.6588879	291.5063619	826.8799294	12756.40574	3826.315296	369.2350254	1580.915455	5622.5	1287.892473	179.1213086	2317.27832	679.0927024	120.4029638	197.9389042	990.0560972	609.7956618	0.06752370117	0.3005758383	0.02803046961	0.008573106638	0.01887751626	0.007723203606	1	0.05735368682	0.5788407869	0.09428904689	49	1
18	639.7263183	680.7713785	-5.963267894	6778.188487	2269.346209	16.30382704	1535.734344	3127.5	2468.87234	55.79415964	1096.875985	374.630678	66.78217571	135.752269	491.6853754	882.4622961	-0.0009389315074	0.3329443976	0.002320318083	0.008436181627	0.02577153661	0.01038083188	1	0.001581918255	0.6457586897	-0.007850099491	24	1
18	646.4812518	379.3058909	3231.689699	10787.66626	1761.044335	717.689132	1846.003668	4526	9002.957447	537.7437658	1623.128444	299.1964874	218.4750128	244.715208	672.6527547	5945.643064	0.2936318362	0.1627801309	0.0641713581	0.01504416747	0.01744657086	0.01846403644	1	0.2381163429	0.2940108368	0.2642873864	77	1
18	653.6778483	475.4716952	542.3350212	10176.81116	1152.61176	2038.534221	1484.956003	4018.5	5989.210526	140.6480321	1772.393628	216.4691958	390.7806056	178.2356523	686.2419208	2533.684219	0.05378047658	0.1130858217	0.2024350322	0.009263254557	0.01499018048	0.01983175557	1	0.0552876875	0.195750596	0.6840320471	41	1
18	654.3295733	365.5175968	700.1106104	12251.58473	760.4569354	1130.45827	1390.257799	4662	13544.61702	144.7571485	1850.406262	157.4133908	225.0531814	157.8780089	670.7515629	3488.417222	0.05724129511	0.06425509058	0.09286069419	0.007013085942	0.01230895818	0.01097206078	1	0.0505672874	0.09455111285	0.3092257973	36	1
18	654.5117487	421.6476473	-58.30021735	11205.75532	1865.821907	558.5733267	1528.774579	4655.5	5476.053763	59.321989	1680.39963	286.0364698	115.5888197	172.4902229	656.8844549	1577.496885	-0.005145393054	0.1672804899	0.05120404435	0.005323531663	0.01757617688	0.00835970501	1	-0.0005681772465	0.3062638761	0.1552251061	18	1
18	658.5604117	388.7520574	-48.91411432	11626.27132	5040.840369	37.50737048	1348.056471	5640	21939.49451	75.24424933	1679.180368	703.225271	71.82592153	150.1280463	775.4004249	6020.106187	-0.004434962495	0.4349248991	0.003003186856	0.006949194854	0.02329710517	0.006386678017	1	3.129330924e-06	0.8550793997	-0.004338485855	28	0.999999327
18	661.8326449	523.4825756	-79.07481842	10578.59092	2603.354872	541.4526962	1511.289005	4602.5	8324.56383	63.13107397	1508.066383	410.0525075	111.8287925	145.9189731	655.894919	2627.204388	-0.007982416047	0.2449287485	0.05108865135	0.006037651254	0.01802515811	0.007731487986	1	-0.001949854464	0.4656375836	0.155688695	22	1
18	670.507422	298.2620306	-140.4852633	9632.385095	534.6168688	2173.756529	1811.56684	3651	4776.393617	53.13911631	1400.469409	122.2316286	347.6651053	178.4464965	498.1830774	1700.831512	-0.01476322165	0.05542049831	0.2271878088	0.005642646704	0.0136730235	0.01425357249	1	0.001612355333	0.07834752233	0.7526974871	10	1
18	675.3541322	486.3068596	605.6497213	9469.461607	196.329695	861.5477819	1551.462537	3504	11653.6129	167.4458452	1778.852815	97.9792666	191.6621675	171.6830118	624.1150303	5865.261481	0.06423657399	0.023252895	0.09096108456	0.01013427512	0.01215211413	0.01125314598	1	0.05555049099	0.01031905502	0.3034704704	32	1
18	677.3443745	245.278519	2137.503382	7093.784723	1663.697027	-98.41012806	1422.856389	3171.5	2634.347826	558.8090708	1787.935783	403.2363357	116.9698956	180.4839781	753.6439641	1885.433436	0.3019546113	0.2367587546	-0.01284215242	0.0265241708	0.02733407627	0.01782334019	1	0.2407231292	0.4450662401	0.004190578346	78	1
18	680.8669523	463.0567919	-122.8074902	10702.83493	249.4059836	1199.660982	1538.959258	3914	13377.48958	154.2945348	1636.882737	140.2513468	286.1707953	1553.940742	568.6875853	4543.886931	-0.01120997637	0.02304730734	0.1102558799	0.01464178624	0.01453661912	0.02227260296	1	-0.003311574026	0.01085604479	0.3530682915	4	1
18	683.3057344	568.6169836	-92.33399622	9678.931774	547.4960055	1023.295483	1482.772958	3590	7847.968085	46.95166422	1529.520054	141.3687047	193.5054737	218.8803481	559.4600033	2144.987663	-0.009669465609	0.05850860284	0.1077798251	0.005242773162	0.01427187274	0.01007636541	1	-0.001837179082	0.08358979618	0.3456098905	9	1
18	689.6589115	345.9942813	-145.448663	8675.258954	498.0619647	1990.171778	1706.217693	3289	4839.978261	51.70223405	1344.882163	118.7357172	332.2528293	201.8939412	487.182296	2129.741046	-0.01720777765	0.06018540703	0.2301022584	0.005376521303	0.01405342016	0.0149583006	1	-9.590297063e-05	0.08817681306	0.7622220081	10	1
18	694.5410582	312.6630814	-34.20290571	10166.16646	1021.671197	502.5197512	1460.693426	3938	3047.168421	54.06728976	1600.609382	191.8629516	117.1836724	156.6307058	602.0931238	1036.830878	-0.003857004303	0.1057085407	0.05169427366	0.005574317409	0.01410448676	0.007939973732	1	-0.0002128325753	0.1799004804	0.1560122087	13	1
18	695.1839974	286.1597756	-139.1060993	9009.232727	952.8767189	2077.376987	1537.621888	3539	4296.347368	55.76972577	1244.8695	178.4184614	324.507309	180.6440865	490.9189138	1454.323728	-0.01550574251	0.1062900603	0.2252352588	0.006199620749	0.01582439507	0.01759885966	1	0.001477392651	0.1827296612	0.7468260809	15	1
18	697.5058645	267.7087052	2505.003405	8332.44492	529.844825	496.9718262	1459.687554	3246	9881.894737	482.8968056	1577.624473	142.7950434	158.7524398	147.4644903	585.1688891	4845.708671	0.2929636062	0.06372451989	0.05972335325	0.02031979432	0.01603964957	0.01711252466	1	0.2361746725	0.09070320086	0.2470550853	73	0.9999999995
18	701.7094863	447.4468106	-46.2034822	9722.008494	2352.441486	40.02331428	1510.319546	4190.5	11560.35106	67.93717886	1519.295622	364.8626523	80.69940359	166.4557608	634.9883779	4003.820564	-0.004943967607	0.2401000373	0.004058587955	0.007316304856	0.02032155142	0.008780868129	1	-0.002555407812	0.4552863277	-0.004537744682	20	0.9999995472
18	704.1328728	535.6630621	557.7609911	9009.163274	183.7317391	762.377915	1469.002839	3294	9811.221053	113.3847595	1283.504503	120.9921732	172.2902423	152.5447638	480.8805331	3341.376997	0.06253191594	0.02195011299	0.08636310207	0.009374355305	0.01375901309	0.01277504159	1	0.05388785123	0.007623321235	0.2873556401	32	1
18	711.4459562	560.2782821	-36.12531403	8159.993567	1391.253048	390.8055389	1361.145973	3395	5212.12766	45.38605	1173.537466	202.9286586	93.8539237	130.5122289	462.4139837	1474.367123	-0.004757895359	0.1687477623	0.04891655591	0.005546398387	0.01829583396	0.009091181423	1	-0.0003873538941	0.3092509087	0.147516177	18	1
18	719.480821	222.1237258	471.7994611	7214.610655	797.1569541	210.6159962	1249.612327	2869	6969.51087	104.7197218	1086.250953	154.9322145	89.40800308	159.6693096	423.2073306	2363.981576	0.06574095478	0.1102124074	0.02965081238	0.009768588247	0.01834300584	0.01166086873	1	0.05386737868	0.1882214643	0.09582965713	39	1
18	723.8419548	453.358083	-14.14636736	8861.180888	2851.17933	43.37255482	1414.337433	4070	4178.393617	65.38413086	1158.292064	360.4638532	71.27690701	192.6319191	496.326158	1369.77559	-0.001712375953	0.3285408409	0.004746099334	0.007660765577	0.02228267675	0.008316598529	1	0.001069041768	0.6367512454	0.0001922025845	24	1
18	724.6025976	370.6727086	440.2038446	8738.384583	959.6562313	1720.181842	1281.872589	3421.5	6785.854167	113.1699467	1578.463437	196.1978298	326.0733101	142.8907614	601.6620732	2835.266726	0.05059003681	0.1120823803	0.1943363694	0.008528779141	0.01594138828	0.01617016012	1	0.05222425164	0.1936541841	0.6556319032	41	1
18	727.344805	601.4362916	-35.14687817	7205.428601	1698.470666	8.143769971	1190.22142	3045.5	10361.27368	49.29266787	1110.788705	252.5667917	56.72545544	120.6452679	468.6460977	2907.244614	-0.00519176894	0.2334120343	0.00129958979	0.007289789513	0.01944230833	0.008127428075	1	-0.003003173765	0.4415401494	-0.01415132429	20	0.999999646
18	734.2685041	505.6457739	2256.894994	8083.19131	1781.423591	401.6643307	1390.181641	3490	10161.67391	422.9737649	1389.567521	348.3297424	162.7951873	157.0728111	610.8821149	4386.650281	0.2849169597	0.2246078918	0.05284660858	0.01903049285	0.02185176365	0.01854251624	1	0.2311659617	0.4208825062	0.2248513339	79	1
18	743.749669	488.8134534	-5.103380368	7344.148037	703.280966	23.94955901	1329.006086	2778	4193.010753	42.23559397	1294.410724	152.1949678	59.50945802	123.2272957	485.0141796	1951.032232	-0.0006163049655	0.09932491906	0.003455388718	0.00596511135	0.01636373534	0.008874303149	1	-0.0007513899081	0.1663456691	-0.008332778083	11	0.9999999934
18	747.1894167	452.2001774	-22.88402188	10237.61891	1045.771542	192.101476	1300.508904	3986	4704.904255	51.68042469	930.9753979	158.9237989	70.55401392	147.694081	361.0856982	897.8969463	-0.00224203469	0.103429006	0.01872128478	0.005148537127	0.01339535097	0.006676243379	1	-0.001035122565	0.1749180206	0.0435859355	12	0.9992014007
18	758.7683482	493.7750469	-21.11303586	7538.918047	413.8666938	338.1315605	1297.204534	2830	7375.340426	37.22891619	1137.984332	105.2060719	103.0110836	122.9323077	411.0441627	2241.539753	-0.002651816368	0.05551906846	0.04408909495	0.005291262801	0.01433122849	0.01086933969	1	-0.0003052906848	0.07682576195	0.1293193896	8	0.999998123
18	763.5039906	561.3293212	-2.354103583	5981.209093	1397.419488	-7.33555545	1190.454852	2562.5	11820.51064	52.86680015	870.2687315	201.1155169	60.68808441	131.7881945	350.4851891	3205.993046	-0.0004095226277	0.2303705005	-0.001288571431	0.008871039885	0.02299645579	0.01031415266	1	0.000606834109	0.4352258129	-0.02202046475	20	1
18	775.8010348	418.3013105	439.196254	7200.707735	2221.341512	-39.83633702	1015.548569	3204	9085.702128	103.8967745	1035.965384	313.988283	83.65013177	135.3217318	449.5446787	3299.610126	0.06293274172	0.308778007	-0.006407384374	0.0114296593	0.02397094788	0.01220081315	0	NaN	NaN	NaN	NaN	NaN
18	780.4438163	524.6667814	1518.362829	5372.196165	1180.645895	240.9417363	1227.772986	2360.5	7427.202128	256.8455164	927.0188987	207.6605944	113.8184727	125.1367986	389.4901672	3358.316615	0.2814065318	0.2184979192	0.04317772463	0.01941751091	0.02400595176	0.02038708957	1	0.2276903709	0.4082964411	0.1909163444	79	1
19	11.49675207	429.6336422	636.9449276	9249.318142	3073.798088	-33.84050757	1051.525018	4216.5	9759.163043	132.3372938	1483.508799	497.8266835	79.48700797	200.5341462	666.4310654	2923.360174	0.06892291702	0.3261366984	-0.003388296314	0.008958662954	0.02043034784	0.008882603844	1	0.05677496245	0.631006493	-0.01234187162	48	1
19	13.13090594	507.3345096	4.658693142	7744.127408	1215.706886	54.83454508	1456.325251	3192.5	6448.547368	45.05041062	1513.22774	228.0527044	92.45842185	176.6746096	594.609066	3040.783811	0.0006593240999	0.1586354852	0.006567911097	0.006100183463	0.02186851976	0.01177253592	1	0.001136753218	0.288072952	0.003711075892	16	0.9999999999
19	16.21876633	536.2359482	2199.055534	7588.110624	1688.931599	318.8953692	1444.40586	3256	7504.270833	410.0717817	1319.678861	315.6935918	169.1854372	178.322195	558.7184991	3791.497359	0.2939443636	0.2258190544	0.04145110424	0.02082260274	0.02077248529	0.02082060162	1	0.2376486487	0.4231739841	0.1878718303	79	1
19	17.32512118	593.3552835	44.71776416	7032.626913	149.2330225	97.16352221	1307.587875	2547	8332.263736	44.8074764	1176.21316	92.57375483	56.92629783	157.1053775	409.5205427	3660.812557	0.006193659878	0.02202894402	0.0143593478	0.007408188573	0.01474082492	0.008006283014	1	0.00447928526	0.007747371405	0.02895783887	2	0.9549499828
19	20.2354437	249.2590977	7022.429024	6879.681115	491.5955994	-669.9665864	1208.692098	2773	8742.532609	1475.810809	1313.432293	121.0355715	268.8179403	138.7466606	505.6385334	4521.376484	1.011016903	0.07551336098	-0.09174709792	0.05345775589	0.01829788774	0.04145584215	1	0.7985305107	0.1060500455	-0.1148272842	95	0.9999999588
19	28.19921113	217.39493	19.63792359	6723.047256	2194.835824	86.62541032	1079.674973	3095	7227.680851	54.44292534	1255.785712	393.2796417	70.07311026	167.4423082	556.5842019	3124.979952	0.002708697297	0.332018283	0.0142454923	0.008935620555	0.02591095355	0.01047622972	1	0.005229081937	0.6439239724	0.03369529507	24	0.9989584525
[truncated: 2,821 more rows]
