# Supplementary material for: Phosphatase specificity principles uncovered by MRBLE:Dephos and global substrate identification
Source: Mol Syst Biol. 2023 Nov 2;19(12):e11782. doi: 10.15252/msb.202311782 (PMC10698503; doi:10.15252/msb.202311782)
Supplement: Supplementary file 4 — Source Data for Figure 1 [file MSB-19-e11782-s002.zip › Figure 1/1D/Complete MRBLE-Dephos data with scripts/ToRegeneratePlots/PP1_Pilot/20200901_PP1_Pilot_30.csv]

1	244.6963804	108.3610365	2099.710552	6776.384646	324.1111539	445.7878743	1634.841797	2667	272.5319149	988.6231107	3344.352027	220.9282316	244.4703101	237.1455644	1239.707346	291.2164588	0.2925588448	0.04621929637	0.06263563678	0.03822826054	0.03285352402	0.04537872181	1	0.2349655778	0.06089581197	0.2275726632	73	0.9999459084
1	321.6842567	492.2641413	-10.53042711	9232.731759	-45.7636644	683.8343999	2641.501267	3378	506.4301075	81.17761984	3856.127236	269.8881143	270.4728803	1491.943781	1337.245649	496.7431406	-0.001203330873	-0.00442378785	0.07545274813	0.01256424001	0.04331108627	0.01972098339	1	0.001283744411	-0.04192200369	0.2044638877	3	1
1	337.4461034	206.2653493	-14.26127594	7637.724444	64.82926829	321.634383	2080.966875	2816	1858.138298	38.44801393	4586.542366	138.5769481	162.0530905	351.9744373	1613.180315	2676.99739	-0.001448776995	0.0107361944	0.04277293069	0.01212249163	0.03094324413	0.02110203857	1	-0.001010936379	-0.01169926102	0.09101584495	2	0.9999663429
1	408.3847047	186.9262102	1839.996612	6297.622377	146.3008235	456.9914736	2295.28483	2472	377.8617021	1153.805713	3682.506705	331.5623272	333.6503275	2017.504349	1402.669717	599.7944917	0.3103379381	0.02526674124	0.06935127555	0.03937140637	0.07627418828	0.05767341078	1	0.249420254	0.01784834355	0.2541097253	70	0.9990715129
2	244.6963804	108.3610365	2099.710552	6776.384646	324.1111539	445.7878743	1634.841797	2667	272.5319149	988.6231107	3344.352027	220.9282316	244.4703101	237.1455644	1239.707346	291.2164588	0.2925588448	0.04621929637	0.06263563678	0.03822826054	0.03285352402	0.04537872181	1	0.2349655778	0.06089581197	0.2275726632	73	0.9999459084
2	321.7606252	492.2173219	-12.71051214	9519.908609	-51.92452577	691.9810995	2652.908271	3514	509.3958333	83.37548337	3756.032591	284.9618626	263.4593132	1568.027437	1299.636427	498.4931922	-0.001253629953	-0.005641273096	0.07456996042	0.01392646189	0.05388535217	0.0208240278	1	0.001173534983	-0.04445902938	0.2013217851	3	1
2	337.4461034	206.2653493	-14.26127594	7637.724444	64.82926829	321.634383	2080.966875	2816	1858.138298	38.44801393	4586.542366	138.5769481	162.0530905	351.9744373	1613.180315	2676.99739	-0.001448776995	0.0107361944	0.04277293069	0.01212249163	0.03094324413	0.02110203857	1	-0.001010936379	-0.01169926102	0.09101584495	2	0.9999663429
2	408.3870855	186.8786749	1829.858544	6204.111356	146.2785408	458.3760905	2289.177831	2448	377.1894737	1153.24497	3688.70379	331.0842447	328.7073619	2011.507223	1408.11237	596.450499	0.3102615366	0.02368993568	0.07076847563	0.03617344367	0.07588938945	0.06380267768	0	NaN	NaN	NaN	NaN	NaN
3	17.28143193	108.5168177	2716.177403	6543.811912	673.984014	-180.9842048	933.4062698	2645	27720.11579	536.4053672	1294.584739	147.9447845	135.9166414	142.2512378	485.5051945	12344.36847	0.4135372233	0.1021360473	-0.0283670153	0.0232987123	0.02047916603	0.02174837525	0	NaN	NaN	NaN	NaN	NaN
3	62.3550133	310.3118118	780.3189364	12818.91865	3697.243497	379.6225672	1432.786365	5691	3296.776596	202.898281	2748.83214	755.7389187	137.127461	220.555625	1158.528011	2020.62041	0.06147828379	0.2874848386	0.03078286671	0.008502089524	0.0208545476	0.009316344395	1	0.05060991669	0.5581137405	0.07478039036	49	0.999999968
3	160.3549716	508.315193	-4.971374556	9158.575087	1262.523442	772.9745547	2912.042406	3753.5	1691.861702	69.24654386	2447.765552	437.9765334	194.8470453	286.3623761	983.4513083	1455.924712	-0.0006961102673	0.1438243364	0.08980683611	0.008428658345	0.02349871598	0.01637437833	0	NaN	NaN	NaN	NaN	NaN
3	172.4911663	646.5773959	1628.704418	9950.478714	849.2547162	1597.754031	2698.574426	4018.5	6038.010417	382.7961101	2282.607997	253.8749971	341.2268987	220.3486322	871.0572302	3394.286498	0.1619856353	0.08956991723	0.1595570704	0.01151496313	0.01604729576	0.02392639612	1	0.1378487943	0.1538129024	0.5383371376	60	0.9999999985
3	248.2082724	168.1448942	13.23012875	10416.91989	87.6033274	200.5733218	1901.369998	3796	1119.473684	41.81657305	2999.860151	132.6861433	94.1261919	233.0860332	1037.131341	897.2289354	0.001286636415	0.008855710281	0.01939300093	0.004334425851	0.01451293467	0.008853847352	1	-0.000437400866	-0.01632042036	0.009973827623	1	0.9448338928
3	379.3606871	320.496849	2153.859387	11692.21361	1784.524827	871.0543572	2897.360183	4969	2801.93617	629.2780742	3547.40671	548.6246894	259.2095164	317.5340577	1413.157273	2118.22523	0.1756955577	0.14893256	0.07196446665	0.01498315176	0.022073408	0.01757876636	0	NaN	NaN	NaN	NaN	NaN
3	411.4638001	161.2071024	2060.930834	11379.62175	2591.423596	161.0686023	2403.529363	5045.5	3298.010753	601.8749001	3032.696176	702.7791437	163.9208417	370.2044363	1279.556678	2783.296546	0.1806792598	0.2289208579	0.01455767229	0.01663352169	0.02324630123	0.01841914524	1	0.1440291617	0.4364178885	0.04239832595	64	1
3	448.769272	72.13026152	2806.047123	9606.944905	1353.970839	9.581532245	1865.596047	3849	1194.873563	746.6377966	2529.209052	392.5505335	161.4452401	214.778144	1010.295934	1227.980823	0.2950264188	0.1419872789	0.001087862116	0.02153425849	0.02148691645	0.01960129043	1	0.2335333478	0.256351902	0.01736320634	76	1
3	458.9384845	62.41761411	1659.1129	9488.16512	2000.112038	46.10505944	1731.86047	4056	1946.843373	369.1310188	2111.902279	501.0846477	127.132213	221.4967572	881.3924558	1452.580844	0.1700680448	0.2139985701	0.004775597182	0.01566518587	0.02416680563	0.01473548899	1	0.1347829399	0.4053947286	0.005272165229	64	1
3	473.11487	55.77723609	4653.794048	10224.88942	963.3770635	-173.9344261	1549.972576	4045	5592.074468	1162.409449	2551.10287	293.4823756	193.2695177	160.9255285	998.0013867	3582.516177	0.4545132694	0.09031825073	-0.01869917893	0.0297360765	0.01934794301	0.02256110728	1	0.3588759898	0.1485962768	-0.01814673617	85	0.9999999881
3	562.4027104	152.3455563	0.6580528067	8138.585524	3531.119858	247.5872667	1577.642037	3983	1249.578947	80.89630932	2198.770936	998.6451764	98.26502192	225.6537248	1063.033793	1237.64119	9.438746359e-05	0.430910204	0.0331909401	0.01183994881	0.03932629196	0.01192494819	1	0.003031947195	0.8540640004	0.07542048668	29	1
3	580.910552	94.73080208	2014.290079	6722.482384	508.756404	458.3765948	1875.955423	2672	2955.255319	687.2145667	2257.988188	245.4311865	202.1650683	216.65272	873.8312312	3165.752386	0.3033100131	0.08554662472	0.0709390562	0.02466899021	0.02547129212	0.03368083769	1	0.2444239756	0.1421760938	0.2605869124	75	0.9776771004
4	118.4427092	113.1415962	1705.957059	11144.9491	2311.520155	474.8225972	1157.576818	4652	5980.541667	316.9295861	1838.579271	406.4856839	155.3763662	175.6956134	753.9329852	2466.446047	0.1550828271	0.2122028823	0.04455042445	0.01148250872	0.02075644619	0.01377514257	1	0.1255314383	0.4030019808	0.1406245799	65	1
4	183.7566436	183.5660888	2000.265822	12641.66451	1988.694631	826.0897587	2475.654265	5247.5	5024.870968	500.4748174	2773.37609	437.4774399	259.0456001	323.5353243	1104.639666	2899.298473	0.1650991662	0.1581725574	0.06639578601	0.01463918119	0.01656658288	0.02089402556	1	0.1345558801	0.2922799551	0.2168375106	62	1
4	191.7618878	292.3981427	2860.950628	17469.62714	1749.423643	1055.907005	2120.858299	6797	4229.347368	716.2568436	4403.77014	548.9866018	324.4842723	211.1462787	1744.652189	2335.743167	0.1608712103	0.102119636	0.06102342294	0.00883903511	0.01640751339	0.01769839343	1	0.1303582071	0.1765907281	0.1948131929	59	1
4	261.0243889	75.83827481	-50.07168037	11441.15593	2614.496303	683.9641496	1839.26476	4922	8403.589474	64.36129701	1988.415223	432.524405	147.0495817	233.9969424	809.5112741	3237.809427	-0.004964404008	0.2258302554	0.05959371139	0.006324661094	0.02156695338	0.008836550148	1	-0.0008944041733	0.4321987098	0.1578738494	22	0.999999943
4	268.3178813	598.4491784	1288.341551	18753.18302	5950.446459	1885.208333	2252.567967	8597.5	8343.680851	258.7598369	2914.027826	962.4893571	340.0021152	208.8523032	1315.777373	2754.644739	0.06742730159	0.3212714783	0.09829671144	0.007535689105	0.0168426379	0.01192553007	1	0.06022483045	0.6298519345	0.3130827249	50	1
4	350.4592232	557.5999935	-123.1829007	16099.79928	196.6578023	1098.420812	2606.775983	5905.5	10575.37234	58.53999338	3282.967413	193.2432547	232.2812713	234.4135629	1183.578431	5578.161041	-0.008071068425	0.01267246382	0.07049410036	0.004273288392	0.01262600147	0.00718144358	1	-0.004386510307	-0.006811356203	0.1863377713	3	1
4	360.417724	133.2912228	-120.7070035	15219.03265	3451.014549	1821.393137	2116.51827	6467	1948.776596	95.34222895	2446.415071	541.0069509	318.1976073	234.6272605	998.2925857	879.3758803	-0.007824645609	0.2308064858	0.118718673	0.007425965546	0.02005016266	0.01259353728	1	0.0008907799015	0.444323894	0.3637360175	23	1
4	366.4101313	256.2457533	1320.335556	18085.82618	6079.803853	700.4851792	1852.156638	8488.5	6088.414894	363.0595873	3876.734986	1305.211017	226.5206724	206.0838685	1753.481711	3262.527589	0.06846047443	0.3352333114	0.03675123597	0.009854088246	0.02203612047	0.0113188675	1	0.05697486781	0.6566934706	0.09915471415	49	1
4	380.6348076	57.32750718	4052.904453	13941.66946	2095.051	-96.22619926	1620.804594	5659	13104.85542	820.9002124	2640.180328	373.1353388	213.2163417	261.5705706	997.3269054	6413.081532	0.2845988031	0.1492720701	-0.005882001625	0.01577711502	0.01817493464	0.01746350122	1	0.2248079843	0.2711899611	-0.008985195362	76	1
4	387.3735837	45.17994013	-25.61981764	6331.229617	2114.85772	419.7821831	1828.131608	3021	8350.277108	117.0813288	2452.368368	833.8286042	169.9193586	558.1540593	1096.507681	6626.91556	-0.004211187308	0.3310201753	0.06788650678	0.03244903794	0.05296127978	0.02228390863	1	0.001137780102	0.6492755153	0.191356191	26	1
4	395.8428755	399.8170868	13259.01269	17710.62553	2046.364739	-220.9481157	1980.656376	7306	22220.01053	3144.677368	4288.691007	547.0132118	507.3442627	284.027529	1752.004238	12669.45076	0.7282342211	0.1125485812	-0.011826156	0.0233540344	0.01406872119	0.03644455839	1	0.5776901494	0.193547105	0.0679970387	92	0.9999999796
4	401.4482266	95.49699153	-23.2581811	15255.53727	2305.210219	447.3126745	1870.175092	6135	4038.510417	70.9032607	2060.563551	357.2598008	101.7343872	247.2402038	798.3173261	1545.360942	-0.001522841417	0.1525328757	0.03040326048	0.005046117823	0.01323277974	0.00629787156	1	-0.0007424470204	0.2801864749	0.05374297321	17	0.9999999981
4	407.682442	55.49473558	-29.06874612	12228.98574	5096.470513	283.4526434	1413.180419	5851	12450.48936	77.32259208	1711.878281	697.2464008	106.3964379	212.6452641	783.9349625	4847.709016	-0.002563100804	0.4182060704	0.02379972428	0.006773954487	0.02317327514	0.008548297796	1	0.0001699558682	0.8275936412	0.04152985412	29	0.9999999956
4	430.2717227	5.288544776	690.0966969	9388.489778	510.4336474	88.27341391	1226.706264	3585	10219.33803	125.5417923	1313.388684	121.9341229	85.33306217	181.5385029	463.7664663	5594.310965	0.07391444125	0.05634789331	0.008756081957	0.008551670247	0.01476375935	0.00970600722	1	0.05711668755	0.08094898714	-0.008914220279	34	1
4	463.372706	453.9964348	3187.91393	18824.08657	942.3211421	3176.60177	2887.586874	7187.5	5158.684783	533.5722752	2889.502061	266.4321808	540.1486982	286.2192285	1132.624289	2162.04917	0.1677599626	0.04748272388	0.1627844158	0.01147382454	0.01095983461	0.0182823099	1	0.1423236516	0.0671404437	0.5491374912	57	1
4	484.7377807	112.2054171	-214.6125292	12817.7217	57.18808734	3023.463712	2306.540032	4637	1297.463158	68.79672287	2005.758768	148.9306603	461.9751805	254.6596395	711.3032966	632.8805106	-0.01632795021	0.004366537485	0.2332462587	0.005669622823	0.0125813936	0.01837468955	1	4.037294251e-05	-0.0187879102	0.7520087982	5	1
4	491.4506455	263.3072688	3198.357972	17803.54626	993.4227969	126.7894108	1939.027421	6870.5	8126.808511	720.9466839	3927.74186	338.5706678	207.2669708	233.0146748	1497.295249	4177.503224	0.1771972367	0.05715289369	0.007092980706	0.0125288933	0.01340882774	0.01343803213	1	0.1393293518	0.08214604717	0.00842314701	55	1
4	496.5542932	200.3435762	10540.26582	14359.13845	1430.496045	-393.4659147	1782.344031	5843	7884.319149	2605.899802	3587.607159	455.1780614	451.5848377	739.2114924	1430.736249	6166.630146	0.7242525566	0.1019744139	-0.02506164153	0.03558047329	0.01796712613	0.04085635913	1	0.5735286911	0.1713516038	0.02048565991	92	0.9999824183
4	497.9602907	9.914948526	2.994584822	10403.21941	172.7832654	279.0961907	1169.698366	3769	11544.38298	47.37610277	2718.336809	179.8579965	84.44598172	193.8756414	1003.23335	4480.336998	0.0002589246717	0.01833540486	0.02650765375	0.004361977128	0.01414163638	0.006837848126	1	-0.0006941405725	0.003446803166	0.03496253032	2	0.9999307645
4	533.6468102	50.85997427	1859.919959	11858.12589	2585.160941	491.5287292	1393.306114	5048	7520.252632	299.2263779	1901.534048	421.4563134	148.4524509	181.6808679	783.2297297	3061.74279	0.1574734585	0.2114863979	0.04305032572	0.01199849378	0.01658056299	0.01344360979	1	0.1273288368	0.4014685518	0.1358955437	65	1
4	539.3507744	15.6567634	-44.75457936	8153.29946	1793.942328	833.7952233	1142.953482	3427.5	4425.723404	63.46296662	1356.801178	335.00453	164.6656086	268.317696	562.4141332	1940.942213	-0.005548258209	0.2253297185	0.1048613162	0.008821975972	0.02246306356	0.01323024277	1	0.001716874487	0.4325908753	0.3156671206	23	1
4	552.3186809	104.2809981	5534.659888	11590.9428	670.9291857	1035.736278	1954.963634	4499.5	15039.23913	1088.819449	2196.031484	168.2147275	361.7494098	186.1583981	802.2363904	7302.956701	0.4770277715	0.05791055397	0.08651688479	0.02608205927	0.01879609295	0.02962533016	1	0.3837140418	0.08501172762	0.3526540148	84	1
4	556.9915489	352.1598521	7807.30041	16434.83709	5137.364674	-196.1415033	1947.361638	7718	18644.41667	2243.076055	4496.221635	1559.697464	378.0930586	304.7615635	2098.759504	14142.33297	0.4844164534	0.3409108783	-0.01360732391	0.0249786399	0.03010053416	0.03255307064	1	0.3851227447	0.6651635473	0.01674184113	89	1
4	556.6749425	511.2871632	826.0546111	14574.91052	3431.144471	700.987438	2511.898286	6428.5	43154.97826	305.8042687	3254.432554	652.2267397	151.7069098	231.6190211	1298.019376	20460.85376	0.05799626315	0.2382649101	0.04975648844	0.01198492951	0.02192784103	0.01219168305	1	0.04872002635	0.4572703918	0.1381538175	46	0.9999998228
4	560.659708	79.37249619	1861.59851	12092.25478	569.5262716	1659.120124	1816.772105	4563	6001.894737	352.3329354	2009.848443	157.9706356	282.8649512	240.7890928	714.2116944	2767.613833	0.1555792266	0.04846938814	0.1340409828	0.01405126716	0.01439034975	0.02040401631	1	0.1306672317	0.06831988114	0.4461637842	57	1
4	581.4128558	55.71029048	-60.22276055	8581.290663	797.9746783	963.2983387	1658.193856	3377.5	8541.510638	55.85884036	1234.365239	178.8190822	160.9559296	243.791352	483.4397094	2872.726399	-0.007451743225	0.09541876194	0.1142819125	0.006722389676	0.01578333456	0.01183544399	1	-0.000230461228	0.1651194497	0.3427026715	14	1
4	581.3915647	151.4017667	-40.92843441	11979.02473	1249.23405	373.1044943	1687.807224	4690	4395.210526	57.217145	2416.768816	254.5879016	101.0880383	186.0356179	889.4476134	2297.507548	-0.003406886619	0.1038929739	0.03195040436	0.005121283521	0.01510307264	0.009020900401	1	-0.002539908838	0.179985091	0.05669473679	12	0.9999940341
4	587.6331993	25.30029222	12.57468648	6709.430655	114.0043465	362.5348703	1153.774843	2445.5	3314.457447	35.56221359	1261.905929	111.8323349	100.5633987	149.1928791	423.9910011	2021.941421	0.001855864735	0.01599598503	0.05390137749	0.005666326607	0.02031852513	0.01171074131	1	0.002423692395	-0.0005213305581	0.1308027762	3	0.9999982897
4	612.1789442	217.7981089	12396.22805	12271.9805	381.7084259	-567.1107325	1903.201385	4975	25878.54255	3060.441894	3093.794781	174.9552555	503.9060031	249.0840609	1119.763596	15796.10444	1.011177702	0.03172394275	-0.04380906113	0.04134445544	0.02030003836	0.05132984846	1	0.8003606535	0.02482233646	0.01634028685	94	0.9999999988
4	633.7027754	225.7780386	1822.680075	10994.73919	1068.647759	1747.203809	2245.136159	4464	4469.425532	348.520763	2252.717024	261.6484291	362.45457	228.2851421	867.1739944	2930.857728	0.1671328669	0.09757347525	0.1565404758	0.01234875473	0.01659902883	0.02288862384	1	0.1418119827	0.1701948171	0.5292965802	60	1
4	634.3210472	246.3210482	1963.041167	11764.49412	1167.368681	1883.891226	2142.003634	4672	6178.43956	394.8963221	2418.0044	237.5736555	436.3770085	302.423313	889.9861819	3625.62304	0.1621676086	0.1007225541	0.1552950981	0.01426862583	0.01594978225	0.02343934303	1	0.1377957497	0.1766663566	0.5239715522	60	1
4	636.0870677	172.8054412	-64.32864153	11991.55731	203.4767141	701.6501959	1610.037852	4319	4649.404255	54.70289118	2671.189671	196.0535127	167.0422977	183.0682464	969.014459	2704.614966	-0.005801063755	0.01796950903	0.05796870621	0.004579293149	0.01504696699	0.008367865902	1	-0.003386005657	0.003704656638	0.1433633664	3	0.9999999652
4	654.5207595	114.1292742	1573.045068	9759.036064	856.5835916	463.2587108	1703.142987	3818	2519.554348	306.2687957	1657.816544	190.9302796	155.5818248	199.4953369	625.2686271	1388.709151	0.1648671333	0.09128539148	0.05113671437	0.01508482515	0.01798030803	0.01503678973	1	0.1327808653	0.1539326466	0.1607600799	59	1
4	675.917417	180.6301033	11.26366248	8476.637243	783.2207479	278.5772272	1734.467952	3296	1675.042105	70.15346066	1598.501639	197.2561652	97.59079353	601.8396695	615.8973886	1062.34749	0.001380031605	0.09544264795	0.03486423696	0.008756049823	0.02043455693	0.01115265415	1	0.001404013572	0.1626396283	0.06758063247	12	0.9999630174
4	686.5661088	169.1907095	4069.65762	8386.850329	474.0764684	-109.2874222	1530.794391	3305	4153.378947	1169.982436	2472.396863	172.8393892	234.8994436	197.7609239	907.319601	3290.128867	0.4707581698	0.05565495026	-0.01245891936	0.03051172971	0.02324950142	0.03701482075	1	0.371962451	0.07727913277	0.005817639954	83	0.9999999998
4	733.8768785	234.3562032	-34.45609857	8086.246065	146.6087121	471.426705	1481.937423	3001	4860.368421	39.38297823	1788.896504	112.8703812	121.6081106	177.6866834	623.0598158	2829.93067	-0.00459804454	0.01833169036	0.05835609126	0.005229378128	0.01686450806	0.01016474674	1	-0.002397815594	0.004458581089	0.1449992245	3	0.9999999878
4	793.1574089	298.7656508	495.8845993	7374.654348	2089.343814	214.1435819	1256.174706	3275	3282.736842	127.9388294	1380.257751	418.7271216	89.49565339	137.1610996	597.9819688	2033.4087	0.06898393586	0.2913789986	0.03300105825	0.01245618721	0.02502026507	0.01252581274	1	0.05677520286	0.5661803181	0.08436125484	49	0.9999999999
5	61.42263952	43.81817147	-6.854843377	6374.522092	104.8660853	612.141366	1017.602731	2273	9083.020833	36.71865045	966.8887879	96.15689006	133.8151785	180.9847558	334.5011515	2863.615797	-0.0009856463196	0.01633969853	0.09689697825	0.006240440083	0.01697898651	0.01634444902	0	NaN	NaN	NaN	NaN	NaN
5	81.72409217	16.71053361	-0.4195697255	6536.11068	85.53889455	639.9659963	991.6200625	2367	6962.957895	36.73249563	1056.945654	103.8789309	120.8529182	148.4968135	366.7062793	2426.480697	-7.117614243e-05	0.01316198509	0.09924815974	0.006136252178	0.01740652783	0.01503912615	0	NaN	NaN	NaN	NaN	NaN
5	202.4402083	143.9418996	2499.720192	15167.03314	681.5943896	208.5983585	2321.649594	5565	6076.380435	600.621322	3168.000021	236.1057803	180.3843682	338.6260761	1161.628001	3145.764317	0.1693235981	0.04861530783	0.0143338511	0.01183676126	0.01415672359	0.01513351891	1	0.1334762278	0.06480686464	0.03157057825	55	0.9999999973
5	242.5475279	42.32790185	18.18710164	10198.81151	126.9497205	304.2666327	1562.508929	3725	5464.227273	41.77128223	1714.493696	132.7583891	90.34588916	220.8427346	614.511241	3317.242314	0.001684353299	0.01279371092	0.03053144723	0.004462042818	0.01393176644	0.008043665276	1	0.0006701094701	-0.007855134004	0.04909027792	2	0.9999999814
5	253.5375385	32.46346782	15.02368948	9711.491379	151.6344591	291.329551	1447.390643	3513.5	11250.35556	43.9800056	1642.057802	122.2191591	86.59702128	173.5734099	572.5842589	4548.10808	0.001461055273	0.01568901354	0.0309436729	0.004701227241	0.01401166776	0.007720796743	1	0.0005440662133	-0.001873451924	0.05059916599	2	0.9999999956
5	317.1821461	33.23009056	8590.900761	12024.81001	1252.993178	-501.3885674	1691.087802	4879.5	10667.1125	2577.772458	3601.556114	435.0063159	386.5849566	341.4154053	1446.619408	9491.654922	0.7087607543	0.1030757569	-0.03871866552	0.05121301676	0.02305179889	0.03945725512	1	0.5602609347	0.1732543296	-0.03058553166	92	0.9999982288
5	328.4442158	38.64346983	6915.615214	9528.340826	1014.953452	-400.4966657	1690.665221	4011	9408.6375	1673.042916	2281.428627	266.295877	340.1212981	195.6910087	903.2241598	5506.861086	0.7169378202	0.1044777195	-0.03839776527	0.03665140619	0.01851911783	0.03986581208	1	0.5668116807	0.1761216978	-0.02757811289	92	0.9999995742
5	331.7706836	474.154692	-98.7772845	18978.86232	214.7815757	1279.234183	2577.932405	6962	7832.770833	65.32695665	3225.783556	177.0108129	216.6493949	232.5594007	1162.979012	2926.93373	-0.005202716133	0.01147706294	0.06665162897	0.00369482057	0.009632561072	0.006146261475	1	-0.002371718386	-0.009407391718	0.1735228224	3	1
5	406.2728756	56.49984521	7.317832678	7694.015163	-10.21010453	561.9843782	1975.961727	2843	3027.268293	49.85551583	2350.341038	144.5813244	169.4897842	279.2963073	833.9578249	3099.084843	0.001109607948	-0.0009668912179	0.06874729686	0.007297990752	0.02471140257	0.01761045687	1	0.002699378442	-0.03501634207	0.1817290403	3	1
5	413.2147359	10.82386985	6506.549384	9718.198604	912.4175399	-365.4499429	1320.706958	3921	9871.221053	1319.841172	1905.671981	198.7105673	292.3348197	220.2452284	728.2605419	4846.394216	0.6792524515	0.09558284174	-0.03608529402	0.03297628755	0.01841902018	0.03517800059	1	0.5368594371	0.1580096311	-0.02831094097	92	0.9995025214
5	415.5051706	66.26670117	-83.72044908	14268.42773	145.4350388	822.0673464	1892.054105	5134	10642.56164	51.51822393	2768.244341	160.9698201	170.2228392	263.7352948	981.6395349	5859.934599	-0.005589642206	0.01117977767	0.0580491848	0.003898237441	0.01252118138	0.008069080622	1	-0.003268012803	-0.01028877283	0.1434088036	3	0.9999999478
5	418.6888049	80.30792237	-42.56462601	13831.32273	41.81920962	892.025405	2178.247404	5011.5	4822.870588	44.0140935	2784.205806	157.2002494	190.4064746	254.8699223	943.6252474	3132.7386	-0.003208978004	0.003100898445	0.06365366785	0.003703369139	0.01230649017	0.01000851631	1	-0.001055761172	-0.02677455504	0.1631598703	3	1
5	461.6471024	160.0033129	-49.48144211	15692.27623	3640.113345	1327.144702	3519.27979	6877	8260.977011	76.28280696	2039.936432	514.4580974	221.0764143	376.9201868	880.9190273	2758.464984	-0.003512114938	0.2374250969	0.08842105907	0.005500376842	0.01767304238	0.009860842606	0	NaN	NaN	NaN	NaN	NaN
5	469.2452234	147.4056516	-114.7044568	14023.78109	3457.477769	1092.689094	2950.227447	6156	14030.35955	87.16423126	2777.552845	649.7110858	250.3418373	353.9125025	1150.287314	3919.591103	-0.008486911135	0.2462235096	0.07969636238	0.007211855456	0.0206951386	0.01062424985	0	NaN	NaN	NaN	NaN	NaN
5	548.5385699	61.17649354	-28.03392027	10541.5328	4230.153495	253.0144293	1384.389639	5022	7946.28125	74.63306815	1935.281179	690.2741528	78.60121448	204.636662	863.7718514	3832.401953	-0.002510300416	0.4044727161	0.02411008418	0.007891639034	0.02565213878	0.007626173211	1	0.0001199061446	0.7992957388	0.04205282116	29	0.9999999907
5	576.6147473	247.83216	-75.3826565	15067.6893	6322.587778	720.356725	2877.671574	7448	10317.71765	108.5600255	2149.018988	995.6060751	139.9389396	244.3483308	1045.654655	3718.583856	-0.004924634772	0.4298597475	0.04997135838	0.007578077081	0.02198661654	0.008728784222	1	0.0001650028321	0.8524456686	0.1328030139	29	1
5	578.3492717	233.4378715	-37.4660888	17767.41545	7634.792079	683.4535657	2639.374105	8826.5	7238.564706	111.7751965	3755.32907	1629.069089	152.6121443	409.9238764	1789.095358	3481.348793	-0.002007425949	0.4241031416	0.04143013228	0.008069780316	0.02667519844	0.009294746774	1	0.001861339036	0.840300243	0.1034145241	29	1
5	603.7521779	111.6373725	4.644536476	9417.860081	3988.427077	332.9317341	1952.597104	4601	2553.85	84.07568936	1757.895505	778.1051175	96.76747779	217.7838297	847.6823323	1970.272159	0.0005093119319	0.4220669939	0.03807882941	0.01037443816	0.02865077273	0.009730464015	1	0.003622378468	0.835988065	0.0921996629	29	1
5	612.188328	101.2291413	0.709973884	8303.626069	3381.148716	271.8552748	1738.938509	4085	3775.185185	77.9441528	1664.878714	693.9676265	82.03230426	268.3405892	772.5908333	2403.032403	7.446884865e-05	0.4125533404	0.03716007225	0.0114759399	0.03123884313	0.01061577215	1	0.003134812857	0.8163512237	0.08850064966	29	1
5	653.4181172	40.2966593	-8.957255509	6866.291226	116.07535	729.5069687	1220.510402	2478	5019.542553	34.86173817	1094.789574	89.01828085	148.8678155	139.0452623	384.9342785	2776.899674	-0.001384931261	0.01749672453	0.107534597	0.005279727492	0.01470839003	0.01404363336	1	0.003503154151	0.004269159132	0.317273695	4	0.9999999999
6	493.2416395	91.25138295	512.1642035	7368.816694	2064.588002	330.0282736	1795.932417	3377	637.8842105	231.4547438	2957.029123	900.4168354	155.9426438	334.9874229	1309.580208	944.6716627	0.07108395738	0.2901757464	0.05000655681	0.0267730523	0.05763614862	0.02538081495	1	0.05959638903	0.5642258496	0.1441154432	49	0.9991510336
6	496.326476	4.832033561	2761.516634	9614.004594	144.5103915	-87.62563964	1174.571266	3572	2140.265306	576.3689276	1904.985922	112.5161002	125.2031868	150.7890313	668.1001426	1754.487838	0.2872228507	0.01539946395	-0.009182880074	0.01625813869	0.01373372553	0.0139810162	1	0.2255707662	-0.004864760462	-0.02548859033	69	0.9999999999
6	501.1676417	14.78565917	1832.865104	6235.155996	60.63946238	-23.48260526	1462.634216	2273	1392.849315	582.2606138	1944.231286	108.9820009	137.4264624	187.3921467	685.0796709	2058.104486	0.2967801277	0.01008415824	-0.00489845844	0.0283729132	0.02382707456	0.02968291862	0	NaN	NaN	NaN	NaN	NaN
6	510.9253192	6.184306902	2534.592446	8859.86772	123.8837035	-69.01091801	1277.405851	3317	4225.067797	461.176528	1494.958354	113.7822429	122.9274039	225.7587966	544.7060396	1890.537397	0.2921258404	0.01327661738	-0.007972171986	0.02045712402	0.01505979865	0.01518166606	1	0.2295434731	-0.009221852853	-0.02025573713	69	1
6	513.6824585	152.1350029	1854.059344	10576.18075	2230.28746	861.7369239	2879.318354	4627	3787.810811	523.7273389	2871.899051	639.1709516	210.1077141	365.4264935	1204.968445	3267.794265	0.1764943476	0.2105768881	0.08427221221	0.01885608338	0.0275645255	0.03234141992	1	0.1452869216	0.4008128614	0.2839417494	65	1
6	520.1454578	161.291605	2724.481684	16132.87113	3622.153916	1160.031385	2905.098625	7093	9009.142857	520.0521155	2805.502781	771.5312725	317.4099953	351.0230103	1284.879154	3667.035536	0.1707698464	0.2249734587	0.07371725174	0.01288994518	0.01796648317	0.01575503244	0	NaN	NaN	NaN	NaN	NaN
6	524.0016578	147.1607443	2525.99484	15205.68237	3166.23149	995.7530584	2825.823834	6485	3743.8125	511.6361698	2904.605506	693.5455919	254.6893721	451.8287377	1250.288221	2748.222897	0.1656824388	0.2189189135	0.06835563926	0.01512012933	0.017697518	0.0180760454	1	0.135655103	0.4175506779	0.2263351211	65	1
6	635.5270202	178.870009	696.2332044	10366.09263	3159.360232	636.6147942	2657.443284	4811	2048.182927	220.8257776	2484.343565	789.4471008	153.9169354	401.5288634	1111.765459	3056.767962	0.0710458956	0.3090602391	0.06464909931	0.0125676959	0.02876895509	0.01968687909	1	0.06071830783	0.6036108876	0.1959828976	50	0.998659209
6	637.8215115	165.1501105	701.6050889	10676.23824	3329.457585	681.6833147	2748.599548	4987	1883.119048	171.2578945	2129.938656	644.5582213	189.479373	257.680263	930.159606	1310.103816	0.06646305396	0.3096017447	0.06519297983	0.01071556307	0.0266423832	0.01504906069	1	0.05710713804	0.6047623209	0.1968778302	50	0.9999952132
6	719.156306	33.34942307	-5.756956096	4748.197482	106.583985	478.330078	1022.570601	1755.5	8696.842105	28.05994669	756.9714345	78.79385339	104.2446896	124.3910851	261.5310761	3507.213758	-0.001190484448	0.02264647812	0.1009285251	0.006304699595	0.01881242101	0.01433431777	0	NaN	NaN	NaN	NaN	NaN
7	271.6956808	98.49906723	777.5941603	11405.32107	3654.267143	115.2564036	1765.513933	5234.5	7457.787234	229.0494892	2851.397241	955.1736271	129.7416642	517.1428225	1298.200654	5666.662422	0.06853692377	0.3140068939	0.01014539437	0.01201363641	0.03024835736	0.01142773867	1	0.05505005163	0.6121053722	0.005456800055	48	0.9999330371
7	285.5284054	496.6463818	935.2880083	17875.04951	1924.41096	3746.376778	2293.87328	7091	16878.40217	251.3351794	3118.047041	411.898963	706.3449293	234.4943095	1250.725367	6752.08471	0.05331374527	0.1085343679	0.213649518	0.008550184822	0.01238244659	0.01739462429	1	0.0550720646	0.1950328539	0.7035501368	41	1
7	290.1772453	9.5793718	33.41586011	10682.61545	3302.790368	47.26249803	946.8111025	4772	6716.260417	73.60099658	1363.161825	448.607471	71.42801922	188.8728025	599.9536313	1947.737328	0.003389647801	0.3074104445	0.004363597037	0.007254467675	0.0194960001	0.00683796593	0	NaN	NaN	NaN	NaN	NaN
7	297.4552307	486.7746682	1041.094926	19059.13504	2053.542279	4120.777041	2544.354109	7645	8116.911111	196.7702574	2733.5072	438.6955148	624.6022711	257.9501992	1142.093794	3202.273598	0.0547052351	0.1082650752	0.2149614857	0.006717189613	0.01425197085	0.01717817771	1	0.05626818716	0.1945134597	0.7084278637	41	1
7	335.5168224	222.3279596	1440.315485	20418.24407	6876.431273	699.9245163	1808.204278	9453	11970.8625	300.4929621	3125.627563	1027.216597	171.932972	256.459793	1355.930886	4564.315243	0.07114596513	0.3330596155	0.03550914008	0.008558252518	0.01877448592	0.007884094943	1	0.05901281874	0.6521633427	0.09533118576	49	1
7	337.8678519	232.2234325	620.074385	9903.643671	2942.899238	498.3929772	2133.148143	4622	3354.954023	325.0102128	4617.816464	1424.459725	255.9192336	494.8249351	2066.810329	5578.803475	0.06633374823	0.3082904852	0.05096613612	0.01877137382	0.04536592999	0.02369681765	1	0.05602503524	0.6016132689	0.1471549514	49	0.9994718624
7	348.2901848	194.3744907	1357.899962	19437.52657	6186.605606	696.6985457	1674.470139	9002	5906.967033	316.3337719	3451.756983	1158.883634	174.830859	280.7152749	1531.651807	3123.862561	0.06846447404	0.3214941283	0.03681881408	0.01038791804	0.02152618776	0.008118246501	1	0.05686935159	0.6283761233	0.09881942256	49	1
7	350.5909813	220.5875099	1318.787551	19548.15982	6599.630326	809.9648489	2107.278706	9064.5	4141.825	250.1018028	2878.670712	996.162008	189.0728796	1049.520191	1288.985645	2819.257954	0.07011914615	0.3283058258	0.04142540955	0.008279186907	0.01914848008	0.009194525942	1	0.05855785333	0.642554613	0.1155462147	49	1
7	356.3399258	207.121302	1175.16546	18303.45501	6129.01794	691.7703286	1791.922816	8608.5	11144.58824	308.2510896	3288.157432	1232.060321	195.5628048	336.6408944	1547.397327	4893.780631	0.06517300225	0.3344555033	0.03901959142	0.0104555497	0.02070867042	0.009519957185	1	0.05450262458	0.6551745229	0.1063014489	49	1
7	492.3486882	229.4830742	934.7503462	18125.54518	2025.274472	3932.624248	1983.421212	7175	12676.28723	247.0736857	3342.517698	445.4408714	716.8908521	268.5121048	1332.191208	5843.40638	0.05201099734	0.1123951902	0.2110916088	0.008505964677	0.01477493974	0.02042240666	1	0.0538914957	0.202915695	0.6944945257	41	1
7	512.4339805	30.28834093	-69.30946462	10514.21948	2357.968243	1102.60393	1352.753931	4501	3196.752688	69.34778785	1440.872306	333.307011	192.6495993	171.611854	590.3453021	1247.792448	-0.007119586765	0.2245969231	0.1025381696	0.00710088837	0.01903935147	0.01156131024	1	0.000300334332	0.4310137066	0.3071793034	23	1
7	587.6661855	578.8561072	768.293948	16158.26332	1705.749791	3279.876689	1813.493773	6318.5	22285.52874	139.7085313	2104.249191	279.8904252	414.264467	247.2544543	827.7512994	5147.836156	0.04924703631	0.1083002176	0.2005025216	0.007070314992	0.01098373522	0.01239842323	1	0.05093411706	0.1941535001	0.6567589469	41	1
7	601.6513858	575.2600722	655.1717529	12505.9773	1252.428102	2551.500079	1983.855252	4937	6096.517647	178.9134454	2605.942062	298.1465067	572.5067774	253.2227141	1000.280519	4908.725816	0.05303253678	0.1027862674	0.2108315287	0.009583050402	0.01617827449	0.0193312325	1	0.05460874834	0.1830973864	0.6934155835	41	1
7	641.2893666	210.0867918	5210.672103	16756.59079	225.505309	-7.429768276	1742.842391	6161	2942.484211	1122.927349	3412.327077	206.2144252	242.8620572	515.7437652	1268.706842	1917.728898	0.3077451994	0.01462490337	-0.0004308110668	0.01718640733	0.01429752673	0.01768351459	1	0.2425168865	-0.00626791883	0.009607605377	69	1
7	649.3917669	507.5718999	-38.74163211	14856.6621	225.3921937	442.4396124	1955.74237	5419	13872.6413	57.73637394	3395.34841	169.6398899	154.3070611	302.3271299	1214.670128	4496.674465	-0.002605280953	0.01720091877	0.03092272312	0.004758686458	0.01163927903	0.00951090834	1	-0.002685872398	0.001258398521	0.04967928244	2	1
7	658.2001714	214.1968799	3778.760152	12357.07053	164.2738717	-5.795338145	1819.57576	4576	3941.957895	755.1503003	2494.791324	143.5051455	168.5680196	199.5470401	880.347595	2027.569517	0.306703354	0.01318273551	-0.0004292298803	0.01447311843	0.01331737217	0.01550876709	1	0.2416747217	-0.009236355998	0.009319999745	69	1
7	665.3452588	518.4266852	-14.18248855	12009.17832	146.6765643	351.0797221	1807.230338	4421	8880.052632	41.19536671	2360.53594	122.1831574	95.77519846	152.4439359	808.9272633	6415.35109	-0.001124825071	0.01226485713	0.03117456541	0.004034916202	0.01134301064	0.007982635567	1	-0.001529475401	-0.008913869452	0.05068371151	2	0.9999999999
7	678.7553543	75.49836027	-49.39737277	6584.707008	75.78716656	1354.018635	1228.334344	2381	2016.296703	41.91623593	1217.543792	89.05210679	254.9084999	152.4608362	430.168934	1040.925245	-0.007526749125	0.01270287253	0.2035758898	0.00681590733	0.01422176674	0.01944762766	1	0.005104657017	-0.002571597442	0.6508009836	5	1
7	687.5018454	63.21550811	-51.456015	6328.147234	81.4769839	1314.790632	1209.086939	2315.5	3074.911111	42.37269005	896.4380017	97.20991076	215.8862546	150.5680866	306.1430477	903.0893375	-0.007497843523	0.01445181828	0.2070520785	0.007033459825	0.01651956449	0.01993173193	1	0.005378695824	0.001142411195	0.663009148	5	1
7	739.7685523	28.34335217	22.50018471	5120.605146	1457.021324	-13.24547485	674.1445612	2272.5	2817.612903	48.48750794	774.5484657	201.0639193	44.99840543	109.0045452	313.5684981	1530.012788	0.004216379766	0.2930228206	-0.002814465211	0.01020948463	0.02924025771	0.009669598099	0	NaN	NaN	NaN	NaN	NaN
7	753.4937414	431.6611481	1547.082555	9483.32346	61.18711851	1314.17667	1790.342826	3502.5	3561.314286	305.1353526	1793.657023	144.0899036	257.805914	593.0123572	652.8430869	2141.653834	0.1634598615	0.007632962741	0.1431539303	0.0136694041	0.01605662808	0.02099963095	1	0.1372317419	-0.01559800443	0.4780230894	54	1
7	763.8537189	441.0561704	1491.347303	9000.217181	89.0575879	1220.560201	1650.432889	3326	4414.041096	328.2889629	1923.882265	132.2602686	291.8957193	193.4520258	692.4203847	3138.444884	0.167634002	0.01070723973	0.1393196198	0.0143841245	0.01650481362	0.02003354003	1	0.1403230489	-0.009398229633	0.4657064992	54	1
7	766.4678255	427.6408698	1305.29312	7841.122528	67.78219478	1075.363031	1775.931987	2958.5	5036.455882	275.6179271	1593.224476	105.1887548	271.596882	216.1510153	582.8164424	2403.245749	0.167092056	0.008602845044	0.1400587132	0.0137980652	0.01472523657	0.02173464332	1	0.1399240489	-0.01371048468	0.4680764419	54	1
8	68.49212738	295.2442165	-24.12036792	13017.85203	203.6757969	365.9153333	1637.200578	4792	6234.097222	45.10835268	2412.114755	140.7656999	97.73459451	228.0770876	827.9068087	3041.180674	-0.001981614709	0.01448482459	0.02950971618	0.003861406917	0.01215624468	0.007025183344	1	-0.002307356506	-0.004386913253	0.04477556643	2	0.9999999962
8	75.51417515	283.1587068	-49.62566146	12632.17971	212.8549614	362.1671717	1714.483643	4614.5	14189.77215	40.14900195	2396.965046	131.0882931	96.47774883	213.5564612	824.4826102	4608.593069	-0.004246945339	0.01796661192	0.02863877824	0.0036120101	0.01160289904	0.00645470358	1	-0.004143446588	0.002771451953	0.04137489323	2	0.999999998
8	82.44896597	296.1449533	-38.43278184	12062.15209	195.0941551	380.3291458	1777.591389	4457	8846.253165	41.67001568	2626.838612	138.4597875	109.036533	222.8339719	900.5828847	4257.721623	-0.002891812389	0.01738710173	0.0303354578	0.003941882981	0.01250091058	0.007344524702	1	-0.002952677599	0.001624857412	0.04757388277	2	0.9999999999
8	102.3890186	263.4595299	-62.98894019	12818.24458	4024.543556	136.5509264	1448.827107	5799.5	6470.494624	86.81924498	2482.057109	767.9897767	92.01726592	912.4207171	1041.131527	2875.20353	-0.004877000016	0.3142373149	0.01174191716	0.008317318621	0.02548057351	0.008456416936	1	-0.003352297898	0.6129218824	-0.005387438047	24	0.9731469428
8	107.3494813	568.2299555	679.8115301	11900.58695	2840.31182	1008.478228	1473.532952	5127	8468.322581	162.8269533	2366.892914	527.5167847	243.9717582	163.8791259	960.5439933	3877.694875	0.05800398619	0.2351919936	0.08541972945	0.008338928136	0.01985105803	0.01393770847	1	0.05112795528	0.4520563622	0.2624614365	47	1
8	109.5872677	152.2655462	4356.533387	9138.765523	892.6092386	-194.6961795	1599.648611	3733.5	7092.361702	869.9969398	1883.335147	210.787589	231.4182703	268.2177834	716.0257005	5333.016403	0.4670063063	0.1012696846	-0.0206917821	0.02513855549	0.01876123887	0.0309849913	1	0.3687879853	0.1710574036	-0.0218483089	85	1
8	111.3266428	509.1669339	-101.3397924	14625.69342	2371.201977	779.1380503	1616.760692	5883.5	7107.602151	67.18470114	2253.281493	382.9288949	132.0464934	211.5728076	866.4405391	2300.541076	-0.007265547463	0.1640707419	0.05329377923	0.004976208631	0.01584568706	0.007283694994	1	-0.00366654285	0.3047101739	0.1328066185	18	0.999999673
8	125.5148396	502.9760548	-41.5040195	13216.05963	2088.16226	753.55717	1950.689214	5358	2971.912088	65.34992888	1847.92942	307.8419299	142.0240521	221.4441164	718.4114795	1505.737388	-0.003037900895	0.1588935304	0.0600983178	0.00499631818	0.01195557805	0.008271880582	1	0.0001234049972	0.2942357161	0.1572788494	18	0.9999608546
8	132.8020103	230.6740089	-306.7799056	15180.79138	1459.40203	3364.010288	2181.790733	5914	6763.097561	90.24944839	2151.104491	245.7981809	475.3658609	342.3541685	813.3687924	2471.868512	-0.02062413147	0.09871337813	0.2238671565	0.00531532104	0.01281881935	0.01792517351	1	-0.003244058031	0.1754040275	0.7222504551	15	1
8	142.5872072	221.6282403	-197.4636443	12802.36026	1198.50829	3073.535475	2462.910904	5150.5	2725.853333	106.9458967	2409.452455	284.348778	517.4604788	228.6024046	917.1423402	1829.183592	-0.01544841828	0.09291970267	0.2309738602	0.008631011271	0.01524265003	0.02567333148	1	0.00131700532	0.1636646285	0.74796342	15	1
8	151.569806	542.5093237	1060.513111	17237.02712	4093.851537	1519.130524	1695.183038	7328	6243.037037	174.2847353	1849.01916	546.4934753	233.7898635	225.172485	824.9641402	1395.758122	0.06178460271	0.2425978093	0.09035632051	0.00735136039	0.01439404711	0.00930716771	1	0.05453825067	0.4674613828	0.2808399817	47	0.9999999983
8	154.0375897	557.3368224	700.2236179	10708.69456	2536.682882	1000.499264	1869.017671	4644	3912.066667	216.8678695	2844.174449	677.140754	260.8725103	447.0693934	1175.598142	2982.707671	0.06530875528	0.2304296946	0.09078201378	0.01070962761	0.02013551014	0.01993897091	1	0.05727572077	0.4423796227	0.2826071427	47	1
8	156.952708	223.9929892	-270.8624791	13774.55752	1382.844566	3223.855684	2272.648329	5382	5479.047059	86.83365116	2252.213786	240.7774458	511.2718993	279.6404006	842.9274157	1816.468754	-0.01960840246	0.09868232143	0.2304585605	0.006695180131	0.01332764183	0.02066731708	1	-0.001986162561	0.1755429742	0.7454746936	15	1
8	159.5380376	530.9979157	915.5739678	15298.3079	3639.838892	1405.259194	1730.202425	6623.5	6146.045455	163.0800131	1863.344241	483.5557273	239.4701938	206.7802955	779.1826215	2230.467936	0.06147144446	0.2383744097	0.09269694292	0.007096539014	0.01456302782	0.01265554473	1	0.05441312035	0.4588307819	0.2887608418	47	1
8	160.0593516	200.6558319	-306.4444734	13831.90236	1384.875387	3128.822866	2163.900231	5443	9115.610526	87.15851805	2626.582442	267.8414217	621.586022	233.8509359	975.2376711	4759.61301	-0.02142220281	0.1049649687	0.2245217751	0.0072045049	0.01490123908	0.01927294542	1	-0.003784036563	0.1883136448	0.7246162206	15	1
8	169.376547	521.4934215	831.6916061	13283.15591	3177.159026	1213.836318	1734.406904	5713	3547.202532	167.9980485	2313.605921	583.7247007	257.8560942	206.3233421	964.4729519	2037.67652	0.06252628202	0.2392627432	0.09111005908	0.009135531845	0.01720849443	0.01433483309	1	0.0551531828	0.4606078099	0.2834969644	47	0.9999999998
8	182.6842877	389.5632446	2611.502369	14404.26599	173.9977404	2249.516997	2604.924619	5320	5723.468085	601.9520748	3149.413999	162.3229237	498.9885406	284.1738549	1147.941856	3135.786021	0.1800117729	0.01289137923	0.1537702433	0.01163893068	0.0117321347	0.02853231913	1	0.1511899412	-0.004491575904	0.5189867662	54	1
8	196.8642693	617.2650771	-85.5048307	14648.85171	2435.387946	812.920661	1853.665574	6002	7783.210526	68.00534195	2107.23605	350.9909608	134.9985015	218.1517464	801.11436	2110.511589	-0.00565828441	0.1706605018	0.0580377066	0.004987445438	0.01398891038	0.007021936502	1	-0.002008311356	0.3184357026	0.1499927341	18	0.9999999018
8	210.1319115	608.5153251	-102.7420734	14572.7135	2486.258543	826.3465853	1710.894662	5963	8370.76087	67.35512779	2737.68569	460.037879	180.8641862	178.7240142	1081.007204	1970.154857	-0.007036608874	0.1690365586	0.05757554831	0.005141456802	0.01370968373	0.008293678399	1	-0.003151718689	0.3150793595	0.1480042341	18	0.9999997237
8	223.3952576	563.5670468	-127.0435249	22541.13997	10093.07331	515.1149232	1390.534202	11000	14830.42391	124.8024334	1436.517516	638.2323088	112.1274451	225.2113134	642.1630904	3077.468816	-0.005660652226	0.452627463	0.02272384478	0.005634874542	0.0168823013	0.005204653739	0	NaN	NaN	NaN	NaN	NaN
8	229.8946698	173.4428323	-252.8360339	13822.56631	1329.073654	3355.449088	2377.976139	5410	5400.733333	92.18960298	2625.034624	275.0776954	598.8877351	315.8924472	983.308584	3488.134123	-0.01771700821	0.09840589947	0.2385260958	0.007144554568	0.01657598874	0.02629272411	1	6.809889294e-05	0.1752190494	0.7740350426	15	1
8	240.6634598	204.3777791	-71.55355936	16943.60831	370.758842	209.9103853	1692.361866	6063	5436.069767	73.18819852	3411.393463	198.1295382	97.36940239	653.2882937	1246.574633	2276.306626	-0.00418675565	0.02451357807	0.01301438782	0.006462782589	0.01029315855	0.006900164016	1	-0.005104823925	0.01577527718	-0.01285467325	1	0.9999800206
8	240.515561	218.6152751	-9.442561318	16192.83354	243.010494	248.2667068	1949.945262	5819	3491.878378	50.99027876	2638.510416	176.6752381	81.7877906	215.3301149	987.2331782	1552.386717	-0.000798396681	0.01428826939	0.01570522903	0.003252490094	0.01064950994	0.004359582576	1	-0.00230540525	-0.005230263236	-0.003133607119	1	0.9997104937
8	241.542811	310.5791254	-23.39195111	18460.71604	302.5431475	314.1505689	1973.376561	6703.5	4637.958333	57.35718244	3464.089935	220.6742912	146.7778256	522.4362113	1270.728168	2172.502253	-0.001304401688	0.01639267954	0.01587002699	0.003286194445	0.01101858397	0.009118454452	1	-0.002680135025	-0.0008854309466	-0.002584200855	1	0.9997219951
8	243.18434	166.6531034	-360.1276548	16495.59445	1688.395045	3866.852022	2415.051165	6556	11985.08889	96.68913475	2219.811713	341.0839715	558.9729738	268.9305642	901.2740677	4026.035741	-0.02163926259	0.1054088899	0.2344709894	0.006515314952	0.01382356698	0.01732634865	1	-0.003276269653	0.1895419656	0.7593002805	15	1
8	243.4523684	232.3789466	-1.590341782	15647.32191	214.7817983	279.726872	2092.839652	5672	3318.914634	70.58257402	2617.560081	201.213598	128.738234	825.5750305	955.490627	1519.054264	-9.199076055e-05	0.01332341363	0.017392406	0.004378490254	0.012835262	0.007470716152	1	-0.001635513981	-0.007168862268	0.002871049747	1	0.997913427
8	256.205197	444.1079857	3963.96356	13176.03204	1999.832404	984.9234076	2700.96933	5445.5	3711.771084	1156.441266	3881.326192	594.3616402	407.1427644	349.014042	1552.646681	3398.465638	0.3009010195	0.1508896096	0.0744881508	0.01439866196	0.01963530093	0.03597472675	1	0.2432843459	0.2769832573	0.2751515249	77	1
8	263.7487503	432.974357	4618.938875	14487.72108	2231.028223	1192.352775	2889.241344	6081	5921.012048	1132.419087	3299.109262	515.2833253	443.0647659	322.7096575	1329.526027	2763.979437	0.3174558443	0.1579480482	0.07685281756	0.01967989155	0.01797718831	0.02484698622	1	0.2566981336	0.2915407815	0.2873996923	77	1
8	283.1073815	386.3725301	-43.69350737	17534.61057	1832.642375	590.4149746	2151.99339	6807	5931.915493	71.59218629	3030.479088	444.4851662	156.5867932	265.2440541	1230.614795	1609.688113	-0.002266656537	0.1073362186	0.03380573923	0.004238270569	0.01520029166	0.006767659529	1	-0.001476451265	0.1871361073	0.06356668858	12	0.9999924111
8	285.5356909	399.9781188	-86.79978659	21917.2675	2521.850935	642.9035478	1924.019357	8625	7732.947368	76.82435839	3225.591122	431.2334021	126.8174664	225.2489973	1253.844972	1945.761314	-0.004162928304	0.1145400317	0.02951466795	0.003767463355	0.01095441959	0.00535889987	0	NaN	NaN	NaN	NaN	NaN
8	296.7357684	390.2334487	-88.46513816	20336.30114	2301.238465	641.5789158	1870.610168	8075	7143.45122	75.2471461	3917.100687	492.8554583	141.0086932	223.9660174	1513.720383	2828.516948	-0.004421380169	0.1113493052	0.03156643985	0.004423750617	0.01300599358	0.005113525128	1	-0.003313128946	0.1953461858	0.05543848292	12	0.9999991545
8	303.4057582	443.2303283	-56.00398596	19862.80945	385.1162972	624.7868146	2302.607937	7297.5	12563.9878	52.24921206	3545.702286	203.7160952	129.1946582	223.8466685	1285.761191	4112.564174	-0.00300589778	0.01996858637	0.03253219521	0.002828378973	0.009894364689	0.005026290805	1	-0.002872815768	0.007015298657	0.05532053979	2	0.9999999998
8	303.8867848	473.231745	13567.79848	18046.36673	461.6960128	-580.0439249	2172.040694	7073	15152.09302	2633.47065	3518.712012	201.5057727	444.3707089	277.9799483	1351.328249	8103.944293	0.7378117741	0.02635334011	-0.03032146132	0.02232311193	0.01080340486	0.02827489187	1	0.5833541677	0.01526107184	0.002018762434	90	0.9999979828
8	309.1686287	457.2090098	-63.36879222	22464.52182	458.5791606	705.8503177	2141.822074	8197	16522.4	56.78374678	3666.220146	180.3366364	146.7438558	255.0564099	1327.690701	5899.408375	-0.002902096405	0.02041125102	0.03120095918	0.002841422597	0.007998407857	0.004734618343	0	NaN	NaN	NaN	NaN	NaN
8	315.9179273	723.8007673	-6.624468711	11668.31828	83.74396391	360.8801911	1748.544796	4323	6081.212766	47.4256777	2655.516795	135.6640015	103.2290035	241.2716381	911.4917634	3000.160232	-0.0005410912581	0.008397396302	0.03126422449	0.004451808136	0.01220428295	0.00816372876	1	-0.001090015571	-0.0168850515	0.05096613203	2	0.9999999999
8	317.4956762	376.9538657	-80.63217041	18187.05736	363.4338332	646.7840683	2299.17294	6786	12385.35106	57.98830388	3538.070013	246.0868263	154.7059201	593.2174991	1315.857633	5676.908629	-0.004386709762	0.01886531827	0.03422111513	0.003786217833	0.01310906165	0.006698945678	1	-0.003867517033	0.00479974181	0.06085855917	2	0.9999999985
8	317.317588	445.3662535	-55.89873302	17439.77686	320.5200098	574.6967518	2328.259526	6304.5	18319.22857	49.7088337	3895.159656	190.0160325	141.2515622	299.41418	1398.777218	7710.027446	-0.003236248507	0.01863371814	0.03369977483	0.003566478132	0.01154743817	0.006541797571	1	-0.002987958504	0.004301424577	0.05928727493	2	0.9999999994
8	317.6427614	476.3164741	13521.29282	17898.1036	312.6504913	-532.0483599	2458.101753	6810	11103.2619	2863.874526	3777.313187	193.9956829	523.1671666	548.6092954	1431.930463	5955.578307	0.7545095728	0.01806211291	-0.03331469812	0.02370753009	0.01105441355	0.03413776462	1	0.5963906849	-0.001989238436	-0.005034547577	90	0.9999999971
8	324.1445685	458.3009826	-139.0306133	21124.38998	569.6143355	623.9972356	2162.757759	7815.5	31336.95402	54.12313349	3304.096821	189.475664	116.8348071	207.00144	1199.545864	9082.934494	-0.006760889709	0.02705937622	0.02994720164	0.003440654014	0.009617242589	0.004609668254	0	NaN	NaN	NaN	NaN	NaN
8	328.4490691	139.6320794	-273.5915304	15452.82264	190.2234979	3708.221335	2549.999252	5592.5	2036.170213	84.27214761	2258.097722	184.148188	568.4300844	238.8832046	837.9726296	648.3159431	-0.01737243399	0.01228025915	0.2368403037	0.005556053751	0.01188083653	0.01498957043	1	-0.000482248873	-0.002358991471	0.7646446841	5	1
8	334.1302742	167.0411395	-24.13270564	10225.80704	2432.290112	706.6278078	2264.449657	4599	2316.515789	77.32845119	3594.743761	909.376779	253.271595	366.315709	1538.844533	2027.861681	-0.002167544902	0.240606927	0.07132582485	0.01254677157	0.03995354068	0.01744998983	1	0.002255074426	0.4630139811	0.2000496491	22	0.9999999969
8	350.6882803	524.9506789	2823.13927	16812.85494	6962.025211	79.93248594	1971.089075	8192.5	4971.547368	565.2570206	3152.061863	1386.318374	172.4779886	214.7801669	1546.032678	2690.502025	0.1719264582	0.4283616845	0.004140165973	0.01225461015	0.02161467764	0.01294062252	1	0.1379886928	0.8472165392	0.01239497185	68	1
8	356.2407817	419.2940094	-62.2764826	23626.50939	441.6657908	309.2223864	1893.338876	8683	8010.123457	56.62960687	3420.808274	174.8656166	91.67304705	297.0304307	1203.614589	2163.726625	-0.002610871123	0.018655069	0.01339961663	0.002612182582	0.007901586167	0.003836042015	0	NaN	NaN	NaN	NaN	NaN
8	368.0347349	403.0173709	-72.24063881	18763.13636	403.3384068	318.3096968	1864.410741	6928	13682.70238	54.6044577	3584.739087	223.7858451	145.7506202	552.1494134	1307.203565	5426.882932	-0.003787618314	0.02143055312	0.01619296883	0.003722505515	0.01145364046	0.01079518719	1	-0.004595802333	0.009518724487	-0.001803232283	1	0.9992007175
8	367.9478358	554.8267425	-80.44780063	14174.06213	3237.823524	1768.797155	2325.88992	6290	2093.55814	82.74678668	3988.396392	941.8339334	452.825943	313.5480925	1687.450432	1599.334756	-0.005973669062	0.2290169556	0.1259508437	0.006961430074	0.0208996993	0.01504592152	1	0.002843497185	0.4408550501	0.3893096333	23	1
8	369.8013713	417.2088795	-4.07674853	17936.64022	258.2948342	337.5032171	2245.378438	6446	4728.558442	59.71609803	3031.958338	207.734454	93.61658584	288.0260118	1101.745103	3029.600653	-0.0002735176469	0.01472643343	0.01847830262	0.003571974128	0.01206712446	0.006813349641	1	-0.001694723253	-0.004242110771	0.006677685857	1	0.9929641471
8	372.2535042	236.1561152	-6.825806448	11911.43027	62.33450692	848.1866755	2267.913557	4312	1256.09375	49.28544789	4203.458634	159.7175793	253.3012875	307.1147303	1471.641806	1226.181493	-0.0006768366541	0.005277440886	0.06795236284	0.005386284341	0.02194316625	0.01700146037	1	0.001272928094	-0.02216328362	0.1788156997	3	1
8	378.7624772	556.6766098	-85.29287833	14521.08416	3442.273642	1847.657466	2210.0003	6334	2593.322581	82.45887208	3099.732842	828.4725356	352.6169631	217.0435681	1343.849691	1734.964957	-0.005870105279	0.2355280756	0.1252929928	0.005925909181	0.019525743	0.01475948692	1	0.002934964687	0.4542548187	0.3873085371	23	1
8	383.2440022	544.5181529	-174.4787719	20453.33407	4869.190717	2320.187689	2040.362627	8885.5	3286.720588	78.63371045	2941.026554	750.0862594	363.7809711	231.2379899	1259.175526	620.8594872	-0.009063321501	0.234557799	0.1142632326	0.004148716149	0.01372561647	0.008639316055	1	-0.0003687642437	0.4519211694	0.3480694415	23	1
8	390.6004464	555.4413182	-89.22281615	14814.22174	3280.678242	1777.708953	2386.828101	6370	2020.591549	78.20996893	3097.764137	785.8947909	363.2248572	453.3799324	1313.506264	1393.445202	-0.006476183577	0.2295354279	0.1215149903	0.006182619991	0.0197985433	0.01507650987	1	0.002145366472	0.4417864277	0.3737415081	23	1
8	402.4926574	211.7845424	17337.34193	16402.33657	548.4145151	-480.0836223	1969.500785	6492.5	22365.91139	3149.004187	3024.555569	210.7889419	583.7777057	305.6489528	1185.334862	10143.95083	1.046260107	0.03314387005	-0.02726059896	0.03723484437	0.01337726768	0.04188711768	1	0.8294602289	0.0281295328	0.08198790551	94	0.9999999989
8	403.2154448	663.7275313	-6.305867398	12585.46429	122.4905008	427.1186151	2008.843769	4588	4161.189873	41.12216236	3741.794594	138.3727258	135.5794017	263.9960813	1308.238474	5530.540482	-0.0004828285477	0.01096443817	0.03504463759	0.003608746385	0.01367168552	0.008923010837	1	-0.0007651272937	-0.01147533111	0.06427640224	2	1
8	408.9682523	199.8497732	16383.33661	15738.54336	459.2336953	-570.0790653	1891.200159	6314	17583.48148	3479.703186	3316.774934	186.2868711	593.2508242	386.2250138	1273.681906	7512.143291	1.039285755	0.02947711659	-0.03295771892	0.03772952048	0.01425363161	0.04888387797	1	0.8234835151	0.02042032979	0.06039692501	94	1
8	409.4973506	356.72024	-37.26816347	17014.3743	7691.374828	492.3207154	1922.031482	8595	4427.291667	104.5233836	2689.335541	1349.805208	134.5370513	252.8852715	1367.957332	1869.331414	-0.002274579727	0.4512424805	0.03092754245	0.006683909183	0.02315064324	0.008319518332	1	0.001157451232	0.8959115828	0.06783965155	29	0.9999999999
8	410.8030388	654.4032854	-72.08691029	14153.34322	238.3870214	436.392439	1991.98759	5142	15282.27848	51.49722419	2855.243029	148.0180506	104.8614357	211.7189118	982.3642806	5931.67623	-0.005362499685	0.01763754751	0.03238803044	0.004244740108	0.01266656669	0.005926670819	1	-0.004780126651	0.002215346576	0.05419326244	2	1
8	413.6613165	570.3147627	11134.47764	15496.02179	365.0562457	-572.2682935	2052.387754	5800.5	13049.78261	3010.310821	4011.005567	201.3731019	473.5791838	235.0260556	1514.766785	8012.293262	0.7264354505	0.02358019273	-0.03566223414	0.03069041914	0.01371900707	0.03834747176	1	0.5739005832	0.009422450655	-0.01927649161	90	0.9999998056
8	418.5332269	377.6474219	6002.285997	20121.19223	334.6370881	4724.471493	3057.60501	7785.5	10896.48936	1144.136866	3737.682828	545.5242256	896.156381	3538.109352	1377.8286	3819.44101	0.2958333262	0.01751884197	0.2270580328	0.01621366553	0.04096578269	0.03169762978	0	NaN	NaN	NaN	NaN	NaN
8	419.7008694	439.8057083	-93.6693934	18027.42989	8194.691599	457.0263282	1616.539782	9047	11863.21277	96.04223875	3054.575793	1448.882716	123.0345216	293.1715778	1505.377393	6219.409741	-0.005720361189	0.4446487601	0.02679358042	0.005768441538	0.02452090755	0.007029670797	1	-0.001924650239	0.8822043441	0.05237030472	29	0.9999999661
8	424.0043315	229.468063	-108.0624511	16742.22359	4185.181992	1081.368708	2122.314145	7302.5	10319.30682	95.72202777	2634.667747	739.2499994	198.6475739	243.2461508	1174.478488	4209.217855	-0.006377529935	0.2548382158	0.06469257155	0.006480124863	0.01873825982	0.008133951214	1	-0.001434473212	0.4921561763	0.1765559366	22	0.9999999874
8	425.1902031	58.80099261	790.1057915	11130.04853	3441.038092	358.8307474	1591.164211	5057	592.9574468	223.1693182	2823.600525	881.0787626	125.3245952	261.6118141	1243.324329	392.9376518	0.06893626472	0.2998817252	0.03447894613	0.01900357439	0.03031430544	0.01277837586	1	0.0569079071	0.5837528928	0.089861115	49	1
8	428.3331889	491.1309318	1132.999857	17256.78529	4339.254575	1675.336766	1951.921106	7684	8375.378947	269.8553266	3052.663405	781.4274742	343.0520008	510.2725999	1329.902832	3612.136131	0.06405902529	0.252993872	0.09473427297	0.008037934362	0.01666302356	0.01211069711	1	0.05673470907	0.4890183905	0.2970568802	47	0.9999994463
8	436.1521634	220.3857579	-115.8997727	19681.82965	4960.368516	1171.745191	1827.629954	8451	11119.03261	94.82278285	2708.714965	758.573346	207.839093	284.278028	1185.622843	3560.24056	-0.005484935859	0.2508055366	0.06076295122	0.005271087166	0.01630800311	0.00634673048	1	-0.001023743862	0.4837169973	0.1628767742	22	0.9999997502
8	437.3622606	108.7278537	13.95153085	11960.49594	1868.166968	251.8070843	1964.873731	4944.5	2993.836957	61.11287175	2782.33465	451.7553037	93.75533767	251.5124001	1091.245811	2188.880366	0.001156919181	0.1514842387	0.02220808784	0.006133975008	0.02187221039	0.009942162157	1	0.0008270129278	0.2777570101	0.02570478508	17	0.9937226945
8	440.0908073	604.9334006	-63.33674847	17512.09547	298.9357861	520.7363822	2184.941195	6367	12468.71605	49.43029272	2560.67696	171.1141096	108.1199006	218.1867751	926.3587182	5090.429177	-0.003798282562	0.01739790276	0.03074439604	0.003213434364	0.0093780674	0.005421300925	1	-0.003647239125	0.00166356117	0.0487983753	2	1
8	444.490167	500.3137248	-64.37801191	24079.25184	10745.37971	571.0205603	1638.815627	11768	14101.71277	111.1838453	1575.208212	704.7160453	128.4940281	290.447621	716.3703834	2533.962814	-0.002795862182	0.4431723441	0.0242664835	0.004735758059	0.01446394337	0.005377793299	0	NaN	NaN	NaN	NaN	NaN
8	449.4919881	367.6524605	-51.67327601	16149.75752	177.9464795	1043.872322	2347.650999	5795	3251.188235	54.76900989	3369.113635	174.2507233	223.5577557	251.0422268	1217.124397	2228.443571	-0.003273146364	0.01212587164	0.06851039229	0.003858387604	0.01159860388	0.008404005553	1	-0.0007019471036	-0.008019343358	0.1804669942	3	1
8	452.0667565	599.1448306	-4.830152435	12934.41158	51.02992207	470.8157467	2216.818699	4748	5700.365854	76.7628419	3487.117958	175.7442342	128.9807812	874.9228858	1198.899738	4994.393231	-0.0004842269117	0.00445947552	0.03609067718	0.01280980064	0.02350182385	0.008749683223	1	-0.0007486966304	-0.02485062328	0.06765505363	2	1
8	455.5305027	202.6917129	-257.7970834	16376.23418	191.8793814	3911.020376	2342.19885	5909.5	1589.052083	97.05992078	3142.395807	200.2680973	753.926266	278.4979084	1188.738215	763.6140437	-0.01576294494	0.01210414923	0.2411676118	0.005363126585	0.01318105916	0.02244335331	1	0.001093606944	-0.002592488672	0.7800959875	5	1
8	461.5113112	359.6545264	-71.90897448	18114.97261	264.5208738	1183.888371	2369.236385	6712	4815	62.34503968	3025.01607	203.5054751	208.4663771	338.1289471	1176.439478	1894.116573	-0.004040554006	0.01507887447	0.06521156666	0.003445775557	0.009866001596	0.007121190427	1	-0.001513745875	-0.002033108841	0.1689082005	3	1
8	464.2364406	320.4438243	8044.563716	10552.70051	51.10204727	-237.4153371	2179.423722	4066	1990.835165	3378.392343	4648.110562	153.6153985	546.8356804	327.6944536	1733.719809	2510.026345	0.7443569383	0.005880863764	-0.01840264648	0.05168916306	0.02337623652	0.09639029287	1	0.5892131643	-0.02658885678	0.04421711067	90	1
8	465.0555663	648.1437917	-54.5103306	14154.79663	2266.878496	393.5959686	1783.105282	5757	5539.333333	64.53087931	2584.15471	420.3149987	107.3120778	173.9984604	995.7811824	2429.952929	-0.003932941951	0.1644357086	0.02818696986	0.005086866137	0.01898222918	0.007586835181	1	-0.002716036676	0.3046607779	0.04596637251	17	0.9999999976
8	478.5954689	300.6931227	1112.68317	16163.43604	5122.551229	1673.250148	2336.998155	7509.5	3617.404255	280.7910824	3379.125203	1169.601963	367.9882873	458.0405129	1580.850861	2428.384951	0.07097124409	0.3285043585	0.1060646124	0.009422592291	0.02572028948	0.01726680256	1	0.06363775303	0.6449903499	0.3412799404	50	1
8	479.066676	409.6731845	-81.00870112	18532.90437	287.4782588	1153.314477	2241.419734	6678	3537.484211	54.90478487	4270.576081	209.3370387	270.4506853	250.2178766	1553.755376	2022.443145	-0.004507619485	0.01535967474	0.06336140412	0.003144260725	0.01241551071	0.007569362433	1	-0.00200960971	-0.001510565815	0.162359933	3	1
8	479.8021381	452.5331766	13518.02167	17970.98555	341.3269959	-539.2391017	2114.02755	6875.5	8828.075269	2844.243798	3849.535567	210.9813763	516.3978266	298.1372325	1451.126317	3280.385231	0.7300269398	0.01937440177	-0.02751803568	0.030651466	0.01261250933	0.03534260455	1	0.5772826799	0.0009948978638	0.009768110675	90	0.9999999881
8	482.5019524	248.4452657	3078.178073	17255.3696	910.4703071	1112.33016	2867.009194	6652.5	6201.768293	521.8242758	2651.314872	278.2474087	251.89658	842.5452871	1034.487563	2568.363827	0.1736336667	0.05241295004	0.06305830965	0.01255564022	0.01353730255	0.01309871848	1	0.1402588039	0.07414764528	0.2026990904	56	1
8	494.616704	254.7223486	2810.921969	16701.13491	967.1612514	1057.98466	2101.928515	6410.5	7579.153846	669.1445019	3652.669099	357.8128006	285.4390422	223.5665145	1453.467832	3449.804737	0.1709254807	0.05962707119	0.06467017867	0.01150478155	0.01565799377	0.0156928813	1	0.1382694966	0.08907889162	0.208017567	56	0.9999999957
8	494.6121754	374.6323394	-27.78307202	16593.01416	267.3766163	258.0555358	1983.736853	5999.5	5443.375	55.30500398	3065.659583	181.3292174	85.16731328	188.4955019	1130.443765	2191.942255	-0.001603513514	0.01614770724	0.01524206927	0.003765864896	0.01133850383	0.004438357726	1	-0.002963292138	-0.001408905034	-0.004852345675	1	0.9998517929
8	497.6966192	414.4458276	-69.97333058	19951.56754	2092.521967	568.170836	1858.86131	7839.5	7864.095745	72.43328437	3272.923822	406.7531529	128.552047	217.781221	1269.399619	2535.929289	-0.003351950509	0.107742248	0.02945486313	0.004024684856	0.01271439287	0.004911473234	1	-0.002634217156	0.1878406978	0.04815999895	12	0.9999992543
8	503.1458884	183.6336527	-19.87563457	16134.9112	301.2576061	180.2606694	1682.491013	5826	5576.4	50.8041568	2571.888745	149.9588134	77.34131881	191.5629073	929.5085025	2173.741246	-0.001529257224	0.01947088797	0.01182177587	0.003348548274	0.009908824548	0.004919279148	1	-0.003109475673	0.005333191293	-0.01663124702	1	0.9999955203
8	502.4262211	293.6839441	-221.0736888	17541.02383	5850.339505	2085.279502	2085.319118	8214	13143.93617	108.2846348	2843.919807	1051.246763	386.7399125	508.9450755	1365.043143	5372.955217	-0.01349932704	0.3329817317	0.1214407687	0.006273355766	0.02097553515	0.01152728017	1	-0.002604229709	0.6550373753	0.3762178765	27	1
8	506.1955183	777.2728167	1611.900471	9682.978871	527.5004534	-58.40416152	1343.102855	3646.5	9111.663158	287.1716795	1631.49255	127.7857504	114.477817	147.3047358	581.4078747	3172.086164	0.1696238729	0.05410460513	-0.006806588411	0.01162794859	0.01363669233	0.01308328935	1	0.1323220797	0.07545642707	-0.04189554099	55	1
8	506.800855	249.3429504	3223.110988	18381.32934	1134.359474	1162.19502	2191.542272	7181	9614.271605	559.5770904	2924.193029	290.0905783	280.6219744	263.6411775	1143.853061	3171.614951	0.1701999501	0.06163301737	0.06186264497	0.01028069821	0.01275933597	0.01359215073	1	0.1375167004	0.09312829787	0.1981428986	56	0.9999998744
8	508.9138665	751.9544755	1938.442061	12064.33677	556.0366307	20.75036604	1487.193977	4563	7202.702128	342.8675053	2052.11891	141.4335157	127.8646838	163.7299453	708.5949025	2078.63968	0.1633816525	0.04891395927	0.001719975697	0.01207024246	0.01162394488	0.01118236405	1	0.1278843416	0.06504991726	-0.01375783179	55	0.9999999999
8	513.6570609	162.5493984	2440.66541	14366.53742	261.2660965	873.5974233	2174.318273	5366	5848.985915	575.7196424	3132.8042	167.9931868	241.4595484	242.3658971	1122.638709	3314.049799	0.174023325	0.01874074522	0.05881010401	0.01072949461	0.01342802397	0.0167509547	1	0.1400025691	0.004606929945	0.1865619013	53	1
8	514.2883899	191.7425171	23.07035358	13074.54069	63.99561914	219.8280808	1915.190209	4649	1697.365854	42.37625508	3058.070755	152.3918837	66.42920015	245.9656037	1066.845076	1193.01574	0.002056230485	0.005545234492	0.0179712439	0.003781872693	0.0136886038	0.006520608564	1	5.192629364e-05	-0.02319173636	0.005047483978	1	0.9632838682
8	514.6335228	478.7400724	-295.2896874	18464.49952	261.0737425	4461.752688	2404.869004	6832.5	5713.467391	84.30237781	2665.067157	194.4257137	603.8910021	291.6920924	982.1541616	1688.519596	-0.01647092754	0.01438368842	0.2371238837	0.004052533104	0.01060960146	0.01499472492	1	0.0002729222521	0.0019819619	0.7659233872	5	1
8	520.2766483	118.4509705	2650.185616	16317.5172	3691.338035	777.864813	1641.770811	7043	15525.01075	450.9919629	2489.19655	673.8786663	216.6124338	347.3369415	1109.863028	4859.643341	0.1624968899	0.2299462282	0.04789495048	0.01047269668	0.01973291412	0.01100983441	1	0.1318145901	0.4396504864	0.1546914405	65	1
8	520.145225	133.986171	2792.842111	17029.93164	3848.716231	893.0735451	1772.311687	7296.5	7436.62766	438.875897	2298.684597	669.0428887	210.3196278	207.0664337	1051.464194	2542.045075	0.1655106737	0.2315773789	0.05328607047	0.01178327517	0.01594077395	0.01234123121	1	0.1345970105	0.4431699804	0.1742439357	65	1
8	519.7982966	150.8643357	2336.598727	12779.08873	124.3691981	779.8680352	2291.495095	4778	2751.818182	538.0394704	3065.586709	154.7172481	245.4162868	408.5092916	1084.666904	1579.181033	0.177980801	0.009394190363	0.06087067437	0.01455147204	0.01446517936	0.01631659905	1	0.1432199424	-0.01460935906	0.1942477755	53	1
8	521.676977	675.6757181	-17.5822631	13162.12044	5389.426056	320.0543449	1407.402214	6338.5	4035.426829	82.71874287	2343.466266	993.1605337	102.7346393	217.3888182	1103.848328	1953.412677	-0.001303365102	0.4169215608	0.02543465465	0.006568874325	0.02532518634	0.008309983661	1	0.00127467428	0.8249923287	0.04746270019	29	0.9999999999
8	525.8303798	169.7961931	2459.297175	14644.21211	225.5283029	912.7559019	2150.345502	5376	4373.755814	539.3034484	3037.572922	177.9401231	252.2240298	228.7936717	1087.098252	2316.664498	0.1756877122	0.01606086415	0.0611470364	0.01596246861	0.01346641503	0.01747916582	1	0.1414660744	-0.0008501085749	0.1949765652	53	1
8	530.0007976	476.5010906	7523.631154	15754.99307	937.7018121	-173.2483272	1869.592815	5996	9944.680556	1800.933475	3578.292475	281.3508789	275.4603282	202.8425617	1375.092826	5629.015236	0.4821837289	0.06058682011	-0.01000568023	0.02014499066	0.01436820009	0.02072285478	1	0.3812765644	0.08747647764	0.01713878736	83	1
8	531.2358072	665.1918615	-48.29321793	12171.6962	5304.21952	289.9030383	1477.884673	6008	9246.482353	68.99610413	2113.126789	906.2963551	99.48088668	174.8454875	994.9476097	2786.403633	-0.004129409654	0.4409333337	0.02500274339	0.005954071547	0.02220186878	0.007764990005	1	-0.0008091365352	0.8744834856	0.04632308884	29	0.9999979572
8	532.8573094	151.7360501	6222.778167	12523.82962	679.3285316	-121.623602	1828.545569	4880.5	5608.432836	1628.176569	3178.0009	213.9903454	264.6750828	216.2388226	1178.752476	3678.951165	0.483015959	0.05545224163	-0.009572662031	0.02848157708	0.01689122054	0.02366420734	1	0.3819270008	0.07690328594	0.01862207655	83	0.9999999999
8	537.8544377	568.9906552	944.8284679	16808.36221	1716.42864	3483.06289	2224.484562	6678	11217.76042	190.3640527	1940.830952	269.9304379	438.6922737	249.9832734	777.8032562	2848.072289	0.05653415954	0.1041373034	0.212149274	0.008136783547	0.01231017603	0.01616746329	1	0.05750046011	0.1859096481	0.6988530084	41	1
8	538.5560226	466.8591866	6197.582896	12422.57151	581.4920163	-69.68498276	2320.577718	4926	5315.039474	1506.681292	3000.51935	204.9918363	296.0278364	262.2067599	1117.230716	2938.333879	0.4974145119	0.04464215506	-0.005717530278	0.02201671479	0.0143702895	0.03055011651	1	0.39357626	0.05468524723	0.03484438627	83	0.9999228779
8	540.6555897	600.6193908	2495.020823	15845.92812	1621.305277	2288.984445	2114.870195	6224.5	13046.95789	464.3560067	2520.649987	336.7727025	380.0026238	281.0490106	995.0877455	4839.609183	0.1605604544	0.1057443735	0.1493695064	0.01063727271	0.01227914443	0.0189777065	1	0.1361529425	0.186837717	0.5031458772	60	0.9999999993
8	541.2489098	477.4244518	6532.904311	13381.26151	625.977971	-171.4915273	2188.086591	5155.5	6453.961538	1794.032497	3661.160009	217.4629939	273.1327124	275.8033398	1352.30361	6484.52321	0.4937648785	0.04625208565	-0.01203206888	0.02477360668	0.01726080359	0.02863574285	1	0.3902509338	0.05781985414	0.01206263577	83	0.9999918358
8	544.6951459	382.4683912	-171.0577137	18300.7364	4183.163345	2170.046284	2116.302052	7983.5	4020.05618	170.8788026	2787.573657	866.0753581	330.2139291	2703.756667	1226.586025	1932.32695	-0.009484387356	0.2310210567	0.1189908099	0.01196499401	0.0249037457	0.01161812697	1	-0.0004117894388	0.4447813061	0.3643231517	23	1
8	545.722336	153.4843055	6888.493673	13699.02301	734.1953635	-120.8479849	2019.020727	5329.5	8673.04878	1262.520023	2623.228284	189.8759474	289.2676046	213.0556239	969.3105587	3975.702342	0.4911988155	0.05353769438	-0.008592883469	0.02015900485	0.01423646547	0.025818513	1	0.3884998527	0.07295527203	0.02379163592	83	0.999999999
8	548.7020949	697.5982095	-101.0625846	12377.62509	2973.036738	644.8442579	1494.852445	5385.5	12650.51648	63.59487875	2063.746859	458.9962076	119.2587924	218.7073137	827.3267463	3716.665035	-0.008305537147	0.2400404258	0.05361366188	0.005966997839	0.01705317572	0.009325407633	1	-0.00384717251	0.4613144392	0.1368527545	22	0.9999991756
8	554.4401838	564.6601885	2543.097578	15807.26255	2367.557983	2298.767715	2025.910557	6470.5	8469.244681	533.2689542	2926.159526	519.500129	489.689326	232.8289547	1198.673885	3699.101233	0.1637318709	0.1571750498	0.1458104186	0.01044755985	0.0173169747	0.02065467838	1	0.1388625633	0.2927232032	0.4935783683	63	1
8	555.6871984	391.7951063	-170.5938924	18760.69154	4536.324117	2205.563014	2029.239671	8366	3535.090909	78.75022916	2405.922513	700.4151964	274.3104014	279.7009302	1105.018549	1588.88441	-0.009314822977	0.2416921052	0.1196399804	0.004308011002	0.01628898699	0.01096469857	1	-0.0001444606184	0.4667963781	0.3670703758	23	1
8	558.4413188	268.3456267	9085.355598	11747.22158	1204.408687	-389.1675171	1902.593769	4839	3196.414894	2695.825808	3785.874158	432.4038581	510.0240359	435.6424561	1497.732688	2998.788122	0.7300176337	0.09810567445	-0.03013936302	0.04047111881	0.02759373736	0.07175795442	1	0.5777461389	0.1631949442	0.003897525666	92	0.9999024277
8	560.1314189	687.7613925	-41.97438165	9980.577251	2374.225739	580.2450343	1639.229319	4364	9477.282609	64.49968031	1837.815435	437.4247871	143.3076008	183.3839042	771.3027689	6006.356655	-0.004202630101	0.2430621251	0.05760799263	0.00704928088	0.01779460893	0.01107595193	1	-0.000280284251	0.4676519699	0.1518332159	22	0.9999964005
8	569.5817242	521.5902911	8587.51829	12239.64286	185.5358245	-346.783737	2001.883623	4638	7325.037037	2395.129705	3275.736736	149.3475897	365.5155769	270.3685064	1214.9295	3191.824331	0.7242127712	0.01455917822	-0.02925083108	0.03298402364	0.01611033862	0.03788472023	1	0.5724909909	-0.00896166418	0.002220935628	90	0.9999999997
8	571.8616877	533.4016658	9259.688229	12812.37613	215.4627424	-269.4005145	1853.038497	4878.5	5954.178571	2190.449023	3147.876336	156.3020121	382.0123212	238.8194386	1150.632061	4917.525659	0.7161215968	0.01775862232	-0.02028689434	0.02795315168	0.01420372985	0.03960528082	1	0.5666785428	-0.002053293558	0.03182033227	90	0.9999999986
8	584.6574858	302.4556593	1964.846306	11653.74446	1784.575022	894.8258985	2483.031119	4929	2880.646341	586.4849128	3243.509203	542.992753	220.5636	318.0288936	1303.817842	2149.706241	0.1646305174	0.1507693576	0.07745552634	0.01954749386	0.0309931024	0.02526519223	1	0.1348739893	0.2773695208	0.255013375	62	1
8	594.7064724	125.4851542	0.8396250762	10450.90053	113.9185385	648.1828564	1945.387678	3859.5	2587.947368	42.93916949	1624.527343	119.8476676	129.8750023	209.4329139	570.1294098	1626.530261	0.0001040489301	0.01047905276	0.0653088594	0.004398960892	0.01261218168	0.0104357057	1	0.001758303903	-0.01152774202	0.1699834119	3	1
8	594.8443314	556.1601887	-243.3902709	14617.05812	1400.400094	3444.697532	2475.668826	5769	4439.294737	58.06089411	1918.720846	245.1156615	439.6888924	293.0937844	727.799853	1040.01345	-0.01661124539	0.09752361036	0.2372683119	0.003803020744	0.01288990338	0.01363332274	1	0.000856545735	0.1733565707	0.7698571195	15	1
8	597.2485108	304.4471405	-154.2238456	13745.88867	72.24637385	3277.156145	2486.798355	5067	1685.7125	73.1434913	2407.606556	143.8936894	599.4483366	271.1886294	833.5154092	1436.288494	-0.01189043714	0.005139732203	0.2354750934	0.00521214111	0.01172424484	0.02133007607	1	0.003735255104	-0.01714180916	0.7608104589	5	1
8	600.6763117	443.0710315	-19.55540356	15467.01882	6541.114343	384.5384259	1617.655184	7659	6028.128205	94.75704504	2425.005258	1064.729602	126.1868214	922.9168641	1163.023472	2863.513151	-0.001677481741	0.4207588736	0.02500927049	0.006266509071	0.02050725846	0.007949417038	1	0.0009791881747	0.8328899941	0.04605453083	29	0.9999999989
8	606.3582221	455.22074	11.25753141	12695.21828	5309.383323	361.8198153	1579.009761	6199.5	2238.104478	87.91088853	2887.28981	1193.295912	128.583102	355.8753346	1360.208597	2309.949587	0.000777180328	0.4144651679	0.02790891927	0.007807140801	0.0270625613	0.01229689483	1	0.003081058429	0.8199986088	0.05645894237	29	1
8	609.228189	588.2565633	-98.65883812	12590.84469	153.6613894	1523.900437	2178.473419	4626	7873.397849	52.75381238	2266.632306	125.9863702	291.4520668	224.6514426	788.9976091	3794.461376	-0.008060796686	0.01197147751	0.1231677552	0.004541934109	0.01128541028	0.01094063893	1	-0.0007993203321	-0.006602142978	0.3700963162	4	1
8	612.3332423	344.3624367	-49.9751734	18571.8854	407.3343303	246.7935838	1720.369251	6790.5	6336.968421	51.57531159	2543.453999	223.1857668	85.92946568	163.5781734	966.3914965	2247.110246	-0.002599230031	0.02221724697	0.01281558073	0.002816346198	0.01143760286	0.004857614806	1	-0.003871989927	0.0110294927	-0.01328877181	1	0.9999891718
8	615.3637689	445.5558707	13.94673207	14750.82705	6427.717361	376.1536324	1610.067404	7264.5	6075.786667	112.7858456	2574.873378	1103.055932	118.2192044	251.3536688	1227.804661	2679.813115	0.0008635579855	0.4275359219	0.02634306448	0.008843279629	0.02147090768	0.008590071272	1	0.003151128008	0.8468907678	0.05155893818	29	0.9999999947
8	616.4013845	260.6209028	2068.590742	11161.75158	2522.378159	806.7790018	2553.473474	5060	2638.926316	493.1965575	2839.18682	606.408781	216.9470114	554.5914687	1185.320197	1884.211587	0.1773316751	0.2210317752	0.07253979776	0.01305004448	0.02768292015	0.01891286019	1	0.145242046	0.4219909011	0.2436283612	65	1
8	617.3341734	685.4629262	-47.8504661	10370.23499	197.0524079	571.1504195	1575.974622	3722.5	9059.747368	43.02686921	1904.610274	118.4687931	121.8605225	179.7866546	649.6130674	5531.470589	-0.004963314181	0.01823318208	0.055928986	0.004577478539	0.01303480269	0.007902629524	1	-0.002854938109	0.004180764308	0.1364449096	3	0.9999993513
8	619.2681091	576.3748774	-153.0879863	14418.59626	270.9651333	1702.41032	1875.925903	5257	18071.38462	49.33269133	2400.987039	138.4577219	277.0558378	212.7291134	832.8159172	5711.528248	-0.01043095113	0.01890742594	0.1149843927	0.003900882744	0.01079748917	0.009252373225	1	-0.003188130305	0.007446781833	0.3413019638	4	1
8	621.5309867	357.4080909	-53.06658991	17778.10545	343.8168006	211.581779	1653.97751	6404	8968.863158	45.96856815	2033.07451	199.5764769	82.24156517	191.4093188	785.743898	3346.311077	-0.002959008869	0.01950624439	0.01206122624	0.002637952505	0.01069895515	0.004325110567	1	-0.00423243908	0.00541926375	-0.01611416765	1	0.9999948612
8	624.469686	289.6548413	7467.564135	15709.58714	917.1484026	-102.470443	1719.660941	5992.5	17908.60638	1404.343429	2788.744454	256.148275	284.6691108	211.6870046	1068.453649	7912.226353	0.4792507425	0.0622126896	-0.006330432225	0.01743036743	0.01357278718	0.02166039082	1	0.3792024267	0.09095480803	0.02937373223	83	0.9999999999
8	625.790666	214.6028095	8702.839361	11850.14192	722.9545035	-245.13837	1892.723142	4805.5	7627.819149	3423.836528	4788.928051	324.4527197	522.8804018	267.4216387	1814.119795	7552.706482	0.7205058153	0.05771824265	-0.02110151339	0.03843016564	0.02885188681	0.07910417362	1	0.5704469803	0.08026921559	0.03162242121	91	0.9999986077
8	627.5267744	603.3223247	5479.995015	11911.32116	178.4643807	1120.625015	1905.957571	4577.5	2992.778947	1072.114893	2386.439168	156.8490186	322.4183234	228.8223435	870.7640948	2083.378533	0.4572503956	0.01468388229	0.0897814199	0.02294068194	0.01407211359	0.02795469943	1	0.3678166275	-0.003906845911	0.3578202118	82	1
8	634.591543	474.4872996	6686.620522	14054.35619	758.5799646	-163.9395349	1829.204475	5411	14604.625	1194.77444	2598.554064	151.3222111	267.3450627	202.4295743	928.7795801	7142.137728	0.4807347898	0.0560608116	-0.01100813897	0.01999440423	0.01290115118	0.02272907002	1	0.3800161719	0.07812165772	0.013128493	83	0.9999999999
8	636.5115756	458.1598489	7385.027808	15474.1178	865.2061093	-207.7175622	1696.238184	5937	15333.86207	1242.195587	2601.096921	234.1493126	260.6476072	491.5643459	982.8807507	4993.175068	0.479224464	0.05907528118	-0.0138011998	0.01876087587	0.01359284229	0.01931487199	1	0.3786471744	0.08425342054	0.003170732126	83	1
8	640.6495612	444.2596164	6888.489578	14037.61424	807.9109326	-180.5189249	1880.755538	5503	15003.52326	1268.671174	2609.288402	168.4485689	271.1268305	229.1481416	941.7930221	4304.934853	0.4850324121	0.05832080894	-0.01155384205	0.02101249104	0.01346366116	0.02242617133	1	0.3834229932	0.0827458083	0.01228002062	83	1
8	656.5298955	258.6869787	992.86042	15189.30282	2453.118183	90.06564555	1478.052708	6063	13904.84375	195.7603474	2142.351255	383.0749768	101.0845874	198.5532104	846.1496967	3675.270973	0.06586264454	0.165375235	0.005931260985	0.008765661135	0.01536129475	0.007265622496	1	0.05140605573	0.3056213762	-0.01603284961	42	1
8	672.2997819	258.5791717	749.5121479	11506.47962	1911.993447	94.64935639	1502.604536	4781.5	9010.925532	184.4561423	2035.597294	387.5861243	101.7241111	188.9443987	818.8733601	4445.893454	0.06669409633	0.1687442052	0.008608194436	0.01034812764	0.02311620363	0.009290909266	1	0.05227871116	0.3126463233	-0.006366403059	42	1
8	674.287098	513.5590892	-84.25220804	11615.3722	2884.701781	655.1767062	1635.334932	5044	11666.74468	69.37235349	2070.45908	520.2859934	141.8627317	204.4337007	875.9426143	5164.270376	-0.007945671428	0.2485166166	0.05711826156	0.006455777487	0.01833610135	0.009957831298	1	-0.003251938209	0.478894346	0.1495141536	22	0.9999997496
8	694.1703083	204.3224516	1869.99382	10944.03358	193.6593951	1658.29157	1875.663833	4030	9202	330.9656544	1612.479921	146.5856797	312.5788048	193.1132036	576.5804154	3718.489896	0.1698861718	0.01720315915	0.1496251004	0.01413033361	0.01460754992	0.01935376465	1	0.1428730146	0.004305965786	0.5024379915	54	0.9999999992
8	700.68662	595.6023027	3263.031418	10908.36641	230.9748559	-55.28087704	1495.794522	4056	6676.617021	639.1704944	1919.084712	121.5047639	165.9356849	168.4357245	682.3658441	2426.094863	0.3043591186	0.02223488496	-0.004986105343	0.01791296052	0.01238319571	0.01636791185	1	0.2395708276	0.009288302435	-0.00672715587	69	0.9999999307
8	705.3498509	560.8246739	-12.84111686	11729.69013	248.8572095	111.258207	1399.079475	4284.5	7438.547368	46.2707162	1729.263102	126.2100383	63.89368781	126.0765481	602.0192544	2415.439878	-0.001035417	0.02105400167	0.01046118091	0.004044555636	0.01176826267	0.005095103798	1	-0.002795413343	0.008551646107	-0.02120215539	1	0.9999981154
8	712.6730178	483.7769376	3308.500203	10576.74275	190.1927355	803.2889981	1911.286052	4068	6023.612903	658.8215244	2101.308347	133.1435884	218.9818212	208.1047825	750.3477875	3824.880223	0.3071916438	0.01761401798	0.07358674117	0.02091358498	0.0133737633	0.02004945853	1	0.2471377126	0.002219909719	0.2678653459	70	0.999998552
8	714.1795206	191.1804066	1699.013447	10342.92327	178.0296792	1433.343407	1759.510707	3813	8442.252632	288.4402509	1527.422181	127.1523006	277.8182697	210.0808327	550.1915811	3661.381814	0.1677115246	0.01670480141	0.1419172972	0.01427328695	0.01340925321	0.01824431111	1	0.1406110855	0.003045321915	0.475037171	54	0.9999999993
8	729.6399235	568.3484411	583.7729029	8661.495528	2596.962579	279.7251777	1389.754587	3906	3317.073684	147.2020883	1654.541027	509.3782756	101.41566	156.2094698	719.0675049	2016.23574	0.0666171464	0.3088443303	0.03281197127	0.01182887107	0.02438469782	0.01192616252	1	0.05501997003	0.6021836341	0.0838991007	49	1
8	738.4274278	254.3439541	768.0015876	10995.13402	4403.528541	49.27172512	1368.639981	5307	8437.515789	169.2566931	1607.471114	700.0935315	102.8030845	181.7135803	756.8380703	3185.699919	0.07276383575	0.4069378603	0.004537192865	0.01197629712	0.02668487615	0.0102237951	1	0.05880371684	0.8034634704	-0.009296506296	51	1
8	743.2037672	352.7647166	3149.619588	10821.15935	1123.181725	-65.00847287	1567.581106	4300.5	22306.34737	667.0016806	2009.155767	225.1006769	167.3145738	175.5137079	771.5954609	11604.46931	0.2949377656	0.104650399	-0.005930406814	0.01749463271	0.01548388466	0.01701914256	1	0.2326771433	0.1791724007	-0.008698677001	74	1
8	761.1249441	237.2543572	565.6329022	8775.610962	1978.927605	49.39803865	1267.650797	3736	20501.42105	112.0856812	1102.391535	255.4869544	79.72295284	199.3513823	450.9028455	7030.46691	0.06697074215	0.2306906004	0.005973218251	0.01060672456	0.01861842303	0.009334842378	1	0.05283073257	0.4402475118	-0.01291940761	45	1
8	762.7074846	343.4890461	676.3494066	9579.060608	3875.92905	48.55393147	1301.665678	4667.5	6751.747368	160.5755992	1672.269607	678.6571909	95.56646332	157.9900377	773.4694649	2961.456215	0.06942415896	0.4044337089	0.005722966284	0.01062597678	0.02700420186	0.01068267363	1	0.05620195172	0.7983523629	-0.006010593701	51	0.9999999997
8	762.8204057	367.7737714	-31.58952243	9256.787212	1457.264461	492.2161993	1483.237107	3766	4650.052632	53.3543525	1544.663229	264.0105403	109.224242	195.7861093	618.759577	2209.613268	-0.003724330376	0.157206134	0.05432476146	0.00650886904	0.01942257869	0.01030139829	1	-0.0008305415041	0.2905790389	0.1369103215	18	0.9999967552
8	764.3938133	506.8031561	-11.81504396	9100.548573	1423.835166	210.7486017	1361.255962	3689	5393.606383	52.08627296	1152.701356	213.2779647	71.28957898	132.9552709	460.7834161	1306.278167	-0.001415961052	0.1561688265	0.02430703526	0.005794511766	0.01509510864	0.007989273166	1	-0.001042163472	0.2874890952	0.03264770736	17	0.9999536951
8	766.7686864	321.1528196	3580.408909	7632.002557	2329.141556	-144.8348381	1519.028675	3551	7559.168421	767.5682998	1617.357955	457.8003737	171.9019964	180.8690501	707.9896051	5481.223149	0.4654710077	0.3044117709	-0.01991648662	0.02783911983	0.02945098936	0.02688798482	1	0.3692923295	0.5898080009	-0.01102967844	89	1
8	775.8654408	495.688084	-12.72552623	9625.090929	1428.722707	208.0730849	1243.73765	3853	6906.863158	51.61320667	1254.900746	216.5712111	73.36411354	128.6741439	482.5934198	1705.676952	-0.001515226493	0.1535261088	0.02249197983	0.005516352027	0.01818657518	0.007534585147	1	-0.001266600783	0.2819852724	0.02618250935	17	0.9988688813
8	778.48079	336.256965	-42.02218565	9646.45073	211.5323912	234.4487609	1389.769831	3568	22009.72043	36.81598566	1568.913079	120.1006664	77.49665599	142.711201	548.0775569	8479.320816	-0.004302280822	0.02193340313	0.02612071846	0.004173490061	0.01464607156	0.007245989554	1	-0.004326207783	0.01086901764	0.0327418073	2	0.9999990006
9	5.494908979	249.1131726	585.1504543	8071.612429	1895.578969	21.61671054	1099.380972	3468	17675.15493	117.0972939	1067.733006	254.0516868	79.65493155	159.1553677	438.3094254	4801.184888	0.07324391913	0.2329088759	0.002499848629	0.01143442442	0.0213770709	0.01015333709	1	0.05761253421	0.4446858831	-0.02354266211	45	1
9	7.033434042	355.3951685	653.0506302	8829.687509	3686.269523	32.43513962	1062.647474	4281	6257.046512	138.6626703	1476.825055	575.0463484	94.92989037	329.4948305	673.3525172	2225.662788	0.07410155407	0.4081235826	0.004113383647	0.01076207344	0.03015733599	0.01134115126	1	0.05985085024	0.8058888833	-0.01042659354	51	1
9	7.135053354	379.5636269	7.763273113	8400.556245	1305.256225	459.1829423	1262.133299	3443	4106.727273	50.53462834	1442.961224	264.5934499	122.198808	208.2482657	574.3365669	1839.918518	0.001054572539	0.1599044271	0.05367454937	0.006443122049	0.01729488224	0.01157966903	1	0.002956375622	0.2961014201	0.135823123	18	0.9999995797
9	8.477321135	518.5052878	26.64021048	8579.669691	1333.762095	203.2858174	1173.299166	3487	4833.541667	56.11197759	1126.261908	214.2768035	79.37451021	196.0427856	449.3927433	1370.69529	0.003284813375	0.1597560231	0.02444039787	0.006729958186	0.01575474641	0.00924848577	1	0.002743140992	0.2948686178	0.03431403261	17	0.9953465997
9	10.82287483	332.8376805	3501.08689	7323.107856	2310.1714	-209.6902597	1374.944079	3462	7298.621053	751.2556019	1577.767401	509.4627023	206.7276803	240.3455947	704.9589098	4051.10066	0.4825349704	0.3127966783	-0.0293217391	0.03382569753	0.03159925636	0.03451544652	1	0.3823218335	0.6067280284	-0.03967920657	89	1
9	20.28083309	507.4330393	6.418346679	9803.246098	1618.897769	225.3768572	1126.707972	4030.5	6294.085106	53.01574639	1507.385452	263.4796309	84.74417152	178.8160318	594.0610477	1681.672661	0.0007227658236	0.1658840187	0.02329418008	0.005562612415	0.01512145718	0.008677811319	1	0.0006736473646	0.3074739286	0.02999665326	17	0.9574158618
9	22.48446707	347.966602	-28.3539772	10588.67677	274.407302	271.4641593	1332.533161	3834.5	21627.84946	68.80897029	1571.565003	158.3976163	93.07875975	712.8529421	557.5426971	5963.120975	-0.002677065019	0.02616249366	0.02555580848	0.006632750076	0.01586105138	0.008787771579	1	-0.003034436053	0.01956190414	0.03131041848	2	0.999994522
9	36.47192562	225.6720089	1467.089204	7701.149921	120.0204071	32.33239328	1395.994924	2865.5	3714.43617	277.0753446	1496.001873	102.8495814	113.8199717	181.7200517	544.0589468	1720.168475	0.1883378304	0.01476357034	0.005113143013	0.01625596399	0.01536084996	0.01718801759	1	0.1477243958	-0.005333993505	0.002242916267	52	1
9	36.44107969	311.6790915	4445.447809	9812.437783	184.547927	813.337056	1783.32148	3747.5	14501.82979	880.3410257	1864.34361	109.8575115	327.5305107	202.307415	668.5166104	6866.911399	0.4622909156	0.01949693701	0.0810682897	0.02450291476	0.01287977238	0.03464753714	1	0.3712807665	0.005720277641	0.3287469822	82	1
9	45.13613444	278.6463178	583.2698319	8724.814967	1375.883618	288.1277955	1353.578939	3566	6490.797872	173.4782988	1977.202746	332.6607513	114.311422	210.7293622	778.9897838	4510.15257	0.06986575106	0.157698888	0.03616266914	0.01328173931	0.02113392455	0.01447419031	1	0.05659077983	0.2907322331	0.09002458785	43	1
9	45.82278294	559.5872088	1380.523041	7858.081827	81.77196463	1140.117998	1677.302785	2946	5351.46875	260.5534347	1519.797948	110.7540709	277.9748643	176.2301178	540.866706	2690.845107	0.1746484351	0.01101335569	0.1415837521	0.01503227466	0.01605629002	0.0267631204	1	0.1460703571	-0.008724000746	0.4751883869	54	1
9	46.69723053	331.5432208	778.5466229	11728.69814	3568.637557	1015.273835	1663.734532	5365	5503.421053	136.6209311	1793.744061	546.7799704	200.2292836	228.0382346	785.5092239	1905.600534	0.06570374237	0.299186017	0.08604229249	0.01057897828	0.01786051069	0.01330214923	1	0.05783498139	0.5839509904	0.2690203803	50	1
9	58.556567	297.5318486	4128.027234	8948.425626	846.0514738	809.7588542	1908.03136	3729	5225.582418	1054.099597	2067.521319	215.8718747	342.5785012	207.9765886	814.4399143	3583.257134	0.4626598547	0.09674450016	0.08096030982	0.03082989181	0.01766944573	0.04125815119	1	0.3722045111	0.1649395015	0.3316686563	86	1
9	59.63263029	143.2997928	33.82785205	6765.03892	2828.635737	123.246819	1049.106988	3238.5	6470.310345	73.79967372	1270.414906	525.4626342	75.36310924	372.4870268	592.2840273	2849.431744	0.004808558979	0.4300612535	0.01909224352	0.01143614844	0.0320943047	0.01120111309	1	0.005822761893	0.8518526655	0.02724756931	29	0.8290852688
9	60.67035701	48.47674232	56.45868777	7466.841328	2288.4007	13.62435943	834.6664456	3315	1996.457447	55.73219586	583.8273708	218.3083517	55.51800095	133.6048038	257.6378703	838.4579377	0.008192155859	0.3067155443	0.001848617037	0.00764405071	0.02234092501	0.007632650329	0	NaN	NaN	NaN	NaN	NaN
9	60.32104785	70.31098614	989.5348008	6334.887364	1854.593078	-37.17079111	902.7019254	2809	6463.054348	228.1528243	1298.357606	386.8388624	93.71074038	135.0603905	546.7320838	3568.892414	0.1588974716	0.30373328	-0.006524849684	0.01752267975	0.0303365	0.01655375488	0	NaN	NaN	NaN	NaN	NaN
9	61.65717213	235.4875977	4273.035584	9604.285389	1004.809446	-196.5364046	1525.966125	3872.5	16562.16049	1039.507109	2220.122249	223.2642869	231.1439444	177.111892	833.4181848	9671.135447	0.4431279976	0.1083808323	-0.02108295107	0.02664251166	0.01954951144	0.02878254619	1	0.3497883428	0.1857975341	-0.02825920963	85	1
9	62.18034217	198.5304283	8620.837368	8954.229709	255.4866364	-612.5443226	1290.412662	3484	12260.76842	1933.48471	1957.428458	128.7963435	428.4614297	196.8941347	724.3694577	8095.608003	0.9543107254	0.02930807107	-0.06209143803	0.04704925967	0.01649267749	0.05472762683	1	0.753771962	0.01949430702	-0.06027234305	94	1
9	63.42841934	529.6103867	16.400182	9487.191524	4007.400361	263.827382	1554.132398	4634	3678.903614	85.30379378	1761.245748	747.4302857	103.5658924	249.4113969	843.6362932	2462.149342	0.001972053425	0.4175217655	0.0282481981	0.008968459913	0.02631324961	0.009660314974	1	0.00408170196	0.8263048345	0.05803730016	29	1
9	66.18214984	284.7489033	20.45751454	11294.42726	1712.843276	231.9524002	1884.247111	4634	6026.168539	55.24710102	1752.387207	273.5574992	81.0708492	247.7227406	679.7382804	1658.493623	0.002065480418	0.1499524614	0.02067734282	0.004997744797	0.01494420265	0.006870353418	1	0.001434351798	0.2745480054	0.02050330666	17	0.9045385942
9	67.22613595	255.137494	476.4513094	9914.230097	181.0153916	1991.972486	2010.115555	3669	21160.21918	143.2973304	1743.904422	120.3418321	406.3452069	230.1219297	617.4978344	9120.113123	0.04877712928	0.0189300595	0.198502478	0.00993683577	0.01404154904	0.02349364947	1	0.04968646201	0.009881164886	0.6459548328	33	1
9	70.19790262	87.15555334	516.2100562	7601.425875	236.0450694	232.0905622	1101.741175	2870	17276.77895	118.309272	1355.039638	108.7388488	102.176918	132.0384089	482.5795301	6426.944408	0.06599197255	0.03161288547	0.02885126493	0.009740024698	0.0161495484	0.01275149604	1	0.05196588848	0.03062724929	0.05839838885	31	1
9	72.51333248	150.6282874	10.44413681	8145.693127	3394.565106	163.701119	995.5909751	3932	8598.705882	73.75102795	1424.341855	599.989288	75.94582447	164.4364791	671.2359606	3750.316986	0.001500574318	0.4102885898	0.02035333247	0.009891213099	0.0267853166	0.008869428308	0	NaN	NaN	NaN	NaN	NaN
9	73.72998791	228.6765422	632.9988663	9490.489727	1941.604987	59.92738091	1463.205468	3986	6739.530303	200.266212	2509.824966	539.1352476	90.92179432	259.5343958	1020.727853	5067.972349	0.0684370974	0.2111932041	0.006876576396	0.01338951412	0.02252514318	0.01239017686	1	0.05390014766	0.4000816723	-0.01025110961	45	0.9999999526
9	73.65789449	520.4620452	-20.61709115	10098.7066	4264.58571	293.9467311	1617.941609	4889	10150.4881	81.84497136	1753.814557	668.600588	97.27359488	228.1266537	799.9932801	3065.677635	-0.002288786557	0.42019794	0.02878906584	0.008701371168	0.02767220143	0.01040721207	1	0.0007445752666	0.8318549131	0.05908262799	29	1
9	77.33978976	215.3836683	665.3752784	9095.265609	2016.836629	62.8004039	1425.686324	3909	9845.716049	154.9347785	1864.119504	423.2482836	101.1568658	204.9374576	759.5440732	3462.150763	0.07259368131	0.2262711046	0.007391554834	0.01119106817	0.02511494908	0.01247866586	1	0.05737244942	0.4311601866	-0.006896653985	45	1
9	77.24707396	265.1899386	580.9082105	10606.59871	188.6261104	2146.118363	2219.770429	3944	16504.38667	162.2873264	1797.773983	146.1550126	409.85192	332.5530854	635.4577488	6885.921823	0.05492732973	0.01850865328	0.2021992567	0.01015300593	0.01539741234	0.02382006703	1	0.05483645439	0.009104232716	0.6602117801	33	1
9	78.3468927	185.3094623	6.674382793	10295.54652	1620.008957	519.4712675	1274.96612	4180	5701.408602	63.35883214	1507.404146	236.7792523	107.6691652	158.8634712	580.887025	1761.593925	0.0005837132646	0.1598846275	0.05226576048	0.00676187788	0.0163666711	0.008300234225	1	0.002485047407	0.296018237	0.1308015042	18	0.9999997654
9	78.65927177	671.4305805	23.43123843	8273.792042	155.1504674	182.1775516	1239.307412	3028.5	12473.61053	35.74358568	1390.723699	114.0044621	70.56914972	175.7410191	480.8465813	3804.881739	0.0030079667	0.02037929563	0.02322823672	0.004418600998	0.01504370029	0.008037316331	1	0.001290590831	0.00754580991	0.02422031594	2	0.7907332538
9	80.7094273	251.8847841	550.8811781	10390.36331	78.87757699	2122.594927	2256.863423	3838	13294.7	129.7028236	1746.054603	132.4761828	363.2965921	237.5078972	621.5625614	4618.75639	0.052933854	0.006690384121	0.2036940194	0.008906178839	0.01369918498	0.02589644662	1	0.05325186615	-0.015200944	0.664489217	33	1
9	84.51431748	321.2574174	3588.702344	12060.99838	1813.645943	795.3373081	2092.971994	4987	9103.87234	657.2079541	2146.292634	359.7022375	271.4581757	228.914922	847.9135601	3854.366543	0.3019235726	0.1536852095	0.06369739582	0.01719911017	0.01661925575	0.02587798061	1	0.2433880223	0.2824026713	0.2378462881	77	1
9	92.44557787	133.2218017	-27.82865855	8122.95469	800.2209121	846.502259	1366.947426	3139	5071.709677	50.22770371	1636.038301	195.8302669	220.1336211	184.4045483	620.2060863	2660.923563	-0.003620566819	0.1029208678	0.1040970962	0.006969041894	0.01949999795	0.01659622293	1	0.002191815978	0.1802478788	0.3083359232	14	1
9	101.5035637	32.32391935	7.80071168	5973.622229	2412.67285	6.19057172	922.3289616	2865.5	20112.8617	60.41955588	926.5022656	371.679759	56.21109899	131.2972175	415.7420504	6362.287574	0.00168686844	0.4070924345	0.001167682565	0.01036601887	0.03393508457	0.009592950244	0	NaN	NaN	NaN	NaN	NaN
9	101.6119404	355.6756837	635.3304311	9386.224718	383.9545765	1113.579856	2335.060674	3623.5	2476.625	214.5886986	2869.303316	203.4746149	300.077887	292.7369384	1061.251839	1804.040677	0.06777300817	0.04193521447	0.1119040224	0.01153591612	0.01799506305	0.02251587673	1	0.05912282684	0.05450490251	0.3490087576	36	0.9999234253
9	113.5078615	292.6357561	-47.22752692	13834.35221	2236.320858	375.5878615	1623.064558	5673.5	6011.709677	65.27086293	2591.666152	387.1360369	99.25489373	370.4272702	986.3139291	2225.930756	-0.003500383687	0.1605014745	0.02781487085	0.004674670179	0.01559993068	0.006376149196	1	-0.002429044184	0.2965380608	0.04460105614	17	0.9999999971
9	113.4821713	608.7042958	-11.19734394	10998.58599	170.1909119	315.0125492	1797.487753	4022.5	11428.43158	45.13023811	1798.891398	111.4055103	88.08026432	177.3014825	631.7431592	3930.539473	-0.001226703137	0.01582633882	0.02959670717	0.00431145558	0.01089147776	0.006887623694	1	-0.001688687964	-0.001622024664	0.04530382854	2	0.9999999927
9	125.5542372	656.3954461	1579.123742	10145.83473	988.2454229	1438.349196	1857.569253	4066.5	7798.290323	260.941689	1527.494461	175.7561031	253.4385664	193.4870374	570.4755929	2818.558383	0.1569082336	0.1008226708	0.1408256936	0.01309115769	0.01499589829	0.01924109595	1	0.1326199729	0.1764392059	0.4723133939	60	1
9	128.4815308	67.69565592	-73.2064112	8592.744332	800.1819905	1787.089258	1415.523959	3381.5	2677.357895	66.85397825	1180.619521	159.77134	279.0195689	173.8873652	456.4351204	866.351446	-0.008523843064	0.09528077645	0.208469383	0.008329199449	0.01407195474	0.01994193501	1	0.005323976426	0.1677971082	0.6710897619	15	1
9	128.6163995	633.4373783	1673.455322	10132.68457	973.4407988	1403.359341	2199.870468	4075	6316.313253	267.8358751	1524.286472	177.0869554	270.3776676	238.8257874	584.2287183	1659.878661	0.1687619144	0.09940626375	0.1414932858	0.0123615803	0.01569569236	0.02175884722	1	0.1421014337	0.1734935922	0.4772356755	60	1
9	130.6418844	183.6107792	-15.41213633	13814.61545	4399.311286	134.395765	1428.961215	6229.5	10352.24211	83.77091052	2044.566528	636.6390423	85.25960867	244.3563042	871.4352639	2827.31393	-0.001041861996	0.3193540051	0.009668589407	0.006482174152	0.02212133114	0.006551666208	1	-0.0003944956017	0.6233881634	-0.01155053836	24	0.9995525372
9	136.5045197	166.102205	-2.064159434	8222.279986	412.0825486	510.1840793	1821.594781	3095	4326.293478	46.6860659	2412.188989	155.2426804	158.7323208	225.5380519	864.0683783	3287.034488	-0.0002398590915	0.04765699532	0.06444144536	0.007081379976	0.02336748313	0.01798474795	1	0.001731762613	0.06507823334	0.168427702	8	1
9	138.0452177	644.0301219	1813.21345	11676.87903	1145.872267	1635.420822	1943.152905	4621	9326.575	291.8163648	1716.272103	212.0784102	286.2952872	216.2679266	643.0790553	2373.186176	0.1545589483	0.09734872035	0.1371500268	0.01136326644	0.01510667127	0.02006964858	1	0.1304687266	0.1691725331	0.4588182896	60	1
9	141.9316739	103.1148278	47.70176127	10012.38133	2233.74175	105.4016729	1262.687593	4289	8696.484211	77.01760072	1330.315388	333.5484002	79.65800861	171.4095463	540.7394885	2895.318451	0.004555010338	0.2287556292	0.01141762228	0.008047902506	0.0199767953	0.007932234749	1	0.003438258507	0.4366778547	-0.007967482714	20	0.9954641052
9	142.4739915	211.3367814	4011.717091	13850.60268	2135.33076	-106.3213444	1602.24483	5668.5	14090.35106	931.0758446	3065.351602	454.2101701	216.6316752	201.5981642	1185.342253	7388.190389	0.291976696	0.1601269178	-0.009103743821	0.01802872824	0.01833396017	0.01834079071	1	0.2305586229	0.2934337088	-0.01812378997	76	1
9	150.6330197	129.5352114	5436.23592	11859.83144	1865.864264	-224.2103984	1655.577073	4972	18560.2043	1048.005402	2197.719708	312.3146926	232.99284	188.9963766	852.7372458	7823.12211	0.4487397719	0.1562446182	-0.01738619182	0.02349686725	0.01690011988	0.02247292065	1	0.3549073878	0.2845490533	-0.01211262886	87	1
9	153.0223135	275.8029881	-38.89219729	14601.36068	1503.484975	431.5988229	1874.431158	5721	6159.457831	53.92919566	2789.903874	320.2294102	102.1615011	204.766932	1042.334212	1635.967658	-0.002756549807	0.1038657057	0.03022960066	0.003828407339	0.01585362256	0.006379544461	1	-0.002138909356	0.1798722644	0.0508349819	12	0.9999990448
9	154.6926708	359.377778	1038.114377	14750.4588	4671.612225	589.6015062	2065.810702	6600.5	3591.738636	274.3199029	3332.424315	1148.425182	167.8315157	261.8147752	1508.189142	3171.479877	0.07137830833	0.3146896766	0.04207780544	0.01196816803	0.02559540056	0.01276999053	1	0.05949355124	0.6145042481	0.1175373601	49	0.9999999999
9	154.5062858	637.2814199	841.2837855	11860.49133	3644.922229	447.0574029	1831.25084	5336.5	1649.73494	200.3076435	2355.396736	747.2484324	146.6046322	242.7444665	1030.874034	1017.090015	0.07577730846	0.3118906053	0.03791639415	0.01071698712	0.02090692977	0.01176306348	1	0.06269338038	0.6085866061	0.1038852646	49	1
9	155.435156	95.71462145	4730.721549	10640.12166	2309.050311	-210.2820091	1169.568794	4612.5	6369.51087	949.8487723	2134.795554	481.5386288	220.448287	163.7356174	893.2585864	3305.560023	0.4443213935	0.2134647673	-0.02097729368	0.02438937778	0.01917722139	0.02428280345	1	0.3516133	0.4023970291	-0.02324882239	88	1
9	157.5753112	289.541799	-40.43102526	13730.44595	1469.479434	440.8459424	2000.624995	5384	4417.256098	65.19208063	2537.441099	276.3619256	115.0630554	218.7369231	945.6850888	2041.974685	-0.003021641603	0.1067062999	0.03215689966	0.004910108022	0.01316017264	0.00679790064	1	-0.002195603986	0.1857889251	0.05761853579	12	0.9999973223
9	161.7161854	648.8540968	763.4423791	11516.39821	3628.006358	407.125306	1667.525393	5283	4055.111111	193.7712769	2195.968714	714.3898057	123.7674958	207.8100861	976.5502625	1853.262272	0.06923505194	0.3106365046	0.03528289932	0.009584514021	0.01998692358	0.01014395035	1	0.05728945452	0.6059449001	0.09318079236	49	1
9	162.8651456	385.0931414	-27.35490966	12513.35387	2815.466543	854.701564	2824.622724	5398	3428.697674	110.4603007	2767.091184	804.0748537	196.4613381	1850.917833	1142.579757	3161.930297	-0.002498226056	0.2290953509	0.07055669722	0.01372341487	0.04307163086	0.01677358644	1	0.00184423568	0.4392632709	0.1968128412	22	0.9999999974
9	163.5488612	476.6254488	-66.26401755	15660.07211	2587.210479	969.0492346	2229.798648	6408	6206.73494	66.67382742	2222.683412	427.6313901	163.8408149	198.346137	900.5805435	1406.552177	-0.004377374607	0.1686048237	0.06398734199	0.004435490623	0.01410740634	0.007898078504	1	-0.0005994325443	0.3143802566	0.1709527959	18	0.9999891784
9	163.5664409	492.2277987	-70.59836372	15952.63045	2626.053458	967.6508285	2199.128446	6513	7167.604938	68.47438469	2033.461875	367.439412	143.828966	231.5598629	812.4540782	1895.031205	-0.004406187843	0.1674542981	0.06268184603	0.004533073976	0.01229580739	0.007238517554	1	-0.0007207330095	0.3119678895	0.1663434022	18	0.9999930641
9	163.8715151	118.7722741	-4.448654704	12685.99906	1978.636359	349.8610624	1567.81201	5152	6745.247312	65.22545899	1669.989353	318.3858376	101.0521544	252.055946	653.4799663	1540.532839	-0.0004202048652	0.157654225	0.02675839896	0.005297041953	0.01511906001	0.007488726335	1	-6.943771486e-05	0.2906238543	0.04148545449	17	0.9999996037
9	165.6272262	349.5837369	1257.896568	18435.29403	6109.713658	684.5081837	1828.892593	8548.5	5791.386364	238.580637	2802.211653	1032.826673	179.2306967	268.6244979	1322.790224	2143.123	0.06803759578	0.3246979194	0.03732695562	0.007845309874	0.01763121816	0.007910466227	1	0.05659012103	0.6349974878	0.1006302712	49	1
9	167.6119533	278.5836967	-2.629912503	15559.71933	1568.533165	519.8772848	2262.468974	6081	3868.011765	69.10097045	2418.652737	367.9252475	115.8300271	616.925547	952.1354816	1161.180777	-0.0001522375313	0.1054017689	0.03463765904	0.004681577041	0.01543498332	0.006982461244	1	0.0002494631476	0.1831665164	0.06686187723	12	0.9999910557
9	168.8348185	27.30524861	33.94116692	8404.324041	411.5331524	424.6452225	1198.232959	3074.5	6022.894737	44.26813033	1306.780063	129.0124246	107.7278498	166.5185721	464.5686897	2386.004804	0.004409973365	0.05043185333	0.05137757647	0.005609429202	0.015866251	0.0099387014	1	0.004571608582	0.0703691111	0.1240019055	8	0.9944652285
9	171.8128031	444.1170716	7897.563639	15996.06942	869.2603074	-195.4118195	2226.806924	6252	10958.74699	1546.024339	3110.653296	258.7333039	296.8483497	223.1816766	1174.321546	5223.556684	0.4934954271	0.05905699104	-0.01155398742	0.0210875294	0.01396426916	0.02146387047	1	0.3901743086	0.08422964063	0.01420352428	83	1
9	172.4143601	378.1690483	-9.396596774	10306.42752	2434.523871	799.6021355	2268.293381	4500.5	5100.576471	67.45634483	3323.707374	813.0189644	233.8233809	328.7999743	1394.38967	4629.957534	-0.0006864516454	0.2374850159	0.07411353056	0.008185409317	0.03158989405	0.01895332443	1	0.003599522171	0.4566607058	0.2099777124	22	0.9999999975
9	173.3278665	212.3993483	2229.416715	12844.15084	157.2713221	724.1562645	2121.280247	4719	7698.4375	491.1108075	2824.942533	150.1950005	233.3469919	237.0715628	978.2461176	3717.98064	0.1733080495	0.01149984443	0.0574892786	0.01188257582	0.01368521373	0.01654269457	1	0.1392828706	-0.01035678542	0.1814918961	53	1
9	174.5254216	107.9262925	1456.191139	8221.232542	1697.188593	82.78321051	1795.467981	3543	2784.888889	407.6171737	2526.97858	592.0522818	124.4505246	249.1960828	1075.063008	2083.718287	0.1710395877	0.2090450216	0.01132295179	0.02274417619	0.03472801105	0.02116690624	1	0.1359620255	0.3953861381	0.02812789604	64	0.9999999999
9	175.1791146	484.606547	-3.273777838	11360.35765	1814.669381	763.8518239	2236.80282	4728	2944.684932	68.12741169	2623.244771	436.1304509	176.3080637	253.598132	1030.58062	1889.600486	-0.0002972983592	0.1609704254	0.06971208192	0.00666502157	0.02004613821	0.01061341547	1	0.002979146698	0.2988076769	0.1915221551	18	0.9878027107
9	177.932991	239.9431842	-117.3477296	17259.4385	1822.823462	1033.272936	1783.898646	6748	10624.62766	74.63957042	2490.909966	341.1117823	178.7029372	217.8535786	994.4912018	2898.787047	-0.006687211325	0.1094743981	0.05982276407	0.004739468388	0.01152870348	0.006914492452	1	-0.003211493937	0.1923779366	0.1534436083	13	0.9999909183
9	178.686462	608.3692374	-39.5367134	12818.20781	3177.829912	754.6829381	1901.794826	5539	4183.595745	74.8273155	3271.607051	789.7128434	185.7655518	243.8377235	1350.816914	2448.612336	-0.003415730384	0.2400355424	0.05788778252	0.006482067672	0.01936148207	0.01283433496	1	0.0003409784748	0.4614191853	0.1528594875	22	0.9999956008
9	183.14661	10.63737747	431.2485826	7637.129719	776.6935878	1387.159619	1233.434886	2982.5	6176.473118	97.5446884	973.8404633	152.2187232	220.8008084	151.699756	369.7223657	1698.446788	0.05472889607	0.102196759	0.1823321132	0.01258695555	0.01822011768	0.02072164172	1	0.05401636142	0.1809805643	0.5943322808	41	1
9	183.3730872	451.2931262	8370.8257	17439.94778	1014.117107	-156.0722048	2059.844207	6738	10882.27632	1711.060473	3295.341022	245.6526451	307.096332	204.3868588	1242.08823	3511.264041	0.4823662469	0.05964270246	-0.009609665343	0.02477778448	0.01200500733	0.02036566968	1	0.3814412018	0.08554215695	0.01852206506	83	1
9	185.114574	172.1238652	813.7421053	11817.9819	3743.403304	1143.924888	2176.481241	5458	2761.760417	199.4822508	2164.109734	658.4602082	248.7355494	235.2009564	953.4572745	1361.995121	0.06847309106	0.31940602	0.09565202214	0.01050344385	0.0211334264	0.01484464985	1	0.06086298106	0.6259196139	0.3040113554	50	1
9	193.2742992	462.1942268	-87.71075652	18279.61149	3095.001237	1094.011995	2126.709421	7476	6738.604396	79.68451282	2292.874949	459.6635281	199.4831239	208.9829709	950.4408493	1669.766949	-0.004944227282	0.1718732622	0.06081005075	0.004629999098	0.01158894213	0.006558857293	1	-0.001240511014	0.3210196933	0.1598760525	18	0.999999707
9	195.371947	131.1489449	-28.5665689	15769.49615	2462.125186	390.2096242	1466.522255	6285	8617.395604	66.99981341	2081.032731	341.8157475	107.625387	217.4987009	804.124923	2525.980922	-0.001907079525	0.1611513119	0.0253212955	0.004463118579	0.01532368417	0.006027984206	1	-0.001323482181	0.2977928856	0.0362841487	17	0.9999875841
9	197.5506478	146.202604	5981.78385	12699.33738	2857.6007	-188.2389894	1868.066313	5537	13757.46739	1273.999106	2641.939037	550.4186565	297.8916285	254.7267942	1087.380467	6139.596795	0.466522188	0.2296579624	-0.01628378659	0.02212514119	0.0208028617	0.02798519743	1	0.3697609043	0.4358340007	-0.00123160289	88	1
9	197.8177977	355.5410321	-65.96477568	17526.12318	290.9877122	1138.468151	2352.261772	6263	4529.770833	55.54007311	2790.668932	188.4637487	227.5530233	257.8268305	1041.676509	1613.16789	-0.004001927156	0.01630173705	0.0674797528	0.003489609049	0.01072061725	0.007928354603	1	-0.001318509836	0.0005585534802	0.1768817561	3	1
9	202.6153975	56.61008428	18.92974229	11497.41596	1821.060125	256.2274763	1019.563489	4637.5	7204.15625	57.30360034	1582.179313	270.7669496	70.94913214	270.8045661	600.7728697	1932.280705	0.001427814588	0.1583355424	0.02225777021	0.005108605748	0.01691639879	0.006552029851	0	NaN	NaN	NaN	NaN	NaN
9	206.4081291	272.7401297	1035.31337	17133.37938	4114.302056	1640.631607	1878.071381	7307.5	5760.840426	233.500098	2540.699294	734.2630718	303.8382265	208.7814993	1139.546287	1813.541965	0.06311898426	0.2466639774	0.09674569018	0.008810108295	0.0161709701	0.01135075667	1	0.05607015983	0.4760379942	0.3036011564	47	0.9999999973
9	210.8090224	185.9588579	2788.818658	16377.20627	962.8127124	896.7663986	2141.440238	6241.5	9290.477778	463.8022542	2408.779641	261.1001949	237.5408711	243.8016511	941.4670351	3536.283907	0.1725506844	0.06013425907	0.0547713473	0.01110088298	0.01225003805	0.01368707226	1	0.1388953313	0.08980700661	0.1738639285	56	0.9999999668
9	210.3292768	688.6249584	-83.81580813	12774.58256	2949.388762	701.7568522	1620.079769	5404	13083.95833	76.72224249	1989.651472	421.6558183	133.1705028	196.3629618	805.8038327	2990.726277	-0.006944854588	0.2328420626	0.05608070333	0.00631314645	0.01684477323	0.007914670614	1	-0.00265413601	0.4465491148	0.1454653321	22	0.999999808
9	215.3333992	299.5380635	3216.074599	17933.10587	252.1304809	1105.883684	2442.150859	6712.5	5124.883721	564.444932	2813.021388	209.5713747	245.5665149	223.62955	1078.165376	2050.498857	0.1774146452	0.01441005874	0.06120849852	0.009153869235	0.0117401206	0.01302578284	1	0.1428330564	-0.004257703798	0.195508643	53	1
9	218.357908	34.33376073	25.8601518	9409.230566	3003.494768	199.8099845	1118.635222	4253.5	9037.305263	75.21063236	1390.640043	438.3373478	95.10494472	222.4313865	610.4364911	3151.954905	0.002795814218	0.315500637	0.02189887778	0.008562320905	0.02693367214	0.009424243754	1	0.003464810053	0.6158143713	0.03182072752	25	0.9942097129
9	222.9296617	90.84345213	51.86874318	9583.80878	2932.767383	188.8147997	1751.53353	4288	1966.988095	75.69268068	2164.970509	642.7115873	81.10332853	323.109149	937.1385493	1045.982187	0.005950528424	0.3088178524	0.02132350208	0.008736506959	0.02819139954	0.009758650964	1	0.005884934406	0.6020091025	0.03024073302	25	0.9747409601
9	225.5463638	184.3758147	-35.07439333	13414.73443	683.5651846	805.0254171	2135.778068	4956	5248.420455	60.2334909	2778.740258	172.5518157	193.718286	268.2820255	964.513727	2759.697175	-0.002588668823	0.05038675078	0.06366667644	0.004916042697	0.01494414822	0.009790987329	1	-0.0001705194622	0.07068984825	0.1653125915	8	1
9	226.2310688	111.1070396	8899.715154	12708.96273	323.2853067	-440.6539919	1849.017799	4928	18655.41667	1822.182851	2578.6642	141.8719823	369.49744	208.2284256	917.1928716	8664.911294	0.6923391061	0.02674782474	-0.03466611544	0.03237363266	0.01467922077	0.03565533447	1	0.5468187799	0.01611826266	-0.02329713214	90	0.9999991337
9	228.558901	294.359275	3078.382256	16170.37189	20.66931646	1314.720526	2839.223407	6065	2958.435294	584.0357208	3589.08976	721.5849844	1015.335735	4980.335417	1222.281718	2025.64981	0.1846015649	0.001103845334	0.07734173232	0.03450906629	0.06477301941	0.1053121592	1	0.1495494664	-0.031206601	0.2528535762	53	1
9	229.6113223	78.48901317	3.18551203	11013.69253	4536.06142	244.7438833	1368.136344	5302	6623.962963	80.43762466	1770.425213	731.9528842	73.80774477	215.9322818	822.791772	4050.497705	0.0002952437904	0.407974746	0.02347078787	0.008305616163	0.02626891015	0.007337993047	1	0.002341373533	0.8064829734	0.04059568574	29	0.999999999
9	232.6461326	530.4190119	2581.375556	14775.4983	720.1779909	996.8390225	2616.494217	5631	4839.954545	531.5557146	2942.975902	180.7839498	248.8586534	274.6638453	1064.592634	2459.333556	0.1779302289	0.05031035196	0.06701014501	0.009501536889	0.01276507695	0.01589512664	1	0.1439348898	0.06992077785	0.2173612752	56	1
9	235.2409987	214.0580035	52.04116718	11065.88663	57.56487804	301.3113261	2267.316301	4095	1411.572917	42.60010344	3288.772088	141.389304	104.757207	364.8984317	1152.034035	876.709623	0.004700841721	0.005308243325	0.02935095102	0.005388204003	0.0171174198	0.01107904133	1	0.002932262221	-0.02333336178	0.04533459638	2	0.9999983315
9	235.2779834	272.0227816	6303.903564	12728.43245	668.0012186	-150.4058933	2216.590308	4980	3428.606383	1868.510605	3675.668676	206.7300348	345.1188236	285.2586497	1366.848017	2695.028311	0.4977105485	0.05241171042	-0.01125464449	0.02655040881	0.01761834816	0.03762933908	1	0.393499446	0.07052493558	0.01591433792	83	0.9999999976
9	237.1173383	133.5345482	26.71443285	11287.55356	661.3222333	267.5858539	2140.435606	4286	4610.731183	54.93700587	2350.013447	200.8365467	82.19948544	316.3893285	847.27342	2813.346569	0.002326414876	0.05716406246	0.0236603827	0.00521345775	0.01894635007	0.008602429512	1	0.001080139286	0.08338351546	0.02710703826	7	0.9528420297
9	240.5642199	21.65701231	610.720423	8184.157436	3175.502597	22.46453225	984.8720972	3827	1753.568421	167.5766919	1935.850486	730.789827	86.49955981	232.8249578	875.565351	1090.297379	0.07716559787	0.385090876	0.003418217544	0.01406485336	0.03532314312	0.01198568327	0	NaN	NaN	NaN	NaN	NaN
9	244.6968072	521.9330297	3191.325191	18112.85421	949.4256714	1084.003453	2490.495596	6963.5	8802.375	533.7408934	2659.343803	263.2546302	248.6582928	240.9352067	1043.855376	2062.916061	0.1746184768	0.05313182966	0.05788290519	0.01091678287	0.01098207236	0.01321245897	1	0.140697433	0.0754629776	0.1848916631	56	1
9	244.9906405	295.2775869	67.79753668	12108.19976	3763.774714	283.8242698	2133.273642	5596.5	1546.389474	79.55759572	4239.103834	1359.273832	97.67575983	323.1517405	1879.554739	1327.33475	0.005623412194	0.3083816625	0.02723630064	0.009388506351	0.03244630495	0.01176823314	1	0.006023021002	0.6012970014	0.05077993624	25	0.9999996404
9	252.372325	436.6493247	1363.641623	18402.54135	8296.683379	147.2577913	1914.292599	9318	10209.92632	268.9115617	3086.249096	1380.067387	142.6522577	274.7006882	1459.495052	3002.977803	0.07432379238	0.4342204617	0.008167313827	0.00760788555	0.02296957999	0.008388641789	1	0.06051909006	0.8598066698	0.004854269124	51	1
9	263.3150075	127.4578989	-27.24936471	17002.44015	365.831061	235.9468093	1680.521802	6162	8306.085106	41.16139008	2211.547157	165.3401425	67.86075	226.6121825	801.5944468	2155.355085	-0.001686037147	0.02202556817	0.01400271852	0.002561523839	0.009953501578	0.003854199265	1	-0.003064938536	0.01066805618	-0.008950367633	1	0.9999653775
9	263.531987	331.784269	3599.372629	21372.67515	3629.104351	167.4315862	2158.599952	9025	9231.350649	632.7930395	3308.280736	595.4401451	185.8422398	214.5850208	1318.310997	2513.935643	0.1703051131	0.1665390358	0.008084268444	0.01118896429	0.01503053509	0.009792153032	0	NaN	NaN	NaN	NaN	NaN
9	271.2879571	36.4979393	17.66974656	11737.81177	1118.460425	157.4454883	1308.185163	4532	6148.302083	48.94598434	1908.757752	204.2820712	64.53975728	211.56704	708.5918752	1862.214738	0.001387317317	0.09621083428	0.0140422683	0.004620553365	0.01451552538	0.005205968421	1	-9.145597256e-07	0.1635691152	-0.005036391874	11	0.999987
9	275.6560345	95.65007802	21.8771501	14106.35516	4438.340142	163.9261092	1706.831568	6347	4007.585106	81.09678189	2307.472251	722.2226257	90.07569953	235.9746187	989.5951612	1937.044026	0.001704137908	0.3129085777	0.01189742217	0.006611459526	0.01938822051	0.007189882395	1	0.00189267428	0.610161824	-0.003427831286	24	0.9978229132
9	274.949441	328.1101914	2264.088468	13085.943	1905.398208	246.9189992	2527.424782	5404	5150.054054	688.9857305	3752.516175	666.1896862	175.7746059	324.4170618	1537.911878	2710.620623	0.1739769723	0.1466724952	0.01802744978	0.01445319327	0.01983349892	0.01824181134	1	0.1382451174	0.267021639	0.04958131585	61	1
9	275.0150449	353.5473506	3336.730192	19486.22448	3408.254974	191.3984211	2069.028201	8186.5	7043.25	694.439672	3846.383598	714.1744729	171.1240678	206.6724193	1583.885626	2877.136201	0.1676374511	0.1685393507	0.009511589289	0.009483123508	0.01424938864	0.009744009904	1	0.132793116	0.3118517359	0.01936038686	61	0.9999999784
9	276.4376602	339.5389994	3594.089649	21072.38305	3620.263003	159.2996141	2193.095433	8817.5	7844.338028	633.0056892	3168.620375	648.4513703	199.585355	799.9576295	1276.378298	1852.040897	0.1692349753	0.1671768145	0.007285241873	0.01022073292	0.01711400381	0.0102318581	0	NaN	NaN	NaN	NaN	NaN
9	277.2855292	234.6202568	1158.863323	17125.23664	5633.555286	663.224737	1850.827102	7887.5	4481.44086	279.9713847	3435.026833	1221.011474	198.7943891	218.2977913	1607.23363	1895.446222	0.06899162834	0.3327186035	0.03823058039	0.008039765916	0.02103774376	0.009326852034	1	0.05747815289	0.6515544573	0.1043304859	49	1
9	277.6568568	768.7422202	-0.3080866824	9425.13384	134.1288552	542.5879996	1583.414765	3422.5	5761.591398	47.13969627	1517.76674	112.1523006	121.0595989	167.3462325	539.0248571	3082.765551	-4.077574681e-05	0.0141879413	0.05779265557	0.005646156649	0.01234879742	0.009555264953	1	0.001161934396	-0.004118374215	0.1438803752	3	0.999999993
9	278.6302626	64.30430612	690.7119037	11168.91102	1097.614559	399.0946671	1909.881389	4440.5	15327.37234	222.8452227	2242.431897	285.789039	157.7837409	1036.196958	798.3535665	6355.417938	0.05998780324	0.09681378426	0.03686497042	0.01351526661	0.02248387757	0.01382757571	1	0.04826347944	0.1652960185	0.08773039085	39	0.9999999999
9	279.3056088	8.553130401	2445.662074	8779.862493	834.1672299	541.2189718	1339.917058	3503	9897.287234	484.1908783	1690.039738	215.9249623	224.7961258	171.1478095	645.0679785	5032.22304	0.2816771463	0.09954391918	0.06134579524	0.02059460606	0.01797978195	0.02479037742	1	0.2266445377	0.1708121831	0.2228577132	75	0.9999994048
9	282.2625268	454.4836175	-206.2844718	17245.58636	306.1541	2234.32693	2530.924035	6352.5	13326.11702	66.04670384	3393.671316	177.4982429	492.1785044	257.7916576	1219.568388	5321.035268	-0.01211676218	0.01854033755	0.1288843548	0.003971288599	0.01077815752	0.01313450907	1	-0.003588812454	0.00713333276	0.3894083562	4	1
9	286.4995041	120.6526378	-91.82782992	14520.67376	1518.0463	851.5029228	1819.422016	5639.5	8985.361702	70.93517516	2782.876222	294.2479331	179.647336	236.7859975	1032.33509	3459.940085	-0.006446678525	0.1034580224	0.05925518127	0.005434258202	0.0141026899	0.008376417308	1	-0.003108025759	0.1799580948	0.151266581	13	0.9999995339
9	288.5017057	440.1401243	-163.9310509	20259.42877	5231.567514	1225.923021	2158.433719	8987	18637.43956	91.2273607	2996.21993	749.6712151	220.9419756	251.5959533	1231.71276	3204.624791	-0.007927281284	0.2554391622	0.06122775966	0.005094622465	0.01665677315	0.007086914477	1	-0.002900514483	0.4932922025	0.1641450488	22	0.9999999664
9	294.7666761	364.2263997	-39.21810047	18271.27637	6314.090248	250.9701941	2137.499746	8531.5	8075.9375	115.9609527	2776.846579	1027.668971	134.579479	1495.683899	1327.468412	2335.020664	-0.002011419585	0.3450665512	0.01453599426	0.006399059404	0.01989261357	0.007331583306	1	-0.0006239569371	0.6765440326	0.006286015117	24	0.9995572435
9	296.3330425	559.9792971	1229.956346	20046.33276	1399.777436	788.6752095	1941.14591	7778	30414.4086	232.1971058	2886.054343	268.8766116	190.1271134	215.9190237	1113.396447	7067.149541	0.06087932926	0.06906498251	0.03957968995	0.006839397638	0.009947266303	0.007569882482	1	0.04892996782	0.1081813974	0.09624665517	35	0.9999987924
9	297.4443682	617.2999993	-91.12316572	16575.61131	3920.619238	976.5939725	2113.740676	7098	9094.638298	82.40415532	2554.953436	653.5329891	178.7328194	227.4091872	1093.583433	3218.774384	-0.005900459022	0.2482937095	0.06134601158	0.005734950959	0.01409820316	0.007757402468	1	-0.001335960464	0.4785595333	0.1647136183	22	0.9999999219
9	297.8978401	48.77541347	1654.625971	10881.13742	524.1679437	1539.897627	1909.58791	4181	3063.483146	340.8167443	2107.349464	177.9644945	338.997251	203.757382	768.1803983	1726.006328	0.1540604242	0.05151931028	0.1430769816	0.01684232747	0.01679292444	0.02438520852	1	0.1300968149	0.07489622753	0.4774787747	57	1
9	298.273364	272.671967	12507.99876	17751.34172	438.8434515	-258.3294188	2185.395755	6811	20969.30337	2313.196621	2969.169727	175.2834305	418.8875077	241.5373464	1140.477937	7377.696934	0.7188979906	0.02457698257	-0.01535734422	0.03145799089	0.01005071052	0.02733424808	1	0.5692831214	0.01214461849	0.04992518758	90	0.9999997988
9	298.6455639	377.386403	10.87308669	17606.75735	5916.774938	277.4010668	1981.124626	8112	2400.55	100.8146914	3398.086994	1240.009343	103.7015461	296.7228951	1601.861675	1739.23467	0.0006702612872	0.3293228625	0.01670413104	0.006038324717	0.02189021202	0.007088200873	1	0.001531138038	0.6441502975	0.01379546062	24	0.9798909343
9	297.8903603	476.1178382	-89.23072043	18727.66039	3278.434914	1162.5151	2251.425805	7793	7165.366667	75.04959897	2756.978918	516.7661311	212.7851443	221.1066845	1131.462579	2325.93016	-0.004633467153	0.1760721932	0.06258450348	0.00448765252	0.01150231366	0.006619290138	1	-0.0008374362845	0.3297290966	0.1663116849	18	0.9999998281
9	302.5249534	192.4600638	4321.694618	13264.28402	712.7676002	33.63355676	1936.661884	5192.5	1721.208333	1397.862689	4349.113426	309.6318262	264.618174	259.2916404	1640.640394	1367.353617	0.3158547631	0.05400605479	0.002048945676	0.02108673059	0.01911631773	0.0285422401	1	0.2494739591	0.07495090656	0.02171357183	72	1
9	307.5628105	442.6238426	-219.404493	15004.56825	1334.33079	3909.876121	3314.353692	5898.5	4748.892473	116.6788577	3483.851696	418.7498697	854.9419407	343.7283543	1369.033922	3535.523953	-0.01514667652	0.08870118879	0.25189108	0.007644237089	0.01447170053	0.0262716907	0	NaN	NaN	NaN	NaN	NaN
9	308.3280271	38.35175657	-65.19548087	11365.41269	3660.81363	600.6879794	1487.244201	5189.5	17360.05747	76.59374644	1885.33811	590.1399704	142.0429322	244.7067354	823.2800564	5778.850756	-0.005998191505	0.323595822	0.05327195507	0.007343053433	0.02129837434	0.007649867	1	-0.001342352676	0.6335204485	0.1396551894	26	1
9	309.6436988	493.9014491	-54.89718409	20017.98873	3526.267419	1233.459276	2018.935658	8356	9589.858824	127.4606083	2918.861132	580.1549817	193.4075767	239.0493199	1212.818076	3579.128389	-0.002550752647	0.1715254971	0.06162914751	0.007088177558	0.01151929034	0.006360462185	1	0.0007200306057	0.3203190949	0.1632549859	18	0.9999995352
9	311.4723245	265.971517	3310.952767	17591.3974	4376.417238	137.6612218	2116.858935	7761.5	14676.9186	667.9866206	3364.08383	889.9994874	167.8962656	243.8691485	1483.376253	7485.605074	0.1848740266	0.2467555236	0.007175766478	0.01075297649	0.01808643396	0.01075159523	1	0.1470171964	0.4729305553	0.01832280496	64	1
9	311.9370414	479.5108659	-42.80442644	17601.41622	2854.365077	1156.496266	2320.267365	7206.5	6746.37037	81.40946243	2972.154783	590.4819352	208.867576	299.0902332	1247.026614	2700.533917	-0.002332213276	0.1701756655	0.06334772092	0.004887879691	0.01531483731	0.008199212081	1	0.001000040849	0.3175898993	0.1692440157	18	0.9999975484
9	314.049669	588.9577209	-338.1192171	16935.05771	1694.406388	3998.832382	2490.178955	6637	9589.780488	88.78679115	2690.921364	331.8871557	618.423576	272.4540291	1047.018976	4473.887742	-0.02012006898	0.1018072282	0.2384428763	0.005144648187	0.01328527848	0.01538752271	1	-0.001824820048	0.1822368558	0.7733486616	15	1
9	317.3990066	164.8002104	6493.395199	13133.52804	679.3960175	1325.307686	2360.169371	5189	7820.529412	1544.21055	3110.127839	224.2209534	536.303815	333.890238	1155.082459	4144.701295	0.4902577475	0.05166763442	0.0917431266	0.02755111719	0.01786343552	0.04829207384	1	0.3945628904	0.07225531301	0.3735890101	84	1
9	317.7113539	181.0906311	7305.639676	14873.92003	2579.668369	-141.0155097	2125.515283	6413	21251.7375	1618.159923	3044.407183	542.3938055	344.8237829	372.8252025	1259.716362	12521.67946	0.4893683378	0.1757710105	-0.007859702524	0.02110698066	0.01875011774	0.0273489767	1	0.3880988332	0.3249350927	0.03102897493	87	1
9	317.9511891	320.2883387	834.7775046	11685.96814	3625.508356	1374.176236	2723.73298	5448.5	4206.494118	298.2905669	3826.796809	1231.49371	432.1086155	409.67774	1720.922447	3869.333687	0.0725045511	0.3066543258	0.1148075858	0.01343031596	0.03448542649	0.02702418142	1	0.06527466566	0.6002211396	0.3712187411	50	0.9999999998
9	317.6988557	575.3577677	-251.0287514	15182.71733	1350.821632	3581.930411	2622.263676	5924	5442.788235	93.83405814	2812.737629	315.4491612	645.0974072	318.7959179	1071.99605	3956.360699	-0.01646504526	0.09277552684	0.2363708662	0.005518797832	0.01426364971	0.01959858375	1	0.0008728381349	0.1635409714	0.7665608521	15	1
9	318.7558228	10.46813159	3625.983364	8163.397268	485.7916393	745.0901111	1346.015091	3224.5	9463.215054	962.937417	2075.001589	150.542043	302.7277284	188.5856911	758.6618653	4960.620642	0.4412277207	0.06070785766	0.08592143399	0.03403601097	0.02202354888	0.04260914472	1	0.3551629673	0.09090099431	0.3426836015	84	0.9999999997
9	322.2776596	609.5401218	-130.7026478	17745.706	4504.713656	1011.040003	1850.599901	7782.5	14592.13978	85.53435214	2733.59258	777.3353229	185.7750696	219.5272423	1217.155385	4440.064442	-0.007954769308	0.2529902651	0.05796295802	0.005377588566	0.0163424358	0.007435657046	1	-0.003164809482	0.4881420741	0.1526456194	22	0.9999997501
9	323.7844662	85.81287824	9564.238165	14345.74535	2075.908935	-406.155723	1684.833668	5978	9114.757895	1939.960974	2878.767384	451.6434751	397.7390656	219.746955	1165.991442	4323.846858	0.6706321738	0.1460203295	-0.02646576362	0.02286392389	0.01766066559	0.03240206557	1	0.5310594554	0.2623086031	0.005424102868	93	0.9999999693
9	323.4433974	444.3290751	-91.65202183	19505.0649	1444.020453	283.4855421	1991.741654	7394	18349	65.59337045	3110.913795	306.9855384	87.1387932	207.8451115	1205.094072	5286.61755	-0.00492168363	0.07533583549	0.01546945384	0.00375105434	0.009508532393	0.004107422463	1	-0.005104381687	0.1206110519	-0.00233725943	6	0.9975416324
9	324.7171908	327.8509014	1217.889823	18300.65159	6356.857876	1897.658782	2148.035025	8656	9929.4	282.4114094	3260.883987	1158.520121	381.7648951	264.5292151	1488.90259	4462.825507	0.06556718743	0.3314027148	0.1003452756	0.008560719411	0.01921837822	0.01255394412	1	0.05896523615	0.6508063392	0.320236064	50	1
9	324.2568047	490.7000925	16825.1027	16257.60609	564.2917018	-503.4899314	2102.11995	6485	29825.79121	3904.314792	3811.756633	195.7663625	660.0437116	378.2891617	1452.899545	15249.7181	1.018353838	0.03742276669	-0.03165591403	0.02818468262	0.01285762757	0.05070109803	1	0.8069543274	0.03692202119	0.06058695054	94	0.9999998485
9	324.3858468	684.3131536	6008.162613	12555.95209	163.960177	1193.269052	2160.224495	4766.5	3872.126316	1403.948926	3024.792168	132.0369071	402.7125685	228.5505363	1073.812357	2115.343985	0.4698498317	0.01420876799	0.08651156084	0.0188524894	0.01176098552	0.03006005928	1	0.3776322691	-0.005038860371	0.349210228	82	1
9	326.4257325	172.0501136	5337.707913	10629.76564	1699.821452	-63.05602552	2275.408223	4596	8997.828571	1334.165916	2674.131436	488.81322	252.577628	244.6136677	1091.61446	7967.33229	0.490530727	0.1586551382	-0.006635665265	0.03326397517	0.02668154204	0.03047483365	1	0.388967443	0.289689371	0.03484730651	87	1
9	326.1937759	263.2306651	5106.411036	16155.32538	2514.597836	1352.702454	2657.152402	6747.5	7109.086957	1018.844874	3047.715954	585.9215543	411.413837	287.383024	1285.928893	4488.445747	0.3169866686	0.1684061256	0.08439611789	0.01683976909	0.01970177495	0.02511360207	1	0.256923803	0.3133359093	0.3140496914	77	1
9	328.3197486	294.2967704	19039.27396	18646.15922	577.9502742	-461.7733102	2041.755511	7436.5	19170.47826	3794.65394	3634.635447	231.0207987	717.0548429	399.8824617	1433.381503	10745.6628	1.033201501	0.03293028254	-0.02198501561	0.04216089611	0.01162655981	0.04947487616	1	0.8194094399	0.02790679217	0.0974647321	94	0.9999999999
9	329.7213912	153.4932501	1141.875793	17450.51843	4377.80886	666.5711652	1842.920118	7633.5	37089.0625	224.8034777	2596.68171	690.0826389	153.3845178	239.9092664	1129.649834	10230.53348	0.066490464	0.2521246102	0.03944485198	0.00794168246	0.01738790838	0.008645068831	1	0.0549026598	0.4854807164	0.1046524707	46	0.9999969529
9	330.5122844	374.7070592	-378.1145776	25057.03021	2401.23484	6113.726588	3179.286023	9779	5341.284211	152.0639717	5578.27132	560.0483642	1303.944134	423.0773448	2052.673189	4147.987519	-0.0151343818	0.09425057967	0.2389032357	0.005658425999	0.01312850632	0.02191682568	0	NaN	NaN	NaN	NaN	NaN
9	332.3745536	729.2452016	-144.0052888	11527.20947	181.8702802	1312.181932	1921.160902	4327.5	17708.60465	49.38993772	2422.999683	119.6059921	274.0452685	190.5445384	812.5875191	6397.698072	-0.01299455283	0.01567518375	0.11388321	0.005692769052	0.01292775179	0.01081781542	1	-0.00533298893	0.0007600210449	0.3367516947	4	1
9	333.8921295	540.4820061	3055.061997	18643.38476	3052.522029	2846.318629	2585.121987	7886.5	15587.70968	518.1291068	2720.320513	549.6427539	412.4410299	262.8171533	1163.690075	4800.133229	0.1636911494	0.1646580762	0.1492952923	0.01101512684	0.01218887894	0.01505829916	1	0.1391289858	0.3082569523	0.5060399743	63	1
9	334.3550254	744.3296845	-193.1674418	12263.77035	83.91354454	2684.50384	2114.946149	4402	3597.58427	57.86025263	1833.048491	129.6679366	408.5078443	414.2522913	643.520912	1151.252123	-0.01612728681	0.006412981523	0.2169360891	0.004870529441	0.01088597635	0.01528690842	1	-0.0008928292554	-0.01508273637	0.6952305225	5	1
9	335.2854574	254.6840004	5023.109088	15869.22808	2572.966353	1349.872315	2470.904259	6612	9335.656716	1090.964547	3029.239431	609.4117804	424.9412716	265.7399041	1312.101631	3052.195397	0.317945124	0.1667709809	0.08244200638	0.01724853804	0.01508714725	0.02563586493	1	0.2575412436	0.3099003486	0.3073778897	77	1
9	337.520531	73.558305	867.9657968	12534.41712	3827.703269	422.720064	1668.990379	5639	3911.583333	214.3829935	2422.816742	745.746326	123.3055796	247.6559307	1061.851928	1643.562683	0.06940380593	0.2997077096	0.03358918429	0.008979751416	0.01853248519	0.01087129904	1	0.05721856109	0.583364411	0.08685397172	49	1
9	339.9301988	266.9555982	6049.323853	19299.36028	3356.536685	1471.527352	2051.989196	8208	11237.1	1015.442323	3132.985161	620.9757897	339.7568964	236.7930031	1345.871554	4423.201107	0.3124314185	0.1701856537	0.07618845866	0.01462720602	0.01312790528	0.0161817921	1	0.252749235	0.3167642381	0.2844670437	77	1
9	341.463494	115.3565616	14142.04935	13872.23994	454.1056194	-672.7493681	1882.258422	5542	20041.1828	3435.787086	3299.220929	173.9723672	629.3264506	297.6751866	1229.587614	13649.71626	1.00362248	0.03448863779	-0.04190921518	0.04034864899	0.01621245814	0.05593939484	1	0.7944910319	0.03061062938	0.02139393094	94	0.9999999823
9	343.9071083	319.0863756	-79.2471981	19667.51069	467.4276695	717.6488638	2430.999742	7343	15904.64583	58.5358134	3620.419275	205.8357746	164.3586384	241.3736646	1323.500017	7914.483618	-0.004055962261	0.0230796617	0.03648200134	0.003422402993	0.01102453182	0.005289813573	1	-0.003415279766	0.0135561099	0.06899653638	2	0.9999992989
9	346.6018999	382.3444954	-172.5960022	18202.07413	3070.678428	2440.590012	2574.780284	7650.5	4205.978947	88.01568221	2719.794667	558.135021	379.066311	325.0612228	1137.078323	1542.644531	-0.009461157933	0.1686594597	0.1311291386	0.005054808915	0.01474056104	0.01181916745	1	-8.14613497e-05	0.3166215447	0.4040844281	19	1
9	347.1550635	452.1529978	3233.497448	18384.81342	1043.173596	1215.710474	2526.856173	6997	7097.892857	769.9744021	4001.6473	290.411306	332.1733118	236.6764676	1534.393947	3678.591372	0.1748649503	0.05811175433	0.06289203724	0.01061946426	0.01078769087	0.01516836423	1	0.1412758511	0.08588401483	0.2026316557	56	0.9999999996
9	346.630061	734.3229442	-102.8638478	11830.11445	87.31085712	1426.794817	2152.939335	4317	8804.1	54.15187979	2035.161009	116.3090483	238.8410865	240.2345841	704.2154112	2704.54577	-0.008721937506	0.00834639033	0.1190634803	0.004822642457	0.01071001417	0.01102623327	1	-0.001635485232	-0.01420050279	0.3554771244	4	1
9	351.3599433	75.35728094	1118.814723	16183.41813	4758.420182	576.8300485	1604.775889	7207.5	5464.390244	221.0266161	2583.515354	785.1212798	164.9951099	223.2777537	1154.756347	4200.877427	0.07026417764	0.2948030887	0.03588290262	0.007646133639	0.0179466509	0.008741851616	1	0.05801995625	0.5733235329	0.09484536189	49	0.9999999998
9	353.7585567	515.0786746	-87.65395066	18334.56425	8223.769699	441.3128897	1583.570093	9182	14086.76842	97.28175212	2484.546686	1117.664172	113.8288744	247.2145975	1180.599328	4647.253741	-0.004965821901	0.4465457502	0.02534809031	0.005535499078	0.0189304443	0.006029474061	1	-0.001405992847	0.8860660656	0.04757457692	29	0.9999946233
9	354.6200474	90.35400347	1065.607233	15390.70435	1554.170951	122.0603643	1640.702292	5936	12685.49462	179.0602696	2292.904517	294.1418126	115.6100399	211.7884053	858.2622509	4315.068518	0.06697567031	0.1015256635	0.008287369721	0.007095042644	0.01673217844	0.007861583303	1	0.05192696685	0.1740830521	-0.01022118181	38	0.9999999062
9	353.8016331	441.8459378	906.1827678	12378.4858	3820.647961	588.9058662	2389.497324	5653	3710.888889	307.2532081	4450.694647	1559.281938	227.3965652	360.2488267	2045.425318	2359.749107	0.07507651344	0.3084327277	0.04885180961	0.01803613474	0.04707706041	0.01835823076	1	0.06285053743	0.6018053588	0.1417396542	49	0.9999998827
9	358.4547595	393.6776197	-49.23856906	18601.549	6499.165744	614.8869391	2250.457087	8779	6687.031915	84.90480347	2492.901203	1006.322135	147.7769176	348.1351019	1204.369354	1778.165609	-0.002465734814	0.3436420897	0.03330100463	0.004925395775	0.01901667001	0.006971717442	1	0.0002792749803	0.6741989981	0.07159870505	25	0.9999998981
9	365.1503825	438.5445259	1459.806457	19681.5108	6695.553081	776.2706542	2203.18176	9189	4011.380952	275.9772765	2905.544495	1056.147929	181.2883939	243.8827139	1317.95282	1206.595718	0.07351898305	0.333979855	0.04116114561	0.007798074516	0.01602966006	0.008430646813	1	0.06129642348	0.6542282301	0.1156209962	49	1
9	368.4977419	112.3038621	-165.2135461	16630.29693	1684.757917	1912.112485	2054.236689	6410.5	14008.91489	74.72747795	2325.550824	321.8213466	344.2247214	222.6256916	901.4273913	4165.741354	-0.01061696318	0.1076787754	0.1208199225	0.005246864854	0.01440855847	0.01101779503	1	-0.002207169174	0.1906078935	0.3653169299	14	1
9	368.0050374	529.3350468	3732.763457	11652.03391	457.8387953	130.2987681	2599.698122	4580.5	2184.532609	1297.456422	4069.807402	239.5152563	247.046649	381.1378233	1525.339841	2368.31862	0.3173017654	0.03894181244	0.009775021472	0.01917813498	0.01936153176	0.03608870172	1	0.2510288386	0.04413709893	0.04836747143	72	0.9999986921
9	370.3809851	82.92662902	2052.10479	11706.21755	40.94888468	134.6104571	2164.542705	4321.5	4109.123457	421.6541468	2291.274788	144.9277886	140.4940139	249.9513475	799.5766969	2969.796691	0.1791033097	0.003150533855	0.01227364315	0.01055783917	0.01375512686	0.01500440402	1	0.1407557796	-0.02900947238	0.02467743168	52	1
9	371.4952284	788.7069062	7.804197973	8487.458189	101.702567	265.6950827	1602.270862	3081.5	8283.326316	39.12075891	1883.419259	89.53248181	84.34982138	148.663967	665.1251438	3843.113419	0.0009737092282	0.01152892695	0.03162467405	0.004958121886	0.01112440749	0.00997446302	1	0.0001676775889	-0.01042497747	0.05269305166	2	0.9999999996
9	373.3471716	741.7117717	-11.3432425	11185.96617	4326.991732	237.7826525	1451.895944	5226	4309.655914	74.3237561	2208.465818	835.3231049	96.4566132	198.2082491	1021.794931	2240.08523	-0.001097378911	0.3938811121	0.02422698236	0.007473986178	0.02349170326	0.0084378869	1	0.00116665292	0.7774621947	0.04233585757	29	0.9999981974
9	374.4240266	12.56491762	1422.077427	8898.015503	841.9300155	1244.663349	1704.662927	3511	4852.180851	310.7531978	1854.850319	212.7801774	288.0007129	438.8638312	694.6137937	2065.969985	0.1594228691	0.09116242769	0.1344672367	0.01410758264	0.02165354232	0.02180036257	1	0.1341118066	0.1563176773	0.450288301	60	1
9	377.2024351	209.0598434	-46.6549316	15810.94665	232.2093665	1047.625231	2240.690635	5714	4237.284211	56.13695543	3397.424719	190.5292992	245.6293153	269.9317933	1250.736414	2046.654923	-0.003281417125	0.01460661793	0.06599489868	0.00388785817	0.01316501399	0.008762326112	1	-0.0008592767752	-0.002984946679	0.1717915259	3	1
9	378.0204299	699.3677484	-117.699371	15242.34432	3478.455981	830.6023091	1765.290061	6488	10025.25806	81.54433496	2194.623635	525.6713289	147.849307	207.9423574	927.6535431	4553.170493	-0.008215891759	0.2311174486	0.0556956864	0.005484009397	0.01405302961	0.007132138449	1	-0.003707612673	0.4429872639	0.1437658001	22	0.9999999319
9	378.5188216	323.3401779	-33.74250258	21225.75815	2382.687689	318.1583013	1960.03691	8430.5	9289.170213	78.74449132	3262.005961	394.3054658	86.2900463	212.3009769	1253.748878	2426.879401	-0.001530887021	0.1097628272	0.01455582792	0.003982497926	0.01066810847	0.00404484201	0	NaN	NaN	NaN	NaN	NaN
9	381.7324717	643.4817992	-101.0745358	14889.51005	244.3506041	884.8753761	1979.250541	5350	8161.365854	48.762723	3155.557806	167.8430864	196.1250134	219.7791912	1113.118295	3729.271946	-0.007040970212	0.01811226	0.05883874334	0.004036829946	0.01220480703	0.009218306971	1	-0.004313856088	0.004031141745	0.1461275908	3	0.9999999866
9	382.640066	169.4329419	1213.465522	17444.96173	7513.590132	126.5491067	1569.219759	8540	11864.85106	286.3850495	2887.945404	1358.981259	130.9244052	269.6219458	1432.206392	4608.090011	0.07061994614	0.4427873325	0.00805731185	0.008241359716	0.02402293585	0.008243766186	1	0.0576301856	0.877476108	0.003998472585	51	1
9	383.3006855	78.30451982	2497.303319	13640.5376	166.8925279	55.48587716	1976.050903	4940.5	8330.8375	432.3496981	2304.370876	150.2216607	156.3653417	231.7386848	802.1829806	2441.106205	0.1805852076	0.01276126279	0.003880919041	0.01108230772	0.01309418598	0.01259154788	1	0.1414449704	-0.009469107354	-0.003874268567	52	1
9	385.3592276	247.3690671	1.836222859	17803.80807	2802.772487	546.8910296	1933.020057	7151	1963.145833	73.96511056	2402.402874	501.328621	123.4845037	308.8334547	998.729849	1025.834807	9.79023025e-05	0.1624333768	0.03154170638	0.004344810364	0.01608688393	0.006020715418	1	0.00070845527	0.3006228849	0.05848992676	17	0.9999999999
9	388.3513008	275.8234535	1231.902497	17457.28078	1886.882972	186.8876537	2078.638337	6947.5	15321.78947	288.1501752	2844.183804	426.8957095	140.7428407	211.314132	1159.3829	5054.515049	0.07275329317	0.1105773127	0.01099183697	0.008531019202	0.01402326722	0.008256000528	1	0.05679059309	0.1928024708	0.0008844767201	38	0.9999999873
9	389.6417066	123.289874	949.9526712	14415.58736	4383.978175	531.6673922	1712.03412	6484	4161.086957	261.1197257	3046.058425	990.6384704	159.9040538	236.48112	1343.252251	2126.310769	0.07046513625	0.3242363163	0.03734247569	0.0100661915	0.02433328185	0.01081503902	1	0.05852218666	0.634036874	0.1012083002	49	1
9	391.7399759	634.4619791	-8.22246493	10972.0041	67.89798414	748.5403513	2188.993612	4010	2448.1875	44.61624182	2642.151132	137.699674	179.5181678	252.4212427	941.1295986	1839.475084	-0.0009407937983	0.006104987788	0.06895918895	0.004492291574	0.01405150876	0.01055000733	1	0.001137892631	-0.0204248632	0.1823040492	3	1
9	392.5217733	33.66664981	1664.953016	9742.199253	998.5749041	1454.291452	1891.509973	3932.5	4593.765957	353.102521	2015.870671	234.1530403	323.4388485	257.2825507	775.9104751	2175.118924	0.1635891567	0.09930150044	0.147463309	0.01451989781	0.01827399712	0.0247188738	1	0.1383840393	0.173485666	0.4969042639	60	1
9	394.6131301	513.6640359	-25.23599765	15309.64121	909.1288515	277.8997436	2400.41434	5832.5	7969.305882	68.85583722	2595.791482	205.7280362	103.2936548	486.5329594	943.6093049	3439.425201	-0.001627082293	0.06079340417	0.01870682897	0.00516606479	0.01072874779	0.006413397313	1	-0.002378097315	0.0907245152	0.009090035048	6	0.9648020872
9	399.7381375	356.4529023	1328.694116	19212.41289	6450.376996	748.3681352	1899.586058	8991	5074.408602	315.8949802	3773.58886	1283.159748	208.8878334	239.6560423	1680.961846	2489.441871	0.06846123512	0.3288826181	0.03945983481	0.008926242985	0.0167426195	0.01103088792	1	0.05710743946	0.6436883628	0.1083411626	49	1
9	399.8344466	611.2286367	1664.894771	9758.33238	404.3353278	716.8946854	2505.461319	3651	3179.947917	559.6692405	3154.691984	198.0728304	261.4877906	353.7190892	1187.331211	3470.743595	0.1731056643	0.04155197346	0.06945568441	0.01354437081	0.01827671074	0.02832314843	1	0.140183787	0.05196379944	0.2244501082	56	0.9999995866
9	400.4576426	315.673383	1216.263203	18534.63487	2145.999689	2032.19514	2544.112741	7547	22623.3617	245.090623	2508.567456	413.767066	321.2281048	286.2757244	1066.685005	6655.540793	0.06472582096	0.1139887192	0.1074881674	0.007852240821	0.0123188199	0.01300197451	1	0.05698781261	0.202896317	0.3359191826	40	1
9	401.4921864	462.7010951	-86.14096245	21113.30364	3584.682865	600.0359626	1862.964702	8613	9231.6	79.2890526	2886.552776	561.3639019	119.9866143	225.6643546	1193.712393	1886.346815	-0.004100357157	0.1692985608	0.02927245588	0.003870525513	0.01225776007	0.004932713544	0	NaN	NaN	NaN	NaN	NaN
9	402.1991062	150.8077427	3130.306245	17419.73808	364.1193613	202.9012882	2021.439961	6410	10783.04211	549.6264479	2569.489479	170.281221	187.6392308	236.7267692	968.6746795	2815.334657	0.1806871261	0.02147011656	0.0112909354	0.01167933503	0.009615936892	0.01167447564	1	0.1421023213	0.008714036348	0.02236562934	52	0.9999999993
9	405.3230137	504.3735778	-40.78721948	14923.95974	983.5065462	251.9656147	2170.154364	5719	10035.19048	51.64306691	3165.74686	257.9387177	90.17263866	253.955429	1187.335625	4988.611223	-0.003312403004	0.06765920255	0.01763513822	0.003884411575	0.01359921113	0.005346605018	1	-0.003737659194	0.1048494586	0.005259549042	6	0.9955625784
9	411.3482637	186.7253465	1070.50043	15534.84195	5196.541771	265.4910628	2163.063688	7147	9857.128571	238.5840516	2682.598236	1019.712368	162.4224097	495.6748769	1281.54464	4469.275692	0.07302695751	0.3378036329	0.01796143584	0.008858905894	0.0208942198	0.01043919471	1	0.05935690852	0.6613832703	0.03472321521	48	0.9998267245
9	412.4181766	227.4415083	16772.34042	15704.32067	1769.041454	-391.9697961	1563.267274	6542	3582.860215	3593.269702	3416.814329	460.4492891	655.7099616	343.6501795	1434.367483	2020.566739	1.05187224	0.1172839612	-0.02225745504	0.04241058178	0.01515542712	0.05282631278	1	0.8349676286	0.2016954545	0.1042029351	96	1
9	417.3831826	163.3782958	1037.021941	15618.09543	928.5243401	682.2592046	1983.822422	5933	13866.37209	270.350922	3035.986377	259.2479703	188.4282991	214.9934543	1145.326682	5855.021881	0.06779173897	0.06364491678	0.04296757003	0.00841781259	0.01329034316	0.01075855906	1	0.05462521673	0.09708841135	0.1093882379	35	0.9999999798
9	417.0124091	199.2963561	2405.595612	13939.03637	2241.229441	2261.042624	2539.006012	5863	3449.073171	598.3498403	3351.168309	572.7424028	579.3907753	378.0932591	1373.284741	1427.01105	0.1684005317	0.1564072812	0.1580430185	0.01754078677	0.01468730726	0.02563625399	1	0.1434097897	0.291506279	0.5372720652	63	1
9	418.3362263	149.2548416	-82.09585579	14429.24401	2208.662756	1742.467741	2060.685591	5845	4926.686747	87.04380468	2987.816591	479.2563472	395.14684	276.8603153	1153.77247	4256.128815	-0.006184097083	0.1586729179	0.119875989	0.007906222106	0.01929396366	0.01425598557	1	0.001682239686	0.295670706	0.3651380849	19	1
9	418.4454275	273.647251	-301.4540419	17071.47894	231.1493838	4147.847297	2444.023438	6308	4170.542553	85.5131986	3009.429814	184.069193	772.1605711	259.031576	1118.366635	1719.048347	-0.01734825563	0.01482175747	0.244832202	0.004748525968	0.01058575404	0.01834583092	1	0.0001018814868	0.00313046898	0.7926407008	5	1
9	420.5115947	352.7197529	-354.8608741	20088.90503	316.4962992	4989.392514	2536.18402	7353.5	5681.884211	91.29010033	2922.269967	189.3884191	707.7423507	284.1054158	1108.341842	1512.786473	-0.01769457603	0.01547029524	0.2479999161	0.004298540736	0.009485538709	0.0161278792	1	4.678646859e-05	0.004568099028	0.8036427986	5	1
9	422.5900422	56.70512595	-198.1728867	12178.92531	1199.030022	2825.719949	1997.301389	4817	6829.010638	82.19406792	1758.595996	223.2506948	385.697772	219.7182013	673.6150572	1826.278168	-0.01608345362	0.09523376734	0.2301139962	0.006447159792	0.01458954225	0.01873286449	1	0.0007714289114	0.1684099387	0.7449175049	15	1
9	423.2064248	184.7415719	787.8879125	9867.739596	3166.295087	205.6850978	1888.091837	4688	5944.698795	256.0350722	3092.071025	1108.737467	162.7019346	409.4096218	1400.374282	4790.838184	0.07804851903	0.325535723	0.0215030501	0.01277478198	0.03379924024	0.02335698835	1	0.06349909013	0.6361877173	0.0476930903	48	0.9867706058
9	424.4464107	542.5844624	5334.751022	16750.38891	281.4386374	19.99650935	2340.8283	6241	7356.7	1179.315761	3580.408018	185.8886833	233.6557362	239.3405184	1319.178214	2844.618345	0.3174530608	0.01787740412	0.001452745936	0.01338580337	0.01167471739	0.01664137887	1	0.250409328	0.0004568085536	0.01848685503	69	0.9999999992
9	425.8703891	30.6612612	4448.160712	9993.594978	174.260047	910.9897355	1719.301395	3745	4394.273684	1050.301757	2112.040311	145.2883105	334.962428	226.5647588	771.2609274	2863.756859	0.4627102216	0.01894775814	0.09390140483	0.02841999004	0.0172623206	0.03681708737	1	0.3724838126	0.004989641074	0.3735943831	82	1
9	426.3261831	245.400215	-51.41141382	18063.44596	1083.365516	1214.308309	2252.45596	6905	8503.9375	65.4998475	2738.199314	264.8531514	221.8817169	256.5420845	1047.452021	2625.42616	-0.002732992829	0.05946977282	0.06418184188	0.003822641674	0.01120881112	0.00753221923	1	-0.000175584181	0.08942868909	0.1674559191	8	1
9	433.7053849	94.53288989	4584.080941	14957.63523	216.637026	-38.71942619	1901.17937	5414.5	6952.757895	841.428553	2554.606468	172.9518668	231.8405179	211.1724692	909.0990909	2583.801371	0.3087413225	0.01523348492	-0.002455040676	0.01699996434	0.01283675643	0.01805199847	1	0.2431780806	-0.005081021711	0.002792987945	69	1
9	435.1411754	11.10644392	750.6421342	10962.23434	3075.465435	919.6549668	1536.094221	4912.5	5663.346939	141.3984691	1586.848165	454.2052873	202.1497592	201.5046614	688.6177655	1695.226799	0.06857525628	0.2861475415	0.08634396764	0.01027609958	0.02253352229	0.01286704168	1	0.06003666279	0.5570739228	0.2701725818	50	1
9	434.7139801	622.8656485	3018.954906	16713.23319	4081.453242	46.50416487	1933.779645	7249	15074.09574	559.0525791	2526.705753	662.7015917	179.0084519	211.4806843	1104.34972	4687.642579	0.1809926951	0.2460985631	0.002586937817	0.01256128703	0.01509788183	0.01152122544	1	0.1436059518	0.4714477184	0.001416078504	64	1
9	435.2783209	139.5134282	-87.78216933	15044.4059	5000.641335	879.6650391	1861.645673	6831	11569.8	87.35997831	2249.350003	811.7662158	164.3334004	199.3922088	1031.114788	3309.866352	-0.005641324325	0.3415537244	0.05738155591	0.006323372097	0.02079782512	0.007389255873	1	-0.0006301410505	0.6706632424	0.1548215805	26	1
9	435.229969	174.3971723	2676.286646	15351.49044	153.9754874	2449.279412	2642.284368	5547	4796.515789	504.2977237	2750.618021	174.7765971	530.0434031	258.8511455	1030.615575	3717.812242	0.174413931	0.01116945965	0.1587399624	0.01386425106	0.01151618739	0.02150634093	1	0.1470523297	-0.00786253965	0.5350027353	54	1
9	436.5868253	549.1654145	5179.668785	15980.60879	268.9341234	16.82847068	2272.294939	5959	8437.493827	1162.018741	3321.869492	174.2934503	217.3471801	233.1518232	1243.2403	4155.193239	0.3274303738	0.01837329421	0.0009314552969	0.01545901457	0.011399659	0.01634838404	1	0.2583301314	0.001422969627	0.01892079138	69	0.9999999999
9	443.4320783	732.419373	4.196941302	9357.866741	2860.341354	205.9112081	1449.717876	4183.5	3481.345238	64.03946507	2300.299442	702.2555472	95.00627588	261.2753414	990.8394643	2035.229974	0.0005705713626	0.307006059	0.02369624973	0.007921951551	0.0242332266	0.009247509759	1	0.001743501133	0.5983704703	0.0372405254	25	0.9999947963
9	445.4812651	70.71684134	-1.421473505	12999.05329	786.90549	156.0692493	1529.191544	4922.5	8003.079545	50.65952848	2089.376243	160.8272792	76.42954107	194.9793738	739.8327124	2518.98516	-0.0001203671851	0.06116633035	0.01319307325	0.004072033292	0.01225328529	0.005601909496	1	-0.001549375632	0.09131406481	-0.009795585761	6	0.9999052255
9	448.444055	311.6549973	-172.5208973	19636.70885	2146.54551	2508.205429	2482.574272	7873	9066.021277	72.06138619	2839.685645	462.8396755	353.6109877	301.0108405	1176.023287	2883.380423	-0.008602866462	0.1073880963	0.1287057938	0.003691256737	0.01381509701	0.009124669668	1	-6.759148858e-05	0.1902483896	0.3932702869	14	1
9	449.2303175	742.4338265	-6.559254691	9734.25988	2814.466603	202.1536136	1444.608476	4243.5	2415.289157	66.93062665	1874.199864	593.5287586	100.7501108	329.6753711	807.4068463	1533.221115	-0.0005881230092	0.2958297561	0.02317715024	0.008138091892	0.02149825176	0.01048058616	1	0.0006924941636	0.5753219697	0.03470481211	25	0.9999994063
9	451.2590544	239.5603023	2979.947066	16754.69586	918.2678098	155.2523095	2135.595499	6285.5	4902.265957	731.0678208	3676.246901	299.5617258	178.2898754	249.9404209	1410.723728	2331.344304	0.1788928186	0.05614565638	0.009829022704	0.01208888525	0.01363704813	0.01313300748	1	0.1408586759	0.08014910194	0.01830697039	55	1
9	451.0113706	526.5667484	8646.53191	17768.00357	4401.561105	-262.1634882	1764.169662	8035	22539.61628	1394.641248	2875.962319	779.7604233	283.1130637	265.5626143	1308.274064	8230.107254	0.4827424232	0.2440929869	-0.01370188578	0.01818647493	0.01479551974	0.01713683265	1	0.3829836317	0.4656044279	0.01200676251	88	1
9	452.8205325	58.21445896	3289.904207	11035.86233	1737.704992	-69.24291749	1530.817553	4581	6891.011364	790.8673884	2705.744268	406.4255811	199.7960884	245.3111618	1065.903129	3316.602238	0.2921379897	0.1535177956	-0.00576912722	0.01960254704	0.01780986119	0.0226955019	1	0.2308596171	0.2799149446	-0.006727925651	76	1
9	453.4659453	388.6990649	-178.924396	19011.58449	492.7349344	669.0569019	2326.347414	7240	41570.84211	58.10253858	3019.874671	199.6990014	128.8251293	233.7155066	1130.779219	9208.225621	-0.00952765424	0.02592307292	0.03455261308	0.003850777151	0.009520349394	0.004973897584	1	-0.007884226384	0.01937813163	0.06115887845	2	0.9999999142
9	458.4446697	477.6069716	-25.99696171	19733.65129	2076.18344	601.1286739	2085.964151	7710.5	5804.236559	65.36197278	2720.1245	373.9694254	122.4543985	178.0394931	1075.880172	1823.144843	-0.001452208014	0.106439827	0.03204490115	0.003358918438	0.01274435576	0.005087061795	1	-0.0009545422775	0.1852299192	0.05756778135	12	0.9999989351
9	461.3209065	118.6975406	-19.87756541	13263.48686	4289.376244	386.2533938	1791.748845	6034.5	5594.228261	112.2292426	2255.389264	717.8149207	127.440348	780.2224913	981.9826386	2798.135164	-0.001426101111	0.3195946848	0.03017459723	0.008521227999	0.02212852915	0.00905321842	1	0.0006968070135	0.6245297434	0.05992172364	25	0.9999987439
9	464.1444401	360.4181007	-39.27880487	15947.07247	2644.588008	1049.855887	2378.463693	6481	4587.052632	83.30001168	2513.59478	494.712512	197.3091366	361.4927929	1026.758363	2041.606899	-0.002417066667	0.1668011568	0.06632977425	0.005703098323	0.01579515176	0.008154931901	1	0.001107529837	0.3107282845	0.1794893312	18	0.9999092184
9	465.7829003	527.5332669	8453.023075	17267.67026	984.7098447	-162.5659981	1966.29027	6739	17323.20455	1552.818914	3034.105124	256.4630406	291.8698567	217.4226755	1163.714696	7990.859403	0.4854194357	0.05828826836	-0.008794161279	0.01840713589	0.01139962572	0.01886111129	1	0.3839190074	0.08276386251	0.02199414707	83	1
9	466.2855467	179.8208038	-56.92847358	16220.64005	3784.679667	984.1408069	2059.3004	6958	10023.32632	85.70090116	2465.605386	644.1978847	198.8654238	209.408083	1064.960677	3473.342775	-0.003993846616	0.2448949584	0.06295944617	0.005459573033	0.01508268503	0.008510837601	1	0.0002654378813	0.471597065	0.1706281654	22	0.9999998939
9	469.6826541	95.73753275	-59.97055821	15696.13645	1478.472319	862.6790431	1737.900039	5930	9740.793478	75.62418011	2058.665626	290.0479449	139.4039942	230.0961332	789.6804673	2435.812578	-0.003877089862	0.09774541988	0.05529920186	0.005236512605	0.01456352887	0.006899856565	1	-0.001376333652	0.1680487428	0.137800692	13	0.9999999744
9	469.7778645	159.1998884	4845.453503	14898.8537	204.5603242	80.30141463	2342.859791	5486	3520.231579	973.2774732	2933.433562	168.1831324	207.0305935	221.4874047	1062.655497	1710.606714	0.3206535907	0.01274190387	0.004979847525	0.01780441883	0.01286341272	0.01696589545	1	0.253157929	-0.01003051917	0.03129561765	69	1
9	471.3761305	210.8526165	4719.207641	15571.98184	3436.333547	1221.126064	2027.582218	6785	8496.892473	1027.867599	3253.928434	771.8510042	426.9786141	319.6464171	1412.006314	5269.888854	0.3024950299	0.2318707715	0.07919222352	0.01892736167	0.0177695303	0.02938491111	1	0.2455427871	0.4440444952	0.2952926031	79	0.9999999997
9	472.4413491	18.68956666	684.0813554	10887.87668	239.939668	1008.748192	1539.755433	4039	23083.93548	135.4912916	1520.651278	128.7670825	179.5643403	195.4788539	518.9728463	5539.90315	0.06476420817	0.02270403144	0.09289315486	0.008769505603	0.0132917122	0.01239848649	1	0.05527232403	0.01428017405	0.2812035496	32	0.9999999794
9	476.6318286	736.9810558	3603.650245	7638.929196	1551.744692	-178.1122588	1736.423237	3238.5	3067.204301	1253.847053	2618.860036	553.3873126	216.3157407	216.7640387	1095.940428	4635.12221	0.4783011969	0.2130403937	-0.02345516469	0.02856682432	0.02751700681	0.04348190223	1	0.378523997	0.4013096016	-0.02431008221	88	1
9	477.7207703	231.5131827	-127.9383045	17735.69329	6157.361509	513.5526109	1818.191717	8325.5	18711.23158	96.93981887	2470.966671	931.164304	112.3554742	223.8508294	1183.836627	4813.135715	-0.007130885933	0.3428271553	0.02900868826	0.005930385347	0.01690996402	0.005705220794	1	-0.003737818459	0.6724029655	0.05554461534	25	0.9999999661
9	478.9836452	67.34801887	822.591062	12168.24635	204.1497925	479.5190294	1781.37918	4430	15471.35484	159.2077586	2043.635095	141.2692658	135.0277869	219.6151527	687.5012985	7377.438092	0.067952891	0.01722782826	0.03994563477	0.006901927994	0.01402955765	0.01033336434	1	0.05416520843	0.001317126729	0.09694796653	31	1
9	478.8647337	458.5965359	2931.7072	17863.30568	2805.951125	2852.368944	2503.933054	7461.5	10876.62105	508.8767852	3048.153596	512.0777073	492.3457594	251.607416	1266.11709	4463.256461	0.1654854308	0.1589565762	0.1602026914	0.01194506169	0.01448725746	0.01812584622	1	0.1412543777	0.2968403254	0.5442614103	63	1
9	480.4724547	415.182573	2177.769835	12147.58831	-80.86298463	2147.07688	3145.54113	4386	1715.778947	817.0067615	4563.335571	187.3558947	814.4987094	733.2221397	1612.670389	1317.650716	0.1731979994	-0.005591433805	0.1690530652	0.01913651166	0.03298714235	0.05583766926	0	NaN	NaN	NaN	NaN	NaN
9	484.3054573	8.86918029	1528.086921	9258.743183	118.2091256	1255.02282	1495.576973	3380	5351.510638	257.2969092	1573.327547	119.292159	233.0756866	196.5360039	569.5177823	6942.859356	0.1654108793	0.01331086458	0.1353899224	0.01805949628	0.01459808781	0.02117727411	1	0.1383051893	-0.004146172315	0.4516062891	54	1
9	484.7477048	391.4950456	-283.1531368	16482.22711	1575.718468	4008.987963	2558.912273	6444.5	5486.06383	88.85703464	2892.125492	385.2354726	690.5539426	287.4050237	1155.158653	1923.998227	-0.01750992985	0.1024637729	0.2469618744	0.005357608071	0.01394297146	0.0181368478	1	0.0008407195995	0.1838473031	0.8036838642	15	1
9	487.4549175	171.6416465	1162.771994	15968.11589	5455.726772	106.4870033	1591.912096	7451	12644.08642	214.152642	2286.199022	929.2188672	116.4323954	229.236449	1110.437	4561.230909	0.07412146365	0.3474979596	0.006634324275	0.009135306441	0.02206961508	0.007832593666	1	0.05953832276	0.6810053363	-0.004150143305	48	0.9982298335
9	488.1320071	86.77177403	2466.427628	13903.30711	140.2858997	55.08342164	1867.938073	5097	8464.134021	421.1113006	2168.937567	144.861574	158.5194955	186.7798665	765.3171207	2859.116267	0.1782866145	0.01080246258	0.003826203002	0.01020512095	0.01119809569	0.01285540965	1	0.1395930514	-0.01349921563	-0.004660972818	52	1
9	488.6939425	114.4949948	-156.2689452	15354.47328	2446.898449	1803.92361	1936.502581	6251	10399.2766	83.70581934	2353.020637	385.2128456	295.5156711	481.4213828	914.1112374	3059.399363	-0.009747961129	0.1584603355	0.1181017584	0.00645313258	0.01643154301	0.01160638292	1	-0.001280758359	0.2951909573	0.3581413921	19	1
9	489.578051	539.9684711	-319.1348211	17958.16705	1786.076765	4300.69634	2559.709442	7160.5	10780.74194	78.54044619	2246.021867	305.6478409	543.6130715	231.2000108	902.330139	3398.157483	-0.01811705817	0.1009654718	0.2401453225	0.004257354527	0.01134238875	0.01568944618	1	-0.0001194449087	0.1805473238	0.7797017989	15	1
9	491.5569737	157.6135973	2754.11195	14775.11451	196.5178705	205.1668779	2223.450083	5458	4703.137931	637.9902512	3317.482895	179.7936902	175.0201223	278.3191529	1200.507371	3336.384173	0.1859521809	0.0141279479	0.01395904052	0.01257445232	0.01395267539	0.0176619293	1	0.1464197469	-0.006356887284	0.03254725232	52	1
9	495.3704097	282.3832745	1351.100146	19886.43927	5201.325876	139.8880953	1666.742412	8895.5	37242.78125	282.4259811	2598.259309	722.9600997	125.8852003	232.6655109	1133.454482	8411.836286	0.06777983674	0.2533579542	0.006972507217	0.007692492662	0.0152738725	0.006610140666	1	0.05373054242	0.4869980422	-0.008308078628	45	0.9999999614
9	496.4655387	26.61213257	1541.171402	8997.034364	3745.149853	16.90225334	1458.434673	4485	6487.55914	267.9426386	1425.154283	596.8691989	119.9521112	223.0534245	673.6632026	2418.117425	0.1672887728	0.4063169055	0.002239720857	0.01775945678	0.02891471045	0.01318507251	1	0.1339811961	0.8017361697	0.003808766732	68	1
9	496.3539776	259.4568274	-96.04266585	17083.63759	5701.546854	476.7838345	1858.368688	7835	19502.56989	101.5933079	2519.142375	939.7808113	124.7738076	267.864503	1199.054839	6045.430981	-0.005578651506	0.3411697373	0.02834713218	0.006562028212	0.01993919216	0.006590108378	1	-0.002559336641	0.6689597284	0.0535146268	25	0.9999999889
9	496.5041493	642.3796199	-52.90420842	11434.02964	2519.520448	1326.95161	2039.903101	4942	1379.24359	72.85201401	2511.231749	616.4385998	287.3609334	409.7262972	1058.828774	1239.367803	-0.00487146011	0.2302842349	0.1209851409	0.00653053299	0.02262124307	0.01423524778	1	0.003394490438	0.4433068731	0.3722829782	23	1
9	501.4974003	175.6837443	1251.34285	17862.20525	6171.639372	79.96871738	1395.342572	8307.5	16758.17241	205.704006	2356.026303	962.8822881	123.1583439	233.835779	1152.457623	3790.51179	0.07067400808	0.3407088027	0.004269606773	0.007153635957	0.01804510162	0.007425085525	1	0.05657368384	0.6669508273	-0.01345486999	48	0.9997979322
9	501.5185601	630.3582331	-103.4992163	14774.6168	3460.22571	1685.634353	2118.309049	6446	1677.924051	77.4119146	2983.319048	682.7005033	341.7584517	215.1183464	1234.607169	921.6883723	-0.007372733547	0.2328073371	0.1180296657	0.005687626597	0.01656144854	0.01225029444	1	0.001220575204	0.4484246537	0.3615163791	23	1
9	506.5631885	83.26477481	795.9228184	11333.31973	3371.480137	391.118831	1677.616343	5150	1395.276596	205.1881372	2456.040915	745.2885597	143.9101731	295.4663743	1066.037828	894.2468015	0.06994878666	0.2917458442	0.03489527747	0.01109757369	0.02856916961	0.01155487752	1	0.05767615449	0.5669921222	0.09120156967	49	0.9999999997
9	507.7307589	62.3167209	1546.053899	9374.307742	1304.915635	125.5276125	1833.960152	3847	1827.311828	391.5991076	2269.7334	332.6537003	123.4692363	232.6746644	883.9976991	1134.346556	0.1635123431	0.1445091872	0.01503671434	0.01766555761	0.02274397555	0.01581680274	1	0.1296831428	0.2625102104	0.03671501099	61	1
9	508.8077697	243.4553951	1147.700881	15430.66843	1563.409486	261.6343285	2242.695248	6068	11883.92632	247.1825293	2481.584904	324.3264451	121.2341025	179.3009807	959.7801967	6738.721509	0.07478179836	0.1053454762	0.01792716013	0.008721174544	0.01220923361	0.008656718086	1	0.05883621543	0.1822282558	0.02531876207	38	0.9999999949
9	508.8613059	390.9645642	2884.678826	15734.73364	3695.052498	170.5599054	2453.587609	6828	13744.11579	632.7852051	2863.565776	707.5952897	183.1090318	303.3870633	1262.281154	6618.313015	0.1841842698	0.2385669403	0.01184399617	0.01303864702	0.017096232	0.01354957632	1	0.1467176157	0.456201436	0.03411567057	64	1
9	510.1672065	273.1635875	-54.8400103	18654.89981	4688.768934	244.6886459	1860.971323	8163	19234.87368	81.27878455	2378.483327	708.1315832	97.94136094	223.7759141	1097.55745	4696.593445	-0.003131561931	0.2487610993	0.01372804091	0.004703453485	0.01603996048	0.005422398875	1	-0.002365931229	0.478016561	-0.0007929315574	20	0.9770933037
9	510.6346638	607.3240826	2711.224538	15994.51665	852.8025208	918.3075689	2147.81745	6009	9574.386364	461.1855776	2449.981329	190.468419	196.8710493	240.9482756	905.936044	3773.153608	0.1705049861	0.05602632119	0.05610902411	0.009584244207	0.01150618492	0.0119891358	1	0.1373220144	0.08138977894	0.1779025766	56	0.9999999998
9	514.3684991	107.3057315	4008.335315	13002.62562	2048.85525	-74.10524673	1740.051579	5356	8336.73913	719.3753031	2234.062081	347.5920972	204.1642191	740.0597076	863.2746546	4190.894895	0.304909756	0.1581967855	-0.006665320251	0.02000339242	0.0185108938	0.01828960196	1	0.2410166584	0.2894805206	-0.00680274666	76	1
9	518.5099987	34.51315171	33.7641656	8805.181763	126.0399846	508.9246606	1601.983071	3248	2943.967033	39.57624523	1603.156475	126.6593571	121.8689884	215.9694156	576.3301374	1897.248496	0.003465646694	0.01375867606	0.05896002486	0.00520085366	0.01655322591	0.01019988523	1	0.004032555928	-0.004980443174	0.1487200761	3	0.9999999998
9	518.4078329	767.2162087	-27.20436631	8343.197532	3410.905814	168.4510846	1270.154303	4076	10471.54255	64.72156061	1533.384161	610.7451636	75.62710584	170.9487887	693.0092278	4738.643855	-0.003500781697	0.4146401567	0.02027964705	0.008946047801	0.02569503158	0.009289495567	1	-0.0008463726013	0.8201366946	0.02888960135	29	0.9999966746
9	519.6110141	49.52283204	772.2152192	10885.27674	4257.994274	40.0645883	1298.930345	5179	6737.340909	180.5867522	2127.465472	820.0002654	96.19521568	216.1336345	970.7124423	3343.82765	0.07214589096	0.3896716674	0.0039439486	0.01018404654	0.02308919945	0.009609228306	1	0.05812843443	0.7678579033	-0.01222347104	51	0.9999996105
9	524.1176165	602.5994488	2440.314093	14325.65335	725.7266986	826.6897548	2135.617277	5409	8284.149425	444.4886077	2605.236754	175.3373177	210.6393337	240.9910063	947.329145	3738.780763	0.1729722202	0.0515020304	0.05745621678	0.01319783244	0.01078055766	0.01162534064	1	0.1393428421	0.07209674127	0.1829667362	56	1
9	525.69169	96.5455615	8.065182726	11649.15716	1852.521615	193.0748048	1745.950226	4792	8373.706522	57.32439208	1961.166785	316.5349217	83.10531289	219.0482872	770.8191743	3172.006401	0.0006314288413	0.1589198315	0.01799927033	0.005102797026	0.01548747038	0.007073143494	1	0.0001830646544	0.2929533032	0.01121164475	16	0.9519067626
9	526.9650246	163.8595437	-96.7563415	12667.9201	1318.510505	1640.258084	2269.806691	5105	11024.02105	66.67893313	2547.104968	281.6558797	317.7708865	215.9188681	952.5067218	4409.99022	-0.00739196736	0.1019280094	0.1230035461	0.006226641847	0.016947876	0.01368744772	1	0.0004644254431	0.1788100817	0.3734179776	14	1
9	527.2309159	413.8684719	-281.2917898	16067.2	249.2031972	3834.857829	2351.900867	5804	6413.195876	82.1378148	2587.541671	157.1454112	689.9781647	258.75208	949.9246433	2192.99236	-0.01808103775	0.01389592407	0.2424670852	0.004725553957	0.01038041413	0.01640412281	1	-0.0006507625141	0.001150760195	0.7841860089	5	1
9	528.2968666	80.5755361	3596.217182	12022.16664	629.4218607	-68.27057462	1707.780175	4540	11414.37634	779.7070658	2595.790205	172.0252346	175.241605	184.5533161	925.7940262	4261.189411	0.2926129717	0.05120416979	-0.005012642851	0.01968071594	0.01767188231	0.01679112573	1	0.2304459229	0.06904611262	-0.008241601421	72	1
9	529.5521238	558.262491	977.1569367	15342.87203	3562.528571	636.8442358	2079.171489	6606	31062.91398	214.1605767	2601.378754	602.911488	150.2455322	201.3989293	1088.73102	10365.82997	0.06335193947	0.2383414421	0.04314659828	0.008355797689	0.02120826949	0.009067496153	1	0.05253943195	0.4571993068	0.1162923952	46	0.9999999964
9	530.353521	367.2869558	1240.942106	17198.05994	7157.03879	182.1576391	1695.697086	8400	6433.558442	297.8296817	3235.990556	1483.006075	138.0224469	232.4837495	1601.503055	3467.896661	0.07330703345	0.4195806677	0.01095557887	0.01052554273	0.02532832058	0.00941570188	1	0.05977773471	0.8297224582	0.01374595881	51	1
9	534.5351434	203.9863548	2570.712428	15535.40049	2352.916342	2329.977383	2174.742374	6409	8927.824176	472.6856226	2531.66126	450.2676031	435.7133701	218.8912268	1041.335875	3877.078401	0.1672915083	0.1607237583	0.1489971937	0.01298951491	0.0126693075	0.02166880901	1	0.1419458375	0.3001238113	0.5056415584	63	1
9	537.445186	34.65262403	1515.726251	9341.665815	1417.633899	471.0139464	1647.545409	3798	11954.64045	270.6874843	1541.520359	246.4759025	134.9845586	202.4693403	601.5095979	3463.87573	0.163035716	0.1532894848	0.05437116931	0.01267487201	0.01915387839	0.01435278433	1	0.1320526315	0.2818454528	0.1742170877	62	1
9	537.0744086	49.46035831	9138.360776	9280.6853	967.0028238	-504.4527096	1326.958145	3937	4781.977273	2019.373658	2000.8546	237.3750175	404.451185	208.0594209	807.3598177	2709.422083	0.9589956162	0.1055141897	-0.0548150357	0.04998588227	0.01731347334	0.04955396855	1	0.7586296047	0.1767816496	-0.03066335426	96	1
9	537.7912681	275.0370387	56.12428866	12397.27968	5197.530509	396.3468488	1797.298906	6085	3331.376471	91.38527551	3153.030806	1443.878718	112.3097021	267.1984907	1525.128868	3158.107081	0.003921318435	0.4282681037	0.03186600201	0.007909940525	0.02842918403	0.0126402828	1	0.005970156475	0.848561256	0.07154377601	29	1
9	539.3699253	442.3100107	-18.32054731	18123.97271	1825.927939	271.0623085	1940.289924	7000	7840.138298	61.25828224	2585.51163	341.4851636	83.60005986	208.056873	1019.251183	2592.876087	-0.001197742882	0.101338516	0.01533574066	0.003547477322	0.0106391887	0.004565369106	1	-0.001930962457	0.1741892673	-0.0008881583396	11	0.9998890169
9	540.5153884	122.4889565	4164.68721	13702.58932	2188.185426	-47.80115392	1728.22395	5610.5	9180.388235	689.7014164	2274.246422	350.6813235	171.0019086	282.5898914	880.0688416	3495.020342	0.3052803842	0.1571446791	-0.003515972637	0.01435811918	0.01526374808	0.0136435789	1	0.2415177163	0.2874093293	0.004224866049	76	1
9	541.1995528	15.49946103	530.465889	7745.581955	154.7885175	694.3024271	1303.970656	2870.5	10666.40217	118.583708	1308.808111	114.946142	147.137322	244.8548852	468.7346225	4709.525463	0.07048351069	0.02027274086	0.08922707077	0.01001813072	0.01599764457	0.01303075357	1	0.05956121346	0.009130922226	0.2695904087	32	0.9999998331
9	541.9582529	375.9472327	2958.61828	17066.88183	1631.005993	1031.601282	2315.838403	6748	3534.222222	495.2153272	2400.974804	409.4738292	265.4668909	246.8261014	1005.546096	1908.591411	0.1751221595	0.1000405557	0.06368961016	0.01096327061	0.01575805041	0.01503562186	1	0.1418809087	0.1723324469	0.2072175741	59	1
9	545.0005276	150.8396598	-11.13679645	16222.61858	2696.781374	430.9905707	1591.206109	6545	7627.821053	73.45771422	2011.091807	375.8523485	93.70366877	213.3891058	817.3567151	1813.028235	-0.0006313966476	0.1656737115	0.02678363563	0.004973124851	0.01386881221	0.005977092645	1	-0.0001699113862	0.3071553963	0.04186011928	17	0.9999951711
9	544.231488	363.0155451	2856.634438	16955.55896	1533.486188	1058.541987	2359.925618	6654	3542.031746	469.1988948	2684.925462	421.8957385	243.1457835	938.1319557	1053.330627	1601.192771	0.168609865	0.09312234475	0.06236140786	0.01149272578	0.01886640929	0.0130879294	1	0.1365429868	0.158056646	0.200838343	59	1
9	544.317587	753.6185894	-34.06097145	8366.893749	1914.759038	425.8605563	1452.99068	3644	7180.778947	56.52985292	1463.612133	346.435168	115.5515394	147.2383902	605.5408701	3678.35711	-0.004341282201	0.2313964622	0.05237612235	0.007048845799	0.018203893	0.01023801435	1	-0.0008430598959	0.4434427449	0.1330618481	22	0.9999553653
9	546.6649916	598.6875742	2499.231688	14553.41853	1227.042147	843.1020395	2536.253249	5663.5	3138.328358	445.4867452	2373.247868	300.2944261	202.12263	1072.241078	913.6192572	1146.57982	0.1732747415	0.08773198767	0.05960855437	0.01161482537	0.01779567427	0.01371498458	1	0.1400292185	0.146840977	0.1920524987	59	1
9	547.7457171	242.2251251	8991.999566	12338.18646	688.7745381	-196.567685	2086.121451	4940	13427.37895	2738.134803	3624.360026	191.0304366	457.7386507	296.2424356	1345.017207	10167.85822	0.7263681225	0.06025449091	-0.01539784179	0.04252786707	0.01898178846	0.05022385339	1	0.5755284869	0.08565282089	0.05294040834	91	0.9999999161
9	547.3189176	481.6553048	8044.834851	16633.65248	998.2900082	-192.248791	1949.759624	6476.5	18877.11828	1534.987949	3051.18585	267.7889681	293.1291321	218.6923862	1184.240795	6933.253394	0.4847398901	0.06064232869	-0.01141660748	0.0212564795	0.01166816346	0.02041034728	1	0.3832183297	0.08753643781	0.01279005384	83	1
9	548.3882444	177.2378359	23.74429389	15796.4548	3563.450594	229.48454	1763.21798	6777	11386.28421	79.30834158	2507.426622	612.3411151	89.179179	208.2777759	1032.643192	4223.407812	0.001730198937	0.2339933216	0.01554789039	0.005739549139	0.01875901311	0.007167910344	1	0.001511091931	0.4476148	0.006029652981	20	0.9834196447
9	548.7022135	266.1236931	1272.208976	18933.6158	1240.584179	787.4002706	1838.828693	7364	20398.08333	226.0075958	2632.795609	261.0761246	153.7974721	213.3677216	1013.002449	5648.374677	0.06580177685	0.06521070731	0.04115538763	0.007658527062	0.01060858073	0.006575147553	1	0.0529287444	0.1002668377	0.102685278	35	0.999999939
9	548.6045897	585.2847746	2259.565882	13629.78061	1150.379752	842.669246	2376.611275	5368	3122.217391	486.8925136	2837.372529	256.5957263	233.2472063	1066.181373	1088.128482	1040.062284	0.16841361	0.09052986272	0.06222195984	0.01294875537	0.01568430821	0.0168271125	1	0.1363556963	0.1527093749	0.2001999561	59	1
9	549.6942816	530.4102484	2014.535891	11619.8499	1062.205383	708.1200896	2244.544541	4645.5	1218.891566	508.9204591	2917.938804	318.5390903	212.0801788	267.4929641	1115.287499	906.1496944	0.1740265966	0.08718503234	0.06066129159	0.01502190433	0.0164400453	0.02151498961	1	0.1406956026	0.1457436578	0.195871076	59	0.9999999999
9	550.6564089	132.3980504	8105.918739	11012.6498	1891.232588	-274.7242464	1893.733399	4804	15633.65476	1831.856018	2450.328007	394.5845949	351.9714095	203.862133	992.6733617	8388.700683	0.7122491762	0.1681424233	-0.02185536861	0.04070602683	0.02040536902	0.03763211461	1	0.5647255454	0.3078866432	0.03174199246	93	1
9	550.4774779	193.2781285	6108.561656	13195.8499	266.4104087	1455.715582	1990.74671	5006	8014.138298	1533.896674	3198.244702	157.6596654	498.3002012	250.7713872	1139.013238	4682.886034	0.4544065206	0.02001725355	0.1021761255	0.02671689972	0.01638818902	0.03906495279	1	0.3664375043	0.007486922611	0.4006527941	82	1
9	554.5875331	77.33144078	1864.386207	12256.32899	1780.514581	604.8942584	1688.567229	5018	10381.76344	339.1875741	2110.564111	303.7944947	194.0255683	206.9079497	809.2454065	3036.189497	0.1546004359	0.1486197874	0.05071564036	0.009599096353	0.01539738456	0.01389722288	1	0.1250421906	0.2721388759	0.159380896	62	1
9	555.4365258	371.5380871	2801.913129	16965.05	1688.891239	1077.041525	2439.106588	6714	3713.25974	461.2287521	2339.9741	369.4838636	216.0828529	222.7299004	961.7007911	1448.462283	0.1673377351	0.1038513576	0.06347297508	0.01118330578	0.01433542128	0.01204902619	1	0.135693193	0.1802114392	0.2048788054	59	1
9	556.2064984	92.48090857	3405.670827	11487.68356	132.2212302	787.9437974	2056.273241	4292.5	4041.101124	602.9614547	1969.798665	133.8232321	285.7799	220.5909732	702.6726615	2467.61141	0.2965315494	0.01286930039	0.07178934066	0.01832481919	0.01362300245	0.0242772794	1	0.2384798729	-0.007574116479	0.2590115499	70	0.9999999555
9	557.9286082	519.1405166	2999.059919	18165.50368	1748.323656	1074.264915	2186.479889	7149	4844.6	516.8224056	2686.302758	391.3851494	220.7115537	261.6952242	1097.56243	1627.761172	0.1648779881	0.09304531852	0.05773896951	0.009473306203	0.01367684899	0.01092064785	1	0.1332533567	0.1577675314	0.1838719273	59	1
9	558.10061	593.4617459	1863.303533	11103.52231	972.4886515	738.9491668	2338.375661	4399	3612.536232	530.9572642	3037.780428	303.3223634	232.4740571	258.5851507	1135.95747	6032.250289	0.1690381403	0.08630954181	0.06630406555	0.01535156271	0.01725082031	0.02042322119	1	0.1370964741	0.1441360863	0.2144069943	59	1
9	559.6831803	666.4724208	-78.46222959	13139.37867	2178.867418	741.6366518	1696.230619	5385.5	8005.221053	65.97855605	1855.410015	334.5531506	114.7463642	183.2864931	714.4737689	2151.169722	-0.00661976401	0.1692501191	0.05649723298	0.00503893134	0.01544186071	0.007497305547	1	-0.002891107123	0.3154840367	0.1443439957	18	0.9999998962
9	563.7288323	334.10462	-107.7153644	16101.60211	714.5459457	2007.940071	2457.263154	6103.5	4360.421053	75.86149034	2799.001456	228.2545834	324.0628947	274.9542497	1024.587308	2859.333026	-0.007377074997	0.04709511387	0.1257341045	0.005304217716	0.01256909301	0.01318885766	1	0.0002099359281	0.06587321221	0.3806658466	9	0.9999999799
9	564.3453512	262.3294227	7822.427507	16683.77302	1723.626628	1761.672408	2069.623156	6670.5	19531.33708	1312.357016	2452.326249	372.8314859	424.690056	267.0791698	1016.059115	7505.060584	0.4742885106	0.1110291458	0.09983325104	0.02111447084	0.01399286626	0.02238036867	1	0.3828750952	0.1949297883	0.4007151436	86	1
9	567.5132198	59.27491404	4001.559066	9227.524931	135.2000805	814.1479458	1572.948552	3475.5	3364.614583	951.3661705	1932.311196	125.1011481	319.262746	192.075755	700.9155415	2166.436056	0.4407509901	0.01449936772	0.08640421086	0.02860049583	0.01581524281	0.0365146496	1	0.3544347878	-0.004327730578	0.3423377155	82	1
9	569.4842101	117.2654754	-72.19700976	14119.61946	1433.867756	775.8797752	1522.744119	5468	13027.72632	66.65208037	2143.150309	241.9243896	129.4257138	204.6442926	775.7390035	4097.306859	-0.005270164184	0.1040354147	0.05551122861	0.005189462651	0.01628251478	0.007159559076	1	-0.002420350356	0.1810259827	0.1384906788	13	0.9999997817
9	571.2151352	286.5637258	1076.838133	16111.69029	3677.347371	158.0627137	1681.886934	6870	11974.2766	240.721735	2827.785103	711.2352323	126.9787866	217.8882414	1215.891858	5614.606313	0.06604373464	0.2344205629	0.01054599288	0.01009345884	0.01837536288	0.008847059029	1	0.05243384918	0.4480830594	0.002983504824	45	0.9999999894
9	570.3140919	364.5698057	-41.68439916	20818.41945	3513.516287	622.6536881	1755.585439	8556	6125.968085	83.19383981	2445.088907	498.4171181	125.2959845	207.2362979	1015.791124	1257.355301	-0.002040541786	0.1664853685	0.02990267857	0.004061214618	0.01356338424	0.004853212557	0	NaN	NaN	NaN	NaN	NaN
9	574.0897072	176.9496576	799.7422125	12305.97641	664.4687811	1312.558671	2080.188767	4665	6215.209302	190.2920467	2599.420251	207.0743233	284.4443504	317.1807966	948.8468393	5226.179072	0.06407856473	0.0528248632	0.1066226051	0.01009837434	0.0150739236	0.017805722	1	0.05590862359	0.07679965444	0.3302080041	36	0.9999999585
9	575.8013237	18.21235685	24.49451133	9206.360166	869.2232839	469.2086908	979.25821	3543	5709.073684	49.1571627	1306.20639	137.1314915	100.9777212	143.0802123	475.1671336	2034.00316	0.002437258341	0.09521205459	0.05110257792	0.005802382624	0.01364915602	0.008088489532	0	NaN	NaN	NaN	NaN	NaN
9	577.1134515	191.4718182	961.9713186	15874.37597	963.0047432	1620.675363	1870.53035	5911.5	16102.48889	197.381917	2241.781879	212.2087667	270.9097958	204.4012809	836.6418379	4736.980514	0.06206470331	0.06269548147	0.1016856843	0.007851786586	0.0113647035	0.01001338142	1	0.05404893171	0.09699810943	0.3129428051	36	1
9	577.6359801	162.6164369	2354.379091	14327.24385	4459.764246	803.3521446	1846.348641	6599.5	6266.934066	424.1917597	2244.653277	719.4536079	187.0995594	206.2764406	987.585756	1616.795966	0.1659343112	0.3134724152	0.05748212837	0.0138326297	0.02080404483	0.01426906341	1	0.1358955953	0.6121036053	0.1923886895	67	1
9	577.2343497	253.8951722	3156.775824	18521.07575	6090.731645	89.53549312	1630.802751	8687	15803.41892	457.0720239	2471.843579	923.0649836	160.2872668	197.4719917	1175.40376	5149.720226	0.1687956635	0.3233034868	0.004639240197	0.01283045179	0.0178042427	0.00899472749	1	0.1346609439	0.6306967757	0.009062206767	66	1
9	577.6413275	350.6719769	1015.604553	17013.79194	895.0651908	1720.321081	2195.022182	6434	12224.64211	200.1890313	2541.122823	255.1592429	303.2206369	228.7999394	993.1776276	5016.639326	0.0618269507	0.05472862249	0.1047687538	0.007829535457	0.01106036054	0.01215987451	1	0.05400355884	0.08067443821	0.3233151888	36	0.9999999123
9	580.4027964	519.9181354	1028.106504	14944.92585	4715.88596	503.6995726	1691.827661	6795	5214.56962	227.7146334	2583.102214	807.2765674	167.8226479	254.1293387	1130.96635	1680.101444	0.07031522806	0.3199525177	0.03481111477	0.008431427333	0.01540354452	0.01050597524	1	0.05819510292	0.6251281319	0.09216416678	49	1
9	582.4509712	532.5014276	838.2224665	11102.77174	3449.124922	571.8486774	2259.850415	5176	1411.317073	239.8398953	3094.169358	932.816324	164.6791684	242.1874399	1352.961174	1633.19892	0.07593308663	0.3065796853	0.05155791854	0.00995863206	0.02838282894	0.01847125086	1	0.06370213642	0.5980674154	0.1512961207	49	0.9999977342
9	584.1596488	99.56179907	-39.52491219	11665.15168	2744.365961	668.0914517	1567.567988	5038	13552.46392	71.79196254	1697.330403	416.919778	130.2135721	368.0546036	688.1509136	3372.171892	-0.003445438077	0.231350847	0.05771403742	0.00633595294	0.02065079159	0.008585360769	1	0.0002338559289	0.4435127952	0.1518850691	22	0.9999984471
9	584.2862738	242.089712	2208.572545	13170.16152	4044.478719	190.7923565	2247.710521	6040	8899.352941	451.8103902	2530.915406	818.4028577	149.466044	300.1672524	1117.521203	4397.681929	0.1727439402	0.3154136812	0.01391254007	0.01306699052	0.02045713911	0.01322200765	1	0.1383738716	0.6147097067	0.04197284713	66	1
9	589.4248174	38.60650123	604.8989942	8312.493053	2679.523801	1.705231471	1069.473924	3796.5	8661.258065	113.5393656	1217.374682	399.5001475	88.99490001	163.9504722	533.2309779	3186.408391	0.0742755692	0.3223756151	0.0002404761623	0.0104179869	0.02555829886	0.01125273789	1	0.0590188294	0.6290213025	-0.02747052549	48	0.9999983525
9	589.5967612	377.8768447	31.52759515	12396.40815	4.332175135	962.4053076	2586.008116	4503.5	2935.11236	48.65720548	2972.768436	160.4026976	187.9985709	284.6180542	1032.546915	2960.60021	0.002319864226	0.0002936996157	0.07594969534	0.005211005863	0.01418261659	0.01219248797	1	0.004164551449	-0.03219661275	0.2071824129	3	1
9	591.5899381	150.6028518	-189.8040458	13466.75253	1274.590081	3118.336262	2157.900963	5251.5	5410.695652	76.31023886	1810.960851	207.0983439	392.7902884	224.1804628	670.7552499	1937.030262	-0.01439995146	0.09540049271	0.2329595605	0.005701335074	0.01318537153	0.01640179284	1	0.002308260191	0.168836274	0.755229637	15	1
9	591.4016759	417.5166695	39.85391428	13800.60775	121.8127498	556.8114795	2380.464455	5062.5	7334.576471	92.00746978	2557.635397	158.4788923	143.1649648	741.3275028	865.663089	5338.324754	0.002798659872	0.008374185938	0.04065482857	0.008409351985	0.01327744301	0.01486050729	1	0.00221075747	-0.01665125239	0.08447741578	2	0.9999997457
9	591.8724432	253.2990187	2763.287851	15772.15395	5020.504288	104.4980136	1918.530067	7272.5	9145.48	430.9040845	2377.87993	789.8392108	135.011063	195.7458405	1078.541716	3706.053862	0.1730629385	0.3256203107	0.006265393589	0.01298403808	0.01930042143	0.009815242829	1	0.1381918552	0.6355063828	0.01578720861	66	1
9	594.3277086	403.4107569	2781.689277	16960.24086	5365.583174	91.9914499	1879.051033	7792	18427.94186	493.8144298	2570.618406	925.5998708	165.618467	237.2469277	1224.165475	4484.230278	0.1655722141	0.3245912564	0.005838346507	0.01186108655	0.01801395159	0.0105570317	1	0.1321839934	0.6334016019	0.01257850357	66	1
9	596.5607358	205.001772	-0.8144140937	13904.57397	1402.792774	425.7531759	1796.798595	5364	3752.466667	50.75776409	2280.860574	276.816399	94.23625664	208.1337697	861.0988281	1466.979364	-5.619073148e-05	0.1011528893	0.03153820977	0.003802726365	0.01485840332	0.006072556278	1	8.003813378e-05	0.1743109336	0.05589208683	12	0.999998771
9	598.7019869	366.4397308	1087.548937	18469.47569	2156.633538	722.0371708	1781.620692	7368.5	38207.61798	222.2853882	2563.193369	348.772474	154.5414367	215.2729259	1014.677915	8756.884422	0.0589098127	0.11542342	0.04002950249	0.007030260656	0.0120305981	0.007395482565	1	0.04777312685	0.2037581942	0.09930543352	39	1
9	601.6770836	119.3750731	13.04348023	13091.32291	2009.097113	365.4164524	1464.976782	5234	4013.715789	61.57226887	1848.639477	315.8662837	93.27956934	196.7444	716.2939634	1770.984542	0.0009265944277	0.1554452607	0.02861482637	0.005073630662	0.01666810029	0.008140257301	1	0.001112123354	0.2861236492	0.04817212547	17	0.9999999956
9	602.2836801	63.44494499	30.79849627	10320.0683	520.2522955	258.3711233	1299.404374	3847	6956.212766	71.64792028	1677.339807	175.6297498	107.203627	628.9963367	604.1722128	2513.944371	0.003034559839	0.0529400139	0.02648920593	0.0075082091	0.01675065476	0.009791003582	1	0.001802235416	0.07476285391	0.03695975742	7	0.9999655759
9	602.4867666	328.2824712	1128.492189	17936.44668	1083.951833	709.8950935	1800.989053	6757	20284.34737	235.9623353	2639.395068	260.7376454	163.9612845	195.3275246	1016.274289	6727.789098	0.06609559857	0.06388427344	0.04092847379	0.006974423354	0.01170388771	0.007216600793	1	0.05313654666	0.09752447583	0.1019040589	35	0.9999999639
9	603.3645173	597.6241126	832.3217273	12435.95531	3942.949966	433.4928414	1639.808595	5644	3042.529412	196.1659331	2475.372539	797.5318073	131.058031	196.826707	1101.983559	1300.717545	0.06659300226	0.3140690074	0.0357430774	0.0095741851	0.02106927768	0.009940881273	1	0.05524329371	0.6130449764	0.09433822895	49	1
9	605.6126039	304.1056024	2027.151704	12351.90689	1797.914677	1993.544819	2520.94583	5232	2813.797872	527.8759521	3172.912268	456.7902878	470.1839112	818.4592547	1249.395047	1908.939353	0.165117475	0.1479135107	0.1554571251	0.01325289495	0.02231581848	0.02789299801	1	0.1405470712	0.2739305912	0.5271614413	63	1
9	606.116494	155.1328601	2079.876537	12422.11688	240.1954125	1935.086954	1946.228625	4681.5	9512	423.8004895	2472.031338	144.6664128	412.9338896	231.4597952	860.296484	4371.541648	0.1649733408	0.02236561863	0.1496158279	0.0128219838	0.01397734725	0.02313350595	1	0.1389992964	0.0149661319	0.5015214481	54	0.9999934417
9	607.3590119	134.7756406	-89.01379707	11580.65854	3729.839299	1351.525187	1596.772477	5312	13933.95455	84.51372659	1955.083919	622.5183743	218.0232105	178.7673575	856.9689116	4423.935934	-0.007587107988	0.3207652822	0.1139031496	0.007850273373	0.0222914613	0.01222760239	1	0.001494240961	0.6295964305	0.3507322259	27	1
9	607.6270126	277.6074501	-25.85911319	14566.36958	4805.349165	203.2508153	1635.569464	6717.5	7539.40625	78.72511021	2534.410159	830.9022623	85.85867863	280.9098281	1109.92639	2762.826073	-0.001637581826	0.3247348474	0.01519881494	0.005863541751	0.02211595644	0.006055143253	1	-0.0004485585776	0.6346552866	0.007835892476	24	0.9656728416
9	612.533209	410.4065926	-80.54287928	13869.10773	271.5897946	432.7252407	1929.50401	5068.5	19123.6988	47.38643482	2819.183004	138.8925093	96.60596505	183.41183	966.4513868	5900.521915	-0.006122096499	0.02036814778	0.03219182874	0.004370330664	0.01259260954	0.007575167478	1	-0.005376380382	0.007840563312	0.05345242744	2	0.9999999999
9	612.3215193	424.4456596	-45.6346926	15973.38695	227.2366819	540.6943572	2176.522142	5832.5	10454.42169	52.60893469	3113.247661	172.9100772	137.5281742	202.5521575	1130.91733	5806.007432	-0.002690557295	0.01364976129	0.03353361835	0.003679734116	0.01112246707	0.006265328843	1	-0.002605437001	-0.005978981838	0.05862212896	2	1
9	611.8583224	608.9305512	823.1472468	12611.54561	4018.590606	414.546418	1626.901194	5741	3902.712329	192.8780634	2312.620408	722.2823425	152.2907514	198.9365434	1025.560384	2052.664018	0.06740356885	0.3206004925	0.0339754811	0.009269526974	0.02035496392	0.01173510659	1	0.05582290434	0.6264490657	0.08862410259	49	1
9	614.9592234	165.5018266	-87.29178456	13984.40655	620.2268562	1744.066985	2166.344721	5365	6581.371429	100.4898864	3362.025353	292.5453749	406.2321674	810.335562	1220.008501	5026.79671	-0.006169890909	0.04653350466	0.1207272289	0.00856871237	0.02446568007	0.01673943745	1	0.0008267128387	0.06455358738	0.3634428812	9	0.9999999673
9	616.2643818	81.48034623	30.34235203	9544.069843	918.4993565	292.6285205	1460.062243	3691.5	3828.106383	47.71211115	1289.725056	167.4747429	89.90722917	204.6764572	499.522675	1183.034021	0.003273772218	0.09538045079	0.02992879644	0.005596451141	0.01363104726	0.009228342149	1	0.002576974921	0.1623489186	0.05078130231	12	0.9999805269
9	617.6374369	145.2212436	5337.915394	11460.14457	1800.785334	-104.9154822	1619.281459	4817	10079.84884	1189.624316	2392.31693	342.2203048	251.4667663	225.1943756	919.4243773	3462.366676	0.4634117271	0.1560356835	-0.007764022196	0.0241195888	0.02434265361	0.0275491179	1	0.3672544651	0.2843623213	0.02473414993	87	1
9	620.6802602	63.46058442	570.4562724	8073.182631	2378.693409	46.45242661	1015.016999	3582	4592.806818	143.1253424	1424.982466	431.1531945	90.98848809	590.7826231	606.2063273	3017.12087	0.06948900439	0.2967581477	0.005369071295	0.01428129275	0.02837986777	0.01273027181	0	NaN	NaN	NaN	NaN	NaN
9	623.6102173	115.3358084	-149.0857193	10029.43574	575.7070634	2296.870058	1889.746559	3860.5	8212.479167	61.5174597	1398.763516	148.3153741	301.7867675	217.7613193	508.5014509	2729.387091	-0.01569599177	0.05889952536	0.2291031933	0.006304975194	0.01570750886	0.01800139348	1	0.0007118167013	0.09348385869	0.7399647324	10	0.9999999999
9	623.5912243	341.1874767	-142.5460579	10914.43891	942.3924276	407.8690572	4912.481365	5071	5196.792683	627.5532054	2982.609396	1642.38177	473.2924699	11532.45968	1138.696325	7518.012526	-0.01190617681	0.1073075138	0.03417475111	0.09166121484	0.2215432392	0.05560694499	0	NaN	NaN	NaN	NaN	NaN
9	623.614817	608.1347352	679.6742769	10400.56643	3166.433264	414.8739496	1768.364033	4768	3254.885714	198.5227056	2421.951225	816.6419104	148.1254428	226.4727567	1088.785996	1830.384149	0.07062533871	0.3098817931	0.04158474875	0.01073043138	0.02372936728	0.01475937797	1	0.05882020892	0.6045816567	0.1154484066	49	0.9999999996
9	627.3640282	171.3642824	-130.4781308	14041.86896	751.6038241	1634.808184	1769.733617	5290	13897.53012	56.71723021	1975.989689	169.8290158	255.3356232	186.8462675	695.6879395	4567.15368	-0.00977429618	0.05678834625	0.1152244982	0.004384539844	0.01290712917	0.009368707683	1	-0.00233602442	0.08553255588	0.3438636514	9	1
9	627.4851988	277.3050127	-21.90974196	12879.12369	1370.643371	412.4828754	1810.201473	5093	5466.452632	65.90854903	2467.995771	258.8282183	107.5155954	195.0443614	908.1183837	2472.387186	-0.001711513331	0.1047715239	0.03391197594	0.005781165556	0.01586753116	0.00701326985	1	-0.001047907171	0.1818508447	0.06395478973	12	0.9999880351
9	627.3153131	390.4837053	-289.5560613	16696.04909	1602.241593	3867.57154	2075.30793	6484.5	8470	81.34492518	2134.356947	303.5248516	526.8026497	229.0018253	860.0852493	2212.085841	-0.01820309022	0.09914027224	0.2331522362	0.004790909694	0.01176738767	0.01376755239	1	-0.0006789916008	0.1765659232	0.7552067528	15	1
9	627.4494883	621.3285512	-11.65021268	11024.06458	199.1895003	145.1285461	1675.791499	4019.5	6590.012346	46.06545484	1738.386921	114.5605163	72.63830469	140.9482794	606.0544705	2375.821929	-0.00112243587	0.01937895305	0.0143712171	0.004258353982	0.01159266196	0.006441095237	1	-0.002612480082	0.005222139942	-0.007648717896	1	0.9999562055
9	630.3270354	52.36577182	18.80142348	8031.977216	1268.466928	407.9147371	1047.9532	3205.5	5673.449438	50.91672013	1126.476929	189.6982264	85.28167516	129.4984911	436.0276076	1969.48104	0.002728778744	0.1600215875	0.05127559478	0.006625295623	0.01835774995	0.009147611964	1	0.004128465484	0.2962609315	0.1278322837	18	0.9999982996
9	632.1024704	331.2639583	-36.8305965	16177.01345	2497.777657	464.8199596	1775.747958	6503	4916.86747	78.91014529	2411.002625	432.3131389	115.9554635	234.7451011	979.4597486	1588.145481	-0.002260346691	0.1603492725	0.02959794198	0.005076507886	0.01226553231	0.006685121984	1	-0.001320606418	0.2962754116	0.05109351718	17	0.9999999999
9	634.7054405	554.5277518	-52.32822826	14911.01995	3464.823202	147.948709	1561.470639	6314.5	18186.86316	86.86359767	2051.096648	485.0819242	74.91733934	166.0211208	821.6553615	4010.24797	-0.003624874032	0.2401927689	0.01053040051	0.00641212578	0.01721778413	0.00530470214	1	-0.003047395222	0.4602569039	-0.01241699941	20	0.9631694814
9	636.9583216	159.4047339	-63.32854802	11500.41186	594.2547841	1396.181682	2080.996308	4347	7173.483516	56.32222878	1572.723679	157.6634254	205.2982456	192.2103156	570.4738555	4436.49118	-0.005887441816	0.05284216601	0.1255372443	0.005357227972	0.01495615931	0.01147962359	1	0.001431210978	0.077707045	0.3805514941	9	1
9	636.905627	259.1523124	-59.49258614	11272.89543	501.6112797	1500.29026	2327.294919	4398	5513.79798	63.84161731	2612.999101	181.2604038	324.4633447	279.0151261	933.5946555	3105.079571	-0.00510558063	0.04673694102	0.1287004438	0.006218256394	0.01656083571	0.01789226435	1	0.002219303901	0.06521907643	0.3915090737	9	0.9999999985
9	638.602543	483.612009	5769.763634	11651.0807	214.189396	-64.72195039	2001.206499	4333	10369.01053	1176.66911	2467.487007	133.2590066	233.7850872	194.8113474	882.3168275	6000.580505	0.4825913011	0.01909355392	-0.006094498503	0.02394226269	0.01324571274	0.02321500232	1	0.3815254087	0.002071011263	0.02914920194	81	1
9	638.1766985	513.5272904	11.38076316	8886.745003	855.6348048	603.5400308	1907.166101	3469	2815	48.65431188	2047.177149	223.6453871	127.937621	185.5254836	773.8054606	1800.001263	0.001384337583	0.09677609477	0.06927462241	0.006048304053	0.01637906394	0.01294326652	1	0.003760292093	0.1664687442	0.1876995475	13	0.9999999866
9	643.6168417	233.452771	2148.878821	13650.9843	2211.67308	798.1680458	1907.462135	5635.5	17333.06742	364.6390495	2015.949943	300.7954616	215.6915998	197.996854	765.8941344	6840.5365	0.1576794462	0.1627046641	0.05877386497	0.01270119789	0.01397906333	0.01406739848	1	0.1281608144	0.3014117138	0.1887723293	62	0.9999999901
9	643.3466153	540.4187997	-64.05594647	13942.51668	1401.611132	789.7833236	1716.632954	5427	13891.03191	62.71692789	2171.771072	229.4613642	137.2650915	187.575075	790.5545973	4264.384455	-0.004876643876	0.1049172532	0.05686737159	0.004744707061	0.01206417119	0.007024075521	1	-0.002007137317	0.1828846697	0.1433471941	13	0.9999996747
9	645.1313788	114.8448937	-81.9469778	10370.60054	3130.145133	1128.840216	1441.396162	4717	16470.80208	79.8208119	1545.107077	484.3922511	189.4328056	171.8625617	669.1730446	5263.398009	-0.00817810321	0.3087578088	0.1096322309	0.008048273072	0.0218418518	0.01125243708	1	0.0006335156672	0.6047146325	0.335198318	27	1
9	646.0932052	139.2801068	-10.15878164	10924.18332	178.4124311	657.1123482	1685.310262	3975.5	3965.648936	46.98613399	1648.703827	116.1578597	120.3320025	203.8449311	590.2747756	1385.498503	-0.0009836782036	0.01737874498	0.06140071413	0.00449549998	0.0114614814	0.007314399634	1	0.0006822808177	0.002575617055	0.1563912624	3	1
9	648.6866687	383.658662	-142.7908142	16607.27149	3773.244841	1886.090866	1770.351206	7001.5	6824.771739	73.54610845	2410.875001	623.7396535	251.8086499	192.2191818	1056.999947	1784.887746	-0.00907056517	0.2332227544	0.1141593652	0.004943284027	0.01663215384	0.01041214494	1	-0.000392616225	0.449166118	0.3476498348	23	1
9	649.6327828	656.104518	560.465688	11224.41993	1140.494004	2176.58396	1680.050959	4448	13832.51579	130.7818252	1367.819642	174.9853177	265.3773806	195.6230153	513.1513838	3565.191069	0.05189091055	0.108013994	0.1971389399	0.008692278096	0.01434103517	0.01445217096	1	0.05281008311	0.1934474073	0.6456025374	41	1
9	653.318582	606.1450139	-55.65911792	10497.8739	1068.041628	607.5572265	1602.247129	4143.5	9162.768421	49.59120587	1906.72615	213.1237148	139.65168	185.072178	702.9075188	3920.704845	-0.005462958881	0.1048657304	0.05723957432	0.005109688007	0.01427294172	0.008998537124	1	-0.002449540482	0.182792486	0.1445125426	13	0.9999995906
9	654.4994622	356.2970221	939.4548962	14582.2992	2333.438065	122.7468511	1629.209071	5990	16869.0814	197.2383918	2616.547615	400.6617361	94.36898026	181.8061332	997.9942971	7508.174871	0.06575697726	0.1627680646	0.009117564417	0.008563855904	0.01461306804	0.007342824886	1	0.05151718405	0.3003479098	-0.005047589721	42	0.9999999975
9	654.3142411	472.3409285	-7.076299023	12998.12193	4164.436354	379.5564897	1730.012589	5932.5	5424.177778	78.40598727	2235.362634	694.3200538	105.0348813	327.013821	962.5422007	3195.014254	-0.0006798284402	0.3230668437	0.02869502266	0.006465702629	0.01995063667	0.007817941275	1	0.001219545987	0.631637194	0.05507079697	25	0.9999999664
9	654.4623453	520.6772832	817.5967417	14271.58336	1545.737189	1328.28386	1825.341234	5644.5	36374.95789	159.4082286	1947.735376	241.7231582	193.6907893	170.3925815	737.7406166	6770.332892	0.05693706985	0.1079625909	0.09326772228	0.008025428463	0.01147718563	0.009730237851	1	0.0497624758	0.1900594979	0.2843087582	40	1
9	655.6354327	103.3184477	1248.008123	7938.25897	1151.004599	1110.398149	1725.368996	3321	11684.625	285.6263351	1588.577207	233.4945537	266.3476412	280.7204545	607.2827653	5087.371702	0.1569741978	0.1487263009	0.1397359617	0.01758871994	0.02554475842	0.02811248786	1	0.1329934325	0.2751445547	0.4705202055	63	1
9	655.1450693	181.6519553	648.9851615	12052.78113	635.5394382	2590.443507	1982.171195	4655.5	10469.57895	128.1025711	1622.550043	142.7478761	404.5377703	197.1987551	585.359863	4148.369332	0.0536413689	0.05441890792	0.2115141002	0.008581185051	0.01215739448	0.01796899507	1	0.0547415857	0.08342072535	0.6939197961	37	0.9999999993
9	657.1699767	253.6367186	1008.669503	15043.86701	2302.074148	111.1751002	1579.037467	6133	11088.73684	173.8694903	2025.157112	324.4489764	113.4671969	201.6734795	779.2512142	4338.080329	0.06873754815	0.1573908973	0.007690813626	0.007646785321	0.01370300635	0.007910101196	1	0.05375133687	0.2892077581	-0.00958275141	42	1
9	657.3790789	296.0764013	-54.16558623	14792.05752	759.5542253	863.9389648	1762.790952	5496.5	10538.02128	47.97248437	2080.329187	152.1476021	141.8365535	198.3439476	743.5769041	2879.587455	-0.003856883748	0.05426869489	0.05836128653	0.003504824904	0.01100148523	0.006849525572	1	-0.001510374326	0.07852980818	0.1466792577	8	0.999999996
9	658.7417057	154.7943519	31.24008278	9670.582943	2219.873254	347.9146512	1715.224728	4157	2637.105263	70.89193204	1683.877119	492.7082758	93.74111234	589.6115972	720.0733131	1344.977485	0.003179620616	0.2237440508	0.03557751822	0.007737759465	0.02855315129	0.01054437051	1	0.003944943911	0.4271120647	0.07581328504	21	0.9999999976
9	658.3695794	236.5244995	1815.711452	11000.10997	1104.213099	677.1872195	1901.533245	4427.5	4473.622222	444.4239551	2368.459916	260.7513334	198.9183262	215.5395541	907.6970151	2957.543885	0.1653961964	0.09943913253	0.06101813602	0.01440614852	0.01661189683	0.01623807226	1	0.1339422795	0.1710474972	0.1956954933	59	1
9	660.6498498	27.29579746	30.20439436	6173.968372	1859.310924	36.74550306	904.4182444	2812.5	5038.569892	55.28359315	1044.854151	305.9844444	54.86294572	146.3041914	436.0239642	2157.304016	0.005299108526	0.305389546	0.006896431851	0.009269527309	0.03124768164	0.009297079812	0	NaN	NaN	NaN	NaN	NaN
9	660.775562	133.0820848	-143.3718964	9787.641295	141.3412537	2247.142252	1820.939976	3606.5	3125.234043	53.32279569	1402.961366	116.5923953	345.4415714	175.6189589	498.786491	1210.177152	-0.01462165028	0.01519732522	0.226001434	0.005150538484	0.01256682752	0.01820452807	1	0.0009966017303	0.003302419489	0.7275632685	5	1
9	660.4688678	562.2393043	5628.150531	12365.64908	1275.218907	1102.809353	1797.321659	5065	18182.02151	997.4146978	2136.659249	188.2853339	317.4757791	211.4058837	774.8219164	7953.498361	0.456847268	0.1044770839	0.0912752364	0.02061460445	0.01704372138	0.02431013642	1	0.3683374867	0.1812250426	0.3666803265	86	1
9	662.8404496	116.3456728	1613.308511	9940.292704	1504.738516	98.61128072	1513.832736	4072.5	6972.539326	278.6404512	1606.334676	272.8957224	114.0365019	184.0549885	619.409346	3529.682017	0.1614629495	0.1555337053	0.009720949361	0.01089304778	0.01862401838	0.01171875961	1	0.1277788639	0.2850753487	0.01816806255	61	1
9	663.5525073	367.2402949	5560.504556	12454.23716	2601.752928	-128.6024179	1597.765835	5298	4519.554217	1569.145328	3230.233025	721.8670722	291.596122	237.0809317	1356.255962	3703.118904	0.4653904273	0.2230076828	-0.01133560615	0.0265650293	0.02493916692	0.03342242033	1	0.3691407728	0.4222862069	0.01550320339	88	1
9	665.4564948	343.8204376	-217.3168293	13276.55529	1248.765327	3170.728117	2145.770604	5205	7731.760417	72.25089493	1720.080086	201.9926776	405.5400524	195.3884516	633.6274398	2584.10051	-0.01641551497	0.09521465926	0.2380228854	0.005442372594	0.01233209953	0.01513084741	1	0.001044860584	0.1686202381	0.7724375926	15	1
9	667.6529173	430.453787	-72.99997458	12803.66931	2095.826018	753.588144	1670.953609	5307.5	7279.768421	57.51679601	2223.071619	381.1566742	133.2511752	183.1190121	872.2921527	2522.441786	-0.005244719572	0.1648672608	0.05837802597	0.005037504263	0.01799416172	0.008693233778	1	-0.001703303153	0.3065036147	0.1510314993	18	0.9999983469
9	667.1714304	463.7978357	-23.12058305	12448.20143	1298.637546	360.1429216	1664.918925	4898	6678.075269	56.07142858	2287.971883	247.6993757	93.67268247	199.6996605	837.859132	2097.649141	-0.001715817445	0.1052148705	0.02979128759	0.00478809158	0.01541411961	0.006766681791	1	-0.00132812109	0.1826352916	0.04959465075	12	0.9999985065
9	669.6163653	594.6052214	1676.431544	10449.08334	1063.222648	1518.41342	1941.534599	4185	8411.520833	286.6593242	1558.173676	210.6041187	272.2794873	191.3282128	613.7280731	3129.957592	0.1608462014	0.1031467602	0.1448724986	0.01244231306	0.01591304796	0.02078590582	1	0.1360532183	0.181341113	0.4874110022	60	0.9999999999
9	670.8046953	279.1745166	2377.505712	13922.79166	3290.453752	77.79712951	1642.921426	6097	15311.15957	413.1424561	2186.353422	489.1309481	132.7608384	201.9938907	890.9027177	5939.066378	0.1729966734	0.2345253785	0.005862761613	0.01360728076	0.01880363119	0.01034221934	1	0.1373604043	0.447727474	0.01057517696	64	1
9	672.3995532	145.4138283	-32.81560924	11416.21654	2658.921306	148.2558093	1383.567262	4861	12532.15054	60.87239809	1478.605832	379.7582117	77.74992829	201.6910651	637.2997713	3470.26916	-0.002781233422	0.2297215466	0.01307500391	0.005550110185	0.01855928416	0.007201414194	1	-0.002288167032	0.438749991	-0.003785723741	20	0.9411698508
9	674.2502027	479.7203671	-84.07646991	14108.90465	2357.975189	771.680685	1574.114936	5779	11908.8	70.95021459	1991.475366	309.9633692	127.412445	202.4166951	746.300334	2619.043806	-0.00593039101	0.1660229275	0.05542970818	0.005328380047	0.01337131817	0.007492026632	1	-0.002440923726	0.3087958301	0.1406391357	18	0.9999997997
9	676.8188356	71.12977438	568.9915823	8315.122382	1193.804945	258.089341	1051.203437	3346	8897.431579	81.07888062	803.8720293	159.874361	82.3648976	134.9863441	314.5635624	3845.506318	0.06870955738	0.1492427691	0.03174204106	0.009025652316	0.01730678534	0.01042451264	1	0.05529867423	0.2731680934	0.07398972261	43	1
9	677.4098565	198.3001477	-92.6348149	11661.02031	2745.821842	1360.617531	1583.739002	5070.5	6108.585106	81.84932046	1598.085547	382.6891628	225.1372406	216.3191675	658.4357345	1952.686236	-0.008488644144	0.2326631617	0.116561051	0.007146527647	0.01880420183	0.01055371213	1	0.0002300262312	0.4480857868	0.35613653	23	1
9	678.2074361	112.5146491	-18.93883023	7748.306701	124.5158943	870.3407075	1477.222803	2872	9763.236559	47.32960374	1182.181722	106.2031487	156.5178489	151.7450382	423.3286839	4524.668127	-0.002621853031	0.01720961522	0.1135458709	0.006580476082	0.01437477617	0.01157750759	1	0.002924032178	0.003871049667	0.3379591546	4	0.9999999995
9	678.5058323	328.6306718	681.8971607	13215.94536	792.0620815	2798.521372	2079.84167	5080.5	29903.15217	143.3733057	1717.549709	166.871703	369.1997982	205.9309347	621.4600623	7147.015412	0.05191888082	0.06112549106	0.2122837915	0.007857715226	0.01333126517	0.01526853943	1	0.0534764054	0.09727546493	0.6964991951	37	1
9	684.1626177	412.5451215	2317.561486	14429.69332	1332.629227	771.1238061	1905.215864	5563	4078.208333	402.1626286	2360.978977	240.8790625	212.670242	227.6135189	880.7951569	1817.396894	0.1645747663	0.09606883974	0.05469545191	0.01227568926	0.01316310319	0.01344537185	1	0.1328294837	0.1639052946	0.1733107219	59	1
9	686.5307404	371.6444063	-119.4163598	12838.17421	4185.023369	1520.241764	1857.321246	5927	9479.925532	81.19485541	1730.371961	560.1025131	228.4752452	192.3997581	758.7808439	2679.397999	-0.009330876365	0.3249477176	0.1170417618	0.006797806732	0.01830670559	0.0132097894	1	0.0003525041959	0.638322828	0.3614672633	27	1
9	688.3491021	142.4136579	659.2058479	9308.237167	621.1494821	79.96783173	1365.253043	3534	13984.8617	133.6491178	1411.565186	133.2203114	83.19836127	165.7016825	508.9412114	5321.807132	0.0706302972	0.06507456863	0.008330244498	0.009726129619	0.01493575279	0.009322178159	1	0.05454212042	0.09893623273	-0.01077145963	34	0.9999999994
9	688.5868032	164.9858127	708.1563496	10141.02415	623.3848973	114.9575511	1460.433995	3780	19200.58696	136.0442336	1409.850012	152.7264794	88.33149347	165.0476118	514.1719175	7156.657423	0.07086741741	0.06352015002	0.0109550483	0.008533831807	0.01592298665	0.009462752865	1	0.05489692778	0.09581372375	-0.001624830907	34	0.9999999999
9	690.7220367	243.8269672	-92.36325369	12088.4815	614.896126	1432.839492	1813.888088	4552	6835.760417	99.23681924	1733.872587	188.0829888	202.3934138	784.4062796	611.6652181	2945.825159	-0.007806897001	0.05329840719	0.1193404412	0.01154346808	0.01518067358	0.01597099615	1	-0.0005166174177	0.07846047551	0.3585195885	9	1
9	690.7446934	293.4875733	49.54127865	8565.90547	785.5422577	355.7846671	1962.894003	3303	2163.744681	50.06598984	1920.869388	235.4595749	114.622961	235.8436254	742.6320829	1621.180779	0.00589770336	0.09128339006	0.04181294851	0.006982617871	0.01848453933	0.01339490446	1	0.005443326101	0.1542667711	0.09266316563	12	0.9934580084
9	691.6923915	511.5697369	611.0747644	12465.18033	1337.926644	2536.339561	1790.349677	4966	11271.25532	120.8374625	1643.024832	198.0387996	313.6247746	194.1314625	607.243318	2777.047124	0.05110407836	0.1067962973	0.203708643	0.008498878782	0.01538383348	0.01768980999	1	0.05262002528	0.1911469041	0.6682983852	41	1
9	692.9242245	441.012493	915.1941544	14081.18707	4421.322344	435.0910795	1382.452563	6465	13232.47312	185.0002763	2044.339438	604.7989394	131.1352717	194.3000031	864.8093145	4216.434522	0.06743737603	0.3182796464	0.03164256342	0.009017349478	0.01827134374	0.008594748845	1	0.05567194005	0.6215918995	0.08039518499	49	1
9	693.38773	396.6374859	-40.81409017	13350.49739	2126.833975	370.2607586	1499.552345	5390	7888.315789	53.12532888	2176.992874	367.8590378	87.59824877	171.8538139	848.5965701	2426.164885	-0.003194353478	0.159851817	0.02828305283	0.004246187842	0.01533752664	0.006345690301	1	-0.002158624464	0.2952124628	0.04627602553	17	0.9999999992
9	696.1336221	117.7537699	1367.000603	8190.814397	121.6223967	43.3520164	1346.94204	2990	5945.694737	261.7305103	1393.020873	104.8915174	100.1872787	158.1694314	483.655982	2316.521388	0.1729631958	0.01484165258	0.00560633697	0.01458051783	0.01480261669	0.01282839713	1	0.1355046009	-0.00509652938	0.0005273420823	52	1
9	697.509133	277.6840885	-171.6007512	12515.61421	187.9415204	2917.42749	2112.296175	4647.5	5274.170213	65.63821904	1920.815443	131.4987431	410.5086553	277.6713899	657.3196358	1431.939505	-0.01416491592	0.01469060211	0.235804683	0.005100436755	0.01147441506	0.01692247213	1	0.002023627394	0.002563996372	0.7618492021	5	1
9	699.9838857	414.3228113	-142.7804548	13605.52826	3182.003673	1526.87677	1594.505329	5780	12296.66304	67.92732608	1845.919448	375.7011491	212.8900093	170.6950104	708.5791919	3983.689279	-0.01043927683	0.2351317602	0.1127548881	0.005865734167	0.01718481473	0.01058131933	1	-0.001563357569	0.4530623232	0.3425226891	23	1
9	703.4167227	71.31814822	0.9162280575	7052.799286	1469.004407	696.0394517	1018.259431	2965.5	2843.136842	51.33398506	1061.556021	232.9503479	128.9832282	133.2110113	427.9798535	961.8498645	0.0001337710255	0.2136499549	0.0981276061	0.007744470768	0.0205532616	0.01280980556	0	NaN	NaN	NaN	NaN	NaN
9	703.0287462	479.0529882	1799.066023	11142.3476	1611.4605	124.7984445	1744.514729	4575	3059.448718	385.046208	2259.871531	344.6161848	152.2390891	327.0303349	877.7435248	2521.238171	0.1644537066	0.1507523946	0.01107519214	0.01582810699	0.0192495985	0.01731456285	1	0.1302153139	0.27525068	0.0233632445	61	1
9	704.1285713	142.2201756	39.64113919	8387.215237	1253.955015	210.7239026	1299.288993	3377	2172.677083	55.40645644	1224.62835	221.9230526	73.9377272	147.9601454	476.8834798	1416.82668	0.005101070276	0.1521350192	0.027279465	0.00741201955	0.02062443668	0.008317709918	1	0.004321116055	0.2792420132	0.04430898468	17	0.9999967241
9	704.3958302	557.321607	726.6346726	10353.88074	4287.465979	66.54237904	1491.764459	5025	3695.0625	130.4821879	1565.681138	644.734472	91.80016827	176.8826456	721.7320504	1579.491856	0.07305329211	0.420174524	0.007007609585	0.009976070208	0.02456681545	0.009613915893	1	0.05931170836	0.8308235528	-6.107897917e-05	51	1
9	705.9632765	163.6262332	-31.73786347	9697.604025	1008.956222	558.0855615	1446.327574	3827	13190.06383	48.96437748	1306.232535	167.7097671	98.30955661	186.5761895	484.661498	6572.171604	-0.003773189366	0.1044999228	0.05732822888	0.005225532944	0.01660732607	0.007418137283	1	-0.001099731194	0.1820345531	0.14518468	13	0.9999997918
9	707.6734264	354.4914242	708.4803673	13485.15372	1436.910645	2775.199556	1795.952532	5420.5	13891.31579	143.4387621	1889.136032	239.5249856	402.5503763	193.8325352	699.1814711	4355.545849	0.05175848724	0.1057965524	0.2059664376	0.008768773026	0.0136148755	0.01642541248	1	0.05328702	0.1891545168	0.676280918	41	1
9	708.5780828	307.9672637	910.1968137	11042.23877	241.1167068	151.1673992	1778.508	4103	19364.49462	186.4562381	1525.351136	119.7847861	92.53974768	172.4540874	526.49421	5875.098844	0.08617792423	0.02281216553	0.0141997781	0.01026109948	0.0119106981	0.008385414303	1	0.06698493782	0.01194680624	0.01142705061	30	0.9999999992
9	712.594515	381.1246181	-66.19792608	13069.36898	1227.545547	899.9370351	1988.906741	5103	7723.810526	60.2182113	1832.467556	180.6668117	231.8385436	332.5914919	666.9414017	2547.283778	-0.005044082124	0.09664517157	0.07206491382	0.004990736806	0.01585053979	0.01111959598	1	-0.00117451634	0.1663120264	0.195991618	13	0.9999998371
9	714.257829	485.3979837	1952.488095	11812.59187	1870.230177	90.61819646	1826.706558	4858	3516.756098	313.0927282	1930.399811	364.2322481	136.1692449	190.5963328	774.8598171	1359.204057	0.1641498472	0.1602084438	0.007338388629	0.01232021694	0.01684229184	0.0130423601	1	0.1297967973	0.2946255176	0.01065072145	61	1
9	715.7002709	611.4570659	-23.05665286	8639.099437	1397.661616	246.6173369	1502.9059	3538	4624.473684	55.67653102	1273.156217	226.1061746	67.9813794	221.9611949	504.993114	1528.025056	-0.002817938032	0.163558148	0.02925168568	0.006595913096	0.01542904369	0.008085664514	1	-0.001762124255	0.3028809438	0.04989422573	17	0.9999999998
9	718.1388896	263.8642843	-50.53017435	9581.252101	3093.267601	1138.588513	1711.236958	4451	10242.03158	75.73590238	1414.052687	508.9033658	184.1877563	194.4900572	645.5869386	3571.704068	-0.005243856121	0.3250759159	0.1191773018	0.008181896336	0.02136241919	0.01145059208	1	0.003756365583	0.6386379122	0.3698381415	27	1
9	718.3805816	324.6868214	-50.46988451	12346.32756	694.4648128	718.6090183	1711.673096	4639	11146.24211	49.30979987	1881.236382	176.8452541	132.494779	179.9576036	683.4669291	2684.302258	-0.004369768279	0.05587833353	0.05931725767	0.004133495779	0.01429071061	0.00865440029	1	-0.001840823042	0.08187968141	0.1499670361	8	0.9999999995
9	720.2258647	280.9173542	3982.837257	8544.077173	448.7255191	-115.9498669	1692.980126	3380	7245.819149	1023.023227	2040.39689	150.9931539	237.3925123	213.2574151	765.2956966	6078.934934	0.4802729293	0.0565290365	-0.01268122102	0.02861284249	0.02041376158	0.03786949112	1	0.3795380536	0.07903606409	0.007207050131	83	1
9	721.5814836	464.2671999	2099.143909	13011.01188	2053.585816	57.81426848	1462.68934	5291.5	6872.712766	356.9113907	2099.747344	314.3100728	140.9952256	172.4636583	802.7861991	1622.627742	0.1584255984	0.1606297908	0.004442949888	0.01347709188	0.0171614593	0.01196281174	1	0.125040836	0.2954258018	-0.0007149512218	61	0.9999999999
9	723.9502308	179.5062424	4069.625483	9086.162403	970.1593478	-142.0765595	1433.090499	3622	29099.4086	675.1472247	1460.921693	166.2709045	172.3212028	180.2121703	557.4565598	11755.58062	0.4537066864	0.1083114293	-0.01521570289	0.02366736695	0.01621550859	0.02048234488	1	0.3586185788	0.1857967384	-0.00542379921	85	1
9	724.4183078	234.6970046	2885.766867	10177.30405	211.6646102	2122.732418	1893.824864	3808	10752.09574	428.7795719	1530.240873	117.4978876	367.7689926	213.8488238	547.2370368	3922.562181	0.2789680647	0.02156443022	0.2053924578	0.01724616725	0.01265540635	0.02544394367	1	0.2336455608	0.0146137755	0.7216033499	71	1
9	730.4119658	301.3862413	-111.0638673	11071.78712	3560.019411	1250.014118	1680.67206	5053	15648.02105	75.96491281	1433.817578	475.5078465	183.9888639	194.5514033	631.9689451	4911.822565	-0.009867645796	0.3228164502	0.112709393	0.007190414882	0.02154863747	0.01116866229	1	-0.000387737471	0.6337958999	0.3461422351	27	1
9	734.4816315	193.6606207	616.6883371	8243.922186	510.3989987	60.52372983	1367.494456	3141.5	15728.17021	124.9850208	1305.150774	130.5422005	79.22334867	151.978589	474.4819847	6626.302001	0.0739587262	0.06321955678	0.007103778953	0.009593458949	0.0149088913	0.009824079187	1	0.0570962026	0.09506092065	-0.01438334505	34	0.9999999998
9	734.1076501	260.3279797	1412.307453	8902.163099	3632.378447	17.82564912	1551.903405	4443	17374.45455	293.8450678	1697.473923	729.6319105	133.0453108	179.6727702	809.9220467	6723.373279	0.1630450984	0.4158264065	0.002080658214	0.01577562624	0.03103183024	0.01604759747	1	0.1306664685	0.8213491765	0.002700262117	68	1
9	735.5374892	415.2712592	-176.3169599	11169.51963	559.0821344	2546.193842	1981.121643	4208	5686.806452	62.65491385	1637.824448	134.5845579	383.6432586	222.941499	594.6729061	2105.521975	-0.01654471703	0.05102242926	0.2321655844	0.005672830334	0.01263413529	0.01760016786	1	0.0001788148831	0.0773469843	0.7501320153	10	1
9	738.7838414	173.1509564	1365.954658	8158.422476	1797.764509	11.35214042	1220.842331	3562	10266.90526	208.3722513	1159.598894	239.4362883	105.3233798	139.9126494	456.0513631	4346.97357	0.1693666445	0.221782707	0.001318620599	0.01388606731	0.02301369974	0.01350227438	1	0.1340528286	0.4213337558	-0.006622546209	64	1
9	741.5365594	506.6488894	-14.26529776	9221.086506	2215.735214	127.1502076	1582.870426	4008	11336.80851	60.06721716	1233.738334	312.0960334	64.29385331	150.3206178	511.0731892	4296.573534	-0.001597465781	0.2365577876	0.01423695173	0.006979425761	0.01823889442	0.007683072092	1	-0.001209217243	0.4528727652	0.000817901867	20	0.9711030854
9	742.3675606	235.6316902	12.37164704	8826.6516	1380.589306	155.5314968	1517.505916	3582	7089.104167	52.82325521	1302.058204	244.9311799	73.13627839	160.3673696	522.5684626	2303.86985	0.001570175955	0.1538559561	0.01736377076	0.006340611691	0.0192158618	0.00795462481	1	0.0008462615442	0.2824918678	0.008993506129	16	0.9462856829
9	743.3357269	345.5751332	3237.396197	10777.64667	123.6420199	16.16121431	1783.909774	3978.5	2643.347368	577.4826347	1813.254902	124.7401384	152.8096773	161.897186	666.7272694	1434.783339	0.3076795801	0.01302459542	0.001789010584	0.01721323711	0.01223655793	0.01611585113	1	0.2426024621	-0.009496531864	0.0172715573	69	1
9	746.4968478	437.6893397	-49.63790963	9748.570638	3203.72643	123.9209138	1328.310461	4549.5	7624.215054	182.5102223	1616.795304	569.9586019	204.2299287	2074.304459	724.9912997	3147.290421	-0.005148969305	0.3179057932	0.0129079956	0.0209660415	0.02688152926	0.0236633912	1	-0.003459452749	0.6205211151	-0.001226957572	24	0.9406773426
9	747.5129665	491.6411498	4677.523157	9942.284282	1068.65081	-135.1252687	1511.305899	3996	23983.19565	818.5045409	1635.932804	197.4124072	202.3028881	191.5999958	626.8485405	7984.5063	0.4670989125	0.1074213685	-0.01298728109	0.02197301893	0.01493684576	0.02185595318	1	0.3694368675	0.1839789471	0.005310544608	85	1
9	748.3334744	257.0729586	27.85342076	8718.801597	1293.007017	123.0100497	1518.055246	3542.5	4051.067416	53.9240856	1853.127554	280.8978512	72.37029966	217.9770896	723.8609387	2993.357786	0.003582032721	0.1506849769	0.01529322156	0.006861410664	0.02137308261	0.00830190148	1	0.002282701892	0.2758827789	0.002087168699	16	0.990271534
9	749.9464139	220.4813649	573.7854993	8077.701881	1251.293636	45.10948562	1261.909382	3332.5	8080.344086	116.8253277	1242.572218	229.6311593	75.74622869	180.9069575	483.8448544	3084.924851	0.07310328757	0.15556948	0.005279520332	0.009979908458	0.01971104732	0.009585731803	1	0.05705182563	0.2853603663	-0.0170951916	42	1
9	753.6542907	183.4609879	2120.521087	7467.504557	1111.56109	-59.96162375	1165.734666	3015	9010.521277	346.0822436	1187.562702	185.1282257	125.7147705	147.1200217	455.3549136	3949.952826	0.2930017057	0.1519957327	-0.007736187444	0.01862019057	0.01987614097	0.01814918494	1	0.2314015991	0.2767124395	-0.01346139462	76	1
9	753.3290418	386.464725	610.8492912	11258.68461	1836.586756	1016.110744	1569.873505	4658.5	40451.34737	147.8944582	1579.28772	267.4863633	179.854896	295.6844567	614.2421061	11018.14035	0.05306575844	0.1632666776	0.09165376579	0.009766394556	0.01628039651	0.01140704186	1	0.04702317173	0.3040179691	0.2801137128	44	1
9	757.1175552	275.6345226	706.7417207	10010.77446	4029.31915	79.42883735	1360.844251	4852.5	7473.53125	127.7794605	1286.918755	568.371826	95.6493266	191.3540635	612.7656511	2463.007891	0.07201271875	0.3989257515	0.007708987728	0.009738973749	0.02422873916	0.01030621005	1	0.05835484369	0.7870513536	0.001268717134	51	0.9999999917
9	757.3593748	426.4360459	606.6970518	10990.8557	605.2122604	991.5692569	1485.612459	4179	14221.17204	144.899346	1520.674889	137.4769812	178.979785	160.3279012	552.5951723	3795.068802	0.0577505025	0.05844042601	0.09033992433	0.008864561693	0.01249114245	0.01089921106	1	0.04980315295	0.08788834053	0.2722136067	36	0.9999999503
9	757.135452	457.8001697	1602.48837	9936.016967	924.4994235	487.5126702	1567.916707	3908	5599.947368	255.94027	1640.731478	204.5374798	147.4518759	282.6910232	632.681856	1732.049176	0.164086773	0.09424483813	0.04862981443	0.01399434702	0.01471403454	0.01329173204	1	0.1320126917	0.159957084	0.1519617914	59	1
9	759.4053763	326.8090325	654.2981296	10540.37088	628.6954321	380.8171693	1461.319035	3931	17903.32979	121.1790798	1439.966454	166.1859732	104.0548914	171.6528511	545.5428085	4752.433033	0.06453138503	0.05985602788	0.03647868531	0.009417866421	0.01441383644	0.009663107582	1	0.05155376895	0.08908785316	0.08586050276	35	0.9999861491
9	761.5997337	485.4603909	512.2747558	9722.199691	520.3485795	1913.373538	1619.057802	3674.5	13521.58696	123.5698424	1296.759054	135.0826246	258.0251101	169.4991999	463.4116074	5493.184779	0.05355421249	0.05332935682	0.1936426638	0.01016788105	0.01449465604	0.01454161448	1	0.05344686724	0.08061404228	0.6314991056	37	0.9999999992
9	767.4792329	442.9954015	-44.41559128	9479.8331	2057.231313	502.0098014	1373.785792	4019	12078.07609	59.76918481	1525.244666	352.4402161	118.3129169	139.9628225	622.5148932	4603.362281	-0.005012683055	0.2223795482	0.05389440149	0.006825787394	0.01838727293	0.01089195081	1	-0.001349215912	0.4249072626	0.1378337372	22	0.9999980133
9	771.3448795	378.3318948	-63.45670649	9100.70976	459.732094	1048.036737	1622.585631	3410	6357.847826	51.51142249	1676.151082	129.7880082	193.8792861	170.4081893	588.5127251	2768.306127	-0.006693055571	0.05080107972	0.1137501566	0.006040597708	0.01607522608	0.01330468176	1	-2.990525167e-05	0.07313296249	0.339159562	9	0.9999999992
9	774.6889567	317.2122546	639.5257333	9834.44154	3018.939084	39.2494352	1205.863817	4470	13243.32258	130.3730379	1263.821609	408.4535159	89.88337996	146.3205405	546.7416167	4629.218974	0.06776643899	0.3101678819	0.00422471216	0.009938542234	0.02163662233	0.009733557075	1	0.05400135413	0.6040094591	-0.01553344855	48	0.999999769
9	775.3679866	278.5891363	3831.209831	8446.415292	2495.928099	-159.5356394	1514.156779	3943.5	10821.03191	677.3189942	1569.492466	459.0770786	285.196004	430.817195	681.5585659	5399.92185	0.4503723768	0.288885886	-0.01892509371	0.02864225971	0.02585020499	0.04067859661	1	0.3571977412	0.5578968342	-0.0115948299	89	1
9	789.2231857	488.0875061	-45.46094076	8051.406584	802.4657504	842.1375803	1450.756829	3170	12326.05319	56.44437498	994.8829828	137.5679635	116.5926166	294.1864271	376.4998881	3537.284294	-0.006085651458	0.1034680958	0.1067177574	0.007056473216	0.01665186161	0.01192546708	1	0.0004099419918	0.1814679186	0.3169510488	14	1
9	792.3058787	400.5719012	519.6765412	8150.607811	2415.362588	706.677651	1475.05772	3727	5830.531915	105.7447187	1152.528496	372.9167466	137.6655164	166.7881091	506.2058139	2636.412362	0.06799275021	0.2962391274	0.08916400363	0.01042638353	0.02073828232	0.01280830155	1	0.05984753373	0.5779657543	0.2803018677	50	1
10	8.723796079	329.1189606	692.1911964	9802.949788	3220.522188	17.03028633	977.181675	4446	11749.82105	119.6187898	1304.84804	435.4938244	86.24959673	174.9808088	582.3375702	3402.1724	0.07173744213	0.3256203432	0.002053901979	0.009329139277	0.01950335148	0.009317182813	0	NaN	NaN	NaN	NaN	NaN
10	9.455721616	290.6475931	3844.899781	8266.637761	2579.598058	-247.2472922	1167.45562	3860	9249.659574	754.4749658	1669.166719	496.2352431	199.3960338	181.5468333	742.0614673	3775.028512	0.4581328444	0.308874077	-0.02963739242	0.02897035892	0.02376024834	0.02751626908	1	0.3628188415	0.598729646	-0.04640315817	89	1
10	17.47498932	132.4625667	24.67937107	6831.279255	2835.14947	25.60096194	850.7330447	3309	16309	57.59728845	896.5713791	384.8800294	59.29561535	142.4874068	414.4755552	5924.367591	0.003376372676	0.4138615102	0.004182746566	0.0087621544	0.02671601262	0.008823386808	0	NaN	NaN	NaN	NaN	NaN
10	23.21649987	499.6613901	-46.26929218	9189.875943	1024.362151	1030.122312	1471.226305	3693.5	12008.1087	57.92420987	1235.901376	168.4040327	161.4579052	171.2598253	462.2762987	2203.387888	-0.00551563257	0.1105199278	0.1110144665	0.006668832709	0.01643585682	0.01181807172	1	0.001214836013	0.1961359519	0.3323639421	14	1
10	23.44713347	161.6897203	1231.847551	7534.21503	1655.135394	-39.4216953	1037.924421	3235	11573.87234	219.1394732	1200.696726	285.7651688	91.64852147	150.0928172	495.9743546	3579.713388	0.1670242561	0.2209767385	-0.005503332894	0.01406737661	0.02266182373	0.01351625859	0	NaN	NaN	NaN	NaN	NaN
10	24.39908675	337.3879624	72.3432276	6878.588035	2939.154114	196.6103547	1356.93308	3433	1538.284211	83.3048178	1690.768257	733.2652105	85.36490573	244.2362382	797.628173	1034.304717	0.009140558844	0.4178447686	0.02962584884	0.01482227618	0.03432045849	0.01188546297	1	0.009891618463	0.8269854211	0.06446130746	29	1
10	26.21173299	412.5124994	718.1037074	9854.698184	3119.174827	839.6750815	1645.957231	4492	5413.632184	147.8062038	1436.239874	441.0399334	175.2144758	184.7256724	630.2342756	1951.129215	0.07417196906	0.3147796031	0.08560060952	0.01151942691	0.01928952263	0.01545541387	1	0.06468292598	0.616045287	0.2700229942	50	1
10	29.80069003	260.1952951	53.6491469	8217.086155	2670.691576	95.20355914	1171.819465	3747	4148.757895	69.63734652	1479.041934	463.6671213	68.36913821	170.3903004	641.2031738	1668.382748	0.006689489113	0.328022849	0.01143211951	0.008788520925	0.02452654538	0.008877035228	1	0.005959111675	0.6412812322	-0.00330677994	24	0.9999801045
10	30.9633592	480.0228959	32.08575259	9730.41302	969.5556946	309.2622129	1745.509109	3843	4667.233333	49.59270293	1391.042912	143.9787318	183.3566294	385.0819631	526.1783631	1361.074485	0.003863689912	0.0988673116	0.03528235442	0.005298255365	0.01550923435	0.01609866419	1	0.003440254952	0.1697018783	0.06973772137	12	0.9999917176
10	30.3233364	513.3521526	38.67940934	8199.769456	1325.306835	223.0626891	1267.658654	3372	3498.652174	53.49301967	1485.237218	260.8177129	86.12270268	187.389645	588.0739316	1433.103076	0.005068573796	0.1605324067	0.02730106365	0.006698458796	0.01912171364	0.009225915298	1	0.004365936275	0.2965516679	0.0447266664	17	0.9999352098
10	32.86777932	222.7354278	-3.55477452	8383.426051	1974.3603	870.6654048	1162.237296	3586	5989.659574	64.77683833	1373.040098	321.2010437	165.3648685	150.6174903	562.6335997	1751.265653	-0.0003490264183	0.2369256942	0.1022467342	0.008235608731	0.01993642379	0.01391103752	1	0.00577849376	0.4563899647	0.3081904283	23	1
10	33.95139717	237.9681034	1711.236355	10195.58318	573.008581	12.71626205	1183.964069	3868	6909.674157	320.0841481	1733.817763	152.4341054	125.7775699	174.7386453	628.8316276	2425.784596	0.1707564741	0.05854629983	0.001082033158	0.01247563165	0.01329647842	0.01281901278	1	0.1337982951	0.08485496354	-0.01393278493	55	1
10	37.45973303	314.2869791	1724.294735	10793.97504	3334.567421	19.62274393	1497.209635	4974	10464.46316	346.538683	1711.061859	522.4771424	143.3070638	207.895814	754.8862925	4262.034133	0.1647796913	0.3185680654	0.001752692188	0.01494754217	0.0212931301	0.01406877457	1	0.1312246043	0.6208613334	-0.00210494707	66	1
10	40.68452869	415.7338328	1515.937285	9704.503299	1704.721822	561.113261	1697.612808	4157	16692.55172	349.6689532	2065.940525	350.2896886	172.0717332	231.9956853	825.4590518	6647.673135	0.1564309067	0.169531708	0.057327416	0.01397089409	0.02037827533	0.01675246004	1	0.1271235547	0.3154432733	0.183730366	62	0.9999966673
10	42.57676418	399.1319245	3163.16685	11380.24159	173.719192	2315.333492	2305.331456	4305	7538.915789	520.4926791	1749.330133	129.6941776	439.6301155	272.4020337	627.3439563	1887.942028	0.2827580192	0.01459332646	0.1989837903	0.01943873156	0.01257892251	0.03062064318	1	0.236172618	2.851027498e-05	0.6998003343	71	1
10	42.72751588	444.2566985	1996.163135	12145.14005	141.7591483	581.9365068	1761.249646	4461	6239.846154	360.2601529	2099.874919	143.6663245	161.159297	172.0910632	732.6627794	2514.23014	0.1647374856	0.0129573258	0.04668916777	0.01020471739	0.01257155687	0.01336854974	1	0.1317288988	-0.007657738241	0.1419521167	53	1
10	43.39763319	503.5555665	660.7043607	9755.387518	2984.605671	288.4911845	1385.978725	4429.5	6264.010753	172.4354968	2055.861149	644.4565217	124.8653297	247.7479075	906.6293291	3275.492314	0.06924938393	0.3115752398	0.02968843622	0.009788127145	0.02117945265	0.01263773884	1	0.05692787948	0.6077040953	0.07370324892	49	1
10	43.51045955	532.2326568	775.7548022	10650.24893	4347.881858	16.52443874	1146.886823	5103.5	9820.483871	141.9052677	1685.706046	656.3498944	89.33791661	173.9602722	753.149795	3077.982818	0.07245182823	0.4091689581	0.001531241846	0.01057312848	0.02301035281	0.00855198884	1	0.05836886307	0.8079690908	-0.01976159181	51	1
10	46.07671904	287.9334544	3021.598028	10349.10428	153.8828631	662.5403874	1818.485449	3881	6737.9125	490.9112635	1547.371913	120.3659147	214.8415042	187.5111038	554.6844387	2609.009459	0.2963625539	0.01533587537	0.06492053208	0.01831831678	0.01235570557	0.02060857304	1	0.2378980531	-0.002705001473	0.2351102356	70	0.9999982822
10	49.34836497	178.3710909	649.7839677	8816.31852	900.7310037	38.58295985	1141.131434	3410.5	7773.591398	121.8347132	1397.742353	183.9646818	94.22640382	183.837712	537.9814786	3100.607652	0.07448841194	0.1060653016	0.004618142987	0.0084416943	0.01631549419	0.01159228001	1	0.05770254966	0.1832951872	-0.02115384948	38	0.9999999618
10	49.54959512	272.830645	41.8356407	11398.04821	1154.193522	326.9744136	1349.210066	4471	6885.368421	50.6357737	1675.28887	199.0282024	89.53308007	177.638497	621.0403082	2005.059754	0.004005513033	0.1027141634	0.02727467746	0.004468918188	0.01433773465	0.007018365063	1	0.00304004138	0.1773790466	0.04198974212	12	0.9959075158
10	51.10251467	336.2100698	1746.636049	10648.64827	1633.490482	528.1177203	1846.870797	4359	11103.59783	361.7422543	1995.505354	288.656962	177.9707759	203.3607478	777.9983939	5134.674173	0.1616582874	0.1568326929	0.04892574782	0.01401696812	0.01741821733	0.01493014546	1	0.1306134068	0.2889832398	0.1550566295	62	1
10	51.5373009	351.6457625	-35.48833935	11995.46949	264.7897987	347.6767873	1618.367224	4463	21822.74725	48.09100675	2032.196609	154.5728682	95.71924758	210.8572595	687.1896759	6087.283745	-0.003129727417	0.02224734435	0.02928783989	0.004402851216	0.01457708841	0.007852574235	1	-0.00317351853	0.01161092325	0.04406771345	2	0.9999999995
10	57.51397502	165.3277085	1387.390496	8332.217146	2581.646745	-9.243888659	1162.801434	3817	6556.869565	222.6685983	1215.275958	396.881203	98.93966601	201.1748924	541.3795679	3260.038897	0.1663093616	0.3102574391	-0.001223725901	0.01397595341	0.02217120929	0.01275601037	1	0.1321726934	0.6036317772	-0.01249382648	66	1
10	57.83371037	442.5374119	1948.029172	12082.72346	674.0264319	628.4671812	1800.804663	4576	9241.488889	376.3520739	2281.212554	164.9137901	197.9190443	191.2259305	818.5100159	3191.474504	0.1559932577	0.0551302166	0.05109042925	0.01183382347	0.01434538613	0.01435577334	1	0.1254068325	0.07944271633	0.1571081286	56	0.9999999996
10	59.1760641	243.8080418	1984.607375	12629.27389	1877.147337	10.17405533	1382.7148	5025	5370.404255	404.8890528	2406.878825	377.0561218	126.1577674	180.6061584	937.7071459	2259.15216	0.1602958703	0.1509033619	0.0008326176106	0.01200559652	0.01514625126	0.01199303218	1	0.1262055761	0.2752567084	-0.0132983832	61	1
10	59.72585264	285.2480767	3672.103799	12620.33369	259.7417805	778.1848054	1809.440196	4779	11479.06098	654.0261032	2133.650342	127.3302979	265.6021475	184.2958502	738.607146	4361.590638	0.2872728495	0.02220614526	0.06086319088	0.01801894291	0.01194760015	0.02013797836	1	0.230433839	0.01136479135	0.2192060781	70	0.9998863328
10	65.73705651	485.4503383	1913.006317	12262.16664	1148.937763	595.5559272	1755.56036	4829.5	8549.322581	354.6235357	2179.982526	218.7190136	169.6691403	193.7726064	798.8773301	2642.048625	0.1587723133	0.09582073393	0.04865594732	0.01077556264	0.01442420023	0.01478247012	1	0.1277916965	0.1632272661	0.1509296168	59	1
10	65.44866198	548.6226364	1608.684805	9941.877692	902.448308	493.2981237	1692.448789	3927	2521.150538	362.1514344	2127.345927	231.3310814	187.6278416	203.842493	812.5942133	1258.036556	0.162483447	0.09025130677	0.050470776	0.0127825348	0.01449594189	0.02012066728	1	0.1308271529	0.151789722	0.1578601987	59	1
10	67.70114378	262.4780103	1896.760569	11516.37185	4641.131845	5.933559292	1586.976104	5602	13882.70526	327.8293654	1755.364056	724.802497	126.4825356	230.1670893	814.2534957	4893.228625	0.1631506539	0.4096145705	0.0004266267153	0.01472091557	0.02435592057	0.01151730193	1	0.1305868043	0.8084928658	-0.003305864723	68	1
10	69.54643879	204.2006693	805.7489734	11733.28142	1187.000092	66.08850033	1321.375449	4526	13776.32979	154.9528645	1828.105073	181.0103811	91.90085178	216.0084055	669.0655549	4476.056056	0.06688640589	0.1016713035	0.006403774021	0.008000884607	0.01376579133	0.00808304789	1	0.05172883082	0.1743244508	-0.01680720652	38	0.9999997333
10	71.46947951	427.3250003	5.987942498	11639.19056	1660.707095	379.1327588	2127.114493	4670	1439.168421	93.30662356	2093.375149	384.5833128	89.8310799	1154.203397	796.9391883	417.3644168	0.0005614319977	0.1431805263	0.03318371509	0.009329423216	0.0234987391	0.008637812587	1	0.00103087765	0.2609882848	0.06352130195	17	0.9999981507
10	71.52043818	449.4988572	855.0583739	13740.93628	4010.4309	1179.565669	1816.283203	6168	5342.763441	174.8904087	2080.273749	606.2479648	199.4611105	212.4680033	901.1732114	1989.489357	0.0639117142	0.2930896077	0.08726462383	0.00847571341	0.01866120454	0.01155279509	1	0.05643959819	0.5714304601	0.2726305423	50	1
10	71.86849575	470.7045302	-6.986314155	11826.43149	579.4733105	725.3705327	1966.790434	4516	6963.715789	51.84792772	1867.807164	153.471104	130.3022804	221.0670451	667.9114219	1955.844072	-0.0005388803179	0.04881612925	0.0592429738	0.004569934994	0.01204172671	0.008263228468	1	0.001149203856	0.06730539779	0.1502708974	8	0.999999981
10	77.60201488	567.8001756	783.4956314	12934.62037	1942.642152	425.119797	1479.544273	5219	22862.10638	159.3766379	1821.498731	284.3842338	126.3346335	158.7249311	694.2954402	4669.925754	0.06422947684	0.1514760181	0.03467875347	0.007968425075	0.01475037503	0.009120674261	1	0.05194620691	0.2778813143	0.08332698472	43	0.9999999997
10	78.29989852	344.4384129	-26.77351415	13269.1781	5532.576503	300.4716175	1447.664335	6487.5	6748.691489	93.39941435	1950.268783	744.1990849	92.89881627	219.0821242	868.4909473	2349.315407	-0.002098746853	0.4192808234	0.02371541053	0.0073680268	0.02267618844	0.006012417539	1	0.0005431837421	0.8298044505	0.04138430138	29	0.9999999859
10	80.4631303	175.2104479	49.3430344	9895.086653	2156.942199	263.6398649	1210.216604	4202	2695.806452	60.96271775	1611.325757	358.9894072	89.23490043	183.9734137	650.7414079	662.274248	0.005627164618	0.2237662409	0.02722868729	0.00638950715	0.01975561921	0.009501981987	1	0.00532769425	0.4268859044	0.04723159015	21	0.9999999989
10	82.51669213	194.9739466	1844.304645	11214.46959	160.4385295	535.072393	1608.231441	4122.5	7481.193548	315.1278006	1685.87494	124.1317498	161.0233301	165.3255979	610.433473	3705.624463	0.1666114249	0.01394254194	0.04538819583	0.01063821332	0.01198823659	0.01570966679	1	0.1331420648	-0.005675286835	0.1378731086	53	1
10	82.50517212	514.6687178	768.3398987	13506.35586	1414.399539	1198.890596	1796.512821	5293	37037.35789	186.3999095	2212.557338	216.4951134	237.6329806	198.7842058	791.4583292	7095.135322	0.05837997376	0.103488755	0.08959997067	0.007505061291	0.01518104207	0.01328177346	1	0.05062600091	0.180717038	0.2716480413	40	1
10	83.82177961	231.7681053	671.5761102	9977.464506	1043.329245	100.8283225	1713.002665	3947	10263.7191	178.6630194	2055.544054	251.2775676	85.12068303	224.9215526	784.5577225	4419.764049	0.06898105752	0.1024650952	0.0102602888	0.008782673945	0.01938842583	0.009070294927	1	0.05366733243	0.1760734218	-0.002849644412	38	0.9999999842
10	83.12925435	498.1880509	774.5978688	11175.49449	1807.389672	80.38643546	1637.115259	4608	16418.58947	178.6354243	2104.708744	308.847292	96.78511575	197.065258	803.6975778	6641.306315	0.06956325505	0.1605665579	0.007547448479	0.008226547578	0.01789596658	0.009085533532	1	0.05442587968	0.2957457075	-0.009766036949	42	1
10	83.18068155	592.5344863	1808.328546	10707.40616	964.6173778	529.0281949	1726.491828	4229	3102.101124	318.9501421	1880.477616	192.7904385	184.5861956	192.8940743	702.6292995	1054.778036	0.1654165988	0.08989160751	0.04718219948	0.01317985164	0.01506439295	0.01703785863	1	0.1329381797	0.1509333868	0.1470271512	59	1
10	85.64570651	400.3502374	-8.399118284	14532.01443	4606.884788	173.6619165	1498.7037	6541.5	11472.10526	85.19582147	2087.925368	626.8580429	82.47210747	217.0481022	878.1867114	2743.799301	-0.000760461183	0.3143082404	0.01301760778	0.006210621638	0.01620113371	0.00598977631	1	1.60999731e-05	0.6130917955	-1.246964056e-05	24	0.9864811212
10	88.82784442	579.0555592	1718.760212	10564.91853	941.3967166	549.8046082	1787.428153	4121	4682.235955	359.9038229	2090.173567	227.9361843	171.2228841	217.475568	788.165023	2497.069018	0.1613659438	0.09297314881	0.0507688301	0.01126829725	0.01573803665	0.01656497915	1	0.1299792031	0.1574138282	0.1587634521	59	1
10	89.6221172	252.5037203	801.0438209	11328.72436	1194.431175	101.5046411	1645.334316	4519.5	14730.96739	200.6273277	2229.381287	251.7726364	84.27448986	197.1513066	828.7963551	5978.793508	0.06817592224	0.1045498168	0.008974842462	0.009039097385	0.0163279193	0.008220389081	1	0.05295532676	0.1803333164	-0.007428076209	38	0.9999999961
10	88.92351269	374.3881161	2286.516854	14126.86363	2182.959907	740.4466409	2085.990462	5759	12019.2875	400.5235174	2246.656188	317.8005143	193.7743496	257.7890057	848.7468008	4780.317997	0.15924702	0.1535298333	0.05210277068	0.0118551118	0.01674302554	0.01232743247	1	0.1288805401	0.2822846674	0.1654647325	62	1
10	92.54540676	219.5161068	3887.7203	8215.627939	2595.465753	-132.2730438	1694.55159	3793	4207.483146	1087.423091	2318.037503	738.3150915	267.8401145	197.5400577	1049.929277	2733.749627	0.4603610494	0.3020277993	-0.01612895232	0.0313580928	0.036887611	0.04344678602	1	0.3654576594	0.585033342	0.0009430782041	89	1
10	92.16338697	484.1301923	5861.510802	12821.05285	2813.908254	-320.1980182	1589.892067	5540	16756.32292	1204.861414	2439.680331	509.5047338	269.7382061	412.4325078	991.6419606	7067.847938	0.4617305227	0.2237127523	-0.02364202352	0.02179185338	0.02039541028	0.02415530091	1	0.3653920118	0.4233675721	-0.02822498203	88	1
10	93.06273144	647.8897392	-4.923794011	7895.749279	3314.996539	100.5965005	1309.515364	3889	30140.36458	77.84795653	1343.542265	537.381358	81.19597089	193.7261718	601.2281893	9227.396712	-0.0005717732881	0.4251093112	0.01286250375	0.01047630049	0.02537628626	0.01111760523	1	0.00106967857	0.8414713541	0.00410132069	28	0.9548593377
10	93.65245391	161.7195636	1333.642739	8510.204037	761.8773113	1110.881706	1711.438331	3347	2730.902174	293.7352834	1792.674866	194.52745	297.2547788	212.0069687	672.9467802	1325.712697	0.1618001361	0.09380591813	0.140571369	0.01697554328	0.02081923283	0.02771241008	1	0.1364437793	0.1619487423	0.4722283334	60	1
10	93.58104371	299.6046023	3909.583926	13144.71861	4106.335719	-168.207479	1641.220705	6038.5	16311.60227	786.9851254	2592.829142	745.9185795	189.7952014	304.3937765	1120.65567	6696.660972	0.2879100646	0.3125269439	-0.01310627344	0.02129100616	0.01954853185	0.01630497262	1	0.2283018082	0.6074538582	-0.02665438641	80	1
10	96.37978445	204.5538258	-139.8141491	11363.09699	1060.277785	2487.810814	1888.168279	4466	3590.428571	75.54086169	1991.132925	218.1644595	476.2340391	178.400538	749.8302145	1020.049565	-0.01164401318	0.09146286971	0.214810249	0.006985452468	0.01649970048	0.0191165378	1	0.003237167446	0.1601390811	0.6923568976	15	1
10	96.52205359	277.6834105	-7.877319635	10825.39369	4674.719117	214.6685964	1877.319392	5370	15404.21875	87.52713279	1863.221309	857.7650654	87.32805684	224.732086	904.7304993	5363.417599	-0.0006364191858	0.4382139825	0.02125117099	0.00874925985	0.02701709211	0.009069527872	1	0.001697127762	0.8687466309	0.03390160048	29	0.9878020331
10	102.1141409	377.1010852	2159.617013	13057.45644	1860.868409	158.1826441	2116.501012	5234	2938.463768	564.9190346	3018.653748	484.985867	196.6124905	330.599227	1203.095406	3262.707332	0.171002058	0.1475261527	0.0116813792	0.01316116709	0.01960315593	0.02110620783	1	0.135449178	0.2685937337	0.02680901121	61	1
10	104.292828	561.495361	7857.346459	11490.3635	756.0492758	-359.8129349	1903.813839	4677.5	33927.83158	1745.63277	2393.541968	169.4519051	326.7271178	226.0739026	878.6733785	15465.05207	0.6856956497	0.06851570933	-0.0328745885	0.0272060245	0.01646948888	0.03272940054	1	0.5419901365	0.1022936169	-0.01679370523	91	0.9999985638
10	107.01421	175.1623141	-60.82141359	11245.88018	175.6037205	1303.198167	1831.786477	4106.5	9541.708333	56.51967939	1807.514742	132.2910091	242.2793295	182.7454941	638.6469599	2985.040844	-0.00601967258	0.01526782466	0.1124858194	0.005053637055	0.01241605824	0.01370152904	1	0.0001277203659	-0.00015120559	0.3334194875	4	1
10	107.8327219	313.1840841	2280.943381	14501.52419	760.2022319	2046.265019	2196.258676	5497	5897.936842	446.5326242	2496.068802	184.8784712	386.9236727	273.2631767	894.6070467	2209.728585	0.1618089106	0.05381684448	0.1395606277	0.01355084481	0.01404209809	0.02288652776	1	0.1360522067	0.07949076215	0.4670389012	57	1
10	108.5537471	99.70086778	1311.186771	8373.556599	1270.228259	1046.093582	1359.649804	3461	8901.882979	272.5500455	1704.027992	265.1752402	259.7742395	159.9774559	675.5021614	4098.671586	0.1560775186	0.1500126342	0.1240189306	0.01514328771	0.02132402802	0.02825845223	1	0.1312197167	0.2773059571	0.4155343252	63	1
10	108.0681363	297.5350781	968.4496553	14227.88056	4423.70458	485.3235592	1575.976495	6480	5164.670455	234.201	2821.250213	926.0727381	152.0033159	218.0988926	1257.471398	2574.61352	0.06819020996	0.308958306	0.03396182286	0.009778809421	0.02211076823	0.0110446801	1	0.05635293946	0.6024484278	0.08826776065	49	1
10	108.32631	417.04638	-173.4438701	12489.63307	600.9169494	3075.52347	2701.024235	4772.5	4118.936842	77.86282712	1805.843245	146.7441079	490.0006372	288.8608079	650.9183373	1625.889837	-0.01369794103	0.05024794866	0.240413484	0.00620365859	0.01221985282	0.01961489622	1	0.003002709309	0.0759983235	0.7795146847	10	1
10	109.461221	230.6880643	2431.930522	15278.3673	2308.950598	34.94049696	1651.584453	6110.5	5544.840426	418.7604709	2550.243239	436.2005473	149.050659	240.7235676	1020.76263	1542.450378	0.1602555163	0.1550309597	0.002902451795	0.01156416192	0.01497410226	0.01096262176	1	0.1263483177	0.2838297482	-0.005913646968	61	1
10	109.4936955	618.2827475	-39.98024371	10566.00784	1086.46919	589.1360425	1510.177092	4104.5	8638.854167	54.47595948	2050.017232	220.2492519	143.2393941	203.0662826	771.9936862	2889.201904	-0.004185731275	0.1021630613	0.0542752696	0.005581989844	0.01448921111	0.009484808488	1	-0.00165558349	0.1771235355	0.1343429161	13	0.9999998567
10	111.4240202	128.2532437	587.6703785	9031.752168	937.3886233	284.564022	1274.029125	3531	13842.40426	147.702553	1680.937189	182.2952181	95.77360632	169.224635	601.352309	5016.552505	0.06577371894	0.1035343712	0.03253596171	0.01004318342	0.02262909483	0.01007155235	1	0.05263581802	0.1789897001	0.07420012159	39	1
10	111.6672385	588.3238353	5396.081652	11511.91689	1196.421813	899.8073321	1864.985121	4672.5	16084.17582	1077.229796	2198.156294	212.3286329	325.950105	208.0455651	829.5696897	6539.741408	0.4665840662	0.1044384445	0.07819375794	0.0251055304	0.01616885677	0.03138577076	1	0.3752073829	0.180695942	0.3232140255	86	1
10	114.3938141	214.6438275	812.060769	12710.76886	658.5139909	1262.922623	2175.020733	4819	4298.670588	154.436164	2001.014239	160.102096	254.5902577	291.3226291	716.3080039	1172.563709	0.06547945023	0.05296100713	0.09661243577	0.008319179716	0.01142331845	0.01529939227	1	0.0563450334	0.07676036095	0.2956002608	36	0.9999999892
10	114.6852417	278.735647	3106.120873	10267.27226	1005.191628	755.0915103	2120.699437	4128.5	4462.043011	841.1306504	2683.225851	321.1021307	332.7288349	284.1995313	1045.606569	2743.300689	0.3045438548	0.09876327845	0.07142813971	0.02305557334	0.02038885882	0.03737317408	1	0.2455496605	0.1694289614	0.2631196498	75	0.9999991237
10	114.6246542	378.6300518	2248.710825	13442.02319	2184.539584	81.91398678	1940.623236	5608.5	3842.54878	548.7505474	3028.205688	557.791206	156.4800541	229.7328326	1219.706153	1632.601795	0.1680741167	0.163206375	0.006233652254	0.01090445136	0.01820253601	0.01392633553	1	0.132874086	0.3007546374	0.007798900755	61	1
10	114.347884	496.4770353	-26.27719327	12416.67944	692.6655442	398.031067	1848.18239	4672	11022.62766	48.83638127	2533.550004	168.8715617	106.3213109	187.5117011	896.5235814	4064.079126	-0.002280562621	0.05744213086	0.03176691556	0.004203059021	0.01424123335	0.006883822739	1	-0.00203775237	0.08422953697	0.05437270994	7	0.9999996039
10	115.557731	712.2547027	1218.403649	7724.968864	1197.894329	373.7896807	1361.791604	3180	14542.25806	226.1233975	1241.146899	177.3834743	124.6110773	150.5042264	474.007024	4945.562088	0.161445237	0.1586184097	0.05012914	0.01378615782	0.02001958092	0.01741669318	1	0.1305402248	0.2927026283	0.1592821029	62	0.9999999998
10	115.9146842	200.7262646	42.65424416	8372.36676	3360.376977	319.353409	1775.160799	4008	3098.915663	78.22072078	2458.719349	1146.48426	113.807557	766.5486868	1190.834981	1611.898625	0.006272026214	0.4172893767	0.04007675172	0.01183786864	0.04561989252	0.01582398778	1	0.008311991152	0.8261802199	0.1002610305	29	1
10	117.837345	353.5255253	6531.753538	13541.75255	1532.723078	1218.539935	2149.897238	5576	17747.49474	1256.701269	2631.879008	280.1692884	389.849506	237.9309436	1002.108732	6652.442939	0.478103521	0.1123210281	0.08698153825	0.02854705674	0.01564613633	0.03069476061	1	0.385051774	0.197173906	0.3567810822	86	1
10	118.6815995	744.3229751	479.0105218	7353.206582	777.414629	236.6657289	1132.354552	2888	20418.94565	92.26266117	1136.433348	141.4355837	81.46170493	142.8227889	418.7539884	5042.830196	0.06661904413	0.1075137406	0.0322612914	0.008685699809	0.01592413204	0.01198897446	1	0.05332368893	0.1871800674	0.07359654298	39	0.9999999991
10	120.7362426	158.5797785	2073.394176	12371.97663	171.1445995	599.019058	1658.595956	4492	2980.244681	354.0387864	2097.14693	145.371911	205.6850355	750.7534482	741.4547004	1646.616979	0.1681550533	0.01402094312	0.04812371944	0.01201513173	0.01212473334	0.01790666722	1	0.1345591956	-0.005433907364	0.1477663241	53	1
10	122.6329613	241.2731202	6625.760541	14136.73125	348.0335444	-207.7115804	1878.221644	5324.5	11401.21739	1310.674139	2728.59332	160.6101486	295.5011568	172.3276757	966.3346474	4514.616175	0.4701650805	0.02474140341	-0.0144741257	0.01834257943	0.01476212075	0.02480206209	1	0.3710976595	0.01349863856	-0.002633332495	81	0.9999999346
10	123.1557074	447.8649705	-5.3254846	13116.93568	308.6430816	218.7348789	1811.379205	4784	7256.770833	45.59252191	2561.007159	147.1780164	79.1734028	193.7146108	877.5977872	2792.866584	-0.0004269360253	0.02413762263	0.01715396383	0.003735355828	0.01296105126	0.006062240306	1	-0.00182952033	0.01511542331	0.002414364428	1	0.9981021406
10	126.5849166	547.6954574	3528.607557	11406.50081	589.5439212	812.604194	2119.144778	4453.5	4743.5	773.0831784	2411.60346	171.7473819	257.5536935	218.1404929	899.5751069	2456.192235	0.3111471908	0.05372877911	0.06974951519	0.0189937619	0.01307569117	0.02436721627	1	0.2503270717	0.07652410636	0.2568651864	73	0.9999999921
10	126.4887343	574.4868109	-183.6679798	12070.64628	148.3426814	2837.845396	2230.683334	4440.5	3451.135417	64.02896034	1820.289117	119.9887975	411.7973402	296.5494224	637.3354689	1186.512879	-0.01486219098	0.01266700907	0.2302315648	0.005443850341	0.01056180139	0.01796614355	1	0.001071905262	-0.001779318103	0.7421636069	5	1
10	128.1780422	119.8277658	4433.719532	9947.681589	951.9557669	798.4409078	1564.000361	4023	12075.21277	745.78184	1654.205312	205.0793286	285.3685206	211.0497403	651.5077748	4471.024455	0.4414581	0.0980299671	0.07947579551	0.02189058923	0.01598575374	0.03051713129	1	0.3552157032	0.1676266733	0.3217992027	86	1
10	128.2992995	303.9504453	-107.707447	10165.38818	94.47585043	2376.555281	2603.131058	3825	1028.793103	74.33318272	2371.381721	188.9724509	635.2097899	529.0853664	843.6578898	453.3523487	-0.01010963368	0.008168569945	0.2363802253	0.008247991293	0.02665850407	0.0404489655	1	0.005241182192	-0.0108773586	0.7644930835	5	1
10	129.9736956	339.4860774	2411.302872	14133.65328	5989.093728	104.8157824	1779.3806	6958	3783.795699	474.2177073	2775.168862	1238.298653	153.4739979	216.155442	1341.947786	950.1257303	0.1681925235	0.4174810596	0.007942416331	0.01346260611	0.02184716188	0.01244639215	1	0.1351816831	0.8249234241	0.02437319773	68	1
10	130.4447319	406.4831583	-219.3929699	15507.7463	5135.195605	1775.862883	1873.856827	7135	21642.30208	111.8522061	3385.779426	1139.383459	375.4738498	215.7362009	1548.255379	10876.68981	-0.01397284477	0.3324603903	0.1133002884	0.008473082788	0.01820322809	0.01373004075	1	-0.003539948133	0.6537090166	0.3476870113	27	1
10	130.69268	433.3893753	2452.207438	14777.73432	1642.524284	847.1692478	2350.076596	5928.5	8995.021277	503.1426892	2904.040197	281.4232501	234.7572245	223.2841782	1061.298758	2771.288392	0.1676010749	0.1145588125	0.05821590921	0.01221538201	0.01736980709	0.01703677222	1	0.1356336059	0.2021157036	0.1870408758	59	0.9999999708
10	131.5583996	271.262757	2454.486113	14715.55251	3445.524596	777.7132165	1983.992328	6364.5	3873.010638	418.9118388	2454.257758	588.6489851	217.2989249	225.7794416	1017.44442	1668.970319	0.1666614821	0.2345574073	0.05414189133	0.01108904026	0.01553600179	0.01390605644	1	0.1355970558	0.4493347766	0.1776115319	65	1
10	130.8161301	367.3710302	1080.919154	17056.20806	441.8410472	1740.876512	2271.296056	6325	15801.46809	221.1499486	2489.359194	180.1595657	346.7452499	259.0782649	934.8529005	5248.149562	0.06473814603	0.02621640485	0.09903685911	0.007995466519	0.01030286367	0.01390277975	1	0.05569863627	0.02171297947	0.3027801486	32	0.999999155
10	132.4751754	177.6187897	2292.210278	14380.76457	3114.549294	693.2126349	1664.106482	6147	5041.311828	400.280049	2248.583472	488.3077898	205.0925206	192.8999472	913.5289192	1526.632967	0.1590674315	0.2155154948	0.04689764208	0.01162152683	0.01679912913	0.01416027806	1	0.1288943386	0.4098878914	0.1498436873	65	1
10	133.8596544	149.6958172	3501.983334	12133.70475	1197.00334	-93.85968582	1440.657562	4727	8906.305263	657.8876216	2261.88287	246.6289719	181.5816161	208.5402123	844.0132431	4216.168241	0.29053552	0.09833036385	-0.008726371187	0.0143849494	0.01717047176	0.01686431952	1	0.2289260303	0.1660751017	-0.0197021593	74	1
10	137.8453892	682.4603013	3006.286769	10297.05952	1601.181951	-124.3940842	1277.367236	4244.5	12294.28866	575.399907	1782.861548	291.8078099	174.8317739	998.9505935	698.7193762	4514.299662	0.2917124324	0.1549212945	-0.01237237041	0.01675395249	0.01846892832	0.0177348425	1	0.230082617	0.2826021859	-0.0298043022	76	1
10	139.1249484	482.4089522	2673.600568	15583.67449	230.360145	884.9968878	2297.379523	5687	3364.645161	461.203948	2421.951068	148.1043779	217.7063983	246.4213124	842.3139598	1005.76368	0.1750189235	0.01389361985	0.0572639234	0.01185058201	0.01110174761	0.01317096576	1	0.1406508879	-0.005436560562	0.1811880171	53	1
10	140.6758408	296.5841041	1.333841036	14792.30244	3534.854527	513.0894041	2079.873571	6305	2778.267442	87.27222925	2352.930758	595.5633494	102.5449658	257.8458117	993.8057745	710.3239928	7.693540449e-05	0.236711788	0.0341252662	0.006029303188	0.01923694536	0.00733224892	1	0.00148012509	0.4538081105	0.07059190379	21	0.999999998
10	143.2368607	452.368166	1901.068597	11175.43478	1771.643256	710.1436994	2449.401697	4725	4711.294118	482.118144	2718.602524	434.31681	242.2522678	293.8030907	1070.951945	2889.58439	0.166445003	0.1522821124	0.06117949504	0.0151860967	0.01851380251	0.01891519775	1	0.1352249696	0.2799693103	0.1986930419	62	1
10	143.7567566	527.2929854	4048.720873	13016.37539	686.4386738	42.32348644	2004.832994	5016	5908.534884	1027.695583	3203.463719	205.3621022	227.827474	244.8409033	1154.752628	2408.181094	0.3110237254	0.05275520023	0.002887840266	0.0161692764	0.0172055125	0.02274767886	1	0.2456702668	0.07241814412	0.02350770345	72	1
10	144.9511861	512.0980861	4323.423228	13943.52088	267.0350305	-32.89050154	1972.260429	5107	8545.186813	939.336969	2931.028308	141.3394204	224.7321862	188.454696	1031.783169	2895.621913	0.3110684916	0.01871041918	-0.002277273575	0.01629552398	0.01252140432	0.01940883168	1	0.2450736695	0.002082042828	0.004078628285	69	0.9999999992
10	145.583264	230.106707	-14.49296821	12680.58218	841.6120676	224.9626157	1801.491187	4778	8396.354839	45.58066995	2394.892357	184.4940549	82.1360319	210.7784965	861.569436	3400.968173	-0.001400682493	0.06821376684	0.01792028729	0.004090244464	0.01486726791	0.007120215586	1	-0.002189986124	0.1059939025	0.006705253368	6	0.998676486
10	145.2859323	338.2086396	2526.545245	15283.30876	1504.077973	2265.971154	2643.543154	6056	5440.452632	434.3865561	2435.41239	235.9928246	464.9448062	252.2595188	900.2736036	1842.819456	0.1669941267	0.1004407219	0.1516268687	0.01123051812	0.01364794392	0.01976201185	1	0.1413906455	0.175951084	0.5122406746	60	1
10	145.5155867	640.2535691	1787.121628	11361.61741	1027.020937	583.8896053	1840.903406	4438	3109.247312	439.7249139	2546.761189	263.0087794	206.5021907	209.4981175	956.5527647	1521.927987	0.1604989476	0.0958254692	0.05228997188	0.01125231436	0.01496996621	0.0177465802	1	0.1294152293	0.1633442937	0.163995698	59	1
10	145.6431104	744.5627413	1275.536777	8282.350293	415.4871279	1040.595541	1301.842666	3086.5	8306.617021	254.7431332	1430.937475	133.4403911	217.8999978	154.7965484	529.9633929	2501.512167	0.1566798772	0.05345898176	0.1269540575	0.01350001666	0.01536249868	0.01947130179	1	0.1311033169	0.0783775983	0.4218905151	57	1
10	146.667458	369.5180587	1224.689511	17666.97951	5834.753699	602.2805484	1690.665291	8150.5	7567.62766	263.9487287	2682.11518	956.3515589	149.0448341	228.8049451	1248.972467	2765.138889	0.0710493285	0.3295380635	0.03395051639	0.00875406556	0.01727955333	0.008757638916	1	0.05880068102	0.6448560929	0.08972471382	49	1
10	148.5898474	80.38108361	1450.866041	8609.169191	2705.429896	12.46581707	1200.312625	3977	7068.685393	301.5751191	1742.978811	549.3001539	104.2083527	216.5579553	777.5448081	4037.155039	0.1632757835	0.2986304492	0.001196460832	0.01237232564	0.02483860756	0.01407745223	1	0.1298236737	0.5797540592	-0.005212192191	66	1
10	148.6221753	541.2986992	945.9183709	13633.21679	4418.66284	1280.666487	2137.453719	6225.5	5922.454545	200.9341121	2168.429602	673.7776398	231.8372557	237.2948491	921.2401115	1853.787821	0.07044941523	0.3281258651	0.09654055515	0.00940184971	0.02016970021	0.01304703002	1	0.06257054596	0.6439131747	0.3079167287	50	1
10	148.5505213	718.560903	46.2996885	8161.863956	1221.697557	202.4522252	1220.215796	3261	1969.822917	46.1932906	1554.034619	250.9766122	78.60153336	166.6751994	604.24011	1108.763313	0.005993027397	0.1531928525	0.02668804236	0.005945742812	0.01811573544	0.009275408171	1	0.005000503758	0.2814003247	0.04248902103	17	0.9999545391
10	149.2932402	188.8737823	-177.0853752	13245.69471	214.1106068	3003.878373	2246.103807	4909.5	2094.817204	68.27109283	1898.195239	133.0101619	485.3509851	222.2695889	673.7861826	677.1295064	-0.01385119009	0.01570180871	0.2265499609	0.004990614186	0.01139321626	0.01888608177	1	0.001652170701	0.004356437287	0.7296705234	5	1
10	151.2983268	99.48190313	1808.828541	11504.77107	603.0230248	568.1644752	1434.650729	4343.5	6837.094737	300.0119455	1946.039992	168.1135419	186.4173319	175.2656335	712.7335891	2229.142694	0.1562329298	0.05443872338	0.04999009903	0.01078932878	0.01310129185	0.01358379597	1	0.1255172705	0.07798189229	0.1532937616	56	0.9999999998
10	152.10499	415.2672501	4884.741584	16866.00875	273.31184	3801.199549	2835.815262	6336	8319.852632	772.7193982	2619.363744	177.8766294	691.4893345	275.5077064	983.0096971	3670.092146	0.2882686156	0.01584336119	0.2232610522	0.01320138907	0.01089318313	0.0272152375	1	0.2422272479	0.003345621723	0.7857918312	71	1
10	154.0431283	479.007089	-238.3137683	14857.5616	1457.307751	3469.308479	2285.648542	5824	4657.685393	90.02346309	2502.531325	271.0365861	598.2085474	258.7494543	947.5744696	1559.738867	-0.01582759448	0.1000563201	0.2304472063	0.006311609382	0.01290227905	0.01984174126	1	0.001037802976	0.1783597203	0.7463381285	15	1
10	155.6269185	160.3440677	2003.156755	12198.20795	3814.186946	57.487719	1689.355548	5543	9688.126316	443.4560248	2485.405901	728.5404981	159.8015716	346.3638459	1065.051119	4349.985892	0.162344057	0.3063943642	0.004746530944	0.01308743613	0.02209056623	0.01480821699	1	0.1293866943	0.5958723652	0.007289248948	66	1
10	155.6961812	667.4524613	-106.2205861	10878.89269	3422.724678	1206.746265	1696.110886	4965	18887.92553	74.57959077	1699.260087	524.5486586	203.0279385	208.625834	730.7630583	4802.213686	-0.0106103545	0.315024222	0.1103336279	0.007283893321	0.01945757989	0.01487963148	1	-0.001205643127	0.6176627586	0.3373623146	27	1
10	157.5829781	201.6542332	1009.461227	14814.54874	4676.152734	547.4627834	1877.062434	6684	2131.195652	215.1395421	2543.78902	824.3805869	158.7031607	271.4733261	1125.818929	669.5661748	0.06961563032	0.3181957611	0.03872249054	0.01014789861	0.02020913156	0.01092225811	1	0.05788921144	0.6216326816	0.1055818293	49	1
10	157.3808899	454.2901742	2452.524346	13657.5757	268.4847514	150.8906733	2101.849105	5043	9801.178571	574.0894024	3097.83456	147.3861629	177.007265	324.4397472	1087.306792	4853.151132	0.1819453637	0.01842846415	0.01030826057	0.01339554738	0.01370303301	0.01567181897	1	0.14301321	0.002408672988	0.01909181395	52	1
10	157.4406319	620.6229829	-22.78089387	13633.39189	2174.165527	388.225195	1588.982605	5526	4637.053763	61.07495887	1917.780636	331.4484436	92.23528657	198.7409218	744.6460143	1298.463234	-0.001916436559	0.1624392706	0.02929630493	0.004643966155	0.0159944651	0.005931215963	1	-0.001049793382	0.300572516	0.05020501405	17	0.9999999997
10	158.1162906	350.4876227	4976.800281	16136.55658	275.6868744	1198.342668	2483.604953	5991	8185.054348	796.4432836	2420.475781	178.232954	340.8387062	252.1706073	896.9384883	3367.491157	0.3120235285	0.01719027383	0.07459313852	0.01341427084	0.01204443129	0.01846476996	1	0.2510538541	0.001358904266	0.2724401592	70	0.9999988276
10	162.9267685	301.1287663	-49.07773889	15908.33742	3802.557476	991.6232413	2131.200622	6758	7914.709677	89.62381787	2124.706698	556.4194748	175.4618537	241.237074	909.5495051	1915.626499	-0.002983110851	0.2476637488	0.06552315395	0.006145607393	0.01723689161	0.008104808654	1	0.001268332284	0.4773806433	0.1799146761	22	0.9999999277
10	163.3938435	80.70636513	4399.974107	9603.016533	626.3541345	-180.0771091	1329.184208	3718	13252.36047	862.2994119	1728.522446	138.4541349	210.2862935	157.8309508	641.0917714	5223.464615	0.4517492778	0.06320201211	-0.01682563449	0.02904577316	0.0156867133	0.02367331745	1	0.3565768998	0.09277360149	-0.01335692995	83	0.9999999961
10	167.3392361	113.7831651	3363.208078	11501.98984	1089.543138	-21.43740456	1618.323287	4555.5	7996.914894	633.9046531	2172.270932	250.1261068	180.5775311	277.7826569	823.7966832	3160.355957	0.2890154728	0.09634298484	-0.002154741985	0.01408755656	0.01773939435	0.01830440789	1	0.2281453637	0.1621910865	0.002804329719	74	1
10	167.7189969	146.378452	-98.22143481	12977.21571	782.6990535	1489.66861	1830.556863	4889	13209.70115	58.55915284	2589.558808	175.5616562	292.2340097	197.9141981	902.6981323	4325.699911	-0.00754475552	0.06071455686	0.1137767325	0.005320840983	0.01767142705	0.01353509047	1	-0.0006251710833	0.09357101702	0.3394744527	9	1
10	167.4474898	222.6827377	39.87212449	11852.28184	1171.419746	413.1638844	2073.473405	4595	1934.776596	60.27301473	2407.229911	275.6272476	106.7845037	251.556652	904.3908654	665.6088837	0.003984461766	0.1002512102	0.03659911419	0.0057743049	0.01534604091	0.009298406754	1	0.003637540084	0.1725952668	0.07441670474	12	0.9999769714
10	167.4841377	315.796115	-90.87265293	15839.52919	2374.03001	1985.451543	2348.109074	6415.5	4076.089888	85.56432208	2832.834882	526.8369293	357.5671406	271.7346259	1156.041914	1397.828752	-0.005782280564	0.1589725709	0.1279597615	0.005528900324	0.01405303791	0.01386101364	1	0.002555122751	0.2965406201	0.3934458188	19	1
10	168.602852	495.6280493	1119.732515	14445.38502	940.5261036	183.5402493	2033.386665	5478	18010.83333	213.5518951	2211.103351	174.7769521	112.5316834	183.24637	787.6297087	5344.578661	0.07926857831	0.06702291009	0.01276268347	0.008761040552	0.01223720619	0.008347477745	1	0.06174479017	0.1030570931	0.00670759818	34	0.9999999787
10	171.6241004	67.59044929	-35.43444759	9104.99249	2816.643042	930.7977187	1239.939658	4166	12622.3871	79.29721801	1651.107862	488.5688777	182.6462427	186.7748732	709.1213855	4215.295554	-0.003931191312	0.3103241156	0.1009085447	0.00914843086	0.0225705769	0.01255263924	1	0.003437633949	0.6076523192	0.3057755441	27	1
10	172.4466011	240.7502666	-68.62101529	13386.24694	3149.581935	1599.322252	2281.925354	5818	1317.655914	81.30082752	2079.671577	540.463191	250.8878102	206.2261053	866.2933886	347.4406579	-0.005573984424	0.2316789906	0.1211800584	0.006621907307	0.01977970134	0.01429494264	1	0.002859326919	0.4461906786	0.3728639664	23	1
10	172.2052741	390.1971661	9889.561038	13636.79471	1506.7803	-383.1093269	2072.608682	5558	9369.578947	2401.370078	3336.164716	371.5125735	428.1351085	239.7623449	1325.023625	4066.155523	0.7240842406	0.1087690216	-0.02947162721	0.03435455708	0.01874644123	0.03787063821	1	0.5731504438	0.1852189515	0.005343839891	92	0.9999999491
10	173.2991103	346.620844	7752.01318	16000.49936	294.807271	-100.5736216	2344.933691	5992.5	7374.580645	1471.517464	3098.182293	190.7335731	335.216656	251.3479536	1165.471483	3258.591765	0.4861285599	0.02066781158	-0.006357484133	0.0227144774	0.01226496603	0.02623631395	1	0.3843397852	0.005293599457	0.02908851047	81	0.9999999998
10	173.5090018	407.1524212	-42.54066416	19738.54412	3458.654324	610.6802551	1736.198459	8167	7875.574468	82.94748941	2555.188189	559.3093928	114.9684099	230.3455755	1089.876726	1784.357705	-0.002292142481	0.1747324261	0.03108167896	0.00433986848	0.01350717393	0.004918300652	1	-0.001126356813	0.3259689497	0.05686214516	17	0.9999999999
10	174.41689	428.3671895	-227.2662436	13339.83716	733.7858337	3457.003197	2778.045487	5223	5601.319149	86.01495545	2771.245073	177.0533056	681.2983928	314.1102587	1001.832165	2312.753817	-0.01624838799	0.0553035755	0.250194131	0.006375515536	0.01359439487	0.02339678631	1	0.001677262182	0.08673634466	0.81328055	10	1
10	174.2847976	468.4281931	-5.55696784	17563.69588	2961.916497	234.2221859	1816.732638	7228	10527.70968	82.00508272	2630.07072	526.0597462	105.0547328	247.6016413	1092.645552	2752.077064	-0.0004041051661	0.1730990358	0.01523654132	0.004833091068	0.01498053338	0.005749141223	1	-0.000713374003	0.3220970876	0.001930735753	16	0.9998840406
10	174.9929553	510.1076305	2854.299939	17259.82363	3989.336196	889.0243758	1976.451992	7514	9890.329787	487.762403	2649.167625	703.9942217	239.1122738	223.1344509	1172.369499	3308.560563	0.1694218739	0.2375829666	0.05097446148	0.009814256275	0.01541079062	0.01298619027	1	0.1376065503	0.455460688	0.1673034628	65	1
10	174.2047122	590.4120343	9.392555109	11555.35839	197.0333229	192.8193309	1766.281388	4227.5	4365.333333	45.71783897	2339.247078	135.5225141	85.42950571	203.0696741	829.2034846	2177.992895	0.0007756524991	0.01721235143	0.01670580843	0.004155622484	0.01233450191	0.006775187437	1	-0.0009586350437	0.0008220811108	0.0008314301064	1	0.9995289931
10	175.292769	368.489381	-16.37688436	17684.09069	2987.747513	289.2198255	1889.393928	7214.5	11694.12632	73.6707353	2566.372542	521.6380875	91.37402283	232.3212264	1083.045202	3501.029314	-0.000890861184	0.1720824465	0.01612563717	0.004302512139	0.01317451611	0.004782036069	1	-0.001049206634	0.3200315282	0.004881690488	16	0.9996234268
10	176.5063004	158.5387232	4192.123022	14560.91494	1492.363575	-45.01221201	1769.097165	5763.5	12420.36667	935.8048668	2977.587216	331.1121646	225.6370508	230.8783526	1127.810942	5782.25474	0.2987957603	0.1039363986	-0.00281200164	0.01995567167	0.01672921895	0.01787914874	1	0.2359584101	0.1777833044	0.003015249797	74	1
10	179.4878964	197.612316	-23.16609003	15891.38133	2559.127494	247.7067013	1757.213207	6400	13245.48387	73.3469868	2292.775704	431.693463	80.84785495	234.093226	934.9480793	3504.080068	-0.001428165101	0.1694802939	0.01664727828	0.004932386687	0.01538260184	0.005188817661	1	-0.001463410692	0.3146864384	0.00647322929	16	0.9983687383
10	179.0950713	552.1633053	2328.049632	12643.70441	139.5631414	123.1669302	2143.997535	4699	1780	563.2196036	3030.012361	150.7405799	150.8455926	261.7152683	1069.824309	959.8168405	0.184643603	0.010880243	0.01107113261	0.01423381661	0.01524551753	0.01399206014	1	0.1451534508	-0.01313661158	0.02204299241	52	1
10	180.4903577	122.874569	2067.354579	12822.67907	706.153582	78.95817781	1674.204476	4759.5	7374.282353	448.3503641	2639.992804	181.1876636	146.7287507	222.423291	931.4436194	3250.992869	0.1644232554	0.05242357578	0.005600984662	0.01281584247	0.01550500426	0.01321390764	1	0.1290075982	0.07240174521	0.0001626660156	55	1
10	182.3198033	36.50670426	512.0908408	9281.630225	962.2541401	1667.631875	1340.572361	3661.5	13538.48936	117.584652	1215.27172	165.8661214	282.2311943	140.4816487	460.3647354	3350.246615	0.05531063016	0.1057023159	0.1800882123	0.01082623794	0.01673445599	0.01966947901	1	0.05435621671	0.1881335061	0.5867790968	41	1
10	185.1994673	90.62094905	-62.37185336	10896.65377	3300.927888	1135.878279	1495.913167	4994	13396.76596	92.33694144	1840.885782	591.6467816	206.3407448	161.87781	806.7740559	4295.987208	-0.004965356387	0.2998480548	0.1052212372	0.009370447222	0.02650376195	0.01459714575	1	0.002820489727	0.5861984116	0.3201556114	27	1
10	185.5752735	109.3561115	1763.334402	11179.01963	543.2644848	1584.213155	1965.900351	4290.5	3514.494253	360.2429293	2105.36968	162.0393873	358.687893	197.0026842	761.1719214	2197.636811	0.157902411	0.05155387926	0.1394919867	0.01396338574	0.0144007498	0.02309366006	1	0.1329152863	0.07483964892	0.4658312242	57	1
10	186.5907076	490.4992305	4312.355837	14872.15184	260.8703755	3256.506787	2620.086893	5552	7514.489583	893.9370569	2958.865412	160.7469354	772.2048136	322.0467901	1079.856869	3323.143201	0.2927287732	0.0174673976	0.2241702945	0.01530914326	0.01280123509	0.03348797025	1	0.2458573881	0.00670396333	0.7900297449	71	1
10	188.8488311	251.7611819	4276.845857	14071.52947	2168.580355	50.42962587	2033.845773	5798	4077.927083	1037.734757	3334.301886	571.3870916	246.5540994	224.890344	1353.715345	1902.992891	0.3078370317	0.1595912046	0.003751486621	0.01813614578	0.01609265491	0.02216132182	1	0.2440702078	0.2926702271	0.0302558334	76	1
10	189.4426092	303.5739442	1092.057898	16490.86286	5555.80896	115.7474371	1495.116074	7613	17976.53125	268.9842094	3108.770597	1103.955199	122.9895378	266.0481005	1421.255904	7009.992243	0.06648480207	0.3433815068	0.006945457467	0.009025724503	0.02433818156	0.008338753282	1	0.0534389222	0.6725605143	-0.004944419331	48	0.9999270278
10	190.3033928	629.4501204	-242.4903176	14102.3272	1361.516782	3237.907656	2075.936666	5515.5	6712.053191	69.14765268	2138.004066	222.576889	530.3402719	223.7267726	795.7367489	2065.381317	-0.01784208632	0.09794979145	0.2298922918	0.004875153902	0.0111375368	0.01707232671	1	-0.0006229395543	0.1740082757	0.7438635743	15	1
10	191.1754472	600.4908642	9.321455471	10355.53604	149.8287131	437.4296547	2098.586931	3847	4283.755319	42.84410296	3080.084363	125.6352637	135.2002797	257.0606398	1082.299781	3505.129242	0.0009688320911	0.01578748415	0.04160201577	0.004963206837	0.01392510718	0.01045520978	1	0.0008779323271	-0.00133381878	0.0876815286	2	0.9998271852
10	192.602368	54.37361358	-44.21369689	10248.97932	3222.119274	1048.575547	1194.909225	4659.5	11821.53125	83.82407734	1354.595182	445.5936153	154.7428277	241.3514558	585.7880185	3648.07446	-0.003911668403	0.3162882827	0.1024339835	0.009289339161	0.02004347941	0.01090057732	1	0.003606195041	0.6199935953	0.3113506658	27	1
10	193.6197028	321.3466658	1225.007179	18297.8239	6077.989589	1818.852929	2151.194351	8502	7921.157895	248.3417346	2869.454143	1000.592197	338.5184677	245.4385183	1323.838026	2815.55417	0.0666382854	0.3277447061	0.09806743136	0.008997070009	0.01959781044	0.01091542991	1	0.05963374186	0.643190601	0.3123757024	50	1
10	193.6448412	402.899664	95.96409618	13466.4091	2017.069626	602.2665534	2459.057125	5377.5	1902.311111	86.88697098	3748.668189	639.2096885	156.1265989	336.9343298	1491.743713	1218.297925	0.007327587192	0.1561805045	0.04787746749	0.009825697013	0.01827549571	0.01452199997	1	0.00753090056	0.2882186528	0.1168447097	18	0.9864811367
10	194.5870296	518.1495741	-54.41034264	15916.54167	3924.943821	1013.009758	2235.924718	6850.5	9939.063158	75.35701663	2008.658861	530.599636	160.0366386	231.7999789	871.2694439	2849.843112	-0.003394973911	0.2493074016	0.06518439154	0.004905894977	0.01552630011	0.008330133794	1	0.0009305659299	0.480759567	0.1787089728	22	0.9999999265
10	196.3791249	233.5586026	-196.1401996	12702.35519	631.255962	3193.917422	2686.876722	4912.5	4465.752688	85.84262267	2731.961891	191.3591256	651.3366212	336.115127	976.9536968	1935.017007	-0.0149445655	0.04828302572	0.2445455107	0.007178059447	0.01576281479	0.02493979195	1	0.002274122602	0.0720828976	0.7935711796	10	1
10	197.3354464	80.42992566	-89.58944953	11949.83101	688.9512333	1323.709676	1571.573601	4469	14522.10638	59.53841858	1802.319567	149.5716492	224.2990465	189.4622373	649.6616777	3980.661815	-0.007531978023	0.05796240537	0.1100857064	0.005634724139	0.01373639274	0.01103258841	1	-0.0008888815602	0.08778227039	0.3264842524	9	1
10	198.9920695	136.0383925	-180.7790674	14571.10215	198.4283858	3263.935671	2282.298312	5251	2050.77907	102.9133961	2250.201775	163.4198351	552.025544	247.4011165	787.6957493	442.4359416	-0.01194247996	0.01313813576	0.2233253744	0.007662944094	0.01287985882	0.01970915804	1	0.002932868925	-0.001036692263	0.718739802	5	1
10	199.3917444	459.4354535	3147.74698	18656.8813	3187.073531	166.641331	2076.982567	7808	8963.782609	612.9072363	3188.511231	592.7101018	198.138877	216.8829114	1333.169248	2558.848332	0.1708512448	0.168228684	0.009369221043	0.009541657228	0.01074850952	0.0115155888	1	0.1353423463	0.3111941556	0.01956970812	61	0.9999999949
10	199.7007975	733.6295682	1680.97362	9494.15965	104.0533812	35.23172114	1526.619498	3477.5	5176.131868	294.1339471	1615.704145	117.5734361	115.5497668	172.4725167	572.947181	1661.999881	0.177421741	0.009634362758	0.003963007262	0.01271794529	0.01286414177	0.01353382993	1	0.138903401	-0.01589919482	-0.00442576484	52	1
10	201.1530002	185.0948183	-100.9386225	14250.28722	4592.009921	1705.63006	2057.470705	6605	5989.419355	111.9085087	2494.183617	800.3144786	320.9872538	226.9210609	1099.439248	2390.025852	-0.00664683476	0.3235620728	0.1168300138	0.008649612534	0.02081611305	0.01218616372	1	0.002465920857	0.6354494075	0.3612712397	27	1
10	200.2507949	546.4929703	-83.77633243	14081.23552	3511.546976	882.4250632	2030.354491	6259.5	10993.42553	75.88639541	2600.978485	621.6074179	176.5005728	221.9086649	1079.84915	2994.839793	-0.005910931249	0.2483623357	0.06188316205	0.005978091343	0.01846669267	0.008090674735	1	-0.0013071846	0.478717897	0.1665883223	22	0.9999999461
10	200.3538747	562.1479472	-9.101200817	15742.12176	1656.963255	524.6178474	2062.878851	6074	4940.578947	63.7972494	2300.634993	312.881121	123.4494046	222.5865771	871.9166404	1302.66588	-0.0005058583122	0.1077126492	0.0341108553	0.004213305621	0.01367421551	0.006477391725	1	-4.91775162e-05	0.187914605	0.06504087991	12	0.9999964586
10	201.8002484	288.1645137	-19.98603	16152.17378	1685.043212	502.0064948	1868.1041	6245	5521.263158	64.18015907	2997.500526	408.2462336	131.6751054	204.0798973	1173.440882	2238.419552	-0.00139026975	0.1098717279	0.03197992807	0.00422696167	0.01394662845	0.006056273174	1	-0.000881295715	0.1923015293	0.05749781187	12	0.9999996152
10	203.5290088	155.6534854	940.470616	15478.30766	1731.051237	1442.900738	1972.489462	6147.5	26500.67021	159.060034	2148.41595	278.368306	247.549287	213.051894	818.9980252	6001.678506	0.06194994279	0.1140353163	0.09570975415	0.006806671915	0.01303496023	0.01311844675	1	0.05397414869	0.2026334991	0.2942036377	40	0.9999999998
10	204.6144602	171.1048196	6376.373357	13284.88042	2160.803394	-161.9450922	2220.096622	5725	10735.92	1338.069226	2551.477577	408.6581996	267.526135	301.8868811	1013.421472	3022.379503	0.4792030542	0.1633175941	-0.01362131613	0.0309492367	0.01763517405	0.02168499598	1	0.3795020093	0.2991253021	0.00813328847	87	1
10	204.3741012	357.2384625	1100.48615	15727.76237	606.9735362	2187.781455	3542.941053	6142.5	7386.638298	229.5476266	2818.651334	811.2472511	1004.603639	4734.263287	1020.228694	5574.129202	0.0681282195	0.04326470767	0.1289606739	0.01068196087	0.05999538535	0.08399204398	0	NaN	NaN	NaN	NaN	NaN
10	204.8066321	393.1734846	3454.070657	19655.16163	437.8993226	1185.046601	2277.582203	7393	5913.423529	590.1489714	2956.943977	192.6468922	273.0997931	259.7065724	1113.432884	1709.843291	0.1745036878	0.02256802804	0.05823386094	0.01174325914	0.009465070785	0.01319942679	1	0.1403777768	0.01247579184	0.1848181133	53	0.999999997
10	204.741749	663.4304643	859.1610319	12488.09972	3014.278666	118.6454197	1743.226075	5410.5	21261.27368	202.3265324	2037.733553	474.2275365	105.8255502	230.9833532	831.4256355	5297.280427	0.07062134732	0.2428225678	0.0102214364	0.008620781312	0.01587887573	0.009286406758	1	0.05612953236	0.4653730607	0.003224980249	45	0.9999999986
10	205.6231861	444.423683	3265.082134	17974.08042	6121.565852	127.6161491	1963.027898	8539.5	11500.51579	518.8772333	2857.573099	1035.87848	162.7435941	201.8180122	1339.404511	2962.973481	0.1720581363	0.3335852067	0.007090619854	0.01106422597	0.01597521099	0.009687266581	1	0.1375128466	0.6519536748	0.01877332338	66	1
10	210.6708681	722.5620462	688.7634669	9520.553373	2727.936848	341.1911144	1639.692112	4230	2357.358696	142.7711031	1945.301284	588.0372087	111.552087	202.9468243	853.679489	1440.191674	0.0726901966	0.2900028904	0.0364349932	0.01118840656	0.01930990984	0.01186913818	1	0.05995154713	0.5634369843	0.09711459683	49	0.9999999994
10	211.398135	41.65745883	1607.476294	9300.063257	2187.974266	26.94113058	1243.941499	4032.5	7617.595745	300.9620812	1506.448514	383.7240614	120.1118735	185.6782792	639.2512932	2810.680166	0.1763392781	0.2311092783	0.00324439981	0.01419593142	0.02162489678	0.0137243007	1	0.1398181834	0.4405906514	0.002044961049	64	1
10	211.5425857	261.5763244	2417.35063	13553.42787	1328.545669	864.2003627	2286.111777	5405.5	1363.447917	647.0132443	3586.223702	409.8126886	316.8231621	286.688741	1378.047922	544.4273258	0.1717471677	0.09785758237	0.05823134882	0.01781172345	0.01873745217	0.02669663663	1	0.1388014756	0.1676748513	0.1873270306	59	1
10	211.5364794	380.1170152	-128.3877447	17802.46716	4222.011466	2165.32331	2168.907657	7616	3328.078652	90.46841057	3203.272832	865.9454063	415.4233638	234.1535266	1429.061887	1625.708302	-0.007315506536	0.2395998271	0.123087597	0.005719245847	0.01646913591	0.01081414495	1	0.001666427475	0.4625840673	0.379459759	23	1
10	211.4614314	647.2762657	949.9169758	14242.27013	4350.127383	1324.20126	1946.946422	6501.5	5476.172043	203.4197965	2413.843047	693.7123387	261.8499584	219.0151693	1029.232089	1933.28172	0.06785295081	0.3118726587	0.0915720397	0.007665651933	0.01728407499	0.0135080341	1	0.06002891756	0.6102660486	0.2893233906	50	1
10	212.4210202	129.657741	4136.119421	13887.17684	267.7918996	43.01292483	1897.152471	5234.5	4696.309524	927.1336927	3018.3836	189.5084228	221.8915985	248.4131854	1077.248794	2209.564865	0.2976925219	0.02103960492	0.002661501033	0.01912623534	0.01556913235	0.01876852759	1	0.2347679799	0.007091195392	0.01841514079	69	0.9999921402
10	212.2442619	534.9042859	-54.19895734	17824.61315	1867.588316	1085.935979	2050.70653	7020	7577.510638	65.21300107	2469.610697	350.5269637	199.5559338	248.5620789	984.2998895	1523.84148	-0.003236446307	0.1095034281	0.061527039	0.003865736336	0.01009364158	0.007403112005	1	-0.0003449135482	0.1924775959	0.1601632723	13	0.9999927428
10	212.7826652	315.1736955	-116.902627	18005.71377	1915.904101	2245.344749	2533.292476	7099.5	6432.126316	96.01779149	2561.379277	454.6700058	360.9719159	243.1044013	1049.321136	2690.831851	-0.007055540821	0.1111642595	0.1268185213	0.005259006828	0.0152478968	0.008383933444	1	0.001068369141	0.1979664763	0.3871887167	14	1
10	215.0411091	582.8502063	6.479788492	14977.84776	3593.179082	547.9038263	2209.853873	6465	3328.726316	78.99086514	2355.447401	619.9544555	135.793636	216.1052139	1003.651831	874.6768332	0.000448359243	0.2391542424	0.03745999254	0.005499875847	0.01690538774	0.008691516971	1	0.00202325203	0.4589457897	0.08241198758	21	0.9999999308
10	215.6854848	517.4359756	3169.126995	17864.19712	300.3542313	2819.263883	2621.34338	6653.5	9517.06383	537.8114718	2834.225015	181.6734907	519.6412416	320.6316114	1039.287698	2759.662091	0.1732385086	0.01853745137	0.1555059282	0.01106955099	0.01057537147	0.0200581117	1	0.1459561507	0.00722760446	0.523762526	54	0.9999999981
10	216.3864708	177.9925686	2371.031952	14347.31787	3105.77855	856.3855203	2463.826166	6253	2130.113924	434.6035296	2649.024991	595.9907091	244.8475309	917.4818472	1117.692987	720.9435055	0.1651888426	0.2215519018	0.05680546226	0.01476538487	0.02268964564	0.01931725234	1	0.1344973425	0.422617084	0.1860341936	65	1
10	217.6563086	97.75112419	5722.024592	12967.01246	2830.27702	-248.9479985	1491.802629	5655	9433.053763	1190.420174	2639.803126	553.6576417	280.4256838	197.5820805	1071.259416	4008.985336	0.4444234878	0.2127336746	-0.01837751927	0.02316195086	0.02324932827	0.02398156773	1	0.3518655744	0.4009713245	-0.01418545697	88	1
10	219.4608153	157.527358	2740.034445	16891.341	1781.416259	919.3139289	1910.393475	6574.5	6378.144578	459.018453	2767.260191	356.7038125	250.820182	201.7068802	1090.33858	4184.399765	0.1642468681	0.1073530208	0.05362492992	0.01016558977	0.01239342126	0.01382377291	1	0.1325883413	0.1871321368	0.1699719408	59	1
10	219.6099959	460.3205871	-101.0126716	17397.89933	1832.598461	2140.251221	2484.694351	6730.5	7994.5	69.7396606	2474.801725	349.1059321	317.6987698	225.0388748	981.1092644	2426.078731	-0.005629016889	0.1100906973	0.1258160763	0.004155761733	0.01295457844	0.009755626221	1	0.002128271443	0.1957164873	0.3839655031	14	1
10	220.380861	117.3761518	-62.60341917	13348.75418	4193.210714	386.8324475	1631.756158	6038	15240.86364	84.54662366	2516.790728	723.5011946	95.45214678	243.4554186	1047.688226	6532.319189	-0.004695216683	0.3075139651	0.02843916495	0.006974559094	0.0269500928	0.007677142703	1	-0.002126501132	0.5995872231	0.05263226303	25	0.9999184369
10	220.5795584	475.3793808	4746.383227	15212.54241	224.7615415	1333.203554	2655.622294	5643.5	6886.736264	1017.691836	2975.84985	174.0379526	382.9768344	279.3469864	1099.776206	2946.913296	0.3160209132	0.01439213218	0.08350745655	0.01503903536	0.01233047867	0.02372684401	1	0.2548234806	-0.004144603012	0.3043212212	70	0.999999967
10	221.4415505	62.51890879	-7.348631884	10324.00757	4436.342795	120.1497554	1374.983819	5115.5	27984.04167	92.88880866	1362.543046	581.7673584	72.2027337	164.8515491	633.9404275	9082.686326	-0.0008660511242	0.430860874	0.01159453087	0.009735378623	0.02298590401	0.007303762648	1	0.0007962688196	0.8532879291	-0.0001491996951	28	0.9838427056
10	223.3570333	31.34122878	36.7764177	9221.755269	229.9036435	258.0023511	1253.709946	3399	10581.87234	39.05330292	1370.397704	125.6783549	86.51440393	172.0406261	478.4449761	3156.230126	0.003770288703	0.0254847402	0.02871759682	0.004519776783	0.01524286938	0.00838619401	1	0.002313872023	0.01823860419	0.04375652062	2	0.9999992435
10	224.1050713	144.3138884	-16.82684917	10704.32793	3275.362087	1324.750587	2247.661402	4936.5	4746.040541	103.9356195	2408.865459	837.3738496	323.177296	299.9288671	1098.67037	1471.35991	-0.001813639988	0.3184132779	0.125036801	0.01325035283	0.03163147979	0.01850312572	1	0.006834173632	0.6250751544	0.3907727611	27	1
10	224.4645138	339.2284371	1258.821197	17992.13655	1064.894756	773.7004032	2092.724872	6812	5560.483871	270.5049569	3184.258002	313.2660215	193.8885661	266.6498923	1224.573328	1762.108301	0.06995219825	0.06085849274	0.0427025644	0.00714937774	0.01298783021	0.009101167205	1	0.05630614761	0.09132808521	0.1088309386	35	0.9999999968
10	224.6931182	681.2913341	4387.968899	8926.670895	923.410441	-161.9230315	1936.294639	3632.5	11464.73118	1408.832914	2804.290321	305.33702	313.7099364	1658.365072	1071.674165	7802.467176	0.496565331	0.1094496192	-0.01642129928	0.03149379228	0.02698947336	0.05337795705	1	0.3927054275	0.1879348033	5.520771876e-06	85	1
10	227.5372809	222.2637497	842.992558	15645.14114	1699.780655	3358.339816	2251.143112	6138	10556.21505	225.7447789	2834.622682	357.0103704	710.4554635	243.2586926	1107.034889	3413.978037	0.05489432433	0.1142080363	0.2145619905	0.01084238576	0.01503208371	0.02359745204	1	0.05644071812	0.2067499028	0.7073236862	41	1
10	228.1511587	242.185905	3930.883708	14195.11953	139.5783604	3249.723291	2921.207769	5318	3703.178947	985.0121874	3312.921798	176.0313948	931.3538668	382.8005092	1182.747909	2156.987103	0.2858020328	0.01032486359	0.2237572776	0.01780816147	0.0167156793	0.04888337388	0	NaN	NaN	NaN	NaN	NaN
10	228.6272923	317.2342704	957.1001298	16720.84631	1766.584182	3519.776796	2493.3569	6632.5	3630.255319	197.594908	2397.717881	386.4509178	599.0488339	247.8339724	987.2772866	1256.782416	0.05657690138	0.1093016003	0.2160578464	0.009094604537	0.01280769288	0.01875956392	1	0.05784311872	0.1966769639	0.7127150972	41	1
10	230.0956436	300.3730444	5686.598686	19295.28611	4730.080935	1462.49925	2122.886921	8574	18594.64557	1022.526601	3216.403322	856.0171003	434.3187074	227.9343596	1400.412553	8758.853105	0.2916555328	0.2414620054	0.07505730086	0.01530502874	0.01716746093	0.02043900091	1	0.2367010996	0.4637272979	0.2788395626	79	1
10	230.4915815	495.6364398	-85.70957202	16547.48059	920.8847227	2073.75985	2425.81295	6299	8822.98913	87.56014326	3218.546607	250.5678914	420.7270816	230.0136632	1219.375625	3502.290009	-0.005161646773	0.05629328004	0.1272057164	0.006318338835	0.01099078521	0.01356587754	1	0.002151700173	0.08487005869	0.3866790661	9	1
10	230.653471	566.5913139	2706.493271	14724.97168	220.8949693	202.6458014	2325.855448	5483.5	7236.053191	560.0306436	2913.905808	172.8367806	157.6948948	254.3245413	1027.645612	4732.104227	0.1856789459	0.01507904222	0.01503362492	0.01224616704	0.01309166197	0.01222838537	1	0.1462829471	-0.004361644017	0.03627508738	52	1
10	231.5148034	106.3550031	726.1307447	12985.34994	203.5645285	2609.378976	2182.184952	4770	11650.625	150.9650119	1866.588144	148.6567769	426.9153236	260.9684687	645.4481925	4739.987929	0.05564058388	0.01530402308	0.1995302576	0.01029739522	0.01298044728	0.02201142895	1	0.05519686706	0.002412143364	0.650925444	33	1
10	231.7973544	423.4505951	1315.098236	25469.84743	2711.295848	5382.792621	2549.005723	9984	14534.55319	163.1467651	1611.508775	221.4880961	372.0207169	327.126179	535.3678674	2156.336492	0.0523149703	0.10811003	0.2132395632	0.005586898269	0.009872664903	0.01014725568	0	NaN	NaN	NaN	NaN	NaN
10	233.3625095	184.6280472	2507.991409	15436.24052	2550.826937	907.7382805	2392.604171	6383.5	8864.829787	436.3908838	2359.719117	444.2941913	226.9336511	286.1552827	963.6574738	3033.676805	0.1681461885	0.1680865374	0.05910132061	0.01211409474	0.01417641534	0.01363880566	1	0.1365697623	0.312473663	0.1924805594	62	0.9999999749
10	234.4646803	53.17151361	829.1716787	12481.93101	1970.630752	60.77738825	1129.006962	5009	11332.16667	148.9856763	1727.258729	314.7948155	89.52256651	183.6634753	676.4218166	5305.816569	0.06818558537	0.1600448402	0.005226505506	0.00836494486	0.01686875941	0.007606657335	1	0.05316558162	0.2946029166	-0.0181940522	42	1
10	235.6175475	271.3100618	-306.9404545	18027.23152	1922.712028	4410.264384	2567.077635	7165.5	4645.642105	83.86134403	2555.316266	362.2153786	684.2646303	275.6171392	1039.544165	1534.18007	-0.01713347044	0.1109988857	0.2398378802	0.005037959991	0.01164707245	0.0176024561	1	0.0007263206672	0.2012148194	0.7792668425	15	1
10	235.9359051	135.8856078	-222.2511611	14366.36189	214.7989678	3289.252202	2206.506578	5271	3262.314607	97.2779266	2702.833977	169.5542501	601.6241352	264.8765185	949.4727969	1182.859446	-0.01426767907	0.01566389894	0.228353732	0.007440449629	0.01322158411	0.02068516683	1	0.001442663297	0.004336595102	0.7358693661	5	1
10	236.1401246	154.6679863	896.2293355	14338.43398	895.0081463	1425.185421	2009.484757	5463.5	9536.172414	182.9191342	2597.813517	228.7347157	308.7155082	202.5802225	944.5941639	2799.967563	0.06100970634	0.06138370447	0.09913046417	0.008925825154	0.01558348785	0.01339474843	1	0.05302335313	0.09421819583	0.3037366636	36	0.9999999999
10	239.5767262	656.64286	-38.1733336	14769.73376	2395.404546	403.714994	1699.306619	5946.5	8677.56383	70.39640133	2094.381469	345.4521598	94.96838493	182.7791829	801.4037678	2142.255015	-0.002695934665	0.1644658847	0.02863505558	0.00505415775	0.01514996746	0.00642628954	1	-0.001699364071	0.3047321384	0.04780780558	17	0.9999999978
10	240.5907179	293.14055	2020.502804	11903.7381	1191.771819	895.9882494	2739.656856	4890	3292.848101	801.9917539	4729.653242	495.283216	421.6276005	486.0182119	1819.772886	5086.511298	0.1681792294	0.09396449643	0.06725621965	0.02403867561	0.03333605342	0.03378801445	1	0.1365398271	0.1599479283	0.2178557132	59	1
10	241.3753905	484.2425163	8782.964765	18226.37436	2061.769788	1853.807334	2406.964097	7536	24872.50538	1521.100274	3056.617334	374.1973946	547.9518071	281.0832278	1229.211663	8114.938076	0.4753978937	0.1146966511	0.09639931693	0.01778013135	0.01118813883	0.02587503318	1	0.3835558471	0.2023770752	0.3891345632	86	1
10	242.5920682	343.6024075	-210.8022554	16907.41392	5784.13473	2076.137949	2122.303532	7950.5	18536.05319	83.83936991	2971.661398	1130.903751	376.5379546	236.8015753	1416.2968	8426.497097	-0.01235712104	0.34468	0.1244341203	0.005757863613	0.02301182762	0.01079162073	1	-0.001393671013	0.679239526	0.3874046275	27	1
10	242.4439887	462.600246	3180.413302	17770.71763	4284.325552	1057.245478	2349.021647	7774.5	3415.677419	583.2799102	3341.143861	871.0096514	284.1488777	250.2232943	1470.193181	1223.363158	0.1696014537	0.2377608534	0.05859541529	0.01164966378	0.01491796155	0.014703068	1	0.1382698026	0.4560659638	0.1939415718	65	1
10	242.0492175	552.3107351	1589.220484	9032.420986	1295.436711	756.0153529	2849.580809	3884.5	1391.810526	550.439203	3131.958078	495.827363	296.8430996	491.6226253	1279.832248	892.3011048	0.179788511	0.147837144	0.08114199525	0.02021871782	0.02589825204	0.03376768426	1	0.1471820314	0.2713811855	0.2711450645	62	1
10	243.6977752	207.1379467	2695.218	16966.65469	1001.986988	2591.02867	2200.881944	6418	3201.123457	555.2285496	3420.847439	265.7464394	599.2868845	710.581966	1293.404692	1271.018464	0.159563867	0.06241912403	0.1482003248	0.01650252785	0.01395641874	0.02954324202	1	0.1349217736	0.09750216602	0.4970398159	57	0.9999999901
10	243.952981	97.9457983	5343.80996	11623.65621	1183.268527	1043.715765	1879.212724	4677	12276.68182	1191.523372	2551.867105	262.1201384	416.6131323	213.0254196	973.3783124	5097.304878	0.4513034249	0.1007114677	0.08745695339	0.02753644058	0.01856085459	0.03804885027	1	0.3636279794	0.1733653855	0.35196078	86	1
10	244.5460302	526.7141124	3138.069137	16768.87605	267.5132039	185.6178618	2366.465142	6163.5	9483.489362	597.5121971	2923.880308	199.4689952	191.4072599	1184.186223	1080.298222	2668.138059	0.1839213623	0.01664942128	0.01111265771	0.01220905117	0.01217696973	0.01403746026	1	0.1446282081	-0.001240905518	0.02226647438	52	1
10	245.4742971	252.3088615	52.42506378	15451.65609	2466.448531	341.0944033	2279.534578	6287	5312.458333	72.02756694	2986.028043	539.8665599	103.1891263	309.4893663	1210.505071	2693.692734	0.003289052301	0.1618148496	0.02321387584	0.005034176897	0.01857336513	0.008358045878	1	0.002680025309	0.2990737744	0.03012119241	17	0.9091314646
10	248.6258197	162.4085346	40.28659862	12558.01823	1303.816949	482.1039353	2191.812117	4862	6215.961538	58.54213412	2246.260283	258.3868194	113.4333499	273.5886814	844.6330864	2177.800096	0.003005263668	0.1021507895	0.03946764807	0.005108725239	0.01612198709	0.008581245741	1	0.003067980074	0.1766046833	0.08428541639	12	0.9994317462
10	248.1913452	180.6613026	989.8301781	12480.49246	2042.560137	578.9626099	2176.120665	5309	12022.36364	430.5562242	3202.974405	537.9201095	153.436029	217.1997064	1265.690273	9413.688597	0.07721373523	0.1591088705	0.04555734145	0.04098313844	0.02168909099	0.01533702377	1	0.06309832014	0.2939043719	0.1245064615	43	1
10	250.610374	599.3539934	2925.101182	16899.43112	291.5781278	2618.351638	2448.631459	6121	11459.6	525.9940343	2771.112094	164.6021699	485.6426212	254.837897	1018.729212	3472.203808	0.1718841275	0.01819018285	0.1519007631	0.01260494735	0.01034130376	0.01886791583	1	0.1446284532	0.006403969698	0.5108661606	54	0.9999999985
10	251.7382928	224.1351879	7218.059563	15443.07096	3597.771699	-223.9101651	1925.684235	6837	7286.811111	1836.387155	3475.191898	919.4856309	347.3000592	254.4414844	1548.850709	4012.135848	0.4794580696	0.2460219437	-0.01674539278	0.03494579702	0.0230082486	0.02999886654	1	0.3801746892	0.4694978893	0.0007330813957	88	1
10	251.7728939	441.1720115	-31.00147177	18442.83945	318.9332524	1197.230281	2380.211908	6761	5295.651685	55.15375833	2920.191677	186.7141075	200.4662341	256.928467	1083.557386	1611.960333	-0.001828791065	0.01748428338	0.06423429844	0.002977641844	0.009802375796	0.007332161947	1	0.000202416914	0.00288549411	0.1660933405	3	1
10	253.730207	278.4745618	2690.157594	16390.73125	2562.284084	1086.060757	2461.211594	6729	5368.44086	683.2848497	3648.071524	678.3613534	333.7610584	252.0552238	1529.591949	2573.003555	0.1704559879	0.165864849	0.06621432233	0.01291634029	0.01760770725	0.01842306852	1	0.1388764998	0.3081084829	0.2177230361	62	0.9999999973
10	254.7740739	199.2237031	2381.054164	14736.6506	4427.57356	977.2691039	2718.639169	6808.5	3755.123457	502.0806384	2972.85836	991.9270339	263.7803009	868.306531	1339.939235	1446.960015	0.1658700931	0.3108817516	0.06466950236	0.01363737489	0.02554270813	0.01671770685	1	0.1363121946	0.6069896463	0.2173441802	67	1
10	255.3482687	634.2536658	2673.017529	15241.89946	1458.538841	838.6168932	2259.077467	5979	2951.784946	505.3994941	2751.751356	286.30289	236.6407357	219.2610261	1034.042182	1067.094591	0.1731613486	0.09877233125	0.05656518758	0.01113224734	0.01168804043	0.01305265541	1	0.139822767	0.1695024112	0.1818680364	59	1
10	257.6650738	76.49603908	-33.89616792	12310.18001	2874.65484	706.0978195	1650.074751	5268	10334.80851	68.71460924	1843.43409	410.6988627	124.5936184	237.2945951	743.798698	2992.271731	-0.00274426715	0.229430439	0.05643307712	0.006033515517	0.02002006239	0.008532319355	1	0.0006896935998	0.4395114054	0.1474925462	22	0.9999929699
10	257.4154139	406.2425904	12637.03914	17386.51976	1961.818273	-472.3091798	2238.650878	7153	17341.44681	2815.252227	3408.419999	429.4256954	441.876323	233.7449241	1394.68155	7792.200332	0.7322055446	0.1183395807	-0.02638936804	0.03556707372	0.01517492982	0.02923980164	1	0.5799120384	0.2050105169	0.01831360078	92	0.9999999953
10	257.6145283	485.2869094	1069.171591	15487.46379	3723.512087	708.1970577	2219.166189	6815.5	30982.58065	266.5723082	2983.769018	700.2351655	193.1749228	245.5526265	1232.669386	9900.8566	0.06966925504	0.2484931091	0.04585004689	0.008715563219	0.01587465378	0.01145043289	1	0.05784221024	0.4781839276	0.1275610355	46	0.9999993337
10	256.9742067	501.5073456	5255.230362	17130.70692	1788.183452	-29.52004208	2111.641366	6803	12146.64894	1036.751593	3006.005902	356.1557822	222.7661102	237.743849	1192.060682	5136.974338	0.3116210314	0.105979199	-0.001618411006	0.01570960084	0.0101540489	0.01479977192	1	0.2462785796	0.1819805331	0.01013418672	74	1
10	260.843289	155.204155	38.35000798	16461.99155	1622.322241	291.0958669	2146.654426	6357	3667.465116	94.45761991	2149.054116	361.2772539	96.92491027	1119.911231	827.2274593	1220.035917	0.002100694869	0.1008595105	0.01868610102	0.00655792851	0.01468903914	0.006165507762	1	0.0009220461048	0.173294052	0.01151968898	11	0.9980746074
10	260.8295939	178.602448	9625.898793	14141.31116	1044.7438	-373.7959078	2211.607025	5617.5	31677.65823	2455.203981	3223.308586	222.1170154	487.7394797	223.897145	1203.761494	14401.54361	0.6971558895	0.07680262816	-0.02332246276	0.03703068075	0.01906314032	0.0421088958	1	0.5518426848	0.1196292422	0.01944384014	91	0.9999415637
10	261.704937	713.8729262	1971.234488	12158.87316	496.6012994	1762.619577	2112.450205	4584	2340.652632	361.1537403	1995.643115	154.401593	334.0024932	267.9413494	745.4599286	1350.154749	0.1630069098	0.04278382014	0.1414502368	0.01128268557	0.01069867462	0.0184868789	1	0.1370446587	0.05680387693	0.4734407034	57	0.9999998882
10	262.4401042	357.2467185	5754.652581	18668.44432	3262.351258	1493.484043	2360.10738	7972	24604.31522	1231.255101	3644.873247	676.2213095	463.6604206	252.8227601	1532.000451	13096.13095	0.3045164075	0.1735866252	0.07628575041	0.01564480798	0.01482381908	0.02082113507	1	0.2464754231	0.323808857	0.283177331	77	1
10	262.4376238	431.3285821	-55.76917884	17773.32911	360.1281333	1100.756281	2104.564805	6398	7841.724138	59.96896493	3358.144154	183.9493764	235.7654164	223.2650035	1212.086273	2353.637989	-0.003051121926	0.02069934918	0.0623816014	0.003711281629	0.01081029495	0.007736236113	1	-0.0008713885032	0.009459117037	0.1594894166	3	1
10	263.2676133	15.52525765	2271.644346	8106.917004	1806.018524	496.2147572	1301.14939	3538.5	8335.677419	515.4141345	1744.49788	387.1819147	213.1819379	167.1496073	717.1835684	4022.173834	0.2802731077	0.2200674283	0.05553874714	0.02243873955	0.02808913244	0.02770001651	1	0.2261241965	0.4190606395	0.2072995409	79	0.9999999968
10	264.4559726	216.7670993	34.78956107	16982.92664	1212.132013	274.3919762	2021.454878	6424.5	9924.45	60.19983158	2441.111986	265.9835411	94.65710718	208.3351907	954.4896092	2924.25575	0.002035363865	0.07362547771	0.01670263335	0.003786434926	0.01086674653	0.005045081093	1	0.0005103963165	0.1170967407	0.003450709854	6	0.9999932082
10	264.9307585	321.1150637	-308.7637969	18355.25728	317.6453109	4581.062785	2565.822238	6795	3770.587629	100.6839406	3335.257165	233.1076702	885.0802001	278.8432077	1270.585323	1410.641238	-0.01677067599	0.01824972102	0.2454859381	0.005463600702	0.01263644082	0.0217932768	1	0.0006349886712	0.01021448655	0.7951936002	5	1
10	264.7433043	739.5368575	560.7771502	9105.978482	1351.995611	827.6392908	1849.239356	3780.5	9259.731183	135.6858367	1893.448735	314.0505221	195.218448	233.3669778	759.2713563	4845.030303	0.06321453827	0.1507598453	0.09639651049	0.01026402053	0.01829692375	0.01631097954	1	0.05533166085	0.2783473114	0.2984116178	44	1
10	266.5853143	239.7473788	2884.366051	18224.51544	1094.079647	2846.129362	2525.083574	7014	8011.925532	574.6755245	2933.739548	280.4141056	534.001397	244.9321952	1149.69889	2030.821483	0.1607863416	0.0613968849	0.1571430461	0.0117387346	0.01151859065	0.01970174489	1	0.1364962994	0.09567108861	0.5284731048	57	0.9999999991
10	268.735145	290.1023633	-63.62727774	16625.23285	3842.352978	1963.657654	2153.631046	7160	1673.789474	90.18090524	3159.631796	913.2354914	407.2291783	268.5164519	1418.117247	583.8293961	-0.004010575624	0.237545438	0.1174885409	0.005987542179	0.01979793799	0.01394325064	1	0.003902553666	0.4581605736	0.3605777626	23	1
10	269.5782398	133.5430638	-52.78064245	17077.98339	2767.679445	484.5183047	1611.32443	6893	5874.770833	73.76290662	2175.325062	484.0624007	109.3697582	222.0229567	940.1582562	1766.684867	-0.002976468579	0.1702333321	0.02937844488	0.004609946706	0.01533562673	0.005773459923	1	-0.001824802298	0.3166445644	0.0505789331	17	0.9999999984
10	270.7741839	529.1357172	5149.075667	16240.40657	2544.90323	111.8212507	2554.269697	6751	4519.71134	968.4558428	2804.480174	572.3335322	215.4064462	244.5401511	1201.601288	2196.506378	0.3207528607	0.1614405966	0.006461608932	0.01226292307	0.01590030246	0.01531042688	1	0.2545641693	0.2965160639	0.04267836028	76	1
10	272.4889525	254.664526	-92.58132694	19684.25696	2283.592391	1256.393852	1982.958224	7806	9847.62766	69.23665701	3026.21902	426.626178	231.8192021	232.1092568	1211.609689	2422.841059	-0.004745249554	0.1126852799	0.06246112602	0.003575104431	0.01098941795	0.007687017842	1	-0.001457660456	0.1990714096	0.1632173379	13	0.9999190477
10	274.4576056	206.4227088	1172.755334	15143.11462	1441.231202	228.4011868	2164.013664	5850	8847.935897	242.4466817	2534.252392	272.1538126	115.9766302	299.4947134	939.8528466	3965.984794	0.07641960506	0.09755971481	0.015955176	0.01668941158	0.01443594884	0.008953970131	1	0.05994317884	0.1661116742	0.01848053028	38	0.9999999653
10	274.6549528	703.6719206	709.1000947	12260.26203	1289.805878	1154.038621	1848.019343	4936	26403.17582	178.6203112	2430.263454	229.1525988	232.1335597	161.9146242	888.3372117	8106.168444	0.05661745679	0.1072942803	0.0917689766	0.008443680857	0.01534729075	0.01359455776	1	0.04940022473	0.1886361668	0.2789801071	40	1
10	277.9983571	97.80326437	4308.659058	15224.22927	273.4213553	1050.251868	2076.017314	5660	14968.10638	781.9513224	2524.112708	177.2157669	323.2028149	690.0872435	906.4680819	4882.251971	0.2918067939	0.01944032215	0.06608106144	0.01430294765	0.01341827303	0.02127915826	1	0.2343798176	0.00580968814	0.238311126	70	0.9999928509
10	277.7923413	186.7968082	3177.453464	18040.56111	1913.118046	180.3634475	2039.525604	7125	10868.65625	526.5060573	2734.079841	440.5623538	172.4112676	260.7350497	1147.919231	3074.039283	0.1749764184	0.1109999937	0.01002697758	0.01158748643	0.01423521766	0.01049899916	1	0.1382030382	0.1932376209	0.02040511537	58	0.9999999997
10	277.2760129	370.7504432	-7.424415216	21916.8152	2387.676808	320.1442751	1823.647001	8627	11552.81053	82.44698612	3241.885225	399.6255962	91.52772257	212.3249312	1233.485271	2356.678244	-0.0003409890762	0.1092046278	0.01469785823	0.003932386803	0.01159801158	0.004274979895	0	NaN	NaN	NaN	NaN	NaN
10	278.0114651	388.1524391	2.797655141	17909.58775	3178.918402	310.6680325	2101.641795	7452	10621.16667	79.85408549	3078.437001	585.7904252	116.8050942	219.9438976	1275.352204	4401.280354	0.0001795582925	0.1740240458	0.01810072079	0.00469628187	0.01396262791	0.006307637035	1	-4.562398618e-05	0.3240913634	0.01209332858	16	0.9991994182
10	281.6865144	44.93521141	618.6210537	9608.778309	1553.644592	874.804767	1828.801496	3967.5	12011.62105	152.6731813	1810.781956	327.4711619	196.3128997	229.6004988	740.2007015	7934.157078	0.0642730747	0.1664373544	0.09312945825	0.01253017816	0.01816322051	0.02187627337	1	0.05608228719	0.3105552788	0.2879019232	44	1
10	281.7592761	488.7731822	5565.793022	17935.57957	1902.620559	5.401527423	1861.413598	7207.5	12442.37895	1175.664152	3902.7642	449.8231018	263.2147499	221.7660352	1540.891577	4800.199389	0.3032365665	0.1056802925	0.0002871021178	0.01345135936	0.01255635444	0.01748921901	1	0.2397231495	0.1814575446	0.01489454366	74	1
10	282.8652565	426.3868062	7924.836079	16201.53494	994.0034671	-99.41174045	2143.992376	6242	16660.11579	2125.726729	4000.240588	308.7219773	385.8863355	195.0698956	1529.847671	8965.377851	0.498416054	0.06422560697	-0.005728832597	0.02322680531	0.01541950509	0.03007857138	1	0.3945352464	0.0950466831	0.035844296	83	0.9999999999
10	283.502723	576.4629737	-68.8808036	16463.67331	2795.057434	277.6963231	1955.579558	6719	16126.69792	64.37433123	3025.26879	522.6373145	88.41107118	215.3833415	1205.572399	7459.695384	-0.004292119275	0.1725376857	0.01672875811	0.00437768471	0.01524732355	0.005624774354	1	-0.003715301759	0.3210023175	0.006244075833	16	0.9975494872
10	284.7650544	227.8289357	-133.4326686	18199.14399	1120.991259	2233.704793	2384.271643	6978	7632.757895	83.09874274	3154.354108	318.9666501	441.0998402	218.5702951	1220.058656	2730.204753	-0.007048355409	0.0615738089	0.1246089734	0.004679394657	0.01253108111	0.01352725986	1	0.0005147636455	0.09568032322	0.3774164174	9	1
10	286.436514	28.67266143	-54.51275678	10755.66249	1133.080837	1155.814118	1513.396766	4213	12740.01064	61.90455623	1544.571396	184.1351669	187.9282651	186.0840891	574.7610681	2856.759565	-0.004620310439	0.1056836997	0.1079883449	0.006219463299	0.01651175694	0.01139404405	1	0.001682602009	0.1860688457	0.3218043655	14	1
10	287.0576794	148.1374245	-28.55931728	14653.92175	818.3862886	518.81724	2106.881481	5494	8319.1875	59.32613108	2965.582023	208.9892462	109.9581178	275.8378736	1062.395923	3247.318717	-0.00195134185	0.05691533295	0.03617367173	0.004446676547	0.01461069665	0.006210499598	1	-0.001479790424	0.08328077244	0.06980019468	7	0.9999994972
10	287.7322436	211.8481425	11301.43009	15754.18119	1054.082012	-274.2522642	2392.553	6359	26342.04878	2220.978411	2861.961547	263.0750791	440.0109032	246.0149329	1139.189553	9548.706024	0.7140018631	0.07113709811	-0.01747468432	0.02686824337	0.01291142897	0.03251778339	1	0.5656206434	0.1080681176	0.04338047559	91	0.9999999793
10	288.4267749	345.4041971	3548.256751	20459.12184	3587.274195	220.5690112	2193.920196	8568.5	5742.772727	569.2209985	3284.313901	632.1186957	163.510297	231.5314831	1329.804043	2353.307864	0.1700752001	0.1694242912	0.01108283176	0.008681765031	0.0140342185	0.008712589666	1	0.1348502996	0.3137154569	0.02542488117	61	0.9999999555
10	289.824475	291.8057107	11224.9043	15384.27491	2597.304022	-339.9915497	2316.146198	6661	17383.69149	2688.274248	3418.041874	656.1231223	481.5314793	267.5211435	1478.755172	10057.73585	0.729099877	0.1733952217	-0.02220776995	0.03615635199	0.01792190151	0.03971949714	1	0.5781753496	0.3186358489	0.03450096916	93	1
10	291.2858406	562.4926536	1086.049375	17054.71352	435.4289804	1739.195727	2396.40105	6290.5	30757.42105	246.3012397	2875.259254	164.6893168	329.4256258	224.2885794	1053.486678	7396.5248	0.06224617242	0.02683527951	0.1024711408	0.007664382651	0.01039894008	0.01264824975	1	0.05395129404	0.02310635598	0.3142310718	32	0.9999998344
10	292.7050961	197.8020852	-50.0792275	17181.23969	498.0700916	583.841039	2116.718181	6312	20922.58889	54.04342669	3163.521718	215.2009549	138.8639982	202.5240388	1177.053746	7848.390859	-0.003033940069	0.02924330126	0.03436336509	0.003437436313	0.01188658215	0.006341165086	1	-0.002694057303	0.02619012588	0.06208957817	2	0.9999990347
10	293.4416757	67.40887513	6093.858076	13270.09105	217.6222332	-171.2041617	1772.561231	5036.5	7538.847826	1179.78256	2669.129167	150.6458637	289.4557308	212.7602159	948.9001408	2914.708132	0.4488338936	0.01673413657	-0.01261823739	0.02031675916	0.0138351811	0.02550238359	1	0.3541563922	-0.002863126866	-0.001263496627	81	1
10	293.2805713	83.19805873	40.70163207	10725.51384	4327.712464	321.6943935	1717.536099	5148	3936.536842	87.27382506	2002.486589	786.6748934	102.6313451	248.3547605	914.9599023	2277.565604	0.003432048781	0.4026904453	0.03007243802	0.009126550113	0.02593818398	0.01065423676	1	0.005247199825	0.79578574	0.06411150831	29	1
10	294.6142097	331.5736322	1315.012016	19481.05765	6538.119784	778.708783	1824.73209	9006.5	8831	349.1509927	3882.89573	1271.214381	192.3312596	207.9815083	1698.257964	2594.675886	0.07001626692	0.3255517859	0.03914648305	0.008015798511	0.01676862541	0.009155367069	1	0.05829804825	0.6368067778	0.1074570655	49	1
10	294.1609272	371.5656246	6415.229111	20649.85141	4913.292339	-80.77965399	1793.254717	9050	11377.64444	1132.924016	3358.235318	861.6652591	256.0208263	244.2765423	1400.234673	3864.503661	0.3088718789	0.2436861134	-0.003973138765	0.01320770345	0.0142856115	0.01396810495	1	0.2450628053	0.4657614911	0.007036052105	78	1
10	296.3360958	472.5338064	12040.99688	16794.03142	541.8472987	-433.301172	2085.655809	6506	19629.65957	3210.263023	4235.524084	231.8886136	550.4043122	292.1244199	1612.614087	10850.78632	0.7204455556	0.0314132364	-0.02092537546	0.02851545925	0.01451221466	0.04198203204	1	0.570194009	0.02605462976	0.03112840581	90	0.9999269327
10	298.147553	250.5754894	55.97936887	15753.71668	2411.652006	563.4805004	2061.110885	6388	1429.719101	73.37962171	3398.777699	658.0901731	125.9647353	607.6911356	1374.759441	697.4499003	0.003854350251	0.1594348823	0.03683894944	0.006320572419	0.02230552024	0.007848211747	1	0.004038230964	0.2945937742	0.07768828656	17	0.9999999
10	299.2795546	455.4890801	-22.95333498	18333.40718	445.138784	280.864391	1944.803754	6695	9743.694737	53.14244437	3513.052705	191.0445633	94.65717498	229.2906139	1266.032606	2715.599699	-0.001213813078	0.02395305621	0.01526183608	0.003103731649	0.01058918084	0.00448714871	1	-0.002586976481	0.01467869572	-0.004371247868	1	0.9998179575
10	301.850388	278.379748	4906.064632	16922.4728	2794.209485	-3.627986247	1977.459933	6997	14498.04255	1211.162013	3787.449135	730.2057428	259.3075888	235.0110945	1593.367766	6933.724331	0.3000853531	0.1764949058	-0.0001899011304	0.01985719899	0.01824059587	0.01959749325	1	0.2377630712	0.3274194406	0.01547330024	76	0.9999999994
10	303.0088425	399.8193422	2964.317708	17828.50599	1111.926113	2839.684764	2539.538625	6974.5	8329.957895	628.8232764	3508.529729	320.8687009	579.4586259	261.9240567	1381.279538	3504.621098	0.1612190836	0.05995779036	0.1580158473	0.01185456414	0.0118138774	0.02017586065	1	0.1368887386	0.09273049205	0.5315553281	57	0.9999999999
10	302.251867	438.4491884	-30.88807771	18497.48791	3189.347678	308.0007238	2092.686291	7745.5	11500.87097	76.5940938	3466.601949	611.57068	109.7932674	277.3822273	1415.912966	3812.512199	-0.001612638957	0.1693122519	0.01664815365	0.004399604046	0.01410877715	0.005495987919	1	-0.001611767616	0.314340827	0.006428016951	16	0.9981506174
10	304.3374337	28.32719077	4726.2344	10242.76622	1633.70721	-230.8663911	1499.799894	4365	11874.78022	950.6764975	1947.756739	382.6636007	210.4446805	864.546196	770.7088189	4830.305571	0.459113472	0.1559211731	-0.02402673622	0.02302190467	0.02651857651	0.02247880241	1	0.3627209108	0.283632646	-0.03297501682	87	1
10	305.5032367	305.6725049	-62.995607	19007.03488	3532.792038	1213.161585	2116.211348	8141.5	8693.744681	93.37827227	3011.423498	674.1680094	209.0953284	218.6644373	1311.510578	2087.610673	-0.0033541916	0.1791347919	0.06255735353	0.005107723196	0.01559393069	0.006965108037	1	0.0002055899438	0.3360358497	0.1666306562	18	0.999999937
10	307.4629967	365.6767955	2937.228975	17001.7232	4058.470307	1085.298819	2256.322679	7494	5315.902439	593.0786835	3034.843199	859.0655927	288.3864472	276.0476821	1397.682561	2654.738092	0.1700369393	0.24259232	0.0631684399	0.01339170566	0.01711994857	0.01434311184	1	0.1389679643	0.466166551	0.2101960329	65	0.9999999999
10	307.6622168	780.547267	686.2248187	10120.72555	3142.597311	293.0256236	1284.173012	4612	4974.914894	136.5645385	1500.790691	507.6840768	106.1971771	185.6328985	673.8002163	1492.72696	0.06777747294	0.3137232104	0.03088612621	0.009893681299	0.01798252799	0.01012019086	1	0.05585395048	0.612174986	0.07764227272	49	1
10	308.5385246	176.6773357	5102.022612	17476.7812	4224.464083	1297.091549	1947.665011	7692.5	22483.01053	1002.228753	3093.653992	860.8612585	385.0644851	209.2576058	1395.556266	8194.076643	0.2954295398	0.2480801905	0.0756065889	0.01536004551	0.01982058738	0.02155095811	1	0.2398010472	0.4773710895	0.2818759521	79	1
10	308.9022947	71.15167096	-34.5992026	12699.63731	1968.960726	204.3954936	1754.25319	5220	17651.21111	68.02365413	2280.7584	336.019819	78.61580211	274.6987059	862.6904592	7987.579363	-0.002288273742	0.1555678711	0.01567549935	0.006100954013	0.01991477047	0.0068165206	1	-0.002329808452	0.285982797	0.002310949723	16	0.9785308954
10	309.4782472	241.5706756	2986.227337	18275.5534	2944.62806	2898.278708	2724.990382	7618.5	4110.966292	630.3200584	3441.235938	899.9032738	586.588006	3051.776758	1422.482035	1259.050196	0.1651528561	0.1591933527	0.1571063482	0.01676167285	0.0460535388	0.02644977305	1	0.140780533	0.2972324574	0.5333933076	63	1
10	309.3234809	702.4067514	2218.250735	13554.42405	4272.890241	687.7010022	1921.788114	6267	11777.40625	416.4121487	2377.288791	714.9222893	208.3873229	229.4468699	1023.895992	3739.871336	0.1599482016	0.3065957105	0.0498852199	0.01196802292	0.01780454112	0.01497317298	1	0.1305507732	0.5977144094	0.1642565509	67	1
10	310.7793864	351.4379281	1259.218405	17517.90628	6150.056919	165.7326637	1799.584756	8227	14284.71264	299.8390387	2944.208401	1152.569797	116.5060832	235.1610133	1404.10073	4800.789792	0.07077542126	0.3522196888	0.009359825678	0.008810006079	0.01862100799	0.007526084606	1	0.05709586235	0.690836723	0.004807482494	48	0.9968760053
10	312.4554276	197.2805318	2704.733719	17266.5552	1014.548267	2748.63722	2375.426675	6514	7440.680851	617.3551241	3553.576705	291.9044929	656.9197465	249.6229816	1355.967601	2527.793505	0.1594792463	0.06187572484	0.1565998488	0.01168355287	0.0126265104	0.02539101379	1	0.1354214895	0.09664621254	0.5263053253	57	0.9999999989
10	313.2419111	477.7030038	3419.713357	18636.51214	1051.542029	176.5858642	2094.152607	7105	6407.510638	788.0179533	3921.840635	368.3365241	186.7067883	224.5762623	1521.419575	2874.174626	0.1822341017	0.05512489845	0.009911207878	0.01018623684	0.01306450487	0.01098650985	1	0.1435189451	0.07803441442	0.01929874896	55	1
10	314.407206	637.8100541	2814.219152	15367.20689	128.9389892	190.7738511	2509.152461	5746	6385.680851	514.5464876	2517.97927	180.8256308	155.3554614	319.1333645	921.8445898	1773.303067	0.1864731907	0.008768072752	0.01177122807	0.01327306981	0.01239100923	0.01083974156	1	0.1466419098	-0.01747553253	0.02480710657	52	1
10	316.730336	263.4263119	3269.594566	18602.7715	403.8387933	1193.305588	2235.427502	6907	6976.789474	762.0780855	4119.838098	210.5085176	312.8723319	205.8985092	1525.18018	3061.386895	0.1758896485	0.02221959547	0.06178558523	0.01016632064	0.01191608029	0.01787258064	1	0.1417212698	0.0118636313	0.197506119	53	0.9999999953
10	316.4960434	543.2230944	22.14661454	15360.41814	2487.927539	348.6792795	2380.328771	6265	6155.333333	62.98740034	2877.32396	549.2418794	111.4417975	255.2671089	1179.782872	2271.702064	0.001712065296	0.167565548	0.02362908621	0.004253934249	0.01360892693	0.007374327498	1	0.00149880571	0.3109465174	0.03145651734	17	0.9117858414
10	317.6920958	515.4375638	4995.440621	16728.43563	297.6895221	3992.297509	2744.499248	6283.5	8412.12766	1125.593073	3755.306251	185.5898294	884.4422731	321.559082	1387.669777	4008.892396	0.2912825643	0.01673078542	0.2295487929	0.01552248707	0.0122621641	0.03302332611	1	0.2450646872	0.005360289777	0.8084418308	71	1
10	319.3662053	148.7976138	2654.827196	15337.85407	3397.250557	182.5244898	2110.643674	6632.5	5904.848837	535.7652374	3126.354762	821.7999761	181.2347416	274.5133763	1351.596557	3323.534793	0.1771773564	0.2250575091	0.01193475448	0.01545006479	0.01989358812	0.01720889321	1	0.1410276825	0.4283862161	0.03230232689	64	1
10	321.2387535	25.81133029	-2.237159409	9158.399221	229.9452333	113.6678734	1388.215109	3361	7755.819149	47.55235553	1715.942428	125.9466619	68.34733585	183.7504259	609.0355656	3360.08307	-0.0003007021017	0.02643534157	0.01215197832	0.005725231683	0.01479572185	0.007571322352	1	-0.002050377373	0.0196939421	-0.01491433473	1	0.9999855634
10	321.5370824	63.59253054	1911.182673	12151.89846	1837.529451	51.48662926	1644.536343	4997	6482.517241	450.4770967	2557.536263	410.0503358	137.3642632	231.7694929	1009.941967	4645.306571	0.1600874208	0.150577276	0.003501848735	0.01335200659	0.01963912835	0.01247707206	1	0.1262184055	0.2746692251	-0.004045288673	61	1
10	321.1207883	93.02232528	-45.06097065	16612.06356	1578.108557	889.7641552	1731.778034	6392	9110.010526	72.01149755	2414.399341	344.3306869	160.4764745	200.1445075	945.5876786	2709.820715	-0.002841242112	0.09956635822	0.05582262334	0.004780842426	0.01508996337	0.00724882768	1	-0.000500095699	0.1718144193	0.1399345289	13	0.9999999681
10	322.3652124	681.4499462	-252.902715	13104.49126	1306.796888	3051.578829	2195.547704	5206	5865.585106	72.96440932	2378.665372	264.0510371	539.3871502	200.2024357	892.5072011	2032.613728	-0.01851665142	0.09992723901	0.2313650587	0.005569970444	0.01229990736	0.01622260607	1	-0.001044047577	0.1781331544	0.7489336631	15	1
10	323.6922383	316.764245	1368.281895	20925.36947	5258.917846	864.8540913	1985.234507	9293	35843.41935	305.5345107	3122.647235	817.8889229	181.8584258	271.2319694	1318.785548	9044.811971	0.06642573019	0.2485023557	0.04260277263	0.007105301376	0.01525329385	0.009178210185	0	NaN	NaN	NaN	NaN	NaN
10	325.6099696	133.2590013	6844.25713	13837.34151	227.6967906	-171.8732073	2309.221831	5314.5	7355.129032	1412.652786	2823.538992	178.5865769	327.4866618	241.9091457	994.71598	2212.803407	0.4904282093	0.01688477677	-0.01168747794	0.02362236446	0.01782385586	0.02848028015	1	0.387372785	-0.002688509304	0.01129588385	81	1
10	326.5063552	223.7813381	1280.333161	17982.2361	6281.389748	138.9965235	1555.567355	8572	15819.90323	273.5343478	3383.244193	1224.702983	135.9123462	248.4034861	1537.469173	5815.105018	0.07200719139	0.3373165571	0.008113101527	0.008198519239	0.0221047614	0.007943366617	1	0.05786986724	0.6600740762	0.000112637499	48	0.9999773288
10	326.3565378	344.2543305	1422.567841	20947.41788	3658.236714	917.8591281	2069.507717	8772	9015.864198	338.6564747	3682.789019	724.5282072	189.4217164	246.8034561	1502.571335	3080.728005	0.07024988428	0.1664416219	0.04412749554	0.007828878374	0.01514602991	0.007488548604	0	NaN	NaN	NaN	NaN	NaN
10	326.4907301	581.6418258	3198.17976	18534.03188	292.7351744	2958.169158	2756.042893	6955	12311.74468	551.979385	3026.804069	193.9023743	520.1701862	350.7891976	1143.834462	3472.141076	0.1698257488	0.01589301674	0.1565297094	0.008782625043	0.0106510653	0.01648646722	1	0.1432839549	0.001822545541	0.5264610357	54	0.9999999997
10	327.5481557	561.6617077	5372.081752	17734.64415	4240.650796	1456.628435	2397.206289	7864	17826.18085	1028.241756	3378.224236	844.8772326	382.8895569	273.592356	1492.189867	7805.923936	0.3010709112	0.2366092663	0.07727535082	0.01412085243	0.01482406999	0.02030101426	1	0.244316347	0.4537570232	0.2884830391	79	1
10	330.7428995	357.1008399	17.56340251	16171.70571	833.1467892	611.5989994	2249.77732	6044.5	5847.192771	59.81386595	3986.983261	270.7807926	142.4567975	245.2965915	1460.149036	3031.518739	0.001223230969	0.05379406096	0.03735866028	0.004944240113	0.01337683566	0.01000064596	1	0.001105336779	0.07687176096	0.07451505861	7	0.9999994302
10	332.4793396	751.2665207	556.6748477	10210.81829	1634.818948	887.3313761	1715.599911	4270.5	25431.64894	146.9965328	2012.25507	281.2470415	190.2526585	207.4132437	763.494904	9574.96006	0.05437230543	0.1627049002	0.08798697072	0.007760367321	0.0194165086	0.01382413106	1	0.04781034338	0.3027396864	0.2675886902	44	1
10	333.7158776	151.1958182	7769.351375	16048.38444	408.3459735	-199.67978	2150.692277	6138	13984.39286	1463.871821	2884.440808	177.6111316	304.4843362	225.4640358	1081.069157	6436.354575	0.484290055	0.02803841866	-0.01132083417	0.0259217802	0.01201119216	0.02251881489	1	0.3825974417	0.02033745992	0.01166624951	81	0.9999957901
10	333.5650472	303.6152605	3180.169886	18464.23174	3192.26356	1221.332699	2716.099348	7886	14197.56989	527.0930168	2948.558775	577.8504092	278.6344919	261.7682684	1254.781038	7036.327492	0.169760033	0.1737015136	0.0654388336	0.01140831339	0.01477609953	0.01246329594	1	0.1383336545	0.3242399678	0.2151877996	62	0.9999977715
10	334.2432963	182.1408641	7421.899315	15209.26706	2482.692979	-172.9358649	2119.276929	6414	10795.98958	1644.76499	3381.43535	610.7224611	332.0593139	280.2818298	1417.85242	6710.021632	0.4832812057	0.1726393357	-0.0111648503	0.02219989847	0.01921173476	0.02603411253	1	0.3829964597	0.3184003981	0.01800467188	87	1
10	334.7886164	201.147676	1314.478447	17351.3088	1270.096233	214.0486621	2038.267453	6689	17188.27368	248.3236132	2759.36906	258.6983838	118.6455977	221.1705125	1037.207028	4667.607559	0.07657973129	0.073380418	0.01290544526	0.007276314558	0.01130877534	0.007128021513	1	0.05966385005	0.1161764607	0.006868827998	34	0.9999929736
10	333.9042916	373.0778007	-11.35718147	17369.39318	2873.033396	1164.165281	2458.14817	7223	3937.229167	79.71333916	3462.002868	676.9264137	209.5220141	252.9893935	1428.705703	1713.382426	-0.0005930138282	0.1700960626	0.06725451053	0.005162868987	0.01831889449	0.009382994605	1	0.002651456254	0.3175416035	0.1832611107	18	0.9999507817
10	334.4871047	607.6389495	1203.211561	16671.37239	7421.530857	119.7268873	1648.1451	8249.5	8942.031915	272.3820193	2912.69364	1387.606233	124.1395205	317.6095221	1454.611793	3249.142711	0.07152098777	0.4405898287	0.00766114667	0.008816463895	0.02195854904	0.007921175054	1	0.0583032566	0.8729305554	0.002726297926	51	1
10	335.7790892	5.946068567	624.7181524	10432.89754	613.7655144	934.0971378	1212.654733	3853	10725.12162	138.2516101	1536.48503	139.3962288	167.9987731	163.2310054	548.8314943	3810.645812	0.05988461904	0.06059512059	0.08718712539	0.009141102301	0.01365193429	0.01331989395	1	0.05130730289	0.09222215539	0.2617802203	36	0.9999999998
10	335.6548811	252.4635084	-14.12061427	18669.01221	461.2125214	304.5478994	1915.737901	6926.5	9030.255319	57.62134673	2801.563975	202.939134	91.49077987	236.9442496	1035.463952	2858.017675	-0.0007767296615	0.02521291713	0.01591637175	0.003183445618	0.01042806403	0.004469447638	1	-0.002183673939	0.01729436361	-0.001937250937	1	0.9994855965
10	334.9845547	470.2332577	-8.954107905	12734.76805	2805.305435	1771.311852	2424.70066	5517	1577.663158	193.0372689	4075.698384	1033.230561	532.5861277	317.2277707	1747.078756	1141.723022	-0.0007652180442	0.2207458599	0.1307660021	0.02006938175	0.0312542252	0.02407451609	1	0.007254268369	0.4239370548	0.4069312769	23	1
10	338.131921	96.54394549	6982.283202	15373.49709	1584.531279	-218.0921676	1802.464476	6091	21217.84043	1398.376532	2754.980695	317.2758377	296.7925714	214.3389309	1082.807324	7232.210762	0.4650766217	0.1039628285	-0.01404725852	0.02412077897	0.0139642922	0.02342398717	1	0.3677243865	0.1768248825	0.001015728162	85	1
10	339.7863754	232.7794486	8995.849314	18892.49636	1294.083883	2009.399775	2180.013865	7477	17741.81443	1580.503553	3314.186624	321.8582738	516.0971738	263.0506886	1336.767223	6136.117715	0.4697431549	0.06636112267	0.1020395845	0.01976499874	0.01041865183	0.02652934029	1	0.3790341132	0.1029465783	0.4055368672	84	0.999999958
10	339.4293841	435.2225846	-36.1626572	17642.52284	1164.961041	321.1040457	2188.946053	6681	9567.526882	56.06430929	3599.286168	312.1781794	115.7016071	245.7496333	1356.249547	4458.868997	-0.001921211184	0.06979404559	0.01973137596	0.003699910638	0.01358466865	0.006080667109	1	-0.00246857327	0.1093101427	0.01297371886	6	0.9949703021
10	343.7658867	701.85255	2666.567831	15708.08441	733.5213304	97.6414302	1887.143762	5801	4268.90625	432.2064203	2532.485801	201.5831945	151.3269145	205.2652249	933.134212	1281.410745	0.1728148607	0.05039533947	0.006199552506	0.009838436123	0.0111227034	0.01108770804	1	0.1357199472	0.06820659331	0.004044098902	55	0.9999999999
10	344.497012	47.29784225	-4.545770376	12595.27872	2900.50438	326.5083257	1480.523226	5386.5	4275.148936	68.08253618	1879.576037	387.030157	86.5453223	223.3497562	741.4225398	1181.62395	-0.0003759149622	0.2298196481	0.02650429432	0.005605115483	0.01793971651	0.006741123281	1	0.0005436968673	0.4393643788	0.04361307414	21	0.9999999996
10	345.5883924	286.4382786	-80.96998951	19560.11842	3640.234208	1232.757763	1959.78871	8244	8135.247312	83.4040499	2967.298018	600.8239736	212.5079311	185.3517177	1245.087789	2601.861427	-0.003898828079	0.1786933711	0.06098111875	0.00452664516	0.01407183976	0.006252009689	1	-0.0003394134893	0.3350786479	0.1609907382	18	0.9999999758
10	346.7657024	143.3406688	43.9539615	15232.50731	3665.475788	251.9702679	1974.01596	6515	7330.791209	84.37777046	2526.651861	606.2423185	98.51701379	294.5028282	1046.633204	3460.305868	0.002771010452	0.2418983006	0.01793013077	0.005947016774	0.02048626828	0.006535836813	1	0.002567964186	0.4639793653	0.01490355278	20	0.9877533429
10	347.4895469	660.2033835	5475.953193	17167.6783	281.0868716	-105.3202821	2063.65768	6355	5226.580645	995.4429538	2868.635591	182.9953758	210.7010683	213.1069705	1073.802452	2121.777989	0.3175749873	0.01746353131	-0.005928040485	0.01527383731	0.01024037818	0.01356929206	1	0.2500007833	-0.0006285404867	-0.007255648634	69	1
10	348.724365	456.6325807	1284.93047	18111.84596	6212.141293	728.2712882	1931.006101	8452.5	6392.054348	309.9195434	3734.073169	1299.060039	176.8860566	240.5153761	1683.004877	2401.634926	0.0704710943	0.3334645164	0.04138315003	0.009082962239	0.01933248758	0.009646044867	1	0.05887803184	0.6531850753	0.1156922654	49	1
10	349.9526484	160.0804199	980.5604873	16308.2743	3913.777761	1597.972356	1690.532541	6994	10353.17021	251.6519138	2901.295268	803.6329539	319.7958278	241.4247379	1284.6736	4017.333622	0.06016661374	0.2512668156	0.09558208029	0.01044909663	0.01875254603	0.01486640565	1	0.05367580694	0.4855006262	0.2990722761	47	0.9999999891
10	350.2801256	114.4969978	1059.684833	13761.67047	817.4870005	161.6810663	1994.610449	5195.5	15894.1875	234.061624	2237.378309	190.0085157	117.4881889	237.1113615	813.2536694	4694.119565	0.07769709086	0.05839640047	0.01275754381	0.008542933425	0.01325032116	0.008803163016	1	0.06042078156	0.08528205168	0.005978958912	34	1
10	353.6458341	254.3116937	-22.75553298	19190.60306	1187.519876	677.1277646	2227.344434	7344.5	10253.3871	71.416005	2936.613582	277.6366677	154.8010274	218.2286239	1114.212466	3614.763186	-0.001136301283	0.06158171941	0.03626412197	0.004014573945	0.01163004868	0.006399096244	1	-0.0007855427277	0.09289881799	0.07049239636	7	0.9999996325
10	353.6960011	318.4726041	1265.540106	17228.3176	1251.015744	228.4836416	2062.502571	6539	19194.23958	317.1050753	3339.142183	319.8715546	107.9378164	213.0634509	1283.521679	7573.226869	0.07678767628	0.07242751081	0.01376221298	0.008049841997	0.01461950618	0.006729494654	1	0.05988003814	0.1142383912	0.009865056647	34	0.9999973039
10	353.4802516	488.5728657	-36.62532613	18622.14902	2033.32557	596.47094	1898.945138	7304.5	7848.833333	60.38272114	3324.812356	457.0753348	130.1790435	204.1446093	1324.891629	2485.894475	-0.00195151663	0.1108973919	0.03233559928	0.003373774664	0.01198049872	0.00556352409	1	-0.001295960721	0.1944290438	0.05865593243	12	0.9999994735
10	354.4882828	71.6815912	19.47626405	13410.74323	3003.924197	362.5960506	1706.032741	5698.5	4019.180851	79.85008941	2032.603636	446.3548723	85.84615331	225.0030359	808.5148917	1286.849875	0.001542237873	0.2210027219	0.02811333921	0.006386631522	0.01764853085	0.006687063442	1	0.002109312348	0.4212336857	0.04928932297	21	1
10	354.3129018	369.3095141	9494.866494	19679.69018	415.0107791	2235.345681	2456.341896	7571.5	6610.677419	1759.958581	3495.645409	222.7852382	650.8728242	543.3003469	1309.852458	2242.628437	0.4780567771	0.02195676059	0.1087815032	0.01899568088	0.01140846308	0.02930398157	1	0.3857529384	0.01159821935	0.4290716677	82	1
10	359.1478368	21.38470541	7.569924879	11432.73648	3516.223822	109.6341511	1300.124899	5146	6426.617021	85.05580013	1670.876361	514.4858494	102.8960976	281.4151503	722.2202615	2152.833377	0.0006943387715	0.3137963791	0.009563512067	0.007833132497	0.02100969912	0.009626716041	1	0.0009363204952	0.6119224919	-0.01176011022	24	0.9994915313
10	360.5026923	436.627602	5126.185151	16915.75525	5335.789297	-1.376316276	2168.500099	7851	11799.66304	1011.572916	3293.843848	1103.878492	234.2558632	405.5026575	1496.983897	17317.85165	0.3055813417	0.3171827114	-1.628836027e-05	0.01483810156	0.02045964215	0.01743305523	1	0.2433155522	0.6173913343	0.02316560117	80	1
10	361.4728952	198.5640419	-122.5517328	16889.04834	5575.637995	2144.545052	2481.293011	7729	4620.916667	117.4325577	2414.549673	922.4286273	287.5350146	188.8598959	1160.606503	2121.267455	-0.006783248694	0.3335973287	0.1282137286	0.007309108862	0.02088718591	0.01119735317	1	0.003214688781	0.6564922897	0.4013778022	27	1
10	361.1732066	596.829833	1108.137325	15548.89773	5053.64596	648.2508594	2119.441191	7196	2309.242105	275.763025	3106.811662	1025.514052	165.2616568	246.7289067	1408.218402	961.9411969	0.07153655568	0.3261281171	0.04122106976	0.008582940126	0.01733654511	0.01085990391	1	0.05965570186	0.6380538367	0.1150596915	49	1
10	362.6656171	395.4306128	1238.698024	20114.49991	1492.233538	875.649393	1976.06463	7724.5	28291.75532	331.3275116	3884.617267	306.6196095	193.1650444	227.4134099	1460.082323	10244.47025	0.06141458784	0.07210842324	0.04420384541	0.007006583581	0.01219289222	0.008300504487	1	0.0496963857	0.1145976828	0.1126274028	35	0.9999992729
10	362.3444362	540.6478438	-79.77586391	16667.91132	2469.698727	2141.121034	2765.458233	6798	4832.557895	91.06135152	2708.183575	578.1324321	358.0720977	640.4748673	1131.004151	2225.666487	-0.005187518313	0.1570496003	0.1316523651	0.005562148145	0.01755191136	0.01164015664	1	0.003264611959	0.2926905583	0.4063828133	19	1
10	367.671436	261.3856839	3206.725121	17640.77008	392.180973	257.3068412	2384.184367	6624	11530.57831	688.3799733	3338.621383	220.788951	169.1441246	264.0898942	1256.105434	3745.146183	0.1803577979	0.02270009565	0.01608692707	0.01119176442	0.01337555225	0.01046740862	1	0.1421763794	0.01140121006	0.03907701326	52	0.9999999623
10	367.6756937	327.3097252	2942.521187	17861.38327	6000.402919	1029.355599	2048.090219	8494.5	12063.97727	763.814891	3673.449346	1247.230612	283.7926567	251.9436798	1652.879422	5099.878159	0.1632760915	0.3318280218	0.05492923646	0.01458869885	0.02028733157	0.01662888416	1	0.1337545541	0.6498688971	0.1836507673	67	1
10	369.4819694	738.2569955	751.8023177	10996.51847	1089.885749	119.5138982	1803.028489	4362	15336.33333	201.5425242	2262.019876	225.61521	103.7077402	186.1065109	834.7253933	6853.324608	0.06678737373	0.1022802964	0.01086725192	0.01015187574	0.01589469775	0.0106143911	1	0.0519586903	0.1757202802	-0.001230337622	38	0.9999999855
10	371.6362585	502.3259046	8759.475687	17595.95319	992.8036325	1895.525602	2363.442545	6862	11215.88421	1666.419727	3275.320221	294.2222238	493.9975558	310.2228729	1281.5078	4481.424415	0.4916000241	0.05674704758	0.101699047	0.01664470757	0.01312236865	0.03066643472	1	0.396352175	0.08303241452	0.4088383062	84	1
10	372.2246346	274.2167331	43.41089592	16436.38824	2470.417873	379.6720503	2172.899095	6698	3130.632911	93.34265101	4107.626988	789.8384428	104.4245454	316.6227522	1690.600303	1566.792683	0.003002794516	0.1611609858	0.02472112266	0.007817224229	0.02469895351	0.008489773903	1	0.002549055727	0.2977744877	0.0352889151	17	0.9966549051
10	374.8505741	147.0271635	7215.579609	14678.79419	809.9120159	-153.5809883	2268.132472	5700	8692.852632	1272.953142	2557.859685	186.9153138	273.0697276	229.8118191	938.0148145	3334.840977	0.4964773668	0.05720109797	-0.00916270558	0.02094899185	0.01290694157	0.02235604151	1	0.3926984332	0.0804674977	0.02313688957	83	1
10	374.5848853	292.6497045	-40.69731368	20913.96557	5095.261197	643.5186425	1949.179858	9231	7676.861702	93.18890355	2950.333292	725.6057403	118.3151945	239.5676957	1221.529613	1908.254985	-0.002050191772	0.2440782078	0.03130398018	0.004772614237	0.01487606156	0.006235571081	0	NaN	NaN	NaN	NaN	NaN
10	376.3445152	782.5909766	-4.686353165	9052.153314	2142.973824	90.83629448	1405.28053	3987	9007.37234	59.11905879	2005.726533	499.0161486	69.0644479	169.8621608	850.2327581	3679.311544	-0.0005337006898	0.241366649	0.009896359315	0.006712659642	0.01912052061	0.007736952805	1	-0.0006171155538	0.4626443449	-0.01388882061	20	0.9813751744
10	377.8004124	201.3137998	-121.997829	17548.98185	4297.403675	2131.332363	2247.040191	7674	4136.739583	99.80702494	2473.089191	691.689929	312.9098577	224.3045062	1102.045762	3226.384061	-0.006478000986	0.2477825704	0.1244821607	0.005911699394	0.0158200821	0.0112107338	1	0.002496332158	0.4794909559	0.3848536023	23	1
10	377.6265723	548.2678171	5021.947946	16922.61514	4036.643074	1283.533115	2456.414212	7598	35633.69892	982.5230893	2978.55093	772.6542293	347.5679375	271.9477075	1306.621501	14127.85467	0.2988844864	0.2441882846	0.07588447098	0.01606706457	0.01654711139	0.0198119127	1	0.2425415503	0.4693440341	0.2834564437	79	1
10	378.8791003	94.98507834	13747.31878	13828.09948	1424.552442	-791.4156781	1544.878089	5802.5	4326.810526	3017.467541	3108.484167	332.2747011	585.0750077	307.9144014	1236.098747	2230.357658	0.9914827283	0.1023538699	-0.05254177023	0.04174291717	0.01547106987	0.05220098286	1	0.784651369	0.170209968	-0.0155951112	96	1
10	378.346083	666.9673313	-37.38705887	16524.46836	335.6737549	224.4589409	1707.238065	5941.5	13525.61702	46.98017891	2265.221802	165.4032019	80.56270034	169.8655028	815.5464144	2721.413864	-0.002147994588	0.02216871001	0.01438971977	0.003160065296	0.01032883737	0.004970404761	1	-0.003405612844	0.01097708975	-0.007697459398	1	0.9999439818
10	379.3586616	218.4765185	-98.63052047	18130.9213	6476.51877	553.8320546	1857.0465	8592.5	18717.13978	100.4004511	2396.42274	964.1564486	124.8060169	218.5021354	1150.698865	4993.954338	-0.005578743816	0.3490305989	0.03081538323	0.005761683245	0.02029191793	0.006350162534	1	-0.00232660342	0.6852401911	0.06245391955	25	0.9999999873
10	379.4965508	595.5762476	1104.175782	15949.63707	1803.725214	139.5599338	2005.377989	6268.5	25278.42708	276.0932539	2979.093064	380.6108487	107.8119638	221.1652788	1149.941455	9586.0466	0.06961565789	0.1183571159	0.008809057085	0.008336931797	0.01353032812	0.007486577841	1	0.05420541752	0.2087822505	-0.007109611812	38	0.9999883643
10	380.4986739	334.9624366	-27.5198258	20602.14214	549.3491726	288.5905433	1763.259715	7665	7512.644444	53.04936554	2987.431901	222.7857255	91.51644197	355.2421591	1130.790112	2604.017943	-0.001276579874	0.02620529043	0.01430286081	0.002682091928	0.00985702255	0.0042385742	1	-0.002683694285	0.01929117572	-0.007637520523	1	0.9998987645
10	383.2630373	38.35869655	2703.40504	8961.299176	2090.794292	637.8990391	1891.294572	4035.5	15144.59783	731.9863925	2260.523078	483.5123791	268.5591423	204.8444414	950.6215484	9288.499034	0.2935642379	0.2354913588	0.06620039138	0.02725863327	0.02862519132	0.02896849999	1	0.2375703813	0.4511347776	0.248115076	79	1
10	383.429123	264.3097402	6.758929965	18518.26758	3162.103069	629.2776393	1987.657584	7653.5	2172.292135	90.38345185	2865.274096	615.8875131	141.3814388	796.6905655	1182.78825	975.6541652	0.0004162155333	0.167725296	0.03464610694	0.005643055988	0.01788411069	0.007353160114	1	0.00121707517	0.3116269104	0.06961311708	17	0.9999999984
10	383.128152	367.7440123	5842.825365	18490.82977	1991.136247	78.34284816	2372.750298	7477	7821.284211	1160.254298	3436.720257	504.544993	241.4853854	245.6218449	1411.628437	2050.816338	0.3145937484	0.1057552474	0.003998594947	0.01492103948	0.01655075533	0.01504036264	1	0.2490283432	0.1816835135	0.03038841103	74	1
10	386.180054	400.8469504	12.18131521	19846.04508	2207.422792	709.2451791	2202.328547	7932	7027.234043	76.39464001	3069.524316	447.0766911	138.7225429	256.1214942	1239.71431	2647.962253	0.0005535364593	0.1115986701	0.03572148197	0.00443038733	0.01123820577	0.005782940614	1	0.0009368495745	0.1959709158	0.0710593606	12	0.9999959553
10	388.2658903	624.527708	16197.37812	15371.26677	1608.441875	-731.1569673	1606.30138	6288.5	6119.365591	3272.810997	3191.078622	404.8717158	501.5513536	300.6853699	1303.371227	3255.935699	1.042944099	0.109347743	-0.04240137882	0.03079237957	0.01331376246	0.04109487681	1	0.8264152833	0.1847400282	0.03159027537	96	1
10	390.5032752	165.3061156	-38.61903451	17442.38526	1086.598915	600.2972787	2133.424208	6597	11532.91489	67.77686317	2587.209856	256.5035208	116.170601	234.143799	1002.437528	3258.43711	-0.002129870207	0.06295180316	0.03562582213	0.00410125337	0.01070999102	0.005542876081	1	-0.001609586064	0.0957067587	0.06810003747	7	0.9999996179
10	390.2910155	184.4925335	-116.0046479	16696.98691	207.148654	2128.933515	2484.753362	6093.5	6236.694737	57.75011433	2680.001715	190.546524	398.2237425	280.7773332	1002.967702	2816.875703	-0.007177424429	0.01359657772	0.1289990873	0.003398989413	0.01127758521	0.01508498927	1	0.0003150132201	-0.003072839068	0.3907078984	4	1
10	390.7092259	566.3252849	5812.359827	18952.9142	2064.983255	13.20043991	1810.530409	7539	13167.57609	1158.546724	3665.36082	460.1532902	243.5936695	232.8550589	1441.509474	5056.636612	0.3069148453	0.1078605568	0.0007059296947	0.01234915673	0.01180364739	0.01512648576	1	0.2427013221	0.1859500964	0.01726956762	74	1
10	391.5076377	386.1481285	9483.780873	19334.87605	2385.154572	-126.4468422	2201.98053	8029	40629.1828	1820.866881	3558.949414	436.6738841	332.5007857	225.9647389	1415.531745	14668.247	0.4890667675	0.1231261657	-0.006673515928	0.01883134583	0.01349798933	0.02082520984	1	0.387505054	0.2164610308	0.03290861511	85	1
10	392.3163911	529.4139882	8.450242983	15762.82991	3727.341504	575.914959	2210.410166	6869.5	4298.168421	95.27493291	2836.381378	734.5026557	161.4058263	599.6279535	1239.482194	1591.948195	0.0005919541391	0.2423919005	0.0366180127	0.005940179484	0.01724995195	0.008587976409	1	0.002107098945	0.4655922981	0.07964111946	21	0.9999999946
10	392.3789034	743.3799731	1604.783692	10037.5165	1490.092928	553.8803559	1939.963893	4120	9239.78125	349.0978358	2073.205718	296.9097517	167.3033173	196.1161603	810.8302769	4438.151247	0.1598055368	0.1536764	0.0546912869	0.01124702851	0.01699157514	0.01562347911	1	0.1295030673	0.2826658447	0.1746274662	62	1
10	393.7273958	426.0793241	-87.85166946	19581.49165	3521.201139	1224.891259	2067.82639	8180	8927.301075	77.01134454	2830.147642	538.7097095	186.3424092	214.1079037	1163.312103	2652.597987	-0.004213194761	0.1764606938	0.06266314261	0.004266412835	0.01409735294	0.006771759529	1	-0.0004939119461	0.3305306823	0.1666962652	18	0.9999998456
10	395.3252181	139.4492306	-247.7708247	16048.59888	1540.469212	3757.91929	2215.392901	6177.5	3380.489362	95.94332229	2777.339651	366.7088464	689.3758296	240.6402014	1097.514236	1819.412021	-0.01508865965	0.1024745838	0.2372326813	0.006970814417	0.01604713512	0.01964016585	1	0.002108492557	0.183554444	0.7702795493	15	1
10	396.8132083	107.4444084	2726.36496	16430.84035	2542.844796	96.99961637	1741.138136	6646	8001	453.458879	2455.664598	505.511606	153.6474537	249.1649687	1031.766465	2857.153479	0.1646422713	0.1607361319	0.005729283913	0.01135130863	0.01627248422	0.01048330306	1	0.1300841144	0.2956607116	0.005168474083	61	1
10	397.284139	695.2498706	-55.42443455	12410.31935	1209.280817	734.7377103	1935.004389	4836	7504.484211	65.07425331	2475.511001	236.5847131	162.6207698	253.5888087	910.1047182	2944.520598	-0.004369042198	0.1000829867	0.0608911982	0.005534600996	0.01608484517	0.008794461293	1	-0.001368584227	0.1730445393	0.15729917	13	0.9999999387
10	398.4074492	226.6211916	1946.104683	11666.31668	1753.867051	163.4107434	1998.4222	4730	2030.715789	875.8355204	5117.331451	816.6029335	169.0239119	355.7171901	2063.433326	1421.930114	0.1663956092	0.1595120949	0.01809438351	0.01537893519	0.0237199518	0.01625472855	1	0.1323130036	0.2935190522	0.04865326352	61	0.9999999951
10	399.3980465	584.8609125	1106.644462	15555.18848	5226.631179	144.122774	1801.834026	7129.5	9329.168421	241.5562655	2709.914544	948.7518952	119.8409051	232.2595319	1237.669453	4415.013613	0.07391285647	0.3401979219	0.009784763629	0.009444053553	0.01907506996	0.008837406419	1	0.05952626363	0.666058129	0.006491583505	48	0.9999604071
10	402.2933928	338.541576	1137.708431	18593.36955	532.6082166	2015.462357	2392.342099	6993.5	32459.76842	291.7639394	3327.129056	198.910526	425.0535732	220.9707967	1233.217694	12359.96524	0.0612345082	0.03082048446	0.1088159763	0.007892328529	0.01034271134	0.01257723509	1	0.05360964209	0.03152399905	0.3363086284	32	0.9999923027
10	405.6082735	436.96949	3179.237856	16591.08096	250.8090957	190.0089332	2531.50431	6132	8044.234043	653.2404018	3147.697495	167.2198194	180.4184055	303.3276824	1160.930254	3263.706009	0.1894000049	0.01611136886	0.01259941532	0.01149676365	0.01048579438	0.01319262706	1	0.1490915823	-0.00232500763	0.02865726402	52	1
10	405.5429992	502.6596339	-305.2907222	19097.27807	287.3279931	4684.863705	2556.928869	7103	5306.810526	74.11245066	2799.698973	199.4745331	669.3989685	248.4130215	1041.655468	1523.541362	-0.01658607979	0.01552423079	0.2431797326	0.003559269066	0.01023332853	0.01387507328	1	0.0006026882918	0.004523500788	0.7870747738	5	1
10	408.4556829	378.6629543	-53.17218371	20416.62452	463.9253697	707.8982062	2250.844442	7672	23528.61702	63.44939827	3276.525604	191.0577177	124.399004	198.2490409	1205.292592	6817.866466	-0.002293882659	0.02355107755	0.03479097681	0.003349089479	0.009074835056	0.005145720755	1	-0.002122051727	0.01446770183	0.06351016706	2	0.9999998978
10	409.4840183	548.903732	2621.263289	16036.9794	796.2818368	2685.028257	2624.228872	6134.5	2845.225806	556.8386065	3117.703199	260.6091466	562.5238703	771.0913593	1194.738964	1351.981783	0.164858929	0.05071055352	0.1607185098	0.0106358326	0.0150470479	0.01922607976	1	0.1398974692	0.07374034398	0.5414146213	57	1
10	411.0745139	101.0244407	982.7764766	14596.23355	200.7321546	1443.042571	2040.072015	5313	9170.01087	188.0219087	2291.130139	152.7742258	271.2097678	209.7860267	803.3873032	3396.076597	0.06675465772	0.01397315527	0.09446055672	0.007557929128	0.01162571926	0.01395438371	1	0.05689343752	-0.003674745739	0.286754257	32	1
10	411.4249971	261.6614588	3114.189484	17686.24719	1792.548517	316.6142442	2727.387621	7081	3943.094737	493.6353931	2842.64489	407.3204373	195.9123926	242.7010752	1166.992998	1287.293268	0.1783616276	0.1043886012	0.01806450398	0.01148035985	0.01344745281	0.0114936315	1	0.141393626	0.1798490674	0.04893122764	58	1
10	411.5723445	527.4470785	5078.216873	17064.30879	175.2949672	3896.306208	3010.197991	6263.5	4691.5625	887.8913799	2848.52369	203.007436	732.6406855	308.5681719	1105.477216	2254.799642	0.3010599813	0.01084226507	0.2273230621	0.01407029396	0.01209943808	0.02792050727	0	NaN	NaN	NaN	NaN	NaN
10	411.2795855	718.4493981	-20.89184682	10990.28761	1702.44295	219.6361626	1914.606471	4504.5	5664.797872	96.98945174	2092.025672	352.4739842	119.2225778	1020.603787	812.1910158	2581.559434	-0.001678458489	0.1554753266	0.01997225024	0.009474831061	0.02009477888	0.0113776592	1	-0.001552110444	0.285924555	0.01743546488	17	0.8490087875
10	416.8543713	211.8155589	5127.201478	16822.2014	5497.23285	55.18504919	1649.967352	7837	13898.90244	1104.244273	3417.219587	1243.032228	261.3400318	221.3837901	1623.564832	5670.782422	0.3043186914	0.3293167836	0.003592759273	0.01746727909	0.0239200672	0.01889920727	1	0.2426548708	0.6425206533	0.03598072169	80	1
10	416.5622069	459.281502	9.965797036	16884.70491	296.05794	296.5361314	2067.372327	6062	5271.265957	51.04145634	2940.306129	160.7412602	97.93692187	240.5921005	1080.145039	1797.091803	0.0006126571738	0.01817904523	0.01841838215	0.003281109214	0.01002905393	0.005214655328	1	-0.0009640229697	0.002869075837	0.00681060772	1	0.9960154866
10	418.5981926	643.7082777	-194.2304399	13355.81004	135.0491179	3307.516321	2501.123786	4973	2460.904255	79.24895809	2542.214994	154.6170937	602.0466233	264.0551597	901.3090309	2218.737809	-0.01477452388	0.01033843319	0.245309166	0.005446143857	0.01245905578	0.02182929773	1	0.002148703811	-0.006105878797	0.7946940471	5	1
10	422.6152055	359.791278	5466.662781	17563.81232	5792.528372	8.742630779	1704.543995	8154	10070.43011	1371.718006	4140.304224	1410.968517	250.8285771	219.0612709	1910.907676	5052.75806	0.3072133797	0.3268904347	0.0005080371238	0.01703837554	0.01989782484	0.01849768161	1	0.2447320717	0.6374110568	0.02576430767	80	1
10	424.5218021	382.2151476	5151.17856	16722.09202	309.6075136	1416.521828	2635.421224	6203.5	9721.268817	1191.093217	3549.607118	196.8070778	415.4387194	253.8186985	1320.510405	4384.636867	0.3174221593	0.01931064178	0.08373861166	0.01677644365	0.01328561014	0.0235067124	1	0.2559966053	0.005995214938	0.3056460043	70	0.9999989146
10	426.8561432	223.3356426	3239.878124	18182.46565	393.7985205	2945.856144	2284.983728	6935	8433.419355	484.3850204	2570.568532	214.5992798	478.5847745	273.3457255	1017.358446	2851.519878	0.1716930964	0.02195768151	0.1594690386	0.01128361853	0.01084676676	0.01635537628	1	0.145022336	0.01440803537	0.5373869933	54	0.9999993451
10	427.8623222	131.6900093	2344.769301	13668.32227	2141.907414	947.6538822	2641.052201	5672	4024.238095	441.8182434	2535.247867	446.4939159	216.495053	276.4829617	993.3314469	1591.048556	0.1712596109	0.1516477983	0.06656139447	0.01564421732	0.01732316658	0.01886265855	1	0.1394233858	0.2788117492	0.2185219359	62	1
10	427.2443964	202.6060368	2693.144015	15027.16526	733.1086556	214.971285	2231.783413	5737.5	2943.783133	659.5967098	3420.78432	293.1648518	210.4611837	266.7891792	1304.358528	2402.679693	0.1825427484	0.05262232404	0.01440071504	0.01483498173	0.01557305563	0.0175433305	1	0.1440498471	0.07301582387	0.03492810664	55	1
10	428.2677361	331.4228208	3714.749599	20408.40423	5041.401286	173.5894218	2057.109038	9136	16067.83158	622.6904357	3186.580073	755.5804213	192.1641998	274.045796	1318.55369	4626.811734	0.1798751441	0.2474027335	0.008826866566	0.01162691478	0.01455440433	0.01003939422	1	0.1431506558	0.4743362902	0.0229922979	64	1
10	429.3928193	101.3078829	-59.74136556	13930.46448	3234.946714	822.0892719	1725.748711	5930.5	13033.10638	87.72305981	2479.367361	570.2494285	164.5967276	433.7999329	1005.817218	5484.744772	-0.004679398611	0.2298628181	0.05795108689	0.007171270106	0.01843120923	0.008145997857	1	-0.000745782936	0.4404579856	0.1523741541	22	0.9999996822
10	429.8294635	431.9393401	1102.124556	20592.44199	1259.936584	4512.733541	2307.842753	7936	22122.70526	219.7996409	2879.598248	262.2636102	658.9011874	269.414156	1080.110014	5317.429822	0.05483343924	0.06255101015	0.220310176	0.005932518233	0.01044078402	0.01255121186	1	0.05635739151	0.100454258	0.7252157214	37	1
10	432.5505348	152.1868504	-377.7786093	21102.2379	2336.156825	5027.343674	2342.154929	8367	7291.356322	147.593992	4620.449451	559.9339754	1101.586089	295.1597863	1774.520309	3077.490838	-0.01673601434	0.1052301654	0.232040262	0.007373367653	0.01370948007	0.02287212895	0	NaN	NaN	NaN	NaN	NaN
10	432.798891	650.7796031	5976.452541	12421.27059	4111.576186	-168.2351273	2112.021878	5891	24266.89583	1296.290674	2589.684247	800.5896249	260.1701939	213.7652292	1154.551094	11134.33696	0.4769270867	0.3268606954	-0.0135133852	0.02051243671	0.0197594038	0.02413211734	1	0.37904404	0.6362357354	0.01480914681	89	1
10	433.7606993	713.5850234	1951.674633	11889.75578	1823.539007	73.12323811	1925.468271	4878	3047.126582	426.1594783	2497.475175	381.9952428	142.047633	241.4483226	975.2523233	1624.520816	0.168827106	0.1520509937	0.006671690496	0.01159305936	0.01586147989	0.0144097039	1	0.133412055	0.2777717299	0.009031325801	61	1
10	435.093703	345.8390008	3269.601221	18206.76448	284.3073111	3044.464427	2867.539547	6854	3794.191919	620.6545778	3396.466007	209.0099289	586.3588299	318.1659736	1286.939974	1920.092019	0.1767757059	0.01453134979	0.165854568	0.01215574209	0.01222008963	0.01933654553	1	0.1494466485	-0.0007189021563	0.5604948861	54	1
10	437.5010422	27.01196675	1463.021114	8908.851945	891.096619	1293.786726	1781.013977	3584	5314.521739	297.8702295	1655.430076	186.3032816	282.6448366	220.0828929	625.7380962	2235.898131	0.1646982864	0.1001971633	0.14297655	0.0147485476	0.01800802154	0.02314452992	1	0.1389700792	0.1751865195	0.4815347857	60	1
10	436.9723905	260.3643358	5530.244657	17702.07797	1905.052092	58.27830946	1913.790261	7080	12010.82022	1208.800693	3489.584188	480.9156333	226.720566	190.5735898	1419.469457	5806.755935	0.3047222197	0.110143067	0.002915418718	0.02092350276	0.01471468924	0.01438645918	1	0.2411229329	0.1907329375	0.0245832549	74	1
10	437.3272328	550.3174758	1168.370628	14618.17778	822.357294	200.4785667	2134.798211	5510	10564.96739	274.4932063	3061.646006	225.7798766	114.1537585	215.9714697	1106.355203	5009.915986	0.07892302893	0.05777418288	0.01483241028	0.007434262625	0.01408836179	0.008270761783	1	0.06153396458	0.08405981715	0.01346681149	34	1
10	439.2549287	139.4951649	2618.015713	14858.17494	179.3634323	910.0348914	2438.007624	5392.5	3978.478873	600.4690704	3074.738367	172.6264182	261.1348587	345.8959833	1116.855356	2605.482313	0.1807625862	0.01121116004	0.0621985722	0.01568788502	0.01365477745	0.01867640296	1	0.1455424573	-0.01083353013	0.1995789775	53	1
10	439.6022954	699.9587893	2201.105608	12257.97259	2805.941254	34.44705741	1955.451058	5366.5	11774.21348	431.4872156	2399.4186	518.3645428	129.7245116	225.5843081	986.6333004	4724.632753	0.1751492826	0.2275672715	0.003124490277	0.01225390873	0.01691179818	0.01199634529	1	0.1388323539	0.433290761	0.001212895284	64	1
10	444.2094981	464.6842179	2326.190263	14067.81181	605.9628404	2372.996183	2426.729972	5327	1188.297872	757.63854	4467.247857	301.7607401	771.0096881	297.9821048	1678.659748	633.1400299	0.1666721518	0.04702408509	0.1588291645	0.01318512993	0.01796709827	0.03642568861	1	0.1411836739	0.06607519837	0.5350746295	57	0.9999999999
10	446.8661239	245.701601	3070.211753	18797.95985	2016.571772	3002.657601	2470.051233	7628	9818.052632	531.1343675	2978.96378	385.8265723	496.6337428	291.0272195	1184.58812	2631.765807	0.1632677887	0.1063012304	0.1579054175	0.01193258619	0.01435353056	0.01691966746	1	0.1388962782	0.1882428313	0.533557686	60	0.9999999997
10	446.5096379	641.5929561	2833.436094	17064.65556	2672.783178	2498.224261	2173.704686	7044	12393.35417	435.4663461	2535.004241	481.0321133	457.2666296	191.2143039	1057.112578	3450.103016	0.1668158199	0.1616307035	0.1474670215	0.01068508789	0.01397092966	0.01588693779	1	0.141470042	0.3019470587	0.5002339178	63	1
10	446.5060462	719.3509343	1726.164347	10589.484	1595.409807	27.17602671	1787.369616	4294	2888.630952	436.6988261	2737.062879	376.8320978	121.6236297	951.902178	1083.529781	1899.233966	0.162767306	0.1514138773	0.002246199343	0.01387714486	0.01827252228	0.01277633468	1	0.1282757914	0.276343573	-0.007792039504	61	1
10	449.5023693	75.28867236	-2.643713816	13424.64474	1252.665872	167.3385781	1436.811716	5165.5	8572.791667	54.24283004	2593.588959	230.3841158	82.07617243	206.043541	927.059326	3293.344842	-0.0001647034826	0.09487300278	0.01275686862	0.004391490078	0.01392682886	0.006298551046	1	-0.001336430055	0.1607773475	-0.00992423982	11	0.9999957368
10	451.6398931	261.8576459	11.67892411	16423.52918	2694.282091	301.4437927	2237.252691	6715	9725.886364	118.4634704	2826.61292	630.851838	135.6115773	1603.546805	1174.774803	2669.518517	0.0006472447237	0.1652451344	0.01752766476	0.008133908193	0.02168861507	0.00839283649	1	0.0002157375057	0.3059762593	0.009833016631	16	0.9946591212
10	452.2941973	322.458035	1281.590631	19280.41156	4848.55467	200.4398203	1802.825903	8476.5	29808.11579	295.8366388	3493.852418	901.2380576	119.331365	242.0726373	1499.103118	9654.743501	0.06631465882	0.2500790131	0.01105815408	0.008080121188	0.0186202495	0.006456053419	1	0.05281376985	0.4803735494	0.005482991883	45	0.9999997563
10	452.4611847	383.8118218	871.6548584	15009.80008	1409.527425	3322.988839	2371.610839	5874	3084.010638	231.465964	3316.647154	402.8583853	758.939524	287.1597095	1288.725221	1567.051224	0.05732136042	0.09831154107	0.2186847353	0.01096568122	0.0142668143	0.02767406459	1	0.05852461785	0.1741035927	0.7215896895	41	1
10	453.4977154	498.6227703	1131.381176	16211.56567	5388.439063	1654.104522	2112.921265	7448.5	7728.619565	257.0056	3055.363138	1064.76357	328.1070618	242.1758276	1414.56294	3210.33666	0.07128257696	0.3320799299	0.09999184958	0.007107689123	0.02041019102	0.01435516546	1	0.06350208966	0.6521684405	0.3203097649	50	1
10	454.5654215	139.5722852	10438.16166	14632.1777	2441.918198	-426.8148621	1919.055825	6211.5	15195.81111	2025.696369	2760.17202	460.8889327	423.3874455	222.681345	1129.624804	6822.177116	0.7244438113	0.1706693024	-0.02726329984	0.02839921981	0.01512194025	0.03421433507	1	0.5740977965	0.3128768559	0.0157064018	93	1
10	455.4815746	115.6287304	-39.97032146	14625.95691	799.222943	875.1373777	2010.534158	5399	6946.195652	64.4602616	2272.966584	198.1554441	171.0603324	244.9842756	801.4027378	2781.554436	-0.002913359834	0.05469330867	0.06052863771	0.00447957569	0.01486231816	0.008068097769	1	-0.0006073560037	0.07946934688	0.1544702001	8	0.9999999998
10	455.5083812	168.1960187	-76.94544971	16178.01314	1005.656969	974.2095031	2016.084346	6010.5	11511.75	63.8284955	2730.674079	246.472451	194.8761956	208.9478745	1024.385277	4561.2465	-0.004706795986	0.06387413062	0.06246752032	0.004421810462	0.01371591745	0.00732973997	1	-0.001829108451	0.09846103081	0.1612161962	8	1
10	455.6163468	356.3310563	-106.9367651	18847.80709	3445.069328	1200.840564	2130.139668	7919	6889.104167	77.9283617	2648.388549	569.4848634	182.1940371	211.7869292	1124.532589	1989.090215	-0.005839564322	0.1821358413	0.06407309748	0.004224631317	0.0164878406	0.00627946157	1	-0.001647415021	0.342279133	0.1714881936	18	0.9999999468
10	457.3117283	277.9073447	-229.0823482	16274.13809	1512.111215	3881.590787	2693.047218	6320	3822.32967	114.0306914	2490.47946	375.0060628	625.2983365	977.0469953	1030.730928	1325.751787	-0.01440099792	0.09545538792	0.2398875654	0.006684790242	0.0167045737	0.0212848003	1	0.002779374514	0.1691669931	0.7794044242	15	1
10	459.3340748	49.61553442	3481.495565	11809.46258	185.9999424	811.9156942	1878.0584	4393.5	7595.385417	551.6526277	1773.721144	138.0913164	239.4579392	230.7866172	634.5031405	2977.915408	0.3003551801	0.01709233552	0.07047829806	0.01685730907	0.01239628975	0.0204897657	1	0.2414730123	0.001074130414	0.2554683863	70	0.999998711
10	463.8355569	291.421062	1574.80373	20680.68656	8865.504917	257.5474561	1916.635937	10164	5749.390805	354.6777521	2968.326413	1204.119494	184.5197964	1617.202963	1297.230154	1972.602226	0.07750928472	0.4287383028	0.01279711315	0.0151062832	0.02155965183	0.01298854313	1	0.06332789258	0.8486394914	0.02149269571	51	1
10	463.5101333	481.6762274	4919.832945	16184.73687	2771.47447	1362.573352	2310.866465	6904.5	29944.10526	1154.005191	3522.169702	600.2906576	360.2656874	230.4437445	1450.667129	13230.46	0.3056165525	0.1730986045	0.08192318983	0.01628953521	0.01780707623	0.0244086038	1	0.2477319085	0.3229756084	0.3030729214	77	1
10	468.5446911	374.2536343	-38.48874087	19367.14223	1972.437491	1253.420572	2291.0469	7690.5	4296.473118	83.54564583	3281.404067	438.3102409	192.5028552	252.0102682	1277.730634	1864.558682	-0.002210326665	0.1056622139	0.06590408812	0.004560347037	0.01446548188	0.007871096725	1	0.0007391410338	0.184693397	0.1755050345	13	0.9999986565
10	469.563812	123.1311817	985.6155662	15097.09885	4891.03497	99.4355411	1391.613702	6799	16328.23958	233.9299738	2855.33285	954.5808312	108.2605617	243.8105653	1283.280404	6542.170888	0.06548626857	0.3323028452	0.00714727152	0.009665498272	0.02296882185	0.008170508561	1	0.05256543589	0.6497352775	-0.004924872405	48	0.9999986531
10	469.3753842	236.8433164	1292.143797	20638.78956	2429.897172	838.4467192	1757.840088	8272	31272.01075	248.0822318	2743.912705	410.8844954	158.014815	225.0654758	1109.666063	6899.011108	0.06352753716	0.1163067151	0.04010482415	0.007564816849	0.01074466066	0.006770794233	1	0.05146598985	0.2055628929	0.1006381	39	0.9999999996
10	470.6584795	168.0815347	1040.695427	15780.69137	1710.447326	147.5658946	1763.849837	6155	14895.33708	237.7841372	2754.937576	354.9556764	113.2351943	185.3717665	1050.591628	4704.612031	0.06657990337	0.113593517	0.0105155568	0.007542671004	0.01603524166	0.007883502571	1	0.05186269254	0.199029075	-0.002032884372	38	0.999999973
10	470.5963698	330.6135437	-315.3091278	17147.98228	1832.685296	4266.886121	2469.239303	6787.5	9555.2	95.1692004	3030.354581	397.0674606	785.0364695	306.7977828	1186.094409	9901.472419	-0.01887571558	0.1085783815	0.2496909508	0.005413917118	0.01227739674	0.01867019195	1	-1.169215368e-05	0.1965419698	0.8131549775	15	1
10	472.6253841	272.1127734	4435.726252	14548.42942	3414.72837	1219.861518	2234.840075	6418	9765.159574	972.5431237	3162.14577	717.0004479	367.3445126	251.6574844	1341.62407	5402.105415	0.2997422573	0.237463889	0.07866564062	0.01716952315	0.02051617549	0.02964280461	1	0.2433590396	0.4555675214	0.2930722759	79	1
10	473.3113849	711.3723878	1905.363042	11629.63346	603.5420317	592.1847961	1972.573546	4455.5	7284.175824	434.0607438	2561.289025	178.9401449	207.9754642	963.9539592	927.772612	3274.727522	0.1645718613	0.05133689144	0.05140237022	0.0125528298	0.01558578661	0.01543763384	1	0.1322341611	0.07159958786	0.1599578352	56	0.9999999999
10	474.3380645	182.9986215	-61.67422187	17480.58591	363.0490249	1105.838873	2014.310026	6451.5	5376.615385	53.42043268	2871.138253	186.8889554	200.7277653	229.4349351	1067.359262	1533.829585	-0.003744954524	0.02073801011	0.06330172033	0.00297420574	0.009270458638	0.007376067466	1	-0.001361453156	0.009570454901	0.1625462185	3	1
10	476.7266599	148.4871651	1143.151321	15987.39298	1689.054702	194.9729027	2039.782922	6204.5	7820.168421	221.4020773	2284.636941	331.4146898	122.7828177	203.9520983	885.0079401	2368.397639	0.07257812061	0.108499132	0.01350589405	0.008384756602	0.01322158917	0.008039686532	1	0.0568049355	0.1885985327	0.009530651603	38	0.999999998
10	477.6732884	92.46284232	-102.4807722	13642.5712	3065.471194	1497.139858	1605.952418	5763.5	4726.736842	83.79042276	2534.787142	569.5550166	279.3317207	234.0844717	1025.013578	1828.929603	-0.007670495843	0.223009797	0.1089821391	0.006441623767	0.01933280069	0.01190683778	1	0.0002867100925	0.4279468438	0.329473851	23	1
10	478.0784963	201.750601	-24.39628695	16799.22619	2784.692377	520.0438008	1826.914155	6818	6620.712766	76.01433032	2531.353543	579.5077806	115.0612232	461.261023	1078.458529	2261.816387	-0.001573239062	0.1695330085	0.03170771657	0.004686338962	0.01632216461	0.007249076992	1	-0.0005536433446	0.3152686218	0.05899085191	17	1
10	477.9163586	295.8036933	5187.866139	17355.3986	1908.792061	38.7408999	1815.542249	6995	11681.52809	1357.000236	4181.237252	526.7268731	249.9080955	267.0283219	1681.730213	5562.464999	0.305799396	0.1123082215	0.002400959822	0.01534766487	0.01473772248	0.01761300105	1	0.241964315	0.1951753614	0.02311936452	74	1
10	479.4739239	311.6033284	-21.092214	18937.85878	3176.553212	578.18648	1847.807564	7739	4970.223404	88.7773445	3253.246354	666.651312	125.7433499	259.7495679	1374.936342	1778.59922	-0.001160172375	0.1699314469	0.0312926109	0.005011426408	0.01482898956	0.005811114509	1	-0.0002493827323	0.3160752148	0.05765149216	17	1
10	480.716796	74.66086232	3667.989979	12719.40062	1914.870878	883.9014184	1775.803724	5244	17109.08602	698.4897896	2307.825936	345.1674713	237.7673369	193.3303546	903.5995628	8325.138697	0.2914475841	0.1528180551	0.06720538879	0.01866136678	0.01733007383	0.02271170436	1	0.2352699637	0.2807670261	0.247706335	77	1
10	484.7408361	721.1497406	1925.386427	11337.1324	1615.338164	81.18221357	1974.211342	4670	2252.591398	349.16821	2084.931222	331.7876049	136.0909371	178.3868171	815.063997	1100.353167	0.1685570488	0.144943682	0.007231561948	0.01374452337	0.01439603239	0.0135809764	1	0.133176303	0.2631406638	0.01062849023	61	1
10	485.4640481	536.339844	1162.420762	17251.26407	1687.357897	659.2363765	1794.525619	6697	10446.11702	265.1776513	3152.361812	385.1961449	138.4234834	491.8179566	1217.901821	4422.007321	0.0690600064	0.1037525581	0.03854361282	0.007016713152	0.01437958535	0.008150766802	1	0.05566573789	0.1796150471	0.09590591838	39	1
10	489.3468191	174.6123167	-92.64890255	18019.44285	1106.176917	1096.017915	1866.262479	6922	11769.92632	59.59240564	2460.885938	277.454042	186.1897857	254.067409	974.3402776	2903.701523	-0.005335729243	0.06233844834	0.05993669964	0.003566806484	0.01182378043	0.006547429145	1	-0.002515288547	0.09521867449	0.1521811861	8	1
10	491.3928831	496.4858428	-77.50311092	17136.24994	4021.753966	2122.946025	2167.474883	7445	1340.275	80.85396079	2932.799897	806.899291	360.5260941	266.680536	1275.784884	636.9282092	-0.004845476703	0.2364955702	0.1234536891	0.00508838335	0.01689140979	0.01126269216	1	0.003634423767	0.4561872082	0.3811604702	23	1
10	494.7040681	770.2740146	5407.946166	7961.468166	1259.733918	-353.0453104	1614.735062	3426	17587.8	1142.872799	1621.01157	262.9236808	229.2910415	203.0113278	653.3077989	8064.442023	0.6931488502	0.1629844937	-0.04303010565	0.03063890284	0.01972298513	0.03008854697	1	0.5480184494	0.2966658844	-0.04662739164	93	1
10	499.3331675	289.3869542	35.44170076	17523.6973	1811.316812	601.3007821	2247.854557	6807	2351.873563	83.04529516	2691.119856	360.5738851	134.252939	256.8039495	1052.378244	867.7777259	0.001952797955	0.1041017376	0.03522912868	0.005272524695	0.0146749969	0.006516622425	1	0.001956766312	0.1804970862	0.06934241522	12	0.9999926574
10	500.5977845	229.4840282	7292.593193	15110.63903	4978.659397	-142.006831	1996.494218	7056	14736.43158	1440.732322	2775.818869	965.4005718	315.2974786	232.6696296	1286.340397	7228.622003	0.4817769937	0.3326368932	-0.01086547495	0.02260201292	0.02302122896	0.02583360852	1	0.3831373906	0.6482056404	0.02537355974	89	1
10	500.5489835	410.2875807	-105.3661608	17000.23861	1066.777239	1060.315786	2020.245453	6445	13982.61702	57.96085403	3128.877751	250.5013594	204.3168517	196.8056753	1178.091392	5583.70517	-0.0060200345	0.06253057684	0.06291137777	0.004212264947	0.01133507201	0.007026223762	1	-0.002856667962	0.09571082513	0.1624151404	8	1
10	501.9726004	576.4322513	3059.011987	18325.74968	4313.471772	960.6299312	1924.164336	8044	3432.891304	483.7264706	2789.024924	772.3826616	228.3002512	237.1117316	1251.10116	1296.661779	0.1685526439	0.2357829152	0.05382013196	0.009141266296	0.01822761048	0.01064518421	1	0.1370925721	0.4518432043	0.176962984	65	1
10	503.6879789	373.8342334	53.07069408	9429.94431	2104.859452	333.827985	2447.839536	4081	2310.325581	66.73956404	4235.597941	1011.679245	138.0817532	446.3470032	1797.927415	2042.009319	0.005802933846	0.2238697995	0.03902024583	0.01119563069	0.04633704259	0.02227138371	1	0.006271133208	0.4274689604	0.08841755031	21	0.9999999979
10	503.7923896	490.2117028	-58.39694765	13473.20165	3178.852675	1790.160254	2419.269051	5877	1621.666667	76.97085711	3054.681716	709.5180256	350.5835837	265.3117105	1265.403606	1141.572561	-0.004413564297	0.231808389	0.1290855102	0.006731208704	0.02058107625	0.01524576254	1	0.004323297865	0.4467010497	0.4007121438	23	1
10	505.3056578	178.5048306	37.15926773	15097.88818	1530.426859	496.2646157	2019.87679	5925.5	3025.234043	67.98489269	2237.727759	272.6390034	104.669969	207.8824552	837.9167694	1055.519761	0.002673408108	0.1003352418	0.03322634463	0.00458889523	0.01381996156	0.006731916327	1	0.002363748626	0.1726677617	0.06235884721	12	0.9999984219
10	505.5671326	542.789471	2201.606211	13280.61905	588.0176005	2064.58845	2265.906249	5040	1695.904255	522.7392883	3141.978967	217.0842761	499.8506386	276.4715876	1170.064865	887.1917525	0.1626864352	0.04574715479	0.1566087811	0.01205834356	0.01471592357	0.02654466593	1	0.1378453068	0.06338926034	0.5263825623	57	0.9999999997
10	507.3254256	686.8203695	-166.7858068	11099.64698	141.0542823	2602.736823	2183.210874	4093.5	2507.905263	60.55432286	1872.069711	126.3324488	448.5360155	237.9769951	658.0000213	907.2644302	-0.01528744625	0.01317772804	0.2356657273	0.00569885692	0.01265105804	0.01735022541	1	0.001107006962	-0.0005542747995	0.7610502499	5	1
10	511.486035	473.6569271	2782.949892	15397.40151	801.922301	145.0692476	2210.975758	5894	4600	671.5829801	3348.318784	274.093182	185.853543	232.9372258	1264.825021	2245.075562	0.1839535466	0.05296565248	0.008734118459	0.01227181297	0.01456627728	0.01363104703	1	0.1447914745	0.07353994711	0.01548651271	55	1
10	513.6184494	290.3042446	2560.993465	13886.20103	3160.367427	211.5627543	2428.923258	6069.5	4483.97619	612.7053937	3412.394836	763.8963959	196.8874783	933.4981943	1452.270131	2105.477555	0.1789155305	0.2257578155	0.01670414051	0.01492327565	0.02903231448	0.0175975055	1	0.1427434177	0.4299725761	0.04936137519	64	1
10	513.4108271	323.6183818	3651.441387	11844.90347	1848.684552	169.5506433	2532.43569	5047.5	2509.780488	1181.233213	3693.444702	605.4384272	232.2619625	368.4997798	1496.176932	1485.126723	0.3093065859	0.1493224283	0.01309294413	0.03137313918	0.03187845461	0.03187294539	1	0.2457925458	0.2717915604	0.06275070113	76	1
10	514.8389455	382.5320168	-58.52745897	9627.737767	-17.47345161	2601.987542	2684.465421	3691	889.7471264	93.08715889	4149.759757	151.6489104	1033.272062	531.4573998	1480.570147	512.4345498	-0.006391868116	-0.001380448392	0.2552901078	0.01214698033	0.02482191256	0.05791217715	1	0.009412535086	-0.02998088924	0.830906405	5	1
10	516.3279849	404.7264062	7513.923076	15169.48585	2503.789525	-89.44160765	2053.314351	6457	15161.74419	1686.472812	3131.445838	576.7811492	340.3643777	249.2557393	1301.389637	9567.529132	0.4918647639	0.1717278099	-0.005837979074	0.02495324517	0.01654166911	0.02738290629	1	0.3901928012	0.3166547538	0.03847322173	87	1
10	519.9097703	132.1824232	5641.734025	11589.66515	1294.533696	-75.68825761	2108.376413	4725	18351.07368	1286.119592	2654.012023	246.5531527	235.2276748	202.3005021	1015.479835	9794.615858	0.4808779516	0.1124034102	-0.006419871622	0.02657561998	0.0204876773	0.02417578479	1	0.3809071785	0.1943995643	0.03151519681	85	1
10	520.6554037	628.3478601	2520.147446	14879.75453	1345.709868	809.9170463	1986.696173	5772	1979.138298	544.5668861	2913.977342	290.1888083	248.5342315	1223.293613	1061.810059	971.4412594	0.1697377229	0.09366376002	0.05600652407	0.01529330393	0.01481256578	0.01989806232	1	0.1370138942	0.1589685779	0.1789401695	59	1
10	521.2491872	333.0251423	1176.494642	16768.12633	5123.907877	667.6155003	1852.299781	7528	1984.928571	278.3662171	3402.831305	1157.385692	190.4707729	301.3955079	1588.003851	1210.450633	0.07244206041	0.3091983772	0.04188817053	0.0106146336	0.02349026461	0.01047128882	1	0.06028319965	0.6031753042	0.1168850752	49	0.9999999997
10	522.8391372	682.0153738	2367.586454	14504.16984	2142.531541	71.60236876	1736.972066	5843	3458.166667	428.7132572	2498.892205	381.7396348	143.6074944	199.3293582	963.0791069	1201.028346	0.1635540684	0.1531547283	0.004982877383	0.01135942467	0.01295426859	0.01131022491	1	0.1291034675	0.2800146649	0.002005085741	61	1
10	524.3446974	31.32048783	593.0788837	8952.126604	1511.621699	802.4395565	1510.651689	3758	15915.60215	150.7036517	1373.2826	261.0556895	164.389858	163.850522	543.7683973	5644.552441	0.0657944612	0.1732110964	0.08783139106	0.01208180922	0.02150211157	0.0121942993	1	0.05699016708	0.3243450212	0.2700386229	44	0.9999999999
10	525.5707408	186.4762901	2076.89559	12588.32049	2013.461053	887.8242844	2414.123263	5270	4651.182927	435.7765491	2371.588232	404.7445312	238.9616551	269.846842	945.282914	3162.171274	0.1673171909	0.1584523877	0.06914556616	0.01528714673	0.01784253831	0.01820608819	1	0.1365131545	0.2929342944	0.2269397321	62	1
10	528.4908178	245.3393011	-28.14508816	18282.07759	1068.085532	617.2771775	1944.34647	6968.5	6261.445652	55.62855028	2912.34591	298.1662796	135.374535	408.7647153	1114.650524	2057.991539	-0.001498247417	0.05861301431	0.03461384594	0.003369697342	0.01292901508	0.005938008447	1	-0.001210817747	0.08672928141	0.06452979712	7	0.999999942
10	530.8586983	289.6239176	-269.5902502	16170.00611	766.0561269	3860.30431	2661.543634	6093	2683.244681	154.4987857	3140.978479	503.852954	722.482093	2664.036074	1133.976857	1155.048085	-0.01672428062	0.04729157475	0.2465665958	0.02020478672	0.05042526484	0.02630294705	1	0.0009850127523	0.07010983494	0.8001835794	10	0.9999999999
10	530.6549184	343.0535255	4963.064628	16374.26611	1667.501408	-39.7036685	1737.259361	6451.5	4563.341463	1201.334013	3820.880447	490.0037418	243.4874247	185.6734878	1536.535801	2129.933884	0.3066443084	0.1044808688	-0.002528762494	0.01543886702	0.01674555813	0.01880549584	1	0.2422376838	0.1788833152	0.005782069046	74	1
10	530.1345386	400.5035348	3065.468818	17503.09186	3849.518226	1083.264851	2343.083719	7548	3398.717647	551.1950226	2975.959857	784.9433209	277.6868503	251.7220009	1324.961611	2632.53483	0.175350248	0.2278552062	0.06170195683	0.01357863337	0.0156708445	0.01436579775	1	0.14298148	0.4357229998	0.2056544612	65	1
10	532.5240599	14.61534986	2486.831029	8755.294646	175.6481973	589.825704	1332.957556	3249	6685.408602	343.5187813	1086.439755	117.4096029	178.6351664	181.3598	391.0886004	2425.673955	0.2868644843	0.01996567398	0.06272522536	0.01582809589	0.01443902419	0.02116651824	1	0.2302166078	0.006806786835	0.2255183322	70	0.9999858665
10	532.4562923	230.5831079	-220.287766	15143.77821	1336.742941	3563.912424	2410.418039	5828	3730.744681	93.74869631	2254.903242	283.0213549	557.694463	268.8574702	866.1303055	1807.962109	-0.01454043011	0.0915626971	0.2299934751	0.006071420101	0.01297217007	0.01944957781	1	0.0019627843	0.160833152	0.744689369	15	1
10	532.3454746	368.3437924	5497.655936	18196.03176	399.69184	1473.108986	2399.082357	6872	13128.84043	934.9150698	2801.187769	205.7733118	374.9270796	377.1166644	1072.585721	5156.997035	0.3085290009	0.02217426369	0.08014549505	0.01388015971	0.01130328427	0.01813410331	1	0.2486875955	0.01182023029	0.2912387595	70	0.9999908744
10	534.5042785	137.6707984	2148.827144	11734.26969	549.8123966	791.2433728	2494.112953	4586	2995.956989	445.8032803	2192.263169	185.5133572	199.2495218	292.3681709	821.4166078	1163.967773	0.1793449627	0.04824501879	0.06767916943	0.01342592567	0.01354388768	0.01686131213	1	0.1450909706	0.06567906941	0.2199261162	56	1
10	534.3212092	442.8947314	-34.31762177	16974.02547	258.2810205	587.9933586	2352.816588	6174	11882.89362	52.62525324	2652.471438	166.7800373	115.929224	268.4463076	974.7027411	4850.291146	-0.001791511712	0.01557681292	0.03547090142	0.003378715215	0.01006409116	0.006513436992	1	-0.001741136572	-0.001949639351	0.06566293012	2	0.9999999984
10	535.6545932	476.4707476	2844.848359	16594.58991	3789.386564	1018.919839	2384.160851	7231.5	2514.287234	527.4145536	2896.600029	718.7587099	217.121899	257.5089612	1263.980309	1605.781588	0.1738979409	0.2286371272	0.06163188479	0.01026431965	0.01828478285	0.01367886672	1	0.141825631	0.4373382741	0.2051176096	65	1
10	537.9434674	86.09453197	839.0372685	12363.68523	3542.725003	414.5653651	1523.736039	5493.5	1332.976471	194.7204816	2555.711963	772.2360366	122.1204118	221.2697759	1108.803249	932.1207511	0.06946745267	0.2918300847	0.03424317043	0.01113170636	0.02282499013	0.01295561814	1	0.05724883274	0.5671471924	0.08882210295	49	0.9999999998
10	538.0894295	187.5480785	58.89638278	10929.56752	1040.250156	448.9650431	2072.798967	4221	2750.265823	61.08999448	2562.110168	282.8149512	103.8442433	260.142877	954.7666804	1767.13562	0.005614835652	0.0961128892	0.04106437251	0.007977345689	0.01688567089	0.01092257119	1	0.005206754864	0.1641990374	0.09018905675	12	0.9978872206
10	541.6085549	99.71435084	3228.606854	10781.69027	993.167401	808.2744287	1880.378854	4410	4478.333333	687.6989388	2271.757138	263.0901501	268.5428398	248.1927081	879.4259061	2924.343188	0.2972841683	0.0956263097	0.07557937658	0.01938253759	0.01831881226	0.0318133459	1	0.2400201409	0.1631221663	0.2758491239	75	0.9999927949
10	542.3815328	354.3085834	3018.276663	17201.10662	951.7797657	1149.391547	2562.519733	6520	12091.63158	560.7342948	2563.061992	280.876167	258.3918285	245.7755789	1010.419182	3812.081146	0.1772093765	0.05761039369	0.06637568887	0.01143745763	0.01342406606	0.01298943356	1	0.1433773733	0.08495069371	0.21529021	56	0.9999999999
10	547.0029448	263.3746355	851.9918164	16443.91558	969.5738095	3552.323936	2111.389325	6204.5	19262.6087	204.2596675	2638.655651	220.4672476	620.4261194	246.160169	992.306133	8796.233355	0.0525203403	0.06223110421	0.2204981722	0.008449894367	0.01180785548	0.01915281168	1	0.05452394463	0.09980994795	0.7253408562	37	1
10	550.2134015	108.5962021	3200.086621	10221.82877	990.1235241	753.0611603	1951.86157	4091	3709.950617	816.7032362	2481.156969	290.6067847	287.0623536	247.0197527	981.8752569	2929.52034	0.31210522	0.09586412927	0.07165090696	0.02383164033	0.01988443476	0.02834706166	1	0.2515675275	0.1634301624	0.2654678642	75	0.999996177
10	552.5649095	622.9119081	2319.832816	13263.48012	107.3076363	771.3495934	2306.499043	4927	2075.849462	385.7831984	2137.713692	143.5829519	183.8251381	312.0483838	760.4008069	1146.396499	0.1768348647	0.007343881473	0.05863837966	0.01093048615	0.01179783995	0.01350745562	1	0.1421377694	-0.018901046	0.186117273	53	1
10	557.0213445	240.056294	2975.544363	17823.11334	1805.006491	1061.783249	1937.455903	7042	2037.522222	470.2218104	2499.948455	421.5950098	248.6672462	203.3972135	1048.08609	564.5206225	0.1678009059	0.10181354	0.06045775613	0.01179423743	0.01386897737	0.01188200357	1	0.1358403422	0.1759145253	0.1943770883	59	1
10	557.6074673	343.3596963	-97.90456808	16307.70469	1746.994042	982.1196433	1874.622214	6335.5	7481.642105	69.22539723	2876.068186	432.8709091	186.1795964	222.3379179	1157.613204	2928.639082	-0.00570433349	0.1118905649	0.06267810776	0.00486470802	0.01534530804	0.007961844303	1	-0.002213863337	0.1974439498	0.1637267633	13	0.9999472786
10	561.593033	656.108964	542.9096751	9820.88329	124.3881911	2108.167888	2258.022391	3690.5	7316.775	169.7026079	2294.33379	149.8490166	510.6868898	367.7916861	819.4746025	4869.274484	0.0570030639	0.01120201085	0.2124218257	0.01077443226	0.01807031766	0.03040513188	1	0.05712632759	-0.005643566229	0.6960398963	33	1
10	562.5237096	66.307478	1850.405862	10996.72454	2432.402151	41.37514144	1411.985369	4700	11874.10417	310.2438225	1715.501983	367.9926525	123.5550543	182.2836803	708.8578272	4964.738315	0.1661009794	0.2251269899	0.004334842709	0.01336625699	0.01846636256	0.01238942752	1	0.131682857	0.4283347361	0.003310080784	64	1
10	564.2979753	311.9222309	867.101407	13583.13828	1235.84405	560.9621875	1951.478425	5358	3754.052632	249.4185301	3331.387408	358.2678215	175.7225515	293.4507111	1266.466651	2937.948037	0.06650467321	0.09389546614	0.04398936001	0.008213523093	0.01715106353	0.01604892677	1	0.05391839729	0.1594785898	0.1139248144	39	1
10	564.2310274	576.5394361	837.2038027	13948.8672	705.9110134	1368.003322	1879.470819	5251	6979.645161	197.145811	2702.549439	187.4991581	296.4549736	199.9727393	968.5699031	3525.341456	0.06376514144	0.05328434216	0.1001084876	0.008455209902	0.01262066346	0.01175016074	1	0.05521927791	0.07754341859	0.3074283856	36	0.9999999456
10	565.4992387	470.3378383	7427.235842	15693.31416	1554.0686	1632.419416	2249.040589	6398	15232.7234	1264.46012	2666.351143	331.8777527	371.0343517	249.4517486	1062.984487	7681.178364	0.4790818773	0.1032509153	0.1029998781	0.01873840169	0.01514059295	0.02112631485	1	0.3868469041	0.178977574	0.4125124957	86	1
10	566.2832071	606.3711412	6061.111816	13467.74884	1387.267695	1361.146465	1970.152732	5482	14647.62366	1354.491834	2854.987681	295.055874	409.6482031	231.4871605	1087.695285	6792.132941	0.4582565413	0.1025747169	0.09397879325	0.02304181671	0.01601770467	0.02677646041	1	0.3696290224	0.1773831561	0.3763494862	86	1
10	568.3219989	162.4218113	-6.564113121	14817.03948	284.3843123	170.2189827	1521.856958	5263	10073.85714	44.44267583	2269.49598	134.8407906	72.4346668	208.3537069	790.5943388	3883.730279	-0.0004728945179	0.01921682694	0.01272354856	0.003224312942	0.01051626871	0.004907681203	1	-0.002208249415	0.004833641577	-0.01325908663	1	0.9999900399
10	569.6566964	666.7619136	-23.93065746	11062.02276	1743.39478	326.3949058	1656.104838	4522	2097.481013	54.43560508	1782.51087	290.0507805	98.87747585	198.0167354	706.4331322	811.4390171	-0.002424960218	0.1613852141	0.0313416745	0.005193779148	0.01431422474	0.008754052775	1	-0.00132459247	0.2984661261	0.05718393283	17	0.9999999992
10	572.5950172	119.6080586	943.7850991	13900.81735	4314.16684	436.4812179	1346.543452	6198	7122.56383	159.8516922	2186.521	673.4159783	138.8500905	217.9492635	947.4991162	2585.375331	0.0680427212	0.3046212999	0.03265241803	0.009079598771	0.02142322399	0.008816335689	1	0.05611050733	0.5934683777	0.08348552176	49	1
10	572.6368203	201.160376	5220.916016	10881.06323	114.8556906	-49.74079089	2233.491158	4144	5058.234043	1202.962105	2361.603283	216.4651796	247.675147	844.2030509	848.42817	2906.295774	0.4867779451	0.01129588122	-0.004275042408	0.02550669188	0.02713946688	0.02615368343	1	0.3849217989	-0.01396117529	0.03610954757	81	1
10	572.74788	234.3617983	4035.137859	13279.55993	2979.085402	-9.238668278	1679.333236	5727.5	5988.129032	1016.945041	3280.695939	709.3408286	225.9142054	182.2109301	1346.256279	3601.38628	0.3025240711	0.2314143336	-0.0006686225005	0.01874177874	0.02344724692	0.02120994008	1	0.240127121	0.4405956477	0.01663492101	78	1
10	572.5842238	408.5627118	964.1865038	15646.18848	3771.056462	1580.11277	1713.873181	6723.5	11241.58065	236.9639959	2773.526872	721.7109833	299.6436493	178.2800871	1209.594725	4484.201442	0.06402514692	0.2464328887	0.09944107896	0.009379213679	0.01803201841	0.01166006052	1	0.05697392921	0.4756427176	0.3131988367	47	0.9999999981
10	576.768825	174.7208109	3794.428332	12892.21085	2942.959148	963.6045159	1941.900766	5672	20079.85714	797.5212073	2647.357317	554.3660552	311.4024495	207.2218464	1065.044081	9819.041617	0.2927953482	0.2306916128	0.07365337533	0.01961314566	0.0221682203	0.02277258863	1	0.237425197	0.4414785565	0.2737476986	79	0.9999999997
10	576.4849631	641.6349178	-78.41022208	11297.53805	562.6383648	1417.92735	2177.009187	4376.5	4617.269663	45.86751847	2055.317157	165.9301013	250.7819912	246.9694681	747.1784167	1938.327652	-0.00698656226	0.0491143664	0.1240532922	0.004449284445	0.01504668192	0.01308188645	1	0.0004234472764	0.06998099852	0.3749726975	9	0.999999999
10	581.4169773	522.128134	2412.793929	14820.37566	2393.507067	874.7153106	2211.120058	6101	9490.947368	423.059217	2440.47739	378.7455981	234.8690991	202.0289374	949.5911796	3388.990948	0.1682213787	0.1632255154	0.06073114857	0.01148101955	0.01424004148	0.01439353075	1	0.1367005238	0.3025049201	0.1979816998	62	0.9999999994
10	581.5596936	578.2953869	695.6249011	9584.098432	2971.980304	432.7082229	1920.000361	4507	1411.666667	245.3110069	3172.866953	962.5230125	167.7839334	223.1599172	1400.16015	1271.460597	0.07431551526	0.3056887963	0.04523972246	0.01367576815	0.0335124244	0.01983676374	1	0.06197554669	0.5960391061	0.1288521143	49	0.9999999908
10	582.5866005	99.35767879	-219.540357	12488.95175	1197.980499	2721.292726	1731.896707	4836.5	9626.414894	88.26671488	1729.567407	217.2793191	400.8758562	385.6931032	641.6961124	2328.436516	-0.01710704799	0.09799340197	0.217588263	0.007201809573	0.01600074323	0.01751211692	1	-0.000874103262	0.1737088585	0.7010994313	15	1
10	585.2010401	653.8862577	12.92025978	10156.73947	999.6508985	373.5102058	1823.268324	4007	1395.835165	58.52872687	1839.987808	243.3312702	116.7032379	464.1342017	707.1158319	645.8485764	0.001310677533	0.1007547558	0.03587948159	0.005959750816	0.01636221642	0.0108963999	1	0.001461637913	0.173621199	0.07132858896	12	0.9999602773
10	587.6271544	675.3345227	-17.73296431	8190.401353	1880.114798	513.3679804	1767.603263	3647.5	6444.094737	60.81837652	1823.919291	442.9808204	108.4278683	165.204586	767.8045719	3858.66257	-0.001897846662	0.2380454329	0.06454370965	0.008707640899	0.02524312221	0.0130561843	1	0.001987340437	0.4575201298	0.1763396417	22	0.9999998632
10	589.7660291	115.8391835	-121.0797305	11440.03651	3612.196431	1244.064203	1550.331006	5228	17108.23158	89.09349006	1891.543788	611.3104131	227.3552126	181.0269575	830.9486176	5036.15459	-0.0101313705	0.3191874847	0.1089752141	0.008393275506	0.02229387607	0.01267501148	1	-0.0008819954241	0.6261995908	0.3329031068	27	1
10	590.7329968	297.6258197	810.6716836	12583.55735	1232.232882	1308.39726	2133.462956	4992	9765.946237	200.0459301	2574.627976	288.5698394	272.1405193	216.4086982	967.8027582	4382.703725	0.06532573377	0.1004488647	0.1058234016	0.01150063976	0.01774136781	0.01686897177	1	0.05724100207	0.1749330622	0.3296811287	40	1
10	593.2377417	391.4275094	4909.420107	15736.71385	5046.113171	-84.48486009	1741.387251	7324	11249.05319	887.7119587	2693.465301	884.0872288	230.0490345	212.2409294	1235.776903	4627.354486	0.3096397804	0.3280739766	-0.005625528093	0.01770111908	0.01532477432	0.01652983926	1	0.2462583108	0.6396483474	0.00495558925	80	1
10	595.6247471	556.2590999	30.17625983	13146.82923	1191.304851	295.9586252	2071.198596	5097	2314.934783	56.34466395	2435.174197	232.9622265	93.69243714	189.1166506	887.2289656	1188.600718	0.002348762046	0.09216274226	0.02312235269	0.004744180899	0.01457115376	0.009631748458	1	0.001349958349	0.1555064448	0.02669180787	11	0.6830441037
10	602.8990401	227.1335847	5714.328336	11718.55055	203.2102746	-29.58849869	2102.096716	4511	8742.958763	1466.730822	2943.704119	151.6797434	294.6579072	294.915173	1043.708862	5642.901424	0.4819127505	0.01689032719	-0.002191364067	0.02958484971	0.01799380485	0.03431536761	1	0.3812320496	-0.002345053805	0.04252423106	81	1
10	603.3676612	274.3964765	-89.8212188	15236.40964	2282.041168	1916.919916	2442.687097	6224	3313.739583	77.9375303	2207.811604	424.6621752	294.3198137	399.7130797	874.7687148	1715.173947	-0.006106510839	0.1528404955	0.1287133966	0.005369057634	0.01474253411	0.01085728947	1	0.002297422629	0.283926029	0.3957475307	19	1
10	604.721124	668.4336288	-25.61558031	11120.20569	1093.70176	623.2532547	1613.482815	4343.5	3843.265957	55.37974406	2220.483268	209.7930829	138.8286702	197.9270474	822.2356952	2019.721913	-0.002697587594	0.1020764572	0.05752849497	0.005726709666	0.01491208247	0.01018044756	1	-0.000248803416	0.1770412811	0.1460231798	13	0.9999999472
10	604.863243	179.2251789	31.25033178	11864.94175	145.3882014	253.6221641	1789.900822	4280.5	2204.690722	46.81229689	2472.888112	128.6901127	70.84800618	209.8725011	852.6573827	974.8933848	0.002627183051	0.01278086649	0.02222127399	0.004119384965	0.01213526614	0.007848168228	1	0.0008559034197	-0.008146320783	0.02030536863	1	0.5834331699
10	609.7108256	619.8429941	5816.761846	12004.67502	621.7116792	1249.843156	2138.352917	4730	6310.708861	1130.115341	2411.690236	151.3900239	361.5867144	555.562761	900.1588361	3018.564993	0.4778332036	0.05251299545	0.09898045652	0.02163719716	0.01385028087	0.03309830245	1	0.385159708	0.07427438516	0.3960965715	84	0.9999999998
10	611.2787216	306.4465231	2123.644878	13047.73373	1895.003544	2076.021807	2452.888794	5433	6407.106383	507.4791762	3022.369532	507.2930139	511.2042033	1293.133274	1204.783521	3263.083648	0.1642277641	0.1482904406	0.1592431165	0.01615977897	0.02678535771	0.02549633259	1	0.1400987171	0.2748299513	0.5401879158	63	1
10	611.7121972	453.3471751	2146.653498	12121.15153	2782.082769	159.2417455	2130.557996	5287	2981.150538	577.9866027	3179.338899	720.4305224	159.0606089	248.3991541	1330.907923	1980.406079	0.1750063449	0.2311136238	0.0136124773	0.01462320265	0.02516417653	0.01760616725	1	0.13946145	0.4409304941	0.03792254505	64	1
10	612.7623015	246.7587402	1629.222799	9594.656072	380.327725	1671.153655	2673.932356	3675	2231.178947	452.1820422	2801.161836	238.5542688	484.9635401	652.4424427	1060.121046	2351.852669	0.1659704145	0.04026317394	0.1732872976	0.02279683714	0.03439376397	0.03729262043	1	0.1415525845	0.05259630792	0.5850825329	57	0.9999998844
10	615.4693454	378.5975621	15294.75234	14890.86063	420.29732	-514.0192074	1793.624847	5889	21093.58511	3003.04732	3037.846393	192.5778912	531.7786817	319.5034459	1152.983724	10502.74408	1.018973644	0.02845712725	-0.03022477671	0.03208787304	0.01368129534	0.04216797115	1	0.8074717905	0.01848436482	0.06534579611	94	1
10	617.1380156	58.18910324	501.1410093	8054.096698	498.3637017	291.0516201	1259.283354	3007	13063.61053	137.7447328	1373.808273	125.9664733	107.4306288	506.36178	495.0429881	5347.676913	0.06496947766	0.06117393082	0.03680930145	0.01330126844	0.01648828579	0.01600111806	1	0.05193630968	0.09181298207	0.08716694323	35	0.9999982796
10	617.3307631	609.4234741	-3.11593615	8796.741622	2011.241311	1057.49869	1747.904955	3827	1734.759494	143.3423153	2416.740167	605.0470101	293.7261521	207.5939745	1033.87732	1683.694177	-0.0005372972403	0.230087154	0.1166691105	0.02237078771	0.02035922618	0.01637736341	1	0.006553577549	0.4427479025	0.3581852138	23	1
10	620.6821448	81.45534812	2294.713414	8234.654127	1858.773239	535.3737712	1452.679527	3551	13409.47872	533.7248808	1761.440046	357.2574019	188.2771175	184.8601383	723.5196573	7565.679419	0.2724169204	0.2192239577	0.06432199624	0.02088766467	0.02306878557	0.0234016287	1	0.2204534018	0.4176290739	0.2361527556	79	0.9999992087
10	620.6888874	667.8002638	1607.848816	9808.578647	94.63054778	580.7613484	1971.597762	3602	2056.635417	339.5521108	2041.901522	119.2030933	161.7151276	220.7473639	727.6888622	750.8485602	0.1670894727	0.0111484491	0.05851530843	0.01247605162	0.01262696122	0.01603214331	1	0.1343934251	-0.01102418145	0.1836659899	53	1
10	621.3973547	519.6730335	2033.863171	11575.31996	555.9353631	784.4169366	2303.091982	4496.5	3420.677083	427.0939807	2408.359048	164.8478717	218.3223042	250.5643489	881.635653	1749.760588	0.170673593	0.04870885908	0.06935541463	0.012943844	0.01319163423	0.01806409035	1	0.1382975565	0.06672220757	0.2238540936	56	1
10	629.5359118	239.680721	1966.327472	11992.17108	1741.035235	1847.663191	2482.47033	4996.5	4732.4	478.4141385	2846.277834	388.7877929	452.7258608	824.2384663	1148.042278	2208.256381	0.1632666236	0.1459132289	0.1558111757	0.01543498104	0.02154679378	0.02791368932	1	0.1390794918	0.2698260398	0.5278994212	63	1
10	636.3141733	357.4819249	-125.6603311	15335.38106	3647.478935	1747.848671	1792.282258	6597.5	9456.947368	76.95316588	2231.247351	542.2212124	280.3710381	252.4567826	922.1261653	2619.755455	-0.008328901624	0.2373298763	0.116393561	0.005366013773	0.01437279916	0.01211721608	1	0.0003844316779	0.4576990099	0.3557821527	23	1
10	637.2774075	316.465509	2431.305018	14347.71624	704.1654436	913.4197405	2018.303754	5410	2612.204301	573.2206049	3168.139835	225.6618578	269.9774659	216.0156859	1169.525874	1511.069112	0.1697628854	0.05175697536	0.06337230737	0.01368959522	0.0144263843	0.01615456362	1	0.1371896453	0.07282076455	0.2029013825	56	1
10	643.6449545	63.47753448	-6.481381895	8327.615867	1784.562878	840.9514531	1084.769647	3502.5	2486.258065	63.26051227	1137.086845	270.6936045	136.8829311	157.834474	471.2614246	950.3201852	-0.0007622072286	0.2174094547	0.1029408003	0.008222175365	0.01954113999	0.01236155552	1	0.005335468173	0.416186174	0.3097072005	23	1
10	648.8584681	221.1150805	1987.230728	12076.13435	614.6228522	780.8183081	2025.899144	4593	2965.591837	352.54314	2001.951258	164.8103022	195.3757529	314.2943246	715.8495565	1554.633705	0.167763806	0.05221736471	0.06476682518	0.01295774814	0.01550083236	0.01790367617	1	0.1356950271	0.07382145584	0.2073389701	56	1
10	647.8422644	666.4014339	1384.652228	8636.326655	1381.964432	1236.861781	1752.244603	3618	13197.7234	316.246922	1732.459762	284.9363118	256.4099041	166.5435958	693.3836607	5552.475266	0.1584880216	0.1630266554	0.1429151862	0.01584405702	0.01862512646	0.02267800182	1	0.1345342893	0.3047145344	0.4825469584	63	1
10	653.3842531	153.9733001	5465.754392	11728.22896	268.1389593	-153.66245	1618.630058	4485.5	12011.06383	922.69062	1944.426062	142.0587555	226.0662974	188.3726275	707.2179502	4518.054098	0.4635476298	0.02257584113	-0.01304185385	0.02252440211	0.01348016973	0.0215231768	1	0.3659029871	0.009106189501	0.0007934316467	81	0.9999999961
10	653.7203633	502.557318	-53.35973744	12257.47193	176.2632645	740.9277991	1777.348584	4507	6170.617021	50.16532041	2634.533264	154.7981887	176.8584732	429.7719347	899.4617632	2904.293618	-0.004560267956	0.01524732724	0.06103042447	0.004709425508	0.01434595717	0.00993225827	1	-0.002211136767	-0.001815130556	0.1542103773	3	0.9999999998
10	655.6614497	248.4831255	2091.762073	12388.68226	639.5620235	754.1662195	1907.656928	4692	3879.478723	421.6312078	2378.506698	184.8249818	201.9314488	228.3236108	861.2420512	1869.324907	0.1686252693	0.05054572952	0.06085146716	0.01382830628	0.01570014394	0.01665294154	1	0.1361013858	0.07024947522	0.1938008986	56	1
10	656.7744264	189.7734547	-26.43095566	13067.47886	3118.282714	183.7333824	1504.760582	5685	15388.84211	72.21599909	1678.274511	399.2473072	79.99852656	171.5591491	680.6696126	3939.081477	-0.002316308732	0.2365896157	0.01405053414	0.005901139395	0.01784901807	0.006294727069	1	-0.001794579168	0.4529353693	7.970002691e-06	20	0.9613046364
10	657.6711267	351.4968247	6661.666367	13850.06039	824.8987833	1419.114268	1937.590177	5421.5	20764.51064	1252.702395	2577.216722	190.2791365	371.1492224	214.2720214	939.4972548	8595.22607	0.4774692671	0.05907510815	0.09922012072	0.02331901529	0.01370574209	0.02512180364	1	0.3849400672	0.08780930197	0.3971245585	84	1
10	663.1593401	74.20297665	-15.4550047	8654.213396	1805.340996	857.8821722	1027.38933	3671	4570.052632	55.38811877	1177.543837	261.538772	136.3348954	124.4479528	476.9397437	1547.734682	-0.001851289463	0.2088510054	0.09944958045	0.006682276938	0.01907836696	0.009652794204	0	NaN	NaN	NaN	NaN	NaN
10	670.189547	121.7547978	1212.542718	7547.407216	1187.135686	410.8600184	1597.60909	3141	5447.840426	247.9133659	1428.211739	235.8386896	142.705442	211.1889677	556.9683907	2874.842318	0.1644072521	0.1608916338	0.05555513784	0.01649433628	0.01999555577	0.0178341783	1	0.1332890527	0.2975468766	0.1789714399	62	0.9999999997
10	671.7257551	544.4997393	-10.9676122	11624.71661	1134.070146	154.7736342	1539.313927	4470.5	6613.770833	51.19660494	2430.90318	259.5256515	77.01922517	156.1485374	900.869177	2784.696852	-0.001031118502	0.1019778589	0.01446777447	0.004870593117	0.01501500975	0.006665915412	1	-0.001851956525	0.1754791737	-0.003852714499	11	0.9999473072
10	672.0009856	194.6004591	-3.764567276	11456.55424	205.7825914	158.5109611	1543.630276	4131.5	3572.76087	43.71053368	2076.671214	138.508987	78.9497223	164.6752767	729.2252258	2345.333362	-0.0002682945366	0.01908853833	0.01424083882	0.004209104554	0.01310445381	0.006742855041	1	-0.001942974153	0.004616046888	-0.007924625163	1	0.9999626996
10	674.6036904	650.3967312	8336.380671	8104.879613	871.1950666	-508.9858813	1527.602548	3378.5	3683.893617	1689.844907	1652.506176	203.1152821	348.1769259	251.8588995	670.0425963	2070.759226	1.019972538	0.1080839421	-0.05730279329	0.03494536257	0.01516771357	0.04728702976	1	0.807081762	0.1817582899	-0.02559461099	96	1
10	684.0152355	422.3458957	3499.817367	11405.33453	1214.748707	902.4818989	1971.407589	4626.5	19728.64516	725.1774536	2355.41729	242.6801468	232.2656496	183.8062123	873.4175093	10354.16823	0.2935565714	0.1090968947	0.0728867493	0.02016650778	0.01834831289	0.0212761514	1	0.2369769816	0.1908182198	0.2661810349	75	0.9999453331
10	688.5077382	221.7465026	3223.162025	10978.10229	1688.693941	4.06204589	1494.714801	4508	4349.574468	733.515467	2360.681206	409.6732275	182.7490141	202.003572	958.142457	5597.003466	0.2987913757	0.1506930502	0.0003805610858	0.01752846071	0.02013358534	0.02149155079	1	0.2365577789	0.2742592386	0.01610007186	76	1
10	691.6751292	237.1622904	5430.755191	11664.50473	303.6628069	-87.37620834	1639.934692	4497	18092.11579	1019.808021	2036.430323	140.1354714	221.6929377	185.2477466	704.0406103	8071.200351	0.4649666666	0.0282140124	-0.008528345956	0.02700788982	0.01574592365	0.02146986498	1	0.3673876681	0.02086379759	0.01709385691	81	0.9999947989
10	691.8696173	265.5190243	1825.033175	11459.49079	4744.915401	67.36711123	1550.337535	5557.5	19422.42222	379.3017136	2133.431352	850.2930879	134.4758802	198.5304066	975.7930547	9199.143029	0.1612477814	0.4177297077	0.006925621055	0.01282645953	0.02897881656	0.013331303	1	0.1295793849	0.8254315791	0.01928212258	68	1
10	695.7178433	199.5282152	-38.55127509	10005.9992	4281.773965	247.740487	1282.905293	4867.5	11156.68085	84.07930561	1575.923222	653.4362709	85.50783816	590.9896107	729.8553612	3593.656491	-0.0039979505	0.433007635	0.02543435016	0.009534696317	0.03023561583	0.009505815866	1	-0.0007403473468	0.8581599237	0.04752847844	29	0.99999998
10	699.4760731	278.6464885	2114.133119	11745.55541	113.1007316	733.1495977	2064.133281	4373.5	1433.684783	340.7790215	2038.740614	131.814915	207.8442463	261.5285711	722.3984603	589.2462298	0.1731550602	0.009899357594	0.06281860698	0.01353979904	0.0120827939	0.0153461878	1	0.1395104305	-0.01348777081	0.199985779	53	1
10	701.8682549	325.9531598	3.162387835	10256.76663	116.4426343	691.164717	1851.218677	3771.5	1222.252632	44.15033335	2133.051956	151.3473129	155.4400371	264.6088385	763.3824916	673.9874355	0.0004052042469	0.01104126496	0.06477920163	0.00483627072	0.01695185984	0.01243273786	1	0.001966922678	-0.01038672864	0.1682261456	3	1
10	702.9597233	429.3457973	31.35311971	9739.675869	89.86201087	167.6929591	1648.496627	3486	2451.5	41.88316022	2019.49482	124.2990851	65.4220707	161.0591597	701.7727564	1726.799649	0.003574873772	0.01099536386	0.01866874264	0.004884846546	0.01447667824	0.007322082413	1	0.00135474148	-0.01194195528	0.008047798499	1	0.9929487636
10	706.4439084	549.3602523	-57.57629138	9083.768677	2802.648157	1046.093942	1519.375573	4130	2608.744681	78.64235595	1941.487795	646.9595742	236.107462	176.8269257	879.1358444	1759.680989	-0.007215661438	0.3186553545	0.1151677467	0.009488740818	0.02615600325	0.01519950172	1	0.001858958074	0.6252856477	0.3551398368	27	1
10	715.476669	490.697696	-140.6440674	9244.19904	889.8371172	2334.143031	2252.481604	3712.5	1647.705263	60.62375283	1704.109605	193.9697097	381.9300719	253.1073888	642.5469752	1151.931605	-0.01653807347	0.09444196741	0.250384433	0.006213860071	0.01576694313	0.02029131322	1	0.001782089457	0.1674162346	0.8155090992	15	1
10	724.5963643	265.1397555	1669.303861	9607.902067	75.79425634	139.4164387	2073.351681	3475	4385.757895	301.084035	1646.26483	116.2741384	134.9973538	239.5251844	590.0120703	4581.881372	0.1838198604	0.008134712699	0.01533027098	0.0136759642	0.01330187934	0.01588259445	1	0.1447641259	-0.01865872646	0.03660510764	52	1
10	725.4796462	409.081232	6947.753176	10149.96427	1712.494632	-221.8607736	1649.56546	4356	26186.87097	1648.781636	2313.157626	377.6878925	291.3684202	199.4998682	939.3925102	15109.94129	0.69223409	0.1752089071	-0.02158144941	0.03652104252	0.02277313034	0.03541820975	1	0.548849892	0.3225402623	0.02851410194	93	1
10	739.6395218	289.4555572	1472.992404	8991.865143	128.5969138	510.4868833	1666.10949	3306	4866.595745	357.9777278	1958.630665	110.4286932	180.9404534	240.8634078	693.6926177	2953.537934	0.1714885618	0.01484544174	0.05476927338	0.01468931795	0.01380877147	0.02067167524	1	0.1376751654	-0.003538974656	0.171733655	53	1
10	742.6274378	323.9498522	4100.133657	8745.823056	870.6638612	874.7275295	1750.703753	3605	6036.574468	920.4771663	1888.77667	243.5894733	296.9379029	610.4414825	723.0661497	4510.393072	0.4681786538	0.1022151832	0.0960372445	0.02824647141	0.02713548483	0.04213389874	1	0.3776743432	0.1766673344	0.3857365255	86	1
10	743.2435235	436.5616348	1325.719497	7966.042485	2441.984723	436.9908664	1718.669481	3619	1621.817204	354.8148414	2159.01855	720.5807458	182.633973	274.0188067	976.9958358	1278.271795	0.171512351	0.3054165786	0.05376635411	0.01732388396	0.04111292102	0.02533118555	1	0.1400221286	0.5953599375	0.1803364142	67	1
10	749.549535	218.3324361	1400.395944	8298.0422	1799.46882	49.2755974	1455.561089	3620	4726.12766	225.1246048	1157.022409	265.9896917	104.9050568	184.0357354	470.9789838	2847.512611	0.1718902213	0.21926569	0.006191148371	0.01543653779	0.02170158441	0.01338048711	1	0.1363750383	0.4162886318	0.01083814904	64	1
10	751.2463157	247.8637476	-54.60016771	8785.85805	1947.997443	963.3693712	1464.564667	3803	1694.410526	54.07583114	1503.941866	356.4812563	177.8036928	171.2867135	629.9250095	891.1389616	-0.006474290237	0.2192457366	0.1099043738	0.006368188796	0.02579838538	0.01329150644	1	0.001271841568	0.4202125073	0.3328025675	23	1
10	754.0735645	421.6519836	1618.670193	9475.797029	97.53522243	509.4710904	1652.993935	3560.5	1924.094737	342.2957959	1983.023805	157.858417	176.1087738	805.2592159	724.8617606	1218.877353	0.169573611	0.01107879466	0.05231603489	0.01338383353	0.01881114528	0.0183546926	1	0.135950876	-0.01137229474	0.1625887517	53	1
10	772.2897451	281.5002041	-33.98072385	8333.335889	791.2227004	938.3881019	1730.549538	3257.5	9257.697917	50.01701803	1035.964095	132.1106954	143.6000668	183.7922125	384.8824517	2746.275112	-0.00430662985	0.09814207674	0.1135974706	0.006450617872	0.01556423584	0.01300392012	1	0.002252157779	0.1706988168	0.3411315678	14	1
10	772.6644148	406.3498114	1350.009374	8586.415508	746.251322	433.7981317	1646.214595	3390	2809.483871	283.5849779	1667.931702	180.9000277	148.7071932	562.3149293	631.7613268	1847.756905	0.1611813471	0.08945939494	0.05355553316	0.01407767642	0.02268873221	0.01621571472	1	0.1299927508	0.1502594601	0.1682990527	59	1
10	772.6170118	432.4453023	621.0937157	10093.48991	520.4656147	894.2308958	1377.009955	3759.5	3400.580645	122.0247385	1436.446491	151.9617765	165.3139995	178.0126674	522.2947932	1644.01031	0.05890033207	0.05132969097	0.08840057542	0.009791582549	0.01490129085	0.01264839491	1	0.05052897305	0.07316609755	0.2654081743	36	0.999967017
11	7.889722915	651.2830243	1430.610823	4867.800389	509.07934	241.7460269	1076.360753	2038	12798.07692	338.5762446	1186.384027	134.2908388	139.5384173	142.6122327	447.5549281	3860.259491	0.2807410273	0.1063704245	0.04800564315	0.02482701527	0.02130539661	0.03085526234	0	NaN	NaN	NaN	NaN	NaN
11	8.543031454	70.24822495	843.5344158	5015.769794	1123.773588	-32.14634467	901.2738069	2151.5	3901.548387	169.0361764	847.1966523	195.8464076	80.27029277	120.2754267	344.5372222	2016.560301	0.1715667289	0.2315088501	-0.006128324963	0.01697816827	0.02518965694	0.01667236288	0	NaN	NaN	NaN	NaN	NaN
11	11.53156083	383.3253531	3189.30395	6236.669951	340.2823639	500.7739074	1441.845732	2450.5	2302.652632	922.113278	2005.852143	148.2608531	333.9438021	175.3375622	756.8141967	1798.948379	0.4859869314	0.05663158622	0.06979612689	0.03975058538	0.02397204311	0.07131601058	0	NaN	NaN	NaN	NaN	NaN
11	14.23388215	50.8187788	27.73202745	4509.375542	749.8244281	13.03925883	833.1064811	1876.5	5526.914894	37.82110664	837.791087	152.2772168	46.71883982	98.30156565	325.8073093	2164.928287	0.006574787663	0.1698766389	0.002852691723	0.009171934324	0.02397578307	0.01092294884	0	NaN	NaN	NaN	NaN	NaN
11	16.50157664	505.3489571	3567.077957	7151.677098	131.5198757	592.7096537	1498.156016	2739	3499.329787	768.8974584	1710.932505	102.5643422	287.0311221	168.2943141	624.1212854	1965.684463	0.4753882423	0.01960927398	0.07498386048	0.03450549228	0.01573516649	0.04316943423	1	0.3813065353	0.00570876449	0.3104524318	82	0.9999998924
11	21.35357456	199.4473773	400.9593999	5313.781295	1641.033871	174.9272933	1154.286979	2535	584.287234	149.4073465	1716.634693	532.5169031	103.8827061	173.9384582	760.1429087	415.5329942	0.07617621638	0.3129482731	0.03207675974	0.02012169541	0.04178099632	0.02153517473	0	NaN	NaN	NaN	NaN	NaN
11	22.99079296	315.4758613	9.882783648	9501.395234	1507.421778	97.54583307	1187.771143	3813.5	8210.715909	54.65004567	1619.575272	294.5960174	72.80356486	163.719083	635.509121	3040.364641	0.001063387583	0.1614660502	0.01036941377	0.006268356898	0.01897250072	0.00818717272	1	2.908427929e-05	0.2979602961	-0.01520730544	16	0.9996440373
11	33.35701402	286.3972333	3407.523981	7347.955594	841.6992956	647.3779835	1488.959791	3044	10868.02105	906.2922649	1848.324293	203.115568	284.2112512	153.3576627	719.3867629	5860.039977	0.4592723979	0.1092106054	0.07903792209	0.03531206988	0.02297895373	0.04355472384	1	0.369476589	0.1905879411	0.3247223155	86	1
11	37.88088112	313.0000226	22.43505819	8992.57357	1414.337815	131.2505801	1557.074411	3751	4398.655556	68.09756902	1609.180414	347.9331575	83.83445704	985.186275	636.1662817	1805.289346	0.002521628607	0.1588650728	0.01613901048	0.01008066317	0.02583663327	0.01029452181	1	0.001562551191	0.2927745114	0.005141548925	16	0.9961217236
11	50.92161157	271.3874118	3635.618004	8018.85602	63.68549012	752.6848781	1956.398399	3003	1943.44086	1008.117639	2273.248096	138.0818835	333.4393928	524.4686165	829.2319243	1614.459685	0.449695307	0.007855247247	0.088975856	0.0322737298	0.02021592448	0.05564590158	1	0.3616838777	-0.0179774591	0.3530349691	82	1
11	57.18822162	236.5211856	1557.892483	9871.235298	2994.854861	429.9204809	1462.429597	4442	3762.631579	269.6906788	1531.914014	457.4219752	157.3814491	165.639844	662.1900561	1247.409563	0.1604358532	0.309355584	0.04400949946	0.0140550006	0.02360708523	0.01650101138	1	0.1305623238	0.6032166566	0.1439793708	67	1
11	61.64747923	67.54557933	348.8919562	6214.594161	679.8593369	502.0067024	1046.957978	2457.5	18024.52128	79.73530645	875.9613789	122.3918209	103.8693217	190.9985155	321.4851616	5633.3216	0.05552685107	0.1067694567	0.08041133984	0.01008242682	0.01769825276	0.01485466656	0	NaN	NaN	NaN	NaN	NaN
11	64.68143677	641.8230517	1179.780932	6559.267195	6.712041503	419.6124709	1731.566162	2461.5	750.5684211	228.0458802	1370.422752	86.31231282	127.7558504	176.5325836	497.8893831	284.0884134	0.175393738	0.001179988215	0.06465815372	0.01547150492	0.01353974063	0.02164100845	1	0.1413480048	-0.03141141166	0.2065420495	53	1
11	72.73403813	193.498584	52.5432759	6744.910018	303.0887295	248.0766514	1406.2451	2531	2165.882979	34.27567643	2082.906365	151.3212213	96.00394802	201.8176394	753.9245837	1895.190732	0.007432116647	0.04401933949	0.03535064623	0.006808569791	0.02310404995	0.0154124711	1	0.005836720598	0.0566362219	0.06849096239	7	0.9999999498
11	76.71914322	327.4194785	-207.0605043	11615.69669	553.0541648	2683.742007	2042.33344	4462.5	4489.042553	71.46052633	2341.54257	163.4176553	536.8066104	243.6455532	844.0187256	1914.455221	-0.01847462489	0.05104053082	0.2228145866	0.006240344726	0.01377093912	0.02847575439	1	-0.001995621215	0.07709830207	0.7170741234	10	1
11	78.28028945	76.89240324	416.434999	5612.377358	620.5444586	-0.2573298487	1070.519372	2285	4155.12766	90.60093842	1068.435524	149.2438224	66.84465974	135.3913951	408.9624105	2575.927052	0.0757473357	0.1081201359	-5.8013357e-05	0.01037934817	0.02220876677	0.01348933675	0	NaN	NaN	NaN	NaN	NaN
11	79.4568375	378.2349515	1746.754148	10738.32265	1576.625113	46.06245272	1795.25563	4450	884.7204301	503.9088138	2782.728586	443.454247	135.6681044	218.8869465	1098.82339	624.1710218	0.1664024519	0.1461579566	0.004671976763	0.01270721725	0.0220220259	0.0148598138	1	0.1312948478	0.2655717216	0.001266275667	61	1
11	82.23011404	104.2738694	1059.142746	6297.311321	1413.649661	-10.82286246	1145.023251	2753.5	2394.255319	283.8291048	1519.939653	339.5960526	104.8423161	184.3063223	628.1373898	1448.846608	0.1737817962	0.2305527736	-0.002359443624	0.01653552459	0.03307455463	0.01928953055	1	0.1373938332	0.4392777455	-0.01810293137	64	1
11	93.34452249	493.3130218	5264.74696	11164.7662	3456.859032	-297.7894516	1781.788454	5251.5	5285.580247	1075.892335	2267.53778	713.9299388	230.158721	198.7937007	1016.508981	3007.730681	0.4687009537	0.3156815643	-0.02533523881	0.02720924492	0.02472049617	0.02481202602	1	0.3715908423	0.6128545138	-0.02874464742	89	1
11	97.57735695	168.7507438	580.2966973	7721.828995	2327.54546	712.0395197	1570.815134	3522.5	1137.43617	160.0484421	1816.8003	551.2451279	178.5689011	194.6236234	802.0745328	609.6485425	0.07051897374	0.3078668097	0.09163636684	0.01318358196	0.02650765414	0.02243926794	1	0.06212515347	0.6020005571	0.2899775173	50	1
11	98.33613418	362.5393195	1783.164217	10278.17073	48.88322949	1627.805639	2453.23838	3827	1719.231579	436.4175083	2471.942754	125.8594291	456.4469487	261.7895996	886.6359213	1095.407613	0.1764972322	0.004603150242	0.1544664492	0.01537489675	0.01525473203	0.03536124048	1	0.1483677869	-0.0215396092	0.5202845947	54	1
11	101.519742	482.161014	26.07725932	11491.40527	1699.686258	194.3997639	1850.086927	4666	4003.060976	62.77286202	2261.783869	357.5066739	89.03701036	220.712352	872.5809353	1758.53158	0.002833305748	0.1542862239	0.01955634565	0.006394231954	0.01880672301	0.008588667716	1	0.00200577775	0.283442584	0.01694419572	16	0.7086457865
11	106.2952657	213.3591958	550.8602624	8159.244041	803.0972295	346.8403713	1723.403781	3273	3630.172043	180.1423484	2334.720736	237.6560454	133.2822587	230.530537	888.1937426	2891.030618	0.06625477221	0.09586781496	0.04092755993	0.01024176728	0.02175612074	0.01529821878	1	0.05352710941	0.1634488716	0.1032679867	39	1
11	107.5614799	195.8974105	3230.404002	7082.866701	655.4170581	597.0666345	1815.034915	2960.5	2179.236559	1157.938027	2446.974362	287.7022487	411.6649678	598.6915678	953.3531962	2117.33669	0.4645357247	0.08778432354	0.07960296367	0.03940376729	0.03519764254	0.08800228261	1	0.3735333625	0.1464205508	0.3269793466	86	0.9999999998
11	107.9224699	465.7118366	6455.520757	8637.889156	714.8345253	-399.4345792	2268.146706	3724	2376.705263	2201.280321	3015.329186	494.8749108	427.0027927	2253.858148	1201.858261	1892.885863	0.7359222722	0.08858891505	-0.04330211184	0.04561494618	0.06247750806	0.0696211007	1	0.5814780046	0.1431420307	-0.04110426032	92	0.9971257726
11	111.4798911	508.7437424	-154.2590233	12104.26585	1288.167155	1359.016662	1822.369453	4756.5	11161.34409	62.60683874	2424.84557	272.1185544	305.0984847	189.4539242	920.4141353	3278.266978	-0.01327033168	0.1066527585	0.112432973	0.005276031062	0.01474021627	0.01462389659	1	-0.004901223976	0.1882402016	0.3354174099	14	1
11	112.3719247	269.2122465	2083.339548	11628.00958	591.7486373	19.92425132	1768.66037	4501	2245.978723	565.2362284	3061.677553	219.7213464	140.6769408	437.4844526	1115.038155	1323.123447	0.1781124802	0.05142207675	0.001978151412	0.01684093603	0.01597140721	0.01350668992	1	0.1396634681	0.0701693263	-0.009456996085	55	1
11	115.4960288	431.3703747	-113.710005	8773.094002	5.831107533	2148.423513	2312.648744	3281	573.8043478	97.64027007	3051.333339	121.6041324	736.6129356	445.6592579	1109.105728	452.9118304	-0.0129345736	0.001065663281	0.2460012579	0.01339432186	0.01876887726	0.0472496224	1	0.003585825907	-0.02520465022	0.7971344515	5	1
11	127.1776244	281.7455402	-58.53280544	13293.52553	4390.050129	376.2714973	1751.684241	6203	4265.680851	81.87186596	2245.913567	717.8161964	109.2708957	210.9963268	972.9881355	1681.650599	-0.004590967502	0.3292868969	0.02866892389	0.006567412744	0.01971860155	0.007775837598	1	-0.001848219902	0.6444727867	0.05436367369	25	0.9999998215
11	130.648618	113.293168	13.55771896	10256.78849	1573.340198	242.7581608	1138.424328	4112	2506.483871	55.7253011	1558.212977	245.3211184	74.31496717	183.184554	591.8156914	972.3210421	0.001439421901	0.1558618006	0.02443500089	0.005837333659	0.01666443959	0.007242964709	1	0.001239831709	0.2868489316	0.03372022688	17	0.9997091621
11	135.6396271	371.3367444	3129.703532	18083.60671	161.1771315	1054.984087	2726.379749	6854.5	1235.768421	838.2184797	4676.839064	594.8323532	371.2758246	3213.847166	1725.637541	548.6001616	0.1722375845	0.01011775061	0.05600563313	0.01369200228	0.04333932	0.02344648641	1	0.1383173113	-0.01324792468	0.176018234	53	1
11	147.0574982	12.846569	974.2549835	5380.371797	81.91180618	-8.792384661	1095.683319	2033	1964.270833	227.5685805	1252.36974	101.7225756	97.95994318	175.2491195	439.255428	965.0270951	0.1762032511	0.01470951418	-0.001851916868	0.0176677165	0.02215876091	0.02146315229	0	NaN	NaN	NaN	NaN	NaN
11	146.4407497	199.6814539	4605.813069	9454.105566	902.7396239	907.3722507	2249.976562	3828.5	3273.106383	1257.692017	2471.527563	302.627742	398.868505	313.064463	1009.777681	2232.510817	0.4937067749	0.09833770238	0.0902876015	0.03601852461	0.01918097167	0.05426958862	1	0.3975976764	0.1683931042	0.3712250317	86	1
11	146.5728231	269.8955782	830.0336212	12070.24703	115.9440624	1399.681745	2342.709995	4487	4718.344086	237.1580096	3129.778718	181.064101	348.6018741	485.1579191	1106.167508	3126.113887	0.06724724381	0.009909752774	0.1055262063	0.01209986736	0.01736507013	0.02924983043	1	0.05800562162	-0.01170475944	0.3253048282	32	1
11	150.1707714	249.159236	-48.5674178	15764.79806	371.2776364	179.8928034	1544.172414	5682	6494.927083	48.7043242	2336.50495	161.6177807	74.14065539	186.8829662	827.9919425	2052.250253	-0.003237483405	0.02399395493	0.01212631229	0.003458443178	0.01155082253	0.004298797046	1	-0.00441295249	0.01467256357	-0.0157625469	1	0.9999932973
11	150.6624729	490.1336195	1469.0149	8553.833547	339.4464662	710.4660905	2628.497869	3364	1641.442105	472.653664	2813.261675	199.8340159	283.5364771	373.700893	1062.532403	1279.665737	0.1728496173	0.04348009619	0.0783565209	0.02026118141	0.02225763123	0.04812392264	1	0.1406013709	0.05621861529	0.2555293039	56	0.9999999986
11	150.0332097	605.3538616	559.2292074	7405.196075	2181.70113	358.809089	1890.58304	3453	396.9787234	228.3253426	3008.815724	947.0530399	171.4308232	283.7576484	1352.407973	310.197231	0.07442315306	0.3056415446	0.04615367998	0.01315403004	0.03831999937	0.02421656239	1	0.06212314802	0.5959699844	0.1320631482	49	0.9999999778
11	152.6779432	41.55028794	1273.125644	8147.182541	1267.244724	6.315406334	1079.265778	3353.5	4230.5	229.4345085	1386.269033	249.1645883	105.8397892	164.5612363	548.3217259	1699.507081	0.1566146721	0.1574556867	0.0006928995981	0.01313925444	0.01996816932	0.01437644038	1	0.123316087	0.2887727046	-0.01433666358	61	1
[truncated: 4,876 more rows]
