# Supplementary material for: Phosphatase specificity principles uncovered by MRBLE:Dephos and global substrate identification
Source: Mol Syst Biol. 2023 Nov 2;19(12):e11782. doi: 10.15252/msb.202311782 (PMC10698503; doi:10.15252/msb.202311782)
Supplement: Supplementary file 4 — Source Data for Figure 1 [file MSB-19-e11782-s002.zip › Figure 1/1D/Complete MRBLE-Dephos data with scripts/ToRegeneratePlots/PP1_Pilot/20200901_PP1_Pilot_0.csv]

1	115.396206	444.6996964	-184.914302	14895.08577	3450.062684	1669.029358	2085.969893	6335.5	10535.88298	83.43968664	2450.032865	594.8643081	303.1995403	213.7158775	1022.933433	3091.844808	-0.01250038538	0.2324709573	0.1094539202	0.005946684855	0.01598905035	0.01073568764	1	-0.003190543526	0.4470763062	0.3358147017	23	1
1	173.2789546	357.2825557	1136.059058	17127.00168	5721.000621	555.3345336	1781.459028	7856.5	14316.46316	292.6648846	3219.90747	1170.319115	177.6374111	230.1238854	1501.199709	5723.72626	0.06692192373	0.3426717092	0.0324355441	0.008641131626	0.01854145429	0.009059957211	1	0.05562506645	0.6729418487	0.0905608956	49	1
1	183.5537656	173.5226374	-18.23251411	15770.97074	175.1358465	205.714959	1763.61104	5539	2782.052083	48.23241021	2764.092531	161.7683571	85.75405985	228.567745	990.9814396	1788.223737	-0.001128674206	0.0129398965	0.01383876376	0.003453840906	0.01023636402	0.005266738704	1	-0.002334925075	-0.007686630275	-0.0001979338672	1	0.9995377055
1	275.348377	537.9395408	-26.24863219	13126.51828	2014.402812	794.4480573	2577.403823	5365.5	779.7157895	70.00066853	2877.813962	475.7573417	197.6658073	283.9681195	1142.259915	643.3144009	-0.002090597952	0.1556669688	0.06166448043	0.005598167111	0.01447767346	0.00897242705	1	0.001254141033	0.2877296514	0.1700289789	18	1
1	296.1788364	560.866327	18.20934021	16164.39176	1431.839452	255.6444592	2416.497995	6150	893.6	65.65233263	2981.278183	381.8180537	94.07201352	294.8173514	1179.357823	450.0140518	0.001089816333	0.09378884855	0.01725347334	0.004498696748	0.01382574768	0.006311785537	1	0.0002965424777	0.1593232079	0.01480086669	11	0.8864313981
1	300.8255012	214.1710454	3179.23092	17166.71773	268.2767493	67.97253516	2620.623686	6318	12194.61053	616.9068897	3116.659727	200.3170089	179.0030442	273.0878629	1166.454367	4840.737113	0.1868940944	0.01627669052	0.003591331678	0.009770914366	0.01177521794	0.01177229107	1	0.146494516	-0.002709183707	0.007106416915	52	0.9999999974
1	311.9754555	602.5627318	4171.147887	13499.32542	183.4868505	2824.220511	2712.520752	5108.5	12228.93478	883.5277795	2918.745404	142.6343316	634.3273235	317.6621284	1051.223725	5381.251051	0.3066052417	0.01372615469	0.2061839991	0.01738479077	0.0125276402	0.02233173589	1	0.25533538	-0.006502106884	0.7363354191	71	1
1	320.9780833	160.0214193	-64.64924226	13852.39463	1462.763859	401.8509145	2068.702279	5401	9956.4	62.14032829	2879.817513	321.8147194	110.1500445	260.8603429	1074.15999	3913.347941	-0.005479974459	0.1056181074	0.03040074704	0.005042897203	0.01692500958	0.006793296943	1	-0.003946083746	0.1839872179	0.05926205013	12	0.9999805939
1	378.6506482	211.5528509	-124.7016104	16879.04134	236.2329773	996.0626732	2168.4979	6174	8591.042553	51.23712937	3179.764063	202.5281234	211.4890362	244.89236	1183.602256	2738.536592	-0.007454408675	0.01390971412	0.06039622522	0.003330866891	0.01158390415	0.007184076211	1	-0.004213089188	-0.005023822741	0.1597502639	3	0.9999999992
1	423.4316873	775.2821553	-21.06602028	8106.133849	521.0343206	54.15962536	1460.451394	3077.5	10898.03191	43.78858796	1926.869025	139.5948834	66.3672084	155.4201652	686.5525744	5796.847461	-0.002731374361	0.06295952278	0.006480482378	0.005724849715	0.01313245154	0.008137237928	1	-0.003711978639	0.09554520821	-0.02441735818	6	0.9888664731
1	482.3462355	161.8233517	828.2911498	13229.7535	3247.140638	1183.186847	1804.834898	5736.5	12931.94737	248.754125	2933.228348	692.1092555	257.1287789	228.1888597	1220.059327	5309.392343	0.06404870221	0.2469290202	0.09034656402	0.01025558602	0.02290841845	0.01274979549	1	0.05649661514	0.4759664348	0.2874584612	47	1
1	490.4934966	686.6816427	-24.51166331	8275.496798	373.3949547	491.1735197	2001.086365	3113.5	2555.510638	50.41955294	2402.680778	175.5542358	157.0807071	325.5066069	905.2238407	1838.1443	-0.003146055518	0.043119924	0.05800929387	0.006286147552	0.01573489735	0.01124162576	1	-0.000718591383	0.05523587901	0.1534178149	8	0.999776477
1	495.2783723	180.4666794	-157.805685	14241.58886	3335.284229	1603.992629	1990.796226	6146.5	5944.817204	85.69306222	2960.634913	690.5399678	351.2160407	212.8359903	1223.111673	2927.879125	-0.01093601285	0.2364764439	0.1159147546	0.007416888734	0.02051642483	0.01106851073	1	-0.001478908968	0.4554177101	0.3586930275	23	1
1	495.6499108	636.6341417	-130.236425	12434.31551	577.3625192	1422.789317	2267.024197	4717.5	6428.463158	62.75462321	2556.625106	157.3118328	296.8852487	392.6332593	926.0939006	3057.887718	-0.01098147128	0.04838485958	0.1149313503	0.005004906673	0.01112889258	0.01146877536	1	-0.003063393801	0.06691773064	0.349084783	9	0.9999751209
1	601.8515355	287.6209739	4082.126255	13798.00259	34.6926173	3089.12083	2948.099543	5184	7585.851064	805.7395413	2687.345657	148.744443	566.599453	339.6146002	968.1233154	3104.195738	0.3003812726	0.002601086375	0.217267205	0.01385861824	0.01201761545	0.02557015609	1	0.2510474873	-0.02927824516	0.7729663755	71	1
1	621.8597404	540.039005	4004.663714	12946.82972	1317.905541	-204.0657575	1797.911615	5188	17532.31579	905.4156066	2885.57511	248.5008591	200.6821188	398.4052988	1064.563006	8303.495976	0.3068707893	0.1005305838	-0.01648643301	0.01379087785	0.01521050077	0.0182805357	1	0.2411949301	0.1699143224	-0.03245163323	74	0.999999814
1	718.1733765	378.5320736	1648.87485	9496.95755	89.2352346	467.2757367	2000.068416	3471	5444.614583	373.2706732	2147.72695	138.2379093	161.7443085	218.1902818	768.3446941	2257.868265	0.1781193228	0.01027806987	0.04982261662	0.01292830587	0.01678047379	0.01565411567	1	0.1425922184	-0.01442009941	0.1651385813	53	0.9999999729
1	765.0874216	378.8869025	-5.179374273	6883.346769	2179.154694	176.6254453	1508.1874	3169.5	1544.114583	62.58927633	1655.723903	526.1145931	83.37873858	203.7096336	731.8317994	1160.530349	-0.0007551900017	0.3111917008	0.02574425242	0.01053907357	0.03145806631	0.0129949971	1	0.001115799609	0.6084778401	0.05096241996	25	0.9999328076
2	123.84718	635.7611603	-53.90699292	9578.163587	3878.197418	263.4064525	1685.546418	4587	12903.36842	69.79243613	1905.05068	759.5222346	93.42285941	204.1230134	867.27485	4595.252731	-0.006448192371	0.4125378273	0.02869242259	0.007734667884	0.01686689904	0.01050050157	1	-0.002413093733	0.8178919005	0.06322179725	29	1
2	274.4366463	550.2345382	1120.354977	19126.33237	4564.467344	1864.210906	2264.612533	8333	13779.68478	298.5861644	3426.242152	818.803734	374.102366	971.9126415	1444.039106	4071.01224	0.05903723089	0.2358404256	0.09766122254	0.007995877949	0.01494049336	0.01263277713	1	0.05291858933	0.4532055887	0.3113054628	47	1
2	654.3904145	418.670487	3608.836678	12266.06467	1280.765902	-65.94971301	2225.25565	4920	26331.71875	872.0460237	2860.579493	286.6672297	154.7738196	182.8842439	1080.413431	9365.328286	0.2938785022	0.09918723146	-0.004942555938	0.01344402383	0.01625754942	0.01445154115	1	0.2316337873	0.167411613	0.00456035545	74	0.9999999812
2	738.6171832	553.2860569	479.9973489	7124.258998	2176.68127	227.223214	1704.07553	3206	4942.064516	136.0954668	1623.765675	487.1907487	95.71769011	160.548328	705.7026849	2314.227286	0.06628636455	0.3049263358	0.03587970259	0.01100956133	0.02937339058	0.01294133315	1	0.05505491259	0.5950322688	0.1011107409	49	1
2	748.7379084	447.4194019	-107.1101382	7362.579575	585.5318926	1634.011631	1892.695449	2912	573.393617	54.67868631	1824.353976	180.3752784	411.3905692	185.693567	685.7702656	690.2867133	-0.01443109272	0.08374879786	0.2242201686	0.007816212139	0.01662610435	0.02108046539	1	0.00185204117	0.141399626	0.7282247944	15	0.9999998649
3	108.5165305	392.334061	1058.114621	14484.75441	6029.799271	34.8172585	1606.627499	6830	4334.670213	241.1406185	2757.162111	1161.596458	115.3245271	201.479199	1309.774657	2163.495267	0.07193554125	0.4151157805	0.002341235191	0.008986241335	0.02384595067	0.00868430346	1	0.05815004391	0.8221339281	-0.010213446	51	1
3	110.6511348	340.6874829	1097.052821	15475.61679	6350.307561	33.33893619	1612.448529	7338.5	10064	202.2266151	2512.737035	1171.675853	111.8236247	246.759048	1233.767621	4319.149373	0.071912612	0.4217744168	0.002389740337	0.00809203182	0.0211912981	0.007338867302	1	0.05818755047	0.8358876376	-0.009831427338	51	1
3	116.6179545	365.6787697	-8.832686559	11642.35537	145.9471873	148.6054639	1916.350559	4276	5361.673684	48.28177223	2902.080711	151.0501531	77.98330031	264.8443217	1003.515583	2491.804398	-0.0006480249691	0.01218481405	0.01291218601	0.00477083636	0.01418875479	0.007149016757	1	-0.002021280472	-0.009262683953	-0.003324824013	1	0.9998206924
3	168.5902797	525.4156958	4153.167664	13337.1212	824.5674315	-185.9159289	1988.37049	5198	20712.26087	991.4200534	3227.025797	220.7559571	182.6363127	179.6202003	1189.05523	9473.270245	0.3019455142	0.06357951062	-0.01398623084	0.01331072438	0.01290053798	0.01475759988	1	0.2371565833	0.09367380981	-0.02612149415	72	0.9992774449
3	186.3861716	501.9703162	-35.06689121	17685.86541	1834.476245	192.8606847	1856.10367	6839.5	8348.287234	58.11607981	2769.348557	372.8079701	88.44690968	242.9653797	1096.013261	2194.639303	-0.002250197248	0.102852593	0.01137740799	0.003383802942	0.01207522773	0.004946534012	1	-0.002684431485	0.1779995947	-0.006024085001	11	0.9984418513
3	232.3057731	106.5090289	-145.7033407	19862.47542	2128.203198	1012.822199	1588.901129	7745.5	19176.18085	64.19987725	1757.423688	265.6575047	147.4536125	283.492751	722.3256876	4914.265073	-0.007547266	0.1062524494	0.05160373926	0.003294608756	0.009387791333	0.005646900612	1	-0.004153068005	0.1855901379	0.1322960828	13	0.9999996363
3	267.6087898	262.8130628	-75.79372593	19492.59487	3474.335639	216.1769657	1847.755221	8125	12729.69892	80.24412933	3156.018287	626.2358999	91.17908785	323.7153249	1313.014868	3318.548366	-0.003642902858	0.1718025721	0.01145791668	0.0043780812	0.01334675644	0.004678350028	1	-0.003243078129	0.3204243617	-0.003792396901	16	0.999999215
3	279.7027876	607.5730347	-297.8004381	16112.82631	155.7525602	3641.883142	2435.055444	5716	7743.72043	82.06789408	2664.664222	183.2191271	596.7614812	236.8978728	984.3988758	2128.674681	-0.0184635626	0.01096948315	0.2345826186	0.004359972335	0.01131739597	0.01632891733	1	-0.001227841903	-0.008748361814	0.7608267053	5	1
3	311.712061	747.7764119	672.9227156	10084.62912	3045.456922	292.3053203	1621.380902	4621	6584.606383	169.6694973	2183.997556	668.2553402	119.8101237	179.5643473	970.2092717	2698.994003	0.06787272693	0.3076487722	0.03016096227	0.01049337612	0.02225855807	0.0108739124	1	0.05595151391	0.6005665296	0.08174135838	49	1
3	353.6509985	100.510678	-44.86887309	15970.49394	1564.181514	418.1043534	1695.686603	6043.5	8212.806452	56.57233539	2477.109143	319.4101628	111.7462378	251.4968813	964.4414874	2534.78968	-0.002618333294	0.09886847042	0.02679533604	0.003899585395	0.01299880972	0.006312134024	1	-0.001967449696	0.1699728229	0.04719475289	12	0.9999897109
3	374.7668045	206.5685597	1873.029014	26192.35452	11172.73834	31.82097183	1444.881409	12571	25738.83696	218.1384086	1673.139363	665.8533971	161.1077229	236.2960495	785.1009617	4450.043329	0.07302779585	0.4289783064	0.001291713364	0.006712036275	0.01378694904	0.006275527474	0	NaN	NaN	NaN	NaN	NaN
3	379.4438324	238.6944377	1093.365304	14711.29281	1336.965808	257.6348653	2334.486368	5763	5597.617021	272.4626383	3666.450826	501.6068275	196.4845665	845.7505086	1457.513722	3880.6027	0.07354477046	0.09524840655	0.01881875299	0.007649271231	0.01934128968	0.01556610238	1	0.05802197217	0.1616711109	0.0367315906	38	0.9999997205
3	402.4870944	144.6535032	844.9366828	17714.19094	1096.322365	3757.644552	2151.896232	6752	25811.97849	222.6411971	2570.110347	266.2796416	599.9597515	232.9841506	1000.100904	7623.548545	0.0491406442	0.06175309725	0.2113049467	0.008661078137	0.01097720981	0.01640465762	1	0.05135193576	0.09520028652	0.6971810991	37	0.9999998193
3	413.6943367	383.4385981	1692.827349	19330.18393	534.4118507	172.8581217	2120.599259	7183	35259.11702	357.6429257	3373.709401	201.6674633	120.8952133	225.3919536	1254.927317	11362.18395	0.08646296293	0.02882461025	0.008785438734	0.006763716919	0.009811756648	0.006225733451	1	0.06709227699	0.02422649408	0.002707800164	30	0.9999742329
3	439.947239	414.8491341	-384.538188	19523.11172	2054.77234	4695.22784	2451.914427	7780	8097.947917	99.85427315	3105.220701	399.6399242	689.2460204	256.0336999	1237.522957	2443.516501	-0.0189394312	0.1024972125	0.2375722151	0.004474786072	0.01166790938	0.01525024461	1	-0.0006832024429	0.1803376806	0.7740916043	15	1
3	443.8056837	462.5233325	10765.82024	14958.75451	777.4151513	-529.16106	2342.402107	5888	16671.72043	2658.216006	3600.02879	258.7334366	432.9731194	264.0603215	1375.118731	11758.24921	0.7375417541	0.05491095566	-0.03229147979	0.02276927038	0.0133639985	0.03310407311	1	0.5821906288	0.07140444301	0.009097599208	91	0.999996153
3	445.4358422	692.2289911	-76.57028216	12405.05659	1993.472069	311.57682	1678.564085	4973	8970.043478	67.37172911	2484.705667	375.5738155	87.63867289	162.7272448	945.4338133	3078.978459	-0.005728034206	0.1634400954	0.02588510493	0.006026412579	0.01527686796	0.006667110045	1	-0.003992657292	0.3033579723	0.04545876174	17	0.9999958824
3	479.4542802	457.2734298	1051.601333	20437.86328	2233.750768	4147.81203	2212.202733	8208.5	17897.48936	197.0091485	3110.020082	399.7857608	664.8963917	252.7659158	1235.583439	6360.158934	0.05181339511	0.1116705471	0.2043209395	0.005801697827	0.01097007351	0.01276965636	1	0.05339871949	0.1981853789	0.6752265826	41	1
3	484.3231581	388.5026887	-88.04407588	19000.44967	2156.53397	543.8686501	2047.890678	7641.5	10552.10638	79.15010318	3150.110767	470.8702414	137.955666	232.7719311	1292.724774	2764.800343	-0.004045611795	0.1102719472	0.02880566461	0.004329980921	0.01239119187	0.004991681799	1	-0.002876674704	0.1935651968	0.05421296946	12	0.9999909861
3	488.5651132	44.39570126	-53.30097425	17576.06272	2725.998265	849.4608771	1380.517958	7015.5	2763.663043	69.08238301	1147.048932	313.5002605	118.1261958	212.7652766	532.198784	796.1973536	-0.003154444549	0.1559842678	0.04965111638	0.003972554482	0.0127694814	0.00586637457	1	-0.0004003983149	0.288240333	0.1281633231	18	1
3	497.4278121	244.9942807	-77.75250171	25473.7492	4040.377612	1478.934756	2541.060746	10220	906.5111111	79.51105793	818.2423941	231.4545621	125.352729	374.1807165	307.0775347	223.3249884	-0.003103609046	0.1593603132	0.05807487288	0.00311977485	0.009497050805	0.005004351798	0	NaN	NaN	NaN	NaN	NaN
3	531.4733405	628.8244211	2296.201064	13765.52212	1253.87501	666.6654399	2189.456687	5474	2645.729167	437.2276438	2583.012005	276.7192342	181.6019996	224.3178425	997.5398244	1463.924944	0.1657254496	0.08922608216	0.04803450269	0.01050683929	0.01246329068	0.01180766378	1	0.1332392458	0.1487350021	0.1587243589	59	0.9998836033
3	548.7007851	710.4096898	2882.560228	9756.216267	167.9142736	534.0431189	2140.433791	3657.5	24530.10638	574.1740536	1864.408751	106.4444168	188.515338	186.672263	644.897756	8115.85251	0.2992145334	0.01769296957	0.05873914794	0.01597280901	0.0132186423	0.01818497693	1	0.2395343517	-0.0001383262548	0.2237908504	70	0.9999942599
3	550.6402308	504.4661855	-47.92697402	16319.69849	1644.77908	191.2681278	1869.189421	6264.5	11601.17204	61.53107992	2902.07879	310.7633894	85.50922165	206.727294	1096.533852	3270.162855	-0.002738017297	0.1019229214	0.01198295196	0.00405561468	0.01250628435	0.005154498852	1	-0.003038728736	0.1760918596	-0.004066865532	11	0.9969183643
3	635.5970295	133.3650524	-53.56777819	8662.454312	3854.54955	188.9766862	1340.201204	4311.5	13541.84043	84.24597746	1634.459478	703.8403656	85.20341393	166.1260063	774.4681039	6026.56191	-0.006195114448	0.439837213	0.02171787619	0.01070170886	0.02635275244	0.00938512862	1	-0.002467733366	0.8741842963	0.04000612711	29	0.9999070474
3	637.6575619	248.2381023	1811.854758	10728.49865	1688.67049	712.2972762	2651.304575	4494.5	11796.50575	446.3282013	2407.348844	375.6338945	190.6408611	436.5855112	951.9218784	6296.569498	0.1694838022	0.1563742675	0.06836566682	0.01312783571	0.01916830252	0.0168377437	1	0.1381293563	0.2876503536	0.2322490463	62	1
3	647.3484097	259.110914	1881.823402	11414.81008	1693.256006	776.8566023	2650.697195	4749	3913.730337	371.5606346	2254.219005	366.9978913	211.8899591	456.3148203	903.6183018	2166.041607	0.1661545618	0.1430298386	0.06605039574	0.01213497881	0.01822615728	0.0185597946	1	0.1352208357	0.2600902649	0.2230296942	62	0.9999999999
3	650.7792871	277.7314964	1878.421883	12135.19318	1904.477552	674.3565516	1952.973672	5109	15215.23404	505.8756318	3007.072317	414.963069	191.7130983	220.9121138	1158.221403	7480.198491	0.1561401806	0.1532064989	0.05425812542	0.0114295213	0.01876985805	0.01401269038	1	0.1265424215	0.2810523461	0.1802216433	62	0.9999999993
3	711.1576502	564.4140854	-11.01419255	9559.00703	913.9162957	244.5360783	1675.756538	3665	4836.925532	42.24034263	1469.482694	184.0740302	91.82530682	151.9553149	573.2295345	1406.728335	-0.001110212816	0.09791244306	0.02726089861	0.004660397398	0.0148564831	0.008153956483	1	-0.0007444535342	0.1679899275	0.04911934686	12	0.9999896292
3	759.8067024	487.6725606	-20.03238249	9340.120968	2919.062978	155.3103114	1282.781022	4199	7157.96875	64.8542488	1275.726138	430.4637375	82.22108319	153.3326566	579.8205913	2218.269688	-0.002315464901	0.3113058031	0.0186290427	0.007295296411	0.01997381667	0.00877462929	1	-0.0006043052417	0.6086366407	0.02595273923	25	0.9771972545
4	24.21019058	253.7755972	9.384280016	8877.329489	479.4592988	223.6756941	1284.379193	3325	10533.94792	44.50317584	1589.322269	134.2386961	66.54171972	175.6463674	561.0648347	3019.919104	0.001384598677	0.05449807774	0.02529560471	0.00502383354	0.01613245609	0.006392258284	1	0.0007643897995	0.07827214877	0.04144627216	7	0.9999995619
4	46.49718392	498.6774577	-1.451532574	10934.66064	3586.769719	230.2079487	1429.807519	4956.5	7235.37234	68.57992171	1725.94085	550.5153369	74.22614894	210.3809875	758.8381446	2308.126019	-0.0001688825245	0.3174492409	0.0213576226	0.006554891314	0.0199899323	0.007287781894	1	0.00133506817	0.6213402085	0.03609887733	25	0.986743233
4	47.77906406	230.7400294	25.99454674	8146.038224	810.9418549	187.6226544	1426.482612	3211	8435.106383	43.12943959	1701.752832	201.8075199	73.91556102	200.8177486	630.9282474	3950.317906	0.00319977746	0.09922387086	0.02363224116	0.005656686164	0.01631218325	0.009108098213	1	0.002447690893	0.1706109712	0.03756574852	12	0.9671740646
4	96.48758111	643.2329609	1251.21535	8560.629777	487.4339907	1067.071526	1654.888434	3278	22028.3871	324.7352658	2053.506275	123.8741351	274.7541834	192.4674912	730.805251	10710.41273	0.1449474168	0.05854524138	0.1190454486	0.01327736181	0.01527601015	0.0208242968	1	0.121272015	0.08647798972	0.3990960871	57	0.9999999997
4	100.8201081	210.2788985	3469.434601	11995.68542	3715.696166	-156.6859056	1565.453763	5455	10137.55319	689.0869847	2367.829449	678.3538235	170.3317443	206.5162003	1017.15721	4460.051305	0.2931859265	0.3037431568	-0.01380712619	0.01600553933	0.02050357091	0.01512232136	1	0.2320962175	0.5897974716	-0.01958713622	80	1
4	109.4711779	245.6802273	1982.012225	11532.58691	3698.297025	-34.3746903	1963.312716	5253	9566.284211	406.8234557	2305.464994	751.3998845	123.7418752	208.440605	1016.132231	4801.869996	0.1693633278	0.3187409162	-0.003118803812	0.01198889227	0.02287380255	0.01219075931	1	0.1344859388	0.6220856163	-0.01017725923	66	1
4	117.6080174	95.63386676	-20.95852826	13156.36019	648.4271143	597.7417601	1126.893616	4770.5	16160.89583	46.86632535	1147.107041	125.3950168	88.16688798	164.9885331	404.9362009	2651.843333	-0.001771544974	0.05058220876	0.04646399735	0.003632333665	0.01020554971	0.006333375309	1	-0.0003465168412	0.07048685741	0.113963325	8	0.7864350427
4	134.7004583	675.6531697	1535.49663	9484.666249	9.14293726	393.0848005	1762.865489	3411.5	3251.021505	381.8534516	2193.738924	140.1524724	139.8864569	1041.86371	768.8336209	2142.132318	0.166319706	0.001158637093	0.04487603451	0.01512084801	0.0198975031	0.01691440594	1	0.1328045955	-0.03320740473	0.1450149684	53	0.9999999935
4	137.3450111	174.98996	-64.04813142	15967.39437	2394.281828	362.8778068	1409.228545	6191.5	8888.817204	65.79938752	2124.676414	371.9973067	94.51823618	214.0989388	857.4618859	1372.326087	-0.00374623244	0.1565856883	0.02326538965	0.004277392535	0.01424727527	0.005301340936	1	-0.002647842863	0.2891482219	0.03660426737	17	0.9997164701
4	139.612551	455.3587539	-62.23982194	16996.9873	1743.961442	435.271294	1867.630713	6526	9777.842105	59.70510806	2881.265215	363.8618957	118.9351855	235.7158374	1111.526529	2901.547142	-0.004295656757	0.1039064685	0.02656752734	0.003817206358	0.01171606705	0.005248808116	1	-0.003276762455	0.1803913607	0.04619003357	12	0.9999842987
4	146.5006773	47.49055022	490.8293899	7462.682721	1705.943105	576.4434624	1135.792527	3206	5008.291667	114.5185988	1178.37041	308.1929362	139.6199529	161.7485744	498.6938686	2362.801619	0.06567092802	0.2322123714	0.07861853303	0.01316870471	0.02112634781	0.01275419645	1	0.05687856316	0.4454039425	0.2466970713	47	0.9999999949
4	146.3077975	254.4627356	2206.721888	13955.74433	4468.996624	574.1055026	1766.795579	6321.5	22224.01053	553.0528964	3184.627575	1026.28067	192.4880952	242.2994973	1411.505099	9822.767752	0.1558174278	0.3196003033	0.04179291571	0.01562395032	0.02507894376	0.01369502504	1	0.1267550941	0.6245675836	0.1424236532	67	1
4	165.850972	528.1503938	-57.8104808	14237.17866	2245.3961	843.1304896	2070.574544	5725	2369.147368	71.80089806	2818.044422	450.9240069	169.8153464	257.7817093	1087.663218	1038.492862	-0.003644261943	0.1591807242	0.06092376286	0.005649260494	0.01468721016	0.008719037	1	-3.493923822e-06	0.2949922113	0.1672246116	18	1
4	165.9207407	556.2220772	4899.887598	10230.98124	491.0741014	-203.9171616	2148.824516	3969	5390.12766	1572.22076	3183.700096	204.4378302	239.9436489	218.7725947	1190.740207	4334.837491	0.493069099	0.04706059088	-0.02002791207	0.02918674252	0.01531590642	0.02607924147	1	0.3885790013	0.05766569214	-0.004190440734	83	0.9999650357
4	180.5209861	406.6442415	-5.505902717	14161.29709	2071.366358	473.9940714	2677.40335	5739	1111.978495	88.01471444	3519.055513	625.9894179	123.8491149	876.055558	1434.973462	864.9367152	-0.0005182549973	0.1507760902	0.03295325347	0.006282587565	0.02146195872	0.01086506891	1	0.0005270772503	0.2772431738	0.07072132338	17	0.9946959823
4	180.6372279	479.2582501	4076.20646	14216.66373	-20.42394321	2959.224253	3176.873047	5121	6043.064516	1052.796359	3505.492545	176.1300473	751.7781844	575.1225891	1274.001886	4498.254924	0.2954650799	-0.001979711724	0.2122523001	0.01937976429	0.01586571797	0.03178549326	0	NaN	NaN	NaN	NaN	NaN
4	182.7455046	452.372183	-209.4399972	13701.07027	-29.19008782	3295.65052	2938.84053	4920	1617.989247	86.9926149	2784.892291	144.2023794	625.6212025	376.2576957	992.6642968	965.3167254	-0.01541662494	-0.002370114381	0.2398596288	0.005910626402	0.01109556906	0.02344332729	1	0.001445971239	-0.03626111144	0.7793682432	5	1
4	189.3698526	160.3970713	-11.90648588	12621.44746	1948.617167	356.601485	1856.994467	5024	1671.364583	60.61843014	2465.602806	397.5914816	87.11580545	231.5484918	946.5479464	965.0403768	-0.0009715258881	0.154903002	0.02938269227	0.005343901448	0.01693265138	0.007701995345	1	-4.189590866e-05	0.285725272	0.05837975914	17	0.9999827458
4	204.576106	781.57157	1407.970635	8111.659858	112.4009322	255.6877183	1356.038994	2953	10849.72043	262.0366322	1497.716084	114.8528252	141.8451435	156.2324544	525.7371792	3674.514062	0.1692997139	0.01333190292	0.03511468428	0.01198207844	0.0153406525	0.01664488425	1	0.1346107608	-0.008218519943	0.1122627753	53	0.9999922777
4	211.1833397	132.141234	1806.833124	10748.60582	2375.276305	538.9630317	2068.807721	4638	3334.777778	428.6940408	2467.318593	565.3045842	184.1779722	268.4584129	1013.154318	1765.253148	0.1654978292	0.2186480273	0.04703886655	0.01545891004	0.02257809128	0.01724014032	1	0.1340107293	0.4160347477	0.1594811455	65	0.9999999999
4	214.1150209	144.3700105	2314.695238	13790.8706	2982.764434	735.6481231	2478.917065	5902.5	5058.275	421.019319	2347.980047	533.623238	195.6806055	406.0506023	975.2206759	1857.372024	0.166186594	0.2212473502	0.05336217405	0.01117822527	0.02100670996	0.01262423822	1	0.1350058115	0.4214783646	0.1816376813	65	1
4	241.6465896	91.47389009	-94.57687865	14605.97278	3216.543451	712.0159095	1592.800352	6119	17155.73404	65.91298017	2313.172097	520.1993198	143.9993189	347.3540447	929.1862953	5025.196482	-0.006409429349	0.2244309475	0.04958218166	0.004738821832	0.01740360515	0.007114246192	1	-0.002453781577	0.4296413052	0.1294375144	22	1
4	258.9014943	493.1441478	547.1678408	6394.30779	1940.223434	310.4633348	2262.919601	2950	694.4845361	276.2208774	3522.348813	1067.291214	164.2807739	346.7290817	1541.231303	654.5789059	0.07881758601	0.3007467352	0.05076040683	0.01609892829	0.02984189994	0.02471975175	1	0.06599023401	0.586472549	0.1553913539	49	1
4	260.1644862	267.7377692	1204.801502	17523.28373	6053.63871	100.1926325	1940.813825	8068	9255.695652	291.7980584	3632.49568	1265.123028	131.7821516	332.7543572	1666.981517	4230.218254	0.06977669335	0.3420514461	0.00634593496	0.009121538337	0.01902206856	0.008842908622	1	0.05612831611	0.6712975922	0.0007707603676	48	0.9999997576
4	262.3653183	282.615974	1145.215961	16018.90363	5238.219062	215.4952843	2396.573184	7292	9738.576087	274.1580834	2914.56684	1106.774801	179.3515764	772.5668847	1375.089443	7935.788902	0.07174101613	0.3363472604	0.01433605324	0.009628180932	0.01972887033	0.01309200431	1	0.05818470926	0.6596003734	0.02872041088	48	0.9999392938
4	267.6128066	711.3286817	3791.802911	12556.12716	1797.097652	-174.2154475	1863.711433	5081.5	16721.04167	784.1253305	2715.35533	340.9758504	186.6951156	205.1319197	1023.954637	6989.066149	0.2977502815	0.1430289359	-0.0134512775	0.01497126217	0.01493499346	0.01479064415	1	0.2344830832	0.2578167434	-0.02260591554	76	0.9999895803
4	280.338498	133.9162097	-223.731762	21832.2369	1215.927104	2629.890648	2580.301112	8230	6992.726316	76.17335156	2354.609942	259.4818697	308.1762328	303.8540765	892.761922	1689.794646	-0.01041113673	0.05507502876	0.1206074162	0.003236952568	0.009815774764	0.008947961377	0	NaN	NaN	NaN	NaN	NaN
4	303.4892717	747.6242849	781.3804484	11616.4586	1098.038843	79.47050124	1653.518783	4535.5	15490.26087	158.1858164	1926.606107	198.9136059	92.50869037	188.7609849	707.8109322	4567.018639	0.06788237303	0.09486524971	0.006297928827	0.007708337814	0.01338706252	0.008642449569	1	0.05267138504	0.1607721146	-0.007960356925	38	0.9999899178
4	325.577277	312.2169483	2484.889424	7616.995003	650.7826542	19.63847222	2253.476466	3076.5	1200.666667	1506.504512	4706.61735	458.6581287	204.0768437	385.1868806	1801.056348	1435.868979	0.316752065	0.08501963072	0.003264051796	0.02484729305	0.03628067246	0.0377600214	1	0.2502628525	0.1380384778	0.03773124751	74	0.999103059
4	341.5612116	677.6914693	-73.95918613	13378.21308	1335.692664	440.9202036	2123.918603	5291	11828.37234	53.15412081	2891.823548	299.4981435	114.625424	195.4588922	1079.804797	4727.305122	-0.005730821793	0.09726786255	0.03377926885	0.004314223995	0.0122882582	0.007125966741	1	-0.003983190244	0.1667863727	0.07063914693	12	0.9995181083
4	341.5495029	764.2686965	1754.690864	11101.74954	1607.699275	-27.01791684	1751.368644	4467	13732.32979	337.8414462	2009.052285	277.3922416	111.1836499	177.2819161	767.8041981	5416.002858	0.1573564247	0.1529140241	-0.001981609406	0.01056305446	0.01540773469	0.01050848358	1	0.1237096341	0.2797122428	-0.01442050935	61	1
4	346.6194659	85.61520305	-33.84819146	15144.8801	1366.57771	369.1183725	1716.57363	5769.5	7836.1875	62.65005178	2462.016356	321.9225331	110.6750567	494.7387536	939.9810539	2262.627338	-0.002279970422	0.09273278727	0.02453734234	0.004523239072	0.01500727902	0.006981770528	1	-0.001899230299	0.157267777	0.03924421837	12	0.9999044154
4	346.7750176	651.8436067	-47.62618103	16050.61135	5219.593571	186.6432617	1899.196085	7209	9682.270833	83.41432805	3114.150894	1100.605912	106.6455782	243.1049051	1438.353759	3991.93848	-0.002675116398	0.3347960513	0.01189678959	0.005675068495	0.01749530266	0.006906684199	1	-0.001159771115	0.6570705052	0.003312247919	24	0.9999917117
4	347.6458347	504.2973952	5026.745586	16530.54769	713.2632802	-13.89599463	2657.621876	6203	6063.032258	1267.069959	3745.59847	281.4706062	221.859352	277.806829	1437.912694	3457.915823	0.3134225641	0.04581674528	-0.0009616130981	0.01670688258	0.01266342038	0.01558583525	1	0.2470213942	0.05704526019	0.02104007166	72	0.999987066
4	396.6988562	712.4476893	5827.134786	12313.62646	1214.605756	960.0022993	2238.031923	5093.5	33699.35106	1277.17723	2785.903847	222.1108112	271.4934466	220.725805	1029.281938	15200.34663	0.4620463977	0.09801340729	0.0780786774	0.01758710869	0.0148815748	0.02548088258	1	0.3709391037	0.1644624726	0.3304454246	86	1
4	410.1479149	52.5825171	3155.861309	10591.41452	923.9926699	-67.5289856	2023.298197	4203.5	6842.863158	750.2837937	2616.044653	263.2845863	185.4578705	239.2708373	984.6271142	4996.293057	0.2952661998	0.09019904345	-0.00673344617	0.02128235635	0.0167572503	0.01960224981	1	0.2325453888	0.1488110221	-0.001626866419	74	0.9999455222
4	416.1362271	401.3550427	1069.670438	16535.57348	5456.376478	1735.820679	2573.702894	7661	16593.94681	296.2637371	3320.620676	1160.147899	361.0858376	269.4252193	1555.839485	8953.241159	0.0653656474	0.3358420608	0.1030778357	0.009606795097	0.01680196826	0.01308354658	1	0.05910389553	0.6597605508	0.3348060544	50	1
4	417.8281528	784.3531638	5926.846353	8300.577498	836.6251008	-436.8370293	1751.700249	3384	13711.82105	1296.095791	1776.249673	209.3934159	246.2936663	202.630104	697.9824088	6508.429478	0.7136768397	0.09869176804	-0.051621819	0.02955033952	0.01686891692	0.02977198676	1	0.5622555525	0.161807338	-0.06187522596	92	0.9999998632
4	418.3419962	330.2788788	11524.93655	16169.18082	1704.885203	-501.9252756	2216.271148	6549	18876.93478	3468.884531	4657.685819	532.1803581	469.3239442	233.058867	1879.911499	13846.62156	0.7196889542	0.1117808345	-0.02917460408	0.03812338862	0.01600926613	0.03192001253	1	0.568654569	0.189073907	0.01771595846	92	1
4	451.8102512	656.3156357	870.3827559	12247.63891	3869.100699	41.35285326	1897.74179	5589	4437.666667	276.2563304	2992.445811	961.1604239	112.5480216	194.5323365	1306.103572	3543.791581	0.07309930455	0.3208302158	0.003434177409	0.009615469756	0.01761780529	0.01060237725	1	0.05840628198	0.6273978739	-0.009264083681	48	0.999999997
4	464.3628149	706.8348559	3804.698806	12743.89275	1818.697222	-146.9345796	2040.002823	5174	15616.10638	661.6444985	2256.714762	344.8363338	176.5068076	225.2596259	873.2321803	5447.438661	0.3003933922	0.1457372193	-0.01139177417	0.01128508391	0.01285046432	0.01513049954	1	0.2367449981	0.2634119554	-0.01477884095	76	0.9999983585
4	468.5217184	386.6372465	7170.708747	14477.96957	3233.320427	-186.3757422	2398.035803	6374.5	8797.923913	1821.018737	3756.600168	889.7152758	297.8804455	253.9674984	1627.838922	5500.17348	0.4938632528	0.2298592989	-0.01196947288	0.0218638411	0.01973074481	0.02419870925	1	0.3911947965	0.4353177141	0.02993347932	88	1
4	470.6106603	72.65069617	1180.136308	17778.43715	7039.421583	20.68738822	1310.90652	8516	32255.14737	178.3792655	1389.587088	715.6766932	119.2361913	242.733097	751.3803216	4669.857761	0.06707434999	0.3956412318	0.001189442275	0.007718688231	0.01791748821	0.006941082708	1	0.05405374804	0.7819420904	-0.01595026728	51	0.999999395
4	488.6878096	739.3819351	-121.6521679	10527.35896	1517.143255	1138.884623	1772.602564	4219.5	14953.51579	59.52129267	2172.913207	304.3066228	233.8422483	202.0052084	824.3393373	7122.306215	-0.01323981286	0.145609562	0.1064939702	0.005862414018	0.01604070049	0.01110129487	1	-0.004662686201	0.2676400968	0.3225300575	19	0.9999999916
4	490.1041157	60.2740776	614.328189	10845.26437	436.8205395	2098.122847	1893.376831	4009.5	4914.590361	193.2653083	2535.538051	213.5794532	494.2456111	717.0729121	927.1287383	2858.009584	0.05584901734	0.0424613318	0.1969127288	0.01660113336	0.01845032081	0.02493825658	1	0.05556188872	0.05510572975	0.6481912413	37	0.9095768431
4	490.2295131	73.51330705	-147.3872513	11225.01291	52.06245124	2474.112839	1972.938872	4031	2785.938272	65.40114466	2217.348797	123.8021801	510.759302	266.5228094	791.8719724	1519.773391	-0.0138960156	0.004960464941	0.214353457	0.005926850999	0.01229234334	0.01943001065	1	0.0009904818606	-0.02146339147	0.6915587107	5	1
4	507.4385852	414.6832302	-90.53933749	17932.62755	2999.366942	1055.694431	2143.929554	7441	7993.510638	77.67970004	2882.704655	569.4639615	196.6017673	200.0679902	1211.601908	2068.133217	-0.005191452478	0.1665630041	0.05939011636	0.004486244036	0.01381682792	0.005588658504	1	-0.001279043902	0.3102346153	0.1618009847	18	1
4	508.4509473	36.01611622	1578.567559	9508.045343	176.0495843	1236.592489	1814.482098	3504.5	12309.25275	272.4779383	1539.057424	109.2054368	246.8902413	207.7313806	549.3348456	4853.640031	0.1675295066	0.01885187886	0.1321873838	0.01265685679	0.01311296354	0.02060597261	1	0.139801471	0.004449827867	0.4484650193	54	0.9999982972
4	511.6075297	383.5182238	5838.33044	18857.32013	1991.18633	-56.57745504	2039.389106	7498	18111.21505	1184.231766	3833.768283	436.4487124	227.3948785	228.3117976	1510.912074	9139.678821	0.3012137414	0.1014741637	-0.002475157042	0.01373348135	0.01035329293	0.01414212469	1	0.2376505913	0.172097333	0.01485300241	74	0.9999999969
4	515.3892065	21.02022908	880.9410541	12450.92647	4883.060818	-41.39899977	894.3575841	5822	3113.021505	124.5921806	1071.916114	451.9077985	94.05345293	171.4498915	497.9619813	1809.428399	0.07206321022	0.389407274	-0.003361603774	0.008081681203	0.01796962746	0.007562107548	0	NaN	NaN	NaN	NaN	NaN
4	518.5573157	194.3707906	-51.41602494	14213.32576	4586.183672	359.772291	1946.279914	6417	12396.23656	87.2691803	2857.360679	925.6279124	106.6299261	277.2529746	1263.259439	5146.770721	-0.003733805281	0.3278897019	0.02817747457	0.006976796044	0.02273031674	0.007323700052	1	-0.0009566085021	0.6430257739	0.05926810089	25	0.9999991926
4	519.6679767	309.8702018	-156.0021753	18638.2898	4441.008756	2224.631779	2277.029208	8201	5810.389474	86.14605	2348.670185	744.3387568	335.255436	229.1809864	1097.042949	3085.132661	-0.008642754619	0.2399290501	0.1212402044	0.004613264184	0.01653581439	0.008069886444	1	0.0007312343437	0.4625956489	0.3777838462	23	1
4	521.7108896	94.79365041	-43.60182936	13172.59828	199.6674404	129.3442714	1586.936273	4592	14076.44211	39.79597449	2191.651193	146.9898085	75.89523567	185.9610213	763.3516859	3808.085954	-0.003627818105	0.01445122173	0.01056026944	0.003295992473	0.01231903624	0.005476098743	1	-0.004531438498	-0.004583654757	-0.01207807695	1	0.9999894711
4	538.4273445	162.3141103	-277.5694937	15686.32043	149.4877291	3662.607053	2164.213902	5648.5	7128.393617	83.3976707	2443.571528	168.0603902	627.5444415	404.6310913	894.9746112	2578.153671	-0.0179103014	0.00968555263	0.2347947951	0.005323904323	0.01095196573	0.01505358364	1	-0.000783738175	-0.01140272651	0.7616454608	5	1
4	544.6933809	67.61643753	-28.46849397	10658.96523	105.0984098	592.3746756	1584.644794	3814	7404.797872	45.6159798	1792.085114	137.2501752	126.0852002	207.2292018	641.7827689	2324.140385	-0.002431601579	0.0094976978	0.05435786969	0.004370782175	0.0136926039	0.008941196172	1	-0.0006619962996	-0.01426188307	0.1398189947	3	0.9999993448
4	555.4557953	340.7388852	2839.782916	16516.62264	5385.21768	34.2678137	2188.262551	7616.5	25212.53763	576.8351997	2983.200733	1005.208763	142.205468	237.168289	1387.87394	8421.257393	0.1727063579	0.3298320551	0.002333931863	0.01070605904	0.01805047213	0.00913136769	1	0.137599523	0.6450320061	0.009844514446	66	1
4	558.6881766	235.4303749	-178.1270376	17417.45624	4036.319422	1943.759045	1853.456316	7360	12352.51064	95.00913621	2553.322881	724.7475444	332.6048458	272.1333597	1135.832339	3920.196371	-0.009947513558	0.2401566829	0.1125498621	0.005541291131	0.0174863158	0.01166155102	1	-0.0008911762965	0.4629662241	0.3473770395	23	1
4	562.6805444	383.6329379	-67.50133133	17183.52559	7148.829522	424.2582048	1739.238316	8192.5	13465.62105	81.20395166	3248.225261	1438.868486	115.5067605	238.1729211	1573.710317	5234.818494	-0.003990500828	0.4297267005	0.02646424225	0.005487969339	0.02218882258	0.006810330199	1	-0.0004740335942	0.8533421061	0.05662355501	29	0.9999999786
4	564.1474305	87.17633349	780.4174185	12613.04732	3577.848125	1027.492412	1590.84142	5564	19951.84211	171.5289173	1967.396667	543.4082583	210.2939002	199.1725723	830.3465887	7588.754461	0.06147603213	0.2913809567	0.0806464187	0.009426220166	0.02241147372	0.01155624086	1	0.05414635005	0.5676776935	0.2547193427	50	1
4	565.3143196	47.46661557	-11.32659434	9991.899549	2186.267946	65.10110748	1167.54017	4195.5	18101.69474	59.539687	1465.093922	345.6719242	72.05174674	172.2598353	608.3803771	6235.099218	-0.001097353762	0.2252480095	0.005985456677	0.006415581816	0.01907068105	0.007732875939	1	-0.001167569934	0.4307169012	-0.02042117177	20	0.9999274109
4	571.498125	547.6532132	1093.73588	15896.84797	1582.043791	100.9775643	1947.571932	6118	19984.6383	233.7149917	2613.499192	295.6534084	105.8339181	189.4353223	990.8231078	7446.328637	0.0680276072	0.1037987643	0.006398633833	0.007004584498	0.01305616477	0.006721200728	1	0.05286404477	0.1792234769	-0.007284370371	38	0.9999999974
4	578.5135252	23.74408007	1005.529899	6465.153762	398.6111306	276.9923854	1273.799506	2503.5	18310.41489	260.6038938	1362.198678	127.7537136	112.6524313	157.2701599	498.6292084	8404.554923	0.1623354517	0.06227969465	0.0426826304	0.01653253965	0.01945164961	0.01814366586	1	0.1299702081	0.09304264122	0.1385197089	56	0.9999824063
4	588.6374463	354.6356901	-126.7433373	14741.69912	623.6291774	1804.964598	2522.713709	5466.5	9229	62.54372143	2908.135547	208.1592926	339.4836364	346.7628811	1060.679174	4451.366458	-0.009858406236	0.04418784258	0.1232648082	0.004604425542	0.01225308781	0.01170982084	1	-0.001640818366	0.05834584298	0.3780828468	9	0.9987014224
4	601.5993468	15.32219664	540.6587327	7946.99386	3009.67935	-43.64744904	885.9270476	3712	12856.67708	117.0131596	1208.672541	442.4522156	67.76737	154.5933064	542.7549791	4888.240625	0.06776771889	0.379793757	-0.005273589888	0.009907374863	0.02835452042	0.009090278943	0	NaN	NaN	NaN	NaN	NaN
4	614.117492	333.1890633	2680.090197	15678.81588	186.3160638	2393.859196	2474.002037	5756	17956.54167	482.9912535	2597.334003	167.5039667	441.2794587	237.8549789	941.911559	7006.746547	0.1715098031	0.01181136403	0.1500106076	0.01054050624	0.01201441394	0.01868298896	1	0.1441141831	-0.00989990837	0.5109069908	54	0.9999999993
4	616.0277469	309.0195521	2764.010697	17564.98809	2685.203492	68.40407288	1905.345468	7048	13453.76667	500.5837017	2813.440195	553.6362029	149.8825012	211.2968789	1190.443952	6421.618787	0.1606310677	0.1544579678	0.003851565194	0.01092124204	0.0137249421	0.009620010037	1	0.1267193124	0.282945233	0.006590028039	61	1
4	617.6175269	191.5196332	691.3979453	13964.99609	715.8674758	2906.949033	1960.842201	5282.5	18223.96774	162.1769736	2053.185169	155.0510279	465.1695841	217.1097846	717.3117023	6145.333197	0.05111364075	0.05197823275	0.2076725221	0.00796170577	0.01286851352	0.01723961263	1	0.05259835777	0.07494560834	0.6847187736	37	0.9996075237
4	620.3417738	72.68864084	1202.021513	7357.531831	647.9053399	20.17509219	1565.432522	2855.5	3922.849462	266.9489633	1508.883525	189.2377264	105.5171726	186.4443105	581.4551551	1898.987018	0.1682851999	0.08571281478	0.002963827118	0.01432915579	0.01969057161	0.01597027021	1	0.1322034659	0.1408737615	0.002989748862	58	0.9999981951
4	623.2309728	135.1058898	1958.999278	11493.82733	2557.578476	-14.30433843	1676.840411	4891	11675.17708	366.0971108	1957.287901	453.4237788	120.5915528	189.7649857	814.9614803	5205.257828	0.1720442877	0.2272112171	-0.001260620615	0.01241507743	0.01895684664	0.01123741055	1	0.1360218701	0.4330370516	-0.006140500815	64	0.999999999
4	632.5802341	416.696598	2919.57771	16410.34464	114.2907791	83.96133153	2231.938977	5930	7292.287234	517.2426051	2745.642556	161.1327632	150.3019346	227.3066051	1007.519565	2915.388089	0.1807363459	0.007385213373	0.005325359994	0.008273645739	0.009944191623	0.01011726766	1	0.1416455828	-0.02099308826	0.01142468246	52	1
4	632.3438949	690.9840454	-77.70495759	9524.035203	2057.484663	979.3324862	1466.020711	4001	7430.462366	55.38248719	1725.420415	379.1032861	199.1033919	172.164966	695.3650567	2717.940723	-0.008019773765	0.216206809	0.1025206876	0.006235660924	0.01810490027	0.01076636272	1	-0.0002243510516	0.4133522513	0.3122688867	23	1
4	635.8230768	150.2487908	-199.2719251	12461.12303	143.8344712	2733.353765	1808.346213	4451	7184.085106	62.57217621	1851.192348	125.0647477	439.7837092	184.4318222	648.8338327	2418.697898	-0.01589700255	0.01107356839	0.2247325621	0.005247870142	0.0112134704	0.01335714708	1	0.0001485144983	-0.008684603054	0.7272759965	5	1
4	638.32127	571.3457257	681.6072	11324.12467	1929.705483	1054.721391	1887.404831	4645	22017.8172	167.5451622	2262.928633	366.6228667	233.5576783	391.977379	874.7487665	9757.681177	0.06091955552	0.170506851	0.0917771122	0.008273476678	0.01827403188	0.0130473909	1	0.05350314048	0.318170804	0.2891905869	44	1
4	641.2534674	337.5043322	-54.24237125	13029.292	5558.545903	305.3999731	1840.780574	6375	9246.276596	98.03188453	2152.057252	932.3708863	118.7194877	428.3138015	1029.024082	4445.631705	-0.004474116675	0.4345271037	0.02282895978	0.007789223342	0.02253955909	0.0086828257	1	-0.001066197633	0.8632146996	0.04407295834	29	0.9999800898
4	661.3535843	236.9543628	2098.267961	13718.5087	587.9230878	1957.277782	2042.277272	5133	5624.968085	366.1236441	2281.578224	188.1314004	371.318566	217.9059511	822.3886967	2445.858006	0.1554161176	0.04200443973	0.1441558996	0.00996993186	0.01387240018	0.01404192431	1	0.1311608034	0.05253855682	0.4879544246	57	0.9999973391
4	677.0245792	198.6147442	-9.135556963	8221.193341	3466.58895	170.7318679	1542.568595	4059.5	2196.031915	90.42675649	1833.292757	824.9040495	90.7411455	663.9312868	880.756484	1435.638268	-0.001248344877	0.4226361105	0.02141211382	0.01290834558	0.02883247477	0.0112558498	1	0.001309225098	0.8386059965	0.0395040406	29	0.9997793349
4	676.3574769	512.6807404	3395.006178	11608.68931	3663.953653	-105.5359503	1730.329627	5347	12207.1383	686.4145072	2365.906704	691.8545416	168.4431977	189.4321742	1030.629413	6935.442476	0.2942989228	0.3099446847	-0.009466185402	0.01798025937	0.0207862115	0.01591176058	1	0.2333231266	0.6026515887	-0.004085939446	80	1
4	681.7276744	117.4082491	4667.420854	6838.06133	764.4843528	-328.4046829	1288.137121	2831	13208.04301	1385.962492	1999.552417	227.1239148	235.0043362	160.7103963	769.4961392	9760.663616	0.6769749789	0.1078082047	-0.04414939142	0.03885793476	0.02968772879	0.03758856093	1	0.5336506477	0.1810807778	-0.04401491865	92	0.9999999988
4	685.6717624	258.4482929	-53.46739195	13605.53593	2100.526701	737.347574	1556.730255	5490	4553.148936	66.27171775	2197.501151	323.3092857	121.7644761	184.9316843	815.424386	1594.711461	-0.003918316266	0.1511796444	0.05239260494	0.005156729177	0.01635737319	0.006959348757	1	-0.0008604850299	0.2783593351	0.137332816	18	0.9999999999
4	688.733992	384.8200175	879.7727503	13614.63621	2132.536324	74.93707393	1470.190162	5472	13174.53191	202.83872	2712.526689	392.8738353	104.8818565	192.010714	1029.25926	5717.571751	0.0658204302	0.1555719812	0.005537150341	0.00656858851	0.01627997004	0.008313540117	1	0.0514588806	0.2861666363	-0.009067584865	42	0.9999999102
4	691.8356567	350.0890853	705.7436496	9699.487683	2952.690012	383.2198401	1934.059309	4365	2131.698795	257.3065521	3144.675458	987.3599256	139.5182676	229.4718147	1388.379593	1804.956494	0.07635170391	0.3073464075	0.04070764793	0.01314051545	0.03283406566	0.01465689418	1	0.0634028344	0.5999975055	0.1202087969	49	1
4	693.1874023	411.8105962	-70.55353719	14393.25781	1379.960458	780.6617283	1659.599266	5529	9639.494737	59.27742065	2365.58689	267.5285556	159.4790601	184.5588719	888.4720507	2764.160408	-0.005428104578	0.09704679442	0.05530798792	0.004144020977	0.01221493053	0.006649577564	1	-0.002290548727	0.166604242	0.1453122347	13	0.9999999283
4	696.3086294	450.3037534	0.9405960247	11339.61055	4918.255901	165.6588307	1831.010769	5542	8017.301075	75.9207156	1719.842744	720.6721439	88.48373848	196.1506553	807.4092113	2892.493804	0.0001044997834	0.4387738463	0.01450708275	0.00721093342	0.02286919862	0.007898145508	1	0.002045752792	0.8718353895	0.01641178722	28	0.9768944483
4	702.6137502	225.6397707	-23.83354824	11761.86077	2640.110509	265.7044567	1392.64964	4960	8221.231579	67.58823077	1856.217175	417.4627519	87.57396058	174.8099529	749.3114567	2752.751859	-0.002061632529	0.2208762282	0.0227262559	0.006101007065	0.01587952885	0.007213713773	1	-0.0008383048077	0.4219121446	0.03723414195	21	0.9997356031
4	704.9538629	352.3356728	849.9170824	12335.39424	3871.686213	464.8864419	1869.81723	5617	4540.7625	170.6569558	1933.434823	613.1923134	150.1242451	174.1881408	837.4259373	1821.515416	0.07213560009	0.3176396314	0.03805055699	0.008902033063	0.02150242743	0.01186941939	1	0.05995233296	0.6212630539	0.1103812316	49	1
4	708.2536424	203.4567391	-184.5954802	9676.505306	982.6277295	2166.532039	1695.798488	3763	13380.01075	58.65742606	1506.002398	180.9388719	344.6932453	174.4750113	558.8067939	5896.944965	-0.01972777984	0.1002081015	0.220336179	0.006154438687	0.0160116655	0.01438812406	1	-0.002491884831	0.1753951451	0.7141026568	15	1
4	712.6956528	275.4846341	3352.270488	10930.89234	1773.818915	-102.6125493	1580.684987	4518	15987.37895	666.5285744	2141.375063	341.4461979	159.5420616	169.5204221	845.9906796	7759.169955	0.294617255	0.1601953599	-0.009554935443	0.0153161248	0.01683150165	0.01561585722	1	0.2323903899	0.2933524783	-0.009249191701	76	0.9999999999
4	716.7233976	341.490279	-64.50074868	12037.06169	1183.05609	673.1930161	1639.172756	4652.5	10724.89583	47.44229653	2049.578512	230.1820888	153.8122992	175.429201	751.9592721	3264.168083	-0.005516379453	0.1012025323	0.05520600691	0.004117893648	0.01506720265	0.009509838475	1	-0.002334879072	0.1751871007	0.1450755079	13	0.9999999953
4	724.9961208	435.4874334	-102.5525391	11682.41189	140.4023127	1361.394543	1871.514637	4235	10840.5	46.84400087	1705.163996	135.3201126	207.4219451	167.0168448	612.1018	3514.501473	-0.009447149565	0.01242214113	0.119065331	0.003880515965	0.01228068888	0.008835488544	1	-0.001847671794	-0.007321605383	0.362576876	4	1
4	731.9128546	240.2181792	2206.078317	7505.414155	1143.503859	471.6130688	1639.069704	3101	6319.180851	519.2781573	1654.266216	260.0445198	177.405944	228.6527907	657.2348566	4588.12832	0.2976655248	0.1540207264	0.06269277134	0.02150213226	0.02174250323	0.02433260054	1	0.2396438134	0.2815010909	0.2416272836	77	1
4	739.5212923	389.7021288	-113.8287251	12096.51399	629.3728123	1334.841921	1648.801598	4447.5	12452.67368	58.29568801	2086.031104	175.8301209	237.0087506	177.5082603	746.2870212	3482.173766	-0.01014268302	0.05267117456	0.1097096628	0.00487495669	0.01373752325	0.009735388891	1	-0.002715297175	0.07569554439	0.3313196804	9	0.9999996434
4	744.0463026	292.5833622	-0.9797419034	7666.187367	65.68065549	208.7961186	1594.851168	2771	4940.55914	34.67593959	2236.814197	117.2502736	80.16904002	165.5240893	776.370733	4134.568577	-9.528272572e-05	0.007989473683	0.0289160633	0.004644339276	0.01748833474	0.009267035044	1	-0.0005342159838	-0.01772689032	0.05212694919	2	0.9999999996
4	745.1798024	348.9486383	579.3421044	7820.893187	2229.828528	271.7316923	1670.581902	3509	1631.6	186.3692116	2218.334883	662.0675294	118.4331064	169.8978489	969.3034869	1297.346075	0.07235683172	0.2986255139	0.037641167	0.01469991512	0.02953563369	0.01551586043	1	0.05995077997	0.5819835826	0.1083869495	49	1
4	752.1248888	168.4216111	31.8568685	7297.595258	99.37339566	39.29747556	1048.097785	2606	7921.265957	32.25497273	1232.679229	107.2516996	53.30771125	134.6743881	438.5196674	2773.261801	0.004323153827	0.01386540536	0.005106013041	0.004587020194	0.01506282069	0.007466153434	1	0.00141739644	-0.005939246829	-0.02919400907	1	0.9999897567
4	755.635534	201.5470587	-29.08057564	7100.938679	1565.56171	725.0764597	1197.854765	3053	9779.457447	53.74676769	1101.478919	256.2159461	135.3970332	164.242447	452.3178251	3612.770345	-0.003733206049	0.2215579708	0.1008769597	0.008146363879	0.02043952831	0.01402404157	1	0.003115028137	0.4243428265	0.3077220344	23	1
4	759.3521433	386.478489	-32.22803434	10994.68065	2393.562268	250.8861175	1347.867387	4603	3603.734043	64.4855209	1759.146825	419.7869598	94.76462718	175.8302839	726.2845195	1993.581578	-0.002760268114	0.2158428357	0.02334294953	0.006217311371	0.01836334649	0.00815072665	1	-0.001391799046	0.4115306525	0.03904707028	21	0.9990640847
4	774.6812212	236.2635063	4523.038046	6873.671004	416.0943301	-283.6354937	1281.339004	2702	33670.91304	1110.560119	1525.204645	117.5420869	218.8643477	198.0488554	541.8803097	18147.67802	0.6514674619	0.0622099591	-0.03768175623	0.03787238382	0.02414862193	0.03517525213	1	0.5134473241	0.08722646462	-0.02889469631	91	0.999996348
4	790.2072877	399.1281642	4.178247299	7462.337762	1567.060316	149.9364782	1344.771263	3140	4935.916667	47.55633039	1249.40641	286.8145619	69.37061298	153.8745844	510.2984934	2421.806062	0.0005528320504	0.2176611335	0.02099290552	0.007026792431	0.01977955846	0.009199866836	1	0.001098057709	0.4152245163	0.03171497344	21	0.9997946504
4	792.9855676	332.5630448	494.9627039	7881.039829	2216.107806	571.4023294	1422.653117	3537.5	23173.48352	118.1066639	1174.775409	325.1456369	142.526997	160.4455261	495.1852843	7081.192425	0.06453331043	0.2958800401	0.07732545983	0.01157002836	0.0241265743	0.01495971081	1	0.05638836708	0.5768984176	0.2440524785	50	1
5	11.2312259	411.1590338	21.9436759	8737.391961	1993.56164	194.8885934	1293.471467	3705	4459.390805	63.2179177	1589.010505	389.4912304	77.29567863	166.7685521	649.2452878	1938.594632	0.002648031197	0.2280136916	0.02407705459	0.007465746953	0.02166806836	0.007893575073	1	0.003053748974	0.4366267446	0.04322024272	21	0.99977578
5	14.12124487	344.7014003	620.4437106	9798.674996	3030.093671	763.3279313	1461.807399	4489	22785	139.5526905	1558.704746	428.8443037	165.3244087	181.8701844	658.9213773	7109.807307	0.06295429404	0.3092215938	0.07984493433	0.01037664742	0.02446164407	0.01375595574	1	0.05540814583	0.6045017278	0.2528645425	50	1
5	17.93682154	284.4145447	2561.278114	8742.589102	167.5029775	-171.7786901	1384.219184	3198	9868.397849	611.4580334	1913.271482	121.3014237	153.347232	164.4523363	674.5460996	5699.627456	0.3066376229	0.01810267863	-0.02146297234	0.016620834	0.01741073497	0.02010574345	1	0.2400240741	-0.000395654176	-0.05246423205	69	0.9999999999
5	19.52367581	422.684515	-15.89747818	8930.252216	2032.689666	180.1920614	1346.617795	3775.5	6456.215909	52.5497191	1758.73694	403.9424942	86.31380864	218.1469835	711.5465042	3032.479466	-0.001697251398	0.2296571289	0.02174751138	0.006462677678	0.02287190651	0.00957162026	1	-0.0005454941195	0.4400323123	0.03421386071	21	0.999949874
5	28.29333032	476.3212322	663.8777047	9412.477111	3628.531454	73.58607946	1658.959814	4464	12322.73913	187.4908974	2154.697667	832.5259229	182.7663024	269.6947464	991.4892198	7388.010766	0.07264585367	0.4038682776	0.007903201453	0.01113494074	0.02748610056	0.01688660151	1	0.05900175327	0.79896805	0.008853746714	51	0.9999999935
5	40.44712341	125.1858182	14.74661822	6742.938993	1146.282377	298.6217835	1068.958771	2775	3303.90625	45.6258045	1093.479824	184.8626009	88.82278674	126.1071121	433.0592489	1333.067141	0.002271044177	0.1652604963	0.04448887026	0.007187051202	0.01799819213	0.009942892339	1	0.003637868002	0.3072816886	0.1118102904	18	0.9999783012
5	44.21254395	297.0895005	1062.444056	6455.984506	2536.398904	-2.104154801	1629.44888	3181	2713.712766	406.5395767	2496.880402	994.2946337	108.5377172	233.9222294	1168.621603	3023.566262	0.1614098739	0.3936274995	-0.000211040435	0.02526995637	0.04425875045	0.02125455172	1	0.128948584	0.7768705683	0.0005578899327	68	0.9999999237
5	53.36018595	361.3912429	-90.41778815	12023.4027	3919.523175	582.5552953	1661.868954	5498	23488.18947	79.18481314	1931.564603	532.7041524	100.3764909	196.0336646	816.334995	7478.720922	-0.007478696132	0.3248355918	0.04861478601	0.007374093916	0.0202730254	0.008075856035	1	-0.002578197944	0.6370165381	0.1291460886	26	1
5	60.82571388	202.6609323	3915.12703	8674.06729	502.6118592	-228.2381567	1351.239865	3311	8573.512195	878.7193077	2044.396872	182.5441676	216.4779444	168.3067622	766.1818687	4948.062545	0.4544898416	0.05584531105	-0.02571075015	0.03034195828	0.01996054746	0.02773000302	1	0.3575904926	0.0761023275	-0.0323594056	83	0.9999996971
5	70.50285551	193.6604638	4177.610952	9263.007216	458.8335822	-277.8764898	1424.90182	3617	5840.45	912.987039	2134.233453	178.8656122	208.1367567	154.2094234	804.1180914	3625.598227	0.4538327758	0.04812158152	-0.02854622332	0.02595873847	0.01777286677	0.02661328819	1	0.3568157509	0.06011929933	-0.04258966643	83	0.9999088312
5	70.42870785	233.4976228	2422.882455	8558.650192	1945.361782	499.3574708	1763.504389	3760	8653.447917	617.9353295	2140.064489	463.8920768	218.4960621	200.4858247	886.7744697	5724.631492	0.2843728719	0.2227480395	0.05482932151	0.01786633143	0.02545920214	0.02403680461	1	0.2290854744	0.423476433	0.213617405	79	1
5	83.04716718	310.1295259	-36.19066443	13715.64666	2094.434359	692.3349964	1697.846864	5540	4732.263158	68.61673465	2079.541696	344.6559375	139.7012953	205.8027801	791.2239592	1494.57574	-0.002594977076	0.1543007124	0.05307343557	0.005194884923	0.01447120732	0.00736114462	1	0.0002622516442	0.2848018708	0.140095657	18	1
5	89.80061811	169.3710224	-103.3061033	12063.80247	3531.13417	1102.044447	1231.770619	5358.5	5649.659574	109.9904705	3623.476201	1074.60233	349.541067	272.4408711	1537.558269	4217.445187	-0.00799322772	0.2957900864	0.09526966856	0.01132753769	0.03556724859	0.01402988424	1	-6.583744328e-05	0.5776313235	0.2897641643	27	0.9999995791
5	91.3791174	144.5848517	2753.740019	9370.933146	855.6145633	-127.8065862	1324.096693	3628.5	6197.378947	593.2838104	1953.581936	233.1897587	153.4815713	203.1782501	754.5007434	3094.943526	0.2845667182	0.09146145832	-0.01365757352	0.02085758125	0.0200312913	0.01733736667	1	0.2235807385	0.1514306676	-0.02801247327	74	0.9999841407
5	105.6544619	63.45832736	550.0840105	8737.451665	934.2281846	220.3948117	987.0096877	3419	19951.7766	125.8484619	1308.63	177.1237832	81.96947981	134.0408214	480.6323072	5573.286375	0.06349511236	0.1048077576	0.0251298623	0.008680763721	0.01953205563	0.009596599165	1	0.05053305061	0.1815917363	0.05663569101	39	0.9990731386
5	106.7403292	191.4406931	1767.63755	11225.34998	1678.598624	17.71263967	1829.171347	4498	5616.893617	434.115731	2604.956062	400.6514583	122.6921822	198.2534443	1023.387695	2530.275082	0.1610467096	0.1440531814	0.001518274527	0.01369294007	0.01870142485	0.0127365122	1	0.1268102558	0.2614210018	-0.001744396338	61	0.9999999999
5	117.5397075	332.247647	10588.6051	15388.81356	317.2633824	-753.2824316	1897.931037	5696	14189.63043	2433.43349	3254.682368	178.291254	422.9419606	225.0076203	1198.554912	7369.402494	0.718176911	0.02257237518	-0.04516539366	0.02888552847	0.01291263219	0.03204224411	1	0.5656697463	0.00462948775	-0.04098211083	90	0.9999999877
5	118.2435136	51.55287065	30.86499157	7799.334101	1190.156934	124.2313835	1042.083887	3151.5	5604.387097	48.60865748	1165.751845	215.858086	71.50374756	160.6484131	449.794706	2346.748153	0.003948044759	0.1505101116	0.01603626179	0.006668831205	0.0200825624	0.009067708515	1	0.002933798134	0.2764335492	0.01309823721	16	0.9941357792
5	120.349295	82.49174968	1477.359882	8699.65969	133.2154645	353.4780855	1288.748003	3171	5444.957447	258.7935557	1517.054804	121.7442283	141.8520847	145.9115067	558.3958156	2255.309963	0.1673725219	0.01586155659	0.04137570655	0.01398401455	0.01395790702	0.01557915012	1	0.1335211662	-0.00289480266	0.1336069507	53	0.9999894054
5	133.3439675	411.3201999	-27.75799027	13875.46147	2122.236548	763.5571337	2092.763986	5592.5	933.2258065	61.80137181	2900.512916	469.9531488	181.1013882	227.1811408	1119.824661	658.6542461	-0.002376475449	0.1556566221	0.0569188108	0.004887523689	0.01690457814	0.008590134644	1	0.0007063165626	0.2876498565	0.1535167408	18	1
5	134.8849554	386.7163874	-226.498245	16868.65343	1039.582869	1958.378624	2204.241452	6313	21344.18085	87.11759299	2610.768247	257.198398	334.3978129	633.1187975	988.4814137	8636.672251	-0.01389489754	0.0617840649	0.1187993083	0.004950771735	0.0130031021	0.0102881817	1	-0.005013082873	0.09467013682	0.3622690461	9	0.9999999987
5	136.6899083	170.4919406	9.994832187	12874.98156	2875.486263	333.4987642	1863.178717	5455.5	3540.43617	80.7042512	1914.132579	456.1278796	109.3468612	256.7025929	779.748326	1272.456194	0.0008995791718	0.2230404239	0.02751400993	0.006561169361	0.01942815272	0.007919030656	1	0.001856463605	0.4264157185	0.0545708049	21	0.998425007
5	138.3184878	693.1196209	1436.453465	9726.883718	501.3949934	1204.385387	1524.645096	3721	14714.63158	311.4527715	2056.227242	125.6942125	279.8737631	165.8019166	742.4660895	7879.16155	0.1460692289	0.0521484507	0.1232178702	0.01151942816	0.0134661224	0.01703274278	1	0.1223952947	0.07330905856	0.4136006653	57	0.9999999998
5	140.6093859	200.2928639	-42.90464869	15214.56212	1528.611384	403.553242	1757.226127	5783	9175.685393	62.05977364	2695.672084	301.2249254	102.1404132	219.2523626	1014.695117	3221.450593	-0.003040192803	0.1034400044	0.02762625665	0.004463101704	0.01582789966	0.006562524643	1	-0.002210741157	0.1794296546	0.05012907271	12	0.9999928305
5	145.3207937	116.600004	4434.154039	9541.17142	171.1846207	-276.7658919	1633.642484	3650	8302.21875	1105.04571	2355.998925	173.7175166	212.3810389	407.6222354	845.778093	4863.924074	0.4615878229	0.01811007984	-0.03003695764	0.02575429814	0.02232628517	0.02520734915	1	0.3626445995	-0.001959716387	-0.04698215876	81	0.9999940788
5	146.4599753	63.66334719	19.37762326	7795.624562	1284.688535	368.1492416	1191.315417	3163	3075.242105	51.87800848	1464.730631	247.3439085	98.34475197	169.3323771	574.5605981	1320.252037	0.002150571307	0.1597755919	0.04755680038	0.006941446855	0.01941009604	0.01025343863	1	0.003706024209	0.2959937322	0.1222348839	18	0.9999999971
5	149.3670734	141.4839972	-39.8331734	12242.75375	3980.847249	299.0708328	1499.667111	5588	12319.54839	80.21102928	1891.969614	551.3561195	87.04030581	208.9492836	800.7237106	4201.619073	-0.003323679147	0.3196262814	0.02513688557	0.006915540991	0.02249169326	0.006886362752	1	-0.0009009384887	0.6259152993	0.04855162409	25	0.9999809024
5	152.6175883	279.5523966	10587.53956	14550.03578	280.594651	-695.3589316	2124.539717	5553	11036.55696	2155.072292	2860.055178	173.6732901	440.1766021	309.0584843	1071.104986	7551.996538	0.7325046031	0.02073800152	-0.0477263072	0.0289086221	0.01275355693	0.03321838333	1	0.5768741817	0.0006719255375	-0.04666328301	90	0.9999999797
5	151.9878756	623.6602507	606.802842	8587.55374	2505.951439	304.5231915	1784.320255	3923	1366.903226	211.2819608	3152.033257	999.2212347	136.8159801	209.6577872	1402.291627	1430.706758	0.07042000835	0.3075289773	0.03741882641	0.01282982861	0.03731551999	0.01796131403	1	0.05846596584	0.6003884525	0.1074694417	49	1
5	155.6620369	200.4404007	-22.23036784	11185.13603	1816.495059	674.6134401	2279.857608	4581	3201.144444	69.01060572	2281.320496	402.2399597	157.9141686	250.4266075	903.5349962	2587.179908	-0.002077067017	0.1611462227	0.06158673706	0.006490707824	0.01684393022	0.01113523672	1	0.001302819854	0.2990454712	0.1699429314	18	1
5	158.0960135	448.132492	974.7331423	15641.42991	747.122251	1498.487009	2254.673711	5804	3429	214.3398734	2663.937273	217.5672873	297.5163156	249.6917903	976.4483712	1626.590587	0.06559532229	0.0498890558	0.09747318587	0.007072565755	0.01246187137	0.01105919791	1	0.05665509183	0.06907369239	0.3060241144	36	0.9999572369
5	159.345494	102.3778506	31.7134389	12673.14625	2727.460673	252.9324297	1288.83679	5327	6518	78.11784754	1852.854084	363.2622927	96.76746219	242.3909992	734.5399406	2253.899255	0.002449239627	0.2142502939	0.02080891629	0.006306542118	0.01769235372	0.007936374584	1	0.002566576153	0.408159359	0.03139584508	21	0.9996384516
5	164.1103736	272.6610979	9225.329006	12291.87202	188.5796515	-445.6984227	2266.509475	4735	13289.64179	2198.223832	2941.172972	193.3515112	356.3561245	547.4571785	1078.228059	5423.896815	0.733261981	0.01581216025	-0.03328922053	0.02989239573	0.01845995317	0.02976282603	1	0.5784123993	-0.009323194114	0.003380941849	90	1
5	167.6853083	186.4452163	-73.92807206	14267.02587	2291.487713	747.0426588	1699.922391	5682.5	5797.085106	65.09081287	2828.098112	462.0568719	176.5360431	216.1218264	1096.870232	2368.689836	-0.005234558166	0.1627768827	0.05393757088	0.005011647924	0.01697591432	0.009177289184	1	-0.001711322235	0.30234486	0.1427698337	18	1
5	168.7258829	135.0253854	-9.61624452	11456.87633	521.3307837	627.7289676	2025.903819	4263	2119.138298	53.501919	1937.03953	169.5490105	142.7442514	223.8208633	681.9968149	921.7156117	-0.0008446770243	0.04763930388	0.05718128699	0.005154155124	0.01630849658	0.009294730883	1	0.001090909889	0.06453780436	0.1512196863	8	0.9999379587
5	170.2478707	257.7673584	2594.252861	15417.48297	240.6130481	763.1153763	2176.878723	5681	6966.715789	608.9266527	3300.037914	193.6890445	249.805639	213.7097232	1226.916571	3003.155173	0.1734716992	0.01677176575	0.05090905494	0.0121082195	0.01367454522	0.01535789365	1	0.1390214603	-0.0009498488631	0.1680618277	53	0.9999978499
5	174.1696517	281.1818705	9743.226652	13472.34762	280.5048095	-449.087481	2190.95534	5203	12555.87654	2367.816819	3293.856842	150.0682278	373.4222891	232.3924418	1199.75484	8398.949503	0.7110835607	0.0223282045	-0.03459057324	0.02929693901	0.01354277336	0.03143689453	1	0.5607420174	0.004328643628	-0.005952461303	90	0.9999999995
5	176.7281157	86.47141004	4323.602875	9779.912286	1474.091388	-182.3583931	1376.238047	4113.5	13202.5	1045.189885	2341.36267	333.3092331	208.9337911	174.1146445	912.4278358	4803.92113	0.4420511042	0.1464128818	-0.0188633595	0.02368421096	0.02127131362	0.02185057459	1	0.3488764973	0.2633683436	-0.008473564406	87	0.9999907132
5	187.2280033	95.27890044	5416.428346	11867.16207	1803.831369	-281.3778731	1457.363743	4961	14091.87654	1094.074417	2294.353638	375.3466288	234.6386377	193.3617671	916.2845321	6911.808033	0.4445441538	0.1505889318	-0.02272776539	0.02234941909	0.01659451119	0.02053405428	1	0.3506306609	0.2719202168	-0.02116263423	87	0.9999997312
5	187.2788594	740.5529658	2283.577819	8090.187213	2350.649882	-160.7619468	1161.376014	3635	8853.734043	643.4459379	2215.215858	644.8400551	142.5014904	159.5900336	968.3573672	5850.163542	0.2764752591	0.2950526165	-0.01932890595	0.01855896376	0.02479658488	0.019055205	1	0.2183684053	0.5719351544	-0.042805616	80	1
5	188.4091763	59.33677912	1353.943436	8606.856137	872.4381906	1093.221624	1508.425667	3348	10771.58333	286.8558313	1742.741532	206.8603888	279.6350604	189.0856058	664.2581467	5841.568053	0.1557686929	0.1060871493	0.1263083175	0.01588183187	0.01856029085	0.02276011111	1	0.1307408961	0.1846628798	0.4282893909	60	0.9999999977
5	193.4308212	126.2532234	4115.74684	14738.83194	213.8372156	2786.44228	2160.430697	5462.5	9977.93617	779.4707584	2633.642817	160.831536	644.2180251	253.6309403	923.4075576	4408.774503	0.2752094269	0.01475103173	0.1904577721	0.0161060928	0.01331850651	0.02812950799	1	0.2293190537	-0.004290269567	0.6747356416	71	1
5	198.6679713	335.6306201	-35.45858135	16011.35314	1629.051625	458.6063537	2045.638536	6109	6895.4375	65.21256963	3262.682893	439.6827522	139.5785986	233.6923207	1292.590693	3071.645895	-0.002085365423	0.1078584561	0.03046874162	0.004796995611	0.01493814765	0.006189560338	1	-0.001224820242	0.18858317	0.06034249909	12	0.9999728438
5	206.4981189	182.5848328	-192.4998491	15342.60965	4999.432195	1701.141113	1757.405748	6989	12552.28125	97.40658008	3014.899364	992.2016926	355.329719	295.0552199	1356.425696	5329.234871	-0.01226252054	0.3290599701	0.1093110629	0.007511043501	0.02198219223	0.01196993966	1	-0.002250058992	0.6465688957	0.3385522058	27	1
5	218.5218851	548.2880595	2551.000963	15720.13197	978.2945851	837.814036	2243.211097	6088.5	26331.31579	681.1921652	3729.947715	248.927916	247.0699231	223.918748	1375.432246	14674.73656	0.1615876773	0.06388727568	0.05266227184	0.01223329729	0.01377307402	0.0138019851	1	0.1300621866	0.0964986164	0.1729889774	56	0.9999949161
5	224.3985517	9.426590393	1710.596408	11373.41189	540.8117068	1410.99859	1367.959299	4235.5	5812.173913	171.673509	974.7279228	122.6198708	196.0500743	171.4276902	351.4363417	946.0015869	0.1494943381	0.0475859065	0.1255921126	0.0100986526	0.0110291306	0.01410536385	1	0.1252429359	0.06388361377	0.4224568829	57	0.9999999564
5	228.6290044	121.6619465	-254.9692841	14642.05125	1374.854784	3262.016181	2070.561763	5692	7087.894737	86.03953472	2327.270706	243.6752294	488.019768	227.1352505	857.763159	2141.080158	-0.01727335132	0.09450314119	0.2223709907	0.005830035005	0.01320713499	0.01718362358	1	-0.0004479429158	0.1636149628	0.7215244349	15	1
5	236.7125028	379.2851456	-262.5610153	16087.97476	1407.657591	3804.096413	2826.005238	6224	1923.642105	110.3048548	3393.534973	444.4630728	803.5322639	333.0579467	1367.120837	1222.775243	-0.0170665806	0.09513077812	0.2375798578	0.006104408221	0.01485862134	0.01713650996	1	0.0007483603616	0.1651052588	0.774301088	15	1
5	239.9621445	432.5765046	-376.8084892	19833.55012	293.4890192	4766.905505	2591.682529	7344.5	9454.16129	90.78014754	3075.579791	173.329584	749.4199612	295.8029536	1143.39103	2635.963298	-0.01878043821	0.01452647571	0.2377444675	0.004356721653	0.008333582781	0.01195761046	1	-0.001238262482	-0.001357949921	0.7718297314	5	1
5	240.2933861	47.49675396	1908.844828	12083.18751	1833.160004	-23.68739782	1314.774211	4947	13198.31579	386.1766795	2223.10124	323.0066815	113.4614188	159.2045775	847.9641217	5235.506664	0.1506430816	0.1535375073	-0.002087712097	0.01345653817	0.01733817927	0.009756899226	1	0.1183696675	0.2810622705	-0.01629262624	61	1
5	245.8228646	263.7430932	14952.14267	14497.14643	222.6103665	-802.9057588	2210.234767	5562.5	6547.659574	3587.672048	3529.679573	185.5795091	629.6185174	291.6307406	1349.362809	5028.521193	1.044561592	0.01564035671	-0.05175062124	0.04573505462	0.01447901659	0.05403429797	1	0.8246757915	-0.01286692195	0.01010484891	94	1
5	255.0971791	91.51243965	1992.358025	12991.86246	1173.24326	572.7111578	1774.326964	5088	10433.4086	513.5703003	3093.881816	293.1516951	217.4481487	236.2543067	1138.283551	5333.567309	0.1541400763	0.0926729884	0.04317906903	0.01349305654	0.02026111261	0.01573556359	1	0.1237271283	0.1559015827	0.1393788376	59	0.9999985857
5	257.4559301	299.2972477	-398.7926826	20071.56161	2138.085996	4818.866491	2479.792947	7922	7718.694737	106.5261165	3016.671534	414.5903535	789.0344468	260.8492469	1211.578754	2555.594435	-0.01989531329	0.1061597179	0.2399849727	0.005184809384	0.01167007163	0.01472094904	1	-0.001251440918	0.1879424284	0.7823568452	15	1
5	257.840671	340.3812527	-69.84068958	18949.9439	8778.433594	439.0168774	1746.345862	9385	12938.70968	100.4680203	2494.297251	1202.035998	106.6485677	242.59371	1206.122685	4920.852819	-0.003791560764	0.4552560994	0.02374302062	0.005690575985	0.02001066817	0.005342027566	1	-0.0002984634864	0.9060340446	0.04807799328	29	0.99925529
5	265.7002971	246.4701324	-109.4220022	20111.494	3479.691102	1175.645621	1943.661529	8269.5	6797.28125	81.21888989	3066.119023	627.5692666	206.5853442	225.6447036	1281.39918	2298.193926	-0.005648849757	0.1738205184	0.05814104978	0.004327530182	0.0137222708	0.006921344238	1	-0.001669876904	0.3252126612	0.1576070578	18	1
5	274.7546665	355.4475063	6093.236198	19929.01234	4737.497076	1456.729574	2428.123864	8972	19534.34409	1219.66354	4051.589175	956.8501132	392.4816461	1220.297466	1672.81028	9572.63871	0.3004192018	0.2315919102	0.06977353076	0.0148984792	0.01698977035	0.01977710266	1	0.2429225223	0.4417831209	0.2693451319	79	1
5	284.5119731	281.1620095	-279.8319753	17273.46053	195.1200953	4180.69617	2867.347167	6134	3616.25	96.55067253	3189.201691	189.4797115	842.9948106	327.1140138	1188.535058	2054.8177	-0.01739041536	0.01123451291	0.2450949611	0.005467467316	0.01220297777	0.02152463503	1	0.0003373260468	-0.008075715809	0.7975115804	5	1
5	291.3526373	45.64623968	3235.433229	11865.54108	192.0134972	2265.649288	1940.714731	4408.5	14187.74737	573.9101305	1931.372938	137.1794374	439.9042236	232.82541	679.3553335	5133.919263	0.2767072945	0.01571234928	0.1959925267	0.01853621527	0.01349431948	0.02694587613	1	0.2308912943	-0.002247646727	0.6942891888	71	1
5	292.6870199	167.4605046	-152.0203966	16490.95297	1718.321616	1946.015717	2347.246399	6426.5	6128.021277	77.19339858	2312.945288	363.0817723	303.3102487	243.2884596	950.8248144	2084.888342	-0.009666752525	0.1067886686	0.1219781088	0.004814916486	0.01436000972	0.01009514869	1	-0.001082098696	0.1876243229	0.3757271761	14	1
5	296.6125009	274.2743391	1088.263272	15870.97909	5080.968017	81.68671752	1715.230156	7166.5	5226.39759	311.9675378	3881.722546	1355.54143	125.5951933	246.5463511	1782.093273	3874.298712	0.06947942332	0.3296047036	0.006475376971	0.009976115241	0.0220889214	0.01063480509	1	0.05580263441	0.6455943519	0.0007422406598	48	0.9999999082
5	316.9459478	19.99437215	1680.330912	10783.18354	1608.56765	469.4337654	1541.091392	4425	10418.61111	326.0162505	1726.981043	269.9799946	172.2800612	193.154969	657.1980368	4363.351139	0.1602585979	0.1473231148	0.04337006858	0.01417847081	0.01864710441	0.01590875713	1	0.129035381	0.2687213951	0.1432290229	62	0.9999999998
5	323.2505412	154.3046381	2666.283093	15992.92706	1540.117858	786.2624746	2105.081946	6165	2355.787234	602.5888549	3249.502607	430.2572228	290.215001	326.7181693	1284.520403	1360.263375	0.1680608462	0.09853331529	0.04985017692	0.01159013651	0.01755384494	0.01552778577	1	0.1352920279	0.1679595796	0.1658536637	59	0.9999995563
5	325.3547762	113.1132878	2588.406471	15929.6691	2506.483923	-28.34303674	1657.918999	6488	12186.43158	586.3141933	3432.871758	642.8743508	157.7320538	243.2577251	1416.614071	6323.370739	0.1606687528	0.16386275	-0.001864215607	0.01092441589	0.01993682891	0.01163071753	1	0.1264374241	0.3022960502	-0.01290097141	61	0.9999999999
5	337.5323391	67.63147294	-24.99972426	12874.21901	640.9873603	358.4682106	1752.1444	4795.5	10320.88172	52.61005473	2348.068152	161.3004562	94.92074938	201.7687471	821.2191849	4407.556093	-0.002027686185	0.04894956516	0.02761904016	0.004549468563	0.01194259705	0.006244884737	1	-0.001835514121	0.06687442979	0.04854086813	7	0.9998777023
5	347.0391548	348.0301565	17177.81209	16377.20281	376.663693	-757.5725215	2275.069616	6386	16653.72222	3703.40975	3535.642401	189.5572969	623.8801022	304.8058349	1381.13299	10683.12888	1.055703375	0.02371328757	-0.03989396291	0.03212907544	0.01111149751	0.04764207318	1	0.8343987252	0.003854172515	0.05399269539	94	1
5	346.6611443	602.420682	1002.255201	19875.04011	2143.312347	4142.872785	2286.155437	7844	18761.03158	208.4331356	3289.67126	451.754566	690.3778564	263.9117426	1328.401041	7674.191289	0.0508198185	0.1066872972	0.2051706061	0.006608660774	0.01265523825	0.01580503021	1	0.05262684671	0.1879132495	0.6777815752	41	0.9999999999
5	348.6423891	148.2522259	-94.89079332	16077.29649	3927.89418	162.8921858	1712.31865	6855	15916.13978	77.72037168	2963.880047	803.2710338	83.94765865	222.9474919	1293.779574	6883.601174	-0.006371034587	0.254851282	0.01110474686	0.005806996692	0.02062273255	0.005338872442	1	-0.004781711491	0.4919759739	-0.002903073093	20	0.9999802065
5	349.4695938	55.4738081	849.4319434	12937.68584	2909.9285	393.2495318	1418.32374	5523.5	22077.53125	229.9204605	2732.056993	548.1447717	133.2262853	217.2805906	1077.80646	10201.73778	0.06402882951	0.2269311214	0.03112785093	0.01056992621	0.0207481975	0.01012379494	1	0.05232459659	0.4338997365	0.08156287943	46	1
5	351.3095708	271.1948194	3009.989539	17718.21951	5578.250831	994.275767	2539.244774	8241	6436.447917	556.7958212	3249.749569	1132.897578	281.3117896	259.4541491	1515.168911	3740.376699	0.1701615756	0.3205448755	0.05796364585	0.01285008154	0.01734770944	0.01406075664	1	0.1392593354	0.6265908549	0.2017555086	67	1
5	362.1311427	32.2009902	-2.633687135	12896.20439	147.3365104	336.6944855	1659.852102	4678.5	8764.063158	44.221	2325.024927	148.4948404	77.7342988	247.7185115	820.1965239	2787.141733	-0.0001812227989	0.01176058373	0.02676937191	0.003962041584	0.01234236752	0.006431664831	1	-0.0007177864827	-0.009964811183	0.04479178815	2	0.9999999996
5	367.6894035	14.37000118	1610.032884	10274.86354	1537.395116	-35.09887485	1335.649294	4098	9284.659574	423.9892307	2339.000386	363.2560966	133.904889	214.0144013	904.0823633	5337.146452	0.1553370342	0.1475818677	-0.003812009244	0.01429155999	0.02186505325	0.01356038932	1	0.12193843	0.2686946749	-0.02139825575	61	1
5	368.6923044	315.5187325	-148.0916085	19177.1935	9058.765332	194.4050322	1964.850267	9659	36829.8	123.0562289	2808.538278	1268.446214	108.1945933	271.4238769	1299.578861	10834.74755	-0.007749433052	0.46323353	0.01008726279	0.007041458922	0.01783963915	0.006055847202	1	-0.004304562347	0.9223723772	0.0001150414618	28	0.9963726804
5	375.4280352	343.3255318	-36.13045969	19996.80038	3499.67439	246.5874965	2035.870606	8250.5	12973.32979	72.39854965	3189.829984	601.9532908	99.80093812	227.0105558	1324.250726	4138.107368	-0.002056502002	0.168965045	0.0124244951	0.003937810438	0.0123959737	0.005292778568	1	-0.001938835602	0.3145610951	-0.0001755791206	16	0.9999963326
5	378.2062935	115.8692224	9611.312826	13472.58188	187.5328732	-565.8995469	2237.150761	5209	4131	3579.65728	4796.026178	264.62592	550.5007056	758.1651123	1786.990069	3908.872902	0.7336996319	0.01561104363	-0.04190312438	0.04496289013	0.03421525064	0.0545988441	1	0.5781771453	-0.009853698802	-0.02637927978	90	1
5	385.6664614	571.3066915	3043.237121	17456.19458	120.0602284	2564.925673	2969.223248	6242	5396.076087	545.8060454	2892.65394	184.2238419	466.5393519	268.5722092	1054.421984	2977.240142	0.1816172545	0.007498796179	0.152066487	0.01207319352	0.01165256653	0.01651819988	1	0.1522553629	-0.018876496	0.5201859663	54	1
5	393.2561815	45.4425369	-42.79924409	12095.25225	1895.41776	596.4846485	1435.993578	4875	4653.655914	68.28316236	2238.850767	390.4161373	147.9838109	485.7498272	873.4779294	2390.515964	-0.003837584709	0.1584435998	0.05009789386	0.006736122995	0.01669438426	0.009683766515	1	-0.0008940118615	0.2933321131	0.1296374687	18	1
5	398.1108172	630.4012609	5520.116495	18174.40937	377.9331859	1324.927997	2514.513475	6813	30180.39362	986.2953752	3169.406354	172.4601114	362.9219669	242.3737227	1179.63096	10978.41021	0.3020066894	0.02118069444	0.07003268806	0.01290252302	0.009522538569	0.01627031159	1	0.2425444272	0.007184299888	0.2636796255	70	0.9999999019
5	421.2483772	165.4488129	-321.3796746	17388.06528	1789.853361	4100.236844	2152.777721	6780	7604.978495	83.32366236	2558.240114	359.9772741	646.6265617	254.9526283	1016.114618	2697.742534	-0.01857896678	0.105307155	0.2342371229	0.004974380498	0.01338829402	0.01405733338	1	-0.0005996589294	0.186095006	0.7627075985	15	1
5	422.4340313	321.3085759	-193.2470459	17013.89165	1774.90107	2101.16164	2415.67984	6726.5	14165.44681	81.02507471	3426.414528	460.5982638	444.4838068	226.1622473	1364.463065	6781.279596	-0.01189619374	0.1101608102	0.123783776	0.005358330804	0.01512319469	0.01132867163	1	-0.002706212409	0.1946336004	0.3815895964	14	1
5	424.6302244	53.85916313	5341.567111	11140.9211	1164.024197	-294.1138927	1750.80584	4514.5	22874.89247	1034.728183	2056.788023	241.943378	256.7063269	202.1261446	788.54327	9916.295535	0.4798351334	0.1064487528	-0.02651769577	0.02247369079	0.01522360335	0.02451049186	1	0.3780864975	0.1803689229	-0.02773363931	85	0.9999999994
5	426.3844894	73.2523052	3634.585772	12365.40948	3682.445082	-203.5074521	1587.138135	5646.5	7645.860215	732.3205472	2329.624689	632.521624	167.3823051	232.7016252	995.6285391	3851.872457	0.2953216437	0.3003048782	-0.01683182959	0.01671516313	0.02356964466	0.0155079929	1	0.2335629774	0.5826367782	-0.02969780876	80	1
5	435.1668993	36.73660458	2006.079836	12071.00606	193.9955819	499.6097959	1674.06208	4412.5	16024.57292	385.7572764	2147.57312	136.2536946	185.2632279	186.6232341	749.5153263	6282.967651	0.1681839822	0.01629553646	0.04303332767	0.01189620342	0.01291163962	0.01468122039	1	0.1342816982	-0.00198479153	0.1395503337	53	0.9999901919
5	436.2566836	119.4866897	-79.77902116	14369.25865	191.415628	823.8819899	1861.112678	5145.5	7189.042553	52.19847387	2857.220304	152.0301313	190.6492318	222.9422576	1007.27753	3239.240957	-0.006089219438	0.01394184748	0.05716723745	0.003811627281	0.01147880631	0.007697980494	1	-0.003345419935	-0.00501199206	0.1488707893	3	0.9999999907
5	444.5242003	168.2088843	2931.198122	16858.25985	3993.833453	47.98405396	2037.888714	7368	17760.80435	580.2913259	2926.011039	775.9895865	160.3171379	236.2902939	1306.846154	7108.623615	0.176479177	0.2473008249	0.003678522968	0.01157770319	0.01843417635	0.01043966829	1	0.1400397987	0.4745520741	0.01264546439	64	0.9999984731
5	453.648782	127.3034176	-266.896993	15234.61702	187.7612434	3526.40462	2272.152797	5529	6447.978495	70.10413617	2450.1219	156.5868619	590.9635449	249.821323	858.6306699	2290.132871	-0.01791639311	0.01228937466	0.2329180176	0.004924630227	0.01128542776	0.01633881321	1	-0.0008947933083	-0.006048864907	0.755225458	5	1
5	472.4829887	245.6685731	1273.949151	18856.63398	2151.965351	111.0984654	1860.716256	7498.5	27317.28723	265.780794	3027.528406	429.0200558	124.2041135	358.2086923	1206.672299	8052.367951	0.06681229234	0.1123726524	0.006155045283	0.00709615929	0.01286875133	0.006787926961	1	0.05194886371	0.1969405227	-0.008122473836	38	1
5	475.2292871	12.8789401	32.2293065	9501.123124	464.3758995	211.1166689	1265.178708	3479	5990.3125	42.0490322	1509.103454	140.6371045	81.77259622	195.6617242	548.1186861	2443.717566	0.00360920542	0.04879000281	0.02365324928	0.004894666301	0.01491761423	0.00763225449	1	0.00237728268	0.06644034216	0.03607186822	7	0.9999676664
5	501.5675471	125.656141	1982.002555	12186.77956	2029.123938	658.4264286	2007.894024	5079	15543.10526	470.4497013	2632.285635	430.9361778	209.237804	216.296574	1030.713554	8971.141067	0.1606997984	0.1622646111	0.05312219045	0.01313231469	0.02245819286	0.01557094503	1	0.1301623946	0.2997032765	0.1776186494	62	0.9999999614
5	505.3550446	488.5741972	1183.902421	16818.17859	4036.046173	67.69411637	1832.731376	7221	11841.47872	233.9309853	3091.494408	836.5227743	116.780338	241.3161368	1359.295639	7571.213281	0.07183161153	0.2408614723	0.003989292387	0.008339511329	0.01727934785	0.00760497798	1	0.05680577607	0.462248161	-0.01025981477	45	0.9999999698
5	511.4483857	152.3587534	974.4914987	14912.50047	3591.915877	548.9137915	1831.359433	6460.5	30096.25806	210.3623486	2238.360716	535.0016457	152.8660344	228.9296976	923.2048064	10081.17495	0.06592559123	0.2417123287	0.0371029746	0.007971818718	0.0177967375	0.00877759644	1	0.05435261356	0.4644880996	0.1031879993	46	0.9999999996
5	519.547785	677.7013651	2222.016584	14108.09761	4326.81769	594.894415	1774.58394	6420	13158.45263	460.0364111	2538.917346	768.7783056	164.9403741	234.992691	1111.433035	5390.963694	0.1638048807	0.3076170229	0.04386546759	0.01179656991	0.01924627387	0.01194989297	1	0.1331513732	0.5997680804	0.1510264291	67	1
5	521.3112685	75.34812018	-32.88071847	11045.93636	1700.879393	545.6158117	1496.238651	4530	4326.548387	63.0274624	2106.246542	328.246833	132.4659166	187.320651	814.4159948	2329.372361	-0.002950040785	0.1547162814	0.05059495521	0.006508180342	0.0189130477	0.008953057774	1	-0.0001841377192	0.2856316321	0.1314390669	18	1
5	524.6943302	610.5182852	-61.15374854	15507.32019	978.3819102	140.2938111	1695.779423	5874.5	14599.88421	55.14899752	2686.080431	226.1820494	77.83219848	185.6864191	1004.820022	5042.661999	-0.003998029714	0.06451601183	0.009986069647	0.003760209192	0.01025130233	0.004780250126	1	-0.004470111109	0.09881717597	-0.01250461851	6	0.9845300274
5	531.3074135	181.7935785	1107.268778	17948.31601	439.0296692	1745.482767	1900.777913	6689.5	27495.29787	236.9464756	2727.80243	185.9786853	310.5254391	194.2910968	1034.499615	8887.910243	0.06257607113	0.02405067818	0.09573577809	0.007243484982	0.009661806389	0.009994387393	1	0.05393362259	0.0157128827	0.29846671	32	0.9999999938
5	534.3527679	14.30901548	2141.759072	7780.860107	2228.113927	-115.586768	1011.868276	3499.5	9369.021505	553.2149241	1911.817138	567.5395857	120.8652807	163.4577135	838.7740072	6734.930733	0.275564254	0.2966117753	-0.01600106196	0.02542916696	0.03250589502	0.01702673002	1	0.2178810661	0.5752069752	-0.03142800444	80	1
5	540.3045634	222.8249421	2803.385715	17077.75937	2683.265549	2512.492404	2457.615508	7002	18172.5625	477.5572335	2396.413359	519.2536117	442.6403638	245.3199371	1058.499794	7214.090557	0.1654651993	0.1602752435	0.1498617542	0.01154899903	0.01445268716	0.01645432643	1	0.1404678447	0.2967954432	0.5139037779	63	1
5	547.4786405	136.7246967	2112.343725	12487.06507	1945.623362	789.0657816	2311.667629	5258	7759.531915	351.8698447	2040.891724	374.0375654	199.2547448	237.6168399	833.4466779	2709.051009	0.1697848741	0.1556924215	0.06065087249	0.0128053023	0.01607447958	0.01450909025	1	0.1378424332	0.2861398191	0.205558005	62	0.9999999999
5	563.3779406	37.08076024	-76.95792322	7420.739252	624.788981	1608.247283	1688.489584	2920.5	2515.673684	57.02309451	1190.713304	159.1562208	303.9562862	246.8646953	436.6757538	2760.45506	-0.01084743776	0.08958501995	0.2128578634	0.00859756917	0.02045847209	0.02272980452	1	0.003980129963	0.1532735204	0.6898527834	15	1
5	566.5353761	226.7707499	2532.199631	15031.71987	2218.409308	107.5620031	2320.990159	6042.5	3020.129032	549.7668495	3066.132391	584.8860476	144.0978429	254.602638	1265.59029	1780.14856	0.1737952666	0.1521502964	0.007747351379	0.01190613347	0.01759246143	0.01218533962	1	0.1374309159	0.2781043193	0.02300583649	61	0.9999999995
5	570.4787819	13.2979938	518.4053462	8049.758328	1792.069984	602.1437515	956.7804978	3428	7639.189474	115.6395675	1289.593874	290.6055241	130.8752433	143.2443268	513.4177758	3075.001146	0.06504238998	0.2226167686	0.07420642692	0.01019811086	0.0236791672	0.01358268122	1	0.05600529555	0.4255341327	0.2309475889	47	0.9999999037
5	578.1415497	407.9226342	-72.23659763	16536.06709	5389.246718	373.606058	1683.502263	7568	9462.854167	94.93380055	2874.287448	1107.053733	133.5863871	428.0083162	1368.602841	3756.036124	-0.004208301928	0.3333205986	0.02247813406	0.006393478275	0.02242838808	0.006592103462	1	-0.001675926957	0.6541739239	0.03958696412	25	0.9992047702
5	585.6925865	211.4887033	-156.5458767	13423.49486	1445.680312	1586.891094	1942.251338	5299	15021.19149	62.55735348	2679.903985	267.2935136	313.2588202	212.4200127	978.383504	7480.073348	-0.01124128322	0.1060149861	0.1181275178	0.005899946447	0.01482830974	0.01101469375	1	-0.002600094209	0.1859916673	0.3619991579	14	1
5	606.2934496	53.47965671	499.6766125	9288.88427	502.4364121	1684.19744	1266.760978	3464	13103.62105	129.6547615	1294.745786	135.4348935	283.8086196	197.0361531	462.6476586	4907.18673	0.05444584639	0.05852337536	0.1841148055	0.01127267123	0.01512727451	0.01922924284	1	0.0537086295	0.08812899999	0.6040476105	37	0.9999780128
5	610.3097519	376.404666	-51.76919016	15373.4988	1503.963894	387.2279058	1660.356208	5902	6850.797872	66.93660896	3138.739128	389.6810312	118.4929347	194.2865901	1203.255067	3918.609098	-0.003454867516	0.1038277539	0.02719449954	0.005088045527	0.01667617283	0.00631524091	1	-0.002566543803	0.1802288884	0.04855130965	12	0.9999895048
5	611.5955363	199.6221119	-40.58820129	18251.39755	3134.164015	446.9350941	1572.444992	7488	7264.768421	64.44561123	874.5937944	315.177944	89.15539972	204.1152058	443.7763463	1010.916842	-0.002292172086	0.1698144389	0.02502348694	0.003543612831	0.01302387706	0.004798986559	1	-0.001268793637	0.3164799853	0.04346288605	17	0.9991541402
5	633.7082168	84.43026305	1272.193255	7752.371581	1671.222476	-19.35879038	1295.557167	3294	10101.25806	305.3989524	1724.674799	355.6747611	97.4550417	158.5911388	706.2592813	6279.93759	0.1656040994	0.2191474616	-0.002711787221	0.01487026124	0.02553979643	0.01408968885	1	0.1307398176	0.4164243835	-0.0128980108	64	0.9999999986
5	644.5170171	654.2990939	-70.77598859	9051.811957	480.2504615	1065.19608	1789.67737	3431	5755.568421	48.92278177	1795.878764	133.9479044	236.3971321	169.719654	643.4030732	2539.948813	-0.007812242487	0.05498344533	0.1161906767	0.005546332327	0.01387843468	0.01147828195	1	-0.0004065472604	0.08053274757	0.3543862314	9	0.9999999111
5	646.582835	137.2903904	1651.947334	10392.91607	155.4284053	1427.384528	1832.159814	3777	15093.12766	313.5361783	1870.56077	126.2786565	298.2322757	171.1779319	661.7720865	6953.574542	0.1636543985	0.01585432436	0.1400561144	0.01241784487	0.01419450875	0.01914875023	1	0.1372281174	-0.001603273385	0.4747566395	54	0.9999990075
5	648.2332024	380.0593644	4493.716177	15683.58335	2488.555029	-76.86685003	1750.000464	6516	30202.45745	926.5919098	2831.045818	527.0982894	206.2975724	214.8449566	1170.808682	13499.67328	0.2904650048	0.1680763781	-0.004456498523	0.01721751552	0.01682859522	0.01514953447	1	0.2294953334	0.3097351166	0.007736525671	76	0.999999886
5	650.4896214	279.6860799	-88.67305689	13461.11235	3027.943407	1529.198254	1903.246627	5732	2111.319149	73.51385097	2113.05856	504.4825579	246.9518803	369.9935464	870.8137982	1335.042669	-0.007014061857	0.2242681103	0.1128552564	0.005794708784	0.01773634577	0.01065247063	1	0.001336621153	0.4301258059	0.3485788987	23	1
5	672.6271136	594.6785268	1800.485471	11506.77775	1061.630201	530.0690494	1718.858159	4533	3851.863158	356.3929265	1959.446306	223.2483867	155.774418	179.8322894	740.5531339	2966.32701	0.1602697216	0.09641518593	0.046647138	0.0111195225	0.01266385524	0.0121535815	1	0.1288644107	0.1636173533	0.1529135274	59	0.999999324
5	674.6633503	111.2815756	1474.655458	9400.301874	2787.569479	-36.27124485	1101.426029	4217	13615.46237	282.7515342	1558.062455	420.1692596	109.7090646	156.2048401	643.4025123	6196.437433	0.1590559273	0.2972082091	-0.003826140693	0.01345708999	0.02785983952	0.01229574892	1	0.1260732097	0.5777001757	-0.01567856047	66	1
5	689.3366698	237.62292	-117.605229	10518.01875	584.2009216	1214.484558	1677.852411	3978	12246.04211	54.67027099	2102.34762	181.5113379	258.2036457	187.5123611	763.0575678	5596.915064	-0.01087692995	0.05780771586	0.114078239	0.006231800758	0.01664984554	0.01184514999	1	-0.002963638186	0.08636788653	0.3464620099	9	0.9999999861
5	696.5930696	130.4997274	2322.359153	8284.45064	495.8482058	454.2032155	1257.520344	3188.5	16662.15625	487.6099183	1609.708306	139.1626768	171.2770366	150.18722	587.1831946	8794.903576	0.2861327124	0.06388806947	0.05163550185	0.01836531941	0.01676244606	0.02266997816	1	0.2290174208	0.09530636668	0.1977206018	73	0.9991888906
5	710.9593271	319.8638756	2351.925026	8017.599416	1198.159169	-66.78478996	1595.73524	3335.5	7554.863158	609.9000699	2012.717679	316.9568575	144.0609724	217.2585555	791.6696105	3709.823714	0.2959473929	0.1510140596	-0.008427993015	0.01743056764	0.02055504645	0.01821517888	1	0.2334517271	0.2743911636	-0.005343575532	76	0.9999999409
5	722.9535094	549.8443221	-123.8531386	8838.486906	822.1690225	2010.785829	1910.27991	3481	2449.96875	49.0393087	1500.899038	180.9490545	332.0198766	222.6105569	572.6242052	1160.374762	-0.01433586209	0.09406216907	0.2309808007	0.005819225073	0.01623680128	0.01975049098	1	0.002465517181	0.1627872375	0.752015992	15	1
5	725.9486351	112.0269741	1842.574506	6854.489643	1973.520349	-130.3492783	1024.315065	3064	20758.2	379.8594762	1215.579055	339.9042499	113.2201087	169.3746897	510.0952367	9742.822359	0.2723979413	0.2949278094	-0.02051296646	0.0194294352	0.02505957289	0.01692968461	1	0.2150456338	0.5717007746	-0.04783944645	80	1
5	739.2658115	298.4767772	-19.90866348	10403.92222	1674.368493	242.7736947	1333.700767	4231	5586.225806	51.68868701	1957.42931	315.7967071	88.17093203	159.2171649	754.0781691	2556.837874	-0.002157818192	0.1557080544	0.02471022585	0.005057448767	0.01785410681	0.007131120815	1	-0.001294264209	0.2873390958	0.04194352641	17	0.999916157
5	743.2538679	321.4468034	-2.892834505	9783.093319	1562.867655	59.45771606	1321.957469	3928.5	2835.11828	55.48309467	1868.004359	344.6011787	74.0220207	151.7474732	743.1476677	1410.888957	-0.0003131431302	0.1611054149	0.006629067017	0.006055783635	0.02109006582	0.007607434484	1	-0.001005960218	0.2982364891	-0.0201233122	16	0.999999997
5	752.1099256	373.2188026	629.4946101	10504.85757	2476.001306	894.1619896	1340.847601	4583	13146.44211	141.9565463	1692.136743	411.5360119	193.0534433	175.4834505	719.6721223	4606.863157	0.05915245854	0.2335929218	0.08231438953	0.009261003473	0.01784315848	0.01302553719	1	0.05195622528	0.4483647606	0.2580704983	47	1
5	752.9872157	415.6122753	1540.952749	9528.401441	1452.739506	479.2985653	1892.31167	3954	14680.09677	242.159212	1410.905413	244.4982406	160.7213675	199.2355097	567.9701261	5773.66913	0.1615338283	0.1550382525	0.04952692176	0.01207184851	0.01698369974	0.01627800659	1	0.1305258233	0.284723604	0.1651102479	62	0.9999999984
5	759.5024265	239.2540994	524.7169993	8055.159889	2381.994489	200.8307893	1138.772844	3579.5	12282.82979	146.1715432	1776.179297	500.8591478	101.2262733	150.1027395	756.6324431	7774.12001	0.06438707299	0.2953678214	0.02527640957	0.01061751293	0.02997202177	0.01260095927	1	0.05275352232	0.5751713525	0.06361717258	49	1
5	764.565661	550.0368509	2329.002677	8248.41316	1198.504163	-97.13693979	1298.186468	3387.5	3137.152174	406.0918686	1426.656276	224.2041055	141.2813086	142.2545139	572.5864369	2041.912925	0.282611484	0.1472835459	-0.01125833821	0.01626504063	0.01690673108	0.01907147638	1	0.2226279673	0.2667760542	-0.01830461816	76	0.9999983861
5	766.2511985	287.4822186	589.9441971	8025.45606	413.3802371	39.30207994	1454.622203	2972	8568.569892	139.3557968	1396.10975	126.9679264	88.91939909	154.7864814	505.995554	3574.425331	0.07451074454	0.05341206357	0.004788984436	0.01019852589	0.01496668683	0.01122331515	1	0.05751304827	0.07507168405	-0.01304840596	34	0.999999946
5	775.5161579	426.3329351	4043.509573	9134.861003	454.2946272	729.7144427	1519.246333	3531	12185.20213	827.2258304	1783.417291	136.3824464	247.2746423	169.945331	677.1585445	5637.01626	0.4404433095	0.05028934848	0.07885456425	0.02083309763	0.01353607057	0.02442772352	1	0.3534390779	0.06610713108	0.3266568049	84	0.9997622076
5	778.790592	327.2222872	1378.999579	8256.854078	119.2433175	382.0237069	1455.597043	3061	7634.175258	316.4885985	1904.451196	113.200501	148.7299853	148.6078853	677.5017853	4482.068324	0.1619553496	0.01344375481	0.04567850069	0.01176461141	0.01581676741	0.01735236157	1	0.1294855152	-0.007781790828	0.1472089875	53	0.9999984897
5	791.3439085	292.0821384	2262.546629	8143.883554	1162.975069	-132.8092179	1098.833227	3314	13403.02105	425.702284	1527.033131	218.3727762	114.9953717	151.7548118	582.3432627	6455.24298	0.2778951019	0.1440596117	-0.01611890221	0.01758948576	0.0179554509	0.01531577908	1	0.2185244139	0.2600993781	-0.03632717314	76	0.9999902401
6	7.730060132	299.4536411	628.3706381	7929.089505	486.5510567	1.852774554	1239.585731	2976	7614.865169	132.1519636	1411.952389	148.5382972	78.82896528	177.0983787	538.7236325	3172.19222	0.08180971453	0.05935064358	0.0002364681563	0.009553564038	0.01622707516	0.0104659788	1	0.06305577593	0.08720949489	-0.02697259168	34	0.9998527784
6	17.46161327	273.6945739	-53.91615884	7551.170432	841.2514975	802.3566051	1306.890345	2986.5	11046.66316	48.90478007	1582.236332	188.5110816	203.1379009	163.2480571	596.6184422	4771.362898	-0.007390702907	0.1091859894	0.1061329751	0.006740956903	0.01791827083	0.01520574364	1	-0.0003234653232	0.1923500958	0.3214089394	14	0.9999999982
6	17.3474807	438.0236088	4685.978916	9942.49571	508.9143326	630.05014	1587.564429	3845	11876.43011	963.8869866	1930.074713	177.0497401	296.8244514	212.0250991	724.6779464	4859.939992	0.4675599113	0.05669360995	0.05642899529	0.02494189702	0.01584075488	0.03076442501	1	0.3735354308	0.07878865748	0.2553072229	84	0.9999999908
6	20.52907412	339.1523966	1616.19367	9085.586215	140.9234456	356.5779082	1545.961752	3425	7409.505263	420.9656516	2348.069252	115.5787651	182.664513	168.2299959	827.1561157	3921.50407	0.1744004509	0.01541520255	0.03810474678	0.01472763503	0.01391533978	0.01878851489	1	0.1388846213	-0.003925470817	0.1238525438	53	0.9999915534
6	30.76212883	186.7300221	48.15300292	7135.682041	1514.383649	211.5091549	1531.117028	3093	2307.936842	60.31119591	1282.783624	320.9592446	84.49461446	648.8766096	519.9588967	1226.413208	0.006529593692	0.2167702451	0.02934999918	0.009178643627	0.02797127056	0.01285801108	1	0.006407404944	0.4134354586	0.06200625344	21	0.9940811019
6	32.96321509	303.8253983	3242.476684	11017.27004	1794.822486	-222.2374227	1297.756383	4511	13731.74468	651.438306	2157.925493	347.5058695	163.5713992	169.165807	854.3428538	5796.032649	0.2963133319	0.1603589671	-0.02082192684	0.01887219889	0.01569030972	0.01532046402	1	0.232979426	0.2935291736	-0.04790630934	76	1
6	75.71831628	570.3467325	7039.985986	10271.49684	223.0910594	-445.0107013	1764.94425	3907	19022.6087	1523.84633	2228.77687	121.3354979	309.2720202	187.4923798	804.1768875	10496.00086	0.70392051	0.02299940722	-0.04380010453	0.03355665301	0.01409126773	0.03412368771	1	0.5544301727	0.005664223163	-0.03947470704	90	0.9999999966
6	126.5689301	127.7182311	6342.014197	9393.827326	604.5147421	-421.0773711	1555.110877	3690.5	26744.2234	1412.233349	2049.681118	169.094256	327.2516314	167.9475735	767.7641564	11772.88062	0.6855137849	0.06584827524	-0.04290866746	0.03663210753	0.01580693766	0.03698080603	1	0.5401929539	0.0943510218	-0.03915622961	91	0.9999992364
6	128.1746447	230.7730669	8738.764075	12300.8494	2027.163807	-640.4054556	2069.12758	5274	12971.4	1790.963773	2599.510706	389.1624316	356.9081143	314.0535623	1019.90087	5550.110055	0.7091210127	0.1576579195	-0.04822732042	0.03623345516	0.01955162551	0.0342465425	1	0.5593270501	0.2836840049	-0.04920536097	93	0.9999999958
6	129.8687353	325.6228608	11143.93728	15453.56062	321.8700997	-658.2054637	1966.925817	5841	15813.24211	2251.547746	3045.123229	183.8162681	476.5822912	221.7941608	1163.68902	7601.410597	0.7306522275	0.02166621317	-0.04510059859	0.03545042783	0.01112005072	0.03285275171	1	0.5755859862	0.002640455617	-0.03795363931	90	0.9999999813
6	141.0425933	249.944347	6716.843388	13775.56344	2261.562335	-354.4677633	1901.78337	5847	16583.20652	1437.756853	2742.815876	423.9256548	283.7113288	221.8752137	1082.098019	7499.674143	0.4887633188	0.1688065203	-0.02508311337	0.0238766285	0.01731403111	0.02259129531	1	0.385773385	0.3090976208	-0.01868174489	87	1
6	144.4808688	176.2108698	-236.841242	12264.88788	637.5183817	2654.971663	2080.396429	4555.5	9359.268817	74.86699867	2406.019396	157.1467045	556.2336376	235.5436556	859.0501588	4378.065706	-0.01867573206	0.05407581749	0.2198243397	0.007303288097	0.01405566664	0.01863641608	1	-0.002053440584	0.080096129	0.7110496258	10	0.9999999999
6	144.6059566	547.3935539	9191.972659	12408.86482	2100.979503	-589.863073	2070.995783	5362	13735.39583	1951.410378	2831.992047	468.6585773	360.1622089	867.1467588	1110.630904	7278.040675	0.7324619505	0.1664655078	-0.04893684217	0.03204770951	0.02216563976	0.03248736436	1	0.5779066891	0.3016449486	-0.04607266482	93	1
6	158.2804064	121.5065082	11150.08548	11078.6114	1154.93328	-824.7021492	1484.41549	4561	3688.645833	2242.888929	2225.21681	273.2672315	381.2007283	213.622271	906.9472873	1735.159079	1.005495169	0.1038928962	-0.07331019897	0.04067606671	0.01638492451	0.03973816811	1	0.7928540004	0.1695040681	-0.07058329335	96	1
6	160.3479788	469.0502515	1268.278593	18247.16706	285.0418843	745.1386486	2398.015025	6634	14783.28723	288.7688403	3745.239172	186.6504928	227.8832475	245.7484915	1358.84577	6760.695675	0.06913494491	0.01752687043	0.04213545318	0.005668725779	0.01000442635	0.009025716378	1	0.05547783548	0.001485826389	0.1139804026	31	1
6	173.2867215	150.3368321	12697.32823	12353.22313	321.4974706	-938.8398176	1870.620571	4835	13642.23656	2897.776279	2822.575281	147.7973837	498.2071399	233.8968309	1045.528173	8244.299947	1.017742841	0.02578684531	-0.07641470936	0.04400869306	0.01498594433	0.04844711939	1	0.8017669957	0.0080263271	-0.08113083172	94	0.9999999999
6	177.3563411	304.6171191	2539.706775	15681.35377	4956.899519	754.8728263	2067.359895	7088	12062.97895	604.6140743	3293.074719	1173.844734	255.1381298	229.7606965	1544.183364	5622.001285	0.1637240739	0.324754175	0.04849427625	0.0130584979	0.02311726523	0.01470939072	1	0.1335346985	0.6352238578	0.1676139858	67	1
6	186.9681265	380.3497945	2543.52912	15655.40152	1309.488238	961.5745645	2754.299616	6113	2422.340426	598.2435071	3379.319559	396.678784	287.2630709	318.9392114	1321.528607	1926.876276	0.1704128722	0.08717687725	0.06084077802	0.01276846075	0.01670309949	0.01782453087	1	0.1378147504	0.1446230744	0.2041040808	59	0.9140505791
6	195.3488298	331.4601575	-324.5117363	17890.17556	284.2325933	4364.625266	2430.819563	6571	7277.351064	88.39662242	2777.177794	187.8434131	687.835505	248.5979982	1026.341135	2199.480954	-0.01773966516	0.01564578219	0.2395629193	0.005161056943	0.01045617967	0.01414415706	1	-0.0002791466991	0.0009674451303	0.7784051424	5	1
6	208.3625029	442.8495129	-236.0553199	21525.04977	7149.635084	2378.174581	1813.212316	9852.5	20332.62766	98.66696662	3148.226268	967.2282249	390.14579	242.3270502	1311.907008	5427.849205	-0.0113410584	0.3267252329	0.110942766	0.004975897208	0.01510696854	0.009011633717	0	NaN	NaN	NaN	NaN	NaN
6	209.3417834	260.8515065	4335.389278	14689.55715	53.57266635	3144.486404	2976.861868	5487.5	3472.410526	888.6811027	3032.078082	164.6954732	773.2694725	399.0865448	1117.644628	2150.997005	0.2984773844	0.004457012125	0.2133575991	0.01822144471	0.01232780808	0.03871464704	1	0.2492843561	-0.02547729853	0.7590455542	71	1
6	216.6790317	477.5073531	12248.07441	16730.42887	1071.51448	-596.33843	2227.355854	6628.5	28419.7766	2723.146594	3710.214469	294.7390904	488.6186619	220.4487727	1430.777535	13008.7713	0.7339529005	0.06187651172	-0.03068089106	0.02533542151	0.01496915424	0.0324626629	1	0.5795007988	0.08584599733	0.01409340661	91	0.9999999599
6	232.6569704	331.509652	-71.19037504	17823.18014	8528.856248	173.162995	1759.99876	8977.5	20667.48936	114.5388528	2936.8903	1379.858577	99.91220014	252.07728	1409.643397	6752.486288	-0.004002901508	0.4603417057	0.01025218049	0.007009989686	0.02443162677	0.005634762995	1	-0.001337379477	0.9163661594	0.001442442352	28	0.9994488532
6	240.2590984	144.1386582	913.1872912	13826.29378	2203.09681	1320.205684	2144.158081	5650.5	5826.221053	196.8477828	2161.388232	360.1473718	240.779717	231.3513965	842.0357462	2560.047561	0.06562419983	0.1623567517	0.09510686506	0.0101166905	0.01662227039	0.01359537645	1	0.05740438156	0.3013357377	0.3015308786	44	1
6	247.5174635	250.6296809	-150.7878936	19150.52871	6649.750176	2265.874067	1886.350424	8895.5	8611.011494	93.01594293	2897.453865	1092.385363	370.4227115	268.4887957	1343.408838	3383.032579	-0.007975702659	0.3316867064	0.1180950742	0.004918034395	0.01951594378	0.009278251074	1	0.001772171918	0.6520667232	0.3700549374	27	1
6	249.4129163	88.26570523	1991.638568	11389.79935	56.34812605	16.31754644	2143.518276	4138.5	4482.56383	459.7118735	2477.610408	183.4153746	140.6913522	543.5109122	874.6035701	2216.76159	0.1790379551	0.006183971879	0.001290793499	0.01273395845	0.01976445125	0.01442091055	1	0.1400133161	-0.0235100277	-0.002983139976	52	1
6	257.7083558	261.390433	7165.278001	15212.14613	1628.66477	1597.202094	2290.763049	6153	18343.81818	1922.592216	3824.689041	396.2650254	528.0760552	233.347208	1494.22809	11648.07518	0.4758814344	0.1133042942	0.09562141804	0.02414249195	0.01593109309	0.0387361812	1	0.3832442305	0.1961393811	0.3948886945	86	1
6	261.8997106	207.2075724	10431.37294	14666.05055	2464.051031	-595.7652531	1992.587037	6133	16563.77895	2597.482929	3485.185137	589.1698686	467.5401576	293.5169169	1444.345724	9633.788715	0.7287020262	0.174257619	-0.03588425249	0.03249654754	0.01828830369	0.03713175899	1	0.5758599594	0.3179427047	-0.001434227713	93	1
6	271.5634236	272.2358552	832.9036515	14137.13065	590.9367054	3107.855816	2523.680226	5337	3726.75	293.2710783	4253.101164	279.9633255	921.4906729	501.8816819	1564.617447	2913.219131	0.05668724008	0.04398817399	0.2172196438	0.01253289879	0.01731777693	0.02315843489	1	0.05761157643	0.05851294845	0.7188091088	37	0.9942429911
6	278.6741225	137.8613036	950.0021661	12555.08585	2866.995332	79.83288156	1737.00038	5348.5	3621.210526	238.3156012	2943.628793	708.367232	121.6321957	255.1921776	1207.892132	2445.159073	0.07688771449	0.2293134915	0.006329174739	0.0105795735	0.02920857606	0.01259948286	1	0.06089284769	0.4383789656	-0.001382080549	45	0.9999987864
6	326.2595605	117.0533609	2534.024465	14028.04194	185.4705455	21.07949584	2157.740479	5202	9882.021053	593.4960712	3106.046618	163.4452801	153.2901453	261.3176119	1089.398071	5936.265923	0.181053966	0.01312681856	0.001445082264	0.01231211709	0.0148552613	0.01293479111	1	0.1416813464	-0.009187271067	-0.001762017067	52	0.9999999995
6	462.2194331	60.54601745	4380.761107	9436.221288	874.5108323	-203.2703681	1655.703473	3816	3494.717391	1092.867456	2332.182652	259.9163376	228.0873307	216.7747807	914.3807169	3084.132419	0.4691820257	0.0922930442	-0.01941871409	0.03091996046	0.02442520313	0.02926415369	1	0.3699841324	0.1513239075	-0.006016519101	85	0.9995941799
6	497.3273317	192.5329608	-161.4142369	11447.5878	924.4427488	3076.478293	3156.696961	4602	1892	130.1638169	2874.032356	339.4464764	788.3022225	1163.378342	1072.32359	2194.049152	-0.01274546241	0.07915192824	0.2574747264	0.01344177191	0.02814009063	0.04941173463	1	0.005401517822	0.1323175809	0.8437059848	15	0.9943702801
6	497.5412684	301.2652643	5208.748803	16100.29614	27.3089867	-23.49259327	2446.585494	5881.5	909.3763441	1383.247346	4066.695128	217.1358268	277.6522307	1075.665919	1508.46032	830.3848494	0.322399825	0.002038298519	-0.00184425958	0.01715921965	0.01583361335	0.02561176341	1	0.2537546064	-0.03347200441	0.01857959274	69	1
6	567.721698	379.1973419	8058.712537	11251.36739	1726.547373	-308.5903256	2176.81827	4811.5	5553.357895	2818.748977	3791.341059	600.6792488	408.9400479	262.5314874	1551.640688	5640.983217	0.7372981701	0.1597182695	-0.02574553529	0.04162106653	0.02560182242	0.05753672767	1	0.5832647202	0.2879619898	0.03517742415	93	0.9999999981
7	115.7809881	77.91034345	-8.481046713	4851.038215	428.3081838	1090.956784	1463.63539	1952.5	220.5957447	60.49586349	1638.822924	171.389176	375.9878687	219.4832613	623.897239	188.3914547	-0.001932618984	0.09660887112	0.2210673437	0.01553098434	0.02688196372	0.0385597592	0	NaN	NaN	NaN	NaN	NaN
7	149.8261623	721.0704322	-30.76313959	6302.514196	504.8219544	1428.419902	1753.036855	2481	419.6315789	50.60718803	1624.783762	179.5543673	371.6432373	228.7034074	610.6984764	489.4802074	-0.004236852018	0.08663096986	0.2287068994	0.009937724724	0.02251717184	0.03237583926	1	0.01028305199	0.1473136755	0.7461847973	15	0.9999999512
7	189.4877173	220.6773328	7147.231203	9794.875872	1091.20789	-402.380152	1996.273489	3983.5	3457.663158	2512.993674	3540.125431	385.8671882	417.5389983	247.4774914	1399.219731	3556.159232	0.7224305877	0.1020095075	-0.03384664898	0.06377838014	0.02867544349	0.06316180673	1	0.5704419559	0.1688058561	0.001825354149	92	0.9999998978
7	192.3216781	165.4203707	764.5481189	11407.26393	71.20220416	1111.559076	2308.008402	4208.5	1834.361702	250.5729151	3546.363874	195.1724522	367.277884	826.1341673	1283.552698	1734.746028	0.06511824175	0.006257951363	0.09745257849	0.0109881652	0.02003637844	0.02254906785	1	0.05593061691	-0.02103851849	0.304408507	32	1
7	257.5461906	244.5863391	2.506336654	5391.729459	725.4019997	513.330981	2377.463411	2311	768.5744681	65.81803779	3263.822915	526.9288678	245.2931268	412.9316273	1315.010348	967.2670455	0.0006656948205	0.1436019377	0.0873031012	0.01964825018	0.04962130508	0.03613514149	0	NaN	NaN	NaN	NaN	NaN
7	279.0280625	111.435024	12293.19854	11971.28986	196.0921501	-857.3831171	2069.597481	4681.5	2039.217391	4430.101954	4356.154639	233.2486422	733.0909487	368.9675422	1633.649072	1965.988021	1.027541769	0.0155080178	-0.05907176954	0.06086534177	0.03266241351	0.09836012198	1	0.8106481018	-0.013073225	-0.01913825095	94	1
7	300.2167668	402.2416069	9770.882375	8895.477054	110.8203435	-331.1096559	2331.033143	3531.5	4894.821053	4796.031226	4576.402058	196.956482	657.5558161	577.7972965	1733.143925	8908.803556	1.074693582	0.01660738283	-0.03957422691	0.06436041133	0.03701618299	0.1278300675	1	0.8494632591	-0.01099839544	0.05918052633	94	1
7	368.613032	327.9256312	4535.128486	14267.59915	70.7516055	75.70230618	2678.324282	5292.5	1561.645161	1278.857159	3996.56847	220.1830833	274.2651648	379.2781349	1463.405783	1370.369314	0.317673231	0.004533726162	0.004693794611	0.01843663437	0.02112110291	0.02946167356	1	0.2504576707	-0.02818887163	0.04024686889	69	1
7	437.4821712	309.401436	3669.150744	11417.68856	3750.654017	14.27361322	1982.974445	5489	1429.357895	1483.309097	4649.178989	1464.197528	279.2040472	300.1886844	2097.198771	1665.81067	0.3179120654	0.3194481732	0.0008707775605	0.02758424698	0.04868528906	0.03848881237	1	0.2528705738	0.6221895796	0.03741504371	80	1
7	457.4775414	190.5705292	0.8271779707	6340.406314	1042.285382	233.3305644	1832.848927	2677	171.8541667	57.60257431	3847.234677	650.6472564	143.1284363	556.4938217	1533.875462	151.2809849	6.137711578e-05	0.154164244	0.03385121857	0.01900586625	0.06915863741	0.02601257424	1	0.001075265593	0.2842472005	0.07407654083	17	0.9933988601
7	491.7354435	76.07239249	923.6709955	4959.268153	985.8539476	91.09461423	1978.754228	2177	690.9052632	514.2563205	2904.589555	602.5515193	130.9014328	373.6460019	1218.997379	1023.094764	0.1786870813	0.198790208	0.01746243772	0.04286570466	0.08695016156	0.04862640836	0	NaN	NaN	NaN	NaN	NaN
7	501.1899323	580.1908073	2919.707655	2660.932749	44.39820471	-86.10811829	1702.238578	1110	3419.252632	3927.669321	3770.709245	107.0824086	438.085639	344.9051441	1428.204154	9390.308146	1.069346994	0.01950018754	-0.04854575564	0.1580840374	0.1330908671	0.2737790385	0	NaN	NaN	NaN	NaN	NaN
7	573.8312947	104.617507	1855.579658	6078.584114	266.0383547	433.1610737	1798.254081	2371	1018.797872	837.9930057	2708.745952	187.7357379	255.4560393	225.4671864	1020.748632	1367.246181	0.3081939388	0.05004132391	0.07188795271	0.04044200751	0.03539727816	0.05964835376	1	0.2478165112	0.06675880919	0.2724645425	73	0.9999999888
7	583.8701464	299.6145501	5053.430112	6714.665115	-0.4085397444	13.41657319	2632.367977	2544.5	1161.505263	2872.424386	3744.686318	144.4054461	401.7640129	636.249022	1432.675747	1601.953155	0.7665987708	-0.0002088693022	0.00116229027	0.08094157043	0.04109912789	0.1252217199	1	0.607118222	-0.042285532	0.1298239083	90	1
7	600.2579661	363.2868176	3778.755282	7560.819789	251.4316256	2.409736367	2297.303499	2964	1706.589474	1827.522365	3624.360968	208.9048631	240.3328941	421.7713973	1390.655764	3035.031419	0.503794084	0.03985530926	0.0008393259561	0.04378591908	0.03284762751	0.06987788905	1	0.3984585947	0.04295091885	0.07032771764	83	0.8248559433
8	8.031888735	440.4390642	6069.858101	6118.395687	88.47127144	-489.5878894	1507.063723	2389	3555.336957	2136.975534	2105.198268	103.7127161	367.8075375	207.6651655	790.6539646	3384.921501	1.015769542	0.01478689288	-0.08608877634	0.07565340696	0.03670869742	0.078582726	1	0.7994581509	-0.01479908923	-0.1154682477	94	1
8	112.9445924	497.2338168	3690.139526	7128.800404	337.4163725	-185.9833376	2053.927696	2939	1819.4	1577.298029	3204.882746	194.7981967	264.7381627	295.3769687	1216.041293	2100.815462	0.5009908334	0.04762988531	-0.02563619127	0.03560497099	0.03035767564	0.05336455481	1	0.3945032904	0.05869417971	-0.02180879485	83	0.9999995722
8	127.3687217	164.3194945	7339.654502	7150.339477	126.0352506	-530.8797613	1840.368272	2811.5	1884.484211	2855.342722	2801.70212	141.3147566	492.6571482	271.7771043	1074.879808	1848.73686	1.023528701	0.01495409336	-0.06830614043	0.08794901132	0.03281514615	0.116404914	1	0.8068294477	-0.01429822634	-0.05207138996	94	1
8	132.6415288	90.37670098	874.734927	4841.158983	709.861604	259.2309599	1522.895757	1997	691.2210526	304.0667928	1823.356269	283.8364312	160.2504587	262.0635242	732.5500233	815.827203	0.1701346268	0.147992258	0.0567434344	0.03331217588	0.04316968469	0.0459129478	0	NaN	NaN	NaN	NaN	NaN
8	159.3224231	68.26108822	2184.239101	4647.674208	442.4584414	-103.2553433	1426.075553	1921.5	1665.978261	952.0175439	2039.308845	231.9099844	204.7315099	394.0453821	805.0844389	1982.587398	0.4653250985	0.09892147105	-0.02458385696	0.06828506961	0.05396484837	0.07062625194	0	NaN	NaN	NaN	NaN	NaN
8	175.2478199	551.8250027	1175.252263	6572.385	1082.097458	481.0641018	2373.61629	2900.5	1650.138298	498.0063521	2891.488892	496.0586877	227.6449395	357.8939968	1198.615301	1962.684368	0.1780733702	0.1571607048	0.07363822938	0.02390948023	0.03264521483	0.03908192788	1	0.1453210576	0.2892611701	0.252499025	62	1
8	217.5130925	337.0458131	13669.93473	12784.03214	208.8361188	-675.5238348	2138.846273	5004	1863.677419	3910.053674	3654.617528	149.8534509	662.5157047	333.0366959	1370.862148	1465.440112	1.070472328	0.01599861661	-0.04344527136	0.056901315	0.01502078046	0.07276597593	1	0.8458407982	-0.01226560304	0.04478585483	94	1
8	239.3802588	206.3506725	9413.92616	8566.831121	879.5875016	-423.1836919	2111.41584	3624	133.3894737	3901.703965	3681.06349	422.0202504	619.0095878	718.0139519	1515.347156	48.66041572	1.070470545	0.1043746328	-0.04830215543	0.09629725105	0.04008822644	0.1092372945	1	0.8462077239	0.1702052604	0.03086135095	96	1
8	240.8874543	102.3715873	1895.771542	3568.808916	316.352732	7.510755361	2040.810557	1551.5	1153.574468	1194.963268	2422.005353	247.2059492	212.2687723	380.9496579	959.6970177	1481.01508	0.5017653539	0.08309231035	0.003257871517	0.07475354143	0.058648143	0.1077852431	0	NaN	NaN	NaN	NaN	NaN
8	245.6752416	502.2059929	735.5805441	10237.18379	3294.047604	469.3803797	2231.910974	4735.5	639.625	336.7166387	4272.491642	1381.841295	195.0381336	295.3490186	1908.581622	678.5700484	0.07582840881	0.3175978307	0.04386604281	0.01467310826	0.03665596562	0.0187471281	1	0.0632808026	0.6212166271	0.1313732665	49	1
8	260.0611148	769.8747557	1351.67513	4426.623656	215.1481213	260.5378282	1486.006731	1773.5	917.7604167	608.1323053	1998.122115	127.3808038	174.6210993	189.6660408	745.8934063	1092.578127	0.3120708608	0.05280212118	0.05856033546	0.03482147265	0.02976501762	0.05139625628	0	NaN	NaN	NaN	NaN	NaN
8	322.547407	600.5982811	482.1888635	4527.562112	3.292613816	155.0520693	2215.908203	1795	814.6774194	309.854372	3437.892061	99.96149131	129.0378246	548.3889641	1247.221982	998.0448186	0.09089374103	0.0005841556528	0.03194368367	0.02766272062	0.04224303349	0.03580664887	0	NaN	NaN	NaN	NaN	NaN
8	329.9908748	355.1027511	2424.106138	8141.178319	1873.604289	773.3340677	2693.962895	3719	3226.202128	1313.797605	4148.141869	957.910114	406.8694276	579.1021692	1797.350903	3716.990248	0.3068848875	0.2282266395	0.0881568718	0.03766926303	0.04051398771	0.0555932518	1	0.2492781211	0.4350079544	0.334413784	79	1
8	369.9680175	445.9484741	-112.8253406	7592.957015	673.9724911	1965.414077	2562.308332	3062	756.0555556	95.8195266	4062.683372	411.7495418	1072.384897	589.6802502	1598.726205	892.7248197	-0.01643814441	0.08867907306	0.2641991018	0.01790410445	0.03761208448	0.06441774639	1	0.002994618241	0.1521167478	0.8664852415	15	0.9999999442
8	423.5260969	128.2870882	2054.638823	6681.091043	289.8496356	-36.52667944	1900.699589	2579	778.7765957	1172.914253	3539.170358	227.8351293	191.7946127	310.2473447	1327.979152	1054.678835	0.3250990256	0.04652741527	-0.005690247816	0.04617243891	0.0396895145	0.05536315248	1	0.2559915415	0.05834148506	0.007327809878	72	0.9999833397
8	438.3657952	764.9292343	3.340626629	4427.701914	895.4580248	135.2983622	1826.197229	2031	264.7157895	70.15564461	1968.163473	443.9096319	97.1543194	910.1981472	850.7925897	285.9765153	0.00107455977	0.2098437599	0.0349942304	0.01800056677	0.04485185205	0.0217705086	0	NaN	NaN	NaN	NaN	NaN
8	493.6509315	568.5774543	615.1180203	10488.37019	2558.842625	951.8663526	1546.214157	4660	15338.11702	150.7241854	1560.910347	373.7727016	175.8804978	166.0941279	657.0065122	4293.469832	0.06085372338	0.2438737052	0.09254840981	0.01116042645	0.01880049994	0.01189300283	1	0.05408092242	0.4697145847	0.2942630737	47	1
8	636.5775411	341.2468243	925.8593087	5089.944613	1616.510004	353.4071798	1991.391577	2473.5	613.0744681	572.3250421	3483.296128	1083.181891	256.071003	366.5845427	1588.849359	1002.625277	0.1660290676	0.3112008697	0.06633081856	0.03852251881	0.06846035322	0.06921598189	0	NaN	NaN	NaN	NaN	NaN
9	7.147984593	278.9313153	2162.230463	7666.652962	1671.475265	363.6070184	1237.039772	3338	14085.41573	518.0464827	1790.783859	370.9764891	198.0472727	179.8297254	722.7041539	8800.487029	0.279310889	0.2213143595	0.04837847183	0.02212639151	0.02688263492	0.02882246049	1	0.2246138606	0.42048017	0.1900638442	79	1
9	7.042152192	343.6741022	3911.838459	8369.417931	453.639615	-274.0476364	1313.766238	3250.5	8641.341176	915.2895172	2008.484317	162.7410799	210.7843883	149.2977354	745.6061545	4543.173934	0.4571195535	0.05420854815	-0.03150427459	0.02312188419	0.02009072618	0.03043296263	1	0.3592772561	0.07262216553	-0.05189442532	83	0.9999999095
9	7.371325662	439.115124	5113.464122	7332.639673	451.3188424	-390.144319	1532.093614	2904.5	20209.43182	1335.17814	1898.778881	134.7475558	254.1112125	189.0737109	686.5768359	12261.569	0.694649734	0.06334660295	-0.05038452831	0.0426631409	0.02302069931	0.03944183065	1	0.5469323522	0.0890011104	-0.06307227436	91	0.9999995879
9	11.46603702	460.8095408	-86.94437292	7738.283365	687.722888	1635.786155	1640.813071	3019	1547.191489	71.73788002	1476.760838	184.298961	338.2204695	235.8897437	561.0524793	1348.527778	-0.01133389739	0.09299780107	0.2094824249	0.0101312906	0.01862402211	0.02436257096	1	0.003392317631	0.1602834684	0.6781564122	15	1
9	19.95469331	352.0580333	534.1284168	6681.299138	2584.19209	14.96399696	1353.822524	3275	1397.769231	200.6164026	2317.986979	947.8688746	79.06329159	218.7424017	1101.867409	1450.001081	0.08398122323	0.3881260018	0.003066591249	0.01686453648	0.04208933722	0.0163701078	1	0.06756378097	0.7662839071	-0.005851638297	51	0.9999999996
9	20.20897464	402.3951777	8704.563143	8869.276645	261.0943892	-722.2039167	1515.533843	3431.5	14927.6129	2309.267051	2233.856134	126.2092883	389.8821127	206.252491	838.1709941	11868.74879	0.9952548805	0.03222143487	-0.08313661762	0.04798782231	0.01829814572	0.05374735906	1	0.7834838447	0.02144303263	-0.1093231249	94	0.999999031
9	31.78644775	226.3669689	5091.776703	7619.230274	207.647465	-344.893548	1257.542337	2819	9681.680851	1369.070546	2012.078083	117.4775985	293.1812877	148.2772032	738.0551809	6814.137592	0.6733995055	0.02577783274	-0.0425946855	0.03895950619	0.0210079182	0.04681253659	1	0.5302665006	0.01170769472	-0.04213843995	90	0.9999999977
9	31.14358607	476.5830003	52.52341489	7601.477115	1103.009311	196.6088688	2098.22343	3134	1733.936842	55.49407098	1797.974048	275.7455924	180.5672112	428.6413201	729.0394933	1488.851398	0.007206537446	0.1429253675	0.02795990824	0.008232208635	0.02256291597	0.01927822729	1	0.006269962582	0.2608905951	0.05491230977	17	0.9999777467
9	38.26630328	144.4541527	50.05480254	6621.741173	1015.666788	138.4173339	1108.456324	2691	836.516129	43.9881364	1299.054877	191.3465781	71.03670538	210.7907143	483.3568506	511.6598015	0.007356028093	0.1551841362	0.02067831528	0.007370817632	0.02326890041	0.01063322048	1	0.005993726625	0.2861148565	0.03011402595	16	0.6901878166
9	45.72943121	435.6924235	4300.813664	9071.295438	1396.402353	-238.2942856	1811.968053	3854.5	7773.212766	1133.224334	2445.503579	398.6575561	222.7612137	224.142129	998.3499672	5925.143991	0.4762739995	0.1544536433	-0.02701973851	0.03349689705	0.0227065982	0.02898471513	1	0.375599396	0.2795463787	-0.02870270438	87	0.9999999951
9	52.53031674	661.7648416	1195.17499	6684.851974	332.7267903	-63.2293785	1221.435437	2464.5	1477.849462	268.4097356	1511.152592	129.3348403	93.86406536	167.0937092	565.463454	996.7076448	0.1769471256	0.05004882093	-0.009481653152	0.01797895356	0.01731272001	0.01585269617	1	0.1379691266	0.06697026861	-0.03934838056	55	1
9	61.91018939	562.4072884	23.46195205	8854.60966	1909.279184	214.828752	1463.158882	3772.5	2479.83871	53.53231126	2033.887504	457.5728578	91.39163083	219.5330232	835.7429302	1943.601533	0.003143952571	0.2152994105	0.02418923681	0.007213802074	0.02294184211	0.009790938047	1	0.003355452793	0.4103631835	0.04330327309	21	0.9991256542
9	71.64649082	496.9423398	1550.160333	9293.515474	38.38120628	459.8598573	1900.278916	3345	1748.315789	522.7292275	3013.337487	109.2670734	195.0809569	210.6683507	1060.652445	1634.907397	0.1697843739	0.005106337801	0.04852963337	0.01527283171	0.01469198219	0.02555939021	1	0.1358371267	-0.02503953067	0.1585940657	53	0.9999999922
9	74.19383905	210.7899276	39.80783486	8543.97853	772.1911615	238.882076	1568.700346	3394	1514.957895	50.55045959	2216.149929	249.3689073	91.27279995	274.9729073	828.2569831	1147.337574	0.004730190146	0.09180422007	0.02615761825	0.00664127112	0.02108643396	0.01123150978	1	0.003776571704	0.1553043154	0.04642135307	12	0.9995688077
9	77.66773776	236.5508851	5351.164784	7723.369514	729.6638396	-298.709123	1647.859084	3128	3573.957447	1846.859232	2582.20192	282.7382087	356.4653622	187.3978336	1019.993627	3290.263198	0.6954028955	0.0976911452	-0.03562555867	0.05310791448	0.02443915979	0.06323933611	1	0.548798356	0.1601199339	-0.0106211468	92	0.9999637772
9	77.41878774	577.3914754	1578.251433	8986.638819	2009.964478	-12.60778599	1725.927978	3895.5	4043.670213	345.3784916	2037.353682	440.3287645	107.1592869	220.8410794	836.466089	2879.921991	0.1689919014	0.218335459	-0.001275364601	0.01565867219	0.02046724688	0.0132918156	1	0.1335240211	0.4147336473	-0.007177024901	64	0.9999999998
9	83.14482687	341.035614	9208.756751	8465.637738	119.1429184	-648.1939635	1787.841067	3328	2878.589474	3048.015943	2936.437273	128.867869	494.6701543	228.8964091	1108.894281	2762.82258	1.024632366	0.01667170731	-0.0727290138	0.06181050987	0.0197324985	0.07857861701	1	0.8074218458	-0.0108180744	-0.06709242552	94	1
9	88.37408783	429.2689463	8324.048715	11917.48157	231.0429568	-497.0943943	1810.299458	4498.5	9715.602151	2315.751224	3335.83612	138.3074429	396.8146572	184.3111222	1205.660955	6562.996376	0.6971488419	0.02075007845	-0.03999489819	0.02907020957	0.01466450199	0.04141921437	1	0.5492853036	0.001131632515	-0.02789927491	90	0.9999999999
9	106.4368584	95.31066706	-1.0212993	7616.177881	377.4544165	784.1142596	1358.512407	2871.5	2872.648936	41.98634013	1413.088808	146.6014692	194.7351619	227.1666492	524.1614327	2244.387757	-0.000128646632	0.04964226427	0.1010150163	0.006157776018	0.01873105909	0.01725422422	1	0.004635809111	0.06923264142	0.3033618221	9	0.9999990017
9	108.1093388	437.8657665	6496.564274	13376.00812	1317.388751	-340.1200797	2073.948661	5371	12137.08333	1393.585816	2770.236181	271.5759988	263.1290142	202.0033021	1052.853654	6675.554229	0.4945940105	0.0982597343	-0.02492905614	0.02242318673	0.01444050045	0.02198875999	1	0.3898638895	0.1633357307	-0.01914497515	85	0.9999996247
9	123.0352797	312.9522497	2195.070154	13534.92204	2058.891531	129.5788828	2393.489302	5582	1816.755556	486.8856115	2757.305229	486.0176777	154.4519491	268.7090381	1119.253151	1208.699638	0.1666963375	0.1548107853	0.009751891063	0.0156219443	0.02044636545	0.01429202556	1	0.1319429409	0.2836924602	0.02842797522	61	1
9	135.7569708	442.5534784	4015.042052	13412.23831	2960.037336	853.4312101	2026.141348	5863.5	6050.913978	1019.339939	3375.523598	775.6340283	295.4006997	205.3228948	1423.372037	4079.470159	0.3038606079	0.2195734179	0.06221535402	0.0223243019	0.01919677419	0.03091761755	1	0.2450537048	0.4168299209	0.2435371261	79	1
9	140.286154	648.9056712	1430.086158	8099.593909	14.68974544	1166.472568	2136.866553	3068	2579.223404	375.2283918	2017.364837	105.0544161	332.2553826	263.5881279	738.0089868	2251.871862	0.17713484	0.001780875667	0.1433781511	0.01725708064	0.01508617535	0.02857567911	1	0.1480597204	-0.03075582429	0.4888686601	54	1
9	157.1173442	405.9820041	10628.49859	14849.99183	332.0635892	-503.9663683	2073.195364	5592	13730.75789	2707.639633	3757.501282	174.1510451	503.8456365	220.4096529	1395.916302	8609.550216	0.7109644407	0.02362285121	-0.03314486112	0.02581065424	0.01266527124	0.0433338196	1	0.5607551262	0.007022383423	-0.0009265423113	90	0.9999999987
9	165.4675971	135.6755148	1653.866898	10292.36677	507.7458499	1448.334597	1938.688495	3865	1617.221053	437.0574634	2678.883359	202.7582848	428.5111955	226.4009835	993.1860526	988.5323118	0.1617993488	0.04656416986	0.1399260882	0.01643281453	0.02067909545	0.03186912415	1	0.1359863625	0.06184130447	0.474895247	57	0.9999980431
9	170.6720104	112.4770691	4171.633038	8685.39481	121.2791982	-170.9280804	1813.117285	3290.5	6952.180851	1156.96403	2374.25577	135.0207657	239.1311514	252.5305734	859.7355721	4413.437075	0.4777257369	0.01264556674	-0.01614470688	0.02867055483	0.01905260599	0.03556466593	1	0.3763707	-0.01322024164	0.004649758945	81	0.9999999743
9	177.5902285	296.5977024	2112.662078	11939.55242	574.980446	705.7067571	2356.748273	4654	2299.787234	616.4844671	3503.990306	234.2568896	255.1198528	306.3679555	1276.0981	1779.272655	0.1719515564	0.04547253051	0.05527133764	0.0164897696	0.02002640643	0.02626796445	1	0.1383334942	0.0583998334	0.1837792881	56	0.9999934706
9	194.7267465	408.1362467	4501.48711	15181.02826	4632.69717	-99.4496945	1814.058154	6799	2999.157895	1320.705548	4308.312761	1370.999753	243.3786217	257.6752438	1969.17446	2324.384468	0.3035207815	0.3139982062	-0.00635009521	0.01491401959	0.02820454501	0.02100513147	1	0.2408976841	0.6109765256	0.008941538016	80	1
9	195.3612408	281.571551	-33.77991537	15133.73503	3513.1328	406.2653318	1822.508586	6444.5	2912.297872	82.54647175	3316.25477	852.4159446	124.2127835	273.9210043	1414.620791	2164.528466	-0.002417670136	0.2336672809	0.02825026517	0.00619625819	0.0240461457	0.007794459877	1	-0.0006476078133	0.4484055516	0.05671863527	21	0.9992137912
9	200.6607013	31.25310139	355.1733573	6330.37674	335.3395614	1220.618968	1288.34161	2456.5	1995.870968	199.0632621	1505.817879	182.3781324	371.503539	2058.224245	548.0221394	1892.681869	0.05947770607	0.05573091525	0.1887180867	0.03560145206	0.0349410006	0.05057486295	1	0.05799824138	0.08237300196	0.6210521773	37	0.9999987005
9	204.3752694	658.4001276	5492.192562	11335.55771	2475.142831	-315.2404664	1943.526995	4933	4021.705263	1157.18948	2423.666663	587.1866591	236.484316	200.2091977	1042.747649	2475.421425	0.4885625164	0.2294909835	-0.03089383022	0.02425755002	0.01884663657	0.02485209406	1	0.3856994902	0.4343634517	-0.03686841156	88	1
9	208.5664368	487.2513445	2408.931027	13796.72858	3037.166964	852.046315	2988.287274	6035	2173.117021	501.2774803	2797.051319	628.6962261	304.6600645	304.4881413	1142.293888	1450.031419	0.1747968291	0.2229962578	0.06130291568	0.01174924877	0.02084573327	0.02227259137	1	0.142401693	0.4251112608	0.2111710764	65	1
9	211.41289	100.6994932	6914.829525	9860.574583	175.1936304	-327.4077539	1891.227453	3870	7069.382979	1803.201194	2411.077781	142.9844147	331.343277	209.0263596	889.4057157	4166.727039	0.7086039607	0.01861467786	-0.0324439296	0.05123335258	0.01764538041	0.03930574978	1	0.5588862022	-0.003290181499	0.0008016740862	90	1
9	214.5138761	724.6249042	3905.432779	8186.674796	766.3870716	-206.9547786	1717.411786	3223	3489.663043	904.4851274	1927.617123	230.5434217	197.4782474	209.3428681	746.7748847	2887.626164	0.4770575954	0.09539177153	-0.0242242556	0.02765823637	0.02099486989	0.02832824883	1	0.3759458491	0.1575875099	-0.0207800902	85	0.9999905347
9	242.584861	348.5610891	-113.83747	8395.31475	-9.068441947	2219.360458	2728.832216	3184	900.3548387	92.26106228	3464.673304	148.7783881	866.2246433	461.0324357	1231.712851	899.8301971	-0.01351924095	-0.001232082894	0.2478111759	0.0123077428	0.02504862957	0.05358004694	1	0.003500446084	-0.03382615422	0.8073941782	5	1
9	252.7046746	524.0943655	2732.963109	15363.63008	84.08213174	151.5281353	2512.535862	5579.5	1808.319149	638.5014676	3693.827332	186.6236208	184.0232275	406.008379	1320.695008	1480.688028	0.1833484297	0.006356816008	0.008987359646	0.01118641659	0.01458087642	0.01880822299	1	0.1439615943	-0.02309474613	0.0246754777	52	1
9	257.6886638	215.6545574	3965.044204	12724.82195	1220.023853	-33.23708678	1958.807458	5076.5	3382.548387	1347.885042	4474.116519	506.7654379	221.7699052	345.9153123	1734.598471	2841.479998	0.3036561197	0.0962436492	-0.002887697092	0.02606197445	0.02753699818	0.02746868299	1	0.2395234364	0.1612656665	0.01380592404	74	0.9999996469
9	263.4615871	143.209105	9205.736124	12677.12268	999.6509567	-476.9569799	2057.303914	5224.5	28683.44086	2599.531692	3594.990627	216.1924422	435.7580896	210.886662	1322.461919	18414.03564	0.716767611	0.07760165143	-0.03224115288	0.03679790705	0.02736955242	0.04469061474	1	0.5658554815	0.1184677973	0.005299938289	91	0.9977979987
9	267.9671159	285.3989482	10914.51285	15128.45671	228.5241377	-478.196711	2431.50123	5726.5	3233.042553	2884.446401	3928.003083	213.2255432	558.4454581	771.4269112	1495.606178	2496.538739	0.7373389561	0.01494867102	-0.02860757704	0.02876684011	0.01731247189	0.05296704123	1	0.581963281	-0.01108499941	0.02050366672	90	1
9	268.9214441	458.8911208	4.520431511	13323.52853	21.05028399	514.774608	2715.733177	4972	5410.447917	75.90443021	4126.079855	179.9672891	146.7664249	782.0233815	1475.051724	4269.185772	0.0003818094727	0.002256824598	0.03883420198	0.005768670359	0.01666503407	0.009124793038	1	0.0004696569856	-0.02944396226	0.08641974008	2	0.9999738885
9	269.5357363	404.708622	-1.643868271	21963.93443	2385.53143	186.9246723	2070.30856	8741	3459.947368	65.93049003	6496.575622	699.4065775	91.83680225	413.1580764	2444.566315	2587.723461	-6.453889349e-05	0.1017740284	0.01022812053	0.003765354662	0.01635555081	0.005142957058	0	NaN	NaN	NaN	NaN	NaN
9	282.1972264	444.2751135	11175.81374	15498.58562	884.5171105	-520.8315446	2347.279839	6029	11592.01053	3262.784539	4384.863321	321.2365282	492.0863167	268.6773416	1704.822693	8836.038169	0.7411852524	0.06104254421	-0.03249111429	0.03221398227	0.01484868083	0.0423693145	1	0.5851223688	0.08403162493	0.009435120244	91	0.9999999655
9	296.1668003	294.0027175	11644.41521	15709.66827	275.2075957	-501.8280597	2342.839614	5956	3601.333333	3135.156164	4098.088434	209.0142572	525.4780367	280.4537849	1587.882914	2004.745064	0.7529114856	0.01764010715	-0.03118799202	0.02966728221	0.01390500214	0.04448132516	1	0.5941918158	-0.005706924683	0.01518660642	90	0.9999999999
9	308.5002756	427.9487584	1088.049907	15971.42096	2271.821	174.1435647	2152.75269	6429.5	1552.521277	323.8381347	4281.133809	709.6366465	133.7867349	524.9725551	1721.618288	1144.290452	0.07323366196	0.150415827	0.01086418939	0.008326628032	0.02106003881	0.01174028742	1	0.05767214611	0.2755153706	0.01090843034	42	0.9999998952
9	320.1457305	544.509058	8810.768384	18089.98949	1828.952531	1595.301131	2219.660288	7228	1350	2534.432308	5212.028484	612.3888874	714.2920956	339.6160727	2084.085045	1224.944765	0.4843646287	0.102198383	0.08658584002	0.01955971005	0.01864571193	0.04642224726	1	0.3892915209	0.1730042152	0.3651357513	86	1
9	333.3225361	356.2446085	5566.847583	18094.65199	2849.44275	-99.26396091	1994.726778	7554	3604.010753	1451.299587	4416.688574	783.9009995	274.6455997	300.1351162	1837.564705	2889.167021	0.3081783589	0.1578410547	-0.004576751824	0.01844491017	0.01898927504	0.02015942495	1	0.2434902886	0.2884254273	0.0110064786	76	0.9999999997
9	356.0704758	283.0106642	-40.19962485	14161.80709	3323.607397	1098.313857	2712.184361	6232	5925.075269	103.797708	3526.566537	971.211443	470.1855184	2090.62095	1424.10383	4587.001157	-0.002637773791	0.2335071288	0.07752811382	0.009840828361	0.0378467593	0.07487216122	1	0.00250354379	0.4487116636	0.2274445097	22	0.9999728701
9	376.1092078	480.9770972	44.58840611	12141.08546	1714.464468	243.5444316	2609.37252	5006	2362.536842	68.11799463	3684.088491	568.3491058	114.4951117	420.3238706	1445.918325	1890.992759	0.004902626554	0.1500384586	0.02362335054	0.006487441121	0.03389972489	0.0114830332	1	0.004201368101	0.2755480776	0.03959395071	17	0.9927166197
9	388.6561512	463.4663579	8049.138233	16041.21822	2629.063995	-246.605078	2035.880886	6733	21029.41489	2160.155607	4370.853399	724.3988886	353.2632865	238.5012361	1810.641239	14143.98931	0.4953648658	0.1728313929	-0.01466382722	0.01978787685	0.01742010819	0.02672946016	1	0.39175747	0.317482307	0.01906011672	87	1
9	410.9160868	696.3172893	719.9843694	7687.162965	53.93273125	83.07372858	1951.456693	2888	3233.957447	297.7699249	2777.530727	108.687666	91.86956428	201.346885	969.9286248	3274.860552	0.09435109422	0.007501586516	0.01239426947	0.01151373109	0.02104481262	0.01349995765	1	0.07343973527	-0.01984275103	0.01630490859	30	1
9	418.924298	656.0880136	5341.930121	10790.00179	1612.822809	-256.8507638	1996.761664	4556	4048.677083	1939.222143	3757.753358	563.8958129	306.5732403	249.8804191	1495.961911	3837.188608	0.5046143558	0.153497548	-0.02435870678	0.03032435778	0.02155212014	0.03552693528	1	0.39830469	0.2773372613	-0.01307445773	87	0.9999999863
9	430.8655596	82.86375775	2272.74868	7564.062798	-0.391311148	45.33608246	2046.545258	2839.5	1726.452632	1008.784753	3237.817579	170.1228028	189.889655	516.864954	1167.052712	2056.577801	0.3112264562	-3.570196253e-05	0.006868252263	0.03148995252	0.03509825524	0.04211035537	1	0.2454427276	-0.03753752477	0.04616809995	69	1
9	470.8155155	115.7382825	11681.10772	10781.63047	221.4513158	-783.362793	1868.604574	4217	4917.946809	3111.921942	2981.529359	148.7943001	552.94532	301.9128252	1117.388385	3963.59217	1.066085322	0.01899876155	-0.06963334141	0.04934343844	0.01960200393	0.06374002451	1	0.8406080573	-0.006364821456	-0.04687132205	94	1
9	483.6186601	196.264375	2746.106757	14651.14392	3325.729356	135.2294175	2322.267158	6393	3545.978495	559.5092361	2754.635879	621.5484134	180.6314558	355.3180241	1147.426541	2060.21518	0.1832779655	0.2349510148	0.008212084953	0.01522853954	0.02034588043	0.01470122274	1	0.1456542703	0.4490385052	0.02949524447	64	0.9999999999
9	497.8174969	67.13950673	-36.4758871	7559.84255	685.704292	866.4707822	1821.427102	2975	2810.315789	61.7532904	2046.182811	212.8494423	243.0543081	231.4737545	766.7997753	2457.643449	-0.004830878782	0.09199124386	0.1148258042	0.009174622477	0.02835354913	0.01895103956	1	0.00216332279	0.1569234752	0.3515510918	14	0.9999999999
9	503.1402425	450.2256391	-8.344727148	16977.75701	1560.437767	239.7894019	2436.006703	6522	625.6597938	75.56007963	4828.275723	568.3985043	113.6884546	803.2842078	1878.302723	539.632531	-0.0004621048943	0.09424761494	0.01477965239	0.005302014207	0.02403806419	0.008977994477	1	-0.001100801818	0.1602535959	0.00588998326	11	0.9768178525
9	535.3154328	81.3755269	1378.088571	8149.289046	307.4929844	426.648214	2086.443125	3079.5	1692.273684	402.9931953	2293.424061	178.302687	186.9266272	508.443956	842.5210882	1530.016419	0.1649717052	0.04204181872	0.05096326201	0.01984332365	0.02455582609	0.02423309899	1	0.1324659552	0.0513246497	0.1671505345	56	0.9995904035
9	542.8131218	294.3531796	745.8938815	10890.60729	1732.825437	1150.530781	2419.274105	4557.5	5567.989362	255.456775	3286.667934	532.2143587	329.2402252	337.1405071	1303.488624	5311.79869	0.07099897192	0.1656851476	0.1039738086	0.01178990422	0.02457400625	0.02445740221	1	0.06230276252	0.3082735403	0.3335912427	44	1
9	554.1796786	83.70242706	1157.532624	6994.142885	1505.549115	397.2726741	1800.105616	3097	1444.93617	487.1726374	2837.493645	612.8215741	212.7261831	275.8905572	1197.279685	1630.756008	0.1694715116	0.2127674791	0.05292915392	0.02565727502	0.04642895328	0.03774134019	1	0.1375215674	0.4039271678	0.1806040755	65	0.9999999967
9	562.6885246	278.6096811	12398.08494	11426.48145	1129.832474	-701.2199016	2000.719895	4900	367.5531915	3133.128935	2875.532479	311.9076158	577.0404406	352.3781162	1170.995899	258.457443	1.07674929	0.1030127569	-0.05553470779	0.05241446962	0.01954700159	0.07519221049	1	0.8507007965	0.167239725	0.007177037988	96	1
9	571.5908686	264.3343316	4957.89615	9640.072613	3286.859228	-157.5864151	2054.769393	4742	3952.020833	1755.653082	3453.444145	1134.5009	274.3107203	307.2756377	1594.286534	4748.458427	0.5030355316	0.3243832982	-0.0137743204	0.03148383408	0.05593489348	0.04166971463	1	0.3991104543	0.630439081	0.02887253183	89	1
9	588.7542557	267.8013735	3413.163157	11405.05685	3600.369001	-77.39298451	1961.398119	5415	2845.157895	980.5193716	3165.003107	1006.748479	216.3796969	866.1275457	1425.713647	2666.815849	0.3071005954	0.3166287872	-0.007158065695	0.02472356555	0.02774393806	0.02492501139	1	0.2437101285	0.6163654306	0.007041085028	80	1
9	640.3110796	388.76266	693.9483376	8318.356387	361.0455488	123.4867728	2029.275618	3133.5	1822.451613	214.2940423	2671.326687	189.6197652	100.0341742	233.627322	989.8018517	1633.609664	0.08294570123	0.0444749459	0.01608753329	0.01456597813	0.02213183228	0.01509162788	1	0.06491210552	0.05667838879	0.02773059477	34	0.9999998834
9	642.3632545	442.466696	11008.94408	10090.97489	167.1577705	-640.8609883	1827.470323	4023	897.7311828	3463.415444	3249.159577	156.1134693	571.017466	305.6926643	1242.236301	772.6754358	1.070063989	0.01747914253	-0.05541087136	0.04591692226	0.02123739753	0.08425908564	1	0.8447198366	-0.009357970329	0.003272910218	94	1
10	5.095964945	353.7951889	2964.506004	10674.7162	2150.869045	490.4553604	1234.97158	4489	11444.06944	565.2750784	1876.493633	420.991074	225.8671242	319.8288444	779.9450988	5773.953576	0.278288098	0.2076510898	0.04311637295	0.0163321274	0.01890924839	0.0206219232	1	0.2233376833	0.3922017156	0.1711451478	79	0.9999999994
10	6.977511275	333.358994	566.0024349	9767.659229	949.3889007	1732.692186	1376.917769	3815.5	5603.571429	116.4622202	1520.91323	184.4371441	344.1750519	174.3050596	579.8271293	2441.441581	0.05887228519	0.09844061092	0.1797234894	0.009611352214	0.01450096492	0.01935765522	1	0.05724603152	0.1704762449	0.5911477819	41	1
10	15.38068644	407.6389525	3469.45051	12101.08105	236.2032744	-175.1719273	1254.034039	4356	11209.30526	636.4161123	2059.393329	150.2363165	155.8181027	161.4358104	738.4279308	4843.645798	0.2923274381	0.01978861122	-0.0145596263	0.01469007163	0.01354925136	0.01474628492	1	0.2291256055	0.003311089244	-0.03173449665	69	0.9999999841
10	17.79329744	214.3481437	1478.066153	9110.423209	195.3710876	1103.220031	1482.626783	3395	19858.68085	258.0879976	1380.069395	109.9457043	228.9588363	181.1823699	473.5254501	7146.593087	0.1600272549	0.02131675453	0.122831451	0.0165744987	0.01447994125	0.02206968086	1	0.1332241773	0.009491421368	0.4144173712	54	0.9997561298
10	23.67365422	444.5047721	1917.712057	10742.14455	513.9949551	-44.73594965	1562.257398	4079	5428.138298	351.6807302	1995.627694	159.5928771	119.3527456	173.3505972	724.2089117	2453.162565	0.1725378722	0.04835495111	-0.003683579068	0.01161005291	0.0125966853	0.01229082465	1	0.1348415326	0.06358821016	-0.02031141621	55	0.9999999991
10	27.59410564	324.0282761	707.1450405	10836.19853	2468.242716	325.8912231	1295.701459	4612	30300.03297	164.4844667	1962.23776	446.0565643	119.1824714	199.2173544	803.6593086	12145.82254	0.06706717194	0.2287109004	0.03184698218	0.009283795058	0.01767743302	0.01076686498	1	0.05480293427	0.4375561851	0.08480387677	46	1
10	29.61483634	226.9685575	538.36421	8217.079209	1383.717407	652.8679438	1240.9461	3391	19752.69149	133.6658159	1413.016052	249.8939966	139.814595	160.1263632	557.6818228	8270.489571	0.0685644497	0.1698278334	0.08041429746	0.01096334878	0.02043482198	0.01409712211	1	0.05880891474	0.3165494987	0.2515249041	44	1
10	30.37705623	468.6420019	11.06666646	12455.14302	153.7735651	297.5702491	1589.229741	4502	14182.63158	49.60611455	2157.693801	136.7049949	93.10509292	218.086042	742.0633699	5035.714047	0.0009068926875	0.01263659977	0.02432725293	0.003913741483	0.01178629887	0.006404186747	1	-1.063492776e-05	-0.008197246862	0.03660418136	2	0.9999993573
10	31.48969718	191.2858819	2816.110355	9487.816762	266.4507934	-132.1948512	1121.067898	3560	13497.34737	488.4655408	1570.128731	137.4272524	138.8296695	163.771935	553.1110163	5673.545236	0.2841959026	0.02695119993	-0.01348067614	0.01755066124	0.01651966264	0.01569857643	1	0.2227895871	0.01819581342	-0.02960655047	69	0.9999865469
10	31.71540139	309.4432206	3040.300483	11150.42925	2459.280471	609.0545623	1531.679418	4825.5	27004.54348	645.7844744	2002.736757	457.5073947	219.9203521	164.5510337	825.2306124	9864.268388	0.2808961033	0.226290721	0.05579213911	0.021264416	0.01612026278	0.0206302118	1	0.2264140542	0.4308389135	0.2162810656	79	1
10	36.61743964	148.4358781	539.1687992	7896.194985	1799.445084	583.3128654	1094.964186	3378	5517.223404	113.5198877	1049.507545	289.6947171	128.5217923	164.4877438	450.1993859	1868.920177	0.06742753588	0.225043305	0.07376864008	0.01139141244	0.02165326472	0.01457346706	1	0.05789125941	0.4305176943	0.2300519929	47	0.99999782
10	36.50929401	340.3530643	818.5592477	12212.59676	2906.521592	37.45209273	1314.993119	5285	31015.64894	163.4248713	1915.736525	425.1646364	86.46491483	216.7769685	770.1855437	8257.797802	0.06572745308	0.2345593645	0.003016946028	0.008264341607	0.01728779472	0.007273749945	1	0.051837109	0.4492770144	-0.01522358722	45	0.9999994346
10	37.72179222	425.3634884	25.53911417	13322.5172	212.8712909	117.3140408	1477.445264	4814	8284.23913	46.78874222	1957.402979	129.4915059	68.43598333	256.4408967	683.8614883	2418.019435	0.001826022616	0.01557059215	0.008839738022	0.003433632094	0.01031072271	0.005156514848	1	-0.000302499313	-0.002345552495	-0.01676522335	1	0.9999908338
10	39.42268654	263.776674	-86.38048031	9858.939766	921.3741011	2067.606621	1572.782157	3885	4774.637363	73.66938688	1598.991871	183.3086538	389.4914001	186.5309677	591.2742654	2163.612111	-0.008820244937	0.09512203974	0.2098836572	0.008457728859	0.01557159918	0.01863958683	1	0.005434727623	0.164652249	0.6801878278	15	1
10	42.66371134	166.1457888	53.51546077	9816.338815	1517.33747	48.16920914	1021.411597	3946.5	9820.810526	49.11933518	1346.697828	258.8755103	68.0644866	176.8229569	534.9630086	3263.734287	0.005821847536	0.154950731	0.004955360683	0.00518554555	0.01619133489	0.007299047502	1	0.003710405622	0.2854447748	-0.02473283274	16	0.9999999995
10	42.68847004	605.2958353	9.386522301	9185.031587	181.5748367	429.8971863	1288.680701	3338.5	11485.75269	36.14900237	1827.811389	117.9210306	112.0307248	153.7008089	627.872986	5739.658494	0.0009329155477	0.02127168411	0.04895940474	0.004368183918	0.01469540555	0.009219985638	1	0.001741340359	0.00995488106	0.1222613565	3	0.998919526
10	44.59584928	212.3713851	8929.116632	9436.565857	281.9373121	-576.8345988	1304.639677	3639	9836.294737	1781.541089	1763.445825	127.2981295	328.0422466	187.2716511	649.6270473	5002.075622	0.9344591333	0.02970110394	-0.05795941337	0.04601702338	0.01642013647	0.03917395802	1	0.7368259283	0.01713816492	-0.0359595713	94	1
10	48.50665585	280.6680272	1963.637879	11510.74408	221.694071	56.82127331	1763.417695	4305.5	23708.80851	356.2931929	1914.566009	137.8028375	126.6772686	191.9923711	662.458932	6156.460983	0.1675446876	0.01961755418	0.004864618023	0.01150708981	0.0131607879	0.01142280279	1	0.1312222877	0.004390927434	0.007233995848	52	0.9999997574
10	48.78254206	297.3405668	794.6091125	12271.84158	267.0189149	420.6522114	1661.624133	4453.5	24925	185.2134601	2335.706149	138.1015228	129.3982812	245.3141611	804.3254782	10588.7805	0.06417883785	0.02116728882	0.03443470859	0.00894345839	0.01358736155	0.01022948964	1	0.05104598294	0.008952592483	0.08628613783	31	0.9999998675
10	48.42017347	533.3170466	3.448144159	11721.08234	2609.330774	241.4741395	1285.014611	4923	9202.968085	61.94984234	1763.788634	387.7800038	86.49136181	192.5731288	703.9773407	3260.15732	0.0003150189654	0.223284501	0.02120819742	0.00557835454	0.0165319728	0.007252848161	1	0.0009678175461	0.4268441486	0.03259214213	21	0.9998831137
10	50.65229693	194.4582877	75.3101937	9520.544679	640.3908356	71.12770039	1115.847521	3618	11145.51064	47.91406556	1568.939653	147.9779938	58.65740031	170.3221434	563.8833135	3522.4643	0.007561789125	0.06470414819	0.007274759877	0.004924224986	0.01426927191	0.006493830914	1	0.004539394626	0.09906124381	-0.01926917293	6	0.9310210698
10	50.79185095	460.6645864	-39.3141177	13364.68585	2965.817446	674.7926141	1649.515434	5621.5	19766.15957	69.01807954	1787.979191	405.1712477	104.2225745	211.3649392	730.2033036	4571.283148	-0.003065815565	0.2298207456	0.0523453692	0.005444516605	0.01636974933	0.006764082421	1	0.0004337390357	0.4407773904	0.1399506928	22	1
10	51.39820446	254.2429573	547.2422618	10228.33335	652.0367739	1971.548967	1697.174917	3900	21099.46512	132.375909	1841.850976	124.0597338	407.1146102	172.9393684	643.6826314	8707.477962	0.05474166161	0.06241290562	0.1869748569	0.01007400873	0.01633724877	0.02268015281	1	0.05416759507	0.09619654521	0.6141548181	37	0.9999988909
10	54.38248097	340.3500018	-116.3259986	10698.39651	85.18708287	2329.8081	2030.265938	3895	3800.315789	68.02173502	2255.734323	117.9069709	534.5430385	247.6989929	789.1797942	2038.102467	-0.01130484942	0.008939095697	0.2134706879	0.006447961289	0.01341803349	0.02475282329	1	0.003022432332	-0.01328179167	0.6892188234	5	1
10	56.00858831	156.6186632	-15.50621808	9412.603199	1435.98433	951.7599238	1186.737776	3839	12909.20652	54.1324476	1114.916573	217.6709944	159.3298726	164.0227157	451.48905	3663.92808	-0.001720006178	0.1534749061	0.1013703895	0.006249539041	0.01620690041	0.01234685383	1	0.004212608423	0.2837101116	0.3076489043	19	1
10	57.62911916	323.8265737	1975.801397	12377.10923	2571.576788	20.21658287	1636.149538	5257	11852.81053	464.9431682	2572.339865	531.1372555	133.5730872	200.8280321	1037.090772	5931.239365	0.1614027715	0.211763339	0.001566065427	0.01105506309	0.01837758375	0.01245151124	1	0.1276300598	0.4012680197	0.0007303296998	64	0.9999999991
10	60.83268563	620.6511871	1482.967774	9367.967107	2029.328709	356.1157464	1333.462056	3997	17484.64894	279.1702783	1354.45141	317.0492891	139.354136	182.6328334	560.2627964	5767.397238	0.1593054966	0.2146861544	0.03809222447	0.01256409541	0.0165977249	0.0151553675	1	0.1284519414	0.4077952739	0.1269380188	65	0.9999999919
10	61.66609818	243.5909813	3080.89799	11022.53572	3239.292708	-94.69822439	1445.104761	5023	14865.66667	671.855027	2235.556338	696.48317	245.2778911	797.6169814	947.7638745	5257.778879	0.2858354675	0.2940230815	-0.007731275057	0.02178760902	0.02730783637	0.02951489996	1	0.2265856187	0.5698694044	-0.0005197006683	80	1
10	62.14738492	378.5651301	2273.055275	15303.86176	2113.230397	1950.085643	2045.526597	6159.5	23037.66667	373.1439189	2179.073894	327.9990241	379.3882281	216.1884743	835.5918139	6919.486561	0.1473574939	0.14095085	0.1291936666	0.01076975265	0.01410040076	0.01556403995	1	0.1245227463	0.2567879006	0.4375258027	63	0.999999959
10	63.32867916	437.4899105	-145.2677275	11639.9475	940.9975174	2624.469684	2408.226294	4582	2429.463158	79.70497234	1969.78555	203.2341957	487.0192097	283.0055554	742.0455089	1255.340412	-0.0127195285	0.07974583638	0.2234318941	0.007294437804	0.01444451366	0.01980536425	1	0.003128123735	0.1331054574	0.7257499358	15	0.9999514801
10	64.52307684	293.4393374	761.644463	12100.30243	1903.266491	421.4730485	1704.292998	4878.5	16379.9375	176.9301788	2046.785246	319.9097161	119.7622611	243.7414129	787.5986106	8870.969997	0.06583102735	0.1573385329	0.03536687438	0.008852979562	0.01596562734	0.009847389784	1	0.05349543376	0.2901994757	0.09437316539	43	1
10	64.75297809	542.0163693	2317.54924	15081.84215	162.2705415	614.9336165	1812.326351	5390	6943.694737	584.0444997	3600.132441	185.4504442	243.4790905	220.3302955	1292.214724	4054.2338	0.1600660327	0.01152030263	0.04278853606	0.0107115172	0.01381325457	0.0160311957	1	0.1277730423	-0.01177384229	0.1367008512	53	0.9999989278
10	65.8275699	407.8947813	2236.184672	13628.30591	42.97142844	667.2834296	2024.087378	5026	3653.940476	448.4269991	2812.344226	143.0331575	204.6439103	205.3476488	963.9620204	2221.310713	0.163363776	0.003427351212	0.04781362683	0.01267102708	0.01157466502	0.01530465451	1	0.1306705954	-0.02845569752	0.1545989447	53	0.9999999922
10	67.50234158	179.7303221	2506.120847	9071.148558	551.9724389	562.9340555	1672.991279	3507.5	17975.11458	511.944992	1623.41215	138.8331757	186.2369141	194.1000059	592.677491	6959.957067	0.2814300608	0.06151169362	0.06124130791	0.01942054926	0.01517554888	0.02190827381	1	0.2259082829	0.09056648127	0.2298648333	73	0.9999898262
10	71.27016634	556.7873466	1714.190293	10894.21705	896.8064154	509.5792531	1771.493396	4170.5	4743.898551	381.8818589	2128.839543	221.7171953	176.3882546	195.403869	797.7716212	1971.155522	0.1591749683	0.08603118851	0.0463924151	0.01212021025	0.01487188517	0.01549865764	1	0.1278949696	0.1421771548	0.1514403511	59	0.9995867402
10	72.61915982	395.8282934	2238.90414	13689.26125	147.0515748	635.536996	1868.007674	4953.5	8791.158537	484.3010989	2744.275636	140.8496359	212.7743221	203.8791072	961.2090115	3131.427551	0.1630369364	0.01105674611	0.04462565744	0.01177525239	0.01182859098	0.01452771483	1	0.1302555759	-0.01273577771	0.1437272993	53	0.999999442
10	73.63299867	569.9247529	1640.586807	10466.094	917.8283648	458.4372036	1699.04282	4085.5	6186.208955	348.6500954	2304.037759	253.9056581	180.2995073	183.5945401	867.0996827	3621.673473	0.1538474326	0.08943416924	0.04531019733	0.01156692104	0.0153871746	0.01602513352	1	0.1236128335	0.1492422951	0.1465915845	59	0.9999791036
10	74.39733808	157.3845658	70.82374235	10645.93316	2287.130224	222.2133738	1075.805051	4480.5	3259.705263	63.76423851	1666.746494	375.7656325	81.78813055	242.5213145	673.1218328	1501.371833	0.006754462392	0.209493263	0.02241356129	0.006126539547	0.01804299943	0.006876468083	1	0.006060488934	0.3983139605	0.03777840126	21	0.9981275075
10	75.30495202	423.3057794	-27.1401017	15054.07824	704.6907972	768.0123096	1724.576811	5495.5	14161.8172	55.26827676	2427.71636	180.5930052	157.1332794	213.6108359	860.4820337	3699.34255	-0.001730815396	0.04890576787	0.05204485523	0.004014658501	0.01241050608	0.007358883885	1	4.949787587e-05	0.0670958138	0.1332588626	8	0.9966363544
10	76.59853122	340.2653192	52.55406606	11664.42109	2415.271686	375.4987697	1949.314623	4947.5	4426.053763	73.03972006	2408.070213	520.503691	105.6308736	241.9786523	988.0739086	1734.108061	0.004246451175	0.2093728003	0.03284569818	0.006932555047	0.0167520585	0.01194451467	1	0.004769859253	0.3982233189	0.07335917347	21	0.8434350949
10	79.60679155	370.3805409	2650.934745	16200.23675	740.4734873	-4.843281195	1763.395722	5910.5	6699.364583	473.8595058	2682.4894	214.6026119	155.729546	211.4432455	1002.264769	2442.449345	0.1693333462	0.04596800677	-0.0003146608687	0.009731670644	0.01127627146	0.01058712529	1	0.1325023199	0.05873194969	-0.009442280622	55	0.999998892
10	82.00338262	683.5020254	1340.370543	8241.023071	1232.970391	328.5848031	1373.15198	3367.5	12516.15217	241.5910358	1339.618911	205.6138121	126.6529203	150.8169454	533.3044547	4977.162385	0.1624528745	0.1526153916	0.04226235938	0.01329769572	0.01761390016	0.01496864428	1	0.1307469296	0.2796170876	0.1400626429	62	0.9999999982
10	83.29193869	409.4064393	4207.623749	14079.61588	211.4891503	-139.6565797	1796.002181	5149	15521.04255	984.3962587	3046.86215	144.2217948	195.8013596	225.0451272	1059.374601	6693.962468	0.296815368	0.01523793358	-0.009977685135	0.01392132072	0.01316590454	0.01592814928	1	0.2329674504	-0.006071481454	-0.01498529943	69	0.9999999982
10	83.51354291	453.5872553	4037.561497	13381.1678	180.6832095	-118.2841603	1921.326613	4884	11947.21875	885.0168835	2769.392962	135.8742852	197.1578871	223.557728	965.0694742	6124.499516	0.2989081456	0.01381697693	-0.009186909527	0.01518725237	0.01241106243	0.01620974689	1	0.2346735983	-0.00901600308	-0.01181611868	69	0.9999999994
10	84.57934821	299.5930416	1152.901587	16758.09502	2571.003811	58.23055128	1325.544999	6623.5	10431.32609	185.8760721	2172.073506	450.2547552	105.3791452	198.7873957	921.4947154	3656.073355	0.06900971792	0.1533535653	0.003382986836	0.005842993693	0.01337421776	0.006403648483	1	0.05383171732	0.2815266959	-0.01588178767	42	0.999999936
10	84.34309315	472.6342892	7.533355075	13073.41219	221.7231668	131.1482735	1510.132463	4668.5	12109.14737	47.87152578	2660.889124	143.3768224	58.61979429	187.1858484	903.6716239	4351.295278	0.0005664236271	0.01805657335	0.01034415831	0.004017218584	0.0120840386	0.004853361398	1	-0.001182823958	0.002820358773	-0.01175569268	1	0.99998189
10	84.11394302	561.8762226	1767.16834	11128.54124	923.6476444	493.3259186	1861.119012	4360	3475.971429	375.33412	2145.354117	224.8883196	166.6115518	220.0765887	787.4865881	2004.573864	0.1619376746	0.08715592539	0.04636890925	0.01187470948	0.01553001392	0.01499263003	1	0.1300988451	0.1444737139	0.1520234414	59	0.999767927
10	90.8236681	178.1563624	33.15727492	12617.58359	650.9589354	308.1640691	1411.124447	4690	12862.75789	51.26708261	1868.20378	151.3355451	90.47122008	202.0159512	656.7857964	4272.054592	0.002851410505	0.05308715365	0.02590008707	0.004187660338	0.01286541852	0.006885350596	1	0.001960338164	0.07535188275	0.04382796439	7	0.9999990376
10	90.44711472	264.9132128	2302.570457	13114.07273	137.1993052	1811.11606	2201.426356	4882	8139.318182	425.0261894	2137.084426	141.1343636	359.0676917	231.3102249	746.6840178	1869.77276	0.170431207	0.01068298303	0.1349432397	0.01126198101	0.01166743434	0.01993970377	1	0.1422303091	-0.01241436262	0.4584062169	54	0.9999999983
10	91.22339094	89.458864	527.6597197	8170.506712	895.6460745	9.123960759	1165.04951	3234	18017.77174	103.811113	1165.359075	148.1124834	71.48581206	159.9092414	438.7067578	6533.954732	0.06586383849	0.1085909164	0.001028865452	0.009529041082	0.01496655562	0.009122251918	1	0.05081882368	0.1890726118	-0.02622804967	38	0.9999999999
10	91.47347867	158.5690748	-3.53421137	10151.23592	1002.223378	1061.948045	1359.67014	3973	8810.368421	62.42813152	2056.536467	219.6242908	227.2466437	177.9084799	760.341053	6638.083103	-0.0003646411666	0.0972415773	0.09941120056	0.006511587513	0.01913147368	0.01309110476	1	0.00471490284	0.1675266954	0.2993163162	14	0.9999999987
10	92.15446703	242.4810483	3743.225762	13536.48422	4031.273847	-165.6815258	1592.608087	6022	12641.79787	763.637934	2422.168533	720.9615438	178.4433638	218.818322	1044.105153	5286.366957	0.2865942412	0.2981902404	-0.01173353536	0.01603141235	0.02251112981	0.01460860718	1	0.2269514978	0.5784175785	-0.01408075788	80	1
10	91.8465518	279.3093081	2510.845092	15427.18754	182.5273995	2027.841788	2009.181415	5603	9489.438202	429.4865188	2364.15629	157.0142789	395.4328014	216.1956324	836.1279468	3773.410373	0.1642297636	0.01259035073	0.1331691752	0.0106921728	0.01126470737	0.01798828006	1	0.1371948378	-0.008438916438	0.4509120088	54	0.9999998948
10	92.61471891	350.3846471	2006.596354	11727.16445	73.14895995	1692.868758	2368.661315	4358	6217.9375	467.4303951	2741.404056	124.2125359	450.7631666	273.62643	960.0791839	3554.488125	0.1649133784	0.005461273684	0.1406895766	0.01418775119	0.0128230984	0.02485698918	1	0.1381900089	-0.02307304171	0.4768959722	54	0.9999999996
10	94.1528753	135.0340634	4400.239327	9895.058248	2080.259181	-244.3541814	1106.845446	4260	6311.086957	827.5782825	1745.740025	395.9812779	205.1398031	171.113012	750.237317	2771.617648	0.4406457139	0.2121955578	-0.02375826149	0.02345481352	0.01734608093	0.0228344546	1	0.3479468532	0.3991873319	-0.02359215769	88	1
10	96.58266516	120.1866955	1488.691954	9996.523835	1465.597595	1224.850785	1417.838603	4078	16027.79348	266.4003603	1582.183615	261.1060712	249.9246016	179.768216	602.7873517	4273.969824	0.1495394102	0.1490762683	0.1213006511	0.01462322424	0.01824737383	0.01960602262	1	0.1257886211	0.2734479223	0.410934164	63	1
10	98.26645547	71.89441222	1193.823379	7808.38476	3074.097094	-30.211427	1104.576608	3767	30283.90526	207.8626086	1147.738928	444.4921705	94.46602247	176.0454854	519.4160972	10566.86258	0.1514703341	0.3972149577	-0.004271970781	0.01492888379	0.02646402879	0.01319672177	1	0.120799808	0.7843220802	-0.01565566729	68	0.9999999999
10	100.725706	415.5113615	4293.160112	14879.97613	2295.698255	-146.3678993	1758.417403	6039	22386.5625	834.8178777	2842.694915	447.3071284	192.0501672	186.1340929	1131.672769	8898.674942	0.2916532625	0.1562439367	-0.009339653329	0.0132722541	0.01433750614	0.01429898943	1	0.2300171521	0.285222009	-0.009306390025	76	0.9999999974
10	104.2455097	167.8181713	826.2071167	13819.39292	1313.485623	432.4100899	1374.142952	5243	26298.25806	163.8680351	1803.958356	211.2281812	115.1755234	264.7526762	655.1639312	4891.433465	0.05970860215	0.09719638855	0.03045437376	0.00732105373	0.01340568681	0.008274874219	1	0.04782199419	0.1659755644	0.07397816002	39	0.9999999604
10	105.8176333	644.4205589	33.37709695	10157.10943	1551.439165	107.4416977	1468.013682	4087	8135.9375	58.29567743	1515.308542	277.0500069	74.80508088	197.4363841	599.9522617	2686.59087	0.003225027795	0.1503170995	0.01081065872	0.00596830667	0.01575470028	0.007534241899	1	0.00200456228	0.2759744354	-0.005182601729	16	0.9999935261
10	106.0781666	214.5648094	2659.659203	15678.61613	822.4841739	46.70584942	1809.35922	5820	5080.159091	495.2820962	2555.174714	222.1022959	145.5586586	215.4296014	955.9780081	2897.748948	0.1712461722	0.05022764175	0.003315750319	0.01001169965	0.01230386868	0.01098500556	1	0.1343018885	0.06755851085	0.003714224378	55	0.999999891
10	107.518353	105.4926225	71.5155705	9150.109911	3733.874237	29.18489393	1025.739112	4440	12513.14583	70.54348409	1216.883567	509.1735106	77.22791084	184.2061679	559.3016916	3987.170135	0.007380923885	0.4075795443	0.003156152158	0.00809476695	0.02439747326	0.00865635057	1	0.006818938298	0.8071909132	-0.02230060904	28	0.999999994
10	109.2831054	242.4190024	5483.153999	11674.26658	1177.174744	-259.7365604	2111.221722	4672.5	11667.85106	1166.248834	2283.286055	246.5572118	251.3053896	249.8791332	867.6477489	6999.780356	0.4728586542	0.1008623784	-0.02511422288	0.02672979116	0.01805197738	0.02417252455	1	0.3725903194	0.1689149401	-0.02463817971	85	0.9999998942
10	110.5117306	299.9900694	3621.041683	12652.98844	2649.695877	808.5056582	2140.863054	5545	11492.06522	934.9197428	3139.369071	722.5436908	274.724802	266.9297643	1312.14303	9291.151078	0.2873628443	0.2120697188	0.06287829808	0.02129429092	0.02526656718	0.02803797921	1	0.2319221358	0.4014965815	0.2418403229	79	1
10	110.5759862	525.3782384	2399.929577	14478.87804	3197.932354	592.4023821	1831.962543	6133	16977.34737	433.1554193	2419.727636	499.1566875	190.1429964	179.0321478	965.4142563	5852.10458	0.1624315464	0.2201712599	0.04167156027	0.009969884922	0.01581396501	0.01355013353	1	0.1312223391	0.4191407849	0.1402334213	65	0.9999999994
10	112.4954292	197.2604082	2396.684015	15134.96268	219.6818839	692.7858753	1783.517909	5405.5	6659.414894	463.7373735	2542.313134	148.5924139	188.0239281	237.8654096	890.8691361	2793.090543	0.1604425098	0.01452312316	0.04613336679	0.01050691796	0.01129349117	0.01230496637	1	0.1283218892	-0.005532242926	0.1484772896	53	0.9999975627
10	112.8530446	325.7820169	4560.526529	15208.55055	1428.812485	-141.0134583	2022.504432	5925	9334.302083	1033.598603	3178.774445	387.4671845	237.1853348	289.5604801	1242.487509	4057.643607	0.3040465613	0.09750540153	-0.008673941725	0.01870301807	0.01564118301	0.01860294594	1	0.239453106	0.1637934717	-0.006117125191	74	0.9999995969
10	112.6543885	356.3170956	11.27925181	17373.98673	3922.967539	205.8113126	1663.830486	7360	7637.258065	81.86294867	2503.475347	662.7286979	94.64305952	258.9064216	1087.015205	3373.900378	0.0007186090809	0.2284418288	0.0121170511	0.004867338165	0.01633809118	0.005255309215	1	0.000715475229	0.4373752463	0.001346551908	20	0.9989473863
10	114.3699225	55.38147579	77.23744293	7223.52384	2948.145657	108.7993647	944.2421276	3416.5	9362.083333	65.10206916	1087.330085	435.1503662	77.71657617	167.5935423	506.3414576	3934.559764	0.0111451276	0.4079892582	0.01512023514	0.009168577628	0.02864063316	0.01161169504	1	0.01062290597	0.8081555834	0.02003155761	28	0.9990231028
10	114.4469466	544.286431	971.4436894	13402.97624	783.3484044	65.41414325	1712.820945	5059.5	14805.03191	225.2102859	2206.575818	173.9834418	99.28171642	282.5778178	791.6385317	5382.934451	0.07457851291	0.06009566411	0.004841600788	0.008774476448	0.01351282894	0.007945203897	1	0.05762314193	0.08887614824	-0.01263071595	34	0.9999992252
10	114.4975883	719.247559	525.4904511	7752.348088	1688.0389	188.1961215	1099.795051	3295	22648.94681	146.5478819	1692.637125	328.0246449	105.4836006	177.1950359	670.2710152	9865.58806	0.07118507645	0.2199571027	0.02533430716	0.01050720078	0.02202311892	0.01390084078	1	0.057568312	0.4193529994	0.06288034282	46	0.9999999999
10	115.9624602	574.4146058	-41.36163595	12717.42657	2931.166166	709.3955473	1923.380405	5460	10889.6129	77.50853784	1739.305481	423.8828391	122.849007	244.2514857	696.042283	3852.12874	-0.003157646196	0.2334083921	0.05826005371	0.006525283729	0.01555440795	0.008922422042	1	0.0007883723261	0.4482644447	0.1605462869	22	1
10	118.4970855	130.2940667	1634.631619	9982.479654	903.5550852	18.66380586	1571.242	3933	5310.905263	275.8079498	1673.970552	194.896036	126.5375292	216.8235363	618.5935998	2594.040404	0.1633399983	0.08978217405	0.001928547217	0.0112610888	0.0173505516	0.01324822375	1	0.1282337396	0.1493122322	-0.001587570817	58	0.9999999848
10	119.3504234	155.6093286	-5.496669903	13035.92204	733.1522616	308.9254694	1441.729084	4871	22599.92632	84.9423141	1960.254686	168.9392416	112.853865	741.9081168	710.0491519	6114.868533	-0.0004502548882	0.05805895036	0.02466647124	0.006570621576	0.01232978042	0.008356402867	1	-0.0007089104986	0.08563612857	0.03896629847	7	0.9999985336
10	119.9479324	175.3704768	2231.673327	13573.53325	201.629361	657.5207966	1915.803307	4931	7763.797872	390.7854526	2130.922012	132.7053359	188.4444007	235.0912288	759.6403735	3263.702695	0.1666731809	0.01549869065	0.05018509117	0.01114665575	0.01064137567	0.01251461492	1	0.1335571089	-0.003524158727	0.1639666438	53	0.999998267
10	120.6200035	217.4512084	1.311198844	13924.49818	4411.194556	344.5897847	1716.913657	6259.5	13679.64368	80.74868036	2496.329109	735.2588547	93.46733992	273.3343106	1061.050312	6061.05576	9.420659971e-05	0.312511692	0.02434134473	0.006006754255	0.01826330582	0.006802532375	1	0.001706817317	0.6111780491	0.04633677063	25	0.9995321307
10	124.3554373	446.5303606	4599.714561	15103.36683	276.5131588	-144.0972252	2056.457009	5544	10621.8875	1046.969519	3160.061258	186.9806523	229.5212214	226.1887478	1155.8822	3936.199696	0.305922512	0.01883784627	-0.01021605625	0.01579937664	0.01324384948	0.01668338703	1	0.2402207204	0.001274438311	-0.01362428822	69	0.9999999848
10	125.4399394	100.4885987	89.23811195	9862.221137	2136.550207	277.9622133	1464.624245	4149	2423.697917	69.64027526	1223.648751	316.1254309	88.07191451	220.23162	513.0976535	813.3919379	0.008824792152	0.2166364586	0.02873471267	0.007209137348	0.01919865774	0.00845849626	1	0.008189694741	0.4131294493	0.06039081387	21	0.9935600037
10	126.3043482	487.3081212	53.62837021	11201.80471	1010.609867	392.2514513	2172.731014	4408	3054.333333	57.22512261	2496.496769	251.6326194	101.2891854	271.9549471	919.6828967	2771.453603	0.005767290651	0.09402772853	0.03560796007	0.005403206279	0.01422350006	0.009789966385	1	0.005256799655	0.1600086993	0.079481938	12	0.9991166336
10	126.3142076	459.7347979	2159.393583	12765.67958	1882.302989	17.98137929	1870.98642	5150.5	2734.848101	613.7672552	3720.019027	614.2319514	141.5713719	243.5119642	1481.668403	2972.659929	0.1687151364	0.150299847	0.001488689705	0.01588209143	0.02049078919	0.01355119537	1	0.1329545668	0.274249901	0.000100500199	61	0.9999999998
10	127.496359	247.971341	-106.3909547	11951.91499	1008.315275	2776.926152	2708.742355	4790	1886.893617	90.17873634	2146.465471	257.4311494	501.9607098	239.4850281	808.379011	809.2315679	-0.008772803774	0.08379789082	0.2279841267	0.007740065161	0.01535220487	0.02406326668	1	0.006605434904	0.1414958721	0.7425563398	15	0.999999336
10	126.9056052	280.0457181	47.74476445	14415.5159	233.5798184	183.9638042	1831.762857	5096	7251.638554	59.12299	2408.632607	141.334034	77.15788537	213.5921601	816.99735	3051.989809	0.003132125264	0.01753813629	0.01284965126	0.004826893461	0.01151123043	0.005341471981	1	0.001022235859	0.001757523442	-0.002506730626	1	0.9998152552
10	127.1747942	696.0062272	36.95702988	10209.40127	117.0121764	259.3649788	1366.251134	3628	9456.147368	39.74384798	1928.280207	103.5554719	81.49568438	208.2684428	670.65553	3009.803662	0.003790390373	0.01173089397	0.02535636154	0.004228382983	0.01059249127	0.007261469886	1	0.002344359526	-0.01008198572	0.04079591327	2	0.9999999876
10	128.420239	388.736529	1089.122245	15587.46561	2444.829989	104.1675668	1809.706033	6296	9550.723404	209.1608005	2645.608594	502.8680428	122.3543159	582.1533244	1075.478368	3293.153936	0.07051759038	0.1591148742	0.006729070234	0.008509458804	0.01599126454	0.008992116375	1	0.05530194393	0.2934550176	-0.003753237796	42	0.9999999998
10	130.2521604	554.5104006	-147.2799777	14964.24072	252.8478824	1752.656748	2107.995979	5400.5	19716.01064	48.97614971	2490.644139	159.5052027	349.3169791	291.1542189	865.6878422	6356.743471	-0.009527698304	0.01695391984	0.1162778611	0.003936677829	0.01239020292	0.01118517757	1	-0.00206423017	0.002003266763	0.3530472402	4	1
10	131.3566662	314.4497556	61.56358659	14273.82189	1340.777887	212.3710933	2000.960282	5470	3152.351064	61.08908509	2638.071203	283.6996036	81.51911087	192.7132562	989.5333351	1384.433471	0.004778119713	0.09424850913	0.01550254231	0.004562265785	0.01149798471	0.006383985578	1	0.00311446949	0.1602150789	0.009585618328	11	0.9958876987
10	132.5260752	267.2833841	2565.870334	15392.2319	3322.303209	826.9909781	2418.236423	6638.5	6016.277108	531.6554586	2655.565679	645.9270275	245.0243855	288.8652441	1134.387997	2692.170891	0.1677077473	0.2195229185	0.05257290382	0.01581976025	0.01569258102	0.01477652839	1	0.136148385	0.4178921046	0.1791911028	65	1
10	132.504846	416.6711315	11.77702885	16456.94203	1622.951197	187.0827275	1710.020873	6270	8930.223404	52.73427145	3013.654166	398.8513045	92.51890677	209.23626	1195.901098	3480.147649	0.001060043703	0.1009212233	0.01228099671	0.003323383143	0.01172955798	0.005633598508	1	-6.694129796e-06	0.1739907688	-0.002204183784	11	0.9991784708
10	132.6763896	678.1111346	1584.530606	9979.560744	1510.583926	-33.50123256	1397.739586	4093.5	11247.55789	390.6713964	2212.614777	371.3831482	138.1173838	964.1597311	859.3449688	5947.289393	0.1598633681	0.1511641964	-0.003221480298	0.0171663238	0.02102974778	0.01823059416	1	0.1256053736	0.2760583795	-0.01820564084	61	1
10	136.658193	176.4362892	3847.688796	13172.40195	655.7991099	-92.30533619	1905.607389	5003	8472.617021	895.9403705	3011.172113	222.2659457	201.9151893	247.9405988	1087.70224	4133.202768	0.2929434473	0.05146390322	-0.00669718342	0.01994456323	0.01653457777	0.01716146391	1	0.2303958523	0.06882925304	-0.003303502015	72	0.9999983826
10	136.366163	587.8997031	-9.763827977	14689.42101	2358.49594	184.050702	1698.502121	5910	11121.17895	57.0304881	2192.090167	371.4186085	83.07934104	233.5945912	851.7293153	2846.930258	-0.0005769204809	0.1592004823	0.01317908952	0.004094132047	0.01405889427	0.005326831681	1	-0.0007884148283	0.2943888862	0.002454350467	16	0.9999217668
10	138.4868651	142.6685002	1845.062737	11551.20591	576.7030773	596.5632439	2106.99994	4450	6226.164835	339.086922	1961.99068	176.8538896	191.2332959	378.389996	732.1084483	3342.558269	0.1612978151	0.05027880261	0.04965014601	0.0113063532	0.0144005878	0.01656476028	1	0.1295211119	0.06835537634	0.1620362483	56	0.9999998557
10	140.5767995	88.63456221	2555.030463	9001.028922	1243.536596	-91.09019425	1426.446623	3660	3525.648936	565.3374581	1959.919062	367.2362811	162.533943	942.5470917	766.5185165	2184.618634	0.2816806035	0.1405371398	-0.009130050871	0.02072328921	0.02883637606	0.02170621669	1	0.221978389	0.2528781472	-0.01136211923	76	0.9998316066
10	140.3696916	127.6254272	1960.351609	12834.50923	1887.901285	1571.269089	1702.001914	5245.5	23801.17204	338.677028	2030.745176	294.2876157	315.4050913	191.6021292	766.1615458	6336.540104	0.1510355477	0.145296826	0.1241440022	0.0125332618	0.01624528365	0.01716288047	1	0.1271404013	0.2656642396	0.4210037713	63	1
10	140.253725	215.1429278	8530.941981	11927.54218	265.4261632	-495.9715909	2046.33223	4573.5	9763.626506	2074.271404	2876.835603	150.5856282	376.9180088	211.6210722	1054.26351	5861.543877	0.7072155423	0.0228974061	-0.03711326509	0.03301230048	0.01527474875	0.03926845152	1	0.5575007368	0.005508453119	-0.01555517617	90	0.999999999
10	140.9533809	400.5552445	2609.684956	14929.3671	190.9069126	818.4779864	2260.918953	5471	6437.902174	569.7670381	3055.200042	160.1683122	245.942767	243.6204332	1111.928784	3519.122059	0.1777791523	0.01356169838	0.05388804777	0.01085082198	0.01125126858	0.01483820701	1	0.1426221356	-0.007582437613	0.1792588449	53	0.9999999188
10	143.6472899	360.4687761	7999.528016	17371.97981	1979.296212	1606.280547	2339.109213	6994	34769.68085	1394.669896	2844.458116	391.3192762	445.3210336	229.8573765	1168.748887	14276.69565	0.4705396802	0.1170142753	0.09181664763	0.0182486244	0.01286393712	0.02488526453	1	0.3787693718	0.2038036678	0.380611311	86	1
10	144.268765	110.4954403	-80.88060728	10853.17581	121.7281632	2258.019382	1835.852051	3925	3328.905263	63.00729484	1501.676486	133.6600716	398.4744532	196.6214838	542.6904071	1748.462717	-0.007653070817	0.01134535875	0.2100018453	0.006001745551	0.01326496858	0.0189428093	1	0.005710656262	-0.0083911571	0.6781056099	5	1
10	144.8475613	246.4172056	6993.706265	14668.70541	765.903025	1290.809698	2240.74882	5602	11102.73684	1256.02071	2637.706078	187.495752	435.7973845	289.4703664	975.1450966	5072.437293	0.4697764803	0.05639948735	0.08404604512	0.0189325128	0.01271863775	0.03131424609	1	0.3771602877	0.07851592683	0.3515128247	84	0.9999999998
10	144.495722	470.9759201	7559.586417	16583.84253	331.7746352	1513.157199	2339.986134	6167.5	16609.46809	1262.642097	2762.274773	164.991818	448.6829474	232.6115634	1031.074464	6493.380662	0.4647077206	0.02199073415	0.08819920139	0.02155789257	0.01055577479	0.02790646044	1	0.3731395013	0.007549021533	0.363622641	82	0.999999988
10	146.4729645	68.19005209	661.6300805	9988.915595	1555.895241	826.5709296	1299.743315	4105	13154.75532	123.1855258	1267.618156	233.1104651	185.865951	348.9053384	519.775997	4534.657417	0.06613295161	0.1574053892	0.08292131243	0.009374839363	0.01612742682	0.014489429	1	0.05694706247	0.290947305	0.2592523018	44	1
10	146.1617469	569.9762206	42.96214771	11034.51476	4619.215641	292.495336	1737.139149	5301	2219.2	75.99543159	2852.172122	1203.603538	105.7625808	272.618147	1333.271524	1425.79781	0.00364142227	0.4186971688	0.0286423886	0.00826942808	0.02611169843	0.01005694616	1	0.005654211609	0.8305172231	0.06554291587	29	0.9999999972
10	146.92163	627.0270628	10.75365464	13677.6348	4226.525333	335.1212756	1499.672152	6091	6689.387097	78.43372708	2325.721942	720.9561011	88.7522904	238.4364506	987.2821459	2454.941636	0.0007391993113	0.3115800454	0.02495662064	0.006338808996	0.01807615575	0.006951085862	1	0.002253850166	0.6092556211	0.0485849681	25	0.9995941268
10	147.6261853	203.4512941	2158.153458	13115.84598	1962.72629	133.4468002	2045.759429	5371.5	4717.580247	589.2072485	3576.014612	562.8419852	144.2452304	290.5195057	1406.468222	2699.049814	0.1631022063	0.1477996114	0.01027425172	0.01325144599	0.0261479179	0.01391616125	1	0.1290653136	0.2692522562	0.02919118701	61	1
10	147.438203	531.6122116	-225.5606512	14787.68195	1450.390641	3339.6543	2093.793903	5795.5	5591.51087	86.22174447	2673.951201	261.3161117	633.4912371	236.483148	980.8335087	2363.855969	-0.01515110941	0.09773323508	0.2234118736	0.006233946543	0.0124703792	0.01810787289	1	0.001335164627	0.1702797473	0.7257201573	15	1
10	152.4818671	283.6421653	-129.1491506	16795.18994	986.9027271	1966.028288	2280.703897	6289.5	13560.01075	63.16946702	2309.965782	231.3136192	319.0662931	245.2467066	885.292273	4381.345811	-0.007939354821	0.05763799015	0.11856833	0.003860302238	0.01186724615	0.01060835637	1	-0.0003261507807	0.08604732657	0.3626848946	9	0.9999999913
10	155.3833321	234.7279662	81.57910096	11421.70452	4994.998925	313.4765526	1855.762718	5631	3584.688172	96.18342861	2747.025166	1251.898527	108.4553696	286.5287078	1312.962476	3551.560765	0.007978646054	0.430996711	0.03232997009	0.01027952225	0.03085730501	0.01120709009	1	0.009448600917	0.855927307	0.07971282872	29	1
10	155.3687708	605.6667545	-19.62927891	13876.09009	2174.826001	188.6748601	1754.21481	5666	13040.41053	60.85128091	2376.780925	371.7321966	80.98215036	199.6380623	913.0754267	4165.35897	-0.001726367563	0.1578927906	0.01271196425	0.00464875086	0.01362596233	0.006172142921	1	-0.001744174161	0.2916928353	0.000531317407	16	0.9999056877
10	156.8024782	126.4846225	1888.024357	12054.75531	233.4163355	1575.920308	2085.192835	4466	17234.7957	348.5365912	1965.531389	131.1392136	336.5972863	212.163925	698.737481	6138.651896	0.1601325841	0.01948308709	0.1313045956	0.01261742193	0.01165940239	0.02049413367	1	0.1338656133	0.005812285823	0.4437461419	54	0.9999190604
10	156.2912242	144.508314	941.5369086	14208.30628	4244.935346	1197.144716	1788.656356	6388.5	7311.263158	206.564685	2328.105542	676.9257624	250.9499577	246.6357335	1011.297369	2690.355985	0.06626326801	0.2935982247	0.08593834927	0.01052442235	0.02007454075	0.01133999667	1	0.05832743465	0.5722800682	0.2742198418	50	1
10	156.6811596	266.4441073	-64.7528982	18105.06173	4482.289631	997.2958066	1701.310074	7824.5	22151.82979	89.91267138	2545.277552	674.3233327	173.6047908	230.6566645	1112.980439	5515.874572	-0.003606810295	0.2467053132	0.05592852374	0.005128776699	0.01501795687	0.005842591609	1	0.0003785770186	0.4757023674	0.1528015069	22	1
10	158.1568159	709.1522294	11.88339401	9605.621446	1485.163205	478.4772143	1255.501165	3931	5217.726316	59.12781578	1766.828854	285.4636106	125.8222502	243.4237352	676.8406296	2338.449461	0.001375899492	0.1548215282	0.04893092985	0.006521424866	0.01767643309	0.009259296861	1	0.003143844076	0.2857865653	0.1266581799	18	1
10	160.3379114	181.3210622	0.1946994537	17560.63305	4205.964116	447.4410131	1491.11504	7548	6776.639535	88.82388824	2688.066423	685.8889313	98.6624754	248.3148869	1167.177278	2370.507242	1.193628779e-05	0.2389256019	0.02587286562	0.005614484891	0.01577508197	0.005337107541	1	0.001165047723	0.459212524	0.0492042548	21	0.9999284902
10	160.3675574	367.5913993	4885.5618	15919.35825	988.373571	-36.38091786	2074.544742	6135	18534.68085	1102.582467	3590.573642	271.4127872	228.8584166	232.0600999	1354.189682	9653.195989	0.3014552289	0.06393017836	-0.002585224685	0.01587175627	0.01260154428	0.01619383423	1	0.2375393615	0.094549603	0.01329089146	72	0.9997024118
10	160.4593738	453.6662422	1271.106045	18490.72116	4514.409142	110.9067266	1710.531003	8039.5	13142.98947	207.4820766	2316.05169	691.798936	191.2353054	516.0761915	1028.428577	4931.457601	0.0692191135	0.2386511845	0.006233825705	0.00702052506	0.01453958564	0.01164663812	1	0.05486274846	0.4577366733	-0.003147143861	45	0.9999994876
10	160.1794622	514.4856346	10179.00222	13257.86265	818.6466376	-483.7716883	2397.703898	5310	19351.42708	1965.490204	2616.709243	181.2079742	371.506005	262.4151459	973.7408445	8131.071911	0.7342196394	0.06139689388	-0.03343126393	0.02983510475	0.01368735761	0.03086935258	1	0.5795233866	0.08481742656	0.004606306358	91	0.9999999583
10	164.4513464	59.1955939	1673.573144	9910.272181	553.4604928	-16.79472428	1259.087012	3687	8385.617021	292.5209823	1705.818498	142.3832407	109.8594671	173.2977895	607.7887598	2922.240553	0.1639618488	0.05670696203	-0.001480793805	0.01351724102	0.01451091427	0.01214976033	1	0.1282373627	0.08094827946	-0.01435044222	55	0.9999989167
10	166.8046809	385.1549984	1348.504921	19746.30441	1232.717008	718.5677059	1879.061508	7457	15407.06316	245.7420368	3040.596275	290.9403398	194.3777309	217.6222751	1174.787063	5057.880354	0.06894160833	0.06335219489	0.03647438624	0.006024104597	0.01020608704	0.008470364945	1	0.05530290918	0.0960631818	0.09582508252	35	0.9999963447
10	167.5057621	97.202916	6057.651253	9220.34983	202.8439158	-332.7901068	1513.797164	3528.5	7016.301075	1679.27875	2388.168958	122.8813184	317.3113894	197.1097054	856.1420668	4495.130684	0.6543221384	0.02103629409	-0.03629360204	0.04298816303	0.02017010289	0.03929001652	1	0.5154863834	0.002176456898	-0.02479032104	90	1
10	167.4767288	249.6233659	6751.188356	14681.46377	2295.768921	-129.7218401	2005.656732	6105	16691.57143	1655.399281	3266.397755	592.3935199	281.0911911	213.4287888	1355.496728	7776.745904	0.4547368889	0.1585611209	-0.008737046521	0.03105022668	0.01904815133	0.0219538244	1	0.3597423211	0.2884697255	0.02990228939	87	0.9999999943
10	168.5751655	76.69411297	696.4535618	11466.05014	2540.947846	870.96379	1132.757243	4822.5	10597.54255	146.8299686	2009.175313	472.1566163	184.6405774	166.1061084	831.9800163	3457.170895	0.06315593224	0.2187891649	0.07865404863	0.008941920453	0.01836527011	0.01122445635	1	0.05477555343	0.4177037094	0.2458071492	47	0.9999999971
10	170.6673958	170.8858852	3769.695534	13055.46552	2937.191873	832.5193899	1767.76348	5670.5	10617.04494	892.6476178	2964.046371	648.779524	297.9911777	227.60194	1240.556988	5780.31001	0.2896319415	0.2228512423	0.05901993323	0.01910361701	0.01681703707	0.02338855113	1	0.2335506882	0.4236937192	0.2293386935	79	1
10	171.4762453	413.6901937	17286.71729	16783.90224	417.82488	-760.5231609	2103.371833	6455	16424.03125	3432.515018	3413.835872	200.6717255	627.2423596	317.6094158	1325.474776	7463.478835	1.030575527	0.02569651221	-0.04455260903	0.04053147867	0.01184208984	0.04518785744	1	0.8141208716	0.008128553812	0.03220487412	94	1
10	172.3543286	150.3602106	28.20253492	15026.16079	3424.188755	375.8775189	1524.859927	6289	7280.821053	80.35882208	2242.839565	500.2385452	100.2827223	247.1654643	904.9066271	2325.11576	0.001927722593	0.2296212731	0.02534807277	0.005674853446	0.01595239401	0.006472091508	1	0.002579528037	0.4399702741	0.04751446861	21	0.9997588419
10	172.4005036	473.3295526	-22.78902096	18265.05829	1006.990918	509.0721789	1871.421828	6840	8993.84375	65.87084512	3515.267576	284.2421785	130.6275215	239.5472825	1297.927638	4188.966488	-0.001298792481	0.05749114546	0.02808815974	0.003834763403	0.01251396275	0.005447115662	1	-0.001157003618	0.08451549693	0.05061333962	7	0.9999995847
10	172.2144972	574.8581797	15017.9377	14639.93808	354.1943055	-884.3615355	2047.237838	5641	23250.05263	2931.613718	2858.710246	146.2640073	470.6212937	236.0365726	1049.288557	11328.97526	1.024040275	0.02526904336	-0.06462123015	0.02998951315	0.01226317645	0.03801877542	1	0.8075662832	0.007049077062	-0.03884502949	94	1
10	172.1407418	628.5943219	-168.8079852	11093.97019	1033.938851	2676.056219	2448.194041	4403.5	3312.652632	75.55533492	2118.519094	241.7578	501.2129771	258.4283946	809.022661	1344.75664	-0.01485797688	0.09682100591	0.2392243782	0.006454128528	0.0150827383	0.01947430733	1	0.002628760781	0.1685965336	0.7805577662	15	1
10	173.5020444	541.296316	2106.900185	12848.18388	1861.470732	727.4208377	2533.653198	5328.5	3660.531915	542.7016006	3421.728453	535.1750636	250.063685	295.6847009	1362.626745	2537.167346	0.1665829302	0.1472767875	0.05966546476	0.01287113818	0.01962917322	0.01671466117	1	0.1351637549	0.2687756768	0.2011386435	62	1
10	174.7457094	261.7895783	4587.717529	15804.19889	242.6633578	3304.677293	2886.080452	5864	11787.49412	786.25377	2465.107074	184.4681321	619.5838507	339.1440709	932.576389	4281.344536	0.2932238548	0.01549442414	0.2082653413	0.01414112109	0.01271150205	0.02736713599	1	0.2448504395	-0.002696226219	0.7405673269	71	1
10	175.7392357	220.5358072	-178.8027343	15758.63987	1522.526592	3716.898142	2719.406877	6146.5	2126.182796	107.4611322	2622.07871	349.8512142	605.746482	237.0011959	1033.814046	703.4202304	-0.01080496189	0.09907469667	0.2363375278	0.006965761033	0.01399169485	0.0210106241	1	0.005674099996	0.1731757363	0.771547669	15	1
10	178.6970777	191.5023204	2942.13071	17460.68174	338.2644544	963.0524251	1976.731452	6439	9633.287234	508.1886636	2894.456091	197.4722365	256.8603414	243.3586646	1093.272518	3418.060003	0.1655889049	0.02012643772	0.05408327149	0.0090401846	0.01012440012	0.01435623779	1	0.1329946917	0.006094569146	0.177382481	53	0.9999818767
10	179.2830993	524.4991501	9.516368541	16660.16077	2658.553436	207.3138108	1991.931106	6754.5	11014.73958	72.955372	2389.938382	491.3340642	93.34693763	239.8928061	988.4540069	3196.089773	0.00058452419	0.1678113347	0.01300764968	0.004700389871	0.01352441866	0.005626993502	1	0.0001913057168	0.312160677	0.002407381785	16	0.9999959537
10	180.4995722	244.4448459	78.28837327	19123.54945	437.6663256	260.1159989	1831.178239	6966	12169.34568	83.68829686	3369.290522	189.5935599	93.39787573	257.2312168	1217.84579	4430.184494	0.00401769	0.0223308677	0.01345038691	0.005756598787	0.009662196843	0.005412756407	1	0.0018046647	0.01165586093	-6.590077333e-05	1	0.9996441531
10	181.9724131	40.78597353	71.46483623	9192.914703	1401.187483	194.0098213	1097.617284	3730.5	4329.010753	53.92102996	1470.150677	272.0400141	80.97193732	187.6607994	582.266629	2806.55299	0.007855785696	0.1568261076	0.02166806276	0.006664277091	0.01723225426	0.008007355032	1	0.006470847144	0.2895142262	0.03371172457	17	0.5255536392
10	182.2992993	129.4157913	-47.94974813	14912.95992	359.4228705	382.4858765	1742.879533	5369	22916.17021	51.4917522	2363.796828	154.6831877	98.78579373	291.4030257	796.8078327	7498.74962	-0.002967182335	0.02426027469	0.02685869374	0.004011969562	0.01316645614	0.005794560908	1	-0.002828362055	0.0158798364	0.04487986838	2	0.9999998941
10	183.141573	336.5732663	-134.5961544	17622.69335	953.5066514	2021.464932	2247.421406	6568.5	10738.76042	82.13222869	3090.01771	315.3062674	409.4210796	270.1996267	1192.547188	4329.362323	-0.00741980694	0.05603320854	0.1184190669	0.004702133542	0.01439384481	0.01044972881	1	6.421418823e-05	0.08272593373	0.3622328	9	0.9999999685
10	183.3449934	400.482194	58.46914536	16490.65129	2595.777603	438.7188327	2247.323777	6610	2197.968085	91.44653395	3120.955592	641.1077448	131.0592159	803.8782884	1293.399836	1027.191373	0.003527667571	0.1576948163	0.02773955749	0.006381542904	0.01580844953	0.006645833872	1	0.003446415392	0.2914277168	0.05379903625	17	0.9999548681
10	185.6223418	355.3681314	-299.5962198	17350.79388	990.9669405	4221.627512	2673.636928	6515.5	13897.0625	93.6080373	2385.879261	238.9792414	654.351397	244.2543647	933.1890525	4615.969691	-0.01757636443	0.05904315291	0.2428998246	0.005187918343	0.01061930643	0.01762551027	1	0.0004179316046	0.09064259394	0.7914350034	10	0.9999999963
10	186.3512757	89.45612918	3080.115806	11065.1076	3135.522328	-83.76290934	1589.084616	4976	21541.23656	568.7073758	1925.353547	544.1503851	147.3209811	196.3737542	815.3113964	9209.050396	0.2732428127	0.2907170501	-0.007883041607	0.01715920637	0.02319135144	0.01452582209	1	0.2165370246	0.5631584885	-0.004014856056	80	1
10	187.2870658	59.43047514	4462.556882	10214.31186	566.3432576	775.1908105	1471.139116	3927	9199.693182	823.0273833	1807.610687	155.0666247	311.5708323	199.2649765	657.217514	4243.726421	0.4358283081	0.05692890002	0.07011597406	0.02093281418	0.01700554852	0.02892900775	1	0.3492319857	0.07975175737	0.2955418791	84	0.9999994391
10	188.389348	447.3345274	1441.850507	21016.61414	5274.097116	103.2531802	1631.641925	9142	29205.32292	297.7961124	3198.213494	784.3442138	116.4524195	229.4049496	1320.11784	9262.709527	0.06922460161	0.245011976	0.004900184149	0.006984456823	0.01543349677	0.005757089088	0	NaN	NaN	NaN	NaN	NaN
10	189.1760207	109.5479254	2338.383205	14751.38337	2162.071092	53.5309563	1678.815622	5828	6982.290323	381.0733514	2429.080303	416.0891674	151.0874216	225.4619439	966.6549155	2321.277701	0.1564739674	0.1437165843	0.003312061579	0.01073177422	0.01489345339	0.01166645899	1	0.1232929834	0.2607922447	0.003422529178	61	1
10	189.3226088	155.4917568	-93.61134694	16258.29632	883.3731005	1892.305543	2002.034539	6076.5	12069.61702	62.01458402	2469.4563	226.673438	324.4163678	233.2649859	943.2261066	3628.830527	-0.00581972265	0.05646879207	0.114072115	0.004041214954	0.01084841522	0.01098749468	1	0.001046336031	0.08355442904	0.3475454547	9	0.999999974
10	189.6673267	487.3236734	663.5854499	11757.62157	1141.653844	2448.489447	2326.249565	4608.5	5905.659341	203.9997348	3065.228372	319.0264118	649.1184159	333.8061499	1158.666132	5121.51789	0.05777604521	0.09968515202	0.2137281694	0.012037667	0.01752050483	0.02735405272	1	0.05868034417	0.1734951894	0.7087889905	41	0.9999999967
10	189.5361484	717.6423228	4342.686709	9075.205913	902.0703478	-288.7371907	1729.23168	3619.5	25049.31183	868.9393416	1749.630382	191.8525384	199.1999275	176.3930526	677.4599783	10027.94851	0.4822498203	0.1039868442	-0.03210897063	0.02347044427	0.01394314583	0.02333449197	1	0.379609452	0.1751891339	-0.04664372357	85	0.9999999965
10	189.859757	232.4022444	2334.074065	14120.47353	4275.105473	714.452401	2179.022	6259	7038.506173	517.0449142	3071.863446	1000.360605	236.5059078	252.629846	1370.489666	4955.744558	0.1649835685	0.3030376685	0.05161095059	0.01177472628	0.02469621334	0.01602450176	1	0.1345754592	0.5903984043	0.1779868139	67	1
10	191.7895726	173.7779609	2786.206157	16645.01212	3829.300124	780.2821044	1940.751504	7128	14282.46392	457.8156493	2268.352031	662.3403252	207.8283816	227.4565936	1024.271046	4398.800239	0.1678308636	0.2319340436	0.04813789884	0.01076957164	0.01588045887	0.01235473825	1	0.1360445912	0.4434679661	0.1642571983	65	1
10	191.3303223	737.0284455	2435.038566	8492.507015	2495.993839	-151.5115423	1338.432552	3800.5	7996.691489	522.0417581	1645.789279	503.7986956	139.1899606	199.5800187	727.0891972	3551.032332	0.2939699398	0.3004247276	-0.0192471276	0.01806028357	0.02196271646	0.01748379842	1	0.2323261054	0.5828660169	-0.03837154487	80	1
10	194.1627941	308.2061884	-52.7331034	19913.29067	412.3594636	1149.711439	2033.235093	7220	10680.71579	53.12608918	3590.237126	209.0624598	240.0546545	242.852812	1299.201178	3753.85783	-0.002463766966	0.02036958966	0.05771022168	0.002821970127	0.01075684975	0.007431040635	1	-0.0003755503559	0.008236608519	0.1517876344	3	0.99999917
10	195.5288879	292.9661068	-108.6176044	18309.06598	992.3309071	2222.248091	2520.792534	6913.5	8693.365591	73.2154369	2275.244394	249.4763332	330.8857765	235.5255155	902.0563602	2397.971066	-0.005985970247	0.05588146397	0.1212920575	0.004023666626	0.01006260825	0.01203290264	1	0.001397042932	0.08243593568	0.3725103578	9	0.9999999782
10	195.9295898	47.04882916	644.551416	9391.335643	1530.427088	26.70744839	1119.502542	3843	16281.76744	137.2085805	1584.660014	277.9439497	85.25751265	185.2099985	620.5450562	5987.99173	0.06960135261	0.1611670173	0.00327360467	0.009061935132	0.01991629821	0.009655172374	1	0.05435629522	0.2976577228	-0.01586935618	42	0.9999999999
10	196.3538948	73.3884199	711.9705777	13073.08447	1173.635728	2339.946576	1632.058235	5058.5	3472.568421	147.8646964	1783.783407	204.6068853	421.0651495	227.5828777	652.6136801	1243.224648	0.05497330889	0.09330757429	0.1800317255	0.009964673867	0.0134404152	0.01937695321	1	0.05412636395	0.159915311	0.5911614685	41	0.999999987
10	197.5872344	599.5018341	-65.89593344	13816.95617	1326.679716	1656.208231	2336.304619	5487.5	5327.989583	65.15428597	2705.195679	301.3494665	313.4439783	217.7372317	1011.589473	2566.617612	-0.004989583179	0.09289547419	0.1169604737	0.004902132364	0.01405649791	0.01003134394	1	0.002188403194	0.1588200925	0.3589428757	14	1
10	198.6544311	261.5829777	65.50194938	16303.53937	7095.373753	261.0572084	2137.847863	7929.5	19135.1087	120.3971427	2160.960721	1079.129047	108.5297782	286.4883618	1098.783555	5978.660311	0.004129949315	0.4414243109	0.01576132423	0.008133003605	0.02014999344	0.007162564352	1	0.005351922344	0.8772877039	0.02176017542	28	0.9872521925
10	199.2416048	98.27579933	2056.17618	12856.33316	621.2158028	625.8453719	2029.600688	4895	10514.96703	351.5358951	1982.843184	172.0087556	192.4349215	274.697674	720.9419389	3710.40575	0.1603866704	0.04925994682	0.04842348144	0.01055245781	0.0136659429	0.01421938894	1	0.1287058134	0.06624384862	0.1575445316	56	0.9999994426
10	199.7176176	700.5268054	2023.254694	12057.99175	173.8820054	552.3176571	1827.708884	4446.5	18710.19149	391.5124553	2305.794782	117.554357	181.3306125	231.2913613	813.3090236	6556.390153	0.1667028052	0.01544106737	0.04495410785	0.01110579263	0.00999966043	0.0153075477	1	0.1332269944	-0.003710842237	0.1458425744	53	0.9999953889
10	201.1795586	225.7754887	2537.762884	16256.39975	5020.211641	771.3444474	1919.461734	7424	17634.45783	615.9218155	3084.541921	1097.880313	241.839701	252.021617	1435.01821	7721.304182	0.1602067557	0.3174062899	0.04790682278	0.01588417669	0.01885282952	0.01404561086	1	0.130640553	0.6200731795	0.1645373069	67	1
10	200.6900295	246.1387539	4648.030544	15457.96614	811.8551124	-52.13227301	2156.675757	5812	9724.344086	1330.575942	3917.435252	309.8026293	245.1029992	263.5421453	1494.949743	4631.875553	0.3043716033	0.0562789157	-0.002861730941	0.0204581531	0.01684964678	0.01871407627	1	0.2397791892	0.07871533882	0.01274326678	72	0.9999944727
10	201.2149792	375.1609374	7678.73565	16371.60277	309.5928832	-163.9496008	2200.755439	6064	7234.954023	2011.769093	3904.859405	198.6953133	353.2359783	236.5654091	1450.307617	3359.000467	0.4820844446	0.02051841034	-0.0101141907	0.02273828938	0.01407173802	0.02779996508	1	0.3803054971	0.003076837725	0.02679873358	81	0.9999981279
10	201.7015217	389.3936451	8415.188555	17250.46092	981.8064133	1698.555752	2432.222351	6673	7020.630137	1797.358101	3433.320246	367.6101915	472.8887245	306.1074803	1395.804591	3849.448664	0.4929653451	0.06068319759	0.09602046583	0.02063078791	0.01618503985	0.02874677655	1	0.396439837	0.08729800997	0.3984205617	84	0.9999999886
10	202.5145353	12.17042707	2405.460909	8916.28907	1291.991662	-88.02270737	1106.895519	3605	8817.808511	426.3830623	1428.449519	244.1633587	141.2624778	268.7115565	560.1939838	3507.607141	0.2723578581	0.1487270286	-0.009286521258	0.018728071	0.02278836663	0.01722785579	1	0.214619925	0.2698800528	-0.01375251585	76	0.9999956186
10	202.3316201	130.5860819	-18.8242447	12418.90924	683.3417332	714.4554688	2047.12492	4617	11296.69474	59.84619212	2201.253411	146.3502271	149.3336641	249.3474563	774.2163935	4473.534223	-0.0015089073	0.05765755351	0.05740795556	0.00522650025	0.01371240202	0.009079619926	1	0.0006570241662	0.08523889415	0.1521840511	8	0.9999993591
10	204.2871485	619.4687984	-129.3529534	15385.27739	1554.683461	1721.839353	2086.350464	5986.5	12538.89362	61.58132529	2384.326843	291.0469512	282.7164587	251.0157835	895.5575721	3110.549512	-0.00847793835	0.1045096223	0.1132756757	0.004396893726	0.01225280612	0.009823340507	1	-0.0007424594181	0.1827937635	0.3457623842	14	1
10	205.7325644	34.84611177	60.25204167	9206.259888	173.9900955	216.5949983	1299.562768	3342	8889.231579	172.4020201	1725.58714	202.2487682	191.9460289	2084.932143	607.6160588	5033.86257	0.007587254383	0.01858722705	0.02416472032	0.01960395139	0.02381961258	0.02168637218	1	0.005336765473	0.004027863501	0.03775414544	2	0.99998649
10	206.96058	201.3048181	2538.882078	15543.12712	1540.618994	823.6471122	2106.478324	6006	6127.873684	546.2063308	2955.232282	331.1719151	269.486765	224.8058598	1127.977671	2970.91953	0.1667632349	0.100860746	0.05125631424	0.01126704484	0.01645233544	0.01614683467	1	0.1343735944	0.1727971121	0.1705087253	59	0.9999997844
10	206.592928	545.783273	2556.687732	14315.81195	2159.543979	2299.535945	2989.837697	5971	7033.095745	587.3001441	3481.931761	607.0724203	560.9573686	1156.444515	1413.185782	4819.856064	0.1724777299	0.1482281929	0.1494130156	0.01455489989	0.01767943451	0.03436789385	1	0.1459182235	0.2718409901	0.5135450244	63	1
10	209.5156363	82.48701841	2929.222802	10722.49842	3052.220144	-131.9629665	1374.94582	4795	11447.90625	714.2479578	2434.046254	740.5282645	162.5686539	198.4518584	1059.590951	7567.03238	0.2765051473	0.2887894645	-0.01200844802	0.0178118172	0.02537734739	0.01815003372	1	0.2188371263	0.559093148	-0.01763458835	80	1
10	209.7940629	400.5677292	8360.56141	17252.06944	972.3115008	1733.546945	2549.510213	6750	8062.170732	1620.888866	3236.649204	273.7704937	487.5067594	284.1288602	1272.712647	4413.337666	0.4869903574	0.05773337444	0.09983360797	0.01973948271	0.01116301919	0.02697365752	1	0.3919234175	0.08131115549	0.4101814083	84	0.9999999999
10	210.3367057	280.0521271	1622.779921	9518.161508	1328.482336	578.4466531	2715.214823	3922	1917.4	595.7684223	3346.600397	508.7171728	246.1329718	439.299756	1344.759947	1489.104703	0.1742868197	0.1413943698	0.06862946642	0.01731147314	0.02454414033	0.02414836168	1	0.1418479782	0.25666847	0.2337613209	62	0.9999999959
10	212.829777	160.7564428	819.5644565	15739.7596	1604.815659	3218.724118	1979.939004	6119	10877.20879	196.5395959	2610.591024	324.7363073	593.3073888	235.5067462	1020.020815	3491.292749	0.05356033115	0.1040930679	0.2033216377	0.00978211638	0.01211401265	0.02129917725	1	0.05466051358	0.1825052833	0.671910775	41	0.9999999999
10	215.4517612	119.0992943	976.1436426	15038.89056	4467.817768	1282.11117	1910.701925	6789	11245.51613	174.8812157	2022.850055	590.9611124	229.3897562	235.7495544	861.2729643	3491.517384	0.06682105452	0.2963804589	0.08675869408	0.009351584707	0.01760731246	0.01328239632	1	0.05884823864	0.5780318249	0.2772811504	50	1
10	215.2754256	175.5782647	37.44106591	17463.51602	944.6465666	533.3869799	1965.524408	6443	5881.384615	61.47591532	2721.14352	284.4694916	119.1718382	247.0895626	1046.035074	1955.779065	0.002420411842	0.05559597637	0.03116056809	0.003765493124	0.01304084172	0.006196204808	1	0.001992628218	0.08060550262	0.06204375683	7	0.9999962548
10	215.5118075	338.6240115	-58.80223713	18254.55305	1155.349313	550.2231374	2067.885962	6843	16038.52174	68.91498863	3414.511594	311.2922359	129.5351421	216.0872344	1305.96249	6026.797477	-0.003238272905	0.0630795882	0.030400997	0.003993561475	0.01216659866	0.005911264574	1	-0.002498864546	0.0961061474	0.05837224624	7	0.9999911861
10	216.6904647	320.5256425	-43.26720081	17408.03694	304.9610625	1032.349719	2145.570804	6387	6705.03125	68.71760995	3749.908059	203.2440418	221.0726585	252.6488208	1357.748731	3105.147765	-0.002505652919	0.01717497362	0.06020499349	0.004098748727	0.01188075203	0.007264340942	1	-0.0002655673835	0.001670926286	0.160319066	3	0.9999999501
10	216.9167464	231.0244094	45.94740417	17584.79672	330.7833522	553.6814176	2317.070618	6423	13158.3871	66.66795979	2580.611882	187.6570672	115.0586979	257.000644	966.6221124	4275.974994	0.00263349375	0.01952537177	0.0314863701	0.004197077061	0.01093889312	0.005923604422	1	0.001899853375	0.006106804048	0.06203426368	2	0.9999999109
10	217.3987037	565.7712355	2179.285751	14024.09562	1468.180948	2059.131766	2481.584655	5602	17972.05263	505.4038171	2800.434259	298.6897064	461.8854668	275.234727	1057.827094	8082.53435	0.1597178998	0.1050445837	0.1431832829	0.01092483221	0.01353090992	0.02011497642	1	0.1350121161	0.1826894949	0.4876353245	60	1
10	218.1969631	9.421670212	64.07193614	9607.164514	1393.25305	79.39310768	1029.206025	3774	4609.515789	53.36207264	1184.319653	201.4002079	64.40241455	187.0786788	459.031269	1807.23003	0.006825336162	0.1462922172	0.008362393638	0.005757735026	0.01748819349	0.006791189995	1	0.004670105956	0.2675957018	-0.01298215118	16	0.9999996487
10	218.5870754	64.60693577	3302.33572	11294.50424	147.3175569	-101.9474802	1465.883469	4128	4807.276596	723.7668507	2372.070354	137.5190377	175.4602519	209.6883823	841.8109404	2965.648484	0.2879848636	0.01463009719	-0.008368246138	0.01859902827	0.01358868301	0.01851901155	1	0.2260502874	-0.007222473149	-0.01143332948	69	0.9999999949
10	218.31501	246.6022526	11.16240635	16669.86142	1157.290534	233.8725729	2157.669815	6242	15447.41935	59.35436798	2689.190937	256.0525418	94.04385223	229.253695	1010.503923	5121.302678	0.0007256948997	0.0706125718	0.01489170223	0.003838517477	0.01233253251	0.00598274869	1	-0.0003350436986	0.1114275359	0.005770330398	6	0.9893849065
10	219.5962538	377.1927288	2793.409845	15048.93404	3360.297564	153.631664	2464.267847	6435	4669.87234	689.6867963	3608.632699	851.5606787	156.4414004	311.0718016	1545.424267	3305.49765	0.1841146982	0.2244823195	0.009629339709	0.01311648797	0.01877119793	0.01332968313	1	0.1463327657	0.427426599	0.03425254817	64	1
10	220.579845	104.3761584	-10.81809852	15838.44627	296.72741	430.2259943	1720.748171	5726.5	21003.74468	47.70558243	2412.332343	166.1674197	101.4731865	221.109031	858.5434091	5753.676601	-0.0007851269281	0.01928290398	0.02746468376	0.003184735153	0.01150810981	0.005566435512	1	-0.001091727964	0.005586606424	0.04731188585	2	0.9999999926
10	220.2648091	303.4647676	3506.492252	20601.93316	439.8255156	1178.726355	2185.149267	7601	11240.7957	648.9985289	3652.440786	213.7535237	337.4242214	234.394214	1346.366069	3431.111537	0.1714557364	0.0225514503	0.05678827238	0.008439814121	0.01021906004	0.01324186308	1	0.1378611105	0.01108246369	0.1881695793	53	0.9999420935
10	221.1877899	638.3465493	4445.192148	15487.77517	3409.548779	919.8060555	2006.71685	6690	13628.7766	856.2148889	2798.962416	681.1573376	259.1920391	333.8819457	1192.551521	5774.876714	0.2939145935	0.2272660993	0.05911031789	0.0158030595	0.01689016387	0.01505716638	1	0.2369966706	0.43277281	0.2307700149	79	1
10	224.3358862	28.64123845	69.84805394	8912.068185	162.0413662	76.84295943	1245.846724	3200	5573.347368	33.790413	1439.032535	124.7610479	62.51513658	195.379685	480.803969	1975.264802	0.008289611992	0.0185756764	0.009238252818	0.003964930941	0.01659924311	0.006836342912	1	0.004887224039	0.003805062782	-0.01381702155	1	0.9998939793
10	225.1717647	47.96595078	2684.274035	9714.179451	997.5334249	-85.23825153	1256.156689	3868	17383.85106	675.6810777	2271.893606	227.4777647	160.9970149	189.0232679	846.1211853	10099.51154	0.2800006672	0.1068508163	-0.008103914907	0.02356674662	0.018296037	0.0184461838	1	0.220446568	0.183330953	-0.009296011911	74	0.9999997
10	225.8002476	360.9562608	928.9386904	12198.22608	2726.887496	575.0180199	2873.703478	5371	5560.831579	315.4749309	3790.625538	875.3111921	200.7362275	1636.440429	1608.669597	4539.419252	0.07527487486	0.2204415529	0.05086072978	0.01232044463	0.03518657613	0.01375887082	1	0.06254752315	0.4206436574	0.1522916247	46	1
10	225.6059122	470.9912833	5530.044154	17760.22993	1005.597466	1315.371402	2572.861977	6849	21594.47826	1055.591572	3070.0039	243.493137	355.8870711	245.9998536	1179.487429	7695.04969	0.3077889219	0.0604277293	0.07157714744	0.01386260378	0.01017152686	0.02004024265	1	0.247555332	0.08821091335	0.2716371911	73	0.9999983367
10	228.5894893	146.6146896	2478.609712	14431.08149	178.8948876	2101.992388	2711.717762	5370	10464.81053	440.0475656	2256.746924	158.4986733	393.6812734	278.1168328	801.4776771	3723.470156	0.1735101952	0.01203514283	0.1455923743	0.01230222593	0.0119347074	0.02020810536	1	0.1454081039	-0.009513591448	0.4960565657	54	0.9999999995
10	228.824825	521.1554703	11915.83359	16150.27109	340.6406899	-609.9404232	2323.550661	6192	11917.85263	2656.774495	3504.167592	202.8264868	479.4528301	247.010939	1318.831581	6682.67599	0.7401656957	0.02028148932	-0.03756959795	0.03077938638	0.01415414829	0.03432683879	1	0.5836476632	-0.0002127479394	-0.009738229834	90	0.999999998
10	229.4902731	192.6654778	4483.543308	14468.5127	1411.727344	-31.02990365	2380.275392	5683.5	7726.925532	835.3122369	2606.090734	313.9655703	223.9866559	240.3462493	1013.011162	3185.444414	0.3129940743	0.09722962158	-0.002005708283	0.01636774152	0.01607949831	0.01789670861	1	0.2470152776	0.1632249516	0.01901614951	74	0.9999998678
10	232.8379465	230.523708	7881.074806	16467.52222	5348.333251	-216.1695586	2070.385017	7745	16721.98889	1374.247729	2609.686537	1006.812848	327.8348671	253.592832	1267.25404	7267.959978	0.4839031588	0.3307479622	-0.01296137791	0.02370193702	0.02151225964	0.02337402439	1	0.3840035275	0.6437766162	0.02755351384	89	1
10	233.6578769	215.8394488	7868.759004	16431.70024	1013.290388	-238.3752275	2263.926543	6418.5	16954.62222	1502.561313	2856.290284	277.6107717	309.2482995	200.3184205	1131.282618	5617.501569	0.4885951601	0.06491726167	-0.01671707919	0.02230044299	0.01237339574	0.02101533201	1	0.385386064	0.09463224405	0.006855227337	83	0.9999998227
10	233.9453872	544.9036441	-186.6454156	15314.00434	160.6963559	3499.865442	2545.023048	5542	2900.234568	82.56090079	3027.288349	140.4130602	663.0843477	268.1971592	1077.159187	1236.820554	-0.01230650125	0.0107103348	0.2319694607	0.004986913099	0.01053924632	0.02283123223	1	0.003489086836	-0.009375642381	0.7531603734	5	1
10	235.45181	128.6157107	1031.681107	15535.16571	3539.971192	1386.972892	1676.702507	6675	8249.965909	184.138915	2069.210914	517.7611572	235.3668307	221.9068211	872.6474236	2711.012791	0.06661432212	0.2287435941	0.08896699384	0.007443342424	0.01597258666	0.01103503087	1	0.05830008179	0.4383638352	0.2826616392	47	1
10	235.4433642	604.9315378	2730.522101	14705.92604	3367.212199	110.6877498	2667.694327	6484	8888.354839	461.8630716	2328.351866	540.2083001	156.3873534	283.6902337	971.5623003	3584.9424	0.1874386646	0.2288246007	0.007346813307	0.01057872443	0.01508732664	0.01204672691	1	0.1488557071	0.4363343102	0.02723997358	64	1
10	236.6120458	70.67825679	5337.568834	12529.13491	268.4989771	1112.102044	1792.498119	4718	14560.76344	1050.891508	2335.78907	154.3610554	345.6094127	197.5231663	832.4135162	5629.895167	0.4260767107	0.02013861326	0.08264760611	0.02368600832	0.01425346368	0.03135046538	1	0.3420349011	0.004018315312	0.3355467266	82	1
10	237.3381384	557.8007151	63.30032903	7962.342711	3322.460798	263.3928076	2281.605047	3978.5	2240.765432	69.42678046	2985.358217	1341.076707	106.3541021	279.9875856	1441.162234	1969.943726	0.008684478103	0.4248000562	0.033829872	0.01092165807	0.04625396136	0.0240113979	1	0.01006225762	0.8431412556	0.08486741228	29	1
10	238.9538686	14.39289329	55.92673037	10124.054	935.6076693	493.1422706	1128.15884	3832	7752.095745	62.60134884	1420.458214	179.861891	105.1510044	176.729379	530.3107179	2727.645899	0.005843450222	0.0947840241	0.04812516281	0.006356428325	0.01636194755	0.008246775753	1	0.006168518182	0.1617312928	0.122904716	13	0.9938599241
10	239.3071554	101.504892	2.240316415	14978.20723	261.8119602	782.5039587	1570.786932	5392.5	7016.968085	66.10131058	2864.104704	173.4879517	181.175562	251.6760213	1016.837504	2959.490705	0.000192464016	0.01654275271	0.05350354516	0.004941878488	0.01272910104	0.006610139964	1	0.00142219264	0.0002532189	0.1376860704	3	0.9999976887
10	239.3047474	335.6275378	2828.998615	17248.70579	3912.011119	1039.355793	2708.099938	7522.5	7088.787234	601.2660838	3221.897991	858.7095348	286.5540414	291.5515766	1450.334754	3308.171528	0.1695151757	0.2324677238	0.06106004508	0.01077468198	0.01753417755	0.01343714054	1	0.1382605256	0.4447207373	0.2094413415	65	1
10	239.8368697	677.0986859	-8.426520993	13407.69493	689.5147246	386.8632677	1898.152598	5033	7536	51.66397911	2483.18555	172.1206778	105.0213525	229.1855486	884.7510617	3232.926219	-0.0005530288736	0.05097377832	0.02987389863	0.00395988285	0.01289593987	0.00722022709	1	-0.0004948238175	0.07107034412	0.05675705829	7	0.9999860511
10	240.6889592	289.4757104	-30.57226702	18779.67832	8489.860716	479.0572305	1667.833648	9384.5	16410.6875	112.5053113	2714.873219	1255.691633	125.5694069	246.4121574	1290.585913	4326.24027	-0.001680724459	0.4417939756	0.0249155096	0.006090660895	0.02081527014	0.006161833444	1	0.001352947229	0.878224226	0.05217791835	29	0.9999826606
10	242.4882278	56.54600074	596.6471667	10415.08948	615.2565668	2065.289941	1851.993376	3971.5	15157.17978	135.4910403	1584.462727	151.1732516	356.3662103	197.9377826	573.2511982	5081.065172	0.05751987748	0.06005472418	0.1954776058	0.01080451929	0.01585537368	0.02306584239	1	0.05693208397	0.09140911195	0.6441760656	37	0.9999998301
10	242.1659303	482.7490778	1166.036168	18772.1786	4609.00077	1722.12754	1667.410573	8135	13514.23864	289.623595	3339.36667	891.6037249	346.380568	241.1799906	1448.748934	5291.882839	0.06337336153	0.2423001684	0.09305630887	0.008370575857	0.01629041677	0.01174440008	1	0.05610616002	0.4664472305	0.2965438345	47	1
10	244.0504222	451.3356205	13766.42905	18643.94235	432.3481818	-582.7594264	2197.005719	7201	14717.94737	2791.183653	3634.406536	196.9513638	482.5920563	244.404063	1387.499494	7005.726298	0.732777751	0.02362485758	-0.03108682526	0.02496862191	0.01047310981	0.02861670129	1	0.5782376611	0.006846253579	0.01116084437	90	0.9999999939
10	244.4573694	584.6910539	-62.754899	14538.53689	346.4930948	465.5907808	2107.412558	5402.5	19206.12766	50.72155897	3378.795239	166.3630145	109.3273054	200.1282072	1207.933794	9503.626647	-0.004346847046	0.02359467297	0.03056649048	0.004115780264	0.01170530455	0.006414531005	1	-0.003680200711	0.01456593412	0.05739460615	2	0.9999974955
10	245.5219704	152.6280003	2744.680503	16101.79015	269.521404	2333.030775	2507.335899	5909.5	10312.25806	468.8976374	2563.277858	196.4360472	481.4380952	478.7092534	944.7085544	3436.971733	0.1691714326	0.01724660125	0.146719484	0.01132970153	0.01257457297	0.02285170388	1	0.142075562	0.001305898773	0.4991487268	54	0.999999817
10	247.9173744	533.9554824	-94.81811402	20304.39531	5054.931144	1188.651728	1952.377288	8845	22023.25556	89.793173	2661.168941	662.3111476	174.4589587	214.7606833	1126.597332	5086.933024	-0.004630173156	0.2470332923	0.05912087692	0.004565140575	0.011144934	0.005435928629	1	-0.0002169458113	0.4764306072	0.1636435133	22	1
10	248.829068	182.7195668	5037.824162	17037.4956	2877.208721	-71.52676411	1993.647734	7119	22161.17708	991.4961127	2868.112263	574.4386046	236.3728015	207.4234251	1210.948967	7443.98719	0.2990392266	0.1715282628	-0.004312842753	0.01696365139	0.0175716444	0.01583604524	1	0.2363495116	0.3167852701	0.01029559581	76	0.9999999429
10	248.2250225	309.5352597	5862.479745	18796.93921	1091.564467	-92.5552305	2077.549853	7320	18071.35484	1377.594702	4164.351889	328.5609933	258.2775659	237.7565924	1591.954799	8855.62033	0.3072223244	0.06046426722	-0.004105321032	0.01684128755	0.01170049644	0.01583948079	1	0.2419947741	0.08731679471	0.009218649985	72	0.9999287452
10	249.4869399	269.2741509	1506.555017	19239.62139	1313.840353	172.2552912	1940.157748	7265	16402.80208	272.6195466	3087.943566	280.2216745	132.3647574	244.0331776	1167.428811	6136.196097	0.07770188791	0.06816960374	0.009026396129	0.007328019534	0.01046590923	0.006600527903	1	0.06045269266	0.1055765088	0.002847600549	34	0.9999014537
10	250.327303	43.38364369	1676.185181	9412.955398	903.7803513	40.66341099	1783.637915	3719	9829.641304	314.1179861	1503.937041	202.4279967	104.8986978	240.4009414	579.7631085	3999.514412	0.1746650604	0.09651285106	0.004395862375	0.01431095186	0.01891290518	0.01197874658	1	0.1374578191	0.1631383187	0.009757298559	58	1
10	249.8648333	133.301508	1055.353663	16037.15741	828.5840501	596.1774074	1958.078989	5992.5	5368.659341	173.1037505	2312.960311	199.1231636	163.9792499	246.314489	863.725583	2330.024007	0.06675282028	0.05422480747	0.03859738493	0.00754236777	0.01103956939	0.01069580577	1	0.05363406431	0.07725940977	0.1023851688	35	0.9959087765
10	250.4799619	410.6516399	-1.083937011	17008.53834	282.7938832	216.6433539	2087.712316	6175	9373.212766	54.23037444	3468.99749	174.6925607	100.4044135	247.1644264	1246.668002	4586.909644	-5.276708497e-05	0.01718956039	0.01318137817	0.003317666732	0.01061739207	0.005403641518	1	-0.001490388386	0.001072034023	-0.002091982381	1	0.9998417288
10	250.8027226	471.0097291	3071.368612	17154.08022	268.1817797	2613.861589	2699.789742	6385	13566.13636	709.6916176	3693.84068	184.3669138	626.1129487	298.1208749	1337.115713	5813.83894	0.1745665381	0.0160414819	0.1521274391	0.01004175887	0.01246691721	0.02346260201	1	0.146720828	-0.001164654636	0.5190767807	54	0.9999999943
10	251.8050226	91.41618998	1006.445384	14430.11002	1311.785989	121.7747401	1803.50577	5594	7497.840426	178.8906829	1959.623131	244.9626774	104.9114858	266.2636299	729.8883804	2112.141564	0.07288964696	0.09297869195	0.008158336017	0.007741848873	0.01418446485	0.007864011684	1	0.05676337783	0.1568520824	-0.0004374803628	38	0.999941642
10	252.2947436	383.2859937	-4.488281906	18040.8022	355.1845363	234.973091	1971.149123	6568	10379.62963	60.41847574	3363.355814	187.4435088	87.59131553	285.4741748	1203.650088	5240.156313	-0.0003290348807	0.01988110921	0.01334883402	0.003545379263	0.0118661144	0.004918135636	1	-0.001677532829	0.006635983543	-0.001485813786	1	0.9998077105
10	253.3100644	219.2462262	86.74015606	16310.69213	3545.028288	561.2016682	2417.152787	6933	3734.95	96.67100302	2901.946835	813.3077859	119.412102	396.6737481	1270.551375	2323.384082	0.005758295009	0.2352279029	0.03594488426	0.006627667854	0.01909936756	0.008676181524	1	0.006384887316	0.4516505053	0.08529420958	21	0.9817459243
10	255.4115904	14.67216209	-79.2488299	10339.18091	128.2359186	2099.282577	1483.946262	3682.5	3489.6875	73.56626128	1811.044217	125.4465534	376.3484573	176.5428254	634.7609823	1125.238504	-0.006969454034	0.012828052	0.2033618558	0.00786465935	0.01362444694	0.01889643555	1	0.005817519529	-0.005420793939	0.6552976208	5	1
10	255.3483249	357.5288587	3268.859183	18588.3387	335.8848459	1019.201698	2646.386209	6939	13489.96386	723.403884	3742.89122	203.8743658	310.9316843	290.2473866	1390.992683	6247.962065	0.1756744839	0.01708339611	0.05365382978	0.01263184033	0.01121565771	0.01463316911	1	0.1409606655	-0.0002917251681	0.1780849442	53	0.9999987695
10	256.394264	65.6131241	86.59085367	11530.27764	3491.148681	122.0438741	1595.931406	5188.5	5881.802083	77.9298283	1985.590842	630.1925883	83.88097281	227.784024	871.0854413	2259.972499	0.007769479576	0.3082670567	0.01138002742	0.007444306055	0.02176492782	0.007632684555	1	0.006900716051	0.6021713727	0.003020755605	24	0.9999995581
10	256.3157915	546.4811846	-60.9159631	15056.56095	4716.849394	1848.522565	2720.883259	6781	3279.626506	88.785656	3112.084731	1018.221726	386.3544676	460.7375551	1387.734931	2133.774422	-0.004474238859	0.3210416327	0.1260864018	0.006523244304	0.0202048124	0.01412355488	1	0.005011884437	0.6301499491	0.3981953407	27	1
10	261.6591181	194.3408262	5640.320492	17497.85876	2962.768078	-63.43329707	1966.014528	7234.5	15502.66667	1050.368776	3219.640327	662.2397819	231.1360159	249.2376356	1374.499683	6255.498644	0.3096145162	0.1726387789	-0.003608253826	0.01493264436	0.01694851039	0.01493003202	1	0.2448141484	0.318987775	0.01517616611	76	0.9999999987
10	260.9120392	374.2324646	88.03818976	12120.92901	63.83156955	312.8844035	2440.461348	4325	3901.573333	63.68265084	3855.254366	175.5180668	100.3416383	391.0110833	1335.545048	4003.915702	0.007810872706	0.004706092673	0.02611707111	0.00614664554	0.01871588754	0.00922718444	1	0.00553702507	-0.02461945046	0.04411435504	2	1
10	263.4637723	33.28337032	721.9704806	11096.8909	1139.503938	322.7926969	1357.859981	4348	15218.63736	153.1787636	1488.509817	186.6658794	107.3510942	178.4123979	554.6301992	5245.27506	0.06663061568	0.1043663698	0.02960658374	0.009253050997	0.01543386688	0.00915532793	1	0.05332486568	0.180708032	0.07284826006	39	0.9999648261
10	263.5199911	120.2281426	894.3600812	15437.40319	3447.043285	1316.874518	1541.427709	6471	9683.043011	236.5040316	2879.21051	653.2291823	297.0115409	180.8906112	1178.014264	4213.186535	0.06147424678	0.2351768861	0.08657735307	0.009853779568	0.02001610691	0.01316959326	1	0.05410258699	0.4516692151	0.273424069	47	1
10	265.0048289	214.4824708	864.4338491	12401.83073	2900.47858	1165.708588	1891.837951	5398.5	3838.949367	261.6654235	3424.81001	836.9033853	338.2903898	570.1305759	1430.944508	4565.528104	0.0684869683	0.2329195022	0.09358818858	0.01268262633	0.02529016304	0.0174427713	1	0.06013394546	0.4470306097	0.2992399986	47	1
10	266.0942563	239.8320442	13037.86769	18104.38224	410.4574189	-459.4029314	2143.466617	6937.5	8709.894118	2642.03384	3562.511056	248.5187657	447.8741514	264.3043233	1385.27008	3662.665992	0.7201251311	0.02268122555	-0.0272141293	0.02604323444	0.01437837413	0.02861506202	1	0.5684317482	0.005067092129	0.02167730032	90	0.9999999996
10	265.8599793	484.5418238	1058.92409	16314.89782	3786.781517	1466.684433	1894.384888	6926	4053.242105	253.7454554	3298.845707	871.6544321	338.9067185	305.6195229	1429.658007	2611.120045	0.06599324444	0.2381362316	0.0940844201	0.008138787525	0.01682365633	0.01163686754	1	0.05822581856	0.457835369	0.300565008	47	1
10	266.3901472	443.1970037	87.92796501	13017.87264	1916.94829	423.1541533	3170.729176	5369	3930.571429	85.05581576	3680.072325	525.891298	124.0540009	487.828111	1430.843523	3514.679739	0.007654867896	0.1480229907	0.03407960393	0.006455041162	0.02247579365	0.01383531004	0	NaN	NaN	NaN	NaN	NaN
10	267.2372374	140.6771572	33.19174562	16173.49428	5206.889537	163.5919879	1698.055782	7288	11276.97849	92.51283042	2574.737809	927.5577473	101.7157235	267.823053	1200.844823	3669.993763	0.001952617166	0.3299609298	0.01060283553	0.006373521889	0.01969794363	0.006624412308	1	0.002394227915	0.6470234194	-0.0002801183929	24	0.9999999689
10	267.3178148	178.4079762	906.865569	11721.39943	1850.175624	142.706181	2044.704542	4960	4998.736842	290.2246203	3501.042921	588.0487103	107.4071133	316.2819125	1393.981491	3938.08268	0.08062733919	0.1577989334	0.0131785573	0.0118674497	0.02697783774	0.01320109801	1	0.0637652322	0.290724295	0.0208517012	42	0.9999999377
10	268.3067276	97.62169377	3787.343083	12608.65221	171.6705888	-61.94375027	2014.658662	4717	7667.56383	893.8476156	2858.043164	151.2816463	188.7400361	247.7628467	1018.653823	3617.058668	0.2986723448	0.01323537852	-0.004725149723	0.01725792039	0.01374758335	0.01808872955	1	0.234782807	-0.01015753432	0.003574201895	69	0.9999999974
10	268.3217233	161.3305582	-42.96553144	17690.97221	1113.631384	1029.477455	1937.491256	6683	15382.51087	61.51312924	2622.279335	263.5756274	185.2671786	228.9725578	1021.359819	4476.522995	-0.00240600182	0.06541411234	0.05820683594	0.003699394314	0.0112149254	0.005961432997	1	5.880866329e-05	0.1012782259	0.1550041949	8	0.9999975813
10	268.5533631	362.2201695	59.12096753	13961.89277	727.2479417	274.0304733	2429.926237	5140	4772.12	65.77195291	3884.439542	289.3110896	102.2700762	355.9330766	1421.119929	3356.49642	0.004674133697	0.05761000119	0.0208198035	0.005538149043	0.01909595849	0.008302372956	1	0.003102163677	0.08461072919	0.02678420418	7	0.9978465981
10	269.8544254	75.24767519	3532.61359	12097.55436	991.9064723	-98.40198905	2133.15417	4761.5	5120.291667	756.6585159	2573.002228	334.6293321	183.1248083	1562.041539	941.3735391	2312.165214	0.290186107	0.08011272613	-0.008142477454	0.01647945766	0.02810583803	0.01759622658	1	0.2283316449	0.1280085677	-0.007995966009	74	0.9370422196
10	270.6203199	252.1117635	12184.36097	16935.1746	393.7568739	-486.2148322	2130.161094	6358.5	7051.042857	3182.653071	4065.105204	224.6620521	538.9153137	280.2128259	1566.595501	4430.175229	0.7206441012	0.02412723515	-0.02756472184	0.03772567986	0.01372760337	0.04100178972	1	0.5688320959	0.008044270233	0.02062772777	90	0.9999999981
10	270.4003125	265.9895286	-47.54395343	18923.82385	2084.123004	2307.470245	2615.108414	7535.5	8953.358974	93.87888876	2310.546132	427.5612938	349.8355299	221.0622424	977.1297972	4892.642422	-0.00252224589	0.1124370215	0.1228533078	0.005341720983	0.01506670726	0.008640189502	1	0.004702028647	0.1992340786	0.3805690653	14	1
10	270.4995209	419.6063004	918.7888593	16441.31084	100.1335819	3589.080682	2822.326765	6193.5	4596.042553	320.3084663	3841.692587	481.607939	847.6648287	3320.617195	1402.637707	2751.973532	0.0591760687	0.00690621044	0.2180938749	0.0140108577	0.03338307683	0.02621782028	1	0.05935728948	-0.01808913777	0.7211839417	33	1
10	270.0643031	543.1218291	-20.57040173	11050.23069	2205.46861	719.0505583	3537.547497	5027	5655.329545	465.4844827	3897.844948	1540.810592	512.107669	8000.644511	1494.155188	4781.659496	-0.002602933625	0.2115645875	0.06247542596	0.1780732992	0.3823915597	0.1171203018	0	NaN	NaN	NaN	NaN	NaN
10	270.5193558	586.3079921	4935.119427	16286.1124	2385.386426	-78.1431187	2149.479215	6601	5046.747368	1216.710557	3878.038014	670.2023894	244.6765988	234.6204766	1598.67457	2695.171478	0.3072276319	0.1541076942	-0.003998415073	0.01447676543	0.01616004069	0.01981997973	1	0.2427440117	0.2807309402	0.01267199425	76	0.9999999948
10	270.8235314	627.3014842	2547.825741	15314.04703	858.4581854	769.8121121	2346.803021	5841	17959.21053	566.29606	3133.887471	214.6636154	252.3281592	240.1752603	1144.274746	8656.698774	0.1649687839	0.06131581096	0.0533642839	0.01206704378	0.01323631592	0.01401547266	1	0.1327776142	0.09116445813	0.1761053114	56	0.9999998378
10	272.877755	331.772602	3689.243161	21009.67831	2168.465265	1253.467333	2520.45998	8384	3874.541667	678.5919524	3752.029236	502.41185	278.4052179	231.1807731	1492.728423	1557.203775	0.1715900127	0.09987873985	0.05841546958	0.01005149166	0.01386228647	0.01571018424	0	NaN	NaN	NaN	NaN	NaN
10	272.3534052	517.2022165	9151.580681	18438.96392	4469.778577	-403.6481333	1896.067018	8253	16011.14607	1763.844162	3505.159427	840.0536944	353.0669514	239.2796482	1506.222872	8327.153842	0.4854264905	0.2418935569	-0.01934832075	0.01836563437	0.01636519602	0.0218776155	1	0.3840833776	0.4601584103	0.002840410028	88	1
10	273.633587	280.3740694	5083.524302	17390.70415	5591.609609	-38.93794036	2026.166727	7924.5	17374.0119	1286.224472	4015.200495	1334.354593	246.2710002	284.6719748	1807.571707	10501.48679	0.2972515496	0.3225002399	-0.002139535401	0.01565717263	0.02381001147	0.01642611963	1	0.2362643761	0.6286504513	0.02238972959	80	1
10	274.0093104	607.8461705	2760.807773	17154.30563	7384.615527	-2.309949735	1867.624926	8458	43916.01042	508.7858774	2750.679539	1207.587362	140.9707967	283.4100236	1345.381119	12901.41018	0.1607265917	0.4372685307	-0.000133228121	0.009886808565	0.02026191552	0.008599935903	1	0.1287544065	0.8670150189	0.0021085047	68	1
10	277.6284402	27.46477982	1534.750263	9811.727487	856.108518	1382.441805	1984.061968	3873	6597.483516	280.2817811	1562.734892	181.2095598	276.5870951	245.7803916	577.5396659	5515.550693	0.1608471031	0.08860481475	0.1358936317	0.01436996207	0.01599198433	0.02192810667	1	0.1352881856	0.148629889	0.4620872347	60	0.9999993559
10	276.8965097	438.6089658	87.24499237	13003.98985	1911.077917	351.0945129	2747.772892	5314	4008	70.59928116	3559.162346	557.0318706	107.9820854	341.9094042	1398.515174	2954.206774	0.006536182155	0.1450533434	0.0291242755	0.006413492883	0.02025576465	0.009569647698	1	0.005832357684	0.2653071093	0.05886538995	17	0.9999880172
10	277.6519369	647.4824782	-71.09413445	16443.4024	296.2393053	939.5682035	2133.163211	5976.5	6285.446809	49.96365116	2476.502309	178.6184721	188.8442931	220.0659452	921.2973082	2577.659948	-0.004477874596	0.01771491456	0.05892993003	0.003122208818	0.01084325684	0.006579237769	1	-0.001915504591	0.002788400671	0.155469891	3	0.9999999525
10	281.3588027	505.6820705	1247.921408	14575.49192	827.480873	182.0922345	2295.859157	5469.5	10889.80769	309.6268314	3495.368615	306.673807	120.9340054	695.7957886	1288.658348	6769.252415	0.08209606935	0.05763529966	0.01267456773	0.0197338329	0.01944901575	0.01022546578	1	0.06410980377	0.08382410806	0.01614244832	34	0.9999997881
10	282.1083369	117.9086238	5898.837947	12968.78189	387.9229277	1150.287575	2165.4329	4937	18368.46739	1463.756889	3089.855344	147.7746622	416.0332914	218.0927727	1086.118588	10072.77594	0.4534119908	0.03176548733	0.08612797635	0.0297902498	0.01769436537	0.03321995178	1	0.3640955323	0.02781837197	0.3542003192	82	0.9999126011
10	283.5640515	319.5565017	5116.431022	16857.35366	3884.084949	-64.49670727	2036.680586	7384	11835.6747	1323.437867	4097.074768	1067.897109	224.2904154	234.5023923	1799.499189	6310.866623	0.3096573301	0.2393361889	-0.003932498536	0.02234887529	0.02140797305	0.01572728644	1	0.2453517916	0.4567412226	0.01625705556	78	1
10	284.130307	305.8736098	18090.86964	17389.11414	1802.055248	-628.1976756	2128.378663	7216	4299.098592	3641.342987	3371.738509	450.1027598	573.9717097	375.5461172	1428.376256	2224.459415	1.047517858	0.1052818572	-0.03794797009	0.03945703004	0.01262395863	0.03753892368	1	0.8286645632	0.1724300295	0.06156183748	96	1
10	285.9022739	739.2109351	-37.80400197	10819.46907	1643.766399	551.6944603	1623.532359	4373	4912.547368	55.25416275	1940.613919	335.6917939	121.2915547	184.1955096	769.5348828	2205.208123	-0.003163412525	0.1546399558	0.05273538212	0.005583434137	0.01597519193	0.009235071003	1	-0.0002098596494	0.2855035839	0.1388061181	18	1
10	286.43637	81.27450859	2396.62487	13634.38972	136.001525	44.82877542	1997.533105	5007	6934.085106	462.5572274	2393.887643	156.758325	129.6052913	265.4746115	808.2305501	3380.807108	0.1746486824	0.0107424806	0.003114696528	0.01304850914	0.01353468168	0.01001910466	1	0.1366825196	-0.01402969649	0.002490921517	52	0.9999999999
10	286.29003	146.4255214	13.32576937	16326.26481	1116.264529	248.0328613	2057.362806	6093	18608.64773	54.97794916	2383.273366	213.6874753	83.08265034	267.4837022	890.7312877	6834.875781	0.0009735357045	0.07115869147	0.01636373734	0.003455885214	0.01034695954	0.005196424802	1	-3.428803574e-05	0.1125721149	0.01094619779	6	0.9861319562
10	287.1324592	263.4932399	81.08843464	16180.59815	734.397292	629.2007003	2776.177705	6045.5	4148.929412	71.15577181	3562.485898	302.2505651	158.2414472	374.1725787	1352.689251	1945.706695	0.004916763855	0.04845899071	0.03968739616	0.005396966797	0.01437050847	0.008413981447	1	0.004496984488	0.06595082336	0.09192716853	7	0.9960665146
10	287.3566161	284.5977577	73.44217083	10951.22177	69.67699765	770.8317968	2466.561822	4065.5	2297.465753	47.55300643	3816.094262	139.4108484	215.9673284	313.9055749	1330.420959	2201.620994	0.007223587256	0.005657224296	0.06986334227	0.007930194841	0.01857427933	0.01663604083	1	0.008031477758	-0.02208585096	0.1956227308	3	1
10	287.1269603	621.1568399	1016.377524	15649.68511	300.8948458	1513.63601	2252.824983	5667	18234.01042	229.5545879	2650.947986	162.0325511	298.3260013	255.7667933	941.9807072	6284.661906	0.06532127287	0.02018953011	0.09840653221	0.006722263656	0.01214093311	0.01065566284	1	0.05626622364	0.007746379198	0.3082191843	32	0.9999999999
10	288.5963303	56.35926285	729.9342165	10653.22112	2533.559539	59.46882324	1564.829316	4635.5	14791.72527	174.8737001	1927.516299	485.8048178	102.53898	221.7069586	812.9493356	5851.677739	0.06972606912	0.2365262576	0.006260402268	0.01028716428	0.02007033242	0.01055945685	1	0.05525087664	0.4533433475	-0.003009812054	45	0.9999993474
10	289.6366001	16.54758441	66.66318952	9469.871453	1449.427348	237.4715756	1201.516332	3821	4999.106383	54.85843069	1518.999021	250.6088256	86.19544848	207.1698344	590.5679111	1653.727503	0.007524903078	0.15221146	0.02542373584	0.005881565698	0.01952664229	0.00867878174	1	0.006425004026	0.2800345681	0.04650065813	17	0.9975532379
10	289.4756004	346.6643466	6068.158566	20385.24071	321.5859126	4718.997171	3167.277407	7694.5	11892.03191	977.0511982	3137.641238	224.8449839	817.3594704	370.8307531	1228.404134	4235.572431	0.3002412468	0.01661372593	0.2244211227	0.01618532257	0.01113475247	0.02584125848	0	NaN	NaN	NaN	NaN	NaN
10	290.5598964	197.2538799	-21.10115986	17548.2989	5807.54118	436.8864552	1754.680592	8096	15797.76344	107.7748168	3018.508801	1059.379667	123.2440942	266.6771054	1397.096706	6267.855492	-0.001333278331	0.3431729477	0.02669405827	0.006522556451	0.02014680632	0.006068217223	1	0.0009722756573	0.6745501985	0.0551752752	25	0.9999170439
10	290.8482844	230.8398814	2910.57899	17082.20593	2653.537118	1088.90625	2709.108082	7040.5	9257.473684	513.4660709	2679.025568	556.2871394	247.9977616	224.3775935	1138.675803	3523.424537	0.1698944375	0.1619279552	0.06398180327	0.01121528336	0.01528442721	0.01384612902	1	0.1382035909	0.2990606735	0.2173320247	62	0.9999999979
10	291.0392434	132.1326466	971.3004076	13468.40754	739.3736215	534.3468642	2093.831044	5038	11830.8	213.6906367	2401.336455	189.632057	151.4854457	257.6585686	850.9816481	5184.04212	0.07056187553	0.05344354607	0.03956145458	0.007842742993	0.01462530829	0.01081119174	1	0.05672154949	0.07562208865	0.1065658297	35	0.9965824812
10	292.3435149	464.6607113	1044.427748	18947.82931	2106.084136	4075.767496	2372.331466	7530	12899.13978	240.12638	3218.743773	493.0264353	738.6696362	257.0043697	1342.344224	5243.56002	0.05640381202	0.1107869718	0.2155789712	0.007877136294	0.01377686392	0.01885166643	1	0.05780173664	0.1964619385	0.7152569151	41	1
10	294.611408	172.3557674	3098.105859	18260.51329	4508.905704	924.9995578	1973.802201	8051.5	18263.70526	600.7864039	2645.403935	781.1882971	253.7563173	218.1498838	1218.286413	6105.597639	0.1722269593	0.2461398902	0.05183715544	0.01229835393	0.01628125204	0.01264136558	1	0.1399015968	0.4728149575	0.178543679	65	1
10	294.5329819	500.6469924	12429.16558	17214.16203	1155.035831	-511.1218309	2528.588014	6918.5	31033.9881	3120.812479	4109.182314	309.1949098	498.7395258	268.4618129	1613.435033	14901.30575	0.7245831256	0.06473557145	-0.02659455137	0.0287728734	0.01345082076	0.0336794946	1	0.5723494312	0.09189261534	0.02622111161	91	0.9999998821
10	295.7137713	274.8962728	8.014737975	11274.77509	80.21994252	1453.81346	2642.79673	4186	4569.013699	75.28975872	4052.645465	174.1198774	461.1162626	342.995136	1403.037397	3545.2124	0.0007701590847	0.008372282295	0.1254055309	0.01110093007	0.02045019456	0.02575646826	1	0.006672216789	-0.01570143906	0.3867375247	4	1
10	296.7505695	113.7150374	-64.73027213	15119.98522	3356.748576	1618.468766	1846.815405	6347	9869.384615	98.86969366	2473.034972	614.71389	280.5696125	216.028967	1046.67759	3931.159172	-0.004721472687	0.2265518221	0.1080419543	0.006872993088	0.01883264995	0.01104238097	1	0.002852418388	0.4347588861	0.3324934528	23	1
10	296.2032232	307.2567062	13027.80984	13160.96442	1171.162467	-457.3789619	2213.58458	5402.5	1166.487805	4900.479361	4857.130553	514.3502062	681.1370133	309.769759	1959.419184	868.8389051	1.001317753	0.09185423132	-0.03891475749	0.05285357253	0.02769179677	0.07461496439	1	0.791760229	0.1451218828	0.04727516164	96	0.8855240549
10	298.0317487	579.5759009	-21.78016111	17799.43665	869.7344643	1104.240559	2497.35719	6636	8937.107527	57.69513224	2491.296823	227.5263859	175.5196349	249.4837791	933.9110686	2923.305903	-0.001263422393	0.05041952599	0.06239605915	0.003377606616	0.01139517774	0.007256725097	1	0.001131994298	0.07035127245	0.1692887811	8	0.9999997784
10	298.9858915	678.0739725	3972.79454	13008.96507	4160.077783	-148.1995526	1782.999116	6016	14687.21505	900.3357533	3093.686668	910.9018166	198.3189835	181.7397866	1341.562218	8537.645191	0.2979089394	0.3144783876	-0.01115337926	0.01623010015	0.01876200115	0.01691547719	1	0.2361152109	0.6119596233	-0.008964008486	80	1
10	299.0023876	67.2641241	26.60519813	12968.28803	168.4510194	689.1960309	1832.547308	4667	5572.546667	64.97451683	2470.355884	154.5547899	166.6824318	254.2944348	854.5852398	2517.894526	0.002074846608	0.01284879145	0.05389063698	0.006139492763	0.01417391292	0.008033389097	1	0.002915890715	-0.007389213172	0.1393336222	3	0.9999979449
10	300.656353	416.5932751	13989.88114	19210.11211	1296.117286	-546.3962914	2361.748047	7715	31028.72632	2958.767435	4039.989732	318.6158489	522.2781311	272.1024292	1584.963796	13097.25718	0.7270021713	0.06833384451	-0.0256568872	0.0238391004	0.01108545362	0.03151925067	1	0.5743644557	0.09931370033	0.03013864549	91	0.9999986368
10	300.9651166	155.5912182	1164.074287	17487.15458	4326.781429	1585.440565	1653.75225	7617	9262.666667	246.2075577	3063.237611	889.8199932	325.4069081	203.7965131	1383.149242	3422.70545	0.06514239744	0.2486229544	0.09245094898	0.009551274122	0.02013917704	0.01138456414	1	0.05752164344	0.479481858	0.2950557553	47	1
10	303.2763141	551.5105442	3060.908472	18492.52496	3182.196831	1084.721965	2597.459168	7776	25420.64583	528.2997503	2970.551628	626.6413758	291.8268149	249.2316039	1296.53721	8354.604804	0.1670835149	0.1698370128	0.05799361408	0.009837365935	0.01334912466	0.01184242578	1	0.1356266235	0.3153456895	0.1962006708	62	0.9999990401
10	305.6014753	28.63289086	9.996998788	10045.09453	569.1993602	525.1769488	1530.732028	3727	10001.8	54.72898648	1670.182093	160.4370987	122.3038159	213.4300574	606.0810176	4162.955133	0.001091506566	0.05980000376	0.05363486392	0.00585903489	0.01567691237	0.009230932641	1	0.002486695598	0.08959069234	0.1397689124	8	0.9999931986
10	304.9566245	48.4654514	19.52014557	13796.0811	225.406331	345.514214	1541.680151	4919	12431.93548	49.52455131	1971.700391	156.7710748	88.05237701	204.3853942	662.6129434	4188.230286	0.001361979693	0.01569979315	0.02600104107	0.003833119647	0.01300341238	0.00548432663	1	0.0004883548294	-0.001853224225	0.04260916749	2	0.9999999668
10	306.5564738	597.1747654	3888.12764	12295.14537	1869.299429	-58.74138972	2330.926573	5187	4343.916667	1312.113748	4143.265592	669.9545022	236.0627876	356.8596931	1648.486128	2903.886563	0.3096784079	0.1526391173	-0.005381848222	0.02011547133	0.02629474156	0.02546620702	1	0.2445876151	0.2776566607	0.008385819436	76	0.9999999868
10	307.3049552	82.47899771	-71.48230454	16370.00393	821.8850444	1767.373495	1888.672095	6032.5	10551.17895	67.35713489	2361.958711	238.5161753	312.5426765	215.4822811	898.3716514	3289.600056	-0.00438419578	0.05183202687	0.1098529987	0.004385695258	0.01212384549	0.009554876817	1	0.001866287681	0.07390961081	0.3330968456	9	0.99999911
10	307.5659691	527.1026381	1049.794312	18864.35687	359.2933606	4184.735137	2707.208296	7083	22904.64516	192.5376991	2559.749006	164.0382665	593.547274	249.1345222	949.256724	6318.210315	0.05596942342	0.01944198555	0.2169418153	0.005870357744	0.008923519923	0.01491619635	1	0.05682869252	0.007818034982	0.7168754239	33	0.9999999141
10	308.1587177	10.84586174	40.80096079	9996.7342	171.5414839	500.2180714	1210.559551	3618	7538.410526	44.44066629	1615.130427	119.23115	113.8804317	150.9089772	569.0101781	2544.560262	0.004089642005	0.01701498566	0.05070660826	0.005204164082	0.01333655994	0.008575380428	1	0.004335662861	0.001155602177	0.1288935619	3	0.9997842684
10	308.1237411	334.9729174	5824.121262	18230.88264	3108.075544	-49.82746821	2248.368667	7671.5	9375.712644	1252.346854	3778.953363	723.565936	272.1719647	221.5177767	1604.528795	4716.460024	0.3123480164	0.1677099898	-0.002861095994	0.01643424834	0.01609171482	0.01759186464	1	0.2469991459	0.3087914773	0.01822428357	76	1
10	309.4755461	363.9951388	1223.056769	18492.91899	4608.115982	1946.416487	2241.627595	8152	10657.43182	239.6602295	2874.786498	837.663305	359.5045055	307.6352476	1306.551673	7686.541921	0.06580662081	0.2478051352	0.1028126072	0.007762460827	0.01620899576	0.01199148391	1	0.05874297364	0.4779199038	0.3310898864	47	1
10	309.3125079	394.4927077	2982.752767	17442.25607	2826.81142	2545.175266	2677.199461	7294	5089.170213	634.0863195	3590.674276	724.6559503	627.2247914	262.955398	1539.1556	3209.844885	0.1728410455	0.1606292558	0.1501301773	0.01360558082	0.01774038423	0.02051020394	1	0.1463532232	0.2974601629	0.5165210985	63	1
10	310.3585693	255.4667552	1746.182472	22688.51043	9729.728086	107.9068449	1673.364169	10920.5	11638.3871	386.2722035	3452.623189	1357.965349	155.540087	262.8166292	1542.182894	3778.187822	0.07692509744	0.4250759197	0.005082760816	0.009172073307	0.0169834016	0.007289537081	0	NaN	NaN	NaN	NaN	NaN
10	311.3950721	179.82788	5679.748206	18512.59669	6187.492613	-100.0549424	1743.638044	8696.5	20986.71277	1029.6729	3029.901075	1105.223702	245.5675093	257.4182569	1405.656602	7362.111538	0.2997293982	0.3238617335	-0.006222202899	0.01471516673	0.02093171156	0.01449367877	1	0.2379695404	0.6313864216	0.008848160544	80	1
10	311.9043112	63.98034868	1884.523243	11057.53626	2312.68005	50.19855571	1892.772835	4778	5486.425	406.0492306	2188.926577	540.9280317	137.695134	899.9269196	915.2630103	3280.119602	0.167761856	0.21078408	0.005276282293	0.01377313163	0.02291167375	0.01444828141	1	0.1329289184	0.3992329534	0.01500096791	64	0.9999999998
10	313.2464727	101.0958168	2848.322364	16367.24376	825.9555443	35.63499219	2072.263342	6111	8524.819149	469.4109371	2295.67571	220.1139812	149.5334447	252.6699988	875.7233103	3056.960258	0.1784533189	0.05306630663	0.002317235678	0.01060577135	0.01139721054	0.009670775495	1	0.1399871636	0.07334035497	0.0019841928	55	0.9999999996
10	313.9952625	649.5889649	-103.2162928	14595.85036	3438.893145	1700.278053	2125.057375	6296	7252.521739	69.58399814	2403.791358	569.2014121	295.765907	214.3767901	1006.528735	2669.096989	-0.007517513473	0.2347598985	0.116223721	0.004971146486	0.01566751153	0.01031976999	1	0.001246445164	0.4518439	0.3604838195	23	1
10	314.5993281	132.4808081	-108.7500964	17934.0643	1968.772102	2094.779928	2080.361219	7048.5	9603.010526	82.29018697	2722.475691	432.2684393	359.8666186	217.7277592	1129.673777	4667.95693	-0.005881627714	0.1110675349	0.1154207449	0.004576165173	0.01330672051	0.01062072661	1	0.001518353458	0.1963416148	0.3540020565	14	0.9999999999
10	314.5267933	378.0881033	3460.678653	20554.50304	3523.865107	1258.704209	2781.889272	8678.5	25913.77778	586.5788849	2956.942432	524.7106274	278.6053164	312.367903	1231.402172	9434.617708	0.1677781243	0.1669196423	0.06085186669	0.009723121043	0.01209510878	0.01094146275	1	0.1363489147	0.3093503356	0.2061682263	62	0.9999999087
10	314.3436918	611.5001526	3166.663553	18853.955	1868.75606	953.9024338	2306.925245	7365.5	11831.82979	596.6971901	3360.931881	423.2560391	271.1256597	239.1775006	1336.612113	4767.544368	0.1688180588	0.1006816454	0.0513167348	0.009841286277	0.01219337817	0.01160829018	1	0.1360100339	0.1724084935	0.171178977	59	0.9999998032
10	316.1305836	157.4455612	1336.747391	17864.00835	5938.6193	686.9394776	1913.745174	8254	8335.765957	241.1774269	2462.524146	972.3280605	187.0854873	230.9810143	1194.527442	2790.061345	0.07622258633	0.3295706717	0.0377874699	0.008491598063	0.01801068126	0.009247074532	1	0.06327809425	0.6458635063	0.110790433	49	1
10	316.757628	194.9230863	11681.65721	16379.91054	462.7352897	-456.1983765	1995.671067	6215	9706.673684	2999.042686	3826.776573	215.7467801	512.5190269	247.4239185	1470.750346	6890.239826	0.7203929017	0.02831947874	-0.02615350587	0.03003227614	0.01297215078	0.03833947299	1	0.5687606898	0.01672356644	0.0255994474	90	0.999999895
10	316.4419948	223.4022301	16729.77118	15483.54567	1651.084513	-621.8982891	2025.013204	6375	2581.011236	3115.051127	3019.042622	414.2442664	551.4120037	339.9338647	1267.621682	1876.534157	1.051216542	0.1126420728	-0.03735097209	0.03872913468	0.01530695738	0.04257401538	1	0.8317036526	0.187604579	0.06471319725	96	1
10	316.3147988	455.9460486	600.2427169	10447.08201	1245.056247	139.8921191	2081.653546	4344	11819.11494	329.0472432	4540.357738	487.2722103	95.70233176	221.7467609	1712.964761	12105.31698	0.05855249665	0.1223533489	0.01372039419	0.01290291878	0.02383616137	0.0118245065	1	0.04597105495	0.2177305921	0.01654884469	38	0.9997137686
10	316.2920841	570.277427	638.4680357	6765.187153	3015.960947	152.2826573	2014.755402	3458	1184.4	360.7765632	4418.020428	1854.726932	121.9026082	402.7451019	2106.38085	893.1600771	0.08589995125	0.4058066745	0.02198121056	0.01671984191	0.04748228403	0.02603672286	1	0.07050582826	0.8030273592	0.06071800872	51	1
10	317.6172934	309.448656	953.0056068	18808.24803	1244.94566	4322.670266	2608.46217	7302.5	26254.25	245.468012	3263.633046	277.318063	763.0204343	299.4482496	1267.480941	11757.59364	0.05133596829	0.06773492061	0.2189640395	0.007295258755	0.009963691404	0.02029703123	1	0.05366171568	0.1076331068	0.7244205588	37	0.9999999999
10	317.5223548	482.0835362	5514.473289	17896.9458	1661.425827	-53.58734677	2528.069514	7097	7917.822785	1239.649908	4011.708806	458.2489234	244.3886448	243.2897286	1583.416912	2663.42491	0.3133788786	0.09474929817	-0.002872693953	0.01481958449	0.01304122622	0.01811310411	1	0.2472431478	0.1580872304	0.01601724083	74	0.9999988439
10	322.5673321	38.89378514	760.1969562	10755.70639	2306.496843	352.1221152	1483.832122	4552.5	8273.150538	202.1666741	2272.196295	526.5451161	122.9584731	412.2903275	931.8066493	5497.165776	0.0713561931	0.2186089886	0.03313025184	0.01136547116	0.01902723582	0.01217980981	1	0.05822015359	0.416667387	0.08989307904	46	1
10	322.4358165	337.4754619	92.40542194	10079.71586	908.3841746	463.7960465	2564.495718	4001	1523.295455	64.12540657	5038.408008	560.2340254	184.1643126	397.600502	1926.817346	1354.328719	0.01004198151	0.09657444497	0.04304439414	0.01105474442	0.02808030598	0.01531951752	1	0.009177764822	0.1653240076	0.1063090135	12	0.7369412511
10	323.3632901	493.326124	4631.1851	14892.45818	1234.137915	33.43283826	2881.870161	5867	5867.588235	1319.884725	3958.086233	448.9162701	228.5995791	717.81281	1526.232891	5679.069172	0.3170146014	0.08751547202	0.002388279507	0.01665732048	0.01544687145	0.01885463632	1	0.2504321217	0.1431796627	0.03483787108	74	0.9998625118
10	327.3460765	270.5832553	1124.385727	16723.11804	2791.975146	1617.630256	2342.538397	6983	10217.96809	267.1191815	3360.487486	705.6017535	394.9108633	244.4211892	1453.470727	5984.380963	0.0686937996	0.1760989668	0.09936511898	0.007924792004	0.0173924274	0.01365572327	1	0.06024079559	0.3297449125	0.3174380967	44	1
10	328.796465	366.7775545	15.21070218	21560.31134	3744.704611	273.9584293	2056.936504	8784	13839.38542	86.20282803	3097.957639	566.2445001	102.2876992	257.2940302	1247.999506	3932.309881	0.0006894060232	0.1694324674	0.01364028864	0.004217281304	0.01288195162	0.004916621244	0	NaN	NaN	NaN	NaN	NaN
10	328.1710452	701.0862353	-163.0033601	12027.00925	1015.876757	2723.272615	2591.719154	4759	3420.731959	69.34054018	2088.449241	221.5139	481.4696545	325.5585319	776.8056323	3340.770088	-0.01319993364	0.08729665935	0.2274555103	0.005709075611	0.01272582779	0.01701666152	1	0.003077338628	0.1487574501	0.7398338541	15	0.9999999983
10	329.6004032	59.15302166	801.2720465	11726.72516	3687.167184	37.34685705	1445.290809	5336.5	8587.797872	181.6111424	1964.363698	635.9100899	92.66468043	246.4816605	853.7430964	4444.73881	0.07206517368	0.3188970901	0.003642683187	0.008982372756	0.02301310032	0.008658584766	1	0.05758290279	0.6234176507	-0.008839985456	48	0.999999985
10	329.471984	172.6763347	12220.41504	16597.68398	625.2730178	-501.037324	2249.655241	6434.5	29869.08889	2371.353941	3075.260592	176.0672528	445.008627	261.0704082	1184.022737	12370.37385	0.7263692037	0.03957094044	-0.03026148693	0.02567095365	0.01145765891	0.03170931382	1	0.5733236527	0.03985296391	0.0130902746	90	0.9782434832
10	329.651306	450.5429244	13.62931292	16974.40012	2671.967646	1089.60519	2527.317097	6960	3560.674419	72.61701327	2963.965488	573.957752	208.9455964	229.3244658	1230.203658	1855.131202	0.0007370709229	0.1619795282	0.06336764891	0.004680974266	0.01310970902	0.008748335568	1	0.003667132815	0.3007628598	0.1767816439	18	1
10	330.5340576	217.7316828	1144.02116	17180.75856	5665.994326	1642.381062	2326.631784	8011.5	19133.35955	277.5397373	3325.723604	1202.643362	380.5672969	207.432679	1564.290647	7916.204417	0.06863461286	0.3262606193	0.1004243739	0.009933810686	0.02051196012	0.01375505212	1	0.06144835694	0.6399056976	0.3260372392	50	1
10	331.008261	289.1619711	-77.76274743	21629.80728	2381.19641	1326.127816	2162.663114	8568	9420.604167	86.31494827	3387.92181	395.4845288	220.835445	233.0745292	1284.900224	2848.441031	-0.003660564009	0.109197945	0.06060189056	0.004065047641	0.01130697147	0.006748134285	0	NaN	NaN	NaN	NaN	NaN
10	330.5320978	522.3794997	-59.71150268	21094.64807	3563.205829	1217.643694	1998.803694	8644	9885.413043	88.2104226	3071.437315	580.8920541	200.608331	219.5377822	1258.226624	2703.95248	-0.002625902862	0.1637023696	0.0583446051	0.004283311565	0.01243267158	0.005871621308	0	NaN	NaN	NaN	NaN	NaN
10	332.1385984	114.0727334	1140.300179	12656.92725	661.1083243	165.3306423	2138.287662	4804	8040.310345	254.142139	2637.70463	197.5466991	117.3773346	555.8569476	940.4896894	3594.768493	0.08783155588	0.05283520234	0.01287431554	0.01450704791	0.01742937281	0.01078181397	1	0.06864570254	0.07385810262	0.01797954679	34	0.9999999832
10	331.982667	145.5506432	5395.847406	17947.07867	5817.367785	-170.3700252	1708.285103	8299.5	24093.76471	988.909812	2737.183129	1037.470571	241.8925306	233.6451688	1314.616363	7462.263683	0.3042913975	0.3248730188	-0.009955611604	0.01758191797	0.0207867623	0.01433529266	1	0.2413526168	0.633383807	-0.003021105893	80	1
10	331.8379473	611.6437367	10839.64051	14813.88923	193.7887267	-543.8585741	2399.241723	5648.5	7533.287234	2269.026903	3110.963956	293.9844819	400.388058	1566.35135	1116.536028	4053.058502	0.7235038874	0.01226669279	-0.03560871265	0.03066721083	0.03574207817	0.03351673922	1	0.5704692785	-0.01658344175	-0.006990868574	90	1
10	333.8895646	487.4128298	5692.058584	17973.06371	1773.909552	-120.7344429	2648.882798	7146	9134.506173	1146.849885	3627.779843	454.545607	234.7054417	686.9206337	1448.207368	4870.470137	0.3119728319	0.09956489574	-0.00677611133	0.01421080878	0.01654569386	0.01569111241	1	0.2458995821	0.1679964968	0.002328347454	74	0.9999999495
10	335.9055634	193.2231923	-20.95061049	16903.81777	5391.443976	2076.164346	2619.099289	7686	3378.915789	114.0407211	2636.814161	1000.493652	322.971013	282.2097614	1251.586541	1357.497813	-0.001366423991	0.3275114151	0.1248083876	0.007667488114	0.02226522605	0.01185642623	1	0.007447556265	0.6434668291	0.3946849954	27	1
10	335.3302785	677.3089829	956.8614337	15984.09698	3747.171991	1401.595676	1700.41218	6854	11629.67391	207.0122571	2637.917829	636.9485284	275.0586888	206.9107009	1122.428876	3910.916767	0.06237323913	0.2381260573	0.08916871394	0.008005519597	0.01557234617	0.01236364443	1	0.05501558104	0.4577853466	0.282706146	47	1
10	336.2370943	159.5104043	5615.18415	18156.16804	6047.958582	-145.688281	1729.980497	8602.5	19974.15	1010.385438	3189.088848	1134.254843	219.5088485	251.5746154	1504.062663	9243.144285	0.3079586733	0.3227098548	-0.008043969149	0.01862892949	0.01972158587	0.01263826815	1	0.2443804703	0.6289058303	0.004365856178	80	1
10	337.5814689	98.37156211	9308.102584	13255.70854	2092.347321	-459.5552964	2044.236695	5615	13115.85106	1946.562774	2659.463141	432.9979479	423.6074428	415.7131982	1070.222497	5214.610351	0.700567878	0.1562102409	-0.03341012193	0.0312754469	0.01659236085	0.03744802573	1	0.5535156391	0.2809659035	0.0001558124217	93	0.9999999441
10	338.5865413	81.29204773	12655.487	12947.40912	385.3151329	-725.9768136	1959.808367	5032	19193.92553	2647.154594	2677.202474	173.1081522	445.2392422	453.6884337	961.84736	9485.44797	0.9577439145	0.02926219454	-0.05250808653	0.04295802076	0.01953011191	0.04046207613	1	0.7557040688	0.01608112348	-0.01179240106	94	1
10	342.802743	123.5063063	7591.67184	16616.22189	250.0235421	1617.46101	2480.550661	6162	5762.311475	1367.48863	2740.690618	209.2168813	447.5581071	294.6495525	1061.511214	2550.531085	0.4711735505	0.01591990241	0.09435493247	0.02193662726	0.01230031657	0.02647891976	1	0.3786482464	-0.004971779041	0.3862253357	82	1
10	342.5164751	414.700058	8936.568131	18041.55093	2107.171951	-153.0259504	2599.769664	7434	46688.18947	1743.679568	3351.609559	434.3107973	331.3838232	197.5863483	1378.757173	17278.4988	0.490664262	0.1206071152	-0.008423765281	0.01930207004	0.01133700043	0.02075914574	1	0.3880299511	0.2097422908	0.03789982409	85	0.9999999988
10	344.3053946	39.11330707	1558.516023	9242.249955	891.7363871	1306.826608	2064.708961	3746	4503.2	333.5335843	1874.317399	211.8561899	314.9988258	257.4862496	715.4820508	2492.794197	0.164664832	0.09648644313	0.1379915229	0.01979593416	0.01895354947	0.02200991355	1	0.1385273801	0.1648995801	0.4704844062	60	0.9999999999
10	344.2607068	304.4254161	-276.2921986	18109.44838	309.1206438	4395.243388	2544.780715	6713	7120.978723	94.00046882	3409.868817	185.6196712	899.4820519	269.0489785	1264.422766	2992.505463	-0.01532724551	0.01745662631	0.2416910324	0.004901184495	0.01019132284	0.01772405637	1	0.001796910018	0.004712140665	0.7863880623	5	1
10	344.25279	531.4473147	-218.2141293	17049.25789	249.3630542	4048.354307	2507.502431	6188.5	6568.215054	88.90660615	3229.037192	171.3850384	859.1803339	290.4532487	1176.082462	2836.212105	-0.01359113332	0.01491008674	0.240657386	0.004618481074	0.01056745669	0.01884781636	1	0.003087416931	-0.0005773016091	0.783116328	5	1
10	345.4572156	136.5699692	13763.72624	13387.39761	928.4293129	-750.922816	2028.33075	5489.5	10718.30488	3432.331052	3192.756931	249.6628473	623.9707191	300.6270071	1238.314675	5969.165367	1.035783391	0.0657620473	-0.05531516429	0.03966555645	0.01753070976	0.0547165171	1	0.8178505371	0.09069261598	-0.002593237073	95	0.9999999999
10	347.1077498	55.67176407	654.5117748	11349.77001	1116.263433	2239.069698	1898.8388	4486.5	5281.47191	140.3695582	1977.992414	222.5130269	468.4383511	223.6265794	736.6011493	7710.350471	0.05905837325	0.09661112439	0.1959386221	0.0103773279	0.01470151666	0.02149556111	1	0.05847447763	0.1669047129	0.6473262699	41	0.9999999994
10	348.5230198	110.3919288	7108.225049	14638.73572	298.2696538	-271.3633463	2284.444912	5493	16782.95294	1388.031069	2707.772942	159.1243734	280.1809311	275.9116716	963.0568001	8238.373614	0.4834014583	0.02180418852	-0.01889585987	0.02353825225	0.01374993434	0.0216003215	1	0.3807698029	0.005606894951	-0.003294232753	81	0.9999876409
10	348.8733537	608.2262988	-22.39867722	17903.49909	3060.188765	473.9087368	1730.770971	7245	7547.354167	64.45621234	3014.867961	607.5094959	114.4519813	210.092666	1270.278265	2891.638952	-0.001277803919	0.1695769999	0.02768152013	0.003823090684	0.01429941383	0.005754207548	1	-0.0002846701438	0.3160141998	0.05289736955	17	0.9999758838
10	349.5371978	504.7120935	1147.458094	18814.53953	1175.875986	1877.2898	2061.204716	7002.5	20813.07368	291.4615037	3746.694391	314.3947975	399.4644244	225.3750641	1434.914082	8154.707837	0.06083466094	0.06493791883	0.09855491676	0.007042644979	0.01070273899	0.01127704763	1	0.05306154529	0.10021495	0.3091869053	36	0.9999999988
10	349.2698091	573.4476097	-103.7751501	17116.48435	830.7359249	2230.267727	2958.943667	6469.5	8569.574468	65.23966665	2859.861393	269.2805297	395.0156662	256.0497267	1096.222266	2650.726642	-0.006025080985	0.04902820211	0.1296250519	0.003670533175	0.01133672399	0.009295579565	1	0.001874624231	0.06838880332	0.4011554181	9	0.999998105
10	350.7105491	257.5375405	3522.282987	20542.35011	6788.119873	1133.261496	2114.237729	9562.5	22128.5814	561.1855661	3057.863176	998.788333	251.1174976	259.2184905	1328.694752	7162.516325	0.1691212855	0.3248149747	0.05454312179	0.01171117851	0.01867812744	0.01297348714	1	0.1382348881	0.6353761925	0.189805297	67	1
10	351.2379507	163.2835904	16323.7667	15648.91848	1770.152663	-642.0843288	1585.509671	6514	4686.717391	3499.310863	3435.8771	467.0173844	620.0645713	315.5246047	1420.407853	2536.565946	1.033271241	0.1148608494	-0.03918753151	0.04137296391	0.01653607303	0.04844840934	1	0.817328986	0.192333739	0.05434506568	96	1
10	355.2459984	68.25472799	3986.573424	14093.53821	2212.676302	-87.34009286	1628.694704	5825	24499.32222	816.4516682	2500.040021	378.1862543	188.9605778	201.6778258	968.2192243	8685.758394	0.2832945922	0.1519992165	-0.006882782244	0.01731494767	0.01638422513	0.01401314165	1	0.2235037071	0.2765657761	-0.002830001144	76	0.9999998457
10	356.6894418	450.4241169	1553.846267	20375.82964	3466.77271	173.9289885	2220.552526	8420.5	6088.053191	279.108791	2859.944221	546.8093352	131.7711845	224.9595652	1183.288563	2659.245699	0.07792734752	0.1645223057	0.008972073085	0.006328299879	0.01241999654	0.007040876158	1	0.06138743021	0.3045822757	0.005881341366	42	0.9999999999
10	358.6610387	330.5152737	-336.6981813	19075.63365	1985.833555	4712.530752	3198.441939	7667	10280.92553	88.50341648	2480.417056	440.0616566	678.7512825	565.0324093	1039.661316	3482.539057	-0.01726715105	0.1049107761	0.2475097361	0.004741975548	0.01573820515	0.0177991312	0	NaN	NaN	NaN	NaN	NaN
10	361.6796333	141.096669	3039.148896	17701.40166	1120.900582	973.9694337	2353.149293	6813	15318.78723	549.093496	2644.057695	269.0745108	247.11447	244.6307348	1042.464718	5615.69546	0.1736234799	0.06271864027	0.05535879075	0.01188042397	0.01126741759	0.01195369576	1	0.1398046086	0.09400553585	0.1850296836	56	0.9999999539
10	361.8371948	525.7541968	19131.63074	18773.81707	489.0097211	-774.4120019	2100.532128	7420	20616.63158	3721.459184	3695.595392	223.0189908	573.2015923	329.0946854	1445.241243	8763.530907	1.01655447	0.0243584434	-0.03870309045	0.02576905014	0.01190739853	0.03432156904	1	0.8033573024	0.005573153866	0.04924854344	94	1
10	363.6133974	366.972819	38.17195845	19634.90977	3309.467332	580.420741	2174.512249	8015	1931.902174	75.33959149	3448.285535	673.7354439	131.0636182	272.5657295	1443.235707	844.7014566	0.002108329118	0.164890481	0.03030900505	0.003975772512	0.01208551225	0.006467081091	1	0.002548104581	0.3063363271	0.06261831105	17	0.9999963962
10	363.7505332	251.9747749	12405.82025	12099.44839	299.3046074	-702.3278428	2198.834631	4761.5	9711.678161	4057.420305	3799.870565	175.047727	576.9866059	307.2393072	1404.839702	7796.086755	1.012748479	0.02325435207	-0.05372132345	0.06089039693	0.02324612857	0.05817409411	1	0.7993084122	0.003135356072	-0.003700665312	94	1
10	364.7822468	479.4732545	2926.996307	16992.10702	110.9749166	999.488209	2490.548414	6208	3821.043011	756.5053828	4569.308886	201.071621	304.9186574	235.7474022	1666.635952	2816.945597	0.1718551712	0.007388943793	0.06101821452	0.01008321096	0.01302741944	0.01939379744	1	0.1383448554	-0.02018374566	0.2024209549	53	0.9999999995
10	365.0059177	37.4079836	2128.23102	13244.59667	1240.04078	572.0240289	1716.67775	5111.5	6526.130435	381.9340539	2066.354553	236.1153294	179.6104104	224.9541774	760.1985461	2550.22627	0.1586817828	0.09561798732	0.04394036899	0.01276798922	0.01564617572	0.01266762712	1	0.1274128043	0.1619509891	0.1431458083	59	0.9999996101
10	365.473001	351.6277294	-52.62763709	19289.86119	6692.42345	513.4339685	1822.863285	9158.5	15202.23077	96.63486536	3303.79537	1181.057985	132.3609991	260.4758939	1486.223534	5801.78291	-0.002910897116	0.3380023211	0.0273496524	0.005017127055	0.01779594029	0.006197928202	1	-0.0002785442068	0.6638940943	0.05691884547	25	0.9999936055
10	365.3761597	417.3842289	-65.82557702	16794.52602	140.4531862	2045.009916	2788.259912	6076.5	5793.035714	233.2038239	3112.885582	198.7741158	424.774911	584.9659903	1123.527515	3290.498184	-0.004134742911	0.007945171816	0.1244380317	0.01763287643	0.01356917979	0.01255664976	1	0.002703682292	-0.01654956674	0.3822562941	4	1
10	367.4092882	295.6495276	3534.761698	20021.11823	3449.600634	1264.373034	2700.092836	8487	13555.03191	543.510531	3070.007441	647.3390428	286.1408128	270.650927	1320.10848	5058.981878	0.1688194436	0.1689481843	0.06130676697	0.009939316663	0.01487565864	0.01195947527	1	0.1372235567	0.3135361115	0.2080480524	62	0.9999997037
10	368.5098063	96.52795512	941.2208515	14417.65563	3215.170108	1231.214472	1766.363811	6189	5104.315789	192.7196148	2145.166337	483.9426163	222.7146763	255.9509948	888.8089919	2360.588969	0.06525123813	0.2150953779	0.08821954686	0.008991612238	0.01963202397	0.01202188791	1	0.05705830481	0.4101778568	0.2793124699	47	0.9999998613
10	368.3379511	117.6269316	1856.304393	10602.11433	1583.519388	595.4568486	2379.420501	4389	2960.884211	581.5813663	3358.290858	565.070766	225.1956594	356.289809	1352.279675	1817.264011	0.1727130999	0.1485549504	0.05462778039	0.01899221679	0.03033919458	0.02461107477	1	0.139707702	0.2712926083	0.1851141659	62	1
10	369.5886218	165.364677	5275.584577	17219.21275	5652.139519	-145.2451379	1816.948548	7996	15216.85106	1021.437945	3049.25416	1093.796649	258.4561079	220.4964361	1449.121226	6661.57111	0.3096557013	0.332329222	-0.00733989641	0.01586000188	0.02275028866	0.01656797108	1	0.2458530916	0.6487668269	0.007507976577	80	1
10	369.4298903	392.2838571	-354.9649893	21227.22767	2306.85348	5203.274654	2555.557269	8409.5	9519.826087	89.17164507	3034.870745	371.4635478	819.4954516	249.8476715	1179.658886	2682.490935	-0.01616108869	0.1060267516	0.240048441	0.004674653973	0.01126293875	0.01456430891	0	NaN	NaN	NaN	NaN	NaN
10	370.3297193	193.5731422	1237.025175	16284.93423	236.4372676	678.7854066	2371.207908	5851	9411.670213	239.9837426	3105.435068	181.8434442	194.7361572	301.1469574	1130.537493	6490.597352	0.07671988842	0.01675326934	0.0430144298	0.007366714092	0.01115128618	0.00951829901	1	0.06156180766	-0.0001725638165	0.1187240929	31	1
10	370.7154669	717.4315902	732.2252281	14618.23318	736.1036689	2852.203758	1922.997374	5486.5	17633.78723	171.6176715	2213.048434	167.3907964	410.4382421	232.9574112	778.5699028	5196.362704	0.05247555859	0.05342987774	0.1955916844	0.008373030964	0.01254982103	0.01668550261	1	0.05287690163	0.07777532364	0.6432076108	37	0.9995979695
10	371.9910372	234.2875415	814.5148664	13737.19524	579.8405008	2968.484171	2504.94399	5216	4819.829268	198.3248038	3530.556792	233.1550647	694.2818129	347.385622	1306.825519	2937.329478	0.06145789151	0.04425876604	0.2134998189	0.01202565019	0.01421177639	0.02925686781	1	0.0611556316	0.05897868983	0.7070099395	37	0.9998343758
10	371.9965185	407.4644415	5512.521534	11011.04542	83.21032911	-112.4470772	2501.658427	4153.5	3728.368421	2368.784896	4399.407796	169.046267	384.9848028	385.2958078	1625.665944	3234.805102	0.4952157699	0.006775180094	-0.01068728212	0.06179637347	0.01820301978	0.05164102578	1	0.39059911	-0.02544054229	0.02734306175	81	0.9999999988
10	372.6766954	641.5223854	-24.44398596	15446.3585	5127.2751	388.2896709	1848.563723	6976.5	7370.62766	94.56019801	2727.495998	936.5633302	108.449958	332.7734316	1251.693284	3085.800661	-0.00197986288	0.3360219483	0.02463233162	0.006423398912	0.01916018098	0.007087635587	1	0.0002626260009	0.6597599658	0.04764779873	25	0.9996042558
10	374.7589023	64.41836151	-57.06235504	14793.98945	1302.974136	1627.751965	1943.292197	5673.5	5647.425532	76.22379475	2508.063648	252.2490347	292.3791092	237.8043642	907.6414103	2541.346479	-0.003567389863	0.09375592525	0.109242844	0.005813762604	0.01472020704	0.01195061277	1	0.00280483292	0.1604843815	0.3325474215	14	1
10	375.4822629	133.4036605	891.5539534	15245.08766	1522.161519	3171.035464	2382.107408	5961.5	10272.85185	201.019285	2387.031073	264.3766777	564.0918964	267.4381189	899.3361915	4789.740933	0.05850183751	0.1017821143	0.2073665208	0.009467037465	0.01347627066	0.01772319938	1	0.05884437507	0.1777374606	0.6869754359	41	1
10	375.6912869	219.463113	-41.95074283	16171.96104	991.5016802	998.7895257	2214.938933	5994.5	14901.24731	57.16406666	3082.215206	266.0713126	211.1451495	232.4720754	1156.643312	6223.682678	-0.002835789313	0.06289798708	0.06203596829	0.004047310897	0.01332059177	0.008574907146	1	-4.417867247e-05	0.09613477744	0.1680943073	8	0.9999996811
10	376.7389486	281.3558914	1960.122436	11382.33634	1635.135922	826.2836721	3139.052709	4760	3512.516129	602.5601709	3384.509823	516.9112843	297.2495211	540.9562243	1367.341129	2876.979744	0.1724061884	0.1435733482	0.07595341507	0.01451647025	0.02654174486	0.02616650133	1	0.1408644132	0.2612811478	0.2587882926	62	1
10	376.450303	698.2313962	-49.07008649	12926.25904	694.0751756	373.5266286	1914.232182	4876.5	14198.58696	55.9321983	2776.578886	167.620331	108.8438622	205.3169869	968.0762052	5782.80967	-0.004180398232	0.05330429985	0.03062134348	0.004684354754	0.01389747056	0.007559018425	1	-0.003310078413	0.07592786069	0.05860020784	7	0.9999901923
10	377.5504681	243.7967689	893.3577124	14537.06678	679.744234	3071.497284	2544.009209	5463	4374.261905	209.0384757	3291.856594	261.6818899	728.5779357	374.4879609	1239.672856	3712.980413	0.0604150607	0.04965106258	0.2150475957	0.008204823261	0.0144285433	0.02469718607	1	0.06047348315	0.07014586069	0.7123146098	37	0.9999960843
10	379.4242313	668.6379478	-25.61610082	13776.37588	611.0682805	784.690794	2134.542125	5122.5	5206.180851	56.91590535	2104.100924	185.1810443	160.6671092	228.9189222	752.343965	2753.563501	-0.002015566156	0.04518155823	0.05826776215	0.004275831383	0.01337796335	0.00762819141	1	0.0002139457589	0.05948662826	0.1546382148	8	0.9999283258
10	379.9499965	149.724346	44.80993327	17432.58992	2934.231322	514.8224845	1786.453947	7093	4255.075269	84.27980247	2482.06372	547.3288285	122.6534093	248.4501688	1066.067981	1433.004318	0.002616071313	0.1683608597	0.02943516085	0.005428351401	0.01448870234	0.006061205851	1	0.002920142907	0.3134880394	0.05981938482	17	0.9999858721
10	382.5281126	16.66280652	41.75884754	10261.55265	1557.377884	249.6492779	1288.55956	4087	4579.021277	53.99760331	1734.595717	271.8988097	74.01763318	189.1843969	684.3531711	1456.114464	0.003729209237	0.1498871267	0.02478664548	0.00567650262	0.01595783179	0.007248315857	1	0.003345752782	0.2752616236	0.04335403754	17	0.9991446544
10	383.143435	91.30626752	34.73684894	15538.25302	931.8399409	209.5571694	1691.178607	5813.5	12857.92553	64.67324639	2151.013869	217.7279899	85.25673453	224.4963173	812.97209	4702.49174	0.002333816997	0.06262848041	0.01375623954	0.004419196431	0.01297789064	0.005512819042	1	0.0008039830672	0.09490717803	0.001937720947	6	0.9460009622
10	383.4072928	353.5609373	62.2389854	12784.35438	1829.344058	412.8488178	2107.443228	5166	1686.462366	75.2213069	4361.19724	759.3333549	149.9396282	401.1463069	1725.711921	1389.406822	0.0043956127	0.1535916566	0.03340867416	0.007951456512	0.02895767296	0.01106184907	1	0.00448698112	0.2830177795	0.07350849108	17	0.9991909014
10	387.6774239	535.4772957	9078.275291	18646.41337	2131.190641	1822.488014	2212.874525	7686	26644.34043	1544.982134	3171.188853	431.3478629	460.2997784	230.8124427	1296.440021	9482.958232	0.4826383023	0.1116551072	0.09178767627	0.0191666366	0.01266597711	0.02194604403	1	0.3883446897	0.1926196799	0.3830827128	86	1
10	388.3058331	195.6128901	4921.830101	15931.94059	432.1057681	1255.894643	2620.398123	6110	27695.97872	1100.56922	3149.509736	180.5833237	364.0303217	263.431612	1170.352888	12084.4114	0.3048045514	0.02798328901	0.07499486928	0.0186480611	0.01306441018	0.02220320192	1	0.2451576408	0.02127190168	0.2817363338	70	0.9999941437
10	389.1847661	409.7163025	92.32617979	14540.89716	1289.669086	326.1060222	2423.716704	5658	2028.170213	75.42610936	3871.615646	459.1371097	106.0624197	278.3721815	1514.739519	1311.576837	0.006851040816	0.08998854007	0.02272202501	0.006366914557	0.01796052041	0.008478813384	1	0.005216550781	0.151489814	0.03493668871	12	0.8914300312
10	388.881969	137.2999449	-49.84426121	19382.37238	1160.149885	2332.319283	2556.76196	7432	5842.216216	118.8340331	3600.632396	374.2490477	458.183489	278.957428	1395.517847	2907.012552	-0.002612276322	0.0602790168	0.1214963758	0.006987981544	0.01653495119	0.01080140529	1	0.004127878305	0.09148937054	0.3741294999	9	0.9999999996
10	390.6664106	556.4730266	-77.14408916	16474.06761	5390.525556	2055.661856	2549.866578	7537.5	4256.723404	91.50506392	2513.411293	918.9466164	332.1514533	253.4777757	1195.639535	1502.98318	-0.005167496213	0.3349757012	0.1267627156	0.005933150693	0.01762516356	0.01064878547	1	0.004616133211	0.6589449093	0.4008403	27	1
10	390.9479138	33.78747021	1866.868489	11146.68431	574.8505598	1530.325637	1857.776813	4278	7475.589474	308.3307408	1742.850904	158.0694569	317.5781988	221.7596427	626.3688181	2880.436028	0.1622590946	0.05434683885	0.1346756801	0.01563829583	0.01464285735	0.01940398364	1	0.1360586939	0.07784377397	0.4570595684	57	0.9999999955
10	390.95154	55.93099984	2857.50125	9747.093308	3024.548727	-64.1478014	1678.892655	4542	4963.678161	757.6085278	2478.214942	769.8634236	167.9979429	252.5970063	1117.767213	3749.028434	0.2854076173	0.3001250189	-0.005599314618	0.02576718991	0.03103554556	0.02029022425	1	0.2264374727	0.5825039759	0.006972605915	80	1
10	391.7383741	452.5988545	8733.21913	18591.73821	1190.909197	1914.499749	2390.17299	7368	42435.65957	1810.683721	3483.429888	260.2474846	472.8880808	279.4043082	1351.671032	14783.17644	0.4723806663	0.06403186434	0.09991766077	0.01741773572	0.01107299254	0.02603164131	1	0.3803626929	0.09445974959	0.4073614303	84	0.9999999962
10	392.6603571	108.3566705	11.83345209	15087.13217	1445.463016	433.5278048	1695.759838	5722	8446.778947	67.41995864	3018.08751	380.2893713	119.6383823	290.6664065	1174.415378	4406.314821	0.0006913389212	0.09976267948	0.03045309172	0.004941511535	0.01439382813	0.006919485734	1	0.0009180688221	0.1718354832	0.06065256463	12	0.9999837448
10	392.5031479	330.3159885	9096.935277	18161.77386	2085.823996	-215.3950715	2361.744277	7432.5	27648.69565	1785.031468	3277.053871	439.6262756	353.3882898	231.2668264	1353.012915	12408.26781	0.4962540128	0.1161805401	-0.01125866736	0.02102091431	0.01255556584	0.02257868165	1	0.3922480093	0.2005100534	0.02919899264	85	1
10	394.8009615	642.4989778	-8.645434927	17375.39709	2789.441075	463.4723265	1908.670395	7003	2126.184783	70.17291494	2475.877179	509.8381481	119.4419674	242.5454957	1031.30966	1201.631537	-0.0005893360771	0.1633042999	0.02793452722	0.004181306238	0.01449130508	0.006270697973	1	0.000230386525	0.3030551851	0.05372417082	17	0.9999918303
10	395.6117395	74.32951724	6759.263242	15083.98462	2254.485501	-267.4665663	1657.790194	6295	21901.52083	1301.582375	2641.160385	459.6959406	252.1453567	215.7185006	1081.5062	9716.926399	0.4544281178	0.1550288199	-0.0178233059	0.02294363656	0.01547744497	0.01827247518	1	0.3588554532	0.2810599237	-0.001774135213	87	0.9999999736
10	395.4166181	175.6472482	7250.936019	15840.42684	5019.231904	-211.9997566	1817.54328	7358	22567.98795	1656.75252	3357.522011	1162.690556	300.1524583	254.6585517	1588.720841	11623.38002	0.4716865926	0.3285250348	-0.01441623068	0.02320157786	0.02064956922	0.02174418991	1	0.3741745025	0.6392824109	0.01966335207	89	1
10	398.0995945	219.231204	1375.259378	19589.15484	6859.513034	115.317997	1548.231885	9218	13172.5	227.2170137	2615.978778	961.5616596	139.6670491	229.9606776	1184.426954	5822.024779	0.07228972013	0.3397449015	0.005733559056	0.006928483578	0.01938635429	0.007643670304	1	0.05806687689	0.6665019017	-0.0008566144655	48	0.9999997758
10	398.377744	244.4556309	-49.55918415	18565.86731	6611.018444	1056.909703	2040.386972	8816	14823.3587	98.67953452	2783.499098	1015.060878	193.553191	241.1670262	1282.628947	6080.171152	-0.003241111722	0.3440298041	0.05631657199	0.0055267013	0.01798914007	0.007551144567	1	0.001462344243	0.676719654	0.1574321988	26	1
10	398.6051013	748.3574285	1653.891063	9781.85209	2190.5498	-30.00780681	1771.452316	4216	12916.65263	373.6082196	2209.704737	475.401	117.9015333	161.2888975	915.6287601	6598.065795	0.1687834756	0.2259223396	-0.002477487475	0.01206605649	0.02170848062	0.01291454204	1	0.1333369077	0.4303902168	-0.01114086804	64	0.9999999967
10	399.4474944	13.28755635	-104.7931872	10138.41889	892.3690298	2093.116547	1339.945738	3860	3230.744681	72.95787253	1811.988188	207.5620785	414.7849064	145.1641244	682.0309582	1463.813064	-0.009583687397	0.09373280758	0.2026784388	0.00823815463	0.01516977321	0.01864844141	1	0.004330254382	0.1616973222	0.6549977323	15	1
10	399.5260521	316.7884318	1270.57244	18232.99984	2071.933951	778.3816223	2493.775746	7330	17215.92045	245.3086828	3004.710729	435.4719285	207.6835654	317.3935972	1232.137941	8726.165148	0.06993092177	0.1086688607	0.04270773356	0.007323314068	0.0132923013	0.009553883928	1	0.05686744207	0.1897319592	0.1191438651	39	1
10	402.3567855	142.4331126	4756.029227	15662.44719	3563.258207	1094.840987	2473.05492	6774.5	16640.93182	917.2591427	2715.553969	671.0358372	332.4999292	254.152049	1171.506903	8473.09273	0.3082528397	0.23694145	0.06877282885	0.02007600743	0.01973051157	0.02218526571	1	0.2491255495	0.452745004	0.267832454	79	1
10	402.7762941	301.5196497	-56.47244471	19810.37648	6994.337152	1176.389572	2146.474288	9354	17027.98901	107.3976163	2566.199513	961.6121708	194.07057	253.0096733	1169.62462	5078.71124	-0.003060550195	0.3428523024	0.05770649013	0.005635646929	0.01779440291	0.00711588795	1	0.00169048188	0.6743038143	0.1622514716	26	1
10	404.3565218	126.424078	-190.4229874	16091.63381	1556.428127	3710.397058	2376.731348	6276	7262.468085	96.68508473	2149.876678	339.4407359	551.8635369	242.443765	878.5524961	4222.925834	-0.01251004573	0.09947565893	0.2345724182	0.005851676648	0.01434904557	0.01565238421	1	0.004202376868	0.1739973163	0.765056258	15	1
10	404.9684831	53.99201266	42.82787888	12650.11286	112.5419681	717.1558506	1842.714908	4516	3709.916667	48.78328738	1924.248809	139.4845541	123.423413	211.090317	673.4913231	1351.110139	0.003485199183	0.009777442931	0.05716597729	0.004189947988	0.01150344413	0.006791887327	1	0.004234212532	-0.01370400796	0.150904181	3	0.9999999767
10	406.9284467	183.8580987	3033.444274	16924.52418	240.5982644	983.8408478	2505.264887	6172	6305.273973	600.6600895	3009.523234	194.463462	259.3642819	259.4421635	1139.671609	2509.832416	0.1815131116	0.01434774624	0.05679023851	0.01157906217	0.01217580896	0.01297248846	1	0.14579313	-0.005956930833	0.1901909284	53	0.9999999612
10	408.0128199	437.8193146	5873.02934	18697.27401	1962.054675	-28.84516741	2448.571242	7414	18421.86316	1137.422226	3455.479618	463.9657489	219.1417729	203.7498347	1395.457624	7417.62375	0.312017143	0.1069609825	-0.001666046783	0.01505133379	0.01455271502	0.01307683157	1	0.2463381356	0.1833379163	0.02029164122	74	0.9999999967
10	409.0473169	99.0336582	-20.8510103	12163.68936	109.4959203	1396.265956	2204.737123	4493	7298.133333	93.86711534	3036.265906	153.7011062	360.4045107	244.3928397	1059.101702	5578.87655	-0.001850578061	0.008332401742	0.1190597671	0.01071156451	0.01657577716	0.01752752272	1	0.004159691135	-0.01584071234	0.3641485472	4	1
10	409.2017622	697.6697929	6511.092573	9335.4813	864.6894143	-515.8741012	1933.626921	3709	3094.895833	2336.964481	3187.749224	322.7694478	357.1239347	277.8313914	1244.938078	3021.815312	0.7172076919	0.09461483981	-0.05091705181	0.03612219673	0.02349464691	0.05258218158	1	0.5650783661	0.1533623843	-0.05876487135	92	0.9999930806
10	412.912814	224.3113448	3084.17781	17500.90492	224.1296157	2807.621508	3048.894549	6413	10078.63953	454.9153579	2307.236762	180.0229666	465.710552	316.7347775	909.6035482	4191.172403	0.1761561095	0.011834566	0.1595482954	0.01181371258	0.01069830298	0.01670172945	1	0.148452618	-0.009773166356	0.5450177016	54	1
10	414.4246775	369.3937284	6149.401926	18976.10751	2089.405196	-129.042849	2260.142922	7708.5	17775.15054	1235.292016	3697.84447	485.075693	262.2299513	245.0693688	1513.169977	9614.105159	0.3184172093	0.1106667212	-0.006902250337	0.01738713443	0.01210604967	0.01578768789	1	0.2511023965	0.1908636904	0.003720353545	74	0.9999999915
10	417.3468577	70.34388144	880.7746613	12498.73833	1931.085567	436.5004356	1680.447425	4991.5	8162.579545	188.951784	2503.939695	369.5291272	138.0377063	210.7583638	958.9979213	4224.376746	0.06928663422	0.1526992816	0.03456151893	0.008976007829	0.01504352247	0.00887667815	1	0.05615202127	0.2805743494	0.09221432487	43	1
10	417.7041724	84.99102177	73.19706343	10608.98866	4330.696285	287.2978367	1663.682275	5090	2431.516854	94.57948073	2404.073516	1026.505656	103.9760104	280.7286177	1133.48217	1484.075999	0.006215405579	0.4077522089	0.02800114407	0.01077153992	0.03303968541	0.01032758801	1	0.007571228571	0.8078786445	0.06354506303	29	0.9999999928
10	417.506932	192.7707897	2806.278895	15689.85415	141.0189436	864.2180636	2346.756085	5698	3425.901235	745.9981428	3843.319727	215.6129085	258.2034296	363.3393699	1422.494294	2368.551776	0.179702563	0.0105194002	0.05742108814	0.01245071076	0.01674063022	0.01659675222	1	0.1443660147	-0.01383877525	0.1918400049	53	0.9999999968
10	418.6327477	32.31310558	3409.131218	11224.78921	203.2192046	-106.8410181	1609.785094	4149	5476.377778	728.6513521	2200.829585	146.9467033	191.9372567	851.796762	783.8301047	2781.841519	0.30400766	0.01756077402	-0.009854583563	0.01575597714	0.01560008383	0.01897559406	1	0.2387125861	-0.001340440719	-0.01284851978	69	0.9999999933
10	418.3318004	523.4126907	23.41890376	17308.52647	983.6669755	212.5670757	1994.273769	6385	6895.364583	61.09654641	3089.866571	259.9126482	85.48911458	214.3227175	1140.646938	3377.351872	0.001324323929	0.05985345525	0.01304369264	0.003617161916	0.01233677924	0.004796553087	1	-6.863276262e-05	0.08917598175	-0.0008523615285	6	0.8926813871
10	422.3339017	452.4371358	7.607495915	18700.08034	1963.227349	243.6898525	1928.667287	7280.5	8605.404255	66.28294637	3768.67053	447.9089106	108.6334795	237.0089349	1466.891849	3963.967762	0.000400072092	0.1050505714	0.01342403529	0.003726513302	0.01100836441	0.005241152854	1	-0.0004217148151	0.1825405799	0.001743198301	11	0.9983612474
10	423.3033579	279.5038207	2782.419214	17404.92417	1057.242627	2757.789806	2831.679465	6771.5	18939.79787	692.3259672	3610.459543	310.7808021	624.9142224	297.602492	1383.71624	9434.37956	0.1593037082	0.05848533504	0.1529728987	0.01349898637	0.01365127709	0.02194202948	1	0.1349769944	0.08665522317	0.5199367137	57	1
10	423.8909092	314.7432467	6186.280715	19982.26157	4860.33408	1469.775795	2174.118222	8911	23724.46316	1095.287312	3250.113208	792.2716909	355.8307977	292.5857021	1395.153193	9280.615805	0.3086342113	0.2365384538	0.07255775381	0.01561209609	0.01540584511	0.01850496576	1	0.2496811709	0.4519577911	0.2810231496	79	1
10	425.2491745	231.1514979	7071.853275	14688.31444	211.0714095	1518.015663	2474.758711	5672	5975.16092	1735.332463	3358.059457	174.5567539	517.2974825	299.9795997	1252.451408	3711.932603	0.480540078	0.01580507583	0.09847441762	0.02562391284	0.01267905469	0.03246536211	1	0.3863727399	-0.005244668753	0.4026259449	82	1
10	426.4701299	19.69557361	1839.013998	11378.38489	1729.163188	547.8286146	1512.107742	4727.5	10828.21739	297.3051562	1801.51284	322.7132995	171.6144771	230.1765129	706.2961109	4672.667193	0.159516376	0.1484330917	0.04719525838	0.01100599609	0.01809458675	0.01410785567	1	0.1287122833	0.2710702742	0.1563538316	62	0.9999999999
10	427.2918739	104.6761842	27.6230211	13570.05354	2063.143273	191.5721211	1832.964805	5503.5	9805.891304	77.83481466	2394.28839	382.627909	94.3010749	519.8671512	917.8298544	4231.508266	0.002083114339	0.1528029349	0.01522156323	0.005875568657	0.01747096757	0.007501694727	1	0.00141406328	0.2811763718	0.009926593621	16	0.997745765
10	428.7078299	578.3825748	-8.584773274	15856.07437	260.0753974	165.1232077	1900.099006	5656.5	8505.107527	50.87047467	3122.06026	163.9441355	89.77173585	199.8828597	1116.695597	4098.107568	-0.0005094375698	0.0174838344	0.01045037754	0.003418181048	0.01104282458	0.005784830751	1	-0.002035571046	0.001648980739	-0.0116507977	1	0.9999841031
10	430.8230366	62.66630132	-13.79023827	12171.53521	3839.968225	597.6390827	1563.28212	5550.5	17645.95604	86.4290195	1976.012837	600.5830966	118.7033899	263.2683903	849.8269941	7267.848521	-0.001056305474	0.3191562808	0.04931322333	0.00835804564	0.02214413728	0.01000319012	1	0.002530597819	0.6252345014	0.1328385791	26	1
10	432.2728203	146.509101	17049.50974	16904.47369	1844.686239	-699.1364927	1534.043932	6953.5	4488.375	3021.255147	3049.797402	454.1935487	704.3353098	400.7356744	1298.907439	2249.319543	1.020865496	0.1118252563	-0.04045621021	0.03625603003	0.01418460332	0.05133112539	1	0.8073557151	0.186165231	0.04703040846	96	1
10	434.3802501	200.1245966	1454.463731	22239.71107	1382.611702	787.7196079	1699.984393	8531	9196.073684	391.7308761	5145.343539	391.6356862	237.6765544	277.1611627	1898.602667	5332.3158	0.06606633014	0.06276397312	0.03565486833	0.008190082685	0.01526868738	0.0094651346	0	NaN	NaN	NaN	NaN	NaN
10	434.5318141	665.3498845	-2.939868937	14824.57181	2366.525341	421.0381892	1868.57571	5952.5	4702.159574	71.8238472	2795.062801	458.8556539	102.7331995	204.6435076	1097.28878	1783.131607	-0.0002337823198	0.1603323895	0.02801849547	0.005099744982	0.01389357669	0.006753835376	1	0.0004953386066	0.2969146591	0.05399814048	17	0.9999941523
10	435.5732408	173.5084533	1113.571211	15021.78977	4772.013673	1423.975823	2285.224045	6781	7821.770833	277.2831998	2889.888169	918.0987106	286.5145733	281.4884735	1309.901555	3785.173245	0.07249368321	0.3188119627	0.09592259429	0.01159452049	0.02051686174	0.01374174295	1	0.0641540039	0.6244265323	0.311066977	50	1
10	436.2532792	124.530981	2297.175926	12121.62856	109.6753691	154.9410522	2539.283831	4529	5149.255319	555.2233737	2888.802941	151.7615508	150.8040118	217.6190922	1016.363156	3138.507617	0.1834032651	0.008934423972	0.01321110114	0.01379206161	0.0148155337	0.01431600625	1	0.1443107039	-0.01771701706	0.0394108845	52	0.9999999995
10	438.7394384	241.4317088	34.33303576	16239.40319	279.4011491	240.6412846	1891.915244	5831.5	5803.494737	48.38060714	3364.360009	173.9097284	89.29073382	218.4548067	1191.878772	2940.511682	0.002167340326	0.01716432437	0.01563658247	0.003150091959	0.01188349497	0.005644675923	1	0.0004403829569	0.001030493327	0.006920425026	1	0.9961149119
10	439.431449	265.2284495	68.7406058	18538.72259	2902.061476	324.0115765	2079.221134	7594	3499.336957	71.37479712	3261.547762	575.0756745	99.11220629	269.7114487	1341.45412	1271.877139	0.003732502787	0.1569317203	0.01733280641	0.004310035872	0.01354694228	0.005756880163	1	0.002900564743	0.289715601	0.01775400684	16	0.9906634482
10	439.5493361	775.2014652	1690.406383	10141.94867	3122.672298	-94.784885	1505.698653	4608.5	16988.81915	302.6276934	1801.423931	531.096247	95.15737786	151.532912	783.879687	5728.652383	0.1658020274	0.3095870735	-0.009442891643	0.01283637641	0.01699351513	0.009554772413	1	0.1311552368	0.6031313972	-0.03320468518	66	1
10	443.8720349	286.3642027	-9.788708263	16589.32664	2619.958333	957.9831534	2192.937095	6727.5	5866.43617	76.39479464	2981.13864	590.2745084	214.6533743	240.5570588	1231.515465	3201.142348	-0.0007073787513	0.1686854784	0.05960751447	0.00464713303	0.01438718953	0.009131788665	1	0.002317602043	0.3145787045	0.163642808	18	1
10	445.7615586	62.43119072	3910.193259	13521.71236	4037.986701	-194.563343	1444.095059	6105	9714.144578	736.46478	2466.802191	673.8962367	193.4105284	260.7321329	1048.657775	5036.637615	0.2837602566	0.2900203287	-0.01388653239	0.01547169579	0.02019757136	0.01579780305	1	0.2244884767	0.5615424263	-0.02245494037	80	1
10	447.6139166	307.2843889	4922.07451	16893.28252	292.797818	3795.397692	2950.097802	6325.5	15398.97849	1150.350293	3483.224441	189.4398024	894.558949	351.1239925	1289.227111	8892.612499	0.2940202698	0.01783466571	0.2252331321	0.01718341813	0.01289268035	0.03076467538	1	0.2466478254	0.002348383284	0.7996301375	71	1
10	447.4924493	335.3262711	3748.898572	20106.87464	329.6338232	191.7104685	2545.414038	7355	13283.23158	632.6085957	3281.755358	188.7282316	184.9505301	272.3540291	1210.798291	7091.49785	0.1831453691	0.01710546201	0.009886049019	0.01067873735	0.009974266415	0.01060189492	1	0.143945512	-0.0008807972473	0.02809763941	52	0.9999999984
10	448.9868148	221.6030119	5031.090946	16989.80178	2828.214426	-90.20392591	1989.955422	7033.5	18132.87097	1086.130365	3067.175022	628.1961014	230.6351514	236.2759281	1303.160992	8798.155084	0.3046274494	0.1674582189	-0.005213504123	0.01734780392	0.01560453729	0.01460742445	1	0.2406997707	0.3083143504	0.008309604935	76	0.9999999999
10	449.6800196	357.4795844	-152.274191	18549.51953	300.3963168	2352.517419	2431.306756	6774.5	12319.47368	72.74612034	3748.904544	200.9520851	479.4506908	263.6195631	1373.071283	5565.28178	-0.007766203094	0.01637403974	0.1272554801	0.004517204676	0.0115896925	0.01127500023	1	7.299685795e-05	0.0009302891303	0.3914731653	4	1
10	451.4093543	376.8209296	8989.2637	17482.22673	1861.784314	-214.6989802	2494.439789	7097	23354.4375	1697.516685	2996.362681	444.1615311	324.4088978	209.7019416	1247.128049	9858.519414	0.5112027676	0.1118903707	-0.01168924332	0.01940003828	0.01433482233	0.02117227288	1	0.4040707449	0.1915018025	0.03096114068	85	1
10	453.6380717	144.1692052	127.172496	10865.64233	1666.683948	294.6890759	2464.349014	4433	5743.54321	299.6335457	3193.997835	522.0729072	118.5994463	378.6904245	1261.902618	9360.142329	0.01344464773	0.151467505	0.02861535751	0.04048981255	0.02654440544	0.01468150165	1	0.01134138421	0.2784829873	0.0588819612	17	0.9998580777
10	454.1885214	166.1943793	5142.442935	16807.70163	3870.600892	1139.245269	2131.111572	7293	12922.62105	870.863241	2561.5081	732.681862	327.811406	220.9553115	1177.052221	5630.998461	0.3069033491	0.2346498689	0.06647175723	0.01742271631	0.01765852919	0.01821145926	1	0.2478791511	0.4479950812	0.2594757367	79	1
10	454.5365804	431.3575123	-33.83096328	17768.88658	4286.993178	459.3414273	1874.868854	7665	10894.73118	76.45486892	3194.217768	791.8431683	140.8513198	282.470392	1390.359534	4907.740532	-0.002001483855	0.2435304574	0.02691353821	0.004744894019	0.01526655207	0.007343327486	1	-0.0003292525494	0.4687559684	0.05250508545	21	0.9999472416
10	455.4258318	681.7088147	-26.55909394	15184.59147	3507.355752	359.9177549	1588.200528	6390	8116.451613	74.75018457	2456.60619	622.5570864	106.4018474	196.0562431	1055.433207	2103.886634	-0.001653236979	0.2346496	0.02387810751	0.004984886629	0.0152798197	0.00568133353	1	-0.0003272985034	0.4503708813	0.04177211119	21	0.9999451209
10	456.29483	52.3220956	5713.184143	12432.76113	2637.483838	-264.2331246	1427.766831	5410	6445.416667	1141.509107	2393.208099	531.3782385	210.8461229	216.6701193	976.8987363	3229.976874	0.4532210369	0.2173515868	-0.02366274297	0.02730798383	0.020490309	0.01953730351	1	0.3579924446	0.4097187058	-0.02023499658	88	1
10	457.0579905	580.9920376	7945.383781	15743.42183	803.8723244	-254.1733298	2373.15118	6057	8992.711111	1472.833209	2868.286478	216.8591911	281.3616825	214.0552906	1084.169551	3522.062044	0.503835365	0.05172430636	-0.01764867567	0.02009458214	0.01335961461	0.01975584424	1	0.3973365548	0.06722680169	0.00665422712	83	0.9999998933
10	457.6389706	13.29365625	5724.571385	8408.640553	1227.768582	-364.7881227	1432.937575	3475.5	6362.531915	1256.888182	1796.21221	269.0438014	281.657876	215.251138	716.0390628	4349.715677	0.6747703553	0.1481560611	-0.04507410342	0.03550393777	0.0219842167	0.03766531514	1	0.532153226	0.2644249535	-0.04639267086	93	0.9999492921
10	457.4234212	241.6299992	1092.868457	16202.63637	482.9178614	723.7245239	2342.95029	6062	37341.53191	239.8386817	2730.627248	177.9875005	187.5975668	198.1001752	990.6105054	14496.13624	0.06728743324	0.03060109597	0.04288695215	0.007845655614	0.01167102353	0.009048172834	1	0.05416264999	0.02851676204	0.1165954481	31	0.9999996601
10	460.6609786	543.5772379	3.294709326	17329.51048	305.3813133	190.5732979	1872.782111	6167	11461.52128	59.63534182	2988.26784	171.8287248	84.54776558	176.7684836	1085.652946	3923.680187	0.0001870973	0.01862050895	0.01111391963	0.003707542566	0.00962234862	0.004462568876	1	-0.001428002504	0.003998633653	-0.009155552851	1	0.99997059
10	461.6091263	759.5804202	484.2086685	9764.234087	965.9824878	1786.460224	1700.050837	3780	17119.07447	161.2912483	1904.644841	174.8107854	357.3979982	181.579842	693.5780209	6538.364088	0.05168778197	0.1015699048	0.1864625213	0.01041477362	0.01573879161	0.01853053249	1	0.05201340068	0.1770944659	0.6129741345	41	0.9999999999
10	464.2280662	84.84338821	2100.659664	12795.40934	2660.820092	604.7528531	1838.096742	5441	6381.510417	457.0748826	2723.13945	596.6992246	195.0698102	222.9617078	1114.012465	3536.601922	0.1628014727	0.208111908	0.04667069202	0.01576560656	0.01990339575	0.01522678252	1	0.1317590096	0.3942940755	0.1572459768	65	0.9999995815
10	464.6719386	288.6669933	5146.036223	16955.59487	1066.987554	28.80054309	2326.403207	6570.5	29321.72527	1198.079598	3487.589007	283.6069305	226.8126068	234.2723038	1354.697381	13860.06694	0.3126436313	0.06512066139	0.001512985207	0.01837711017	0.01144960399	0.01609136562	1	0.2467212579	0.09695517818	0.03007455665	72	0.9990766247
10	464.3908141	450.090549	3224.775411	19245.96444	8437.987466	-23.3239295	1952.065794	9670	27655.2766	545.7590438	2925.11855	1222.130435	150.7525808	237.2529044	1343.154457	9808.649645	0.169638933	0.4362410933	-0.001318507252	0.01240122757	0.01958293992	0.008398739327	1	0.1357523941	0.8647931751	-8.688765142e-06	68	1
10	465.544589	149.1234128	8946.141323	12811.86034	1464.911857	-388.3830898	2124.430022	5306.5	23564.93827	2470.998392	3312.047647	306.0228503	368.223521	203.927566	1261.097385	13825.16021	0.6942438695	0.1194760435	-0.02879874044	0.04340077575	0.02387459426	0.03438015212	1	0.5485094358	0.2052137864	0.01349203725	92	0.9999999939
10	465.4617726	227.6212738	-34.22487336	17772.22189	2973.659237	1038.679388	1813.635151	7138	8956.576087	137.628314	2942.262182	648.1863189	224.4607614	1345.308181	1238.092361	6757.032235	-0.002039341509	0.1673669618	0.05782829087	0.01106499341	0.01792180827	0.01391138737	1	0.001128043417	0.3118451231	0.1571306508	18	1
10	469.5479377	530.4928026	9875.717978	13487.57309	170.1435057	-428.4641828	2219.081491	5088.5	7529.740741	2304.318124	3338.934351	155.9541449	385.1153436	229.6806181	1225.21509	5416.684299	0.7310517406	0.01279666832	-0.02890165967	0.02508036872	0.01300454304	0.03280802624	1	0.5769275637	-0.01547397137	0.01798552937	90	1
10	469.7989945	701.8991474	-47.6154818	10898.35016	67.03276939	1252.295795	2034.42748	3987	4446.242105	50.64168008	2312.194861	122.0956387	276.3887842	204.2558721	815.870463	3163.830326	-0.004646230169	0.005330806877	0.1147614043	0.00473386215	0.01210760222	0.01431706177	1	0.001623005286	-0.02206913048	0.3485180055	4	1
10	470.4573486	164.1346161	4947.999983	16065.37563	1000.119734	-29.08996689	2210.91045	6107	20772.84211	1091.181487	3160.570268	273.3791335	213.9466547	257.2331355	1196.732426	9778.270207	0.3104032379	0.06355989204	-0.002450463374	0.017356556	0.01835173351	0.01541241992	1	0.2446600195	0.09370171766	0.01577826019	72	0.9995727082
10	470.9678756	48.05381491	1482.062881	8814.730158	1851.228475	51.6177264	1654.522917	3768	3856.822222	481.0395038	2579.303779	578.0781641	121.1603123	262.4185046	1080.739311	2914.481389	0.1725903261	0.2119193915	0.005205367665	0.02277150812	0.03435074709	0.01922503104	1	0.136772145	0.4015311598	0.01588933506	64	0.9999999999
10	472.683894	647.5029922	10122.04401	13726.88665	176.4550213	-617.3729426	2184.553541	5176.5	13754.82979	2138.370663	3008.66467	158.9902933	359.5247537	224.7641155	1092.066971	6161.717273	0.7407187466	0.01329234131	-0.04553393194	0.02689322365	0.01255883127	0.0292807357	1	0.5834945422	-0.01475610085	-0.03744442084	90	1
10	473.8890663	104.7753117	-32.55577734	13089.98197	224.5414123	736.7146543	1830.513089	4740	7937.357895	61.80447472	2625.097563	153.0376166	161.021821	209.7221915	915.7359734	4124.909786	-0.002526053591	0.01989022011	0.0570046948	0.00530323192	0.01401518563	0.009661457048	1	-0.0004764904003	0.007238011765	0.1493125822	3	0.9999994756
10	476.9163131	17.66888665	1514.88293	9193.647389	812.0823079	377.8299293	1445.710591	3577	3213.934066	322.1614511	1916.362669	223.2499611	136.8821119	203.6273801	737.4514154	1903.680849	0.1637008221	0.08819137562	0.04226855825	0.01663771451	0.01680861123	0.01621214891	1	0.1312319946	0.1465428156	0.1382475152	59	0.999966667
10	480.7986866	523.8535551	11897.69104	16005.69208	217.6115118	-588.8632008	2342.59389	6049.5	13770.82716	2203.365451	2919.844584	183.5635126	387.6458706	249.2387569	1110.29479	6537.545569	0.7507317705	0.01420596738	-0.03382539021	0.02882239433	0.01190718666	0.02650828471	1	0.5922536019	-0.01281317094	0.00543810685	90	1
10	481.8809247	237.7309821	-52.25620703	17088.62888	7360.775923	178.2254825	1765.865666	8320	23304.98947	103.2718021	2668.93939	1251.27624	107.3709201	253.1666437	1330.450449	9428.641961	-0.003280742032	0.4466827815	0.01161206223	0.006627915297	0.01985664591	0.006427211063	1	-0.0007789894731	0.8881654438	0.005869899959	28	0.995197924
10	481.6815372	749.5883829	667.7513236	9936.784106	3143.440222	13.2301503	1302.881751	4510	7822.610526	178.8989403	2181.611002	607.7081236	85.95088838	154.3665244	924.5033438	4815.556339	0.06896519444	0.3100600501	0.001283732114	0.009472068027	0.02207617493	0.01014479101	1	0.05488922898	0.6051644679	-0.01801031219	48	0.9999996236
10	485.1711977	151.4716076	3863.0664	12693.85974	741.0585584	-46.11940701	2030.260795	4811	15859.41667	1129.660046	3386.337414	203.1952291	229.2668293	249.4869121	1209.386332	10864.36179	0.3102890464	0.05898423146	-0.005731297305	0.02140777278	0.02202531552	0.02250159669	1	0.2443116426	0.08420988417	0.004231432177	72	0.9999410592
10	488.5386347	624.2721011	28.13386659	13646.32296	3155.570469	385.6036462	1977.296933	5870	3618.344086	75.88984433	2663.97138	575.3290237	109.335006	219.2885119	1075.44667	1820.534576	0.002174135508	0.2285158919	0.02826871301	0.005888984767	0.01811222538	0.008026250401	1	0.002963951507	0.4377224883	0.05765606222	21	0.9990717609
10	490.7635745	776.1146204	2594.815812	8809.550997	2759.346952	-187.0288848	1452.913089	4062.5	24340.13542	541.6200668	1723.84308	481.8291182	158.0793859	182.7108514	738.0911587	10559.43189	0.2911982335	0.314542418	-0.02094118791	0.02013201857	0.02444307333	0.01881965397	1	0.2301191901	0.6120294006	-0.04440760929	80	1
10	491.678729	17.48757272	2617.22564	9031.175975	1414.686073	-116.7192395	1188.579945	3716	13330.5618	595.4736852	1896.764404	290.6982478	164.2215064	169.9813344	746.6679709	7620.968499	0.2848772024	0.155242878	-0.01405068163	0.01910204043	0.0202508361	0.01914845784	1	0.2243035793	0.2831579519	-0.02720540163	76	0.9999999945
10	491.627231	122.2092159	1163.878179	14932.06885	6102.287355	43.69826252	1584.623669	7149	4676.776596	243.1130839	2561.202255	1079.008866	111.0001754	272.8041563	1198.899812	2999.945871	0.07908773823	0.4115091045	0.003104020421	0.01013549819	0.02685219352	0.008383322188	1	0.06385977656	0.8146266597	-0.006063966179	51	1
10	494.8357736	303.5099272	-5.046151371	17538.1433	5883.911864	983.4298699	2221.125392	8137	11162.87234	92.73001487	2518.391207	1042.985698	190.2654011	269.0059059	1230.355997	4637.95513	-0.0002498087927	0.3439209646	0.05810782063	0.005630634409	0.02404788964	0.00821052081	1	0.003960794376	0.6764895731	0.1643159735	26	1
10	494.6741354	348.6481648	-40.77406708	17660.739	4378.686345	531.8068918	1905.749369	7674.5	8312.531915	82.65897473	3229.840872	889.11286	134.3844878	220.1847287	1450.040075	3432.901023	-0.002414185919	0.2399062432	0.03059638881	0.00499889147	0.01789528318	0.006607863808	1	-0.000437263315	0.4613218066	0.0650556481	21	0.9988012165
10	494.6965492	667.4477014	-83.18590799	12518.06272	3059.3096	704.2250439	1835.331754	5393	13915.38298	75.72738068	2419.956515	555.2256969	132.1004923	203.8264106	985.3193911	5528.959748	-0.006786631012	0.2443063219	0.0574595932	0.006694438348	0.01951952909	0.008740491278	1	-0.00206518578	0.4707973152	0.1573064664	22	1
10	499.8397994	278.9255317	4726.251791	16383.95811	3739.533831	1265.800792	2312.328077	7117	30618.45833	1094.256085	3269.805234	830.0802422	379.0099653	223.0997829	1438.664833	16098.8427	0.3015074557	0.2416057586	0.07579004775	0.01908117	0.02117724776	0.02099635197	1	0.2442729364	0.4625330929	0.2907731722	79	1
10	501.6881327	457.3076478	1197.051211	18085.75233	2975.476069	105.4545276	1710.320001	7441	17832.43011	289.6407037	3352.444844	620.9019763	115.6395469	194.4179021	1376.17592	8042.837426	0.06824679816	0.1699529437	0.006331504022	0.007628197591	0.015386884	0.007475018939	1	0.05355500492	0.3158565664	-0.00529021676	42	0.9999999999
10	504.5359711	146.4922475	4641.536512	15277.87695	2378.276504	1033.966637	2161.789161	6381	8737.885417	825.5242304	3151.647289	467.4788317	306.0986296	232.2407025	1245.372822	4364.522345	0.3032753073	0.1573293328	0.0668092825	0.02356400557	0.0193630963	0.01840693653	1	0.2444081268	0.288334596	0.257276911	77	1
10	504.5740345	211.6054422	2431.235771	14225.50156	219.6281295	2240.953023	2513.877557	5247.5	15139.37778	626.9308286	3134.855	160.3910297	494.8505045	264.2487365	1127.472869	7508.063757	0.1720812292	0.01511208037	0.1555062173	0.0121982624	0.01303838136	0.02321414034	1	0.1449656073	-0.003017170979	0.5301914211	54	0.9999999941
10	505.262589	10.48762821	614.8687731	8624.263677	2423.46726	210.0078868	1142.664336	3766	6649.677419	145.9015769	1704.018623	523.8976965	101.4372975	227.1217555	733.5882739	3732.796327	0.07413146753	0.293360856	0.02604334052	0.01064956533	0.02422393544	0.01106727714	1	0.06053717006	0.5709436348	0.06842247407	49	0.9999999994
10	509.7321865	385.6641901	2869.53299	16369.41849	3513.743039	977.0762303	2897.072753	7087	4745.387097	635.2519262	3340.91064	847.1809595	259.7144273	414.9246451	1474.792674	3124.409955	0.1791596136	0.2252333506	0.06122322782	0.01197583223	0.01857615424	0.01690648632	1	0.1458827458	0.4296894077	0.2119595168	65	1
10	510.5926732	419.2176077	4779.03543	16026.56419	353.9708515	1233.447609	2728.063472	6056	25367.81915	1124.636055	3367.825692	153.986684	342.5649862	293.694856	1215.157642	14340.69109	0.3070773438	0.02297983358	0.07626423146	0.01965976277	0.01409277129	0.02192454171	1	0.2470110068	0.01093248137	0.2864871376	70	0.9999998875
10	511.0299556	78.52794341	1889.918714	12438.7966	618.1740112	1660.673183	1889.662983	4634	8792.290323	418.4119044	2618.588673	187.7092842	393.0264243	220.002648	933.5986691	4872.59392	0.1546130296	0.04853181148	0.1307864277	0.01226133492	0.01852412296	0.02088607913	1	0.1296709496	0.0658556929	0.441652529	57	0.9999999192
10	511.9050717	225.3082138	4730.884038	15128.39596	800.6540468	-34.78571263	2204.868986	5751.5	9331.806452	1533.727932	4630.354101	311.1558059	251.7109147	277.6879614	1737.609256	7845.911864	0.3089815387	0.05477221876	-0.001981118602	0.02103068531	0.02203173992	0.02489254176	1	0.2434920955	0.07557102278	0.01679273639	72	0.9999965092
10	515.6811385	121.6457866	6269.101163	12545.92354	223.3856877	-221.2720134	2172.320067	4784	9818.723404	1270.416248	2565.240937	182.7597573	280.4783765	326.1982445	914.4320596	4699.908451	0.4910830541	0.01582072882	-0.01591047637	0.02048526528	0.0166179301	0.02370950826	1	0.387031807	-0.00678581207	0.00860009207	81	0.9999997356
10	515.5970555	623.8081089	891.5103552	13565.60574	1270.706291	113.7609382	1718.534895	5228.5	7267.463415	230.3106063	3243.333711	303.1354089	120.3181124	159.8027357	1208.227441	4048.936435	0.06896678593	0.09635721209	0.00888054157	0.009368313835	0.01419233239	0.01318191382	1	0.05371973339	0.1638766302	0.001285565564	38	0.9999984617
10	516.3866878	97.5994485	-6.679845378	12216.4063	168.5048979	690.8439526	1744.290523	4452	8902.621053	55.2439843	2567.067281	147.153949	144.2317242	186.8338756	892.4382219	3875.914761	-0.0004854025506	0.01459601876	0.05657703215	0.005070389303	0.0132662248	0.008561524152	1	0.001075422283	-0.003721581137	0.1481197467	3	0.9999999626
10	522.4737374	727.5984309	36.73522782	9636.997824	3947.044626	83.88667744	1602.487944	4636.5	6292.595745	92.05122697	1664.817458	699.1700347	79.95034185	157.2256147	782.411484	3205.109608	0.004339175045	0.4168873346	0.008717228429	0.0105221206	0.02488733094	0.009074080701	1	0.004849311057	0.8265158647	-0.003412333043	28	0.9999893634
10	523.448779	580.6241133	-141.0197138	15978.49569	5154.906829	1809.176168	1790.309932	7241.5	14327.66667	83.91583332	2756.391791	963.8145185	342.0858116	285.8972661	1270.602808	6225.594626	-0.009326925942	0.3291711302	0.1120541266	0.00585225607	0.01984017352	0.01283623113	1	0.0002701012555	0.6468059956	0.3487292505	27	1
10	523.4647805	635.349139	672.1781267	12826.08668	1315.842655	2664.079555	2129.384244	5111	13336.25926	150.5178375	2128.541802	230.1047573	464.5812016	224.2029476	806.9892206	5758.463532	0.05362196824	0.105931025	0.2088523973	0.008444908866	0.01351819017	0.01477469335	1	0.05509745812	0.1863720971	0.6911530896	41	1
10	524.3171067	471.5167033	1166.609732	17166.69004	5591.414196	561.9973772	1792.675965	7875	9627.4	292.8305475	3433.57765	1222.203863	171.072079	221.1585945	1606.824997	4596.32411	0.07079815079	0.3250470471	0.03343668333	0.008183568833	0.01860422755	0.009987402851	1	0.05863575636	0.6365157056	0.09433099952	49	1
10	526.3284069	512.3847741	3461.225298	11421.81946	2622.88643	739.0462342	3071.084032	5153.5	22781.14583	787.306503	2564.360708	549.1741254	287.5332153	982.5782746	1030.298155	13302.40984	0.2999755814	0.2288740041	0.0621167957	0.01768371185	0.02685089206	0.02476441806	1	0.2420313801	0.4360750786	0.2426191475	79	1
10	526.3715543	650.5252272	865.2309935	13275.93571	2117.527896	464.266984	1865.450238	5418	18548.67033	190.4953998	2464.132877	399.4094528	122.9098494	217.8460979	965.080714	8011.676476	0.06542076054	0.1668768699	0.03730630045	0.008827709471	0.01803670469	0.008143014735	1	0.05337534228	0.3099290019	0.1013152897	43	1
10	527.6059072	31.52038145	2682.546841	9208.46972	2059.239705	464.2898711	1327.7418	3989.5	10437.58511	492.6960243	1563.501084	372.5710259	193.6725958	186.2190649	652.3961303	6362.63659	0.2934537477	0.2236579955	0.04955528241	0.02021267504	0.02167062929	0.02171376261	1	0.2359566389	0.4252018464	0.1974319256	79	1
10	528.7271636	188.4966329	1134.425699	14931.00786	924.8484044	143.5003337	1813.635088	5610.5	13671.85417	257.2068074	2712.708359	221.6259706	113.0091996	220.1361511	993.2028077	6494.39518	0.07623340492	0.06394184908	0.01016091602	0.007964717599	0.01347682734	0.008658479646	1	0.0593284131	0.09687296426	0.006306791244	34	0.9999876151
10	531.2558639	255.5664862	2930.481202	17092.64274	3785.276761	133.2358984	2443.910855	7356	8650.684211	544.0923412	2683.805185	740.0305713	175.4792319	444.6964623	1199.810069	5727.86595	0.1703720556	0.2265357792	0.007578847186	0.01327611292	0.01745047206	0.01081125437	1	0.135283845	0.4317717143	0.02409217528	64	0.9999999974
10	530.2252469	372.1232375	34.09034879	16362.42983	3709.445898	565.355795	2478.393111	7032	5163.25	79.47584021	2669.149793	764.5654977	116.8515113	324.543274	1172.939536	3257.077815	0.002349853731	0.2343231704	0.0358523222	0.005198624927	0.01949752305	0.006983115843	1	0.003661490114	0.4498129734	0.08416942842	21	0.9539210937
10	536.3152451	341.5000249	2979.115738	17771.45407	3010.855387	1048.474171	2365.881166	7479	22252.89362	560.7718139	2722.187075	561.0839832	270.4990977	375.1514108	1162.672109	9476.403533	0.1691886537	0.170045258	0.05790428037	0.01243363419	0.01294330032	0.01340176081	1	0.1372960077	0.3157546956	0.1963760983	62	0.9999988767
10	536.5329949	437.5017037	2244.5875	12181.12062	-18.51323191	734.8450107	2732.447867	4516	2287.177083	824.9857637	4507.275024	171.7874172	297.9128275	446.4288875	1603.077753	2589.990254	0.1781023666	-0.001239497706	0.06434116212	0.01419667075	0.02253920133	0.02685317249	1	0.1434683358	-0.03802149928	0.2150723066	53	1
10	540.6305652	711.3014968	10247.90942	10310.15977	267.6234478	-844.3020544	1828.167131	4035	20432.81915	2142.172463	2105.933571	143.0925977	368.3364359	229.0562037	769.2447972	9983.498614	1.011698485	0.02735401928	-0.07908111568	0.03466275193	0.01647769885	0.03467663452	1	0.796793489	0.01128614655	-0.091693122	94	0.9999999986
10	545.3837913	276.9664755	2797.86396	16700.97875	1632.535557	918.3616393	2065.593094	6425	14935.74468	581.3229406	3226.672194	403.580159	263.213975	195.4439606	1275.582646	7715.336079	0.1648129602	0.1034373194	0.05386642859	0.01335974079	0.01437559571	0.01495803726	1	0.1330194943	0.1781709254	0.1791963314	59	0.999999795
10	545.6406174	607.3412598	27.53484173	12852.39696	3016.355504	181.4057845	2101.741985	5593	8489.936842	96.09156888	2309.952577	550.5781304	105.7735098	1068.532047	934.087386	3816.705318	0.002375974673	0.2327436194	0.01477870511	0.008254003909	0.02100206748	0.009175985966	1	0.002246848016	0.4462788185	0.01108901692	20	0.998902642
10	548.9411689	124.0494447	720.0809566	9703.699686	2922.462807	950.5834232	2236.696567	4494	4087.473118	196.5233719	2383.137159	759.6664192	272.2974607	318.9280351	1074.831097	4502.22106	0.07386229933	0.3036712369	0.09859162325	0.01606630312	0.03120592991	0.01911244038	1	0.0653031088	0.5931760134	0.3201295943	50	1
10	550.6875944	140.6004089	6616.127197	14121.19764	371.6516663	-199.5949864	1918.210757	5341.5	29282.09574	1265.640568	2795.699437	144.5663296	282.5766475	206.1592116	995.1835103	13178.83227	0.4675168753	0.02615291368	-0.01603178254	0.02309092307	0.01316989172	0.0221490893	1	0.3683677793	0.01477630842	0.003166706841	81	0.9999272292
10	552.158047	183.2778324	4043.907801	13606.59939	3088.999885	940.2238383	2404.841821	5983.5	22427.53409	967.2978984	2803.551091	650.0557302	312.5558942	577.8660077	1153.869459	13726.76082	0.291327868	0.2309806687	0.07046269091	0.02134298719	0.01759300144	0.02257490204	1	0.235735809	0.4406157135	0.2696483532	79	1
10	552.5094684	528.2321936	876.900544	13829.74938	1036.318615	3670.052111	4376.76833	5638.5	4570.849462	190.1963836	2493.884245	424.5650893	702.8712039	1823.442363	913.9777252	4108.008448	0.06331869358	0.07640097496	0.2504567137	0.01318941688	0.02794778243	0.05371610156	0	NaN	NaN	NaN	NaN	NaN
10	553.2673484	302.4187058	16794.20206	16271.54307	457.6199896	-635.6343847	1891.988966	6375	20422.37234	3237.427373	2937.391472	208.0487819	513.3002737	304.2010041	1145.287075	10529.44204	1.034004161	0.03071262448	-0.03795642477	0.04084241871	0.01357922738	0.03900331288	1	0.8173318646	0.01854139287	0.0560089986	94	1
10	557.4442959	159.3233973	-54.25842772	13381.90975	252.4049623	777.4182316	1794.546134	4843	10465.69149	50.67794592	2869.359707	144.7840631	178.6885405	207.925435	981.6355107	5176.091052	-0.004243831586	0.01953307799	0.05922825601	0.004647980885	0.01375147239	0.008626144938	1	-0.001694950246	0.006545292541	0.1566167874	3	0.999999732
10	557.3440385	367.2340166	5898.721762	18395.12919	4339.164001	-79.95421056	1983.654122	8111	3813.107527	1209.08097	3576.700916	965.1399098	230.6585003	293.3249064	1606.749748	2033.658352	0.3155359386	0.2347818052	-0.004110460459	0.01660518851	0.02001516823	0.01397722162	1	0.2499779169	0.4472764961	0.01682572957	78	1
10	558.5040088	621.6224067	758.8028633	13630.15146	1393.799747	2792.615218	1859.246646	5392.5	7000.815217	190.0949999	2565.684029	279.6144221	539.5571696	220.3234349	974.2649368	3296.156059	0.05682543859	0.1034693859	0.2018495952	0.007835681048	0.01352714294	0.0162353249	1	0.05715225766	0.1811672037	0.6675302859	41	1
10	559.482643	414.7482888	-4.320994599	15042.96328	4964.097518	810.2844767	2077.415127	6821.5	7769.688172	78.84872058	2395.252994	790.6189282	150.8802347	246.4316754	1068.848665	3786.117258	-0.0003089154901	0.3267280336	0.05302965176	0.00582316829	0.01987721857	0.008552320322	1	0.003435443297	0.6409141265	0.1461374625	26	1
10	560.074984	494.0096066	4671.41581	16202.07348	3735.351049	1135.26543	2160.036085	7028	37368.75269	864.9669197	2757.982336	626.8473119	308.7727579	222.3464043	1173.971746	14980.99341	0.2887833922	0.2363766457	0.07062312227	0.01580680275	0.01927284722	0.01991346669	1	0.2337660676	0.4517868494	0.2698039581	79	1
10	560.8836349	220.0135983	-129.6775794	11750.82462	20.29606608	2776.022282	2529.612704	4280	2593.2	79.18122801	2736.350581	155.2781359	675.3171462	375.8584653	981.9996057	1871.76577	-0.01141432152	0.002346883367	0.2393296785	0.007252829561	0.01603883642	0.02422025865	1	0.004629544388	-0.0265633074	0.7785959459	5	1
10	562.5795945	346.1204538	-179.5190355	18068.26254	5957.707779	2081.491264	1799.215933	8400	13405.24468	100.0752615	3291.836401	1147.865091	391.5882723	199.1011652	1528.998313	7174.887394	-0.01055881275	0.3331187088	0.1140117034	0.006173932155	0.01747983218	0.01081584316	1	-0.0005460753137	0.6549962914	0.3553636687	27	1
10	565.1200172	177.2839677	957.3286234	13499.46481	4284.359277	1224.195764	2066.457803	6246.5	11352.27632	219.3538818	2735.971977	849.6406648	303.0964377	237.0212481	1184.369608	7431.858991	0.06970201902	0.3150512642	0.09028912164	0.01226260796	0.02120556289	0.01649471384	1	0.0615243566	0.6166130108	0.2907853001	50	1
10	570.8204713	242.579673	-177.3468453	14712.25581	1275.751182	3450.474917	2527.48624	5733	2754.260417	82.86080839	2156.722583	242.8032691	518.1223381	212.2453848	799.5033722	1700.919617	-0.01228538031	0.08779667873	0.2374953785	0.00586342884	0.01276338724	0.01726730724	1	0.004486358373	0.1499108649	0.7748529943	15	0.9999999921
10	571.7740986	143.2244254	2021.764182	12039.09069	2785.584101	558.086599	1933.066244	5201	11865.96842	456.4304244	2317.301328	549.6582317	210.0325092	234.4090719	961.21126	7321.335834	0.1741232246	0.2388600161	0.05033121659	0.01492896972	0.02144179512	0.01590466015	1	0.1412502559	0.4577415987	0.1735157441	65	1
10	572.7189096	686.5025273	3274.653536	11225.22671	2587.071357	625.7233195	1757.394708	4995	30912.05208	661.7833791	2214.822599	475.5681178	203.5624627	189.4513751	907.4466684	12021.92897	0.2889412277	0.2317078812	0.05461120429	0.0174581376	0.01796422401	0.01959110963	1	0.232773595	0.4419361343	0.2141940224	79	1
10	578.5068297	192.467641	4339.563455	14142.75168	755.1506611	1021.237084	2123.762793	5447.5	14236.72222	834.9155967	2604.992902	196.9343638	322.4203705	252.6169579	942.4486798	8006.116006	0.3027666679	0.05392125492	0.07172270869	0.01764254306	0.01421538684	0.02137850833	1	0.2435207517	0.07482180925	0.2707867523	73	0.9999999756
10	578.641188	579.442913	-127.8413728	14363.45781	708.3853012	1648.699058	2123.001335	5323.5	9618.489362	58.04299324	2846.652194	193.0002686	336.3151455	218.1994633	1025.692224	4291.11367	-0.009143067952	0.04917460127	0.1161960381	0.004406916914	0.01264892015	0.01060707674	1	-0.001510078554	0.06854774158	0.3539113605	9	0.9999867546
10	579.1937149	177.8922183	4272.134321	13478.43868	135.0452731	20.60313203	2154.25843	5000	6497.936709	995.419794	2917.376998	166.0635781	196.0475127	269.4973594	1030.611375	5310.128197	0.3123198964	0.009326071335	0.001412761566	0.01940931774	0.01441085555	0.01777015442	1	0.2460174968	-0.01828219404	0.02781757854	69	0.9999999998
10	582.0515598	78.78259694	688.9839044	10711.14999	3175.514682	312.4002389	1377.303468	4837	10339.69474	151.3003606	1899.291502	619.2558639	122.2773426	210.6540181	822.135622	5957.736435	0.0653590476	0.2967207016	0.03053937388	0.01083056799	0.02325768053	0.01119532556	1	0.05389236314	0.5780241998	0.08212221272	49	1
10	587.4470542	278.7095988	7004.387839	14273.36765	668.7599807	-220.9360568	2224.110254	5510	7688.404255	1314.503007	2601.538808	211.7188479	272.6078554	217.8975793	967.2809974	4036.105994	0.4967480541	0.04890119512	-0.01492598318	0.02202966701	0.01401363256	0.02166168027	1	0.3918631052	0.06149815751	0.01438743561	83	0.9999826871
10	587.5168935	512.6736045	2217.712541	13149.45867	1214.642246	2021.625083	2470.415047	5180	4512.159574	418.3682149	2354.123799	449.5635681	383.8322001	1874.659168	889.7640916	2227.465503	0.1694904714	0.09355881293	0.1501324346	0.01358889531	0.04033238944	0.02926829567	1	0.1431609309	0.1589634555	0.5135606803	60	0.9999999597
10	590.058389	244.3526526	2725.978611	16586.67432	2470.301703	982.6901202	2447.725798	6726	9344.936842	466.893224	2253.456579	446.5663115	221.9202336	259.6416259	949.0238966	4472.504681	0.1668420985	0.1566111931	0.0594221326	0.0119698659	0.01566560995	0.0122628045	1	0.1354269306	0.2880495345	0.2006613805	62	0.9999999997
10	590.0198839	322.3839836	-35.76391331	14598.9964	114.1785611	882.9677348	2098.741948	5311.5	6487.623656	46.85450739	2652.285008	148.085537	189.3211308	196.4480991	944.0853763	2930.097628	-0.002417116265	0.008558410699	0.06097752729	0.003579774602	0.0103417361	0.008393436263	1	-0.0002108967935	-0.01611676517	0.1627329744	3	0.9999999999
10	595.6766181	552.5478307	-54.54953833	12530.86656	4187.597318	674.1121614	1821.977874	5828	11055.51064	84.20434065	2376.56225	764.132326	149.0743462	217.6490733	1054.383421	6237.54032	-0.004549501697	0.3326406242	0.05492703334	0.006931497769	0.02095484489	0.009990710497	1	0.0002384961555	0.6531907398	0.1519445111	26	1
10	597.4980462	719.6458415	1540.757575	9337.214031	456.1166737	385.6957175	1727.194161	3556.5	12962.65957	297.1323888	1588.782704	136.6518487	141.3569591	168.2768447	576.2260204	4332.121283	0.1659687843	0.05044130746	0.04188157173	0.01217045328	0.01306213286	0.0136208602	1	0.1327116731	0.06854666067	0.1361792189	56	0.9999997987
10	600.2607036	98.5588763	4852.835057	10854.01123	1616.05579	-237.9878251	1767.886127	4533.5	29687.94681	1006.213526	2027.876004	338.6274042	201.7524721	234.1435961	813.41277	13247.99717	0.4578393866	0.1540020061	-0.02110197523	0.02471540442	0.0179673531	0.02079598148	1	0.3613382427	0.2788645495	-0.01239587689	87	0.9999999643
10	602.5843196	528.3237808	-10.56330022	14519.48049	3305.550344	370.9399899	1668.334039	6127	6094.37234	69.60170917	2759.93604	625.7994939	111.126777	289.1095357	1138.57194	2889.185222	-0.0007274754419	0.2313156431	0.02481541285	0.004898504033	0.01632774874	0.006078177192	1	0.0004457881585	0.4434881653	0.04512107897	21	0.9998647202
10	603.3292477	163.4670136	-13.86878551	12524.48839	2943.897342	188.1935313	1979.861491	5392	15616.56842	83.4148834	2163.921017	492.8072798	88.86085131	265.8426915	887.4349873	6036.4239	-0.001188590516	0.2319542287	0.01551618471	0.007310565907	0.01848592459	0.007297136098	1	-0.0005437256808	0.4446916885	0.0128092252	20	0.7422597204
10	604.7104645	58.40310052	1437.129964	8844.434976	441.835666	381.1424792	1499.861427	3279	6549.095745	301.2716985	1661.89865	132.8790455	147.2232264	240.4407215	597.5005927	4037.887191	0.1613402676	0.05131043377	0.0437854034	0.01522145513	0.01801602457	0.01900679572	1	0.1291669852	0.07041017275	0.1417545327	56	0.9999998909
10	609.3445808	289.6688013	2237.634459	13261.80978	756.8795992	781.9098071	2369.492962	5076	18910.08791	483.4976325	2710.301932	182.5699591	228.5447806	258.7369368	985.6553159	9407.085873	0.1692648645	0.05727860448	0.05591377823	0.01208989385	0.01366417129	0.01787432469	1	0.1363337291	0.08281805632	0.1857840223	56	0.9999999996
10	609.502899	315.2518376	2605.117775	15657.66848	1534.658536	86.4621778	2083.391293	6006.5	18948.88298	612.4613471	3316.138377	360.3548893	139.6025349	219.7165713	1274.204022	10142.96371	0.1681384521	0.1050506168	0.006630291903	0.01343073235	0.01568672557	0.01069632974	1	0.1324867198	0.1808630289	0.01629957308	58	0.9999999999
10	610.2569952	497.4375677	6124.449741	12932.64755	726.7830141	1194.418366	2018.687349	4998.5	19958.10638	1534.879464	3204.031305	171.261953	423.8286427	232.8843633	1144.069232	12304.91581	0.4763867264	0.05746698378	0.08748856662	0.02353325897	0.01872750469	0.03117524546	1	0.3826568926	0.08070243657	0.3649801228	84	0.9999999996
10	611.2917806	362.5715614	4832.866464	15543.9052	277.1690156	-64.79530123	2112.089385	5741	14877.15054	1026.292237	3090.797615	183.363332	189.3447143	208.7686796	1154.735977	7671.886263	0.312868162	0.01830294541	-0.004048399069	0.01563531512	0.01225527955	0.01438716206	1	0.2461553876	0.0001832540088	0.009310905759	69	0.9999999433
10	611.6495669	648.2915177	-13.63908629	10587.22426	1716.498063	122.1825393	1749.703237	4295.5	7494.064516	57.74415769	2079.354409	318.8592345	78.62716247	262.2899119	805.4220484	3265.057985	-0.001426953948	0.1620330513	0.01174603578	0.005858012772	0.01851981393	0.007740210238	1	-0.001538715867	0.3002289226	-0.002612019859	16	0.9999934614
10	614.4485951	573.7042846	6506.560393	13340.39187	611.7865992	-241.039761	2135.54689	5140	5107.6	1218.347675	2598.876199	198.7124474	245.8578034	239.9725465	983.914727	3014.014635	0.4837827564	0.0473956844	-0.01983475082	0.01973223152	0.01450921069	0.02306616892	1	0.3812112027	0.05844832133	-0.005619345198	83	0.9998696665
10	618.4695728	196.2459933	920.6496051	15427.57897	1513.296792	1532.868046	2073.389495	6056	24290.3871	190.4134075	2242.636589	267.3168346	248.8204322	268.4594572	839.9181314	6188.549809	0.0608524284	0.1005598438	0.0972117762	0.007893784884	0.0128575414	0.01312639027	1	0.05326563686	0.1737716437	0.3057083025	40	0.9999999996
10	620.3984683	329.5790044	2179.311154	12862.68091	153.0912053	1889.155955	2345.313442	4782.5	7252.554348	527.2299751	2903.394082	156.7921872	446.470156	539.0515452	1017.500284	4480.665611	0.1731553448	0.0108073881	0.1466940684	0.01381279011	0.01417511162	0.02244282745	1	0.1451906828	-0.01203186201	0.4997536759	54	0.9999999998
10	621.4492569	160.9872969	2035.547344	11638.20483	599.8524727	56.93438612	1880.911561	4432.5	5421.659341	439.9308186	2322.220353	192.635186	135.9787968	255.0392726	839.2178026	2749.591425	0.1751398155	0.05309751363	0.004412645149	0.01329465064	0.01685681045	0.01353457503	1	0.1374943642	0.07346321529	0.008494580694	55	0.9999999927
10	625.5125644	110.2484925	1428.069022	8880.76426	857.8178055	473.2506166	1662.515401	3463	5685.860215	374.0835302	2060.791093	228.6551363	145.3956387	211.6406137	781.8841599	3452.604139	0.159819316	0.0996931773	0.05146220183	0.01485868225	0.01889522395	0.01605121463	1	0.1288572546	0.1704540739	0.1696065512	59	0.9999991497
10	633.0890628	286.3860016	57.44621847	13031.67496	1976.843719	243.0929469	2157.740351	5263.5	2953.851064	65.91908347	2505.97193	376.2264976	96.07848072	261.4863242	964.7118507	1875.782314	0.004459105635	0.1491840965	0.02021131572	0.005956091217	0.01648832016	0.009378144957	1	0.003611604793	0.2737437128	0.02764007772	17	0.648741212
10	638.4752276	333.4917097	34.289124	11633.49689	640.3797095	177.2378338	2043.021836	4462	6166.5625	60.40968662	2321.912919	204.8757598	85.65832608	535.3179229	843.8546398	4132.395645	0.00287849449	0.05655975033	0.01538684411	0.006725089506	0.01419739178	0.008239586795	1	0.001299340738	0.08238855605	0.007512881774	7	0.7735967672
10	639.8247233	175.594553	1895.489569	10697.5768	2452.975179	46.60463836	2097.660638	4668.5	5546.505263	434.9658672	2067.947924	503.9595337	138.792202	366.2536861	878.0789638	2881.258128	0.1805151455	0.2335984108	0.004646133838	0.01584661948	0.02069136586	0.01473636314	1	0.1432061361	0.4462250664	0.01646472875	64	0.9999999999
10	640.3344376	584.6530625	7146.654354	9848.470261	719.168996	-396.5849139	1903.105933	3979.5	30354.58696	1811.998551	2564.981575	173.5104938	286.2265107	191.4433209	954.3914681	17526.75089	0.7102279177	0.06927162294	-0.04085487621	0.02917272101	0.01918501058	0.03378289792	1	0.5600085743	0.101213838	-0.02631204956	91	0.9999894209
10	644.0057636	145.6802283	4724.372703	9815.776785	479.1469202	-168.9330863	1830.206746	3788.5	6616.054348	896.6276371	1792.653367	166.2331557	207.7223591	208.9803735	677.4708316	4283.581123	0.4790544	0.05139921522	-0.01710034914	0.02544141397	0.01515265938	0.02462061633	1	0.3776679116	0.06679733488	0.002914925935	83	0.9999825755
10	644.3269231	351.5194334	2275.419938	13649.23495	1297.987124	757.2482669	2128.254441	5367	11792.75532	543.1937716	3176.573565	309.1458702	252.3455006	197.8044026	1185.556588	6654.304909	0.1657051516	0.09361576473	0.05696752504	0.01298809069	0.01638882756	0.0161126061	1	0.133860882	0.1579168008	0.1898231812	59	0.9997492859
10	664.6243304	418.5770976	11346.18671	11167.22001	329.5504962	-613.7644995	1900.842154	4472	20443.81915	2995.129197	2979.986116	139.8712762	478.7988833	222.1071222	1083.943175	13843.62085	1.007053839	0.03098699632	-0.05441235097	0.03351883837	0.01789624185	0.04790395458	1	0.7947949223	0.01915158073	-0.007134597842	94	1
10	672.533993	340.262139	2346.979701	13580.265	687.3108472	49.87917351	1786.831265	5194	7731.634409	549.0376365	3042.512004	198.62526	139.7808327	188.8376921	1088.705774	4164.74264	0.1739454958	0.05202692273	0.003334012058	0.0121982145	0.01418590839	0.0126053006	1	0.136463504	0.07124942435	0.004449868492	55	0.9999999921
10	674.624487	193.369301	1559.93516	9165.01014	1403.277163	581.0928256	2325.989544	3779	2391.53125	361.730947	1831.35513	289.0029519	176.5171072	259.3386766	741.7038488	1352.551359	0.1708142337	0.1497410497	0.06071646875	0.01645518632	0.01831185599	0.01968559372	1	0.1386184066	0.2738388356	0.2058233076	62	1
10	681.5363702	375.1187	-20.13102757	11033.67023	751.3637519	124.5118901	1732.597886	4274	11677.30108	53.91888922	2160.56106	155.5524585	66.4404645	192.2591732	780.9267405	6216.787397	-0.001966446923	0.0695051679	0.01204822738	0.005468183255	0.01294047511	0.006965002106	1	-0.002676266327	0.1091291748	-0.00473219202	6	0.9864822354
10	685.0966465	325.4594488	1969.04902	12007.37526	1767.116037	1694.018585	2173.374152	4892	5501.870968	379.5258762	2302.293641	399.2106299	373.0034235	252.3282346	920.201544	2817.940507	0.1633738376	0.1508516298	0.1421797095	0.01396405794	0.01949578296	0.02142708742	1	0.1382120572	0.2772526062	0.4864951258	63	1
10	686.3780858	414.0684575	3123.670377	10365.5507	1120.67299	711.2719437	1954.633371	4192.5	16812.44681	753.5505101	2416.626788	226.9372995	269.0758689	215.3262725	907.6297068	11787.2658	0.3012412622	0.1079972832	0.06445123774	0.01966387586	0.02201172154	0.02615156001	1	0.2422429756	0.186432199	0.2470192311	75	0.9999999222
10	692.4666886	347.0942173	12229.87507	11917.93782	346.7229424	-781.34434	1916.778027	4643	23144.67742	2628.687462	2504.060732	136.1071345	444.6181426	244.4040477	904.0395808	10806.47454	1.026229077	0.02909252822	-0.06238653358	0.03932503085	0.01636476861	0.04175716326	1	0.8094875982	0.01495420984	-0.03047728714	94	0.9999999999
10	693.8755598	207.6024652	7.310422778	7978.342271	2651.250364	449.8954772	1627.446389	3720	4636.105263	69.45958075	1563.015328	555.4260523	112.0064177	214.741499	695.9334037	3269.267315	0.000833453178	0.3286082099	0.05661492741	0.009300806963	0.0307482992	0.01263311261	1	0.00460063376	0.6448328332	0.1588842314	26	1
10	704.4016378	260.5687532	1565.961523	8914.261557	1384.792076	534.4664338	2191.159939	3753	5052.402174	311.0571141	1860.014543	325.9857408	186.3267492	230.7075104	764.6596182	3358.519755	0.1718521424	0.1580675814	0.06096495658	0.01431762986	0.02198769701	0.01832347564	1	0.1395260198	0.2910299658	0.2071942556	62	0.9999999996
10	706.4871097	354.611596	1771.423897	9977.840247	2399.73972	13.38823962	1823.093927	4370.5	22068.80645	400.8183485	2143.754362	520.1690694	118.5012923	167.6735207	897.7484738	12252.05571	0.1709148386	0.2413092699	0.001449159508	0.01438658577	0.02405927888	0.01401819487	1	0.1354179058	0.4622010384	0.003458114129	64	0.9999983876
10	707.8443582	479.5976915	5453.06443	11396.17532	2650.340202	-335.0740146	1498.706707	4965.5	17241.17021	1003.484668	2080.970799	482.9215452	231.2241726	172.4878623	875.7029352	7979.231579	0.4770410034	0.2323834564	-0.02833702424	0.02138765006	0.02022390676	0.02274184413	1	0.37673428	0.4404797761	-0.03052923909	88	1
10	710.2661166	506.4906283	1548.027114	9308.323832	2946.718723	443.1983978	1768.996399	4277	4965.936842	357.0997888	2180.958052	663.4782601	191.1416376	199.7149961	960.9659341	3107.489138	0.1615557016	0.3124872515	0.0489481992	0.01504259289	0.02542227568	0.01993034908	1	0.1317446482	0.6099139365	0.1682909144	67	1
10	716.2557613	225.7968941	9773.729226	9620.18939	258.0892638	-609.2823637	1560.452888	3788	16414.8	1826.875128	1873.49191	122.0456393	368.7938305	225.0764145	705.1658391	7990.442334	1.010145626	0.02765677963	-0.05787918905	0.03849729705	0.0134160734	0.04434183861	1	0.7969928407	0.01219932127	-0.01855684212	94	1
10	719.8436986	402.4082739	1604.395921	9254.096825	885.8386226	73.51741145	2024.24306	3684.5	5202.010638	394.4730757	2128.032782	236.544066	119.0082877	210.9474252	799.8824985	2730.09013	0.175459509	0.09861968972	0.009448953204	0.01387747103	0.01853531806	0.01652020086	1	0.1384472796	0.1675473848	0.02751947174	58	1
10	722.113743	320.8819642	1703.80932	10335.48973	3299.757796	-39.24751465	1652.814972	4777.5	16092.4375	368.0741859	2084.524231	705.1256292	140.9343491	729.3226946	905.7862877	8723.604296	0.1646088446	0.3194918712	-0.003831191579	0.01313085744	0.02811289815	0.01618162745	1	0.1306635086	0.6236725468	-0.01370142043	66	1
10	725.1698841	245.155055	2756.711464	9362.072478	2122.679459	-117.7484551	1458.352963	4043	6223.96875	653.2192431	2107.960592	458.5080919	157.6429671	216.977258	860.361195	4197.930903	0.2954175847	0.2279282126	-0.01286504701	0.01764014508	0.02198141605	0.01994668637	1	0.2333368683	0.4331989024	-0.01831021229	78	1
10	727.6287776	213.3192185	8867.949028	8581.068273	865.821616	-590.0130811	1566.465967	3569.5	1950.768421	2038.786928	2010.22377	226.9321531	344.3560659	236.5957401	794.2648663	1404.189449	1.013494332	0.09930661305	-0.06744097428	0.04386626989	0.02265627265	0.04618218319	1	0.7995742345	0.1600312544	-0.04857639136	96	1
10	736.3040475	597.444955	-50.14943976	8699.824171	1992.710283	872.438646	1319.630581	3679	4788.787234	62.85002237	2078.709397	491.2551877	237.2311266	185.8657211	865.992123	3023.235559	-0.007150026844	0.2299510933	0.1013959332	0.008444612074	0.02051046835	0.01404932041	1	0.0004995175742	0.4417172091	0.3090207106	23	0.9999999999
11	13.30035355	205.5162842	2142.217285	7651.602575	1667.853766	328.63144	1205.380227	3282	9589.589474	448.3092547	1431.325023	324.2496759	161.1288565	159.0440439	610.6216207	5155.882863	0.2830790139	0.2230254279	0.04339149526	0.02083984025	0.02245417902	0.02098717493	1	0.2272866031	0.4239142774	0.1736928179	79	1
11	13.50033833	237.2416399	667.2029652	9059.845965	149.555971	299.2260949	1254.583527	3335	4178.489362	132.5348852	1497.72533	120.4448038	102.2153928	150.8142987	511.9504494	1648.369933	0.07263473732	0.01597920737	0.03301584671	0.008542228781	0.01455400464	0.01182771444	1	0.05763250472	-0.001861402579	0.08311882307	31	0.9999995776
11	21.49494513	483.6683412	650.576631	9772.944635	929.0300041	287.4021487	1356.541638	3807	9493.284211	143.7422753	1803.206634	212.1435304	108.3920441	211.7804253	685.6161034	4655.331306	0.06728351115	0.09902545616	0.03242993121	0.008109105957	0.01462565542	0.01149382151	1	0.053992539	0.1697069944	0.08260561588	39	0.9999994735
11	33.48928836	440.2786322	1863.029699	11914.49705	618.0129043	1528.695685	1742.384888	4487.5	13511.98958	359.7017248	2165.829722	178.4471072	343.7254142	249.5986126	786.1574837	5369.400975	0.1520661566	0.05286622202	0.1309747972	0.01192839788	0.01317267888	0.0195733957	1	0.1276928247	0.07483463288	0.4418694797	57	0.9999999996
11	51.5535558	281.279522	-17.55182274	12750.62292	5328.407718	98.30871756	1222.621756	6115	20731.57447	83.8581674	2015.783209	787.5539947	74.57291464	236.0455804	908.8485878	8170.004103	-0.001237739725	0.4074230416	0.007429472309	0.007604725518	0.02497698346	0.006203556229	1	0.0002536385203	0.8070044227	-0.009453513996	28	0.9998079652
11	58.02270614	255.4892976	712.4453375	11087.77981	4368.841058	51.54506856	1367.199135	5303	11284.23404	170.2208169	2101.407496	760.5306625	108.6636903	246.4823732	925.8394012	5309.392348	0.067202138	0.3924381382	0.005048763665	0.01168672958	0.02663521472	0.01022056839	1	0.0543907096	0.7753748684	-0.002651484618	51	0.9999746487
11	59.99876844	185.583856	1737.938793	10560.75346	144.285027	469.0643093	1383.492381	3894	7520.252747	290.8827371	1708.907614	109.9604261	150.1608215	377.4865353	591.2927487	2642.426619	0.1624546874	0.01412778379	0.04335939556	0.01181486233	0.01090389619	0.0154898718	1	0.129731329	-0.00640359384	0.1393076499	53	0.9999966079
11	61.62786078	231.7364148	1657.745124	10926.81937	2327.19578	435.3159597	1475.762412	4618.5	11424.69565	387.0391373	2419.863225	526.6080445	155.5524339	216.3829281	995.8943258	5761.035554	0.1526837037	0.209896457	0.04006123927	0.01489766144	0.01998105205	0.01615955545	1	0.1232822352	0.3979906852	0.1321002475	65	0.9999997115
11	65.46335908	574.608999	625.9097743	9765.874466	2314.818494	34.18832335	1402.343989	4248	26388.35106	172.4845668	1858.438253	429.45061	88.9959251	178.7167609	769.847991	10350.16094	0.06450755214	0.2282873101	0.003552162141	0.009981485988	0.01732843582	0.009724000175	1	0.05085390087	0.4363410596	-0.01385219977	45	0.9999918024
11	68.32288446	208.5169646	8878.214958	9238.624367	936.2084111	-624.8444777	1319.451668	3799.5	1644.726316	2211.207843	2435.736981	258.4491065	391.2402124	180.2835204	946.5557879	962.4502689	0.9403712217	0.09844829462	-0.06220943152	0.044613754	0.02240402113	0.04911563092	1	0.7417812428	0.1590190544	-0.04708350362	96	0.9999999963
11	80.47657207	498.0988018	628.1718029	9182.617483	2657.960488	309.5674023	1857.323899	4185	1966.817204	186.2147842	2536.571017	746.4620167	128.5284043	215.2551204	1100.03451	1602.211908	0.06780125699	0.2881530627	0.03692939135	0.01256092722	0.02735322519	0.01429570477	1	0.05619811423	0.5603876101	0.104540749	49	0.9999999991
11	96.34523478	235.5397909	-112.6528344	13370.66194	3975.763004	1425.103328	1565.745964	5902	8055.06383	81.37767304	2554.303873	708.9365344	280.0786983	174.9898781	1069.918011	3129.735104	-0.008837698368	0.2939579815	0.1049374556	0.006985680195	0.0186734077	0.0114598242	1	-9.889935556e-05	0.5739798087	0.3230174877	27	0.99999994
11	97.81317726	80.25553792	463.5130562	7705.105423	1751.818182	558.4855051	1071.860649	3293	9199.702128	128.3161034	1438.508314	293.3616304	132.2898349	136.3821263	563.8236151	4414.509054	0.062078095	0.2281409826	0.07359010431	0.01166099799	0.02575034403	0.01254951479	1	0.05365032108	0.4369641049	0.2283200741	47	0.9999998916
11	106.9546945	247.6029986	-12.42958929	16503.57806	349.5191995	218.2742816	1606.573172	5929.5	11693.88298	51.22508474	2031.216319	170.6630162	77.10380655	206.3856886	758.2850383	2696.258678	-0.0007954474708	0.02111274084	0.01332224401	0.003299826144	0.01032698746	0.004725298176	1	-0.002040464648	0.00918389663	-0.001643379695	1	0.9997921473
11	119.69259	282.3674189	13322.55009	12883.8452	393.2557972	-905.8726539	2056.484298	5056	23255.60638	2820.525306	2673.704614	155.6452126	533.2293671	247.2015274	945.0585641	12115.50972	1.032292244	0.03175639641	-0.06515725294	0.03233033801	0.01798731739	0.04502381776	1	0.8141422626	0.02036304059	-0.03861481325	94	0.9999999835
11	123.3387244	120.3419815	17.22711861	12634.60906	1847.171892	288.0255756	1141.116602	5033.5	6814.717391	60.65192087	1816.285959	283.5694211	87.90664799	275.9528294	682.9258359	2049.729118	0.001257390565	0.1480129278	0.0230247255	0.004965872466	0.017309146	0.006398508562	1	0.00124669597	0.2713913544	0.03662464764	17	0.9980314069
11	126.7876335	247.8028491	-429.8969821	23133.72257	2460.18518	5159.344329	2232.620115	9110	15665.38947	90.16137383	1260.588368	233.3499823	321.2989215	247.322501	478.0380462	3579.071398	-0.01846848277	0.1064152481	0.2242596936	0.003926729469	0.009640887974	0.009434992605	0	NaN	NaN	NaN	NaN	NaN
11	128.444518	89.69213887	638.010454	10481.46378	560.5842968	307.80058	1163.297578	3919.5	10415.61702	124.5024059	1664.480105	173.575341	100.3105596	197.3795448	623.2708135	3219.673306	0.06089659836	0.05607226602	0.02922424186	0.00730780839	0.01528406518	0.00880400035	1	0.04835948642	0.0810099531	0.06863144827	35	0.9997155686
11	131.7545023	35.90077113	1208.688076	7617.008634	2207.104648	-41.18289331	1114.372356	3382	10251.14737	204.520588	1100.739223	370.6589187	95.58343009	163.9575836	486.0433037	4650.42845	0.1618338029	0.2931686244	-0.00536337425	0.01376212793	0.02569717863	0.01303507522	1	0.1281462453	0.5693106082	-0.02050806541	66	1
11	144.5957791	553.4713878	-69.83082742	17173.94095	2807.798051	415.346624	1447.512344	6970.5	8599.351064	67.63400353	2427.298408	464.9295069	102.3586865	208.7879643	986.9580316	2127.395347	-0.004073611678	0.1646783359	0.02432744726	0.004261772024	0.01201287517	0.005176537292	1	-0.002772664582	0.305879707	0.040476968	17	0.9997623209
11	145.8283781	655.1114876	-65.97495859	10992.81017	1040.375247	1196.205632	1870.569849	4245.5	4383.284211	54.85897532	1825.796331	201.8602304	217.4541312	198.7572165	694.2884443	2784.495694	-0.006127863052	0.0958974706	0.1109132575	0.005276001892	0.01240138559	0.01442520608	1	0.0008986904293	0.1649533591	0.3378254068	14	1
11	147.7502733	104.4710864	0.05472554329	10976.74729	1643.16736	531.8380229	1333.31454	4347.5	5150.602151	61.09295032	2137.182455	325.0376656	132.8579734	197.0155154	812.2034702	2184.058459	4.23834892e-05	0.1469986254	0.04857043962	0.006129932134	0.0173375711	0.01029626606	1	0.001997601566	0.2696369987	0.1248484948	18	0.9999999985
11	156.6857198	131.6435374	-12.04152091	11661.40902	2634.783698	298.4695941	1521.273936	4954	6338.180851	66.23037532	2195.066903	556.0892972	96.2574379	251.2791707	925.5435286	2749.789716	-0.0009916768938	0.22500095	0.02681011243	0.006012403267	0.02160226603	0.007553707534	1	0.0003206610588	0.4304738853	0.051766247	21	0.9989274092
11	156.4008663	405.9780229	7385.994559	15979.52381	1609.572716	1387.1228	2284.493468	6448.5	16482.4086	1577.170982	3021.297782	403.2789642	443.4715718	243.8728848	1234.777161	7773.708277	0.4723493031	0.1064990274	0.08744043985	0.02377918685	0.01486420932	0.02846843186	1	0.3798298407	0.1820117554	0.3655097982	86	1
11	158.3110102	67.50834804	1397.256807	9564.586295	1499.948333	1188.866022	1496.785044	3964.5	25959.3617	267.116267	1459.842199	246.4545714	244.2525085	340.1130113	570.2372716	8207.553834	0.1487434018	0.1545289586	0.1254157564	0.01352230688	0.01670532202	0.01672362147	1	0.1254765497	0.2847705643	0.42519442	63	1
11	170.029898	182.9318086	1130.8587	16159.73259	6736.36672	74.49503167	1513.809149	7848	1849.698925	214.3600868	2345.066004	1093.374411	116.2222163	231.4653854	1180.396504	628.256694	0.07151427645	0.425579061	0.004741753769	0.008768381462	0.02052310547	0.008037157265	1	0.0580596301	0.8437798934	-0.001645383643	51	1
11	169.558487	221.7896482	-65.86513168	14626.42872	4810.022127	777.9779956	1888.091511	6688.5	9332.914894	87.8097805	2975.708852	959.9719292	171.6935606	229.7407675	1325.409469	5459.29736	-0.004231353495	0.3281166029	0.0551589249	0.006497404173	0.02135470228	0.009048227654	1	0.0004714669583	0.6438467162	0.1526715616	26	1
11	169.4306874	423.6958485	-89.2801804	17664.19963	261.9132286	1025.196379	2194.056475	6397	10308.8617	62.53021471	2975.958251	176.1447359	197.7804518	245.5649588	1078.50258	2629.784339	-0.005238704058	0.01830282451	0.05836572141	0.003658280042	0.01063006844	0.007229173308	1	-0.002553898117	0.004002624732	0.1533610526	3	0.9999999353
11	171.6140641	283.5801626	-287.272763	14754.80156	786.8239478	3513.26854	2540.079449	5548.5	12218.78947	102.5333006	2782.311758	215.9637219	674.4400657	256.7710868	1024.885791	5034.004004	-0.01926480031	0.05559888761	0.2385675927	0.006843079428	0.01250364499	0.01959493499	1	-0.001244191953	0.08348894382	0.7759240161	10	1
11	174.3264429	327.4995303	2784.546672	16511.31387	5393.4697	57.50627176	2097.976231	7599	18469.06383	519.2562116	2619.306151	998.507314	152.8642944	235.4689796	1271.01047	6555.906569	0.1734140873	0.3374492802	0.004038463633	0.01244515956	0.0203083628	0.009959327093	1	0.1383373425	0.6607800088	0.01616330011	66	0.9999999996
11	181.3595448	139.3711473	762.8591863	12788.12633	198.9690488	1209.400133	1897.582463	4779	9110.9375	208.5447796	2831.755753	137.1497954	261.3085645	181.9669965	975.5981853	6503.351686	0.06059524796	0.01681520254	0.09126351209	0.007733332653	0.01268253884	0.01485015421	1	0.05199969888	0.0007297663792	0.2822792326	32	1
11	182.3254565	55.63192099	2396.948606	8848.183511	246.8602842	521.238915	1460.528246	3349.5	22497.46316	567.5946438	1802.042839	127.3433985	202.2372031	170.0406262	645.3082024	11123.78096	0.275564616	0.03017052799	0.0560112212	0.02195867647	0.01676929255	0.02228407603	1	0.2206446389	0.02582210223	0.2093753378	70	0.9999992607
11	182.429089	208.6820963	-4.073043588	13680.14986	3157.385484	442.6968013	2236.242389	5850	5056.904255	73.96866881	2475.143947	538.9322331	113.8931935	267.3824123	1003.597021	1902.707901	-0.0003653456333	0.2300284993	0.03367134764	0.005614537674	0.01596919931	0.007724260832	1	0.001321557154	0.4409403264	0.07585279376	21	0.9462785906
11	185.4344734	296.5322589	14.6805865	14762.61388	2327.586391	237.1612153	2274.219735	5981.5	5361.534884	84.44673934	2627.587216	468.9202449	87.04389329	231.8846032	1045.103734	3416.093623	0.0009435959702	0.1578052859	0.01634353627	0.006141614573	0.01392310063	0.006166319105	1	0.0006232153864	0.2915335733	0.01372077055	16	0.994413281
11	187.8629189	91.44965596	39.80303732	13984.75588	1152.198648	167.5940971	1508.629066	5304	3509.978022	57.17709713	2301.934212	243.1468637	66.42517156	289.626799	834.429012	1632.597058	0.002564464666	0.08533420193	0.01207296875	0.004262638811	0.01344667405	0.00484843199	1	0.001052602497	0.141780113	-0.003096357562	11	0.9973007692
11	187.7030604	316.507086	1044.699883	14378.54267	4967.689562	93.78426502	1888.413642	6604.5	7314.631579	237.2320758	2949.334605	978.9079095	107.7636723	216.014441	1322.584045	3917.702627	0.0698951778	0.3344752629	0.006389185481	0.00935275033	0.0194805983	0.008136345595	1	0.05616575107	0.6556490411	0.0006982475527	48	0.9999999821
11	189.4609628	190.6578506	-17.15059225	12766.89528	2057.304515	255.0795798	2206.071132	5283.5	8072.606383	71.42821602	2507.265176	391.3080271	92.65847183	308.9016622	975.7337409	2989.963596	-0.001225907441	0.1580667742	0.01947955856	0.005631215948	0.016784706	0.0075577607	1	-0.0008879202976	0.2921346212	0.02410502159	17	0.6125410483
11	190.2593074	433.3798405	-62.30440395	10970.04969	985.3287625	1391.748132	2498.851334	4272	2940.494624	71.82893878	3632.79453	351.7516075	424.7991909	371.3754735	1364.095371	2809.218546	-0.006392038303	0.09200598486	0.1233789048	0.007379581634	0.01992768674	0.01837307938	1	0.001499711807	0.1570789036	0.3808392539	14	0.9999999998
11	195.9857919	293.1910567	92.33450069	17772.8034	2917.478369	470.2674362	3448.142913	7180	8000.494118	173.8536199	4794.613079	949.8254003	230.9566807	994.3747361	1950.963159	6094.858832	0.004994299812	0.158581607	0.02493775425	0.01467704628	0.02361912232	0.01877297842	0	NaN	NaN	NaN	NaN	NaN
11	198.7839287	137.1308618	5028.201	10760.09783	562.4585486	923.6338553	2195.414348	4220	8123.75	1394.37237	2850.766113	176.8018654	385.2853474	266.2568181	1055.69724	5282.451877	0.4700329323	0.05192306203	0.08362713595	0.02542493803	0.01744803223	0.03932150708	1	0.377300635	0.06926240985	0.3499719618	84	0.9999999845
11	199.7420034	164.4457049	1922.952714	11708.39803	103.6387336	1663.2713	2517.211749	4236.5	4213.064516	518.3905061	2977.601812	152.4743627	423.998815	324.3817017	1065.234341	2303.767679	0.1717538195	0.008060105459	0.1435970142	0.01620742192	0.0163913174	0.02969453308	1	0.143845574	-0.01773275967	0.4886115235	54	0.9999999999
11	199.7236212	736.6950122	864.893447	12995.2284	5078.688434	22.77822596	1136.343669	6164	31873.2234	148.0912375	1163.989246	436.470899	93.61482967	218.7121306	503.8891437	3380.325814	0.06621889605	0.3880924952	0.001610701243	0.009297347336	0.02036465009	0.007343412617	1	0.05334255467	0.7663643303	-0.01493304879	51	0.9999383736
11	201.6395489	232.5180913	-76.54917791	16651.76919	2847.368157	944.4489925	2075.186479	6811.5	6771.043011	71.34096885	2423.28748	507.37214	173.6477209	229.9080522	1033.515752	2108.691738	-0.004557949295	0.1681928755	0.05698696253	0.004470345296	0.0127547418	0.006545110141	1	-0.0009247796653	0.3135640177	0.1536699627	18	1
11	202.4682302	88.23666796	4.272130214	11572.12514	1075.359259	125.1889363	1485.339943	4434.5	6703.52809	55.68125067	2379.869977	237.1924574	73.17435084	246.5644877	865.5144666	3120.526205	0.0003512775572	0.09274870083	0.01107534416	0.005183917697	0.01864700998	0.006812755717	1	-0.0007160269945	0.1571022814	-0.006812524178	11	0.9988841741
11	211.4107015	113.180401	912.7939657	14541.48257	1475.313932	492.3490302	1760.346933	5662	21519.27083	159.6905426	2148.171476	220.8564439	155.2053046	269.1961212	790.645273	7663.437777	0.06249090794	0.1023709132	0.03412952876	0.006526147953	0.0129348735	0.009160449245	1	0.0503231074	0.1766840891	0.08751733992	39	0.9999999989
11	213.6989882	424.407861	3300.017347	19292.42506	1151.1466	1130.139378	2536.165539	7417.5	19092.3617	599.4944458	3409.453179	248.0814058	266.9986787	229.6766624	1262.83305	7485.956067	0.168027112	0.05899113631	0.05799690247	0.01013174006	0.01098300342	0.0121367519	1	0.1355037566	0.08639371923	0.1927786639	56	0.9999999984
11	216.3993094	395.368571	1163.267673	16409.8949	5601.235462	118.2069374	1779.40085	7591	11490.69149	248.8724558	3060.567997	1141.13304	109.4142739	219.7663057	1438.306172	6254.19407	0.0703825155	0.3465644355	0.007330165778	0.007035199408	0.01758517192	0.007665207364	1	0.05671201524	0.6806257376	0.00446791232	48	0.9999981
11	220.7064651	156.4647556	847.6243127	15084.41869	3546.726109	1364.214208	1686.68115	6393	11076.78947	238.3954826	2837.684229	707.7051949	295.426025	214.6239811	1196.256349	5651.410456	0.05800141335	0.2393430071	0.09204442605	0.0100579641	0.01824195987	0.01199822397	1	0.05174335086	0.4603773462	0.2917194371	47	1
11	222.4320394	467.6237642	-73.22295277	17461.94814	4232.359046	446.3752084	1827.649129	7534.5	9184.473118	68.78625405	3174.7693	890.9777062	113.1064319	251.1103365	1410.360137	3673.017329	-0.004535168685	0.2448893116	0.02675347662	0.004206436628	0.01704650313	0.005102791836	1	-0.00234386275	0.4715845271	0.05141956167	21	0.9999507022
11	228.1431028	96.42018645	8396.046209	12277.53583	1289.193802	-453.1614596	1668.706853	4991	15776.2	1742.951541	2495.324284	241.845951	326.3942446	216.2124464	938.3419875	8439.9684	0.6790628868	0.1041472303	-0.03474669904	0.02744135981	0.01780277442	0.02998478509	1	0.5359167823	0.1736206699	-0.01107443115	92	0.9999995709
11	228.2575199	42.53852898	625.554621	9874.87893	1597.289178	283.1285938	1208.427518	4029.5	16879.44086	150.1520605	1846.060158	312.7220372	115.4697218	192.0459323	720.9684306	6722.816938	0.06362657976	0.1636959223	0.03046863817	0.0103519587	0.01875042078	0.011225819	1	0.05146204102	0.3032879398	0.07710593368	43	1
11	229.837926	131.7812898	2.180118236	12911.26683	1960.896182	356.8077524	1829.445646	5203	1957.9375	60.9112805	2551.843367	427.3821309	100.3214771	317.63608	999.9799805	852.2175632	0.0001747871686	0.1543611949	0.02821658366	0.005068728701	0.01865006764	0.00726131115	1	0.0007865179729	0.2845803249	0.05458095442	17	0.9999944729
11	231.4606521	398.2573874	2673.753793	16238.63311	1612.315829	2482.897323	2865.202914	6390.5	8601.835165	682.7983577	3892.095545	445.8797317	649.2434764	308.1584831	1534.679599	4598.332986	0.1646533678	0.100181644	0.1506825441	0.01072969044	0.01449003958	0.02175942233	1	0.1394043218	0.1726953114	0.5145863936	60	0.9999999994
11	235.6639098	371.244836	1385.334229	21425.46184	5440.068761	154.6447531	1889.378053	9517.5	43772.48387	330.6645393	3395.810973	745.4251315	117.5425974	222.1944308	1349.097878	10622.13685	0.06485409365	0.2481946973	0.006616723788	0.007745274632	0.01558800514	0.006143910942	0	NaN	NaN	NaN	NaN	NaN
11	237.3898367	700.3753526	1992.294719	11815.45778	187.0814084	1638.573196	2300.332288	4414.5	15485.02083	376.9387863	2144.883908	124.1459286	349.1999916	200.3581177	757.0130824	5578.95265	0.1682204792	0.0163647477	0.1349148571	0.01160714561	0.01228107976	0.01901128983	1	0.1405154298	-0.000658552025	0.4579926682	54	0.9999997907
11	241.6654889	245.6914118	-170.4274298	16593.29951	5489.076259	1939.823101	2037.636449	7654.5	14589.30435	95.11370469	3133.297387	1135.480222	382.2660041	239.3003433	1464.663512	4840.817547	-0.01048964287	0.3338317083	0.1168254298	0.006146703853	0.01979569266	0.01276267907	1	-0.0002954685966	0.6565045247	0.3651543128	27	1
11	244.6330748	280.453896	3059.658749	18292.87703	1011.857373	2863.433111	2671.819683	7096.5	5616.904255	578.8894725	3393.22966	334.0620688	591.6322019	296.195346	1338.935958	2939.152983	0.1603338273	0.05502368119	0.1513708956	0.01089225845	0.01337108135	0.02032865528	1	0.1356605855	0.07947505841	0.5145047592	57	1
11	244.3690203	685.346862	1260.022161	17996.05586	7571.842461	-2.880448883	1343.486374	8792	4124.831579	180.3338743	1735.749809	811.0034631	112.6348226	214.9171612	879.7939789	1892.515784	0.06976970096	0.4216702704	-0.0001495602628	0.007057739682	0.01830662695	0.006272275518	1	0.05631145936	0.8356601344	-0.01912200822	51	1
11	248.215825	149.8635873	954.5175694	15858.09207	3642.970244	1394.70003	1578.527008	6714	8247.945652	219.126537	2785.57531	786.7718124	321.7413825	212.5367354	1224.117997	3453.663974	0.06142909091	0.2405059923	0.09030674913	0.009905844505	0.02067121294	0.01303468736	1	0.05436049312	0.4627245179	0.286514068	47	1
11	249.4558045	583.6508437	-50.78103447	15835.15874	1488.440864	953.128766	2363.092766	6224	7370.117021	156.7168794	3270.605754	641.4717393	599.2777563	2770.447978	1243.961491	6324.173273	-0.00336440156	0.09683049441	0.06074850979	0.01346745345	0.03979279971	0.06234243151	1	-0.0002840591029	0.1662080144	0.1646289762	13	0.9999999706
11	249.3554703	668.7526408	953.8198356	15642.98509	2603.275248	519.0488448	1760.708333	6411	35392.10753	191.2141032	2249.099659	381.6163449	145.4550336	289.2921219	877.0031386	7407.315539	0.06019465083	0.1713415205	0.03405765326	0.007018382365	0.01421291804	0.007835351968	1	0.04903592866	0.3191580642	0.08901635317	43	1
11	250.6642579	759.4211012	8.822828757	9400.599533	154.3733754	80.39974181	1439.94021	3435.5	13428.31579	40.21039409	1691.366117	116.1700478	67.48186571	147.6611282	584.9443167	3855.525083	0.001110415148	0.01701072479	0.008713470173	0.004258445978	0.01313763232	0.007350273888	1	-0.0008686514451	0.0006340805844	-0.01731798305	1	0.9999917174
11	259.3143294	139.5652417	6654.01889	13603.47626	1283.36175	-210.1327182	2336.663906	5415	11417.83516	1278.181178	2704.508334	287.3105029	286.1136779	264.5836541	1030.727143	5523.044706	0.486106935	0.09903472486	-0.01536545009	0.0221573414	0.01574881306	0.02533531375	1	0.3837677721	0.1651400661	0.01209708936	85	0.9999991444
11	260.5266609	233.6970329	-38.39468547	22153.58886	3789.017644	605.4560669	1871.643668	9144	6752.375	80.70426043	3040.495247	578.1982647	127.9473696	254.2158121	1208.34155	1530.488874	-0.001623505542	0.1688787294	0.02808060613	0.00391153136	0.01247962663	0.005340203167	0	NaN	NaN	NaN	NaN	NaN
11	261.8264557	340.5196904	21.3772684	17164.97181	4007.244654	571.8144078	2321.970389	7226.5	6289.37037	84.93232897	2982.155429	844.0312497	154.1716453	246.9381378	1324.347935	2214.20731	0.001287227261	0.2422345948	0.03450246128	0.005436315106	0.0165135031	0.009350599723	1	0.002787791249	0.4661460561	0.07951022371	21	0.9951566036
11	264.2784019	352.8742945	823.1651275	12618.6893	2909.235154	1194.660985	2135.831215	5436	3621.7375	235.2477049	3683.087906	864.9497158	348.9265801	283.4038486	1528.186479	3183.134669	0.06582690715	0.2309310401	0.09275497332	0.01137317813	0.0187381865	0.01695572395	1	0.05794702805	0.4429380875	0.295682681	47	1
11	267.2497779	43.28956638	1538.009057	9439.068201	1351.382117	1283.727947	2007.105358	3886	5873.010526	352.7055437	1902.842155	313.3119901	307.4524941	265.0882922	766.8467216	3434.074831	0.1647799689	0.1503383754	0.1352876397	0.01688745481	0.02162679276	0.02244100365	1	0.1388606378	0.2760904064	0.4629119418	63	1
11	272.4657899	114.215735	-110.2729964	13141.07417	1298.772275	1523.401619	2125.313809	5112.5	10004.69565	77.25417974	2528.009082	264.2827149	315.5567698	236.9090383	935.7302138	4749.776732	-0.007937100057	0.10413609	0.1143643014	0.006763184115	0.0169720582	0.0128081873	1	-0.0002418792056	0.18203116	0.3496457675	14	1
11	273.6718773	732.287401	-30.71179121	11404.6525	137.3913185	634.3730878	1783.012361	4176	8003.141304	42.1176883	2095.706239	117.4452879	126.2411048	223.2190619	721.5420079	2512.24898	-0.002528854954	0.01268533119	0.05549507685	0.003932718529	0.01086727455	0.007982231222	1	-0.0006374184821	-0.00766251606	0.1438429967	3	0.999999889
11	274.5004332	76.50535501	-33.64652756	13414.46021	177.0582219	744.8697812	1747.374307	4848	8801.916667	51.18921118	2204.11301	151.8965368	147.2342533	231.0892902	746.5647995	2971.335924	-0.002764778052	0.01269992191	0.05486115602	0.003929166814	0.0121190153	0.00790939301	1	-0.0008676883001	-0.007638309904	0.1415929223	3	0.9999997403
11	281.3579403	611.2524014	1110.472235	18212.20947	2009.418595	1730.61639	2003.014485	7275	19968.13978	236.0787953	2875.079254	380.165063	317.9781018	185.0756603	1126.494048	5865.019485	0.05997875161	0.1098965036	0.09399263312	0.006277459246	0.01235653	0.01014514187	1	0.05242717864	0.1930225615	0.2946605896	40	1
11	282.3349676	351.9372529	18154.70435	17256.64492	396.589683	-639.1628842	2500.915282	6726.5	14311.49474	3314.302868	3029.906717	219.4706034	566.191945	263.1230226	1212.041512	5817.286857	1.064983347	0.02421926713	-0.03390936936	0.03140318049	0.01239555426	0.04014326793	1	0.8421852287	0.004888354208	0.07685793784	94	1
11	286.9849335	181.3999246	2339.473444	14031.11015	1400.081861	2192.602473	2477.023146	5488	5325.688172	552.8518684	3226.738786	341.2677844	538.2401401	674.6139871	1220.671872	3617.691235	0.1650572838	0.09936985145	0.1535118391	0.01337311467	0.01644737412	0.02321838146	1	0.1399101196	0.1710512389	0.524456852	60	0.9999999962
11	287.6701829	561.1645847	15552.31425	14461.10589	1422.310393	-737.0972421	2159.037194	5971	1385.825	3236.785251	3209.021456	359.9998241	511.9455304	296.9010913	1304.626077	895.0990862	1.059929016	0.1007756163	-0.05680236389	0.03402028444	0.01333033921	0.0420323868	1	0.8372239358	0.1627622171	-0.001110547394	96	1
11	288.3964029	205.5579275	3391.915225	20070.26318	388.6956669	1099.065631	2234.810899	7491.5	9348.698925	651.8278145	3441.777349	207.9587562	291.6517555	257.3567765	1264.060707	3429.381304	0.1685219927	0.01971649712	0.05547341022	0.01088899369	0.01050010045	0.01216196852	1	0.1354173989	0.005237973404	0.182853006	53	0.9999902677
11	290.7205175	143.4388065	2609.644783	16428.85867	884.5660503	2530.110221	2704.689642	6360	17813.52128	461.0761028	2665.164232	252.1508438	491.3518263	1536.760123	1067.985465	7633.961448	0.1593610708	0.05718290889	0.1523984917	0.01007986316	0.01581824118	0.01981116366	1	0.1349735553	0.08395722537	0.5179161732	57	1
11	292.6553792	397.4669242	-54.42678106	17885.72937	947.0312544	629.2344129	2485.740228	6736.5	9189.319149	67.8235761	3804.47452	319.8461226	165.5395179	279.5480517	1438.243689	4707.099543	-0.002780314628	0.0547013342	0.03422364159	0.004156832221	0.01174728575	0.005692954252	1	-0.001942638452	0.07884645355	0.07144861093	7	0.9998835162
11	293.2527276	751.4385107	651.7233073	11176.58995	3456.424395	927.4045896	1769.004465	5092	22819.23404	146.9951031	1939.718637	535.4314422	203.6858853	163.9573888	824.7890101	6442.91039	0.05951561605	0.3043397776	0.08271774539	0.008141167626	0.01997650515	0.01180170046	1	0.05282960555	0.5944883429	0.261879042	50	1
11	294.4210079	29.52260414	42.0262303	11303.6284	1744.426668	299.0321929	1302.504435	4533.5	4825.043011	90.41863732	1511.766174	266.832581	127.3750728	751.3351453	596.8374242	3526.818322	0.003817960849	0.154360788	0.02728003156	0.008048446378	0.01780217718	0.0103007388	1	0.003619927775	0.284532883	0.05216268991	17	0.9999417916
11	294.3389752	711.6320701	-34.72436072	14054.21698	3185.998602	157.9943496	1663.694556	6007.5	25027.4	73.50984651	2296.140261	468.9190072	83.03713106	188.5665331	920.8242867	5362.133428	-0.002787948291	0.2260509325	0.01092170435	0.005787721098	0.01514071321	0.006252605252	1	-0.002172106288	0.4324548888	-0.003671319351	20	0.9846517442
11	297.6825383	268.5411667	-91.5841793	19627.67078	448.2437704	615.7043664	2315.45309	7295.5	22374.84043	61.12073856	3175.883754	221.4126702	133.6472618	246.5766701	1190.311255	6894.61635	-0.004709862543	0.0227326249	0.03213828941	0.00365038238	0.0104645355	0.005142203029	1	-0.003869489297	0.01280913406	0.06273112823	2	0.9999864369
11	298.7981223	106.3749998	2676.693264	15463.62362	282.1457494	87.34135139	2243.304017	5624	16826.93617	483.5394467	2517.790442	169.4195351	155.5003136	291.4718175	891.8835552	5138.365298	0.177738213	0.01801877616	0.005937215267	0.01014820855	0.01291037319	0.01146098534	1	0.1393868907	0.001005967356	0.0132140897	52	0.9999999798
11	300.4882774	69.28620701	2108.045852	13990.92469	682.6803548	1876.554197	2047.991832	5258.5	9777.684211	383.4197111	2283.692703	169.26379	379.8177577	217.5103536	816.7162062	4237.84276	0.1509793654	0.04922868138	0.1342497311	0.01133682286	0.01360867458	0.01683804624	1	0.1270212032	0.06737408188	0.4528527787	57	0.9999999975
11	300.4543703	563.2169689	17307.70898	16456.90378	1654.665977	-918.7550065	2035.834792	6780.5	2169.805195	3519.373741	3455.480848	450.8368204	510.4354771	287.4375738	1432.963674	1203.001379	1.047804304	0.1064860032	-0.0539879845	0.02951448335	0.01555413469	0.03886644139	1	0.8278187218	0.1747077483	0.006077009016	96	1
11	303.3290566	298.5246934	1153.171368	22690.90857	2528.040856	4788.072687	2273.50826	8965	20036.79787	221.3793679	3023.815537	380.0811493	709.3287937	252.1364737	1156.783283	4827.575835	0.05263685298	0.1119842996	0.2129840435	0.007289951184	0.01002056314	0.01484404346	0	NaN	NaN	NaN	NaN	NaN
11	305.290231	40.37036504	4454.13332	10373.87416	3003.296441	-247.798075	1498.196117	4722.5	17957.18889	1082.586562	2292.280877	641.8343623	226.4534776	220.0706099	989.3431283	11359.8521	0.4395336701	0.2998398379	-0.02471988271	0.02159526169	0.02853692692	0.02508990662	1	0.3476882786	0.5802075589	-0.02429320857	89	1
11	307.526846	125.6394443	-55.98771264	16352.08232	7051.51578	369.568077	1346.467112	7892	13113	89.4881697	2451.690999	1211.926169	117.0521417	310.2742625	1251.893115	5056.701457	-0.003292183467	0.4326029347	0.02318387455	0.005729339559	0.02400988045	0.006569781894	1	-0.000117648971	0.8592338538	0.04550813036	29	0.9999826042
11	307.3779928	688.4367259	1947.476353	11706.91634	731.4685442	550.754692	2224.751388	4493.5	25795.29032	485.1079521	2595.984157	174.7350609	185.9024835	235.0986566	939.3517837	11757.83198	0.1644300426	0.06572259731	0.04908134152	0.01170497224	0.01476607174	0.01554012963	1	0.1320947869	0.1002162474	0.1612846594	56	0.9999566728
11	309.0101199	246.3661986	5532.715627	17809.37299	2830.843175	36.11534959	2516.704632	7644	8335.753086	972.9766674	2862.328151	862.2197945	250.6115621	4375.941086	1217.443309	3445.224011	0.3098839526	0.1595021697	0.002238001165	0.01651155182	0.03677878311	0.01537988539	1	0.2453196338	0.2919279444	0.0350663011	76	0.9999999999
11	310.3011749	506.7628589	-25.40064472	20048.95983	6874.406913	526.3716167	1994.938061	9278.5	12582.71277	93.57397715	2612.750866	982.33843	128.0235583	254.5141988	1198.977113	4462.603632	-0.001253678088	0.3394344673	0.02716229924	0.004664589103	0.01607983893	0.005940746124	1	0.001037727555	0.6668339513	0.05669310178	25	0.9999690845
11	311.9919679	208.630117	1141.493109	18732.56555	4817.590446	1768.331862	1618.977253	8268.5	14132.55435	288.2791059	3461.329068	957.2375924	355.8548187	230.7032517	1531.17045	6129.806385	0.06046181956	0.2503262057	0.09587104461	0.008140793746	0.01923742804	0.01018678489	1	0.05404451763	0.4830882132	0.3059015754	47	1
11	314.5390832	23.13443889	855.9469447	12426.06985	4854.894266	-9.216540648	1079.898676	5851	19193.79787	176.7308916	1801.4828	689.497118	106.3692153	219.3720648	814.1533953	5853.713191	0.06966429354	0.3887863352	-0.0007763950911	0.009770800567	0.02452859061	0.009150481094	1	0.05592623846	0.7677339873	-0.02240050998	51	0.9999960931
11	316.3461933	613.4735896	747.6700964	12355.50608	2854.855656	1133.743456	2142.990614	5396.5	3489.493827	188.2997485	2530.631072	650.6311157	270.3402734	948.973447	1072.443123	2063.78686	0.06288655744	0.2335677255	0.09375108584	0.009661833204	0.02356948531	0.01383608262	1	0.05569721931	0.448424651	0.2985537624	47	1
11	318.5324904	626.4758509	1005.389307	15671.17614	3697.639468	1436.754677	1832.218834	6561	10144.85542	214.3855388	2871.969792	716.6077294	276.7867456	232.1515615	1237.570644	5024.522256	0.06432069293	0.2431075862	0.09311218636	0.007681287878	0.01584193781	0.0120703136	1	0.05686950864	0.4681066251	0.2969792422	47	1
11	319.7165273	447.4704321	5780.524837	19001.48957	6228.734195	-123.9152758	2310.045849	8808	6837.957447	1221.262801	3703.85619	1213.880639	255.8781023	306.3896072	1678.022707	2895.92884	0.3092330674	0.321841452	-0.006360085155	0.01487136016	0.01722993861	0.01524308909	1	0.2455005886	0.6271218267	0.01046255281	80	1
11	320.8078818	253.2024014	2976.639442	18153.30729	992.4564438	2787.112661	2613.770484	6986.5	10878.41379	646.0311134	3575.520297	287.4779405	574.6167264	290.880948	1366.834833	4284.330581	0.1622777725	0.05598530753	0.1531086832	0.01076922666	0.01170635677	0.01634416931	1	0.1373311157	0.08146517703	0.5210005778	57	1
11	321.4326965	310.1202463	3326.246741	19986.97263	6353.805999	1053.640436	2309.816379	9283	5636.031915	685.2676603	3608.795471	1220.752623	289.7654134	226.1518679	1612.162948	3026.449545	0.1699786223	0.3185825814	0.05428106598	0.01222545366	0.01796824211	0.01266427574	1	0.1388497495	0.622492192	0.1888867408	67	1
11	323.5336154	121.6364315	1113.97016	15179.63706	4692.548691	615.84964	2297.214457	6752	4039.989247	232.7863111	2436.410944	861.5077854	168.2464906	231.4746781	1118.858133	2064.44865	0.07340028698	0.3118600545	0.04260950354	0.009380403133	0.02191062414	0.01042375392	1	0.06122017343	0.609372552	0.1262781455	49	1
11	326.7625208	80.53006472	4992.248138	11076.68504	2397.602055	-214.7648682	1712.028837	4794.5	4942.096774	1357.435769	2989.025632	729.7732571	418.300357	658.5675623	1251.896495	3231.372266	0.4515935931	0.2101354724	-0.0209650439	0.02459043648	0.02930316904	0.05683174857	1	0.3568237835	0.3948645934	-0.01149277972	88	1
11	325.8349395	265.3780894	3070.364596	18544.99286	1010.317798	2943.962592	2734.545384	7295.5	4823.557377	568.1743982	3100.676308	354.4749358	506.8439035	374.2495161	1246.33701	3682.598985	0.1654669517	0.05294074441	0.1573146983	0.0126412321	0.01479629525	0.01703069273	1	0.1401268189	0.0752008315	0.5362014924	57	0.9999999998
11	329.3361965	163.5035329	30.4820922	13259.51265	2103.98871	405.8212989	2027.886541	5411.5	1548.138298	62.77657413	3789.148739	676.8677389	135.8819087	279.7630094	1519.504234	939.0333923	0.002961010071	0.1586177258	0.03468035009	0.00546328991	0.0217600481	0.009088735116	1	0.003471809915	0.2934286951	0.07775524298	17	0.9972928205
11	330.6472597	48.20852367	710.2137026	10275.51685	2996.328555	302.9108608	1863.773306	4776.5	3265.819149	225.2467742	2549.042027	787.282901	162.2860074	1748.688604	1128.887305	2380.10021	0.07117854009	0.2994144063	0.02979103434	0.0208186569	0.03014804081	0.01604946461	1	0.05849007828	0.5835230182	0.0809392353	49	1
11	330.6438575	679.5081754	1090.055837	16958.09733	7124.882845	30.67160021	1482.519977	8162	22110.14894	216.6086492	2541.800145	1079.299107	108.4863759	211.3583373	1233.943867	5887.65557	0.06641630949	0.4190385019	0.001828908914	0.007369491324	0.01713236092	0.006776909495	1	0.05375806814	0.8302817089	-0.01311359189	51	1
11	333.6161595	108.4905181	1030.772867	16273.95634	303.5975368	1568.516747	2101.554764	5958	20892.94624	198.8666504	2175.139502	186.437696	270.9590048	225.3465351	804.639994	6497.576388	0.06328599685	0.01928297058	0.09497942975	0.006707139809	0.01196506387	0.01132604309	1	0.0544094425	0.005849100269	0.2958498114	32	1
11	333.582284	189.4074717	-246.4278806	15599.73098	158.6404935	3801.920705	2672.098109	5618	4398.088608	88.99641016	2796.588349	165.7105348	706.8012745	296.5170501	1026.3261	1677.827221	-0.01590088179	0.009763496822	0.2447027793	0.006061343371	0.01170390012	0.01580565436	1	0.001483568479	-0.01113315153	0.7964423395	5	1
11	334.7026988	254.8002792	3185.4918	19537.39818	760.9530373	3183.067592	3934.840264	7658.5	8734.957746	569.1903603	3240.51089	475.3630091	598.7894677	3262.209573	1301.556192	3739.754635	0.1601196238	0.04205612912	0.1583472117	0.0112572795	0.02430905827	0.01914154961	0	NaN	NaN	NaN	NaN	NaN
11	336.6304258	337.5011511	9541.929983	19843.74823	382.2905989	2109.087535	2765.15346	7617	10899.73913	1827.284941	3695.376674	247.7342839	544.4361214	275.6933829	1424.266294	5256.558754	0.4800057557	0.01770852389	0.1025507304	0.02091356548	0.01297182304	0.02636339801	1	0.3862381494	-0.001255675776	0.4166944004	82	1
11	336.1383179	368.5262197	7445.251417	23677.8825	433.3014025	-123.4821747	2252.690632	8833	13230.91489	1323.957808	3854.191605	232.292646	278.5432959	235.0504928	1382.193046	4469.728802	0.3181277961	0.0182187856	-0.005322102729	0.0125731266	0.01084616704	0.0130237203	0	NaN	NaN	NaN	NaN	NaN
11	339.7897474	201.8115661	-277.6558832	17033.46065	238.695684	4031.19983	2487.724845	6235	5189.463415	110.7474144	3055.974775	201.1527472	774.0999873	301.5309115	1162.090252	2102.930925	-0.01712477847	0.01392944513	0.2402589709	0.00555776094	0.01163533949	0.01925929796	1	0.0002432209711	-0.002574370639	0.780900621	5	1
11	339.7391976	269.5414353	-331.0212856	19958.69259	1147.593021	4804.847094	2783.035318	7692	14267.25581	95.34242967	3074.122087	279.2417942	753.3315882	255.5776271	1184.000404	4093.628306	-0.01679693056	0.05835233987	0.2382523468	0.004708431141	0.01019958616	0.01560134538	1	0.0007183949475	0.08914851769	0.7754826562	10	0.9999999974
11	343.5278263	239.6688944	-35.01123036	21702.56295	3791.468748	622.8409184	1831.951278	8918	8274.43617	71.18753342	3025.969803	562.9650112	116.4132551	242.1577993	1221.486613	1686.879486	-0.001505781674	0.168794202	0.02958636198	0.003513018136	0.01130575974	0.004903109108	0	NaN	NaN	NaN	NaN	NaN
11	344.5130135	137.6548769	-51.73955178	19574.9303	3368.502542	486.8427424	1550.432877	8092	7865.510638	76.75877255	2666.90376	600.0670915	118.0191367	222.9731036	1163.916021	1952.081077	-0.002604630965	0.1682647892	0.02549988855	0.004018759507	0.01491477736	0.005470469374	1	-0.001497267752	0.3132884101	0.04499197015	17	0.999768455
11	344.3731529	608.9853295	3282.658638	18029.2463	983.0493512	44.00455541	2287.016918	6833.5	7698.075269	589.1180189	2834.138082	266.6333519	185.9776599	201.3039582	1109.606707	3354.608291	0.1832430804	0.05476336288	0.002654178672	0.01051369716	0.01150935786	0.01127166637	1	0.1438315793	0.07680442006	0.004295756466	55	1
11	346.3209487	423.6333847	-55.47747316	22022.80571	5462.602983	252.1429747	1998.571735	9664.5	23459.46316	95.69177483	3200.320608	777.5155846	99.53943323	245.452536	1293.712909	5474.219919	-0.002669040792	0.2469010261	0.01163257626	0.004718187782	0.01435841954	0.004450486713	0	NaN	NaN	NaN	NaN	NaN
11	347.2621976	38.42679272	54.46892737	10422.05156	975.5513501	318.6684801	1731.602085	4042.5	2040.505263	55.58033891	1764.043185	221.0756383	93.18108372	226.5396649	673.0322765	1049.84707	0.005562781136	0.09666470636	0.03134102616	0.005712703836	0.01690872877	0.008276365218	1	0.004826853798	0.165402132	0.06473444478	12	0.999964832
11	349.3132007	737.4023033	1696.39119	10207.28131	898.4559253	29.17901697	2223.64757	3977	4915.378947	396.752015	2260.312247	224.446935	124.194811	241.9832429	844.3939899	2261.459274	0.1721027032	0.08990821272	0.003859327268	0.01215589656	0.01573962307	0.01248710976	1	0.1353322481	0.1495143587	0.007098461828	58	0.9999999702
11	350.4609428	179.6348665	2556.838168	15036.43302	232.6655293	2359.240469	2720.223529	5532	12069.20213	566.714378	2984.450196	166.5969896	537.7594966	283.1165105	1096.187791	6245.011746	0.1720957496	0.01557577866	0.1561997292	0.01119173176	0.01209776379	0.02242720966	1	0.1450276341	-0.002050643893	0.5326134677	54	0.9999999916
11	350.6422579	533.3468904	5345.275553	17175.48882	5589.132634	-65.05619271	2292.12878	7933	9456.067416	974.0194356	3095.7467	1095.101474	190.7281757	266.3103474	1462.22142	4803.239463	0.3140402442	0.3289311918	-0.004008570205	0.01487814106	0.01804418728	0.01214521356	1	0.24953737	0.6417498243	0.01993739293	80	1
11	351.3391925	223.412983	1321.386089	20920.38681	1375.745673	886.7759504	2038.646375	8067	24417.7766	281.1643912	3157.498961	312.2683292	212.2658536	1020.321374	1216.394305	7315.438593	0.06316988904	0.06818345234	0.04179936087	0.007220047328	0.01201856153	0.008810658779	1	0.05111149651	0.1061650599	0.1131276866	35	0.9999756771
11	351.6440186	446.4764558	-208.8086605	20423.03942	3469.853456	2529.170969	2466.532062	8477.5	18158.06452	86.76416164	2883.594207	544.9313733	385.5261676	277.6297237	1183.363284	5283.151427	-0.009694425019	0.1688174872	0.1201514428	0.004466080796	0.01384206259	0.009621834497	1	-0.0007387303946	0.3157164916	0.3714315117	19	1
11	355.8827183	550.1825263	3940.899008	13061.63304	4029.317865	-41.50130531	2127.469003	5859	3713.814815	1229.661556	3894.834583	1246.909027	215.5050117	271.8783577	1747.999373	3668.653033	0.3085006035	0.3175023681	-0.003377951447	0.01345423281	0.02654764082	0.02165387574	1	0.2450853911	0.6182051647	0.02048849851	80	1
11	356.6475782	208.4800851	-46.76383921	14143.36424	126.9924825	1773.863526	2649.777562	5098.5	10260.82609	85.61971972	3867.602112	189.8766681	514.6921531	330.0143937	1390.891808	7254.61511	-0.003473494853	0.008616757772	0.1278499127	0.006640487563	0.01633452477	0.01674250307	1	0.003465107909	-0.01512477702	0.3942530753	4	1
11	358.5114888	656.6505434	2624.678109	15071.76479	160.4159523	2134.781761	2682.667537	5641	11049.88172	500.3321597	2637.832556	157.9771247	421.3658465	318.1056173	953.5407668	3612.897082	0.1741309869	0.01071664994	0.1436519818	0.01064345282	0.0116281321	0.01791640319	1	0.145760279	-0.01226771188	0.4894294126	54	0.9999999998
11	359.6393451	400.354566	1406.292714	20174.53852	7229.178533	68.29315439	1681.697072	9510.5	30351.82105	308.4223027	3048.996891	1060.482983	134.4916434	237.1175435	1341.035288	9644.546992	0.06974755044	0.3516060637	0.003163161915	0.007567228017	0.01730707059	0.00711002861	1	0.05596551174	0.6909911464	-0.009951899581	48	0.9999028589
11	361.2022776	148.1365867	979.3878926	14976.59231	4616.89059	543.2947188	1947.347727	6793	9154.073684	306.9500397	3367.932881	1160.757093	178.0192074	293.6184598	1546.698055	5548.308487	0.0676853102	0.3217717625	0.03869203002	0.01100234761	0.025793543	0.01051296298	1	0.05648982112	0.6298480834	0.1117294806	49	1
11	363.8717883	539.5091316	5647.169804	18547.77775	6231.930264	-220.9711952	1787.47051	8790.5	21685.58333	944.6863558	3118.191632	1069.5894	204.130456	209.7370474	1409.308912	8167.842397	0.2999343335	0.3294044338	-0.01173740593	0.0141154022	0.01848825968	0.01132334547	1	0.2378037462	0.6427614237	-0.01003680478	80	1
11	365.6172059	75.52718881	5480.534802	12344.77685	1428.85117	-170.5327876	2129.24014	5116.5	50332.83871	1271.63723	2525.578312	218.8941752	268.4398768	187.8061182	921.2104562	21358.95715	0.4454961234	0.1164192822	-0.01251343067	0.02310297483	0.01686280468	0.02374956584	1	0.3518080548	0.2014681663	0.01332873309	85	0.9999981478
11	366.8663156	220.4407052	5.529902619	18573.04564	3205.333357	1096.759517	2071.064724	7703	8875.068182	215.1806178	3012.597967	638.7945981	211.0299498	241.173054	1284.128394	5868.756883	0.0003029153459	0.1699327546	0.05873926397	0.0139310256	0.0144215173	0.00707502711	1	0.00307207685	0.3171340889	0.1609042626	18	1
11	367.4739899	366.2851402	3528.713749	18582.1796	343.5083039	157.6938343	2560.943442	7003.5	14359.2234	773.2689843	3765.144478	199.5262954	183.0080528	241.7632121	1385.376747	5896.66923	0.187254386	0.0170155917	0.008431793366	0.009467310271	0.01178771232	0.01039098522	1	0.1471136472	-0.00112410366	0.02398805213	52	0.999999999
11	369.5931102	54.63015903	-186.540003	13779.85372	1237.353736	2954.166663	1954.434998	5327	3417.276596	82.74350226	2154.292309	233.2913821	452.4006334	218.4632204	812.9694449	1202.246861	-0.01330403478	0.09021665282	0.2156500417	0.005962861228	0.01235468314	0.01870164064	1	0.002220427648	0.1546373637	0.6989923505	15	1
11	372.4400342	632.6161083	1079.053955	17624.99572	4379.944501	1623.311129	1727.290999	7688	14360.78495	214.3317761	2640.466231	758.0935242	314.3766814	205.883921	1180.526728	5008.254321	0.06213027501	0.2491235733	0.09284556176	0.006728447325	0.01552076835	0.01025471384	1	0.05515732382	0.480549483	0.2957556354	47	1
11	374.3061539	115.492358	7783.169761	16800.04779	414.4008128	1487.404562	2032.195741	6340.5	15910.03191	1776.802659	3622.045627	196.1129246	521.8989088	226.9542189	1364.540134	9220.074831	0.4632595179	0.02509523984	0.08484587522	0.02232421015	0.0114662294	0.02964510231	1	0.3717860807	0.01393165393	0.3517743019	82	0.9999993131
11	374.5346755	248.1147901	6.934404685	14894.26729	2364.799994	905.5140052	2284.129176	6023.5	3990.860215	70.78012083	3725.866582	649.0289214	252.2790975	270.1971007	1510.690983	2688.193703	0.0005800371025	0.1654705472	0.06401633107	0.00536713394	0.01813554578	0.009067336296	1	0.003613583147	0.3079831184	0.1791089805	18	1
11	377.1372376	159.9533466	-35.83140515	18698.68009	3208.322472	542.4707424	1878.497921	7661	6406.842105	77.92239842	2423.029622	524.5713639	114.0646314	248.8428437	1051.673088	1503.405972	-0.002007778694	0.1709731874	0.0295435806	0.004226756256	0.01314229731	0.005186256008	1	-0.0007283328145	0.3189288179	0.05923080532	17	0.9999986963
11	380.4597863	215.4116349	16908.92436	16505.30009	1751.714646	-574.8992862	1665.866229	6707	5296.411765	3449.763315	3337.608367	489.990662	607.8538142	352.903054	1419.029386	3214.807242	1.016500946	0.1147605505	-0.03266387732	0.03619153074	0.01375270334	0.04591431486	1	0.8044347958	0.1923695978	0.07314132274	96	1
11	381.4798701	345.3694357	-85.3657471	19153.506	3430.571025	1214.40756	2214.308218	8003.5	8294.397849	71.77018489	2723.192551	604.0309126	193.8367195	217.5147766	1175.223706	2641.468128	-0.004325581978	0.1760865081	0.06303962997	0.003848510532	0.0127580375	0.006805852704	1	-0.0002691365506	0.3299434373	0.1749591041	18	1
11	389.8277321	202.9972176	-85.09834067	16438.22706	5692.607389	907.2217604	1916.951273	7626	19633.73118	88.54898658	2933.303923	1073.567233	208.1981239	247.1656077	1376.510804	7307.220061	-0.00525357757	0.3546889603	0.05718069757	0.005884569271	0.01975871011	0.007493708068	1	4.582338092e-06	0.6987654765	0.1603206273	26	1
11	392.8555046	10.9399939	1709.023637	10781.63292	177.3724273	1381.069213	1608.759663	3932	14509.67708	290.1871448	1678.490655	135.497756	256.8257678	160.3880491	590.9361288	5662.613216	0.1579651967	0.0173250736	0.1257747462	0.01217095369	0.01522930042	0.01841879736	1	0.1317519467	0.001304395761	0.4240181338	54	0.9999414993
11	392.4012493	511.5971612	1705.509271	27691.3062	4611.085612	2603.855076	2149.813246	11257	52157.93617	182.5130377	2168.906908	341.2518539	255.8370948	272.5567469	787.5397786	5875.372974	0.06068866521	0.1696896372	0.09515676003	0.005120310435	0.01042283684	0.007995979893	0	NaN	NaN	NaN	NaN	NaN
11	394.7326478	232.6302124	2235.685216	12952.6445	5332.101736	196.6039001	2430.969878	6334	4977.55814	778.0963619	4321.874695	1915.965853	169.5288976	328.0281015	2116.279243	4958.012549	0.1720786443	0.4114120906	0.01414086676	0.01723093582	0.04254966032	0.02204620167	1	0.138540434	0.8136869288	0.05330561447	68	0.9999999998
11	395.6728418	292.1015539	-18.74277377	17840.66702	362.147323	246.6057347	1966.700326	6324	11824.7234	56.48196024	3180.196951	193.937842	92.59982002	222.2836254	1174.394493	5006.942418	-0.00099152815	0.02077532423	0.01503724908	0.003539727289	0.01071845218	0.004940984078	1	-0.002083221707	0.00851094212	0.004244632151	1	0.9987839144
11	395.6458396	547.4580581	5011.382075	16634.67986	959.6966026	-74.16095878	2262.818342	6245	17074.46809	1230.506245	3747.613588	271.5763549	199.4501926	250.559424	1416.127235	9361.646267	0.3077468599	0.06018688607	-0.003631383092	0.01439349213	0.01349124576	0.01448874868	1	0.2424416438	0.08674501955	0.01097118477	72	0.999939088
11	397.5572328	158.2669105	3147.923034	17456.19285	4197.427909	88.56672451	1981.559895	7635	20751.6383	590.5289002	2794.677141	750.0079314	168.9376116	251.4447606	1238.747936	8710.271221	0.178579507	0.2449652173	0.005556868664	0.01185595486	0.01742976542	0.01051100248	1	0.1418181816	0.4697323547	0.01955542851	64	0.9999998642
11	398.3982736	72.27799889	3480.558395	12422.32722	1842.35522	-130.2460687	1585.378211	5112.5	14751.03226	847.5463294	2675.649894	367.7114697	184.3989745	204.5965723	1015.513124	7941.600412	0.2839894438	0.1555076112	-0.01199530803	0.01656258494	0.02059680498	0.01626947947	1	0.2237386029	0.28373963	-0.02027507915	76	0.9999999925
11	399.7272231	178.7112398	-129.0850787	10424.53001	42.69722952	2598.121929	2587.891229	3928.5	1427.326316	98.46076395	2992.595123	138.6755279	723.026693	344.9082824	1068.337325	749.0826651	-0.011074249	0.003317693626	0.2421926562	0.01028263128	0.01602460394	0.03097231039	1	0.005100900051	-0.02452452082	0.7886272981	5	1
11	400.1360903	405.3178058	12826.14341	17312.77223	387.0691935	-543.1185466	2327.751652	6712	14799.87654	2813.77992	3631.979478	211.1048644	431.5743396	256.5155776	1401.144484	7733.174111	0.739165207	0.02241570712	-0.02945250672	0.02762102162	0.0121380038	0.02674629315	1	0.5834170942	0.004309354254	0.01823596725	90	0.9999999976
11	403.3886581	138.3599046	-71.82803138	16351.02156	929.2338175	977.9015973	2018.391667	6024	10444.12632	58.90373544	2900.831147	274.9807977	199.0490821	217.9528984	1094.68823	4783.050131	-0.004884295019	0.06076343434	0.0608332955	0.003919561884	0.01374033431	0.007483959999	1	-0.001770952336	0.09172996017	0.1633906745	8	0.999999975
11	404.3421746	221.2946533	930.0338205	17647.27582	1931.714117	3664.447876	2249.091305	7061.5	20302.51724	241.2052917	3110.977409	415.9627023	710.1999677	253.6711116	1248.569017	16090.68857	0.05222148937	0.1138548549	0.2057400025	0.009685455576	0.01389596676	0.01644854043	1	0.05383622125	0.2027112997	0.6803091767	41	1
11	405.0504454	392.8907322	14389.88244	19372.453	454.7513053	-523.7291268	2218.031232	7491	19553.76829	2718.643254	3592.276905	213.9995172	449.4857247	274.4593973	1411.271304	6404.802932	0.7308181223	0.02459229578	-0.02450526227	0.0220601862	0.01058123918	0.0252769663	1	0.5771316119	0.008947779665	0.03355713293	90	0.9999999955
11	406.6955993	439.4918511	5424.219254	17784.71018	516.2161051	1345.901214	2514.6992	6861	35462.65957	1337.328538	3856.889366	184.5843073	386.3990308	225.0043752	1436.447775	16513.625	0.3038778759	0.02984768884	0.07338514289	0.01523005559	0.01154036101	0.01931104165	1	0.2443268449	0.02511071454	0.2760084033	70	0.9999425881
11	407.7089464	354.418358	-99.18473855	21820.91107	3798.890744	1308.650927	2006.949219	9123	12496.09574	70.76465559	3263.981766	590.9917727	223.3287692	237.9540433	1291.985269	3432.205006	-0.005051598327	0.1730534244	0.0600527369	0.003524956133	0.01451642093	0.006843079224	0	NaN	NaN	NaN	NaN	NaN
11	407.4720659	637.6576072	-32.50299962	15364.70115	1464.290083	211.8628167	1933.406395	5864.5	9103.968085	54.91692542	3052.752662	394.6633512	92.60739046	181.7252258	1190.422238	3860.42911	-0.001982052219	0.1003455522	0.01364439204	0.003861296036	0.0135182336	0.005941518044	1	-0.002337909626	0.1728481694	0.001810957221	11	0.9913723286
11	411.4402317	118.0611807	1017.944176	15566.90994	2580.041366	599.4846582	1807.474507	6447	26072.23596	224.2412366	2469.9082	415.2025745	146.7255514	216.6386468	976.9732196	11332.35332	0.06445498473	0.1666452276	0.03860418502	0.01064877372	0.01663991917	0.01087892027	1	0.05269327595	0.3094764387	0.1055863431	43	1
11	412.1492257	276.6964063	1106.43336	14960.39008	126.1324608	698.0182865	2392.897562	5515	5890.694737	268.6682271	3471.76669	176.9433265	197.8239351	199.7838381	1265.907333	3445.40761	0.07324118469	0.009653113245	0.04625946044	0.008883146512	0.01345192221	0.01073733181	1	0.05895909901	-0.01476257343	0.1289464921	31	1
11	413.2942452	249.5486274	6243.321116	19540.38277	287.2716639	16.45126815	2506.237856	7371	7864.301205	944.8636725	2893.003544	208.8575684	241.1943519	283.9098178	1109.579951	2881.960836	0.3145670507	0.01507325126	0.0006930736692	0.01441331397	0.01026567972	0.01371649478	1	0.2478008726	-0.006442438958	0.02602293636	69	0.9999999835
11	415.3513822	299.6219528	-37.73534222	19190.81504	351.0336236	604.9909336	2259.310044	7117.5	18103.38947	65.41141237	3067.175273	203.2679986	125.3488576	276.6665827	1141.837914	6278.522882	-0.001880270142	0.01912637708	0.03112533027	0.003360104496	0.009627949417	0.004905597107	1	-0.001716519162	0.00532085182	0.05974459711	2	0.9999994397
11	415.4836609	613.2577985	1102.619249	16693.28392	287.4865438	1607.985832	2369.695423	6020	19421.1828	222.7510524	2699.255335	161.4555459	315.4299137	220.0710098	990.8456242	8767.782391	0.06861982452	0.01800399525	0.09624151929	0.006617086873	0.009966264948	0.01085568561	1	0.05872546152	0.003173176468	0.301393282	32	1
11	423.7910505	427.7687194	3.929526663	19157.17749	4716.43232	661.1749478	2575.239076	8403	7275.726316	86.46068335	2604.714587	796.3949322	129.224001	304.998023	1197.154754	2125.463856	0.0001806404945	0.2443530029	0.03529478009	0.004983392954	0.01621526828	0.006562462067	1	0.001978145484	0.4705421512	0.08207450031	21	0.99187331
11	424.7130392	516.4030065	-34.75386798	17137.37809	194.8788534	1048.649551	2597.321922	6186	6193.62766	55.59134352	2668.854965	176.357071	216.2130523	281.8100028	966.787125	2386.528738	-0.002185264608	0.01214120697	0.06347756797	0.003541620572	0.01156421448	0.007407266214	1	0.0001704860511	-0.008686785199	0.1715678775	3	0.9999999994
11	425.8179155	76.34208265	1710.671473	10009.20159	78.78334961	488.1651711	1939.351854	3688	1922.925532	534.6587958	3197.598122	145.0905959	203.8236847	241.347258	1134.957081	1484.009624	0.167726153	0.006609933928	0.0472953178	0.01365069359	0.01859134383	0.01742214423	1	0.1341291563	-0.02193036534	0.1538982873	53	0.9999999731
11	425.4513971	123.4411135	7634.679513	16432.62715	377.1520795	1486.455824	2161.151816	6171	17208.66667	1335.024722	2728.721517	177.9057074	476.5013588	268.151688	1033.315884	6472.396784	0.4609581507	0.02345584326	0.08787104211	0.01860214311	0.01085142801	0.02610524811	1	0.3701476392	0.01060640201	0.3616818567	82	0.9999999689
11	425.5269337	255.8226539	5392.181717	17039.86152	223.1978927	-48.59609344	2348.913701	6258	5281.050633	1157.714622	3409.756572	207.7120768	197.6895756	295.0045466	1297.263766	3104.943878	0.3161864496	0.01350252656	-0.002576678349	0.01471916759	0.01352713568	0.01260492069	1	0.2488552804	-0.009744115156	0.01500718189	69	0.999999999
11	426.2886217	138.5029548	2976.923198	16952.62493	3955.725645	63.83192506	1958.791711	7319	16773.1	540.7831274	2667.604634	713.3344476	164.4339436	263.006197	1181.179194	6478.448188	0.1734917059	0.2401157361	0.003817452204	0.01379270652	0.01766664277	0.01054138952	1	0.1376172602	0.4597419728	0.01221190436	64	0.9999997592
11	426.3412177	207.6488609	12209.60353	17221.17542	2051.426666	-473.87628	2063.083626	7130	26364.17895	2591.098592	3413.854469	454.0295248	457.9031926	255.9750484	1422.152343	12803.4379	0.7093673981	0.1174018222	-0.02753739983	0.02637457809	0.01287109034	0.03031855025	1	0.5606028357	0.2008025332	0.02123044506	92	0.9999999999
11	427.4354326	374.0699714	1990.119571	12393.39875	3640.522887	652.5264367	2141.108916	5676	3321.505376	802.6673591	4610.130325	1422.993233	258.6211757	327.4814335	2052.178727	3335.464219	0.1695381982	0.3000907764	0.05465068865	0.01944259838	0.03332762893	0.02193535283	1	0.1383788374	0.584307822	0.1894591607	67	0.9999999998
11	428.6779325	25.42420932	9.121928932	10487.28831	3267.263244	217.8955406	1197.487146	4819	14664.95745	88.39447704	1953.387327	603.7470867	80.44026038	201.114038	846.7680859	5703.983175	0.0008603619054	0.3123793721	0.02077664619	0.009255329448	0.02843422478	0.00827115379	1	0.002074236373	0.610851569	0.03415235005	25	0.9644200879
11	429.1273364	688.3628707	-67.25013903	14471.4714	6218.609898	308.6527232	1537.323791	7028	20259.53684	80.9253892	2114.008142	886.0351766	93.91413772	214.8243633	973.2325881	5963.186441	-0.004584137962	0.4267484867	0.02194894535	0.00598330812	0.01756942645	0.005845040125	1	-0.00127438247	0.8471383105	0.0407421406	29	0.9999839589
11	429.1680047	54.05083516	1931.276589	12146.40807	1173.119485	597.6759005	1752.022991	4794	4784.144578	425.4149261	2557.784271	266.5778136	179.471644	262.1774458	945.1088928	3234.059565	0.1578421706	0.09571539069	0.05015548303	0.01454172095	0.01888538581	0.01337816948	1	0.1271656707	0.1622401915	0.1644978802	59	0.9999954141
11	428.8872043	168.0105799	-123.4920991	10555.67793	61.41504611	2507.743899	2616.135721	3926	3364.810526	94.60808102	3134.020228	146.5101078	773.7202702	356.5023477	1117.278633	4961.565977	-0.01179667523	0.005987380565	0.2426494584	0.009828091676	0.01826224485	0.03126095001	1	0.004578384779	-0.01899776832	0.7901341847	5	1
11	431.2746585	184.4480699	-128.6007389	16358.27752	4070.171008	941.4809447	1891.779329	7061	24044.82979	93.45806354	2718.308402	782.8064917	182.8266675	232.1631857	1211.542656	10006.99761	-0.008398356754	0.2552734471	0.05901350179	0.006187658378	0.01803137376	0.006690527872	1	-0.00315532005	0.4934843095	0.1626866222	22	1
11	433.6449502	103.2821993	1047.395204	13706.71631	763.6030562	128.9807314	1742.388602	5109	9722.652174	226.6996187	2563.928098	179.9971378	111.7442682	480.9725017	904.4692691	5803.752042	0.07819680627	0.05848518001	0.009140070615	0.008490242736	0.01387505721	0.009099433926	1	0.06077757144	0.08557089842	0.003035281986	34	0.9999996392
11	435.3924834	221.7108436	21.97905889	14394.61868	100.5656222	943.5097348	2374.327374	5148	3316.150538	62.55253704	3691.319376	171.7526331	253.1080508	310.7413737	1324.609122	2542.004011	0.001778226343	0.006432511331	0.06618386601	0.005488386465	0.01460995078	0.009243003484	1	0.003459580702	-0.02048033794	0.181659467	3	1
11	435.4059148	283.3513616	4941.613567	16635.00858	169.0198349	3670.955428	3139.906495	6196.5	7382.273684	984.7144231	2926.179005	183.6841219	821.3468834	354.9259545	1133.364566	4614.227294	0.3008540083	0.009948367823	0.224285095	0.01790565306	0.01169606142	0.02711914714	1	0.2519551156	-0.01401711352	0.797637287	71	1
11	437.4381942	264.6665033	1074.497006	13978.96171	1264.798469	196.9647685	2356.634743	5394	4865.561798	258.7862425	3258.316805	388.6726885	109.7404625	331.731624	1256.141661	3446.658804	0.07748790048	0.09350825531	0.01407696377	0.00872328884	0.01739675076	0.009366947166	1	0.0608232241	0.1579785065	0.02113648305	38	0.9999843332
11	438.6778599	738.4339601	-201.3178721	11906.20017	85.49865587	2553.773204	2045.901504	4315.5	6311.010638	57.88701454	1878.668835	130.5441886	411.8809219	186.2548334	648.8266034	1898.238586	-0.0169278259	0.007579730792	0.2156218114	0.004592292873	0.01198166148	0.01398038119	1	-0.001313800828	-0.01600843252	0.6953519464	5	1
11	439.1992621	313.147632	2489.748785	15596.4805	1606.637122	2356.450063	2727.678807	6230	15094.36842	626.7535636	3246.061056	389.6880017	572.3438144	289.8263791	1277.480601	8450.545669	0.1622041184	0.1075258799	0.1529866749	0.0145926295	0.01480971057	0.02193427325	1	0.1376703941	0.1879171289	0.5222571138	60	1
11	441.4617405	247.2882441	5899.583134	18511.75642	295.2794378	-72.21597044	2255.123433	6783	9939.894737	1162.144701	3113.431441	206.9666621	258.2614031	258.2194916	1186.832032	3803.119169	0.3223110511	0.01756509053	-0.004114053854	0.01728933122	0.01120978084	0.01487777698	1	0.2536530912	-0.001431087222	0.01120401148	69	0.9999999881
11	442.5182023	57.68641639	694.0477251	10801.11895	3423.144508	909.25149	1696.47972	4987.5	16015.54217	201.5016843	2242.147594	659.237476	214.4834839	230.9553696	971.8332539	8774.276393	0.06504629666	0.3057728201	0.08449941585	0.01261612658	0.0251225634	0.01439170025	1	0.05735859189	0.5974186966	0.2693571748	50	1
11	442.6421287	476.6210306	1577.169231	21045.36945	9079.890836	89.94228217	1800.471258	10217	31603.18947	338.6686786	3244.045605	1307.406064	139.5599946	259.3139113	1476.923824	7558.048188	0.07296899322	0.4297195276	0.004154586797	0.007905273444	0.01654827845	0.007286774922	0	NaN	NaN	NaN	NaN	NaN
11	445.4831906	163.7383229	1269.806595	17232.14129	7485.038798	143.50722	1696.292206	8407.5	9663.351064	267.9090078	2639.141671	1346.406322	124.4173742	237.9923416	1370.958785	5524.844603	0.07559479418	0.4370319954	0.008034237412	0.00979993589	0.02381380854	0.008117003955	1	0.06161656622	0.867438722	0.01106907703	51	1
11	445.6579402	438.3280097	-312.0216065	18909.83589	265.5485428	4652.796992	2680.64553	6966.5	8979.5625	76.80403665	2830.617607	209.0057211	718.3546942	416.4293123	1064.052494	2675.234157	-0.01653287835	0.01386316935	0.2429776384	0.003687998942	0.01094025596	0.01439890546	1	0.0008968869968	-0.002681846525	0.7904549138	5	1
11	450.4757506	583.6521633	3118.256025	17642.69392	237.1250223	965.9199008	2427.7008	6493	9743.914894	571.6192851	2944.26692	198.5726377	245.4705068	237.4920295	1108.335427	4095.137874	0.1740388068	0.01376012112	0.05460696278	0.01058918819	0.01109371823	0.01267951947	1	0.1396983299	-0.007127892793	0.1809072935	53	0.9999998748
11	452.4292926	702.7952395	2340.265528	14158.7245	209.3268297	1929.807636	2295.923097	5265	26204.31915	373.4462702	2170.842017	132.4329054	336.0413695	221.9901511	746.1419613	6799.380159	0.1640223417	0.01467895994	0.1348100468	0.009758679601	0.01022677834	0.01589215093	1	0.1371571719	-0.004101961055	0.4566203582	54	0.9999995672
11	453.9383855	234.8360129	-50.00849382	19257.69347	3335.275152	1113.821121	1893.050231	7991	8862.84375	76.00302585	2452.521529	568.7376925	182.398542	216.6052346	1076.057871	2409.277565	-0.002904616324	0.1725849383	0.05765471203	0.004054605721	0.01468501337	0.005675037542	1	0.0004694625329	0.322628392	0.156504252	18	1
11	455.2270709	119.3207477	2587.385414	15659.43625	2514.737196	2188.040813	2231.6328	6452	14878.92473	436.072022	2163.537702	389.5590067	388.7688086	256.9844448	860.712522	6274.858788	0.1675879013	0.1612508258	0.142185998	0.01271083859	0.01616113058	0.0146435826	1	0.1416449767	0.2986914252	0.4878163514	63	1
11	456.8540232	188.9983715	959.0054817	17270.61712	1795.22512	3610.572539	2405.132391	6829	5403.354167	168.7454784	2199.121429	364.7894366	533.9414746	266.166557	920.8908821	2489.340314	0.0562368959	0.1093536049	0.212547869	0.007875948003	0.0143475236	0.0164898897	1	0.05745305921	0.1934639719	0.7046670079	41	1
11	456.3231361	447.4904442	1887.109089	11656.0827	1015.549141	1795.855243	2786.920205	4630	4395.678571	566.7804095	3394.710754	341.7314767	549.2877256	366.8375128	1295.4803	4044.022077	0.1640782672	0.09038854958	0.1525217711	0.01905897963	0.01973775603	0.02793649062	1	0.138994098	0.152497623	0.5205076559	60	0.9999624653
11	457.553788	654.6865549	1155.848338	16305.15287	6718.400125	94.69668603	1856.603755	7772.5	6257.811111	200.3806241	2358.026023	1070.740536	136.8366957	277.1525152	1154.486064	2336.61489	0.07403638141	0.4206978554	0.006465072089	0.008450490543	0.01944602444	0.009079684548	1	0.06014283798	0.8336964546	0.0047393395	51	1
11	458.2448606	33.47722573	-8.837837024	10363.50549	1690.501287	571.9684003	1519.069618	4202	4379.397849	66.83905437	1555.560123	301.6256155	110.5179327	230.8022604	627.1017862	1507.285122	-0.0008824287326	0.1633658393	0.05662176329	0.006769374655	0.01878273941	0.0081688342	1	0.001934900503	0.3035546225	0.1530803348	18	1
11	458.0834156	739.1965387	673.9120728	9653.769947	2957.505131	17.81121469	1514.463257	4372	5620.680851	174.1701047	2020.260101	627.518453	80.8867718	150.8035351	895.5761667	3530.172125	0.06882397349	0.3124833587	0.001887115809	0.0108741513	0.02168577296	0.009366699519	1	0.05483678097	0.6101787248	-0.01587150999	48	0.9999996559
11	459.8353032	423.6025317	2620.652849	16195.27296	1692.697336	2495.794037	2783.406146	6397	17891.4	557.8823996	3116.777605	378.7852449	515.6187052	280.9522003	1231.226073	8376.399463	0.1620098291	0.1068716048	0.1552879754	0.01154526028	0.01332971824	0.01741197844	1	0.1376661536	0.1865972651	0.5301670164	60	1
11	460.3383038	49.38488872	-154.2690259	12335.555	166.890207	2706.343803	1859.233194	4534	5031.126316	60.64039526	1899.604792	137.2547965	421.7580599	217.2955842	667.7768111	1675.563616	-0.01253610224	0.01395549527	0.2162917817	0.005121176856	0.01140248807	0.01517722605	1	0.002273488628	-0.002872815839	0.6988812304	5	1
11	461.9352597	342.9402412	-11.67565495	17078.44886	2860.144082	269.7190296	2207.171836	6951	15098.68085	71.35513684	2746.40551	557.8996457	100.756825	274.1998978	1150.026265	5896.352925	-0.0006524235748	0.1690585904	0.0164206229	0.00469587542	0.01498407282	0.006314578685	1	-0.0005518965571	0.314792474	0.0139957227	16	0.9991496998
11	461.833418	640.2467005	1113.241295	16280.05873	1673.503655	47.02221413	1758.045133	6197	17292.27907	256.4752658	2800.556015	358.8296599	108.1212799	185.8729182	1086.189367	6423.961297	0.06907461366	0.1099843538	0.00310577339	0.007200600632	0.01602833504	0.007337281266	1	0.05352289897	0.1919469601	-0.01825498214	38	1
11	463.501661	511.9718783	1292.065356	17737.69744	7929.426594	97.1338533	1906.360525	8911.5	20264.6383	292.7508485	2968.706158	1340.166012	140.2599054	230.993052	1444.194755	7542.808817	0.07292732687	0.4439167983	0.005562134231	0.008729284814	0.01811208894	0.009005808686	1	0.0593830075	0.8816521588	0.002122223041	51	1
11	463.7542094	566.8411999	3983.508649	13619.80507	87.289863	2913.332255	3029.275472	5057	6472.357895	1003.320585	3211.081133	144.1534571	695.8419517	381.6824309	1170.087005	3581.167761	0.3004598099	0.007052249603	0.2151279256	0.01559087778	0.01180487092	0.0329069182	1	0.2510005497	-0.02011303567	0.7657166422	71	1
11	463.470623	672.9631868	-67.78436818	15918.81057	2595.707998	866.3539131	1794.838038	6419.5	6306.494624	67.6117132	2056.209712	399.5510739	144.6976456	197.7709397	845.9281844	1599.888744	-0.004156458483	0.1649241056	0.05511072817	0.004249225149	0.01251671637	0.006220167772	1	-0.0007580022297	0.3067846654	0.1471511673	18	1
11	464.4699593	88.48063349	2.733616646	15133.77527	4587.674006	142.1159795	1483.680906	6713.5	17737.05208	89.88239401	2145.94216	677.4366045	86.93711077	229.3730004	928.6627302	5562.88967	0.0001785226067	0.3073335132	0.009892400557	0.006480851664	0.02054930908	0.005946232218	1	0.000757414132	0.600296012	-0.003889865248	24	0.9999024331
11	465.3446264	152.4922637	-142.284901	16873.66842	3937.860555	1922.380696	1975.190462	7200.5	11366.77419	89.17369471	2046.143678	584.8029693	312.1923869	209.7631156	934.7805111	3719.644668	-0.008913600695	0.2390469588	0.1176230683	0.005678311967	0.01554948661	0.01077920681	1	0.0002646954986	0.4607297326	0.3651574683	23	1
11	466.277447	382.4270075	3512.897187	20924.27636	3657.875612	55.74134267	2099.080387	8561	16771.21053	700.7465735	3691.371534	656.8959354	173.6823238	268.0169907	1484.381739	6339.20389	0.1691266756	0.1671729521	0.002386425088	0.009363932076	0.01523002885	0.008719421034	1	0.133475336	0.3091075795	0.003860505244	61	0.9999999994
11	467.819203	216.3714653	-219.5773373	15577.11227	201.1658197	3712.960309	2374.826677	5674	5421.341176	94.54536568	2791.546468	165.8338718	744.6088941	394.9065256	1015.0924	2030.773355	-0.01425755093	0.01382771477	0.2364116604	0.006248949976	0.01163943447	0.02117876261	1	0.002262340392	-0.002861228886	0.7682150176	5	1
11	468.1506117	255.7769202	7491.981687	15641.65623	251.9729189	-131.6246833	2151.599005	5747	6942.71875	2013.911581	4100.419714	208.2707406	343.120431	235.0214907	1527.244456	4638.708016	0.4774377989	0.01756326095	-0.008701316325	0.01821576902	0.01414634056	0.02857133269	1	0.3766831131	-0.002964530782	0.03054257969	81	0.9999997062
11	471.9317163	103.0683578	2583.559997	14591.51603	739.064598	54.03380198	2026.481605	5554	9187.683544	457.0010119	2339.651413	187.5924139	149.6589802	210.3568372	836.7699038	3068.06018	0.176785835	0.05040072659	0.003776567843	0.009831593376	0.0131768889	0.01122012409	1	0.1387389009	0.06786942483	0.006575284021	55	0.9999999868
11	472.7554652	453.7005253	3227.217885	18426.10089	1135.325247	31.17322458	2211.338453	7056	20612.18085	805.0005349	4020.194028	300.0402401	197.0214493	216.8887589	1516.992441	9673.101808	0.1796726771	0.06044418539	0.001686483609	0.009815930155	0.01165752382	0.01189820532	1	0.1409722019	0.08855907376	0.0003179759455	55	0.9999999466
11	473.4851315	229.3315453	84.63158925	15393.82471	1496.366051	517.1919832	2211.310637	5926	5229.906667	106.2309861	2720.308295	341.4671305	117.6777759	263.0982129	1036.168063	6758.503333	0.005723803239	0.09571200507	0.0336732598	0.008080895307	0.01784883399	0.007804368954	1	0.005104855483	0.1634629235	0.0728224389	12	0.9998020632
11	475.5341999	634.6306995	1175.755908	16670.81921	1649.706808	119.4670967	1923.482516	6436	9754.636364	229.9309339	2556.332767	359.5575329	125.2062456	227.9947582	1020.501352	4278.88625	0.07060803613	0.1033225468	0.007299610695	0.007181110938	0.01289823704	0.007900855531	1	0.05497280412	0.1782270333	-0.0035914093	38	0.9999999959
11	476.2872448	115.806923	7.581326161	10909.7765	2410.663163	1261.497538	2145.656688	4698	3005.775	94.81674971	2539.009175	604.3739129	323.2296012	221.6336527	1069.535175	1944.158742	0.0007289812191	0.2208872937	0.1189503571	0.01100338253	0.02324650813	0.01256153453	1	0.007877966268	0.4231481224	0.3713501068	23	1
11	479.5127645	548.7009698	-160.5904795	19269.90395	4694.471526	2225.920448	1916.173821	8404.5	7541.589474	93.9793906	2654.044455	744.8857087	315.3290123	221.1372855	1205.770052	2014.309636	-0.008884300326	0.2404371591	0.1145881447	0.004842794387	0.01441883464	0.008424269906	1	9.401622728e-05	0.4635617032	0.3546918058	23	1
11	479.1790914	599.4573944	2334.714512	13359.73994	1967.343738	832.8287597	2814.004793	5497.5	3948.229167	525.0669848	3155.211946	491.125481	261.7603682	583.4593147	1240.006929	2406.27647	0.1683849204	0.1467545075	0.06173106679	0.01224500454	0.01700240062	0.01601488707	1	0.1367318619	0.2677064772	0.208689484	62	1
11	481.137034	663.227572	876.8642397	16144.21991	1627.76805	3234.942759	2150.984844	6332	8610.587629	167.1846341	2335.653518	276.9962262	511.1218019	227.5457222	899.9938518	2755.22358	0.05490883437	0.1027228434	0.2009972258	0.007722351244	0.01084798899	0.01389156117	1	0.05556494721	0.17963247	0.6641163297	41	0.9999999999
11	481.7812845	266.4045843	57.23060141	13838.83821	57.0457844	490.7634314	2394.743974	4907.5	4457.585106	54.26145178	3621.194225	166.7626846	141.6346881	298.0111586	1279.365478	3817.506314	0.004878471682	0.003452775804	0.03716283158	0.004721711606	0.01559727364	0.01010294816	1	0.003941475639	-0.0270379815	0.0816880697	2	0.9999997058
11	481.7494937	306.3102279	7322.996144	14965.95353	199.8184513	-184.5976922	2250.16222	5576	7744.673913	2066.848295	4047.790035	199.1667838	338.5339005	391.0012816	1513.931271	6034.219531	0.4878852238	0.01453540528	-0.01034577932	0.02037004628	0.01431075146	0.02921087244	1	0.3848548642	-0.009338542148	0.02711686269	81	0.999999933
11	483.2564891	525.3889485	-68.81382795	21249.33437	1236.964422	573.5267313	1881.688651	7954.5	16327.67742	58.51699182	3589.730069	298.4915384	135.9137965	228.0034252	1351.277601	5413.891938	-0.003358565346	0.05857297714	0.0282571761	0.00306285472	0.01050369496	0.004996340777	0	NaN	NaN	NaN	NaN	NaN
11	485.4055416	186.9658656	2407.472093	13677.48209	2172.452524	910.5954106	2711.98884	5715.5	6988.916667	485.2682718	2575.911616	462.6269931	260.4499831	259.894266	1044.818677	3585.249507	0.1739744927	0.1565575073	0.06572483074	0.01202314844	0.01725947232	0.01522146419	1	0.1415229862	0.2879522298	0.2241228373	62	1
11	486.9785326	233.3920516	4389.100493	15628.17191	3617.051767	1061.844175	2255.669224	6811	34708.28571	1066.388722	3366.636164	826.8574316	328.8699362	216.3665052	1446.576191	21636.36041	0.2807590039	0.2429786058	0.06881959942	0.0203420517	0.02141326594	0.0204478329	1	0.227316189	0.4654754929	0.2619480708	79	1
11	487.9625121	285.6332113	42.52476721	17717.368	2827.970742	512.6404587	1965.451971	7132.5	1975.340426	71.02298875	2441.255903	551.9616414	105.0497162	201.1856306	1050.848856	757.2951663	0.002350249628	0.1627227116	0.02984459596	0.004413448455	0.01503147448	0.005427166087	1	0.002692015247	0.3018507012	0.06099243298	17	0.9999956148
11	490.5118853	135.6869318	6754.419461	14049.06285	714.7551183	1174.421841	2217.701081	5440	4217.787234	2204.244536	4332.012449	338.1567656	511.952262	308.2557745	1667.658206	3612.24875	0.4895393769	0.05429986469	0.08394539684	0.02972408873	0.01943497485	0.04206093045	1	0.3928502379	0.07399068352	0.3555840014	84	0.9999999998
11	491.8309242	572.3274533	-59.51522869	17094.1375	328.3371057	489.553895	2143.969621	6193.5	21398.48421	51.21245883	2673.132444	157.0466061	111.9527478	188.4950054	970.2840414	7079.631447	-0.003782130357	0.0209372483	0.02990171992	0.003357637863	0.009643542664	0.005768840485	1	-0.00329702493	0.009063324307	0.05513154835	2	0.9999994217
11	492.7292897	56.48471608	580.135562	10896.61682	225.3958579	2132.090506	1791.217537	4031.5	17049.96842	155.3325374	1932.784117	144.4560427	409.056473	185.704841	668.1231648	7299.630646	0.05354396473	0.02190628566	0.1971274851	0.009891333065	0.01533743217	0.01966510295	1	0.05358171532	0.01267558566	0.6477355015	33	0.9999985614
11	492.5001054	174.5039069	-229.7939511	14850.42836	234.314419	3537.390113	2177.329767	5416	7190.870588	77.21951647	2676.944198	158.1857307	651.4836366	242.7779541	919.1561247	2482.396609	-0.01535999542	0.01706477216	0.2348303252	0.005435313592	0.01231798066	0.01525899908	1	0.001304524177	0.003814727578	0.7625907283	5	1
11	492.4110255	450.3945916	2108.333549	11234.71099	2437.209441	187.3889886	2912.232836	4854	2975.212766	633.8711888	3256.18655	705.4979881	157.2665802	464.9866407	1375.809556	2450.787356	0.1830316104	0.2198149685	0.01832678962	0.01588332069	0.02449623553	0.01826540055	1	0.1460221226	0.4179088779	0.06399549181	64	1
11	493.4886454	399.7144479	1325.855275	19404.96971	5053.076139	121.3734416	1935.345314	8655.5	49053.72632	272.5851375	2870.287109	798.5823434	120.2637233	246.5450858	1279.379378	8380.476706	0.06669545228	0.2559754249	0.006516649866	0.007456524004	0.01411977446	0.00651233591	1	0.05301180144	0.4935460381	-0.002170099327	45	0.9999912527
11	498.5861267	116.597707	976.5036979	14688.9618	4642.961591	1333.537322	1804.894472	6751	16336.25	210.6438936	2282.538821	702.8791922	246.6674061	204.3262549	998.9442296	5986.44829	0.06679378503	0.3140998011	0.0879031373	0.008887946929	0.02093256756	0.01050977815	1	0.05904344119	0.6146446745	0.2818243393	50	1
11	498.3231251	332.4858798	13248.77592	17442.64728	435.1874881	-507.301605	2123.303137	6756.5	14917.36559	2399.025198	3072.982088	208.5107449	388.5092468	294.2179674	1212.028064	7690.56795	0.7407789392	0.02507132065	-0.02721538881	0.02469336126	0.01051810755	0.02353421963	1	0.5848721384	0.009807827319	0.02644304306	90	0.9999999732
11	500.2093031	161.0951183	2829.356638	16793.40016	354.141528	2442.543449	2277.603638	6237	17265.10753	506.6150907	2462.80365	167.4608012	428.4429285	328.4966973	920.2649837	6410.649593	0.1680357776	0.02176102756	0.1439515198	0.01154785372	0.01071380076	0.01490604063	1	0.1410212792	0.01060518443	0.4894464557	54	0.999987916
11	502.4257526	374.7609268	658.7506326	12571.79268	1226.709204	2695.924772	2649.961299	5043	17321.48936	213.0548114	3686.839433	361.4321441	761.1928029	552.1963531	1374.239326	24751.74845	0.0527300148	0.09535068648	0.2125772616	0.0094430316	0.01698223165	0.03262954908	1	0.05455643012	0.1645757154	0.7035114842	41	0.9999449427
11	506.7405536	82.51570749	2253.243485	13648.06437	1285.28784	636.0146973	1739.379893	5325.5	9929.734043	409.1788294	2527.398265	272.4986612	185.0588844	189.3553606	934.8982417	3894.795317	0.1572710472	0.09171887438	0.04483104016	0.01006761523	0.01454433492	0.01294161102	1	0.1263205629	0.1539225384	0.1457838301	59	0.999994632
11	506.6447911	259.4957815	-2.250534666	18693.22177	3301.719446	538.6245934	1774.248343	7735	8879.87234	77.31443724	2618.507069	571.8468656	118.436839	219.7900745	1137.639666	2450.466746	-0.0001226991692	0.1702629036	0.0287022567	0.004321775117	0.0143369194	0.005004837638	1	0.0007080704	0.3174330767	0.05671986414	17	0.9999880298
11	507.4655171	235.6811332	7425.049596	16231.24597	905.8913191	1565.54776	2244.272212	6231	16878.33684	1569.370711	3126.538464	277.3372137	438.4123394	273.8524342	1233.982315	7842.715152	0.4765118666	0.06029249301	0.09177704773	0.02113184479	0.01386323625	0.02803477567	1	0.3830682255	0.08659235288	0.3799640237	84	0.9999999979
11	508.1190541	320.4995016	-271.7270092	19509.92655	351.1058856	4667.764421	2472.367912	7181	10645.12222	103.1246766	2850.215629	195.675233	723.181402	250.0605589	1083.885349	2188.399609	-0.01366867493	0.01762926885	0.2362826445	0.004885697652	0.01000738469	0.01439403041	1	0.002751790147	0.004983324865	0.7680267539	5	1
11	508.4045968	501.4727037	2835.081387	16003.74915	867.957097	76.95700227	2186.461627	5977	11263.78947	653.6119697	3442.809462	250.8670536	147.3358576	197.5190981	1278.273083	5799.637611	0.1767883723	0.05521331058	0.004884244485	0.01070099661	0.012574328	0.01047059571	1	0.13885363	0.07782366763	0.0105730841	55	0.9999999869
11	509.1071387	594.4576319	2.915435609	14239.69929	1451.678827	427.4205594	2127.069683	5593	7667.255319	57.05866939	2805.172654	294.9482562	113.6341281	226.9211937	1035.586634	3399.617502	0.0001946859489	0.1026836679	0.03138024455	0.004372479931	0.01295106005	0.007895586287	1	0.0006088034013	0.1778851972	0.06384908868	12	0.9999569512
11	510.264886	476.450545	7914.550328	16540.95376	5223.699498	-247.6061016	2067.175435	7633	17592.69892	1596.569105	3128.621792	1101.391512	298.780239	229.2424077	1488.152487	9040.219436	0.4834478387	0.3294749433	-0.01535742208	0.01860624374	0.01846345249	0.01997944712	1	0.3834696876	0.6411207502	0.01910427957	89	1
11	510.4579705	569.5214855	1054.706345	16287.60723	3755.346822	1519.348744	2110.405832	6910.5	6811.864583	226.5512103	2659.481688	713.2296232	290.6211296	234.9991079	1183.5102	3292.513615	0.06518127088	0.2363559781	0.09495913736	0.007281743275	0.01638940823	0.01061914983	1	0.05762526394	0.4541773669	0.3033534736	47	1
11	515.2461765	116.2367968	-44.01106934	14722.25652	1545.465546	769.2771653	1690.26707	5721	17242	69.61925002	2148.657518	220.71816	135.255757	307.2699108	777.374735	5648.231576	-0.003038008754	0.105085834	0.05272460987	0.005186500135	0.01643444645	0.006924693275	1	-0.0005013073295	0.1831522817	0.1371665329	13	0.9999990724
11	516.8490657	14.51902839	70.10763578	9130.943091	1296.319852	202.9532492	1083.510011	3671	1622.074468	48.48630187	1426.19812	243.781954	71.82886699	169.1371161	546.1609516	782.5225991	0.007332885399	0.1468606467	0.02302747596	0.005787106799	0.01954022105	0.007921378023	1	0.006068370569	0.2689538534	0.0379762918	17	0.9774359857
11	519.1967735	286.4545597	-21.32658221	15510.69513	2451.583162	912.1132991	2154.655774	6210.5	3781.702128	76.85219187	2776.865875	555.8985831	212.774424	228.7589024	1162.756523	1800.661777	-0.001308423806	0.1659880164	0.0603587754	0.005311648814	0.01485795985	0.008602769426	1	0.001869191918	0.3090226935	0.1660211419	18	1
11	519.1548898	554.2416274	1875.043557	26304.30603	4167.624621	1007.250103	2449.061098	10504.5	13125.15789	322.9597392	3661.795561	593.9788651	185.9855472	300.3734963	1375.518009	8056.918035	0.07194154954	0.160783594	0.03855917238	0.006384796516	0.01070164636	0.005798603618	0	NaN	NaN	NaN	NaN	NaN
11	520.4362313	160.2850541	-48.93812354	15341.07964	261.4975721	881.5403066	1962.162869	5566.5	9446.457447	56.70494232	2597.018093	180.2992797	191.0156371	206.8126609	937.0546696	3922.282816	-0.00354781197	0.01745386519	0.05874435504	0.00387561612	0.01220499471	0.006891593577	1	-0.001190608189	0.002238017178	0.1550294183	3	0.9999999521
11	520.9835296	708.6300432	1790.245177	11490.84567	1150.800793	1568.335543	2190.106638	4582	23015.31183	350.644638	1903.913799	196.6385493	282.9544534	325.85448	719.9778215	7173.102003	0.1586756544	0.1008815643	0.131875701	0.01174017304	0.01392485585	0.01803124976	1	0.1333871089	0.1739553335	0.4480731493	60	1
11	522.2011001	738.7640788	4792.287323	10373.13655	997.7643157	-301.3882997	1699.232553	4185	19357.02105	990.6826568	2243.787508	213.9377112	200.7989863	184.7615199	856.8163688	7965.74264	0.4652307394	0.09793004882	-0.02984318619	0.02361809223	0.01410885534	0.02016228529	1	0.3661830181	0.1628698456	-0.04285639931	85	0.9999986652
11	522.673575	762.3292164	26.78160376	8799.808733	1947.896208	237.1704132	1607.151284	3762	3233.758242	61.3598951	1450.703448	346.9691674	87.41586473	189.2430162	600.6924246	1326.98355	0.003273391297	0.2217241112	0.02648471938	0.00733809947	0.01740515237	0.009784614965	1	0.003663986443	0.4236612198	0.05149950284	21	0.998991013
11	523.7011609	253.7088714	10497.61921	14363.61631	263.4416871	-326.4448679	2076.686395	5525	6106.708861	2450.167104	3174.705499	186.2128508	412.5602578	434.931188	1199.3707	3813.972269	0.7276412618	0.01874914918	-0.02269369756	0.0325543009	0.01460100122	0.03128449872	1	0.5746820069	-0.003067307505	0.03892152997	90	1
11	523.1779955	580.501598	6766.950301	13698.64703	2221.692713	-249.1377211	2261.732239	5828	12390.45745	1361.504856	2681.832513	425.5494902	281.1086302	302.2718287	1075.587132	5755.793507	0.4935009654	0.1614144551	-0.01778359863	0.01928351206	0.01629703278	0.02237047891	1	0.3899748907	0.2938790381	0.007448903916	87	0.9999999999
11	524.0047525	38.87183542	598.7445001	9405.340535	1580.391891	820.0114975	1558.687081	3893	16396.78947	117.4483539	1263.93716	249.0264117	168.704627	176.8881575	524.7828352	6356.982584	0.06233235741	0.1657551921	0.08831438727	0.009901089278	0.01664602777	0.01425230733	1	0.05435519273	0.3082986417	0.2773544437	44	1
11	525.3212298	527.3516464	-76.41381826	16081.84501	6939.834468	370.2496891	1642.528512	7838	21779.28723	88.70761535	2600.072398	1179.385281	112.7181807	198.0033822	1279.003079	7928.333322	-0.004742034268	0.4401050573	0.0247124374	0.006110441551	0.02253213456	0.006994225195	1	-0.001108089572	0.8747623083	0.05072318841	29	0.9999971944
11	525.6490933	665.6417605	-29.95540505	13513.70104	5921.763741	271.7423774	1460.988625	6618.5	19644.52632	82.71532741	2128.626417	907.3268281	98.01627525	200.6478201	1003.247517	4997.156587	-0.002235070686	0.4377099836	0.02146976866	0.006538873586	0.02145487856	0.00721426988	1	0.0006473461805	0.8697499419	0.03997577582	29	0.998761466
11	526.7788984	131.7983342	-16.79426495	14152.56725	2296.002102	785.9561749	1689.895727	5764	8154.0625	90.36127883	2136.60201	380.2497854	132.9415626	219.0939056	840.379419	2498.574089	-0.001155843687	0.1660750053	0.05544094554	0.007268758583	0.01431409811	0.007407978504	1	0.001659122898	0.3091375631	0.1490150495	18	1
11	528.942159	209.924193	6231.326875	12771.58071	4184.607759	-245.9604806	1923.074836	6059	11754.94737	1457.709896	3000.260642	949.5492645	276.7497301	212.8460695	1352.12135	7490.282612	0.4849761468	0.3221222847	-0.01928166393	0.02367140861	0.02425436704	0.025365125	1	0.3843619217	0.6258693959	0.005609310225	89	1
11	531.6613849	315.3192166	3588.781235	20164.12633	2120.454262	198.0903097	2295.763731	8107.5	13956.81395	710.1181465	3837.801002	504.9244229	181.7994191	253.3837248	1532.143557	5433.810399	0.1748326787	0.1038056428	0.01002578937	0.01026599334	0.01484670829	0.01046423103	1	0.1380287021	0.1782719188	0.02954687768	58	1
11	533.3716837	117.3934081	12641.96119	12434.81686	320.2222913	-786.3562302	1994.234662	4960	19435.46875	2573.403232	2456.904301	165.5561367	470.2505412	247.6856941	901.9439453	7617.190659	1.007958854	0.02549049492	-0.06117009538	0.03870848328	0.01692911698	0.04138320018	1	0.7950148777	0.007703373948	-0.03053007042	94	1
11	533.6330126	245.3554571	12002.1583	16812.95027	391.0540753	-547.8241066	1794.36707	6324.5	14275.54321	2509.06553	3282.158381	204.2743407	435.0133993	246.7310953	1276.344682	5960.733642	0.7144514231	0.02467203875	-0.03343182227	0.02516881081	0.01063848693	0.02963592051	1	0.563516482	0.009152641641	-0.00109447212	90	0.9999999949
11	533.2038562	513.4489697	2676.640065	16598.8587	2670.538783	31.5432123	2094.561251	6770.5	16776.68085	744.7251329	4098.240609	743.976458	184.8474726	314.9105187	1691.303389	7910.77962	0.1597134788	0.1687764871	0.002078482057	0.01215609306	0.01737883351	0.01278521248	1	0.1259828343	0.3125048176	0.0007078624016	61	0.9999999845
11	535.5869288	57.84958996	1838.504675	12161.79705	1847.843734	22.07746102	1408.961537	4897	19157.77895	341.6802904	2244.670993	339.0007123	128.0272897	247.4733225	852.1328177	8121.10627	0.1505667958	0.1520841557	0.001475224416	0.01268094316	0.0138134611	0.01194263817	1	0.1185381449	0.2781071136	-0.004009791948	61	1
11	535.4690926	91.97221863	3474.641962	11743.92604	1105.09733	-88.246171	1830.49208	4683	7986.311828	586.5077483	1871.675948	218.3717034	162.1263091	218.4008817	714.0371502	3427.637642	0.2999262721	0.09529262313	-0.00800055083	0.01981376316	0.01554076001	0.01615962072	1	0.2362051394	0.1592708936	-0.004792099973	74	0.9999982635
11	537.6240265	16.20135982	1460.795211	8881.147705	1975.102952	-28.02750562	1163.264254	3858	15298.21277	255.1981976	1402.297803	315.3928279	111.4034243	152.5174878	571.4975268	6307.836664	0.1647868737	0.2226033391	-0.003310358884	0.01384137061	0.0207311218	0.01332653	1	0.1300768598	0.4235622514	-0.01504437105	64	0.9999999931
11	537.681137	646.7619465	6346.904064	13179.81589	182.8452801	-248.8962694	2164.400812	4968.5	11365.19565	1246.414869	2573.160822	145.2487118	233.409702	232.401243	927.9647647	3758.644537	0.480748036	0.01346467644	-0.01762251387	0.02031331584	0.01177633341	0.019872956	1	0.3786803678	-0.01157612592	0.0002416183529	81	0.9999999507
11	540.8096656	34.16986501	669.8091235	9856.534811	2334.594771	1.492257226	1144.270772	4266	27288.57895	125.4774016	1393.612475	299.8072964	88.66822128	178.3540074	561.8232198	8210.953287	0.06751304654	0.2397543955	0.0001792072254	0.008938490713	0.01773081293	0.009460689414	1	0.05310613364	0.4599534414	-0.02448172363	45	0.9999999843
11	540.3775587	326.9999235	2771.105392	15893.51012	1524.328856	839.9475505	2259.827607	6155	6225.697674	590.1801488	3334.156612	462.2541823	259.4014113	224.1609552	1349.151681	3307.914421	0.1719910762	0.1012754747	0.05258065746	0.01045564841	0.01642427084	0.01447217631	1	0.1386228927	0.1736212018	0.1762996093	59	0.9999998449
11	540.8806501	404.9275995	3097.90498	18729.4332	3038.212905	112.9585839	2105.021925	7745	16428.91753	512.7918551	2744.227029	597.5121074	160.8189409	268.3270804	1192.164254	5814.188742	0.1672413432	0.1637093817	0.005883266551	0.009724288229	0.01551288614	0.009022017596	1	0.1321851567	0.3020167783	0.01543720288	61	0.9999999999
11	540.639363	426.2785103	-9.854424871	17953.7499	349.5976535	210.5008594	2073.651778	6478	13395.80682	138.9012527	2617.635509	219.1929096	148.7090407	1401.563808	964.4278665	4593.052176	-0.0005675839868	0.01950024951	0.01223605889	0.01151800857	0.01335800989	0.01214762056	1	-0.001945340187	0.00583727547	-0.005409052895	1	0.9999307965
[truncated: 5,073 more rows]
