# Supplementary material for: Phosphatase specificity principles uncovered by MRBLE:Dephos and global substrate identification
Source: Mol Syst Biol. 2023 Nov 2;19(12):e11782. doi: 10.15252/msb.202311782 (PMC10698503; doi:10.15252/msb.202311782)
Supplement: Supplementary file 4 — Source Data for Figure 1 [file MSB-19-e11782-s002.zip › Figure 1/1D/Complete MRBLE-Dephos data with scripts/ToRegeneratePlots/PP1_Pilot/20200901_PP1_Pilot_240.csv]

1	284.657693	165.4526138	-73.91363198	17507.83323	405.7416783	187.2991826	1612.699726	6316	9042.989362	46.82184125	2504.773767	210.9107427	77.41903753	187.0700712	954.7480845	2819.328359	-0.00459522689	0.02235743356	0.01106020948	0.002810053462	0.01136472584	0.003993005478	1	-0.003316580093	0.01662943954	-0.01125023057	1	0.9999985113
1	289.4516802	225.2723037	-130.5703519	9058.737976	231.9059404	2362.878382	3161.723815	3497	462.6808511	103.6395054	4167.932849	213.5676605	1001.037998	653.4266213	1519.06482	436.7059544	-0.0152440567	0.03004823932	0.2583344933	0.01279764793	0.02517132541	0.04038532753	0	NaN	NaN	NaN	NaN	NaN
1	294.1601461	263.155279	3290.752748	6841.865411	648.6622655	770.8177783	2177.025571	2759	911.7789474	1671.326587	3611.302886	374.0360583	389.8226842	361.5629694	1419.349957	1075.096405	0.4803848282	0.0896915063	0.1026489975	0.0351568666	0.02758733936	0.06385883969	1	0.3839541723	0.1550225442	0.4203483229	86	0.9999999999
1	481.4547104	207.5217028	2919.477557	5860.139469	904.3391098	7.022549879	2004.310932	2524	1170.854167	1540.665673	3145.614139	513.3662097	203.1181586	393.1775117	1317.779979	1750.734198	0.4962251778	0.148671485	0.0009928667244	0.0443801503	0.0350487708	0.04736809788	0	NaN	NaN	NaN	NaN	NaN
1	537.7067616	182.6176823	1902.185391	11557.97469	5182.112634	86.38378698	1949.984185	5820	3434.849462	503.1259209	2699.647827	1206.767303	149.3795141	307.8434023	1294.063088	1652.462135	0.1712636831	0.4342940034	0.008493672456	0.01483308705	0.02624307767	0.01533676351	1	0.1382146771	0.8542066136	0.03755847692	68	1
2	284.657693	165.4526138	-73.91363198	17507.83323	405.7416783	187.2991826	1612.699726	6316	9042.989362	46.82184125	2504.773767	210.9107427	77.41903753	187.0700712	954.7480845	2819.328359	-0.00459522689	0.02235743356	0.01106020948	0.002810053462	0.01136472584	0.003993005478	1	-0.003316580093	0.01662943954	-0.01125023057	1	0.9999985113
2	289.4516802	225.2723037	-130.5703519	9058.737976	231.9059404	2362.878382	3161.723815	3497	462.6808511	103.6395054	4167.932849	213.5676605	1001.037998	653.4266213	1519.06482	436.7059544	-0.0152440567	0.03004823932	0.2583344933	0.01279764793	0.02517132541	0.04038532753	0	NaN	NaN	NaN	NaN	NaN
2	294.2024902	263.176816	3290.752748	6841.865411	648.6622655	770.8177783	2177.025571	2759	905.8191489	1681.03287	3630.401695	372.8703717	405.7060277	357.2090632	1425.666382	1081.059635	0.4793991096	0.08987498958	0.1008009153	0.0352903133	0.02763982876	0.0656932821	1	0.383053443	0.1553406775	0.4137261815	86	0.9999999999
2	481.4547104	207.5217028	2919.477557	5860.139469	904.3391098	7.022549879	2004.310932	2524	1170.854167	1540.665673	3145.614139	513.3662097	203.1181586	393.1775117	1317.779979	1750.734198	0.4962251778	0.148671485	0.0009928667244	0.0443801503	0.0350487708	0.04736809788	0	NaN	NaN	NaN	NaN	NaN
2	537.7067616	182.6176823	1902.185391	11557.97469	5182.112634	86.38378698	1949.984185	5820	3434.849462	503.1259209	2699.647827	1206.767303	149.3795141	307.8434023	1294.063088	1652.462135	0.1712636831	0.4342940034	0.008493672456	0.01483308705	0.02624307767	0.01533676351	1	0.1382146771	0.8542066136	0.03755847692	68	1
3	7.452609626	158.3040715	438.636922	7851.659448	400.0074253	584.7473788	1013.026886	2884.5	4137.534091	109.3497329	1205.298567	126.1760406	143.231006	135.0455159	439.7907451	2062.497225	0.05774981302	0.05571691819	0.07535469929	0.009320414354	0.01583482573	0.01447282808	1	0.05038257622	0.08634284219	0.2272469418	36	1
3	64.32040835	447.8950311	1175.224285	7176.584075	928.7530245	1124.189602	2297.799959	3026	395.1276596	433.4197993	2594.945678	381.2320558	357.9865804	316.7185836	1026.206761	405.7790657	0.1667529649	0.1283936496	0.1495058337	0.01927065433	0.02521835723	0.04196396043	1	0.1417190743	0.2362245148	0.5122670505	63	0.9997659116
3	206.4674666	487.5811121	-163.0911483	10111.74237	891.1249064	2622.379004	2771.389616	4029	336.8020833	90.16127204	2739.474052	290.5576261	654.2958038	306.0190581	1044.393084	271.1592509	-0.01586597293	0.0835012114	0.2525831765	0.008872558532	0.01604462268	0.02787062969	1	0.005361075272	0.1486952308	0.8255738858	15	1
3	296.6499524	467.5963828	2830.799673	16687.74913	2596.470852	164.2217581	2364.862606	6794.5	4605.536842	725.1507657	3862.934605	732.7583419	150.4781654	218.684709	1615.297596	2355.103295	0.1698493257	0.160062941	0.01040002992	0.01116479975	0.01684731465	0.01093343721	1	0.1346830242	0.2962687189	0.03232430314	61	1
3	353.4502036	121.7033148	5476.728863	11523.69359	2586.549998	-76.4250143	2283.301869	5088.5	3778.463158	1575.736991	3397.633972	793.160894	281.4347393	217.7176989	1445.672054	3193.035669	0.4819865388	0.218475461	-0.006760277305	0.02687576905	0.02174749923	0.0282372099	1	0.378735024	0.4136156953	0.04703454175	88	1
3	480.7158788	396.471665	-228.9655197	16397.02925	1773.605471	1976.122513	2212.307831	6421.5	15736.11702	71.4653948	3051.637873	409.3489756	378.6346256	202.0294993	1215.879515	6559.676398	-0.01419785047	0.1103516536	0.1212138291	0.004781446353	0.01376911528	0.01037789891	1	-0.002296877054	0.1991824855	0.3719064911	14	1
3	632.3814868	127.3755563	2601.717629	8640.274921	771.2484385	16.19798785	1846.534392	3455.5	2463.041667	582.1891846	1874.086987	221.5963624	133.6518195	184.6725257	713.8444201	1580.932569	0.3049179811	0.09440350014	0.001671497555	0.01716767034	0.01695179246	0.01678771431	1	0.2393505429	0.1619710224	0.03035716106	74	1
3	642.7004554	207.2899429	-76.96049338	5525.873419	165.0451248	1383.239863	2284.105803	2178	530.7849462	58.62212437	2241.313504	170.5758728	510.4864142	453.6022603	833.2536221	588.5751928	-0.01415205659	0.03251337943	0.2489565028	0.01138872946	0.03066431208	0.0385235422	0	NaN	NaN	NaN	NaN	NaN
3	685.827771	396.5951183	1618.660349	9783.310958	1597.573485	1389.812586	2066.479375	4063	2971.431579	350.7636611	1969.043757	374.9333164	333.5537057	195.0423364	805.330026	1353.236881	0.1653274806	0.1638764409	0.145915885	0.01166664169	0.01798704814	0.01982961729	1	0.1406804586	0.3083157361	0.5009906823	63	1
4	106.7186838	361.4475431	3597.22551	12852.49171	116.0832876	2662.038185	2430.824249	4767.5	4304.159574	816.9833129	2771.819268	139.4496059	616.7771574	335.928688	972.7902307	2499.51558	0.2844590503	0.009961529918	0.2075252063	0.01692755546	0.01253629856	0.03637936696	1	0.2369652126	-0.003295748585	0.735367884	71	1
4	260.6406877	440.5356831	-56.82097602	18177.59622	319.518213	256.0467273	1922.291464	6516.5	5764.537634	43.59535867	3037.822107	184.3204168	82.52763468	225.8407865	1102.006967	2437.703024	-0.003246176717	0.01760234243	0.01349228719	0.002587180363	0.01033695072	0.004041287749	1	-0.00213265377	0.007026335575	-0.002713094788	1	0.9999978396
4	305.4981843	91.24457192	4200.861657	14346.09546	685.6805271	-47.27131939	1710.317697	5357.5	7247.638298	1035.250296	3232.410635	232.51943	209.0295259	211.5806811	1180.640877	4063.220699	0.2936936424	0.05079315065	-0.003444794418	0.02094580148	0.0170612924	0.01778180458	1	0.2297853248	0.07310666655	0.008219859309	72	1
4	336.43958	186.6820532	1353.52853	19699.7826	8767.872075	37.85709698	1249.069418	9767.5	5418.446809	263.8853047	2998.898489	1336.947642	139.613514	268.6299542	1404.90574	2229.443185	0.06796227474	0.4312210885	0.001834111552	0.007999732998	0.02261674096	0.007356609921	1	0.05673194629	0.8480645885	-0.009379356692	51	1
4	370.8425113	361.7592304	5301.748707	17030.10194	1658.831625	1341.506309	2560.193698	6727	5150.526316	1204.57438	3611.912111	479.1689458	359.6397049	539.7860443	1459.502878	3739.776395	0.3147540173	0.09983852587	0.08281847527	0.01907217149	0.01481121726	0.02133773053	1	0.2528052952	0.1755584779	0.3140092185	75	1
4	488.9383763	140.6592906	9.362952463	9623.22518	3022.827506	357.1748037	2018.277207	4442	1398.6	77.90133532	2946.697184	966.8787268	93.36305406	250.1377981	1309.323736	1370.034876	0.00113110895	0.3185445809	0.03912269907	0.01073872334	0.03918912974	0.01672189811	1	0.005902720812	0.6201749788	0.0997347913	26	0.9934886267
4	494.3516808	365.4692802	5330.16916	17417.53936	1779.65575	-44.91031074	2011.327652	6963	15458.09574	1138.71569	3305.26961	436.6815941	243.4304368	283.9904653	1348.001918	7435.460679	0.3123093	0.1056782725	-0.002923714598	0.01636740057	0.01238713437	0.01660911726	1	0.2449279747	0.1847449564	0.01660695586	74	1
4	499.3075389	203.0925517	2283.848628	15107.20918	577.4327903	2302.245268	2425.204974	5604.5	558.0947368	523.2193232	3256.453581	246.8819268	529.0590353	289.4723887	1225.263522	420.1846624	0.1557846401	0.04289638203	0.1484633076	0.01372030368	0.0142209619	0.0214851718	1	0.1322498614	0.06225677693	0.5025448888	57	1
4	608.5395715	135.6595096	909.6266998	10581.86505	182.5498839	108.8590721	1654.684756	3831	11706.96809	221.8845816	2015.742332	117.8455923	109.3218478	163.0817388	698.7045217	5492.105064	0.08454834618	0.01630763574	0.01081548372	0.01025771842	0.01309649244	0.01147134178	1	0.06649719233	0.004034904373	0.008129212153	30	0.9999999313
4	679.7036422	361.4300016	1931.482483	12499.23258	1241.424738	1830.952141	2164.671367	4912	6894.83871	353.4542042	1910.46521	211.0055814	306.8189049	234.6296669	704.7213757	3033.986115	0.1620184152	0.1002543444	0.1485564373	0.01013761516	0.01465850316	0.01724651407	1	0.1376783162	0.1789517219	0.5067081924	60	1
4	694.0419318	397.0880731	4840.413494	10435.29906	996.0322646	954.7923407	1938.140308	4249	4222.393617	1119.052206	2493.146696	262.8095608	338.1303464	204.143946	960.9149866	2868.811043	0.4620269341	0.09407364272	0.08924423324	0.02583886029	0.01806259965	0.03177921944	1	0.368662293	0.1635735606	0.3698686556	86	1
5	135.5547588	12.18204721	1961.951362	6710.639014	55.41513423	-97.1692881	1335.771383	2459	1130.46875	643.0170894	2147.398435	142.5180131	151.0451287	622.678623	757.0565566	1198.611793	0.2964926681	0.008445001406	-0.01469199039	0.02674180114	0.0330680747	0.02857533291	1	0.2307958933	-0.01342624461	-0.03188527303	69	1
5	153.5342864	555.0783239	-53.7445986	5869.399345	-13.84387144	1456.777062	2107.203572	2278	183.6021505	74.66273251	2458.206379	110.7455857	584.8775447	462.1760917	876.0159841	145.2922198	-0.01096079862	-0.003781773015	0.2436600638	0.01529731003	0.02954579768	0.05015530332	0	NaN	NaN	NaN	NaN	NaN
5	201.3998149	39.05040612	626.399843	8713.887959	2644.046491	211.4636887	1200.055223	3936	441.0860215	180.2894817	2113.29429	662.4760553	107.6277311	199.7103858	926.204134	446.4653123	0.07442992456	0.30778152	0.02554712034	0.01535517308	0.03425979288	0.01249531487	1	0.06231527079	0.5976187678	0.06908617138	49	0.9999999913
5	342.0844584	306.3449794	4794.10085	15239.17465	2273.136851	-39.56109879	1997.681651	6190	1016.263158	1256.891122	3926.7844	691.406339	217.4936901	236.254528	1621.234595	1173.800404	0.3128078977	0.1571968693	-0.003041738141	0.01941354366	0.02054169018	0.01906317209	1	0.2457908775	0.2895691703	0.01847575499	76	1
5	375.4552144	396.287559	2220.57167	7728.577185	1666.596642	686.7426455	2132.024699	3451	1259.010638	1370.555588	4522.166688	970.3980816	399.7051886	427.7885869	1925.617062	1738.307405	0.30449606	0.2193526137	0.08193293551	0.02896449171	0.04304390443	0.06400292381	1	0.2458152586	0.418748374	0.3136022883	79	1
5	579.9647285	664.4263128	1081.510904	6592.541523	288.6964763	904.3014156	1707.423508	2529.5	333.6774194	427.5847823	2648.350418	154.7988839	396.7202906	231.1412477	972.4475867	427.1917185	0.1647884477	0.04654326617	0.1448829312	0.01941387809	0.02372554992	0.03527369456	1	0.139091545	0.06953656178	0.4923611594	57	1
5	596.3937695	338.4490646	-74.22646478	10093.7051	2369.584273	1448.297548	2490.729153	4457	488.7634409	81.68185823	3138.053569	733.2966899	425.1580722	355.5636299	1321.910525	471.4910068	-0.007037309547	0.2366600811	0.139853013	0.009910573756	0.03307816473	0.02023539932	1	0.005802024444	0.4567590388	0.4434375565	23	1
5	604.0457988	271.0986415	14405.89067	13841.08886	320.2103824	-690.2506451	1853.157162	5371	19167.08421	2680.088354	2663.999941	166.84152	472.9054288	398.6378735	978.7366222	11448.06934	1.026821023	0.02515311778	-0.04598999736	0.03472362782	0.01422099333	0.03795729245	1	0.8013234157	0.01731693391	0.02817110201	94	0.9999999999
5	741.8335156	245.2492989	4935.485622	4957.152457	252.9825621	-358.1347549	1520.201119	1962.5	1891.894737	2038.0906	1995.847608	128.954694	320.6391367	284.9066967	769.2825938	2318.520114	1.021965814	0.05633333192	-0.07836561283	0.07191622159	0.02976301897	0.07671251651	0	NaN	NaN	NaN	NaN	NaN
6	78.43958458	95.27512329	-43.74151535	6114.107235	536.7248864	1248.360973	1289.416666	2384	609.6808511	49.54353819	1590.007804	153.123001	367.1639566	131.7550602	583.0729412	491.689718	-0.007860598168	0.09201684692	0.202775458	0.01002036602	0.02191780915	0.03509261801	1	0.008222368667	0.1644272809	0.6551933349	15	1
6	222.3317452	27.19476832	1252.334804	7809.412973	2346.897162	291.6424074	1290.703204	3535.5	1485.072917	341.9574446	1880.055989	568.2235848	145.9385277	184.0306333	826.3557109	1386.536353	0.1608036498	0.301220989	0.04030215509	0.02131276082	0.03845844184	0.0192903112	1	0.1310050488	0.5844665948	0.1397800364	67	1
6	309.4645036	340.094711	-16.97986413	9581.613538	1435.644602	768.1464813	2606.343151	3943.5	1665.376344	60.02533892	4109.004513	644.3497257	287.6579894	433.5125198	1624.012743	1899.762256	-0.001418430916	0.1550496947	0.07891366446	0.008618902795	0.03133923174	0.01917338888	1	0.005171200379	0.2887600224	0.2301547695	18	0.9994201936
6	429.2911301	58.50866029	-44.54366315	7527.711793	702.5496934	886.8989586	1794.767406	2884	2121.221053	61.98944168	2535.235349	277.96916	306.8161618	291.3194219	962.5870202	2091.96444	-0.006107235976	0.09358999169	0.1176534787	0.0103636582	0.02951299359	0.02171854406	1	0.003640019217	0.1649386482	0.360725416	14	1
6	617.6695125	5.155392635	-11.424123	4452.748615	56.3551086	900.765854	1195.460077	1625	190.7916667	39.03751567	1058.941472	79.99400259	237.2268163	144.8586448	366.5148506	269.4420912	-0.003231148066	0.01322062323	0.2005657608	0.01007734352	0.021683512	0.03043233851	0	NaN	NaN	NaN	NaN	NaN
6	670.3903713	310.5470972	2090.087251	6871.472784	-5.961568404	1459.592851	2142.421321	2609	1139.655914	693.8300429	2390.224214	106.1512351	552.4440546	364.2233857	874.0646388	1442.994595	0.3007450935	-0.002126814511	0.2181092721	0.03060448125	0.02437878625	0.05949429876	1	0.2503630644	-0.02760978841	0.7752745963	71	1
6	722.2322597	206.8033285	-20.37856027	5669.798226	1314.150459	677.13155	1508.237338	2473.5	329.5957447	61.45363672	1725.56905	439.3531881	211.9969238	152.9744321	734.6347935	338.4383592	-0.004418792527	0.2277087018	0.119263948	0.01312643595	0.03364121053	0.01854429579	0	NaN	NaN	NaN	NaN	NaN
6	755.5380302	89.62133166	945.4405077	3040.962749	431.4010305	-45.64411657	1054.982136	1276.5	645.326087	297.0025015	937.6772441	175.2667419	101.977402	124.5797872	382.0779314	670.8622811	0.3085339463	0.1536599172	-0.01606066625	0.03455716444	0.0342769857	0.04093513613	0	NaN	NaN	NaN	NaN	NaN
7	123.6484132	314.4313159	749.5529953	14885.76435	1490.513018	3088.299866	2187.873577	5841	9335.074468	190.3533793	2767.131303	357.0494381	613.1965398	252.0503586	1084.404724	4144.437958	0.04951812744	0.1016653025	0.2040223189	0.009174110535	0.01278120621	0.02147195639	1	0.05338392496	0.1839210342	0.673101866	41	1
7	188.5330115	650.8626799	709.7458601	10025.50142	904.626921	134.2845313	1889.153416	3876.5	5810.336842	222.885655	2878.038845	315.4603749	90.33390977	215.0013984	1108.632657	4074.637364	0.07100813651	0.09260550291	0.01427107322	0.009561907841	0.01742245265	0.01126826686	1	0.0568355726	0.1594359836	0.02019504362	38	0.9999369699
7	237.4948508	56.29003603	3687.820512	12059.5886	110.0172828	-86.40772419	1687.100039	4426.5	4208.589474	704.9658113	2274.061228	134.439277	176.1517259	211.5444415	799.5700364	1918.229733	0.2998818057	0.008735369015	-0.007282198322	0.01839053411	0.01311859882	0.01629852748	1	0.2339754626	-0.01261227181	-0.00542041497	69	1
7	256.4494636	583.2883437	7508.740909	15451.95555	782.2418476	1469.481833	2158.43362	5914	4418.021277	1874.097112	3997.468181	269.9846253	530.6294151	291.6781677	1507.532305	2807.758866	0.4867152317	0.04993758125	0.09389427237	0.02113466963	0.01402120735	0.03510644686	1	0.387932334	0.07383596557	0.3897995726	84	0.9999999999
7	278.4999872	732.9210637	33.52995315	8472.851277	666.8403943	302.9871226	1837.612654	3297	860.6086957	46.71987947	2004.356893	216.6319043	81.65662821	162.3089584	759.3919004	679.1202285	0.003877611249	0.08062959101	0.03684439694	0.006274137466	0.01567741738	0.00883284069	1	0.005678116488	0.1359877603	0.08248214435	12	0.999778931
7	305.4008825	287.6613047	-92.18381834	20762.52277	299.9641443	1347.63822	2219.978032	7655.5	3155.729167	63.59702115	4155.241868	250.7617861	282.148601	245.9986251	1547.991682	1378.689839	-0.004357728198	0.0144670413	0.06239416703	0.003074998346	0.01238375141	0.006888983337	0	NaN	NaN	NaN	NaN	NaN
7	333.7322873	618.1888319	14352.59553	13674.13262	225.9179951	-759.8424653	2155.454145	5285.5	11870.88298	3709.46514	3793.936163	465.0319704	1139.605095	2905.415165	1313.142358	7454.671423	1.056986703	0.01567963174	-0.05319046005	0.1167749723	0.08533435036	0.1818579466	1	0.8243794386	-0.002280322239	0.009755431976	94	1
7	345.4925834	472.2045249	1262.545265	18492.32373	930.079001	713.9150791	1881.177616	6938	4839.204301	312.8703956	4373.143174	284.8175991	224.8857745	221.1552003	1611.140465	3181.831792	0.06815469691	0.05134173173	0.03939256711	0.007244451782	0.01010847369	0.009268343861	1	0.05597619556	0.07627393961	0.1048496261	35	1
7	363.5889461	416.5767117	5845.611505	18666.67747	1974.50558	-90.33797933	2051.957907	7527.5	13306.40217	1349.963418	4273.5666	515.2073278	251.4278152	237.8747807	1688.740575	7021.963293	0.3114760422	0.1033990481	-0.004679428436	0.01256688692	0.0145209591	0.0160609191	1	0.2441302938	0.1800544381	0.0102364829	74	1
7	377.8753018	456.9339576	3473.758242	18705.05848	213.1131504	114.2470657	2133.566706	6759	8855.395833	813.1831471	4143.399904	189.1492117	179.8834954	221.8300335	1493.068869	4666.591497	0.183485393	0.01111887596	0.006826921953	0.009274020438	0.01055361422	0.01175932724	1	0.143734297	-0.006956061519	0.01682301764	52	1
7	395.5257285	299.6902377	9193.747072	18107.94204	1964.962281	-160.1371454	2137.97327	7370.5	16714.65625	1696.271779	3380.310226	431.7467819	369.0274288	1593.759721	1384.777547	7173.360748	0.5097142445	0.1108317662	-0.007425027079	0.01812172726	0.01380829801	0.0229738368	1	0.3994230088	0.1944764239	0.04658214015	85	1
7	396.6328273	355.369004	5367.805729	17191.34929	4135.844061	1250.665391	2070.95075	7591	17286.78125	1243.420354	3884.443268	1009.541047	404.3362553	238.0519402	1716.724386	10214.48037	0.3072416603	0.2405080531	0.0707771711	0.01674296335	0.01795662566	0.02264137834	1	0.2473823771	0.4614349272	0.2764680885	79	1
7	477.2199066	202.5429621	2416.429208	14263.78523	4265.412905	788.6556317	1878.261836	6460	1397.376471	578.5098246	3445.78633	1112.621874	239.7563839	253.457132	1541.705718	1252.963648	0.1684241196	0.2994093592	0.05275086777	0.01375498707	0.02674246634	0.01779114579	1	0.1378358276	0.5811492051	0.1845880339	67	1
7	485.2609023	190.8845968	-170.9497538	16556.71936	2613.348824	1917.696917	1888.509888	6656	8965.522727	74.2672566	2808.511417	537.0992831	345.0972444	191.7153565	1170.923462	3033.47323	-0.01107191183	0.1661338257	0.1191151907	0.005130663693	0.01623787089	0.01096433765	1	0.0005266251262	0.3126115635	0.3676953837	19	1
7	555.4331067	250.2262103	-213.5176261	13384.94841	1126.853175	3333.921451	2795.25983	5222.5	3622.532609	77.01494235	2615.310813	238.6359876	667.9061265	343.3876237	943.9813003	1860.988125	-0.01732062969	0.08595679036	0.2516871754	0.007467259798	0.01388482318	0.01880241187	1	0.00418067889	0.1536680782	0.8222382436	15	1
7	556.7403168	650.6269809	1578.713249	8911.009794	2001.283777	105.2291816	2208.997386	3891	1725.521739	454.9929666	2572.834553	574.6240002	127.596097	281.0059934	1090.201656	1347.840222	0.176566903	0.2205869008	0.01099052204	0.01569919655	0.01960797304	0.0203419189	1	0.1405551804	0.4194199827	0.03845499625	64	1
7	594.4041496	360.6983735	10784.27177	14966.03347	843.1155003	-436.4949114	2073.016331	5847	21901.96809	2562.941262	3421.579851	279.1245231	429.523369	257.8724736	1341.298751	11631.29799	0.7354259671	0.05883899263	-0.02843757198	0.02619199433	0.01408414681	0.03320947354	1	0.5744190908	0.08731874419	0.02345222616	91	1
7	605.7072091	306.4316046	875.4990276	12938.07432	2035.691048	508.7165608	1966.962411	5197	10901.66667	239.7103261	2949.485553	438.9523358	152.4320113	384.8470169	1143.698898	8023.246184	0.06675446169	0.1570997162	0.04162932255	0.008863394778	0.01596892201	0.01086335481	1	0.05602128953	0.291544023	0.116718584	43	1
7	606.2429926	131.5362927	2022.726595	12994.42486	626.8676172	1766.483671	1833.466156	4914.5	3807.698925	374.9362263	2243.965022	177.5672878	358.9072505	199.2853836	820.3639765	2055.160376	0.1579220042	0.04800255214	0.1360217908	0.01352901914	0.012985366	0.01734968265	1	0.1331003094	0.07224779449	0.460142092	57	1
7	616.3355947	329.5445508	886.5801415	16962.62278	787.7342883	3507.23937	2434.133064	6256	13347.81915	202.2705364	2995.208765	315.8718697	738.0933976	458.365194	1171.817993	7010.615074	0.05361881214	0.04999409304	0.2131737906	0.007463477196	0.01534223566	0.01894155259	1	0.05675910432	0.0790568644	0.7035831264	37	0.9999999963
7	623.5448699	279.8267891	2329.035033	14196.09524	79.13775601	2044.462342	2031.944991	5162	7596.427083	513.1352562	2889.438903	169.0547766	442.5809608	253.6467838	1034.106318	3575.252597	0.1701310755	0.006812963304	0.1478018063	0.01192628835	0.01454781625	0.01927128272	1	0.1431144713	-0.01123077273	0.5020339907	54	1
7	643.6045849	480.1111048	1743.627686	10319.95176	2134.547797	557.1785942	2013.443655	4391	542.9042553	494.016697	2793.086316	627.3073595	207.4693758	219.9312098	1172.516956	500.8328562	0.1768179382	0.220238381	0.05725284891	0.01474424697	0.02289953037	0.01878403668	1	0.1439942158	0.4201688594	0.1987911124	65	1
7	679.6137227	521.3666538	1039.05747	6215.932124	961.2448302	404.8651269	1943.144854	2618.5	1305.760417	378.1931833	2243.805851	351.7867358	163.2444197	241.6251022	893.8504448	1447.923971	0.1691225528	0.1453514173	0.06772727998	0.01864976648	0.03044601122	0.02804894766	1	0.1379978165	0.2681438637	0.2301712323	62	1
7	701.3172096	447.609007	3073.163188	9505.973048	45.63945708	-16.01318603	1949.720116	3573	2667.831579	682.968521	2176.149402	120.2838612	163.9235781	177.7290616	791.8334784	1448.464056	0.3214566963	0.005104591772	-0.002133412618	0.01923345807	0.01392826388	0.02037759908	1	0.2512172399	-0.01990475939	0.01722401533	69	1
7	724.5449595	548.6680109	1371.429286	8041.802913	783.2675075	365.3110974	1571.024286	3145	4136.308511	311.0493332	1883.328031	209.074749	139.8937027	165.631607	715.8770953	2389.708157	0.16581933	0.09495586508	0.04599131224	0.01239690419	0.01865968889	0.01762861834	1	0.133413456	0.1649243797	0.1519839067	59	1
7	754.603357	54.47861762	358.4292065	5592.592281	1628.62991	64.23177069	722.5530166	2464.5	4501.021277	94.85606079	959.1314664	271.7628805	68.81338631	104.5007491	394.7809382	2048.291956	0.06652079615	0.2861746759	0.01248128628	0.01349317023	0.02914030747	0.01215987197	0	NaN	NaN	NaN	NaN	NaN
7	754.688578	190.3539859	-68.42195977	6601.169526	281.0756387	1412.870794	1421.917269	2452.5	2479.957447	50.41681831	1084.832692	112.1938399	249.8800644	166.6702957	385.9111767	1194.082425	-0.01027303794	0.04474389308	0.2112609478	0.008884578616	0.01832138973	0.02198319309	1	0.006485629773	0.06851185382	0.6820552888	10	1
7	754.4538129	343.7128708	2490.291168	8725.647997	1878.384393	-100.6031244	1430.111397	3679.5	6853.361702	605.0183966	2015.233747	425.765784	146.8666324	144.9385171	831.4416119	3672.315518	0.2951928689	0.2181720414	-0.01265637591	0.01867104988	0.0233490874	0.01925319839	1	0.2318748819	0.413392294	-0.01632468152	78	1
8	5.621183584	355.5689568	2437.904117	7901.587958	1759.062381	-148.4669899	1181.222342	3417	5739.239437	566.4124507	1773.386486	399.439617	151.1082061	278.4532699	745.1078964	3549.455819	0.2986209946	0.2247301765	-0.01915214414	0.01974145903	0.02290220248	0.02018997336	1	0.234167922	0.4265212381	-0.03776868866	78	1
8	6.010052296	66.5105595	417.5241454	6311.761899	1890.387177	96.17630382	712.8307905	2808.5	4535.783784	87.62094799	955.8033009	302.8053944	74.71473968	135.8508101	409.4972641	1843.096704	0.06758757396	0.3026639292	0.01690361282	0.01217257645	0.02628989218	0.0113493312	0	NaN	NaN	NaN	NaN	NaN
8	50.17543136	174.6548787	651.0391896	9358.185844	2868.977099	237.8247093	1131.081857	4222	1804.431579	151.0853688	1592.802341	523.4338472	95.90499663	221.6604795	703.8862852	1043.171052	0.07083102174	0.3120498741	0.02699649564	0.01201276966	0.02119905395	0.009625027458	1	0.05963525166	0.6063608459	0.07346041826	49	1
8	66.46150656	319.339857	3713.705401	12864.84977	3810.647994	-168.8920181	1517.592089	5762	6640.180851	760.6546099	2400.292732	687.6760415	208.317254	233.1729397	1029.452065	3251.309337	0.2909793567	0.2986273695	-0.01460612977	0.01857290373	0.01804066455	0.01726381418	1	0.2291848186	0.5770535238	-0.02067023282	80	1
8	68.7521474	344.6198187	3862.131691	12947.21978	559.4630254	818.8274113	1878.020469	4836.5	4743.765957	851.7381354	3050.945453	186.1389831	291.8945422	220.3603156	1098.471609	2618.60049	0.296688652	0.04424357653	0.05867107282	0.01459640649	0.01295842931	0.02590839335	1	0.2364299739	0.06172910606	0.2238565514	73	0.999994007
8	70.63752895	208.3270046	1760.245277	10054.83505	2231.558365	26.8508212	1744.92391	4394.5	2278.336842	334.5561876	1899.812734	434.4411749	122.0280143	250.5754603	783.2319167	1101.786553	0.1722190752	0.2220204814	0.002917114647	0.01482521396	0.02074454873	0.01292582454	1	0.1365935278	0.4220959313	0.009542914965	64	1
8	86.52993532	281.7288491	-22.0434138	12864.19892	1973.750996	156.9898277	1554.753766	5216.5	5211.870968	62.58056472	2972.007531	435.8134634	77.00841116	243.3328765	1130.85088	2297.737896	-0.001603992515	0.1453598025	0.01155791433	0.005181630291	0.0161818951	0.006432033943	1	0.0002101279589	0.2669197376	-0.003673825728	16	0.9999747625
8	112.4806148	180.2724883	3454.592592	11555.42928	1151.294658	653.0912005	1853.10112	4641.5	10681.45745	670.7988481	2329.104407	234.7612526	259.9460657	191.7731487	862.0023191	4787.534871	0.2937595251	0.09722988691	0.05301032432	0.01637164774	0.01780138462	0.02236926216	1	0.2342304274	0.1693756671	0.2057945955	75	1
8	200.1761263	643.4832049	3667.416662	12163.82654	132.1096318	-134.5475003	1797.224349	4442.5	1398.708333	974.4603514	3146.639771	145.2364305	179.0408622	208.2864633	1108.864949	946.8302456	0.3118412542	0.01019451624	-0.0103453463	0.01836644516	0.01340266494	0.01685881045	1	0.2431502183	-0.009776936336	-0.01322479226	69	1
8	207.553255	364.2044056	5315.258253	17374.47358	2851.197168	-84.62701053	1788.076066	7275	10578.48936	1256.992946	4144.578802	717.0113396	235.6903633	214.1733501	1691.836807	6109.535429	0.3053410267	0.1646539825	-0.004651677239	0.01306554387	0.0168964625	0.01570265126	1	0.2398935294	0.3047152381	0.01149506277	76	1
8	211.4507937	521.7295983	2200.536476	12244.70372	2827.132929	158.1693563	2305.959606	5338.5	2353.042553	499.8049432	3017.358533	688.4588747	150.7697106	247.7241166	1269.740097	1265.402999	0.1805637829	0.2316625932	0.0140855865	0.01292667899	0.01813208158	0.01468950389	1	0.1440090645	0.4420418719	0.05056236348	64	1
8	224.2982586	624.640543	682.8684639	10000.75524	2316.738806	113.2622951	1744.423908	4358	5257.095745	217.9348136	2965.563386	677.2869204	97.64454274	221.1385004	1230.649657	5428.207905	0.06994698554	0.2333402873	0.01277238891	0.01049982725	0.022038671	0.01247594604	1	0.05721052453	0.4457576363	0.02066770243	45	0.9999397066
8	228.918733	497.6643223	7484.726072	10161.66445	513.3706497	-270.6603045	2539.116313	4136	9609.115789	2262.556243	3145.966835	208.2761469	349.8502849	303.097809	1202.241789	7869.535816	0.7544024869	0.05382828474	-0.02432731422	0.03848357341	0.02010295649	0.0478131704	1	0.5895380596	0.07719370697	0.04184335314	91	0.9999999999
8	271.8624355	177.9688195	-106.4820296	16509.35381	247.0233389	985.9734252	2066.008858	5890	3673.642105	65.64689747	3149.08807	192.132012	236.6395086	464.4286378	1167.531742	1674.141672	-0.006562079974	0.0154978132	0.06118029229	0.004314360831	0.01227662821	0.007296804378	1	-0.001406403213	0.004258133963	0.1616695521	3	1
8	276.3215951	16.35926424	736.6270488	9822.188833	3941.636926	20.31145228	1158.454533	4745.5	2753.37234	153.9121079	1593.066297	646.7932595	101.470941	220.5639823	729.6295667	1239.665676	0.07419157165	0.398279293	0.00225262817	0.01116616977	0.02494821626	0.01046330782	1	0.06133788618	0.7810288373	-0.007881192533	51	0.9999999975
8	287.6918334	290.6457195	1062.534169	15316.67416	3613.825098	788.9352782	2537.179012	6798	19672.22581	274.7052705	3149.153337	883.6319763	528.7910733	1403.994189	1356.031441	9986.77744	0.0706342678	0.2430581591	0.05143299391	0.01055848576	0.02562658742	0.05367056067	1	0.06055212748	0.4667484332	0.155187722	46	0.9999999934
8	307.4409761	67.60410275	701.4989366	12681.83729	1330.157673	410.5420572	1601.095791	4965.5	25568.16129	201.4830165	2533.528802	256.5811243	130.6479646	248.5206977	926.2475903	12317.56248	0.05655743707	0.1039981078	0.03338186676	0.008253504017	0.0160998405	0.009258691763	1	0.0469533252	0.1832650297	0.08356970942	39	1
8	337.6607422	296.4712864	1128.449306	20406.59811	2170.813297	4373.835222	2338.71003	8181	4137.042553	222.4302802	3243.757704	475.8763312	763.5179078	310.0698004	1328.795478	2393.392297	0.05404610304	0.1049285531	0.2092968119	0.008461589169	0.01213424559	0.01779251451	0	NaN	NaN	NaN	NaN	NaN
8	381.4085091	443.6504503	3037.530969	17884.58757	1743.786215	1014.81032	2338.231586	7040.5	1021.393617	539.5501406	3361.513264	455.3083236	312.9420415	318.1669456	1351.303777	426.0850341	0.1675544082	0.09742616762	0.05995026437	0.01142028539	0.01389584236	0.01398970207	1	0.1357760363	0.1703857147	0.2008522698	59	1
8	396.4772955	394.6623526	-53.33221709	19162.48799	2100.639062	280.4964296	1824.758528	7636	3822.840426	63.04355671	4249.421494	550.5269534	109.546034	227.4839201	1678.423129	2236.139686	-0.002483819472	0.1040150148	0.01434735805	0.003738818554	0.01362884794	0.00482630616	1	-0.0006693964485	0.1828825034	0.004053096753	11	0.9998171379
8	398.555449	293.2292599	922.8830564	12673.35062	3720.382271	546.5112817	1882.1852	5593	471.2417582	322.9745185	4263.008387	1330.965946	185.0445769	281.606605	1894.518607	542.5969108	0.07202996977	0.3071377153	0.0436264418	0.01281770682	0.0316485155	0.01396432308	1	0.0616960696	0.596886319	0.1311502785	49	1
8	398.2529621	734.3843332	1588.962283	8707.461252	325.5456043	73.15012107	1943.604579	3298	1240.569892	481.8498178	2567.803249	147.5112532	103.4626029	206.263234	934.7105212	1132.526805	0.1773560243	0.03876006842	0.007938746379	0.01472681511	0.01592729678	0.01517812358	1	0.1392646431	0.04934202708	0.02042768622	55	1
8	406.093215	114.7153376	2942.436807	17026.14301	1741.250313	36.80200626	1736.783354	6601	6722.095745	526.6858202	2833.990705	416.7819263	155.2123238	199.2442714	1153.095587	2996.332762	0.1724652033	0.1039032614	0.002096359545	0.01169710463	0.0138270022	0.009808196953	1	0.1356277468	0.1817256438	0.00179610968	58	1
8	421.3395714	300.3977	-42.39896389	17221.12659	4159.361434	522.322467	1938.685593	7404.5	3778.315789	87.33608022	2859.904275	773.1115883	150.3844504	210.3119	1254.891718	2040.127912	-0.002414643408	0.2472485356	0.03000740854	0.005686223129	0.01524694849	0.006987859428	1	0.001818761024	0.4748261265	0.06434320595	21	0.9999958836
8	435.2208187	574.4850505	-199.5260123	13326.76103	24.34449921	3191.164548	2612.629841	4911	949.8064516	85.84033292	2859.658198	147.4557026	693.3703855	347.5523751	1003.945231	602.877615	-0.01489008469	0.00157438813	0.2372607422	0.005683248936	0.01209198939	0.02067829739	1	0.004287458518	-0.01849478533	0.7692678501	5	1
8	462.5630721	466.1300973	3143.033355	17683.85379	220.0754788	1005.680075	2096.729659	6337	5675.138298	700.3591518	3752.698216	211.8876436	312.9668602	242.5975761	1379.510687	3020.407146	0.176136171	0.01260473295	0.05800698404	0.0108036725	0.01191569228	0.0158495762	1	0.1415769337	-0.00229594494	0.1925292663	53	1
8	466.5130365	156.2974988	-76.75195125	16687.69755	2731.903492	422.8862347	1470.684017	6668	6960.842105	66.51341367	3065.597384	611.1383028	110.9145058	228.4868393	1272.472647	3003.729063	-0.004627495296	0.1713958866	0.02626795967	0.004835635467	0.01853855573	0.005923951257	1	-0.0008855670396	0.3203709283	0.04769314736	17	0.9995632744
8	473.3360961	304.3012669	5746.162423	18453.22685	1962.400104	-82.91060842	1924.688646	7455.5	9771.934783	1212.879219	3643.469765	452.3575212	249.4273692	202.2897575	1446.423154	5316.427727	0.3152314908	0.1071201018	-0.004041164922	0.01400399836	0.01215043453	0.01568818476	1	0.2471539806	0.1876344655	0.01346706809	74	1
8	490.2236457	191.542643	7065.912845	15181.6063	1486.888704	1341.038335	2171.201514	5994	8726.445652	1408.577254	2908.821283	369.4597315	430.7801333	248.3217885	1166.027588	5255.126084	0.4792802035	0.1028925201	0.09332562633	0.02425629948	0.0164421053	0.02556665261	1	0.3825571602	0.1815932538	0.3883445214	86	1
8	505.436576	374.2650455	2898.282556	17036.17772	1695.323222	964.7222586	1985.362523	6586	5048.106383	692.4965194	3833.141862	475.4524085	278.4473457	217.3906558	1517.16631	2808.499276	0.1689014413	0.1006663593	0.05529138326	0.01154024642	0.01455362686	0.01164149894	1	0.1365354609	0.1768277282	0.185155381	59	1
8	521.9996039	71.34929713	875.3940384	13517.56775	3989.87241	348.5662492	1312.533429	6035.5	4934.652174	169.4893968	2015.89278	593.9394596	125.8023727	190.4386418	852.9039193	2109.729015	0.06496071781	0.299989766	0.02779860931	0.00817583737	0.0193514134	0.008517067899	1	0.05497685314	0.5818645869	0.07438450985	49	1
8	532.123728	96.49684388	1715.838268	10611.59831	1541.724687	1494.045191	2102.431856	4338	2261.108696	376.4351623	2303.085698	391.3580966	383.5803185	264.3240982	944.4827843	1432.735541	0.1635116646	0.147436285	0.1414688475	0.01315050912	0.02169260749	0.02490887251	1	0.1387916418	0.2747288908	0.4844747715	63	1
8	536.3895489	280.2833136	1064.796849	16156.00132	2482.916442	589.6041982	1824.293335	6518	11040.51613	247.2084293	2986.181422	537.5882206	178.2216339	211.2531788	1204.024933	6709.104261	0.06608380441	0.1655378447	0.03799380528	0.009069883393	0.01754607032	0.009521245414	1	0.05531912372	0.3086012765	0.1043221937	43	1
8	568.742788	644.5529841	-21.5157841	10515.58015	1607.747117	632.5774475	1768.823359	4223.5	1567.365591	57.66120488	2575.789313	423.7367531	155.4234328	197.6277392	1028.987024	1042.259719	-0.00222009671	0.1524518016	0.06043613409	0.005911713484	0.0176709167	0.01122915063	1	0.003222217874	0.2828936823	0.1658392093	18	1
8	571.2319076	213.5077169	7060.063244	14539.12911	1479.156485	-189.2472824	1860.73316	5806.5	21682.43011	1368.052391	2838.196984	341.8850252	274.8131559	270.507757	1102.135415	9524.869542	0.4850487145	0.1038965549	-0.01343054116	0.02220953731	0.01426866461	0.02266727927	1	0.3795996071	0.1802519317	0.01981550937	85	1
8	578.6881262	446.4500507	6445.106529	13192.3635	1292.289879	1230.072671	1998.35485	5288	11466.78723	1482.32022	3068.175336	293.8323037	420.3900835	256.440786	1161.791628	7129.987353	0.4744836221	0.09975288161	0.09342115245	0.02012054291	0.01700340712	0.03108662789	1	0.3787741379	0.175222655	0.3874416284	86	1
8	596.7584586	53.5408398	19.65402028	8060.704136	1214.475708	215.518806	1252.432461	3263	1062.634409	44.68111805	1401.662954	237.7747239	80.22894639	157.9252015	558.1499792	604.1685229	0.002462572168	0.1504860001	0.02667212585	0.005844628517	0.01863313193	0.009400100371	1	0.004506367462	0.2778144503	0.04984455718	17	0.8299254134
8	606.7694411	595.5401499	5083.276185	10863.93118	147.487722	-114.6944351	1922.32907	4121.5	6154.860215	1378.854125	2949.102617	130.8729432	231.548709	215.2078412	1073.569694	4247.88633	0.4739206957	0.01313996207	-0.01002627653	0.02068018958	0.01347329764	0.02683194498	1	0.3702681247	-0.004276704972	0.0252433903	81	1
8	623.4577879	454.3523853	2465.260152	14616.83455	93.42247481	791.3988961	1997.705244	5256	1360.670213	496.4222951	2907.87004	136.73387	221.9988463	196.8839	1017.091127	946.2478748	0.1702896234	0.006065550114	0.05619965882	0.0106991624	0.01096625961	0.01339583294	1	0.1368055674	-0.01564064385	0.1846492569	53	1
8	627.549667	388.238491	830.4983286	13929.8852	3158.054711	1246.815238	1512.228982	5971.5	3537.608696	199.9954623	2867.1411	626.5113033	288.8153648	172.9007692	1160.790798	2142.406149	0.0613273907	0.2296098431	0.09044510694	0.007645690929	0.01849563249	0.01221769669	1	0.05586713617	0.4406430339	0.2876567296	47	1
8	662.4322694	251.6264681	3641.912207	7812.312149	667.347897	771.4534044	1852.518076	3078	1414.202128	1355.880768	2921.374808	285.0969272	341.7146626	254.6453615	1130.420917	1734.930829	0.4729441968	0.08826565221	0.0920901223	0.03083982896	0.02299193956	0.05227332604	1	0.3773667816	0.1518113719	0.3819937545	86	0.9999999969
8	664.1953769	75.63799865	570.963798	8601.079584	1253.529713	-3.906434757	962.0247025	3438	13192.7234	132.6434631	1237.52309	200.1849402	75.78874829	136.8210116	473.4125299	4401.983615	0.06777125051	0.147538178	-0.0004992329883	0.01004474163	0.017243385	0.00947586859	1	0.05377382263	0.2707566844	-0.02941935532	42	0.9999999972
8	702.518645	449.203777	9923.765975	9849.347237	627.8352666	-577.1370235	1529.275304	3953	8036.163043	2433.415013	2446.573444	199.8543637	378.8760204	234.3644143	946.6292641	5408.111485	1.026988017	0.0653946778	-0.05212338857	0.03493081695	0.01759376898	0.04989999238	1	0.8013992135	0.09900609834	0.008647725859	95	0.9999999997
8	706.6300263	374.3477595	29.78811003	11039.39171	932.161204	324.7548659	1847.862955	4236	1665.4	50.00946371	2122.963576	219.163327	132.9186359	336.3465786	792.3072243	955.4720388	0.002838048503	0.08770658429	0.03097064858	0.00497840096	0.01616984139	0.01191317571	1	0.004517024149	0.1502059563	0.06218865777	12	0.9999855643
8	724.6959327	453.4638246	6637.298235	9179.001177	591.0074519	-284.3438311	1629.987761	3684	19100.27368	1523.405452	2112.85323	151.6070919	278.5827718	177.2541581	787.9154324	10804.32338	0.7111125165	0.0658078619	-0.03203478497	0.03043876153	0.01772329671	0.03671867611	1	0.5551702885	0.1014609742	0.005694753852	91	1
8	725.9148124	274.7405863	1369.770603	8024.226769	65.41288084	1214.28694	1922.387565	3021	2041.670213	294.4686709	1636.653459	113.7311794	281.2311568	237.7592963	598.4858894	1315.449376	0.1737877924	0.008747285437	0.1545818147	0.01275425669	0.01502713616	0.02187943496	1	0.1464749634	-0.007092389149	0.5264472336	54	1
8	772.3043054	241.4144096	4299.742653	6051.161689	371.406091	-253.4082096	1377.421287	2423	19163.1383	898.2384873	1233.96494	112.6832603	197.8567627	177.6211031	460.8144683	10282.55474	0.7023951297	0.06458879318	-0.04361075939	0.03366514641	0.0200754922	0.03662978985	1	0.5475125135	0.09864245754	-0.03646859561	91	0.9999999999
8	778.3764236	257.6357329	1171.055662	6106.639032	1230.156212	-44.29535336	2068.680605	2732	1771.104167	218.6039359	1167.712592	238.6407705	326.911236	533.0617062	497.5595479	1082.947581	0.1928888079	0.2069256974	-0.009098217231	0.01691109142	0.02470319495	0.05770029041	1	0.1518146714	0.3909381695	-0.02797345808	64	0.9999999993
8	789.9940563	334.6137168	5247.476134	7933.257853	131.820899	-269.5290294	1275.922151	3023	9129.141304	1023.207706	1495.185467	97.08891526	198.8737188	188.2285744	539.9748087	4895.092875	0.6728863083	0.0168587554	-0.03684051297	0.03238008454	0.01346723314	0.02737037801	1	0.5244079904	0.001826996479	-0.02179453153	90	1
9	9.292925087	346.7169142	6539.238242	9393.605905	158.3386967	-528.446912	1432.728906	3610.5	8906.694737	1389.568293	1992.379726	113.8284298	294.5282939	166.9086935	732.1200704	4679.792296	0.7081327654	0.01716545364	-0.05278779021	0.03121420018	0.01284860491	0.03656136328	1	0.5509248279	0.001838760724	-0.06893880016	90	1
9	32.28758955	548.4059143	572.8057466	7246.838477	3024.070741	31.18837576	1202.557246	3582	1656.117021	158.4369478	1606.425257	687.2994425	84.69945464	165.6985635	763.0626877	1093.500219	0.07967180276	0.4173837629	0.004969133112	0.01187131849	0.02941729387	0.01233477858	1	0.06600298927	0.8199710534	0.003592440112	51	1
9	43.2680868	294.2849181	4509.90825	10369.45656	1072.144182	707.7872931	1632.008458	4186.5	7449.189474	1116.414807	2359.297529	244.2140758	314.0187028	221.8528306	906.7772755	4396.127015	0.4450252032	0.1066931713	0.06311699264	0.02631094279	0.01837481006	0.0321379052	1	0.3536178916	0.1884805369	0.2759646904	86	1
9	45.50871057	87.36490833	1112.066214	7148.041131	2052.651501	184.0296497	954.0329367	3134.5	6692.150538	205.2957152	1185.952026	360.457675	118.5698203	144.5117881	509.1931892	2938.490022	0.1527863303	0.2897666808	0.02620937723	0.01602893195	0.02882476613	0.01629423924	1	0.1236241343	0.5607399862	0.08862736869	67	1
9	58.18192356	144.6695358	1447.078901	8754.130486	99.69767673	366.9030216	1279.867204	3202	2923.978947	248.9944326	1494.460073	129.1233728	138.1669953	377.5261862	538.7697178	1279.795712	0.1661613926	0.01228560538	0.04017394901	0.01330896927	0.01536111842	0.01629555754	1	0.1325028144	-0.003476675395	0.1284348903	53	1
9	92.6360128	263.4957347	909.0899806	14070.4342	2251.234215	50.45640061	1459.334501	5696.5	18790.89362	182.861084	2130.625526	337.5860518	96.31557195	211.1785958	819.7434299	5253.874461	0.06514084532	0.1584417482	0.004128659969	0.008850985748	0.01343385208	0.007407101832	1	0.05213793502	0.2930972517	-0.01353082827	42	1
9	101.6435403	198.4770069	-169.1250569	10454.45826	906.5854628	2344.60103	2097.246756	4102.5	2357.860215	77.93596792	1968.938165	219.1987506	461.0527004	227.6727045	736.7297432	1446.25813	-0.01614920531	0.09218286775	0.2257324683	0.007151044882	0.01458764618	0.02085228633	1	0.003336282578	0.1655147496	0.732839054	15	1
9	105.6530891	311.4761786	6290.690464	13373.2172	1320.723358	1048.991481	1977.115744	5375.5	8003.308511	1394.837099	3145.021188	329.2640869	431.8971704	255.5854268	1207.015622	5147.543022	0.4630557438	0.09879438779	0.07866933002	0.02269851566	0.01560736242	0.03299059	1	0.3687710062	0.1728426222	0.3336625552	86	1
9	107.7933256	238.922759	671.5556261	13192.05245	1325.063172	2463.516591	1861.56676	5080	6636.723404	183.3694615	2549.518511	286.4741256	528.5677588	206.9434802	950.0105327	2882.662268	0.05251181491	0.1020857466	0.1878863149	0.007954977032	0.01692410086	0.02180159836	1	0.05460285317	0.184258428	0.6178981424	41	1
9	129.9464086	93.14467341	22.85413967	9165.066593	2834.654473	95.10342634	1238.038476	4161	2774.145833	61.24235183	1471.855861	450.8215225	72.39521354	190.7162366	636.6513681	1168.294808	0.002885886761	0.3102955555	0.01029282125	0.007133024172	0.02090611765	0.0082870724	1	0.005179015547	0.6024753918	-0.0001002541151	24	0.999999765
9	139.1205975	591.2772297	10571.92549	10399.91504	263.4445263	-788.7170731	1958.133944	4163.5	15720.44211	2650.403557	2583.454343	119.5696249	405.8949105	204.3749182	930.4754351	9298.339816	1.030959419	0.025623657	-0.08424944038	0.03270152189	0.01611983721	0.0415360491	1	0.8018882041	0.01705507386	-0.1034224122	94	0.9999999257
9	147.9236027	194.9852695	2345.943069	14253.31284	4418.774303	614.5239086	1822.692427	6473	3355.258065	446.8707167	2576.248559	811.1413054	206.5995643	223.8269474	1122.384961	1359.820128	0.1614566331	0.3141671842	0.04520378143	0.0133562203	0.02349319347	0.01349526877	1	0.1319815388	0.6109619118	0.1574571643	67	1
9	154.298303	494.4375242	4428.31285	15361.01822	180.0371106	3195.751964	2566.753527	5679.5	8659.361702	784.1731508	2512.166922	147.9225885	633.2203199	273.0473898	897.6446499	3427.995323	0.2889503646	0.01206838227	0.2048946835	0.01568148013	0.01118720243	0.02610335285	1	0.2403214418	0.0008943580754	0.7273738339	71	1
9	165.2998777	216.5099881	-188.8666082	16106.89961	3844.71958	1779.443521	1814.648085	6891	8695.873684	80.23850661	2310.324948	603.5644314	280.1322648	228.1730196	1004.081531	2277.835419	-0.01251658134	0.241662367	0.1115945539	0.005602696258	0.0159053443	0.009785775153	1	-0.0004294524428	0.4660635546	0.3444767272	23	1
9	174.6856643	162.5118576	-80.45954768	12006.35477	2963.215436	707.5842932	1880.987646	5128	6060.542553	74.39022367	2424.259794	577.4488955	150.0894223	220.5050601	1006.61549	2949.820445	-0.007094233125	0.2455713479	0.05997525165	0.006768763404	0.0207382487	0.008786666164	1	0.0002367479481	0.4723729271	0.1670323737	22	0.9999999934
9	186.4294735	392.2434252	6657.507064	13220.03923	735.7596669	-244.9966403	2154.137034	5205	8490.744681	1779.864308	3536.954362	216.5956925	290.3966153	226.6923901	1303.453949	5412.654078	0.4959657593	0.05538097361	-0.01735220971	0.02550597421	0.01669479711	0.02669460885	1	0.3874310082	0.08137539398	0.006698612848	83	1
9	201.499886	203.637065	-294.1221768	16604.71979	215.6141965	3780.145719	2249.832087	5931.5	5662.648936	77.98812616	2440.457385	181.130176	615.8738994	232.9252974	896.3788156	1665.846943	-0.01800775329	0.01409441843	0.2296835206	0.004683273921	0.01117783221	0.01901409	1	0.001428397999	0.006751578531	0.7428231293	5	1
9	203.7453698	76.49455614	-115.5232817	11904.10624	3686.25557	1231.211751	1511.79413	5375.5	10402.82979	90.20774699	2100.489246	607.719889	217.2295438	219.8880371	882.3098734	4101.096262	-0.009660688751	0.3054466622	0.1022055178	0.008568436279	0.02106293446	0.01194493856	1	0.001745489306	0.5955462116	0.3152792703	27	1
9	217.0145005	104.3304834	-65.42490557	13396.91884	657.8496949	717.022902	1591.199735	4984	6854.526882	49.54492841	2452.909749	169.1582171	149.1444997	210.4868645	860.9810358	3389.55222	-0.005358498413	0.05067669427	0.05232927327	0.004304708597	0.01410130682	0.00771613938	1	-0.0007557844089	0.07555689909	0.1327555319	8	0.9999603145
9	229.2265604	79.549183	1632.639931	10497.54163	1582.019959	568.8227441	1966.616687	4292.5	4261.891304	382.9894322	2425.755169	361.7716908	202.7379193	273.44006	950.2736571	2409.075562	0.15655522	0.1480074687	0.05419337481	0.01288962067	0.02098115071	0.01727327946	1	0.1272205066	0.2731606113	0.1805020577	62	1
9	236.6313813	418.8543071	7096.03479	14469.31296	3154.589256	-204.0493304	2447.147059	6381.5	2748.27957	1678.316729	3459.009041	822.0706328	332.8735744	1113.350145	1530.093274	1579.445523	0.496890157	0.2234119914	-0.01371598651	0.02068649435	0.01944499208	0.03018615454	1	0.3899773088	0.4233948853	0.02656539005	88	1
9	249.1122207	382.3749225	2822.126172	15685.82437	3619.261172	208.5132437	2615.744933	6767	2415.968085	493.4861075	2548.116256	712.7797706	172.0212725	301.8535151	1140.413389	1508.803389	0.1820376785	0.2351215799	0.01285195009	0.01038662784	0.01699433114	0.01159653929	1	0.1451102811	0.4490367037	0.046771846	64	1
9	259.3191822	97.32098802	-70.30841773	17356.87524	2668.860051	417.3008668	1298.541438	6970	7737.01087	70.97928639	2475.620206	453.2224039	94.68508986	231.2818143	1028.08959	2139.495773	-0.004206727342	0.1564208337	0.02404098864	0.004349568917	0.01289235164	0.004710524856	1	-0.0008515279786	0.2898283217	0.03944487364	17	0.9821886067
9	261.1939691	79.86915402	756.5072859	11576.93131	2601.413902	45.39551013	1511.387337	5008	8581.831579	170.656961	2174.916324	491.8991439	96.34130367	230.095457	894.2828086	3863.309442	0.06790532367	0.2230634516	0.004036952582	0.0116508426	0.01704154964	0.008457544431	1	0.05490125871	0.4245773206	-0.01050006649	45	0.9999998571
9	273.4159318	426.2971643	3506.954856	19407.83363	134.5432725	1176.497795	2796.941692	7095.5	1818.542553	633.141385	3407.848785	196.738861	269.0552783	249.6999921	1278.595486	1171.612157	0.1805834999	0.007585432857	0.05883037852	0.008641511235	0.01052631449	0.01260320305	1	0.1450745498	-0.01249700501	0.1961932787	53	1
9	274.8692566	225.3211086	-132.7771819	16539.00762	343.9063502	979.4589781	2099.115946	5911	10132.91579	54.5596817	3412.189397	187.7604218	220.4425439	241.6119566	1223.334902	5701.793484	-0.008207886315	0.02073833322	0.0615669801	0.004495462623	0.01232813254	0.007873690724	1	-0.002620709826	0.01493879068	0.1628512803	3	1
9	283.9629177	150.1146317	2812.380351	17650.55435	941.4881155	2596.64729	2392.502088	6749	3679.610526	533.8334709	2936.833425	284.3405917	507.5144918	240.6453793	1140.640293	1585.631422	0.1625610613	0.05416751037	0.1463079984	0.01045271968	0.01213346223	0.01893276628	1	0.1375163564	0.08510214415	0.4971072062	57	1
9	288.5920735	487.3474586	9130.579281	18373.47426	1021.342915	-298.2051954	2017.400584	7057.5	12496.87368	1830.391638	3732.844553	313.6850352	297.7417399	259.1019301	1428.195862	5517.56233	0.4981981638	0.0582927692	-0.01501929998	0.01844379488	0.01259526538	0.01935060014	1	0.3893719908	0.08736691863	0.01541702118	83	1
9	290.3077285	638.5238218	2384.090142	14745.10649	4713.675659	643.527217	1666.834916	6804.5	6207.958333	595.5697592	3310.010663	1072.340069	202.8668007	308.9802952	1498.054093	3862.520726	0.1647999879	0.3218396688	0.04391216694	0.01408031792	0.02099383487	0.01231097773	1	0.1345835993	0.6265226915	0.1540722002	67	1
9	291.7483558	423.9937104	938.6500475	14088.10366	1318.198392	1444.040639	2451.421507	5563	8205.684211	242.1729575	3203.052189	349.3221412	318.1203469	258.5430274	1216.224027	5708.635452	0.06645228879	0.09483298153	0.1021636654	0.008180391988	0.01362848688	0.01462321295	1	0.05945061249	0.1667541519	0.3237784733	40	1
9	297.1867425	327.5149523	8340.915036	17119.05592	2711.237946	-165.2455495	2377.069456	7312	8523.263158	2139.109393	4331.905754	800.4246404	356.5845854	280.6591287	1842.674424	5932.96257	0.4980143518	0.1623756106	-0.009266043526	0.0250688872	0.0199316064	0.02833717574	1	0.390601823	0.2993355505	0.03967935333	87	1
9	298.5037436	190.4622915	11542.88889	15859.32775	1044.646038	-483.7911566	2260.663003	6197	32556.22105	2366.603172	3030.934809	231.7863744	448.5961897	233.7956246	1160.482897	17042.2919	0.7330314063	0.07046819963	-0.03144183836	0.02836732729	0.01341887085	0.03181375693	1	0.5724394421	0.1108944275	0.01298094806	91	0.9999999999
9	307.6915277	177.8357874	1052.251648	15361.68216	3634.248469	660.9725552	2229.502284	6546.5	23385.91489	252.1295594	2825.408936	704.9214201	141.3882287	215.1876593	1198.931596	9746.562838	0.07068368018	0.2420887443	0.04442198386	0.008866321491	0.0199387125	0.009196142726	1	0.06008997987	0.4645546424	0.1308661136	46	0.9999999997
9	311.3121469	235.3347174	-224.9069382	16625.13937	5568.339005	1968.787277	2082.607997	7608	14072.03261	93.22692033	2804.099558	1056.757224	385.244026	273.4458788	1357.721789	6097.261216	-0.01430697955	0.3443365308	0.1185314018	0.006993211637	0.01710077725	0.01026728687	1	-0.000389261058	0.6752081353	0.3724117796	27	1
9	330.475861	297.6581582	1458.475524	22032.41461	2510.622839	131.4135744	1700.749142	8628	25294.96809	283.0301349	3508.418324	380.9069841	113.3251637	249.3886498	1289.686413	7717.267366	0.0652194782	0.1112083273	0.005286276556	0.005869720669	0.01229841179	0.005390824818	0	NaN	NaN	NaN	NaN	NaN
9	334.6441661	264.5167866	1178.95008	17269.0372	2816.820424	661.1644787	2208.344036	7065	11178.32258	285.6299721	3523.263799	657.0349265	198.9934705	302.8524292	1471.629221	7463.062338	0.06848796907	0.1665918129	0.03902717621	0.009386763397	0.01477363828	0.01017278342	1	0.05728627651	0.3107710016	0.1084993217	43	1
9	350.2339115	70.49175504	2319.746284	14076.50384	2012.606998	82.63550017	1949.960047	5725.5	1458.924731	424.2149837	2512.835451	362.7419149	159.4405062	231.0632011	961.9595176	695.3971689	0.1657681257	0.1432622216	0.006554380557	0.01099817946	0.01691264734	0.01247825549	1	0.1310570055	0.2619741998	0.01735649735	61	1
9	360.4832007	553.2065862	6942.669351	13228.40929	686.1638096	-232.484134	2148.432302	5134.5	5003.989247	1913.212539	3727.317814	232.1283921	279.9287447	242.3624574	1391.688443	4276.271546	0.5059104917	0.05077434749	-0.01696526167	0.02013976661	0.01575828695	0.02555874753	1	0.3952117423	0.07198320848	0.0101307912	83	1
9	364.001237	117.4220604	3.128395399	14040.62989	1298.945607	498.7507337	2212.811996	5374.5	1621.922222	61.32375699	2477.014751	286.4034334	116.2522491	265.4570787	918.7866554	722.7984354	0.0002172518744	0.09518687682	0.03510646586	0.004667217576	0.01656692879	0.006209840888	1	0.00282223461	0.1655653286	0.07623067521	12	0.9999493361
9	379.2858572	720.6827546	4019.910313	8503.502333	779.7427413	-188.3067263	1827.147669	3357	10255.15217	1139.258398	2300.852732	245.1453307	208.3474264	212.7120211	898.2366328	8592.730444	0.4831179676	0.09724315455	-0.02448931865	0.02490361638	0.01786020645	0.02959960408	1	0.377248086	0.1663709351	-0.01922471538	85	1
9	380.6658366	39.30519234	1862.918271	11367.86362	1811.084183	531.9418729	1848.581643	4767.5	7807.347826	372.0644018	2144.804388	328.2455678	186.3311028	225.9345117	829.7328211	3947.217421	0.1679804314	0.1602780828	0.04871995649	0.01140397637	0.01853440837	0.01512958771	1	0.1359081293	0.2979206566	0.1646776109	62	1
9	383.4904885	418.6582458	9.541902158	15559.01565	2423.346638	497.9392628	2115.180645	6273	1087.659574	75.06879441	3485.103082	667.6611832	142.1915855	352.832107	1415.394805	718.1310803	0.000640713405	0.1602762243	0.03310312881	0.005706488134	0.01958021122	0.008719403832	1	0.003620484821	0.2979439419	0.07211965292	17	0.9998297401
9	389.5691059	23.25259331	1515.648445	9371.72865	810.3024873	440.7473254	1833.377498	3609	991.393617	447.6724534	2561.514907	402.8752655	194.7579163	1601.262426	942.8347042	771.4455669	0.1656540012	0.08992999438	0.04858666019	0.01479944712	0.05199255962	0.02019979379	1	0.1334190596	0.1547801465	0.1607274435	59	1
9	395.8636899	622.4656137	14830.06364	14136.97122	1364.975913	-908.5481163	1946.675007	5743	898.8315789	3130.556424	3146.199229	338.9606983	519.1365707	290.1351867	1242.826563	748.3219618	1.062579797	0.09954149905	-0.06231186903	0.04299643235	0.01477387576	0.04506847317	1	0.8289062599	0.1680559028	-0.01704281474	96	1
9	404.0258892	89.14019168	-77.13729698	14447.26551	5768.785317	128.5969796	1578.549765	6879	22843.87368	87.4425756	2736.849804	1073.266798	92.58967533	255.0782818	1243.320502	10945.1746	-0.005731149193	0.4082157043	0.009149992112	0.00708655296	0.02627739086	0.007712063531	1	-0.00074392327	0.8017129665	-0.001928338362	28	0.8807919353
9	450.7410047	346.8394352	-85.48531757	19128.07939	3246.893646	1167.635255	2175.064682	7955	7705.145833	83.23423723	2496.292937	540.933098	213.6675888	222.5365735	1071.335083	2213.85257	-0.004578643634	0.1717225809	0.06113864991	0.004575627949	0.01412635308	0.007005297368	1	0.001602087819	0.3221351309	0.1685405908	18	1
9	468.3430859	116.2766685	867.1564819	13117.73444	2200.628452	90.97312658	1728.610993	5404	21722	223.2425086	2746.67234	410.9039948	109.5575014	204.2462494	1050.525525	9935.561839	0.06340574296	0.1688409511	0.007627687799	0.00854416498	0.0189117943	0.008979507845	1	0.0511200564	0.3143731613	-0.001369150144	42	1
9	468.6215716	425.1064318	3060.328724	17305.53064	172.208908	137.5826736	2366.928886	6266.5	4793.329787	678.9960047	3355.481682	176.096139	180.046033	261.812072	1229.614703	2530.020546	0.1864216313	0.009825297187	0.008512490317	0.01099342043	0.01104646704	0.01199876764	1	0.1461424571	-0.009544185327	0.02328360509	52	1
9	471.3585317	332.6293416	1389.264298	22581.12454	5540.956183	2082.999738	1773.815341	9914.5	17796.12632	353.0166546	4481.829593	1100.453796	445.1148426	228.737154	1855.267323	8245.586158	0.06295270417	0.2423563263	0.09060008154	0.00792114916	0.01638084033	0.01140927917	0	NaN	NaN	NaN	NaN	NaN
9	480.481087	65.73033971	701.8225275	11408.02558	221.1901151	435.2108554	1780.982541	4187.5	25848.92553	184.064803	2220.076541	142.258739	128.6422513	205.1930703	791.0657262	9055.184978	0.06106864007	0.01863273316	0.03902915529	0.008147992268	0.01347319664	0.01104154363	1	0.05009039547	0.009728562722	0.1005889798	31	1
9	497.2710865	446.4472861	2824.684006	16692.68417	1574.834142	942.0385829	2178.476982	6461	5296.691489	608.4737697	3608.236062	447.4621071	269.7855878	223.0629697	1420.308922	2845.751495	0.1678880555	0.09740500752	0.05492810161	0.01163253895	0.01373520869	0.01225490807	1	0.1356850904	0.1701832553	0.1835268847	59	1
9	509.5448743	242.6696163	-118.2758114	16685.10686	5591.463636	912.6350713	1767.382621	7817	17205.65957	97.94373318	3306.336392	1139.586549	198.4084303	235.8463572	1517.926495	8474.928885	-0.007471533992	0.3325812897	0.05620871661	0.006845426293	0.02205365071	0.007981450796	1	0.000487873982	0.6493022143	0.1575485225	26	1
9	535.5239632	482.2919391	-122.2339791	13060.93554	1290.858136	1615.226628	2308.539132	5149	9625.652632	65.33417059	3093.139152	295.3224855	386.6724384	281.2530079	1147.273245	7005.277773	-0.009740644525	0.09892160145	0.1244202103	0.005972459592	0.01673004247	0.01246632263	1	0.001315892966	0.1760120101	0.3835603418	14	1
9	538.0554358	291.8458108	8118.234266	17056.43121	2621.450849	-110.8380322	1879.242604	6995	11691.28125	1556.307095	3279.175235	669.7280593	286.8186644	230.3115567	1421.384736	6593.908541	0.4790310414	0.1600709023	-0.006200523641	0.02173054698	0.01814027711	0.02022440693	1	0.3759127393	0.2948015577	0.04584266012	87	1
9	539.3131956	174.3959354	-33.57297018	14641.37898	657.3281879	427.6089473	1743.369249	5270	4491.393617	55.68137065	3041.14699	206.8136787	124.5236956	226.1488403	1089.847238	2939.077707	-0.002385591092	0.04865996643	0.02973601769	0.00417633791	0.01369993636	0.007000247181	1	-2.886889429e-05	0.07073160547	0.05507114668	7	0.9999998261
9	549.6282911	69.46971776	1975.902851	12005.46849	117.4620004	569.9287411	1664.274265	4380.5	6809.989247	380.0353542	2187.491519	142.5103313	166.8278232	190.4187512	774.1644857	2806.264349	0.1623335249	0.009984343734	0.04580883189	0.01102401064	0.01267174949	0.01297271449	1	0.1298756729	-0.007969685254	0.1469829345	53	1
9	563.4731441	119.1919843	767.5330991	10365.15256	1587.526438	57.67600252	1551.861246	4221.5	2781.989362	177.0334721	1856.934506	313.7147282	85.00431676	198.6593356	738.4242163	1630.582286	0.07391240801	0.1572653113	0.006210323739	0.009442380008	0.01764300543	0.009020113331	1	0.05914978915	0.2907418609	-0.004352192368	42	1
9	570.1816888	409.6137465	6.188082028	12035.12559	476.4574723	424.0394691	2108.581393	4554.5	3045.37234	54.18307215	3274.506837	217.5068327	116.5604189	258.6633082	1185.15898	2356.187612	0.0004503173041	0.0407839299	0.03685149011	0.005405591178	0.01641372586	0.007939223399	1	0.002620196274	0.05492110402	0.08004622248	7	0.9999998217
9	572.2495096	236.546284	2582.79613	15061.0758	182.4699841	827.6959829	1840.58116	5421.5	7814.387097	663.7261927	3439.23698	169.9028417	251.0264733	204.9255439	1242.811588	4969.237519	0.1720246888	0.01438592838	0.05277994343	0.01291678214	0.01213072535	0.01613875484	1	0.1380034968	0.001176349063	0.1735483815	53	0.9999999999
9	635.2533893	411.4839706	13129.46727	13034.14872	812.8489757	-783.0597179	1819.366188	5229.5	14600.35484	2888.818049	2857.765142	197.3470726	437.619068	250.1053004	1081.044615	8179.006978	1.029870979	0.06188616108	-0.0550993961	0.03179616463	0.01469517434	0.03804635878	1	0.8034179291	0.09176421164	-0.001148695935	95	0.9999999957
9	636.8214785	381.8017493	7280.31389	15553.1286	3444.47278	-279.1507549	1469.476599	6689	12333.32979	1577.011507	3245.271428	798.2608819	278.0363551	218.0547125	1411.690136	6822.185692	0.4735735544	0.2321024667	-0.01655504119	0.01898494998	0.01934888962	0.02127524505	1	0.3715792593	0.4410610335	0.01173616042	88	1
9	639.5225549	317.6709093	-53.06475507	10377.77017	966.7522605	1198.658789	2115.838624	4013	3341.819149	62.99858468	2315.875407	263.2442657	286.6086783	251.5661186	883.0043534	2700.191375	-0.005124277065	0.09556926706	0.1187382191	0.006431139642	0.01792003526	0.01340107951	1	0.004505196216	0.1689972104	0.364792852	14	1
9	640.5762563	91.64723703	-25.65820098	8221.583195	1298.876521	88.60167871	1319.586366	3368	11717.03191	51.58907933	1667.588913	273.2791466	58.13582038	167.0196356	648.4974734	4998.720633	-0.003227565358	0.1568968466	0.01055653826	0.006807842968	0.02168515637	0.00765811242	1	-0.001025425647	0.2903686536	-0.007032073347	16	0.9999943717
9	652.3252347	458.3006233	11003.90609	10817.84909	1050.107292	-629.1349065	1850.325957	4428.5	1200.771739	2316.766227	2281.060094	247.5157049	363.4584624	210.4374681	915.7279602	1257.325874	1.024105754	0.09980626665	-0.05445589674	0.03619035319	0.01713473381	0.04099733857	1	0.7992967309	0.1689618229	0.001348545016	96	0.9999999992
9	674.6665747	88.45718389	17.84452784	8000.104478	94.99094385	380.4743271	1107.320647	2803.5	2638.542553	34.87871247	1447.506987	115.6247681	93.73791766	133.9522916	508.6919106	1284.837345	0.00223053445	0.01137699562	0.04917993358	0.004676674232	0.01638301527	0.008111990132	1	0.004606598937	-0.004532573791	0.1219369802	3	0.9999995648
9	686.0736479	305.2481361	5222.34059	10982.02143	2613.476241	-233.0346479	1473.493629	4884	8567.481928	1074.348349	2223.785569	533.0079199	233.5562662	187.4519907	947.8506057	5955.259767	0.4740704888	0.2360712721	-0.02333564283	0.02125471993	0.01791717198	0.02285817526	1	0.3715301641	0.4489213557	-0.0114769431	88	1
9	699.6336036	304.5131657	4609.179734	9838.013611	2290.877474	-213.7824681	1509.391122	4310	8692.243902	1160.526784	2376.963385	564.5945205	213.7013434	208.0171467	1010.257648	5959.771399	0.4740352952	0.2358824579	-0.02107963143	0.02497122097	0.01985267687	0.02463403235	1	0.3716590803	0.4486084081	-0.003676164819	88	1
9	737.7657337	409.5330456	1329.159114	8237.830812	3255.043778	50.54481101	1537.406383	3905.5	2028.924731	346.7298367	2156.523416	866.3881036	120.1726487	167.9120243	1018.638437	1773.289514	0.1672655714	0.3877555112	0.006285310531	0.01677619274	0.03740820022	0.01917085776	1	0.1344914263	0.7594533676	0.02703411482	68	1
9	753.2726105	533.4940181	3555.56594	7700.465762	394.0342804	530.5937441	1507.843417	2994	12028.52083	692.9953069	1479.090406	124.3540737	213.5880407	199.5747852	550.4882442	5237.914424	0.4594636635	0.05556284253	0.07065834483	0.02163661422	0.0154322137	0.02725406937	1	0.364989832	0.08463407776	0.3032649842	84	1
9	754.0365947	334.2543651	481.3156973	8198.890463	1281.825549	716.5691411	1520.241848	3344	12390.13684	125.0028612	1728.263815	302.7270304	194.5221251	162.2993573	689.7262801	8521.884443	0.0607121836	0.1636727622	0.08487430355	0.009495220789	0.02281283195	0.01468382744	1	0.05437930249	0.306301217	0.2654446696	44	1
10	8.811806078	544.8063924	3494.113827	7298.466807	371.2677422	485.3637197	1348.87223	2760	11295.70526	624.2338339	1383.865779	122.8301194	223.9166837	165.0678817	509.907711	4553.005804	0.4715201394	0.05229751217	0.0657517681	0.02342862004	0.01743133058	0.03273213292	1	0.3740672878	0.07779766607	0.2888972809	84	1
10	9.617784914	345.828229	491.0372715	7774.633199	1262.759196	661.36408	1387.101025	3273	11766.59574	130.8311815	1651.903127	294.5902431	157.0293955	164.4378463	655.4673232	7482.408807	0.06402641793	0.1636183692	0.08558662873	0.01236664091	0.02108464656	0.01540639741	1	0.05702708204	0.3062027116	0.2686719721	44	1
10	49.3455477	101.3566438	4715.128404	6749.996411	183.494328	-452.5188263	1170.899383	2573.5	8842.789474	1034.374944	1431.616312	96.83245162	226.0047065	134.1016904	528.0421689	4880.034132	0.6987172059	0.02729341487	-0.06190607013	0.03284304107	0.01692803874	0.03758724212	1	0.5429978957	0.02218872552	-0.1022705188	90	0.99999999
10	58.64761018	159.6105486	-13.350767	7378.064337	1754.433785	377.7406972	1200.400579	3165.5	8863.905263	54.23219533	1404.832572	349.7269452	102.3822289	160.0326456	576.713603	4302.157091	-0.001804580358	0.2403850994	0.05164003135	0.00784684062	0.02366146554	0.01079441898	1	0.003750666754	0.4615407425	0.1391494723	22	0.9973561764
10	84.80512923	526.139369	-4.729934093	10232.25171	1481.512878	151.8624088	1721.940675	4080	2747.747368	45.77417763	2103.823453	327.4011496	74.52914918	202.9242335	820.0448865	2327.523481	-0.0004477064807	0.1500521908	0.01615233649	0.004842468865	0.01728579807	0.007343990001	1	0.001482701781	0.2766090476	0.01270795304	16	0.9988889043
10	85.37260573	315.6065861	794.8100826	10267.37966	554.2730609	97.9526104	1802.597192	3856.5	10832.9375	183.3212357	2074.29832	163.4205016	95.11819445	173.8480017	758.3750566	6101.786484	0.0766214845	0.05338491269	0.009512944731	0.007974191248	0.01374597901	0.01045266858	1	0.06053692096	0.07946288245	0.003351636643	34	1
10	91.27485167	277.4538252	661.0246977	13569.12581	149.5787741	2630.264903	2146.624372	4958	16560.79787	170.1292208	2084.252884	135.6151828	468.1667975	234.3493879	720.1854954	5414.242362	0.04932268314	0.01203609177	0.1943937451	0.008588939463	0.01175374091	0.01882260194	1	0.05171963878	0.00124146817	0.6359317993	33	1
10	112.7066399	630.3593552	1816.510579	10788.11239	978.1379715	-4.56149308	1673.943957	4211	10340.11828	359.4290502	2001.30259	186.3747614	130.2873574	181.9443552	731.9651519	3975.375776	0.1670866601	0.0944529632	-0.0004179005248	0.01174837844	0.01321065721	0.01262357856	1	0.1311465561	0.1624336937	-0.008548044253	58	1
10	117.6604288	510.2631631	872.5909939	13677.14093	302.764361	506.8995899	1890.417556	5041	32573.35484	216.0454369	2342.919881	141.7004886	126.2108866	193.7139894	785.1669066	9471.911073	0.06504364982	0.02109641519	0.03744519678	0.007213682637	0.01270347402	0.008612091482	1	0.05311859603	0.01467934746	0.09611749945	31	1
10	162.3070019	607.3909321	-217.7938754	11233.24093	1125.082579	2537.51429	2067.670878	4468.5	6779.308511	76.4919941	2204.937749	229.67957	494.4572728	213.3024145	828.0286002	3642.363938	-0.02008523058	0.101417823	0.225576099	0.006600705098	0.01498509227	0.01994633856	1	0.0003256168085	0.1843132255	0.7317806829	15	1
10	168.45217	422.225908	10.01142055	12160.36035	5512.203341	224.6837851	2144.585918	6072	4850.358696	92.2396613	2689.07716	1159.492583	100.751692	227.6234654	1260.74979	3497.488061	0.0008156632576	0.4397869093	0.01976139755	0.008577803883	0.02646301205	0.009560623765	1	0.00542744471	0.8662680042	0.03766863165	29	0.9999999805
10	176.5147199	243.2967435	-50.30334882	13797.50806	127.6384667	842.8973956	2181.877734	4995.5	1914.778947	52.93852869	2700.947698	170.4222015	201.6552356	247.0023238	933.210962	1003.915835	-0.003412362775	0.00910169533	0.06140192012	0.003838134937	0.01429365565	0.008947288483	1	0.001018851346	-0.008759407373	0.1628925733	3	1
10	189.1264668	99.70623112	844.1980779	11790.61609	688.7676744	64.51895503	1507.859295	4398	12631.46316	184.8671793	2371.599035	204.046429	102.6224515	201.8645433	857.8314312	5763.599346	0.07107648002	0.06007483361	0.005729493941	0.007682095072	0.0157774627	0.009067283303	1	0.0559866577	0.09297337016	-0.01075064667	34	0.9999999997
10	191.4992581	684.2838187	10697.17379	10004.05293	988.4412415	-820.6154372	1858.565431	4116.5	1098.0625	2254.047644	2223.534113	250.5163231	386.8957046	218.401722	888.4423922	738.0460806	1.050150629	0.09924628851	-0.07577128137	0.04374503453	0.01630016977	0.04060981266	1	0.8182149813	0.1670693746	-0.06654605535	96	1
10	223.705579	401.304522	2959.389039	16226.19095	3646.095252	178.839097	2460.42575	6981	2770.705128	660.9960472	3020.280172	870.932716	167.7306579	227.123814	1364.984382	1294.264522	0.183444607	0.241257256	0.01095840222	0.01453742345	0.02073082726	0.01385055017	1	0.1461376549	0.4614574327	0.04079182283	64	1
10	229.5037416	412.7348844	1145.829093	16460.58152	5120.205423	690.5312526	2358.613798	7434.5	1015.949367	285.7681176	3772.555447	1298.622588	195.0829483	276.5110491	1743.108201	792.2943298	0.0702791175	0.3217336873	0.04396393238	0.01134032405	0.0211691277	0.01284713831	1	0.06048317445	0.626602123	0.1325302292	49	1
10	301.2562254	485.4290708	7507.44115	15336.34867	209.1619623	1513.347747	2478.802485	5839	6427.914894	1903.794858	3936.988843	157.2100892	566.9931298	302.619001	1441.732197	4244.251236	0.4807542572	0.01335641326	0.09060575604	0.01741650093	0.01261607782	0.0369943379	1	0.3826872771	-0.0006841919707	0.3754997217	82	1
10	312.3350845	230.2982639	9168.620073	18240.0639	4506.119136	-363.8763814	1723.899992	8113	14894.82609	1857.570307	3741.186495	905.1864713	341.1365261	234.0012247	1610.225727	7537.042683	0.485884756	0.2425914465	-0.01770975795	0.02103545031	0.01759848891	0.02244970005	1	0.38124785	0.4623292623	0.01100421975	88	1
10	319.8625551	656.5122743	-83.79855304	13534.82402	3189.128829	802.2916075	2010.310864	5767	6350.5	70.23935432	2370.671871	522.8349521	139.601304	224.8286321	964.7132947	2832.086446	-0.007160867833	0.2401834945	0.06064466246	0.005547681552	0.01700132993	0.01018445816	1	0.0001812399809	0.461431097	0.1691102602	22	0.9999999987
10	333.3402684	195.510415	11931.72716	16184.75731	1651.771004	-523.7888362	2156.629702	6517	8071.457447	2566.997261	3338.949757	462.6937937	481.280195	269.3251786	1403.211686	4509.177983	0.75086479	0.1064139055	-0.03195279076	0.02493591644	0.01505279531	0.0340603675	1	0.586719834	0.1839648834	0.01681721692	92	1
10	337.2682033	100.5117844	-99.53535315	14853.65072	282.3867178	402.6733648	1759.413391	5362.5	20636.55789	48.87200058	3009.545897	178.4768437	108.3801654	216.0453059	1060.598682	9585.148737	-0.00727544454	0.01827104671	0.02820105702	0.004110959803	0.01371395837	0.005865437795	1	-0.00425343493	0.008863338359	0.04735324318	2	1
10	358.0368307	109.1233636	-47.87510417	15165.93267	6178.318099	151.5597555	1428.106251	7292	7402.894737	89.82503677	2835.907337	1203.322883	89.43439944	278.3859505	1345.995762	4136.550468	-0.00301716332	0.4152903553	0.01084820782	0.006869723291	0.02562906855	0.006536860795	1	0.001568895066	0.8161535149	0.004876374224	29	0.5383366253
10	392.684532	30.47687744	1892.849774	11101.34167	2408.028902	594.2384858	1924.497581	4787	1284.739583	329.484914	1800.044008	414.8973569	177.333908	266.7535407	738.4321701	688.1399681	0.1738496834	0.2191437493	0.05379555925	0.01351356378	0.02314866083	0.01617398035	1	0.1414143979	0.4178417089	0.1860841032	65	1
10	394.8770811	335.5114056	17427.45629	16783.91057	457.4423972	-293.964874	2137.967662	6570	18625.13043	4108.804112	3994.285511	229.5126171	672.4022079	342.884467	1536.988337	11103.63207	1.037434203	0.02783346304	-0.01602029009	0.03200283481	0.01681225863	0.05149132605	1	0.8117714788	0.02368297625	0.1345633232	94	0.9999999999
10	395.2456808	366.507301	15856.26502	14470.59727	156.9246678	-646.5672088	2465.946015	5569.5	7066.5	3835.779539	3617.510147	173.0370604	610.0130788	287.7928271	1394.330102	6307.904481	1.072921758	0.01233181511	-0.04057719049	0.03642058532	0.01176376986	0.05504681155	1	0.8377259611	-0.008744152733	0.05697943473	94	1
10	398.5133469	608.5861528	6071.15537	12199.9472	2825.104284	-282.566635	2146.327693	5360	1987.166667	1792.802553	3649.2867	845.0908279	299.6735291	223.1377996	1546.561307	1618.824653	0.500912579	0.2288388637	-0.0211760641	0.02363972537	0.01980929579	0.03317693718	1	0.3926580729	0.4341896948	0.001869217955	88	1
10	415.5520369	56.34114675	-77.1676054	13113.49645	2113.822572	674.3460016	1528.164868	5317	8898.234043	68.17034863	2088.075272	350.81955	138.741771	213.9889925	815.2646834	3108.84555	-0.006195714671	0.1585596051	0.05287286935	0.005583211277	0.01618542438	0.007521935242	1	-0.0003682628872	0.2950956202	0.1389764881	18	1
10	444.6745662	316.4386375	-39.68355887	17056.10677	208.0787013	268.1177621	2123.043489	6105.5	6737.659574	45.61600237	3052.693338	182.280099	86.76461104	231.0231837	1103.705339	3350.239428	-0.002261418175	0.01380759686	0.01670892249	0.002969503933	0.01082570632	0.0049205396	1	-0.001170334484	-0.0005967966743	0.008499057714	1	0.9999651584
10	445.1699432	467.5988937	7170.856563	14487.39477	4680.211148	-195.420351	2397.788947	6804.5	5873.6	1423.962837	3134.017978	1045.508795	291.5152633	226.5815879	1457.054067	4051.427617	0.4942428642	0.3233042091	-0.0125321378	0.0273301583	0.02187364393	0.02522917362	1	0.3889161771	0.6267000394	0.03425334564	89	1
10	461.8737503	650.7273063	-97.32627092	7373.681827	-37.78582931	1733.721236	2362.445562	2733	776.0526316	71.81703605	2421.63026	102.8602365	530.3007237	250.0771455	874.5104561	484.7715928	-0.01267440192	-0.005380819347	0.2430505681	0.009956754023	0.01831601468	0.03059421291	1	0.006365860749	-0.03247147071	0.7895458924	5	1
10	469.297245	212.3872872	11570.91067	15665.34135	336.3517206	-514.2718505	2090.448864	5931	14131.16129	2436.450616	3121.215203	196.2566766	397.4586267	255.3679947	1160.057233	7584.365895	0.7389074293	0.02211482864	-0.03296433313	0.02625886874	0.01454632874	0.02906713833	1	0.5764885744	0.0124392586	0.007025481469	90	0.999999996
10	471.4438163	691.8195209	3970.035918	12698.13072	1209.808786	-120.4001438	1887.651394	5007	16872.64583	793.6414193	2560.230443	259.0564363	194.7777928	185.6741378	967.1094868	6348.124676	0.3070238809	0.09751668378	-0.009109530612	0.01452554787	0.01331925557	0.0167348185	1	0.2402742328	0.1679591916	-0.006383165284	74	1
10	508.0072809	415.5200395	11852.09672	16530.17007	2736.60062	-449.552032	2361.831871	7088.5	26639.20652	2261.478784	2858.155765	514.6292116	384.0649263	224.2848628	1216.352302	13611.4596	0.7240305001	0.166164452	-0.02656607318	0.02664150616	0.01624280518	0.0262480632	1	0.5666170487	0.3057978217	0.03182495213	93	1
10	513.5071737	335.4087844	4841.821842	15048.04217	1351.38843	1277.054986	2717.217299	6110	4051.8125	1021.843718	3027.031306	352.9906172	355.0418527	260.498827	1175.538274	3054.168666	0.3191151617	0.08868397258	0.08136134057	0.01761154661	0.0182629256	0.02430492556	1	0.2560181595	0.1528018252	0.3094940771	75	0.9999999903
10	519.457557	655.935082	648.5273401	9820.820491	1501.628569	460.6141256	2066.448597	4087.5	3825.075269	199.392782	2809.342553	440.2340883	154.4797494	397.7557537	1108.613615	3461.397805	0.06703090818	0.1498039517	0.04730605417	0.01018183742	0.01878886747	0.01855732288	1	0.05656824819	0.2768768301	0.1361449151	43	1
10	537.4815368	99.23998701	6110.904078	12786.95662	139.1867764	-251.4860307	1911.130222	4668	6322.752688	1246.73234	2532.4741	151.2002828	243.5227369	314.4572143	902.2193996	3411.229313	0.4868347381	0.01149768337	-0.01854064043	0.02184036874	0.01407816583	0.02133633594	1	0.3797799322	-0.007926977835	-0.001359654618	81	1
10	539.3979795	24.32343041	620.5050596	8842.502322	2715.933054	244.1416684	1289.151251	4015	1530.40625	152.2891792	1406.001232	452.5652735	97.09571841	250.5128553	625.7049518	897.2234666	0.07120017374	0.3038223751	0.02882296595	0.01221746925	0.02143775098	0.0103446171	1	0.05997609363	0.5896760692	0.07952826196	49	1
10	544.2112429	243.7073865	894.9212723	11797.83462	3902.971026	168.7665276	1979.79722	5493	4839.168421	203.8541219	2615.593716	896.6633928	114.4867572	260.6770523	1173.140281	3800.746572	0.07304655391	0.3213497733	0.01416194186	0.01155220223	0.02372860031	0.01113022973	1	0.0605585058	0.6248725815	0.02988984574	48	0.9988390076
10	546.5864801	367.0898826	2038.798201	12123.62627	1700.30249	887.5944091	2855.183418	5073.5	1736.655914	533.3271117	3386.638274	513.568892	257.4797653	663.5418982	1307.231165	1352.485092	0.170411011	0.1438471141	0.06908100213	0.01493027401	0.01906328121	0.02365324517	1	0.1390888947	0.2651216115	0.235094577	62	1
10	547.5065212	608.1457615	1460.772621	8531.079102	1223.163146	567.4638648	2470.032309	3585	1393.042553	463.4181576	2669.612979	402.5317353	202.5556611	291.5928013	1062.497591	1496.890827	0.1723516583	0.1470670471	0.07307454148	0.01346298679	0.01978761215	0.02410303865	1	0.1409205156	0.2717934023	0.2495127603	62	1
10	553.6279345	136.3398855	1546.800633	9470.020702	1375.590952	1518.789552	2479.694424	3974	1431.410526	429.3409831	2696.635256	441.333689	456.1433731	415.6563861	1071.72347	1152.218651	0.1631382177	0.1471871116	0.1554722792	0.01688589765	0.03079168586	0.03420390576	1	0.1394789351	0.2746646141	0.5328986151	63	1
10	588.4356649	297.2362622	1506.503364	8489.792589	1685.006145	342.0886199	2987.333855	3743	1383.782609	595.6811767	2974.71517	666.7066562	175.0829986	597.9959597	1266.486206	2188.402312	0.1870857751	0.2099003959	0.04473935859	0.01874971651	0.03413268246	0.03113823294	0	NaN	NaN	NaN	NaN	NaN
10	610.5155029	198.655892	-1.848151888	11269.51052	1036.209325	381.520584	2027.43266	4393	1664.010638	59.78713195	2176.633953	265.6700925	114.3901328	210.589672	831.9102203	840.041992	-0.000184187039	0.09098222939	0.03578114206	0.005796237242	0.0162652934	0.007956446839	1	0.002515644707	0.1570322788	0.07829956267	12	0.9998034841
10	618.2583299	283.4636237	7367.554851	15999.531	1444.362449	1598.099966	2200.846658	6318	8826.032258	1276.440634	2623.871547	338.7828978	449.94594	289.0717757	1048.583847	4485.366173	0.4656547861	0.09484714357	0.09732381629	0.01989593344	0.01413473076	0.02387887008	1	0.3720805035	0.1653909876	0.3987293866	86	1
10	627.5979636	266.6837999	3661.694067	12127.88605	3890.875754	-17.90084347	1790.986356	5592	5572.294737	829.6595271	2657.056033	833.4765302	209.4764559	231.4944595	1189.964848	3371.55218	0.2964017839	0.3150240498	-0.001691839357	0.02004380952	0.02032470402	0.0202859712	1	0.2344947735	0.6108077121	0.02601045173	80	1
10	629.7583578	455.5140822	12.77865884	10120.75744	3214.500254	240.4608506	2093.070644	4641.5	1302.397849	73.34552618	2687.290552	920.3292232	97.36175148	379.3589073	1198.464497	1102.504502	0.001448743611	0.3211394343	0.02599380008	0.009365464854	0.02661233918	0.01309643271	1	0.00525489121	0.6250399701	0.0544267603	25	0.9997710334
10	668.4913598	230.5897122	5145.973188	10949.57455	1743.294612	-162.4054376	1706.201179	4620.5	22179.1875	1225.20227	2434.608261	387.8338901	235.68936	200.1107449	970.9097078	14904.09076	0.4695353524	0.16570982	-0.01410759119	0.02363375924	0.01904588008	0.02377986112	1	0.3679661081	0.3060557079	0.01650074034	87	1
10	678.6352406	12.62478281	1565.685359	5713.982238	1203.104292	-102.9859217	822.7874949	2418.5	3831.739583	336.4335586	1213.118756	249.2232065	97.89042393	123.3132471	489.5189208	2175.585686	0.2758617666	0.2106162264	-0.01898163418	0.01965454789	0.02428420865	0.01885687874	0	NaN	NaN	NaN	NaN	NaN
10	681.4466052	81.31126012	431.2401588	7663.855049	688.1522343	1345.758009	1212.161217	2994.5	7585.776596	93.00694992	1143.609144	139.5215659	231.6566468	157.9273934	421.0501781	3190.008707	0.05499400436	0.09230694155	0.1773248957	0.009340631648	0.01635099613	0.01670056223	1	0.05571676825	0.1640198748	0.5814638758	41	1
10	731.6882497	199.5153015	3152.907453	6614.793663	368.2488149	-154.2944044	1527.71491	2647.5	11275.91489	807.9373672	1629.424808	137.7065763	169.181136	222.6488459	610.8429568	7693.453119	0.4763279843	0.05555415697	-0.02132768885	0.02646089517	0.02023063935	0.02739301835	1	0.3717579812	0.08166339161	-0.01158057124	83	1
10	751.1189909	162.1539096	3908.774791	5852.54494	899.4405003	-198.5429837	1218.892815	2457	12345.04167	821.6539017	1184.540309	186.8848701	182.1751098	155.8182024	471.8095108	7181.313876	0.6640595728	0.1518884614	-0.03561039564	0.03661772364	0.02224468294	0.03435086347	0	NaN	NaN	NaN	NaN	NaN
11	18.69503407	274.6631289	1277.815565	6960.622023	55.39279468	991.6652125	1765.116794	2676.5	2727.413043	280.2150851	1673.240225	102.1682248	268.7190815	188.7403927	589.5614345	1542.14702	0.1761222766	0.007443777506	0.1404021631	0.0216018321	0.01748954889	0.03169812951	1	0.147298259	-0.01019913688	0.4777981793	54	1
11	37.69064633	525.4669776	568.8952991	7889.53905	818.1638922	107.370575	1646.513672	3144	13116.45833	150.7780222	1663.141847	170.3193521	91.35108425	206.1609447	614.4396994	6279.3394	0.07147956705	0.1033214566	0.01544086948	0.00962650333	0.01377090208	0.0132678034	1	0.05738713415	0.1812761148	0.02480649832	38	0.9999940278
11	62.50607543	237.661505	686.8556714	11749.46388	1748.03498	1018.256476	1841.724965	4802	15513.70213	144.6296516	1884.47474	311.6034868	207.8657305	211.071949	743.3221802	6425.972035	0.06020635729	0.1484671798	0.0870877105	0.008949449905	0.01647922879	0.01328947845	1	0.05399626442	0.2754324296	0.2723591687	44	1
11	115.4925921	581.6336211	1914.23907	10657.31649	2.054886534	117.2241663	2278.129862	3848	1860.043011	431.8787093	2353.088068	131.7643586	146.725444	238.712407	848.0440683	1115.52718	0.1803796617	0.000189442634	0.01014021477	0.01170263406	0.01352225399	0.01675753616	1	0.1414299952	-0.02908103198	0.02713068178	52	1
11	133.6789374	377.4616731	1180.224724	17314.79606	5698.156653	653.9076972	1970.612176	7953	7612.87234	226.3228838	2900.319845	1054.282682	172.451227	259.8668082	1363.902947	3030.120531	0.06655238844	0.3247725664	0.03813824588	0.007833038512	0.01704947245	0.009433539009	1	0.05718110639	0.6326134662	0.1116163205	49	1
11	134.4334298	145.7238901	5398.987403	11982.56063	1123.84634	923.6175433	1964.286095	4853.5	10928.26596	983.3131252	2123.455973	228.2389027	324.4877322	289.0383462	812.0056452	4466.918505	0.459668016	0.09589055734	0.07411596033	0.02267004708	0.01303106412	0.02852714376	1	0.3657685666	0.1668008726	0.316985426	86	1
11	143.5080053	269.2437195	-76.18003879	14857.59404	2355.277045	932.2111158	2383.985196	6009.5	6117.265957	66.8031831	2278.273081	379.4957745	156.3720934	261.3168659	879.5297251	2170.669939	-0.00521007371	0.1635891303	0.0643964835	0.005127873131	0.01410931161	0.008739449269	1	0.001259779435	0.3056899652	0.1793419837	18	1
11	152.4360943	51.17914048	487.2067342	7516.889303	744.7207022	235.8119077	1316.291412	2887.5	8088.208333	142.3228662	1487.030157	186.1900619	105.9948454	193.4665088	553.4952585	3853.130768	0.06610593769	0.1057785519	0.03225201074	0.0116333239	0.0248294475	0.01439242604	1	0.05437655373	0.1868225853	0.08192349992	39	0.9999999585
11	157.5680627	392.4420325	9425.066494	12437.53484	116.8537289	-395.7381047	2680.144851	4816	6269.322917	2617.270281	3533.99746	156.8908271	424.1737078	254.3916873	1295.387233	4776.482737	0.7492661515	0.01012541947	-0.03171772654	0.02980228317	0.01435162606	0.04166372758	1	0.5845853522	-0.01194951113	0.01322139391	90	1
11	169.494348	657.701446	787.4317574	10664.579	626.385007	154.5269274	1939.604886	4091	16564.24211	168.8294251	1786.675888	150.3009696	90.02225937	210.1577444	652.9351249	5760.85955	0.07354638077	0.05992156761	0.01369950599	0.008778716475	0.01253619671	0.008920691714	1	0.05848072357	0.09290516173	0.01742547328	34	0.9999999987
11	176.4196667	511.3816833	-59.57745651	12829.06701	2006.853596	915.7793325	2520.059344	5303.5	1795.547368	71.49225722	2813.417534	498.0881775	188.3292699	221.0710008	1111.096441	1227.323379	-0.004745417715	0.1564588386	0.07109147555	0.006425270946	0.01428974713	0.0115218189	1	0.002027269206	0.2913909998	0.2023466481	18	0.9999999836
11	217.3037864	403.6184101	3144.006394	17233.07505	4052.626472	343.4232055	3227.693689	7630	2555.913978	550.738142	2843.603777	776.7106788	179.0767201	434.37325	1273.62168	998.126513	0.1844895485	0.2362951691	0.01923923849	0.01096543336	0.0148837365	0.0118462467	0	NaN	NaN	NaN	NaN	NaN
11	224.5794013	189.4140234	-157.1288899	10277.49505	-57.19288234	2762.907118	3157.94085	3831.5	610.0217391	85.56113021	2704.238797	137.8143288	700.4452338	386.3281082	967.7762942	388.259995	-0.0156364611	-0.005163962094	0.2576207091	0.00877792688	0.01677665276	0.03256083522	0	NaN	NaN	NaN	NaN	NaN
11	273.5184961	706.2075845	-63.11855224	11413.34477	1045.594279	668.4357889	2003.3178	4572	6198.891304	52.05116592	2349.821343	253.8814095	149.644153	211.05976	868.1502791	3190.515589	-0.006387594232	0.09302224171	0.06329982698	0.004933007048	0.01301828169	0.009064276006	1	-0.0003981840002	0.1620702977	0.1723086795	13	1
11	343.5941521	291.6140978	5512.45011	18881.66457	6115.176436	-186.053834	1849.472069	8882.5	6790.431579	2278.285158	7296.481408	2379.382734	323.1096975	241.3655476	3249.259425	6523.535785	0.2967883604	0.3253195333	-0.008428957992	0.02157865943	0.03242167584	0.02286550091	1	0.234421191	0.6315432043	0.003188302276	80	1
11	355.5051609	344.3875108	1472.853072	21744.69441	542.2652791	1006.322646	2488.636961	8126	38279.43011	274.5956472	3362.568947	189.2676149	202.369746	227.7420717	1227.587935	9744.916061	0.06584850702	0.02493543858	0.04644425076	0.005969429801	0.008581775563	0.00712256855	0	NaN	NaN	NaN	NaN	NaN
11	358.8085433	14.76269168	45.42129411	9390.520916	773.6907394	137.5464174	1594.744508	3645	1228.276596	51.3655623	2000.673562	220.8209668	82.62717841	255.3894842	751.6868269	834.0026225	0.005006794746	0.0861822185	0.01531176367	0.00645248148	0.0192474326	0.009850746139	1	0.005104550699	0.1466036783	0.008366895402	11	0.9997088922
11	395.5559342	30.53481993	-0.4028590234	9570.615502	2262.12498	129.4101614	1518.403075	4110.5	3003.010417	76.50656711	1932.753361	462.6937565	79.5555768	289.6462355	809.7727459	1425.25097	-3.530378714e-05	0.2325840285	0.01576521632	0.008455077499	0.02573111133	0.008450842515	1	0.002548275569	0.4445304508	0.01492675642	20	0.9726185785
11	415.6867819	184.4155289	15454.2	14761.38748	974.3628748	-641.2929269	1925.062987	5961.5	7100.515789	3750.124107	3696.343285	305.1722555	613.6239597	276.3675448	1471.782988	4903.187782	1.026544395	0.06822081744	-0.0422029531	0.04833881578	0.01622333171	0.05159393598	1	0.8017737224	0.1050709016	0.04303751095	95	0.9999999988
11	423.1163284	559.570756	723.220545	8808.648544	317.6991203	353.5878939	2746.268114	3457	1818.16129	321.2773044	3483.493885	232.2500672	121.1707447	335.6758144	1306.528033	2072.296365	0.08752739839	0.03814813629	0.04531033427	0.01250140621	0.02679961178	0.03085521276	1	0.07145628296	0.0495542187	0.1292509831	35	0.9999999541
11	472.9957481	18.62423422	1449.92486	8556.400435	815.7684362	5.001623472	1533.201778	3416	3872.923913	330.2521313	1689.235383	208.9376854	97.33141775	239.8826354	651.151562	2296.428829	0.1727604809	0.094628458	0.0006746315075	0.01557487874	0.02079154571	0.01234531948	1	0.1356730353	0.1628076252	-0.003451588083	58	1
11	480.3755331	126.4563968	2216.120583	13260.93162	3076.105614	776.3093548	2348.967343	5810.5	1432.569892	465.7367697	2589.410716	584.9324691	217.8569299	278.3830807	1075.195954	936.682657	0.1699893143	0.2220699638	0.05969334391	0.01339195739	0.01985365994	0.0155070315	1	0.1388289532	0.4239939021	0.2057550941	65	1
11	517.7979215	395.3286566	10268.04296	20952.7219	4949.281274	-286.466793	2499.708663	9187	4544.239583	3733.8607	7506.554713	1769.361341	537.0171005	385.4830815	3180.563046	4665.489989	0.4871535665	0.2283706716	-0.01262880172	0.02069298056	0.02716439644	0.04251466476	0	NaN	NaN	NaN	NaN	NaN
11	540.6139088	12.13024212	2199.753091	7562.26038	369.0510122	-86.67231592	1250.080266	2899.5	5797	489.4839576	1582.469662	139.4155249	134.6460582	204.1539437	581.1026985	3809.225283	0.2940062246	0.05200777976	-0.01140030648	0.01859757361	0.01861470607	0.02005539825	1	0.2294835993	0.0753263439	-0.01922215878	72	1
11	631.3007173	529.5047155	1546.130529	9358.344631	1348.727863	1383.208089	2209.101777	3866	968.1595745	456.4328387	2707.654057	425.8235752	396.2022319	278.583671	1095.864609	897.5596341	0.1653348026	0.1433649631	0.1492827152	0.0156739035	0.02185789159	0.02642260223	1	0.1407311739	0.2666853486	0.5117967601	63	1
11	681.4467627	186.2884396	-38.00451889	10341.55898	1665.449521	285.5568971	1435.695248	4270	6722.531915	53.62984705	1833.694655	303.2479159	90.17732887	161.5726171	711.4560437	3032.051311	-0.004215728853	0.1652696582	0.02898505132	0.005540789652	0.01778571417	0.008238627205	1	-0.0004292461307	0.3079897464	0.05694490041	17	0.9999100482
11	711.2510139	178.5805875	5228.330374	7633.785731	805.9268392	-294.539408	1416.515339	3127.5	8823.968085	1310.001407	1872.934724	242.5659082	250.7901978	185.3396286	757.0897401	6123.115196	0.6875341957	0.1062175096	-0.03946361647	0.03735608978	0.02152010506	0.03859086188	1	0.5365407714	0.1835250313	-0.02376576519	92	0.9999999999
11	713.021958	259.9484631	-2.543763117	10068.17976	2386.170872	162.7509841	1521.967858	4346	1877.255556	60.15080041	1646.971308	412.8514314	78.28052942	184.7796888	699.2246964	1222.234752	-0.0002653062997	0.2285972455	0.01603558563	0.006133879948	0.01858613953	0.008384229739	1	0.002349756875	0.4364274276	0.01564330852	20	0.8976886874
12	26.32656785	64.35145713	-34.17062656	6309.908836	984.997948	574.7147009	912.9093083	2555	6116.659574	44.97884025	939.1198067	155.8601267	123.7923576	109.6457736	353.7789274	2743.136677	-0.005535409297	0.1615058413	0.09307699994	0.00777880093	0.02006021699	0.01202272271	1	0.002997345243	0.3023563229	0.2785540996	19	0.9999923726
12	102.3477452	225.4648666	895.4993862	11081.52928	298.6842477	67.22635225	1683.775423	4071.5	16966.64894	230.5307788	2327.378636	139.5718037	96.78124054	190.9985012	796.7323101	8566.170049	0.08047636008	0.02563951183	0.006354642889	0.009393360326	0.01622733362	0.009127951222	1	0.06307886382	0.02289528019	-0.007870773094	30	0.9999999968
12	121.0041303	319.8093688	2786.791623	16024.82991	1628.160561	31.05459225	1910.149879	6334.5	7627.757895	470.5048573	2452.58155	333.0193021	148.0658151	231.8434407	970.9291187	2601.61343	0.175320195	0.103588511	0.001894799386	0.009944108327	0.01356763631	0.01020398784	1	0.1378489467	0.1810699736	0.001740469389	58	1
12	133.2737837	178.0213165	1950.887468	10890.29044	124.1771988	50.51513076	1996.821991	3994	2926.308511	430.8694295	2190.66071	149.1119608	122.0141777	220.9375009	761.6219352	1399.360338	0.1822864095	0.01219283168	0.005323944615	0.01214265645	0.01543174004	0.0123112357	1	0.142698883	-0.004814460049	0.01138501064	52	1
12	133.8570133	401.4062279	-248.8214818	14660.16944	129.0678828	3362.630089	2503.486321	5391	1511.357895	82.19637363	2326.333762	137.4963045	504.1778752	261.1432922	803.0212997	653.5065468	-0.01770685961	0.008268592494	0.2320264694	0.005571734611	0.01092409456	0.01910864211	1	0.001774349192	-0.005029801491	0.7507656647	5	1
12	142.7608014	463.1157545	3380.139623	10971.0948	1005.264288	-57.58706038	2116.540919	4406.5	1527.252632	1026.314647	3221.954452	346.7804044	194.9616392	254.357767	1252.419978	1474.786973	0.3141794346	0.09242769695	-0.005793314827	0.02299232112	0.020481513	0.02480190882	1	0.2460692912	0.1576865335	0.006537464575	74	0.9999999921
12	170.0068638	206.2805425	709.2573535	10926.24038	1864.842685	1053.459793	2154.292857	4605	8101.968421	192.7419052	2573.852329	476.2112314	269.9152099	270.8145203	1028.980567	5986.776932	0.06419671856	0.1726803294	0.09749661248	0.01201045774	0.02572195256	0.01786218114	1	0.05808060688	0.3250169269	0.3103581738	44	1
12	192.3400841	192.8961407	4208.870058	14031.98089	1351.082837	990.8554145	2196.401892	5557	8387.294737	954.5041663	2868.17744	279.9634941	335.5579034	241.0844344	1068.211133	4733.953577	0.3045591186	0.1010024234	0.0671774044	0.01774781114	0.01528272279	0.02309924515	1	0.2437262048	0.177465195	0.2575214146	75	1
12	225.7881327	83.18146408	-231.6554537	12979.87558	1116.915705	2766.813732	1945.625435	4961	5796.284211	70.71017837	1848.424111	210.3385104	418.303265	213.7403804	677.1825799	1932.594781	-0.01854458997	0.08843358388	0.2123701913	0.005666581747	0.01360638695	0.01544783527	1	0.0004859665889	0.1574718225	0.6858326816	15	1
12	232.4935018	286.3027368	-102.7860428	20674.60958	3503.661961	564.3571667	1684.14693	8400.5	8422.180851	76.4480892	2840.915877	561.6980176	110.9886766	239.5830926	1189.410971	2131.033118	-0.005382536242	0.1706899796	0.02833755913	0.004124332359	0.01190569647	0.004567635196	0	NaN	NaN	NaN	NaN	NaN
12	266.0469297	512.8792289	1297.483615	19838.99591	2228.438503	143.4720656	1797.027451	7737	22103.23158	249.8529738	2793.360267	346.6717839	118.4507887	193.4257104	1090.750081	6259.30185	0.0653245398	0.1127429191	0.007435920352	0.006670173027	0.009739984581	0.006246649608	1	0.05208793254	0.2002134883	-0.003948203788	38	0.9999999934
12	270.1867371	138.3163436	-14.10674079	10293.73203	938.3071841	705.8965528	2108.577159	4075	898.5729167	58.4975431	3206.912548	367.6911912	220.5418897	317.7369507	1214.206389	862.2029648	-0.001502314455	0.09054205468	0.06462530406	0.006986250191	0.02640266375	0.0178513453	1	0.003501673808	0.1570502702	0.1779195798	13	1
12	274.4082859	312.7217665	3250.492562	17283.66888	113.4075106	249.9995927	2754.362052	6269	1328.870968	625.5055698	3060.210644	196.7480536	169.0562338	277.5791908	1149.557173	569.735908	0.1932246953	0.006870203226	0.01440871147	0.0122088104	0.01258716527	0.01145368727	1	0.151862059	-0.01539236992	0.04515223649	52	1
12	289.3250101	10.43625685	1431.578144	9107.592843	1369.675423	430.5184499	1475.320017	3668	2516.510638	258.8332027	1546.098927	272.0328844	140.6138474	181.8990024	614.4054941	1297.352903	0.1612457502	0.1533711907	0.04792319229	0.01393282777	0.01964851445	0.01460850944	1	0.1305079451	0.2838623709	0.1600795719	62	1
12	303.1247345	599.0279888	713.8145523	10014.03843	3338.853401	116.5361783	1844.940365	4680	2171.968421	250.8421103	3140.612925	1043.522189	87.24920005	222.9406829	1409.575298	2161.481946	0.07663619901	0.3247790707	0.01205569104	0.01092656463	0.03035028248	0.01334156502	1	0.06325694706	0.6317729165	0.02356069324	48	0.9999997363
12	310.395632	385.6611809	9091.806301	18351.61663	4568.856118	-246.3097865	2122.081133	8325	9877.010526	1698.861528	3281.233796	918.8897536	308.8295028	223.1328394	1494.39039	4574.676953	0.494331132	0.2500836854	-0.01285324107	0.01906757114	0.01814480411	0.01969601735	1	0.3882802434	0.4777013102	0.0300866374	88	1
12	376.5414974	50.35579472	7236.109728	10128.48564	212.5071165	-405.2248616	1778.578812	3917	9901.215054	1852.162519	2644.208535	140.5514177	346.3620156	193.9774512	979.7205794	6961.538649	0.7032784917	0.02181815516	-0.03624795521	0.04030492355	0.01566943565	0.04159006689	1	0.5483228509	0.0118426595	-0.0125503245	90	0.9999999998
12	387.2373841	302.4826193	17414.18245	16885.53254	525.293265	-520.3093695	2242.089855	6447	22738.94624	4095.569266	4059.419096	223.8308861	620.4380767	341.2784131	1569.881287	15746.29427	1.025286866	0.03017110849	-0.02915003163	0.03495771938	0.01436868639	0.04790709425	1	0.8013488257	0.02806327577	0.08637765223	94	0.9999999965
12	389.6060548	553.6360068	2596.266751	13762.30599	94.71257292	143.1805634	2452.849604	5097.5	1344.894737	624.4478956	3425.527457	142.127103	163.8535019	283.4153171	1229.471498	847.4110318	0.1889770203	0.006783279609	0.01076322327	0.0120359598	0.01194873521	0.01476431529	1	0.1482753849	-0.01567100941	0.03154149889	52	1
12	423.5291916	102.6937369	-33.55057629	11757.95769	500.9303989	706.7766314	2053.324799	4375.5	1196.145833	54.38647319	2831.328358	205.5709908	174.9373631	260.0546118	1042.660847	817.1441666	-0.00288687762	0.0427017982	0.06244579859	0.005624079313	0.01584238823	0.009200584949	1	0.001817297793	0.05964100446	0.1680410252	8	0.9999999989
12	429.3286269	729.435211	1598.927549	10527.14814	484.2178995	1385.980331	1857.369783	4019.5	4641.244681	366.6865528	2390.389355	170.4260204	354.1615519	185.3144335	869.9968831	2830.643803	0.1528949358	0.04787470809	0.1322308985	0.01114046571	0.0142366588	0.02044331554	1	0.1288920194	0.07188372513	0.4458467582	57	1
12	430.1635206	305.7965313	2244.01684	12677.37161	-104.2495754	2126.612143	3196.241595	4692	655.8421053	748.9661763	4398.376806	176.0410117	700.5611027	540.3515772	1561.894167	583.1108124	0.1730704347	-0.008540492919	0.1697136876	0.01676385649	0.02227252344	0.04562505303	0	NaN	NaN	NaN	NaN	NaN
12	457.3115793	337.8291051	-137.9697946	20707.75932	1205.636	1241.166978	2158.203096	7967	10075.68421	61.22852487	2680.81453	271.3880881	186.0149148	237.7389542	1033.362145	2468.491586	-0.006748720047	0.05845739326	0.06077120226	0.002935466224	0.010046659	0.006032690471	0	NaN	NaN	NaN	NaN	NaN
12	475.5807127	7.8538506	-39.69469526	8859.483744	1927.279629	931.8654713	1337.314089	3800	3283.48913	65.19030851	1466.794483	335.8769016	169.6361093	172.4558157	618.2165959	1357.823019	-0.004888954005	0.2171772285	0.1056945062	0.007663042803	0.01924108114	0.01355680153	1	0.004908326553	0.4160317286	0.324758228	23	1
12	478.5882514	191.3148998	2290.42384	13302.69396	66.00871384	2058.932269	2715.318749	4858.5	3994.968421	490.1436202	2792.497591	149.9772788	492.7945928	268.5096861	1008.406986	2502.98091	0.1718474914	0.005503037353	0.1590382798	0.01299792194	0.01327060762	0.02287003656	1	0.1452361868	-0.01354719757	0.5413062986	54	1
12	560.5087724	194.3308223	1701.546386	10520.15668	3118.249818	678.9669729	2145.202677	4850	1151.5	597.8376926	3395.276005	1095.859103	245.671942	255.0030741	1516.937527	1205.018741	0.1669528642	0.3048449034	0.06087793589	0.01902971919	0.03417432775	0.02494203916	1	0.1373032015	0.5924702355	0.2126374876	67	1
12	570.2928947	367.592882	-79.38427173	14906.23377	6571.795573	415.7487551	1740.23674	7342	8323.202128	99.45067203	2578.723416	1139.84146	123.9209954	516.8915937	1247.30713	3512.026231	-0.005430795657	0.4430962529	0.02822031918	0.007492979951	0.01926986362	0.008576849482	1	0.001154583411	0.8732879542	0.06568150095	29	1
12	660.2378247	473.2952653	1332.454651	7546.806979	1724.255605	142.1326146	2092.412417	3350	846.9468085	485.118112	2624.758862	630.3796177	149.506521	294.1526827	1126.261934	804.210992	0.1817534686	0.2233975497	0.02031557988	0.02025006241	0.03257089421	0.02870528705	1	0.1453017674	0.4254170116	0.07207480135	64	1
12	694.3022764	283.4320745	-58.39398316	11270.58021	2602.031422	301.8673184	1649.811323	4819.5	4921.138298	73.37306446	2067.917884	506.4839589	98.00555335	193.032885	861.6346082	2254.338625	-0.005092809437	0.2352792895	0.02614581276	0.0074877618	0.02085968393	0.009536877337	1	-0.0006633747914	0.4503577784	0.04984537091	21	0.9999968527
12	726.659177	111.4521857	448.5921506	6612.307785	2087.812461	6.988019225	958.6370923	2997	9925.5	90.76460384	931.929593	287.9219171	68.70258402	143.7266451	409.5093675	3490.240152	0.06751759486	0.31609992	0.000964620593	0.01080826514	0.02656326078	0.01051325995	1	0.05524909341	0.6137912421	-0.01732794469	48	0.9999999987
12	747.2527708	86.48269307	2335.375249	5440.348669	1201.259539	-152.4008913	940.8898414	2363	4969.548387	464.5950314	1041.468565	240.5897313	126.8454597	132.2996278	434.5605748	2693.857649	0.4401329531	0.221240668	-0.0287801757	0.02811255179	0.02649028917	0.02470100893	0	NaN	NaN	NaN	NaN	NaN
13	36.31829544	120.4367216	2882.800782	5955.982678	109.8916961	-199.9165182	1269.997628	2249	5378.787234	582.2452798	1179.960092	98.90324985	157.1714823	153.3462841	411.4530375	2703.684721	0.4727363045	0.01742449251	-0.03736187755	0.03078689842	0.01898117621	0.02923552538	0	NaN	NaN	NaN	NaN	NaN
13	61.76361081	357.4442526	7712.490097	7787.189731	372.2894477	-513.3416554	1832.024245	3147	2798.505495	2529.003671	2469.500941	172.4181876	443.2401027	210.6540176	958.0741588	2441.340344	1.027884969	0.0493801667	-0.06073922534	0.06226426834	0.02240184251	0.07192255062	1	0.8013486809	0.06614547085	-0.02167139246	95	0.9989768179
13	96.43847822	268.1258424	-128.6462271	8917.782915	32.11567376	2032.924646	2141.772841	3332.5	371.212766	78.41673621	2429.622439	124.3998383	552.4071775	267.7557685	862.7049737	243.5780272	-0.0144065544	0.003666434464	0.2276795291	0.01033419506	0.01978797928	0.02812960437	1	0.004013884858	-0.01454154392	0.7362691028	5	1
13	112.8435163	27.25399933	958.6096934	6223.210442	278.034204	246.50096	1199.541836	2347	3324.302083	199.7348428	1128.266726	122.3778631	115.0956453	151.69221	412.6817735	2018.484231	0.1601258572	0.04634866571	0.03959686335	0.01468793553	0.02175402737	0.02018187013	1	0.1280481097	0.06583501168	0.1264789027	56	0.9999999832
13	191.1285052	441.5432294	9297.698271	12879.90933	1302.377976	-487.0781173	1986.9784	5260	3296.5	2701.802648	3687.563991	418.5816537	438.5595352	271.6101816	1457.843059	2205.989402	0.7343666177	0.1021004041	-0.03461597275	0.02989038987	0.01701202047	0.04533069598	1	0.5735584474	0.1751550576	0.003617934403	92	0.9999999989
13	287.103623	164.1681449	5038.847682	10002.35376	92.1988948	-63.90446159	2229.658553	3765	3197.428571	1761.757533	3569.535686	146.9087202	293.0733875	302.6262941	1314.550888	3196.997315	0.4900843488	0.01006787561	-0.008252833374	0.03459458327	0.02140407617	0.04000335939	1	0.3830359812	-0.01052201177	0.03497287433	81	1
13	301.3706325	478.3883724	15758.90023	14822.5428	1526.598662	-708.9332282	1848.687036	5988	964.7395833	3618.310948	3733.818358	453.7708017	588.9515548	436.7079877	1525.775969	697.0855304	1.049544588	0.1059362275	-0.04586961244	0.04464099651	0.01701595617	0.05155001976	1	0.8198999357	0.1816267805	0.03720107723	96	1
13	307.6135824	241.0874657	5487.195018	17437.9616	975.2113611	-47.89530715	2122.056553	6670.5	7182.989362	1162.21211	3436.642786	289.8637945	263.3697702	235.8254077	1326.08012	3516.611644	0.3155304497	0.06121949172	-0.002975404051	0.01604833382	0.0130876881	0.01884032302	1	0.2470352131	0.09426907971	0.01530119257	72	0.9999999902
13	325.5300599	42.73113336	625.7637068	9555.517984	2841.384124	320.0111331	1554.643763	4333	260.311828	185.6129859	2637.756973	857.9578876	119.7872516	243.0696854	1182.317908	195.666363	0.07023578534	0.2971687766	0.03463678415	0.01484144015	0.03138508511	0.01550160739	1	0.05956585853	0.5763237238	0.09917145293	49	1
13	335.0008507	245.1056465	13015.54128	12438.06293	1207.763672	-659.3999257	1889.791496	5181	353.4680851	4476.693249	4482.904263	482.3609244	621.1618491	320.5357225	1811.260399	291.5987707	1.033711297	0.09575105881	-0.04854497841	0.05939132209	0.02512877596	0.07830165261	1	0.8072042134	0.1608669014	0.02386579904	96	0.9999998397
13	346.4554689	201.6239664	8706.615792	17908.85584	340.1398922	1882.013938	2291.896089	6850.5	4876.236559	1495.002944	3172.426714	196.7091591	564.8685182	268.0351943	1228.620043	2286.831591	0.4804322447	0.02047906459	0.1001442039	0.01985582046	0.01055184167	0.03000971799	1	0.3831703836	0.01411068378	0.4087743126	82	0.9999999872
13	509.4160758	10.2885045	-41.66734626	8477.472013	430.5081077	898.3151528	1218.916829	3197	5303.276596	48.19955895	1564.561098	122.434194	194.9037682	219.2348143	549.6657948	2927.535594	-0.005205381091	0.05096386655	0.1044711436	0.006235859812	0.01593883778	0.01202547756	1	0.003024883145	0.07778498258	0.3134677119	9	1
13	520.6693258	228.2579521	2245.708387	14353.75612	648.08134	2196.393214	2213.570668	5420.5	498.4516129	584.0545246	3565.12032	220.9584123	560.4764465	272.0630609	1300.74994	332.2252548	0.1580028224	0.04474189518	0.1557722313	0.01538755347	0.01715968508	0.02473787893	1	0.1345188396	0.06623559765	0.5284565129	57	1
14	180.9383444	59.04667766	45.33886576	4360.058769	187.9063081	114.2613213	1324.063006	1673	1392.709677	35.00658998	2032.156733	122.2465775	78.14987892	184.6590617	728.7452548	1965.420287	0.01169532266	0.04409006901	0.02787129007	0.02032931226	0.03965610613	0.02207323864	0	NaN	NaN	NaN	NaN	NaN
14	183.7625813	184.3095555	1512.254826	8697.401465	2672.83399	95.0045204	2146.510686	4054.5	581.2903226	498.6698165	2914.237847	953.6595649	127.683757	278.9682115	1311.245779	514.9593606	0.1709696823	0.3146603753	0.01191503133	0.02229453229	0.03449317402	0.01962363009	1	0.1371089059	0.6108862017	0.04432228638	66	1
14	203.1066792	98.66532746	181.1553093	2177.307393	917.9611903	56.09779108	1512.441883	1171	185.0106383	184.5422387	2364.600795	916.6069961	71.38397574	259.970419	1109.288966	249.1318904	0.08136254463	0.3781232899	0.02587876413	0.09049818553	0.1670948107	0.1656193636	0	NaN	NaN	NaN	NaN	NaN
14	287.98356	354.9809486	4657.877067	9816.590914	557.7678537	-6.334006954	2136.738525	3900	2200.777778	2455.195434	5048.472328	292.6043432	328.8539714	339.3006484	1898.703497	2536.776583	0.4840249971	0.05212276587	-0.0003708455771	0.0362164145	0.02944421155	0.05107336641	1	0.3792305457	0.07531818387	0.06265659088	83	1
14	313.0508234	67.72090066	-204.157632	12798.41576	1101.285515	2730.050272	2115.609543	4984.5	729.0947368	143.0559834	4433.046822	467.4493903	917.1607437	303.2845344	1691.248054	815.8336693	-0.01463113971	0.08533623397	0.2171106221	0.01474667159	0.02310437482	0.04843454959	1	0.003857741632	0.1513067019	0.7030267628	15	1
14	357.8563056	523.2204954	8449.842145	7755.383864	364.8145317	-464.2416418	2278.609132	3177	1278.114583	4142.850804	3925.860027	225.3132021	581.627062	400.1519792	1543.758786	1596.464962	1.066306926	0.04520614056	-0.05472767732	0.0645740253	0.02529721255	0.119846217	1	0.8318537886	0.05772248897	0.007810329539	95	0.9602504839
14	439.9474377	40.83650437	556.3540728	7952.368779	95.2421594	356.533997	1677.462784	2974	4585.375	164.4544379	2246.101008	131.3906876	110.2847724	172.957123	810.9553181	4175.872944	0.07162685025	0.01260109602	0.04637538718	0.01222753772	0.0224769758	0.01659634801	1	0.05882702281	-0.002345672751	0.1282153079	31	1
14	749.3453612	262.5418524	3.127805322	4697.919555	374.2406669	292.9209519	1609.327895	1924	411.8510638	40.42002448	1981.529242	204.4872162	129.3791614	279.2494548	747.6050992	546.4757067	0.0005802807219	0.08371212405	0.06709662828	0.01339341981	0.03526922566	0.02752769095	0	NaN	NaN	NaN	NaN	NaN
15	193.8252566	173.6716485	1928.525047	10717.21795	2507.995522	133.0286564	1983.616453	4737	305.8210526	501.9902842	2882.938157	710.2036666	157.610658	313.9862661	1230.371054	229.0911729	0.1764763316	0.2264976962	0.01193543913	0.01888440087	0.02479549939	0.02052355685	1	0.1406055673	0.4314772832	0.04195638852	64	1
15	222.624496	524.9323671	1010.043261	5883.978448	795.8808435	1025.525551	2288.873693	2532	199.7446809	723.5321628	4108.028235	619.9722418	628.4900581	1003.965527	1669.170698	235.0405564	0.1723697365	0.1431155058	0.1539882909	0.03178584575	0.05360505269	0.08192177451	0	NaN	NaN	NaN	NaN	NaN
15	299.2757828	469.8224549	24.04033375	8518.627876	1215.044237	381.084274	2128.711712	3544	147.3297872	51.87463537	4588.735971	701.9196621	193.7087447	421.9349547	1811.809402	135.805711	0.003558060067	0.1472864625	0.04365723741	0.01040689823	0.04389275733	0.01893397133	1	0.006526956386	0.2718362674	0.1088131597	18	0.9439918486
15	500.1380044	76.00254023	2972.422258	6794.144092	30.54581542	630.7166328	1721.836836	2587	281.8125	1318.849826	2866.039312	124.1056622	326.9636473	248.9522955	1036.551823	341.3905716	0.4544916233	0.003819134202	0.08793894428	0.04936388295	0.04040063285	0.06624766581	1	0.3618217323	-0.02009310368	0.3598250664	82	1
16	13.60567661	533.7488923	1048.334939	6360.167934	874.9070159	18.05278696	1365.358403	2568	184.3723404	280.6571156	1823.675712	291.6821367	97.57817435	196.2942699	721.272301	174.075684	0.1690042315	0.1418630143	0.002910849001	0.01786104233	0.0223069677	0.01773367507	1	0.1333254165	0.2590021672	0.005416893713	61	1
16	16.09896449	57.03099644	2309.204709	5258.810223	1179.864869	-204.421156	815.2783449	2304	8581.852632	442.2636748	920.9122896	213.2019228	116.9576121	116.6066523	379.3264133	4213.396995	0.4382985054	0.2281074198	-0.03914533567	0.02862286382	0.02707292822	0.02373413135	0	NaN	NaN	NaN	NaN	NaN
16	17.77725904	143.0911474	1028.06491	6653.183632	1961.206225	238.3824445	993.1015841	3004	2598.180851	230.8947556	1262.589883	381.3723866	117.6468114	140.1544578	549.5541035	2045.086317	0.1554178218	0.2960197438	0.03543900808	0.01912220179	0.02761550309	0.0196919311	1	0.1263929759	0.5737465255	0.1214740251	67	1
16	51.4949541	161.2453262	1248.783639	7891.109282	1239.91285	959.2697556	1299.649902	3264	4893.659574	285.562774	1629.148459	252.1929904	279.6864567	170.2306341	642.1538476	3384.701046	0.1537997068	0.1537970973	0.1216697514	0.01654816838	0.02238994834	0.02499236285	1	0.1298479183	0.2870776166	0.4139091087	63	1
16	99.49761112	191.6369232	2739.843219	9669.528075	1454.706264	-105.9004114	1361.540562	3951	1043.148936	910.1856302	3180.652737	482.6305324	179.272851	180.1349826	1263.518927	866.7416918	0.2897686357	0.1432128094	-0.01052226284	0.02177674245	0.02828291658	0.02423545127	1	0.2270732563	0.2609501958	-0.01332392175	76	1
16	113.2708962	204.6616074	2127.898444	12585.39318	1169.062807	81.18986978	1879.658039	5020.5	978.4673913	391.9109131	2299.481112	301.4519246	152.0553677	195.129068	888.1772457	615.7062674	0.1669235293	0.08998151199	0.007184742709	0.01166371777	0.0178816141	0.01346522511	1	0.1315103322	0.1535754787	0.01756891737	58	1
16	155.9981659	28.46117485	1074.175013	5895.177131	30.86475208	19.31469027	1399.344999	2185	378.0666667	259.446641	1466.287179	108.7453499	89.73565408	179.8166169	523.5459195	253.0101832	0.1790456716	0.005953310687	0.003369484909	0.02106870385	0.02245654615	0.01710343202	0	NaN	NaN	NaN	NaN	NaN
16	173.4689407	149.3317599	2090.003637	13046.90441	685.6993819	1833.552395	1896.574484	5006	3514.648936	428.3121915	2632.713373	183.3998078	440.5268959	216.1724943	958.404374	1762.5506	0.1551262448	0.05179201889	0.1387189853	0.01289460247	0.01383581495	0.02160621094	1	0.1311330184	0.08005229255	0.4690042943	57	1
16	203.3172007	142.2723832	2110.239458	12906.09132	2087.259553	694.7260056	1954.39295	5359	5807.215054	472.2090358	2598.166592	397.1289405	235.6181029	236.3576955	1011.253981	3034.029265	0.1608078007	0.1606860319	0.05432462898	0.01502906405	0.01921471454	0.014778127	1	0.1306818771	0.2989497511	0.1824662507	62	1
16	216.3637751	79.39915577	5095.916306	11020.8219	2492.259231	-273.3368986	1459.89792	4867	2609.063158	919.5561634	2007.986828	456.8666186	225.4342758	186.8133868	846.2460759	1771.846277	0.4546287131	0.2204575443	-0.02232429391	0.02667457374	0.01840716206	0.02426281508	1	0.3562134671	0.4172429617	-0.01309523636	88	1
16	228.0308823	583.8779224	15.02916327	13992.30263	81.3345832	249.7310511	2043.265193	5005	1009.042105	42.46242838	2865.759512	152.78618	89.67959345	203.8098756	998.1683056	388.5843898	0.001149436015	0.00594342339	0.01819182762	0.00370770305	0.01250381045	0.007964417764	1	0.001534445115	-0.01656255971	0.01409060122	1	0.9999966647
16	231.5304008	6.007976439	1283.724003	7933.080939	80.02888037	378.8248424	1286.923578	2905.5	1346	237.0346234	1371.89559	102.5319651	145.334627	159.6541912	478.6840501	938.3119995	0.1644669829	0.009418967622	0.04983307761	0.01382730509	0.01492558956	0.01913079897	1	0.1318253199	-0.0089998308	0.1613928724	53	1
16	237.6698711	181.9553149	2144.468923	13166.69512	658.0920301	2097.735243	2363.467865	5010.5	2956.389474	455.6211371	2767.308823	196.6053732	463.1296518	238.7697694	1014.51402	1794.240806	0.1605860245	0.05368603946	0.1522396484	0.01548162978	0.01206612379	0.02712623618	1	0.1363795936	0.08431563064	0.5171856225	57	1
16	266.933942	76.95524303	2076.363194	13181.34843	3945.756823	-8.494031122	1457.545269	5927	5158.182796	426.2469606	2495.734563	722.9334329	129.8747701	260.1948987	1081.282464	3026.142946	0.1561774208	0.2972963225	-0.0007772055225	0.01323702595	0.02022900384	0.01084326668	1	0.1244596886	0.5751997061	-0.003782419189	66	0.9999999985
16	296.763381	13.31013693	2049.670972	12073.72951	89.29864027	536.2066284	1502.894726	4296.5	844.5591398	631.576545	3704.040266	177.4320084	230.1487734	310.1200756	1306.232249	848.0555184	0.1638916993	0.007441956383	0.0438178938	0.01731954129	0.02147718951	0.02182804545	1	0.1309338868	-0.0132105266	0.1403358392	53	1
16	311.5884261	360.989581	35.50000754	13716.50458	2055.153902	334.6886647	2451.497608	5605.5	1303.108696	72.59000372	3222.031463	545.9318333	105.0225236	279.3211733	1279.04695	920.6879589	0.002430269032	0.1513842162	0.02586667714	0.006004955119	0.02077211314	0.008095767965	1	0.004432910722	0.2796168323	0.04708407263	17	0.6729833759
16	317.0954295	59.82433495	1070.510257	6883.053754	241.3978722	983.9474502	1886.918301	2679	292.0520833	521.3382593	3318.077661	185.2517327	462.0747593	302.2814385	1219.290277	282.0813384	0.1574381699	0.03102253307	0.1395380676	0.03300043138	0.03367833086	0.06577400202	1	0.1328093716	0.03780941848	0.4715014166	57	0.996504316
16	321.6233322	534.2951277	740.7043038	9272.211201	430.8774849	190.4558482	2174.973791	3631	2752.591398	288.2214546	3374.481093	211.8706983	114.0108546	296.3074956	1242.484614	2749.166475	0.07795383586	0.04720798342	0.02258068703	0.01076695594	0.02278712588	0.0159515386	1	0.06244063228	0.06730207083	0.04867645888	34	0.9999999991
16	336.413874	151.679774	7072.871053	14485.02429	3358.422147	-312.6937869	1716.406858	6433	6844.578947	1465.189904	3125.646554	809.619707	286.9841321	198.4752126	1369.874253	3729.437544	0.4842824777	0.2377637006	-0.01982653671	0.02436126833	0.01932406004	0.02400872439	1	0.3797981785	0.4524440419	0.003099006418	88	1
16	346.1717438	351.5889118	1070.452975	15814.95512	727.5850576	714.7505048	2305.310223	5916	882.6631579	259.095466	3821.76305	322.7538451	231.4303626	287.6711023	1445.038551	629.3302183	0.07042299916	0.04767616958	0.04724583906	0.00762445654	0.01685350565	0.01375476501	1	0.05827127739	0.06905589362	0.1324274623	35	1
16	498.134109	133.3168103	1992.497764	11179.4452	511.5602663	690.6542238	2448.993004	4353.5	1854.010526	483.2633892	2584.848235	201.0531982	236.1777458	292.2543157	954.8162942	1268.678459	0.1740182798	0.04542393668	0.06201499774	0.01625589561	0.0192309554	0.0188761672	1	0.1405036745	0.06461717842	0.2073079451	56	1
16	542.4491567	117.741451	5069.544156	10587.49047	634.4628512	956.5161307	1784.141158	4190	8997.172043	1325.837965	2716.540977	208.584553	378.9113692	228.1191847	1043.391555	6142.419072	0.4795405905	0.05959099026	0.08744805754	0.02322493796	0.0172469111	0.04056479014	1	0.3819452824	0.09329761946	0.3662211614	84	0.9999999996
16	546.0329555	593.4962199	3037.054079	10562.74874	27.59658681	2311.468636	2400.895546	4010	489.2446809	685.8112374	2340.269895	164.8478467	556.9333488	301.3933213	860.5792711	315.2470165	0.2915888193	0.002747700498	0.2208316013	0.01665630849	0.02004233507	0.02640955112	1	0.2434210957	-0.01757690645	0.7828080699	71	1
16	560.6673382	218.091775	6331.802276	13558.19022	1448.860337	-127.9780693	1725.901488	5504	14520.25263	1653.706338	3367.023728	314.2353217	274.8917139	188.925135	1276.51236	10682.49725	0.4726964822	0.1083822139	-0.00790889264	0.02299719522	0.01619659464	0.0262268362	1	0.3703448087	0.1895917685	0.03629764539	85	1
16	658.3059039	131.4624837	406.2065758	5539.849261	1709.061372	535.06647	1665.810283	2586	474.5052632	159.204725	1882.756745	564.967898	207.1391251	255.7407306	837.1471622	489.2456606	0.07182801581	0.3055028835	0.09770952653	0.01646819687	0.03612234944	0.02811450374	0	NaN	NaN	NaN	NaN	NaN
17	8.876650993	542.7633564	2122.684239	7250.533508	56.67411466	-61.2042043	1298.811415	2673	1013.273684	476.7915523	1613.491066	102.0174394	122.9676146	145.0236482	561.2763664	784.918839	0.2951545583	0.009387385432	-0.009290278864	0.02349082181	0.01552000774	0.02009529044	1	0.2301345695	-0.01133420178	-0.01343690199	69	1
17	16.72492201	106.6352421	2501.383877	5910.943597	915.7470797	-180.9953533	948.3548059	2502.5	9926.956522	608.8803482	1422.928832	231.0286866	154.5441021	124.353339	558.528386	6114.384028	0.4260289603	0.1527433583	-0.03095417956	0.02709715518	0.02490109231	0.02853371368	0	NaN	NaN	NaN	NaN	NaN
17	20.49016178	554.2566197	419.8691968	7780.179871	784.3900824	1444.580537	1289.730508	3080	7149.861702	109.9174306	1337.511588	161.3784983	276.3256396	164.4630688	502.4966218	3915.232584	0.05659072158	0.1060716179	0.1824625428	0.01131184038	0.01518741534	0.0206133219	1	0.05745732093	0.192185141	0.600209982	41	1
17	23.26708324	296.5313244	1407.02595	9064.045332	1407.02398	1193.261254	1526.520219	3726.5	7939.709677	321.2468479	1945.951188	296.6448157	317.2608503	209.194807	773.6617235	4077.337347	0.1543756968	0.1593355459	0.1285093972	0.01403555978	0.01891539281	0.02586201438	1	0.1308309463	0.2985610828	0.4379724988	63	1
17	28.28334632	120.4993243	32.26968959	7548.607663	1177.920103	108.5280388	884.6255497	3029	4287.3125	54.63693425	1224.387754	223.7311254	60.00310239	145.438863	489.1629581	1613.639902	0.004960092791	0.1538686203	0.01539158618	0.00784576737	0.01906510076	0.007592678619	1	0.005704552032	0.2843338988	0.01147477813	16	0.9999998949
17	42.77103631	339.5460497	1814.134468	10824.79567	134.0799214	43.87269572	1668.216848	4026	7951.771739	400.7232121	2232.932024	126.4972484	134.1839145	233.2180125	786.9170972	3493.355996	0.1659117119	0.01096609691	0.003889572006	0.01290858518	0.01270741829	0.01412582352	1	0.1297492812	-0.007305000857	0.002601373547	52	0.9999999998
17	48.95708717	199.2645635	1484.925807	9477.710814	944.9825448	384.8247292	1201.000295	3708.5	5605.776596	363.081818	1941.19649	220.5867907	144.9022323	160.0284946	724.9541584	3334.697459	0.1574260787	0.1022647839	0.03975707773	0.01614687105	0.01864105965	0.01421317552	1	0.1264640452	0.1796259582	0.1287615544	59	1
17	57.55211936	424.6744824	-73.41237622	11583.16414	1089.371701	1265.013894	1832.289485	4477.5	3071.404255	53.21331743	1859.956926	221.9430625	246.2626997	181.9844706	703.9549753	2291.555392	-0.006378925236	0.09600078984	0.1126379421	0.004507472374	0.01344377561	0.0121705927	1	0.003097634756	0.1696867994	0.3433860228	14	1
17	64.61024571	196.3893704	24.63534362	9856.464917	1524.03168	227.5914783	1246.674949	4009	2299.510417	62.43158205	1705.089787	281.4961279	86.47799407	409.0482698	663.9398283	999.7478524	0.00280989395	0.1568441253	0.02437323902	0.00747176266	0.01631027126	0.01026527285	1	0.004676661859	0.290678324	0.04222597378	16	0.8725957362
17	73.48882365	78.2717197	471.2755917	7126.940991	2154.575356	525.5584809	1069.310615	3190	6254.894737	128.2154325	1128.962221	321.6618033	132.9356708	156.7935645	470.8012637	2433.942736	0.0677692206	0.3050188032	0.074792643	0.01357796633	0.02637600808	0.01666546025	1	0.06052237307	0.5935707919	0.238069289	50	1
17	76.4823622	118.490155	-21.44193291	8264.213007	3506.109238	52.88326521	1025.265603	4022	27751.17708	76.39976887	1372.225445	533.7034811	66.72746195	211.3343169	613.8947262	11790.40225	-0.002533761353	0.4231957316	0.006586598122	0.0101952643	0.03177922788	0.008561669019	1	0.001722606514	0.8321034041	-0.009446562131	28	0.8355581354
17	80.14869465	93.266133	3124.781915	7131.361651	1131.715231	-210.1655926	1262.836845	2953	9749.631579	595.2458417	1222.609656	232.9790851	176.3668726	151.8821324	508.7858797	5409.15887	0.4594889413	0.1666034651	-0.02896016336	0.02899063968	0.02329596327	0.02909071274	1	0.3590562266	0.3074369215	-0.0372322472	87	1
17	84.43762816	296.8479585	-91.07543108	12267.73721	1977.248603	641.8368009	1627.591633	4992	6708.833333	62.14191348	2236.334007	351.187081	143.818654	208.0503497	847.7720712	2471.162521	-0.007390915767	0.1600739418	0.0550179349	0.005520734329	0.01551723447	0.008194697174	1	-0.001140682162	0.2982483284	0.1461978452	18	1
17	85.66003752	198.6267644	1849.216694	11296.20771	83.23720582	31.97205223	1654.376492	4133.5	714.0842105	439.8019093	2368.13911	156.351152	135.9922385	289.6483385	841.0773581	337.7057659	0.1694797081	0.007507319718	0.002370773326	0.01176527121	0.01578017113	0.01453046747	1	0.132407747	-0.01440185376	-0.001986524736	52	1
17	90.21107167	170.8065557	4812.902058	11354.90544	3274.827344	-198.6815918	1350.547335	5164	13169.09474	951.5613922	1998.170559	568.6456624	230.3395901	197.8445877	880.1719966	6367.838756	0.428675074	0.2844606151	-0.01619877172	0.02577401096	0.01886226647	0.02264277778	1	0.3368925746	0.5477494536	0.004853255306	89	1
17	98.59571541	134.1908408	-79.03267051	7967.081657	70.19848238	1672.44424	1610.473478	2903.5	724.8404255	63.26544211	1740.647314	108.2765846	412.7270601	188.2599274	618.2777215	419.4068342	-0.009798194335	0.008314586433	0.2129555171	0.009744476905	0.01609442964	0.02692306294	1	0.006637164185	-0.005562143596	0.6865062493	5	1
17	98.97570041	113.6673534	3530.332058	7911.6407	1695.151132	-224.0823814	1175.267367	3416	2334.677419	824.4483622	1925.489074	449.6877507	180.8986813	176.4918659	811.4293667	1560.435051	0.4365410824	0.2166381157	-0.02719696707	0.03749372241	0.02887017785	0.02805866108	1	0.3416555687	0.4093737313	-0.0342945692	88	1
17	102.1140898	225.5887657	5237.911817	11460.39432	2581.713784	-259.4833653	1530.292481	4994.5	7047.925532	1228.744066	2681.193597	607.2020125	258.2468143	191.6272384	1127.421954	3972.505288	0.459211276	0.2296007225	-0.02180034232	0.02644746829	0.02207230361	0.02463073523	1	0.3599281293	0.435849697	-0.009843025812	88	1
17	109.623135	70.4898188	8.092826634	6941.492478	1113.193183	340.212403	1135.402951	2795	4225.054348	51.88320744	1259.904039	223.9967657	94.71462859	323.1940638	494.6631877	1867.314263	0.001145056272	0.1660412221	0.05107606733	0.008003979401	0.02348273227	0.0113802317	1	0.005330496945	0.3102396836	0.1347515358	18	0.9999999561
17	115.8544424	306.5369914	4232.037597	14401.04168	3283.989696	974.4307674	1945.229503	6206	6701.284211	707.9816241	2494.521924	577.5472377	292.7066387	210.5563428	1047.619131	2983.501886	0.2931211527	0.2299417572	0.06661125687	0.01488184679	0.01583789664	0.02090045139	1	0.2359213322	0.4398472146	0.2583457722	79	1
17	121.1701672	173.3295998	2205.56412	14296.90741	2121.86098	1827.18583	1756.015364	5781.5	5819.884211	361.8970472	2222.99193	316.5182825	394.8329917	224.0715569	837.1771392	2403.538698	0.1542643886	0.1485263529	0.1291974107	0.0100025204	0.01364226617	0.01777300326	1	0.1306911789	0.276588695	0.4398769442	63	1
17	120.4781267	200.830758	2176.850634	13646.95758	2085.123978	56.84410344	1529.333452	5417	3641.242105	488.3033107	2919.595505	456.7789913	141.8956667	217.1097865	1132.790933	1788.528468	0.1595232154	0.1546535491	0.004262481381	0.01288954476	0.0161101939	0.01160466167	1	0.1261064932	0.2851002659	0.008458846005	61	1
17	126.3553364	292.333752	-213.0326006	15334.6801	4903.225654	1681.458517	1669.208608	6944	14811.97872	96.37626946	3113.823027	1033.070809	361.5609786	225.1409885	1396.320752	8063.511095	-0.01377335087	0.3240397257	0.1082752876	0.008633915983	0.0204501573	0.00999461588	1	-0.0008796280636	0.6335833462	0.3361460264	27	1
17	126.9909297	324.562869	955.7650752	15305.20446	2562.866139	534.5152685	1706.308432	6277.5	19451.43333	251.9623782	2721.03428	465.4278887	159.9959601	221.8784858	1069.205879	8052.086894	0.06365316367	0.1714029068	0.03651469388	0.008443185898	0.01607828493	0.01044379359	1	0.05336444722	0.3204963458	0.09888506713	43	1
17	131.4582017	160.9764496	3900.462705	13276.64711	176.3229082	851.6826117	1927.259855	4861.5	7431.369565	548.888842	1827.032203	145.5628877	241.0777333	196.6782806	622.8245386	2157.312562	0.2900932106	0.0137595275	0.06474866348	0.01457734974	0.01204763734	0.01574418455	1	0.2314014126	-8.738238665e-05	0.242119303	70	1
17	135.8158223	86.11277123	8368.8645	8829.477808	902.0430586	-515.6005515	1035.873478	3611	3374.583333	1959.312047	2083.814827	255.2367255	356.3279121	169.832493	830.8264723	2428.426507	0.934388972	0.1071390984	-0.05500948103	0.04664235444	0.02260525965	0.04968849955	1	0.7289895273	0.1841436677	-0.02087476706	96	1
17	154.4703356	60.31212606	490.6984188	9194.870885	231.0992035	1716.308099	1427.620059	3449	17731.45833	120.9416664	1286.339794	104.3608262	287.2789745	343.2016132	442.2156325	6054.862938	0.05330477307	0.02491440385	0.1875162442	0.01069275387	0.01312089368	0.01946567154	1	0.05447911991	0.02721688278	0.613557788	33	0.9999999982
17	156.0041071	26.46378568	1261.153712	7794.985591	120.1796295	961.6943172	1303.011054	2874	3741.022222	293.5350283	1702.956574	114.7214715	268.1924487	161.9437398	592.7317776	2373.756242	0.1622619022	0.01593525131	0.1189992826	0.01538150921	0.01737578387	0.02616207863	1	0.1350095854	0.006447341995	0.4008119407	54	1
17	156.1597933	107.0213331	2940.496741	10161.04012	2946.86343	-101.2901024	1401.613132	4652	4737	748.6099383	2577.800912	784.290396	154.804372	232.6542186	1134.621598	3159.531766	0.2870129774	0.2950359542	-0.009585049218	0.02478516086	0.03097712641	0.01768152431	1	0.2263939978	0.569916398	-0.004334930976	80	1
17	158.6618771	284.3990468	984.2481445	13333.47886	898.5681037	146.5170652	1971.09184	5127	15379.88542	250.9234187	2548.183292	191.1279105	103.2992081	229.3712316	896.1706063	6746.569317	0.0743880888	0.06522365196	0.01027460223	0.00807687802	0.01516810141	0.008379130905	1	0.05894977062	0.1035831727	0.005974632162	34	0.9999999042
17	166.6924629	83.51572214	4634.827424	10184.0041	560.5727387	-183.5151099	1444.813069	3957.5	6624.421053	839.838678	1839.537798	145.6748762	219.0431576	179.8819846	673.6638303	3259.524132	0.4509638533	0.05468535275	-0.01688002627	0.02351723456	0.01447750166	0.02410036839	1	0.3521767705	0.08011455464	-0.002034066369	83	1
17	169.4212999	169.653491	-9.515337376	13684.89428	730.4012301	432.8173592	1751.065043	5164.5	2869.287234	49.78810231	3539.776454	271.6450265	142.9420315	256.3190784	1292.912377	1470.78613	-0.0009170059623	0.05316802462	0.03221993918	0.004250725193	0.01708427652	0.007879241472	1	0.001338765135	0.07997832128	0.06420432266	7	0.9999999075
17	177.6695231	27.44215155	20.59647383	8512.210812	845.0431896	160.0566992	1010.371473	3273.5	4045.042553	44.35906315	1617.126696	199.5152488	80.22836597	164.117279	604.722577	1687.55501	0.002266038039	0.09937814346	0.01927708177	0.005454693952	0.01915964974	0.008085762127	1	0.003357037659	0.1735881537	0.02203058295	11	0.9879301863
17	183.5032585	72.73609797	22.60786996	10316.67909	2303.209459	88.88446116	1222.977079	4369	5460.904255	71.24723156	1724.99355	416.0669922	70.96340046	226.7778801	716.0531599	2023.680024	0.002064070599	0.2257555445	0.009231774531	0.007071990174	0.0190345547	0.007204008901	1	0.003672151393	0.4304233844	-0.007515157042	20	0.9990787357
17	184.2012077	329.8111516	2780.681048	16958.14887	313.7926721	958.7576844	2101.101368	6180	6870.265957	571.4434095	3140.49069	182.3344416	260.5762766	221.4948814	1175.522235	2980.779234	0.1667238218	0.01967002529	0.05554762692	0.01056418852	0.01088122507	0.01588780085	1	0.1340911147	0.01203210454	0.1821420086	53	0.999949359
17	192.7307153	401.4561924	7402.290392	15389.09942	111.1840812	1588.878611	2512.706949	5646	838.1397849	1627.69334	3276.676297	189.0612985	464.6061109	307.2463723	1218.306371	428.3147357	0.4868786904	0.007927046439	0.1027703146	0.02148187781	0.0129095581	0.0371854542	1	0.3882915225	-0.01136722976	0.4188275329	82	1
17	195.5460967	118.3516055	3772.452657	12624.14916	1927.520937	-96.91806639	1796.661178	5205	2994.553191	749.0500821	2448.33855	366.0866144	193.9159265	220.5630387	953.2955698	1597.654589	0.3010775595	0.1529845298	-0.008016037362	0.01691966866	0.01834062264	0.01716712643	1	0.236206217	0.2808775075	-0.001631561075	76	1
17	195.7766168	145.4639116	3725.724656	12925.83686	1249.443715	865.749061	1813.696946	5064.5	3952.402174	979.6861482	3372.764232	320.7068866	310.6012042	227.5325522	1263.707963	2797.216867	0.2879116329	0.09269563536	0.06612563248	0.01434302941	0.02207589456	0.02826929226	1	0.2305235771	0.16058115	0.2497034856	75	1
17	196.4581265	297.3523991	1102.901557	18710.99085	4809.208327	1801.463728	1589.532515	8253	9359.095745	228.6006393	2595.826876	790.9709898	331.034488	208.0477474	1189.879143	2806.28861	0.05893691084	0.2521826702	0.09320276011	0.009058960767	0.01629915319	0.01127443478	1	0.05439693051	0.4866683589	0.2976102109	47	1
17	219.6376374	88.30744893	615.989319	12605.87905	1259.657572	2383.488005	1689.940286	4948.5	11090.11702	174.7198895	2304.04971	239.9382712	484.2782734	199.3183411	831.1189547	4540.813981	0.04778723627	0.100655869	0.1894399576	0.01096630745	0.01786235819	0.02008162349	1	0.05099451187	0.1814125884	0.622135771	41	1
17	222.6714362	197.9349577	2801.533852	16299.45629	185.9421223	2393.142632	2584.655535	5961	3013.431579	396.839169	2202.417142	178.7904043	395.0835368	263.7085208	825.506686	1553.374396	0.172594821	0.01145760413	0.152877738	0.01102819349	0.01180996419	0.01794224215	1	0.14544541	-0.001627494064	0.5203825325	54	1
17	228.4456282	174.2539238	924.4170458	16335.46567	1082.153778	599.6099363	1741.455346	6121.5	21978.39785	263.7206985	3276.804354	296.0495455	186.2947642	213.492929	1229.411384	10361.76185	0.05862088849	0.07046578301	0.03793757601	0.008040030288	0.01451015214	0.009354138132	1	0.04857803361	0.1151710698	0.09842078962	35	0.9999999994
17	232.6648192	232.438737	2797.656399	15939.23579	918.9473657	73.3455388	1921.627689	6032.5	7198.478723	632.2761228	3494.408884	317.2432167	177.1990086	182.8845236	1354.450764	3514.775132	0.1716360961	0.06052099173	0.004427635114	0.01146355694	0.01401284298	0.0131281297	1	0.1347368491	0.0935279584	0.00786164067	55	0.9999999998
17	234.3893161	81.63463407	2078.217046	13507.76838	1975.909615	57.14370063	1520.753988	5494	2904.375	451.5835066	2968.435271	453.1182123	131.009355	217.1986962	1129.588883	1757.11999	0.1529076999	0.1462658991	0.004034813861	0.01236170923	0.01842240084	0.01099705555	1	0.1208258529	0.2680465257	0.005797859235	61	1
17	236.3506444	117.6194092	2213.173379	13221.85114	2990.688948	43.15825837	1780.227635	5645.5	7151.736842	519.7341419	2796.639056	644.7273141	144.2160137	250.8023651	1151.230085	3652.923863	0.1692544115	0.2258092935	0.003428179489	0.01279822931	0.02457404198	0.01208465493	1	0.1343404468	0.4298306851	0.01079162159	64	1
17	237.4335855	65.39871858	788.478696	13254.52639	686.3360744	1129.123851	1529.982724	4940	6203.576087	148.4925767	1968.135924	161.5032551	217.4183077	205.2800158	700.475381	1940.283016	0.05778074724	0.05343787329	0.0879373258	0.009094222364	0.01220969203	0.01051096947	1	0.05126830014	0.08210214646	0.2707555549	36	1
17	243.476037	27.9843172	9.969074875	9492.440111	1486.024806	101.0220031	1203.901019	3862	9293.695652	45.61974591	1535.921616	261.5838977	58.97615706	177.5553057	595.1751655	3545.66736	0.0009702615537	0.15893445	0.01158481504	0.005128252568	0.01780412106	0.006547738526	1	0.002356746488	0.2945341398	-0.002419187328	16	0.9999998903
17	253.1150551	5.783074391	4012.777588	9421.898716	2752.279618	-241.8246943	962.8147364	4228.5	14322.97183	776.814531	1653.828435	499.3743246	176.8659976	259.1761103	722.5457735	8509.558662	0.4211990482	0.2965151624	-0.02545587201	0.02720621397	0.02140255168	0.02069965219	1	0.3304944323	0.5720092159	-0.02843294171	89	1
17	254.4203391	377.2540482	-273.6385168	15877.62469	139.1465359	3851.702269	2697.886695	5793.5	2368.840426	73.23934033	2734.66803	164.1919459	736.7526323	284.4872434	1002.444157	1069.192805	-0.01757421394	0.008732702437	0.2460870425	0.005218623239	0.01076990437	0.01781957252	1	0.002869070431	-0.003642466135	0.7995337237	5	1
17	256.7219737	411.2167675	1169.790359	17260.10761	5658.853511	664.7793716	2074.176498	7875	1611.446809	296.5131485	3714.852785	1363.511449	237.3528093	253.2283823	1751.415371	980.2763229	0.06829336085	0.3354450952	0.04008638338	0.007781992534	0.02033010417	0.01113277874	1	0.05878217012	0.6543858393	0.119214492	49	1
17	257.3683034	20.62208579	2.289040197	10540.99448	997.365591	558.8921921	1238.15556	4044	5205.829787	56.66572426	1828.260747	224.9033304	118.3124878	167.5737823	686.2478379	3164.025035	0.0002228720397	0.09632276087	0.0528156975	0.006019799735	0.01658085211	0.008027750735	1	0.004079599425	0.1684350326	0.1376398933	13	0.9999995035
17	258.0229363	81.03507029	12.77495457	12859.93639	172.6833935	156.3145647	1663.570645	4629	2782.077778	45.27586338	2074.660314	133.661172	86.26742917	215.1790292	708.128717	1136.961822	0.001100894492	0.0144551842	0.01236428069	0.003551654923	0.0111923118	0.006461994224	1	0.001166916857	0.0005734659773	-0.005754865212	1	0.9999992431
17	257.8184106	126.2045772	6960.12422	15111.13356	804.316886	1352.069411	1999.352583	5897	3237.542553	1453.145814	3109.0921	267.8263656	437.1442192	209.5507611	1211.058973	2053.966117	0.460801381	0.05703532452	0.08642011489	0.02546294059	0.01480979969	0.03106439576	1	0.3671580592	0.08812314137	0.3582466884	84	0.9999999997
17	265.6784869	330.6707402	5639.867565	18526.60029	2013.458037	1409.345913	2238.290922	7466	12235.43478	1127.871561	3730.629347	538.8990249	398.1036531	251.166204	1543.52144	5219.922721	0.3059223588	0.1097615311	0.07699565728	0.0143352951	0.01436100672	0.02222481339	1	0.2455654117	0.1955935056	0.2922214057	75	1
17	277.3242147	219.4498427	-35.4251359	17694.66085	1867.875293	284.555265	1785.593892	6808.5	4123.755319	64.91910506	3381.96982	443.2870208	83.88049558	202.3323724	1336.635394	2083.603391	-0.002027241671	0.1063380736	0.01593631791	0.003773001421	0.01369781925	0.004583736026	1	-0.0001783171744	0.1876581266	0.009761083885	11	0.9984499973
17	278.317051	148.3166167	4367.040335	13996.86102	1495.020026	-100.0102259	1920.352851	5550.5	9288.795699	1058.737618	3217.761511	359.9773642	219.9028277	239.6832542	1245.735741	5637.648786	0.3076441694	0.1080156444	-0.007296519172	0.01957863923	0.01814377083	0.01752813654	1	0.240985598	0.1893776082	0.000482038171	74	1
17	280.5934814	182.3389352	5709.663484	12129.33503	628.3406871	1202.813172	2200.768547	4666	2830.40625	1757.336285	3819.900278	252.852197	520.0608265	282.1606741	1421.896999	2333.264172	0.4698449549	0.05077738931	0.09284347214	0.03583668774	0.02126980236	0.04707223551	1	0.3746403796	0.07556403777	0.3823178726	84	0.9999999998
17	291.3676951	494.5778209	-103.077226	16717.30182	2848.468647	986.3084388	1983.505403	6764.5	8679.648936	79.15878525	2602.744808	527.3795018	193.0114227	210.6673146	1097.978941	3161.346007	-0.006024180504	0.1771226224	0.05973505744	0.005261085984	0.01428363533	0.007179995826	1	0.0004206819884	0.3330833043	0.1635719373	18	1
17	293.4275784	135.2964922	-48.66183633	15763.06796	883.3150547	510.2509737	1960.847562	6018	7241.387097	63.69185485	2993.02389	252.8257509	122.7941917	266.9206728	1112.85072	3195.268595	-0.00309084442	0.05801104472	0.03198330768	0.004308914308	0.01380263022	0.006713886147	1	-0.0003369453684	0.08983213325	0.06308831912	7	0.9999989378
17	302.5099977	121.2095561	2703.25738	15843.19459	254.7665814	825.4069816	2167.602799	5730.5	6074.602151	504.8062317	2784.62467	189.9178434	252.7173026	286.783001	1029.640796	3178.010576	0.1696986099	0.01720869574	0.05423641033	0.01119692057	0.01268403512	0.0144891857	1	0.1363083751	0.00697323482	0.1781789429	53	0.999999881
17	302.5382805	164.2885949	-206.4443453	16328.2673	5323.397158	1867.482319	1793.665278	7424.5	11578.93684	100.6294918	2857.381085	1042.126513	379.2442078	221.4782433	1351.477838	5601.714933	-0.01293439751	0.3377587516	0.1150500075	0.007089507179	0.01950275861	0.01169876533	1	0.0003812693642	0.6617096989	0.3603883629	27	1
17	309.3826662	428.250602	3003.614168	18037.81515	1857.5351	2854.440331	2597.458811	7217	2525.956989	553.0111759	3078.317501	403.9606215	595.9636751	253.4085883	1244.737788	1415.871178	0.1643300625	0.1014575807	0.1550487718	0.01000856356	0.01274445659	0.01849157501	1	0.139957295	0.1815976044	0.5297849451	60	1
17	314.7742137	192.468609	3255.20223	19310.8702	3471.27263	181.9502405	1944.241175	8068.5	5256.752688	566.393995	3079.990451	672.7109237	176.7201003	323.2058225	1327.710298	2072.439303	0.1662261984	0.1760247062	0.01013341542	0.01031412893	0.01493868936	0.009670884704	1	0.1319726435	0.3287503871	0.03123828467	61	0.9999890203
17	316.3408524	520.2511926	18277.00383	17876.00318	1169.66547	-742.635344	1755.51791	7182	13202.23656	3478.013364	3375.615358	331.9164404	561.701785	289.0406223	1372.328591	6449.748065	1.02402905	0.07153137752	-0.03928880994	0.02941062218	0.01410316656	0.04182910431	1	0.8000370278	0.1119068962	0.05269573143	95	0.9999999482
17	320.7189972	46.5713089	-102.4985358	12158.95189	3743.449223	1296.357124	1511.734861	5449	5764.191489	84.04246891	2228.909547	685.0748025	213.0857054	208.6842135	970.283483	2703.389944	-0.009155435361	0.3056620103	0.1058034641	0.007962102711	0.02292720738	0.01341000092	1	0.002396018136	0.5960962872	0.3278708242	27	1
17	321.6693034	256.987939	4395.767817	14751.87978	2197.12003	108.3065163	2487.674611	6060	1618.1	2126.6361	6418.569896	1189.100831	288.943376	401.1929274	2704.911367	1584.723732	0.3139211526	0.1580412183	0.007815041317	0.03313280963	0.03927653313	0.02990959069	1	0.2474331695	0.2916261402	0.05638434505	76	1
17	324.158209	368.3694281	5753.664101	18704.65323	1294.511447	-4.243107818	2011.329515	7265	24310.86022	1285.803931	3893.287778	336.5152584	243.7097456	250.3171096	1511.462603	12852.56724	0.3046568354	0.06879138491	-0.0001913886864	0.0160177869	0.0123475973	0.01412154055	1	0.2387763475	0.1097978345	0.02276708764	72	0.9958061672
17	331.3488492	159.311865	2447.359438	14913.79613	1468.665045	2289.97465	2634.846742	5899	2755.744186	525.1565489	2461.841121	282.4340392	466.0487564	277.4309062	947.0108667	1360.293249	0.1672748645	0.101513213	0.1523795418	0.01448202967	0.01408907975	0.02007128889	1	0.1420792416	0.1816174914	0.5212153291	60	1
17	333.8458051	257.3692453	3133.326029	18047.74158	844.9712723	141.6554181	2711.044844	6866	2965.0375	723.815523	3780.90936	316.8561043	173.4189477	1060.985517	1447.962607	1636.592388	0.1751735576	0.05108844991	0.008355337346	0.01291962488	0.01586559089	0.0111363679	1	0.1376977774	0.07444759673	0.0218873307	55	1
17	337.1234293	26.82810136	-100.2124832	8395.241488	41.27265873	1855.894202	1863.995625	3059	703.7578947	73.35334711	1742.289136	116.2827287	416.576807	320.2787322	628.3372007	365.7813472	-0.01256543753	0.005048885082	0.2185851472	0.009811609023	0.01618455219	0.03197144605	1	0.004832178231	-0.01202104339	0.7052392847	5	1
17	338.411087	144.7715063	1109.555073	16898.6743	5465.07835	581.5724944	1603.820025	7852	7363.087912	254.4874595	2839.425765	1127.459154	160.6500615	245.9534044	1367.050658	3097.530079	0.06684090421	0.3292855905	0.03718388262	0.008566126023	0.02616397352	0.007979037993	1	0.05738241987	0.6417655285	0.1085653563	49	1
17	341.7610332	492.5706859	5477.127245	17718.95192	2829.975313	-34.56584272	2021.850925	7352.5	1683.967742	1127.14804	3462.082335	712.1599005	228.0127373	325.513026	1480.124372	978.2534064	0.3164250803	0.1655108206	-0.002070288428	0.01566128185	0.01760280856	0.01681659514	1	0.2487723578	0.3065057121	0.02302186833	76	1
17	345.2858376	208.003149	38.75448932	9010.755199	1331.596578	374.9822409	2055.199563	3574	463.6595745	68.29222285	3848.655562	625.8781622	149.8551426	307.1675909	1528.448737	363.6463056	0.004151024247	0.1570618569	0.04715489126	0.01024556367	0.03304411281	0.01346185935	1	0.007328338138	0.291835587	0.1214787753	18	0.9992803428
17	345.9241694	160.39069	8.789974509	14290.76481	3414.121309	267.5734436	2024.362251	6159	2139.151163	81.7199778	2681.635251	649.1356674	107.0684944	307.7110113	1117.169436	971.9529826	0.00068276772	0.2415630161	0.02057168115	0.006159668985	0.02157302114	0.007348552928	1	0.003532133164	0.4629501337	0.03212254001	20	0.8685724076
17	351.4264667	406.6719983	1191.884576	18085.16035	340.6208047	1879.742594	2439.413026	6689	20275.14894	277.1100999	3140.861722	196.7522865	373.5794106	237.2492294	1176.907902	7316.261458	0.06656834676	0.01833859106	0.103076258	0.008226527645	0.01062163457	0.01128051738	1	0.05889249337	0.01113261049	0.3237552849	32	0.9999999964
17	352.3119907	139.3177258	793.8395722	15487.78671	307.6441271	3261.357058	2305.438558	5705.5	19323.49438	230.6328421	2704.150665	209.317455	662.4496418	935.1351706	937.97482	8720.796789	0.05165082762	0.02217210791	0.2125641415	0.01011988101	0.0152296817	0.01786678056	1	0.05491408819	0.02243187527	0.6998504122	33	1
17	355.2427179	644.6318669	5829.79364	12391.28711	524.5629928	1090.858864	2177.874947	4845	1082.913978	1457.411632	3140.611138	194.9444521	412.878187	296.1783178	1167.693887	783.7770959	0.4832528208	0.04503184117	0.08952449755	0.02370655055	0.01486460815	0.0341786081	1	0.3848655607	0.0637267731	0.3736573604	84	0.9999999658
17	367.6988311	122.4925172	-73.86398094	14876.98596	360.2501977	184.2718027	1580.487141	5460.5	12695.30851	49.4753521	2936.866009	179.2735011	79.89054249	235.643836	1040.54447	6426.60743	-0.004928213509	0.02325089638	0.01155854544	0.004030799798	0.01265206759	0.004600465965	1	-0.003534347479	0.01846419617	-0.009562551098	1	0.9999938282
17	368.3804151	48.7493949	1629.980643	9873.293989	1535.277001	116.8415541	1830.967629	4180.5	858.2446809	457.4627215	2720.219633	484.101128	114.9829167	240.0797543	1103.572053	657.3012875	0.1654508075	0.1510475909	0.01131381978	0.01257967472	0.0243917809	0.01484604458	1	0.1312147051	0.2779668529	0.03410133661	61	1
17	370.5129089	616.7219819	1032.371835	15327.33864	5041.664593	511.6187054	1725.798619	7018	4819.536842	261.5245512	3023.719248	1070.840212	141.1789052	200.1039447	1420.356005	2469.212416	0.06767330059	0.3311006254	0.03388947877	0.008454847698	0.01822369464	0.008200448227	1	0.0578208133	0.645352273	0.09741812597	49	1
17	372.2872562	197.4841968	5460.47229	17400.11943	2909.909346	1238.150309	1930.866788	7241.5	12264.55789	1019.862747	2971.091106	643.8998338	369.4598125	214.0859642	1288.307841	5450.447654	0.310745571	0.1734822865	0.07233623983	0.01848588245	0.01774883486	0.0177094314	1	0.2496139133	0.325089907	0.279860814	77	1
17	376.064647	102.9894815	-37.40014655	14774.43701	1330.428598	892.1476913	1901.391855	5711	2357.054348	70.4047286	2634.22428	340.4009023	167.2112925	563.8076752	968.235233	1963.600211	-0.002826066482	0.09261454269	0.06138137723	0.00509597118	0.01725382014	0.01613010344	1	0.0022556177	0.1611691633	0.1664626646	13	1
17	386.7137869	37.74952986	3232.690182	10468.85009	147.0871485	-77.54096581	1732.80673	3930	870.0941176	812.4897982	2581.089501	163.6066863	174.8601034	519.1236882	944.9256396	673.4230897	0.3089690019	0.0128624658	-0.007515944192	0.02216951372	0.01945333301	0.02041616787	1	0.2411217773	-0.004250082842	-0.003969173058	69	0.9999999999
17	386.6472235	572.5222784	-284.2166996	15508.47509	181.6366585	3684.41882	2358.382422	5552	3175.329787	80.93410714	2989.921834	169.1824464	705.1749016	269.4670037	1098.257518	1623.005107	-0.01862216228	0.01284009922	0.2413476675	0.004582908217	0.01053900354	0.01547791992	1	0.001753300015	0.004569024056	0.7830440813	5	1
17	389.2221925	23.75486892	700.9593579	10580.05808	3386.991782	26.74857854	1087.635349	4819	12995.94118	169.6074278	2009.026564	635.7304467	81.40108718	226.3856115	877.1353947	4551.064204	0.06588619842	0.3102933261	0.002350309939	0.009536227216	0.02798458125	0.008230780464	1	0.05401317954	0.6020248083	-0.01314534224	48	0.9999998829
17	407.9816909	30.54743704	-1.952217268	8492.354854	1155.597479	190.9268714	2340.202567	3540.5	3164.186813	120.5226002	1745.475087	343.6286101	108.710267	1773.382282	724.5817849	2064.014303	-0.0002288719601	0.1414987468	0.0240196343	0.01436050645	0.03224592089	0.0152935787	1	0.002126445023	0.2594519975	0.03965827248	17	0.907892782
17	427.4890159	29.34761524	5135.339564	10781.45456	1169.898465	-269.5509288	1516.571764	4322	17101.36559	934.6181184	1967.690672	220.7660008	236.250839	184.5008808	734.05216	8047.709852	0.4678589764	0.1094052123	-0.02407988577	0.02464551417	0.0190949791	0.02491973949	1	0.3654273513	0.1911784426	-0.02080128638	85	1
17	430.6918853	236.3439585	5641.15181	17692.73491	302.9404028	30.13381479	2204.621026	6565.5	3351.591398	995.3324863	2786.657154	185.8123014	229.3831146	248.4443852	1061.889566	1734.581275	0.3215468154	0.01796075081	0.001855078022	0.01695060258	0.0106776621	0.01505990576	1	0.2516875528	0.006380305909	0.0316041416	69	0.9999963505
17	433.6992334	121.4393185	4389.302743	15103.41161	240.5408374	3347.258887	2499.588365	5658.5	7181.244681	733.9722808	2335.791317	144.3848209	558.2891198	286.3220002	835.1386006	2875.975555	0.2928027082	0.01480494545	0.2171844764	0.01645078571	0.01104856195	0.02902455111	1	0.2442293137	0.006838269353	0.77095641	71	1
17	433.3177024	276.5552485	8021.159942	16499.84485	868.1689871	1724.375096	2463.38376	6354	7685.010638	1384.870313	2765.338095	232.3436704	476.1581686	252.4320867	1087.049669	4082.73672	0.4977443257	0.0559711569	0.1035550847	0.02210931517	0.01127166174	0.02789468421	1	0.3973129838	0.08638341989	0.4260604145	84	1
17	436.2942046	259.4687487	26.11906008	8632.001902	1346.462882	269.7889203	2360.546212	3580	1835.305263	64.36519959	3584.168698	603.5286382	105.7796719	383.3313731	1431.051229	1797.463751	0.00380273279	0.1515272503	0.0326057684	0.009095122523	0.03570638472	0.01300166649	1	0.005983009591	0.2801161237	0.07075550553	17	0.9959301729
17	445.6519045	132.32705	2200.248388	13643.92721	4297.203081	679.1654174	1972.923148	6304	13463.02151	518.4896578	3052.32221	955.3963896	244.9171569	247.3107822	1350.467845	8770.44963	0.1613468062	0.3243347918	0.05246132587	0.01328315542	0.02185549815	0.01483834975	1	0.1324993689	0.6318800477	0.183005319	67	1
17	453.5672002	4.75089854	2553.187782	9265.721745	1379.849593	-118.6392509	1071.955457	3818	2547.257576	688.8249536	2374.608616	331.6982767	142.3412285	159.6996626	925.2358252	2605.180444	0.2753245811	0.1541794815	-0.01563740782	0.0202851054	0.02312190906	0.01838332773	1	0.2154927068	0.2831486053	-0.03390540609	76	1
17	457.5428129	172.3478914	-80.40916568	17162.49346	2920.308273	432.8304734	1475.563702	6935	6967.489362	71.25450373	2701.868904	568.3228129	101.0093109	203.2186099	1137.81083	2727.722528	-0.004724387867	0.1722036102	0.02586227016	0.004665005816	0.01716594314	0.005679849397	1	-0.0009824600285	0.3220019833	0.046299138	17	0.9994404062
17	460.3778881	142.3714967	2033.335295	12897.71406	1448.933668	1979.101438	2229.842768	5282.5	11334.55208	472.4985415	2678.395067	295.2394273	460.3839543	244.1797863	1007.327655	7682.241824	0.1585014468	0.1118190658	0.1508415655	0.01232436162	0.01571447191	0.02280698455	1	0.135189185	0.202566469	0.5143034036	60	0.9999993176
17	472.5729373	65.23720438	681.6426011	10391.47741	494.7951833	1007.491369	1819.246563	3938	2125.585106	162.5342033	2114.249287	155.9769354	241.5751275	215.0624111	763.6616387	1303.906433	0.06526574526	0.04598076738	0.09583302421	0.00928718607	0.01560787597	0.01752700238	1	0.05762082926	0.06715425034	0.2995197679	36	1
17	514.8745232	590.1192666	665.5043532	12118.64106	1250.446905	2489.612466	2015.129792	4808	1230.541667	161.8806181	2566.853095	295.4246163	565.6089165	242.2438912	980.038895	1023.327873	0.05471587925	0.1028016298	0.209175017	0.008410457608	0.01572792791	0.0198265785	1	0.05783096594	0.1863795673	0.692197244	41	1
17	532.7636784	32.09739952	603.3518415	8435.833235	2576.416335	244.998193	1273.876175	3844	1067.041667	140.1827792	1865.863388	575.589056	113.2666594	186.9339632	824.3380447	753.6747437	0.07203441899	0.311016976	0.03095801494	0.01178608285	0.02888298033	0.01211797344	1	0.0608469848	0.6043803012	0.08741969821	49	1
17	542.2607914	78.55740123	5138.58563	11190.23592	1092.148071	904.9120847	1678.497127	4536	9127.734043	973.7633495	2036.686377	242.2694213	325.0981117	199.3394146	799.7455706	4848.999323	0.4629953844	0.0996041652	0.07631600385	0.02703996382	0.01448599391	0.02989067801	1	0.3685661398	0.174416327	0.3255287128	86	1
17	547.234307	186.4596237	2264.584495	13167.85208	3121.642572	68.86461823	1848.986565	5693.5	3558.139785	512.9674086	2736.847603	657.5014638	170.602159	227.1642793	1146.00065	1926.80706	0.1747609893	0.2382066477	0.004668345815	0.01390409681	0.02019955919	0.01421890305	1	0.1388601067	0.4550786986	0.01687436177	64	1
17	554.9115745	116.8912603	820.3276638	12746.16895	3929.775531	384.6088278	1328.736516	5641	7960.072917	211.2849874	2632.39892	783.2776174	125.5425984	208.5877552	1124.385163	4722.977547	0.06369083118	0.3144448803	0.03110408028	0.0100563004	0.02581257504	0.01144041147	1	0.05434793029	0.6113858731	0.08615272581	49	1
17	568.1580498	164.5503561	6417.571511	13035.80995	2183.836528	-253.9268567	1643.909776	5518	8124.57732	1029.956747	2250.862781	380.8056655	267.7972321	238.0160224	908.3378553	4371.168474	0.4848677464	0.1666482012	-0.01873418046	0.02600141334	0.0160316679	0.02329996554	1	0.3796706707	0.3077716217	0.004032331598	87	1
17	571.2406264	134.393263	5615.995665	11467.94652	689.6366721	-226.1882389	1735.484015	4485	8836.126316	1174.403866	2217.547947	168.8765771	208.9805797	190.7175116	802.7391474	4799.784725	0.4925219777	0.06028346179	-0.02039543617	0.02342064874	0.01642349928	0.01890165722	1	0.3845633409	0.09126565143	-0.004431166931	83	1
17	589.6913979	544.5284625	13134.74563	12838.61993	231.5735007	-680.7711596	1690.582511	5028.5	8433.302083	2782.556459	2752.904232	139.2468883	495.0614821	249.4540852	1016.607358	4859.591129	1.020690417	0.0191627359	-0.05041625052	0.03699104099	0.01181808173	0.0446292502	1	0.7961507399	0.005007226762	0.01117461936	94	1
17	598.1342637	260.4587863	-1.078589124	13276.91899	2062.593528	402.9897105	1635.169528	5371	1101.442105	63.80776387	2487.747823	408.0021503	92.76711097	211.0497233	974.1375679	614.0770399	-7.265637974e-05	0.1551121702	0.03049474521	0.005419590758	0.01476499741	0.006812160568	1	0.00283008219	0.2873561432	0.06270120383	17	0.9993243078
17	598.8794023	307.334223	3626.361001	12313.46766	2805.505751	877.761606	1987.024169	5317	6549.431579	904.4483988	2954.218886	691.5175716	316.3588607	223.1011515	1253.126113	5145.794614	0.2944371766	0.2309508081	0.06978137995	0.01701488872	0.02138922841	0.02904048868	1	0.23718488	0.4419963001	0.2696745798	79	1
17	599.5739823	110.6151202	2941.965546	9922.797622	1647.020306	635.3466471	1682.058998	4146.5	13546.45745	572.3975819	1713.279994	291.9828337	212.2479675	192.7508899	680.9530914	7045.859697	0.3026323845	0.1642903205	0.06310368918	0.01759436169	0.01896522952	0.02116257327	1	0.2425198948	0.3061202462	0.2456211806	77	1
17	599.6933522	224.429116	-135.3414637	13255.9872	717.273277	1534.691382	1826.492676	4916	8776.308511	60.42600717	2365.275174	183.2361256	291.0213491	209.6734661	830.1934888	3989.163607	-0.01045660295	0.05642758194	0.1165462745	0.00532381565	0.01457505138	0.01128266322	1	-0.0001939508342	0.08929956752	0.3543294074	9	1
17	607.5703237	206.3792887	2211.821132	11977.25266	136.4966805	82.27282177	1955.85508	4415	2157.468085	473.8183743	2412.230891	140.5348193	157.1635524	234.6259868	859.4672212	1325.383659	0.1836864646	0.0107508774	0.00733908026	0.01296297907	0.01293642464	0.01494185944	1	0.1439244335	-0.007689335038	0.01862832704	52	1
17	610.7585363	44.82962821	-80.62015895	6882.991355	102.78203	1462.539261	1305.358151	2543.5	2445.021053	49.94298314	1212.689908	104.1255595	293.3290845	148.3737768	434.5276899	1268.753266	-0.01145472292	0.01576796931	0.2114163535	0.007728422559	0.0159715789	0.02056472898	1	0.005299975453	0.009560526682	0.6811055986	5	1
17	633.5695381	446.6587864	-24.31125935	10249.60976	1710.742356	626.0238699	1732.836522	4157.5	769.7578947	61.81842275	2854.289298	513.3945721	190.2274409	190.2513502	1148.659025	712.9942961	-0.002913841575	0.163590133	0.06274742017	0.007013510953	0.02125098713	0.01263722713	1	0.002944315341	0.3056328757	0.174155808	18	1
17	640.6614248	196.3039517	10416.85834	9881.677482	1071.093216	-542.1815376	1598.602839	4169	1998.576087	2068.842097	1942.476202	240.5463554	397.193379	236.9579733	782.3028381	1333.152755	1.056346322	0.1137459209	-0.05910468446	0.04128708644	0.01975140369	0.04613038783	1	0.8243767192	0.1970793934	-0.006766096672	96	1
17	642.348771	123.3977632	1419.793732	8716.329365	1346.576258	1195.817622	1693.693542	3588	3402.842105	294.6225473	1627.278438	284.9041729	270.0562508	202.9263832	657.1640772	2140.667515	0.1617858788	0.1608155823	0.1372413935	0.01385559681	0.02200380359	0.01926293278	1	0.1372668078	0.3018249909	0.4699924434	63	1
17	649.414044	351.480302	3355.31957	10906.69108	2552.779772	761.1651759	1905.866062	4842	6345.875	826.5753292	2533.980345	581.4037202	273.7577828	266.4606392	1074.21507	4877.318375	0.3031602464	0.2368780905	0.06720595081	0.01991121119	0.02483721202	0.02831435617	1	0.2438982291	0.4539487761	0.2630041133	79	1
17	650.9059168	290.9645327	1981.93771	12071.42019	1953.801434	77.84805712	1723.339748	5082	4611.290323	418.0066569	2623.636154	405.7625177	141.7845018	196.9807708	1011.3207	2391.196292	0.1606524315	0.1629631441	0.006922121316	0.01136215689	0.02039559656	0.0130712029	1	0.1272558341	0.3020889023	0.01828251156	61	0.9999999999
17	655.8570597	669.479885	1970.238129	6666.3913	1567.04947	388.9468752	1427.004321	2931	1915.688172	428.1799829	1439.1232	343.8650557	154.1136061	187.4357958	616.607706	2578.688683	0.2941397097	0.237925691	0.05621423045	0.02256483286	0.02676219756	0.02641219167	1	0.2360649077	0.4557618183	0.2228906524	79	1
17	658.2491076	304.3954383	778.0177895	11700.36586	671.8565969	481.5724763	1810.678061	4448.5	6638.619565	179.5547605	2204.683604	188.5899796	153.3258241	191.8715913	812.8646316	4010.037329	0.06781508843	0.05870002424	0.04119298466	0.008884903847	0.01534885427	0.009898265643	1	0.05590485186	0.09130434174	0.1113187784	35	1
17	711.7791391	84.81596047	881.5530502	5678.327715	2240.724162	-30.4027068	942.9341315	2751	6624.2	182.2203029	1152.722382	433.1799079	75.68340204	147.5658315	520.5707071	3973.224283	0.156029394	0.3865877064	-0.005276500267	0.01624766159	0.03572763856	0.01411182153	0	NaN	NaN	NaN	NaN	NaN
17	734.2334958	522.7379543	1062.467185	6410.241173	968.7293707	64.56657083	1654.687026	2688	238.5368421	289.3323652	1817.62327	292.4432596	106.9510737	183.5947511	718.0594317	184.9842898	0.1665208193	0.1516338598	0.008855428823	0.01975708163	0.02220567144	0.02110680322	1	0.1318865799	0.2790789424	0.02585378463	61	1
17	738.2208543	131.4690019	894.3432642	5408.565474	1630.615015	215.5712101	1081.742756	2462.5	2849.322581	205.1059397	1129.938003	356.6484424	105.8162694	180.0165184	500.6194322	2238.208766	0.1624977841	0.3032270353	0.03915525177	0.01973624201	0.03106946798	0.01983963245	0	NaN	NaN	NaN	NaN	NaN
18	32.35481171	194.2787871	3931.211116	8591.467853	932.2457413	-277.6364615	1232.432031	3492	18400.42391	872.0014351	1706.793707	198.1830845	184.0821931	136.9105899	661.3865201	9239.312933	0.4591145922	0.1105133079	-0.03314758338	0.02925111471	0.017935172	0.02404020313	1	0.3579460711	0.1931743938	-0.05418226518	85	1
18	36.87903839	278.9449672	6783.240079	9915.898122	983.6695252	-452.9953056	1524.103206	4048	11706.61458	1325.598062	1872.569175	214.987501	293.4643644	177.3297004	721.0476879	6329.073793	0.6870587776	0.105488389	-0.04142406208	0.03210485679	0.01584597134	0.03230099958	1	0.5360237202	0.1819810806	-0.03069830506	92	0.9999999998
18	43.42868993	251.3557519	1516.657023	9621.737744	451.0987394	1301.228257	1745.880317	3650	2656.659574	338.4272177	1995.654752	162.0057635	330.9996506	197.6049471	737.983309	1597.801632	0.1526976721	0.04970750708	0.133150052	0.01647414722	0.01428720875	0.02433219013	1	0.1288189359	0.07564268139	0.4490631411	57	1
18	61.67448223	200.3340471	3158.808721	10842.04963	116.4459906	679.0868666	1678.993398	4035	3077.43956	593.9569785	1857.004325	124.6352887	240.9217343	207.357778	661.3438834	1465.269131	0.2908434955	0.01031534631	0.06221662472	0.01896334801	0.01242065488	0.02111505917	1	0.2317798848	-0.007177738803	0.2333738793	70	1
18	69.60351226	395.3775561	745.4026915	12540.57656	632.3379585	1142.588315	1877.883842	4718	10387.61957	186.7325648	2395.19238	145.6379946	222.4265135	193.5769752	849.7379133	3825.121798	0.05860937648	0.05218224322	0.08907636164	0.007824018274	0.01258168958	0.0148971869	1	0.051986136	0.07958054938	0.274839831	36	1
18	70.27980858	133.5279607	42.7885136	7863.602374	1236.269204	192.49739	1157.790361	3211.5	2739.806452	50.70040216	1355.52707	222.1847384	73.56523267	198.3853365	523.2821737	1143.03979	0.005452687124	0.1594163461	0.02481862366	0.006879670793	0.0195243165	0.008962913264	1	0.006803800794	0.295918091	0.04448437968	16	0.9970317333
18	70.62380648	689.3384304	499.6102558	7131.178836	2339.278701	-37.53253628	999.0613927	3250.5	15109.83158	105.5537287	990.4137687	303.3052194	80.58963677	187.5665919	417.2236073	3727.418406	0.07179014738	0.3245329408	-0.005434072914	0.01113429977	0.02269272757	0.01154661485	1	0.05822844158	0.6307356229	-0.03816286358	48	0.9999999839
18	71.30484632	410.5129518	610.3414171	11968.74711	1098.280265	2365.425641	2087.720734	4695.5	5566.384615	131.9117779	2091.828103	219.5891658	490.0232248	187.1167307	782.283858	2884.387471	0.05131084477	0.0909495761	0.1994294728	0.007428576326	0.01360686912	0.02325481119	1	0.05436728662	0.1619663951	0.6571501939	41	1
18	76.61435942	295.5007971	-12.83142285	12480.72537	699.6424472	165.6546662	1593.332282	4646	6857.505376	50.05233367	2471.510069	187.003202	85.38804195	194.184217	891.3945428	3412.21759	-0.0009552990636	0.05767866425	0.01359959987	0.00410305058	0.01282739242	0.00683540532	1	4.450799502e-05	0.08856947352	-0.0001321863534	6	0.9865218596
18	79.3762354	557.0869592	-72.71824625	11263.09096	4520.461071	111.1251726	1445.497488	5461	28179.16842	82.18972857	1932.244803	815.508081	79.75591146	269.2064051	901.5540187	11052.6563	-0.006944026161	0.4148093163	0.01011086266	0.008452832557	0.02415834735	0.007834744734	1	-0.001565923728	0.8151636421	0.001399142794	28	0.8906607609
18	81.71348036	162.3974153	-15.75395525	10207.38534	974.4406971	498.1931839	1208.084994	3902	7075.55914	53.88115387	2079.598007	206.8308901	127.771189	170.9327213	757.5084937	3641.845222	-0.001367435736	0.096117289	0.0491542116	0.005940215608	0.01618838848	0.00970607102	1	0.002574037345	0.1679064179	0.1245792982	13	0.9999507335
18	88.17279001	359.6089572	13865.70629	14047.53531	849.7153059	-994.3873101	1801.450246	5597.5	13606.30851	2693.240271	2687.334306	205.3126972	491.955442	232.9640776	1022.608026	5488.399342	0.9942241051	0.06009752558	-0.06693878803	0.0390100697	0.01274494741	0.03933068441	1	0.7746240155	0.08786204534	-0.05043592104	95	0.9999999175
18	89.3724873	202.6630093	-96.24209329	11399.13873	148.2756937	1244.310421	1836.581462	4205	9756.242105	51.6122671	2254.155721	140.5428672	288.7087539	193.5791981	805.8845264	4893.283536	-0.009038982052	0.01326667209	0.1106173438	0.004886657631	0.01360798755	0.01469089265	1	9.913461425e-05	0.001284852926	0.3322998727	4	1
18	89.70826566	235.4430466	-97.90538819	12511.72805	3729.988609	1365.289154	1692.579602	5652	6089.925532	91.70539583	2355.209669	736.5240641	257.2364218	218.038299	1014.153203	2829.803683	-0.009073645495	0.3024299007	0.1062575435	0.007974387	0.02140561725	0.01081792351	1	0.002461863891	0.5895336905	0.3293272324	27	1
18	96.35975182	373.5935682	10939.38524	15460.01966	829.7631923	-618.7437367	2273.851889	6021	25982.2234	1505.431241	2028.751195	179.3097204	381.0803231	245.9820398	758.2632614	5384.664988	0.7180237958	0.05621983786	-0.04037281628	0.02218098287	0.01142877026	0.02665648981	1	0.559914307	0.08166698123	-0.02201012959	91	0.9999999993
18	96.59440657	502.7050392	-35.55350717	11651.86078	126.6461785	652.097691	1768.719971	4275	4010.765957	44.93090457	2422.555127	131.1593543	136.7583212	192.7438758	842.758384	1800.759884	-0.003449164653	0.01186977871	0.05790270028	0.004294732928	0.01238999043	0.009525654642	1	0.0007703215471	-0.00323717019	0.1508759937	3	1
18	109.4078973	236.3771898	981.4618074	16505.02677	359.3852481	1454.281344	1836.722568	5919.5	22867.71579	194.3767723	2282.272838	164.9009754	264.6242579	226.5179601	834.2380527	6797.659709	0.06058726691	0.02136030818	0.08854269595	0.006655139088	0.01068415963	0.01181072174	1	0.05321199492	0.01684144031	0.2721510215	32	0.9999999999
18	121.652627	79.49665317	-103.933541	7988.253952	786.7892859	1687.352606	1373.60415	3133	4461.691489	62.40460076	1498.748932	169.8828254	335.8273676	172.0983998	566.8334972	2195.767654	-0.01259521369	0.09890288449	0.2087704533	0.00840650009	0.01669955952	0.02379087013	1	0.00499526237	0.1786426589	0.6751665499	15	1
18	125.1530352	220.7975439	4422.319806	15102.43033	1545.434575	-163.891989	1621.125688	5922	12536.84211	868.5549354	2839.730715	332.3037603	210.2002362	200.1586926	1101.493871	5253.817087	0.2932273053	0.1037576412	-0.01088513352	0.01720477271	0.01336106056	0.01478927586	1	0.2293915233	0.1806450658	-0.01544322313	74	1
18	129.7485593	25.87780426	511.1202723	8444.350206	1883.237149	616.4944833	974.745224	3573	4206.221053	102.1121756	1021.434039	274.8372947	117.9347112	156.3017383	437.2075344	1633.173514	0.06159914033	0.2223389617	0.07298699933	0.009710839585	0.02008462125	0.01263986511	1	0.05478764847	0.4252969616	0.2269237538	47	0.9999999987
18	134.6515954	62.35823569	10.51440327	8284.909148	525.6743505	201.8798923	1176.640067	3125.5	12203.46316	44.29882693	1687.081244	144.2257913	80.26880062	160.1220909	603.185039	5889.925647	0.001166239211	0.06234682557	0.0259887837	0.00567400454	0.01905035573	0.008151812438	1	0.00262043237	0.09845228743	0.0434782059	7	0.9896056509
18	143.4756425	16.27286255	18.63320656	8556.423075	1298.205764	144.8473175	974.5043582	3386.5	11587.01075	49.50007493	1201.799389	194.8263784	67.39976192	142.1403556	449.5574825	3724.033191	0.00211106607	0.1507347228	0.01718730306	0.006329270299	0.01996257824	0.007628017442	1	0.003567714223	0.2780225487	0.01691053607	16	0.9998146772
18	145.7430135	105.5111096	-89.59780127	10437.22982	1084.939038	1054.173287	1652.995224	4150	20441.75532	60.14125281	2083.636377	240.8130177	216.4568326	178.124159	776.586543	8256.081383	-0.00905767921	0.1027078628	0.1007963166	0.006473619999	0.01895832612	0.01507786477	1	0.0002293212676	0.1829691857	0.3020224531	14	1
18	145.2890036	127.4669671	2024.555957	12978.16516	1891.745466	36.05567903	1629.110789	5196.5	3011.957447	381.763766	2227.642334	342.3121649	134.4583507	230.2498191	849.5141966	1191.888083	0.157153145	0.1472608806	0.0026256619	0.01323180814	0.01936026435	0.01079861066	1	0.1240646423	0.2700134872	0.001932527675	61	1
18	145.2673361	239.5665405	2251.503067	13973.84082	4402.890193	687.7222641	1981.842362	6413.5	1947.074468	581.6704347	3207.798539	1039.598565	222.6794356	290.7325156	1447.582572	1100.353836	0.1616122888	0.3101643795	0.05024131331	0.01432146699	0.02226186641	0.01439448316	1	0.1324196559	0.6029754167	0.174779263	67	1
18	147.3079866	388.310446	5001.271457	16264.61794	2599.019565	-139.738308	1930.808718	6689.5	8653.107527	970.0371434	3024.794239	527.8642614	205.4761382	298.6231492	1239.360481	3859.157822	0.306243472	0.161858021	-0.008250650288	0.01408417112	0.01473789977	0.01412791608	1	0.240322487	0.2989097553	-0.0008849747339	76	1
18	154.6509328	155.5111222	838.9068749	11985.35982	267.2484573	482.6464392	1922.247786	4447.5	21361.58065	210.4881757	2394.800589	148.7132508	130.0800767	221.0974048	840.0122145	8673.32334	0.06665072838	0.02338655173	0.04187277758	0.008690671012	0.01378211064	0.009737864009	1	0.05471048517	0.01947392101	0.1119239006	31	1
18	157.1915437	463.1188384	971.0678883	16553.26552	3915.81995	1465.491131	1662.411866	7047	8489.979167	220.1480415	2879.900042	750.0296144	318.7675122	188.3974976	1232.245873	3720.39752	0.06043945646	0.2421632058	0.09020540762	0.008122282013	0.01633566633	0.01169992437	1	0.0552712224	0.4661816787	0.2871492869	47	1
18	160.50684	228.7090095	-257.9226416	13885.68041	159.9231742	3204.78205	2238.585142	5053.5	3846.357895	86.59456305	2749.912792	159.748752	607.9854408	264.4996491	968.3495619	1571.662001	-0.01710334204	0.01213922533	0.230430522	0.00652378218	0.01332138261	0.02116618838	1	0.00217162145	0.002793920614	0.7455370939	5	1
18	171.6476545	126.4902368	-237.4364514	13545.71428	1279.8404	2938.092325	2022.477512	5274.5	5992.148936	73.26181336	1948.937069	220.5107596	438.3653613	238.6524169	721.1860955	1934.520962	-0.01800143481	0.09306831204	0.2158716323	0.005846712708	0.01399301806	0.01614904034	1	0.001200639911	0.1670112442	0.6982841273	15	1
18	172.6796577	382.4466972	-1.132616792	14985.50772	2348.289748	917.2667234	2412.616045	6142.5	1642.829787	70.9091415	2436.53629	386.9290035	172.6940368	247.5095016	940.3049979	971.9385865	-7.629714978e-05	0.1615050242	0.06175769629	0.005141492468	0.01341466974	0.008520610319	1	0.005080039773	0.3013500998	0.1712909377	18	1
18	173.3432226	32.37437403	575.3869642	9450.713291	1014.050853	774.6503749	1203.957499	3685	19584.76842	142.3874671	1366.623001	149.4921999	144.7320054	172.0006225	487.0725108	6993.423401	0.06156098448	0.1082028179	0.08118664585	0.01014761862	0.0161805997	0.01119941778	1	0.05426892201	0.1933126538	0.250533334	40	0.9999980857
18	173.1298288	58.59350503	2537.290452	9022.963943	1433.927197	-104.9483212	1213.192747	3713	2966.063158	631.0946018	2132.305169	365.1612087	156.3694039	172.3975297	850.654862	1936.666146	0.2839584014	0.1540305499	-0.01302083125	0.02058449983	0.02215334141	0.02083000663	1	0.222443678	0.2829012667	-0.02286186956	76	1
18	173.7067774	452.4732298	1123.742992	17765.83797	1956.199646	667.8979771	2097.179195	7040.5	23118.36842	215.5134027	2394.849654	355.4543425	148.662605	199.5828892	944.7970546	5520.350137	0.06360963483	0.1093212048	0.03762568319	0.006812159848	0.0121373765	0.007132528436	1	0.05282949665	0.1942083386	0.1001177965	39	1
18	174.1893968	200.7955357	-78.49425375	17583.50328	1083.874569	502.8855366	1752.123909	6632	15984.61702	58.99105602	2489.692479	293.9547348	114.8605196	225.616863	982.893555	4028.14234	-0.004868821541	0.06317994025	0.02847434575	0.003312140293	0.01306298031	0.005355481437	1	-0.001928834285	0.1002446155	0.05073874236	7	0.9997080003
18	180.826053	80.43717454	654.3757257	10701.67036	2353.679595	376.3293274	1653.991782	4575	28492.54167	171.8398722	1692.237221	361.0389964	106.7065096	220.1159825	681.0452243	10313.92184	0.06160304822	0.226109857	0.03643055686	0.01003614237	0.02143632346	0.009949976573	1	0.05226129482	0.4318171681	0.1004195663	46	1
18	189.9615375	32.5918317	2454.615634	8874.660142	1973.889705	447.7354933	1345.087793	3862.5	17557.05376	418.9649466	1420.234093	319.5756253	173.1084387	162.0829942	584.9378285	8249.785703	0.2769499759	0.2218691999	0.04762764644	0.01715367705	0.02147986748	0.01923381437	1	0.2218363218	0.4228728447	0.1885155762	79	1
18	191.3974044	116.5456408	-129.6396571	10088.28417	420.5096398	2272.959909	2390.521526	3860	1759.129412	103.568765	2302.809273	163.5065459	501.3011824	242.2304618	838.1753846	1148.741556	-0.01207176614	0.04113112437	0.2287060335	0.01296228685	0.01675855651	0.03129916809	1	0.006265609417	0.0617163228	0.7419353244	10	1
18	194.3592248	102.3215561	5956.244362	13312.50098	1277.179625	987.4793221	1863.60005	5258	18470.19767	1111.979292	2302.729581	213.946304	353.0246841	212.0944567	861.9234345	6130.998324	0.4435166095	0.0995571728	0.07145915281	0.02441223609	0.01439119956	0.02592419995	1	0.3529538825	0.1742280268	0.304222974	86	1
18	195.422245	253.2900775	14207.43246	14106.0135	327.4150125	-751.7823846	2074.273796	5420.5	9156.308511	3942.675274	3850.30784	200.8473761	639.2224358	290.9932627	1450.620805	6736.165487	1.019141141	0.02550186318	-0.05079031233	0.04188982346	0.01813635462	0.06198945091	1	0.7949689842	0.01789902874	0.009788754253	94	0.9999999998
18	197.5795937	315.8363648	1247.897622	20044.59964	1213.133025	1988.453802	2144.014021	7566.5	8200.114583	210.4050097	2978.697549	326.4560798	349.4830442	230.7338363	1170.806673	2649.477831	0.06194972332	0.06002364487	0.1002174644	0.006030273077	0.01215022449	0.0104501719	1	0.05545961496	0.09587709792	0.3145390507	36	1
18	199.4283683	200.7947115	5002.172154	17072.44665	2672.393344	-112.2055918	1769.888225	6966	6257.180851	940.7059582	2934.192534	573.2436982	228.2099201	231.3412987	1244.820476	2655.548118	0.3036592573	0.1609294659	-0.007307308446	0.01445652572	0.01545299398	0.01549447736	1	0.2383540204	0.2970581114	0.001750853384	76	1
18	200.351658	139.4886163	13346.75202	12625.85118	1349.793346	-943.2539671	1799.392438	5321	3358.075269	2793.429471	2687.723677	305.2181929	551.9180849	229.8961567	1065.61261	2065.162954	1.039447631	0.1072631528	-0.07292874045	0.0398450042	0.01668342724	0.04830017235	1	0.810098131	0.1835048676	-0.05881949261	96	1
18	200.0997742	380.7777103	-202.3590508	13528.50785	46.27600414	3306.251023	2586.213689	4983	983.7263158	85.29301799	3114.004823	145.7956492	726.9554466	345.5997023	1094.90828	603.5696551	-0.01433910033	0.002986702598	0.2364453447	0.006198632781	0.01193285529	0.02607962567	1	0.004675385997	-0.01564844618	0.7666284952	5	1
18	203.6634486	588.4991603	6585.945643	13494.04243	3168.454774	-321.8046832	1938.116451	5978	7964.457447	1269.2157	2717.338643	595.0951143	267.6038927	209.475985	1135.143416	3879.38065	0.4846895361	0.2338381355	-0.02116593369	0.02004359344	0.01695836295	0.02251598991	1	0.3799867464	0.4444128446	-0.001613136721	88	1
18	206.6090883	169.386484	24.54844548	15209.98606	1386.833584	298.8513293	1918.068176	5801.5	1628.15625	59.91102527	3117.109221	358.5734481	100.6808225	256.2863241	1192.335176	735.8638508	0.001471789783	0.09429420768	0.02111366741	0.004438799762	0.01442951686	0.006259276319	1	0.002815805652	0.1633037962	0.02799816795	11	0.9136384748
18	207.6027579	64.34007542	4419.268421	9721.448088	2948.917063	-233.0063022	1357.48346	4531	5723.592593	1069.92387	2289.596028	712.3702194	204.3199844	167.5929215	1027.038282	3884.777844	0.4368932657	0.3020710845	-0.02358673798	0.02903868319	0.02693500216	0.02254527284	1	0.3429814066	0.5833245626	-0.01811748182	89	1
18	220.5889869	118.5895923	-161.0381285	14553.6657	807.3706548	1669.285016	1885.842013	5403.5	7312.430233	66.58567744	2919.879357	231.2456684	329.1532038	204.6434658	1072.75964	3489.764359	-0.01098021468	0.05401942121	0.112494283	0.004934677279	0.01322315277	0.01189225611	1	-0.0009111680958	0.08427331961	0.3400683547	9	1
18	220.4557987	179.299299	-215.6368324	13467.3268	157.1207185	3164.052574	2349.697467	4845	3483.494737	82.13699745	2794.263006	147.6860765	669.3629378	218.0682137	967.3846667	1652.539483	-0.01656167131	0.01155294176	0.2344940139	0.006178269876	0.01246015932	0.02158792465	1	0.002875887437	0.001727412222	0.759716412	5	1
18	221.1775615	64.48840248	2867.242966	9936.94426	1554.158617	-103.541622	1488.083588	4118	9057.3625	771.6487666	2583.630794	392.7222883	166.7953667	214.5526487	1015.434576	6209.315738	0.2870534903	0.1523620969	-0.007898017176	0.02704175711	0.02315869365	0.01847453996	1	0.2252140156	0.2796582486	-0.004470906558	76	1
18	224.2325685	94.79177197	3894.028561	13354.23363	1994.621083	-134.3925849	1623.884045	5459.5	10266.38947	769.768229	2484.4686	402.3184724	187.4391968	201.2625476	976.1339301	3745.214814	0.2912272811	0.1513709627	-0.00943022066	0.01979419944	0.0174920075	0.01451753632	1	0.2283694806	0.2775802256	-0.008862452747	76	1
18	229.9708156	37.62592965	659.2572681	10277.59487	1134.957989	308.1641629	1300.616578	3977.5	24518.20213	162.3589061	1839.043441	227.5724421	103.0235978	180.3057463	685.9369398	9413.572467	0.06296199822	0.1105359786	0.03059518756	0.01011060877	0.0186144664	0.009919988357	1	0.05183986757	0.1964604608	0.07566023113	39	0.9999999478
18	231.4831085	108.6298792	-159.8545766	10579.46128	506.5707255	2561.131017	2644.696664	4174	9737.918605	103.70754	2003.912871	206.2792633	479.6149337	858.1784011	724.0301289	4090.571498	-0.01463281388	0.04579343277	0.2398042318	0.01091405463	0.01994400018	0.02187936349	1	0.00507982841	0.0715610553	0.7799965112	10	1
18	236.6765197	389.3463234	-15.00922954	16447.85417	1036.541709	270.1181824	2259.3978	6131	5161.182796	52.69583218	2801.26823	268.363772	85.08180169	264.4293037	1060.725668	2358.204844	-0.001045796748	0.06434668347	0.01760874391	0.003575280758	0.01219692156	0.005345595933	1	0.0003169790602	0.1022641909	0.01401817367	6	0.9561418492
18	237.4731447	725.5782046	1784.107303	10683.19495	3221.443302	-25.29726054	1541.894339	4812	10032.875	300.9344974	1773.203241	516.9942127	120.7225643	214.5712863	762.1411999	3448.94726	0.1615610293	0.3034073985	-0.002040601649	0.01211555565	0.0201230883	0.01200677912	1	0.1286487032	0.5875779041	-0.006666407547	66	1
18	240.4758166	170.3439772	7792.681056	17050.58418	311.5026233	1672.775613	2217.02734	6404	7219.93617	1474.620938	3057.350828	188.6926366	490.0717807	262.4805986	1149.872313	3204.595758	0.4639605211	0.01954634095	0.09469132328	0.01802362047	0.01177407825	0.0277484009	1	0.3698655423	0.0120919766	0.3860571094	82	0.9999999998
18	249.1106103	60.40851087	2090.345559	13052.50455	108.6968524	646.010165	1837.526805	4752	2392.244681	429.5040255	2334.46854	165.6226743	202.7754595	222.0975787	810.358343	1008.531944	0.1645569689	0.008486610696	0.05147437017	0.01277952564	0.01444792299	0.01371355147	1	0.1320023186	-0.010845504	0.167061269	53	1
18	251.3257504	214.3377346	1212.24125	18598.38752	1114.2789	730.2788313	1905.189145	7070.5	9719.10989	291.0939297	3557.032297	323.1233082	194.9032002	309.1210987	1363.715211	4195.839861	0.06729218669	0.06196486042	0.03937594256	0.006469684736	0.01176124674	0.007466532204	1	0.05539786857	0.0978919205	0.1050399032	35	0.9999999983
18	255.3809938	125.577861	-163.5220658	16700.97867	5490.415234	872.2977178	1780.316982	7519	28240.73684	79.68729096	2404.699323	843.3262631	176.5552453	224.0905177	1094.494362	8493.155937	-0.009453562441	0.3336905313	0.0535006561	0.00558463884	0.01814737824	0.008234932076	1	-0.001245648777	0.6514800455	0.1477566269	26	1
18	262.2937498	44.75691172	730.8426496	10729.32992	548.2196244	1023.053907	1877.005881	4065	2683.351064	132.0100389	1553.065839	160.8040491	188.1216274	228.2126691	575.1422267	1031.733406	0.06944444077	0.05188191012	0.09417465315	0.008651252052	0.0139214382	0.01342725631	1	0.06083554252	0.07909656411	0.2949815892	36	1
18	269.8011562	591.6511278	-127.7939151	14954.71416	6762.750263	164.8944519	1877.897583	7484	30704.24211	94.06187652	2583.238758	1182.812876	89.75309433	261.3171574	1262.424346	11127.5542	-0.008783527666	0.4559391899	0.0122770697	0.007325798835	0.02201671473	0.006376892118	1	-0.002472661616	0.8989282833	0.0102091092	28	0.9978617047
18	271.6798254	149.3347	2667.710623	14589.26297	228.2938108	75.30660556	2108.409331	5412.5	6558.315217	539.783349	2860.084376	167.62022	150.1026435	246.2870454	1045.04336	3426.051865	0.1820637252	0.01605177073	0.004838170015	0.01088152272	0.01257424238	0.01097854894	1	0.1425261981	0.003023040502	0.009812730453	52	1
18	277.3799169	231.5953549	8797.90087	18119.83357	2001.270324	1650.19589	2080.915775	7307.5	1364.115789	1432.311581	2932.572232	450.2138411	488.254599	284.1013164	1249.037139	733.5296461	0.4803400314	0.104919676	0.08275017287	0.01856885843	0.01285709926	0.02633414275	1	0.3826650414	0.1853813156	0.3520305419	86	1
18	278.4074752	293.4729549	3245.377265	18904.14256	1022.956553	2969.498219	2677.463534	7298.5	2093.968421	549.2020585	3122.216686	284.2121489	591.6405014	278.7836605	1218.741887	1345.747957	0.1679646003	0.05257828522	0.1544478348	0.01231634137	0.01213007911	0.01983053057	1	0.1423088815	0.08210830899	0.5264854781	57	1
18	280.4847207	37.27027298	1671.410381	9548.395471	3038.012036	-1.260984131	1628.943128	4361	2866.368421	401.9301384	2008.720545	600.6818502	114.5781118	229.1099646	875.7240245	2026.630649	0.1699071813	0.315440488	-0.000218957189	0.01619300321	0.0266610752	0.01267491545	1	0.1354319474	0.6120942362	0.002068199021	66	1
18	290.1957197	51.6296114	1692.113011	10661.80528	1438.36067	66.55611677	1832.448801	4302	878.8510638	466.9944683	2733.088641	424.0453485	131.9068721	277.7508667	1076.846986	495.761323	0.1658223911	0.14760215	0.007375228385	0.01428277801	0.02019670703	0.01441279798	1	0.131197594	0.2708307551	0.02039532475	61	1
18	291.8553307	260.4057084	5684.547132	17544.80178	270.2964642	-12.16737419	2283.257508	6432	6304.252632	1242.532115	3534.282862	207.4917238	254.616169	326.5894275	1326.198802	3159.445642	0.3267018778	0.01652554211	-0.0005686254614	0.01638203085	0.01238398708	0.01774738112	1	0.2555456393	0.003367526141	0.02433047002	69	0.9999999735
18	294.8195056	166.5519032	979.6012192	15113.89196	847.229668	1520.500397	2286.222073	5687	7458.28125	235.1808384	2926.210218	276.285727	323.4290153	273.9077987	1123.100482	3618.992537	0.06340953137	0.05754667501	0.101438563	0.009109324914	0.01461531842	0.01486207177	1	0.05666665728	0.09087096003	0.3190014001	36	1
18	297.639548	124.9913143	-67.85905315	17927.70794	4228.930639	478.2787775	1585.592627	7740	4691.967742	78.9800159	2370.638586	690.4928721	103.3063694	242.0157216	1074.56729	1380.288458	-0.003886947711	0.2369050866	0.02706333795	0.004730406317	0.01577530216	0.005122328281	1	0.0003615288409	0.453691122	0.05336979919	21	0.9999968879
18	317.1247693	5.70839329	576.2001916	8376.534485	2517.431417	703.1976901	1377.644492	3773.5	1127.493151	144.2187025	1672.337568	494.3390733	171.2196266	180.2700345	722.0138015	674.2932951	0.06723036295	0.30037481	0.08218438706	0.01229551876	0.02472329464	0.01556600427	1	0.0605751805	0.5843560062	0.263361941	50	1
18	325.5075259	36.30516118	7334.472263	10244.86191	1671.143529	-462.0021377	1744.634304	4378	7481.074468	1482.283955	2090.042816	329.2727722	309.9036232	212.6602672	847.5767819	4269.62369	0.7058448689	0.1624469546	-0.04190680071	0.03267559981	0.02184057595	0.03573408743	1	0.5512488962	0.2978062082	-0.02566309279	93	1
18	326.4186177	523.7265307	2.826959378	15125.97954	6501.280182	450.5901416	1895.426083	7385	1605.452632	94.19328777	3618.047777	1671.315968	139.6917809	360.0641358	1770.165307	1163.123782	0.000268462692	0.4394092371	0.03186087226	0.00727790939	0.02172082248	0.007940725291	1	0.005843749754	0.8658827603	0.0794501898	29	1
18	328.3612123	178.4880099	-72.8100497	15757.59078	244.7674699	914.5224828	2044.422155	5648.5	4462.755319	53.84470205	3186.208961	182.1137493	231.2464471	253.0841522	1166.370072	2536.081016	-0.004782194691	0.01715872061	0.06227750742	0.003856376739	0.01127741581	0.007446983593	1	8.146027563e-05	0.007666803769	0.1659499436	3	1
18	336.0765109	5.330568466	40.36625056	11940.1975	1094.278756	126.3314952	1081.1119	4550.5	5081.805556	54.68278478	1717.098839	205.944477	63.07175546	184.9921769	643.6749846	3160.296477	0.003853115172	0.09376351981	0.01074804524	0.004857438363	0.01414043306	0.005047715553	1	0.003950597337	0.1618896993	-0.007392548431	11	0.999993749
18	338.2597013	26.49614224	1971.259491	12088.17044	201.2597482	1601.376356	1760.08999	4401.5	8000.329787	363.9704538	1953.578105	129.180268	334.0673472	300.369515	685.8075083	2979.112708	0.1668457628	0.01721005354	0.1288243338	0.01181573311	0.01212526787	0.01859115341	1	0.1393044182	0.009336884535	0.4359611955	54	1
18	343.8806631	607.1370305	-64.78520068	10069.63947	3224.827906	1237.375612	2317.100606	4727	2714.175258	89.9859143	3605.699354	1113.626119	393.6436597	319.0425966	1599.72871	2702.042198	-0.006334189903	0.3133699191	0.1212566648	0.01089070278	0.03153811805	0.02579542276	1	0.00576379412	0.6122587939	0.3823860418	27	1
18	345.7186724	68.73908087	1684.121631	9925.664533	17.41150972	1411.696408	2222.188755	3679	1268.884211	489.5804442	3135.566977	151.9660003	442.8579404	269.3408879	1126.516844	1088.70831	0.1669229047	0.001632007777	0.1359940142	0.01919281586	0.02031277456	0.03615935275	1	0.1397226481	-0.02213530778	0.4601668533	54	1
18	351.4819813	11.64276699	709.7608894	11103.09036	250.4036843	392.0174153	1514.974361	4061	21031.43011	135.1863818	1812.901989	106.414521	114.6735262	200.5424371	630.75167	8434.861234	0.06400529967	0.02312034931	0.03712481696	0.007588919876	0.01097182893	0.01095477947	1	0.05230093627	0.01879074763	0.09485383699	31	1
18	353.4891942	149.8303228	-314.3852998	14877.72959	245.6795935	3465.303638	2454.583929	5457	11686.53191	86.49658861	2794.893877	152.679661	689.6995757	250.5062533	995.122139	6144.785827	-0.0216091882	0.01770945788	0.2374371966	0.006229583727	0.01109914668	0.02182555724	1	-0.0008174264365	0.01436310447	0.7690129622	5	1
18	361.4219699	24.3022989	3252.770254	11506.10621	207.3680505	2194.14933	1950.973219	4316.5	5309.870968	572.406256	1958.802623	140.6305464	442.5834953	216.7830683	686.8778043	2157.474667	0.2837247142	0.01788567312	0.188118596	0.01627299121	0.01414398486	0.02450172967	1	0.2351019302	0.01221853075	0.668290452	71	1
18	363.6365265	223.4733949	2821.786801	17136.48519	2904.407514	99.18500911	1874.833811	7124.5	6900.608696	658.8711042	3606.874577	706.628676	165.394027	211.6964611	1503.965158	4244.532141	0.1655162469	0.1736986948	0.006038395428	0.01157257415	0.01682054942	0.01138573095	1	0.1311070857	0.3238905174	0.01678877977	61	0.999999597
18	364.0191284	59.01433174	977.6747211	14946.97794	4544.871734	408.2943211	1433.996426	6746	6456.566667	183.8396722	2252.985469	658.9130498	143.0741763	223.5788027	972.5299049	2262.735806	0.06726472705	0.311803839	0.02837299731	0.00767248666	0.01776493296	0.009216724472	1	0.05693359853	0.6059146945	0.07740010762	49	1
18	373.0830995	426.1033447	3423.959258	20807.12756	6870.012509	1054.115109	1995.124623	9693	19272.09375	622.5434682	3023.074696	958.4108969	238.9225153	234.4665857	1292.369456	6343.66297	0.1698114646	0.3258598477	0.05061300086	0.0118771068	0.01766536811	0.0108949902	0	NaN	NaN	NaN	NaN	NaN
18	374.6275032	130.481127	-25.58508007	13926.64918	4413.637112	381.1994087	1795.210784	6296	3697.869565	92.51380392	2746.224187	915.6152583	101.4401808	289.6913186	1214.649551	1580.768329	-0.001740866403	0.3247749245	0.02829558698	0.007544512245	0.02299236879	0.00754179482	1	0.002949651965	0.6325199123	0.06182197004	25	0.9999918906
18	374.8163931	157.9132116	8008.825171	16145.51122	1730.143022	-233.198047	2301.589745	6503	13565.57317	1356.718668	2478.48102	328.4020673	276.1905029	239.8254474	1026.273573	5998.996577	0.507447892	0.1093208093	-0.01431932819	0.02432844679	0.01155549201	0.01885058198	1	0.3971484722	0.1911915788	0.02211011047	85	1
18	374.2428278	680.4752336	12186.08238	11539.84039	1179.954855	-943.0952341	2034.230575	4780.5	1447.537634	2637.004191	2484.765982	293.5765774	409.9407822	283.5668227	1005.844292	871.7076514	1.088265981	0.1038660191	-0.07962577201	0.03650347754	0.01572626819	0.03880766507	1	0.8478695567	0.1762296735	-0.07095011081	96	1
18	378.7779846	441.1657442	19620.35696	18657.65976	1220.651801	-800.7274613	2022.032675	7655	11823.39583	3643.727664	3678.699821	352.140599	675.9066711	588.3042485	1491.521564	6211.824796	1.039886868	0.06410311869	-0.03998317224	0.03266547028	0.01251010582	0.04558189498	1	0.812351377	0.09672082752	0.05362140748	95	0.9999999995
18	379.5902571	578.6528831	10963.87436	10435.5406	76.47138244	-771.1616532	2550.155786	4314	4652.010638	3895.284093	3727.824842	259.755233	593.7311291	1803.509384	1411.333794	4824.816104	1.060620042	0.00730326058	-0.06496564171	0.04941338955	0.02614912614	0.07841338146	1	0.826323763	-0.01970706626	-0.03056099617	94	1
18	380.802108	56.4161738	18.35007553	14253.58185	1328.841647	187.4403839	1556.691893	5466	4383.37234	58.52761585	2236.397095	226.7128437	78.28935511	230.6411752	832.7032531	1603.256102	0.001215094457	0.09202280404	0.0135862992	0.004175274409	0.01108676385	0.005215751177	1	0.002065311364	0.1584454001	0.001762445347	11	0.9999742577
18	382.7333318	166.8761233	5627.289319	11059.31857	1111.894646	-133.4884279	2507.803604	4599.5	3643.109756	1793.878562	3548.281865	401.2756379	283.0763468	341.0557429	1384.423403	4797.257797	0.5020264224	0.09944848432	-0.009783423564	0.03319183515	0.02627750004	0.03370130494	1	0.393124289	0.1712633438	0.03616629675	85	1
18	389.4023645	11.53833712	603.2182754	10477.66562	1035.475972	1933.911616	1452.809499	4130	9069.307692	158.7554267	1907.036616	224.2944589	379.3828841	219.2917462	715.6692821	4623.669417	0.05456389867	0.1009966472	0.1862753976	0.01662493878	0.01823589261	0.0177542464	1	0.05608849357	0.1819851713	0.6127422711	41	1
18	391.6628922	592.2622264	55.54347327	14620.79332	4514.344492	200.278518	1873.415829	6601.5	1013.311828	79.41410889	3293.402817	1136.538179	96.48869539	211.1427722	1492.732087	883.2017345	0.004332090988	0.3182787768	0.01546832784	0.00588245987	0.02190510583	0.008313931099	1	0.006750325735	0.6188782768	0.01849969561	24	0.9997774663
18	400.4495411	633.2697148	1141.976771	15821.68783	6532.704124	29.38734225	1583.831383	7671	7417.425532	259.851769	2785.3953	1252.2005	117.4175173	211.7561209	1369.128756	3082.813938	0.07470286527	0.4275827768	0.002156092651	0.007829987231	0.02039182943	0.008390086063	1	0.06200514654	0.8406506177	-0.006867798328	51	1
18	404.0085277	14.87981342	9744.056513	10053.11273	1043.534324	-701.1939547	1383.25186	4139	7832.988764	1852.804064	1851.818826	224.9795809	394.7623909	203.3964832	739.9129971	3388.743383	0.9748415003	0.1058355734	-0.06861755423	0.03327424344	0.01683478672	0.04300395597	1	0.7597369458	0.1809365679	-0.05878546801	96	1
18	405.3490196	87.68167438	2289.980925	13980.08948	1275.209228	1992.828096	2190.250647	5485	4887.806452	377.2301407	2253.968629	247.8784464	357.064549	274.3907872	848.5195201	2024.95772	0.161826186	0.09179241416	0.1400972256	0.01375826733	0.01316171267	0.01708725805	1	0.1368552781	0.1614673246	0.4769986325	60	1
18	406.1871831	29.82155878	49.08880372	10417.9509	186.9294668	126.9967294	1485.113227	3778	4059.626374	44.09633264	1901.102863	130.9589381	70.63939772	198.0269418	662.9969804	1906.217089	0.004721932353	0.01773642903	0.01194237176	0.004977693119	0.01317191571	0.006338070013	1	0.004006752294	0.00722556128	-0.006246991278	1	0.999951464
18	406.8382965	139.679439	-73.6067694	14407.81731	1513.70791	455.600653	1973.531539	5701	11800.82105	59.5656586	2634.547246	295.8830008	110.8618021	212.7530636	985.9929022	5088.265068	-0.004928134326	0.1073023504	0.03188887632	0.004748489038	0.01401923507	0.006242993667	1	-0.001324455688	0.1901322752	0.0644086542	12	0.9999939418
18	415.4874361	56.66943546	-250.9643684	13315.63566	1303.890094	2912.380616	1967.0654	5246	15185.20213	78.24809661	1997.905023	218.3492257	434.4631943	219.5800146	740.9988014	4732.940239	-0.01850176979	0.09750225748	0.2188368898	0.006151019398	0.01355549462	0.01392478906	1	0.001057744142	0.1761284472	0.7086295851	15	1
18	416.4493381	108.3332819	1.156985846	16813.7563	2502.242879	232.9246912	1604.154008	6685.5	4748.5	115.1706752	2501.142225	494.6229989	109.3714601	261.9408671	1046.114245	2024.745048	6.359787519e-05	0.1560987421	0.01384422841	0.007574803857	0.01532704142	0.006862066082	1	0.001778004678	0.2888381344	0.005082012928	16	0.9999859451
18	425.2006829	38.8302601	3962.310436	13135.10291	218.8406338	824.9392368	1852.293612	4880	5242.6	656.004447	2096.086665	150.3224015	234.8976744	207.0979273	760.4312552	2041.346606	0.3039441558	0.01682332216	0.0617678327	0.01727194594	0.01269142642	0.01903608479	1	0.2420798101	0.006009795754	0.2351021064	70	1
18	436.5004613	23.36027312	-7.299731693	9777.608357	2312.234441	506.883609	1470.002417	4235	4863.031915	65.55183846	1724.886915	435.2097237	114.3683949	194.9105701	722.9833698	2190.777568	-0.0006468823516	0.2313764269	0.05260669635	0.006772492775	0.02045809642	0.008724799218	1	0.004642116823	0.4432368813	0.1423865743	22	0.999157903
18	436.6866182	109.495704	-221.5849995	12766.23069	147.7698069	2984.319188	2254.011073	4703	2911.414894	79.08418322	2269.996032	130.7584081	555.2579927	284.6764453	798.7976705	1438.641425	-0.01722561029	0.0117834069	0.2318734855	0.006220236104	0.01080272411	0.02146220041	1	0.002173676979	0.002115786619	0.7504937467	5	1
18	442.1607093	647.5115767	4090.105245	13860.36023	32.2528959	2917.930894	2788.768277	5219	1664.43617	680.9478409	2369.529201	173.4511255	563.0025888	553.2220411	849.8646842	1133.752809	0.2973650179	0.002270075559	0.2095847501	0.0192260196	0.01313595362	0.02289665455	1	0.2471560946	-0.01892135962	0.7451462329	71	1
18	443.2457734	37.68163089	1840.057874	10175.10918	2310.535592	24.78513055	1878.864273	4475	1876.804348	315.9720781	1746.302886	451.5166493	141.9852103	191.5485641	752.3423929	870.8775445	0.1822348285	0.2238551538	0.002779805966	0.01505515941	0.02365544823	0.01524765174	1	0.1444532125	0.4257936782	0.0114453874	64	1
18	443.4096216	129.274013	1043.173833	13676.73029	792.388493	147.5594385	1890.348627	5152.5	10706.91398	226.7941136	2646.138841	180.2189446	123.0331659	278.7025427	923.350486	5663.609814	0.07750792959	0.05865370298	0.01059281603	0.007747414082	0.01514136964	0.009269923143	1	0.06135675779	0.09021506018	0.007518148264	34	0.9999999996
18	459.5691109	471.2455867	5014.242348	16308.56304	922.9752348	-102.0449179	2007.093411	6190.5	11593.92553	1310.916338	3937.29342	302.6219197	225.5617311	187.8939607	1484.28275	7060.299595	0.3077113607	0.05874383748	-0.006241064764	0.01778982728	0.01328919253	0.01672940932	1	0.2406529764	0.08915294215	0.002085650836	72	0.9999999989
18	461.5223336	73.21763332	-26.76817846	11944.9978	1041.73843	658.0418232	1772.861681	4598.5	2597.860215	62.33839216	2483.728218	264.5624475	160.3207763	225.9353662	921.9111361	1703.413795	-0.002388085365	0.09364405851	0.05641891063	0.005505711324	0.01764962863	0.00900452231	1	0.002260450982	0.1631061665	0.1494122067	13	0.9999999999
18	470.489249	22.68356917	4728.833216	9976.129235	597.4063147	-275.3792414	1443.703318	3923	8444.202128	960.5065013	1996.227224	165.3421988	227.9943978	210.266562	747.99842	4137.410235	0.473327307	0.05878305096	-0.02784256653	0.02482973066	0.01539078118	0.02464745136	1	0.3689785499	0.08803738816	-0.03470764533	83	1
18	478.7544325	178.2698654	6974.898896	14124.54688	1545.470219	-263.6871241	2093.192044	5766	17851.66316	1639.001031	3303.078933	372.0740121	290.9603239	235.6288193	1290.563621	11710.15728	0.4934528053	0.1116686291	-0.01865598064	0.02220057653	0.01614770021	0.02439063369	1	0.3858941712	0.1958755956	0.003967266325	85	1
18	478.9378084	355.0858904	11255.22467	15792.76574	1638.997407	-550.1557219	2023.722058	6435	12671.94737	2733.946507	3633.845951	437.666913	460.4153574	329.5811469	1471.151586	8170.736639	0.7204396013	0.1108276757	-0.03544620322	0.02717505381	0.01581355884	0.03592881539	1	0.5626629745	0.1929302731	-0.002092101933	92	1
18	482.6244309	237.3030212	11587.14483	16389.23457	1059.996762	-536.0900371	2112.54358	6464	26567.55682	2371.773803	3102.920242	256.7824489	407.8880351	223.7290994	1200.344802	11793.12085	0.7271116817	0.06713252985	-0.03214226809	0.0318250872	0.01471217687	0.02809761343	1	0.567718224	0.1041033339	0.009053887779	91	1
18	486.7363395	95.46954642	-33.4527408	11882.71818	125.4058482	689.4235868	1786.598718	4220	3028.784946	44.25937495	2466.595773	134.7779066	154.0955829	220.3621907	859.6767608	1755.821063	-0.003191387072	0.01084695277	0.05863910103	0.004048670411	0.01271050655	0.009060658429	1	0.0010145415	-0.005295984227	0.1534438082	3	1
18	489.700216	38.41645214	3935.559627	8290.99141	511.7865795	618.0656982	1651.263776	3214	6293.43617	1080.412061	2268.031034	159.1407076	298.5179969	192.9631265	848.8231562	4937.042484	0.4633926454	0.0601807738	0.07162322435	0.02919356167	0.0210517409	0.03963967455	1	0.3681808413	0.09404882266	0.3077047812	84	0.9999999986
18	489.3584957	150.3393993	-654.5630837	11750.36321	111.9684106	300.6597066	14878.28191	5444	2828.410526	189.4190293	2056.711415	302.9417486	218.7733955	3254.029895	916.1303237	1328.140281	-0.05589546446	0.009567905441	0.02659446182	0.01325065816	0.02897352655	0.02154791629	0	NaN	NaN	NaN	NaN	NaN
18	489.4812349	250.5001554	4691.306926	15092.58013	167.2270088	1084.404547	2448.643064	5580.5	7949.544444	1004.1613	3072.588529	193.7732029	359.2546319	281.8770401	1158.361024	4393.687436	0.3140332497	0.01101431656	0.07492593862	0.01672071896	0.01321155839	0.02251929848	1	0.250858457	-0.005426705411	0.2827674031	70	1
18	498.3342503	131.6016797	2242.580225	13235.15892	3148.122838	666.4127723	1925.429148	5828.5	5370.802083	500.065031	2876.769769	671.3607442	217.3798946	226.5408889	1206.279566	3395.309978	0.1683968207	0.2326128648	0.04890780337	0.01494041305	0.02263902068	0.01473436754	1	0.1369221013	0.4451113196	0.1684613606	65	1
18	502.6476074	184.6147098	-56.43422894	15239.61659	6526.075129	343.0777284	1476.155602	7403.5	11118.51579	91.59982	2682.939134	1264.329919	113.3124111	219.7347272	1337.023618	4925.039568	-0.004024175738	0.4336706872	0.02350510284	0.006748744295	0.02573116857	0.007062183732	1	0.001838692948	0.85395586	0.04927129455	29	1
18	506.6018719	36.37486148	18.71880661	10171.19222	1576.745084	265.4161294	1426.195973	4113	2168.760417	64.96711446	1471.882534	263.8196939	80.48326704	219.064993	588.4735505	1680.447038	0.001925381827	0.1581999799	0.02677872554	0.006745485431	0.01735683931	0.008941961796	1	0.004164610526	0.2935158022	0.05041438503	17	0.8459503129
18	509.2547136	116.4443144	-31.48552631	14403.08998	747.6908813	424.2687125	1873.053428	5333.5	12497.46237	50.77153924	2329.946179	177.4814843	101.3938999	272.4162567	823.6560651	3749.277268	-0.00250826849	0.05223727767	0.03068152259	0.003947683598	0.01399730229	0.006121559506	1	-2.536562447e-05	0.07804087577	0.05846921998	7	0.9999997223
18	521.2909727	43.48075823	683.5980102	10251.11031	193.5194155	396.084736	1564.454946	3862	12571.63158	161.2647544	1716.496722	130.4628862	114.342099	202.436064	612.8439093	6591.719848	0.06727681259	0.01987680158	0.03797334238	0.007871975662	0.01364036607	0.01078562332	1	0.05489504647	0.01220741216	0.09840933316	31	1
18	529.1005622	22.73890055	14.27483938	9201.965695	1427.997125	203.2664653	1154.040449	3709	5176.536842	50.99047124	1531.786436	274.4466901	75.86995891	148.9045174	607.2051412	2232.937026	0.001429412447	0.1555607827	0.02240679691	0.005954539536	0.01964829152	0.007868773426	1	0.003444465817	0.2880092691	0.0350414408	16	0.9046839761
18	533.0096523	174.9702209	-34.86068159	13314.7022	3181.00824	790.3091195	2039.409791	5825	3877.977778	84.22672064	2501.545434	611.6198578	182.03809	289.8144595	1041.726023	2379.199341	-0.002513707081	0.2389013922	0.06151657038	0.007228920899	0.02060189354	0.008950393947	1	0.003873765448	0.4588353559	0.173145197	22	0.9999998986
18	537.7933597	336.8429202	2342.780462	14852.3336	619.3121022	2110.243853	2322.450066	5448	2033.389474	633.5677268	3642.165303	247.3497538	575.8537737	379.3325651	1363.39586	1559.009528	0.1625082296	0.04734711082	0.1483808408	0.0118234357	0.01388471893	0.02465333092	1	0.1375567707	0.07128959722	0.5039908256	57	1
18	541.8088808	228.1239909	-28.23828949	14347.33246	1364.687714	852.4636643	1888.595039	5480	2280.968421	64.11845532	2844.147985	308.7374066	174.7204372	221.7161227	1064.62011	1325.26652	-0.002147179734	0.09791219602	0.06047519699	0.004812999948	0.0156697563	0.008033206559	1	0.002773671715	0.1719180881	0.1637012843	13	1
18	546.5411878	199.6309766	2286.052673	13269.65325	117.0024311	722.4560692	2031.180634	4834.5	3680.354839	579.3655351	2990.651844	145.0194624	229.8647683	201.924139	1059.117469	2318.068286	0.1793123916	0.009121257486	0.05375338553	0.01228618994	0.01274578123	0.01747282692	1	0.1437361661	-0.009528075538	0.1783745843	53	1
18	553.484169	60.64440659	789.8039205	12025.24015	3504.333487	381.0320508	1424.909798	5453	2778.645161	165.3024389	1977.484548	564.4497807	134.5001444	213.2041213	852.8368475	1253.792678	0.06652635898	0.2930759191	0.03241007538	0.008617601395	0.01773407505	0.01066601311	1	0.05646335085	0.5679369218	0.09043206972	49	1
18	553.552631	179.3169728	4255.693436	13271.70976	736.7923959	-101.7899911	1904.361369	5054	8570.5	992.9643837	3107.529831	204.3170808	203.0656899	233.1892467	1123.00304	5185.778719	0.3120978104	0.05324214543	-0.007956863665	0.01864410264	0.01729711466	0.01709488179	1	0.2439202329	0.07789043508	-0.003082560843	72	1
18	554.8502427	120.6610656	-7.840157837	11907.91633	1856.344303	325.1358815	1587.553597	4852	1770.126316	60.00908529	1890.800781	340.8470647	91.66761214	228.8768574	742.0748167	775.4206853	-0.0007667649466	0.1567908351	0.02818579627	0.005295230183	0.02060904286	0.007451736389	1	0.002139578687	0.2907012177	0.05461199737	17	0.9969764069
18	556.3888246	77.61716083	3284.192238	11572.40008	2477.923479	608.9787297	1614.123003	5059	18466.79167	655.8941611	2037.074057	410.9413172	229.7114235	192.1757936	827.532837	8399.538623	0.2866990324	0.2165628939	0.05342364371	0.01775025224	0.01840934285	0.0218477231	1	0.229836591	0.4122281326	0.2106150852	79	1
18	563.412795	288.7246423	2328.948762	13811.3591	1251.186777	2017.228094	2248.695649	5326	2161.957447	559.8595947	3314.157576	376.9052222	525.7274268	269.043611	1286.835408	1492.302968	0.1678776123	0.09365508421	0.1509548477	0.01470250782	0.01592805889	0.02418690334	1	0.1423785816	0.1655810587	0.5160874819	60	1
18	570.3808572	158.9058688	1042.786627	14961.20868	4743.071711	488.5437235	1511.457424	6785	6953.553191	218.7091874	2322.290026	785.4431152	128.4863304	202.2284994	1045.447378	2492.586641	0.06963089314	0.3242157364	0.03267659153	0.009390684816	0.01861840639	0.008905394767	1	0.0592062652	0.631298651	0.09337631282	49	1
18	576.6153975	75.68292552	567.0328447	9341.245134	1941.451705	320.684258	1515.83148	4079	23785.43158	161.9071079	2140.80587	445.1167661	113.8700399	202.0130519	870.6519524	13507.56948	0.05915831531	0.2122338651	0.0335445853	0.009243385516	0.02244902174	0.0133848031	1	0.0500128352	0.4034990345	0.08927571694	46	0.9999753884
18	580.3323418	34.62625663	1494.933804	8826.413794	2028.673898	-34.95989414	1143.935525	3804.5	8645.927083	269.1079576	1491.880413	348.5793897	122.3327594	139.8038977	632.9467644	3729.179445	0.170528557	0.225986989	-0.004948951199	0.01605757492	0.01896562319	0.01451701622	1	0.1347533288	0.4299241407	-0.01793386404	64	1
18	586.6947611	213.7213086	2025.132787	12323.83783	1079.809321	669.3788087	1976.501773	4877	549.6489362	585.7922412	3514.832021	368.9980034	209.3487093	222.7418074	1339.970713	385.6940597	0.1665784211	0.08547781531	0.05700102707	0.01441303173	0.01939883476	0.01961144502	1	0.1346925856	0.1459833664	0.1899076064	59	1
18	586.5206015	510.3041328	2265.688499	12339.00685	156.4783043	50.17853626	1933.890748	4536	8341.557895	548.4464967	2810.395833	134.7397085	145.5018361	192.5935001	963.845644	4668.313046	0.1788408564	0.01276771182	0.003850235799	0.01319071851	0.01207710433	0.01280444372	1	0.1398995897	-0.003680474533	0.005511293689	52	1
18	589.5399712	62.2834002	-48.67940457	9539.595728	475.578154	1031.689102	1659.516528	3580	3995.702128	43.11587404	1476.631208	121.2829757	187.832082	211.7337099	534.8675359	1730.250997	-0.0052895348	0.04885502309	0.1109157012	0.004861330258	0.01287845076	0.01270013624	1	0.0033913578	0.07369741245	0.3356894019	9	1
18	601.8688534	108.6240597	1720.323598	10578.79583	2376.069475	486.6864056	1431.332601	4568	5111.831579	427.827295	2140.285893	532.8959527	155.0814592	178.5519963	915.1233938	2899.273719	0.1640746297	0.227035021	0.04704016535	0.01569469778	0.02063529616	0.01457831049	1	0.1333505407	0.4337161085	0.1607629725	65	1
18	611.7411437	34.76756965	1070.592994	6704.401317	2080.68941	-39.54650119	1108.58288	3089	6882.789474	236.7786405	1378.641119	438.741702	94.77280313	143.3111791	603.1611341	3829.830922	0.1654789424	0.3171199923	-0.006011528612	0.01690045687	0.03647676819	0.01719155266	1	0.1315695554	0.6153427602	-0.01894922515	66	1
18	612.170958	141.2958328	3755.368118	12190.2367	167.1820672	774.1828136	1983.362549	4499	5430.421053	584.4068871	1832.800376	127.7631382	248.7869927	205.4198367	649.8119756	2554.510827	0.3093476197	0.01548716026	0.06291665292	0.01746367236	0.01193239561	0.01841314447	1	0.2463841893	0.003310438889	0.2402680055	70	1
18	614.7603866	386.821109	2232.413895	13761.70476	607.6506505	1994.796521	2033.954076	5133	3837.712766	514.6184407	3154.316942	194.4685364	477.245312	764.4068939	1151.332493	2779.628886	0.1618715902	0.04470277003	0.1430372205	0.01308788751	0.01290265198	0.02626613491	1	0.1366581268	0.0657423938	0.4852185576	57	0.9999999999
18	617.5101089	53.7388293	1161.534842	7237.79785	2096.57087	-13.00162512	1214.668285	3274	7169.946809	238.7819942	1570.002362	469.215092	105.492383	139.1854562	681.4738056	4114.062938	0.1617228564	0.2899430152	-0.001837680335	0.0185202026	0.02804882199	0.01617007521	1	0.1286642857	0.560186619	-0.006491476798	66	1
18	630.71715	636.6712749	1348.772871	8210.9991	379.5886515	1152.562366	1823.557296	3222	923.5543478	329.9750294	2056.484493	165.9805392	303.4604275	236.7925534	779.4592034	765.173935	0.1634972548	0.04602228973	0.1421333193	0.01423451741	0.01602971427	0.0290056061	1	0.137881515	0.06839378787	0.482515568	57	1
18	634.5106718	407.6217972	871.4436673	12618.1301	712.2637277	487.327765	1876.940307	4840.5	11031.68478	196.6191331	2237.828197	191.8852042	147.1387901	210.283487	816.823878	5172.566978	0.06671930048	0.05830958034	0.0382817284	0.008875774218	0.01320254695	0.00965650373	1	0.05483789356	0.09042147014	0.1009634865	35	1
18	638.3221067	372.4798852	2355.779845	14252.02908	140.4943	2132.641987	2265.547924	5265	7439.308511	423.1763111	2329.667732	142.240938	370.1430554	233.7822784	811.0017225	3274.826316	0.1695175518	0.01021458887	0.1468160459	0.01150252448	0.01061167718	0.01549323167	1	0.1425960344	-0.004338361699	0.498620323	54	1
18	643.6934941	334.4577612	873.0663091	13804.00571	1434.936738	97.53987834	1650.336358	5292.5	17735.52128	211.3403063	2658.024385	274.4986316	100.435772	189.876437	972.8136088	8272.693156	0.06393484841	0.1066558958	0.007020358154	0.008113716761	0.01509948358	0.007851729069	1	0.05091253321	0.1878188893	-0.005962949813	38	0.9999998987
18	649.2915176	75.56508618	1329.697034	8345.028754	761.8860976	315.1972631	1222.012886	3224	3666.645161	251.1227934	1483.395449	185.8821402	115.9431966	159.7424793	560.2042814	1486.026162	0.1611886105	0.09790901772	0.03916498215	0.01509494828	0.01774694062	0.01368729073	1	0.1293316737	0.1707325401	0.1273915973	59	1
18	654.6985529	238.4027065	779.6644232	12594.11551	725.6201294	461.9725764	1527.710242	4688	15970.65957	204.7925705	2578.19878	174.279334	141.0566362	185.4167296	909.1762469	8247.563807	0.06271462545	0.05934689476	0.03727486499	0.008338507383	0.01579779776	0.01025316945	1	0.0516373184	0.09251286913	0.0965982838	35	1
18	663.7323226	542.8903075	4366.411311	8985.435101	1363.492508	-172.2252992	1802.524614	3767	4885.684211	1038.76539	2060.231783	365.613872	219.4256564	212.5419868	856.5959781	4675.937806	0.4949026411	0.1556415038	-0.02048910122	0.02543751322	0.02111999593	0.02846014134	1	0.387312165	0.2852888194	-0.0002048054899	87	1
18	675.1630317	405.4075306	-147.3695341	10769.78285	1173.534458	1305.134014	1912.502142	4288	13215.27368	52.19579862	1956.421412	250.9266336	250.9340126	175.0713969	741.1865719	6134.792251	-0.01372272702	0.1110548394	0.1204080458	0.005667080303	0.01819884628	0.01050960471	1	-0.001974359971	0.200586436	0.3692532432	14	1
18	685.267455	177.4491875	-140.5312829	8864.396451	840.7863771	2009.09654	1840.821854	3495	2534.255319	65.40325725	1699.48857	185.3809001	391.3435834	210.7640602	640.827446	1318.264124	-0.01638427255	0.09760705268	0.2260594321	0.007350077573	0.0168982835	0.02132444336	1	0.003225498477	0.1765628625	0.7341456856	15	1
18	691.3208626	115.8353717	1408.201911	8377.099333	109.7852148	1099.558584	1410.921298	3067.5	7034.410526	230.2112015	1257.819628	116.1655895	235.3172291	169.6674328	450.658305	2584.891185	0.1653908082	0.01326050056	0.1293295085	0.01266111955	0.01509732916	0.02030387772	1	0.1381623734	0.001320823887	0.4372114396	54	1
18	696.6751135	331.4374058	1784.586916	10386.65073	96.63096564	535.4942516	1821.683744	3817.5	3673.212766	414.4551621	2285.160104	123.6224923	186.3486458	179.5719683	806.0606182	2242.03171	0.1711890761	0.01098338497	0.05144872713	0.01360087213	0.01261340357	0.01722135316	1	0.1372232774	-0.005786493359	0.1686010311	53	1
18	709.1813951	390.8441361	3390.486665	12110.34926	117.9716379	2506.158334	2202.060984	4543	2793.947368	567.0095094	1870.960124	132.8702573	464.7678802	241.051145	692.1581768	1161.930724	0.2899656292	0.01040041324	0.2098022382	0.01623516101	0.01185769741	0.02460675602	1	0.241446129	-0.00234800611	0.7445411155	71	1
18	717.4891606	105.130619	1922.354768	6763.328053	1026.948238	-101.2822805	1047.787792	2747	7119.967391	391.4612338	1287.344092	215.9890699	113.6530382	190.5460345	498.2530937	3720.110711	0.2842709142	0.1514342927	-0.01666664965	0.02072097926	0.02333050008	0.01793610823	1	0.2224087119	0.2775024944	-0.03553137644	76	1
18	725.5293985	560.329353	1188.110875	7618.489765	2337.613677	317.8906161	1425.622077	3486	2890.382979	263.9200631	1574.383773	495.4766844	138.3679061	147.5518792	685.5199269	1732.664441	0.1584846294	0.3163002605	0.0435680934	0.01565695674	0.02289808295	0.0178962227	1	0.1295566648	0.6152599202	0.1511964376	67	1
18	738.172409	256.7077744	7786.708927	7639.122349	195.0831032	-567.1313169	1696.248585	3018	14272.31579	1822.708913	1853.72436	114.1037133	349.3097774	207.6814796	679.9432593	9144.427357	1.024533724	0.02731895689	-0.06984951466	0.0432474622	0.01847663844	0.05574934301	1	0.7978765609	0.02097868324	-0.05493367198	94	0.9999999517
18	758.7607286	285.1597503	1110.502153	7419.259355	1097.879069	945.0129326	1676.122266	3054.5	7656.515789	272.4715299	1602.849182	213.7466177	253.431752	185.8421755	614.4417566	4370.327749	0.1588559461	0.1502652444	0.1320479412	0.01443590199	0.02402588933	0.02310021469	1	0.1345070836	0.2802026053	0.4508816275	63	1
19	5.129723825	343.8106206	686.8222777	10855.32996	3116.792427	259.206209	1019.104716	4723	3200.478873	151.2739063	1778.734257	545.0234815	107.3761153	172.9198406	761.8460319	1262.692484	0.0658304061	0.2919163871	0.02446920366	0.008938842459	0.01924132678	0.008852881437	1	0.0553498414	0.5653292744	0.06270937301	49	1
19	7.833789569	307.9917472	23.44975841	7357.734902	1663.172962	416.5142514	1335.180123	3141.5	2344.27957	57.35120902	1485.832355	362.4387546	95.02101901	222.7754844	617.7601015	1319.156906	0.003302089763	0.2237666206	0.05790273224	0.008507927192	0.02660143367	0.01233244124	1	0.008038650353	0.4279072732	0.1613244475	22	0.9997198783
19	8.246090437	288.5055394	-44.61362817	8138.043888	2504.384821	785.6489989	1175.850202	3687	9689.595745	69.78133912	1551.258913	509.1783715	174.2130614	166.0889775	692.6666691	3825.699234	-0.005700924704	0.3114019012	0.1004264372	0.009194676527	0.02343052999	0.01200070191	1	0.004780599389	0.607595473	0.3102748186	27	1
19	36.45659808	398.6560861	787.212768	12240.05236	1251.681349	36.56720931	1345.215837	4760	17646.08421	169.8310991	2110.997154	231.896364	78.22518502	177.4062491	775.4157368	4450.592243	0.06454517128	0.09990263995	0.002973992174	0.006440058681	0.01360598461	0.006619983394	1	0.05104419208	0.1739479458	-0.02012642433	38	0.9999999894
19	41.48133232	226.6580384	1291.49183	8190.600497	1232.453759	1028.217339	1366.311852	3363.5	5498.893617	280.8079958	1728.761105	298.7444172	264.1392577	159.5260531	699.5348488	2869.053722	0.1573072954	0.1527393092	0.1209518865	0.01342364537	0.01749147339	0.02075972901	1	0.1325375974	0.2848917144	0.4121832785	63	1
19	41.24318972	540.5093473	-76.03305627	7510.781943	624.1468983	1550.113511	1596.755631	2888.5	1957.265957	59.50984466	1633.219009	182.9592186	376.9864863	155.631238	608.9274304	1014.310414	-0.01085715515	0.08695227132	0.2092373844	0.007646661964	0.01575908825	0.02169492893	1	0.006279222316	0.1543350085	0.6766819526	15	1
19	49.35421089	428.3193535	1655.624764	10098.12953	2275.032205	-24.96452721	1563.40044	4303	6482.978723	389.687049	2269.983145	503.1153385	118.4380876	158.3715544	935.4619686	3689.611365	0.1655656876	0.2229969792	-0.002500832092	0.01166628546	0.0172725052	0.01231021751	1	0.1310063771	0.4239327068	-0.01071724511	64	1
19	52.95712491	348.1375895	4802.727254	10774.86421	1009.477837	802.7443952	1853.13475	4391	12362.46316	1000.126439	2079.625527	213.0193163	302.1790849	210.7328488	799.1835222	5152.550085	0.4420058315	0.09462270731	0.07470502458	0.02217908335	0.01411074745	0.02834692196	1	0.3519511612	0.1642944744	0.3149152039	86	1
19	53.34761429	209.5297002	1322.642425	7258.139016	63.41097089	2.739168206	1484.466457	2658.5	2106.904255	319.0646205	1665.992223	94.97599362	113.4745595	213.9614067	590.1644708	1133.84124	0.1800910779	0.009197888698	0.0003228464716	0.01540228475	0.01469421673	0.01712416175	1	0.1405990065	-0.01105942493	-0.006573304295	52	1
19	53.15443849	477.9674987	7117.939524	10200.94945	130.4936505	-372.2069035	1670.736678	3833.5	6386.957895	1496.520931	2187.884283	122.9268612	300.655765	258.8571088	798.7764467	4004.444454	0.6873618662	0.01318685951	-0.03490194717	0.02660874709	0.01284274012	0.03121442342	1	0.5358583956	-0.005628348283	-0.01190595613	90	1
19	54.09665761	250.2255619	13.88919337	10223.70016	912.7754962	113.8897323	1398.541432	3951	4450.136842	49.79007308	1992.552207	216.4328237	70.3766093	177.2256038	740.823365	1758.421213	0.001359752088	0.09076993774	0.01177985528	0.00546486838	0.01377026046	0.006883492966	1	0.002040312119	0.1558386685	-0.00451602242	11	0.9999950008
19	58.96542152	372.1341626	-181.5050323	11234.49937	76.92137614	2383.079214	1901.62607	4030	3422.957895	64.94471221	2213.576404	119.0913411	471.0898937	209.2976123	769.4924637	1470.677119	-0.01643062229	0.008168847226	0.2126124291	0.005398431036	0.01101424028	0.01922755224	1	0.001412003884	-0.005848919962	0.6837875234	5	1
19	59.5014459	710.2421257	-42.09062236	6719.711778	2054.057364	612.8511229	989.4838225	3043.5	15152.7766	54.13604572	1323.880983	421.595424	152.4553641	123.5533884	585.5620006	6166.654071	-0.006065212512	0.3105144418	0.09120909597	0.008278279393	0.02409428823	0.01419522753	1	0.003840098101	0.6055001549	0.2782169441	27	1
19	61.30572584	123.3183165	18.12254014	8320.981546	3315.95949	35.39979403	957.2867703	3935	10358.28261	65.098002	1336.426631	561.952336	70.2383669	202.8789781	625.4849666	3831.822461	0.002546179827	0.4085296652	0.004952799676	0.008369271274	0.02566841647	0.008873246905	1	0.005453867454	0.80219376	-0.01455611443	29	0.9948472807
19	70.81465665	474.5832142	1861.161608	12097.77609	4792.727735	-32.05260474	1560.66383	5722.5	16852.94737	342.1689048	2037.378979	812.6582836	120.669792	199.4180391	940.0546316	5353.830691	0.152058229	0.3953472793	-0.002925135303	0.01200151719	0.01967957696	0.01034050188	1	0.1219937058	0.774657789	-0.008054143223	68	1
19	74.5561297	313.6979632	3894.324298	13627.99272	1972.646399	-174.9595814	1492.847701	5630.5	10776.40426	821.5708825	2842.129726	435.4542591	212.8813027	215.664732	1119.1362	4435.054405	0.2810134425	0.1446651272	-0.01213889398	0.0153490162	0.01308807604	0.01603313669	1	0.2201094314	0.2638815594	-0.020875934	76	1
19	74.65509941	554.6148716	621.5122782	8979.741768	2645.601806	284.7817766	1572.011534	4075.5	1143.789474	178.4929407	2200.522094	655.9436846	100.0555361	229.298657	965.2885599	625.4722964	0.06946841632	0.2916364014	0.03199036961	0.009228110951	0.0206885212	0.01169786944	1	0.05872701951	0.5649854379	0.08959335957	49	1
19	79.88385161	200.8653869	12.22146098	9265.014261	532.2274187	104.4036066	1429.481202	3460	6220.522727	46.09935147	1930.192728	137.5053039	58.13735806	234.2362711	685.4800204	3057.027231	0.001573169706	0.05719066806	0.0110429422	0.005292317036	0.01488367019	0.006237313425	1	0.001842884328	0.08748803352	-0.008430235074	6	0.9973110526
19	84.14334464	219.7720926	606.1011761	11310.27683	1028.001212	2083.470711	1764.687422	4394	4340.793814	145.6448172	2202.115403	234.9569723	451.6954531	171.7782246	827.4061133	2353.454597	0.0532554522	0.09117295527	0.1846732221	0.008042792452	0.01498058265	0.01887397232	1	0.05485870817	0.1619495689	0.6064778314	41	1
19	87.09358834	188.6918836	18.5588529	10025.88708	574.0986698	103.3466678	1377.316147	3723	6358.965116	43.75518666	1930.664009	166.4975474	64.05893937	194.2714679	695.7833367	2430.219837	0.001899629108	0.05730647045	0.01028518634	0.004263238819	0.01595791822	0.00661647863	1	0.002046744187	0.08769875862	-0.01097589382	6	0.9981571918
19	90.34361453	98.29412589	496.666383	7411.489012	1687.042366	-1.179973847	1046.279183	3173	18899.3871	140.5262376	1526.125152	337.3592616	71.02641039	154.5733805	611.2436091	8006.219266	0.06726730385	0.2345301063	-0.0001473469447	0.01208933714	0.02931788784	0.009889201757	1	0.05421441491	0.4477795801	-0.02466325597	45	0.9999999977
19	94.73663861	152.5019222	5025.911582	7513.747672	154.660931	-309.663491	1465.068845	2986	9158.893617	1397.2736	2086.685176	117.757788	279.0269108	161.7934491	756.5117	5291.064981	0.6710216594	0.02123492964	-0.03866686506	0.03118338401	0.01742350733	0.03999115337	1	0.5228588031	0.01067978593	-0.02836727795	90	1
19	94.2185385	414.7693815	1769.77789	10258.21021	8.840642922	1429.55373	2251.356529	3728	2430.489583	414.4104603	2431.853279	135.381835	385.8721275	267.2170323	864.8489251	1133.582184	0.1708888008	0.001036276797	0.1410271042	0.01237761525	0.01408357855	0.0252839285	1	0.1431793928	-0.02320109552	0.47849205	54	1
19	95.74577431	356.7406008	-108.2998754	11818.32879	1163.038463	1355.927903	1979.425252	4663	9032.052632	64.31384185	2556.96651	268.3143098	270.8034548	206.3646669	958.6449253	3278.475944	-0.009246669181	0.0987185212	0.1119499291	0.005696231265	0.01507354209	0.01458939002	1	0.0008264324656	0.1752040174	0.3404573727	14	1
19	109.3203643	262.6013985	6308.493926	13654.30397	1435.598561	-336.5865426	1759.705749	5431.5	21827.64583	1337.016541	2747.784426	288.8855499	232.4241253	192.1604827	1055.056274	8522.881528	0.4654141705	0.1038797714	-0.02304852369	0.02121722913	0.01373671624	0.01828772856	1	0.3635314993	0.179975448	-0.01802146461	85	1
19	111.4288788	100.6138514	1590.053165	9761.975689	176.0762245	6.505495655	1233.365677	3564	8101.150538	296.7982259	1670.155342	129.2405659	102.348143	190.2315579	601.1274746	2632.590797	0.1644681786	0.01856340218	0.0008434548054	0.01184776227	0.01337226626	0.01122192674	1	0.1284747011	0.008062340106	-0.007965699317	52	0.9999925712
19	111.4935824	562.5798897	683.9901871	9008.252829	497.8778416	106.2423973	1883.300571	3441.5	8403.791667	169.9015046	1862.395267	139.8759859	85.13747146	199.4089851	670.8359682	3305.602491	0.0728916337	0.05431238763	0.01196133094	0.009462748887	0.01496743032	0.01017329328	1	0.05779317901	0.08143888467	0.01101696496	34	1
19	114.6837984	73.49180097	1377.463379	7726.697054	130.006596	-17.71949514	1247.797087	2802	4458.574468	258.4665982	1386.512445	110.5055878	104.6879057	158.2069456	502.5483618	1797.653348	0.1754188271	0.01774083064	-0.002505220651	0.01334095403	0.01483880296	0.01409360119	1	0.1368172689	0.006248987102	-0.01708697788	52	0.9999999998
19	116.811882	430.986235	2226.87256	13382.33666	161.2998693	602.4052162	2006.649154	4837	6922.2	534.5372325	3010.292225	162.0812035	199.2855853	203.2553502	1040.896155	3475.297656	0.1698338704	0.01142878899	0.0455193035	0.0118756716	0.01344368946	0.01233584961	1	0.1357489956	-0.0050629591	0.1477636662	53	1
19	127.841587	140.3913768	2024.123768	12268.00199	155.044365	560.9951208	1671.078033	4405	6453.191489	393.4412462	2232.81867	152.2920257	181.7629485	193.2054797	785.6840881	2825.739824	0.1607722547	0.01169158527	0.0470932421	0.009636401049	0.01408654634	0.01547921623	1	0.1287576807	-0.004450459368	0.151146223	53	0.9999999982
19	127.3573332	382.0897213	750.1154509	14334.63607	1446.225114	2848.80566	2039.246252	5611	3945.673684	196.1095531	2918.966664	329.6313289	574.8722147	242.2330087	1104.999301	1930.653353	0.05162255928	0.09916341926	0.1997100613	0.007807335844	0.01526215252	0.0166220641	1	0.05470792548	0.1786877146	0.6585389014	41	1
19	131.5207954	194.7098754	761.6517379	11988.98316	4036.805162	12.91763606	1346.902223	5554	13198.23158	194.2228221	2731.466779	881.714307	94.62794781	234.4968948	1190.468168	4950.904277	0.06397588271	0.3230628862	0.001124107062	0.008548114145	0.02384546882	0.008696683285	1	0.05254854129	0.6279754353	-0.01729671619	48	0.9999999972
19	133.493749	92.64128406	9.957133091	11534.34609	1714.123902	246.3396757	1039.569058	4569.5	7042.680851	54.7743611	1725.56806	287.4502987	76.45205532	181.0442455	670.9155518	1573.256941	0.0008384809043	0.1493417281	0.02120931997	0.004982342844	0.01485038477	0.006135727026	1	0.002839198128	0.2753188779	0.03049543705	16	0.9032782996
19	140.6766641	161.5238779	-214.0158375	11406.98144	1065.21224	2488.762672	1927.901416	4518	4793.882979	83.01819456	2241.838643	248.6614924	504.0664934	332.8614987	846.0850041	1870.981215	-0.01749224744	0.09522214303	0.2179419642	0.007512724417	0.01567435694	0.01879172271	1	0.001765156783	0.1714575406	0.7056649891	15	1
19	151.8399414	460.6422069	6505.582498	13182.49005	659.0716466	1186.454015	2380.035221	5219.5	7282.882979	1306.464693	2642.760247	164.6066504	340.092333	263.4601542	979.5571419	2903.795184	0.4835914136	0.05004851558	0.08298265609	0.02121183351	0.01075196635	0.02691517671	1	0.3847188466	0.07372730859	0.3512791486	84	1
19	153.7099005	71.49997766	1502.344753	9696.740415	1506.950115	-23.44661391	1149.95799	3970.5	7028.604167	306.2104722	1832.196026	327.9816022	118.8134818	180.2725108	728.9904014	2482.633095	0.1571490721	0.1549727539	-0.002330147337	0.01416502288	0.01699304618	0.0126753496	1	0.1237856754	0.2855492614	-0.01491584758	61	1
19	154.721129	197.3364576	2533.056019	13914.46877	94.36048633	144.3333305	2392.503299	5062.5	4139.064516	497.4363391	2732.639354	155.0212091	145.5809768	283.8102718	937.2868184	2231.428811	0.1811020825	0.006622277588	0.01068835256	0.01057284932	0.01219332917	0.01176285044	1	0.142094788	-0.01597652702	0.02946599494	52	1
19	155.2558923	27.32051592	7.721290278	7960.599265	1216.437263	354.6186047	1076.253372	3192	8229.23913	40.34671481	1263.491992	220.6489958	89.73222491	139.3791665	491.9715435	2275.508895	0.001061707055	0.1572927352	0.04598055913	0.005421388206	0.02010032321	0.008684174586	1	0.004826124327	0.2922779358	0.1167097643	18	0.9997332195
19	155.3465716	88.44771487	27.60934796	8984.117131	456.8990727	230.6512621	1518.158454	3412	7382.277778	49.25329156	2002.422029	135.3423568	96.96643913	198.9387227	715.1211405	3722.391732	0.003731506505	0.04909487316	0.0246223149	0.00577766158	0.01506053448	0.01031393048	1	0.00441216085	0.07143630412	0.03877652779	7	0.9998833308
19	155.3045932	370.2849456	6221.18194	12707.93345	683.7906182	1143.597421	2322.641475	4922.5	5039.542553	1605.143618	3175.462575	203.1910747	406.5958899	278.1501128	1172.847458	2572.768245	0.4870811219	0.05422426746	0.08672694456	0.02276521503	0.01490080457	0.02872631038	1	0.387756335	0.08233132032	0.365229751	84	1
19	163.4915337	116.710536	-28.74833977	12669.33894	652.4976722	345.6615361	1553.248996	4668	12681.74737	50.3268765	2103.088437	191.7612573	94.14316665	230.064689	754.8637392	2914.580525	-0.002133590402	0.05054257347	0.02808533181	0.004206512221	0.01354565514	0.006358115948	1	7.044521452e-05	0.0745094794	0.0494886768	7	0.9999956464
19	167.6136337	259.5536107	1020.200836	15668.03286	846.094166	611.2585743	1954.236014	5785	8114.461538	237.1809986	2736.205907	250.9756303	139.8796054	218.6878463	1031.463122	2830.90602	0.06607882869	0.05534699535	0.03940011403	0.00793658695	0.01343944574	0.008487026596	1	0.05438661233	0.08443048944	0.1045670031	35	1
19	169.2619772	441.4611596	2447.151626	15435.26231	3467.807285	757.1808052	1916.709568	6585	8461.913978	574.6511876	3270.77167	810.3620846	227.2984061	211.4072548	1395.560819	4297.493394	0.1638539669	0.2331827339	0.04936543726	0.01050198697	0.01705685961	0.01188546583	1	0.1333979836	0.4462994177	0.1690271768	65	1
19	170.0505663	86.39713993	40.58607641	10232.27123	870.5471282	264.1939418	1423.79857	3943	2332.853933	53.54931541	2140.691266	229.8711719	91.37952229	179.9059197	778.5173439	1448.507143	0.004314320318	0.08822143457	0.02640177173	0.006147831579	0.01779785624	0.008540327148	1	0.00535867689	0.1511049115	0.04671888342	12	0.9808403764
19	171.1970081	222.9216232	930.9728862	14345.24488	3343.703022	1251.81274	1793.490287	6132	4581.911111	183.6303431	2532.050768	612.6567521	259.5637884	195.843091	1053.602315	2587.468437	0.06378950301	0.2330612037	0.08814173492	0.0111792424	0.0172089831	0.01252159144	1	0.05766798404	0.4475855477	0.2803864444	47	1
19	173.0314498	46.73962498	-22.0330043	8889.209247	2003.657066	896.8736608	1271.164329	3813	3379.712766	60.90173756	1155.743533	300.7506822	156.0615546	176.7304838	476.4056689	976.5945288	-0.002296933788	0.2227673934	0.1013063755	0.007086181203	0.02202423031	0.01216263811	1	0.006684706064	0.4272601148	0.3103841716	23	1
19	173.8530351	208.129369	6379.670567	13513.69173	1307.004644	1274.12608	2636.551195	5564	8536.72093	1320.819307	2719.938775	392.481059	445.1660418	1228.281869	1001.858346	3124.380287	0.4687366582	0.09480514459	0.08593551211	0.02951105269	0.02493856379	0.04544883338	1	0.3736973251	0.1649368456	0.3599766823	86	1
19	175.6677625	469.684749	4131.511444	14292.08669	4256.547701	-33.46235645	1957.929382	6425	2912.556962	1061.445609	3654.923078	1183.846227	226.8679177	227.7363355	1648.407952	2140.970447	0.2961324129	0.313081874	-0.002849543432	0.01515518494	0.01837663938	0.01937505095	1	0.2341842668	0.6068201234	0.02185571578	80	1
19	179.9042878	268.6508763	-68.5895325	17834.58434	290.9600801	1036.038458	1955.656371	6337.5	3849.612903	53.0467544	2989.714654	203.2876913	195.3039067	204.9715086	1100.924371	1355.611767	-0.003979621792	0.01672441234	0.05876652337	0.003105052452	0.01130265982	0.00634717174	1	0.0004603087993	0.006669872171	0.1539509921	3	1
19	181.7979556	17.83979092	487.6539056	7433.160219	396.7126984	221.683008	1106.007814	2787	9789.484211	98.35927722	1446.545385	131.4822139	88.43536782	176.0991811	516.8374306	3742.194776	0.06521614963	0.05728973288	0.02914056924	0.009057728408	0.01594892246	0.01198325846	1	0.05300864949	0.08806270807	0.06890235191	35	0.9999999996
19	182.9791512	460.1158821	3094.434657	10315.92931	3194.815976	-35.09627616	2090.526324	4719	1914.109756	931.2206084	3134.610626	1000.869288	205.4844081	204.4091713	1389.322001	1458.446942	0.3058236941	0.3107280496	-0.004161126073	0.01805004035	0.02863058447	0.02314007054	1	0.2416681423	0.6019591404	0.01943906062	80	1
19	185.4526632	78.84195826	3894.139999	8955.376833	466.5784638	-187.5570511	1463.931392	3443	7083.938144	1029.842743	2349.889535	163.7275763	218.4982703	142.3928502	868.7750483	4240.803523	0.439705741	0.0513123	-0.02232488919	0.02317569759	0.01647892299	0.02610228883	1	0.3429371412	0.07311435887	-0.02362808805	83	0.9999999996
19	186.115969	316.605181	-301.1129731	15147.7691	724.4052683	3451.875393	2576.47409	5609.5	4654.531915	100.3913159	3137.814077	248.2302044	760.3526925	338.4188795	1172.150597	2066.152321	-0.01983604436	0.04880815804	0.234996259	0.006403272999	0.01390036634	0.01821857461	1	0.0006913747224	0.07755992666	0.7622685993	10	1
19	188.6511356	207.5259655	2637.304058	16620.82162	2700.497801	2227.35844	2024.43831	6909	12367.76667	478.371775	2856.499296	534.573754	435.4041362	189.9651564	1186.54835	3825.392852	0.158729876	0.1597390189	0.1360287742	0.0114929936	0.01408979461	0.016752833	1	0.1347758372	0.2996056608	0.4650435294	63	1
19	190.5212177	248.1601367	2702.086893	15937.31873	3649.690005	77.2040531	2052.872006	6830	5798.557895	470.6357651	2726.559002	708.072315	159.7020032	210.3465116	1187.123737	2211.693188	0.1714034508	0.2340662213	0.004645594583	0.01240935116	0.01536526892	0.01036092828	1	0.1361876467	0.4466635099	0.01585026235	64	1
19	200.2434456	9.464456998	33.58352338	8936.609003	1911.023744	43.26600902	904.1094554	3753	6121.139785	54.89529069	1365.561057	331.5210993	66.19582756	254.5850172	560.9099345	2045.635676	0.003712218923	0.2194198095	0.005842541944	0.006542418558	0.0190911447	0.007578081477	1	0.004667443989	0.4174195076	-0.01914576881	20	0.9993566749
19	202.390754	235.4891404	-25.91889136	9289.951773	2084.755886	1152.179036	2205.792979	3967	562.0215054	74.15231282	3083.737273	699.7392255	324.7073176	320.1139205	1280.055213	389.0455707	-0.003407697602	0.2229873286	0.1217627165	0.009539663475	0.02346702775	0.01810426733	1	0.007251022135	0.4283561482	0.3810168172	23	1
19	204.966183	145.3727569	914.5495209	14516.17538	3320.257316	48.70959425	1550.892466	6239.5	21175.6383	224.0299128	2731.58368	622.3488393	100.7937543	218.3349267	1125.942083	8290.437112	0.06270090706	0.2378840667	0.003402156979	0.007259288339	0.01797738156	0.0072352316	1	0.05091470113	0.454730288	-0.01327301368	45	0.9999967479
19	208.7925453	120.8032491	-84.61186184	12615.2018	1299.211085	683.5061908	1718.146591	4888	8967.606742	111.0141343	2379.765189	286.8831164	213.1883564	1178.479531	884.1668925	3569.563812	-0.006915798865	0.1032868172	0.05383249491	0.00873626274	0.01480920907	0.01294095732	1	-0.001380765358	0.1826596451	0.1398152125	13	0.9999999997
19	211.4947632	356.2391862	7639.100979	16455.01421	1697.358511	1483.461237	2412.703268	6590.5	12888.85106	1587.588839	3170.230041	412.3131414	450.7852728	284.2189613	1294.837855	5597.674865	0.4673426916	0.1076395843	0.09092124317	0.01887308307	0.0134580977	0.02426661959	1	0.3730738929	0.1912137707	0.3774702279	86	1
19	216.6398248	69.88138495	-1.990705929	10971.11914	502.5763443	602.7793049	1665.477703	4006.5	1932.729167	45.12083828	1821.030515	152.5766953	117.7072816	185.3673722	662.4096116	797.9413444	-0.0001975966959	0.04646478473	0.05385235611	0.004420504922	0.01327365676	0.008905962355	1	0.003357875809	0.06701855696	0.1390417251	8	0.9999940317
19	218.4029875	109.8243161	-30.88981064	12098.46864	2722.461852	146.3688598	1845.522672	5185	9498.829545	71.53684385	2243.726647	514.8280805	80.16635559	245.1377951	912.8214356	3741.638771	-0.002391505692	0.2233773896	0.01296079922	0.006266550622	0.01580535276	0.006768475506	1	0.0004184750429	0.425715763	0.004281881807	20	0.8327391718
19	219.7694301	650.5345656	6629.274829	9263.954792	575.0723902	-425.1445601	2087.312589	3772.5	20240.31183	1936.311502	2659.247583	190.6010877	315.3020474	235.2587151	1004.951574	11533.55181	0.723930986	0.06293405886	-0.04482369763	0.02970968013	0.01625344453	0.03517128612	1	0.5642958114	0.0951703135	-0.03579272653	91	1
19	228.3635722	599.2860635	5350.064469	11105.88899	1024.889554	-163.1144773	2287.106795	4364	8731.192308	1565.327977	3246.262536	318.4952776	258.5946553	267.1565996	1236.919418	5800.106464	0.4893996956	0.0900235479	-0.01587734035	0.02043896263	0.01808403791	0.02398293624	1	0.3827097317	0.1519326225	0.01175482818	85	0.9999999969
19	230.3933504	60.36317036	3.964797522	10552.9624	1029.864707	269.7361724	1491.675391	4042	3905.066667	54.45405313	1852.996534	209.7880399	77.7150007	217.5632756	696.3024165	1451.762902	0.0003692683506	0.09759947044	0.02670549293	0.005625885385	0.01477369175	0.006633872641	1	0.002374545287	0.1702090627	0.04725860126	12	0.9967634854
19	233.2614414	610.7117659	5538.113011	11603.07825	1253.072412	-254.4637637	1970.947085	4741	13177.98765	1479.690562	3141.224043	302.0220419	229.8675651	182.5440486	1189.625185	8620.922074	0.4756616395	0.1038202304	-0.02154459999	0.02044755609	0.01690713945	0.02238436443	1	0.3716703255	0.1798699046	-0.01045862734	85	1
19	238.369061	153.5674101	952.9759696	12903.31664	1304.489056	120.0637619	1843.475842	5049.5	7552.659574	249.4584415	3037.517186	334.2750142	110.9548029	289.3383818	1130.238539	5467.486914	0.07213782333	0.09935511147	0.009543174098	0.008001114092	0.01670574369	0.009793590699	1	0.05745247577	0.173017419	0.004356433854	38	0.9999999845
19	238.5096453	339.4940746	8763.161476	18061.9136	1880.596252	1767.653388	2237.799441	7329	5794.625	1605.639824	3372.150558	455.273345	500.458351	269.8593927	1390.189341	2553.475952	0.4728939375	0.1017154752	0.09153693179	0.01821617885	0.01184630491	0.02495839386	1	0.3774139583	0.1791616382	0.3806302077	86	1
19	242.3349056	125.9625657	2497.931863	15795.27486	2365.972213	795.1221646	2050.805518	6364.5	5655.276596	445.7922779	2552.572418	479.597814	247.7422935	226.7616393	1057.137805	1810.693602	0.1584141085	0.1553266826	0.05027997546	0.008643759159	0.01682439157	0.01349069372	1	0.1284715443	0.2879244938	0.1676770423	62	1
19	243.3587043	217.4980566	-70.11613989	16413.87762	3933.52844	464.1337373	1673.642898	7064	5117.031915	72.99487895	3288.991753	886.5891469	127.6106317	238.8645297	1425.972829	2539.583208	-0.00474029128	0.2418034991	0.02799092469	0.004744597735	0.01712993581	0.006129587639	1	-0.0001967410538	0.4636902582	0.05659338313	21	0.9999932973
19	243.4531696	475.6793399	-26.54601519	13470.53864	1215.8058	795.8963716	2066.016902	5243	2290.595745	67.01178592	3442.235033	354.4219817	174.9901823	256.7180259	1279.246979	1439.951323	-0.001938809757	0.0901523683	0.06103069668	0.005582855626	0.01536648124	0.009622150176	1	0.002903659327	0.1561453446	0.1653480725	13	1
19	243.8245055	53.79097086	12.4563887	10573.00465	1044.63757	280.8757117	1491.51172	4104.5	3689.696629	51.62354623	1971.982649	213.0303509	89.14395072	209.9257472	726.9119924	1474.195431	0.001314765874	0.09925821504	0.02759436201	0.005365587048	0.01549072993	0.007625304165	1	0.003193623772	0.1736093522	0.05062530251	12	0.9987628566
19	246.7124992	238.4809937	1193.953782	18106.77779	1104.530796	717.0073839	2161.840006	6802	14189.75789	233.8654827	2957.550385	317.2577833	162.3172304	234.425674	1159.203194	4736.347638	0.06616156073	0.06089728353	0.0415032517	0.00597805233	0.01297554162	0.007296372742	1	0.05465075942	0.09579021858	0.112106163	35	0.9999999999
19	247.6695923	105.4947956	-62.81796405	11823.56148	1918.08847	648.7743202	1759.648471	4847.5	5248.126316	62.74791316	2441.236193	397.094242	147.9492542	202.424108	952.8111901	2121.698673	-0.005713996472	0.1600611613	0.05517929352	0.005519427462	0.0172740363	0.0090776171	1	0.000185200374	0.2982222049	0.1471416804	18	1
19	248.4088938	27.79838139	1622.099012	9733.848191	166.8753511	1257.618598	1649.073003	3645	6594.612903	273.430851	1545.830521	130.9864608	242.0871623	198.1008714	541.2394297	2267.61288	0.1668304584	0.01784024353	0.1270802983	0.01167758817	0.01409889384	0.01984223798	1	0.1391759442	0.01056424	0.4299412788	54	1
19	255.5686477	343.4748291	41.93940511	12264.50897	1918.98209	334.2041412	2364.372417	5050	1690.447917	68.55766121	3661.149064	588.8255887	104.0326485	217.9914542	1422.256473	1268.985478	0.003122577204	0.1480535105	0.02685534618	0.006078519563	0.02061020534	0.01057635297	1	0.005013978774	0.2728685753	0.0505288973	17	0.7853370113
19	256.6104294	157.2715468	6648.754213	14470.53058	843.0504545	1235.56294	2157.007227	5589	15178.13978	1457.320458	3022.06792	216.2533075	424.7735864	221.0185262	1142.112972	7690.140904	0.4648101649	0.06037377904	0.0832484919	0.01693000616	0.01277451283	0.02684642287	1	0.3701095127	0.094803734	0.3483186429	84	0.9999999946
19	260.819434	54.45414206	2055.634838	12671.90015	2692.743001	518.0361458	1604.546896	5373	4139.489583	375.0788231	2234.564445	472.8024634	158.9280729	222.8263492	901.9498532	1847.861113	0.1574931445	0.2078290307	0.0423245355	0.01270780737	0.01522525413	0.0131859835	1	0.127680877	0.3945076991	0.1421053425	65	1
19	265.7899892	12.81590489	1649.844349	10021.70414	129.304892	388.014618	1276.532131	3621	5128.473684	315.8538287	1875.11917	136.9728732	145.3511512	171.9368492	668.9925319	2012.244998	0.16358875	0.01213957433	0.0386308953	0.01134631309	0.01405389856	0.01383276261	1	0.1303762854	-0.003814488895	0.12249119	53	1
19	269.4980577	358.2726556	-20.84368924	16873.61604	228.4173993	1050.626218	2102.711887	6015	5771.122222	265.8130567	3380.337851	181.4417168	205.7957097	214.6206452	1223.541986	2268.8347	-0.0009756134776	0.0148308446	0.06302213424	0.02159683543	0.01183754692	0.007835525103	1	0.003096304284	0.002941729761	0.1693068278	3	1
19	270.5719561	526.5876397	4096.504318	13838.42285	1374.273961	962.0385099	2215.409872	5549	11800.25	1102.76501	3490.864507	390.8385948	340.3814271	237.4715139	1357.662407	7136.94137	0.3006220171	0.1009511159	0.07124600919	0.01621801293	0.01334185708	0.02033798816	1	0.2409245207	0.177501316	0.2707118792	75	1
19	276.3196985	401.4667881	-17.59577425	19178.57422	274.1320763	323.6232899	2202.349117	7029	5487.621053	55.56407062	3114.028829	217.9622331	107.5410135	243.1681782	1167.366271	2035.911496	-0.0007998652543	0.01475705584	0.01686628788	0.003125919583	0.01101801772	0.004646561125	1	-4.60577497e-06	0.001335576964	0.009419977725	1	0.9994836632
19	278.6645055	155.5244183	-10.79965504	16654.17048	1694.307933	241.8429763	1810.573154	6411.5	5807	65.00312776	2680.069039	380.9578352	91.76951862	254.3316464	1069.687621	1725.477967	-0.0006069724746	0.1034678709	0.01459810969	0.00392704772	0.01311663554	0.005299883473	1	0.0008145162553	0.1817712613	0.005330165351	11	0.9997909302
19	280.2846659	368.0338376	13919.44788	13412.91557	654.7159353	-700.7403101	2115.323741	5404	3030.05618	3914.906333	3774.668207	264.0838623	560.8150196	279.7837572	1473.378495	2405.640277	1.025934278	0.05238421603	-0.05655240427	0.03653040365	0.01319742885	0.04316282553	1	0.8001410927	0.07239615982	-0.007486641497	95	0.9999382191
19	282.3956635	76.3185246	30.32736985	9313.999279	3816.844176	158.8800792	1764.252634	4488.5	5210.479167	74.58897648	2424.455392	1043.995448	84.40609552	215.7469007	1145.82441	3704.501969	0.002970248033	0.4142453232	0.01837085053	0.009125753644	0.02849325127	0.01019916008	1	0.006780942852	0.8142457228	0.03227314716	29	1
19	284.4116466	564.6213173	2797.424716	16845.87587	2542.976821	128.1332805	2263.128545	6898	1496.8	602.4577499	3353.469489	632.0821948	154.3025209	271.9615234	1411.882667	737.4444169	0.1671593112	0.1545926586	0.008261826654	0.009576241323	0.01478659886	0.01033715939	1	0.1323730891	0.2850787735	0.024067962	61	1
19	285.2822254	15.61409463	1454.020966	9071.6658	1359.898133	434.0801409	1456.01816	3699	4302.516129	270.0547771	1564.90453	306.8386832	153.8452674	176.9034102	648.84195	1559.650446	0.1583056291	0.1499944024	0.04669732572	0.01322281154	0.02153636748	0.01594733042	1	0.1280854507	0.2769617905	0.1550147996	62	1
19	285.4968285	223.6590171	7158.406768	15817.31261	293.3334455	1564.155757	2353.034668	5917	9943.106383	1842.196949	3591.067944	186.2745162	458.5955226	304.7074777	1366.364938	5314.309017	0.4661739018	0.0184908779	0.09327016467	0.02592659408	0.01180752063	0.02736632095	1	0.3714912631	0.009892645821	0.3815971995	82	0.9999999999
19	286.5633999	190.8195243	1055.478021	15717.24196	717.5318762	588.7365441	1922.275315	5722	7469.041667	222.703223	3427.857016	294.4484882	178.8587565	234.1513618	1286.452259	4856.870818	0.06889545391	0.04964971796	0.04085454963	0.007582704785	0.01469057701	0.01121981808	1	0.05664372847	0.0728748502	0.1100143591	35	1
19	297.5464477	209.4099145	16215.87052	15381.76611	1743.746163	-813.5988499	1797.754589	6433.5	4770.989362	3262.67153	3067.18679	461.7920702	527.2068766	290.5015861	1316.786515	2853.447752	1.038038465	0.1133087597	-0.0525860378	0.04075329015	0.01402522081	0.03790137018	1	0.8104768417	0.1964522578	0.0115954603	96	1
19	298.8183831	93.90407958	-79.98628682	16203.39725	3575.521171	819.8511907	1559.135024	6758	7392.052632	83.94622194	2302.947805	608.9209932	165.4164769	225.7748467	1003.107951	1971.221634	-0.005113048325	0.2272131077	0.05132585089	0.005745736508	0.01607969312	0.006967169683	1	0.001012034635	0.4347388804	0.1367476618	22	0.9999923104
19	309.4063513	50.68327031	1902.777977	11126.2282	2562.269874	-3.095863466	1767.1103	4841	4921.347368	331.4969827	1845.334015	454.401676	127.6332695	193.5234209	789.2314811	1584.910433	0.1736546629	0.2277009825	-0.0003113537661	0.01385180055	0.02007540047	0.01170296538	1	0.1375454768	0.4335482911	-0.001074965304	64	1
19	312.7055806	223.3497468	-150.4079197	16119.95601	3649.028449	1796.644826	2092.34591	6838	4602.860215	92.55283376	3374.11449	906.2314394	393.0984199	241.2497018	1483.197227	2117.028109	-0.008740943236	0.2426639554	0.1176058631	0.006535114102	0.02038498157	0.009675702155	1	0.00296164954	0.4682794125	0.3662146844	23	1
19	315.5453538	172.6889389	2551.519263	15456.75357	826.5354073	827.5527051	2143.558593	5771	5447.031915	604.2559118	3400.66719	301.8750248	218.5128443	218.7419884	1317.312247	2487.097472	0.1700034542	0.05485735751	0.05268909234	0.01070847208	0.01330966519	0.01308224511	1	0.1367898031	0.08353058563	0.1744685273	56	1
19	318.4622929	134.3576636	2892.640776	16373.17981	853.5952954	27.87488108	2041.901029	6020.5	7641.16129	559.0532187	2898.905295	312.8229268	151.7419873	236.714462	1134.909597	2727.296042	0.1802372009	0.05751585538	0.001777796909	0.009693505724	0.0144574372	0.01018826836	1	0.1412660856	0.08730287738	0.0005302766318	55	1
19	321.912064	38.45200482	1720.348947	9606.44125	2133.951947	72.87840899	1871.864327	4268	1953.451613	352.4872614	1935.816625	466.2849397	122.8430029	211.9283476	816.4772042	911.9192317	0.1763512377	0.2245189392	0.007769428221	0.0123731607	0.02004009684	0.01346858197	1	0.1401967868	0.4273199487	0.0274098652	64	1
19	326.7843596	507.7890847	-155.1838293	18326.35516	2905.253663	2116.681111	2352.726172	7439	4470.402062	91.10276657	2656.6448	598.9193632	336.6826775	264.9998473	1167.85002	1684.155802	-0.008895774815	0.1608870125	0.1197180183	0.005197917434	0.01534232467	0.008058424586	1	0.002226063288	0.301947658	0.3700637836	19	1
19	331.1748619	480.1094072	10579.60676	14720.85832	350.0745117	-534.0390285	2376.625623	5766	21698.83951	2784.546173	3619.024904	173.7364481	451.8984649	247.7045471	1330.842837	11694.39632	0.7119503019	0.02418517713	-0.03228869552	0.02918546888	0.01364501314	0.0324098582	1	0.5554212552	0.01675697766	0.003259807211	90	0.9999999948
19	331.6226251	152.1814417	-219.0150656	13734.25345	1246.667424	3248.777109	2532.42538	5417	2573.170213	87.7870958	2532.691707	259.3663033	634.8103345	298.3069404	936.5252061	1074.017547	-0.01704951863	0.09430914622	0.2355238479	0.006640728621	0.01450049699	0.02133681286	1	0.003337173902	0.1701528311	0.7666473628	15	1
19	332.3673632	174.6005539	813.1603984	10425.90393	547.0444341	154.1852826	2141.266973	4008.5	5025.715789	273.289497	2952.110335	215.1291161	106.0012286	242.4493243	1079.572525	3531.350024	0.07916148499	0.04928329608	0.01639335493	0.01005913281	0.01794716679	0.01253624106	1	0.0629726954	0.07132603613	0.02760274626	34	1
19	333.9081958	467.3033676	5129.662354	16608.11901	1433.223004	-19.06871461	2188.620503	6444.5	3920.864198	1084.174899	3930.42548	473.4141362	210.6688564	252.7806713	1543.296915	5457.646681	0.3099770322	0.0905290665	-0.0009959836998	0.02238158932	0.01321029232	0.01453762625	1	0.2430935159	0.153987545	0.02211435226	74	0.9999999973
19	335.3602742	11.5316381	1559.989651	10003.76705	1425.807211	1246.830147	1607.017824	4105	8896.782609	314.7720858	1787.128522	266.1348972	257.1011496	180.7386534	692.4604833	2879.416538	0.154028296	0.1436915425	0.1222840536	0.01438384894	0.01519578593	0.01740974218	1	0.1299760144	0.2665336045	0.4156657926	63	1
19	336.4636528	102.3037196	-31.65087371	15201.35579	4668.52008	376.0068022	1663.848	6796	8306.452632	73.80125635	2512.001475	823.6842347	106.1384125	250.3191556	1118.342011	3704.966405	-0.00199376299	0.3088068244	0.02574147829	0.005353386842	0.02083638908	0.005622065654	1	0.0024233395	0.5999484399	0.05224373007	25	0.9999958451
19	339.4789274	390.3452634	-111.8265684	16624.55272	632.392414	2265.319319	3187.074115	6114	4540.43617	74.7796799	2954.82491	282.8220095	425.9935503	299.0592897	1145.093539	2526.022619	-0.006987575706	0.04125666507	0.1370187065	0.004498526432	0.01352463584	0.01177117977	0	NaN	NaN	NaN	NaN	NaN
19	340.4568402	244.2188585	5581.952843	18177.15866	3163.839227	-178.9513686	1885.97318	7665	14420.42391	1230.748035	3686.529727	690.0053389	229.0428556	235.2554505	1539.953224	6513.472373	0.3082973045	0.1699383881	-0.0102441786	0.01365947199	0.01557641981	0.01387780701	1	0.2418681403	0.3152823594	-0.006981132059	76	1
19	341.7793114	137.1352621	899.4570762	15510.04022	3518.746263	1374.15848	1690.592586	6632	7002.360825	232.971257	3529.011233	970.2017784	347.5594908	212.1406451	1555.768402	4144.840008	0.05661432945	0.243427333	0.09022474693	0.009039763694	0.02225383681	0.0106920252	1	0.05228551691	0.4687663964	0.286390522	47	1
19	342.3732988	223.3518876	3340.467133	18239.37444	253.6324929	111.6249329	2405.737768	6679.5	3604.063158	647.6654348	3301.908526	226.2199403	169.4567038	247.6732181	1241.498532	1225.313983	0.1841162666	0.01483777739	0.007528473236	0.01027351579	0.01218195586	0.009788011279	1	0.1443127797	0.0006312827619	0.0195549019	52	1
19	352.6861672	93.85657694	5272.699585	11627.06074	122.575824	-232.9906691	1973.564172	4286	13560.65823	1364.090503	2869.898493	147.2698882	288.4140091	228.9296667	1026.802319	18068.47659	0.4589536716	0.01098325936	-0.01774513088	0.02137865176	0.01382769407	0.02733681701	1	0.3579725699	-0.008862077436	-0.005030800071	81	1
19	357.7843559	212.7124862	-21.23785197	14776.95994	1467.730704	471.7289564	2102.493594	5657	4819.446809	53.9100562	3031.021966	386.41237	113.2946068	230.4052119	1176.416179	2278.268172	-0.001673806114	0.1058322018	0.0322188419	0.004074483456	0.01397651729	0.00679009978	1	0.001236335755	0.1871411345	0.06623792027	12	0.9999973832
19	358.7570705	113.2678567	1.029883446	8772.113459	1785.293379	579.3051962	1975.53657	3667.5	1514.421053	66.56000785	3034.316978	657.0276931	182.1731789	273.5420285	1239.916463	1036.130666	7.148132167e-05	0.2100557788	0.06985169097	0.009861546472	0.03023441415	0.01442167052	1	0.006216340911	0.4003954248	0.2014081164	22	0.9999995678
19	359.665634	34.48319546	-82.60411539	10131.34161	1530.134885	1131.48825	1742.692991	4094	3306.382979	64.84639614	2116.613413	357.7229007	254.0358817	203.8312014	836.3730253	1792.472637	-0.008122420539	0.1558021373	0.1119216611	0.007016442397	0.0173626029	0.01328815169	1	0.002238014249	0.2913527604	0.3430145772	19	1
19	359.4244446	82.32546151	5001.255499	10683.99722	1015.872533	841.294354	2025.077439	4311	14968.79487	1227.73042	2717.168361	268.5031414	334.8085079	230.923792	1046.961803	15676.52658	0.4553692307	0.09484582128	0.07674822445	0.02382661737	0.015481347	0.03162741727	1	0.3625733013	0.1647714058	0.3250743411	86	1
19	360.2512091	318.2022767	18.41364072	16912.62066	1531.913294	344.4417666	2172.852606	6424	1996.915789	66.43831647	3675.166303	499.566069	95.57304558	278.427165	1466.949064	1069.585778	0.001184647441	0.09261521751	0.02116204782	0.004271981923	0.01522584875	0.006015267276	1	0.002578431453	0.1598898222	0.02802932881	11	0.9160774578
19	361.3329443	576.5224533	6893.16505	14667.18566	4502.224527	-288.6547457	2009.784094	6809.5	14901.65957	1684.70785	3513.208692	1125.292307	287.5322504	261.0685809	1598.992193	8499.407482	0.4714065676	0.3176414979	-0.01933616442	0.01732242385	0.01840396931	0.02057724627	1	0.3704827137	0.6150339576	0.005193680832	89	1
19	364.465405	262.3305105	-145.2114905	15037.63911	1421.491964	1806.60167	2505.136987	5873.5	8173.557895	71.06573707	3090.714632	376.1392635	398.3004071	265.0355619	1204.118344	3823.690608	-0.01014216094	0.1035675186	0.1244868797	0.004991826921	0.01351873958	0.011254027	1	0.001049098865	0.1854688209	0.3838941656	14	1
19	364.7456171	615.0777223	835.327824	13766.6651	2057.643055	1245.874671	2181.233231	5526	10170.75532	232.1880883	3133.394224	529.0216961	304.0251681	281.5444042	1237.868982	6799.894553	0.06313990049	0.1544010802	0.09407402117	0.008890770793	0.01473364655	0.01483980211	1	0.05684155767	0.2877178625	0.2974890038	44	1
19	370.7794785	146.7938518	-271.9884924	15733.75339	186.8532535	3729.918698	2510.011553	5689	3930.493976	84.17771761	2312.76821	155.4668292	558.7276664	274.1553001	850.7787193	1108.126582	-0.0177128311	0.011921128	0.2390743666	0.004655331883	0.01016978089	0.0158690968	1	0.002298155372	0.00262460275	0.7753377228	5	1
19	371.37334	192.3168792	939.9024218	18218.20884	397.6680167	3823.39952	2532.570315	6731	27572.33684	191.8800824	2681.524593	162.3063006	655.9379837	223.7252879	1006.295153	8674.768762	0.05003720933	0.02203706849	0.2098522631	0.006237588484	0.008723462691	0.01560349595	1	0.05345752614	0.02207659271	0.6900776878	33	1
19	379.403877	494.138281	2051.678675	11975.81165	339.5599506	793.9757469	2938.872511	4516	1138.189474	664.8318881	4044.855887	233.6426348	273.5952017	549.1359684	1484.472853	1074.216877	0.1702050082	0.02807340055	0.06729275394	0.01229715657	0.01822850025	0.01797586576	1	0.1377226236	0.02949076075	0.2239900507	56	0.9923090688
19	381.3672807	155.1205088	-110.4207435	9415.503296	-10.90661985	2200.695662	2494.157554	3561	1383.271605	70.31048532	2858.184722	121.9869923	693.5513971	358.8084558	1019.478895	1668.614246	-0.01164189168	-0.001587101687	0.2358901579	0.007183565168	0.01566089975	0.02295396398	1	0.006708372329	-0.02498105448	0.7651325013	5	1
19	381.507893	401.6543623	1260.089121	18174.61132	6223.83739	143.5268309	1893.593902	8538	8918.795699	239.7777673	2849.063147	1080.252758	124.2958674	317.9611751	1347.527916	2792.666454	0.06969622084	0.3405623748	0.007445476348	0.006820999266	0.01854304268	0.007034125396	1	0.05763981715	0.6637647819	0.006655088389	48	0.9999963875
19	402.0088764	52.03006339	841.7662805	12107.20521	735.6727526	87.59797846	1506.141654	4614	16364.18889	168.2869825	1923.44383	159.9059299	89.29694261	193.7866174	683.0041126	4834.241232	0.07008408201	0.05896043523	0.007397104555	0.008199920382	0.01352022979	0.007511523856	1	0.05531523128	0.09076147123	-0.005247390834	34	0.9999999999
19	403.9604922	141.8257819	3795.1845	12276.16964	1163.406277	-90.92573921	2068.151345	4845	5557.691489	952.0701061	3072.632109	320.2142416	189.5671946	221.9023476	1163.392182	2884.328006	0.310201284	0.09875460548	-0.007155292285	0.01378059681	0.01835698764	0.01745766676	1	0.2429139112	0.170529861	0.001170032255	74	1
19	408.1865493	26.10459002	7697.085939	7693.9739	487.3096203	-665.5281874	1693.894434	3111	8163.526316	2004.330962	1909.897152	154.0214434	339.2523076	223.3025862	734.4950252	4909.46847	1.016777041	0.06203968643	-0.08379398255	0.0458419181	0.01972339284	0.04518065542	1	0.7911408594	0.09121240955	-0.1035737692	95	0.9999999952
19	409.0571935	307.1072478	2872.462839	16348.67431	82.29673542	922.2239555	2454.56113	5794	1462.104167	689.6377103	3671.452314	204.6264449	257.4816982	252.8532272	1378.492195	855.4387176	0.1770873267	0.005569395181	0.05715245206	0.00946235591	0.01373819939	0.01427275035	1	0.1421970903	-0.01664127362	0.189491555	53	1
19	412.6297018	200.6100255	1143.692186	16739.37563	2691.659673	98.5479118	1640.706046	6830.5	11337.02083	255.24125	3075.54173	588.4800336	120.5053683	230.9256109	1279.314159	4671.634205	0.06929702979	0.1684691881	0.00664682659	0.006947580835	0.01454328987	0.007401537661	1	0.05566646771	0.3135674819	-0.003429751542	42	1
19	415.3023224	765.3828108	-24.34483698	9310.011292	818.183432	529.7494493	1637.690852	3633	5158.548387	46.60534384	1699.904072	201.6810441	113.2219669	159.6500147	641.5882436	1747.165403	-0.002568152304	0.08920403344	0.05646400179	0.00508899291	0.01489174913	0.009349950092	1	0.002081051578	0.1540736324	0.149340641	13	1
19	417.1393252	167.3723118	13735.77199	13740.54614	876.4916201	-832.0605094	1905.23242	5492	11375.2234	3533.060606	3472.21433	263.5583347	486.3639457	240.79898	1349.021872	6942.773777	1.00651392	0.06673809302	-0.06196238919	0.03782067982	0.01566993365	0.03966439996	1	0.7846700828	0.1014929693	-0.03009082886	95	0.9999999961
19	419.6602646	103.4956675	756.5987194	12800.95958	1342.979974	1143.667571	1955.613906	5055.5	18294.91398	188.5085124	2596.952255	271.6511473	238.5326211	230.4525116	962.9010263	6655.255131	0.05837685629	0.1021190655	0.09194277743	0.009096382364	0.01657150555	0.01258724463	1	0.05247047565	0.1812825657	0.2868149366	40	1
19	427.3364013	250.6611711	8167.747551	17040.30178	3979.005372	-322.4161774	1820.747107	7513	9440.593407	1734.672311	3439.53155	954.9527549	291.0875472	217.2985819	1581.310964	4691.520632	0.4778118935	0.2355108759	-0.0193816259	0.02028296795	0.01892228253	0.01860028402	1	0.374735539	0.4478941366	0.003059307958	88	1
19	431.8157124	84.98493741	-26.01973924	12544.82225	1857.497664	675.2628008	1720.412075	5039	5244.747368	81.66698251	2370.477428	383.1836224	146.1072993	389.8137799	920.9708644	2004.503955	-0.002293803386	0.1472679102	0.05439382223	0.006751346639	0.01707015448	0.008268521248	1	0.002692214435	0.2721552489	0.1446687705	18	1
19	431.3132564	666.4919133	3243.397315	10752.53712	2413.331117	-93.99273486	2007.859181	4709	1785.542553	921.3634696	3017.95812	677.4982344	168.0121331	170.7395193	1254.941384	1239.694332	0.3055162726	0.2230151438	-0.009498870729	0.01546578186	0.01688040207	0.01722863158	1	0.2402349504	0.4233145041	-0.002809094601	78	1
19	434.3063962	27.34613586	-7.854663794	12553.69632	1930.810441	297.214393	1266.721124	4987.5	6790.064516	55.7783508	1862.204392	310.257257	73.93419295	190.3707603	727.9087951	1988.577899	-0.0005428655347	0.1541828822	0.02468746356	0.004806031297	0.01622194337	0.005711438353	1	0.002045378577	0.285283573	0.04243265893	17	0.9074517798
19	440.6277303	189.4918855	2753.717821	16816.22214	2760.116223	884.8300492	2178.483929	6947.5	12727.19565	510.8457228	2847.145895	546.7095889	264.2333397	231.8923452	1211.392067	4390.097854	0.1638785229	0.1656991786	0.05488172412	0.01114706967	0.01365456271	0.01258450622	1	0.1331750993	0.3091584816	0.1853125295	62	0.9999999999
19	445.4932113	48.68332214	-28.31617206	12235.80564	2013.072875	136.3418374	1484.05373	5017.5	15221.43617	71.25993795	1929.441107	337.3247975	76.34387927	228.756472	738.8928171	4356.846614	-0.002068838313	0.159982432	0.01076508898	0.006399363063	0.01782969215	0.006453277908	1	-7.360312321e-05	0.2966501483	-0.00591368684	16	0.9999984149
19	446.7834715	423.2503894	9858.084525	13363.81597	229.1304772	-483.2462003	2424.538905	5196	12747.77895	2629.023218	3543.156581	148.1227278	420.8298709	324.6056032	1299.752485	7118.745055	0.7352128455	0.01508540217	-0.03625704219	0.02146297537	0.01346206158	0.0344118438	1	0.5732955426	-0.001956503331	-0.005527348445	90	1
19	451.5923041	287.269801	-51.07856404	17833.60181	3033.332576	486.0160999	1922.426978	7222	6193.860215	131.5360562	3399.98218	662.6046057	175.4314833	1431.435176	1393.2035	2621.656834	-0.003027647433	0.1681207098	0.02896905576	0.01039928946	0.01574130804	0.01262179755	1	0.0005276505829	0.3137868423	0.05728215934	17	0.9998651559
19	454.6021974	83.37932788	770.5960053	12228.16511	3857.553403	8.820799321	1374.765058	5552	11844.29167	228.1436069	2574.219493	766.0777226	116.5698976	204.738197	1100.295451	5026.454332	0.06472015519	0.3154180718	0.0007867083155	0.01106296078	0.02256522832	0.01019341911	1	0.05303710117	0.6124068995	-0.01861575056	48	0.9999999915
19	455.5917035	141.5782844	-64.93631981	14947.72361	1533.267936	888.5233337	1948.883692	5835.5	4779.097826	60.75287173	2626.024905	375.7655438	178.3374099	301.5830602	1026.53578	1721.544407	-0.004818115629	0.101456214	0.0564807919	0.004352348967	0.01600331588	0.007390681348	1	0.0004325115502	0.1790117516	0.149396319	13	1
19	462.840944	162.3463092	961.0741138	16058.55668	963.4349185	1547.711051	2003.864189	6053	12767.77895	196.828844	2447.648658	251.0477013	281.1038341	213.5789896	942.4900013	5536.10895	0.0620661041	0.06182269783	0.09788889864	0.008237586723	0.01262512957	0.01032672391	1	0.05540427015	0.09946400192	0.3065731454	36	1
19	462.6545688	414.6152885	4463.86436	13998.35775	2138.489019	-97.30008165	2149.561059	5785	3081.926316	1188.043418	3766.718717	670.4441568	219.4485833	257.6358711	1563.688177	1946.557377	0.3177789124	0.158518415	-0.00739291174	0.01742175987	0.01866370002	0.01854228558	1	0.249395154	0.2921055958	0.004597109983	76	1
19	463.7751052	308.6408138	7980.709248	16325.26759	1831.657269	-186.1501262	2544.581065	6672	34959.14894	1637.007839	3172.968061	366.234847	281.3579006	229.1996306	1267.97926	15013.9122	0.4933581605	0.1138271996	-0.01088454538	0.0183822892	0.01466302783	0.0195786853	1	0.3863852899	0.2005131872	0.03096318944	85	1
19	466.3123939	58.62147928	743.9893029	12537.84742	2786.764143	1016.650365	1380.915333	5239.5	9137.757895	181.8346481	2147.387718	466.1126342	203.3346448	196.9014001	871.139132	2622.815763	0.0621608774	0.2242477169	0.08012411434	0.01017479414	0.01646075702	0.01267786506	1	0.05574653273	0.4294041912	0.2518621574	47	1
19	466.8019697	185.781424	-3.576331444	13874.14075	1421.480021	383.6911175	1823.34662	5390	5419.168421	55.33122126	2858.961213	314.5231426	108.1498268	219.4705195	1063.319751	2043.448101	-0.0003245294974	0.1005534489	0.02972565669	0.004457231993	0.01479726059	0.006282683428	1	0.002070031972	0.1763171768	0.05768771148	12	0.999984111
19	467.2702166	23.5080137	5616.115788	8008.737816	742.9100809	-443.6461816	1519.227769	3228.5	3435.757895	1421.76068	2009.246439	235.0926745	267.0686899	193.0661663	787.666915	2074.838582	0.7014537026	0.09614216481	-0.05568679419	0.03458849146	0.02049827023	0.03462971136	1	0.5462214287	0.1624690381	-0.07720194573	92	0.9999998535
19	471.2897924	261.7189046	25.02045598	14480.19684	1251.599229	311.7437676	2239.603174	5565	2341.905263	65.0866563	3154.405127	432.0668344	101.9407391	289.8274251	1230.738027	1685.129631	0.001748749559	0.09237080743	0.02146229065	0.004870203648	0.01674510479	0.007421147252	1	0.003039464411	0.1594002157	0.02918897633	11	0.8867648726
19	473.6586732	6.313346282	2155.979087	7599.07947	1109.885753	387.5982323	1361.089616	3097	5851.947368	523.7046535	1756.035974	270.282058	171.2220529	185.2225466	687.8531138	3494.154104	0.2807000477	0.1501608131	0.0537289606	0.01874907538	0.02544394291	0.02294583738	1	0.2245358463	0.2771421489	0.2075065459	77	1
19	473.5793928	88.45175722	3.397892343	6917.499732	1018.434296	429.8239084	1887.610625	2776.5	1155.239583	55.65975511	2465.837074	380.2800152	142.7956233	271.3370003	972.2370597	912.1816041	0.0004813392157	0.1421058905	0.06372597255	0.009675788273	0.02492725089	0.01323777118	1	0.005474450121	0.261937288	0.1774243486	18	0.9999999998
19	476.6646418	365.9776673	5231.646855	17565.32448	2857.166911	-84.14890982	1850.756651	7323	11960.12903	1200.953079	3655.360425	685.4728769	253.0411016	232.1073368	1543.375068	6067.623212	0.3009582707	0.1637728566	-0.005794949768	0.01376966832	0.01481452614	0.01701757357	1	0.2363690895	0.3028998876	0.006489800843	76	1
19	486.6521858	185.2507348	10273.25037	14608.57144	1525.867842	-547.0915026	1857.729684	5965	14448.90323	2341.549198	3190.18954	378.1160061	396.7111875	235.5736429	1266.607631	8028.46139	0.7103196584	0.1083602768	-0.03802555928	0.02430797065	0.01549401281	0.03012171522	1	0.5545251236	0.1878597184	-0.0134579773	92	1
19	488.8764351	285.1919733	-23.00020635	14637.0684	3348.186306	951.7461256	2362.128467	6282	4390.957895	76.03674457	2636.961287	647.6295325	196.6820638	215.1901533	1112.59672	3019.884829	-0.001630106075	0.2295678698	0.06662343847	0.005536953726	0.01696915953	0.00992125816	1	0.004837749597	0.4400019005	0.1906509598	22	0.9999999997
19	488.6100428	650.6040779	-53.08336535	12187.50742	3971.292361	153.5212074	1736.141626	5535	6731.873684	75.90907021	2387.88681	757.7978289	86.34533301	194.0912068	1038.819094	2350.536083	-0.003942461357	0.325651035	0.01416716647	0.00678582981	0.02212643985	0.007926988086	1	0.0002406374352	0.6338639268	0.01239974512	24	0.9990428649
19	493.7765758	125.5548431	874.3120014	13185.35722	263.6142093	521.4755008	2054.671978	4875	20133.8913	206.0639981	2443.862422	152.3312723	135.9826985	201.28051	855.6548373	7503.816224	0.0677820098	0.01870408205	0.04019447035	0.008403915451	0.01314822011	0.008461990849	1	0.05543600182	0.009889646995	0.1061720911	31	1
19	500.3570147	43.63702124	829.7780365	11400.49533	4685.335335	7.137057297	1267.161753	5500	4870	184.2627895	1802.465385	758.2556865	97.15533099	223.2164338	835.2108558	1974.468275	0.07428403346	0.4115025258	0.0006437992953	0.01022851964	0.02448025564	0.009179783357	1	0.06142078486	0.807884309	-0.01287911468	51	1
19	502.1766801	161.6284902	-64.53103794	13038.54102	2143.399834	808.1395289	1996.140744	5282	6379.157895	67.89214868	2489.911095	402.9567769	171.0226982	251.6347793	965.658315	2563.640772	-0.005080215725	0.1631075601	0.06237927156	0.005745435841	0.01588170335	0.008828241987	1	0.001215581806	0.3046460581	0.1723622167	18	1
19	505.4547745	250.823749	2612.440312	15498.38222	2173.659911	2283.672156	2794.964996	6242	2500.552083	528.8697573	2929.071712	532.0670456	472.0823537	278.7535811	1223.197519	1023.333972	0.1706172172	0.1468074932	0.1496389933	0.0102817881	0.01702699852	0.02045122969	1	0.1449296023	0.2736850067	0.5143894388	63	1
19	507.5600664	67.78795754	-69.48164098	11531.06209	2500.980162	1244.954023	1862.925147	5025	1747.787234	74.85680641	1877.087481	396.6923212	213.5734253	196.7276259	758.427354	521.7304514	-0.006199649946	0.2184903758	0.1102100658	0.007054957168	0.01684490953	0.01110426966	1	0.00420978437	0.4188501679	0.3401580619	23	1
19	508.4698059	130.3020992	865.8975402	12707.89949	298.9535214	496.5960914	2038.833398	4794	25772.30526	191.1421442	2460.943057	154.6648559	132.7420158	222.5001372	838.1753717	10074.53185	0.06523440167	0.02184206577	0.04046104371	0.007025163493	0.01493685458	0.008230676304	1	0.05348666731	0.01629109767	0.1066421604	31	1
19	512.557279	192.237331	4268.730847	14659.51384	4590.582791	-123.4262414	1769.769892	6699.5	6571.582418	929.2748611	3031.373595	938.412087	210.2762211	201.7853889	1354.58709	3585.29414	0.2993259065	0.3165050885	-0.008263681386	0.01460214955	0.02072354842	0.01621672354	1	0.2363400133	0.6136050011	0.003973881289	80	1
19	519.6048656	23.34512382	2506.163266	8822.606881	1915.027472	410.2693245	1322.558741	3754	11630.58947	543.556615	1749.384884	382.5007061	178.661707	173.4733235	731.6182929	5188.080583	0.2874374412	0.2207200547	0.04862910907	0.01769751553	0.02172217907	0.01971266573	1	0.2301178944	0.4205335968	0.1943468402	79	1
19	521.3456546	221.6392813	2409.830673	13720.44072	102.5594078	769.6078454	2311.877422	5045	3409.378947	578.247598	3074.382577	143.774	204.3410046	221.4594458	1112.904251	1544.826549	0.1759627914	0.007300961397	0.05694982578	0.01021116903	0.01148059625	0.013623058	1	0.1413173977	-0.01312079973	0.1886038158	53	1
19	527.3389629	671.4451314	-52.23711868	13489.28995	2162.859546	371.4382133	1643.705174	5430	6550.042553	57.93865621	2050.700333	332.2697826	88.04289988	163.6236592	785.0299978	1738.366975	-0.004041783486	0.1592093323	0.02784168384	0.004641490278	0.01287956615	0.006451744632	1	-0.0004295850428	0.2956216662	0.05276878007	17	0.9994900379
19	529.5533075	181.3461054	4174.07928	14528.96905	820.8018407	952.8900545	1965.348865	5509.5	13974.76596	940.6129601	2995.067657	206.6010183	275.9904874	197.8856594	1117.568793	5593.712043	0.2984141938	0.05886334804	0.0653966491	0.01483802245	0.01272966268	0.01755475241	1	0.2383908943	0.09168398393	0.2481701327	73	0.9999999811
19	542.6288331	67.47489823	-82.5364755	11633.85196	2511.147977	1183.843948	1486.507095	4946.5	4246.645161	70.46267475	1831.266124	414.3891914	210.7124077	182.9344637	744.4026584	1285.365306	-0.007605297478	0.2136777418	0.1013513998	0.006433340598	0.01996215669	0.01073337849	1	0.002441440789	0.4087824901	0.3089388796	23	1
19	551.6831238	95.54319463	-59.43735973	10224.00472	2973.881523	1086.758385	1511.611557	4518	3058.755319	84.07244937	2499.727537	776.0663336	270.5973915	168.2455363	1098.780816	1773.157215	-0.006582233312	0.2983547334	0.1053978985	0.009375685233	0.02393836317	0.01366039549	1	0.004316798334	0.5812067415	0.3267499834	27	1
19	551.603728	168.854656	2612.660552	15665.15932	3548.474681	47.014607	1580.722047	6625	8245.478723	472.7251547	2668.061878	684.2086027	137.1801433	517.7261751	1167.031382	3426.002576	0.172170489	0.2356946398	0.003016770478	0.0117301632	0.01566657189	0.009093999869	1	0.1366899071	0.4499232543	0.01045120156	64	1
19	560.5118846	56.68673108	485.8915918	9207.10495	138.3691047	1731.648814	1682.083992	3421	18271.39362	121.4578714	1649.214222	117.8163812	335.0953998	178.5489478	599.2919477	6281.142251	0.05074664063	0.01567697371	0.1874913816	0.009830803257	0.01343970944	0.0170150381	1	0.05238571776	0.008427817795	0.6124960277	33	1
19	562.2858477	128.4256783	2143.787065	13227.69827	1226.966542	634.3484541	1776.723678	5136	5004.031915	425.525235	2530.125547	248.2665362	189.0417556	200.3583367	927.4273394	1929.064487	0.1597405437	0.09228973315	0.04887593488	0.01037136705	0.01349858906	0.01123562081	1	0.1288252826	0.1596091982	0.1604701636	59	1
19	566.8414122	360.3886097	4916.052274	16203.72955	3607.011324	-184.6032997	1612.741583	7020	6159.595745	1644.026898	5057.719974	1222.286223	264.0975168	198.9712292	2184.540946	4226.392245	0.3045550608	0.2319836152	-0.01012805093	0.01917303762	0.02168966382	0.01927236492	1	0.2395208438	0.4415465964	-0.004833398551	78	1
19	567.397162	211.6503957	3639.853024	11771.31919	99.54991635	868.4796383	2179.048555	4408	3712.905882	829.8019421	2555.929044	158.4746591	271.2250361	252.9808283	929.9894874	1952.368663	0.3072245972	0.009691852382	0.07456031873	0.01784738919	0.01432751516	0.01944892568	1	0.2454825882	-0.008108032417	0.2798807095	70	1
19	571.9458405	17.03034879	388.4700936	6569.697128	668.5369865	528.9615421	1203.912529	2552	12035.61111	122.4607457	1329.963483	164.222696	141.2383512	120.4440489	494.9057659	5329.426435	0.06288720613	0.1043183644	0.08186412157	0.01259487175	0.02115091934	0.0150871287	1	0.05531997578	0.1854258556	0.2530223089	40	0.9999999056
19	574.6728108	298.5903579	-26.227646	14366.51243	3081.270656	431.1078784	1757.929868	6043.5	1388.083333	86.60433458	3364.445963	797.4950383	122.3798637	206.4189035	1425.658063	762.7547121	-0.001769065172	0.2202834749	0.03180348795	0.006519191372	0.02191134588	0.008139026292	1	0.002199502011	0.4200125453	0.06958250143	21	0.9999379116
19	575.4028631	166.2644005	-190.1117594	11628.27012	124.176563	2694.417617	2094.037016	4244.5	3125.319149	73.82315264	2313.996201	136.4998913	559.8752597	224.9235286	803.0397834	1463.609136	-0.01646934885	0.0110597582	0.2231309317	0.005828105137	0.01387660749	0.01944444335	1	0.002146506224	0.0003652814945	0.7203452826	5	1
19	579.2215688	219.609198	-22.81517389	10151.21883	837.8975375	1175.692814	2217.307419	3897	3463.5	103.9979611	2496.242112	281.0428001	288.5165699	344.57878	943.6350366	2715.059943	-0.002411929063	0.0927360279	0.118185594	0.01282260307	0.01614658052	0.0133889052	1	0.00656645795	0.163206319	0.3633822959	14	1
19	582.7057404	205.808935	2566.935193	15584.50143	1376.973232	811.9810823	1998.496756	6027.5	5109.325581	494.0502698	2646.92825	343.845543	200.2308464	181.825161	1047.199542	1442.785732	0.1631222289	0.09505264909	0.05322632821	0.0109161738	0.01342070773	0.01256861371	1	0.1318074315	0.1653578347	0.1764367004	59	1
19	584.7010199	146.1191828	2112.03439	7454.652062	19.4836777	1534.878838	2195.274416	2799	919.6421053	687.2296511	2371.2023	132.9427542	520.3099203	303.7456528	849.6350566	686.5499612	0.2921033608	0.002726155354	0.2129485091	0.01737127702	0.02077233425	0.03460488965	1	0.2432712598	-0.01787092644	0.7556114742	71	1
19	592.4666986	49.85184623	-94.90431696	8609.087927	410.2816028	1758.783073	1509.784447	3216	5737.484211	53.528225	1433.447835	131.7869211	306.6816858	154.9532506	528.1013849	1712.879769	-0.01140800291	0.05037225892	0.2078425101	0.006533463291	0.0134049845	0.01751842223	1	0.005408487674	0.07986011954	0.6701863964	10	1
19	592.3930797	92.93097615	2594.930144	8871.670867	57.30377486	1885.305301	2146.044379	3392	3327.75641	438.2487075	1523.960606	114.5212773	310.0356474	251.6615826	562.5835958	1540.723933	0.2879971174	0.006938701298	0.2089304001	0.0185023003	0.01410390241	0.02427313351	1	0.2398094077	-0.009413240949	0.7409226755	71	1
19	594.9350986	118.412123	-101.8676029	12174.629	2729.902661	1360.174559	1727.223476	5236	3052.655914	67.9852165	1796.274693	426.7744754	198.6060417	204.786287	738.65346	1085.274174	-0.007752457918	0.2296060541	0.113944529	0.006046444436	0.01983387985	0.009478880663	1	0.003358018165	0.4415908119	0.3532074605	23	1
19	602.7529626	102.7489101	2918.011917	10041.29641	126.8311795	1956.280509	2102.551275	3769	5229.965517	512.1575204	1647.789347	124.7146408	385.5682212	215.387819	600.8529046	2114.258017	0.2844640493	0.01177310237	0.1936007045	0.01539337902	0.01323974065	0.02534749668	1	0.2360091642	-4.868653206e-05	0.6871984714	71	1
19	604.6992886	153.3119674	1640.983028	10076.87656	3046.342036	490.3896595	1843.383371	4576	1532.054348	426.6240408	2500.168602	767.8491273	167.2722251	257.2448947	1099.24832	992.7412638	0.166403688	0.3046984341	0.05016234428	0.01467239432	0.03173530686	0.01585426875	1	0.1361195503	0.5918360046	0.1753769995	67	1
19	605.4126798	86.37818677	2367.791765	8454.060554	42.25776622	1609.08536	1931.496584	3171	3499.795455	498.4204089	1667.630168	124.5771502	375.9148338	262.6072988	602.4611349	1308.40765	0.2768387894	0.004504721303	0.1885373032	0.01929292792	0.01582329527	0.02982038643	1	0.2296080877	-0.01497430391	0.6675972826	71	1
19	606.3628517	27.24227812	502.5902203	6320.568558	354.7785648	16.03717642	1181.919022	2384.5	7602.451613	129.6868333	1167.078512	102.6497149	70.4325109	138.1039631	413.0435515	3043.10337	0.08187019027	0.05843802148	0.002588031886	0.01061532489	0.01672906608	0.0116730346	1	0.06421313398	0.08951023061	-0.01922420351	34	0.9999999918
19	609.3315168	190.5226903	2665.373	8883.232351	28.42822123	1894.396696	2346.060401	3325.5	1443.553191	704.1737422	2366.956164	120.3450669	536.794317	348.4166121	882.4015065	946.4127134	0.2915668017	0.0026427945	0.2089671363	0.01745903796	0.01541032108	0.03599550408	1	0.2425705193	-0.01816442965	0.7416897458	71	1
19	613.7111065	252.426385	-80.19343125	12480.99473	2062.082922	722.8924174	1780.435148	5061	7096.333333	63.59611985	2524.116038	415.3976752	147.1277422	212.2914911	991.334761	2957.693392	-0.006144791309	0.1609457624	0.05829447901	0.005195675939	0.0165640831	0.008888743834	1	7.425191458e-05	0.3001217523	0.1578735661	18	1
19	616.1300107	171.0709867	1219.992881	6923.70593	281.8521345	441.1796227	2054.94803	2700	944.0104167	414.1343863	2290.378406	167.2961465	161.8780688	230.8422554	846.5440572	740.3534077	0.1726645449	0.04303045478	0.06731706948	0.01674457707	0.02271583547	0.01966865154	1	0.1397920116	0.05991834383	0.2252674196	56	1
19	618.6261291	74.62218155	1882.771621	7019.94075	32.76641328	1311.555147	1760.421391	2549.5	4066.739583	456.7624261	1580.749519	99.46668697	336.9563111	233.9464234	565.6689595	2150.723194	0.273659833	0.004070849769	0.1854912406	0.01982543487	0.0162652919	0.03409957439	1	0.2268980918	-0.01594332512	0.6562944569	71	1
19	618.1689338	145.7564754	1607.020928	9465.684167	2222.318832	36.86593229	1787.366509	4131	5088.797872	388.7427101	2091.165365	505.3363919	120.6705282	238.8336341	893.2229526	2308.28891	0.170312251	0.2338022483	0.004239860026	0.01247795084	0.02121796511	0.01339520238	1	0.1353012363	0.4461169741	0.01418264863	64	1
19	629.2358863	210.4890707	489.2749206	8914.520351	414.6200662	1781.231324	1964.864423	3387.5	3783.623656	164.839346	2494.274371	185.076607	538.6850079	197.6684421	926.1466803	2602.634046	0.05749700567	0.04574336242	0.2047861064	0.01116987826	0.01773931691	0.02336543203	1	0.05917149935	0.07013098913	0.6752334316	37	0.999999998
19	631.6266834	515.6170842	885.3667968	13204.6339	4189.035053	444.0292092	1693.512713	5973	7740.15625	211.3077461	2409.618985	738.5095928	141.7791711	187.3080655	1050.247171	2670.095553	0.0657740453	0.3137809617	0.03513466962	0.008838605317	0.02108286701	0.01083667836	1	0.0562577132	0.6101555704	0.100568962	49	1
19	636.7110053	286.7473694	1939.257689	11947.40084	1991.307997	1663.557331	2116.652342	5020	12383.82105	448.1891956	2655.467697	422.618175	392.9356544	232.9323824	1053.405659	5672.413586	0.1597617752	0.157238001	0.1398460272	0.01238933278	0.01776798868	0.01767292909	1	0.1358293108	0.2946337848	0.4784018981	63	1
19	643.8806752	499.1600946	3133.060677	10336.89809	510.3567133	643.3183921	1918.395221	3933	8947.875	867.3601699	2771.685281	166.0999354	245.8063519	211.9627694	1023.927926	5608.786433	0.2995244216	0.05133363261	0.06832802684	0.01770525127	0.0149060741	0.02340126629	1	0.2393967481	0.07645159064	0.2582659065	73	0.9999999999
19	646.9961907	435.311079	10734.23903	10663.63024	648.9749755	-679.5324811	1837.671876	4288	8180.076087	2753.527857	2667.466468	195.9151524	424.4576431	236.909667	1021.626671	4765.554955	1.016455928	0.05972917045	-0.0657372503	0.03362864772	0.0155244405	0.04005136492	1	0.7921343189	0.08708138832	-0.04118028364	95	0.999999958
19	647.8415767	83.93712229	3456.825845	7731.996233	770.7484734	-179.0584539	1348.229721	3115	14568.08333	689.9156737	1468.009173	170.9671152	152.220891	161.0130503	554.4009351	6741.038017	0.4508253341	0.1024917562	-0.0229637144	0.02342048079	0.01765822933	0.02156845529	1	0.352087061	0.1771990965	-0.02113778666	85	1
19	647.1068889	234.1908116	3109.262151	11236.75253	150.9696629	2265.978042	2134.41878	4236	7395.768421	701.7310042	2388.779361	135.7774482	550.2502851	237.6202396	862.4606908	3768.37994	0.2762767482	0.01359756263	0.2036090084	0.01377564097	0.01358048489	0.02604786074	1	0.2303095611	0.004004722169	0.7200714821	71	1
19	649.3086669	606.2434068	1420.876653	8008.958105	58.80365656	49.59299794	1848.557884	2942	3577.548387	375.5788234	1992.517359	98.48438117	107.7257893	216.5587771	706.8179075	1932.607821	0.180626324	0.007990428554	0.006016990754	0.01224433997	0.01363903835	0.01509240338	1	0.141406841	-0.01333845631	0.01322845829	52	1
19	657.6351976	483.9467487	23.3453602	7460.836668	352.0398702	174.1141523	2102.112789	2908	1738.095745	41.56640499	2132.314066	177.3355127	70.83417316	409.1683294	788.5409507	1432.514468	0.003069829054	0.04746321725	0.02507494358	0.006834706387	0.01935910606	0.01038366005	1	0.003909957072	0.06813255558	0.04012429269	7	0.999946693
19	660.3543509	73.76987654	17.84593919	7776.218963	761.1085073	377.5383306	1134.133372	2949	9272.882979	46.38797939	1254.392789	159.2050209	82.50059797	129.6971215	465.761616	2664.152115	0.002305595242	0.09822061103	0.04880921518	0.00609395865	0.01890188155	0.007571900828	1	0.005449049038	0.1721639525	0.124316151	13	0.9993223858
19	662.9380515	46.32262207	1033.559832	6235.34313	1418.638087	-38.43973123	1077.028945	2697	7138.610526	191.5838539	1040.168357	251.8675322	92.00660705	129.7366819	431.9438814	2919.18034	0.167138559	0.225945299	-0.0064150187	0.01400776851	0.02598096204	0.01516431868	1	0.1319923779	0.4298036043	-0.02379422935	64	1
19	663.3954833	186.5900706	-35.01113581	8871.867679	1462.178378	529.4853808	1703.104854	3714	4670.276596	48.34787111	1788.893906	299.7711669	116.3928588	160.6228013	707.8553323	1830.922721	-0.004329658439	0.1626747195	0.0609666492	0.005735059936	0.02027451029	0.008225821169	1	0.001700872456	0.3037184435	0.167621932	18	1
19	664.4466605	101.3108196	335.3684916	7025.548364	722.8580163	1273.40348	1465.278547	2809.5	13348.34043	118.4951085	1464.199127	157.8488907	288.1964314	144.0957504	532.4976072	5849.037225	0.05015293947	0.1031378784	0.1834920389	0.01193025642	0.01981826128	0.01842181252	1	0.05245506076	0.1862680502	0.6021747434	41	1
19	671.2800742	211.4627208	-87.9998483	11250.47457	564.371327	1295.539525	1788.655596	4173.5	7204.892473	53.43713476	1931.716317	136.3050253	239.9971033	168.4264036	698.5888279	2978.140784	-0.007791497161	0.05133448142	0.1156221146	0.004769859647	0.01189968353	0.01107592069	1	0.001783141241	0.07889876544	0.3515257884	9	1
19	675.0202381	636.5752653	536.8377656	8617.579487	889.9408212	307.8481561	1612.519218	3343	15799.40659	118.8939666	1208.672955	159.3655994	99.95971169	176.3140925	454.8327275	3163.25753	0.06352753177	0.1061267803	0.03738900628	0.009194283931	0.01540264681	0.01090746294	1	0.05271874476	0.18770115	0.09914474882	39	1
19	676.6542119	138.3304443	1963.829834	7080.789784	1615.610987	381.0446966	1531.734433	3101	12294.01087	519.5692125	1782.670974	394.5529586	164.0832526	201.9539988	750.064789	7656.775625	0.2780448408	0.2275123687	0.05545665003	0.02165185265	0.02903986479	0.02200568691	1	0.2232965242	0.4345989813	0.2161305775	79	1
19	681.5784385	390.2294555	490.0480965	8409.13279	1189.006498	733.1745848	2145.345063	3516	5099.989362	209.5523894	2549.805144	459.2967905	247.9805862	1213.033013	985.9106429	3806.850007	0.05853411221	0.1484731949	0.09003026818	0.01438962104	0.03341612154	0.02001283492	1	0.05289173475	0.2755426504	0.2821707981	44	1
19	687.8682971	155.941101	-113.0874516	7547.270351	105.1559292	1688.083164	1634.967185	2783	3533.90625	50.27398673	1617.59497	108.8242238	372.1858251	187.5592624	573.6579038	1803.525851	-0.01573186504	0.01361244479	0.22255482	0.006560896399	0.01502258469	0.01867614265	1	0.002708064784	0.005539004073	0.7186257545	5	1
19	687.3311725	350.4833697	3852.107009	12512.47741	172.1578258	-85.53133191	1767.332585	4649	9497.010638	681.9482034	2328.09736	122.3809418	165.2619144	181.6090113	811.8727282	3360.184898	0.2992954243	0.01300401963	-0.00649353765	0.0135545944	0.01116486691	0.0139435438	1	0.2336108702	-0.003899777871	-0.002643298237	69	0.9999999974
19	692.6593577	286.6217826	-21.73729737	11207.588	127.9956695	647.4790463	1834.904274	4112	4825.126316	49.0473115	2057.569627	140.4020974	132.1393511	191.6112012	719.7247681	1420.20789	-0.001816190242	0.01187753013	0.0566028685	0.004657703982	0.01369566296	0.007714509044	1	0.001959435301	-0.003267455864	0.1467477557	3	1
19	694.2460871	227.4357662	1627.443554	10533.81004	1011.367205	1459.013842	1843.185636	4147.5	6630.139785	335.7047455	1876.256943	215.89912	312.6543313	207.4149743	715.3576426	2591.829933	0.1554975115	0.09570656122	0.136409884	0.01042865739	0.01681881328	0.01699208503	1	0.1316714933	0.1693351613	0.4629327512	60	1
19	697.483896	132.2907156	-45.8654442	6857.055923	1551.124771	728.0498059	1273.796388	2930.5	5294.8	57.34311109	1380.460294	320.8710411	180.0740894	149.5317064	563.3734356	2106.295879	-0.006658054252	0.2293630379	0.1062086356	0.008533866224	0.02157163393	0.01368534126	1	0.003671048068	0.4408489867	0.3266448185	23	1
19	697.428143	328.7797979	-128.6908518	10167.13489	3350.342366	1138.619118	1679.406008	4688	10195.43011	72.07738923	1952.528384	642.6841597	227.995716	171.5893902	872.3071129	4175.644286	-0.01333844237	0.3284430267	0.1096937286	0.008014369714	0.02339862131	0.01377309413	1	-0.0003981064454	0.6425865139	0.3413455543	27	1
19	709.5487376	311.2479577	2613.604171	9073.949624	96.23449941	654.5583987	1973.558082	3408.5	1709.483871	822.0729378	2701.8064	127.6093585	268.6039891	220.2122235	972.6924287	1079.558773	0.2986528402	0.009399588856	0.07010576965	0.01617786453	0.01717514778	0.02978776867	1	0.23844722	-0.008816583445	0.2624645667	70	1
19	710.5643896	254.623248	2310.132914	7659.206591	1820.749333	-91.09110986	1516.923602	3405	7307.204301	661.1695657	2146.553662	510.4038071	129.3009848	181.7923252	915.0768547	4471.923731	0.294910285	0.2321724877	-0.01161329989	0.01973725439	0.02243274184	0.01905139768	1	0.2318570366	0.44191402	-0.01218762653	78	1
19	734.2989324	270.0398663	2194.895705	7291.802661	1641.866835	-116.1387715	1407.695463	3187	3187.747368	611.5354086	2132.879818	500.3330247	119.8495235	145.7746512	913.3739049	2563.819757	0.302973532	0.2285274073	-0.01523822149	0.01586503172	0.02433068323	0.01886843191	1	0.2378902283	0.4343577096	-0.02304797741	78	1
19	735.3319695	222.6825779	-103.7838866	7220.870702	686.64528	1615.809188	1779.878466	2841	1975.369565	54.9526293	1258.792435	162.4559058	312.1352701	188.5755407	486.266442	1082.668089	-0.01412319743	0.09314858101	0.2253958092	0.00743462064	0.01732294846	0.02061730343	1	0.004910030102	0.1674628664	0.7321786121	15	1
19	740.3999909	460.8043944	-23.61301803	8393.090301	1327.340096	209.2194067	1426.52085	3420	4719.086022	47.81785702	1630.811245	296.609839	75.76484192	116.541336	649.4280661	1487.847838	-0.002872416454	0.1587027996	0.02503422079	0.005956161904	0.01787785335	0.008497104109	1	0.0002855063834	0.2944988188	0.04328868044	17	0.9870896517
20	24.08433408	389.7101425	-36.84835982	11352.1017	3600.516643	256.8762243	1253.577849	5141	17051.56842	64.49230673	1721.954931	572.886541	94.52136387	220.0947049	749.5901768	5498.505941	-0.003132443457	0.3163152445	0.02241907334	0.006059441144	0.01933257488	0.007029469146	1	0.001367548601	0.6151252593	0.04078566543	25	0.9995254636
20	31.48935343	326.4245955	2939.090601	9771.347091	1554.608706	-152.8215858	1360.369463	4097	6404.614583	723.05509	2291.063628	364.810735	160.4946054	191.7829053	907.4834611	4411.901291	0.2889016162	0.157490436	-0.01498882828	0.02280979231	0.0187721135	0.01704534935	1	0.2262132835	0.2898640007	-0.0283997131	76	1
20	35.17350902	116.3833005	1746.938042	6318.983755	1887.269031	-164.6058178	972.5937029	2876	8616.585106	460.0352913	1547.096963	439.5812617	113.7023498	150.0327866	671.7770661	6653.08857	0.2740987679	0.3026560917	-0.02490828564	0.02244595562	0.03556940014	0.02030927412	1	0.2152654913	0.584978667	-0.06007517442	80	1
20	38.4527754	548.3402087	5.034667243	9540.556139	168.3363448	497.598586	1325.965998	3450.5	4407.680851	39.54197886	1694.56897	109.606439	128.4156048	174.2208538	600.5165205	1806.929477	0.0005877403569	0.01781865402	0.05201791826	0.004490624423	0.0120977169	0.009784820534	1	0.003577819353	0.0086694353	0.1316632658	3	0.9999999994
20	42.50593531	150.2502241	1319.128709	8199.145323	809.5502805	326.7089602	1203.386542	3173	3170.840426	255.5257391	1412.243812	170.13034	132.8734679	152.7511879	533.5862962	1610.82778	0.1663587831	0.1006271701	0.03811924656	0.01334234674	0.01807582203	0.01677204256	1	0.1333369963	0.17621438	0.1250702733	59	1
20	48.32868066	271.6228453	-19.10016452	13032.59139	2899.129068	292.8569798	1225.501216	5487	5031.09375	72.96316235	1860.939929	430.7346673	82.94128752	182.6399734	768.3585239	1370.040645	-0.001443584209	0.2224473551	0.02263080044	0.005835322534	0.01647850539	0.00618773947	1	0.001831349126	0.4241253265	0.03796594641	21	0.9997978876
20	52.60684455	121.648736	1151.30522	6849.432857	1506.013605	260.1976305	1220.470792	2945.5	2620.810526	232.8183886	1441.756757	359.4990586	123.747219	150.3793149	610.1370178	1418.807945	0.1682913789	0.2266500468	0.03997711393	0.01878760872	0.02655384104	0.01804860366	1	0.1361573258	0.432696952	0.137243064	65	1
20	59.47974193	193.5888335	-28.41798796	10036.72604	3173.013812	208.0790217	1149.900151	4543.5	14280.42708	75.26082788	1599.058519	511.6840448	94.60985048	418.6690015	696.1697721	5105.289549	-0.002710687732	0.3174880715	0.02108902718	0.007868212705	0.0238924619	0.008663003253	1	0.001615825401	0.6174684645	0.03632337138	25	0.9951248623
20	59.79742454	501.4650026	4208.052232	9497.350759	113.5135815	879.3415597	1806.733987	3610.5	4408.225806	1011.314561	2330.890309	121.1714943	330.0365985	205.8571566	832.5154734	2630.905771	0.441172283	0.01234680082	0.09277553252	0.02278758057	0.01512630039	0.03916777709	1	0.351798357	-0.002547233381	0.3738810725	82	1
20	63.53204106	532.0757284	-14.83694692	10891.83963	994.6542626	590.361678	1622.3029	4205	4637.841463	53.73811264	2046.198761	210.8694145	125.6272144	199.8859582	763.3679104	1893.071366	-0.001480336354	0.0933134506	0.0558400078	0.005235848489	0.01347582479	0.009036398014	1	0.002928419432	0.1624123759	0.1476010626	13	0.9999999996
20	66.79560755	548.3129934	591.1860452	8606.104119	1284.841099	321.2577585	1596.294526	3516	9248.306818	147.1681874	1917.325053	325.8985853	108.7458127	172.1330479	764.7413958	6113.692323	0.06932701653	0.1531273468	0.03787009097	0.01514936873	0.01794261913	0.01156871601	1	0.05773738014	0.2833345596	0.1041175959	43	1
20	69.54715479	519.5758507	5.820890088	10832.77062	949.5451165	569.7858017	1592.711971	4167	2936.164706	57.00033866	2453.24926	267.9614127	141.9979426	184.2000235	923.1511684	1825.498483	0.0007410156339	0.08883105594	0.05504663244	0.005686529999	0.01599202074	0.01018285453	1	0.004572483011	0.1532597333	0.1451742821	13	0.999999994
20	80.82764066	551.8978188	3952.165201	13431.99961	178.6373687	-118.150535	1634.375802	4916	5545.866667	701.2825905	2331.150814	135.7461328	175.3029264	256.8072815	823.8957776	2002.406116	0.2941894034	0.01309783104	-0.0087436405	0.01291933595	0.01108775081	0.01465665145	1	0.2294508411	-0.003763993249	-0.01160882591	69	0.9999999989
20	82.21345364	209.4688323	3116.607601	10754.27733	146.6872812	-83.37528307	1599.315096	3975.5	2522.086957	849.8407979	2893.32431	158.3409823	203.4958854	224.7792586	1046.9133	2369.994434	0.2883811331	0.01382661789	-0.007950540896	0.01907496471	0.01772824532	0.02367544151	1	0.2249596698	-0.002238023983	-0.01016473006	69	0.9999999859
20	83.35011832	607.5827022	23.86313679	8113.052197	1754.367069	230.3159145	1454.667286	3437	1285	64.29766556	1688.39721	402.3957539	83.7236151	486.465933	688.0793983	923.0580895	0.00263325219	0.2186135444	0.02868375372	0.00844102617	0.0239641497	0.01035528547	1	0.005416429313	0.4165025447	0.05971436751	21	0.9999999337
20	85.67110388	35.27343464	1800.230969	6848.306651	1957.305749	-125.1963904	837.9306747	3019	9501.752688	363.381782	1302.413644	365.4614491	114.2956726	138.1762395	557.6335077	5037.687456	0.2589526437	0.2935326622	-0.01840467282	0.01846399967	0.02940236852	0.01875806614	0	NaN	NaN	NaN	NaN	NaN
20	86.7435074	305.4408415	2379.911573	15048.77465	3239.884884	737.9820922	1721.826416	6386.5	2540.106383	461.4264633	2618.396702	569.6583112	186.4296221	194.5763261	1085.494543	1115.74722	0.1612986536	0.2132665095	0.04770498983	0.01131680448	0.01640707046	0.01404510099	1	0.1310924947	0.4057296729	0.1618505866	65	1
20	92.39628304	477.3892805	-26.20125932	12618.37503	2923.925733	139.0852486	1505.144632	5372	8017.810526	78.85610455	2294.46685	514.8701799	86.61998072	385.2695411	933.7462983	2975.002776	-0.001992186478	0.2245613601	0.01043404977	0.006338506094	0.01596512114	0.006723046289	1	0.0005653125729	0.4280439761	-0.004331523798	20	0.9733584398
20	102.6609855	464.5154473	-38.9573956	14712.97818	140.5926636	806.0102436	1818.14994	5323	3214.87234	47.01623285	2356.196472	132.6590336	166.1255193	213.6947964	824.494066	1282.586217	-0.002731602826	0.01045825116	0.05622227404	0.003305430499	0.009701522683	0.008297323738	1	0.001201832823	-0.006164548907	0.1451591283	3	0.9999999999
20	103.5241033	110.7219091	474.4999539	9097.012107	913.7661846	1619.059057	1351.06618	3588.5	8510.365591	123.8122026	1631.397523	202.8358001	309.9530873	172.4765145	622.3023612	3358.791785	0.05176796874	0.1030871549	0.1801727362	0.0109064401	0.01730166104	0.02241476372	1	0.05348788714	0.1860551548	0.5910427174	41	1
20	103.567119	351.6437178	-0.8870708723	15172.46612	1415.731758	217.0004591	1791.717844	5843	2183.053191	53.48243882	2480.189373	291.7886915	86.65541975	282.7605679	930.6454198	937.7329143	-4.533430472e-05	0.09714021613	0.01435419272	0.003569667974	0.01294657801	0.00545106065	1	0.001178730824	0.1688863825	0.004348377153	11	0.9999287616
20	104.6849026	505.5016106	2408.806753	14437.43495	196.7254603	1967.176465	2021.882969	5272	6787.914894	434.2313282	2472.193591	153.769316	415.8103668	244.5121232	866.7899387	2841.389788	0.1641998671	0.01306836911	0.1382834071	0.01164141476	0.0113961053	0.02064177495	1	0.1378550504	0.001215923441	0.4679538632	54	1
20	106.6196222	90.69385037	2375.278299	7800.694405	94.5763225	-45.99592407	1446.332429	2887.5	1358.542553	481.046723	1617.580277	105.1772223	133.4673516	170.5480826	593.3570238	737.9945313	0.3025343728	0.0107020184	-0.006301209985	0.02114718863	0.01501879807	0.01952019564	1	0.2361421933	-0.008587855908	-0.001329391713	69	0.9999999999
20	112.3955354	137.6963167	643.4368584	10320.38719	2319.799521	307.0183224	1443.390981	4490	36591.68085	147.0080989	1801.34739	395.509166	94.04229167	160.1762248	739.0136844	10277.88599	0.06222998118	0.221071399	0.03043576768	0.008734885005	0.02038008594	0.00875606736	1	0.05228527298	0.4213739842	0.07958087124	46	1
20	112.775752	403.7868734	1085.948065	16284.70577	5116.453077	512.7062612	1602.17712	7299	4330.822917	220.884639	2676.111642	936.2965015	159.0482187	224.7068915	1252.512647	1454.635082	0.06793367021	0.3223621767	0.03395447593	0.008537128133	0.01671497324	0.008827413343	1	0.057948034	0.6275726133	0.09733624197	49	1
20	112.5043798	533.2473408	3973.598903	13616.70449	2144.778656	778.1003111	1732.659098	5688	11280.64894	800.7776017	2642.486888	401.6499341	285.0922852	208.1592039	1021.199137	5318.70217	0.2917703988	0.1547504733	0.05857855075	0.01392450938	0.01680021922	0.02087531929	1	0.2335978547	0.2865996961	0.2270459669	77	1
20	116.6736431	567.8243367	-0.4860511417	10343.74155	87.3052916	609.9095349	1751.141872	3730.5	1867.517647	46.47578787	2342.426857	120.1622315	141.9615551	274.5593829	820.2068189	1235.762976	-4.040632512e-05	0.009577839355	0.05717636495	0.00480775317	0.01249650567	0.009285642447	1	0.003370419353	-0.007934270431	0.1490462875	3	1
20	121.5173975	259.3405586	930.7004324	15074.7489	1575.350722	540.5312167	1844.611004	5863	18003.47872	194.9262363	2085.701716	243.4181578	135.5414482	225.5087688	772.2153704	5909.136252	0.06271317267	0.1079574066	0.03642991074	0.007655691869	0.01399992723	0.008753121662	1	0.05203008046	0.1913983729	0.09571136466	39	1
20	126.4663235	557.6439411	-55.27044244	13595.94422	228.8168542	764.2006221	1687.236978	5042.5	5357.738095	52.65231589	2566.183585	148.1480783	165.1098124	218.0321352	889.8207684	1565.68794	-0.004059547569	0.01821948405	0.05447441183	0.004115522559	0.01167272196	0.007248792914	1	0.0001104783027	0.009576930086	0.1391237841	3	1
20	127.4843858	445.3428672	1161.604239	15924.03995	6653.828022	91.80237529	1534.29727	7791	7256.457447	208.9986818	2588.527751	1179.112807	108.9847571	258.2832633	1279.40448	3066.7671	0.07131245424	0.4211246663	0.006212821352	0.009328412688	0.01854979439	0.007353371759	1	0.05957149893	0.8276481736	0.006138112488	51	1
20	129.4823435	216.7057117	975.2343625	15686.25188	3610.62225	95.68659289	1590.465394	6747.5	26583.50526	217.7896399	2402.127968	604.5082682	104.3768751	215.7717156	1015.553	6904.510347	0.06168423497	0.2372944724	0.006471674677	0.007938143301	0.01673412423	0.00739698967	1	0.05032748578	0.4536305373	-0.002895869792	45	0.9998145437
20	135.3097501	351.5575716	-31.22899955	14496.25789	2406.428675	191.7667715	1886.916028	5970.5	9508.553191	64.85488303	2790.576023	455.3250576	77.50604282	221.6003659	1087.792806	3716.697116	-0.002179490235	0.1646636542	0.01412936047	0.004870779577	0.01675303406	0.006166196276	1	0.0001193048888	0.3062818801	0.005914219075	16	0.9998835509
20	140.7052032	466.455757	1085.67207	15371.14517	4891.061743	633.0321478	2130.342672	6979	1383.810526	225.4796171	2695.399404	925.5596561	139.3548945	232.4097137	1241.208571	615.6077138	0.07067683505	0.327111508	0.04209182552	0.008521004916	0.02092440691	0.009934078714	1	0.06071377964	0.6374845854	0.1263608015	49	1
20	145.9179862	253.7219068	13.18707609	11137.61114	1891.275883	360.953614	1803.841195	4552	2390.466667	66.15033223	3037.794952	496.8569221	99.20133228	255.3668848	1178.358113	1889.645157	0.00126931071	0.1611294123	0.03375111114	0.006763090587	0.02193098604	0.009202963078	1	0.004166708856	0.2996984811	0.07454507808	17	0.999773188
20	146.3626918	646.8325125	3233.16294	10587.33613	103.7091881	-70.46241503	1999.591918	3946	1957.351064	591.443224	1943.502815	124.6855908	172.6255568	229.8579348	696.2905376	941.9601926	0.3067070777	0.009354754462	-0.006747585479	0.01420461762	0.01236842381	0.01757591124	1	0.2393696619	-0.01135628442	-0.001973884932	69	1
20	148.473754	135.8187873	1099.357958	17106.5465	281.3899976	1529.403788	1874.796238	6259	12251.6	110.9762803	1104.388572	168.5459627	176.7842453	202.6714482	464.5793436	2919.342564	0.06440427062	0.0163405986	0.09113700394	0.005582174802	0.009663332528	0.008297570974	1	0.05633967715	0.006697347282	0.2818061845	32	1
20	153.4265024	294.6118758	-30.99049033	13806.55987	3340.211433	857.8575339	2183.438649	6035	2705.774194	74.03250166	2442.957369	613.6913961	161.7920129	244.3869451	1036.265034	1490.710366	-0.002506681873	0.239773199	0.06292109965	0.005905187318	0.01658623746	0.009520081264	1	0.003985933661	0.4606535671	0.1780499319	22	0.9999999651
20	153.8082228	665.1926678	5112.206861	11027.06603	561.8739198	788.9761591	1795.415571	4339	10104.06316	1065.564871	2312.938432	157.3293837	286.0383082	193.743068	850.964512	5429.924949	0.4732919106	0.05466201279	0.06967996464	0.0236813698	0.01304684834	0.02958813358	1	0.3757539533	0.08272729611	0.303014341	84	1
20	155.4693553	264.011938	-56.19975723	17564.64202	3016.530385	475.4758682	1735.120683	7250	6186.407407	70.34345953	1998.671738	438.5573364	103.8820975	210.4649024	877.9060657	1496.82503	-0.003218480611	0.172899212	0.0272901749	0.004303983001	0.01180853534	0.005361395742	1	0.0003048083732	0.3234577381	0.05162184681	17	0.9996354545
20	158.7748769	248.1862759	-49.79316586	17936.1798	3024.189374	481.0477739	1646.416989	7279	6845.317647	81.11772979	2186.636547	459.670756	108.7422996	244.9368722	926.0552703	1204.813117	-0.003018516458	0.1712707786	0.02726078912	0.004813840559	0.01324140329	0.005380137755	1	0.0004443347293	0.3201426721	0.05149759692	17	0.9994689717
20	162.3610538	336.5914323	-190.6515027	17837.40121	6099.603935	944.4956301	1751.847094	8264.5	27168.64894	84.00363836	2608.90012	982.8888066	192.2095797	278.3933417	1241.710451	7833.921832	-0.01083081689	0.3458676565	0.05445596297	0.004914404795	0.01818402136	0.006684396286	1	-0.002144856222	0.6762923283	0.1512615059	26	1
20	163.7559582	219.1307681	-18.22642723	14700.0795	164.8358839	930.0544259	2186.873899	5346	2375.765432	54.60716475	2122.570734	156.3136918	174.0490851	270.8816011	738.9474825	1858.848913	-0.001178604813	0.01132928014	0.06276956706	0.004043412437	0.01188299655	0.009318015945	1	0.002886799534	-0.004190549896	0.1682380511	3	1
20	169.1090309	207.0945893	-49.60868262	14626.51373	254.8553954	842.5555131	1918.494941	5392	3877.051948	47.94695402	2813.370264	158.6051921	205.9699457	247.9869523	1003.810978	1313.235207	-0.003459554273	0.01764202481	0.05667496321	0.003448745744	0.01067270554	0.008472401886	1	0.0007298583568	0.008469450975	0.1468620209	3	1
20	171.7186017	182.4633176	-20.19382715	14530.0394	254.6446053	825.3410375	1815.48335	5261.5	3515.775	345.3788387	3019.815512	159.5821135	197.5400311	222.1579037	1077.376058	1749.026195	-0.001386215101	0.01807039226	0.05883590541	0.03471968563	0.01222884328	0.008965865378	1	0.002510919622	0.009402793947	0.1548437622	3	1
20	171.7426418	408.8670025	-133.0383289	16645.14475	5570.568606	438.5193171	1729.919767	7562	18111.08421	83.21474609	2909.448785	1033.587486	107.4195002	237.1820079	1356.625236	6621.476164	-0.007795130896	0.344272501	0.02737565421	0.005978823352	0.01683085001	0.005215348142	1	-0.001679576597	0.6721831575	0.05806217766	25	0.9999682104
20	172.3642041	263.2815739	943.0278121	14666.00774	4970.515373	89.34981257	1595.102761	6766	16497.11957	262.0382321	2892.940337	1030.447296	104.5194381	236.9233883	1321.283779	6850.547827	0.06410222699	0.3479932622	0.006693371241	0.01003620929	0.02116850663	0.007687077724	1	0.05327071495	0.6788787217	0.003075888186	48	0.9999903232
20	172.7323725	481.4441653	878.872153	15502.23344	1518.185609	3137.0825	2272.628568	6049.5	3604.095745	174.806316	2470.465342	325.1765365	569.6594396	236.5374973	972.0240221	1384.508034	0.05799499341	0.1015815743	0.2084800368	0.007319081774	0.0125077327	0.01830643881	1	0.06034161695	0.1838649159	0.6904913992	41	1
20	177.4274016	194.9726992	-64.80700958	14491.72374	291.8826198	839.0851209	1824.25867	5307	10471.95946	46.79978882	2688.363837	159.3178093	169.8623886	196.4889065	941.2012158	9245.961844	-0.004333863494	0.02124997387	0.05885373357	0.003410143012	0.01220609578	0.007933556371	1	0.0002308964072	0.01588228567	0.1543617954	3	1
20	178.385545	132.3560272	-163.995551	13409.64592	4390.711389	1458.184554	1741.830004	6133.5	19972.36842	93.92042246	2106.907378	615.1397772	257.5071034	211.4940181	884.4292758	6104.808687	-0.01198101093	0.3212099779	0.1079410237	0.007446186488	0.02325006209	0.01180405554	1	0.0004757113533	0.627809301	0.3352808318	27	1
20	181.6331282	323.618678	2589.38861	16450.73549	232.9528171	2511.940739	2484.10959	6184	6599.145833	602.2239037	3232.864622	166.1543526	543.0956899	281.3203001	1207.117247	3090.041669	0.1643490102	0.01547005706	0.1513133372	0.01235799442	0.01041654866	0.02383412479	1	0.1389084652	0.006513270411	0.5132360217	54	0.9999999979
20	183.4550532	24.28443255	40.55914755	8528.098724	1266.211091	189.6887394	1142.219465	3422	1850.978723	50.57000143	1331.619403	229.5299381	75.87976003	164.360952	522.8921842	968.7728184	0.005022886101	0.1514895824	0.02330625899	0.006241743179	0.01833186339	0.00831772593	1	0.006286846329	0.2797424419	0.03881264717	16	0.9961581686
20	187.4401933	207.3247928	1082.624805	17035.0806	465.8796342	647.0123435	2016.499523	6175	30477.03191	222.5608856	2640.458807	180.9604351	170.8485546	221.6096638	977.2520413	8207.499697	0.06293816105	0.0281345362	0.0399112987	0.006674355467	0.01037995701	0.008188683698	1	0.05170654178	0.02908474188	0.1044739956	31	1
20	189.774404	248.9769992	1265.985531	16843.35978	1171.499648	165.3971364	2008.533118	6440.5	27279.6875	241.5570632	2298.545431	257.44268	113.3970946	189.2231986	882.9765826	10110.40724	0.07536655668	0.07023185394	0.01015989746	0.008420892431	0.01252014192	0.00692459292	1	0.05975551868	0.1137671531	0.00601229106	34	0.9999860281
20	191.664719	117.4734382	2187.659576	14267.26441	4296.028869	616.3741216	1529.718793	6450.5	10944.21277	389.2707157	2352.353544	706.3657921	189.1654042	236.1052816	1005.507558	4164.451126	0.1547468506	0.3051593424	0.04230989557	0.01297548839	0.01891652043	0.0127478334	1	0.1264341674	0.5925624292	0.1455103711	67	1
20	192.5208289	508.0719039	5832.441805	11971.48345	2812.353393	-261.0235363	1961.751244	5338.5	2391.946237	1507.678858	3178.06558	723.2606419	272.729219	281.9121048	1346.957463	1717.594934	0.4901199317	0.2304419511	-0.0216822283	0.02311659269	0.02161656736	0.02868963012	1	0.3841762208	0.4374691855	-0.002296957592	88	1
20	198.2993769	626.5777131	1857.421857	11203.38362	2506.131985	613.7311735	2150.550706	4883	1129.319149	523.7058701	2963.571598	649.7108699	201.2623712	241.1045319	1234.240048	1132.862842	0.1718003265	0.224276367	0.05517827218	0.0124748451	0.0202488272	0.02038957705	1	0.1399525822	0.4283354683	0.1906196823	65	1
20	202.4410371	156.3159737	13743.15748	13366.4619	902.9752653	-759.3992258	1763.926699	5386	9052.470588	3029.359936	2947.559834	212.7172068	503.6774372	246.6882519	1133.753925	5334.076676	1.016290909	0.06811223994	-0.05912004727	0.04445812753	0.01686746863	0.0406294298	1	0.7925473196	0.1043483444	-0.01793844115	95	0.9999999887
20	202.4376418	359.6253538	-112.5604716	16496.89812	5687.008606	470.5547999	1944.384423	7638.5	14827.90323	88.54584437	2536.031407	1014.339607	128.7028286	256.7292231	1230.734638	4553.026836	-0.006830119017	0.350436229	0.02909445798	0.005645648005	0.01956070217	0.006383581597	1	-0.0007449777945	0.6847762488	0.0644981372	25	0.9999563768
20	203.4912937	456.6849535	2869.842118	17183.29388	1871.268095	2588.177835	2544.345036	6876.5	12938.73404	527.7398979	2936.422995	421.2141934	513.5737375	266.31084	1205.27638	4854.725976	0.1605396159	0.1071116113	0.1509044442	0.01018348322	0.01275948168	0.02111091044	1	0.1367476071	0.1929834467	0.5147918972	60	0.9999999944
20	204.1946768	64.69496915	3966.469344	9029.140879	543.8078587	752.6205963	1541.420004	3599	6935.168421	1093.126028	2348.005841	157.7589054	335.3424391	181.3483164	883.0889466	4946.868446	0.4429501234	0.05958093931	0.07756274388	0.03003363942	0.01543902797	0.0392394427	1	0.3525652715	0.09307904648	0.3235624508	84	0.9999999775
20	211.5773963	179.4147694	-96.41681924	14719.72413	3474.917394	1824.542935	2329.520991	6396.5	1531.423913	100.1845977	2051.92567	519.1281778	270.374972	322.8368715	847.8462727	502.2695138	-0.006544485011	0.2379316496	0.1234925406	0.007634711103	0.01880242293	0.01016190738	1	0.005052497777	0.4588289771	0.3869172239	23	1
20	212.4722429	147.3346697	15432.16035	15212.03437	935.8569095	-721.9515945	1678.538265	6055	9925.414286	2900.720366	2954.866849	291.8363782	550.8720534	296.2851257	1170.873028	2441.931817	1.003225892	0.06590243568	-0.04822065627	0.03589819323	0.01476371967	0.04176811443	1	0.7830485577	0.1002361178	0.01673198912	95	0.9999999994
20	214.8414099	119.0334823	2301.452433	14044.19946	148.5146524	1935.252354	2251.006974	5157	4777.231579	444.8840412	2258.376848	165.7296914	368.0000469	255.181084	790.7249156	1717.833683	0.1696241596	0.01037431956	0.1424034243	0.01274702823	0.01280056281	0.01739706161	1	0.1423715405	-0.004152820483	0.483362352	54	1
20	214.688942	160.4381629	13383.75773	13303.8419	911.146531	-792.0992797	1699.009038	5418	7733.029851	3400.628777	3258.200387	238.2110859	533.3705227	246.0912539	1260.486619	5330.568802	1.01020778	0.06788482581	-0.05272684898	0.04301079594	0.01407733971	0.04409685805	1	0.7882246167	0.1041060912	0.002805983587	95	0.9999999957
20	217.6007206	397.8409267	3338.795034	17927.00964	209.1493245	240.9809847	2592.681119	6588	3344.904255	570.5743961	2935.582651	197.1555945	184.8918291	235.1807892	1105.16655	971.6801884	0.1853507469	0.01141616767	0.01339938088	0.00970157651	0.01113701699	0.01226698746	1	0.1456605632	-0.006149673082	0.04003681294	52	1
20	219.6867347	236.4637332	4586.481373	15413.94417	221.5885272	3415.350862	2726.852333	5789.5	5183.43617	1014.613363	3195.537905	184.9087448	767.5224337	681.9000726	1186.242101	2633.155462	0.2962725521	0.01468322414	0.2227625838	0.01894005335	0.01340910106	0.03497450329	1	0.2473398142	0.00675571782	0.791075954	71	1
20	228.1482281	447.8008918	-77.53687688	18856.92987	331.6767128	1140.22562	2070.937514	6928	4902.568421	51.19255834	3030.484908	191.6870306	203.7547467	237.9837621	1133.846458	1909.577823	-0.0044974262	0.01687623177	0.06020166834	0.002784391591	0.009825776789	0.007392588309	1	0.0001564534104	0.007025655655	0.1588109919	3	1
20	234.1593382	260.9317592	2931.643181	17265.55287	2833.084833	1033.144516	2472.391833	7170	5896.010417	495.7124623	2698.26739	548.4255023	231.4398705	257.6261984	1157.628052	2228.135584	0.1678775392	0.1693048442	0.05978862873	0.01056100223	0.01470073505	0.01214088209	1	0.1366881254	0.3166375684	0.2033845292	62	0.9999999998
20	237.4620881	134.2734186	-1.310037697	12524.54458	823.4559094	249.3552666	1953.702653	4857	6879.263736	52.23579727	2313.745728	186.3174261	75.96783487	238.9992636	834.3584186	3125.348826	-0.0001240411245	0.06527323507	0.01943816122	0.00450861313	0.01499789215	0.005783754988	1	0.001176601256	0.1042043546	0.02060755639	6	0.900527236
20	241.5541711	175.3352642	1029.643268	15649.01376	3779.482204	131.3923815	1719.247647	6734	17042.85106	248.0003682	2882.381927	767.6840605	113.1491646	245.0216685	1253.178919	7712.02141	0.06669780972	0.2465403755	0.008668162967	0.008689902946	0.01725527179	0.008105999978	1	0.05449834779	0.4724976992	0.006254808936	45	0.9999995319
20	241.6063698	468.6536592	-36.34371402	17909.6546	3076.182394	496.550796	1950.364592	7456.5	2838.252632	81.58937009	2875.061918	575.0567473	122.6615812	230.8384319	1200.686341	982.9319468	-0.002207355121	0.1706795847	0.02882851374	0.004715229659	0.01208918676	0.006083600562	1	0.001184744415	0.318986635	0.05709111033	17	0.9997707956
20	246.1306126	337.6090945	-20.72461585	15631.89447	2186.965476	362.9890158	3350.762612	6483.5	3535.694737	176.2168324	3111.658605	834.0996624	154.1647939	3124.888858	1235.076639	2446.647516	-0.001389271281	0.1431226211	0.02337349875	0.01682944247	0.04336521597	0.0111858919	0	NaN	NaN	NaN	NaN	NaN
20	247.5153974	61.71605857	1897.392887	12383.03469	1192.107071	1680.545017	1886.56343	4838	5872.326316	347.3608736	2215.562521	273.8280857	337.4612863	204.2819017	861.689906	2012.929111	0.1549853382	0.09606995364	0.1366833723	0.01110520415	0.01537803983	0.02102772167	1	0.1312925304	0.1700848025	0.4637779359	60	1
20	250.043366	281.8881934	2889.929734	17818.32176	978.8442149	2786.88469	2439.159145	6814	4311.304878	578.9155337	3241.720873	298.6926933	566.1362087	232.0682479	1267.217149	2259.723318	0.1610349642	0.05676820069	0.1570555209	0.01161654444	0.01355015408	0.01866031784	1	0.1370981416	0.09073764727	0.5341045697	57	1
20	251.5701833	139.7839144	-36.1929136	15283.19151	1051.195704	171.9338082	1653.800058	5838	9365.384615	55.15043007	2301.928121	210.0869049	76.62588261	228.2468126	849.2949101	2964.799805	-0.002364362217	0.06804264908	0.01134972053	0.003708867189	0.01160777471	0.00504431901	1	-0.001121396151	0.1095914254	-0.007816308436	6	0.9983985447
20	256.3826452	787.2740193	1965.681496	6562.129033	2076.381864	-134.1395868	1246.963514	3037.5	4188.860215	445.0287791	1502.16213	434.0923807	131.6452888	156.6732559	644.4857081	2966.11781	0.303685648	0.3140005743	-0.02107456807	0.02410256443	0.02646896884	0.02201253516	1	0.2388359104	0.6080913334	-0.03951768694	80	1
20	259.8238161	317.3370877	1372.687732	18774.26187	8461.552947	116.9667393	1712.591643	9478	10455.79167	322.0966094	3227.347681	1420.193982	137.2773032	260.2160643	1520.556082	4487.23194	0.07259781129	0.4409804036	0.006612271863	0.009306878066	0.02346135969	0.008118204461	1	0.06079233189	0.8680590187	0.008651187081	51	1
20	259.4542793	380.6979888	-117.7323671	17055.24709	4284.990366	1034.431916	2036.693039	7492	9209.578947	78.22085608	2919.191038	875.5563385	216.2859127	187.423243	1329.231496	3196.058013	-0.007075168083	0.2596118817	0.06068065737	0.005108896144	0.01815021149	0.008022913204	1	0.0004320762258	0.5009646381	0.1700704334	22	0.9999999639
20	261.7351385	218.4222597	4945.358358	16091.30145	3875.22221	-100.3746665	1630.142533	6993	7131.904255	1211.062403	3823.333403	986.8908712	234.7715085	220.5461702	1695.247636	3714.902639	0.306046843	0.244851576	-0.006485163028	0.0182275399	0.01813036672	0.0167165172	1	0.2410659062	0.4678404262	0.008671796433	78	1
20	263.431265	197.6614136	1047.490257	16114.06827	396.4119229	1592.906356	2278.414837	5898	22251.01064	227.8685322	2900.394011	196.2967804	359.2158648	212.7882643	1078.652328	8278.491351	0.0647266661	0.02463523403	0.09996474421	0.008144788069	0.01294611089	0.01334696135	1	0.05728905781	0.02385255178	0.3128155312	32	0.9999999596
20	262.663413	279.3804005	2252.585564	12660.01768	606.1401158	1830.117575	2530.964557	4850	2280.638889	648.4745061	3966.148279	405.6491094	643.9381941	801.824619	1440.137294	2380.557369	0.1710776361	0.04230220488	0.1444720598	0.02175718263	0.04600554879	0.04085790545	1	0.1439538206	0.06087441446	0.4922044556	57	0.9999997252
20	267.5354282	301.3648157	-34.82125403	16128.17924	1118.237388	203.315261	1907.258117	6105	8649.580645	59.25505723	3262.621487	298.8797774	95.75183151	250.069411	1239.825959	4421.820005	-0.002172799699	0.07044929727	0.01381651416	0.003957231781	0.01284425821	0.005483962904	1	-0.0007757226147	0.1145656394	0.0008758814554	6	0.9977441737
20	273.3393371	283.7008757	4148.764405	13295.09365	4354.430043	-31.79695458	1836.394579	6158	3245.807229	1116.238818	3695.180299	1309.099311	244.3106069	276.6370076	1721.961181	2627.641442	0.3033632153	0.3213857951	-0.00254503177	0.02056129758	0.02813761219	0.02159822919	1	0.2399518939	0.6237040058	0.02492080888	80	1
20	285.8125723	44.33906128	8002.410425	11097.41237	256.9612365	-501.0672237	1640.240267	4277	5781.5	1590.026896	2096.590428	148.8549857	288.9915367	209.9702661	767.4983979	3066.047551	0.7113103949	0.02388814739	-0.04392326481	0.03289521884	0.01492856776	0.0286960534	1	0.554100599	0.0157876909	-0.03721198934	90	0.9999999959
20	286.6460794	95.29174237	-151.3951735	14299.16728	753.4211538	1567.103583	1873.02823	5329.5	12047.24731	58.61727791	2706.399778	183.1236723	312.2845089	207.5224938	966.1754583	5266.161247	-0.01116722005	0.05418384194	0.1098843801	0.004794289966	0.01412837807	0.01066669201	1	-0.001239339423	0.08452616194	0.3309893113	9	1
20	291.3976418	139.1103002	-47.90615773	16298.72491	2675.189221	223.3715842	1939.898223	6663	9324.457447	77.97408755	2250.617629	425.812185	91.30592984	522.9970765	914.9394884	3001.591147	-0.003021438493	0.1691589175	0.01423346486	0.00521996588	0.01286568629	0.005813976795	1	-0.0004915600347	0.3154346899	0.006270232112	16	0.9997224999
20	307.1338621	135.2493931	-100.3312863	18144.72527	450.793353	1074.704792	1809.404753	6654	7549.957895	61.23074025	2660.045726	224.8586241	184.7359223	246.6098665	1028.219829	2649.390118	-0.005886381461	0.02555666916	0.05838620494	0.003615938445	0.01192899473	0.006422489452	1	-0.000978905597	0.02463557974	0.1525659964	3	0.9999999999
20	309.5486402	316.8200496	-25.92777216	18890.26946	4866.346485	687.9442106	2538.511469	8335.5	2708.239583	83.60739982	2359.543281	727.4289998	125.1217215	305.7523947	1115.398026	665.7892466	-0.001363606783	0.2522000066	0.03778652837	0.004605996482	0.01626637315	0.006228429151	1	0.00323465461	0.4851433672	0.09174625327	21	0.9997118165
20	317.7014073	475.4240797	2941.890704	17463.29046	222.7480026	2606.682611	2508.333567	6387	6810.849462	709.2333197	3948.500386	175.7815375	611.5084795	313.2912131	1437.202701	4079.557683	0.1723384359	0.01353052887	0.1484520924	0.009341338005	0.01082776199	0.02148646064	1	0.1449532571	0.00245170997	0.5050763661	54	1
20	319.4601429	297.4822477	-24.79045738	15605.43792	132.4258836	1059.369224	2430.643087	5619.5	1937	63.01081509	3208.922673	211.7483903	228.9307295	274.1221354	1204.096056	2026.81564	-0.001591913853	0.009504434377	0.06736014443	0.004221976165	0.01409270357	0.009240376903	1	0.002867804827	-0.007757685481	0.1839722341	3	1
20	323.5744412	286.2538622	-84.75586246	20294.40535	336.9191704	1234.815846	2182.787527	7409	3350.135135	52.54208973	3781.024305	204.010189	266.4119116	264.4140461	1391.233085	1380.935233	-0.00432220096	0.01703702479	0.06211183537	0.00273168047	0.009776972966	0.006592309658	0	NaN	NaN	NaN	NaN	NaN
20	330.5852503	183.3495485	-107.803847	19338.04376	4915.358723	525.6168675	1933.641329	8612.5	6461.680851	107.0990284	2659.143026	799.0683937	157.259946	1191.449028	1147.854348	2079.382374	-0.005972253669	0.2468503108	0.02773673983	0.006436676006	0.01792604826	0.007700687763	1	-0.001133365175	0.4739552654	0.05564151944	21	0.9999846775
20	331.2693927	629.5669934	7.588720663	15231.04066	3509.871124	205.2388479	2044.77026	6540.5	5110.606383	73.10153984	2325.254709	495.5555184	98.83083947	290.7724916	960.6165014	2271.943402	0.0004444129515	0.2372064545	0.01389273003	0.005100061929	0.01377979761	0.007039987635	1	0.002836098123	0.4538755776	0.008743136222	20	0.998202457
20	332.5173743	297.2406107	-83.54770826	18088.67733	328.4747473	1112.569982	2141.042076	6681	4138	53.10861445	3500.736435	186.4381292	237.7510372	210.0836239	1259.111996	2115.423368	-0.004958172692	0.01790703305	0.06220758149	0.003322586854	0.01088011516	0.006534085699	1	-5.44333967e-05	0.009187803154	0.1656986472	3	1
20	336.9870089	127.373468	-85.57501674	17332.36371	2922.065665	221.3689889	1801.14231	7123	15266.21505	72.56763631	2305.418715	531.0647054	82.95972055	232.0822396	999.3728853	4444.357805	-0.005103111261	0.1709359399	0.01286797844	0.004393456314	0.0159632656	0.004657882957	1	-0.002202790478	0.3190139597	0.001135329702	16	0.9996416543
20	338.9389982	485.3473633	1134.824788	16116.84301	3757.622547	139.9023698	1997.697271	6939.5	12940.18293	254.8735041	2636.966646	716.6171481	199.691415	632.4713372	1112.803268	10230.73097	0.07311273893	0.2414325534	0.009915013899	0.009388058599	0.01859350233	0.01664753715	1	0.05956741742	0.46212376	0.01183439811	45	0.9999999936
20	341.568837	43.31391043	-57.48598103	12912.21202	4133.19412	721.6880248	1676.383426	5947.5	17024.70213	99.34484763	2055.973223	662.149256	377.8963984	1078.019251	862.1336829	6259.484585	-0.004456076753	0.321923081	0.05414418661	0.008470129822	0.02543608591	0.03306766088	1	0.002607754105	0.6275405427	0.1506404927	26	1
20	341.5925604	162.4624151	8578.035334	17594.69229	4310.818728	-380.3225247	1575.284063	7837.5	13237.09574	1721.225166	3374.48992	942.7361246	313.3235384	258.1021641	1534.200527	7440.259533	0.4814827618	0.2475392397	-0.02025001103	0.02129548054	0.01973618759	0.02059472433	1	0.3776646649	0.4723305413	0.00139892443	88	1
20	351.136503	488.3167783	1116.64004	15581.26877	3613.576329	149.1036758	1852.650009	6666	10014.15854	271.8249734	3275.998062	839.8144593	130.891967	221.1222947	1404.956035	6310.472881	0.07267638114	0.2402649414	0.01026631183	0.007470421283	0.01861867205	0.009907131265	1	0.05923907855	0.4597603483	0.01290231816	45	0.9999999803
20	353.8711019	8.671908545	2616.556713	9155.592136	2776.608647	-64.82294153	1365.312059	4170	5911.978495	558.5523605	1976.417298	610.1486285	155.3798848	246.4177051	885.3871462	3477.389075	0.2818302304	0.3073130599	-0.006241663339	0.0222414979	0.02493646891	0.01927421666	1	0.2226798011	0.5950192393	0.006574195267	80	1
20	353.6419226	209.3824509	1057.227498	16736.84965	337.5822701	1706.573103	2247.167614	6212	18133.79518	235.9853626	2810.58507	173.8239946	323.7313953	232.9432956	1029.136763	6139.576121	0.06367751267	0.02142629536	0.1041114852	0.006957058708	0.01121894436	0.012611023	1	0.05672752963	0.01745705717	0.3268076719	32	0.9999999837
20	357.7092369	399.5137712	1138.3338	18784.17009	1123.629962	1922.371558	2188.375965	7188.5	9592.515789	261.2231367	3587.508981	326.4016707	377.3685245	212.3402117	1395.398473	4138.021934	0.06083205848	0.06027735354	0.1031399789	0.00673442238	0.0123451818	0.01214329542	1	0.05479077166	0.09648896906	0.3244190523	36	1
20	360.2873616	22.68736277	743.1658734	11094.5012	3326.294959	323.9137722	1362.747221	4998	2411.417582	202.0041388	2338.168621	709.5423036	118.0550689	216.6587222	1029.163982	1398.620019	0.0668220023	0.3010545988	0.02908428484	0.01106126083	0.02519672882	0.01035587903	1	0.05653619672	0.5840660606	0.07931156652	49	1
20	362.4883343	219.8800634	982.1627331	15548.81255	162.8643405	1557.908442	2337.867626	5662	5663.075	217.7290881	2986.171572	173.0093166	337.9372606	205.7752875	1089.621358	4135.291969	0.06615893329	0.0111923501	0.1029101042	0.00791037435	0.01268152938	0.0128085513	1	0.05849324075	-0.003412451702	0.3227854588	32	0.9999999978
20	372.5676156	377.8104282	3245.926192	20740.74442	1298.577978	3152.101856	2445.488313	8110	14487.62105	543.1303403	3319.817752	314.2507714	586.9667895	242.8101867	1312.41389	4833.598814	0.156471266	0.06221841497	0.1555463269	0.009981408283	0.01038303	0.01899947541	0	NaN	NaN	NaN	NaN	NaN
20	374.4225465	349.2604304	-118.3565045	20639.59783	3732.089759	1235.343333	2000.828601	8623.5	9978.968085	76.80991436	3382.720811	662.7646368	238.4138914	212.3358954	1390.818096	4342.748536	-0.005928547857	0.1777665531	0.05817579274	0.004040672493	0.01399130702	0.006594317003	0	NaN	NaN	NaN	NaN	NaN
20	376.3646486	485.69651	3671.110388	19764.02258	330.5096828	82.48344526	2190.605487	7421	7264.968085	635.8441854	3414.65861	204.7242408	166.873921	271.9520308	1287.780164	2683.928842	0.1861302579	0.01571946143	0.004545533557	0.009569880065	0.009986764722	0.008653771182	1	0.1456906765	0.002325008271	0.009719145773	52	1
20	378.6325791	706.4895586	7742.141258	10852.09864	1075.615757	-489.0921839	1769.23181	4442.5	5437.16129	2013.266131	2869.650692	304.6598095	337.2032053	187.4199425	1116.352789	4082.551574	0.705112787	0.09890244807	-0.04075865435	0.02690120919	0.01808020206	0.03217914271	1	0.550163099	0.1685450115	-0.02452123995	92	0.999999921
20	390.2865082	761.5897845	1313.279832	7809.307378	1212.138518	410.1635109	2011.571589	3273	2838.787234	290.3901118	1660.958247	276.8563099	161.8379617	305.3851852	678.2875689	1359.744456	0.1693958448	0.1537888479	0.0524026398	0.01438175383	0.01872858905	0.01867180208	1	0.1372156515	0.284828166	0.1774903695	62	1
20	391.5026467	66.49702794	-11.10205642	11404.62271	729.5745446	141.0809279	1603.169147	4308.5	8234.708333	47.20945127	2003.076591	185.8180517	77.39514029	177.8226191	742.311698	3841.731756	-0.0009787967338	0.06535371142	0.01197577559	0.004307835256	0.01385863155	0.006871032995	1	-1.627962934e-05	0.1041354443	-0.005441667232	6	0.9980942835
20	393.6348398	306.9485161	1607.845795	21474.11347	7059.67309	774.7105533	1796.574108	9886	2498.819149	394.3865124	3491.216218	1134.877014	241.4691807	1646.82823	1520.721328	1325.461202	0.07496309152	0.3234896766	0.03576521583	0.01261096717	0.01929284844	0.01411501628	0	NaN	NaN	NaN	NaN	NaN
20	396.5307928	87.75673782	5193.963942	11305.28153	519.5070673	1069.321283	1999.862965	4309	5068.268657	1318.870272	2804.087081	191.1518605	347.4446873	385.1423336	1052.890022	2681.637687	0.4705264346	0.04578927764	0.09436942212	0.02672219595	0.01594359055	0.03206125805	1	0.3752351991	0.06546028515	0.3875522276	84	0.9999996781
20	398.5729104	100.6341232	6634.154575	13886.86401	639.2114679	1202.49413	2092.113563	5346	3166.942029	1369.971886	2849.863432	188.7513569	407.9847114	263.5287465	1056.080939	2405.212452	0.4839800006	0.04718480403	0.08256016698	0.0226286937	0.01345809508	0.0328286728	1	0.384967157	0.06788573026	0.349784316	84	0.9999999997
20	405.7128018	464.1921479	1232.622901	16432.24162	7040.243528	162.4602407	1942.448314	8084	4017.273684	313.3193468	3051.224521	1362.547508	122.7070128	269.3700897	1510.004019	1938.09592	0.07623749512	0.4467491998	0.009495023312	0.009898511671	0.01969405267	0.00868777772	1	0.06390181039	0.8798769069	0.01971802064	51	1
20	405.1591803	524.8191881	33.7727077	9961.526567	1502.537956	377.6826165	2120.811875	4101	1033.926316	65.80601442	3618.923062	628.9865641	153.3422887	307.3277674	1469.2277	1108.798729	0.003819399795	0.151376189	0.03680226829	0.008795723302	0.02381450522	0.01357231177	1	0.006289068269	0.2799410251	0.0852933299	17	0.9972855156
20	408.7918692	91.99993418	6199.583076	13360.13956	711.0954116	1130.338907	1808.403283	5226	7834.955224	1541.148903	3246.717895	217.7689597	441.1050311	225.5094536	1206.927043	4741.774599	0.4622895342	0.05473471723	0.08191481886	0.02261910677	0.01372431764	0.03341948242	1	0.3679872397	0.08329520196	0.342881727	84	1
20	408.415617	330.3756032	1488.29146	8339.28147	1108.335994	635.8332303	2580.298564	3514	726.6421053	730.6636715	4003.407947	620.9525923	289.6656377	493.8421665	1607.974415	824.0538342	0.1768084608	0.1442655282	0.07360694623	0.01964050894	0.03104385926	0.03331481946	1	0.1444258205	0.2660958541	0.2522638279	62	1
20	413.1685773	122.2982229	-207.9903475	16984.7347	1863.296988	1900.819934	2017.322499	6686	19023.24211	74.49740218	2342.829953	346.1785444	319.7564063	208.0797063	934.0333387	7140.705905	-0.01245997024	0.1114530878	0.1156943202	0.005016724514	0.01324805992	0.00968013801	1	-0.001311348817	0.2012442262	0.3532276339	14	1
20	415.4992897	35.64940662	-183.3911013	11247.24232	1119.134045	2555.061397	2043.423808	4389.5	3143.180851	98.67895344	1581.433236	223.9462538	389.0782877	855.5340177	600.0477505	972.1827117	-0.01642729376	0.09818565908	0.2287260998	0.01097784168	0.0181999432	0.02435284328	1	0.003384241354	0.1778244279	0.7433997602	15	1
20	417.2150973	547.9202267	8.415152599	15017.94486	3469.667915	573.3014032	2411.265132	6499	1869.329787	81.0823574	2450.728097	636.8410642	114.893943	258.7141369	1031.537331	884.7271785	0.0005024077504	0.2334696676	0.03811177119	0.005553060094	0.01633538629	0.00892124427	1	0.004545785474	0.4470355388	0.09251545374	21	0.9996927934
20	422.4918736	676.1953579	6287.297166	12496.72501	574.3867269	-320.4019019	2140.620372	4847.5	5777.301075	1300.398296	2659.078329	145.7773153	234.0397311	224.5115803	950.8260341	2910.027935	0.49490053	0.0480883333	-0.02520718484	0.01990616821	0.01407140716	0.02151831556	1	0.3859768404	0.06629201938	-0.02106882606	83	0.9999999952
20	427.811002	202.0654212	-14.25439781	17476.21175	2898.394224	354.0817189	2281.133946	7159	5393.114583	62.37562655	2388.399924	503.4067122	99.8543715	232.0678812	1025.44879	1811.449131	-0.0008348799205	0.1675998032	0.02098747582	0.003666077158	0.01469482128	0.006002487483	1	0.001681956199	0.3124684112	0.0301089339	16	0.8738840302
20	428.5974541	126.4726781	1002.812295	16087.33429	983.3301263	1548.42311	1978.755841	6051.5	10684.96809	206.575551	2147.683504	260.0991915	266.0833256	220.0754157	850.9869002	4332.528948	0.06287662031	0.06367275768	0.09711660984	0.007917151784	0.0129835175	0.01100112343	1	0.05600277222	0.1032016143	0.3041611661	36	1
20	431.7786541	426.8019547	11014.39664	14872.67214	1554.422398	-456.2613927	2028.584902	6076	8837.242105	2667.838895	3465.420177	423.626946	437.0707797	257.1577106	1416.313646	5660.736184	0.7462885495	0.1100400807	-0.02899426134	0.02556008598	0.01558331905	0.03520731682	1	0.5833734815	0.1914508861	0.02616897596	92	1
20	434.7069099	51.48602136	817.1642876	11995.76186	3640.820312	375.539671	1567.597652	5437	1885.642105	217.1787634	2737.018535	799.6776246	131.9717176	266.7464427	1169.766585	1180.252497	0.06915402693	0.3016247165	0.03225132412	0.009531766304	0.02388033935	0.0104802857	1	0.05859196682	0.5853187584	0.09084469294	49	1
20	435.7756482	245.8115589	-74.31380343	18120.95875	283.8410603	1110.875113	2104.18761	6618	6960.442105	56.15427249	2670.020217	223.4509595	192.027187	204.3343144	1036.338474	2239.12756	-0.004197264162	0.0164245192	0.06145569227	0.00306867886	0.01156663928	0.005934015178	1	0.0004755396898	0.006145127874	0.163206023	3	1
20	439.4483494	158.7195043	-186.0819649	16290.63934	1804.720123	1962.807876	2180.524072	6449.5	12040.46809	78.01109434	2331.503107	336.3245214	294.1739248	223.1829399	942.8903737	3325.404471	-0.0112986497	0.1131978181	0.1223839889	0.00498999727	0.0108648973	0.009734089345	1	8.468150537e-05	0.2050017288	0.3767465647	14	1
20	443.3752348	384.3663559	-308.5423079	16501.4613	232.5420707	4070.656405	2559.560217	5984	4704.3125	85.36339052	2882.872934	184.4696755	785.6734399	306.2796481	1082.397088	2114.627902	-0.01882236026	0.01517323397	0.2474711551	0.005059955981	0.0114045638	0.01867756728	1	0.002047684199	0.009510178907	0.8043131538	5	1
20	445.8384402	341.8777851	13.79698889	8943.175188	471.9240704	240.8383167	2070.221841	3486	1807.15625	43.94957894	4240.47783	251.3885383	125.387568	374.049272	1530.472739	1887.732811	0.001610489026	0.05283116806	0.02742562988	0.006536061136	0.0246767965	0.01002437274	1	0.002980807371	0.07913386023	0.04815921828	7	0.9999661874
20	446.2529313	715.4724888	-126.8808606	12520.03189	1224.204076	1389.55415	1811.5156	4874.5	11232.1828	56.41460596	1922.810046	219.5813996	233.8919449	194.6790036	719.2288576	3700.430844	-0.01047974512	0.09821084498	0.1110754366	0.004732086587	0.01284376816	0.00930937533	1	-0.0002063640028	0.1741472556	0.3371227426	14	1
20	448.4740054	407.2661495	3107.277164	17950.10927	304.5424979	2740.299403	2485.811863	6553.5	6951.666667	653.6395134	3584.246164	211.9947222	655.4747188	289.7110512	1353.659684	3848.700171	0.174554525	0.01764075464	0.1553314577	0.01226006729	0.01255251668	0.02126659307	1	0.147211572	0.0110252044	0.5295942357	54	1
20	448.3153964	546.7093688	1136.22072	17325.39094	1936.72431	126.8313555	1799.06819	6811.5	23922.73913	253.5959627	3208.306689	442.8683959	114.5241162	224.3812792	1284.93229	11113.33741	0.0659356039	0.1125235906	0.007067571649	0.006734943152	0.01176613696	0.007193945021	1	0.05253911266	0.1997536885	-0.005093297804	38	0.9999999975
20	455.3405704	40.33553926	813.9243992	12515.21637	2060.838603	38.40018372	1284.966308	5127.5	18082.42857	173.6156974	1873.136933	310.3240045	89.23516334	202.3239798	726.8094349	6878.078472	0.06697241161	0.1635336328	0.002794657812	0.00828962584	0.01608092641	0.007230020551	1	0.0535277424	0.3034104113	-0.0175183601	42	1
20	458.4952707	192.6388417	-99.60106085	18212.67022	3168.277474	1093.385204	1907.966255	7549.5	6703.606383	69.35049926	2447.925167	588.7006734	192.3256517	208.0850724	1086.864469	2179.905252	-0.005560992257	0.1745224662	0.06078327487	0.003873225804	0.01577768935	0.007081219319	1	0.0008331113407	0.3278241507	0.167201122	18	1
20	461.2867269	308.6005626	5661.815457	11840.45177	1007.150866	-148.5699772	2268.826384	4693	3279.215054	2102.143842	4346.687849	447.8232535	340.4757042	450.3793176	1678.980683	3473.882441	0.4952814464	0.08835989356	-0.01109244201	0.03664265065	0.02287586983	0.04279793739	1	0.3876411127	0.1486800615	0.02961541422	85	0.999999878
20	462.8317052	390.5256909	-185.8781087	17622.67027	985.3439043	2222.153213	2376.241573	6681	9059.979167	71.35803212	3179.658646	303.368267	414.8091796	263.9324175	1246.921967	3919.946055	-0.01033572514	0.05948072663	0.1251529655	0.00417689311	0.01303745621	0.01187304636	1	0.0005330708227	0.09578309849	0.3843064651	9	1
20	466.3351473	262.3140368	10660.96311	14667.1586	1588.267279	-537.1979074	2008.746272	6010	12329.84783	2683.177604	3527.008889	422.064837	432.5994428	234.7567471	1414.118978	8470.861396	0.7298851089	0.1124862923	-0.0323879706	0.03093995527	0.01890378949	0.0341817511	1	0.5702981323	0.196372321	0.01074410376	92	1
20	470.4697987	83.68216198	1.454434442	14303.91044	2119.366699	191.5023461	1638.198272	5762.5	8924.242105	79.50263173	2219.219238	348.4773442	80.49099624	233.8641655	843.3924497	1912.297992	0.0001354114733	0.1477937234	0.01357023327	0.005896470038	0.01540394561	0.006008503239	1	0.001737659161	0.2719303091	0.003800440626	16	0.9999628097
20	470.8114578	442.7189189	8182.34214	16924.27663	1827.650583	-290.2951907	2254.153962	6850.5	34512.94737	1554.127885	3119.423379	378.5047334	300.0262241	224.2499854	1235.098695	14014.5858	0.4954221115	0.1157639763	-0.01670564775	0.01978417623	0.01403917921	0.01946739398	1	0.3876130829	0.2042641511	0.01134934112	85	1
20	472.5715215	100.9399698	967.3544308	15159.71774	835.8421114	1479.375931	1816.945504	5744.5	8579.945055	158.6361192	2198.351221	184.0568248	258.9938401	211.497842	824.6924184	3508.260697	0.06304862315	0.05565675679	0.09649734733	0.007137496752	0.01004385635	0.01017023398	1	0.05601944629	0.08687068076	0.301718441	36	1
20	478.8836896	277.2614082	-240.229377	17389.97117	5896.589872	1976.195051	2016.998313	8068	24830.83333	104.3786753	2734.912657	1002.99969	355.4911184	230.4092359	1311.671922	11144.87258	-0.01409325882	0.3416415032	0.1135865038	0.006829358333	0.01622740193	0.01006175073	1	-0.0005937348802	0.6695677279	0.355214282	27	1
20	477.9675455	468.4451486	29.83009606	8909.029542	2001.293148	363.2541176	2199.240955	3921	1056.51087	58.77187149	3269.445705	761.0220547	138.9522944	528.3781972	1372.260725	1158.447716	0.003954173483	0.2275572576	0.04430100685	0.008711934774	0.03009317519	0.01327371329	1	0.007631001528	0.4351894838	0.1145051843	21	0.9983154494
20	479.348613	114.6671623	6840.424711	14617.59819	808.2011532	1228.12683	2041.257237	5615	10319	1418.976198	2759.312324	248.6435942	331.1169185	217.4375655	1068.36595	3794.888443	0.4815715266	0.05752433734	0.08543838158	0.02062471282	0.01441250419	0.0241333696	1	0.3833772556	0.08902273878	0.3596377377	84	1
20	482.3402443	22.67880433	1702.052501	10550.25794	2318.274411	439.8545639	1365.556739	4465	4312.934783	289.8966385	1673.362879	432.7096951	155.4757023	165.5823228	718.4462163	1593.51845	0.1678952142	0.2228907179	0.04033900962	0.01374569858	0.01953461721	0.01516593457	1	0.1358370796	0.425060152	0.1382481168	65	1
20	484.6295122	42.44553073	-24.18334896	10340.36463	243.2572046	120.9410897	1514.564997	3791	16118.7	49.49405843	1727.751628	134.6719199	64.98865698	193.1159967	595.7163795	6874.620183	-0.002473839903	0.02615844513	0.01246242727	0.005061305533	0.01444428323	0.006251551489	1	-0.001519635464	0.02440132778	-0.005744721739	1	0.9982297197
20	485.6532567	127.352613	6758.363124	13927.22095	728.3549529	1257.593249	2134.62873	5378	3962.492958	1228.757549	2509.063507	197.478356	378.0118535	250.3923072	930.8203139	2769.449119	0.4904548564	0.05349341566	0.08623463921	0.02195587739	0.01461040861	0.02820015405	1	0.3903599462	0.0808181927	0.3642684293	84	1
20	489.5914961	155.6788112	1961.724973	11503.97203	1737.3095	1740.407638	2377.497137	4743	3323.348485	533.0715394	2944.426509	572.2855125	409.7802805	1668.001028	1159.33979	2695.815472	0.1727512809	0.1515850005	0.1505183108	0.01581973427	0.04327016673	0.02483030588	1	0.1467089054	0.2834273295	0.5181270787	63	1
20	490.8607646	689.7034353	1657.226452	9674.044022	2199.346348	423.4404432	1716.424949	4251	807.5789474	438.3352146	2534.271727	583.7960988	165.3050812	290.3691793	1077.948384	706.2983304	0.1713094105	0.2235476436	0.04512961581	0.01516038031	0.02027103086	0.02260654129	1	0.1388559661	0.4265373231	0.1556589778	65	1
20	491.2719858	95.37584945	668.4249616	11710.94573	563.5896388	2341.746411	2241.008431	4499.5	5747.565217	226.8394365	2233.063045	217.6630023	442.0610092	1660.456027	817.7883512	3432.642069	0.05562781475	0.04656496302	0.2045574022	0.02570837144	0.02300815787	0.03458892114	1	0.05769769428	0.07180136434	0.6740460377	37	0.9999999912
20	491.3622051	269.2159102	2565.35433	16270.34113	3755.586824	831.89454	2041.098915	7105.5	9312.898876	634.2004946	3221.99733	861.3171278	255.1766982	217.8709812	1419.572824	6457.099564	0.1658011635	0.2449389602	0.05202915716	0.01288803279	0.0205500607	0.01178316038	1	0.135221028	0.4702988114	0.1791976343	65	0.9999999912
20	492.2337444	116.2436486	4777.900313	9826.09462	478.1635226	885.025615	2124.288784	3876.5	3991.014706	1439.684367	3043.017071	219.5851102	348.1210833	241.0360051	1156.988283	3289.917177	0.4784300033	0.0474615753	0.08970449424	0.02930236745	0.02119743473	0.03606298245	1	0.3811198168	0.0686914187	0.3732749678	84	0.9999999972
20	494.6531512	144.3936986	2325.262192	13544.8485	2055.748801	2028.850331	2959.59677	5694	4203.038462	644.9124078	3529.321203	691.389244	507.6983949	1244.494077	1416.323247	2241.60548	0.1701649645	0.1493089148	0.1508074889	0.01817244774	0.03122501014	0.02950911757	0	NaN	NaN	NaN	NaN	NaN
20	495.7906656	82.78945438	634.4788121	11593.90402	481.5880789	2367.996735	2277.607751	4406	4156.710843	129.5284924	2069.987243	160.6078594	442.9302257	317.532577	761.6417539	1554.845146	0.05547951009	0.04369488575	0.2073502431	0.009927154551	0.01224151478	0.02338787085	1	0.05775059709	0.06604989107	0.6835682918	37	0.9999995552
20	496.7552921	33.70831475	2590.217252	9135.428788	181.3309727	1794.120502	1842.525135	3503	10086.54444	551.657492	1777.959951	120.0943087	399.5164252	237.8090907	654.5553912	5101.288238	0.2854888398	0.02055993558	0.1951882503	0.02154646661	0.0141194424	0.02974491243	1	0.2370058745	0.01787754623	0.6933035131	71	1
20	497.3400698	355.9776593	8348.490314	16876.58502	4087.835349	-305.4180436	1931.590215	7498	12033.54839	1402.135856	2813.443807	777.9616737	275.3700378	211.0739217	1296.124283	5426.27716	0.4990358784	0.2501031462	-0.01832958941	0.01838806559	0.01602727518	0.01913205927	1	0.3915846952	0.4775536131	0.01219355566	88	1
20	498.367727	164.3673659	2505.507912	15040.05272	2473.432913	2247.960475	1972.852828	6325.5	7608.703704	553.0466172	3095.625564	532.5125051	457.7411464	253.7195534	1274.941787	4263.55468	0.1653907705	0.1654975978	0.1443353075	0.01440764025	0.01583441189	0.01969658783	1	0.140634307	0.3115644107	0.4955967933	63	1
20	503.4493219	185.6115967	-225.0379892	13158.69782	683.457085	3188.648823	2332.200174	5046.5	3624.591398	82.23954287	2576.501198	202.6740959	620.5146905	278.9654749	944.3244492	1809.783546	-0.01711389403	0.05285028828	0.2404479601	0.006104960946	0.01457363496	0.02003431433	1	0.00324564394	0.08594827044	0.7819532061	10	1
20	505.1760416	97.20687323	615.2208273	12787.54687	769.8708638	2555.819573	1943.451566	4869	16608.67857	185.9084562	2368.626992	167.5968968	499.8660846	181.3488362	864.9484685	8185.491183	0.04914890878	0.0603911848	0.2003386507	0.009403433463	0.01324325583	0.02006555514	1	0.05245125613	0.09982189264	0.6585205632	37	1
20	509.4099476	141.7265716	2571.126693	16105.36671	2436.821279	2217.529705	2271.06358	6594.5	8286.177778	408.708369	2344.787714	451.7118974	420.4277806	309.6915907	992.7582532	1850.15758	0.1640680848	0.1590789223	0.143653001	0.01390977313	0.01297778837	0.01756861455	1	0.1394896342	0.29848635	0.4926592817	63	1
20	515.3160947	25.48114727	3089.958431	9843.971337	177.2660814	-133.1924524	1437.414295	3649.5	2106.347368	558.5491766	1712.065712	123.473376	144.2139385	158.2615813	613.0179871	1281.681366	0.3117093076	0.01744418025	-0.01296060414	0.01763379272	0.01437492576	0.01603542155	1	0.2429308897	0.004892542594	-0.02201224223	69	0.9999999999
20	517.813768	66.62514383	2066.13256	12783.64463	3871.048197	-41.92406868	1431.392113	5789.5	12687.30851	354.279509	1896.288467	581.8891075	120.3572665	206.5518757	845.2900281	4442.282316	0.1648722185	0.2998872728	-0.00307683079	0.01189363948	0.02315212572	0.00980335978	1	0.131139118	0.5803722344	-0.009643843091	66	1
20	519.8639207	238.0197539	788.769307	14548.53698	1421.550738	3112.858173	2208.146802	5708	4358.031579	191.8371683	2546.03169	292.7443874	575.8273774	356.9164062	981.9815712	2127.353998	0.05618664127	0.1013900082	0.2145993217	0.008148059082	0.01286871661	0.01875823488	1	0.0593513986	0.183673697	0.7112704163	41	1
20	526.7195867	191.4923193	-63.89587791	16071.40992	247.7254554	953.8831502	1907.562009	5765	5930.90625	54.05523107	2545.359988	194.4321502	171.0483699	219.4838246	942.2890644	2106.581122	-0.004259354942	0.01731670857	0.0616860481	0.003611846352	0.01208306781	0.007049759081	1	0.0004513392465	0.007968001898	0.1640273723	3	1
20	532.3514628	308.1179933	2906.011911	17640.5472	1789.572883	934.0927062	2118.3489	6964	7828.489583	530.1675817	2723.65888	399.9254605	266.6749163	223.2640058	1135.993502	3334.192553	0.1647929986	0.1062471202	0.05387972265	0.01124306068	0.01283666895	0.01207955966	1	0.1332674921	0.1881516402	0.1795545379	59	1
20	536.601396	69.52078539	3254.909742	12122.36298	171.1253894	2344.037083	1956.899257	4554	7078.382979	524.3192896	1827.418952	126.2824362	440.4271864	220.9383512	666.1641596	3221.173085	0.2694844594	0.01395312731	0.1936453363	0.01636183081	0.01062432144	0.02345270829	1	0.2242888253	0.004435117654	0.6840029768	71	1
20	538.6116267	538.7834939	10808.08922	15438.54499	1640.506498	-583.5727089	1805.235449	6276.5	13169.0814	2195.311292	2916.274404	365.170937	362.5003243	221.4409694	1190.176563	7813.355931	0.7095182705	0.1094930378	-0.03681870872	0.03045946416	0.0116868668	0.02481625636	1	0.5539920719	0.1902051925	-0.00941295593	92	1
20	541.0505341	118.8350978	-27.61510747	13082.32696	265.1121969	756.6838224	1696.339388	4837	6801.893617	48.47632389	2213.767924	140.0549814	153.6665698	198.4360849	753.8214564	4480.117271	-0.002174610598	0.01990515177	0.05921140051	0.003942423179	0.0123741747	0.008865120317	1	0.001936275523	0.01315043115	0.1560407036	3	1
20	544.2391985	31.44833034	649.9722547	9427.741781	2914.550227	263.7138674	1217.840441	4253	5005.21978	131.4231658	1441.807048	480.5860961	107.1938773	403.1776423	632.3017652	2253.535631	0.07059868524	0.316528471	0.03015921224	0.009819316572	0.0270646499	0.01119643115	1	0.0597167318	0.6155742998	0.0845534963	49	1
20	544.3547154	239.5134718	2833.127942	17407.37129	2854.448975	101.6575349	1815.021402	7212.5	11221.63441	494.7698224	2702.631581	584.3802951	161.812756	220.239625	1174.945454	5062.514678	0.1630184415	0.1685325809	0.005860756358	0.01033212897	0.01693656745	0.01029242012	1	0.1290882166	0.3133807178	0.01538247699	61	0.999999995
20	546.6247503	133.4556519	6335.698251	12655.91895	2193.57624	-250.0538621	1727.319607	5437	15331.45652	1219.804952	2393.172071	397.0132702	266.6536047	191.2639158	955.879211	8303.752278	0.4843797556	0.1661126874	-0.01782901157	0.02184135487	0.01839004109	0.02260137221	1	0.3793466011	0.3067120223	0.007034021676	87	1
20	547.6716879	328.6307844	3082.105373	17023.89976	285.0694468	130.0045361	2193.581183	6233	10275.125	610.2480803	3013.107915	223.3396065	170.4122508	226.2419521	1169.41526	3527.142014	0.18560896	0.01715280832	0.007566385469	0.01046944081	0.01290430893	0.01050061185	1	0.1455072728	0.005338443951	0.02012642475	52	1
20	552.7905507	536.1560148	991.6288393	15105.78168	190.7862458	1425.420849	2045.695423	5519	12418.16092	207.7545357	2762.265367	139.6732182	292.4966206	225.1330641	975.1113908	5280.325386	0.06784577861	0.01292229675	0.09515612035	0.008030761629	0.01094590044	0.0119691195	1	0.05928786089	-0.0001421234099	0.2963790948	32	1
20	553.6616938	584.4151387	-143.967382	13345.16213	2118.73358	1601.127063	1950.823808	5583.5	7199.473684	65.08859149	2639.55158	411.264767	310.6717799	214.4452495	1015.367996	3378.960195	-0.01110513295	0.1614366259	0.1166712715	0.00522875307	0.01633922456	0.01085161979	1	0.0002853398406	0.3029767895	0.3590226543	19	1
20	554.3140198	110.5108599	-20.8340405	12382.186	1301.23007	354.0624776	1493.42426	4893.5	8652.44086	54.90746603	2189.285228	259.4394386	80.81410532	176.3592811	826.8872323	3015.562693	-0.001761264538	0.1061909667	0.02833882941	0.004766822995	0.01488099065	0.006081148652	1	0.0008989166996	0.187749066	0.05278914068	12	0.9999663729
20	554.4425856	150.4980694	3336.629522	10568.46468	529.9128128	42.99230834	2068.40861	4140	1315.829268	896.4698122	2576.581766	203.2166845	198.9013069	247.8878166	973.5281229	1079.083319	0.3166951146	0.05047271297	0.003973819261	0.02169888377	0.01760258631	0.0233734322	1	0.2483356204	0.07261716913	0.03919571797	72	1
20	556.4727172	219.3167308	-229.578313	15778.70906	725.2761074	3768.013237	2523.567038	5899.5	4850.052632	77.80201171	2278.690611	193.7462211	588.1128225	254.7470037	852.2861076	1722.169305	-0.01548055048	0.04913807837	0.2390882777	0.005006156882	0.01053347177	0.01643771939	1	0.004396168536	0.07834675923	0.7774614834	10	1
20	557.1847661	70.73336366	-82.98710981	8521.689355	1.926190182	1835.872469	1896.99474	3103	1419.755319	72.6217163	1839.966619	100.1600214	431.5619461	211.3057186	664.766202	1324.388434	-0.009878173492	0.0002768710459	0.2178591817	0.009601228001	0.01423614227	0.01909725755	1	0.006843539515	-0.02176232117	0.7031409568	5	1
20	563.6769461	442.6790553	15001.36001	14528.20239	1526.635802	-813.9055871	1678.895205	5943	4557.815217	3095.519974	2978.415676	358.8477642	536.539203	279.3186152	1220.044393	2567.431529	1.041846749	0.1080309858	-0.05252421934	0.03043751159	0.01328054514	0.04278864271	1	0.8134176182	0.1857032268	0.01246303046	96	1
20	566.2809071	144.5096373	-159.1123266	11688.48832	564.6855976	2785.865471	2428.943278	4498.5	3246.320988	72.08869008	1835.305505	160.3722327	483.4856636	254.9244607	683.9155933	1515.246835	-0.01372289527	0.0492246983	0.2382854492	0.006260331842	0.0132061421	0.0172246416	1	0.005718632239	0.0784922396	0.7750872562	10	1
20	571.2911452	342.4793562	764.2428193	13493.72005	1269.678222	2819.930267	2197.425078	5330.5	3621.631579	172.2722312	2554.943059	307.4486634	551.4048861	249.0373207	986.4527063	2653.512089	0.05587628641	0.09824728244	0.2068255856	0.009674114452	0.01316311391	0.01887678467	1	0.05853342933	0.1770347417	0.684132146	41	1
20	574.4950554	538.6508005	-162.1391569	14659.6173	1480.206643	1681.624629	2025.131203	5725	13754.80851	62.94680837	2218.213306	246.657156	261.9631011	187.1534691	831.9824011	3633.088932	-0.01163230958	0.1035889917	0.1139055207	0.004332324024	0.01288167899	0.009650310568	1	-0.0008612792497	0.1851834715	0.3468896327	14	1
20	575.3062771	609.3540003	-237.8908823	13088.27715	1263.908953	3033.227018	2102.399934	5192	6062.505376	104.1451466	1885.046564	237.7241393	449.3730471	662.6734653	719.0922612	1928.395152	-0.01865945177	0.09767776373	0.2281191535	0.007051341689	0.01358269947	0.01519756281	1	0.00158694554	0.1767787587	0.7407625877	15	1
20	578.6875986	194.4858573	6413.866842	20539.28041	502.4193866	-100.6421274	1653.862131	7730	8772.787234	468.7233755	1433.378362	175.9242723	191.1268236	215.3264124	554.3233553	1346.500641	0.3130693811	0.02504169186	-0.004724235429	0.01158054824	0.008433220635	0.009663723039	0	NaN	NaN	NaN	NaN	NaN
20	583.43641	315.6669042	-26.30200124	14742.68749	4900.565256	166.9443621	1725.332665	6827	8607.404255	87.68776168	2564.680073	926.1466363	99.45707415	390.6992539	1169.097742	3422.86673	-0.001834180262	0.3307152792	0.01053588073	0.006782933185	0.02137637998	0.007054375386	1	0.001685964655	0.6440475431	0.0005148348978	24	0.9999999767
20	586.4995529	421.3018877	4525.029396	14992.21528	2376.849953	-104.0871809	1929.995708	6231.5	15730.90426	916.0378757	2905.26874	492.2510285	208.0522992	253.0928439	1175.303327	8509.44888	0.3068785412	0.1633049966	-0.006512400371	0.01533204706	0.01541408241	0.01492447332	1	0.2409558069	0.3019068872	0.005344507918	76	1
20	586.7146358	521.2024397	-111.7533988	11980.37862	1304.611833	1511.925266	2041.264302	4781	7516.747368	63.91284928	2288.64653	278.034452	299.9717475	214.7822704	882.5469489	3809.748249	-0.009754075661	0.1063804421	0.1229001219	0.005930268143	0.01282147712	0.01192392928	1	0.001268259216	0.1911412861	0.3786035273	14	1
20	589.3447479	143.4688413	2302.007836	13156.4199	271.8572323	61.17190305	1732.591343	4845.5	10752.8617	429.0240948	2184.179034	139.4553266	128.5953193	210.5820243	772.096687	4369.398624	0.1773704487	0.01908110559	0.004411381734	0.01183369941	0.01152749148	0.01020961244	1	0.1388450341	0.009188210841	0.007382844449	52	0.9999999818
20	607.4492382	457.6992179	-40.49521598	14327.24735	2266.454395	381.1599809	1604.669484	5781.5	5406.425532	64.5229273	2838.84916	443.5488935	117.4214581	217.1686602	1111.170908	2134.714458	-0.002986769455	0.1605182219	0.02722221917	0.004864461207	0.01397193416	0.006736387949	1	0.0003662760271	0.2982621711	0.05091976935	17	0.9986152329
20	610.33717	603.3744374	5223.270966	11147.77734	2637.095929	-246.250011	1599.910383	4954	4480.426829	1136.593702	2397.608062	547.0196968	227.57405	210.7860097	999.2906472	3076.255901	0.4714839347	0.2343220332	-0.02540826363	0.02092789882	0.02036428556	0.02254597847	1	0.3693406314	0.4453046962	-0.01932603817	88	1
20	612.8089758	123.169136	720.803769	9568.658438	619.4712832	122.9407698	1745.736463	3653	15626.05263	137.1480156	1456.114408	116.8605251	96.1816032	187.2730858	524.0886973	5808.535911	0.07588759814	0.06466672004	0.01287968386	0.008581582533	0.01347483367	0.01079242778	1	0.06030292962	0.102527426	0.01532204727	34	0.9999998871
20	615.5304041	232.5919654	-132.5954033	15128.33058	3501.054469	1660.936837	1565.694773	6406	3149.157895	85.41381471	2546.589427	592.0316641	299.6169833	203.7093505	1066.326883	1463.565221	-0.008495920404	0.2323449462	0.1100279199	0.00647801958	0.01636749935	0.01103254479	1	0.002525922563	0.4470426832	0.3395810943	23	1
20	616.6821513	591.5692276	4715.396819	10051.67442	2368.973969	-236.8097874	1543.176234	4506	11298.96296	1300.308516	2670.538293	605.7605444	253.7050352	155.3295583	1125.104913	6043.672101	0.4651849931	0.2350861543	-0.02226377353	0.02086962868	0.01805485804	0.03059162693	1	0.3646300689	0.4469782345	-0.009845925415	88	1
20	617.6869002	138.472335	5395.386916	11504.25718	741.5963337	1011.93468	1620.728998	4466.5	11498.97917	1071.979979	2201.218443	173.6472431	313.8324156	181.6987293	810.5725555	5517.14558	0.4683209787	0.06359736801	0.08501770688	0.02266632969	0.0164587092	0.02855124415	1	0.3730161121	0.1014079481	0.3553907366	84	0.9999997725
20	621.9838318	560.3492681	-96.93024195	10689.32019	1092.790689	1237.243502	1932.097124	4307	7707.032258	57.7524563	1992.647949	223.7998971	234.2399699	210.9297378	750.7000781	3628.96065	-0.009294608248	0.1044990976	0.1162028418	0.005873904766	0.01588208743	0.01072075979	1	0.001141096891	0.1871005305	0.3554248759	14	1
20	623.2798088	450.3022886	-47.13824014	13394.09155	2143.979684	744.6297997	1741.416262	5547	3475.085106	62.30782974	2694.940633	411.1299808	177.1702104	180.0200349	1048.038144	1743.135697	-0.004079518628	0.1591191751	0.05734742861	0.00482357092	0.01396329425	0.007430126333	1	0.001609929677	0.2963687564	0.1549899736	18	1
20	631.7975659	125.4078706	1707.3157	10977.61791	622.7852509	1464.890098	1725.996488	4147	6946.225806	349.3949918	1840.87594	162.5545391	293.8441964	169.507282	661.3371901	3268.613628	0.1569309895	0.05553712705	0.1342943937	0.01391559239	0.01696707299	0.01773071477	1	0.1322724261	0.08752767157	0.4542455522	57	1
20	637.253327	419.4785483	-162.5037406	11660.16667	53.79603959	2727.928813	2318.194339	4360.5	1091.645161	62.75740173	2117.287672	119.3191144	508.1225999	274.0071606	763.4004696	494.9483865	-0.01383468931	0.005576838844	0.2323960125	0.004731534423	0.01068807403	0.01803175048	1	0.004810908311	-0.01050732119	0.7528227225	5	1
20	640.403329	202.5619793	2291.288548	13551.54534	188.038418	711.5680111	1771.534276	4895.5	6614.043011	400.1234677	2375.409903	140.8067391	190.9781497	249.838401	822.6968154	3415.408388	0.1680466196	0.01512753713	0.05164755661	0.01090768374	0.0114536492	0.01261753298	1	0.1348122176	0.002662008526	0.1687419528	53	0.9999999947
20	642.4433072	174.5819694	-48.55417834	11402.70189	1897.29509	669.0971685	1603.732254	4635	5508.755319	66.94641365	1700.539155	306.200763	128.9254707	179.5651738	692.8450911	2252.644752	-0.004100365094	0.1697376718	0.05758174951	0.006113528258	0.01466759931	0.008524071038	1	0.001709017126	0.3179826124	0.1562429289	18	1
20	642.4405341	235.7793257	1639.427824	9456.217337	97.43047175	501.0774893	1827.852866	3450	1162.413043	483.8311184	2765.529467	152.0695175	189.8149292	217.141387	992.8319953	1033.955333	0.172717199	0.01152725824	0.05603207949	0.01531791665	0.02092549702	0.0205099054	1	0.1387479146	-0.00454004025	0.1848556975	53	1
20	643.4845837	454.6698808	-1.28523168	13071.52867	658.2154431	372.9397281	1747.058246	4933.5	6819.425532	62.20976065	2327.259422	187.641727	113.5619798	602.3936062	853.6828224	3143.157102	-0.0001078585069	0.04981861669	0.02957697651	0.004835570933	0.01313221921	0.007922180986	1	0.001756486598	0.0730771279	0.05509206522	7	0.9999993714
20	643.9496358	666.8264212	1732.581991	11025.81824	558.0305952	1398.406518	1591.494305	4229	4359.294737	457.527589	2720.231224	190.4322743	372.7322904	213.7012056	1009.765943	2550.337136	0.1565938428	0.05597934579	0.1290473262	0.01173048592	0.01393470476	0.02271910756	1	0.1316441287	0.08826308096	0.4360062373	57	1
20	651.5990971	106.3240035	556.1185193	9573.785021	1035.810027	817.5769827	1477.407117	3823.5	28175.125	128.811213	1474.784984	172.1086571	161.3669348	178.0966482	556.6017587	9819.817088	0.05785697675	0.1087283059	0.08627262208	0.009040041282	0.01746828752	0.01135876819	1	0.05172672996	0.1945537899	0.2673266348	40	0.9999999952
20	651.506714	305.6350794	3554.739967	11590.27806	664.3885607	-52.07936541	1806.452316	4486	7444.698925	787.1395755	2525.201928	169.8228415	173.6472735	173.9722801	923.6395538	4394.120854	0.3080613561	0.05676899278	-0.004055578738	0.01620881465	0.01441041988	0.01689410937	1	0.2410622773	0.08520237928	0.009655575337	72	0.9999999998
20	651.6453603	491.2739441	-71.23453672	12032.3128	244.2978194	356.2177452	1821.011013	4415.5	16636.56522	54.54989891	2580.028308	128.9505874	94.51020302	308.5622217	879.3814734	8398.475179	-0.005727649933	0.02096237506	0.03041612044	0.005731112592	0.01309476417	0.007646802105	1	-0.002859499858	0.01440466796	0.05549677771	2	1
20	652.6167107	144.4989705	621.3063508	10449.67594	2535.454687	925.5197092	1343.247851	4579	9441.23913	117.17131	1630.862219	422.3891621	168.2926076	188.006889	685.2070307	3141.426971	0.06099645755	0.2450732307	0.08596811181	0.007587809551	0.02063017943	0.01257266278	1	0.05543777047	0.4719676193	0.2727177586	47	0.9999999999
20	657.4621892	239.3641934	1990.454966	12678.78916	4052.119696	600.2762201	1554.519681	5793	7262.815217	362.3788209	2119.807434	669.5737586	172.0127327	198.723515	932.1130561	3368.317009	0.1572015377	0.3171240818	0.04668880643	0.01389543693	0.02185937595	0.01282337146	1	0.1287773484	0.6170386137	0.1617491018	67	1
20	663.7143418	362.6700226	3.871939677	12161.72286	1926.202984	344.2976875	1674.480454	4943	1557.913043	56.39818511	2381.619962	415.7402168	87.84749727	187.707478	943.4378062	749.2584562	0.0004041397167	0.1581728274	0.02924615265	0.004928413168	0.01938020661	0.00769285539	1	0.003144823705	0.2935430825	0.0586130489	17	0.9969394958
20	668.2433372	394.3437539	-144.7684589	12857.40895	2981.990245	1421.041853	1597.1331	5549	6948.11828	79.15875276	2380.73577	537.4555832	296.5216554	190.5239301	979.8785563	3584.803299	-0.01260049589	0.2392081451	0.1119643869	0.006612261004	0.01822480116	0.01101090146	1	-0.0004921749301	0.461081653	0.3456358227	23	1
20	673.0559296	331.7987648	852.4338113	12275.18121	5074.949129	86.32388933	1503.355683	5966	4595.541176	230.5956327	2623.428642	1083.120522	114.9453437	181.6661614	1233.832155	2507.458572	0.06981083621	0.4194148843	0.006184929188	0.0102415233	0.02568215117	0.01122846904	1	0.05837635455	0.8241729101	0.005624670778	51	1
20	680.5758996	150.3185604	2514.174085	8445.946073	1350.033433	-112.4659927	1638.173399	3554	5440.691489	514.5979765	1720.28669	399.2028021	153.526524	1609.581097	663.4725459	3453.255995	0.294617336	0.1584656437	-0.01348303644	0.02004361359	0.03754496292	0.01892874223	1	0.230809058	0.2918780808	-0.02182815908	76	1
20	680.0997434	319.6802842	858.3878758	12355.11485	5418.749544	44.4171093	1330.23377	6192	12251.56471	194.356631	2134.980271	946.8898614	115.9078334	195.6297887	1018.256959	4611.885663	0.06736912078	0.431858261	0.004071449327	0.01054522752	0.02211232724	0.009793690653	1	0.0564298195	0.8494334932	-0.001736793937	51	1
20	692.5458508	120.3103952	492.7663531	7294.343612	2241.099215	594.4296886	1380.220186	3338.5	4467.244681	130.2095443	1170.269892	368.8123867	128.9024138	139.9183796	514.7525525	2142.044158	0.06713204649	0.311425853	0.08246103701	0.0144588523	0.02806004567	0.01422956775	1	0.06062053454	0.6068515781	0.2647619236	50	1
20	693.2862328	172.6225061	550.6698611	9198.337471	554.0208773	866.1823911	1538.017985	3493.5	9236.655914	178.9607105	1482.738342	180.4503841	231.1620356	1499.900085	560.3509397	3370.893413	0.06339987736	0.06186680786	0.09478481518	0.01576643415	0.01853067707	0.02063191086	1	0.05623257821	0.0994517326	0.296126188	36	1
20	699.3729552	375.4347813	472.6519543	9379.026651	535.1275001	2146.620821	2313.523316	3684	15350.5914	122.8089963	1893.509126	159.0128633	405.9346401	251.7403268	716.2941295	7735.685531	0.05046082695	0.05820008256	0.2239695163	0.009309026829	0.01680000285	0.02342014294	1	0.05511714935	0.0961045561	0.7406079261	37	1
20	708.3568029	230.2132917	1512.906822	8739.261691	455.8160482	440.3199588	1750.865763	3362	3332.085106	295.386706	1719.554211	135.4378422	157.9970139	232.2349262	638.2039766	1918.794546	0.1724108757	0.05407812954	0.05183399286	0.01267574716	0.01546066643	0.0171162112	1	0.1386099357	0.08191058248	0.1720261212	56	1
20	708.6775144	567.6181133	4309.195919	9027.986	538.4767226	699.9769322	1623.569519	3568	7937.375	891.2753607	1974.205535	170.1844591	232.642978	265.9403104	738.4693743	3628.851784	0.4705452081	0.05797816238	0.07507438931	0.02438179329	0.01790802877	0.02810927299	1	0.3740099305	0.08965359479	0.3212134996	84	0.9999999999
20	710.2569724	203.5330867	-22.90103474	9096.854335	1440.563634	506.3729655	1450.705339	3694.5	3903.967742	59.95859015	1704.603161	309.3891513	125.9452435	169.6154077	690.0790783	1978.443857	-0.002455805319	0.1626269339	0.05652097363	0.007316389643	0.01802453257	0.01000790009	1	0.002857621286	0.303475204	0.1526467576	18	1
20	715.4526307	155.1744449	507.2468194	8514.250427	230.3065975	740.354141	1408.829939	3149	36152.54167	109.9965424	1205.018163	107.5562273	138.7288105	161.1645857	438.1579039	11897.68289	0.05961152142	0.02889900975	0.08959187471	0.00823208155	0.01333564533	0.01163348453	1	0.05259090816	0.03221722246	0.2758786448	32	0.9999985982
20	725.68494	361.5238191	-27.2219012	10211.76992	159.5754429	342.9023991	1747.5048	3777.5	9570.708333	38.33001351	1967.589958	132.4737234	96.45626138	179.3001419	688.6500925	4652.480791	-0.002758908364	0.01561769702	0.03310880111	0.004055796469	0.01409190793	0.00754955161	1	-0.0003929718741	0.003605068198	0.06528425012	2	0.9999999997
20	731.49354	267.3207463	1630.011359	8821.485883	2226.938908	40.14399313	1737.006273	4001	6413.808511	296.680538	1610.698932	357.9219525	122.0562277	240.8674712	665.4915414	3114.277141	0.1776783877	0.2418430576	0.003825981779	0.01502193603	0.01943009438	0.01488571711	1	0.141122113	0.4624424058	0.0147786586	64	1
20	748.4922344	291.3117002	-38.22818717	7970.778709	1353.942105	434.553148	1487.615216	3309	5716.851064	53.91910466	1541.615931	262.167036	113.6036768	147.2059333	608.6209434	2599.51117	-0.005389794554	0.1680330668	0.05779850446	0.00748460609	0.01995789306	0.009207842109	1	0.0006974368585	0.3145249388	0.1566261276	18	1
20	755.3912774	315.9872917	461.7542774	7932.601055	182.8526471	726.2012509	1613.244303	2999.5	20810.91398	116.0557868	1403.211231	106.3500912	148.8266206	167.9170328	490.3950259	8983.772479	0.05883305856	0.02306802634	0.09326710395	0.009476197912	0.01616183838	0.01502971729	1	0.05218407501	0.02047071072	0.2881891553	32	1
20	755.3453728	359.5001632	-14.37402963	8305.502793	117.6781116	85.65325976	1464.739058	3011.5	5189.180851	37.28638987	1602.802952	115.2672149	63.88669954	135.2643733	568.5206276	2689.642199	-0.001794995939	0.01508987324	0.01005635309	0.004588077826	0.01522218522	0.00747313619	1	-0.001259414433	0.001801137551	-0.01439024363	1	0.9999999947
20	762.4163293	332.2874078	621.7947188	9594.910391	2841.145814	278.8751036	1314.594065	4309.5	3411.468085	134.2638751	1623.807609	491.4506158	107.291451	154.3234655	699.2777115	1581.063462	0.06725372233	0.306447582	0.03003213099	0.009621471807	0.02129934918	0.01044053088	1	0.05699143106	0.5950681934	0.08292136596	49	1
20	765.586189	276.6151173	-65.29170007	7015.891569	2270.367674	747.5527867	1407.856851	3257.5	10347.68421	58.24877678	1273.311239	400.3827085	164.7555615	150.8733567	563.4808968	4709.14295	-0.009973582864	0.3173771811	0.1060731969	0.008813924419	0.02549846227	0.01357116156	1	0.001882740652	0.6199452358	0.3291093388	27	1
20	794.2803656	387.1730612	491.018916	7900.999054	776.032367	22.28562017	1177.857173	3096.5	16335.25	119.5618533	1201.643874	160.5613194	70.08708751	121.47443	454.5321699	5876.046923	0.06537786319	0.1065727156	0.002696042535	0.009692227618	0.01519269016	0.00934448186	1	0.05173969456	0.1875087937	-0.02061810196	38	0.9999999996
21	13.30966654	379.4983401	584.7650779	8686.79185	2795.282817	21.41017201	1276.386099	3943	6467.191489	144.0490355	1697.653966	541.5324362	91.21299355	181.8127418	740.6256416	3599.61789	0.06689439584	0.3148674589	0.003115441516	0.01086200329	0.02527575242	0.0112250303	1	0.05489991232	0.6113532017	-0.01007055765	48	0.9999999531
21	26.09327572	228.2176567	4476.183746	10378.15253	1003.872763	651.9166868	1377.023687	4113	13004.13333	781.9371841	1663.03149	185.7296731	255.6101051	173.6660019	619.0910026	4929.99234	0.4297289475	0.09691780928	0.06208598738	0.02663704457	0.0162762773	0.02248098409	1	0.3414623756	0.1686047134	0.2684675075	86	1
21	27.01384345	242.9808252	469.408209	9000.810551	968.8321568	1665.917235	1517.005103	3582	24843.37209	141.0109734	1634.574466	197.3053224	323.8771943	175.4500607	626.3524003	9342.266003	0.05138696923	0.1102064442	0.1810180291	0.01226846802	0.01784314091	0.02133668915	1	0.0533148597	0.2005692457	0.594182939	41	1
21	32.42004191	604.2822401	21.01292647	7671.150098	1657.805246	372.7216031	1179.82704	3197.5	2366.893617	54.8518765	1446.67335	363.3449556	112.8925343	164.9375924	598.4653287	1533.911224	0.003544390573	0.22140924	0.05100116635	0.008176361571	0.02200003132	0.01238405378	1	0.007722463062	0.4228921168	0.1373680884	22	0.8751525691
21	40.32012651	234.5598763	-32.07747934	10296.85914	2456.316976	562.537061	1247.645971	4447	15076.04301	68.11361458	1519.921919	368.3882096	117.0788488	151.9479635	627.2280492	4330.15262	-0.002969991235	0.2382017421	0.05489312455	0.007057272389	0.018949216	0.008692625591	1	0.003044862685	0.4572042707	0.1500615886	22	0.9999792758
21	43.92806046	393.2913769	2022.611743	11870.90469	550.6925315	17.50031464	1702.073865	4413	6154.74026	410.1807171	2560.669878	179.6652183	121.6481183	199.5615422	918.71947	2192.050881	0.1675906259	0.04683533193	0.001223152045	0.01132172151	0.01444523094	0.01124190763	1	0.131212863	0.06559203632	-0.004745600232	55	1
21	45.32355035	407.4578259	1956.514479	11467.24543	529.9012253	31.67534934	1695.002426	4418	4900.481013	413.8019637	2511.979205	177.6870364	127.7135633	212.519961	915.2534008	2747.715563	0.1668541161	0.04516898644	0.002958494756	0.0108664948	0.01376685052	0.01217988107	1	0.1307416554	0.06225838281	0.001027955607	55	1
21	54.91902448	337.6441368	730.7601363	11093.12649	3226.927703	412.5024976	1787.491302	4945	1997.905263	167.3593146	2331.8348	693.2646794	113.1900333	175.8786628	1000.650333	1903.30928	0.06731869813	0.2873972055	0.03747627525	0.009608497041	0.0188477947	0.009964847737	1	0.05738700636	0.5565392326	0.1079294135	49	0.999999998
21	57.34791708	398.6138864	2408.616314	14638.23942	617.6070344	38.77850162	1726.148038	5455	4925.547619	440.9967936	2633.589966	181.8567273	120.9851733	190.3733668	938.5919401	1627.540079	0.1631402764	0.04233218331	0.00274436366	0.01107136845	0.01202856907	0.008645009046	1	0.1277885874	0.05649086412	-0.0006863765952	55	1
21	60.64728446	11.50244393	587.0496899	8129.677829	3080.527425	-32.33591222	756.2702825	3799.5	9159.93617	90.30574094	664.9465492	298.3626238	80.85564897	134.0286593	310.0928642	1603.374109	0.07365599688	0.3790455468	-0.004022705635	0.009767257623	0.02509071449	0.01019180664	0	NaN	NaN	NaN	NaN	NaN
21	65.79639765	266.7327368	8143.455597	12045.85895	1148.548718	-471.8345969	1620.19082	4879	10543.925	1589.039883	2329.77967	247.1576332	346.3652368	200.0194649	893.6934753	4960.503909	0.6786745253	0.09737025432	-0.03757352199	0.02376826311	0.0155084073	0.03096067905	1	0.5296450287	0.1656098392	-0.01962388578	92	0.9999995233
21	75.64775159	275.8223491	7484.597308	10814.90282	1017.348998	-420.220021	1789.094485	4466	4088.125	1814.227643	2689.803415	277.3617144	318.6639544	199.9479662	1041.642569	2591.655662	0.6849579131	0.09378739755	-0.03745751332	0.02949679759	0.01653080662	0.03332797697	1	0.5345458555	0.1583036318	-0.01792871296	92	0.9999759274
21	95.40958581	397.3997984	-13.14469693	11912.44472	30.95945103	779.5052389	2085.81725	4324.5	2285.712766	44.2168099	2900.863047	148.8589891	174.4517122	209.0830258	998.014616	1564.044431	-0.001256087644	0.002588966303	0.06066864463	0.003793837209	0.01317776814	0.009594040027	1	0.00259718374	-0.02204125519	0.160573829	3	1
21	96.61073707	61.47566093	462.4962056	7497.059096	1213.015014	589.9149009	1276.085444	3070.5	27458.12903	119.4902067	1172.026684	195.7029891	128.6964765	168.4258007	450.5360341	8421.342832	0.06088911794	0.163548281	0.07989260071	0.0111943293	0.01975385904	0.01499164003	1	0.05416737089	0.3058902835	0.2482191288	44	1
21	101.9729044	431.3793431	708.3624497	14348.41789	189.4091077	2945.629089	2399.193732	5307	21601.44681	148.7919439	2082.597339	146.7443238	443.9757289	226.4397693	725.5451671	7207.734219	0.04824416547	0.012692567	0.201597266	0.00728284324	0.01059840347	0.01660315875	1	0.05138556987	0.002807758579	0.6606708486	33	1
21	104.8619149	625.2575485	710.3392286	10369.56556	4130.538085	37.14713704	1314.657801	4978	6079.410526	160.4980358	2002.609623	792.6446915	84.24833044	187.7409678	924.4814889	3092.843343	0.06994319952	0.3959544728	0.003344256564	0.008655940538	0.02060361727	0.009162246529	1	0.058062129	0.7763459308	-0.005172549902	51	0.9999995253
21	123.5691316	159.1722068	-15.75481378	12793.95762	761.738486	176.5678072	1561.772029	4818	9038.010753	81.82225525	2251.239026	191.3662454	87.35856157	804.2806518	776.37729	2127.249191	-0.001190136066	0.0574750495	0.01347623883	0.008162306282	0.01624162425	0.008576300477	1	-0.0001501534661	0.08815199947	-0.0006221216874	6	0.9863207755
21	124.2423744	503.1295676	2199.294076	12767.59443	29.30337758	1876.806035	2508.186022	4680	1710.463158	389.7664858	2279.826916	154.7463581	413.819555	344.4844108	791.0773264	1362.798348	0.1724312404	0.002695744167	0.1468774864	0.01320226188	0.01324906471	0.02059860633	1	0.1448145412	-0.01964473397	0.4991869451	54	1
21	125.4628301	174.3375433	-26.78715462	13277.32655	809.6731634	161.5030042	1511.518806	4974	8424.747253	48.15929255	2288.069946	186.8742693	66.20494327	193.5045628	801.3166273	2951.013418	-0.002094935778	0.0613927696	0.01218213909	0.004024643896	0.01365047839	0.005238507285	1	-0.0009137665719	0.09608573531	-0.005149398591	6	0.9948269043
21	145.7234101	129.1576742	760.7156251	10431.72229	4103.050851	106.9724711	1611.636857	5024	1725.729167	202.5465028	2262.047856	911.7668372	93.16968317	245.891003	1053.044228	1220.472829	0.07426790701	0.3969911486	0.0113966761	0.01204553828	0.02999529627	0.01024023471	1	0.06202721255	0.7786958432	0.02376522097	51	0.9999994174
21	146.6646473	639.4820421	-7.626911994	10868.65894	3437.99245	294.9693852	1596.838922	4973.5	4685.893617	78.32726744	1612.388682	538.7811775	83.29386612	191.640266	726.2217183	2174.304187	-0.0007535692386	0.3183607954	0.02712878972	0.007294263081	0.01916280508	0.008152320565	1	0.003582027663	0.6194286534	0.05773668654	25	0.999987523
21	152.4958855	74.25187149	1395.735593	8531.199119	1245.379127	480.8234998	1761.833742	3485	4043.680851	278.5014403	1432.693701	258.9412694	136.8536102	671.4413925	558.8076787	2051.850024	0.158922428	0.1517353815	0.05815840121	0.01613962597	0.02250925144	0.0149214156	1	0.1293892807	0.2808638106	0.194940782	62	1
21	158.6328966	143.271809	932.1490041	14544.38405	4432.036349	445.6869767	1609.338254	6491	5895.195652	200.8618171	2683.579545	786.7527377	140.4741511	232.1233399	1140.476681	2263.067811	0.06466148585	0.3066994713	0.03364495866	0.007880842941	0.01808373714	0.009034868671	1	0.05521495488	0.5957027083	0.09485434445	49	1
21	170.8506439	120.6711638	8182.764565	11890.79015	1109.466058	-410.7069597	1801.289512	4709.5	5475.263158	1750.173009	2597.150966	283.5971774	352.8880284	207.7252811	1012.25514	3335.490589	0.691035652	0.09367172148	-0.0334354394	0.02797701605	0.01599212202	0.03462477413	1	0.5395918048	0.1581762172	-0.002601189672	92	0.9999479695
21	172.5853358	8.705714749	559.8095631	7609.748864	2341.225467	31.21646048	1095.684137	3427.5	5216.468085	105.0894573	1216.575053	378.0951969	76.61400341	167.3059306	531.3278701	1715.97066	0.07500092103	0.3094970986	0.004743446006	0.01034363794	0.02236948589	0.01042354618	1	0.06131946185	0.6004518201	-0.002792686544	48	0.9999999994
21	173.3951583	251.3737575	3523.494354	11467.94909	1770.216236	1055.981426	2559.883342	4881.5	4773.126582	862.1207937	2930.618301	475.6838073	312.5343254	1434.833113	1179.459001	2891.294207	0.3070014389	0.152300912	0.08771908793	0.02277712197	0.02148576396	0.02978791278	1	0.2475602636	0.2824869768	0.3314108114	77	1
21	173.2206048	527.9038231	-37.37210939	16256.26973	2526.683963	454.7234066	2042.109866	6598	2790.505263	62.70123944	2444.185602	428.2018562	96.94731662	263.8151116	973.4678441	1224.112487	-0.002551744297	0.15819531	0.02873756473	0.004263914541	0.01374518528	0.006230212642	1	0.0007919813449	0.2935819689	0.0561726639	17	0.9994751146
21	182.5649689	244.2822081	4519.894038	14823.5441	2271.448048	1121.990562	2586.63168	6119.5	7976.8	865.9742313	2712.917881	477.2349296	232.3932132	651.9795406	1084.863962	2822.943124	0.3059820894	0.1548847503	0.07674904837	0.01484323356	0.01617183955	0.01861666012	1	0.2460156062	0.2874017823	0.2932753088	77	1
21	182.3676096	257.6675907	4359.794388	14228.91228	2130.915221	1174.014122	2544.901287	5861.5	8612.205128	951.968205	3004.157179	561.8119283	253.8692445	1078.939746	1185.40191	5393.546669	0.306959311	0.1523566397	0.08116309147	0.01702413308	0.02070984678	0.02393145216	1	0.2470678277	0.282393767	0.3086877791	77	1
21	183.5941598	690.6802004	7206.181032	10886.23021	1618.780944	-469.9728274	1593.116879	4538	21507.91579	1543.582588	2271.750415	331.2475559	302.2583678	229.919756	910.4051128	9945.484336	0.6715739215	0.1514686881	-0.04448594516	0.02715588101	0.01707822927	0.02973343151	1	0.5240976596	0.2754928178	-0.0429344671	93	1
21	187.3067421	498.4390369	-35.14218325	15667.31021	3635.383636	471.2033722	1997.336364	6657	3311.606383	73.55183488	2726.227178	700.3170268	127.5843582	234.6139739	1162.244006	2689.449783	-0.002541360912	0.2392749989	0.03047706714	0.005115623678	0.01727240501	0.007266225234	1	0.001678030233	0.4586168637	0.06560660354	21	0.9999932055
21	188.4284131	566.6440016	1043.081005	15081.63239	952.6781702	138.5926508	1815.21403	5758	23762.5	242.1875091	2610.481999	194.1994559	102.6649141	184.2035767	946.126974	8098.494773	0.07107702104	0.06485778835	0.008878847282	0.007720419639	0.0108293262	0.007213446518	1	0.05625261055	0.1028049837	0.0003624142095	34	0.9999999555
21	191.4876	76.33276738	591.3335911	12486.13342	594.1203617	2411.367318	1835.817486	4694	20961.7766	145.8009371	1831.787663	138.2614139	391.1877278	209.4019551	634.2532638	7288.711654	0.04783451526	0.05034855929	0.1898047576	0.008795652564	0.01331513009	0.0188173846	1	0.05058817368	0.07905917535	0.6212982999	37	0.9999347678
21	196.3678776	241.5790676	5265.428164	17463.83533	2848.377126	1318.843796	2164.41504	7280.5	12630.41429	1046.275228	3058.903369	569.1318452	374.8905092	216.6634085	1287.886729	2983.966563	0.3023301055	0.1624671757	0.0743943339	0.01589137395	0.01321816976	0.01941499467	1	0.2430579968	0.3027675046	0.2845958254	77	1
21	197.2781553	56.64862387	9209.433557	9253.76917	951.9766074	-636.2700369	1390.323096	3874	3350.76087	1875.417946	1920.329444	251.6723459	333.7379852	242.2080233	779.8652186	1830.056388	0.9974508598	0.1050945334	-0.06300579546	0.04305435519	0.0175131162	0.04180517519	1	0.7778491517	0.179535474	-0.03417788277	96	1
21	199.1749145	253.8779181	3785.446641	12148.7993	1816.80995	1116.370296	2643.684389	5052	5896.296296	1186.761942	3974.114577	714.7637067	497.4606845	1523.008156	1525.323636	5682.500071	0.310547043	0.1506535102	0.08256401599	0.03851445389	0.04125653113	0.08216285944	1	0.2499629629	0.2789612955	0.3142946011	77	1
21	211.5904413	525.2116041	-23.98495514	13928.73887	211.5363336	199.9514031	1863.94992	5104	3554.709677	43.21176307	3456.86193	147.1578826	95.02711669	221.6706606	1214.280231	2364.963078	-0.002185648307	0.01446915887	0.0154149977	0.003614980507	0.01173924496	0.006263889218	1	-0.001195538142	0.0007083051474	0.004060959628	1	0.9999935645
21	219.2663309	104.7513382	-98.58732455	12934.0182	1228.111651	1515.370356	2163.645182	5066	7424.621053	71.14929028	1786.509441	229.4244429	221.6774085	237.4075945	670.696982	2277.7408	-0.007779701573	0.09316492536	0.1159132677	0.005608589083	0.01523510413	0.009820703598	1	0.002202783995	0.1640240449	0.354293697	14	1
21	225.4686643	481.6497819	4954.718759	16315.7459	2588.047185	1123.20868	2186.689248	6667	9706.159574	1119.019715	3503.503453	611.1276613	375.6292285	328.6088692	1466.710055	5658.382679	0.3048365896	0.1612013662	0.07071247428	0.01439018077	0.01520195732	0.02006650098	1	0.2447529491	0.3000679649	0.272361385	77	1
21	226.68246	284.5163347	-73.12666768	21960.55595	3782.212452	591.0262465	1844.58978	9027	7390.478723	82.05194096	2981.52908	505.5935277	120.9049679	209.7194279	1153.469664	1831.172001	-0.003201681492	0.1682775698	0.02757733737	0.003861781631	0.01240912031	0.005109092212	0	NaN	NaN	NaN	NaN	NaN
21	227.4965177	88.66067295	-9.525993498	13714.49246	73.25243682	200.0112105	1749.840045	4889.5	5592.064516	50.72387955	2166.007172	171.0791195	78.90270248	589.5226487	742.2725595	1482.45689	-0.0006991112282	0.0056695374	0.01542519509	0.003923209917	0.01349363095	0.006100184955	1	-0.0001114336395	-0.017201363	0.004068354081	1	0.9999999977
21	228.7075772	337.5057281	-9.27390216	20271.8454	2153.884253	330.908989	2194.770301	8033	5270.115789	60.61234541	3275.128883	443.910078	97.78270498	225.9075471	1291.889298	1839.25146	-0.0004244843654	0.1024866598	0.01652655617	0.00311023422	0.01237587012	0.00481806755	0	NaN	NaN	NaN	NaN	NaN
21	235.1512426	379.156011	8.646769251	19357.38584	4398.168691	395.3587149	2493.382668	8322	5276.458333	95.37151361	3038.179915	820.2283648	132.1766962	839.7853626	1347.010028	1545.486741	0.0005264961256	0.2288584014	0.02189027612	0.005119768884	0.01591453206	0.006955873742	1	0.003383682371	0.4371409863	0.03612195377	21	0.976425991
21	238.2713335	296.6143502	-71.89369286	22367.26685	5566.900623	244.7686371	1926.418323	9721.5	11165.29213	89.34740004	3145.084868	733.7238568	98.00289969	240.4358647	1252.480412	2334.5015	-0.003443116693	0.247523942	0.01170025473	0.00439166904	0.01459627293	0.004560900033	0	NaN	NaN	NaN	NaN	NaN
21	239.4355994	275.4080953	-31.40352903	18308.44378	3090.896255	655.5157428	2415.298409	7585.5	3087.326087	73.65495422	2673.042446	536.397571	125.0679925	251.8562707	1114.354221	1895.648349	-0.001574672207	0.1666926301	0.03510707261	0.004315213605	0.01473376289	0.006473295219	1	0.002084054798	0.3110700444	0.07882347561	17	0.9994308294
21	243.4608762	365.4785285	-36.56367527	17237.57286	4198.70019	264.0965635	2134.282904	7419.5	8135.62963	78.9706316	2834.902039	807.0808116	99.3197435	267.8779262	1272.005059	2471.693936	-0.002413903489	0.2469184374	0.01534414846	0.004855046913	0.01811232975	0.005806181062	1	0.0007875808402	0.4736920578	0.0135231864	20	0.9968517988
21	244.6238567	389.0419254	-5.476282668	17227.81618	4125.726392	279.3892685	2132.932517	7472	4372.716216	77.33483763	3194.580507	903.2821191	114.8071803	435.7565443	1402.905924	2320.412555	-0.0003880633738	0.240932214	0.01655555252	0.005159682406	0.01896612923	0.007104575814	1	0.002404988973	0.4615432658	0.0179346478	20	0.9919952068
21	247.1273547	377.9133929	19.21512926	13002.29203	2910.034827	288.0392727	2415.768445	5618	3630.606557	78.97887813	3738.48305	915.6324152	107.6662156	377.2337884	1580.205454	2386.735785	0.001696550053	0.2275942642	0.02355816595	0.00647166354	0.02084342539	0.009439358924	1	0.0044062123	0.4346176959	0.04211672937	21	0.9963883162
21	251.2748637	464.485738	-66.54139948	20152.97809	4861.947044	224.6677435	1723.720406	8590.5	9272.789474	76.78129662	3074.801826	739.0397391	87.52569559	228.6854974	1308.297191	2688.158382	-0.003424687629	0.2423039655	0.01135607857	0.004076192934	0.01357856104	0.004568032089	1	-0.0003276572095	0.4641799599	-0.0007209572166	20	0.9972411102
21	251.3383839	541.4831535	-56.58096545	19402.20471	4660.361188	534.0643243	1867.02671	8362	4032.893617	81.84255989	2862.495672	750.1576401	135.4535902	216.3925228	1249.007962	1611.44796	-0.003116659128	0.2385011745	0.0286915623	0.004460887906	0.01423767866	0.005520136627	1	0.001094530346	0.4569877768	0.05925538589	21	0.9999970321
21	253.1116578	297.0130683	-2.399790943	18773.37431	4713.540086	284.6263963	2122.310176	8314	4967.296703	87.53999457	2955.652198	811.0679913	94.75548311	265.3566374	1310.045352	2036.579303	-0.000120819299	0.2473987404	0.01525399514	0.005005990179	0.0159527592	0.005153392653	1	0.002583480542	0.4746594111	0.01375783707	20	0.9994908849
21	257.4779704	40.2600854	667.757054	11060.52085	589.9312763	1019.198908	1651.252361	4157.5	6922.648936	152.0154717	1701.576933	143.8669102	205.3926474	213.041442	610.2927825	2925.557242	0.06016722498	0.05522475159	0.09077992975	0.009603446481	0.01338493248	0.01270759055	1	0.05335534379	0.08582029575	0.2812281549	36	1
21	266.3459519	239.8664523	-127.0978648	19861.08448	8866.26527	535.1952399	1782.469676	9841	17076.65823	117.7549567	2922.444597	1366.152897	145.2737411	666.7398277	1359.897354	4619.959723	-0.006421893599	0.4420834057	0.02629817868	0.006428526126	0.01862799031	0.008443961468	1	0.0002332884031	0.8711694884	0.05875128888	29	1
21	268.9042047	227.1222059	15.59626675	13363.63176	5857.816543	420.2923123	1922.010201	6503	3841.95	102.9279622	3054.717475	1381.238137	120.9570061	225.8376088	1465.89362	3919.705288	0.001227950409	0.4327033676	0.03202873293	0.009061942101	0.02487671479	0.009436126301	1	0.006545234717	0.8522400441	0.07997068701	29	1
21	269.8518491	434.5692693	3920.95138	21970.63605	291.4929766	211.9291349	2427.903732	8182.5	4851.6875	677.7214574	3570.778564	205.1579639	174.1968234	215.2429236	1329.267584	2519.22634	0.1809173538	0.01370593036	0.01028451393	0.007987617003	0.00913431564	0.008832379415	0	NaN	NaN	NaN	NaN	NaN
21	281.3453044	705.4981962	-70.13065022	11702.68607	1244.103652	334.4640926	1736.899892	4587.5	18762.30851	64.58897266	2219.169493	216.953153	97.50246562	188.7161419	798.5414017	9142.673033	-0.006182025295	0.1044583506	0.02959951691	0.006147653194	0.01521723578	0.007078116978	1	-0.002494609775	0.1842770361	0.05606880967	12	0.9999977112
21	288.3534315	311.3691814	5316.649485	16772.128	2426.094355	1574.588296	3377.519978	6962.5	3623.753086	949.3774549	2958.475382	531.7963985	389.5871883	354.8220633	1244.102137	2327.48358	0.3132239953	0.1506671195	0.09392605244	0.01352353318	0.01482702173	0.02089488738	0	NaN	NaN	NaN	NaN	NaN
21	292.7931493	345.5465993	-79.32346845	21194.41649	5268.263268	632.9647783	2024.372769	9183	6681.511111	90.58456795	2674.656598	711.8197556	119.9839939	273.7653583	1122.387886	2155.77711	-0.00372999058	0.2460564355	0.02944194877	0.004663764741	0.0142032451	0.005795734789	0	NaN	NaN	NaN	NaN	NaN
21	295.3354658	499.5065954	2775.524694	16203.57438	1654.214329	2446.653918	2495.733659	6339.5	8033.478723	652.5755822	3363.963158	395.7696534	594.3866808	291.4037789	1333.084302	4297.169838	0.1714465258	0.101987175	0.1508299733	0.01277981288	0.01116968409	0.02061382126	1	0.1452454775	0.1825200891	0.5168246432	60	1
21	297.4008811	590.3331799	2544.424417	15530.13747	4871.74657	754.0181163	2130.75082	7035	3705.712329	543.7643459	3032.541473	1032.447929	244.1707469	376.7028851	1415.816916	2381.265248	0.1643940474	0.3237131887	0.05140735405	0.0112108816	0.01879166598	0.01334692798	1	0.1348086292	0.6305725205	0.1800274673	67	1
21	299.0684402	482.4040987	-48.06302615	18998.28675	1919.988548	278.0478537	1938.352185	7449	6433.597403	73.14332894	3510.846234	426.3883547	98.09975642	218.3295979	1361.837884	2427.377268	-0.002319746785	0.1039745985	0.01495967595	0.003894776461	0.01175829135	0.005607523481	1	-0.0004981860886	0.1828190641	0.006210700258	11	0.9996512864
21	300.7198211	358.5126022	-22.48455377	16822.2407	3994.715391	644.5595509	2479.687835	7292.5	2970.569767	84.33017749	3005.515484	853.9404565	129.8220658	228.2284406	1345.285519	1345.34151	-0.001326250452	0.2394489838	0.0386360435	0.005355379102	0.01831427312	0.00663843588	1	0.003204665097	0.4592243962	0.09416290396	21	0.9977408876
21	299.9861193	470.0338622	31.31385872	15333.3267	1344.52452	358.4251153	2395.692817	5883	4355.940299	61.77445508	3049.024859	370.2644269	96.78744928	249.3368723	1160.814265	2328.760822	0.00230516225	0.09282080423	0.02504587189	0.004326075788	0.01516189534	0.007637325636	1	0.003731281209	0.1604271403	0.0417523637	12	0.9248568673
21	301.4878265	308.7107029	5284.150244	16397.61911	2476.033216	1291.414448	2659.205991	6803.5	4816	1163.418907	3674.475167	742.5071136	382.5217094	287.4344627	1590.857011	3021.834575	0.3190592375	0.1611922996	0.07688543072	0.01526162297	0.01735867977	0.02121024375	1	0.2563362819	0.3002000167	0.2970172729	77	1
21	301.4103164	626.689693	-80.95982536	17584.44292	2900.793467	442.8558474	1649.702589	7097.5	11619.03158	62.32603032	2525.17361	490.2337598	118.6747709	180.0247413	1053.091853	2368.672505	-0.004443525645	0.1654296105	0.02607886786	0.003641453383	0.01397987109	0.005838786648	1	-0.00081022423	0.3082242801	0.04682972282	17	0.998821643
21	302.6392427	577.2914074	3073.885967	18168.57736	6082.107676	918.8548665	2027.855384	8582.5	7573.3	573.2278735	2954.674768	973.4571705	237.6666554	324.3090664	1327.083392	1707.810653	0.1696392431	0.3293812762	0.05100460164	0.01129211325	0.01628848333	0.01172151826	1	0.1389453777	0.6420768991	0.1800750982	67	1
21	307.4059447	325.3132498	1383.349495	23226.376	3865.732819	866.1041504	1971.492166	9593.5	29908.64211	319.3101614	3619.194802	524.567653	189.5735757	217.3662142	1335.260077	11027.8319	0.06192297797	0.1681926992	0.03836225011	0.007109928366	0.01367654979	0.00666557452	0	NaN	NaN	NaN	NaN	NaN
21	308.5038216	346.1682785	-73.85420489	18370.54636	4493.700541	495.1198442	1929.462582	8027	7018.909091	94.00297625	3255.331386	959.3680743	138.2126102	370.8584471	1451.55694	2320.233954	-0.004090868058	0.2450333903	0.0276613424	0.005395649907	0.01642663543	0.005225876661	1	0.0003193874985	0.4702499967	0.05573625001	21	0.9999870294
21	311.3974102	465.2640416	-46.39668177	19037.70674	1904.698274	255.7634194	1915.058175	7346	8492.449275	66.49086723	3857.492749	447.3590598	86.02510056	245.1500215	1480.406071	2250.309289	-0.002587687504	0.1026197126	0.01446775794	0.003979049226	0.01234692499	0.00468253099	1	-0.0007553889411	0.1800474769	0.004387816205	11	0.9998465657
21	310.9044937	590.0929003	2727.4936	16636.76904	5204.628516	777.7078184	2023.936813	7586	5182.37037	617.1023916	3331.138702	1227.916201	285.0199698	301.4081676	1581.732585	3020.960031	0.1651187702	0.3229719606	0.05024718849	0.01087222189	0.0223528981	0.01616707959	1	0.1352885018	0.6290254433	0.176143029	67	1
21	312.3307486	758.1797497	481.3606533	7420.620746	2228.601934	213.1145227	1479.108346	3328.5	2011.252632	177.160116	2220.887898	687.3332803	108.647736	188.3406587	974.8422833	1715.868392	0.07007464761	0.3098156102	0.0303191387	0.01230999827	0.0238468354	0.01436664214	1	0.05925453141	0.6019217133	0.08470535781	49	1
21	313.378169	478.6065647	8.929878112	17313.58857	1673.551119	313.9419857	2230.089499	6608	3627.253165	69.0323052	3548.017149	434.4443674	103.6471859	251.2001233	1399.505372	2106.973011	0.0006379422083	0.09685889541	0.01765192525	0.004343578005	0.01260564856	0.006504248713	1	0.001943135957	0.1684158224	0.01591977626	11	0.9978012851
21	336.6992715	595.0608934	14704.0094	13865.49499	1319.644472	-833.0740548	2117.231653	5803	992.9368421	3151.380519	3052.879874	328.5063105	561.181287	318.4994462	1218.574881	872.8721094	1.061112215	0.09976289652	-0.06015775938	0.03791719399	0.01470938389	0.04775653504	1	0.8279088779	0.1685788831	-0.009906991157	96	1
21	341.5567455	310.2001358	-18.142643	13106.90878	1132.666253	953.9690073	2575.491132	5160	3167.255319	62.67636547	5118.546922	599.1582906	318.449672	362.9037474	1965.78538	2503.41854	-0.001472847878	0.09640439369	0.07667677724	0.008448208148	0.02376484146	0.02157650458	1	0.004424883815	0.1693588298	0.2199293199	13	0.9999998078
21	344.4629615	334.5338741	-93.95761343	20508.32389	2224.037035	1272.525021	2266.07808	8039	6757.205128	68.2288865	3057.098758	403.9195398	200.1220552	224.6212311	1191.149876	3188.696922	-0.00488567774	0.1077882606	0.06219304526	0.003458517727	0.01128482786	0.005106149022	0	NaN	NaN	NaN	NaN	NaN
21	348.2018133	141.8631844	-26.63366573	10965.34751	997.0592658	740.2344548	2253.175352	4336	1380.042105	69.11861824	3363.054251	367.3072372	194.8725905	321.8167804	1273.071253	981.2565643	-0.003027412739	0.08976697695	0.0693562381	0.007046278175	0.0209616687	0.01356843523	1	0.002630684701	0.1556270689	0.1939287169	13	1
21	348.5976938	457.1909908	2393.17546	14056.85431	10.10004513	2156.245949	2885.781085	5141.5	1217.946237	702.0236776	3728.299141	164.7485646	612.192855	408.1359014	1329.056632	1382.679089	0.1762942384	0.0009279397417	0.1559902183	0.01253536301	0.01621108055	0.02757889859	1	0.1484658907	-0.0229664786	0.5315747266	54	1
21	350.7230791	713.2699207	-39.48796162	11677.32146	1104.078809	622.2259139	1737.26551	4575	3007.547368	53.70243153	2644.763488	245.3950495	161.9457226	243.4465145	967.60911	1773.774547	-0.003726711718	0.09504557653	0.05514896047	0.004852869042	0.01479453956	0.00971188061	1	0.001134960295	0.1659220699	0.144763279	13	0.9999999998
21	353.3240066	688.6418372	6174.512638	12883.36654	1223.100223	984.1745161	2114.608331	5197.5	13598.40426	1197.465007	2443.22475	240.0616665	312.2809815	226.5930191	941.6327131	5396.700247	0.480179445	0.09751655547	0.07470037443	0.01905616086	0.01308018687	0.02353357499	1	0.3819054036	0.170064185	0.3237912747	86	1
21	356.5381436	326.6377643	-53.35393814	18020.60586	1716.134882	1154.462938	2160.256862	6968	4084.924051	75.94026432	3583.213874	523.6676964	254.1246769	303.3607191	1441.946055	2374.387018	-0.003106537518	0.1000559148	0.06474982627	0.004152175701	0.01576212936	0.007395091325	1	0.002341414774	0.176417877	0.178381922	13	1
21	356.1756703	336.2226005	-15.07949029	13751.7462	1294.634705	979.9353741	2494.12559	5483	2489.708861	74.88464358	3606.68259	383.4004131	241.4894165	301.5061806	1355.393412	2480.220747	-0.0008657025225	0.09552947503	0.07203019389	0.006254515347	0.017419267	0.008880758709	1	0.004566745608	0.1674301461	0.2039322601	13	0.9999999999
21	364.7248207	286.4943783	-65.35672302	16815.08315	5907.915243	498.6261497	2091.109494	7790.5	11650.79167	84.49198662	2946.115179	1114.845864	120.6017402	274.0426343	1407.976273	4871.930319	-0.00400700152	0.3460879348	0.03052203901	0.005402268436	0.01982681343	0.006644413048	1	0.001527920324	0.6759646389	0.06991057865	25	0.9999779083
21	368.4391594	37.67529945	-163.0090776	10169.79713	475.9667281	2335.3474	2023.336726	3909	2766.308511	72.93940058	1817.717062	146.7776147	440.9201183	223.0086206	664.8872824	1241.420267	-0.01644510279	0.04795070958	0.2326722365	0.00724268521	0.01329733114	0.02127457057	1	0.003178793888	0.07573138736	0.7549592488	10	1
21	371.6518837	260.5842873	3249.025447	17833.68015	4330.386126	168.6488656	2490.487859	7744	3824.712766	563.3286231	2736.152039	767.8558907	189.4206873	364.9408348	1254.635459	1548.89885	0.1828478212	0.241765508	0.009271441367	0.01067744327	0.01724992607	0.01185781567	1	0.1455561746	0.4624402751	0.03483094287	64	1
21	372.512184	169.3374526	-107.3183347	17918.17184	1089.261306	1051.837453	2007.473567	6724	8423.585106	57.34335392	2655.420561	270.19582	189.7037245	220.3155815	1032.023017	2621.722	-0.006107869334	0.06013477212	0.05962075044	0.003185970647	0.01043706729	0.007229892662	1	-0.0007435822375	0.09503434705	0.1582445271	8	1
21	373.5701688	505.5758614	-352.7321677	18043.00112	939.4816892	4457.190653	2756.107592	6870	8615.148936	88.70558528	2719.330708	281.7265079	719.2037951	280.9712418	1064.031248	2689.807432	-0.02000873853	0.05289167447	0.2419948773	0.004574089005	0.0120390151	0.01778772539	1	0.001085033375	0.08609024989	0.7866497027	10	1
21	374.8340542	790.5469816	13.41121517	7852.870153	2535.367312	161.529894	1192.188119	3609	7731.226804	58.79034305	1464.965384	434.1994971	80.35538018	152.3860872	635.7899014	3613.385176	0.001580052709	0.3186160048	0.02111626618	0.007666094875	0.02135894264	0.009715779254	1	0.004992133386	0.6197511088	0.03745094101	25	0.9167889523
21	376.1024921	305.7185707	-50.39586813	20906.77594	5317.709819	243.5739176	2005.700584	9239	8964.702128	93.94536928	2722.520149	722.2851834	116.7734829	907.1242785	1119.685332	3001.900483	-0.002256215538	0.2492467955	0.0116116311	0.005077640599	0.01663151727	0.005594207052	0	NaN	NaN	NaN	NaN	NaN
21	380.6626463	393.4571973	-49.13560496	19591.81978	5069.765087	280.278559	2083.243981	8525.5	8938.884211	87.21410769	2863.064853	740.4930839	105.7996321	265.7326178	1236.085156	2885.359463	-0.002456246935	0.2507520288	0.01403670941	0.004684512212	0.01366082391	0.005386886224	1	0.0006984015349	0.4814515112	0.009144313844	20	0.9994278962
21	387.5246614	57.82569274	2091.035981	12871.35731	1949.549548	676.3185661	1953.266776	5281	7205.71875	321.7870543	1965.753894	316.4077675	188.9703002	269.5786354	776.1630873	2735.028689	0.1626077136	0.1520352015	0.05153351489	0.01020822453	0.01427863014	0.01321023326	1	0.1318165286	0.2812535328	0.1728457054	62	1
21	389.6441849	455.4133362	-64.47471458	20991.50581	5231.741277	245.030422	1740.276838	9019	9677.882979	86.44090035	3042.307352	745.0277936	107.7434122	239.1690685	1258.719026	3110.144075	-0.003148433862	0.2438968027	0.01172541024	0.004449337541	0.01558793812	0.004971849263	0	NaN	NaN	NaN	NaN	NaN
21	390.3884016	191.6998748	1162.012386	17440.89867	5651.149249	561.0415417	1569.741143	7965.5	6982.5	313.7493927	3553.357988	1295.966035	182.052966	235.4588725	1650.457244	3413.033081	0.06841584556	0.3318844185	0.03296188496	0.01056799234	0.02073062321	0.009644273821	1	0.05834519121	0.646915571	0.09440764695	49	1
21	395.3208968	781.5442231	462.9699381	7867.783049	1307.640326	629.7721674	1463.721482	3261.5	22282.1383	144.7436986	1620.150804	281.121289	157.7841991	151.2130842	637.8669267	9853.126194	0.05928418176	0.1687060612	0.08204506261	0.01089493491	0.01700289204	0.01331345354	1	0.05310821027	0.3164581366	0.2555249555	44	1
21	407.1047013	362.8637077	1.731988825	14971.24178	866.7903625	276.0130127	2209.160328	5598	3923.536082	57.9846134	3474.742315	294.1717167	91.82218668	269.0659829	1287.976898	2955.70944	0.0001429109769	0.05804040817	0.01932991593	0.004446037841	0.01371015592	0.006668247463	1	0.001310865277	0.08948283445	0.01999014027	6	0.5604138872
21	407.3076748	420.9833641	-325.6071383	17450.79132	1726.846248	4228.672225	2605.035142	6800	9721.425532	88.63500648	2750.660222	381.2114136	763.3467907	296.990995	1122.306102	4022.038357	-0.02026431771	0.100771648	0.2418337427	0.005007771138	0.01165340557	0.01834275193	1	0.001319725807	0.1835116145	0.7880430701	15	1
21	408.6044781	167.5006578	-106.6726572	16996.33552	7788.049335	175.2411456	1611.748139	8370.5	26304.38298	97.82600223	2355.557039	1169.756222	102.8308464	337.5824701	1194.303721	9799.855762	-0.006297522235	0.4575309258	0.01140942315	0.005901199397	0.02300908552	0.006008008569	1	-0.0005696969025	0.9021320523	0.007840837133	28	0.9983543066
21	409.5477532	21.11172873	1439.96615	8499.061713	1841.637067	54.73716324	1751.555947	3722	2517.560976	367.7802536	1852.632714	429.1325505	109.1126822	237.4377681	782.4046636	1811.443801	0.1782477968	0.2166568391	0.007018596941	0.01530769822	0.02387965698	0.01447930814	1	0.1415576941	0.4112926679	0.0249139628	64	1
21	409.4038018	34.7255051	1942.760706	11211.40735	2552.176399	-4.164623841	1684.16658	4874	4164.506173	390.078265	1995.524309	476.8255765	119.9050809	202.6224949	836.527322	2004.812068	0.1761800632	0.2241603956	-0.000414550223	0.01302716625	0.0183409515	0.01178605086	1	0.1394851089	0.4263328488	-0.001000961429	64	1
21	414.8055717	282.7848122	5633.920658	18019.28704	993.8559976	-3.325861437	2093.529772	6928	10792.82105	1227.411085	3648.681684	292.7161345	219.965384	194.4904697	1397.426015	5016.604321	0.3198950765	0.05473521232	-0.0002197676442	0.01697469587	0.01168202771	0.01392108992	1	0.2505898885	0.08114828299	0.02557966378	72	1
21	424.2719088	46.24325513	-22.88960047	12210.56937	215.781967	127.8564063	1434.493387	4355	8222.957895	40.91034502	2033.622541	132.708422	70.37077243	209.3748311	703.1146652	3065.565749	-0.001730653139	0.0174215839	0.01118508104	0.003559189267	0.01180638882	0.005555632045	1	-0.001108048373	0.006581070352	-0.01036665714	1	0.9999998206
21	425.4281831	400.5848429	6134.699442	19460.19576	370.1386824	29.25718565	2260.198626	7326.5	8506.804348	1331.757523	3997.372958	220.7619314	243.8707593	281.0196561	1525.489667	4583.593996	0.3127441423	0.01913239047	0.001390299016	0.01428062449	0.01143047329	0.01471862063	1	0.2447646944	0.008777018187	0.02802045627	69	0.9998972997
21	427.6252152	196.4666421	3189.0749	17726.48637	223.3773135	1082.668897	2573.765414	6414	2813.942529	526.9819159	2818.838575	228.4378979	254.8241481	233.3476591	1100.578567	1451.556329	0.1804151044	0.0122289977	0.06064397594	0.01301282671	0.01258052138	0.01211643219	1	0.145113051	-0.002990617322	0.2026334482	53	1
21	428.2761772	458.4618072	-109.6374404	16742.74644	326.2526499	525.8352169	2367.814655	6015.5	23080.92473	51.03501521	3319.507521	179.9042675	124.804649	224.4588456	1195.671784	10095.59716	-0.006984867796	0.02057101788	0.03249030358	0.003956789299	0.01179315436	0.006500051811	1	-0.003703278174	0.01367764833	0.0623782705	2	0.9999999999
21	430.2327874	754.4513352	-55.64010491	9332.227007	2081.976133	478.2645744	1454.845099	4014.5	6590.413043	59.59911728	1804.365161	415.1802558	110.0327272	196.0185933	740.3221324	2720.451797	-0.006486737095	0.2270694503	0.05215134776	0.006926280642	0.01747772786	0.01067423354	1	-8.346105509e-06	0.4344768636	0.1392862561	22	0.9999990517
21	436.3098365	56.3875868	-0.328501557	12810.83204	120.6957311	149.3193791	1697.058628	4609	4647.255319	49.24422993	1933.661666	153.9717853	75.66312212	582.4061536	660.3401197	1480.060795	-2.281191479e-05	0.009145791251	0.01178933017	0.004486441065	0.01322773005	0.006215357893	1	0.000196113977	-0.01024467101	-0.008228108045	1	0.9999999988
21	437.6545208	158.3138995	-71.58992466	17037.61859	2979.945897	194.8023168	1742.27901	7080	13927.17204	67.34948965	2656.395145	539.1137059	83.51813969	240.5502311	1115.481297	5034.562026	-0.00458529119	0.1721667205	0.0122517166	0.004258555058	0.01569349673	0.005176667956	1	-0.00182858561	0.3214972982	-0.0008292876586	16	0.9999088353
21	437.3916022	176.7873558	2722.030994	15868.17537	199.250399	922.9679602	2399.288421	5800	5123.518072	566.4163656	3014.741709	196.5073118	217.0863382	220.2035357	1127.722152	1773.847351	0.1763298515	0.01400501579	0.06038306244	0.01150152842	0.01154117183	0.01368899276	1	0.1419085217	0.0006276605785	0.2008653705	53	0.9999999996
21	437.3916904	418.6052281	-17.91628842	21367.7791	2254.363526	286.7830648	1891.212339	8413	6129.479167	64.62181653	3401.174185	420.9374025	85.63805072	242.8883012	1310.764061	1949.865998	-0.0007965746368	0.1026209728	0.01382928401	0.00313846673	0.01111670653	0.003883470919	0	NaN	NaN	NaN	NaN	NaN
21	439.5817748	541.4733943	1165.866553	16365.84223	5182.30858	517.0271153	1714.941192	7354	5578.166667	317.9083394	3395.854294	1142.275686	149.9828773	213.954044	1556.840006	3405.677463	0.07104476362	0.3252787456	0.03378120277	0.008951700843	0.01521555378	0.00904779466	1	0.06040212297	0.6334920936	0.09757313151	49	1
21	442.4516448	197.5497215	2916.034725	16515.12103	136.6434547	928.3694126	2451.201006	6043	4401.75	500.8235569	2562.028386	188.3973076	236.1563518	347.9445418	935.4243654	1925.222634	0.1765605056	0.008796163187	0.05382726214	0.01036677217	0.01173626431	0.01224291462	1	0.1415808772	-0.0101787008	0.1779846407	53	1
21	447.2972961	453.5026309	3075.418223	16592.29118	149.8329731	152.083466	2567.179267	6078.5	10381.97802	517.9912305	2735.914469	174.7722701	152.1252037	200.4294296	1011.107558	4274.409903	0.1882824512	0.00934456001	0.009449745596	0.01101766753	0.01083755863	0.00937318204	1	0.1476625847	-0.01049860615	0.02693842735	52	1
21	449.3169331	184.4183456	2981.415446	17109.86565	211.8859044	946.128823	2381.853214	6215	4360.441558	506.2005441	2706.379901	211.6018327	263.1631456	237.3372058	1034.484493	1720.586601	0.1751908952	0.01324640206	0.0566228676	0.01017137692	0.01250373315	0.013235174	1	0.1407447315	-0.001030995122	0.1875432374	53	1
21	454.8197815	724.930583	-47.42222786	10414.72988	1643.556305	565.3761388	1640.218776	4210	8232.520833	59.28156051	1930.612434	306.8705188	127.2654757	171.0812596	753.0931482	3193.157859	-0.004911094569	0.1554139815	0.05625512012	0.005802372123	0.01503098202	0.007751165693	1	0.0008468138274	0.2887976057	0.1508586281	18	1
21	455.4551406	662.2210542	804.4934513	11055.94299	696.2407974	86.76422514	1916.636424	4222	20847.01087	227.7576688	2315.96691	141.0028913	94.75344444	193.1013382	810.9956658	9788.579351	0.07337990566	0.06720352431	0.007631858711	0.01042534228	0.0157955587	0.009882326935	1	0.05799242805	0.1075315902	-0.003330643843	34	0.9999996674
21	457.8714963	266.9084156	2623.946191	16295.69695	722.0661488	2475.786166	2598.202797	6152	2561.827957	583.6213131	3259.204298	347.4397233	543.0741392	563.8075972	1269.256922	1271.004752	0.1688057771	0.04814040468	0.1536217317	0.01274469799	0.01878299589	0.02498790025	1	0.1428690255	0.07304949609	0.5236300636	57	1
21	459.8143282	284.7769134	5739.413667	18251.12044	3067.596725	-84.23930014	1822.074348	7636	10310.18947	1216.217551	3817.737676	729.6481147	256.0007088	227.941476	1615.411622	5771.416057	0.3103063728	0.1641310366	-0.004334680752	0.01380051661	0.01652770426	0.0160884731	1	0.2438036561	0.3036457339	0.01371228328	76	1
21	461.7810791	252.4103599	3323.267756	18537.4899	362.818334	1105.440583	2235.444292	6979	10540.41111	598.1881074	3150.355128	199.082418	278.6037633	226.8902979	1182.039147	3532.009317	0.1776535404	0.01893087653	0.05715904075	0.01058241164	0.01016821548	0.01214712221	1	0.1427660205	0.01054497403	0.1902055019	53	0.9999999912
21	462.1134535	451.1746216	3133.823365	18228.11272	1004.542552	1051.172978	2545.764573	7034	17651.75	524.5214286	2852.472482	290.7507763	286.2493509	232.8243095	1130.076071	7412.46375	0.1709233593	0.05774962813	0.05728940757	0.009431440356	0.01219732381	0.01241288338	1	0.1378606891	0.08955795543	0.1907408306	56	1
21	464.4982704	100.2514037	809.2960139	13257.49965	1408.051724	82.33930048	1604.702609	5164	24878.62766	231.7145862	2677.680296	252.3645865	98.23831091	205.9370314	964.0641183	12177.58776	0.06164127067	0.1080535251	0.006337541915	0.008560990056	0.01653247638	0.008099455775	1	0.0490795271	0.1906483593	-0.008797103803	38	0.9999997302
21	465.0183217	300.5589299	3065.199044	18626.9048	1047.804649	2727.802542	2229.812368	7192	8403.978022	638.8724541	3563.34255	306.9865901	586.6675748	237.5040922	1396.292522	3884.086568	0.166020313	0.05725289416	0.1477244776	0.01283042453	0.009644262015	0.01861686812	1	0.1403564976	0.09141417691	0.5029394655	57	1
21	467.3392198	152.6123014	-13.57140679	16505.13375	1708.63131	457.5295259	1955.869771	6381.5	4131.2	63.13325147	2466.581266	345.403779	109.5123736	189.5480276	983.0892417	1383.554031	-0.0009984739142	0.1060697446	0.02918894689	0.003892228617	0.0111108231	0.005402510525	1	0.001555442939	0.1875268437	0.05590485651	12	0.9999852179
21	473.3274744	427.3979843	-218.0581473	19442.49222	2088.057476	2376.663458	2213.0925	7698	15979.91667	75.52919643	2900.623694	376.5334222	365.0380836	225.2303759	1156.029297	5108.578436	-0.0108790888	0.1087234975	0.1199306071	0.004213079742	0.009778628653	0.009629204792	1	0.000199785109	0.195818763	0.3681544372	14	1
21	475.3814995	185.4272007	13.65079128	16017.0472	2547.727834	248.6899188	2028.655338	6436	7339.8	78.10877086	2616.521524	524.9016142	92.77504725	220.5692671	1084.852733	2954.334193	0.001191134446	0.1650574878	0.01487911577	0.005052668897	0.01525204471	0.006212182171	1	0.002818098213	0.3070964264	0.009302988528	16	0.9999967196
21	478.7021476	256.4533543	5029.625217	16722.24741	2561.203841	1285.309646	2333.17707	6881	8739.610526	972.0861127	3007.622791	569.1007344	342.4955827	260.417931	1282.721341	4379.771087	0.3078472752	0.1620166824	0.07560573682	0.01445250312	0.01420321242	0.01941991192	1	0.2474641671	0.301871917	0.2900418781	77	1
21	479.3184748	309.6264196	7559.580303	16179.23887	5226.871301	-187.8598099	1923.756429	7605	24446.49474	1868.887082	3617.520687	1267.485694	309.815922	226.3307496	1701.446115	14372.74391	0.4718259986	0.3314264704	-0.01080190765	0.02258334129	0.02088818295	0.02320657978	1	0.3715387643	0.6433512848	0.03543896918	89	1
21	489.0354338	332.1152109	-183.725935	17826.7574	4287.288252	2058.769828	1810.395792	7656	9522.357895	91.58534247	3150.112183	856.5931793	428.7913447	222.4881792	1394.573731	4083.251478	-0.01000326897	0.2423985267	0.1170098871	0.006362646657	0.01650609884	0.01097524881	1	0.001927718997	0.4677244467	0.3638485299	23	1
21	489.5105983	678.6807404	-132.0081399	11766.18037	654.816263	1311.169282	1915.290147	4411	12893.85106	51.43644864	2253.238068	159.6793516	255.0723968	210.564269	814.8751128	4911.230407	-0.01227037091	0.05795333708	0.1174792821	0.004621330289	0.01310544755	0.01124873798	1	-0.001536242038	0.09243920975	0.3572094972	9	1
21	490.5459242	153.6395645	7570.999862	15831.20593	5074.728573	-310.7015657	1568.522416	7300	14953.53191	1392.932823	2772.591891	981.8515621	286.3591446	221.1264099	1302.459939	7445.387857	0.4783604342	0.325552878	-0.02020755482	0.02200325035	0.02138863292	0.0200420545	1	0.3759470735	0.6310828813	0.00410431279	89	1
21	494.5443236	594.2477876	5280.198134	17325.67676	244.3113344	-113.6832493	2025.677616	6248	8175.956989	930.2283067	2899.582133	162.3636192	226.0200267	238.6380505	1056.693739	3355.935857	0.3098607709	0.01409751976	-0.007137319203	0.01335636349	0.009845609313	0.01437879772	1	0.2418589879	-0.001727837561	-0.002400537199	69	0.9999999994
21	495.5074259	228.6804314	-52.19675927	18436.59175	3196.189165	509.7782875	1729.933787	7613.5	8718.829787	74.25795408	2693.572016	557.5303944	128.1848189	266.8839722	1139.201356	1953.376859	-0.002856925972	0.1684647232	0.02677271348	0.004248230089	0.01457433049	0.005692331625	1	0.0005106193027	0.3144170484	0.04972578207	17	0.9986941975
21	501.1562297	252.4595587	1.428883101	16446.23718	1562.513768	279.5471246	1954.229763	6196	5062.175258	62.98787372	2632.336236	367.2569687	92.80458882	220.3094028	1043.938525	1912.09158	0.0001173640684	0.1019803868	0.01730589576	0.004126011018	0.01411621887	0.006060257366	1	0.001558480313	0.1788276824	0.01481626418	11	0.9973532934
21	502.2511399	195.5351309	-26.24297685	16947.14963	2749.198792	465.6879759	1748.462875	6876.5	6026.053763	79.90704158	2183.469959	492.2348093	106.4719384	191.0274173	949.5178431	1933.847755	-0.001547938247	0.1677392561	0.02819865118	0.00516317922	0.01473147164	0.00523345425	1	0.001630119396	0.312981777	0.05493676329	17	0.9989960348
21	506.4383038	320.677166	5.116182078	18315.20683	1944.310876	273.641398	2052.40468	7255.5	6150.489362	75.4902194	2756.468777	438.9438821	106.4749988	202.0226486	1161.201999	1645.811704	0.0002869097105	0.1036474177	0.01531350479	0.004239963682	0.01337204858	0.005739221125	1	0.001567169158	0.1821563851	0.008021833328	11	0.9996046225
21	508.9764281	126.4617589	947.0235014	14635.81007	4690.754452	38.13047113	1398.764766	6611	11399.50562	209.3260935	2535.221215	813.9734875	107.2740537	230.5143758	1100.799333	5741.118784	0.06561266887	0.3275094901	0.002407434323	0.008912352549	0.02140086549	0.007741448406	1	0.05396324351	0.6370587233	-0.01228738126	48	0.999999995
21	512.6717977	281.4987844	5214.2001	17149.1227	2845.911413	-79.968686	1904.694691	7150.5	15792.64894	1042.727239	3000.306778	613.1427456	219.7693048	200.4782029	1305.617225	7002.338669	0.3084704901	0.1676568431	-0.004559637126	0.01694047233	0.014596846	0.01482099448	1	0.2423814374	0.310818613	0.0126590729	76	1
21	519.308729	481.5773879	36.22218767	14663.04627	1302.536074	233.1713996	2009.865983	5651	3238.844444	59.80561974	3336.526403	403.4325797	92.98597075	446.3762592	1263.471155	1430.545476	0.002762947505	0.09131051999	0.01742013618	0.004479417789	0.01531971566	0.00668694696	1	0.003541124698	0.1571121417	0.01537192565	11	0.9986551726
21	521.5101889	671.8362878	23.02222685	11618.87309	1045.838688	187.2613555	1775.741048	4414	1233.680851	54.95962712	2897.466229	271.3663388	74.06240508	236.050327	1066.754105	698.1040717	0.00214289883	0.09332713333	0.01730882222	0.005248021865	0.0128350432	0.007453954138	1	0.00306600607	0.1612139396	0.01492845029	11	0.9987649241
21	523.347975	130.4101167	885.2269398	13423.45165	4457.372151	41.80410292	1360.283934	6147	13401.42857	219.3934281	2777.798682	845.9075942	104.5321963	220.3375466	1195.682041	7077.583161	0.06547864924	0.3283067144	0.003074529901	0.009920430679	0.02288337525	0.008435306088	1	0.05391240544	0.6387023586	-0.009973297933	48	0.9999999918
21	524.8201795	294.171725	3163.734711	18422.64134	330.1823692	2733.978668	2266.845653	6901	8982.8	567.046737	2835.965693	211.9636307	530.2814642	257.484459	1111.127389	4433.796686	0.1736450686	0.01855876762	0.1489341083	0.01044071445	0.01080669834	0.0174370857	1	0.1460583308	0.01269425895	0.5072578256	54	0.9999999999
21	526.4543625	654.6460263	-24.10603289	13332.96207	1282.09902	146.1226546	1593.008739	5214	5879.344086	60.37267858	2517.576298	269.900087	84.98610635	166.5318991	923.1009329	2417.158386	-0.002146197814	0.09692745536	0.01072762539	0.004813751183	0.01599355764	0.006432133132	1	-0.0007247182451	0.1683456226	-0.008708839624	11	0.9999987831
21	528.2920939	410.4374686	-119.8241244	18348.15377	1979.313784	1036.284234	1789.25374	7171.5	11276.48387	70.21922528	2917.030839	389.2978984	207.6269442	217.8898549	1152.039026	4406.340796	-0.006999601393	0.109074529	0.05715762856	0.004082965251	0.01139789519	0.006587125688	1	-0.001159238064	0.1945415324	0.1515601392	13	1
21	531.303719	10.4459077	35.42992575	8492.583236	1867.524729	57.09033122	1023.031625	3631.5	3473.968085	56.51589004	1505.667435	341.8149775	62.06190453	161.8977391	620.6458765	1726.674699	0.005088001247	0.2182196173	0.006616025646	0.00696940621	0.02060478436	0.007652197056	1	0.005789112342	0.4149974889	-0.01620004396	20	0.9995804752
21	532.3494562	325.3718079	14592.37244	13660.65336	1399.731596	-797.3888498	2008.006389	5660	1874.126316	3062.68595	2991.632905	338.6197704	532.902302	298.9781012	1198.28318	1268.39417	1.048789749	0.1034993294	-0.05050009894	0.03599170418	0.01535224718	0.04572028446	1	0.8189605884	0.176524534	0.02088128001	96	1
21	533.3351221	444.2967236	-17.77353775	16136.55338	1519.465456	191.4419848	1858.310012	6072	6886.108696	59.288281	2878.589935	338.7072537	84.43222559	188.1386811	1111.111532	3437.968546	-0.001266334537	0.09927415203	0.01302049824	0.004001767616	0.01355217261	0.004859120969	1	0.0001478135605	0.1731902267	-0.0004636380563	11	0.9999780612
21	533.9622332	478.8126387	13.04987994	16353.80849	1502.297487	232.7336169	1953.427208	6222	3272.877778	67.43611138	2649.393748	330.580182	82.3580088	200.6325582	1030.087998	1612.313021	0.0007699807724	0.09769358557	0.01460006283	0.004451568431	0.01249483662	0.005344038117	1	0.001840334253	0.1700175946	0.005410845585	11	0.999893643
21	534.4573621	271.6363816	-57.90756607	16083.91654	3857.819502	995.9218921	2175.654893	6823	7227.659574	91.19267347	1863.709162	549.7567279	136.4859939	208.3457992	820.0587505	1640.415333	-0.003524293931	0.2453419745	0.06371716422	0.005977866815	0.01509684587	0.00708978412	1	0.00329590229	0.4720131135	0.1808082137	22	0.9999999845
21	536.5286283	575.2740445	-49.33625561	13907.48227	1366.83687	814.5938006	2059.794363	5447	4747.365591	62.32082489	2292.817552	258.3985219	152.7944299	584.6529551	827.9006989	2120.407076	-0.003455521571	0.09739244142	0.0588949046	0.005654733468	0.01414873227	0.00974596346	1	0.001632240688	0.1708147266	0.1579033474	13	1
21	542.7988934	750.7282649	1392.373006	7968.206554	349.1655217	1.457251137	1501.594849	3049	4786.526316	316.5122125	1826.015423	141.6124519	110.3938499	167.8657646	669.2427639	2459.943992	0.1694928079	0.04682165149	0.0001868496403	0.01256281812	0.01514796135	0.0163639233	1	0.1326313195	0.0655256156	-0.007899789921	55	1
21	545.4882568	494.6747082	-14.87901669	14596.3466	1304.948682	241.4749095	2011.87108	5581.5	3497.905263	54.95812178	2934.440996	296.2103324	97.38268664	234.3574498	1090.958266	1711.290934	-0.001173429908	0.08959682359	0.01830228029	0.003813452322	0.01321070144	0.006340452738	1	0.0005009682726	0.1536651689	0.01745207511	11	0.9987007241
21	548.7368828	292.6861325	-81.24051751	17215.50514	4254.200191	975.0644557	1891.973383	7437	11232.75269	78.76549473	2318.198984	664.8422909	185.833742	198.3996871	1044.634489	2666.464789	-0.005311788154	0.2515839112	0.0573875414	0.004826571865	0.01462373939	0.007197879496	1	0.001508675682	0.4845200921	0.1587282747	22	0.9999986371
21	549.6998489	276.7294146	-102.2227186	16368.97951	3906.116243	952.5574301	2000.954925	7124	9386.231579	75.70041054	2217.235017	621.2489946	159.9059939	222.366923	994.8739963	1587.356356	-0.006077364764	0.2471006958	0.06012659561	0.004998649792	0.01644889986	0.006693427241	1	0.001058833712	0.4754864431	0.1678546091	22	0.999999977
21	549.2565068	309.4897775	1184.934603	17555.30601	4227.79808	573.6051551	1692.185418	7545.5	17804.68085	334.2969866	3799.591934	1016.355141	192.5345372	244.3886461	1685.579235	10911.83488	0.06851378365	0.2369130675	0.03406454257	0.009959693453	0.02030096517	0.009173452024	1	0.0576139463	0.4537033599	0.09426303013	46	0.9999999979
21	555.6895552	165.3215818	-51.39344636	16296.56435	280.2161266	455.3678489	1822.06121	5843	17840.09211	52.76761426	2470.669851	168.9329956	98.1522952	210.802685	901.8439505	4388.152635	-0.003212157912	0.0173122136	0.02897278079	0.003607952807	0.0105187478	0.005138705112	1	-0.001022673359	0.00692403553	0.05092047869	2	1
21	555.2692192	178.0848553	24.03714114	13210.58511	53.08424921	551.2916365	2501.018032	4855	8992.611111	70.29596596	3379.033604	161.5146305	136.8957108	295.4959837	1150.079966	8732.619945	0.002157511296	0.003734120762	0.04349922101	0.005813913211	0.01356569615	0.01088783459	1	0.004079574732	-0.02026311983	0.1019163453	2	0.9993304006
21	562.6051085	189.1579	-56.23291588	15062.40789	215.5274494	428.0220805	1987.41231	5408	19597.59494	42.47578672	2306.743475	139.5919782	102.8671517	201.2290894	801.7016362	6396.468167	-0.003993604933	0.01527716935	0.0301904866	0.003039438957	0.01050254813	0.005740908108	1	-0.001568862441	0.002823974285	0.05487468288	2	1
21	564.6039397	601.6208465	-57.36297102	12288.62203	2032.688471	149.7653456	1721.267119	5000	13834.88542	68.20837767	2388.37937	357.4730038	82.14797048	151.8374762	916.0958866	5626.18681	-0.004695800883	0.1604248395	0.01195729991	0.005778204854	0.01567759026	0.006837021183	1	-0.002045343329	0.2975961048	-0.002367816245	16	0.9999056541
21	564.5544585	706.6072685	-50.97898714	8824.922989	835.9915847	1012.838396	1801.561753	3477.5	4827.032258	51.81614227	1498.323285	198.5345887	189.9825064	279.2747729	576.7250083	2661.862683	-0.006187537349	0.09709568096	0.1164353302	0.005847310005	0.01742360313	0.01295309611	1	0.003524288572	0.1720338234	0.3566334345	14	1
[truncated: 5,165 more rows]
