# Supplementary material for: Phosphatase specificity principles uncovered by MRBLE:Dephos and global substrate identification
Source: Mol Syst Biol. 2023 Nov 2;19(12):e11782. doi: 10.15252/msb.202311782 (PMC10698503; doi:10.15252/msb.202311782)
Supplement: Supplementary file 4 — Source Data for Figure 1 [file MSB-19-e11782-s002.zip › Figure 1/1D/Complete MRBLE-Dephos data with scripts/ToRegeneratePlots/PP1_Pilot/20200901_PP1_Pilot_120.csv]

1	237.9781324	224.7960722	-63.28555374	15812.44187	7081.842859	40.06760785	2680.697351	7802	10643.6375	103.8228655	2543.394959	1239.86508	116.166595	341.7156161	1283.706933	4244.334792	-0.004123544682	0.4501982368	0.00261937161	0.006806800934	0.02315744156	0.007733792015	1	-0.0001009142069	0.8818320721	0.0082254181	28	0.9999999999
1	244.436426	213.4077588	-25.72628527	12325.10562	5301.506164	30.54399963	2582.959547	6014	5907.935897	109.3084213	2851.280414	1195.91395	141.3456629	486.8447476	1334.802298	3129.617297	-0.002015201364	0.4362848363	0.002320134439	0.01062694614	0.03063880884	0.01561140139	1	0.001406579087	0.85318851	0.007356246214	28	0.999999999
1	280.4813782	62.66736987	1.0041015	8134.762005	3347.769152	-46.54470375	2364.35309	3986	3888.968085	88.95414349	2394.378343	1046.697772	141.8490622	586.0389154	1144.283542	3116.231824	0.0002564440416	0.4117940825	-0.006076485467	0.01484055379	0.03754326807	0.02771098404	1	0.002469895294	0.8029678611	-0.02050676059	28	1
1	305.8325098	152.112923	-27.62081212	11567.63287	5100.037151	5.956418415	2715.412035	5748.5	7343.176471	116.9322661	2340.903699	1099.045916	156.0122811	643.4013293	1112.761056	5786.830054	-0.002721392288	0.4440711837	0.0006049897757	0.01352787958	0.02548092231	0.02081966618	1	0.0008276117271	0.869255057	0.001704130408	28	1
1	309.9605851	142.0939789	18.15559917	7641.415885	3168.235433	32.11204924	2662.654338	3759	4487.710843	70.65539233	2458.091712	1085.732826	100.4944092	356.5968836	1182.769367	3898.78967	0.002546375231	0.4217530031	0.003903077524	0.01301180846	0.03992084795	0.01870491356	1	0.004951278959	0.8231975668	0.01318638076	28	0.9999957504
1	380.6010415	59.61665945	33.63383387	7215.703015	3141.382265	-16.39139067	2132.972236	3547	5417.884211	81.83065652	2482.865222	1105.505171	92.5106818	387.0692126	1194.955181	6710.487284	0.004263653114	0.434535199	-0.001806726221	0.01208259879	0.04028635918	0.01577532663	1	0.00610178744	0.8496010313	-0.005106993865	28	1
1	388.3788096	236.3141766	-33.63507495	16091.52051	6985.469093	60.31181921	2836.455671	7854.5	8032.326316	109.8599772	2882.132765	1310.28371	120.8946729	247.3017535	1429.142852	5588.874515	-0.002630820037	0.4527491345	0.003643717044	0.007232598291	0.02513816967	0.007992084462	1	0.001160654519	0.8870368392	0.0119631832	28	0.9999999985
1	435.5348549	37.69884195	-25.6060115	11631.25321	4916.160101	-4.345830142	1463.906302	5556	15624.6	87.79859242	1985.549036	816.6703463	87.1682306	277.4037422	913.641487	7847.355911	-0.002021474752	0.4179801437	-0.0003958010579	0.008376526597	0.02381004065	0.008323214773	1	0.001063379827	0.8155940497	-0.002020496995	28	1
1	466.6618164	33.64407832	15.63490888	9983.578031	4239.836917	-21.76812923	1431.275196	4873	10113.73684	77.91468155	1593.961947	750.9335198	78.87637682	214.2618383	769.4560603	3193.794919	0.001387688807	0.4283586877	-0.002134836963	0.008522992529	0.02753574666	0.008437258781	1	0.003753840211	0.8369398674	-0.006888341572	28	1
1	501.5909176	164.8263684	-66.34761062	13228.96403	5995.385936	25.4447795	2191.503112	6555.5	16950.35789	86.2632134	2630.648662	1079.214628	97.77862693	226.5372221	1219.631461	6981.169894	-0.00431657709	0.4519937424	0.001773481104	0.007485384312	0.02408761516	0.007826717976	1	-0.0002842701803	0.8855476422	0.005425309223	28	1
1	588.325872	11.65192158	33.85045942	7407.255913	3039.870277	-47.19634138	1026.175024	3552	15399.09574	66.2568283	1085.584181	457.3925057	68.71778422	154.9907112	523.4484054	4201.534054	0.004144285136	0.4042954201	-0.006308093276	0.009356008728	0.02587079748	0.009446360642	1	0.00544801636	0.7874958684	-0.02066726982	28	1
2	237.9478536	224.7767544	-63.53488389	15820.62424	7093.984239	40.15304608	2682.489664	7813.5	10777.4321	104.1128699	2507.204158	1227.979876	116.159839	342.7318012	1268.727475	4244.170732	-0.00415072424	0.4501323321	0.002653126509	0.006825030031	0.02322135898	0.007704602348	1	-0.000121047028	0.8816960783	0.008330420992	28	0.9999999999
2	244.436426	213.4077588	-25.72628527	12325.10562	5301.506164	30.54399963	2582.959547	6014	5907.935897	109.3084213	2851.280414	1195.91395	141.3456629	486.8447476	1334.802298	3129.617297	-0.002015201364	0.4362848363	0.002320134439	0.01062694614	0.03063880884	0.01561140139	1	0.001406579087	0.85318851	0.007356246214	28	0.999999999
2	280.4813782	62.66736987	1.0041015	8134.762005	3347.769152	-46.54470375	2364.35309	3986	3888.968085	88.95414349	2394.378343	1046.697772	141.8490622	586.0389154	1144.283542	3116.231824	0.0002564440416	0.4117940825	-0.006076485467	0.01484055379	0.03754326807	0.02771098404	1	0.002469895294	0.8029678611	-0.02050676059	28	1
2	305.7669731	151.8698703	-24.64693757	11579.66632	5119.939269	5.7773241	2723.679143	5755	7862.627907	106.2434083	2265.21728	1099.153661	112.9680771	406.9021386	1098.643272	5549.326395	-0.002053598856	0.4433112515	0.0005932107611	0.01043163165	0.02671295475	0.01124222368	1	0.001345994218	0.8676832319	0.00178037424	28	1
2	309.9608309	142.1658367	18.15559917	7641.415885	3168.235433	32.11204924	2661.941642	3759	4530.411765	70.85573801	2414.835077	1068.005805	100.4944597	358.1458394	1162.437624	3957.324112	0.002546375231	0.4217530031	0.003763643298	0.01284156659	0.04022995019	0.01870316844	1	0.004943215983	0.8232007501	0.01272483901	28	0.9999969495
2	380.578223	59.62771868	34.19280772	7260.863452	3182.763921	-16.35261344	2118.861509	3558	5330.946809	82.1862648	2469.047433	1099.465046	92.68430607	388.5292214	1189.515145	6692.465819	0.004255294081	0.4345924158	-0.001802378966	0.01213428969	0.04044482408	0.01571752484	1	0.006096013733	0.8497187485	-0.005093041809	28	1
2	388.3788096	236.3141766	-33.63507495	16091.52051	6985.469093	60.31181921	2836.455671	7854.5	8032.326316	109.8599772	2882.132765	1310.28371	120.8946729	247.3017535	1429.142852	5588.874515	-0.002630820037	0.4527491345	0.003643717044	0.007232598291	0.02513816967	0.007992084462	1	0.001160654519	0.8870368392	0.0119631832	28	0.9999999985
2	435.5348549	37.69884195	-25.6060115	11631.25321	4916.160101	-4.345830142	1463.906302	5556	15624.6	87.79859242	1985.549036	816.6703463	87.1682306	277.4037422	913.641487	7847.355911	-0.002021474752	0.4179801437	-0.0003958010579	0.008376526597	0.02381004065	0.008323214773	1	0.001063379827	0.8155940497	-0.002020496995	28	1
2	466.7214467	33.72855043	12.07700532	10084.99861	4272.075835	-22.23158645	1425.796135	4887	10033.01053	78.4023019	1533.981425	704.3299806	79.76348299	213.3155592	736.5144973	3363.218176	0.001186113506	0.4294511223	-0.002168674138	0.008515717247	0.0256202104	0.008520190783	1	0.003603746108	0.8391906475	-0.007016954643	28	1
2	501.5663837	164.8059203	-66.2930641	13116.37196	5984.399389	24.56382691	2193.288677	6529	16914.54737	85.91014623	2664.778946	1096.936599	97.92750921	226.2965804	1239.041202	6972.981652	-0.004385398412	0.4518284486	0.001757425001	0.007452230356	0.02398078502	0.007890751276	1	-0.0003411037262	0.8852088673	0.005355155889	28	1
2	588.2895786	11.63384993	34.07584815	7400.046726	3039.551542	-46.82525148	1026.557832	3551.5	15449.54839	66.02930445	1090.412056	462.1516605	68.52232329	154.3901407	525.8171609	4195.580142	0.004177669201	0.4040566749	-0.006123279375	0.009333346857	0.02600576557	0.009417874505	1	0.005482665012	0.7870000631	-0.02005398365	28	1
3	195.79283	83.30408219	1729.140852	11507.87223	3419.895257	437.5611003	1330.963918	5178.5	6524.55	292.0961782	1791.208095	537.6405375	147.6264639	203.9247684	762.8114588	2789.115603	0.1506611299	0.3010525354	0.03802922035	0.0122984448	0.02135113352	0.01231017028	1	0.1225252368	0.5721705078	0.1527136411	67	1
3	205.6721202	113.5978636	3255.850964	10949.05458	247.8453475	589.2264868	1823.664609	4038	3922.75	756.6821751	2500.846588	136.7159361	263.1681746	690.9648748	907.3035406	2317.159332	0.2961330732	0.02200396009	0.05440994083	0.01739727874	0.01385695897	0.02835182409	1	0.2354215599	-0.004171655063	0.2296476543	70	1
3	207.9869871	83.73465686	2734.053562	17382.21322	5166.612201	649.9955712	2039.490421	7683	11535.92593	653.424201	3582.605331	1235.614609	220.4147144	346.3106316	1647.030821	5162.622521	0.156441592	0.2952790114	0.03720391233	0.01299708901	0.02151947942	0.01004311696	1	0.1269785235	0.5602362205	0.1509961972	67	1
3	254.6022214	345.6591079	5015.925428	31737.24458	9461.667813	1308.613066	1999.56375	13957	5686.694737	431.6982982	2287.718128	700.634509	254.0063499	308.1959651	995.0607871	2869.660515	0.1590711313	0.297467422	0.04162176996	0.008095039375	0.01077037136	0.007536175439	0	NaN	NaN	NaN	NaN	NaN
3	325.5737899	287.6227886	2427.656268	14548.39202	4414.606542	606.804229	2533.769093	6511	2016.652632	791.496439	4356.718605	1442.44763	257.5295477	337.6420823	1996.432227	2086.603444	0.1690957639	0.3130720354	0.04194182936	0.01238324949	0.01893837204	0.01589562903	1	0.1374070394	0.5965660719	0.169540744	67	1
3	339.253781	271.2789518	3409.940872	20687.70578	6772.037685	877.9898282	1968.666011	9564.5	5396.894737	716.9200366	3773.629082	1073.404254	214.7381863	267.8968725	1594.425667	2206.138682	0.1650332085	0.315076513	0.04345582221	0.01066969039	0.01924105958	0.008283749466	0	NaN	NaN	NaN	NaN	NaN
3	352.6012556	175.5245781	2883.442715	17568.04253	7692.105726	-123.1785971	1971.43152	8611.5	5324.140845	609.7331368	3304.959321	1535.267077	162.1532945	353.5014048	1624.311832	2790.888334	0.164807059	0.4264640164	-0.00764326702	0.01252322041	0.02533516098	0.009650512906	1	0.1322803461	0.8310251418	0.006954041188	68	1
3	364.0803693	167.9001364	2415.038224	15117.65363	6371.307843	-94.37411768	1871.228664	7322	9783.72	573.6517066	3339.492293	1494.461916	130.6704188	278.9165741	1653.074809	2687.990858	0.1645881654	0.4360040569	-0.006495605927	0.01402065088	0.02110573705	0.009054623965	1	0.132268541	0.8506276517	0.01091080628	68	1
3	364.1116829	179.3143169	2448.157641	14683.02583	6293.967782	-124.0618125	2531.920361	7220	5309.797297	578.717514	3074.037058	1350.902979	168.8979887	268.6144832	1509.74946	5784.351824	0.1678502523	0.4354962736	-0.00862106086	0.01268450195	0.02444765138	0.01300931367	1	0.1347129147	0.8495887878	0.004505713336	68	1
3	429.2192933	216.4448686	2193.432102	13366.06798	4073.44965	452.167606	2532.421805	6073.5	1673.606383	515.6060648	2877.917624	955.5649822	226.6558271	505.388681	1292.337373	1438.943999	0.1653202288	0.3091875581	0.03502031215	0.01316048313	0.02256690978	0.01526968984	1	0.1339911549	0.5887824192	0.1458060182	67	1
3	431.0587691	657.1420734	2093.898859	13285.01256	4106.55545	513.7360853	1929.722377	6000	3969.819277	464.62831	2659.135763	810.8883135	179.5933804	209.6218428	1150.304143	2377.292158	0.1644895966	0.3136629804	0.04082245434	0.01094113429	0.01914540501	0.01172575775	1	0.1337159821	0.5978677193	0.1649427209	67	1
3	433.4570735	282.6270233	2909.931746	17733.71931	5709.377754	750.2092	1707.070487	8119	7738.989247	703.2850776	3895.231921	1286.095375	243.998101	247.5898165	1759.721126	4326.834927	0.1637524794	0.3172825193	0.04343393263	0.01195556475	0.02121997447	0.01215201749	1	0.1333215733	0.6052639064	0.1735183487	67	1
3	444.2376873	653.7708149	1941.970096	11895.41014	3583.498147	296.6209614	2472.789277	5629	3829.121951	488.1423641	2756.730908	869.8559473	770.7489574	4016.596914	1175.012401	2257.339652	0.1597748215	0.3080359336	0.02551438869	0.01746996764	0.02941558976	0.07223100752	1	0.1290572495	0.58670302	0.1132263696	67	1
3	458.6983988	177.5354367	2577.393941	15102.67881	4957.310594	639.5081441	2655.475119	6887.5	2991.852632	464.6525964	2578.379794	921.6595958	214.4803632	256.9575737	1218.984801	1159.893438	0.1707983026	0.3318994891	0.04344995264	0.01048115494	0.01894176636	0.01389760421	1	0.1390231544	0.635241293	0.1752638685	67	1
3	510.9964716	436.2412272	2427.184538	14189.29712	4501.605816	577.5538838	2678.288277	6412	4432.320988	559.8712681	3233.811097	1083.870812	262.0187738	1079.694981	1464.172325	2977.087737	0.1719452437	0.3156578834	0.04170890645	0.01263434851	0.02172747693	0.0157998676	1	0.1396661155	0.6018536525	0.1693841908	67	1
3	518.7311804	425.5356791	2469.308826	15431.04968	4759.728328	660.5176222	1960.72924	6911	7999.911392	614.1513056	3434.103702	1144.430765	236.7718447	541.9079758	1592.866627	3243.384459	0.1633636365	0.3237393419	0.04432865409	0.01255913064	0.01884752207	0.01381722263	1	0.1331306076	0.6185316011	0.1765395282	67	1
3	546.6176594	563.5226059	1815.511919	11140.51741	3480.001635	343.2921437	2199.158504	5149.5	1618.387097	560.7083697	3341.907808	1001.38044	325.2584801	1607.723843	1448.156704	1260.181888	0.1591671296	0.3040798882	0.03023240805	0.01566138675	0.01878718137	0.03071018326	1	0.1288117208	0.5784648705	0.1286407663	67	1
3	559.2850954	476.4929182	2903.762592	17537.72998	5729.940568	666.2177639	1966.409108	8013.5	10321.8	578.7139535	2825.117668	1025.136361	227.218932	241.7531432	1327.794545	3468.851694	0.1670338086	0.3231825652	0.03740530542	0.0130861476	0.01758483225	0.01170527253	1	0.1356188458	0.6174961324	0.1543320758	67	1
4	94.50643275	101.3612056	471.986806	8936.15083	282.4542974	1626.015541	973.4557429	3258	16540.92553	114.6501278	1321.675996	104.1018839	275.3857662	132.1171465	471.8593267	5346.702224	0.05551782773	0.03153131225	0.1849484987	0.009844047259	0.01299185779	0.01569590834	1	0.05332810215	0.01560283687	0.6146578984	33	0.9999999977
4	98.3551561	302.0312967	-80.88530792	13133.96068	5613.863656	30.88818053	1337.369273	6363	19477	75.60587784	2197.142035	871.2489231	75.26869081	222.8512992	1011.270653	9843.467028	-0.00674697251	0.4320580613	0.002560682329	0.006006104182	0.02204054907	0.006138406086	1	-0.002352574302	0.8445497088	0.00713356767	28	0.9999999998
4	331.4910785	56.73408944	1731.94999	10778.58134	4695.794175	-111.8022719	1301.067139	5326.5	8831.747368	416.1582142	2455.098898	1040.038834	123.2305247	214.2033224	1148.189109	4469.322196	0.1586777144	0.429146493	-0.01090824197	0.01666270669	0.02909030338	0.01143750635	1	0.1272848244	0.8366984593	-0.005001434618	68	1
4	377.6554171	12.66500887	1215.850726	7533.457537	2967.953353	-118.382289	1507.382736	3598.5	2995.346154	318.3787638	1956.519777	843.5559336	105.3503813	216.1379392	947.0161047	2378.010332	0.1619455576	0.3957432229	-0.01683607522	0.01713748156	0.03870558309	0.01463820487	1	0.1291882243	0.7680734923	-0.02468441542	68	1
4	388.3426636	20.62266402	1868.419605	11418.78426	4530.213806	-95.6851465	1222.429396	5478	8139.938272	339.3504444	1956.361123	793.410282	112.7190969	184.5972383	917.8856668	3281.799824	0.1566375232	0.4002929834	-0.008920204176	0.01320110974	0.0253421901	0.01008972722	1	0.1255053762	0.7773221727	0.0005705995636	68	1
4	391.2755166	86.4874815	2496.831165	15711.17647	6255.104297	-114.210946	1257.109082	7505.5	9953.927083	501.0572346	2577.705054	1133.381735	144.8644242	243.8334334	1276.329964	4639.796745	0.1591533519	0.4058356479	-0.007806617991	0.01283857776	0.02141723049	0.009507962006	1	0.1276084864	0.7886661721	0.004867829062	68	1
4	465.5200279	379.5870512	2548.021915	15574.06851	4713.380905	679.6419077	1978.461036	7057	3239.291667	738.9274554	4530.082407	1509.962478	278.698143	315.0833697	2099.721338	4283.987009	0.1643583928	0.3088409211	0.04334170844	0.01580173867	0.02500504787	0.01403830873	1	0.1337104672	0.5878919497	0.1731543801	67	1
4	479.5902748	363.076764	2804.547899	16752.72186	7111.466404	-126.1351068	1879.23452	8125	10905.12048	604.2983479	3143.770063	1476.014345	156.5789643	329.7967972	1572.778326	5552.530461	0.1719271028	0.4441550459	-0.007901821985	0.01128419321	0.02391617196	0.00989374885	1	0.1380550063	0.8673318016	0.007870012601	68	1
4	489.5573276	357.5787654	1857.998855	10898.30145	4637.067734	-95.05676107	2498.715707	5347	6503.341176	562.0771362	3329.136848	1367.799246	141.6400311	375.3725798	1574.186593	5123.05824	0.1732951263	0.4226680962	-0.008778924123	0.01370298311	0.0278985596	0.01338731354	1	0.1388703359	0.8231307786	0.004783064614	68	1
4	531.5875353	433.5851803	2865.364404	17426.21767	7621.530764	-135.785504	1863.808898	8580	13882.48052	521.2569604	2857.952354	1268.710993	280.393879	803.8317349	1410.953076	3542.933083	0.1660022841	0.4384125644	-0.007859799602	0.0115751354	0.01985320681	0.01958617899	1	0.1333285952	0.8555950536	0.006723812523	68	1
4	532.7593805	446.8455824	2232.846452	14283.5617	5657.774621	-127.2381642	2238.095622	6732	4342.4375	576.6250652	3500.238004	1391.363526	147.3691607	280.7131264	1657.419434	3548.696337	0.1651016201	0.4097894817	-0.009445397177	0.01318942457	0.02022140908	0.0116480419	1	0.132243348	0.7967594474	0.0006955393533	68	1
4	553.5326934	84.27904364	3050.594252	10318.18007	250.1139638	608.6278326	1497.03695	3840	7143.55914	702.0927019	2378.525073	119.6646382	212.9426673	191.8517939	841.9276727	4554.977928	0.292404748	0.02259792082	0.05655039909	0.01907566621	0.01479646879	0.01890256833	1	0.2326112563	-0.002949735547	0.2360125979	70	1
4	564.4880494	589.6356281	3365.97751	10962.11248	179.6807058	624.3863803	2146.730909	4034	5430.60241	891.98637	2766.011407	127.8373729	216.0355198	257.099274	1001.729494	3621.181639	0.3106288658	0.01630122589	0.05870769515	0.01597628367	0.0130312215	0.02018161152	1	0.24704424	-0.01619154753	0.2466023371	70	1
4	572.6175271	601.3929979	4301.377686	14377.84426	368.2123951	904.7474625	1692.149208	5241.5	11762.45349	767.5711918	2609.857347	126.4307583	237.7685623	186.7495735	915.9668969	3904.181817	0.297771718	0.02516822971	0.06263159035	0.01106172867	0.01023118241	0.01435641693	1	0.2372204593	0.002128717809	0.2572508367	70	1
4	574.7820475	320.5060006	3793.659167	21885.35092	8981.829806	-161.7432436	3132.400288	10520	13767.51899	980.6825501	5501.372255	2379.108001	210.213995	631.7926776	2635.07888	7305.546725	0.173490311	0.4206971447	-0.007823542447	0.01200212895	0.02428500568	0.009788811167	0	NaN	NaN	NaN	NaN	NaN
4	579.644112	329.8166284	2443.971636	15383.30887	6390.695514	-74.64366339	1515.497721	7497	13222.94595	527.302549	2943.084438	1325.561044	200.4081771	643.7289109	1469.960286	6582.984573	0.1617788084	0.4268978774	-0.004748087772	0.01186032879	0.02571509567	0.01353157748	1	0.1300641418	0.8318912934	0.01595139906	68	1
4	581.1440143	587.3921577	4384.11138	14556.81156	345.8151008	962.7494384	1845.462163	5354	15941.78889	1036.023752	3121.42185	166.5252606	270.3794114	487.0761028	1166.669604	5312.446423	0.2998445598	0.0255690688	0.06526985645	0.01552102581	0.01234210897	0.01324792987	1	0.239011521	0.002865916377	0.2663995749	70	1
4	584.1396951	317.0437445	2441.646351	15028.4731	6200.055693	-110.3384857	1683.086832	7129	10682.85333	532.9636778	3040.938311	1268.48757	152.1824455	281.0328717	1481.622333	4561.432701	0.1655203128	0.4265212618	-0.007603226219	0.01243898398	0.02027091193	0.01075995948	1	0.132845662	0.831132641	0.007227957111	68	1
4	587.3277711	124.4652408	-140.5507598	10598.99925	284.5154148	2458.845157	1417.397553	3783	2637.090909	63.84880368	2182.42686	148.6031075	497.2857426	165.9259161	775.7093501	1515.051789	-0.01387032239	0.02575884025	0.2302755717	0.005465464783	0.01538788273	0.01789842609	1	0.001176268203	0.003602666542	0.7509372431	5	1
4	589.719579	575.3909193	4627.308971	15691.06491	297.5407266	937.3237888	1945.530154	5761	13689.68539	1141.044367	3730.019986	146.6075501	305.3084387	696.2244237	1377.884718	4509.939441	0.2991237731	0.02040028366	0.06071218595	0.01367254185	0.01049781091	0.0143511303	1	0.2381284273	-0.007653843855	0.2510627106	70	1
4	598.9203753	115.8473195	-121.1697709	9974.618624	220.9831201	2174.546762	1751.40497	3611	1867.191011	51.0898578	1394.043258	117.1296516	370.6415256	215.7970603	495.2395093	1082.513782	-0.01197525064	0.02202964119	0.2238635742	0.005729802962	0.01324546729	0.01673154067	1	0.002262922422	-0.003947531566	0.7300067583	5	1
4	614.3331457	114.3623925	-154.1350931	11128.45267	289.8423621	2481.67156	1293.475257	3999.5	3903.4	63.51764926	1792.971353	116.7869334	426.1322988	178.4002128	646.5838225	1379.340541	-0.01415798981	0.02686434065	0.2229921412	0.005440378703	0.01059088174	0.01274079178	1	0.000539198091	0.006046962273	0.7267950798	5	1
4	614.1113213	474.2687707	2262.277664	14047.80169	5923.929247	-125.1703764	2412.362178	6800	9452.852632	435.1765566	2341.380462	1094.633502	146.1046237	328.558821	1173.595942	3484.386096	0.1656978554	0.4244455059	-0.008773805016	0.01289985826	0.021447115	0.01069213788	1	0.1328974242	0.8268867773	0.003344397386	68	1
4	655.1729637	307.8088153	3558.161559	11807.07911	286.8556068	796.0638634	1870.049782	4403	10207.04255	815.0762669	2786.153856	137.8186641	236.695084	206.3954514	977.842533	5182.526056	0.3030480412	0.02516944775	0.06554181958	0.01750531972	0.01453281996	0.01768463842	1	0.2415493862	0.001995600137	0.267920945	70	1
4	664.3747461	154.1309362	1455.64436	8580.476618	2777.385537	-73.85107223	1550.454559	3915	4690.37037	348.8834529	1844.906344	566.0420546	108.4602221	230.242401	806.3242776	2985.33103	0.1712437048	0.3320016746	-0.009425323034	0.01360146582	0.03412403508	0.01408914469	1	0.1363178009	0.6366528095	0.0003309030162	66	1
4	676.4096872	158.3331551	1462.181505	8916.391213	2997.957097	-65.39771617	1162.016342	4140.5	7122.560976	328.7505651	1816.145435	576.5123721	126.3072265	153.8924591	802.1181982	4304.050639	0.1624113488	0.3266656046	-0.007110542216	0.01537767827	0.02706019406	0.01487459694	1	0.1294341094	0.6257383706	0.006144928266	66	1
4	744.4342305	665.2283106	951.3686708	6206.503563	2431.298611	-107.4464606	904.5177768	2978	8781.695652	200.2519496	1063.394957	418.0288162	83.88191526	127.0143859	488.7502338	3279.020722	0.1558975536	0.4006939241	-0.01676296669	0.01566767751	0.02864995089	0.01484179769	1	0.1244723261	0.7783357432	-0.02552673619	68	1
4	747.333147	214.4475229	-49.98293876	6315.770298	145.9623663	1350.954885	1348.03255	2295.5	1204.829787	50.05223766	1381.431294	106.5068164	328.6776186	150.4665547	505.3995112	920.1729692	-0.00857232007	0.02483889267	0.2117314762	0.007773413608	0.01787083668	0.02274660067	1	0.004272545637	0.002064037099	0.6905761715	5	1
4	755.7076023	121.175535	966.520246	5856.103522	1771.382026	-93.81079412	884.9297366	2636.5	8302.021053	186.5691862	966.2761517	265.1380817	80.91630197	116.3219705	413.6256694	3464.295741	0.1605888286	0.3036404038	-0.01654892386	0.01527305659	0.02907069913	0.01363567123	1	0.1272232515	0.578610134	-0.02594015468	66	1
5	41.53415808	675.6230062	1065.83027	6515.260772	2732.925447	-151.8533224	950.5685355	3120	9345.326087	212.2151488	1148.573907	459.2265263	89.08510648	141.0704596	542.8764902	3275.505387	0.165979446	0.4181265621	-0.02438196599	0.01686710881	0.02493982872	0.01381463776	1	0.1321543564	0.8142400412	-0.04839796779	68	1
5	53.25547752	132.4220365	1235.148412	7375.537593	2386.854011	-128.8828537	1027.219242	3324.5	8710.138298	247.8195146	1256.509788	380.0801025	89.51679848	153.287461	549.4912686	3520.50387	0.168058956	0.3286563457	-0.018537831	0.01505870727	0.02778337336	0.01266419857	1	0.1332464189	0.6300205708	-0.03052877212	66	1
5	85.2732906	90.49841348	-66.18728994	7797.265478	223.146726	1559.0126	1048.265677	2795.5	2843.0625	47.03884744	1217.35156	104.4118622	275.3329411	140.3144734	416.5675908	1000.423845	-0.008797094617	0.02834670277	0.1982638081	0.006151594305	0.01563861813	0.01804412966	1	0.003351238122	0.009590743037	0.6460264908	5	1
5	95.08587379	240.9352746	-3.774022334	8106.66137	1312.723739	356.2473303	2017.608848	3297	2216.012658	59.08416177	2257.470449	361.2417576	139.4209084	245.682234	886.4613663	2081.21709	-0.0004655458224	0.1588195392	0.04544512365	0.008513367272	0.02306554423	0.01261446916	1	0.002375664076	0.2813800143	0.144565785	18	1
5	96.3032092	171.4801096	7567.502171	7653.11464	490.0596547	-709.3551827	1507.820329	3089	2986.168421	2133.63902	2166.497168	165.132597	342.4003018	225.2781739	836.7285035	2809.299673	0.9860706253	0.0648044446	-0.08927232231	0.05359235848	0.01962857277	0.05238619276	1	0.7715845539	0.07811162645	-0.1094652121	95	0.9999464785
5	107.7811996	237.7657373	-95.79398939	11685.63067	1692.548996	333.0953013	3425.485414	4813	2708.9625	131.0065378	2070.517897	309.2488996	341.4527317	1907.761666	830.6140575	1228.98008	-0.00860205633	0.1474660145	0.02976034394	0.01148246324	0.01898527438	0.02949609265	1	-0.005059737317	0.258488229	0.09080942432	17	0.9998967937
5	138.4523594	655.256743	1670.557755	10434.20211	3258.487191	337.4806601	1497.023209	4678	4760.516129	319.0924069	1984.529904	578.8224144	160.6214015	609.0529479	848.087243	2416.866407	0.1598606682	0.3067047257	0.03183245372	0.01119107199	0.02098074321	0.01443118872	1	0.1294771167	0.5838190826	0.1341286572	67	1
5	139.3260745	248.3664448	2488.253684	14799.19238	4839.409909	-152.3086584	2243.102136	6671	7613.087912	431.2842419	2509.552186	808.9892511	150.8232043	292.9242398	1103.435158	3196.803531	0.1701020836	0.3335037725	-0.01034050678	0.01153846307	0.01780734116	0.0107058486	1	0.1353795269	0.6397787987	-0.002891172662	66	1
5	140.111763	406.8383311	972.6852327	13239.84087	911.3615752	9.953098145	2140.956072	5042	17264.59302	231.24749	2720.012991	176.5559576	111.6874893	188.4646563	971.7385994	6981.670667	0.07418629903	0.07034396062	0.0007637281562	0.007817261142	0.01306974441	0.009085002115	1	0.05778253455	0.09940864856	0.009473352215	34	0.9999999898
5	143.5909844	420.0838224	891.1538732	12087.20334	586.6785485	-82.28936117	3298.25989	4646.5	7864.646341	320.7350951	2494.137294	535.6641844	153.599857	4266.607867	877.607886	4410.752729	0.07204063004	0.04897531585	-0.006594013632	0.02353327835	0.05346345011	0.0135562781	1	0.05545357295	0.05564502731	-0.01575321752	34	0.9997684991
5	154.243559	247.872306	2378.08532	13676.81928	4528.372423	-136.4401668	2327.830345	6290	8509.604396	451.8383542	2335.613461	751.7108674	135.8762112	288.1901037	1040.044863	3148.597772	0.1747258376	0.3332288789	-0.009984810693	0.01160505058	0.01952159961	0.01058432714	1	0.1390434201	0.6391445386	-0.0008108940942	66	1
5	164.6147838	485.6288774	2091.096318	12738.85606	4189.739884	485.4876924	2513.221572	5975.5	6384.854167	486.1748873	2905.023514	915.5423209	166.7591425	278.2567761	1285.940458	2062.577029	0.1640273075	0.3243914866	0.040868908	0.01177890728	0.0212531251	0.01294525913	1	0.1334603342	0.6199434817	0.1652315703	67	1
5	173.4948111	294.5223074	2347.898902	13594.31056	4682.808031	-100.7660219	2467.533337	6304	6297.375	475.0524523	2642.058287	864.5081764	138.7369142	283.4025985	1153.324345	2534.249187	0.1720520527	0.3380108514	-0.007034299079	0.01169162695	0.01991800509	0.01024280362	1	0.1371529705	0.6489497459	0.008530848235	66	1
5	182.4603479	304.5189805	2717.54219	15484.33658	5204.490872	-122.1828508	2564.556181	7106	4088.115942	472.3106265	2709.706497	960.5550752	166.2921845	267.8926901	1256.730222	2142.49304	0.1736195293	0.3397938235	-0.008348788859	0.01096127316	0.01835296231	0.01129482579	1	0.1383306365	0.652627146	0.004525344694	66	1
5	187.4656662	291.5262289	2685.639553	15806.33092	5208.770765	-109.3956728	2696.498663	7232	5429.547945	428.8764697	2264.912072	754.0835138	149.3699454	278.4961104	1027.096001	1971.570722	0.1708211964	0.3342857033	-0.006964225561	0.01137457964	0.01822978655	0.0101206361	1	0.1361495594	0.6413008831	0.008442457967	66	1
5	191.9933817	335.3796931	14672.04731	14053.05157	950.3176614	-831.8740582	2155.37508	5634.5	9347.021739	3471.921086	3387.642725	261.7520081	516.0768807	201.4824288	1315.501699	5501.023471	1.035022339	0.06948334647	-0.05958919334	0.03481209949	0.01689668192	0.03935462468	1	0.8119480474	0.08641757946	-0.001492275537	95	0.9999994195
5	194.4422345	577.2098482	2475.823256	15345.79762	6452.625903	-152.2105022	1578.449287	7417	10726.60638	466.6006726	2791.930584	1185.217544	130.1374188	262.7902971	1350.222172	4191.269026	0.1628120497	0.4337916862	-0.01054511565	0.01047679708	0.019732189	0.008563703613	1	0.130611922	0.846192085	-0.002889130478	68	1
5	212.7978577	564.629842	2652.854894	15694.91696	5015.576396	634.2658945	1990.015691	7073.5	3988.133333	423.973343	2317.758016	842.9852956	174.0496093	199.1279289	1083.47144	1810.206165	0.1674534414	0.3249316092	0.04123573224	0.01013235518	0.01836911776	0.01011103304	1	0.1361885594	0.6210013279	0.1671304872	67	1
5	217.6712176	177.5132222	-160.9337385	15089.61776	3533.229047	1475.910514	2677.822363	6407	3579.755319	97.74377587	2421.354476	630.5976799	355.2250355	1258.947578	1020.338191	1542.468798	-0.01051325999	0.2363737305	0.1037240689	0.006751903159	0.02016553388	0.01722616166	1	-0.001409651503	0.4397263033	0.3371337573	23	1
5	220.6124366	572.6170423	2215.667602	13068.6827	4144.102046	476.5327162	2072.487617	5910.5	2820.924051	496.3980176	2980.304811	872.8733428	186.2837605	273.85315	1270.610688	2471.027492	0.1648053209	0.3177453246	0.03657145219	0.0122273067	0.01835205208	0.0130678433	1	0.1337595369	0.6063588581	0.1510194808	67	1
5	225.3178679	563.8295171	1782.306298	10482.13442	3347.751685	366.9221767	2412.671157	4808	3356.526316	497.3153042	2732.116955	882.8058415	173.0971387	291.1387427	1205.270656	1999.973076	0.1724219262	0.3217300202	0.03681165653	0.01367166758	0.02247722903	0.01435115483	1	0.1398189203	0.6144508504	0.153395339	67	1
5	229.3734151	743.0789853	1295.447469	8616.767514	3422.962672	-106.3351106	1404.907507	4079	7206.242105	307.7333724	1892.086348	750.0775074	120.6389089	165.6494282	871.8721443	3757.722949	0.1554815922	0.3996322705	-0.01325164646	0.01570796977	0.02111706345	0.01447923483	1	0.1243368586	0.7760769925	-0.01400800565	68	1
5	235.4246223	55.16669418	784.5047467	11545.75606	2749.261409	-51.81228205	1218.354693	4976	16270.97917	162.7102041	1765.430814	408.0783788	83.58339567	200.9469636	713.2081583	5934.05427	0.06552292155	0.2393786163	-0.004723988428	0.009350185163	0.01805702959	0.007731844711	1	0.05230701101	0.447386855	-0.006834384002	45	1
5	238.4395669	505.1546317	1867.213284	10927.14467	4582.949981	-51.21928416	2505.665281	5387	9245.278351	519.1457459	3275.087183	1420.327381	154.3952029	471.5323506	1601.202072	8944.219032	0.168085048	0.4142138765	-0.004892883648	0.01416319805	0.03033884084	0.01508691088	1	0.1349029728	0.8057182923	0.01644431962	68	1
5	247.0884013	719.9866927	1491.549915	9665.608184	2876.636621	335.8245309	1649.106495	4369	3617.641975	313.2099125	1979.314824	586.0175761	127.8985398	181.3358527	869.1992658	2608.050452	0.1570447784	0.296410557	0.03627810289	0.0126666315	0.02180946194	0.01322817684	1	0.1274118292	0.5625772715	0.1480740417	67	1
5	255.6312247	728.6229206	1590.856622	10110.53439	3016.448442	377.7914587	1387.685596	4556	6826.014085	330.9021682	2186.917164	629.2806876	131.24626	220.1584192	938.5087336	4070.341339	0.1551219592	0.3046916672	0.03881071458	0.01251605991	0.01895096178	0.01246675452	1	0.1261240238	0.5795806245	0.1562537634	67	1
5	258.7779905	510.6918945	2809.228992	16813.28758	7179.611592	-132.5370338	2208.777383	8193	16998.13978	417.8929381	2374.002741	1153.280921	172.3778193	585.0160186	1226.353028	4959.860308	0.1685048381	0.4302126641	-0.007983803545	0.01022705286	0.02022774104	0.01092801957	1	0.1352136335	0.8386961763	0.006632474176	68	1
5	266.6035771	722.6055102	1672.405809	10961.53666	3365.433474	414.6364533	1433.891597	4973.5	7639.121951	400.8347807	2386.51159	678.2922025	256.1397933	960.2711565	1027.786418	3605.989152	0.1540730323	0.305078777	0.03937375487	0.01639742649	0.02105888387	0.03246935755	1	0.1253332866	0.5803778889	0.1579194986	67	1
5	268.7437857	671.2907324	2048.356628	12786.24594	3996.111937	443.9114509	1699.738961	5770	3420.317073	443.020955	2812.886963	828.4279689	175.5573412	196.1698575	1229.423328	2044.091062	0.1593550077	0.3065954841	0.03599922914	0.01228174107	0.01896014954	0.01223498998	1	0.129318248	0.583505853	0.1478194415	67	1
5	269.7111655	634.9447125	2550.054051	15826.40412	5240.790963	663.5383324	1598.204794	7255	8849.388235	387.1715983	2233.149687	802.6308887	176.5433498	224.3325837	1041.859985	3680.682009	0.1623327779	0.3316764208	0.04173016377	0.01021466121	0.01690558395	0.009506824048	1	0.1322460361	0.6349326578	0.1679028161	67	1
5	272.2690563	658.4270721	2753.109179	17306.59168	5658.524058	617.0356364	1603.558911	7954	10167.29231	569.7526076	3163.060111	1054.972413	219.9095853	271.6596007	1460.368082	3314.43416	0.1619878088	0.329501294	0.03515840175	0.009832552579	0.01522346768	0.01096114262	1	0.1315724589	0.6306125273	0.1460360009	67	1
5	279.4863467	522.4478895	16494.37351	15554.17117	1115.161816	-804.6417043	1874.79608	6282.5	13935	2991.90425	2886.113911	248.2276127	418.7133774	199.2630767	1134.696538	7061.044811	1.04205994	0.07146809898	-0.05367769834	0.02918044209	0.01323885013	0.02744511968	1	0.8178590112	0.09027339083	0.01950023803	95	0.9999998961
5	279.6777337	629.8114594	3505.254204	20900.99409	6842.007568	806.9496068	2426.206	9701	6628.197674	1031.831958	5514.38241	1858.06783	268.3825856	369.2794246	2494.548288	4023.322147	0.1669361385	0.319969304	0.03733529495	0.01159975761	0.01866698209	0.01279002106	0	NaN	NaN	NaN	NaN	NaN
5	281.8456506	650.8045121	1841.832741	11009.94008	4642.769033	-88.01112641	2361.662286	5405	8351.818182	371.8739572	2045.536841	840.2599173	152.6168925	284.6756204	944.1125048	2876.716416	0.1677816213	0.418038121	-0.00813891027	0.01365956446	0.02828627776	0.01376997319	1	0.1345138573	0.8136636412	0.005720539664	68	1
5	287.0663775	661.1822803	2407.687166	14651.77938	6293.87888	-171.9846525	1925.09959	7173	12134.75385	410.5962057	2303.090038	972.3050101	154.2478727	215.6251388	1103.384091	5269.631955	0.1652456368	0.4314803834	-0.01160913305	0.009509453853	0.01884092264	0.01073264532	1	0.1324465109	0.8414296385	-0.005981555429	68	1
5	292.0750708	525.6231148	13856.84597	13176.12695	909.3732225	-881.9364242	1866.883142	5175	5398.283582	3847.856612	3655.923881	238.228571	480.7567331	772.0045183	1386.803813	5033.94972	1.038710739	0.07071546436	-0.07125836744	0.04526275705	0.02017837626	0.04303999586	1	0.8141939338	0.08917034579	-0.03936764776	95	0.9999999258
5	294.3124313	648.4625778	2394.604272	14413.95219	6180.727905	-140.2756134	2010.013997	6985	10667.85	409.6929426	2369.672516	1003.194413	154.1308912	229.09401	1129.557137	2634.443934	0.1679250295	0.4366031484	-0.01035836331	0.009699409534	0.02135063569	0.01082451192	1	0.1346823751	0.8519045408	-0.0012069327	68	1
5	298.2503841	513.7529285	2832.49716	14891.47138	4827.143571	-170.0970628	2417.394525	6572	5378.939024	708.3474175	3212.4266	1157.344132	184.9861686	317.6201113	1498.852251	3229.975669	0.1822536118	0.3284321671	-0.01196534515	0.04486327104	0.02525317309	0.0144579996	1	0.1448174109	0.6292232194	-0.005988298475	66	1
5	300.7592135	658.9939923	1661.227583	9681.625316	4077.732776	-126.6054904	1977.255257	4739	3574.957746	437.0855014	2581.870571	1071.045254	123.5967377	291.4550985	1216.734649	4962.8085	0.1673162628	0.4249482264	-0.01358041251	0.01339971593	0.02553126404	0.01334856574	1	0.1339006417	0.8280094916	-0.01223733012	68	1
5	324.9533539	13.4171964	-112.294054	9830.494658	214.0281617	2075.899372	1454.845027	3586.5	1490.698925	53.58290945	1392.126498	127.5918459	322.2414565	274.5026961	491.8614352	667.021116	-0.0106994054	0.02190418851	0.2102906182	0.00556902366	0.01413727208	0.01639625231	1	0.002482869192	-0.003912472713	0.6853269572	5	1
5	362.2703155	87.54899571	2225.239283	13253.98559	141.1776161	474.0330499	2327.583865	4694	4955.819149	524.915731	2917.339727	148.0798861	185.9445367	280.9927455	1022.329392	3210.331537	0.1697712371	0.01070804439	0.03911578728	0.01114886838	0.01307991146	0.01359334467	1	0.134783135	-0.02540367694	0.1539514569	53	1
5	368.3016319	57.48271931	777.5731755	11263.22532	2626.528034	-72.04443726	1567.377638	4810	6679.052632	182.0661236	2281.518243	539.5493702	99.64896982	238.6101199	952.4483929	4169.35031	0.0692729442	0.2330010093	-0.00623654635	0.01091746768	0.02145474584	0.009536817859	1	0.05511348053	0.4342521566	-0.01123844709	45	1
5	377.7410898	551.415058	2953.885112	17213.4144	7492.031405	-128.7533311	2316.832636	8578	7647.574468	550.0745635	3120.972436	1405.295839	183.0092531	230.4433331	1537.461208	3288.187452	0.1701342768	0.4411620514	-0.0086095898	0.009876837377	0.02064427805	0.01118531096	1	0.1365707238	0.8612142574	0.005111865081	68	1
5	418.9744785	88.46743831	4281.755981	14560.84282	3191.245564	-230.5494671	1750.723915	6135.5	6319.518519	749.6745522	2337.204676	526.1208562	148.85941	197.6778829	961.0685175	2991.219401	0.2996108271	0.2229996258	-0.01582925911	0.01678912975	0.01793583066	0.01000653224	1	0.2360919259	0.4108760532	0.002064880339	78	1
5	432.2665748	85.52035435	3338.092964	11228.00798	2449.539165	-223.3991972	2260.307943	4830.5	2686.349398	785.4396262	2546.942702	578.3075628	194.006373	363.6513114	1088.65981	2070.489929	0.3036362312	0.218245821	-0.02030330007	0.01958638064	0.02117142178	0.01853414917	1	0.2389603688	0.4011458523	-0.01205368401	78	1
5	432.6667686	564.6115882	16273.38462	15697.02166	1051.147386	-820.4750682	1529.434115	6123	12571.55208	3594.393026	3473.277636	285.0994383	533.0282151	184.6102641	1380.162781	6440.937838	1.038830981	0.07079870423	-0.05160332863	0.03102816173	0.01242212558	0.03541157659	1	0.8154261534	0.08889128734	0.02571795358	95	0.999999737
5	451.2639396	371.3344656	3250.398583	18495.76617	346.8002057	890.309245	2568.574226	6786.5	12784.5	642.6490256	3338.498005	209.7118727	270.4415979	453.7521236	1254.800497	6377.674379	0.1770431483	0.01895671598	0.04739248045	0.01052087198	0.01076037312	0.01273537846	1	0.1410776416	-0.008718755134	0.1829509825	53	0.9999999999
5	459.932976	363.2914743	4645.699353	25712.40713	222.6435059	1201.650351	4144.180568	9459	7761.682927	1490.813644	7733.067915	263.0861733	424.8050013	774.0571931	2651.163572	5825.204181	0.1793360167	0.008435397208	0.04301450853	0.00912430754	0.0115162168	0.0156484809	0	NaN	NaN	NaN	NaN	NaN
5	466.5173818	38.33794423	2037.670907	12581.58549	194.8886028	438.9681131	1751.115191	4556	2235.542553	356.1886783	2267.426939	128.6641419	169.3120876	202.0409806	799.5602648	1202.28804	0.16080978	0.01664523332	0.03629903691	0.01255099213	0.0116045546	0.01212514229	1	0.1276124985	-0.01300783983	0.1429916158	53	1
5	532.1753475	321.7742895	3213.33869	18531.0303	401.6800256	858.4265782	2131.114305	6778	13847.4	582.4526803	3163.34442	198.8515503	237.0121619	160.2915817	1190.841282	5323.545252	0.1733408188	0.02295171148	0.0461913697	0.008181006081	0.01026294564	0.01175405031	1	0.1381282731	-0.0004242550492	0.1783317177	53	0.999999996
5	534.6813802	622.5265597	12024.90309	11816.81041	778.0717518	-778.3839084	1473.709147	4634	9230.715789	3112.852057	3148.571473	199.144539	432.5120001	171.0854147	1194.29821	5463.021128	1.007031762	0.06703004399	-0.06118514273	0.02976900329	0.01424996095	0.03654265094	1	0.7897595986	0.08177407496	-0.01232750638	95	0.9999531565
5	541.2527658	705.3965604	9576.258036	9537.4086	651.9533642	-726.0256705	1434.29888	3742.5	9525.319149	2042.72651	1979.024622	139.9296966	300.139035	162.5163308	747.9877728	4432.527246	1.020201777	0.07255503362	-0.08103400172	0.03264743512	0.01570574438	0.03375461752	1	0.7990516742	0.09342058744	-0.07532471924	95	0.9999998857
5	553.4638156	272.7067544	-89.57745698	15921.64679	7259.948191	70.38991923	1714.087534	7843.5	26421.04211	102.5121533	2361.293635	1158.732859	103.5429427	210.2640304	1223.132997	6202.153876	-0.005791615976	0.4495746923	0.005031033509	0.006535388027	0.01906298588	0.006625896591	1	-0.001282981063	0.8805161254	0.01586732258	28	0.999999986
5	554.4915523	723.227055	7889.38113	7661.74101	530.6105761	-687.7879118	1503.452541	3123	8311.731183	1752.426946	1760.287266	136.6592249	295.5667971	138.837026	668.1919731	4526.560754	1.01407687	0.06989332152	-0.08238983581	0.04192266082	0.01757740307	0.04254915117	1	0.7941171484	0.08805615713	-0.08107241275	95	0.999999726
5	570.3703554	167.4479362	2095.9562	12518.54937	230.1635147	538.5583982	1966.80003	4579	7199.12766	508.7161016	2849.483735	147.9042651	183.8188017	234.9474997	990.0333276	4841.554765	0.1673132315	0.0172237209	0.04256727118	0.01185323776	0.0145846542	0.01369608134	1	0.1331089691	-0.01204614753	0.1650303857	53	1
5	571.2282067	767.2798143	1113.710112	6985.71138	2147.158863	182.4823915	1273.299455	3184	3793.478723	229.4519772	1363.610498	385.2609593	118.4377131	128.2449348	589.0167633	1349.51667	0.1623187597	0.3111054423	0.02523158001	0.01288160477	0.02135907227	0.01633454194	1	0.131077295	0.5929907362	0.1128548287	67	1
5	628.1819687	452.7745389	-5.260173763	13578.55055	5909.429665	-31.54439898	1411.624355	6652	13382.62105	80.97434062	2284.684055	892.5519102	92.32080247	185.1592231	1050.684127	6390.83256	-0.000476121269	0.4322020835	-0.002315671379	0.006058400718	0.02419143963	0.007279485338	1	0.002311728155	0.8448750959	-0.007772266062	28	1
5	714.634341	341.326891	3326.024155	10970.6228	2645.494029	-225.0501784	1478.253783	4705.5	3996.536842	715.3809989	2247.604102	518.8216945	161.168328	206.0969617	939.4206382	2503.176488	0.3014157504	0.2390457785	-0.0195154203	0.01548428398	0.01956175255	0.01597127798	1	0.237460877	0.4439468044	-0.009444066773	78	1
5	735.3083411	116.292255	1050.060011	6738.120312	2622.326668	-104.5451449	874.778021	3194	6195.580645	219.4603291	1255.374087	473.7118192	83.52393494	118.2203577	571.5071631	3251.644455	0.1551710112	0.3923538893	-0.01590325404	0.01529248104	0.0277884186	0.01365011026	1	0.1238665689	0.7611684619	-0.0229994152	68	1
6	8.225390119	352.4105288	2455.416784	8082.832718	1950.385674	-260.4515431	1228.264364	3533	3494.778947	548.6831217	1728.720264	405.5076212	128.0346624	258.233179	727.9472177	2147.422196	0.3030486375	0.2390276861	-0.03405320842	0.0175055507	0.02242083343	0.01715082165	1	0.2379076379	0.4442200713	-0.05724513426	78	1
6	28.63436031	127.4808533	1060.171442	6588.080444	2752.473639	-143.4674407	860.4844544	3203.5	6102.612903	233.0439649	1216.344382	493.2479158	84.03069974	131.2563581	571.0625258	3088.252426	0.1639387212	0.4131119777	-0.02303501876	0.01854212399	0.03409118314	0.01337433322	1	0.1305733991	0.8039200086	-0.04444608627	68	1
6	98.57686588	570.7235305	-59.99934208	10878.05321	4676.017976	35.36626224	1310.355942	5291	21374.55789	79.1461143	2036.676902	840.2895751	78.97922686	181.9553365	954.1027929	6950.324546	-0.006134598476	0.4303805044	0.003484111131	0.007830266665	0.02185834873	0.007773473907	1	-0.001832896558	0.8410695153	0.01027523077	28	0.9999999966
6	112.5005798	527.5829039	-9.290136068	10101.2412	4452.44991	12.3165387	1670.642377	5007	7377.728571	76.68115003	2064.107772	893.2225818	89.7188777	189.3962301	974.9218168	2728.474474	-0.000858284055	0.437808991	0.001301342907	0.007888727061	0.02371929247	0.01000495046	1	0.00227503705	0.8563321018	0.004243399505	28	0.9999999999
6	113.3049886	540.5129475	-19.83745735	10894.36337	4838.339222	9.339387001	1724.030906	5383	9111.169014	80.74552267	2023.542065	890.4464055	86.17649657	211.6326671	952.3820108	3880.962509	-0.002292924147	0.4529403548	0.0007808331043	0.007806664047	0.02503488852	0.008458046642	1	0.001263443893	0.887491148	0.002557171725	28	1
6	114.787752	416.6722789	5779.538075	11926.98349	782.6115572	995.5247289	1639.179084	4653	7129.577465	1293.284692	2708.29279	206.1328055	274.5375968	194.8006293	1003.229937	4737.444223	0.4864459487	0.06577742155	0.08095348301	0.01917590577	0.01571732236	0.02462654224	1	0.3874603708	0.08277806352	0.3558323329	84	1
6	116.3094107	467.3782048	-84.85534022	13200.94367	5797.983742	47.20657202	1434.225099	6427.5	23778.85263	79.60496407	2468.092115	1002.129089	87.74322988	199.1054589	1139.779128	8883.089878	-0.006776877748	0.4408886279	0.004396141973	0.006779553522	0.02408019677	0.006935630517	1	-0.002182603476	0.8626745036	0.01338921706	28	0.999999995
6	123.5555158	406.7499567	7033.528168	14871.48222	951.4126123	1155.293427	1760.912382	5760.5	11327.26471	1340.790477	2819.999161	224.1811813	348.4550373	308.2001351	1056.304983	2498.376205	0.4772759659	0.06396668888	0.0756328352	0.02109658827	0.01245099234	0.02157037809	1	0.3799038134	0.07929471778	0.3363801862	84	1
6	124.7520172	532.8208815	-18.21559185	10105.89041	4571.678948	22.19006206	1898.5454	4988	6953.304348	67.70127771	2072.386922	931.703707	87.10223051	182.0182085	987.5049805	4668.624083	-0.001791632736	0.4552429098	0.002592104362	0.006860719869	0.02284447508	0.009031075931	1	0.001786267982	0.8921800568	0.008699673069	28	0.9999999999
6	126.29448	419.2738367	5271.286482	10612.03492	664.3687354	709.7170474	1923.46094	4122	3724.216216	1414.649087	2846.90383	241.7412967	375.9320497	1424.582382	1056.102943	3604.599669	0.4873633241	0.06325981327	0.0706149465	0.02349807152	0.0225921144	0.03160948043	1	0.387561002	0.07782282102	0.3217379713	84	1
6	135.9498041	362.3223363	-19.82862383	12678.65961	5753.223109	66.18223822	2123.049382	6170.5	9554.317647	85.89227368	2220.861994	965.2967586	114.1758391	417.4486455	1041.905963	5626.674972	-0.001650835465	0.4661231332	0.005382225807	0.007476813575	0.02471599222	0.009792151631	1	0.002166340053	0.9144973873	0.01819206327	28	0.999999983
6	144.5312185	115.7584123	6584.710606	9908.626171	1106.856937	-459.7341236	1277.388676	4039	13396.51613	1349.38983	2065.154673	237.4036339	249.8964657	141.9694894	802.4785401	5300.428909	0.6722001365	0.1183020473	-0.04744256525	0.02780543977	0.01745896105	0.02723984159	1	0.5270314777	0.1913277774	-0.03156070841	92	0.9999954774
6	149.8250154	360.5700203	-90.10836454	14201.12126	6495.776916	86.70547066	1519.11729	7000	24928.25581	103.0400769	2764.63754	1228.948741	102.7567213	239.1231076	1340.513059	8610.509989	-0.00624440908	0.4574735354	0.006311384294	0.0076982327	0.0236546848	0.007773630475	1	-0.001487800181	0.8967423899	0.02018277527	28	0.9999999244
6	158.2953515	124.3223643	8368.063521	12005.70544	1299.592351	-483.7879444	1589.384625	4896	8856.48913	1218.408126	1876.793466	244.8954501	249.5428574	190.1956333	751.9573776	4121.903757	0.6981437621	0.1101697118	-0.04061915081	0.02850511433	0.01431105945	0.02185946168	1	0.5478033069	0.1741019269	-0.004047225023	92	0.9999406647
6	211.2998989	647.7815505	-49.19902276	11935.31787	5490.349072	-0.1642754127	1762.072142	5934	21188.44086	83.03368406	1816.398101	750.2229155	95.59447223	217.3344888	856.8935459	5620.810412	-0.004403222456	0.4592690978	-1.385530997e-05	0.007367067691	0.0240986423	0.00811394032	1	-0.0003839299176	0.9005564973	-0.0003547745449	28	1
6	216.4422782	527.597374	-94.29158841	16288.43751	7483.893322	53.56255399	1573.301596	8056	24195.32258	90.66028473	2471.671786	1165.995708	96.85259794	207.7032388	1236.538954	7398.235352	-0.005691875307	0.4621179429	0.00328714997	0.00584290846	0.02265735519	0.006268006009	1	-0.001181006658	0.9063586973	0.0103786392	28	1
6	234.6695016	701.4638752	-6.589857189	9146.795169	3692.638162	8.703643006	1756.26372	4331	4926.45122	66.03012341	2158.04988	902.549187	83.00582327	302.203376	1020.039973	3954.939903	-0.0006293053372	0.4073546081	0.0009479388188	0.008009997139	0.02411196391	0.009448030254	1	0.002133690859	0.7936861887	0.002477250365	28	0.9999999926
6	243.7785536	469.6846492	-78.73380159	14953.04092	6915.444317	67.11459642	1828.296577	7428	19374.65957	98.39462538	2707.932821	1290.655901	106.9626035	313.2070609	1334.983318	7794.138986	-0.005646337045	0.4642309053	0.004349794727	0.006851346711	0.02233597386	0.008006742903	1	-0.001062732328	0.9106806417	0.01394955023	28	0.9999999997
6	245.2826554	626.5099092	-68.26290878	15276.17013	6636.830449	43.82336111	1629.982464	7400	16209	96.71338039	2639.201146	1159.179571	101.9985646	204.8643741	1292.711109	6466.388648	-0.004638361705	0.4427632061	0.00291050057	0.006622772716	0.02029158831	0.0068559576	1	-0.0005636365012	0.8665367765	0.00893133576	28	0.9999999996
6	247.6398045	696.7747537	-45.11532178	11891.18072	5094.838917	5.928475267	1594.011465	5777	17801.24691	78.72828679	1997.573764	838.9942533	86.25983563	188.8147038	924.4710797	7577.54525	-0.003726369105	0.4307829037	0.0004404557267	0.007110882305	0.02120086169	0.00775487043	1	-0.0001059155717	0.8419352439	0.0006821635784	28	1
6	274.6608204	775.4730816	-13.88553338	8195.829616	3617.301628	-16.15028137	1224.618735	4039.5	22156.09574	66.64471442	1458.131071	603.7788331	69.62734964	172.7725649	677.1294905	8111.922533	-0.001855175825	0.4347240924	-0.001962754202	0.008378428252	0.02507437126	0.008788532015	1	0.00126965283	0.8500734162	-0.006821978841	28	1
6	278.1525351	484.4463474	-113.9977866	17485.29332	1959.288201	906.6856992	2048.371255	6754.5	6507.061728	65.40607613	3176.753493	419.6517154	179.8426336	212.2026144	1254.443841	3091.787575	-0.006450927188	0.1126561427	0.05197055375	0.004187086706	0.01324850343	0.006405762585	1	-0.00242372164	0.1863418429	0.1640172035	13	1
6	288.7091173	478.0843429	-32.64058283	11101.59089	1147.050014	470.775382	2266.053573	4294	2544.898734	63.56643055	3797.179175	341.6166623	202.4507077	641.745948	1401.822353	2549.671128	-0.003210345259	0.09937335229	0.04358093647	0.006514183863	0.01996539258	0.01361284481	1	-0.0004850002876	0.1591654336	0.1366038255	13	1
6	310.69751	65.63930571	-15.82188068	11909.90095	210.8095239	208.4021348	1712.964799	4233.5	5557.776596	40.37437653	2437.981939	148.0619077	83.08285641	235.1419838	866.0898023	2615.311754	-0.001175514141	0.0179384053	0.01828831002	0.003869828956	0.01390886677	0.006862352946	1	-0.001149153366	-0.007812385354	0.05156754557	2	0.9999999329
6	314.7750925	307.4335328	-119.8153538	18153.16563	2063.259373	941.8983769	2236.365943	7108	6502.941176	61.01602408	3514.615865	456.8163263	198.0970774	282.7602805	1411.834945	2820.954961	-0.006800954271	0.1137167363	0.05323684893	0.003533096003	0.01225554441	0.006614901169	1	-0.002616010152	0.188499384	0.1681623186	13	1
6	317.4323697	796.0776179	45.52389342	6601.700034	2765.719522	-50.23034766	1677.177139	3182	8437.863014	73.26245415	1177.409462	497.0977978	91.51613191	254.3335064	560.2750347	2969.877903	0.008141006228	0.4279213835	-0.007474874164	0.01193463096	0.03111383518	0.01631221622	1	0.008766022016	0.8360736055	-0.02324644207	28	1
6	320.4546636	295.3164158	-81.17493865	18258.42407	1923.376725	882.3124125	2160.03147	6985	5628.61194	76.54960609	3178.226454	462.9074144	205.8280771	447.8688007	1293.853112	2458.079226	-0.004359215539	0.1075144623	0.05024856059	0.004214204878	0.01273807686	0.006875953144	1	-0.0009247840132	0.1757762271	0.1586200184	13	1
6	326.8455155	305.8178982	-79.48907739	14160.98802	1414.491558	624.0722975	2500.774611	5472.5	3099.928571	71.32600335	3422.437435	372.5572855	207.3891279	457.7911799	1283.241418	3177.544282	-0.005431576121	0.1017751092	0.04491721546	0.005836675374	0.01763639941	0.0110733133	1	-0.002135497038	0.1641049629	0.1406411025	13	1
6	332.1550085	696.355377	-7.923889855	10365.56496	4619.03176	30.63129891	2017.127475	5092.5	7054.382979	70.86769375	2516.716192	1051.506251	92.88760686	298.6906309	1189.907964	4824.432052	-0.0009651007164	0.4332862397	0.002902257581	0.008240556025	0.02308796782	0.01056184767	1	0.002238611125	0.8469927165	0.009426355735	28	0.9999999875
6	332.9429501	444.9494058	3154.176082	18248.53772	1914.962725	741.6576303	2571.23822	7163	1504.890411	626.7922015	3513.008656	475.9098883	243.8884427	312.6904534	1400.646031	1337.301466	0.1726383331	0.1025149016	0.04201587539	0.009714357645	0.0142058369	0.01260607365	1	0.1381204793	0.163358258	0.1660478796	59	1
6	336.3048998	323.9554907	-21.98022887	15533.12862	228.6601241	285.9538973	2527.55272	5562	6524.311688	51.27521247	3612.078271	184.6485197	108.6734031	291.1112183	1286.035179	4723.770712	-0.001599014126	0.01418943808	0.02101168892	0.003803239168	0.01386391703	0.0069105956	1	-0.001362731069	-0.01558140978	0.06042003438	2	1
6	337.3050506	431.567373	3564.011983	20537.09802	2327.75107	958.1818259	2237.648335	8040.5	8405.407895	652.3578995	3717.370456	443.4103267	247.2294068	242.6552937	1446.748128	1866.203756	0.1730913164	0.1111606631	0.04604887041	0.0100490138	0.01246213797	0.009611577685	0	NaN	NaN	NaN	NaN	NaN
6	340.6112991	581.4546588	-104.2153758	17052.98936	7719.389137	44.80242729	1896.864227	8348	25246.31081	97.27555389	2419.404454	1123.523805	110.4101146	204.9223408	1212.943803	6801.393429	-0.005973962492	0.4628162235	0.002727171888	0.006227630584	0.0209981861	0.007036876698	1	-0.001428914721	0.9078116881	0.008484322076	28	1
6	341.8492472	39.01839652	1891.465921	11552.71987	1225.468979	408.01803	1645.465192	4472	2740.4	321.1238823	1987.760952	240.902522	172.3527245	224.2642613	746.1660368	1503.409716	0.1648454494	0.1101338493	0.03524426166	0.0119983039	0.01741952723	0.01368070712	1	0.1316592699	0.1792887885	0.142262099	59	1
6	344.3501295	441.4276229	2027.102662	12117.46891	1217.920765	480.7440579	2520.572899	4739.5	2154.791667	555.6227545	3422.101031	335.8183931	204.0820238	456.984181	1285.569453	3172.60614	0.1676499361	0.09882490521	0.04017619023	0.01346605078	0.01521936402	0.01197053748	1	0.1340439858	0.1558745781	0.1589002849	59	1
6	344.9190248	330.7777063	-5.593970565	13131.20247	198.0500923	271.3397417	2554.432058	4753	4533.616438	55.05702161	3501.503692	161.8556818	108.808057	364.254994	1219.231448	5126.688304	-0.0003883264683	0.01518340923	0.02107917358	0.005069488106	0.01381572245	0.007677365731	1	-0.0003943055968	-0.01355402024	0.06090227651	2	1
6	344.9628133	463.6983128	3872.619458	8102.873904	445.0618971	640.110875	2384.699885	3188.5	1500.578947	2019.752603	4169.815292	229.9349236	355.7658106	520.6446139	1561.847723	1924.127631	0.4769585907	0.05329700457	0.08161732845	0.03121637437	0.03585291316	0.04834050331	1	0.3798939897	0.05721250105	0.3559024132	84	0.9999956274
6	346.72701	318.9393262	-107.2705595	23856.71732	606.653533	517.4978053	2350.241491	8806	11710.62667	67.90504272	2822.661396	205.0967554	106.8681862	388.3705073	1003.827039	2182.773272	-0.004349811679	0.02511958406	0.02162223927	0.003006074678	0.009122474719	0.003967679312	0	NaN	NaN	NaN	NaN	NaN
6	349.3622319	591.5761526	1.967751586	10556.2695	4569.117565	25.85392458	2339.484335	5160.5	4331.898551	86.64718522	3381.629659	1417.907655	102.7193659	298.7981519	1590.570473	6038.396895	0.0001886197445	0.4390504274	0.002733814493	0.009228374397	0.02438254265	0.01072408948	1	0.003195693236	0.8588395635	0.009216914023	28	0.999999995
6	355.1994895	581.2795965	-6.336311602	14178.85423	6270.200507	49.13998646	2399.039207	6947	11963.17188	88.80032884	2732.231182	1199.882197	117.3283302	320.9920068	1289.803527	4888.355998	-0.0004741522171	0.4417845785	0.003898593907	0.007003531052	0.02249655968	0.009143543455	1	0.002767487201	0.8644463774	0.01299978345	28	0.9999999569
6	367.8148159	578.9143648	-2.406928022	11469.1327	5150.596307	-1.876248461	2458.51293	5702	7370.62963	76.62125065	3139.455286	1311.758129	121.9576599	486.1635979	1475.474948	5813.960921	-0.000396781416	0.4452451132	-0.0002153243979	0.00702700458	0.0288865616	0.01205414879	1	0.002624860833	0.8716583209	-0.0005296317984	28	1
6	383.5485951	630.6856183	-0.5270756375	11346.10482	5059.463915	40.71910587	2533.17658	5616	7115.329787	84.74563949	2618.741973	1151.66524	96.22224862	392.9499189	1250.103449	3590.420245	-4.812549101e-05	0.4434299951	0.003631537816	0.007760909139	0.02242624424	0.008752225667	1	0.003104274374	0.8678318514	0.01223417551	28	0.9999999802
6	386.1862525	432.3199499	-10.08536706	10772.97403	4736.537766	28.50054274	2328.063137	5325	5530.208333	90.06628768	3487.683665	1552.075929	101.5408311	343.563488	1681.587637	6112.032393	-0.0007792925231	0.4497386753	0.002969537575	0.01109299095	0.03527450127	0.01165317111	1	0.002551884159	0.8808348149	0.01003205016	28	0.999999999
6	388.8061687	116.541085	4349.950163	13812.75145	2135.212365	924.140917	2594.601503	5665	6673.8	1376.48358	4186.989748	792.6614644	262.3009557	829.444166	1799.60762	5560.402548	0.3161975562	0.1648775643	0.0664815963	0.01922009178	0.02704527954	0.02285604024	1	0.2533557183	0.2892102866	0.2765580329	77	0.9999999999
6	395.0476286	124.3018605	3955.721528	12674.04461	2063.730959	756.7990957	2038.717458	5206	4899.828947	745.8593606	2459.465963	413.9352211	259.9546617	263.5744315	987.7450616	4325.452085	0.3103336626	0.1674404405	0.05836950812	0.01588609435	0.01862197254	0.01811675119	1	0.2482880423	0.2947447399	0.2486077581	77	1
6	397.3690844	111.1683118	3872.845645	12782.67694	2138.491565	776.51278	1651.513271	5261	13045.47297	896.1306126	2815.390579	463.9774692	269.1282609	242.043558	1131.293254	5310.456478	0.3037607535	0.1680101025	0.06076085541	0.01854941693	0.0180327971	0.02183593225	1	0.2432489191	0.2959482424	0.2552436308	77	1
6	445.8365469	259.6235082	-111.0662053	19009.69073	504.455105	391.991869	1880.937647	6977.5	20039.49462	51.8721849	3133.554933	189.2528252	107.692995	266.6582083	1160.100284	7845.870704	-0.005953219856	0.02696337186	0.02057833576	0.003043452545	0.009328703963	0.005398273049	1	-0.004694834322	0.01076420575	0.0583988951	2	0.999999994
6	480.2968271	561.4523708	-121.309892	19022.99531	4817.533548	1075.961058	2175.012058	8302	13977.56522	106.0417851	5028.376765	1180.415104	275.480077	279.0718888	2090.955898	8313.016387	-0.006224624409	0.2556503469	0.05586633386	0.005626617427	0.01426341662	0.006707766168	1	-0.0006044807947	0.4804186563	0.1799684559	22	1
6	481.1960168	555.4718784	-113.7835244	19162.0029	4707.58859	991.8158607	1792.393444	8230	10991.9878	82.99543683	4363.56519	1087.109696	259.5720636	348.6180587	1848.50603	3989.165139	-0.00592768957	0.2454842655	0.05219094108	0.004475082654	0.01546130748	0.007282918894	1	-0.0006835033642	0.459584935	0.1676467896	22	1
6	492.6018973	565.6708834	-124.4595907	16977.85849	4253.832233	864.1878841	1667.082251	7293	13029.05	82.44991343	2806.767903	734.2400626	161.5251079	182.9649354	1240.112339	3402.817135	-0.007318883787	0.2547895532	0.05193387643	0.004927501616	0.01435693759	0.007124506616	1	-0.001703276165	0.478751951	0.1667184383	22	1
6	506.4541291	108.3200977	-70.80896678	14127.3338	1519.85669	699.9840914	1677.864149	5490	6376.914894	75.89241861	2163.441459	240.8699005	161.9209552	474.5408978	805.365777	2168.196692	-0.005180247745	0.1087697367	0.05085562779	0.005209429511	0.01511022796	0.00947015033	1	-0.001524675632	0.1783554927	0.1604945567	13	1
6	513.6962768	613.2795406	2473.969567	15049.16518	1485.239681	609.4542534	2339.375718	5848	2015.893617	485.9714518	2837.601359	294.9108152	183.5545684	202.5094379	1070.069571	878.2084582	0.1675697033	0.1025710412	0.0406263216	0.01014868201	0.01287884691	0.01255448373	1	0.1340438312	0.163571932	0.1604533894	59	1
6	516.2909087	95.46391181	-55.03333745	12811.2871	1313.344314	603.645454	1450.232461	4904.5	6507.936842	56.74756987	2479.351959	256.7133053	136.0424587	175.5410527	920.2323614	1881.749417	-0.004855226915	0.102822555	0.04977694401	0.004549777748	0.01491377915	0.007214539561	1	-0.001389629577	0.1661412718	0.1568626329	13	1
6	570.6039089	738.6108755	-27.1916414	8104.929947	3406.966421	-23.39437762	1232.938025	3912.5	16290.83158	75.35502014	1435.999397	569.6808697	69.48084829	135.874653	664.5893378	8548.008639	-0.003307411545	0.4272623176	-0.003106240796	0.0094169845	0.02332780316	0.00871741569	1	-1.549117795e-05	0.834768146	-0.01104957562	28	1
7	5.075563346	732.318114	19.43029949	5828.868538	201.141455	35.13304494	756.6749577	2124.5	12539.80282	27.16228303	876.4794209	84.32501716	51.1224427	97.24444525	294.4303123	4486.939016	0.003680791463	0.03437515408	0.00614989004	0.004700176238	0.0177955059	0.0088727247	1	0.002141058011	0.02621485797	0.01268863895	1	0.9997119011
7	278.4661575	51.50731432	2.564280838	13869.81387	265.3354636	32.61869306	1372.281387	4916	2973.192308	39.82273517	1927.616088	139.9217115	66.76237137	184.3181196	656.9205723	1120.181074	0.0002044042788	0.01825883584	0.002239432193	0.002996331278	0.01119784714	0.00508986479	1	-0.0009858997883	-0.00680489174	-0.001277970956	1	0.9999999999
7	284.3878556	39.16628518	31.64932088	8336.371233	129.7096618	-31.58669007	1630.46282	2998	2328.15625	45.16672605	3530.385359	134.7545362	71.53366591	499.1098632	1275.651635	1398.976817	0.004047200582	0.01519628609	-0.003577312457	0.005265391484	0.01468855125	0.008700775042	1	0.001677646601	-0.01302278214	-0.01984129413	1	1
7	293.4817983	48.51083486	-7.709659333	12223.50939	269.1984687	20.87651628	1410.058623	4448.5	3723.141026	41.62411804	1860.331497	141.2144048	70.3174676	253.4252627	661.2429532	1308.505758	-0.0006576008634	0.02156002478	0.001779119086	0.003597032685	0.01213636955	0.006254890021	1	-0.001659570529	8.149772485e-06	-0.002901539069	1	1
7	303.3271659	108.5330188	-45.76295373	15278.38287	381.7632387	69.03188721	1585.52973	5456	5212.752809	43.84083436	2646.858191	158.2146891	77.17504977	225.4687741	955.394225	1628.189159	-0.002837262809	0.02294879424	0.004726952003	0.00302282808	0.01138711791	0.005027614845	1	-0.003194125579	0.002826417256	0.006456985202	1	0.9999999994
7	304.0979597	133.7751805	-53.06249412	15341.65535	415.283058	68.17674445	1632.279345	5409	6829.691358	48.66070336	2549.489062	162.2651443	74.27353716	198.6691771	917.767866	1992.856377	-0.003546894823	0.02612374314	0.004614968654	0.003471436286	0.01202002857	0.004909553217	1	-0.003728750017	0.009369806566	0.006013711132	1	0.9999999998
7	311.5965708	147.8587338	-32.84293247	15081.73971	367.6700387	61.96115822	1866.674693	5411.5	4441.39726	46.8775811	2692.857419	139.9784598	78.11142301	229.6968909	972.0756201	2890.116144	-0.00235515159	0.02473803447	0.003872185225	0.003378342428	0.009759217634	0.005618146536	1	-0.002845674625	0.006520448175	0.003760044635	1	0.9999999998
7	313.6509075	118.8473234	-8.915464832	14484.33	218.5592354	37.55261115	2015.439703	5197	3842.134831	51.3720893	2552.069349	162.1051944	107.2266956	525.1842673	868.762966	2173.559252	-0.0006116080322	0.01597953481	0.002700471715	0.004305076897	0.01324438683	0.009481352456	1	-0.001625266297	-0.01149371243	3.975181572e-05	1	0.9999999999
7	315.8937576	134.8345653	-13.74582136	14308.22866	266.596869	28.42532196	1810.252547	5103	4687	46.66550915	2624.303938	151.1948291	85.8095276	191.9188631	903.2724697	2599.329648	-0.0007913046603	0.01896851574	0.002179126567	0.003327400953	0.01203276215	0.006199234145	1	-0.001767524793	-0.005330500571	-0.001658323829	1	1
7	322.7784372	144.6366742	-59.44119669	15639.4494	430.1447408	70.63509065	1615.916502	5660.5	5151.083333	47.23832424	2636.155657	152.0412321	80.25917073	229.16465	933.9831441	2108.08892	-0.003794537458	0.02673582545	0.004216582028	0.003456015332	0.01155394727	0.005562258708	1	-0.003941005982	0.010641329	0.0046592324	1	0.9999999999
7	533.4389764	65.24941759	-20.98523559	18394.63713	1874.817735	61.63971065	1814.466567	7164	3297.505376	64.26670205	693.167843	200.5054378	84.00005881	168.5816569	310.8121579	457.834948	-0.001174935731	0.1012956155	0.003455218893	0.003484990164	0.01017829864	0.004547566696	1	-0.001181281071	0.1640093072	0.004224023725	11	0.9999961662
8	16.38955667	338.6947984	-62.61252978	8636.713604	247.2102716	1950.047428	1439.811762	3194	2585.352941	59.3484549	1520.516022	126.6196335	335.2836549	165.8800276	547.4723496	1905.886306	-0.007320817411	0.02882326695	0.2219598671	0.006780645261	0.01612705233	0.01770789759	1	0.005890326257	0.01001079766	0.7247630641	5	0.999999936
8	21.24878266	122.3489563	8920.721572	9525.258033	309.1027406	-680.4475012	1124.328256	3664	13092.25806	2159.530784	2226.114381	136.1457443	373.9413644	191.2260878	834.3002967	8870.470043	0.9457192533	0.03391909338	-0.0736029169	0.04484584749	0.01497349753	0.04245689797	1	0.7403659836	0.01474541099	-0.06617827037	94	1
8	25.5074104	340.6208576	-83.73301398	9439.034684	237.675747	2010.00719	1673.251669	3434	2689.311688	75.94236937	1252.034698	109.8410995	334.1794211	427.5958186	447.0352002	2051.247991	-0.008981565086	0.02558906156	0.2142266418	0.009785712933	0.01287381161	0.02542463707	1	0.004101549223	0.003555691535	0.6987708002	5	1
8	27.24702826	326.0642943	1632.282542	10271.99317	4144.360365	-122.4193807	1284.216396	4933.5	12524.55056	370.8344428	1950.569826	743.3497194	121.8429331	284.3053119	891.1423668	9287.626749	0.159206439	0.4103267426	-0.0120866149	0.01678395024	0.02340431931	0.01196946401	1	0.1274473091	0.7980023009	-0.009194393151	68	1
8	28.81704229	367.8267807	1626.406798	9321.370541	2882.270753	-114.0270481	1559.232431	4188	2406.829787	312.6703886	1717.490133	567.2920142	105.1285751	181.039007	771.7276429	1602.458358	0.1709350004	0.3169812641	-0.01314969208	0.01471374958	0.02267767353	0.01184755096	1	0.135710318	0.6058417862	-0.01237413041	66	1
8	30.44530524	153.2452438	-37.32898808	7784.563753	204.3814866	1519.215683	1103.018521	2845	1845.967742	43.75147023	1263.985164	104.6506175	280.9603499	150.4991254	444.3457191	764.289816	-0.0051920163	0.0281075948	0.1977377839	0.005964243052	0.01530636008	0.01678643266	1	0.006161225462	0.009063587785	0.6449887435	5	0.9999999978
8	37.5538126	467.6223055	-130.4011366	11094.40022	265.1468786	2388.268866	1488.160228	3984	4540.870968	53.65559402	1730.797055	110.175246	365.9836112	249.5193692	605.3816269	1339.469024	-0.01229668806	0.02331075901	0.2117405497	0.004666539461	0.010533932	0.0151465143	1	0.001321105366	-0.001031023939	0.6898420983	5	1
8	38.73757309	385.4615298	1922.854348	11449.10128	3619.874563	-126.6662015	1332.038854	5176.5	8870.752688	347.132151	2009.76177	575.2848245	123.4744454	188.8534722	861.7754537	3815.431407	0.1691527267	0.316362517	-0.0106688044	0.01251565077	0.02094014575	0.01147382411	1	0.1344422477	0.6045356256	-0.004525423847	66	1
8	39.27045878	277.2866816	4892.957814	10629.73542	600.5197248	-361.3177637	1576.809981	3975	7512.802469	820.2809074	1696.697477	158.1234786	180.6201201	172.6922772	639.2781786	3813.640893	0.4596047929	0.05864163794	-0.03284980591	0.02071196278	0.01457628055	0.01904351958	1	0.3596433986	0.07104834111	-0.02629355659	83	0.9997820433
8	42.82184915	264.159585	4196.412696	8972.363849	539.0130473	-312.5108814	1444.002642	3463	8384.740741	978.9907071	2022.628529	157.9788839	212.2144173	164.9244068	753.8097452	3091.921622	0.4618721098	0.06146673673	-0.03542638302	0.02440369912	0.01597849117	0.02527453995	1	0.3613102555	0.07688924909	-0.0343172187	83	0.9999919285
8	43.43751032	320.997294	1899.543869	12370.19137	4868.470236	-189.4843031	1662.544375	5872	7602.2	523.5942769	3128.617861	1205.954899	272.6147766	1466.917588	1473.496917	4545.363379	0.1559048032	0.4057168007	-0.01706203476	0.01363341475	0.03100873574	0.02138503727	1	0.1245104706	0.7886755743	-0.02640948009	68	1
8	51.31385954	183.8035878	7487.811612	7843.963926	240.1805279	-556.88456	1231.656266	3066	11383.79762	1698.84666	1745.729071	120.3560298	311.7949774	152.5157905	648.9837204	6732.600716	0.9537013802	0.03329665599	-0.06968066505	0.04564813659	0.0189483054	0.04412970772	1	0.746880911	0.01327072197	-0.05163964167	94	1
8	55.53256567	675.2693266	407.3950158	6665.071683	745.9335974	118.7816706	972.4733175	2601.5	15308.5914	108.2616904	1227.205651	139.5880424	76.81939148	141.7854355	452.0552082	7205.89854	0.06389091667	0.1150472091	0.01911523172	0.01006124321	0.01975765781	0.01110680555	1	0.05116786762	0.1910885266	0.06913686231	38	0.9957222966
8	60.67180726	173.6720112	8625.648408	9309.611966	276.3727189	-546.652345	1173.960815	3638.5	14174.8481	1879.402767	2030.074345	122.4265637	370.6806167	140.3370693	749.7953941	5220.703291	0.9374871947	0.0313311356	-0.05707961071	0.04437942701	0.01559640071	0.04250467384	1	0.734804486	0.009152157709	-0.0131567061	94	1
8	62.54767765	472.7450934	1876.08273	10994.91906	3342.442538	-130.5042608	2223.490243	4977	4302.605634	463.702629	2819.693071	840.7932795	134.6063657	351.6267417	1250.641693	3411.017709	0.1675552164	0.2955991451	-0.01240802186	0.01548812573	0.01973158632	0.01281849577	1	0.1328764254	0.5618817181	-0.01103362235	66	1
8	67.71808892	482.938455	1759.606595	11397.69324	3485.422766	-91.39560272	1711.509808	5100.5	6813.054054	359.8955377	2352.39707	673.3968722	111.5061841	222.192669	1020.616373	3599.772511	0.1535838425	0.3024416542	-0.009585551999	0.01411049502	0.01938435063	0.01035529079	1	0.1220902933	0.5760769334	-0.004292560788	66	1
8	72.33981388	647.56486	44.64490236	6707.101929	660.2875519	240.4383348	1169.944722	2567	2565.031915	41.14802288	1830.810675	183.2950324	106.8116471	149.8883231	681.4145026	2285.123288	0.006783660896	0.1001935329	0.03546038413	0.007676525658	0.01761317079	0.01104596406	1	0.006934276541	0.1609070657	0.1117052847	13	0.9999996927
8	75.45335673	471.3156024	2280.230675	13915.26795	4124.840966	-148.2600202	1467.70158	6213	11381.16667	356.129237	2225.632703	617.8202542	121.9874646	335.3873354	943.0411304	3272.22098	0.1611344726	0.2962536008	-0.01050559211	0.01048172234	0.01874009306	0.009031338547	1	0.1279298586	0.5632688254	-0.005984427635	66	1
8	95.66595748	613.2903153	1804.926916	11494.20439	645.6639824	1449.003748	1449.448488	4369	3759.663043	322.9305026	2123.25932	154.2712347	299.4942571	166.1133576	770.344279	1752.117446	0.1539126508	0.0566729576	0.1243683754	0.01183961174	0.01274652388	0.01709461519	1	0.1276627588	0.0674173035	0.4339977682	57	1
8	103.9021539	591.1116815	-38.72046119	13969.65483	2173.377607	247.6656621	1403.892057	5582	5714.5	63.47296201	1944.786714	269.5312844	87.84557071	156.7739358	727.0613081	1624.848424	-0.00267518794	0.1553295854	0.0170573103	0.004637576725	0.01303424607	0.00612978471	1	-0.001042853434	0.274877521	0.05009143455	17	0.9999954042
8	115.0173337	462.8623386	-21.51613748	12956.41362	1307.3774	614.836708	2000.371978	4991	3620.329412	54.63322908	2036.274748	234.6796861	141.0409698	290.0199253	747.7026495	2542.246004	-0.001559536583	0.1047045483	0.04853453707	0.004262789348	0.01366741018	0.008172626041	1	0.001155962055	0.1699980732	0.1534374511	13	1
8	116.9007485	587.6219722	-35.41477642	9554.721947	1370.670369	54.89189927	2735.083646	3939	3219.0625	118.7865984	2620.672607	430.5276525	320.7728515	1934.190444	1027.644472	2186.00801	-0.003379547789	0.1414514294	0.006140085744	0.01636885771	0.03111184597	0.04839657426	1	-0.002366958572	0.2465857524	0.01352360232	16	0.9995554216
8	118.8298244	355.8357844	1035.282145	14810.17423	5934.844811	-75.73302695	1773.091992	7052	1560.878049	256.4075161	3390.518627	1396.476528	119.6708765	243.0012485	1605.110273	1119.218184	0.07103642502	0.3997513675	-0.005371055688	0.01015778565	0.0233116904	0.008854584821	1	0.05820479146	0.7772493293	-0.004515390073	51	1
8	122.3937606	50.7176094	3361.123994	7390.440568	840.0332427	-274.5983306	1075.642501	2971.5	13834.33333	654.8756224	1455.768704	170.7183856	156.2835646	173.6989798	542.1587022	5757.96036	0.4532255505	0.111398575	-0.03657093511	0.02673891303	0.02020437401	0.02232399497	1	0.3549201344	0.1797488949	-0.0387535335	85	1
8	125.851656	345.5087487	964.1617059	12940.83071	5451.672996	-86.43668079	1869.315019	6307.5	1925.8125	259.6211832	2856.560149	1170.201284	101.6279563	198.0977953	1326.317149	737.262128	0.07462226583	0.4175219484	-0.00670785708	0.01126624024	0.02419265361	0.008751938154	1	0.06113100427	0.8137905998	-0.007861405114	51	1
8	128.9884832	462.1404164	-53.14981861	16971.42816	1862.818239	808.5008386	1718.823481	6633	9718.360656	92.74691531	2335.930544	303.0068686	170.6016923	255.4127223	913.907099	5765.946959	-0.003338661934	0.110029843	0.05053301805	0.005818169684	0.01275063416	0.007169072963	1	-7.86807975e-05	0.1809310109	0.1598151368	13	1
8	130.7408253	127.4311172	571.3586616	9928.823985	233.2519275	1860.858951	1509.859768	3606	8887.701299	135.0423405	1629.264626	135.337434	342.9905935	322.9063266	568.6723175	4633.520155	0.05754442617	0.02259559164	0.1923757465	0.009798235868	0.01651575628	0.01730925789	1	0.05526720488	-0.002975929219	0.6394529544	33	1
8	135.3514177	449.3033673	-68.95956568	17390.32726	1882.228898	844.9790097	1643.104184	6676.5	9210.130952	62.49874205	2739.28232	331.4019323	162.0766748	204.1433304	1066.366797	1898.463061	-0.004319094444	0.1112025729	0.04861240549	0.003804371457	0.01054223286	0.006183279519	1	-0.0009512506582	0.1834002623	0.1532897286	13	1
8	136.4970752	66.33112514	-83.70398886	9081.605279	611.1549685	1880.251493	1115.005154	3358	4892.170213	51.8643872	1352.838736	133.8145593	303.3022296	152.4340215	499.7873125	1564.375953	-0.008886217985	0.06812976451	0.2055976351	0.005800944749	0.01403785801	0.0158589324	1	0.004098864704	0.09126648588	0.6711225033	10	0.9999999988
8	139.4783907	118.2634966	588.1258646	10801.30565	241.7945145	2062.473066	1478.383243	3906	12128.29231	165.9051891	2299.67549	141.8703841	443.4999273	176.041524	802.9826129	4234.871392	0.05343953337	0.02212823	0.1876008852	0.00896124468	0.01608091202	0.02124311737	1	0.05174956612	-0.003774555894	0.6228311178	33	1
8	141.8741853	463.8087561	2321.471886	13421.54007	4432.821924	-104.82991	1877.316328	6168.5	6291.6625	548.9109245	2790.213703	879.0737952	157.7942539	248.9888349	1216.179419	3192.784547	0.1736519957	0.3289051956	-0.007993781225	0.0139801094	0.02358773389	0.01225889441	1	0.1382689791	0.6302184507	0.005477531537	66	1
8	145.7101611	129.3234146	595.6053202	10654.00954	257.0068537	2064.906203	1568.383336	3885.5	10217	143.3583355	1865.27363	127.8324395	377.6491496	190.1634073	645.6201321	5890.499068	0.05810596063	0.02530965566	0.1953818148	0.009335535856	0.01441343435	0.02011745292	1	0.05591069777	0.002531471896	0.6495708633	33	1
8	149.0425935	47.07623672	4645.238851	6708.338804	307.555634	-562.1068646	5504.216744	2876	712.2340426	858.5042544	1262.402479	147.0795435	241.6482417	813.1422399	511.939946	454.0619641	0.6906424052	0.04565548268	-0.08367699621	0.04550821449	0.02526230218	0.04140412477	0	NaN	NaN	NaN	NaN	NaN
8	156.5701598	383.6926995	4840.820545	15692.07422	2616.036889	1009.811586	1868.593344	6462.5	10187.02128	975.5507529	2959.478266	545.9175601	279.9866204	201.3840159	1231.674963	4513.406279	0.307264108	0.1690653167	0.06615349829	0.01693386624	0.01494208202	0.01759025099	1	0.2463337601	0.2979499869	0.273804552	77	1
8	163.5542984	257.6417401	6897.468323	14462.76131	925.0245363	-259.4879464	1762.836583	5570.5	9471.851064	1658.784575	3409.817682	264.5658008	294.2746997	209.0359591	1293.487248	5533.957286	0.4730219476	0.06730585176	-0.01593909447	0.0212828388	0.01598724782	0.02293999748	1	0.3712871036	0.08831042896	0.03250190158	83	0.9999995949
8	166.3128398	126.4502091	-183.8775941	13161.70885	310.7741922	2868.370679	1464.262767	4759	4492.031915	57.21756369	1990.698898	152.2690041	447.447228	193.8456084	686.3636604	1461.822419	-0.0139954219	0.02563600849	0.217520089	0.004629090372	0.01361247304	0.01567516283	1	0.0003388021653	0.003642823448	0.7086880999	5	1
8	176.745727	445.503644	11480.76706	16579.194	961.4930683	-574.3890344	2083.583003	6316.5	11097.71277	2497.973196	3537.973766	307.3041448	410.7041471	220.4582702	1389.265147	5633.524231	0.7154082405	0.05905836228	-0.03216083094	0.02865140649	0.01444852407	0.02880652499	1	0.5614003116	0.06853581095	0.02626720478	91	0.9940628429
8	183.2371384	699.6259188	-29.40349812	15963.54771	306.7346387	277.1435139	1741.850132	5660	16221.91489	57.80176045	3611.958151	193.5733027	130.4374996	344.9055407	1341.698971	8327.813237	-0.001691621248	0.01924123226	0.01658529955	0.00325775716	0.01086142111	0.005955571643	1	-0.001641710013	-0.005086553411	0.04585641345	2	0.9999855881
8	184.6075581	34.61527273	-28.70216176	9076.621862	2835.876089	854.8303955	914.3648149	4028	9627.129412	82.88140704	1406.787088	432.2854522	158.9295073	169.211689	615.3998836	4373.524785	-0.003595905309	0.3130426761	0.09403001522	0.009981677463	0.02141217614	0.009871858837	1	0.004243385631	0.5975808326	0.3080194428	27	1
8	186.3356391	576.5599842	1033.479406	15815.91598	983.8674235	489.4337775	1495.421772	5785	11488.23944	208.8710338	2893.163413	200.3056144	129.8431353	181.9444003	1054.729294	5394.624739	0.06475313906	0.06456407189	0.03176414433	0.006347661625	0.01162984428	0.007954552169	1	0.05207947409	0.08693416878	0.1101123887	35	1
8	188.4168655	18.14388428	-25.95715433	8502.455423	2488.276222	744.5715994	1025.412941	3724	13255.89362	70.28762139	1305.265613	399.7426975	155.1977923	305.258485	560.5835437	3472.278653	-0.002942596828	0.3041191855	0.09084036162	0.009225929158	0.02361426145	0.01291659221	1	0.004485769343	0.579287616	0.2974018274	27	1
8	193.360513	341.1627064	1278.961278	18342.89966	6468.535259	-16.67547306	1698.655513	8545.5	14559.34568	242.8618686	2559.780599	942.012072	124.3548565	289.138609	1187.428484	6124.761492	0.07060505538	0.3570461941	-0.0009200918201	0.007570862104	0.01945948846	0.007387828765	1	0.05769927738	0.6892999757	0.009233651531	48	0.9999910672
8	196.4623117	568.6286865	833.3638853	12363.34189	703.2362229	343.6834816	1771.285232	4507	5517.769231	251.8068387	3527.592301	222.2254813	139.6704609	229.87117	1272.862005	4138.213661	0.06865186581	0.05560640313	0.02974997078	0.00954100612	0.01564925469	0.01018300497	1	0.05494865686	0.06850125063	0.1040228156	35	0.9999999748
8	197.8940074	30.37549988	-3.092591843	8163.092182	2481.446436	790.5216238	1217.535612	3669	6157.731707	79.06878157	1459.359372	489.8352411	164.0600155	989.2827197	618.2418524	6186.313536	-0.0004040234652	0.3073503953	0.09983897495	0.01188390396	0.02913219676	0.01607285455	1	0.007039896017	0.5856961608	0.3277551075	27	1
8	200.4129964	425.8887999	1248.048775	17506.5104	5946.760453	-58.2834989	1498.034466	7973	7489.777778	248.0221049	2654.279427	958.8253329	119.043683	186.9927845	1245.674256	2224.43213	0.07274485544	0.3397964154	-0.003240659448	0.008529683189	0.01838651134	0.007538265132	1	0.05908166247	0.6538385263	0.001609586644	48	0.9999999978
8	199.8632874	581.3710133	977.4736365	14951.68459	982.0466061	471.0056581	1538.133178	5599.5	12982.94444	206.2770396	2765.591059	221.5218398	141.4467006	195.7902883	1009.93413	7043.642587	0.06501793298	0.06882899606	0.03295738591	0.006711783372	0.01170656114	0.008552558951	1	0.05239949612	0.0956772883	0.1142039962	35	1
8	202.2516562	80.52407011	563.0770291	10388.31186	311.5508555	1991.57128	1466.707452	3826.5	16470.2043	146.3687977	1664.422094	117.915453	347.013444	189.8725671	576.7660685	8022.671539	0.05612909735	0.03041156641	0.1948533535	0.009770740496	0.01390943963	0.01787815267	1	0.05437179414	0.01306514529	0.6475405435	33	0.9999999992
8	204.3507034	346.5964962	1149.020999	16552.83196	5767.126227	-7.612532969	1330.310715	7618.5	16123.69512	294.062477	3204.633232	1144.975385	116.5395013	204.5224988	1488.801642	7759.004957	0.06875120348	0.3521358619	-0.0004306243365	0.008303889573	0.02020306158	0.007426809874	1	0.05621712504	0.6792115375	0.01038610648	48	0.999998774
8	204.8111433	438.3554615	1005.119717	13808.08084	4454.313697	-44.52511524	1802.576187	6204.5	3403.382716	277.8485593	3715.939263	1201.154376	125.2386346	220.4738911	1657.0917	3776.46768	0.07189732137	0.3253599824	-0.003360431663	0.01009467929	0.02128146205	0.009534179338	1	0.05826350888	0.6241536383	0.0007425481705	48	1
8	207.7381939	222.6220724	-60.61678067	16536.13458	7182.778388	313.773207	1845.169957	8022	9760.219178	103.5641803	2476.140623	1215.849347	125.9018315	277.5915485	1260.794214	5495.768178	-0.003438432519	0.44301077	0.02026477544	0.006496431293	0.02357527651	0.007278946504	1	0.001388549064	0.8666341361	0.06661681434	29	0.9999974593
8	214.2495655	212.2815417	-67.79656932	14788.55456	6733.36701	270.2870068	1473.047715	7335.5	13435.85135	97.66350927	2387.716314	1142.170074	105.9728381	223.6691752	1188.909424	2638.480004	-0.004814888563	0.4504648756	0.01812450656	0.007048875999	0.01986818863	0.006385662432	1	0.00025317412	0.882035687	0.05941877362	29	0.9997457926
8	214.0937438	225.8387209	-35.12815263	12905.39765	5781.355736	246.0766306	1871.182055	6311	4986.24359	95.83120926	4139.889647	1913.696122	139.6447617	299.6644082	2049.453983	5213.777797	-0.002936617255	0.447918802	0.01951271807	0.008507650158	0.02626194374	0.009459971614	1	0.001789350073	0.8767415651	0.0643294041	29	0.9999869751
8	216.4274655	573.4972912	3272.283946	10881.9049	1796.918983	616.4444821	2229.068612	4480.5	2854.135417	1085.632351	3531.367424	572.6879264	298.3948147	606.1467033	1413.542673	2409.627591	0.3026389191	0.1620221973	0.05613245116	0.01724045316	0.02198043926	0.02662678786	1	0.2420373817	0.2837502557	0.2395765651	77	0.9999999965
8	217.7846026	264.7240085	1644.506181	23880.13342	1424.137309	746.2762405	2906.591001	9129	10782.98529	555.0368366	7043.685383	395.7291716	365.2091653	1411.611857	2482.378951	11885.66066	0.06939818133	0.05785945598	0.03145563288	0.007879565419	0.01468334733	0.01267953353	0	NaN	NaN	NaN	NaN	NaN
8	221.4935596	88.27444993	-105.8946035	14180.51118	3046.413782	1389.447778	1526.819393	5929	2525.708333	83.21523546	2016.968162	419.4339287	237.7222681	357.2955963	790.4214724	888.9426589	-0.007365812898	0.2151863888	0.1000548602	0.006220839375	0.01816045741	0.009599135522	1	0.000650344982	0.3961820477	0.325160655	23	1
8	221.6431406	253.0860691	1333.220406	20676.26771	1479.876343	690.0885678	1542.198152	7877.5	18623.13889	271.4650315	3075.287374	263.242101	163.4448628	288.0404611	1166.424714	3864.057979	0.06535473574	0.07268300113	0.03247777531	0.00678686976	0.009332516579	0.006744241166	0	NaN	NaN	NaN	NaN	NaN
8	222.735063	282.4320526	14910.74573	14625.06488	548.21589	-603.2543668	1551.165208	5702.5	14007.36842	3774.16154	3649.417601	210.3198824	604.69684	217.7234702	1388.102688	10321.42127	1.019514279	0.03725546932	-0.03357771889	0.03640650849	0.01807152695	0.05274968769	1	0.8009043418	0.01972765598	0.08088201186	94	1
8	231.225845	263.0600928	51.43524914	15883.05053	2569.506942	20.7547329	2513.761792	6432	4385.414286	82.87380031	2678.175034	492.4489176	105.8689126	358.2273662	1082.006919	2309.304711	0.003326175058	0.1650223626	0.00161053135	0.005245940639	0.01613183983	0.00704400561	1	0.002892219544	0.2950915324	0.0003445246025	16	0.9999999945
8	239.5246191	394.820402	1468.481265	19362.73194	8546.088637	-53.06494987	1900.027028	9612	7372.035294	305.4210873	3098.230064	1365.271619	125.7716	314.0473562	1466.878254	3448.108658	0.076884887	0.4299464243	-0.002781790856	0.008002143562	0.01787499032	0.007043373892	1	0.06326520768	0.839231023	0.005840589298	51	1
8	247.3498442	383.2787625	1307.284116	18345.08956	8014.32405	-133.6872856	2018.113608	9055	3226.185185	350.9212889	3383.61163	1558.335126	470.784744	3033.401633	1574.092757	2157.068405	0.07302754239	0.4307697175	-0.007391934472	0.01127437144	0.02652988769	0.03300779815	1	0.05996507354	0.8410805347	-0.01016018572	51	1
8	248.4211995	268.6615145	5026.488873	17177.61831	4218.491743	1202.475173	1508.615159	7551.5	21642.87368	1279.776279	3871.531082	975.8122673	361.2179125	211.7545898	1716.151515	11240.01966	0.295867611	0.2439968252	0.06967668128	0.018830202	0.01752927593	0.0192354906	1	0.238292577	0.4521686299	0.28480497	79	1
8	251.9606977	354.5083056	16611.27513	15411.70446	413.2303592	-771.2937343	2254.744354	6003	7337.670213	2817.168235	2785.078171	195.515523	477.2664667	384.4009285	1085.361322	4013.379715	1.063157219	0.02772296187	-0.0509062871	0.03882803608	0.01427568905	0.03681965913	1	0.8342224238	-5.932292742e-05	0.03189877237	94	1
8	262.1676276	588.5390001	5380.425869	17571.3958	2993.247198	1109.41318	1667.139424	7198	12627.76289	939.4749669	2854.095821	566.8634269	296.3656567	202.4357017	1223.976245	5964.773137	0.3104036484	0.1725809524	0.06431342743	0.01417073684	0.01301130084	0.01492587255	1	0.248737831	0.3051832215	0.2684047567	77	1
8	271.0202497	129.8046111	-50.74109272	17095.9422	1126.943067	0.8148010857	2365.766731	6465	8666.552632	147.4689451	3157.252081	392.8422906	437.9632834	2522.166542	1215.39583	4206.532984	-0.003186053594	0.07104657388	3.646556686e-05	0.009009845006	0.02038052441	0.02620873825	1	-0.003264273215	0.1018851777	-0.008124656948	6	0.9999997443
8	276.2871241	267.4750668	12101.16363	17074.99363	1143.618513	-493.4475509	1787.402942	6631	15379.54878	2762.664819	3886.512255	316.7480412	455.1883975	203.8454106	1521.639274	8943.237872	0.7178955128	0.06941745591	-0.02691712445	0.02367124523	0.01596624325	0.03270606092	1	0.5637674119	0.08969428739	0.04433137917	91	0.9999990489
8	277.4196711	116.7816307	7.453678159	18230.4127	1207.571649	79.21902511	2678.550494	6816	9648.744186	66.56180973	4538.703308	363.6882574	99.94531946	612.9960494	1730.675358	3558.958242	0.0004191825063	0.06662246337	0.004563214293	0.003720346903	0.01157149132	0.005064791323	1	-0.0002034056109	0.092633248	0.00747469677	6	0.9999999974
8	279.5070092	140.7613052	-32.23981815	16402.31222	1126.562482	68.26734451	1770.719921	6107	11982.14667	57.44987227	2466.556899	281.3846255	104.1106688	335.5502365	971.0115958	7536.494164	-0.001965565446	0.07410089486	0.004909630944	0.003735525634	0.01194761748	0.006539032992	1	-0.001989828932	0.108041292	0.008310202363	6	0.9999993978
8	284.433322	257.3115959	11010.84277	14484.39436	1047.087364	-498.7198286	1906.854791	5750	22504.35802	2832.877174	3663.058037	255.6093558	434.789563	226.8835277	1401.494421	12925.54484	0.7423405778	0.07341418928	-0.03282878308	0.03619156067	0.01870235682	0.03511382919	1	0.5827411998	0.09773083616	0.02965137507	91	0.9999999965
8	291.6644175	513.8770854	-116.4925421	19850.56254	2329.85478	1051.843161	1948.931683	7911.5	8833.589474	72.50101596	3350.517194	453.227167	186.9386335	197.42025	1325.633949	3099.564343	-0.005809653584	0.1127712727	0.05278521101	0.00350473609	0.01193645146	0.006399306693	1	-0.001869799142	0.1865516822	0.1668422534	13	1
8	292.16835	133.7469539	-38.22578735	16556.90808	1175.377855	67.37951184	1667.458305	6183	10324.43182	56.87867262	2316.280988	251.121286	80.76619315	268.5377003	890.0829289	2638.521873	-0.002601770393	0.07581289555	0.004405336132	0.003759703549	0.01320823992	0.005260145174	1	-0.002503720501	0.1115830872	0.006551958286	6	0.9999974386
8	302.6716759	498.9266929	-90.40792576	18777.40216	2099.471174	949.973034	2377.773059	7358	7539.884211	69.85320585	3415.521836	437.9419971	238.5424612	409.6751175	1330.040556	3385.695817	-0.004946443948	0.1087573947	0.05229270912	0.003873495497	0.01354503771	0.007169954763	1	-0.001257331408	0.1782942285	0.1652971331	13	1
8	318.0555542	103.7220484	9292.89809	12718.17517	794.3346993	-502.0303576	1892.012254	5016.5	13650.41975	1663.352121	2363.243264	177.6817159	303.7427641	249.2084236	872.0667916	6305.396821	0.728667484	0.06280723053	-0.0380875437	0.03058144714	0.01535588198	0.0249568983	1	0.5715502334	0.0762094617	0.009333872502	91	0.9999645269
8	320.864586	183.1617813	1158.197076	15310.20142	6283.726155	-44.32256006	2152.675007	7409	1346.395833	348.7424503	4466.641788	1966.016245	116.2987913	364.9928437	2189.50231	925.0114819	0.07492036052	0.4152224775	-0.003055247828	0.01646340482	0.03187791641	0.009945179427	1	0.06155452032	0.8089728139	0.004239268185	51	1
8	320.724585	268.4858444	-256.3216461	15874.2523	996.1117405	3867.655239	2224.315852	5964.5	4697.715789	90.33029192	3052.369248	250.2166111	720.8875445	278.3966961	1158.736966	2182.22695	-0.01519047827	0.06251997519	0.2497363084	0.005639608604	0.01229277826	0.01889209342	1	0.001624509145	0.07880096405	0.815869019	10	1
8	329.3727664	110.1092361	10087.4996	13992.66545	918.9137682	-511.6915226	1552.033305	5501.5	10763.5303	2408.61886	3247.999857	232.9401585	398.9688025	209.3789141	1218.069627	7400.635401	0.7103552246	0.06703464527	-0.03186505636	0.03050220006	0.01829089867	0.03207597443	1	0.5575118344	0.08500418107	0.02642118665	91	0.9999805819
8	339.3788084	71.5469249	-205.5742656	14055.77927	847.1721688	3171.752676	1391.080106	5283.5	7199.054348	73.824296	2158.270324	164.0773129	447.2178117	560.2811945	757.454451	2185.355677	-0.01460951264	0.05889787549	0.2210074279	0.005374231925	0.01405939901	0.01319979376	1	0.000385485175	0.07199781534	0.7208113381	10	0.9999999995
8	339.0746664	101.3226992	9830.104463	13826.37732	860.2041587	-453.8645228	1543.53771	5474.5	18736.65432	2222.836748	3122.077202	201.0687843	367.6801976	205.3124806	1162.700544	10753.51121	0.7043184217	0.0640378074	-0.0312265545	0.02963458966	0.01721481394	0.0334719672	1	0.5527587901	0.07890364178	0.02728520905	91	0.9994379068
8	346.7485642	85.97560643	-163.5998349	13848.4344	779.4168125	3124.092301	1542.904305	5184	5744.915789	75.26698267	2539.145269	189.0710698	569.1425388	284.8896311	902.868939	2190.166168	-0.01226086841	0.05831768092	0.2245149532	0.005201400623	0.01454989862	0.02452689642	1	0.002434584744	0.07069336282	0.7328709565	10	0.9999999999
8	354.4897852	190.6262695	5014.616854	15719.03421	399.3653039	1105.8072	1996.879191	5813.5	10196	1064.924352	3095.746612	180.8362397	317.6175936	291.9310676	1169.448824	5531.230893	0.3192745255	0.02613350439	0.06938384951	0.01765313225	0.01234650496	0.01891408353	1	0.2545764397	0.003678389859	0.2838476516	70	1
8	355.1992955	100.3761554	10272.11702	14592.28522	1540.126293	-573.3897566	1525.907662	5826	8190	2006.509	2754.996334	319.3756715	377.0195776	187.82312	1060.476624	3997.946228	0.7072694995	0.1085592971	-0.03898480669	0.02958112359	0.01879574594	0.030050327	1	0.555077943	0.1706320016	0.003122132076	92	0.9998845802
8	356.0175487	133.8962434	37.00578934	12570.45912	1950.887897	64.6863694	2441.547338	5054	5525.158537	68.51595716	3085.745777	478.6347872	89.13020654	229.1071303	1199.476253	2291.593604	0.003343464541	0.1560479366	0.005486388519	0.005930511049	0.02189465297	0.008697108781	1	0.003041141273	0.2765405653	0.01298841768	16	0.9996529948
8	361.5893327	18.0056417	29.335766	10719.14952	240.9127262	14.22246341	1463.685591	3845.5	5163.826087	39.35683932	1545.166874	117.0759299	78.09611325	274.0304733	553.2333787	1884.918628	0.002854488855	0.02243615152	0.001248371899	0.003709608817	0.01136486327	0.007484784163	1	0.001087857656	0.001776590589	-0.003949708403	1	0.9999999997
8	363.8403042	151.601464	-20.76896611	16502.6888	2795.154667	66.01351097	2310.617637	6786	8897.361446	79.79605987	2338.049727	521.6692272	120.7813166	554.8860262	991.7371015	5191.079442	-0.001141746015	0.1729195158	0.004512063447	0.004819311955	0.01568630227	0.007164741279	1	-0.0003849848994	0.3113299552	0.009237152795	16	0.9999999971
8	368.4936854	130.3114187	-2.482083322	14878.97098	2377.041601	52.81775852	2299.34893	6016	7779.123457	70.40809475	2535.279329	414.8666361	90.05197868	337.6349739	1008.467686	4142.300346	-0.0001866242961	0.1614159113	0.003585767528	0.004916707635	0.01392402129	0.006513999066	1	0.0002007336263	0.2876732797	0.00611646451	16	0.999999957
8	374.8099836	75.66350793	-64.49581126	13227.30841	3031.257749	1396.414651	1481.190723	5680	2461.977528	70.5557705	2290.239593	482.5447446	236.4214519	230.8881512	923.1690571	1192.190764	-0.004551774963	0.2284259601	0.1057001331	0.005504294719	0.01964247455	0.01070231521	1	0.003326850414	0.4232528117	0.3446789335	23	1
8	375.3885715	150.3792404	21.02743538	13102.43616	2169.311871	57.38594568	2474.534977	5442	4626.352941	72.26721831	2482.154895	420.4453674	103.4053027	360.3508633	974.316176	3869.568641	0.001513070782	0.165735042	0.004643701071	0.005555594767	0.0184422464	0.008223815709	1	0.001644954356	0.2965121881	0.01004332186	16	0.9999993262
8	375.4142424	763.1958561	5219.195504	7270.47634	503.4946713	-387.4302965	1533.500304	2839	13373.44681	1360.575702	1934.473661	136.7921188	210.2287447	198.310402	709.469272	9816.390749	0.7137568509	0.06917573856	-0.05370902635	0.03537962427	0.02775252832	0.03202606132	1	0.5589522127	0.08986294846	-0.04517103135	91	0.9999998968
8	385.2520342	65.47049649	-50.77410309	13194.59936	2854.998546	1318.978294	1394.915918	5538	1403.977011	86.84208926	2599.101468	554.1527618	288.0017125	211.5694421	1052.807468	850.1136993	-0.004328063519	0.2215618441	0.1007166138	0.007390337963	0.01825311394	0.01079627705	1	0.003147130005	0.4092427423	0.3280823794	23	1
8	387.2409206	670.105517	683.3207076	9320.665537	3898.45963	-35.55014714	1883.240434	4581	1042.157895	234.8176492	2968.646955	1251.63952	118.4890313	257.7060189	1405.322772	1281.22484	0.07528965172	0.4168914631	-0.004790427656	0.01243104424	0.02897544861	0.01435729544	1	0.06176190592	0.8124410353	-0.001396635198	51	1
8	418.3267657	230.6100069	5992.612853	19302.24321	563.5425867	1431.454557	1955.949583	7149	17649.4	1094.510684	3172.860173	210.2937457	319.9833766	204.4240624	1225.156716	3953.794212	0.3059019065	0.02911431562	0.07210041084	0.01361540932	0.01060102103	0.01618155656	1	0.2442181022	0.00992385902	0.2902744902	70	1
8	420.3320741	17.56307931	1692.990187	10336.74087	3161.565618	353.7233046	1565.257944	4697	2007.085106	284.4468511	1616.620077	513.7323831	148.8974488	225.4147947	709.2216784	875.0870268	0.1616955789	0.3026950321	0.0363320218	0.0133817046	0.02049721387	0.01459467892	1	0.1311445308	0.5754435275	0.1492988568	67	1
8	421.4659285	244.2044626	4950.104693	16270.99892	313.529023	1145.022598	2444.24579	5948.5	5247.3	972.2064106	2964.839857	156.4456734	291.3786898	343.2869302	1107.110735	4224.204607	0.3062061497	0.01937475224	0.07081295337	0.01487713526	0.009778914218	0.01850268695	1	0.2442871504	-0.01008703854	0.285867556	70	1
8	434.5682224	246.29111	5530.257254	17804.90959	393.1006876	1250.961697	2288.781414	6677	7225.444444	1004.566754	3093.765045	205.7026971	342.8961188	561.6830173	1178.440226	5040.884486	0.3118386558	0.0225564706	0.06689224082	0.01856591586	0.01133964896	0.01677881073	1	0.2485334197	-0.003525927914	0.2740635152	70	1
8	444.7832911	426.4374792	13228.50178	17529.58532	1247.677866	-538.9208043	1770.629004	6928	27261.64557	2732.317022	3454.684569	242.1821648	444.504556	218.1911214	1319.016164	14138.56624	0.7592006858	0.07230688031	-0.03255181068	0.02788057549	0.0128610076	0.02707098831	1	0.5960412361	0.09522547943	0.03385827202	91	0.9999999992
8	446.2079958	411.3670624	11016.93554	14621.68176	849.8335763	-445.6618883	2402.542527	5681.5	21687.01587	2241.072753	2912.062456	220.6816776	389.9908342	695.0253369	1101.829538	10063.00832	0.7586492997	0.05974715475	-0.03242244003	0.02953134582	0.01634447871	0.02803825625	1	0.5954895937	0.06939179652	0.03391364429	91	0.9999894209
8	447.5769044	398.9259922	11652.70024	15433.98468	903.6200005	-414.6584375	2408.565875	6019.5	16722.1125	2355.829963	2943.934696	241.7784283	383.2588713	313.1572872	1153.320611	8987.196368	0.7642079133	0.05998190971	-0.02536589937	0.03125728323	0.01301834768	0.02682668283	1	0.6002831977	0.06964075128	0.05836886846	91	0.9999969864
8	456.3950482	418.758233	10442.67514	13611.4075	881.7060347	-488.9950465	2389.976776	5411	17394.48571	2516.725236	3317.185719	184.1576308	428.1245514	271.694633	1233.441364	10977.5563	0.7655070398	0.06449463511	-0.03390432886	0.0306478641	0.01642986958	0.03675442542	1	0.600858545	0.07910226069	0.03045612414	91	0.9999998974
8	464.7894858	397.167237	8318.58066	10835.2306	595.5761154	-235.3715272	2751.761267	4347	10866.79762	2806.2299	3804.613396	245.9254388	404.1256578	573.4035702	1472.47675	5602.014549	0.7516881167	0.05293037733	-0.01773305937	0.0411958531	0.0188233749	0.05063440017	1	0.5907823301	0.05512418934	0.08102542626	91	0.9984772511
8	471.4911061	405.4711603	12093.31653	16474.3501	1029.558891	-653.6769373	2417.888137	6454.5	17256.01176	2466.730647	3103.834844	248.1096524	468.2248903	301.2151542	1207.625972	9093.888343	0.7551121106	0.06244500246	-0.03702032489	0.027286081	0.01241449993	0.03182784698	1	0.5924611824	0.07509317755	0.01805584173	91	0.9999981953
8	478.2015158	487.0569791	5022.598752	16442.35013	2651.318988	1105.590336	1860.875128	6682.5	8946.5625	1201.778943	3858.92194	594.2422097	357.5079136	231.8598417	1568.081351	6229.105633	0.3070366382	0.1638258225	0.06475780464	0.01606179568	0.01907539672	0.0181938238	1	0.2460218154	0.2872061074	0.2690296185	77	0.9999999989
8	490.8720901	481.7343957	5570.514337	17945.31258	3106.847992	1187.372241	1776.559386	7549	15556.6625	980.6185271	2996.123051	560.8155748	297.5139046	203.4044462	1259.14813	6148.206053	0.3127373914	0.1710216488	0.06601021729	0.01461490689	0.0142329585	0.01443715239	1	0.2506607798	0.3019060732	0.274447105	77	1
8	493.8565281	105.6512026	9646.639421	13409.67237	1530.027807	-625.1808218	1292.735702	5556	12529.6988	2111.764859	2862.55356	321.4566719	413.727618	950.3993153	1123.383063	6871.696611	0.714660486	0.1164474903	-0.04683744172	0.0292036991	0.01679955039	0.03089936139	1	0.560530077	0.186942015	-0.02125228271	92	0.9999991239
8	505.402729	102.4883422	8898.956723	12184.04335	1401.458553	-557.1922697	1401.72311	4982.5	11509.91566	1720.288579	2432.39295	257.4114269	320.9781369	191.0424724	932.3019162	6056.714992	0.7235461012	0.1133655782	-0.04211880393	0.02770244306	0.01681199599	0.02939737649	1	0.5677791525	0.1803776486	-0.003951771736	92	0.9999975131
8	508.2243637	445.4163087	-16.19788539	17014.07207	2733.584118	299.4137626	1928.366501	6756	3155.068182	73.08091412	2917.628639	548.792343	105.5157167	229.3539166	1192.054294	1073.583673	-0.0009650243109	0.1661375563	0.01812237749	0.004989255394	0.01638983402	0.00648759658	1	0.0004742683249	0.2970650185	0.05418061203	17	0.9999996161
8	516.6766483	457.3698734	-11.47089088	18386.88396	3048.223644	353.6574992	1976.402569	7496.5	3760.224719	76.9721949	2740.429053	551.6138886	111.9549275	189.7596065	1152.960578	1409.962022	-0.0006189609356	0.1686575387	0.02002861367	0.004363436324	0.01303163655	0.005927950624	1	0.0008823316804	0.3022010881	0.06061153003	17	0.999999996
8	663.3296635	424.3520896	702.0165896	12438.5408	329.2842089	2672.489567	1653.833869	4652.5	20218.47143	136.8273291	2011.159071	138.3041104	414.0925985	189.3709734	690.4773446	7414.350237	0.0572434886	0.02745317771	0.2138734457	0.007852864892	0.01301055185	0.01428603497	1	0.05632112123	0.006530286868	0.7106557254	33	1
8	674.0253653	433.0480105	756.9182347	13838.51981	380.2029922	2916.660115	1374.489174	5057	21343.32813	156.5732526	2100.833788	123.2964468	413.2453977	141.113584	720.4647596	7147.22156	0.05650233117	0.02854728696	0.2112304806	0.008050943612	0.01135392405	0.01678761399	1	0.05559468162	0.008851153189	0.7017846228	33	0.9999999999
8	675.8657039	418.249478	650.7021651	12287.51317	347.4519154	2599.614378	1551.693646	4513.5	21691.31579	144.9525034	2008.889012	173.923141	442.2185349	1200.493015	707.7924713	4592.313959	0.05351649283	0.02710418211	0.2104010547	0.008939444409	0.01622138751	0.02323817446	1	0.05317796075	0.005940473366	0.6984219588	33	1
8	685.4675079	440.6611596	743.1659487	12902.75107	415.387	2692.254255	1235.83257	4804	23464.98667	173.3960041	2334.057049	129.2491687	465.6242304	140.9835799	825.4954757	10428.4398	0.05579085412	0.03240300404	0.2092315263	0.007660740235	0.01045996298	0.01598698635	1	0.05495622458	0.01683812741	0.6951092528	33	0.9999999965
8	688.577648	426.5537321	718.8270064	13356.98096	421.3496519	2853.070317	1318.542945	4929.5	30853.40476	144.7976589	1951.711543	131.8764998	416.5965443	157.604273	670.4521567	6972.892342	0.05303142912	0.03101574359	0.2123150324	0.008337636114	0.01121921858	0.01432436184	1	0.05294486466	0.01395003033	0.7047444712	33	0.9999999999
8	751.2149015	342.5002069	-67.74673019	9240.559485	3069.322958	986.4142065	1476.914066	4190.5	5355.264368	77.55198815	1408.5236	522.7096529	214.6933055	259.1901208	647.0595228	2926.995151	-0.007204697121	0.3249910375	0.1062620076	0.008652737913	0.02224685848	0.01288415671	1	0.002223294609	0.6219291515	0.348051017	27	1
8	751.3008112	357.1361074	-40.52082963	9168.566481	2889.256308	967.3509541	1469.90502	4137.5	3462.220779	68.1877484	1329.917798	446.4649814	170.4880154	206.7631513	591.1446506	2473.898748	-0.004129805631	0.3212856581	0.1065959046	0.007744415458	0.02360150612	0.01097790045	1	0.004630618124	0.6142584771	0.349682507	27	1
8	763.8960129	362.8767254	-45.72245281	8863.41199	2809.330955	942.0061871	1730.000411	4058	5509.409639	70.49704976	1216.80224	408.8086988	178.0943168	259.9663333	540.5341512	3212.707999	-0.005765966849	0.3241851146	0.1097428118	0.008207862417	0.02112261289	0.01492719179	1	0.003551104909	0.6201728698	0.3598386126	27	1
8	773.821585	340.002711	-67.0782446	8918.248707	2772.230359	912.2404041	1057.538541	4026	14246.35789	69.31654793	1351.722599	405.7508288	161.9283224	144.1498513	577.3676775	4531.324894	-0.008787287751	0.3142358881	0.1051475089	0.008355541517	0.02475155123	0.01266330548	1	0.0008044345494	0.5998497744	0.3438243997	27	1
9	13.02111084	417.5259466	1843.886471	11242.99396	238.2501395	1406.170535	1432.028883	4078.5	5609.139785	292.1622693	1667.244599	121.5793335	237.5737625	164.5771298	583.0571976	2157.209009	0.1658579464	0.02133284752	0.1272356851	0.01209663485	0.01185867318	0.01663457201	1	0.1368981528	-0.005506716009	0.4450921589	54	1
9	14.5034641	315.6433359	1296.883893	7993.033811	483.2804362	229.3633071	1629.343901	3061.5	4786.180851	307.5142707	1677.352242	145.3426595	129.4803546	220.4857698	620.2511294	2564.422276	0.1679561726	0.06147179149	0.02992554017	0.01505145946	0.0171534981	0.01561679253	1	0.133322948	0.07926148624	0.1242431258	56	0.9999999994
9	17.53175795	463.8501852	3602.525317	7547.014824	421.716817	-333.4044165	1531.452726	2870	4137.510417	727.3152329	1592.181295	140.6178998	168.2142711	199.127586	608.3763071	3388.501119	0.4715635791	0.05900829249	-0.04462417595	0.02361966311	0.01586554601	0.02310483649	1	0.3683962195	0.07191463044	-0.06291003846	83	0.9999990129
9	26.30128799	224.5277713	-80.96758849	8375.680853	882.1839822	1699.90592	1124.249823	3248.5	4377.666667	49.25489313	1629.690234	181.3696253	359.4623002	172.6655642	609.8392326	2172.007331	-0.01013362807	0.1084141526	0.202707409	0.006079973259	0.01771470868	0.01754124857	1	0.003346870951	0.1742221629	0.6621587661	15	1
9	29.46014435	187.9528683	31.26124808	6576.473039	2169.077144	240.0078203	1125.807456	3030	7901.024096	53.36752829	1167.562025	357.6888457	75.50522914	157.0623728	502.9224213	3215.170909	0.005376791161	0.3305594252	0.0366413707	0.008140313373	0.02717788633	0.01063617787	1	0.00817359776	0.6348089466	0.120189309	26	1
9	31.31312653	201.8120147	5.4955883	8789.958393	2826.001237	318.1233856	1017.546197	3977	12543.54651	72.94863824	1316.063758	433.8741726	92.66694489	177.2808608	580.1989242	5069.25198	0.0005891503203	0.3199924556	0.03761562066	0.009079052314	0.024664357	0.00951567693	1	0.004350053719	0.6131110329	0.1222507613	26	1
9	33.67398575	406.0047587	2649.283301	15425.82332	287.4938096	2060.725245	2293.800466	5696	6473.45977	688.0295131	3767.680553	186.9097215	604.6516958	488.2724119	1392.292803	4017.999748	0.1682712043	0.017529075	0.1291340036	0.01127609655	0.0130617399	0.01883590528	1	0.1388732382	-0.0134068457	0.4517699479	54	1
9	35.77272839	391.6275892	2037.312275	12276.51245	260.8059466	1610.768455	1655.163347	4440	7505.730337	371.0136566	2120.076934	127.5346028	331.8080534	209.243811	763.9160447	1981.852707	0.1660766384	0.02188170396	0.133371297	0.01131486909	0.01073156314	0.01774643358	1	0.1374308351	-0.004520547712	0.4654562077	54	1
9	36.12171712	593.7589909	-115.7414986	10679.84686	1091.55199	2227.233844	1153.029989	4158	4691.905263	50.59014175	1207.111939	170.3530283	294.0073529	166.5929879	461.570902	912.0330933	-0.01080293673	0.1047011952	0.2062298941	0.004957782948	0.0135180397	0.01253988367	1	0.002986027521	0.1665121977	0.6736088306	15	1
9	45.2473885	321.2249789	1960.457051	12233.02405	3832.608298	-110.599328	1555.6244	5624	10130.08421	350.0109808	1990.811814	564.2128823	134.564225	197.7316693	840.1308406	3389.48662	0.1598899418	0.3139570363	-0.01004515714	0.01354763437	0.02277389025	0.01125809027	1	0.1271503612	0.5996942689	-0.004332099704	66	1
9	48.89603296	301.7033915	1841.260814	11554.93364	3621.537724	-97.04578902	1446.055322	5240	9747	350.7778777	1971.636467	594.9873118	120.7663066	267.8798383	854.1335321	5989.310707	0.1615337228	0.3096082127	-0.008678512361	0.01265809428	0.02156600856	0.01045681301	1	0.1284825378	0.5906950835	0.0004230953192	66	1
9	55.23456028	292.2620176	2274.201047	14510.47695	4450.09112	-99.63196658	1735.629219	6488	18187.01389	564.9540563	2954.246898	1027.149739	148.2544822	494.7679703	1386.061017	10080.31694	0.155981141	0.3121367222	-0.00631362975	0.01479896406	0.01723787146	0.01059866616	1	0.1242658507	0.5959155669	0.00721313734	66	1
9	61.34870105	101.6218638	-0.6662616993	7715.868911	854.731066	716.6981151	975.4866976	2989	14624.17895	55.80360721	1156.862795	164.8868448	130.4005331	137.5636966	428.8437962	5069.978738	-0.0001000651545	0.1192571006	0.09261717431	0.007937245342	0.01940832853	0.01079219949	1	0.005000019351	0.1989101491	0.2999488404	14	0.9999999931
9	63.83199759	301.2306952	13.69508771	8977.674944	2060.194608	879.5591291	2082.87975	3861.5	1993.341772	146.9158136	2015.205322	464.8664778	269.9690332	238.0793806	836.8664186	3363.283305	0.001481149723	0.2269486486	0.09983255266	0.01737782749	0.0223588985	0.0174014994	1	0.00773016792	0.4202685286	0.3264111343	23	1
9	78.28789916	326.4889628	-74.34812538	12796.38268	183.4592612	1362.136848	2026.161124	4544	9401.989474	49.37847167	2117.488935	146.9806062	275.3088958	236.7877026	736.7705859	3219.132394	-0.00605419542	0.01539860174	0.1078106243	0.003987055252	0.01235174335	0.01088276651	1	0.0001553880503	-0.01501710836	0.3468834336	4	1
9	94.84947318	579.4143221	1774.752482	10740.24125	2341.636189	-83.84291802	1579.132476	4575	4339.073684	423.632143	2611.304585	532.6334038	122.92374	179.6289996	1058.928285	2387.03442	0.1651259273	0.2166697584	-0.007332807919	0.0116523716	0.01802218974	0.01153129319	1	0.1304729702	0.3994235934	0.003626260904	64	1
9	95.74622323	222.9886689	1793.980897	10519.94164	221.1632869	1371.696211	2024.739627	3878.5	5386.470588	378.6166608	2068.17684	145.4983966	326.0938587	308.051266	751.6628361	3485.448275	0.1697529388	0.02247417954	0.135364207	0.01409173226	0.01419110658	0.02244624445	1	0.140450877	-0.003395404233	0.4727879032	54	1
9	102.0758463	210.4014726	2179.274732	13206.04853	227.5736207	1769.754789	1946.512869	4778	9516.682927	435.761456	2632.53569	151.3678393	374.7119833	356.3291525	940.6041704	1939.589118	0.1615571377	0.01886269098	0.1326734416	0.01190222938	0.01159277476	0.0192452441	1	0.1337967581	-0.01065609167	0.4621944676	54	1
9	103.4862552	594.2196379	4854.841832	10108.58804	1069.821627	-311.6338423	1818.954689	4121.5	14038.73118	1003.721273	2149.537718	221.8596788	204.1791838	267.1528044	821.439752	7230.180601	0.4717759605	0.1068439765	-0.03191192251	0.02373537078	0.01821994064	0.02050526348	1	0.3697723252	0.1700295441	-0.01978204168	85	1
9	104.5488713	92.27757905	-0.7995091455	7900.306917	2512.840293	277.2444426	1102.192293	3513	14388.62766	63.16464137	1427.88298	421.6673607	88.29358241	249.1017955	617.1125518	6266.469519	-0.0001465921505	0.3257495255	0.0366241474	0.008657075514	0.02760137817	0.01010266578	1	0.003769542891	0.6249868016	0.1189455305	26	1
9	117.474743	253.4732871	-22.53969616	14940.37939	272.993729	731.4337857	1955.974039	5420	2750.616279	49.38107923	2276.109662	149.1439329	140.8040912	220.441151	782.387372	1548.586947	-0.001612250077	0.017885141	0.04991925024	0.003390705181	0.01148146549	0.007379677854	1	0.0003350352974	-0.008638367293	0.1561822895	3	1
9	119.2024284	226.9173568	2072.048061	12226.33174	291.0931767	1701.451113	1968.18565	4532.5	6656.65	420.9764102	2227.617641	148.1602588	346.0068934	228.8182195	790.8106515	2948.252755	0.1715418196	0.02412154543	0.1371694624	0.0127402492	0.01445415843	0.02002115927	1	0.1419821918	-7.110074599e-05	0.4791497356	54	1
9	126.5163875	216.4217796	2035.355799	12288.05888	313.7432284	1639.929344	1786.295518	4409.5	8373.256098	467.0013624	2700.434067	143.8179215	395.2039211	192.2135085	944.2313577	3949.442645	0.1643307382	0.02696839364	0.1334639177	0.01238448044	0.01432635127	0.01975305689	1	0.1361098208	0.005964605116	0.4655268028	54	0.9999999932
9	130.58316	259.4162121	-71.0449459	15542.04143	387.5361012	773.1142912	1839.410199	5612	4957.719512	51.08533329	2624.618924	169.3861493	173.8855309	348.440923	936.6459212	1776.035488	-0.004281071138	0.02514852079	0.05063322553	0.003432487627	0.01123718591	0.007640672863	1	-0.001656267148	0.006322604147	0.1581740964	3	1
9	135.8955472	512.505524	8019.254154	17031.18424	976.8790785	-381.6895488	2106.729773	6414	11097.46739	2229.048067	4545.128275	344.8501217	313.1130571	423.9063049	1722.170879	7551.130075	0.4840061906	0.0637004144	-0.02346447254	0.02028570598	0.01694392439	0.02100196924	1	0.3794778356	0.08092107573	0.009674854332	83	0.9999999306
9	137.3740646	682.5073912	-23.48455671	9332.537453	2024.566126	840.5225259	1363.742565	3915.5	1770.641304	80.34162963	1605.341083	363.0953254	269.182917	731.4140064	662.455736	1441.095513	-0.002699584899	0.2213158354	0.09179410247	0.008490291024	0.02003575004	0.02081568336	1	0.003912869594	0.4089189992	0.2988627946	23	1
9	140.3533626	243.3062071	-55.8586794	13220.05674	213.5350083	1448.129035	2642.768209	4922.5	4007.924731	74.5146907	3137.545791	155.3520813	402.5151012	455.8963196	1098.187419	2803.292917	-0.004445169253	0.01681700513	0.1122982896	0.006340546933	0.01265041046	0.01665735943	1	0.001697726524	-0.01222270923	0.3620841536	4	1
9	146.6774036	494.4245101	9778.654732	19772.06359	1405.779278	-430.0482238	2310.467131	7715	28681.32979	2738.621415	5312.149044	359.4440085	307.1720005	328.7177176	1951.786996	14073.76619	0.4935722641	0.06607836624	-0.02206333113	0.01981996618	0.01132449408	0.01455134899	1	0.3871256931	0.08565559749	0.01624281445	83	0.9999999892
9	148.8216771	92.74841443	730.581237	11433.52142	2587.776832	-81.16320725	1223.778607	4925	17191.15957	160.2534116	1473.828078	371.7183108	160.031437	864.2098366	598.0015536	4798.493387	0.06528185901	0.222274671	-0.007162810295	0.009345687386	0.01922880954	0.01552797042	1	0.05180658034	0.4122593327	-0.01531470718	45	1
9	152.1938875	567.49118	-19.21055385	14332.59439	6152.06212	15.55883248	1811.425926	6999	17403.66667	89.07185036	1828.583143	799.2562631	97.27483318	227.1735169	867.2895616	4841.648884	-0.001467369635	0.4318787068	0.001000327417	0.00638940251	0.01994049706	0.007026547884	1	0.001718633649	0.8441471363	0.003002420341	28	0.9999999999
9	153.3385506	536.6249988	-61.11588286	13127.94426	3136.147732	1438.014713	1919.110727	5559	2251	76.96367111	2203.128725	557.4399722	282.6304782	260.5699898	934.6789744	798.5193878	-0.00475371272	0.2452201387	0.1103853017	0.006326731896	0.01497906237	0.01111950903	1	0.003604786381	0.4576976041	0.360501314	23	1
9	160.660488	422.6454115	-88.33647814	16530.73149	5701.72619	833.0976581	2140.99536	7554.5	15384.54737	87.12407597	2519.162804	939.15315	183.3076464	217.3979287	1175.446751	6023.706072	-0.005546979527	0.3487363196	0.04986153415	0.005508745608	0.01670262221	0.008153975922	1	0.0005041039123	0.6720440031	0.1621854342	26	1
9	161.3480604	269.1453391	6541.746051	13987.83033	1548.94449	1239.434965	1997.755062	5677	14267.30952	1508.063751	3225.175293	420.9776848	502.903104	1687.542908	1226.611918	11163.39826	0.4597276944	0.1113455351	0.08742895936	0.02589172924	0.02414684241	0.03579837127	1	0.3672173173	0.1767236139	0.3729756924	86	1
9	165.5875381	258.267682	7770.696354	16400.75515	1778.395638	1512.603756	2112.274204	6469	20670.64706	1309.959855	2392.886376	346.7783819	362.8861051	697.4399546	963.0847731	8284.002135	0.477186235	0.1121256184	0.09290599508	0.02110888888	0.01316059339	0.02244898802	1	0.3813086299	0.1779744505	0.3945526917	86	1
9	166.4940624	566.9470763	-26.27228685	14037.48901	6150.60008	-10.35091534	1824.50278	6846.5	14191.60714	92.92019128	2217.589006	892.2555965	112.3453195	397.3592814	1010.586787	5578.190861	-0.002109732173	0.4297592917	-0.0007624620442	0.007161437591	0.0224829464	0.009204590415	1	0.001089184841	0.8398357271	-0.00300346825	28	1
9	170.0456495	721.9695677	1927.793647	11686.78763	165.942978	413.8325651	1822.183193	4265	5507.922222	570.6835726	2986.194316	137.2243149	171.1949947	293.0633248	1053.452326	2307.99209	0.1645196078	0.01271144138	0.03442890365	0.01261681259	0.01256693769	0.01184201027	1	0.1303907867	-0.02110641347	0.1374475068	53	1
9	178.3420041	255.4785585	7156.526631	14716.78724	1670.648857	1374.741763	1776.687949	5964	13934.17722	1598.696985	3248.003868	391.6425002	500.1380235	831.7686188	1299.481113	9595.882239	0.4661312593	0.1128491047	0.08679937502	0.02252092101	0.01494849177	0.03765562815	1	0.3722453042	0.1797471781	0.3721818183	86	1
9	179.1685132	371.1740361	-60.59412009	17423.09929	5831.148963	63.69648599	1810.429017	7970	7627.105263	97.1109638	3128.260834	1106.229193	99.95671218	273.674697	1452.429716	3184.430362	-0.0036479019	0.3360163149	0.003739999885	0.005826419112	0.01723170419	0.006139691798	1	-0.0007913423182	0.6469043681	0.00962371015	24	1
9	180.0435745	747.3064732	1253.233996	7644.809019	176.8562264	190.4841797	1359.261072	2772	7566.231579	288.7815285	1747.343021	95.45911756	113.8736831	170.0553194	605.7358681	4215.426958	0.1661144033	0.02468957107	0.02644667639	0.01331791449	0.01556279194	0.01533677817	1	0.1313053467	0.003696405292	0.1115911708	53	0.9999999825
9	185.850681	396.5582284	7600.371851	15628.93198	926.59133	-294.2470344	2218.954633	5929	7365.5	1911.752398	3971.407179	310.1230574	311.4090221	385.7050142	1515.278875	4878.962666	0.4847330431	0.06151289089	-0.0177487444	0.01543841995	0.01383937315	0.02515604926	1	0.380359858	0.07628086614	0.02869128378	83	0.9999983077
9	199.5748812	160.1735526	3803.767573	12403.98913	2026.377836	769.374549	2773.997788	5193	4145.427083	726.4537211	2272.050757	373.2572591	267.0062927	372.2412712	908.09351	1941.389078	0.3090517165	0.1635510804	0.06199869543	0.01880252224	0.01886389864	0.01918673507	1	0.2474485297	0.2866774746	0.2602869053	77	0.9999999993
9	207.4609819	399.6395677	1194.627147	17765.01047	4460.607224	10.43437277	2142.324369	7763	25406.3	303.5796193	3059.575359	852.0025487	137.0615737	307.1307295	1384.407261	12972.51053	0.0684975424	0.2462470833	0.0007455255875	0.008643978457	0.01475192376	0.007864839787	1	0.05503691196	0.4613528435	0.01199950243	45	0.9999999987
9	208.8025695	418.3855652	1053.669607	15129.8964	3596.881013	21.0665525	2301.177843	6498	16436.44578	488.9430514	6706.704988	1662.293578	129.7481897	452.4273375	2855.346516	15284.05132	0.0715233582	0.2501490829	0.001560499267	0.009583274758	0.01871606408	0.008742290053	1	0.05750866202	0.4693217854	0.01537396696	45	0.9999999646
9	212.9056423	410.996923	2136.942969	29456.04292	7214.772008	-25.76494135	3105.936037	12590	38217.66667	559.6392042	6456.592247	1596.348355	179.0597695	561.0721117	2662.695523	17107.83909	0.07308595563	0.2461841901	-0.0007904040027	0.007556261744	0.01274327517	0.006421998296	0	NaN	NaN	NaN	NaN	NaN
9	214.6565242	729.3619546	1654.129749	10173.80115	112.7384391	317.4209352	1874.391946	3647.5	4018.733333	353.3294787	2060.404603	102.5874016	160.9661255	219.8889799	736.4892544	3939.749441	0.1640843363	0.01257864732	0.02962404272	0.01097546551	0.009917982385	0.01630808633	1	0.1297683927	-0.02126419639	0.1214545808	53	1
9	219.1196986	715.2394499	1876.179203	11365.57365	120.0287695	372.5877991	1959.369217	4114.5	2244.1625	333.0657805	2010.191029	115.7259183	157.386757	215.879481	704.808657	1269.830114	0.1682695213	0.01070570974	0.03497175646	0.01042557438	0.01126698502	0.0129273269	1	0.1333593047	-0.02529418134	0.1399391132	53	1
9	227.7202431	533.4502757	16731.8989	16261.88066	544.1204891	-647.8367308	1872.359476	6272.5	22859.51064	3536.497433	3373.230367	182.0619146	571.7926522	212.373269	1285.809737	11471.74207	1.029808668	0.03487735293	-0.0366451527	0.02879487438	0.01327150498	0.04096461775	1	0.8088210274	0.01477042713	0.07270149638	94	1
9	233.507195	345.5053653	3044.40888	18184.51548	2041.259072	2770.701323	2753.218679	7314.5	14903.04819	581.5305118	3124.336713	432.445463	559.50524	504.752315	1274.77149	11898.69807	0.1683970437	0.1121579641	0.1543785675	0.01004493731	0.01336819576	0.01768666656	1	0.1413690094	0.1806864139	0.5373496124	60	1
9	233.1507072	716.0197523	2138.322611	13133.86651	214.6338238	467.6381347	1593.056636	4747	9783.117647	389.7092955	2382.415346	125.3133373	165.0023765	202.7480814	829.7519001	3713.699713	0.1612252678	0.01685844521	0.03676917794	0.00955071104	0.01027491419	0.01104315892	1	0.1279694271	-0.01258539994	0.1446339746	53	1
9	236.8571635	329.5141682	3047.895426	17706.15678	1782.313279	2698.776232	3475.236729	7031.5	8033.848101	1181.968949	6329.71761	659.4172461	1016.190615	928.3924092	2445.469304	6320.146554	0.1755076746	0.0964455584	0.1532505578	0.01086070563	0.01119789861	0.01810932062	1	0.1467553064	0.1482952561	0.534682299	60	1
9	238.6350692	360.6944839	-92.45418907	21355.21021	404.5011465	1215.733011	3070.019591	7901	6372.553191	64.11429463	5536.15435	202.1331858	306.5926995	486.8102324	1900.533131	3635.911791	-0.004183636302	0.01834803068	0.05541059743	0.003086682036	0.011124233	0.006862450304	0	NaN	NaN	NaN	NaN	NaN
9	242.4171641	174.2866087	1096.863454	15900.25446	2559.562414	-47.93913315	2095.754451	6401	5905.957447	215.3517091	2475.817661	446.3466024	128.4609413	491.7411868	977.8529622	2932.268819	0.07234941726	0.1644925552	-0.003129027748	0.008626875292	0.01638695862	0.009390361129	1	0.05704094855	0.2932047814	-0.001790371162	42	1
9	245.1945419	339.7169836	3449.403886	21166.69414	2322.119008	3141.19409	2654.976926	8274	6342.5	594.1758317	3358.270359	403.9423791	580.484577	459.4812294	1324.331271	3227.312261	0.1630122985	0.1100790609	0.148374734	0.008987775904	0.01107959281	0.0120552836	0	NaN	NaN	NaN	NaN	NaN
9	252.7736456	415.1784233	-47.1512504	16701.46531	1039.048195	113.0541173	2657.122995	6132	10369.07407	54.86496174	2949.309136	267.4500903	95.48007979	326.5568395	1128.51685	5006.176612	-0.003131417504	0.06854292766	0.006281440172	0.003501506807	0.01143100935	0.006378501863	1	-0.002884849678	0.09659136956	0.01250486956	6	0.9999999986
9	258.7968676	361.9305627	-95.55709817	20871.36144	463.7017245	1150.317669	2578.591423	7606	6797.126316	67.09638537	3648.956335	204.2875765	217.6551828	270.8235652	1351.742984	2316.842497	-0.00500202771	0.0221346962	0.05599058451	0.003343251734	0.009330917888	0.00590063999	0	NaN	NaN	NaN	NaN	NaN
9	262.9167695	406.5363531	-16.55873966	19695.6796	1343.439766	98.76332044	3070.485902	7531.5	7801.987342	67.48250178	5940.433517	362.7007576	111.9020875	1087.66113	2175.494348	4406.800693	-0.0008859201527	0.06504940942	0.004629705569	0.003120068705	0.01284387801	0.00574886575	1	-0.001244266761	0.08941274442	0.007405179113	6	0.9999999997
9	273.3213954	781.4682323	-64.23038107	8038.475357	182.0040144	1706.774042	1445.075594	2916.5	1895.210526	43.47889611	1252.459332	104.2026088	268.6943827	206.218542	461.9993802	675.3999744	-0.008300504137	0.02310926284	0.2087958694	0.005074004141	0.01301190884	0.01467784788	1	0.004300007927	-0.001430714305	0.680876002	5	1
9	280.6352247	135.3096577	884.4912157	12513.27053	3035.518815	-38.65838988	2121.204256	5364	8445.819149	239.7189799	2821.979856	675.2333471	96.60890235	260.1541527	1180.389102	4536.932084	0.07394871564	0.2464670568	-0.002871195785	0.008664710565	0.02118606958	0.009314658568	1	0.05912845191	0.4618164685	0.00110369587	45	0.9999999995
9	298.0151271	353.8285062	564.403766	10142.18785	61.03689998	2078.058717	3168.657877	3660.5	5016.431579	248.7360039	3947.682866	168.8625958	836.7606355	643.2241825	1392.708199	5736.356687	0.05846415215	0.004717441106	0.213949547	0.01309923759	0.02565411296	0.03295215486	1	0.05706300904	-0.04025957921	0.7106687215	33	1
9	302.8179597	222.760922	1215.514102	20161.21565	1463.908579	4508.565873	2051.549514	7799	20073.58427	225.8446066	2872.976482	270.4509355	600.554268	189.8249406	1125.995627	6130.372095	0.05987647381	0.0712261899	0.2209268868	0.006668421394	0.009986858494	0.0134386497	1	0.05923854051	0.09638489387	0.735442615	37	1
9	302.1197229	271.2919994	8622.221852	17604.19631	5984.842493	-281.6913089	2200.750597	8347	25928.25316	1732.769358	3295.473057	1113.464056	311.9546426	239.9092122	1509.156717	12276.73416	0.49147885	0.3468233681	-0.0156847301	0.01882723524	0.02118470193	0.02005880106	1	0.3886229083	0.6630880911	0.04285750306	89	1
9	306.8546012	156.6210596	17116.27092	16685.75098	1192.295234	-801.0483929	1862.225042	6648	14506.90588	4025.386036	3923.890211	343.526636	550.3910005	269.0851294	1586.782922	9742.735138	1.024190242	0.07742517765	-0.04834971735	0.03508306689	0.01332640627	0.04085127446	1	0.8041349888	0.1026410061	0.03375004249	95	0.9999999737
9	311.154976	98.1765861	4701.124611	15676.81022	2319.308325	-180.0411374	1722.113564	6303	6527.592593	986.5048837	3208.601705	495.6358084	170.2129664	239.2745075	1282.611648	2681.06538	0.2954234828	0.1545518218	-0.01193968308	0.01636490644	0.01872856318	0.01179864642	1	0.2323373591	0.2700308366	0.01267541343	76	0.9999999257
9	310.7357017	148.126716	23459.65374	22590.56006	1550.352872	-821.8226468	2461.45257	9161	23373.69767	6814.077269	6245.887735	490.1936809	992.4572859	426.571463	2453.28624	8093.74824	1.055347883	0.06775794057	-0.04044896612	0.03283787326	0.01198371041	0.04769395172	0	NaN	NaN	NaN	NaN	NaN
9	311.9784074	457.4560285	-101.939633	19180.23617	368.9058635	1016.270669	2760.260036	6957	5610.313953	51.09388105	3439.858201	184.5340868	213.657709	264.1846922	1256.606737	2678.033582	-0.005497980645	0.01986643429	0.05331615473	0.002756061325	0.009349296651	0.006031750862	1	-0.002513000793	-0.004589037801	0.1667044826	3	1
9	313.6383003	264.9036647	8899.851069	18171.47767	6179.741635	-278.0755081	2262.153119	8776	33189.26582	2001.081845	3682.480293	1199.918025	306.3822244	534.8268736	1679.620388	22645.89874	0.4841729225	0.3387902233	-0.01507812995	0.02449161644	0.0222818402	0.01853623355	1	0.3828174005	0.6466441936	0.04326045402	89	1
9	316.8219336	227.3640144	5891.058715	18538.02733	3272.247669	1355.108872	2646.809486	7862	30374.05882	1196.519306	3529.814938	660.5629861	350.6509601	483.1401221	1484.495002	11137.06917	0.311841194	0.1737044107	0.07204813328	0.01661550878	0.01450202214	0.0191209963	1	0.2503297939	0.3072989762	0.2943136064	77	1
9	318.1900627	109.260532	4473.603544	14837.35555	2265.053042	-229.0214591	2434.573687	6095	3435.013333	879.8600357	2776.364329	422.6871745	212.3406104	265.8461703	1103.731936	2114.454594	0.3025548246	0.1522783703	-0.01614503774	0.01602966737	0.01529138109	0.01543511114	1	0.2376950692	0.2653563776	0.0001088528039	76	0.9999998091
9	320.0420406	240.3208305	6225.135324	19047.69867	3364.373169	1300.120342	3061.076432	8204	19513.03659	1176.737699	3396.892504	643.5485854	544.7529249	1505.404461	1396.161109	10076.57161	0.3185609718	0.1721482485	0.06631116311	0.01646610901	0.01964840664	0.02849785425	1	0.2552814993	0.304140493	0.276611463	77	1
9	326.2329845	456.3086848	-76.04017714	18248.39282	307.7701086	998.2241805	2853.713275	6654	4330.896552	57.50182509	3850.04922	184.4861437	221.3337144	317.6108604	1402.477783	2528.522094	-0.004259037048	0.01719462303	0.05447872696	0.0034801106	0.01023840377	0.007282376879	1	-0.001495257142	-0.0101282939	0.1707399328	3	1
9	328.5020657	98.49807933	1050.791937	15051.69297	4660.323914	413.7916552	2086.040524	6854.5	5005.525	208.7582159	2303.005978	763.482396	136.8931041	258.6733725	1062.973485	3057.740139	0.06918812545	0.3074094658	0.02633702575	0.008479354685	0.01725724682	0.00882746677	1	0.05766678416	0.5865832358	0.09813376974	49	1
9	328.3618405	607.2673542	2830.950895	16783.16068	5545.198767	-145.5865431	2293.435012	7682	8195.576087	526.559805	2830.640105	975.0153776	158.6966451	278.6757437	1309.264571	3460.292903	0.1721101354	0.3363277984	-0.008330985589	0.01089459695	0.01636237017	0.01035502531	1	0.137107128	0.6455161986	0.004214652206	66	1
9	328.9929717	220.6357618	7758.030093	15903.27544	1720.368558	1596.275256	2688.747129	6421	12812.2	1772.358873	3469.728364	452.9463022	365.4970554	228.385528	1400.205634	7927.994634	0.4831666659	0.1114518648	0.1012952342	0.02128193278	0.01690827516	0.02672383859	1	0.3865029283	0.1763184585	0.4234830508	86	1
9	339.5805553	214.149005	13157.64809	27280.3966	3035.58617	2643.892154	3080.575402	10965	30981.48529	4109.594889	8351.034549	735.4844779	962.7412774	578.4553022	3124.625336	8761.430938	0.4841436448	0.1088484849	0.09114542863	0.02536532911	0.01374752102	0.02471167279	0	NaN	NaN	NaN	NaN	NaN
9	339.9458716	96.6075263	1560.950984	22420.77352	7069.63356	608.5139346	2464.178025	10166.5	10377.95181	449.3100929	5342.595758	1681.587737	188.9868489	609.9609736	2307.065166	4738.644884	0.07051018744	0.3069240806	0.02631814109	0.008589726878	0.02201443181	0.006563395615	0	NaN	NaN	NaN	NaN	NaN
9	341.8316739	116.5445696	-238.6326284	17084.96133	400.4655701	3853.953636	1998.51854	6152	3952.041237	95.3657321	2309.623159	208.9515688	539.762323	208.0832785	902.4520553	1297.798865	-0.01414347842	0.02465233811	0.2318741846	0.005407737832	0.01166329866	0.01363629493	1	0.001042360562	0.001293447636	0.7561518339	5	1
9	341.4872639	200.8722111	6511.829456	13347.8964	4525.383048	-282.5764505	2470.275051	6285	20613.80769	1541.962048	3079.718751	973.9447984	278.0971945	288.6038841	1397.899898	9427.471603	0.4893300113	0.3397664554	-0.02031024554	0.02425479565	0.023644333	0.02495979656	1	0.386591115	0.6487043346	0.02697565661	89	1
9	354.1256574	604.1459915	1922.709408	11487.20722	4870.961042	-101.478163	2470.739468	5682	6317.207792	549.7433528	3196.017593	1374.61737	140.9837847	265.0518333	1540.200947	6234.1358	0.1690507145	0.4330503743	-0.009313021418	0.01287051409	0.02514317835	0.0139885782	1	0.1355953094	0.8445571231	0.00239966255	68	1
9	355.0824103	593.8970489	1783.031595	10967.13051	4485.952027	-80.93720866	2741.362371	5289	7418.918033	528.8309206	2573.401436	1153.743618	139.9253931	301.0452682	1231.707188	6482.715545	0.1676256349	0.4170895885	-0.00691290197	0.02648699289	0.04726924267	0.0129196409	1	0.1344523607	0.8116863688	0.009728124023	68	1
9	358.9507518	364.9436563	8889.057814	17923.48316	6250.839528	-424.8457858	2506.689871	8576	28551.79348	1709.072179	3129.590064	1081.737349	350.6987883	553.1708722	1445.608375	12226.37679	0.497537699	0.3463134482	-0.02121560624	0.01991703299	0.01997321651	0.02173194922	1	0.393075715	0.6620859064	0.02572969722	89	1
9	364.1675999	69.63544302	-89.00019878	17360.74417	447.4413459	874.7466239	1640.175538	6254	7021.574468	58.41642568	2927.577964	175.2287841	198.1332538	211.6200644	1073.924073	1847.080035	-0.005179764763	0.02674742785	0.05087383502	0.003304644502	0.009028252373	0.006835799368	1	-0.002335187688	0.009618177972	0.158827596	3	1
9	363.1876048	601.5924137	2829.802971	16721.92632	7423.756803	-152.9208536	2233.494711	8272	16518.39063	509.2718438	2587.827501	1255.537197	149.6985294	215.8406944	1322.553077	6166.339249	0.1676907	0.4482596855	-0.009316293002	0.01457609224	0.0280042815	0.009136921901	1	0.1346732436	0.8758637362	0.00244185415	68	1
9	363.2948382	638.4490513	-82.68129799	14264.66833	4719.247087	661.5162576	2071.007349	6585.5	16808.71579	86.56508815	2816.914182	930.0538723	153.5248935	208.1873432	1248.546271	6563.191567	-0.005229852988	0.3430050853	0.048995703	0.006389730274	0.02122706078	0.008060541751	1	0.000647371127	0.6602692748	0.1592610709	26	1
9	365.2959302	511.8313261	9045.21668	18920.75214	416.191792	1900.834431	2578.730731	7151	12568.67059	1792.547728	3764.209981	216.6435673	494.8371732	270.0977538	1430.11732	13197.4923	0.4731545218	0.02191795251	0.09921074397	0.01809789024	0.01042566878	0.01945836555	1	0.3776010435	-0.007692491884	0.4127300376	82	1
9	366.8192803	588.2285504	-31.96057356	19887.79387	2140.0259	70.1802319	2311.311585	7877	8951.507463	68.30237559	3037.461633	388.9927056	95.44837421	240.4870591	1212.623602	2341.901108	-0.002001404006	0.1071268804	0.003762100067	0.003603300166	0.01042196563	0.0049371992	1	-0.001757519835	0.1760092586	0.005200213479	11	0.9999998328
9	374.767982	56.70727088	-66.65403371	10629.79186	1139.579082	1137.833876	1944.138081	4138	5678.191489	60.48020636	1880.358118	245.9583289	217.3806927	295.9228599	714.905912	1994.924454	-0.006465139464	0.109281703	0.1101309087	0.006462151651	0.01757993431	0.01248510834	1	0.0008948699005	0.1780723095	0.3564601579	14	1
9	373.4963628	512.4460848	10148.56846	21344.8086	590.0537167	2128.918591	2669.97281	8146	20069.01163	2141.579586	4337.16285	201.7982121	589.7805214	514.4636775	1610.88031	10294.70605	0.4744329208	0.02863422408	0.09964391086	0.01567927107	0.009561666521	0.02112847031	0	NaN	NaN	NaN	NaN	NaN
9	375.667093	193.2943024	-172.0698909	18342.8259	4409.183366	2015.369304	2135.522994	8078.5	5302.076087	166.3340033	3370.852073	912.585178	551.7100659	2561.359914	1508.703801	2570.629598	-0.009638493831	0.2424488635	0.1127110498	0.009727380858	0.01967307255	0.02274850088	1	-0.0001400348154	0.452007469	0.3671814463	23	1
9	382.8380865	525.4742819	6499.446194	13425.9097	4229.569126	-368.0000672	2771.105316	6401	5961.936842	1618.098145	3374.09083	1073.165519	302.8191194	326.0445155	1526.767047	5067.199331	0.4900695602	0.3181270252	-0.02749969091	0.02084148224	0.02506074131	0.02569995516	1	0.3865443337	0.6043419784	0.002867476301	89	1
9	385.7562976	400.4419347	20573.18605	19791.27662	1448.114417	-938.0330779	2600.236896	8220	18319.97826	6377.814077	5959.119071	445.4284828	899.3750474	299.9955937	2307.411006	9951.186609	1.068393326	0.06766103795	-0.04605082096	0.04339631776	0.01357585037	0.04952267872	1	0.8390274624	0.08192207308	0.04984095106	95	0.9999991746
9	393.0671635	420.9777004	19702.06743	18853.34875	1303.949515	-709.2398367	2283.738083	7696	18041.25926	3756.418452	3529.029229	334.8485836	574.1203618	190.0950468	1434.849028	9198.543049	1.039245186	0.07114404158	-0.03723993304	0.03379206321	0.01225409137	0.03308089095	1	0.8165867754	0.08926837124	0.07335095719	95	0.9999994859
9	403.4934561	442.6459994	-136.3747078	19165.17731	1172.96538	2344.37166	2980.040723	7218.5	8760.531915	78.4523555	2863.628738	300.237498	380.0343141	247.5587786	1126.58944	2434.335306	-0.006939846217	0.06058512461	0.1207124595	0.003974558689	0.01134486077	0.009047581364	1	0.0006503826577	0.07765800089	0.3903673874	9	0.9999999891
9	404.2250678	412.7725021	78.58643911	18038.31063	3106.879887	347.4577088	3132.095966	7388	4786.662651	98.70462225	2889.052547	618.6063415	130.4928911	261.1555551	1244.754631	2558.129115	0.004643774543	0.1681348092	0.01991320018	0.0067675142	0.01448849299	0.007083547656	1	0.005020395526	0.3010593549	0.06125274268	17	0.9999999999
9	406.2869192	33.17272459	-23.72196784	8561.40855	916.6152441	874.9027961	1767.679489	3371.5	3647.145833	58.72579129	1917.060793	232.5716444	259.0298446	418.3294281	724.1159571	2518.178406	-0.003003346184	0.1097816617	0.104388634	0.007507720453	0.02199288219	0.01482029093	1	0.003297549534	0.179186533	0.3381434851	14	1
9	408.1297383	321.2958211	2901.13926	17647.25535	2695.216328	819.0314899	3395.699545	7255.5	2419.526316	688.3003839	3647.546806	627.6814377	272.9431846	298.9949316	1506.827779	1535.575066	0.1683230661	0.1564049516	0.05097154281	0.01320985379	0.01660865214	0.01275371341	1	0.135769026	0.2740733866	0.1959788973	62	1
9	418.4673071	187.2974989	-85.95204983	16756.70438	1814.426087	863.6986633	2417.895644	6550	8394.473684	68.96656852	2933.166898	387.8978776	192.0396228	287.8436336	1177.778913	4028.40372	-0.005155532871	0.111122966	0.05398240375	0.004394720864	0.01281667778	0.006826849204	1	-0.001301081869	0.1831248651	0.1708989238	13	1
9	420.9682772	410.3653415	-20.70131503	18425.02937	2954.690522	287.0682021	3322.923204	7511.5	4511.8	96.3830261	4550.294833	852.3539068	250.9774415	1372.578858	1825.614036	2642.267428	-0.001079386142	0.1594300735	0.01549460334	0.007481564572	0.02084678609	0.0172982569	1	0.0001657360983	0.2833278274	0.04531867798	17	0.9999299855
9	428.7742556	405.5611041	-48.4735609	20541.18721	3285.431425	276.1908739	3386.080439	8385	3580.048193	131.4884265	3478.304833	704.2006787	336.1675249	1858.914004	1393.228367	2461.644235	-0.002511530347	0.1592562194	0.01315260533	0.00844625021	0.01609285178	0.02174005355	0	NaN	NaN	NaN	NaN	NaN
9	432.5266086	151.1901859	1225.156751	17316.11194	3015.027948	-1.778206864	2161.01667	7128	20620.70886	208.9213107	2312.799794	491.4549142	115.3557995	245.5195425	981.7643374	6407.439026	0.06963691042	0.1781086228	-9.949553036e-05	0.007890373465	0.01411727127	0.007080758746	1	0.05521198389	0.3211822575	0.007991366693	42	0.9999999997
9	433.7888861	366.6718466	-127.9107239	17793.70966	6230.731635	907.5971647	3008.36559	8234	21479.06742	106.6916418	2567.705934	1009.462017	230.406926	676.8614929	1249.919198	8857.27756	-0.007262214723	0.3549498952	0.05187207067	0.00692328088	0.01934307973	0.01358139495	1	-0.0006706682771	0.6848032059	0.1686342874	26	1
9	433.6675077	735.3952926	1704.801391	10098.17967	184.5064593	335.6730591	1779.073866	3683	6794.479167	438.8290359	2521.583594	103.2906303	140.7765072	188.2443714	896.1465894	4375.397317	0.1652284968	0.0182870227	0.03279758895	0.0120129254	0.01215422267	0.01289478564	1	0.1309106389	-0.009608338969	0.1323044164	53	1
9	437.2277738	139.1156007	689.433799	9823.5774	1409.815863	-5.428048158	2519.328265	4002.5	6302.076923	268.7672453	3579.564638	607.3131529	103.3360001	601.4335197	1410.944028	7701.780428	0.0710995567	0.1518422938	-0.00078888076	0.01293132709	0.0282395265	0.01745564462	1	0.05606547143	0.267143534	0.005443726886	42	0.9999999718
9	438.2890814	8.894476586	58.482158	14936.66106	1407.239502	241.1874936	2013.835847	5695.5	4477.115789	68.5878126	5577.051566	680.8486738	146.3287374	454.5995963	2181.975677	2950.663246	0.003933819519	0.09667864889	0.01552837135	0.004921578194	0.01836600589	0.00732640256	1	0.003499653561	0.1541686345	0.04509417244	12	0.9999988948
9	440.4063783	124.6508102	2447.522395	14027.94408	199.3700944	1897.44045	2650.701602	5197	2542.478261	480.5082459	2518.020456	148.1081054	425.6739921	266.2313606	914.3612737	968.7772454	0.1772250613	0.01594131261	0.1375454232	0.01423179425	0.0120225188	0.01741196437	1	0.1464044565	-0.01698263715	0.4813388266	54	1
9	440.2811883	342.3207079	1230.794063	18927.55955	2261.42904	1961.121809	2799.450709	7655.5	36032.8587	253.6750836	2790.099764	360.6631191	333.3208088	249.273481	1111.713655	10880.26275	0.06596555906	0.1231668941	0.1026360667	0.007600757684	0.01144476882	0.009153075258	1	0.05771390438	0.2058584232	0.3461782033	40	1
9	444.7470579	425.7941911	2983.506935	17683.34432	1856.914325	844.980854	2580.794722	6969.5	4441.242105	629.369407	3779.707964	511.206798	259.8932835	248.6141163	1514.768676	2530.070543	0.1687769882	0.1086765159	0.04954291359	0.01065812467	0.01431900872	0.01163469539	1	0.1355718845	0.1759127639	0.1903340704	59	1
9	446.8883654	180.5992447	7681.351018	16250.74543	1726.578195	1544.883653	2588.498504	6501	21385.71951	1300.152899	2495.838367	296.6971745	449.5328318	737.4153524	970.1772771	10646.58223	0.4829243509	0.1119094182	0.09372132205	0.0217925041	0.01201701559	0.02972089458	1	0.3858784091	0.1774358299	0.3983746306	86	1
9	447.1726663	27.79737281	4516.529029	9563.154047	959.6696285	649.8265759	1988.028577	3965	6460.178571	847.8797486	1721.835763	297.3059067	399.8411754	2174.821944	670.6692612	4049.499865	0.471990781	0.1032336704	0.07214165381	0.02595022796	0.0286401669	0.03998960429	1	0.3759230235	0.1602240417	0.3246122809	86	0.9999999995
9	448.6580458	366.7566976	-152.5756938	17041.59048	6011.816764	935.2229778	2512.733771	8001	28343.31818	101.0822726	2841.395121	1059.11602	187.5871207	236.6607074	1343.467518	11752.8915	-0.00918225053	0.3537030574	0.05565201569	0.006942508657	0.01829447526	0.008224467672	1	-0.001978468083	0.6821770817	0.180742708	26	1
9	450.2342169	160.3589218	7688.506199	16654.26729	1789.560533	1577.09197	2307.802228	6636	26866.84337	2076.255609	4088.094803	535.1263532	578.7218214	318.0783483	1670.833577	13589.02167	0.4690422603	0.1136021836	0.09289560186	0.02863182805	0.01582645093	0.03451351388	1	0.3749007418	0.1811190721	0.3929489013	86	1
9	452.4227379	170.2642086	11192.83229	23332.29563	2675.684229	2210.911431	3193.639471	9550	30368	2881.310169	5202.850514	654.7362364	1138.33218	2855.332183	1935.860513	14781.76032	0.4885060488	0.1130806493	0.09033680035	0.02522185138	0.02003262864	0.05434387399	0	NaN	NaN	NaN	NaN	NaN
9	453.6087373	18.84893724	4190.456174	8881.543407	1014.740394	740.1420066	1478.233588	3651	8959.761905	911.1174542	2012.989263	225.9428481	281.7795136	196.1249561	771.644858	4057.873449	0.4595979081	0.1105337581	0.0764265919	0.02539441588	0.02279139399	0.03662226241	1	0.3664707119	0.1753065055	0.3365141129	86	1
9	457.4728607	101.5886895	11928.17892	11800.83167	479.4162264	-733.0837432	1863.062406	4576	20955.54167	2892.668588	2772.75264	153.9155463	465.2425449	178.487653	1029.468233	13847.35764	1.008607915	0.03927597056	-0.05694848825	0.04180720091	0.01926448188	0.04466833436	1	0.7909727197	0.02456080333	0.001421532611	94	1
9	457.4488182	242.7599642	4621.520199	15051.70421	2488.293661	-124.6073547	2523.397646	6228	14819.83696	1163.649588	3665.856184	669.7687125	218.9198022	280.8308295	1549.534579	9376.52527	0.3067994456	0.1694098163	-0.007952620379	0.01532843303	0.01679306067	0.01676286582	1	0.2416854742	0.3003566254	0.02842154687	76	1
9	463.0988186	326.3099061	13339.13129	26911.30234	2999.297845	2690.862415	3166.135983	10831.5	23453.85366	3481.520645	6591.564584	583.4603563	811.6790213	567.6491759	2482.619307	11605.02972	0.4938088996	0.1103724172	0.09529352018	0.02087309275	0.01269087192	0.0222803954	0	NaN	NaN	NaN	NaN	NaN
9	465.9178198	348.8261179	5498.951097	18075.87115	438.3462933	4166.447682	2984.640109	6787	13771.84375	866.5540979	2674.555068	193.2053666	692.2972852	263.6180784	1028.629617	4951.462755	0.3048947037	0.02352886238	0.2302042148	0.01418028434	0.01086783377	0.02076371098	1	0.2525111548	-0.005162871267	0.8132989237	71	1
9	469.2945727	317.0320077	9127.894731	18595.73252	2048.297472	1769.07149	2733.341641	7578.5	26836.03614	2496.097337	4810.892294	537.5638455	668.8987208	378.2781289	1874.14953	9626.988402	0.4894247296	0.1069580889	0.09280183377	0.0230497831	0.01262261114	0.02428930353	1	0.3909020766	0.1671856782	0.3965042356	86	1
9	473.5787224	216.2993063	-41.52609681	16065.06496	6961.909074	55.79818878	2750.389268	7860	13557.46341	108.089424	2561.877603	1151.970149	161.595231	515.2338671	1238.141154	8648.633261	-0.002724596222	0.454337044	0.003338141329	0.008077418547	0.02354139117	0.01209035129	1	0.001084756139	0.8903117042	0.01096670673	28	0.9999999995
9	482.6258141	461.4503421	-133.1533206	19751.70915	2095.445198	1073.157719	2533.621762	7758.5	13149.67742	71.08645335	2949.149109	375.3697524	192.01351	215.2205121	1152.323787	4206.036679	-0.006936501538	0.1078767492	0.05379444235	0.00366798116	0.01114067998	0.006359214674	1	-0.002748462413	0.1764743672	0.169858387	13	1
9	484.5909375	212.2534197	-109.1983794	16668.69398	7373.919725	90.84620047	2107.249237	8314	32451.97561	103.7942049	2775.982612	1300.843019	114.9154306	248.9743089	1394.221872	9935.715121	-0.006168294279	0.4500947777	0.005597073701	0.006660740317	0.02301560065	0.007561314856	1	-0.001542129049	0.8815780653	0.01767790076	28	0.9999999596
9	484.8109845	619.9115171	-46.75512292	16867.52182	1723.112016	76.88258145	2011.692305	6471	8465.294737	60.71117125	2597.194494	334.1533789	92.27049517	202.0605213	1024.623473	2187.293002	-0.002889619912	0.1025647908	0.004598972019	0.003842598088	0.01099085873	0.005499619625	1	-0.002454686735	0.166616635	0.007699717209	11	0.9999895899
9	497.5962591	30.27075912	4558.285373	9910.33858	283.9009315	776.0433657	1445.518149	3799	6226.11828	895.3772552	1844.428657	128.2814557	257.2662931	216.365157	659.1446929	3443.871895	0.4554652673	0.03010748707	0.07886116974	0.02370390794	0.01507838676	0.02519394014	1	0.3625565682	0.009851599263	0.3420669448	82	0.9999999999
9	499.4145186	221.1959033	-64.5221112	17450.48906	917.9033092	848.5195948	2782.883219	6509	3657.904255	63.93337854	2762.061961	247.6974155	187.0780262	398.9525888	1046.65053	1922.832778	-0.004034167716	0.05860843966	0.04991756964	0.004239066071	0.01190577265	0.006921642057	1	-0.001171733506	0.07516969459	0.1565583623	8	1
9	507.2613553	435.1224895	3723.049689	21969.72535	1274.854944	3322.59576	3276.809456	8392	10888.46753	860.8572293	5294.261335	244.2494579	815.1009147	473.885484	1871.792717	5544.574495	0.1683062691	0.05759661735	0.1527927823	0.01006165917	0.01240879781	0.01435004181	0	NaN	NaN	NaN	NaN	NaN
9	510.9598251	527.8627001	-140.8570525	16135.20618	266.0814587	1905.045524	2583.606838	5728	15527.13684	53.54101063	2511.258385	160.0167895	328.2681358	227.3302545	894.8773866	5867.869213	-0.008946048658	0.01721222014	0.1193730787	0.003604496853	0.01110593603	0.009190085088	1	-0.001438405101	-0.01151217164	0.3846262337	4	1
9	511.3351671	449.3513102	3009.070519	18192.28442	7603.290385	-66.77238278	2682.134701	8947	9838.333333	516.0675538	3024.435676	1299.165958	148.9959718	238.663746	1456.698413	4967.194899	0.1691608902	0.4218694032	-0.003528307159	0.01018469685	0.02187261596	0.00908356264	1	0.1359060157	0.8214220382	0.02133385694	68	1
9	513.502916	87.4112675	-81.01355285	12528.95172	2780.075341	1276.943554	2265.511672	5309	2344.819277	117.324865	1781.41699	431.7354623	361.1346401	1287.896994	722.529512	507.2063886	-0.007151755154	0.2210505284	0.1079464752	0.0111865603	0.01802459481	0.02890870186	1	0.001333532588	0.4080628267	0.3514482809	23	1
9	519.5123201	487.1990463	2642.120688	15448.13235	1437.882773	726.2817751	2983.954428	6061	2203.419355	601.2867307	3341.48678	395.4919653	241.0463269	291.0775501	1315.580257	1499.402681	0.1717339127	0.1002526488	0.04745094339	0.008912466936	0.01466863516	0.01300105009	1	0.1376991977	0.1585921113	0.1838131375	59	1
9	520.3067101	438.5302837	3211.715631	18373.06008	1081.949903	2756.088932	2866.907961	7106	7124.208333	612.4117187	3053.22385	282.8672127	509.1177031	237.8739773	1184.398145	4616.236971	0.1720350368	0.05656698511	0.1472394018	0.01260180934	0.01212738717	0.01397919101	1	0.1432746048	0.06643953147	0.5132624833	57	0.9999999994
9	524.3123481	25.38038301	1639.894221	10535.88415	3152.896814	337.450818	1225.814604	4733.5	6561.831579	307.7193283	1710.780433	469.1189047	130.9896672	152.9879278	735.936418	3002.408078	0.1569165296	0.2979253869	0.03362282863	0.01299338583	0.0223388792	0.01249990657	1	0.1271721496	0.5657558921	0.1392915055	67	1
9	525.3683065	92.98713645	-35.58133488	10782.32923	2450.538376	1057.87246	1929.628487	4611.5	1908.5625	80.74298405	2111.882231	471.2310294	236.4614958	519.8726883	860.6471832	995.3980928	-0.003355799486	0.2259104814	0.09954583718	0.007904912556	0.02026556554	0.01165506533	1	0.003889151293	0.4182027712	0.3244896388	23	1
9	525.126902	735.5914256	2549.114004	8698.495569	1862.033044	-196.1668332	1745.214506	3728	1808.136842	563.3302224	1804.61545	412.1049881	146.5898732	279.7935313	769.3624886	1062.303375	0.2985452752	0.2170075159	-0.02399151566	0.01763711668	0.0193019907	0.01725240609	1	0.2347203784	0.3987493564	-0.0252886309	78	1
9	541.6565707	26.34531454	589.9439033	8861.960785	583.3230807	191.3440878	1312.759689	3312.5	9463.287234	138.9751433	1623.017542	139.8732623	120.0048916	348.4553719	577.3720439	4722.901215	0.06559949256	0.06597970714	0.0242928471	0.0111497326	0.01860013656	0.01269815085	1	0.05232883875	0.09000589589	0.08557776005	35	1
9	542.4804427	309.3349046	-67.32368167	19031.69855	3233.145748	396.0977235	2692.382449	7937	5522.517241	71.16833039	2440.053156	525.4588929	117.610403	244.8217648	1049.75874	1782.695019	-0.003746784465	0.169557848	0.02143027489	0.003837018378	0.01323226506	0.005639227964	1	-0.001494137804	0.304062223	0.06465544284	17	0.9999999971
9	542.3229702	513.8752905	4475.137707	14390.61114	3267.518145	-236.1845721	2156.390119	6260.5	7596.554217	964.2353913	3074.199558	711.6416384	204.0073741	198.1701139	1306.89695	3698.627136	0.3113980313	0.2334374054	-0.01560691959	0.01548131544	0.01656692627	0.01482231942	1	0.2455028676	0.4321891002	0.005337121852	78	1
9	543.6567155	198.509373	2826.121621	16751.60647	2723.88058	2412.897034	2213.39038	6810	9515.48913	500.3905425	2546.312645	506.8261909	396.1093389	217.5782648	1081.44214	3630.493895	0.1685654411	0.1685935524	0.1438491515	0.01268438734	0.01380897496	0.01703285404	1	0.1414515814	0.2970242964	0.5037177344	63	1
9	545.6471645	92.38073	3562.216197	7691.442565	2320.947305	-243.9076428	2074.56971	3636.5	2664.957895	1198.608512	2406.312983	732.8137909	208.7294524	298.2418226	1076.112763	2680.367266	0.4676200608	0.3102959056	-0.03022497984	0.0411949164	0.03834831736	0.02998667521	1	0.3686067421	0.5885883176	-0.0107302857	89	1
9	545.6591195	55.18349323	2111.517585	13429.31795	1346.88049	1870.754447	2145.873007	5265	5830.978723	576.0326373	3048.419152	403.9000629	503.2971069	411.1197793	1238.025314	3193.285567	0.1599502589	0.101541554	0.1305393877	0.01681727105	0.01493635566	0.02129518407	1	0.1332246997	0.1595012589	0.4565558879	60	1
9	545.8098825	525.6864995	3289.602809	10597.30872	2332.709126	-150.7472061	2427.334654	4618.5	2677.534247	1004.922547	3273.0051	709.8258119	165.996789	245.0402296	1361.712505	3211.840867	0.309428367	0.2243799035	-0.01607849532	0.0154120904	0.02512294352	0.01791175758	1	0.243832765	0.4135925332	0.00319832814	78	1
9	551.337051	295.5837735	-65.74109546	18268.8332	3133.125842	366.0800113	2520.535903	7504.5	8835.811111	71.93817632	2578.44856	557.4413823	112.0934713	213.3843646	1107.433848	1649.730818	-0.003908274117	0.1711609851	0.0205298707	0.004034231939	0.01452449918	0.005652822215	1	-0.001657677446	0.3073828818	0.06167703577	17	0.9999999581
9	552.3481702	481.3162874	1072.794223	15381.87241	3565.678063	485.0245915	2437.72267	6696	19561.74194	300.0985439	3358.426286	797.9241059	165.3462668	322.607616	1411.688787	11451.82057	0.0710883994	0.235999565	0.03209493238	0.007735863722	0.01790801628	0.009481527852	1	0.058791305	0.4395218975	0.1160626521	46	1
9	554.5314158	317.6036803	-9.653870198	15087.2444	2423.518971	289.3838643	2929.751117	6114.5	3195.126437	85.76607938	2874.480255	570.0035691	126.7361395	295.1738049	1197.605415	1954.051032	-0.0006092462706	0.1660062893	0.0196291541	0.00688944057	0.01660568462	0.01018238821	1	0.0008406479056	0.2967559106	0.05923535338	17	0.9999999925
9	557.2754099	139.4318096	1523.611878	8939.243428	493.9972489	296.0434848	2441.063997	3350.5	1907.755319	471.2565305	2696.440375	255.5391468	275.4522084	1341.761208	996.7445574	1710.344288	0.1697065832	0.05544257229	0.03838640963	0.01662438489	0.04282341907	0.05123093714	1	0.1351328061	0.06664201992	0.1524665082	56	0.9999999993
9	557.3505477	205.4856589	2734.835504	16671.40959	2689.039663	2393.919195	2287.806559	6685	8064.835165	459.6281449	2477.427066	523.7941443	440.8141913	205.8294232	1074.870127	3294.060916	0.1654451578	0.1663308429	0.1431292243	0.01273472133	0.01580681979	0.01450827686	1	0.1389270629	0.2924267828	0.5006738407	63	1
9	557.1582349	526.0579822	3720.054633	11920.02734	2657.463113	-219.9295706	2617.513208	5166.5	2571.105882	1103.523034	3425.190224	710.5718417	223.635967	340.477744	1419.98793	1886.770963	0.3103148967	0.2211685282	-0.01749054374	0.01915066785	0.02330272419	0.02010673104	1	0.2444183916	0.4070066813	-0.001369103657	78	1
9	560.5333771	640.2867705	3774.59889	12627.16537	2163.34037	743.3091603	1756.638859	5195	11863.7766	757.109655	2447.347518	349.7340908	221.2223276	176.7263198	953.9104531	5195.631615	0.2985464572	0.171126623	0.06040005327	0.01607135551	0.01729151773	0.01751600884	1	0.2391471901	0.3024361779	0.2530902375	77	1
9	561.436831	31.27232382	2363.630965	8033.552464	2551.711548	-206.6154433	1228.488646	3698	7965.12766	456.6868994	1531.341297	454.4153285	125.1411197	170.1069863	678.2251339	4145.808782	0.293745434	0.3171570197	-0.02566421308	0.0231400295	0.02486998331	0.01694251379	1	0.2318301421	0.60487877	-0.02965964741	80	1
9	562.3394287	73.51084499	3.523222477	10945.67105	1080.233042	214.0353518	1616.328442	4235	3764.308511	58.08984497	1979.839125	200.2914985	89.21247579	198.2422091	739.5484516	1914.42232	0.0002647464611	0.09998007545	0.01965191125	0.005949875714	0.0142888537	0.007984369693	1	0.0008775488222	0.160914322	0.05809198346	12	0.9999999977
9	564.4982958	335.2448813	1156.51866	16982.3454	5306.908196	472.6292652	2502.086955	7741	3834.425532	307.9775278	3294.648852	1193.690015	159.5614969	245.3920775	1554.677454	2307.852535	0.06783321084	0.3210845641	0.02908326235	0.009848750469	0.02202754631	0.008598185766	1	0.05689254666	0.6146708172	0.1072458117	49	1
9	564.4356602	400.701451	2809.561234	16881.52995	7343.900188	-100.2572993	2567.063016	8365	16916.01064	496.0235181	2749.027599	1285.215643	162.499817	289.0024252	1393.90494	5901.268146	0.1666241569	0.4362642018	-0.005547773085	0.01078042776	0.02097772025	0.0105050494	1	0.1339314002	0.8511144889	0.01445383011	68	1
9	565.8161457	299.6552013	-21.01773045	17464.32488	2765.695905	333.8451005	2809.04175	7109.5	3603.534091	70.58402643	2330.919768	475.2513131	119.3896143	221.149829	995.1998519	2066.664657	-0.001219035006	0.1632628386	0.02012066336	0.004112356298	0.01413842474	0.006540759919	1	0.0003610656002	0.2911088383	0.06068468731	17	0.9999999972
9	575.3459732	237.1013424	2911.319786	9849.553489	880.6216725	580.0364642	3171.901781	3953.5	1982.568421	901.8827862	2955.138337	301.3051258	305.6238353	455.1053405	1148.86992	2017.468055	0.3044660347	0.09159994369	0.05991247411	0.02171784391	0.02244521995	0.02972694091	1	0.2429996167	0.1387668265	0.250964869	75	0.9999999762
9	576.6847364	288.4632498	-64.43578459	18075.72886	2983.83529	363.8250529	2298.146124	7392.5	8620.451613	75.21318541	2485.629089	513.5461396	115.3956752	222.2202457	1058.556848	1984.528838	-0.003708192021	0.1643358655	0.02108238959	0.004336212477	0.01262760026	0.006075593631	1	-0.001535515655	0.2933269585	0.06340152	17	0.9999999968
9	578.8820919	132.1071667	2084.425418	12932.98928	1240.985035	568.8036654	2257.414548	5102	6810.282353	394.4513385	2427.348687	298.7534859	242.6926124	754.8504678	903.848769	3188.48821	0.1680131349	0.09725008032	0.04372710926	0.01277729381	0.01905141145	0.01944332628	1	0.1345201324	0.1525490073	0.1706924079	59	0.9999999999
9	582.1161718	142.5373993	3660.970294	21756.50692	2248.540674	992.6821762	3141.517802	8775	5873.463768	1279.143797	7260.555066	783.500392	356.7212381	647.6499785	2760.537311	3405.13085	0.170834298	0.100772279	0.04521680008	0.01264791313	0.01870047136	0.01097721851	0	NaN	NaN	NaN	NaN	NaN
9	593.3497586	146.5486532	2205.524675	13608.87977	1376.013917	587.0344735	2083.598584	5330	4528.765432	420.103756	2510.220245	270.8047757	194.5578884	195.862515	941.0829544	2649.026705	0.1657216789	0.1006946183	0.04280945965	0.01186884204	0.01295542851	0.01366559382	1	0.132694246	0.1596861313	0.1672771066	59	1
9	600.3174681	642.4252708	3511.421327	11953.31064	2722.718981	-223.5534101	1514.14109	5033	5314.702128	725.1259743	2332.364445	513.8610471	155.4942476	145.8822007	968.3926886	2524.874667	0.3020564132	0.2335505896	-0.01851264159	0.01563643443	0.01654554608	0.01406861223	1	0.2379696591	0.432610768	-0.006114584063	78	1
9	611.2951651	141.5256815	2001.741738	11766.84015	5072.832523	-119.2545885	1933.669196	5705.5	8273.294737	343.6033811	1953.183469	822.2284808	140.2943162	329.0681538	915.6234118	3763.535922	0.1660810566	0.4274072597	-0.01014171216	0.01317706483	0.02082807819	0.0126896263	1	0.1331498138	0.8330059235	-0.001045836991	68	1
9	612.5621704	537.8038194	10962.50093	10589.00676	737.3488597	-615.7637546	1808.391408	4270	5810.382353	2505.048759	2427.27761	161.0873778	359.7042324	281.2246407	921.3950404	5193.223705	1.040961996	0.07051922477	-0.06162902856	0.03697087258	0.01662248313	0.0360826736	1	0.8165240418	0.08851728454	-0.007055244441	95	0.9999998599
9	615.591412	497.6107632	2366.902876	14615.96875	6137.336274	-93.7121252	1841.290511	7080.5	14108.96842	452.3727017	2619.590547	1029.192185	156.9728001	203.5217199	1236.896878	5408.25101	0.1629503228	0.4248587147	-0.007199545423	0.01107588789	0.01999365321	0.01059875487	1	0.1308259908	0.8277369187	0.008024106926	68	1
9	615.9649376	525.4139487	11403.91037	11420.05142	765.0306677	-680.9416747	1856.441201	4615	15181.25373	2451.821936	2371.020175	179.1495441	395.3031586	197.6724456	903.1037752	5228.926859	1.023922777	0.06964538857	-0.05586604624	0.03406716862	0.01649616976	0.03527646654	1	0.8034124251	0.08681147162	0.00865381455	95	0.9999983253
9	619.5091348	231.6041788	4817.900403	15929.45618	2545.398227	1139.481534	2784.370283	6667	31328.61628	960.511065	2782.530644	559.0193094	297.3668709	521.517301	1209.071399	17212.67978	0.3058421273	0.1662162231	0.07258414317	0.01694832873	0.01583466931	0.01765486221	1	0.2455561194	0.2919606444	0.2947512016	77	0.9999999997
9	622.7745754	245.5406704	4041.740977	12880.30247	2199.267488	859.1794065	2343.411616	5390	17397.7619	747.2137043	2417.415165	396.5952283	386.315252	1257.267941	956.0665138	7964.207131	0.302296426	0.1632436952	0.06661102327	0.01819929076	0.02051601116	0.02903573116	1	0.2423853394	0.2860283956	0.2742201419	77	0.999999996
9	624.9603454	534.8411089	11506.29511	11646.72726	827.046541	-631.1503635	1491.406246	4684	12542.8	2749.880632	2767.56788	171.5952556	399.9881076	186.8806937	1056.283612	7810.546008	0.9859447738	0.07136604656	-0.05015966998	0.0346651161	0.01539432512	0.03623609161	1	0.7738120108	0.09071891229	0.0201151751	95	0.9999745528
9	633.4509674	164.123091	26.04344089	13310.82219	1319.633219	92.50323948	2864.491701	5148	4226.962025	65.33572958	3966.331497	471.0909799	109.1612104	565.2376983	1579.413977	2190.997475	0.001746684589	0.0977660102	0.005975787509	0.00479244969	0.01383928675	0.00767621568	1	0.001233368274	0.1566523248	0.01306720403	11	0.9999362191
9	636.2429206	230.9902719	-153.9945997	12646.17552	214.9088873	3003.056095	2468.606087	4651	4428.526316	59.39137325	1685.652768	122.8916297	386.6403329	267.0445304	577.6602265	2502.847127	-0.01249460056	0.0174857723	0.2375633398	0.004834728613	0.01058609148	0.01454512731	1	0.002600618422	-0.01360116706	0.7751566494	5	1
9	638.8464112	73.19932255	4908.901165	7298.29598	768.0547439	-322.9374459	1211.562007	2977	7041.682353	1217.024676	1787.565332	189.6920979	216.5310614	154.287043	686.4793721	5311.591254	0.6634346498	0.1069335381	-0.04163573808	0.03266980888	0.02342438558	0.03478085228	1	0.5203427326	0.1679227605	-0.01430154427	92	0.9989221736
9	640.5413881	378.6247822	4036.897601	12884.85998	1339.720874	831.4745142	2329.132872	5077	11740.62366	855.9528085	2737.174353	248.1489323	252.1990062	194.0232464	1011.462618	5981.458211	0.3105625659	0.1051525785	0.06305086384	0.01681952486	0.0184469577	0.01895953015	1	0.2481226562	0.1664958188	0.2628367842	75	1
9	641.3162232	247.6270711	1030.925903	15312.06179	387.4368921	534.3429014	2260.168818	5606.5	33113.31818	215.811594	2403.920393	159.3260324	128.1885621	191.6758876	851.1709083	9658.268771	0.06770236561	0.02643338756	0.03535753113	0.007766374773	0.01158835577	0.008592929042	1	0.05423541041	0.008370739489	0.1217834631	31	1
9	643.447716	157.2529169	1422.143282	16017.35488	1378.187185	278.1101873	2862.521012	6302	5133.160494	1055.924956	4482.60758	423.2686246	255.3587162	554.8573774	1765.645515	2154.759171	0.0937613885	0.08921707095	0.01844856203	0.04543496379	0.01763848569	0.01271802473	1	0.07442788175	0.137574137	0.07225640643	39	1
9	645.0621153	173.5715423	-21.76185326	11539.88803	1182.176115	44.741703	1969.786408	4459	7275.012346	47.22887984	1960.968894	221.9909783	78.99134226	179.8132633	734.9266978	2796.743939	-0.001818941085	0.1040307149	0.004004152597	0.004179028094	0.01385297491	0.00710267726	1	-0.001630291498	0.1696318857	0.005972087995	11	0.9999991623
9	648.693671	260.6925647	3828.574595	12397.68057	1890.714646	-185.9447158	2488.287093	5042	2414.303371	808.6759677	2555.553256	394.4586179	213.8204152	252.2078306	1018.828687	1306.963008	0.3065209567	0.1500994639	-0.01582237086	0.01627152859	0.01807560931	0.0202772513	1	0.2408196388	0.2608145451	0.001910466092	76	0.9999981612
9	649.2697164	63.85300201	4885.448297	7455.215485	798.4771191	-351.863983	1148.286952	3006	9875.788235	980.3449737	1370.809375	182.5800116	213.6691247	143.1970831	543.7603548	4295.920191	0.6660848017	0.1065712283	-0.0437709142	0.03371000026	0.0218689446	0.03083389026	1	0.5223054449	0.1671914114	-0.02085601141	92	0.9989554285
9	649.7273108	277.5039458	5809.337122	12399.75084	3942.619067	-117.5856275	2210.818185	5850.5	17958.67073	1681.720261	3477.849669	1156.224571	223.3096399	241.7126539	1614.215604	14502.60917	0.4799307636	0.3138795452	-0.01049133919	0.02371856732	0.02939099009	0.02056530423	1	0.3794909049	0.5953486716	0.05708492445	89	1
9	651.4327539	181.7660455	11.1233927	10939.19124	1096.771606	46.78225117	1955.907222	4246	5974.409639	51.26474532	2242.144941	240.20663	85.68901432	212.061509	830.6291559	6201.402918	0.001168872865	0.1010035416	0.004205613573	0.004909156367	0.01702684711	0.008270493017	1	0.0007074226418	0.1633605872	0.007162370779	11	0.9999982146
9	651.3855094	425.6357932	4239.239838	14213.30534	1422.93991	883.8930984	2229.603882	5677	13727.53488	752.3917846	2460.305318	239.32638	249.6440114	187.7272765	916.4055248	4859.490667	0.2957879031	0.1009797615	0.06365632881	0.01517805427	0.01210775759	0.01389505024	1	0.2364658504	0.1580913716	0.2618494905	75	1
9	652.868328	289.9546748	5511.758659	11575.32689	3750.610441	-281.5333725	2287.692388	5385	15742.73529	977.8602536	2077.942279	611.4897796	245.3743483	301.2692921	903.8097548	17372.49024	0.4865500072	0.329473785	-0.02420486375	0.02416032523	0.02435929206	0.02321132162	1	0.3840718525	0.6276555432	0.01332097455	89	1
9	655.300995	609.6435226	9883.408169	9936.983957	761.350101	-604.5648107	1304.168555	3936.5	12521.09677	2120.787292	2049.508805	160.7459457	301.2083419	149.5737689	792.0213557	6844.914617	0.9901643598	0.07694164112	-0.05657211284	0.03479154877	0.01478930912	0.0335069241	1	0.7768237361	0.1022801348	-0.0001640105951	95	0.9999997282
9	656.47929	245.7911339	1862.489023	10998.07352	1730.331167	500.7199133	2474.452688	4521	10252.41573	394.7814067	2280.105081	359.2192822	171.9467704	261.1567219	903.1893857	7007.329789	0.1664650132	0.1600964089	0.04690364892	0.01374646343	0.01873750936	0.01581435622	1	0.1341051751	0.281784712	0.1822263342	62	1
9	656.9188765	228.524929	-144.2638401	11201.07444	260.0117845	2661.543664	1942.232077	4128	4703.569892	54.87516837	2112.165729	135.5992575	487.8923794	195.6913319	737.7364211	2188.200196	-0.01366128388	0.02367488517	0.2331390577	0.005142620329	0.01410709401	0.01521919314	1	0.001486060573	-0.0007525751995	0.7604128732	5	1
9	659.4114295	324.5053222	3605.934889	12187.73705	1164.516453	749.0466001	2364.473627	4716	3635.708333	864.9484674	2927.885429	278.8541664	274.1717369	210.2132099	1103.417551	2569.826269	0.2968148517	0.09460585339	0.06351859525	0.01920716286	0.01469474169	0.02281258156	1	0.2372045868	0.1449686004	0.2614611683	75	1
9	661.045326	435.9451532	3805.911763	12196.39271	1310.015286	773.3261451	2022.929144	4902	11854.7439	722.051415	2164.335311	242.6236621	212.2452999	175.178557	818.8854885	5610.63359	0.3077557996	0.1077869926	0.06441821833	0.01730744497	0.01665429666	0.01689632953	1	0.2460145375	0.1719209404	0.2668667523	75	1
9	665.4657122	284.3106231	5305.420839	10989.58001	3663.296052	-244.1877493	2348.85129	5156	20491.3494	977.2997445	1921.294718	616.5800951	213.3752632	222.9969715	867.0944372	16274.71373	0.4811504678	0.3316035784	-0.02353162369	0.02207596841	0.02500813956	0.02002453199	1	0.3798740779	0.6320923984	0.01453318398	89	1
9	673.6981311	574.872759	2485.609953	19385.70044	2995.126728	169.0986061	2152.658721	7962	14080.55789	210.0766227	1884.943954	625.4140861	150.731053	264.7274766	893.1738304	3693.385355	0.1295550761	0.1561605666	0.008282296579	0.01021910367	0.02039065035	0.007736411018	1	0.1027276746	0.2750535544	0.04704909192	61	0.9936459265
9	675.0860801	449.3789721	3864.625945	12876.74929	1348.850155	774.2773359	1876.829448	5031	12601.63158	814.7395527	2641.45148	275.3340361	263.6025783	159.1516964	1000.011482	6632.85845	0.3008548243	0.1064862058	0.05824846698	0.01741121948	0.01497368865	0.01854055765	1	0.2402031458	0.1694762929	0.2450606373	75	1
9	680.6169445	232.2566523	-365.2356674	22738.52108	2486.729358	5255.580185	2029.839416	8786	9878.258065	253.0103518	11798.21458	1260.913822	2798.213411	390.0116807	4444.545798	13612.22859	-0.01506491377	0.1051748638	0.2232416067	0.009192664632	0.02112543515	0.03161810065	0	NaN	NaN	NaN	NaN	NaN
9	694.3755123	249.5493585	-135.9496217	9867.098042	1052.328625	2311.492542	2039.373294	3926	6025.462366	57.66712983	1566.172832	218.6629567	393.1079828	215.06552	607.1967214	3593.641663	-0.01424271068	0.1087720353	0.236006284	0.006443729245	0.0188486405	0.01777458431	1	0.00203576361	0.1742520685	0.7715815029	15	1
9	694.0021464	448.2388192	35.36493261	8724.893335	1458.090694	158.1137339	1739.722918	3587	1182.425532	71.94635166	2064.239876	371.983565	94.58764996	151.5051032	827.738411	877.5222264	0.004382271522	0.1671303679	0.01816428837	0.01263339651	0.02140535304	0.01045192743	1	0.004703111922	0.2990363674	0.05539111888	17	0.9999999937
9	696.2600287	96.30161099	1072.000951	6709.395418	668.3236697	204.4829298	1245.973422	2595.5	3928.157895	232.5686275	1417.114506	151.0727561	121.8429931	163.4645538	525.2775164	2506.866054	0.1610056052	0.1036394306	0.02983118835	0.01413068977	0.02098981445	0.01838896971	1	0.1282540665	0.1661023511	0.1234528775	59	1
9	717.4532617	198.6704889	-105.8600688	8830.739384	211.9327659	1994.643018	1621.167323	3226	3933.93617	48.62412994	1358.631395	119.3031939	328.9883162	163.7852694	500.5058032	1496.549579	-0.01279761915	0.02406047113	0.2279337961	0.005422972385	0.01377412004	0.01771816791	1	0.001869916037	0.0001481665468	0.7433607681	5	1
9	725.5090518	326.2092918	6272.046754	8533.662688	540.8496393	-376.0138585	1836.852346	3373	10172.06452	1539.393717	2091.872232	155.1020512	258.1548112	212.1851192	779.9908782	7627.306471	0.7310764707	0.06806309101	-0.04472554142	0.03503044113	0.01937527006	0.03495252639	1	0.5731180087	0.08714181481	-0.01205448193	91	0.9999998316
9	736.5697325	241.6869419	6331.985855	9091.873892	1037.435684	-400.4017706	1510.239016	3672.5	14979.42553	1292.581195	1722.401182	220.4280327	264.6088934	278.6807381	680.2339999	6846.791039	0.695779046	0.1112635841	-0.04366811427	0.03590407714	0.01942261628	0.03027710881	1	0.5457731358	0.1764528627	-0.01458129687	92	0.9999677529
9	737.4914264	476.6184753	-18.96541056	9847.19146	225.2228533	481.5269469	1430.498535	3569.5	5795.741935	44.69948092	1680.658324	116.6930197	122.8836045	162.8537795	598.476332	2133.982564	-0.001954614903	0.02319698071	0.05053806399	0.004701992327	0.01312106611	0.008338905538	1	0.0001534307732	0.00227954973	0.1582752075	3	1
9	752.9877647	219.1219779	534.1486874	7702.178071	438.6372231	176.6989487	1581.889226	2897	5612.094737	97.10747064	1184.657696	118.6989067	99.45789464	150.4344969	436.4481142	2525.653529	0.07200119736	0.0586432448	0.02476145852	0.01005172588	0.01533481977	0.0124377357	1	0.05733135535	0.0748186346	0.08823249841	35	1
9	757.4910599	261.0836134	22.77309696	7947.824635	513.3819755	28.57018817	1517.230397	2973.5	5540.44086	37.86439273	1591.399938	127.4339781	71.87889021	176.8666773	569.7247675	3310.788959	0.003142202683	0.06645479361	0.003603729479	0.005078710301	0.0153695634	0.009460073613	1	0.001886679472	0.09227451735	0.004830309124	6	0.9999999785
9	768.356918	411.4541083	3.22904527	9183.312976	498.0232688	399.4373456	1437.9244	3388.5	4472.287234	49.30409511	1480.189057	134.5106992	95.43403248	134.8014914	531.8863923	1956.715591	0.0004067543178	0.05560156702	0.0453516027	0.00568253295	0.01408994536	0.00836751854	1	0.002036342005	0.06902994576	0.1422539615	8	1
9	771.4441282	507.7899013	4724.986998	6729.926663	441.0073595	-329.3401235	1371.795667	2632	13638.34043	957.9344683	1353.820617	130.2148848	210.2353934	345.6947142	512.6085263	7141.638434	0.7085282526	0.06367440768	-0.04984599909	0.03106747479	0.02152992955	0.03326726034	1	0.5549981458	0.07852593496	-0.03352740663	91	0.9999556087
9	781.4012164	242.2182431	-32.88931892	6945.184411	633.8659011	1365.357765	1286.326591	2666	2076.989362	46.11427998	1249.52316	139.6236051	274.7782677	163.6472981	456.8792721	1240.370665	-0.004613901378	0.09690074005	0.1972444397	0.007460848639	0.01962505799	0.01708731878	1	0.00726955689	0.1505890313	0.6449180641	15	1
10	28.49286971	251.190179	731.0527653	10046.43726	3973.971565	-93.54496933	963.1365376	4732.5	1394.308511	182.8878339	2181.158446	779.6546229	88.80117845	196.7783042	970.0761592	853.3343711	0.07201801653	0.3909543578	-0.009674299557	0.008932611482	0.02751758758	0.01007665287	1	0.05864289881	0.7592374291	-0.01875192587	51	1
10	70.87519613	51.03382514	1087.543527	7169.330182	2744.235533	-124.4345968	685.0439135	3378	9242.932584	198.466527	1101.204699	403.1374805	87.05796495	127.5857832	494.3581497	2700.72101	0.1505286336	0.387083259	-0.0183051142	0.01249387402	0.0288000994	0.01252769466	1	0.1200147724	0.7504413878	-0.03197315341	68	1
10	81.74212651	60.98968846	1275.132886	8199.344832	3292.960307	-151.4967691	837.8268784	3890	3687.606742	196.4508689	947.8707158	415.1120122	98.42853337	204.0335755	439.5165347	2585.392201	0.1553604768	0.3980291461	-0.01860245158	0.01356140151	0.03072216929	0.01208116284	1	0.1239160664	0.7729027798	-0.03177728838	68	1
10	82.23247681	171.7015807	572.1649709	10537.72281	1066.725806	1880.903039	1055.849333	4137	9146.566667	141.5004857	1863.201051	224.9519756	359.0286627	156.589564	706.9825559	5597.250643	0.05599232632	0.1046811836	0.1831515176	0.01025835474	0.01616269029	0.01653364182	1	0.05432247027	0.1661220897	0.6103434315	41	0.9999999999
10	94.89806667	163.6833274	945.8995736	18075.96636	1916.68482	3413.394491	1182.578077	6955.5	18650.9	208.4437233	3278.166609	476.4071036	662.5002824	298.2152385	1308.753027	7256.548841	0.05243312757	0.1084509605	0.1926957683	0.007499348875	0.0126531772	0.0152162865	1	0.05210510284	0.1737060757	0.6413158139	41	1
10	97.5240503	102.6954563	1283.83532	8339.771465	1307.453063	247.8012696	1414.362985	3384	3491.036145	228.4044716	1464.790974	273.2223071	107.5638012	233.750996	593.1805641	1801.379034	0.1579528489	0.1612928264	0.02999086433	0.01533093701	0.01838288248	0.01293412135	1	0.1264267751	0.2847437202	0.1245956168	62	1
10	99.56697273	89.5133014	1123.919836	7077.5456	1184.357593	206.3876216	1194.105578	2888	7628.759036	264.3746545	1513.889011	225.9135997	110.7574566	166.7464034	592.2962945	3550.812376	0.1573712368	0.1713794143	0.02855679078	0.01685813162	0.02510287932	0.01556100962	1	0.1259850676	0.3055342884	0.1199467995	62	0.9999999982
10	102.429664	193.6936054	668.3219487	12642.53535	1344.769134	2337.481631	1079.50385	4871.5	10216.91489	151.6368254	2401.723227	249.7730224	482.8684944	159.0956457	889.2718287	4541.421116	0.05190381389	0.1082554006	0.184195535	0.00797675709	0.01436952762	0.02155857977	1	0.05119424078	0.1735047686	0.6130710185	41	1
10	109.310185	175.5398064	636.0355244	12059.74102	1349.409071	2327.525727	1146.32704	4777	11964.14894	153.9998365	2039.900269	221.6870962	433.6649976	189.8232343	752.7820697	5829.093504	0.0511702776	0.1090248881	0.1858134584	0.01020665738	0.01655472854	0.01675752591	1	0.05071698908	0.1750604451	0.6182985607	41	1
10	126.4404633	320.3252931	11.5520662	7513.520787	1153.250018	27.06711413	2152.545104	3078.5	1736.425532	42.86356376	2777.833811	424.5687903	72.65611167	454.0610068	1096.31382	1890.021906	0.001490640702	0.1610721243	0.003183000848	0.00740769933	0.03458661363	0.01328545246	1	0.001496641578	0.2869532414	0.005105647233	16	0.9999998893
10	158.930052	42.22216483	1413.168663	8435.527013	517.5822761	-139.8397426	1183.428299	3127.5	4132.431818	304.9651985	1771.354771	152.482373	101.6002107	175.3230258	651.916221	1930.898116	0.169472394	0.06140298764	-0.01767034107	0.01140837275	0.01835551447	0.01204447654	1	0.131765581	0.08018667327	-0.03300765591	55	0.9999999993
10	172.6390966	46.65227622	1650.785841	10122.96975	627.6804188	-161.3702583	1157.255139	3708	7175.674157	313.7502527	1653.458894	155.4993911	105.1704575	187.7261578	612.925358	2802.410946	0.1696830246	0.06239057853	-0.01638055156	0.01336178409	0.01457368504	0.01078053714	1	0.1320160331	0.08218614483	-0.02867612704	55	0.9999999991
10	193.3913863	451.6428557	-40.17278652	16732.20737	7371.789472	242.2133393	1740.839707	8077.5	6492.033333	97.06432218	2371.434045	1117.509171	158.9549984	363.2206021	1210.699869	3024.870719	-0.002393226414	0.4488598946	0.01549488791	0.006046931244	0.02023965594	0.01017188185	1	0.001994818495	0.8787621895	0.05115657707	29	0.9936919061
10	194.1735329	492.2313368	2625.876684	16000.65872	6863.794495	-136.3570956	1768.440691	7826.5	12257.12857	548.7224082	2944.472583	1300.391608	162.2205684	302.3923508	1455.157311	4611.94957	0.1661419314	0.4364225973	-0.008401243767	0.01156345356	0.01780116629	0.009955557955	1	0.133387705	0.8515118088	0.004917113035	68	1
10	195.4435571	505.8967571	2705.159677	16594.8713	7001.903159	-140.211764	1691.37394	8098	10020.51429	552.9848475	3118.113431	1361.994936	141.0825059	275.7947923	1513.601321	5154.227576	0.1634047492	0.4322690757	-0.00795879572	0.01075062098	0.02152532096	0.008830398421	1	0.1312137783	0.8429929426	0.005756271357	68	1
10	201.7410188	260.1443453	14.75207366	14671.08738	2415.053158	270.7234645	2079.45488	5932	1767.662162	75.3929688	2739.99847	491.5574218	89.75971346	220.6237186	1095.683647	1213.190013	0.001100688151	0.1659541275	0.01888768543	0.005335177841	0.01433801384	0.006443238691	1	0.002145618135	0.29664311	0.05711595906	17	0.9999999895
10	203.50454	145.616386	2128.22031	12699.18101	5515.951998	-113.3835569	1508.862583	6198	10215.49462	511.2293313	2997.113187	1210.370736	131.2910519	250.9812116	1395.592517	7132.924726	0.1628820972	0.4239652078	-0.00806511513	0.01426876991	0.02466184148	0.01098215311	1	0.130713294	0.8259194452	0.005126756903	68	1
10	205.880253	459.7171546	-93.76194069	18255.02946	8154.84525	335.7745814	1339.363016	8982	15383.62921	108.2884365	2759.151179	1284.24685	112.1139786	239.1815954	1357.757057	5459.78921	-0.005232177661	0.4442985615	0.01968953961	0.006147263909	0.0188239998	0.006462792782	1	-4.641847181e-05	0.8693200423	0.06438733068	29	0.99998755
10	206.5532616	497.8153574	2874.118414	17284.43812	7560.199124	-143.4266197	2192.648109	8545.5	6092.802817	535.6716173	3040.007242	1337.874198	144.9507259	301.2492517	1504.385465	2837.804245	0.1700084435	0.4364972701	-0.009786278149	0.01015519041	0.02348395949	0.008430465212	1	0.1363572777	0.8516463489	0.001093938808	68	1
10	206.1140011	546.9151676	1016.067573	19192.23693	2276.471387	3978.51075	1168.331443	7575	16369.13542	168.7651541	2773.539568	401.4767516	625.180861	202.1802207	1104.167881	4114.254416	0.05269998669	0.1190789787	0.2057106439	0.006445432364	0.01208924764	0.01222587539	1	0.05317334442	0.1952694843	0.6846726643	41	1
10	206.9668724	324.5586918	3172.882808	18453.15737	1074.599243	863.5385631	2601.463346	7040	4501.702381	563.804689	3252.251275	295.5441687	235.8723742	318.7077827	1259.702489	1889.689582	0.172611817	0.05900851412	0.04588837719	0.01083722978	0.01095947776	0.01136229515	1	0.1378928295	0.07376853861	0.1779448421	56	1
10	208.4654309	269.5132443	-17.94672231	16821.0869	2813.013835	330.0549118	1900.599311	6708.5	3258.178082	74.66308371	2835.837399	576.4453765	96.39833823	305.1768343	1186.02271	2142.647994	-0.001264443086	0.171919788	0.01985378879	0.004663649952	0.01501012744	0.006143803752	1	0.0003955226967	0.3089246658	0.05997468938	17	0.9999999825
10	212.1743788	92.97934979	841.9277572	14268.38031	3165.032244	461.6752194	1077.627309	6031.5	39142.02105	188.6518333	2295.749003	451.9769582	112.8371147	247.8659831	898.3523245	11306.26953	0.0588766499	0.2234761953	0.03322583176	0.008078859491	0.02070471921	0.008040093329	1	0.04910319698	0.4138930316	0.1171424178	46	0.9999999999
10	214.6006621	258.4171637	-13.38314557	14993.60005	2474.119198	275.660133	1956.128747	6013.5	4454.171875	71.65680952	3005.53797	548.4193236	118.3080515	255.5204929	1231.991637	2375.230873	-0.0009942010006	0.1673297839	0.01893911322	0.00513279341	0.01591827627	0.007917876867	1	0.000510291973	0.2994994145	0.05690346549	17	0.9999999342
10	219.3384014	317.3166197	3360.608675	19689.3538	1173.179318	930.262963	2543.921249	7604	4755.202381	572.4940271	3383.062138	294.2518529	248.6781312	249.9377851	1307.783847	1265.98677	0.1690853407	0.05840070254	0.04882443124	0.009949399778	0.01162514054	0.009995235295	1	0.1352758031	0.0724973533	0.1869576499	56	1
10	223.9268903	269.4379701	-85.81804065	22125.44603	3934.281125	443.0074787	1520.637164	9075	8337.385542	91.35659131	2800.652974	502.6152541	114.2106921	246.0700577	1115.962978	2169.315587	-0.003725221751	0.1738537631	0.01976016813	0.004193091925	0.01108832962	0.004998409047	0	NaN	NaN	NaN	NaN	NaN
10	231.6758043	468.7800488	2490.846558	14513.91848	2250.442604	688.4497605	2824.030549	6021.5	3018.677419	573.9677522	3327.505283	597.6400174	270.4819062	723.7329637	1352.539495	1477.569112	0.1707749471	0.1628040462	0.04934872592	0.01297907489	0.01727819666	0.01590438964	1	0.1376719521	0.2872425506	0.1912238171	62	1
10	258.6891042	10.4665693	24.7847181	9381.507233	1436.245593	373.1553625	1256.46002	3768.5	3557.5	52.52487232	1280.982962	227.8679032	101.3655975	211.7394166	511.1446842	1314.23819	0.002974289444	0.1583186317	0.03976910071	0.006012117593	0.01764829844	0.009230358667	1	0.004754952236	0.2804340241	0.12644302	18	1
10	265.5068527	248.7404501	-89.9460243	16279.08345	7246.518425	312.8342273	1606.986972	8029	12687.67021	98.93048572	2935.637716	1426.520859	110.8316596	244.4454973	1486.304899	3957.035315	-0.005487115815	0.4559970265	0.01933381878	0.006585419436	0.0226702	0.006982855083	1	-0.0001522150459	0.8933976739	0.06340611665	29	0.9998862153
10	266.4007501	96.24324864	-3.770901827	14848.91531	3396.10325	23.18883182	1705.172127	6232	6455.180851	76.59910673	2226.931733	434.8817345	97.55861315	272.0726881	857.7742194	2527.746172	-0.000283839729	0.2289398139	0.001440027651	0.005427712896	0.01802560655	0.006968010687	1	0.0006684191867	0.4266342071	0.000416736456	20	0.9999958905
10	294.6842869	72.4801461	903.1625998	14791.1761	3395.745199	1262.176776	1006.20212	6264	11821.51042	187.8450055	2330.023677	489.9946994	226.6205163	203.7873924	943.362498	4533.998848	0.06252792033	0.2270323001	0.08528248096	0.008108614415	0.01709501113	0.01033999479	1	0.05502784343	0.4199723506	0.290247778	47	1
10	297.8245793	13.26735583	5719.328327	8421.125573	337.1874602	-414.06398	1122.409456	3178	13931.1383	1530.157608	2244.123225	126.2367135	265.4610074	148.5695126	808.657526	9823.958173	0.6664138864	0.03943649199	-0.04847497989	0.04214971555	0.02271261103	0.03592868614	1	0.5216283521	0.02918442015	-0.03777608729	90	0.9999996618
10	303.0756665	335.9186036	-83.26717597	18152.86756	3260.494125	966.9755937	2114.36537	7488	4931.988889	89.00334697	2903.362291	587.4432937	201.5374305	253.6163161	1232.858595	1979.972452	-0.004830833567	0.1776224999	0.05404057134	0.004887146715	0.01282804321	0.006234174558	1	-0.0003833931996	0.3199226063	0.172555702	18	1
10	318.8622181	29.48849039	3202.029293	11014.45562	706.6609614	567.4117577	1255.216368	4057	15022.74699	707.3038918	2248.861154	164.1630488	195.5535873	205.0729307	813.7311307	4932.475379	0.2934729271	0.06283461359	0.05347611951	0.02048503619	0.01605887281	0.01855691078	1	0.2336740973	0.07988166235	0.226893688	73	0.999999302
10	317.9161197	337.0359849	-88.61669034	20219.1609	3572.359242	1066.948138	2308.912758	8357	4995.159091	83.152524	2876.989486	568.274197	175.6981449	248.306831	1219.787023	2033.177909	-0.004304175906	0.1780140531	0.05272309588	0.004234866554	0.0123002573	0.006141077051	1	-4.04078857e-05	0.3207512849	0.1683064679	18	1
10	318.3653408	411.5400318	3772.262538	21435.77455	9360.815805	-138.2275715	2075.051185	10406	13576.79167	651.4349095	3450.295633	1446.848333	187.1381813	231.7014568	1581.733397	3672.439259	0.172190636	0.4334057756	-0.0062699303	0.01111844696	0.01562377173	0.009085826183	0	NaN	NaN	NaN	NaN	NaN
10	320.1544421	39.37149182	4083.343612	13524.4086	842.3106787	780.8733791	1699.855111	5127	15887.06757	530.90884	1777.435452	148.4337667	183.5201169	352.7664935	641.5613664	7080.976027	0.3007198997	0.06319293982	0.06018101911	0.01358631788	0.011823963	0.0126495032	1	0.2397799402	0.08037071904	0.2505193484	73	0.9999994163
10	323.4956552	424.4998338	3054.490011	17693.05334	8006.17103	-129.5086623	1891.328506	8774	9992.275362	694.2757538	3517.576303	1536.903812	168.5550132	240.6592445	1664.527343	5942.05069	0.1743163506	0.4453270307	-0.006837019534	0.01107363806	0.02230028104	0.009222623282	1	0.1400122149	0.8696871802	0.01188884377	68	1
10	327.3886657	46.40700525	3941.667327	12881.75412	822.3943073	704.3235683	1559.132566	4922	13489.56471	792.0329122	2388.211396	183.887018	261.4898514	434.2988505	866.4097226	8891.850313	0.2970384253	0.06283290769	0.05549811304	0.01959956371	0.01512310969	0.01748392741	1	0.2366025665	0.07978524021	0.2342873649	73	0.9999994794
10	332.3197526	414.7475441	3202.186333	18928.11803	8292.975069	-134.6407842	2581.234495	9439.5	5404.463768	658.89334	3454.688345	1514.214941	147.1643691	318.3998437	1651.295056	4045.016075	0.1720500533	0.4332324454	-0.007604059245	0.01068609429	0.01939362267	0.007990873439	1	0.1380610533	0.8448533381	0.008649779723	68	1
10	350.61487	114.819251	2600.585975	15807.11066	2428.780153	-165.9116346	2160.549319	6338	2191.2	519.9163513	2960.617714	603.5213522	138.1577694	294.8357418	1237.658502	1190.785639	0.1694269602	0.1626675181	-0.01192698481	0.01043961171	0.01973860366	0.009602136176	1	0.1330642979	0.2883782799	-0.01187293048	61	1
10	350.6486346	332.3355815	3869.113416	21027.2218	1286.990435	-116.1226415	2237.393284	8016	7612.255319	734.3949418	3890.634712	293.894067	176.7423073	273.4765103	1483.563168	3083.111328	0.1817517912	0.06179578482	-0.006303328072	0.00848836956	0.009880212432	0.008735799345	0	NaN	NaN	NaN	NaN	NaN
10	357.8392251	286.373777	-144.1949371	11927.53609	178.1494641	2817.980995	2229.063858	4378	533.4731183	93.3590014	3735.440934	177.2797147	873.2165889	306.1543559	1325.747117	368.576244	-0.01131728929	0.01373139417	0.2316048438	0.007203136462	0.01916686509	0.02502178566	1	0.003147260127	-0.02120410588	0.7555857146	5	1
10	363.9732403	166.4476233	-181.636039	14677.01534	817.5878027	3437.902352	2452.569829	5487.5	2646.130435	83.47383366	2427.16012	194.1512894	601.7068478	281.7935192	871.1443441	1558.415406	-0.01295957825	0.05691099193	0.2353020057	0.005649084332	0.01236147256	0.01576801969	1	0.002493470651	0.06756240559	0.7684102828	10	0.9999999996
10	365.5563131	227.5039132	-110.1814164	21099.94848	3884.518836	1170.695982	2976.216305	8857	12006.09375	103.7288557	7634.567039	1279.027258	451.0770964	792.1204445	2966.062019	7602.023959	-0.005897320044	0.1738242256	0.05384634131	0.004691088446	0.01815352849	0.009434059881	0	NaN	NaN	NaN	NaN	NaN
10	370.8998908	48.3685691	5302.371127	10956.70858	704.2364808	-313.9902339	1600.444592	4264	8496.940476	1111.887792	2299.861985	181.795411	236.7231515	215.7707944	845.3719596	3793.445639	0.4779742422	0.06309020723	-0.03060548723	0.02720206566	0.01712355456	0.02265213783	1	0.3743023835	0.07990787286	-0.01516091585	83	0.9999998906
10	375.0893874	214.1330338	-98.33937052	18590.56153	3281.760354	963.1192205	2007.90492	7577.5	9977.979381	88.65918616	4005.765072	786.1549295	240.0530729	439.4655135	1632.209018	5388.497319	-0.00546948755	0.1757676576	0.05187663544	0.004376164573	0.01252902735	0.005522540061	1	-0.001030495454	0.3161645878	0.1652282775	18	1
10	377.3887617	382.3381477	2425.603034	13537.301	2136.43155	682.7643149	3420.627612	5531	3850.82716	716.4210855	4056.089307	685.048123	236.4231218	600.6096006	1651.73212	4326.898068	0.1789803568	0.1598139944	0.0532737596	0.01210038711	0.02300804046	0.014913133	1	0.144339672	0.2808941967	0.2057656742	62	1
10	384.829257	49.52328502	5921.857937	12227.70429	790.7331949	-409.9305752	1502.171826	4741	11261.30588	1131.553429	2131.879507	158.8144291	254.5610745	202.0989242	778.6078856	3477.145316	0.474807553	0.06201322255	-0.03376899003	0.02538579764	0.01483386072	0.02136663074	1	0.3716117063	0.07780603626	-0.02627744787	83	0.9999996922
10	385.2328395	392.7699795	3738.867145	21718.76666	3838.94935	1144.645563	3178.677174	9065	17303.92958	983.3621675	5104.224626	801.0681951	329.4687448	1174.079772	2007.138069	5383.432891	0.1713671969	0.1720326103	0.05436277054	0.009458642171	0.01756431749	0.009515458813	0	NaN	NaN	NaN	NaN	NaN
10	386.329059	24.57666934	4977.291826	10374.53054	723.5358271	-347.4236937	1264.104922	3986	13440.30488	1021.123933	2076.607665	165.0924967	215.1606842	192.8916501	765.9382137	6655.530135	0.4788398592	0.06922423248	-0.03303564354	0.02249698564	0.0183627462	0.02170321245	1	0.3749051569	0.09257096479	-0.02290569367	83	0.9999997372
10	389.2899642	432.5324934	3270.609836	18276.33096	445.8572106	2732.204178	2297.559351	6820	5659.893617	751.2574798	4140.529683	218.8840855	657.6398632	296.5410553	1536.223276	2911.342396	0.1765179642	0.02343522982	0.145561127	0.009863826048	0.01223975169	0.02007666823	1	0.1463845795	-0.001739822585	0.5078904926	54	1
10	390.4026339	11.29663629	3696.203544	8161.850866	570.8244069	-214.1006957	1228.588589	3120.5	11075.71951	1060.425358	2154.592253	157.7380748	186.9423337	185.3269779	787.3222685	4963.835602	0.4615191431	0.06846807191	-0.0268342518	0.02943375311	0.02458935421	0.02532228014	1	0.3615980834	0.09110091715	-0.005798296575	83	0.9999994095
10	390.3247507	104.2400782	6244.47497	12782.25708	256.0123983	-404.6388408	2100.971815	4797.5	6910.021505	1493.526758	2981.154683	177.738861	251.6679197	393.8566913	1038.224788	4582.002097	0.4829340656	0.02033764667	-0.03054030195	0.02381589107	0.01975638762	0.02175867894	1	0.3777939937	-0.008109528199	-0.01487075792	81	1
10	390.436768	218.2706846	-121.2553727	19923.80051	3623.573867	1022.657404	1546.651124	8261.5	7498.06383	87.16579141	3271.009369	686.8696215	216.0699098	242.3034074	1394.459072	3039.481354	-0.006345517301	0.1815621413	0.05219597804	0.004546774626	0.01390831605	0.006402692005	1	-0.001645459255	0.3280892379	0.1662352013	18	1
10	396.6914268	394.7328961	3327.700387	18870.72432	3408.04065	1027.329481	3043.003589	7933	13824.43284	560.7874432	3206.288885	760.9025531	252.3678453	1920.727075	1334.176127	7342.415661	0.1780381528	0.1779848708	0.05246690158	0.01249692436	0.02419100805	0.01235500133	1	0.1437299176	0.318306231	0.2032923891	62	1
10	399.5451594	504.0865256	3248.251356	19078.00051	3314.544979	961.9912872	2417.986574	7958	15527.91667	715.4580608	3507.466186	657.6063975	283.424104	539.0519771	1488.596506	4379.905919	0.173083669	0.1740903885	0.05053239187	0.01104776523	0.01237125867	0.01211214689	1	0.1396726586	0.3104036015	0.1958332737	62	1
10	401.719949	517.96982	3290.978932	19585.45493	3391.355329	930.9867594	2547.988512	8083	12590.49412	1422.958745	7615.058395	1192.495858	391.854988	927.8945551	3056.976975	5363.291222	0.1710039938	0.1724764093	0.04703799097	0.009260777403	0.01269331951	0.01030401373	1	0.1378146922	0.3071903574	0.1838237498	62	1
10	403.6362064	416.2558831	4079.778677	22847.84438	3887.51091	1261.200065	3926.831383	9512	7699.084337	983.3251791	5432.810339	865.3430553	353.174801	851.8467818	2173.25186	3645.938021	0.1796611909	0.1681459668	0.05575052853	0.00895983451	0.01194839655	0.01155206189	0	NaN	NaN	NaN	NaN	NaN
10	405.1311174	384.1354659	2287.401246	13532.91922	1463.62945	673.9528582	9848.081224	5971	12843.78947	660.0791239	4132.908811	1183.07986	297.0374368	6449.152903	1498.644004	8585.245097	0.1707767277	0.1134328919	0.04788574286	0.0185206514	0.0723351122	0.02220027267	0	NaN	NaN	NaN	NaN	NaN
10	406.8137334	405.6952459	2570.301041	14910.36501	2276.60501	852.4408403	3570.169239	6175	8991.45122	603.8659747	3360.734073	790.7440492	258.8950844	2315.413993	1371.971985	4836.084124	0.1760917587	0.1600798853	0.05712784622	0.01494629809	0.03733061278	0.01424019825	1	0.1422873776	0.2813910761	0.2179610227	62	1
10	411.5775621	143.584584	13611.72202	13088.30048	352.5498907	-1033.109915	1812.419089	5103	5253.565217	3281.816043	3141.279966	163.1147012	540.2634673	194.7706068	1159.168836	4169.006138	1.047164662	0.02602470208	-0.07236826045	0.04317139707	0.01569105187	0.04884519951	1	0.8203536677	-0.002853325587	-0.04232126492	94	1
10	417.6550026	433.4905639	-165.92336	13983.52337	178.7675574	3231.071707	2594.75736	5070	1064.021505	122.5585229	3730.516348	218.738584	945.3121365	1488.752798	1335.664025	615.2839037	-0.01195007692	0.01299876079	0.2271195164	0.01115521012	0.01738035245	0.03038945517	1	0.002381654958	-0.02260058774	0.7405990291	5	1
10	419.0489326	382.6469838	2875.449421	16518.96195	2626.922791	828.1311751	4108.908579	7003	11078.28235	638.7045256	3634.875043	922.3432142	304.726803	3319.182173	1473.74215	4564.350894	0.1728319426	0.1602069518	0.05113419358	0.01148578803	0.0314975973	0.01569207562	0	NaN	NaN	NaN	NaN	NaN
10	419.1143971	779.7248602	1109.091661	6755.559146	2795.12389	-129.4968891	1492.308852	3268	3889.2375	273.5882645	1644.623461	706.5496298	102.2286414	136.6598859	791.2015962	2845.602823	0.1669948531	0.4110659329	-0.02089883921	0.01487723962	0.03039663638	0.01629681293	1	0.1330865751	0.7996220296	-0.03681759639	68	1
10	422.3044644	175.1062938	-42.14799924	16189.96095	358.0960633	327.1736688	2317.360157	5770	8970.164384	52.57154666	3532.472143	207.3339395	108.7805583	438.0996826	1311.149586	6625.21624	-0.002706385812	0.0221181707	0.0206163859	0.00344364775	0.0127485707	0.006593448572	1	-0.002180317028	0.000753181447	0.05906088844	2	0.9999999997
10	426.9580275	75.5547728	4395.442483	9279.147833	513.0773965	-297.2801013	1860.314633	3572.5	3640.23913	1674.144239	3443.965132	197.5398553	251.5878481	327.899346	1278.150158	3219.882164	0.4776202401	0.05362770981	-0.02913333625	0.02553570395	0.02190138411	0.0308193849	1	0.3740146954	0.0604125866	-0.01055678563	83	0.9990006055
10	428.3647506	132.008376	1136.071561	17139.69845	1141.171238	537.2502779	1586.19595	6369.5	15439.62791	181.6646001	2382.734938	257.4344079	145.3759692	241.1473033	938.971223	6190.517392	0.06858092757	0.06969936523	0.0313897393	0.006447799467	0.0104262845	0.007754652751	1	0.05512704804	0.0974568895	0.1097334649	35	1
10	428.5577965	162.636534	-96.93141592	17261.0485	534.6764959	405.7768794	1883.023019	6247	26105.18072	56.97059175	2755.675983	177.3776892	99.63263541	227.0086133	1049.536163	4321.676143	-0.005843458374	0.03135281157	0.02369800311	0.00348204573	0.008780863689	0.005695776695	1	-0.004384431789	0.01972153215	0.06883932655	2	1
10	429.6309482	787.5219391	1399.339469	8513.497337	3540.29181	-172.6199391	1272.871661	4117	9946.307692	271.437661	1558.90913	623.1465788	107.2212834	152.6863538	732.0113635	3504.090794	0.1682018495	0.4140543176	-0.01998519995	0.01378899403	0.02532248618	0.01244236659	1	0.1341207628	0.8057330721	-0.03349321943	68	1
10	432.3556748	118.2686692	935.5263362	14356.25458	938.62062	442.1056049	1535.389406	5384	17059.30588	264.0544355	2986.741766	210.074634	136.1966447	218.1118413	1080.973147	5896.99372	0.06767553337	0.06863974966	0.03097789521	0.008253317294	0.01512029068	0.008679877369	1	0.05437879782	0.09529831449	0.1081699723	35	1
10	432.3460484	625.5745493	-20.56324704	15270.0713	3714.817533	32.08950949	1911.993141	6458.5	8529.329787	69.00109972	2485.065588	598.8328533	84.69040855	199.5807699	1052.899234	2760.013181	-0.001529385343	0.2484412553	0.002199103434	0.004736930984	0.01769670294	0.005726166981	1	-7.681059533e-05	0.4667517166	0.003095261565	20	0.9999999589
10	436.4813918	176.2728966	-64.83877055	15909.54632	359.3600403	318.3916835	2110.938779	5709.5	18795.43373	52.15223785	2611.196739	170.2214075	97.87822635	274.6240796	949.8713657	7856.744741	-0.004223855277	0.02422012987	0.02043767892	0.003538808307	0.01289014029	0.00578549116	1	-0.003366438968	0.005101324096	0.05821539683	2	0.9999999978
10	436.5725766	743.6729117	1278.235719	7768.146655	2968.858148	-119.5357787	1773.116562	3705	4654.402439	367.6820608	2184.542449	826.4122067	119.0187677	454.2942244	1000.433662	3212.071428	0.16570692	0.4008912342	-0.01626567699	0.01609818959	0.02978939852	0.01787558903	1	0.1322381786	0.7786016777	-0.02194872876	68	1
10	443.3097089	606.1853111	-10.08021081	15737.39934	3765.707658	27.58965381	1922.848022	6744.5	7533.84375	69.28499865	2252.206809	608.5575483	91.47134913	224.888625	966.6120153	2541.449041	-0.0006014812149	0.2470313347	0.001806587353	0.004495943367	0.01531481459	0.006237737622	1	0.0006182303742	0.463848012	0.001948655851	20	0.9999999591
10	445.8517653	749.6516232	1112.986362	6907.709256	2700.923724	-118.7145427	1977.299968	3361	3880.180723	315.3790092	1886.967115	759.4638479	110.5032981	850.0016543	873.4414466	4183.189162	0.1662495319	0.3945318324	-0.01553909929	0.01824144003	0.03794538648	0.01984632936	1	0.1326451165	0.7654953673	-0.01957096901	68	1
10	449.9131815	336.3068364	2549.065308	14279.4479	147.2200429	-102.0231177	2791.015063	5164	1492	752.6782423	3976.632681	180.7991559	164.8551804	420.7234687	1427.251847	1178.354217	0.1839927239	0.01064354943	-0.008464595734	0.01347695666	0.01695588823	0.01444496895	1	0.1432454011	-0.02463657064	-0.0007510491687	52	1
10	451.6957379	75.47969618	1886.123938	11368.94127	1136.628886	1493.056489	1825.209971	4474.5	2679	439.2026745	2571.285169	269.8720476	360.2950159	334.07729	962.7730867	1641.147827	0.1625085985	0.1031272872	0.1346098654	0.01466941766	0.01898456037	0.02067547414	1	0.135493148	0.162636967	0.47056576	60	1
10	452.3024154	42.85065066	1919.907453	12013.63975	1277.220635	1592.789728	1610.622935	4653	6972.195652	370.9411434	2014.210263	239.3425141	316.2351267	276.968305	753.7222108	1832.954459	0.1633560084	0.1032701795	0.133453964	0.01262670646	0.01670556874	0.01547135997	1	0.1360959431	0.162946204	0.4669091514	60	1
10	453.2747714	435.4084782	-162.1296771	20598.56352	2160.617384	1091.105418	2174.594772	7977	13156.47826	158.0750932	3260.176075	624.9741023	574.2564222	3008.860334	1291.939645	4091.586249	-0.007813158808	0.107449673	0.05410529314	0.008718739025	0.02370095803	0.0272726523	0	NaN	NaN	NaN	NaN	NaN
10	463.3318882	53.68186247	2032.683282	12788.42259	1319.023559	1648.103414	1481.561103	4962.5	6948.573034	354.6464127	2099.80551	245.3703186	323.2586412	193.0542055	793.7958661	2997.474611	0.1596470368	0.1036330487	0.1315689822	0.01283335237	0.01573047602	0.01697979888	1	0.1330658365	0.1637843671	0.4599484077	60	1
10	466.8010521	427.9302584	-225.9146496	18051.61173	328.828796	4132.347936	2204.046745	6600	3892.095745	87.75225513	4754.535092	221.9953839	1187.183412	549.4916747	1687.213225	4361.680652	-0.01242928942	0.01751012042	0.2294719218	0.003777825228	0.01196271332	0.0135299894	1	0.002184462958	-0.01336720763	0.748386564	5	1
10	470.859821	12.44302383	4102.625949	9081.080958	968.5565537	653.8438743	1036.405883	3648	11226.42708	908.4217188	1920.344919	205.657191	264.2174894	122.3099887	728.4227307	8727.979949	0.4475759176	0.1069933011	0.07048772903	0.02821061403	0.02379807831	0.02995554038	1	0.3566123416	0.1683162674	0.3144186969	86	0.9999999999
10	472.2936222	166.7586345	1061.456644	14972.6629	355.5444162	490.1208067	2030.677787	5452.5	20542.23333	214.3762938	2432.441056	150.6622489	137.1065112	219.8708707	844.1368332	9634.504184	0.07044020573	0.02407149536	0.03316970611	0.008099916392	0.01236599632	0.008196124525	1	0.05624443046	0.003525887041	0.1150298458	31	1
10	473.2266848	104.2939741	1427.921238	8208.392504	1249.902329	300.4450108	2147.4519	3364	1430.604938	439.6076049	2628.607507	400.3867412	155.5601549	444.716736	1055.227169	2267.926832	0.1710820311	0.1570504727	0.03866783206	0.01761009571	0.02455856917	0.01909076001	1	0.1372395097	0.275646075	0.1558081337	62	1
10	476.254833	92.32488764	1977.263259	11730.12713	1918.966745	506.1103006	1894.750554	4809	6577.12069	420.4362924	2473.080688	364.8969608	178.1172886	278.685982	962.7339288	3316.544265	0.1640177724	0.1612776735	0.04309742731	0.01250414776	0.02064447762	0.01322788229	1	0.1319670051	0.2843338023	0.1691712817	62	1
10	479.6846396	267.4505781	-63.41703961	19254.59771	4949.027138	62.23234189	1624.3097	8450	10262.24468	89.77313548	2719.989031	797.6020715	100.0151146	238.6012003	1234.500839	3186.976339	-0.003448713881	0.253724342	0.003050765533	0.00481216383	0.01665328078	0.005511463085	1	-0.001488744395	0.477625844	0.005648415726	20	0.9999999734
10	481.0756948	80.91484594	1610.141348	9406.502458	1354.710758	450.9337657	2959.602209	3859	3919.123288	356.0572311	2013.925406	314.7214928	167.9757494	470.3285288	811.9452905	2375.291707	0.1748808452	0.145058124	0.05059904384	0.01505556733	0.01947392857	0.01692810699	1	0.1408062772	0.2506531286	0.1957956902	62	0.9999999975
10	486.2475548	172.0842528	1010.126987	15858.01673	552.7316165	583.2035317	1718.433224	5827	29861.72222	218.6898711	2668.623566	167.6347002	155.6154436	217.1427517	952.9543997	12029.15496	0.06549567325	0.03332266827	0.03750333751	0.007508696711	0.01395011781	0.008562366994	1	0.05268761236	0.02252336353	0.1285977204	31	1
10	486.6196127	589.2866483	-234.3009735	15936.9417	362.494652	3556.070616	1563.707049	5613.5	3935.064516	71.65397002	3146.946004	164.7921821	737.3311334	176.9959992	1135.698723	1849.566752	-0.01513041376	0.02547062323	0.2303049019	0.003904479184	0.01103879057	0.01473371102	1	0.0001814703658	0.003025597075	0.7507806217	5	1
10	488.6074176	367.4461949	3136.439356	18451.07881	3230.916911	918.99961	2298.946316	7731.5	16056.27957	548.891197	3067.055641	563.1325809	253.3324435	311.4957678	1299.867542	7338.685022	0.1665026665	0.1770638921	0.05035529205	0.01069608099	0.01249419211	0.01154587658	1	0.1345024251	0.3166110479	0.1940163524	62	1
10	490.2647838	45.50561056	2994.723758	10088.65268	1128.985035	582.9911417	1288.600105	4064.5	13163.7766	673.9289221	2117.556991	248.0701504	209.9009654	155.4354028	815.3475496	7737.350177	0.2937852712	0.1110798601	0.05632273921	0.02070998411	0.01805619295	0.02001813553	1	0.2345625886	0.1790630522	0.2373936834	75	1
10	489.8937142	88.84699601	1811.867927	11054.58152	1816.085455	473.068808	1903.181625	4525	5832.592105	376.5818327	2201.877758	363.3726843	147.578492	260.7464011	873.5329399	3338.492651	0.1678711806	0.1630144506	0.04469978349	0.0123608343	0.02245490832	0.01297258878	1	0.1351154481	0.2878196052	0.1752691076	62	1
10	500.5640621	191.6754644	-219.7573961	14753.82348	320.1288918	3360.632371	1692.4891	5245	3808.393617	72.70987773	2995.40965	177.8967583	719.0222861	607.4081601	1089.607335	1806.851621	-0.01459084803	0.02182994698	0.2351802772	0.005399057498	0.01297332935	0.02202967042	1	0.0008528290203	-0.004582408021	0.7669479875	5	1
10	511.2144229	13.53236264	676.496247	9349.91884	2768.584135	154.5991935	1125.098769	4187	1970.793478	162.1315926	1685.870618	511.786595	92.54718357	192.2784813	739.8114341	1008.142471	0.07435914547	0.2989050694	0.01812842013	0.01238421632	0.02607920451	0.01011190706	1	0.06118551494	0.5692075292	0.07179956493	49	0.9999999998
10	516.9191095	162.3178305	6547.330284	13245.44864	987.4743387	-321.0781834	1701.063106	5116	15627.97143	1625.905593	2997.601674	230.7144574	273.6771344	199.3454197	1105.456911	10340.9421	0.4853267103	0.06751485689	-0.02411971955	0.03821506052	0.02321920037	0.02085902148	1	0.3805189959	0.08876581932	0.007845761031	83	0.9999999553
10	518.405901	149.1071017	7112.593867	14389.16239	974.2499234	-382.2793561	1652.606016	5524	18383.8125	2050.293436	3769.26908	296.6262271	281.7739425	361.5973328	1470.659244	7514.661858	0.4915565547	0.06868405294	-0.02661836359	0.02551498878	0.01366804613	0.01731110594	1	0.3852986051	0.09114645629	0.0008239235714	83	0.999999908
10	522.3654406	175.214221	1191.459312	17676.97711	4402.08767	7.294181176	1215.429319	7597	28975.9759	213.5314189	2291.963651	666.5917275	114.9897604	218.9961355	1038.648478	9893.953312	0.06853052114	0.2541464491	0.0005337268183	0.007287153055	0.01618990688	0.006957991202	1	0.05512886617	0.4776078795	0.01147126188	45	0.9999999752
10	523.1607839	49.39659764	1308.107667	7589.370925	1167.702924	885.0574935	1550.546592	3120	1543.308511	364.1544661	2048.894286	335.8047146	315.960786	218.0294292	818.2659012	1060.802598	0.1685220968	0.1535674235	0.120398923	0.01898730123	0.02611961634	0.02466827467	1	0.1399126158	0.26664837	0.4257700884	63	1
10	528.414971	631.1433747	1034.803383	14988.83567	1550.861859	-45.08650473	1632.972603	5744	16576.98947	206.4601695	2635.37542	246.9458182	106.0998357	250.8561755	964.4526916	6984.939873	0.07004894245	0.1093059729	-0.003247829508	0.00642445058	0.01252061554	0.007936271379	1	0.05467375038	0.1797074174	-0.003797899587	38	0.9999999999
10	530.5908055	352.227754	3079.981652	10069.24599	933.9312681	-165.577826	2106.334606	3867	1279.515789	1232.84799	3958.73072	346.279475	190.0061473	538.7096897	1502.043357	1323.024604	0.3076412655	0.0953068514	-0.0157967428	0.02152875213	0.02872100019	0.02207807965	1	0.2411621397	0.148079508	0.001061576665	74	0.9999999997
10	531.1260247	256.547735	2514.754489	15291.64831	4688.243618	639.2708666	2210.890476	6935	3662.404255	560.2935661	3150.625391	1063.58211	219.7019198	270.0035447	1459.189228	1974.069365	0.1662947128	0.3226457942	0.04257192568	0.01303298434	0.02175950631	0.01269576584	1	0.1353294876	0.6162836206	0.1712775713	67	1
10	539.7707242	111.4452371	5886.614691	12363.62566	704.0247055	-323.2022839	1479.237514	4686	9451.175824	1463.738504	3025.064869	218.3970964	265.4457054	151.872935	1119.79192	6139.772342	0.47547705	0.06059290191	-0.02509122048	0.02028568961	0.0176379631	0.0247858127	1	0.37262738	0.07467725083	0.002548530964	83	0.9999940781
10	544.3548217	191.3542265	985.8345929	16169.73515	2939.047149	1530.08753	1422.573585	6562	31171.13684	200.9801295	2204.582738	449.208425	250.7810597	164.2789841	911.9715149	9456.653933	0.06173155043	0.186587974	0.09511015505	0.008051027532	0.015978765	0.01037186215	1	0.05456780559	0.3365560642	0.3217701689	44	1
10	544.4011494	396.7918423	1095.497648	15694.14512	3797.072879	35.35880446	1583.834172	6730	23095.15957	243.5972687	2868.60633	747.8618583	108.7860092	191.4159733	1240.189959	10688.71611	0.06893940596	0.2521890453	0.00196093297	0.007646313665	0.01582370553	0.007591117235	1	0.05551444457	0.4735431497	0.01623459651	45	0.999999962
10	551.1921333	164.3120241	6521.510133	13443.86025	797.0409977	-310.1349308	1713.612932	5172	6246.158537	1662.650435	3452.186939	221.2116742	283.2312769	360.0624155	1269.50679	4209.505955	0.4829426159	0.06126092804	-0.02530097797	0.02591952517	0.01841882745	0.02399690292	1	0.3785088102	0.07595841948	0.003335439657	83	0.999999484
10	556.6290646	588.2792276	-203.0830244	15373.35143	351.3744133	3523.155142	1457.275437	5486	3965.032258	58.31300894	2444.705886	158.1368556	551.9776278	181.8456853	849.9719341	1349.87875	-0.01336000985	0.02197337984	0.2266183601	0.003898310815	0.01235168749	0.01295005504	1	0.001329717549	-0.004108007519	0.7388520626	5	1
10	557.4897848	671.5253415	2085.881976	11657.54599	3799.061304	-122.6255644	2143.998464	5398	6208	373.9544451	1655.173449	492.8928147	299.834691	1044.022861	730.874334	2378.648411	0.1784148317	0.3319804108	-0.01038381216	0.01784406607	0.01941508977	0.0336483595	1	0.1419169324	0.63653692	-0.001432947801	66	1
10	557.5666002	683.6008483	1593.106907	8846.537694	2832.520034	-129.2412687	1730.104326	4125	3027.367647	350.5418872	1852.214278	549.0497458	135.395549	171.9057808	795.994204	3802.388534	0.1783777349	0.3224806558	-0.01525051828	0.01151882663	0.02455839829	0.01473240413	1	0.141512217	0.6171055477	-0.01774959763	66	1
10	559.5432028	31.53581888	2505.926208	8170.77689	564.0207372	372.1182154	1202.481873	3195	7517.635417	518.3459298	1617.974146	140.1192063	186.6839929	183.9804404	601.9553236	4149.524983	0.3019220607	0.07075508975	0.0451678546	0.02090078826	0.01753122006	0.02234096511	1	0.2399346018	0.09625461614	0.2012197217	73	0.9999263254
10	560.1608585	354.885701	6967.95363	14619.67449	544.0160917	-562.9812624	3473.638496	5580	6723.493827	1633.638095	3527.544129	307.7798025	616.5705912	2951.88235	1372.786816	3256.389577	0.4750741642	0.04070629636	-0.03971774289	0.01916910906	0.02138171479	0.03793265657	1	0.3712670278	0.03410558603	-0.04636474841	81	0.9894528129
10	560.3635147	394.5116873	2347.650816	13687.33644	2289.774037	652.941817	2582.564332	5680	4722.053763	556.0398365	3080.792588	507.1381156	201.605758	359.7686627	1229.722	2960.91185	0.1682971629	0.1692603343	0.04910259785	0.01407999438	0.01677272463	0.01267679598	1	0.1357677823	0.3005625813	0.1900581288	62	1
10	562.3386809	319.473652	-88.43385939	17540.64688	1973.809568	928.702265	1659.079586	6793	11372.54255	71.4647084	2802.312832	409.9162376	175.0201429	252.5791269	1129.917084	3518.900545	-0.005089028261	0.1142974358	0.0526480406	0.004366905458	0.01329564859	0.007281701572	1	-0.001294376921	0.1896849989	0.1665619648	13	1
10	563.1854867	169.3609381	7117.320106	14963.06698	896.370917	-412.7578974	1597.247141	5750	4805.0875	1631.275724	3291.505842	262.7370558	278.145546	200.1982736	1254.036956	3812.202577	0.4803745116	0.06334376885	-0.02686722391	0.02447347966	0.01506250776	0.02276275526	1	0.3764137881	0.08031268504	-0.002309827005	83	0.9999998919
10	563.3328756	377.246762	1212.380302	18672.99567	1225.050044	586.2673809	1791.700435	7087.5	14748.7957	201.080511	2624.169174	278.2600617	152.0683065	232.7515133	1048.327799	7166.088286	0.06501199883	0.06684559568	0.03141888366	0.005992416061	0.01080684968	0.007095772751	1	0.05228621692	0.09163222428	0.1090684591	35	1
10	569.7390501	678.7103304	1790.313749	10650.42156	3532.28937	-121.4095154	1579.655826	4962	7398	346.889394	1816.333782	593.7376503	99.27160062	178.4633622	822.0295217	2518.972186	0.1715178801	0.3352438344	-0.01178561946	0.009974961136	0.01994762536	0.009691017266	1	0.1364296079	0.6433728947	-0.007359763908	66	1
10	572.3719899	263.5269101	-15.71979267	17062.46908	2763.045754	53.34425022	1948.143382	6883.5	8533.565217	72.94149022	2202.353344	470.1403416	109.468153	293.3478215	949.9920268	2652.480677	-0.0008978121194	0.1689256641	0.003452411168	0.004426507665	0.01432348114	0.006932901839	1	-0.0002934429731	0.3031347676	0.005693425264	16	0.9999999989
10	573.3650582	356.3930965	7778.20762	15613.44387	973.0772952	-400.7241817	1929.660832	5974	10893.0625	1475.927502	2675.267653	239.8748215	250.0820505	233.740943	1033.736684	4739.045835	0.4994593699	0.06489091234	-0.02543941505	0.02292585632	0.01266887854	0.01723138248	1	0.3915609691	0.08321264288	0.006199574573	83	0.9999999971
10	577.1841551	334.9120564	-68.79925627	10152.32687	170.7894807	2273.666314	2062.780234	3734.5	1124.778947	84.50734792	3332.470808	173.2565463	800.3904339	711.1380985	1188.412524	1305.150111	-0.007154432744	0.01627979574	0.2240828443	0.008341803174	0.02260840948	0.02696325225	1	0.006020123518	-0.015844372	0.7315588821	5	1
10	582.5407281	14.21615148	1211.42505	7335.120717	2260.162676	204.8222008	1103.110144	3324.5	2983.945652	231.2903533	1411.81908	411.2824163	107.023674	175.9112912	609.4261776	1339.712167	0.163041097	0.3072733472	0.0298237684	0.01490024191	0.02795519606	0.01500368231	1	0.131874507	0.5849930115	0.1281167043	67	1
10	587.7719436	260.7725199	2785.684214	16090.12724	3631.401775	707.7696742	2085.45378	6863	4342.265957	457.6891922	2423.712299	625.4295726	208.2730009	315.3585199	1068.25346	2134.26069	0.1723177806	0.239375631	0.04336284774	0.01155011808	0.01587876072	0.01196607551	1	0.1393003952	0.4448826017	0.1733256779	65	1
10	588.1273353	413.6695559	-162.6070216	13048.16716	250.9003593	2990.446985	1967.697511	4744	1056.915789	64.37821894	2966.521395	137.7283176	708.4696305	232.1867859	1045.480811	586.1860619	-0.0119815635	0.01856117969	0.2319847343	0.004048465164	0.01230433103	0.01644282121	1	0.002693227084	-0.01126819877	0.7568143573	5	1
10	591.5107253	75.26473323	-21.29059404	9513.192934	2133.773342	956.8396537	1202.219256	4003.5	2753.473684	72.56779663	1709.024171	373.8440317	203.0673037	189.6954106	689.7872824	1378.045246	-0.002319976898	0.2230623922	0.09954545662	0.008370003737	0.0234978438	0.01171086292	1	0.004677730224	0.4123300882	0.3246319642	23	1
10	595.6423259	333.5335101	8157.26069	16604.27926	939.1079583	-455.4746725	1780.28943	6351	9174.247312	1549.86958	3068.810395	292.2673612	338.6476427	758.3208818	1232.438866	5168.439441	0.4901823995	0.06133919443	-0.02656393203	0.01597205758	0.01290551973	0.02203755817	1	0.3841454598	0.07605333495	0.0005793669959	83	0.9999999412
10	596.0194086	113.470067	4696.250849	9985.533658	616.8256646	750.1521847	1449.150031	3830	3999.021739	999.6160459	2038.050364	178.3922497	294.7464124	172.8527872	767.7681754	3062.726918	0.4759049643	0.0611694757	0.07388973939	0.02565756238	0.01783779057	0.03040356129	1	0.3786942279	0.07359804172	0.330282017	84	1
10	609.664125	383.5691325	-74.99239463	14622.27996	2503.773544	739.8145318	1526.551476	5973	9281.230769	67.37636573	2764.624066	423.0683316	131.8980163	202.1410308	1080.435633	3930.639063	-0.005085804163	0.175775566	0.0509778059	0.005184122846	0.01521942064	0.007601474032	1	-0.0007798409792	0.3161963465	0.1623286278	18	1
10	615.8225134	275.375677	-4.7522373	13775.49079	3242.336742	45.6201781	1744.807786	5832	6912.757895	72.24915679	2429.15066	530.5103489	86.36539148	199.6408561	979.0919101	3155.597697	-0.0003067121029	0.2422940448	0.003372563434	0.00545952883	0.02027595928	0.006585917221	1	0.0008943294507	0.4540628086	0.007090364773	20	0.9999981646
10	617.3038693	370.306714	-71.80781517	16415.91148	2632.21454	788.456816	1574.174637	6494.5	9896.111111	75.90070571	2662.189265	500.2882944	164.9615666	183.8915277	1085.279984	2738.92757	-0.004564207518	0.1725779769	0.05040873067	0.005090964538	0.0163359729	0.006794586774	1	-0.0004330984633	0.3096243956	0.1604800972	18	1
10	627.162666	534.5150217	-24.5827076	14331.46278	2281.401347	249.0494895	1568.310458	5769	4230.338462	59.6868918	2108.783915	309.3734597	82.9378547	180.7128342	799.9041478	2347.760424	-0.001756268415	0.1622203151	0.01758093282	0.004353819939	0.01462267215	0.005914439461	1	-0.0002197514316	0.2890291773	0.05215038194	17	0.9999984018
10	628.2909832	557.0614328	-34.07159945	8155.629887	863.7943176	768.5691021	1887.31003	3248	2814.757895	64.29275392	2159.866206	263.1355535	275.3621295	451.7872857	820.8935109	1986.186567	-0.004395619787	0.1054571128	0.1016911403	0.00929923123	0.0212027952	0.01999736556	1	0.00200088152	0.1703698785	0.328849815	14	1
10	629.4094252	173.6414861	1735.112467	10655.95454	2454.834238	484.6934779	2181.546743	4696.5	6078.595745	441.8667526	2649.020189	847.1635399	137.2007835	3459.80322	1053.253092	5567.938651	0.1647955473	0.2299062914	0.04678256498	0.01465373412	0.06301742159	0.02578423403	1	0.1334727755	0.4254227665	0.182967584	65	1
10	635.6713107	524.4742233	-69.32016359	15350.26164	2530.407148	276.1608922	1471.803702	6093	9915.2375	64.5850464	2279.629793	408.5091562	84.08077675	153.3511734	922.6134124	1592.074312	-0.004712053845	0.166142382	0.0192265391	0.004517359728	0.01351876166	0.005565555707	1	-0.00241654176	0.297098869	0.05709922355	17	0.9999988697
10	638.4173199	540.6125348	-22.19405013	13430.02305	2259.129379	229.0462291	1631.126797	5452.5	3159.7875	62.99395055	2232.300935	339.6198521	97.64772661	339.670418	858.7200406	1513.52355	-0.001625898938	0.1658997794	0.01769541329	0.004849194116	0.01602672856	0.007782096256	1	-7.390570074e-05	0.2965942752	0.05263243141	17	0.9999980935
10	640.1947864	93.60521698	1500.285026	8594.452676	1901.052624	-105.3869304	1680.02881	3679	3496.170213	254.0733519	1401.281583	341.1245301	98.39531943	217.1264767	598.8371933	1621.258118	0.1752817134	0.2227235087	-0.01262547797	0.01460448562	0.01913399604	0.01196646041	1	0.1382351518	0.4118650817	-0.01176968776	64	1
10	641.7471755	192.3711126	3055.068983	9949.100878	580.953229	550.5335185	1594.973052	3801	2788.989247	757.7366164	2277.325934	172.8441882	223.929386	217.0699488	851.9912565	2266.838655	0.3084553692	0.06291878705	0.05615249061	0.01907607117	0.01577829609	0.02354464664	1	0.2456440496	0.07979727373	0.2386989297	73	0.9999995865
10	643.4563465	381.0062148	1692.044758	10057.76621	1070.143764	1330.298095	2166.013699	3992	2180.788889	439.5668139	2578.281329	293.3088128	386.4403067	311.7443633	1006.586645	1948.919283	0.1665901909	0.105192987	0.1347085012	0.01417432928	0.02058805627	0.02162044564	1	0.1387378263	0.1668307702	0.4717378858	60	1
10	645.1227706	166.1656017	1554.90044	8143.953051	1349.960509	540.5087332	9870.921769	3880.5	8510.354167	354.3934019	2300.578515	1120.557343	467.2248076	7435.999963	828.2593876	7964.038367	0.1909071947	0.1505610751	0.06674386775	0.05632375454	0.1880004096	0.1293392873	0	NaN	NaN	NaN	NaN	NaN
10	644.5733664	349.7171839	1612.09532	23295.05871	5582.150829	-49.80397087	1313.631179	9937	11526.275	175.1611422	1295.478603	325.3754232	131.1881824	201.2121592	452.6832397	1697.104891	0.07069246742	0.2398841123	-0.002248921501	0.006423449364	0.01276357478	0.005623392968	0	NaN	NaN	NaN	NaN	NaN
10	649.4316907	337.7103807	848.6585205	12471.89057	2870.495418	-20.04307213	2668.417749	5400	19705.13924	203.7341513	2281.150747	552.4426058	127.055736	882.2962344	974.5559969	12399.67898	0.07006295108	0.235537712	-0.001692726238	0.009315710797	0.01786709521	0.01376280543	1	0.05602430147	0.4393565861	0.004010744881	45	0.9999999999
10	651.1762499	45.16323858	2963.174944	6604.314227	718.0005776	318.60875	1006.078779	2656	11180.32632	568.3510317	1151.251119	156.427338	220.2169301	828.3100658	436.434494	6368.373802	0.4434629747	0.1113499329	0.05164139857	0.02783553184	0.02692988784	0.03319079681	1	0.352322406	0.1777629518	0.2513188443	86	1
10	661.4793418	185.4582366	5942.105283	18852.26799	1258.249801	1217.486854	2200.162287	7311	12827.84375	1434.052442	4192.260714	365.6429853	423.6771703	616.0285714	1617.793602	7403.698547	0.3133873454	0.06624157179	0.0601580068	0.01510971791	0.01249626452	0.01890759994	1	0.2497976598	0.08647681709	0.2529968286	73	0.9999953299
10	661.3427008	371.2637185	2312.690369	14161.91473	3306.017829	551.4538237	1617.187361	6010.5	5252.7375	453.4412471	2344.69755	521.4846205	200.4896084	231.8061279	958.3714272	2811.537094	0.1683457054	0.2374501178	0.04062155652	0.01247040091	0.01849562495	0.01430160824	1	0.1359906489	0.4410360871	0.1634305633	65	1
10	661.0899138	404.1802295	1851.130155	10894.91135	4681.956718	-108.9675405	1631.009987	5282	2389.75	410.4353971	2428.230227	1038.052141	132.6265222	200.4115157	1145.461113	2015.890051	0.1685212557	0.428436528	-0.01106453083	0.01440757878	0.0243373639	0.01350975632	1	0.1350308501	0.8351124138	-0.003599230348	68	1
10	662.9955171	351.4962355	-6.768315505	13874.74856	3380.169585	41.22892898	1589.861003	5931	8948.934783	78.09066082	1852.665072	433.5380657	94.15712169	174.9963235	766.1475106	2813.5198	-0.0004271748678	0.2455290115	0.003126582698	0.005931413481	0.01658820862	0.00719102991	1	0.0008171379773	0.4607250009	0.006320595017	20	0.9999994759
10	663.5003146	392.5300673	1672.359393	10119.4182	4349.310581	-106.5751371	1680.210149	4909.5	1900.652778	449.9206093	2622.185856	1108.84385	122.3440876	195.4631468	1252.698719	1045.974984	0.1654378744	0.4170041022	-0.01010124762	0.01635468459	0.02860685518	0.01349220062	1	0.1325419929	0.8116119815	-0.001257377709	68	1
10	666.6108365	440.3971591	30.0378423	9103.488026	4064.623621	15.27107222	1714.873216	4481.5	7339.736842	80.96907984	2328.009215	1029.974782	92.45784813	229.5680885	1125.289025	6030.86682	0.003782221216	0.4426406869	0.001427087724	0.009949960024	0.03245373774	0.01096374095	1	0.005989392582	0.8662081848	0.005673348166	28	0.9999999997
10	670.3989468	412.8244704	1778.546776	10339.68052	4416.403527	-113.2928229	1542.955688	5073	2233.410714	403.9930852	2358.481923	941.8347718	122.8252365	153.3608329	1107.617427	2145.458042	0.1691098031	0.4197908536	-0.01092459829	0.01421152129	0.02409586595	0.01225159654	1	0.1354174547	0.8173155576	-0.003202446612	68	1
10	673.7818741	211.6157893	3385.865144	11164.03359	784.3916548	734.9388218	1356.973472	4295.5	12519.30851	792.187842	2472.815111	161.731682	238.940862	158.8023865	885.331787	9672.391836	0.3035560717	0.07331784593	0.06727772952	0.0201732035	0.01959625329	0.02281117872	1	0.2425269985	0.1010005445	0.2747807933	73	0.9966680592
10	673.7694352	400.8555282	2144.406608	12504.04351	5488.507221	-116.2831465	1330.471788	6120	3493.982143	477.8885288	2703.098503	1057.140158	145.4270925	165.6057536	1259.295162	1121.072546	0.164750936	0.4267772642	-0.01004654608	0.01314250666	0.0271045191	0.01224611333	1	0.1321002184	0.8317251601	-0.001005494625	68	1
10	674.3762176	260.6475833	913.9498069	12359.26537	817.4722572	2.991961576	1580.012974	4646	16134.38961	190.0142155	2054.459859	163.5525125	107.2017419	208.1366382	732.2632818	6338.433345	0.0770686277	0.06725834764	0.0002209420982	0.008383513409	0.01375497583	0.009355555411	1	0.05999345302	0.09303550174	0.008178139047	34	0.9999999992
10	674.2312723	367.718104	48.42227777	8905.120324	1395.858461	24.38657213	2177.997256	3629.5	2931.209877	91.89794453	3075.222238	525.3830591	85.98055881	308.4703919	1229.3549	3192.486177	0.005809913045	0.1626029581	0.003398540624	0.01405257208	0.0269882397	0.01133536988	1	0.004930206971	0.290040929	0.0067001832	16	0.9999950678
10	677.4626567	149.6937985	2302.547651	7644.666109	898.9730383	449.9290298	1355.05348	3043	8730.410526	578.9120004	1866.693239	205.0570257	176.8976057	152.9786025	714.6112857	5769.974191	0.2984144929	0.1150054337	0.0551000481	0.02041947037	0.02299092194	0.02252452669	1	0.2381811015	0.1871059865	0.2343388695	75	1
10	680.8357004	273.9328234	736.5827224	9721.250618	771.2429781	4.053625219	1583.811911	3773	19924.27273	169.1344623	1895.866775	138.2160444	98.64914613	203.8063474	686.166947	11617.9938	0.07376415706	0.07905400288	0.0003479162536	0.008892069043	0.01623404049	0.01049558151	1	0.05751183247	0.1173420392	0.00819743726	34	0.9999788966
10	682.4253609	414.5293603	1999.030304	12070.68507	5350.834452	-112.5227803	1265.593018	5988	4100.716049	432.1364502	2365.17138	1002.035472	141.3598775	185.7986375	1129.458399	2101.104669	0.1665777896	0.4342821191	-0.01011928861	0.01282500382	0.02694021561	0.01270910509	1	0.1336108624	0.8471419094	-0.0007292140211	68	1
10	684.9167465	510.3459388	9.522133825	9622.444686	2390.765691	5.56911179	1585.959168	4204	4062.810526	59.92525717	1915.547793	449.9968496	71.96152305	212.0040806	803.7111677	2806.30144	0.0009651045893	0.2448268355	0.0005699314557	0.006659760736	0.02001820831	0.007894141248	1	0.001760222483	0.459320592	-0.001883357432	20	0.9999999815
10	687.3697069	262.895146	910.8156418	11426.92203	857.499888	8.5993847	1551.294507	4356	23250.25926	160.5932459	1511.955177	144.6198514	100.1755992	184.1243714	541.0424483	9715.413749	0.07888291334	0.07712976182	0.0007713224251	0.009289122016	0.01554448028	0.008911322483	1	0.06155364631	0.113306693	0.01056438893	34	0.9999982186
10	687.6553384	485.2247864	-99.29765841	10026.21525	2341.700785	958.4347678	1722.237819	4354	3160.27957	122.8221933	1889.437681	436.6639022	350.3874313	1910.910429	796.961853	1585.359665	-0.009750711593	0.2445410753	0.1054310548	0.01229004525	0.02623275317	0.03224212869	1	-0.000628788488	0.4564792557	0.3431059142	23	1
10	687.9644133	428.8928971	1715.418947	10399.11612	4534.078627	-81.20036331	1530.137898	5059	2611.171429	406.1904297	2219.745368	963.6353852	122.4464263	195.420553	1065.70032	1872.189085	0.1732906871	0.4321701017	-0.008382046869	0.01924993731	0.02626616498	0.01382593497	1	0.1389838465	0.8426693713	0.006296001638	68	1
10	693.5992352	251.5356073	723.3131476	11002.34553	2744.567769	36.00238843	1218.462107	4760.5	22311.12857	194.6346195	2256.289116	539.3627743	96.5519033	184.7516798	937.2673174	5658.549691	0.06651213595	0.2474159693	0.002887634737	0.01011367961	0.02023250855	0.009863587489	1	0.0536067677	0.4637346126	0.01872454264	45	0.9999999948
10	693.5964518	440.4278075	2056.897456	12850.60099	5470.648373	-87.87573283	1341.459246	6229	2609.157895	381.9783457	2108.713059	877.3643626	129.5408308	175.1197986	1013.098643	1675.076638	0.1605165046	0.4266875949	-0.007682329125	0.01380646455	0.02171046901	0.01031934849	1	0.1288969983	0.8315422385	0.005986254878	68	1
10	699.7292022	428.7894822	1697.254824	10098.12186	4426.478032	-104.9846209	1440.621696	4982.5	2755.546875	371.646438	2146.48924	948.4912125	122.6883347	158.208413	1026.968873	1582.161139	0.1672849839	0.4405417797	-0.01014561742	0.015905922	0.02362941781	0.01307605617	1	0.1342289605	0.8600106572	-0.0005455613731	68	1
10	706.1812602	197.1430843	2519.119412	9162.122467	-182.0411374	1083.028342	5931.741929	3547	1754.747368	430.2490267	1475.430242	138.4251003	302.6291101	648.1339556	557.2748497	890.1417048	0.2752086023	-0.02029148273	0.1149688025	0.01603519329	0.01656728305	0.02326233372	0	NaN	NaN	NaN	NaN	NaN
10	705.7620962	259.2577014	-95.71919331	9881.390773	1081.163593	2153.434653	1508.369488	3817	1846.304878	62.84241098	1653.720177	214.0459987	416.7107339	178.1516841	640.7366555	1972.226283	-0.009675046503	0.1093130869	0.2186775877	0.007072987083	0.01678837427	0.01747552222	1	0.004640880055	0.1757008459	0.7151307678	15	1
10	705.9222518	437.8751128	1466.985556	8581.641494	3569.804721	-95.25898022	1629.763179	4241	2336.675676	388.4182623	2126.589414	857.4212861	124.1536634	194.0096548	988.4286225	1751.633055	0.1701818771	0.4164486713	-0.01236727591	0.01946351101	0.03252484673	0.01633003637	1	0.1361463257	0.810458875	-0.007837555076	68	1
10	720.7974944	260.5590425	-5.154864821	10301.52048	771.8265748	38.14751157	1300.425447	3893	9178.544444	46.06697658	1678.150256	157.8723638	66.44940702	152.7647603	624.7666984	3564.49194	-0.0005107716241	0.07740079775	0.003266348597	0.004631304572	0.0142066129	0.006906819388	1	-0.0009050152057	0.1148483171	0.003226161829	6	0.999924933
10	721.3879401	131.3963507	-14.91444375	7344.738629	1723.386294	688.465218	982.8542709	3123	5803.271739	53.86358247	950.0854169	241.4077028	121.0063886	145.2856425	383.7913563	1995.866273	-0.001911939828	0.2348342275	0.09575998263	0.007484263688	0.02254310531	0.01220165052	1	0.004897116637	0.4366282657	0.3124297467	23	1
10	722.3149511	146.778397	10.56786555	7157.111479	1614.738841	647.2664992	1162.260186	3020	1232.149425	55.2752232	1129.575856	284.3256639	132.0838382	130.8012785	470.889068	873.8612328	0.00146560178	0.2267089962	0.0948043946	0.008280332976	0.02439845116	0.01274674044	1	0.007424775154	0.4198905103	0.3097593069	23	1
10	723.5496467	486.2536917	12.78005987	8073.815859	1918.277504	1.446088665	1628.6265	3470.5	3881.806452	58.49896435	1949.863285	456.3727609	70.48479842	230.2947242	813.2344471	3287.805586	0.001519761224	0.2425763266	0.0001496104962	0.008048560762	0.02622425234	0.009892133976	1	0.00215101149	0.454693152	-0.003213054217	20	0.9999999777
10	735.5320497	139.9505421	-6.187429492	7323.565898	1673.693307	682.026985	899.7615099	3053	5879.101124	53.91237973	986.9316339	252.2078939	119.0429499	126.7861094	404.4651267	2055.515474	-0.0009371837884	0.2312821561	0.09506294451	0.007571335177	0.02372914156	0.01200102025	1	0.005590287788	0.4293240509	0.310239237	23	1
10	735.040324	467.730807	32.37523934	8315.091521	1992.935136	13.20794729	1823.342743	3515	8474.842105	68.42888171	1822.06264	432.1936485	68.61188382	256.3204557	750.9114157	5686.806011	0.00391760952	0.2451142258	0.001493392246	0.009507289744	0.02443227645	0.009360435851	1	0.00414465559	0.4598520176	0.001759682631	20	0.9999996208
10	737.2985117	509.3621121	4506.098303	9667.314343	606.4569524	-340.3314383	1413.373876	3646.5	7280.62766	857.2909627	1876.401017	139.8031742	156.7588107	155.4176442	696.6215088	4137.311836	0.4766877503	0.06506736831	-0.03770790577	0.02398760835	0.01616006579	0.02074589807	1	0.3728967896	0.08415431936	-0.0388818468	83	0.999999985
10	740.2304095	224.5001706	418.6060002	6730.989208	767.3908439	552.36841	1386.212819	2606	10841.41489	116.6872541	1481.229512	163.3876913	170.9177097	210.4859272	552.3231329	6713.361463	0.06434622959	0.1146199217	0.0826943526	0.01272685862	0.02227229439	0.01746252642	1	0.05519922336	0.1887520299	0.2796708315	40	1
10	744.163505	485.2610552	-8.464475007	10290.61893	2323.662181	13.51387494	1551.223446	4386	8046.60241	62.8868214	3244.267407	667.3428871	98.65693094	318.210302	1313.286997	7713.395821	-0.0009552485554	0.2332423882	0.00156669549	0.006738430768	0.02283432365	0.01477572355	1	0.0001888983068	0.4354914061	0.0007946812214	20	0.999998619
10	749.2332789	597.6765019	433.0428536	7400.707457	1269.79945	530.925647	1056.062945	3025.5	18139.31183	99.29823167	1265.204745	239.45849	144.4052179	110.7650737	514.3334309	6866.769413	0.05962448028	0.1721242033	0.07508267333	0.01128783133	0.02028027361	0.01441816289	1	0.05160498778	0.3072859437	0.2547584419	44	1
10	750.6214332	276.5879787	-2.910487086	8669.635336	225.6564776	390.6870598	1375.922597	3099	4513.789474	40.60311344	1660.795457	97.26734259	101.4839632	124.976877	580.8614247	2019.188582	-0.0004465955126	0.02299140876	0.04586985441	0.005000490955	0.01301887594	0.008310523255	1	0.001070593776	0.001943447487	0.1431149815	3	1
10	750.3289239	576.420518	-9.05418097	7591.321997	1257.775019	308.0865431	1323.539931	3090	4981.829787	49.11543869	1037.041793	194.220471	94.88776567	129.5343623	410.0565426	1695.254976	-0.001181797085	0.1680418204	0.04211712313	0.006726912602	0.01819346702	0.01065987009	1	0.001709712494	0.3004375281	0.1336032114	18	1
10	755.7620384	486.0880333	31.86724338	9886.5386	2105.172572	19.28426233	2159.326479	4169	6043.512195	59.3158728	1184.989687	245.2398742	72.30145581	471.1062383	467.3051097	4136.006254	0.003098038865	0.2221901235	0.001991750029	0.006358419034	0.02431669704	0.007595609315	1	0.003300276509	0.4126917558	0.002765470619	20	0.9999242791
10	780.5570749	232.3802002	862.1160988	8045.711976	145.760479	725.4157476	1655.884861	2920	4967.655914	260.4524877	2271.017711	103.5680576	248.885029	314.0768448	808.2803724	3329.248748	0.1099923867	0.01745586334	0.09061972837	0.02235539714	0.01432415668	0.02069665287	1	0.09068980728	-0.01191402779	0.3128289971	32	1
10	787.2764716	461.5469401	469.6291628	7192.64856	242.330214	186.9583755	1239.696391	2676	26557.97872	115.1016236	1405.186744	111.6112065	86.8987839	119.9826328	504.1175933	10366.4668	0.06525379928	0.03433812208	0.02745074213	0.009541616656	0.01847262471	0.01143517971	1	0.05192563037	0.02484503418	0.09529643727	31	0.9999999894
11	17.65075948	397.6405174	1270.321792	7858.284562	1341.604245	270.3261716	1675.93302	3312.5	3432.726316	275.8732818	1737.44813	313.4884838	126.8882025	205.3251057	702.1437222	1747.368638	0.1629427851	0.1665353396	0.03467639038	0.01402370761	0.01964766673	0.01485614836	1	0.1306844155	0.2953562584	0.1411962375	62	1
11	53.72591005	543.6825326	2472.43805	9276.331261	188.9946784	1659.202795	1585.455987	3433.5	2437.322581	564.9885993	2220.776747	130.7614238	393.9229271	162.8630192	808.0842288	2034.984677	0.2676656764	0.0193884488	0.1807199171	0.02220305676	0.01608623336	0.02761229478	1	0.2202518468	-0.0120626902	0.6420971882	71	1
11	53.68305545	569.5999054	-95.35705351	9188.728431	597.7317461	1965.640907	1135.818804	3466.5	5169.978947	62.34854848	1857.132373	157.934684	387.3372882	123.6573932	673.7087121	2177.241027	-0.01028462821	0.06596926577	0.2092296294	0.006318090012	0.01562312229	0.01782461387	1	0.003184791134	0.08675730979	0.6828244625	10	1
11	53.21995534	618.7052446	2018.501837	7102.073779	765.6875135	-192.1985048	1120.567008	2758	7544.06383	531.043241	1783.516832	197.0976226	113.1656954	137.9670831	681.4825087	5295.468665	0.2884599371	0.1114776461	-0.02776078452	0.02091961332	0.01786679366	0.01634958187	1	0.2255050067	0.1818708286	-0.04196968228	74	0.9999999994
11	59.52201538	503.6070114	1463.828258	9212.111282	1485.967791	1145.54874	1588.664861	3798.5	1965.526882	373.3238243	2313.64058	370.2718455	321.8953501	160.8023824	929.7405556	1350.540267	0.1601450962	0.1562500537	0.1232631735	0.01370995523	0.01750792538	0.02139674875	1	0.1334991449	0.2722115447	0.4336612707	63	1
11	59.27898819	740.4364866	1361.43725	8188.725634	171.9028153	-234.4604684	1070.78087	2953.5	1505.946809	158.0981034	797.9920716	98.30176439	129.7779105	176.2571004	288.1278317	569.6309004	0.167102512	0.02251599777	-0.02769659633	0.01369108771	0.01300421487	0.01750378114	1	0.1289320909	0.0004480464345	-0.06748026745	52	0.9999999986
11	65.59239559	135.6480404	-30.20068616	7631.946818	1740.596121	635.7928586	1376.498473	3282.5	1878.744681	63.23846559	1392.933436	304.3513276	131.3708468	647.9430594	571.3059704	989.680104	-0.003709041267	0.2291871184	0.08814789529	0.008557504468	0.02709618038	0.01496730767	1	0.002983937731	0.4252083387	0.2867608514	23	1
11	69.40634787	607.379545	-76.44561967	9918.742145	187.7973894	2010.746026	1179.881257	3578.5	1435.484211	52.45256982	1850.027361	117.1227263	378.5069806	139.5303628	669.9677243	647.6052591	-0.007382061959	0.01933790113	0.1998691757	0.005218492326	0.01143746127	0.01676874537	1	0.004470711057	-0.008997433818	0.6514287934	5	1
11	71.44911694	387.2669197	-26.2586083	13915.47544	232.9001595	630.1114175	1464.65228	4903.5	6170.255319	42.20059271	2415.672803	144.5401254	135.8200033	196.7316132	802.8417655	2459.112271	-0.002000646518	0.01797398031	0.04688926261	0.003289226475	0.01222448932	0.006943655053	1	-0.0001455671782	-0.008381339325	0.1460782578	3	1
11	74.5910004	647.9744026	507.0223351	8644.222612	1410.196974	196.4820064	991.5663921	3516	29974.21505	129.8989597	1704.210569	239.5547734	82.43620145	131.0469332	664.5285746	11560.59977	0.06008452705	0.1645671982	0.02270022931	0.00983805438	0.01755374959	0.01006402145	1	0.04886386187	0.292929474	0.08129838196	43	1
11	81.73709319	59.43818568	1051.917616	6991.158683	2048.312157	152.4126818	789.2113015	3081	4688.946809	243.0075288	1480.219307	419.5585762	100.5048072	148.4000586	633.6532086	2994.608353	0.1511880846	0.2878657084	0.02424293758	0.01787233307	0.02982565042	0.01501577455	1	0.1220130169	0.5453503016	0.1069054696	67	1
11	82.47127826	561.6383825	-81.47217107	12278.43253	2761.874153	1204.252669	1356.901543	5204	6854.358696	79.17663993	1863.649592	407.2400307	217.2858932	181.1739273	757.8309893	1628.8112	-0.006521451055	0.2229639606	0.1019980077	0.006629800853	0.01714116416	0.008858020735	1	0.001505519682	0.412126692	0.3319224012	23	1
11	87.37190842	87.358587	2176.803046	7561.440795	1252.846791	-162.2717253	921.4239564	3052.5	8037.905263	491.6741937	1698.833857	276.1920653	116.4174673	164.0160138	667.681629	4517.34212	0.2836621535	0.1645729565	-0.02163177891	0.01968877007	0.02203441049	0.01594474236	1	0.2226017438	0.2910218724	-0.02150677098	76	0.9999998663
11	87.14956742	432.8493986	2514.468904	16045.50071	1432.03748	646.8678922	1827.274561	6111	2101.178947	467.1566318	2768.804284	303.87248	195.7990989	224.1209908	1066.161295	831.5893138	0.1604300648	0.09495020843	0.03964822349	0.01011007971	0.01202871939	0.01171569919	1	0.1282818942	0.1480102439	0.1556521873	59	0.9999999975
11	97.45558596	477.6571524	-66.55277415	14387.10872	2309.825173	658.553958	1460.136138	5760	10038.17895	66.46293307	2262.653555	348.0354472	146.9089757	281.5716714	867.1642891	2689.484404	-0.004973500737	0.1614939668	0.04726154798	0.004814525719	0.01445193022	0.008302195283	1	-0.001047556969	0.2868995057	0.1497487399	18	1
11	104.6914955	317.2422479	2190.386273	14142.92613	2180.767321	1803.880289	1780.241082	5783	2109.967742	661.211638	3994.240078	642.6493174	550.2118984	234.8487476	1588.872969	1443.671756	0.1604828338	0.1619753349	0.13327937	0.01356272576	0.0223887046	0.02087218408	1	0.1344013421	0.2837565374	0.4670028636	63	1
11	118.4494171	714.2231038	593.7723902	9370.955199	2857.698705	-78.06089428	815.7075649	4128	19349.19565	115.8421275	1569.825086	441.2145514	76.10418468	127.6742097	673.7687034	5640.974026	0.06437429484	0.3052396671	-0.009161874125	0.008668959267	0.0182772436	0.008456962352	1	0.05179660256	0.582993067	-0.02036299799	48	0.9999999993
11	128.5257542	368.6708979	-162.3380219	16466.93887	471.615282	1858.025404	1811.084463	5997.5	15978.21277	61.7801649	2755.144437	162.9943875	317.4477823	205.0542959	1001.501218	5252.05154	-0.01042266528	0.02938770311	0.1178341188	0.003867501197	0.01005200088	0.00992661337	1	-0.002571252506	0.01358981657	0.3794983324	4	1
11	130.3301045	263.5158078	3599.902229	12215.90088	4101.883547	-201.4226288	1322.487284	5638	10336.06383	945.271876	3313.09811	1015.525265	187.1934836	351.3212739	1467.638932	6821.107418	0.291939268	0.3290110482	-0.01849945954	0.01788978777	0.0266037947	0.01680681458	1	0.2309375518	0.6291250754	-0.006048887634	80	1
11	133.4801321	672.3205416	2155.585988	7556.12829	1777.230464	388.7365078	1281.707671	3291.5	11570.57895	578.7964809	1988.93673	429.6359817	168.4659328	150.2106871	831.3425756	8515.594337	0.2831974498	0.2321659426	0.04846537831	0.01579709981	0.02130160801	0.02180760508	1	0.2269578764	0.4284804358	0.2118542219	79	1
11	134.6035821	586.4743306	-37.53538424	12893.02233	2193.814602	222.3924037	1542.616414	5240.5	5781.244681	58.87392997	2131.809729	359.8302709	89.19070335	170.5780539	847.5621265	2089.042831	-0.002822381808	0.1707339924	0.01708578692	0.004760026543	0.01502479479	0.006228953947	1	-0.001004786436	0.3065688595	0.05048117239	17	0.9999322624
11	135.6679394	66.64186549	1306.090549	8885.828717	1455.164881	1024.044302	1003.521223	3612.5	7651.202128	308.4341535	1735.700348	250.7515167	238.454422	146.1823092	666.8762662	3892.690776	0.1532142753	0.1595116814	0.1169984064	0.01667050417	0.01989684955	0.02010401669	1	0.1277038878	0.2791552902	0.4116308591	63	1
11	141.4855528	149.6392057	902.7095633	14250.14855	4372.863162	338.3177894	1275.152906	6358.5	6873.191489	182.9391695	2360.862834	717.1831412	120.8934397	237.4488349	1019.527703	2802.50623	0.06319738599	0.3071817622	0.02430539151	0.007930032094	0.02238494676	0.008828489786	1	0.05282307064	0.5862397349	0.09022673284	49	0.9999999995
11	161.5448029	545.6711236	1898.637826	10843.59737	2645.084031	-135.1275416	2015.568848	4686.5	2147.361702	507.1736377	2857.734346	681.6283091	122.3355843	228.166531	1212.928425	1446.734669	0.1781237821	0.236840864	-0.01170146737	0.01066307043	0.01836382527	0.01241604749	1	0.1406694366	0.4408490478	-0.007855283212	64	1
11	164.323592	577.4067522	2625.586891	14552.38207	341.4081145	-101.6642523	1909.617367	5288.5	8565.1875	508.828346	2677.08814	148.8767631	132.187149	197.6363889	946.4056273	3668.165468	0.1810162845	0.02496049973	-0.007421900307	0.01069983987	0.0120497	0.009791786932	1	0.1411003598	0.004831586403	0.002416943781	52	0.9999999991
11	171.4889951	313.0335888	33.55614318	9938.601766	1040.908823	165.7066775	2225.324617	3860.5	685.8494624	45.13389466	3250.892335	382.126775	140.599038	546.0715999	1222.552328	690.170016	0.003085179086	0.1038220191	0.01694432924	0.006133002956	0.02472657251	0.01503753108	1	0.002983053543	0.1688428291	0.04976479574	12	0.9999997838
11	174.689948	215.6652258	5787.770253	12179.97198	830.2548665	-347.7705311	1870.957867	4785	9685.23913	1555.115384	3180.509241	208.7966204	257.2267475	218.5723399	1169.057756	6396.524045	0.4876131951	0.06825384365	-0.0275431964	0.03049228773	0.01550937922	0.02413145839	1	0.3821313438	0.09033424573	-0.003021391961	83	0.9999999287
11	191.1752059	450.1441288	5608.169802	18047.56479	6089.945779	-296.5504646	1641.048574	8422	13549.98947	1090.97072	3490.422937	1129.154561	247.9233787	389.6158767	1578.994857	6615.230897	0.3044011075	0.3314733403	-0.01584414801	0.01358422723	0.01873219229	0.0147774168	1	0.2409422148	0.6339665007	0.005241368149	80	1
11	193.4363987	720.2333379	-70.38570677	11225.38088	2509.447943	1097.648992	1099.552804	4703	6912.065217	62.0708731	1776.813542	407.5319599	203.2562353	149.616046	737.0689956	2358.183543	-0.006662511071	0.2237249438	0.0992720267	0.005870341256	0.01670331068	0.00914494787	1	0.001244186722	0.4137562758	0.3228874253	23	1
11	197.6518995	666.5967254	-62.81775785	12633.14381	3177.683386	637.2670294	1382.799818	5526	9946.494737	67.45076503	2155.055637	479.9684357	132.2475139	207.0817397	868.6332815	3049.764166	-0.005022636553	0.2466445493	0.05063653677	0.005754608648	0.01596094347	0.008198044694	1	-4.822667469e-05	0.4619954992	0.162703849	22	1
11	201.3390589	605.6193095	9.433981564	10881.33379	1742.096848	175.9153173	1851.817982	4393.5	677.7368421	58.98947027	2392.490131	417.417119	110.9488972	369.6291691	960.2634068	522.3629457	0.00108537703	0.1647200486	0.01775390867	0.006003658399	0.01724959597	0.01105164632	1	0.002055766152	0.2941304387	0.05333404265	17	0.9999998693
11	206.5166645	27.26008982	1440.012475	8363.471243	194.5084164	990.7252778	1359.980242	3061	1923.095745	259.7311905	1435.134295	119.5822238	220.0853069	210.6409365	514.011489	1124.268719	0.1675487288	0.02192744166	0.1210754039	0.01452201739	0.01729713218	0.01868320177	1	0.1378810728	-0.004165043216	0.4250457894	54	1
11	233.2655988	712.4672102	3048.287793	10343.44881	158.4049583	-213.6723616	1838.808942	3729	1089.225806	784.5095733	2662.856163	133.4472283	133.2668325	192.1898112	947.6408326	585.7771896	0.2929911695	0.0159600554	-0.02100619252	0.0164931897	0.01464669638	0.01433028103	1	0.2285231517	-0.014842277	-0.02073231096	69	1
11	244.2527837	544.4911828	1866.582378	11646.5041	656.8330126	1565.923344	1984.799943	4363.5	1010.819149	576.1221526	3765.71798	216.904923	548.6686238	262.2437372	1354.792536	1156.322135	0.1606272218	0.05448107339	0.1395135075	0.0129462834	0.01882959928	0.02226973388	1	0.1338116016	0.06247433944	0.4854031392	57	0.9999999991
11	251.7990074	107.1881219	-38.96468997	15111.06369	851.182881	690.5290883	1825.821534	5465	3920.87234	56.2760378	2231.003309	189.1317503	143.2021235	251.6450013	803.7626928	1443.994372	-0.002684976603	0.05719642027	0.04683701679	0.004076547862	0.01361378795	0.006809362548	1	-0.0002999482991	0.07231751629	0.1465968246	8	1
11	258.3802424	180.3679654	3208.161141	18721.70393	1238.651615	-103.0516396	1949.075654	7194.5	8366.145833	545.1157562	3420.187618	335.0991515	164.58334	221.7362662	1335.965722	3228.570891	0.1682474256	0.06452345088	-0.005178549486	0.009327878224	0.01263162923	0.009072750978	1	0.131552881	0.08633698783	0.008166449783	55	1
11	258.3688862	461.3016089	3.346308871	9088.313463	1414.304747	128.8937086	2582.161469	3707	433.212766	76.47309848	4563.110856	659.5503965	193.4414769	1148.418918	1772.538403	384.4061996	0.0006237911981	0.1527846091	0.01453263496	0.01063353338	0.04104515048	0.02637745788	1	0.001387359696	0.2696563593	0.0423292292	17	0.9999462386
11	282.8389923	76.06540795	2901.16705	9712.294938	2048.60583	-161.0078119	2301.164939	4172	1273.96875	884.906105	2941.188558	636.309532	168.984581	461.0534968	1234.579011	969.3191583	0.2933415803	0.2166001553	-0.01858661319	0.02164606127	0.03833422305	0.01846104847	1	0.2309255357	0.3978561682	-0.008429070251	78	1
11	290.6808683	337.6442777	3602.968642	20661.96882	3661.89422	1009.302822	2410.363008	8704.5	8575.797872	670.1862864	3755.767615	682.3551893	245.8536234	281.0877734	1534.040144	3012.206185	0.17022027	0.1697078535	0.04925397105	0.00917774585	0.01297112943	0.01125121108	0	NaN	NaN	NaN	NaN	NaN
11	295.4047183	154.3482744	2508.008799	14751.3592	3276.01788	-175.2275022	2343.242142	6266.5	1378.389474	656.2070033	3633.342725	897.3453606	171.563179	555.7386578	1587.083032	1048.974102	0.1746003965	0.2278634747	-0.01188195619	0.01298549017	0.02394010599	0.01246079439	1	0.1377917778	0.422431016	-0.009334204815	64	1
11	317.2287277	580.4140428	4676.08472	15177.41291	3580.348473	976.7774129	1734.885237	6616	14415.89474	1206.307073	4007.325473	923.5112296	342.2291868	249.1794736	1715.353425	9234.895658	0.3015960493	0.243818252	0.06351098505	0.01403691512	0.01857778126	0.01895626956	1	0.2424514101	0.4518669193	0.2655178882	79	1
11	335.3205097	5.710983257	-64.63788047	10633.59474	3243.376879	1022.194384	951.0835241	4729	17432.47826	80.01575923	1408.72009	396.2177934	157.3435157	162.8923928	590.5561254	6586.398658	-0.006639998464	0.3091921833	0.09768643868	0.007955553087	0.0203562188	0.009729730744	1	0.002016297584	0.5896160087	0.3194432595	27	1
11	336.0464632	672.2977767	2296.008943	7234.022283	412.4603588	379.7783765	2019.60359	2804	1776.473684	943.2305125	3141.811461	197.6093494	185.6603808	282.4349178	1174.338955	1857.465202	0.3042763673	0.05842342837	0.04988039752	0.02234635528	0.02148561331	0.02533974142	1	0.2419415194	0.07074737557	0.2170217097	73	0.9999999453
11	338.5032047	112.6691004	980.2012968	14631.96321	4802.040734	-15.19151173	1236.179624	6652.5	13562.68085	267.7337527	3007.962964	978.6224808	109.0432397	223.9536846	1347.761855	6181.046018	0.06725026484	0.3274864402	-0.0009499742158	0.01073956079	0.02332976789	0.007823540196	1	0.0547595261	0.6285341043	0.007852937796	48	1
11	342.8648614	711.3909077	2127.712916	13348.59226	2040.441649	-116.2710583	1691.480752	5329	2679.252632	503.1008833	3214.577407	428.7592991	144.819192	200.9126499	1249.675238	1402.836503	0.1596373307	0.1500268948	-0.009657261665	0.009892448442	0.01466163221	0.0106399519	1	0.1253508378	0.2624504412	-0.00655000556	61	0.9999999994
11	349.49092	12.34952354	2253.939449	8026.82748	791.5138449	380.9242348	1421.356118	3167	3936.634409	579.6372338	1987.517788	235.1643026	199.3742006	196.573509	771.5520172	3447.412126	0.2850225579	0.1045524767	0.04692107597	0.02089274374	0.02381125732	0.02764826472	1	0.2270445014	0.1659644073	0.2044136613	75	1
11	353.5512762	279.1331173	992.8533885	17107.7403	1905.016979	3605.010789	1911.905993	6612.5	2270.494737	208.3905448	3210.920506	468.7718775	776.8336009	276.3073954	1312.461147	1735.353008	0.05928529771	0.1168634377	0.2132816205	0.009065274001	0.01753994142	0.01796285492	1	0.05878203953	0.1904524657	0.7109808937	41	1
11	359.7901772	185.8272255	9236.543794	12323.07854	855.1997881	-478.2154765	1979.236201	4842	13343.90526	2949.265315	3985.942353	280.9258301	442.2481571	280.6265451	1531.112865	11567.6369	0.7466429228	0.07170025119	-0.04073392981	0.03512896918	0.02020714704	0.04343497854	1	0.585659707	0.09432897205	0.00429393709	91	0.9999999945
11	390.441054	601.6812526	-61.05357473	16516.093	1249.550806	45.23082639	1718.464488	6149.5	13195.85106	56.58617282	2726.223793	257.8168986	81.61498064	209.2638749	1034.536532	4030.303769	-0.003772498149	0.07555084446	0.002794287585	0.003605285878	0.01135337425	0.005064711908	1	-0.003522649091	0.1110961245	0.0009836262294	6	0.9999978997
11	406.6536026	9.336339682	1354.354626	8872.208828	572.1659737	1087.017224	1181.008827	3349.5	3540.195652	345.2678601	2103.483665	174.3861479	308.2899045	161.1956779	782.4302138	2321.536523	0.1525779648	0.06190327258	0.1274413908	0.01781979167	0.01920768425	0.02169832774	1	0.1268397734	0.07812448928	0.4440176171	57	1
11	411.7672382	183.4766996	-31.37841555	14593.69708	2489.881242	665.4050097	2169.364653	5962.5	1650	75.2268357	3403.536303	615.7988509	200.1243685	292.3864427	1388.001305	857.6782994	-0.0024621876	0.1713321302	0.0481538135	0.005482184077	0.01925597942	0.008434761681	1	0.001081715837	0.3070853487	0.1534029473	18	1
11	416.6772095	64.5047035	2197.45325	13822.08848	3060.108994	527.1212531	1475.705026	5893	8160.776596	401.8546634	2390.591215	473.9347523	177.9372636	228.4493307	947.8026966	3397.630006	0.1590702926	0.2222458212	0.0385178742	0.01275362318	0.01759737233	0.01277833945	1	0.1284043965	0.4099273432	0.1543241291	65	1
11	426.5893459	444.1045893	2866.858005	17253.77371	5333.439304	674.2618732	2091.720726	7783	2303.55914	695.2969095	4310.89931	1361.09027	241.2891606	277.3604403	1946.79058	2073.011423	0.1645667408	0.310256053	0.04104252068	0.01212762714	0.0200332469	0.01057162323	1	0.1337558141	0.590852928	0.1656145768	67	1
11	434.6384935	299.0916667	2182.223093	12072.10854	49.47498225	-29.98863732	2780.008396	4330	701.9894737	728.2230193	4103.107676	165.0072213	151.8081566	458.2450831	1434.633221	731.3082055	0.1782204546	0.003643365535	-0.003730029784	0.0149238138	0.02293595884	0.01402257135	1	0.138898185	-0.03906980409	0.01363905027	52	1
11	439.5100804	103.7145983	2291.213908	13977.58198	2192.544132	1880.948766	1434.251458	5694.5	6131.473684	446.6830732	2902.156956	466.8481948	395.2029003	195.8167919	1162.423155	3021.514696	0.1616941704	0.158667301	0.1344926541	0.01144403014	0.01755394702	0.01742283757	1	0.1353939509	0.2769076437	0.4711873516	63	1
11	457.1375764	499.6757161	1265.788385	18442.82377	7862.267775	-60.43270751	1710.720815	9041	8443.473684	309.7187064	3525.211933	1469.76239	143.645299	248.6659714	1672.824508	3759.21521	0.07125585259	0.4299086991	-0.003594773004	0.008108823274	0.01846495723	0.007778863738	1	0.0587790663	0.8392457825	0.00204250162	51	1
11	458.3358975	784.5551129	34.99230251	7988.78136	500.7119613	-18.6345248	1485.182856	2953.5	1779.62766	38.62363222	2279.393521	163.6102462	67.73513199	168.4226879	825.3637528	1239.942871	0.004764520501	0.06337874594	-0.002570825413	0.00597912446	0.01439715858	0.009368505376	1	0.002778450546	0.08606614259	-0.0153540637	6	0.9999969204
11	462.2576178	46.65830916	18.54679919	9976.155648	1629.100358	150.1578198	1524.168226	4050.5	1536.301075	55.33192876	2158.509734	378.2341449	85.16655567	191.5293899	874.3338858	853.9042023	0.001718837886	0.1645953576	0.01623004942	0.006384154833	0.01824421394	0.008885376083	1	0.002465925995	0.2939004072	0.04841177449	17	0.9999973057
11	485.4378924	160.4300461	4196.917747	8412.227664	940.0713636	668.1994315	1924.78052	3414	1239.15625	1632.99212	3291.794932	375.6775079	334.0612778	292.4579762	1310.335228	1565.408797	0.4839101645	0.1117287101	0.07637501809	0.04287839447	0.03021747095	0.04052936312	1	0.3856509064	0.1774471651	0.3411464945	86	1
11	508.7818974	479.7712485	6429.648548	20040.33936	462.5277786	-280.2011763	1930.730128	7503	8431.791667	1122.523871	3743.194783	203.601651	225.1425881	197.2976886	1401.466654	3105.118599	0.3104866242	0.02242561497	-0.01348204582	0.013336878	0.009323855054	0.01146454465	1	0.2428182308	-0.001942456545	0.007747824069	69	0.9999999999
12	233.7521763	4.777747764	1805.60955	8150.995461	2299.157375	-50.10305456	912.7167255	3735.5	6327.328358	1264.423745	2708.030019	1218.410848	255.0925688	270.5591008	746.3975191	7476.379326	0.2168409846	0.2572856052	-0.004807152889	0.1681734683	0.4375381296	0.06302877583	1	0.1718008136	0.4822430626	0.02300500571	64	1
12	247.2233048	22.21095485	1443.817649	9369.36622	611.6511907	889.2947913	1288.407725	3564.5	1928.104167	409.9875062	1774.092431	236.6772538	502.7369036	255.1080263	628.572319	2004.828595	0.1462210445	0.05860193687	0.08716001656	0.03622468875	0.03250727222	0.052835042	1	0.1194650392	0.0723359308	0.3093632802	57	0.9999999982
12	269.2837251	52.64044998	-98.7884092	10990.21808	3530.424934	1075.22712	1497.923029	4977.5	10474.37363	155.4853756	2145.369117	750.8599168	273.7928253	284.315755	935.3205303	7016.491053	-0.008527049318	0.3258663732	0.09749011536	0.0184002436	0.04997767683	0.01494866292	1	0.0006819765393	0.6239474991	0.3187737039	27	1
12	278.0513057	65.68243126	863.8658058	11540.2035	2803.634179	-136.8305318	1631.762259	4861.5	4989.25	310.7343833	2668.456508	764.6279167	121.8789797	452.0070808	1071.505701	3998.806403	0.07174246292	0.2262323012	-0.01032633369	0.02568927975	0.06560762727	0.01158699851	1	0.05675730961	0.4203885102	-0.02443329245	45	1
12	284.7825058	76.97968715	1431.261955	8537.317508	2553.639222	-109.1765004	2006.255113	3709	1704.024691	664.3566675	3517.740897	1014.754497	174.772064	549.8592796	1487.900469	2158.469058	0.15497791	0.2957945513	-0.01381911967	0.06879903612	0.1779945061	0.03236221907	1	0.1228789685	0.5624808379	-0.01817212458	66	1
12	338.333071	55.81800026	1857.457329	12086.2794	3775.339671	480.4447701	1503.571917	5397	6309.368421	435.2419926	2627.079469	754.6598664	152.6550953	224.7109751	1124.921377	3493.195632	0.1549007898	0.300697153	0.0385839343	0.01429801829	0.02431686187	0.01238889397	1	0.1258969655	0.571371158	0.1553755109	67	1
12	362.0497173	18.2435643	7230.729647	10772.73686	708.3733268	-472.014126	1533.208567	4187	20912.08333	1502.061925	2209.274921	181.9011531	302.412823	216.246748	811.8919508	10951.87536	0.6665080872	0.06497271352	-0.04210620877	0.03052363821	0.02113269773	0.03185487465	1	0.522323702	0.08157108771	-0.01613850915	91	0.9775840864
12	370.2350956	113.4468824	-175.8563601	15166.98652	2478.296165	1723.900996	1779.952465	6087.5	10351.87912	73.92945693	2804.581929	483.9190976	352.5695231	218.1045999	1112.032847	3711.194063	-0.0121032948	0.1670225196	0.1134896211	0.005245471728	0.01827286719	0.01004040061	1	-0.002785275117	0.2968543871	0.3676857889	19	1
12	384.2019575	46.25835738	4635.606875	9930.947289	1036.012891	748.8926996	1808.009516	4002	4938.273684	1009.264849	2198.50045	246.9990422	293.9311956	275.52829	844.0528801	3261.906669	0.4581277413	0.1081222938	0.07580711559	0.03105971334	0.01920960735	0.02733283656	1	0.3652517235	0.170379043	0.3341238762	86	1
12	391.1517854	211.0678492	1097.100388	18944.1666	2449.6451	3984.187217	1883.94889	7514	11490.41304	422.7084531	3056.9991	693.3971369	983.0768516	291.2849599	1125.041529	7682.282173	0.05486655357	0.1218687329	0.2026558203	0.02176978399	0.04916523347	0.03612815711	1	0.05473275007	0.2010499206	0.6750454126	41	1
12	396.7564329	66.49494956	6.148001968	10637.56026	99.46998809	185.0603558	2041.296061	3788.5	4521.031915	47.31827574	2432.075747	150.8317981	88.18518907	261.6861654	844.3507536	3073.705639	0.0007910669572	0.01084854936	0.01685615676	0.004805925196	0.01582601731	0.008493253572	1	0.0002485882211	-0.02239077856	0.04706414256	2	0.9999997186
12	398.8471344	223.9860165	2686.006906	15319.73809	3853.909678	15.25105692	2295.451874	6481	3326.271739	945.0581026	4463.812004	1469.754365	176.6149249	624.4509288	1922.150215	2516.780125	0.1726139232	0.2481580859	0.0008964308803	0.04294062071	0.100339868	0.01677784874	1	0.1371651768	0.4639155551	0.03300058168	64	1
12	400.4930939	35.65503561	889.992374	12857.08251	5155.565531	-47.7557916	1360.426148	6068.5	9878.913978	210.224952	2236.861564	864.0188855	118.8261917	227.1911574	1019.845377	3849.453165	0.06885783112	0.3982370093	-0.003790187977	0.0104097358	0.02556390782	0.009157165394	1	0.05656329367	0.7741264553	0.000257409892	51	0.9999999993
12	423.5249359	123.315225	2984.005343	16232.9276	280.9165773	-133.8441306	2450.463298	5826.5	6055.885417	564.5636842	2676.394218	181.6879484	158.5073153	285.3342477	988.5264218	2583.499295	0.1823100743	0.01745583106	-0.007843359004	0.01144028445	0.0115227619	0.0104457404	1	0.1420219126	-0.01061441505	0.001118089713	52	1
12	428.9505201	262.5634087	2005.347134	11738.70274	1953.538415	1398.513993	2738.11179	4796	2895.905882	764.8167948	4464.015104	995.409555	871.8871448	618.0911861	1824.01078	2402.6959	0.1676878152	0.1436617782	0.1199290157	0.05331877684	0.07872523912	0.121684566	1	0.139129516	0.2462920712	0.4238420855	63	0.9999999999
12	439.5451369	272.4149161	-83.8082293	17946.7374	383.211648	912.377565	2162.756601	6363	3023.505747	85.2175062	3855.05113	381.46265	278.5032625	512.132836	1435.2702	3147.958563	-0.004270220859	0.02006885153	0.04819598373	0.005623371686	0.02467739081	0.01302918123	1	-0.001838932128	-0.004071828717	0.1500017318	3	1
12	457.6033482	50.24939432	-104.0156502	12119.86219	3726.51911	1211.365488	1254.303018	5361.5	10616.09574	83.39190486	2338.763913	663.1953499	234.1184081	225.6897212	980.3151534	5983.521361	-0.00848801215	0.3149317753	0.1021413881	0.008478251173	0.02524170913	0.01062892252	1	0.0008734828937	0.6013460641	0.3339472973	27	1
12	463.5396988	302.6148588	2739.594055	15153.91824	3996.88955	-268.0946255	2611.003674	6573	6216.647727	836.8474141	3680.034233	1255.417431	245.9075138	782.7379152	1643.188818	5488.5733	0.1716126179	0.2504049634	-0.01673570022	0.0427074706	0.07808832467	0.01958214011	1	0.1353782407	0.4689535176	-0.02551306466	64	1
12	473.3701169	254.2258804	-45.55260485	10329.33786	1372.420273	96.62510044	2957.912231	4351.5	953.1808511	186.0230763	3523.134082	634.7263327	616.8858657	3546.908811	1368.550531	866.6779978	-0.004283422935	0.1499653623	0.00827611429	0.02207116817	0.05320620033	0.08009082834	1	-0.002871907346	0.2640637635	0.02059574223	16	0.9995473395
12	473.6276717	313.5727691	3471.601581	19378.45149	500.4192232	2583.441392	2507.971187	7126	8895	855.058583	3722.479342	498.5769557	1109.591216	319.7788868	1390.345215	6537.480297	0.1738881614	0.02301255133	0.125227913	0.03027821115	0.03177563661	0.05902694101	1	0.1431308772	-0.002110671746	0.4400597247	54	1
12	486.6860945	320.6388286	3308.063872	18040.02689	988.2301166	-271.5193796	2988.229547	6785	587.4761905	733.382565	3389.558784	397.4211411	363.9980225	610.7710668	1325.345852	546.3294711	0.1798374557	0.05310981811	-0.01546472159	0.01779186756	0.02257597595	0.02370772663	1	0.1399843637	0.0629396437	-0.02384449506	55	0.9999999183
12	491.0224564	334.5645694	-285.4570017	18308.3751	447.7640212	4246.027624	2435.050543	6609	2739.197674	203.1702041	3046.167835	370.5902586	1123.812677	362.2869092	1125.072507	2486.730643	-0.01439354041	0.02320837582	0.2222186594	0.01319963053	0.0252180732	0.04528049091	1	0.0002725371035	-0.001453368198	0.7241114919	5	1
12	500.5518826	346.8931422	8398.368458	17562.89067	3120.119554	-799.450839	2222.698282	7357	28528.96591	2276.53825	4056.067305	875.8480462	905.3470601	315.4753877	1670.910579	20313.9296	0.4668362483	0.1774354638	-0.04733046532	0.06409330496	0.05656910182	0.06357926905	1	0.3656843244	0.3156676412	-0.0703031887	87	1
12	506.7352136	183.1945819	8159.917967	11036.9341	168.9173817	-506.0545357	2245.253992	4187	3941.326316	2433.392082	3502.893924	171.0361951	368.8597414	1145.997129	1248.850504	3694.316291	0.7205925425	0.01553468262	-0.04104056857	0.03016362261	0.02053630605	0.03820484831	1	0.5645440478	-0.02086667321	-0.003023384165	90	1
12	514.575911	43.19775317	697.1849329	10394.84304	624.2434838	291.5418309	1500.7298	3853	8342.468085	129.8534497	1674.333582	147.9232037	104.9440604	209.5822812	608.8343135	4027.018091	0.0671144735	0.0613333093	0.02799371105	0.0083778356	0.01438120976	0.009649966833	1	0.05369148433	0.0803429374	0.09802788388	35	1
12	514.4376089	351.6286653	-25.69099719	16027.2134	199.917205	823.2720736	2679.294459	5650	2913.655172	61.47743568	3111.691525	189.2632817	192.8709421	277.7077267	1150.110294	1492.962217	-0.001782977206	0.01351427652	0.05268311273	0.004035157849	0.01207973492	0.007415702913	1	0.0003169655841	-0.0176910019	0.1652053624	3	1
12	516.24764	367.0800527	-17.98020711	13159.65665	2453.337049	246.9861052	1768.044799	5329	768.0212766	381.8543408	4319.959296	1509.992669	208.3037656	985.0213389	1569.150019	741.7694042	-0.001756961678	0.1671395653	0.01759136925	0.046875229	0.2136499884	0.02980110218	1	-0.0001709985271	0.2991488656	0.05228838682	17	0.9999965932
12	520.7840724	336.1255219	-201.7819289	15465.47087	263.4928021	3705.945348	2290.47364	5552	2572.427083	77.93632964	2880.592803	180.7859798	706.2735743	287.7511556	1051.267666	1318.637892	-0.01304698057	0.01785224213	0.2403402384	0.004907689387	0.0122328732	0.01589223241	1	0.002329246719	-0.0129034163	0.7842476339	5	1
12	526.7389485	118.4349497	-65.99642532	11573.38423	1964.832618	49.43302244	1826.002196	4717.5	10360.54255	71.57014749	2438.256331	389.6109217	98.66810852	411.0361412	945.9008554	5351.534296	-0.005649543518	0.1656490667	0.004666646956	0.006681546211	0.02047166004	0.009670568459	1	-0.004002625223	0.2964287113	0.008709842018	16	0.9999999998
12	538.6589983	392.2344086	-56.94786072	16714.57683	2826.68621	736.0065345	2326.483493	6716	2883.547619	162.4195136	3549.835202	808.4534224	219.5100377	652.4516883	1461.645688	2365.629713	-0.003528561766	0.1691788773	0.04514303705	0.01279562385	0.04476947739	0.009720440992	1	4.541256216e-05	0.3027383792	0.1431820514	18	1
12	547.5389789	403.2051021	-18.76676891	14868.33316	2400.723711	637.573129	2799.837218	5924.5	1137.547619	148.0190748	3325.221787	782.5035636	273.2796486	893.3684143	1375.515892	1068.757159	-0.001336570072	0.1603116073	0.04284070699	0.01300507878	0.04317153624	0.01991749163	1	0.001552986975	0.2845203874	0.1358051405	18	1
12	550.0303725	234.0245201	1033.385089	17928.81165	2126.751096	1755.007445	1637.043601	7100	37431.86667	207.0227949	2427.160495	363.082146	261.8145307	196.1958623	985.5086753	10108.63952	0.05797610903	0.1194017857	0.09746101029	0.006866588891	0.01384174301	0.009219064635	1	0.0510773246	0.1983357183	0.3273988242	40	1
12	553.121048	288.3449557	956.3648536	18822.74919	2113.54215	4014.850671	1607.106715	7414	13388.64894	169.3211603	2538.0302	391.0213709	658.1403721	189.17116	1034.199479	4451.103523	0.05179743054	0.1138135586	0.2126397402	0.007210215568	0.01290332823	0.01429300723	1	0.05281019848	0.1842910672	0.707320433	41	1
12	564.3076739	424.6060822	155.7501782	13443.92952	2222.295294	6.005902539	2385.92755	5255	7314.950617	287.7211981	4136.464329	1018.032712	145.1608555	664.4141145	1722.249026	6289.922448	0.01099796514	0.1468192874	0.0004020265869	0.02728166746	0.0658041735	0.01529985564	1	0.008691706543	0.2575710309	-0.002531406023	16	0.9999870947
12	565.6741328	360.4288078	8021.248548	16671.55237	3872.286482	-383.0956295	1817.919178	7251.5	8437.212766	1602.553984	3365.282827	883.3330411	272.8975407	196.3818517	1515.509732	4294.807272	0.4819923935	0.2396162564	-0.02401540971	0.01902214095	0.01683668171	0.01733108183	1	0.3795994097	0.4428554133	0.01116008175	88	1
12	573.7637845	433.871897	6933.374403	23543.49599	1740.231383	-135.1964306	3377.850043	9307	17818.52439	2601.605127	6663.422374	1224.47771	725.4448762	967.3930724	2603.995662	10531.78027	0.2558127593	0.08127791628	-0.003978812001	0.1156787091	0.03942260135	0.03360343603	0	NaN	NaN	NaN	NaN	NaN
12	588.4253977	264.679992	-56.30974388	16567.46357	2661.963976	68.07646827	1925.735202	6697.5	15682.34043	74.88798999	2534.2522	499.3227471	89.94729748	226.9933318	1056.342316	4089.272734	-0.003409855817	0.1692270869	0.003905272834	0.004570935815	0.01560977112	0.005746967167	1	-0.002245135411	0.3037774559	0.006705116295	16	0.9999999998
12	589.2733294	449.2262088	-7.314165092	13005.42536	4301.075199	556.4566455	2165.416188	5950	6194.771739	240.0680486	2669.746858	898.0676082	182.1305185	519.1626279	1135.749159	5699.253832	-0.0006519961865	0.3240385553	0.04314123165	0.02108579704	0.06024100383	0.01162498833	1	0.003730930554	0.6213248233	0.1403824002	26	1
12	593.7153319	434.8247654	851.0953376	14364.52053	375.2242591	1258.152201	2135.938195	5189	20599.98936	256.5806917	3153.072301	1225.962074	276.8869957	351.1895262	1371.332259	13176.53551	0.06311000722	0.02863902468	0.08955360557	0.01642754135	0.0630064227	0.01939089045	1	0.05376991794	0.01173111366	0.3003220357	32	1
12	602.8166311	405.0458068	955.7359752	14151.55809	4600.797349	1196.643957	1988.553675	6422	6365.621053	216.6759613	2791.707872	915.4088882	273.203851	213.7001355	1244.533669	3252.927968	0.06755726857	0.3260889815	0.08631825746	0.00895401679	0.01846044533	0.01155138634	1	0.06003418471	0.6236628875	0.2967507447	50	1
12	603.2639133	467.6078272	-83.56492582	16053.85537	5092.875468	320.663887	1902.459945	6996	11128.85542	181.1722829	2829.864812	1104.002063	150.6948293	477.0630822	1297.206771	4725.266869	-0.005203969902	0.3316433608	0.01964414833	0.01422323023	0.05323896581	0.01168062623	1	-0.001141983505	0.6375656072	0.06187019698	25	0.999990965
12	605.4424066	203.7075735	-119.6552167	13512.33773	1436.025657	1546.086678	1926.459309	5230.5	8765.851064	65.58233681	2154.799988	232.8866232	283.7308146	224.906443	797.0905014	3305.375654	-0.00884405311	0.109265946	0.1140274082	0.005237118343	0.01409793515	0.01159764218	1	-0.0007558499864	0.1779821294	0.368890131	14	1
12	609.1800712	341.6930054	4638.267132	15410.23449	1602.69198	964.6343571	1923.383992	5976	19854.03158	853.4314462	2728.372006	318.6931937	290.6018829	210.817142	1069.209726	8325.19628	0.3023286476	0.1089523818	0.06257015803	0.01458090266	0.01329330518	0.01562158285	1	0.2416396448	0.1744317395	0.2597074598	75	1
12	611.1741205	479.8341673	24.44725944	9032.310989	1536.874842	212.6133061	1980.979449	3702	3675.810811	105.7349903	2849.49494	618.3880424	242.039004	410.162903	1160.994191	3746.045121	0.00229183654	0.170139571	0.01888377322	0.01537313607	0.05625974258	0.03897550051	1	0.003126100015	0.3052379059	0.05742524002	17	0.9999999931
12	619.3007572	153.5465864	1758.746196	10238.16189	1103.461572	405.5353306	1754.528275	4073	5604.715789	400.4923133	2478.218183	274.8982995	167.2336543	209.5272244	941.9138759	3458.308191	0.1646021838	0.1086303175	0.04247335105	0.011668019	0.0179836751	0.01315780754	1	0.1318705921	0.176033862	0.1661116645	59	1
12	618.7778957	468.777503	-137.2560938	14875.60112	909.0505621	1609.981128	2037.995565	5490	7305.269231	101.593696	2434.50553	293.681111	361.9097992	290.1655499	857.5629382	4960.140071	-0.008840082221	0.0588413859	0.1047443389	0.008254058327	0.02426416221	0.01640668544	1	-0.001788681978	0.07446023609	0.3371010881	9	0.9999990089
12	630.4048624	485.3091956	1971.328581	11993.71296	3942.708058	-130.8445557	1824.577887	5442.5	6674.755319	508.0165388	2697.368702	935.890262	143.355332	387.2325987	1178.917368	4970.919438	0.1595652991	0.3203382432	-0.01150377602	0.0305283583	0.05160924691	0.01311656506	1	0.1268731867	0.6128592911	-0.009089696464	66	1
12	633.2520678	292.4365544	1795.41175	11102.27837	3361.417652	400.6617809	2275.483381	4983	2139.666667	523.963137	2818.374083	887.69439	183.8393164	272.2377491	1241.569848	1426.9995	0.1694184721	0.3067318937	0.03807511922	0.01358816708	0.0275307288	0.01612112047	1	0.1373751504	0.5836071314	0.1566714337	67	1
12	634.4657252	504.3017264	882.1433982	13759.36161	3403.768314	443.5736382	1560.476232	5941.5	38892.63158	261.1502934	2735.413007	754.9457827	152.8348504	289.4453358	1155.530325	22505.57792	0.05826710007	0.235733123	0.034177412	0.01967673176	0.04150904667	0.01027610919	1	0.04879889731	0.4390943408	0.1204305772	46	1
12	637.4655742	464.7391633	-87.18875853	13679.60534	1467.232864	1532.158861	2157.529284	5285.5	8099.11828	66.75658783	2321.58029	251.3762875	254.2028366	230.4923753	865.0757936	2850.706479	-0.006670853063	0.1058815884	0.1104174725	0.005411949981	0.01440553182	0.01066414402	1	0.0007155680577	0.171073724	0.3572966825	14	1
12	646.4241804	298.5490508	3354.569064	11401.46551	3778.885137	-199.0358558	1818.574192	5185.5	7587.113636	883.0691167	2761.599278	898.2131782	167.9292663	208.9803198	1235.959531	4719.260838	0.2985252897	0.3257972344	-0.01859473193	0.01650510086	0.02687821521	0.01635062591	1	0.236093614	0.6224294134	-0.005137620949	80	1
12	646.7107535	522.4346712	63.94997199	8094.449604	1295.628166	109.4819168	1949.261977	3232	1883.11828	93.95462342	3153.280954	634.4844167	104.7790449	372.2443158	1260.490287	2049.103361	0.006907537971	0.1337338017	0.01400135787	0.02134731365	0.05676424649	0.01469964864	1	0.006123079667	0.2303946359	0.04140435665	17	0.9998069635
12	648.3154152	443.3138963	-28.18430119	13230.7142	3221.963132	28.4194179	1740.548058	5670.5	7693.322581	73.64202492	2579.001881	553.5474571	87.10745325	193.5388781	1049.43516	3325.063194	-0.001984800858	0.2432471656	0.001810414463	0.005856348011	0.01792759203	0.00714399731	1	-0.0005098201726	0.4560812425	0.00160977753	20	0.9999999047
12	657.2390608	346.5468819	-54.13722582	13927.04523	1452.404138	672.2973224	1833.661989	5337.5	9327.576087	56.95456526	2328.5732	246.0452659	140.2774883	193.9012148	856.878522	2450.817218	-0.004025233693	0.1064464981	0.04849851334	0.004345851012	0.01340679783	0.00766272798	1	-0.0007731945095	0.1736147775	0.1528703253	13	1
12	661.6455654	76.42939889	-53.37612306	7253.069288	708.1418194	1510.660221	1302.363197	2795.5	3566.925532	45.43888795	1083.003769	155.2330886	259.1772397	425.0122728	417.0688937	2458.560166	-0.008212874933	0.09827632233	0.2081224351	0.006482495167	0.01667481394	0.01605129243	1	0.005074250452	0.1532177349	0.6802470432	15	1
12	668.432511	539.6216537	4265.976982	22054.95855	2978.469484	-1214.097002	1424.369572	8502	10029.45161	2003.716174	5298.863511	1251.497579	747.0340714	1186.799523	1756.439902	12212.40073	0.1680339721	0.1155145039	-0.05448125553	0.08357180864	0.0741974493	0.02874891077	0	NaN	NaN	NaN	NaN	NaN
12	675.2783497	231.3396396	22.94349959	9771.639069	881.3764324	28.79986196	1892.686728	3704	1781.25	50.22579748	2421.197157	233.1934214	77.32288432	258.708768	894.3635425	1594.903053	0.002510641617	0.09639709692	0.003574047672	0.005842053535	0.01745987283	0.007940800973	1	0.001683349121	0.153881001	0.005238503297	11	0.9999923449
12	676.6059467	136.3482732	-80.20268287	9741.95624	633.1238143	1051.582177	1346.523235	3636	9018.652632	47.47410344	1671.209874	155.4274497	203.3115144	165.8795197	608.380823	3599.541069	-0.008005857688	0.06454194812	0.1095103643	0.004933941523	0.01493643694	0.01048172458	1	-0.0007988247148	0.08606772787	0.3531611209	9	0.9999999971
12	680.8335688	560.5702152	2351.086315	7867.026958	1471.834757	131.3666943	1588.555674	3283	7493.619565	1108.083733	2571.689647	646.2187727	321.6635793	299.0939346	1001.770801	4219.844125	0.2735294016	0.1637341045	0.01680941959	0.1130206713	0.0972566602	0.04351073132	1	0.2168262077	0.2885514297	0.1037285951	77	0.9999998461
12	690.3484302	497.6090924	-49.69179586	11628.89217	1318.581824	565.0930919	1578.411194	4546	11952.8	59.14321093	2086.475587	251.0054449	125.1878658	155.5680324	778.6562047	3428.440516	-0.004471791544	0.1131533035	0.05084273444	0.005010928192	0.01498148306	0.007997276389	1	-0.0009233771586	0.1873644034	0.1606834211	13	1
12	691.8372127	570.4987344	-19.64371164	9935.959421	1277.766096	428.1358887	1337.463798	3812	4227.5	125.1061358	2310.558058	493.2506651	148.0608669	366.2896825	729.2436595	2845.79449	-0.002031056756	0.1246880835	0.04500873266	0.01703403997	0.08667794017	0.01932719885	1	0.0007780806296	0.2111950241	0.1420948448	13	0.9999999987
12	695.8639524	291.3293347	743.7730212	11660.22729	1201.502936	305.7210092	1643.566915	4496.5	10225.51579	201.5505058	2500.620198	236.6574502	125.2679049	494.9265188	907.9035892	5860.905204	0.06484203839	0.1045434615	0.02729408867	0.009548670551	0.01636692596	0.01040504308	1	0.0522868476	0.1692809466	0.09617544496	39	0.9996713957
12	698.6233175	237.3277025	1597.059884	9966.171374	1704.285427	1370.457845	1444.641251	4130	10770.15625	366.9104136	2152.261664	338.3562064	336.2905556	156.6890329	846.856112	5718.048705	0.160095262	0.1677223415	0.1365464699	0.01512599872	0.02059587256	0.01919107294	1	0.1343415384	0.2955098155	0.4778621636	63	1
12	698.5876136	556.6445863	-74.73795578	11108.58996	2597.159047	1133.722392	1555.532267	4703.5	3013.902174	54.7873341	1729.781157	399.9155819	214.6176236	137.9302458	720.8008109	774.2854779	-0.007021236936	0.2352670915	0.106244217	0.005170234862	0.01623682707	0.01053652629	1	0.001478747829	0.4373463952	0.3461386688	23	1
12	702.6915167	580.8963266	1399.238055	9152.518063	1258.667096	-121.3229699	1114.149791	3599	1800.977778	762.5587706	2499.174689	709.5025757	263.2148887	502.9159154	805.2307469	1893.845609	0.1440056779	0.1273640011	-0.01124155006	0.07820120835	0.1432493879	0.03466033844	1	0.112708595	0.216069302	-0.01534341497	58	0.9769027993
12	704.6710791	507.5551421	3983.802987	8560.21559	615.3511946	713.9534366	1471.855274	3309	8894.106383	1224.768495	2605.461781	171.1194502	301.6567607	150.4516158	965.4156643	5807.806159	0.4610167024	0.07173982663	0.08417866901	0.01991417542	0.01957852132	0.03311307269	1	0.3676537475	0.0953037637	0.3616361504	84	0.9999999997
12	710.3936082	323.3890745	7122.176535	9842.597359	297.4431161	-517.4078991	1647.368199	3700.5	12302.83333	1605.291151	2224.3663	116.5150713	283.6554137	178.3342193	819.9837211	7367.759149	0.7272529404	0.03077469247	-0.05186796134	0.02750636291	0.01442238678	0.03001416784	1	0.5693208355	0.01064504417	-0.03723331037	90	0.9999952657
12	720.9072395	606.4874791	2194.296162	7402.051775	844.6855384	-247.6333435	1473.90624	2891.5	3086.408602	585.9211098	1943.189595	324.4840718	287.2724278	920.7733109	758.6411003	3091.949741	0.2878341057	0.1028024224	-0.03238283746	0.05832973761	0.0413928632	0.04606864028	1	0.2246583562	0.164137822	-0.05757484093	74	1
12	724.9771987	71.83668769	-12.36624052	5168.930825	1663.816856	466.0918716	877.1653715	2316	9922.168421	49.08370152	945.1593366	282.462408	117.0911683	122.0830723	403.1795245	4538.553356	-0.002392794136	0.3231189617	0.09244468716	0.01001560681	0.0276581609	0.01541426872	0	NaN	NaN	NaN	NaN	NaN
12	729.2704363	485.4127777	1643.465376	9884.811895	1071.520821	1291.703025	1711.949898	3914.5	4109.340426	314.3217072	1750.518766	204.8860404	285.4060964	188.9191377	668.0513251	1978.318345	0.1621594546	0.1115831024	0.1345648808	0.01192326033	0.01572603139	0.01810487854	1	0.1352989353	0.1800379368	0.4705263139	60	1
12	730.4928406	356.2221507	-0.4367817835	9388.410047	970.8603676	1.010511141	1599.386242	3545.5	5717.215054	45.9843913	1959.465562	220.0218395	70.64289309	162.6780007	735.0106472	2868.683825	-4.221676435e-05	0.1092244828	9.595023797e-05	0.005240630159	0.01774098996	0.008221812178	1	-0.0004038451433	0.1803824707	-0.006505922618	11	0.9999999982
12	730.793035	517.1539963	-144.695234	10286.76574	1087.872886	2266.46932	1453.213476	3965	5747.105263	60.82821176	1591.34659	177.4348268	360.9507731	132.4011891	590.6995699	2077.721386	-0.01442466506	0.1068404323	0.2202026795	0.005946614939	0.01497900207	0.01507285143	1	0.0009592978545	0.170641542	0.7191934959	15	1
12	753.7207178	274.8549655	580.7554225	9931.76512	657.2651775	839.0972192	1282.543057	3707	11951.03158	115.6351017	1639.973722	138.3035888	184.5446862	177.9156715	585.339419	4440.964653	0.06114610425	0.06482778492	0.08617273771	0.007629158903	0.013874931	0.01212347516	1	0.05238402113	0.08628183118	0.289507165	36	1
12	756.6592188	165.5249458	38.04331103	6658.412836	1026.892526	-32.36423889	1131.922811	2624	7400.085106	45.32264664	1013.747275	180.7657479	61.78467675	135.040369	394.7163241	2553.065767	0.005594430501	0.1569485351	-0.004710734615	0.007200687924	0.01903709436	0.009657126356	1	0.004235385342	0.2785965684	-0.02030378432	16	1
12	756.6481111	532.3340582	1057.457203	6333.297084	1964.916368	-63.54289351	1468.232131	2828.5	2571.258065	278.3566689	1633.412402	478.1535331	83.70600648	140.5514105	712.4732742	1598.070194	0.167935851	0.3180033047	-0.01002300103	0.01400925436	0.02682625815	0.01398225322	1	0.1335362713	0.6079122782	-0.00259233876	66	1
12	765.298228	514.3692535	1249.468091	7999.603328	451.018742	1000.472166	1451.662285	2971.5	2328.978495	258.1112967	1589.748192	129.4357418	243.9346428	140.4141694	575.2986747	1063.513036	0.1589651555	0.05723682577	0.1263369903	0.01221758295	0.01668124263	0.01823759018	1	0.131766314	0.06846610553	0.4415188988	57	1
12	766.6590278	457.4304	509.3402462	8438.107434	1985.386162	692.2028273	1160.227186	3604	10012.13684	118.1473252	1500.553668	335.2100155	138.2263126	145.7164328	618.4659788	3278.133306	0.06042787105	0.2373859214	0.08232257723	0.00821928547	0.02097757928	0.01189874179	1	0.05330318752	0.4413670062	0.2802555192	47	1
12	785.2100724	385.838655	1000.072535	5975.815948	977.3883044	195.9036531	1710.877526	2510	3396.2	212.6897946	1289.270616	226.1304602	112.3534959	183.7577666	518.0134499	1618.896653	0.1644183509	0.1606645799	0.03489975684	0.01479712703	0.0215060522	0.01825674673	1	0.1318027693	0.2832544417	0.1421019536	62	1
13	30.11475592	532.7102747	541.1931481	9714.565847	303.9439859	1809.723888	1266.570826	3549	24472.78947	122.9999888	1456.899688	116.3409266	292.492085	138.5362254	511.4950656	7793.677369	0.05653804702	0.03031110681	0.1864110414	0.007881379294	0.01389065451	0.01616831049	1	0.05420508726	0.01304585445	0.619673867	33	0.9999999986
13	36.48241378	256.2727921	662.1946926	10198.39962	272.608532	807.2377858	1366.18102	3716	15237.51064	146.6755829	1592.114291	102.1047648	169.2887572	173.1777584	547.3264517	6540.935193	0.06591718227	0.02815932213	0.07811569851	0.007861927722	0.01246514884	0.01158290959	1	0.05531734506	0.01096858525	0.2630029503	32	0.9999999958
13	74.57576992	549.7062397	-149.4018672	11450.44665	186.3938972	2440.293984	1598.949708	4139.5	3408.170213	61.80156564	1875.918096	114.7656233	398.3408306	202.2957138	642.5604367	1137.275519	-0.0134568291	0.01644977803	0.2139670109	0.005169491885	0.01099927037	0.01708271242	1	0.0004671108063	-0.01518110236	0.6968394342	5	1
13	100.451405	489.2824854	4623.979081	15694.29513	262.217702	-274.8963088	1830.837282	5693.5	9945.351064	877.1850899	2867.214502	155.5430174	161.0012854	177.3989937	1036.487998	3847.792214	0.2995406727	0.01669485157	-0.01725240162	0.01387374154	0.009755105472	0.01088465909	1	0.2339120823	-0.01350222474	-0.007004267601	69	1
13	108.7394446	719.785192	861.6089454	7279.224854	891.8950139	-512.0819276	654.5990742	2857.5	34.48863636	504.0261676	2032.404469	583.0213227	315.4386441	131.0525527	434.2318099	17.01722881	0.1166305398	0.1135378014	-0.0702689603	0.1067556473	0.1665519393	0.06694748071	1	0.08757181434	0.1893324778	-0.2164012967	38	1
13	119.3043414	729.7830479	-195.1945892	6513.247514	1389.989495	167.0314695	445.269068	2883	37.6627907	205.5091197	2659.762457	1018.950634	136.1552284	149.9774301	486.4467696	19.35282953	-0.02673139093	0.2046126755	0.02321999552	0.08065094109	0.5989783584	0.05258400024	1	-0.01916806806	0.3764377844	0.06680081321	21	0.9999999998
13	125.6093933	412.4677505	1082.116586	17424.95947	1812.111753	529.4835646	1736.133061	6741	13025.57447	209.3960267	2562.906642	361.1246293	148.5191804	153.3798433	1037.130632	5786.66177	0.06295464201	0.1072598854	0.03067870695	0.006462837161	0.01181518319	0.007656628941	1	0.05102115785	0.1748166704	0.1070651705	39	0.999903154
13	150.5489439	597.6411547	-212.8955798	13842.1571	1427.556834	3178.364752	1686.920173	5356.5	5041.489362	71.85806783	2248.325824	241.5317781	475.6760979	167.0387779	833.601748	1556.315291	-0.01599146793	0.1037991871	0.225904568	0.004847703348	0.01293651388	0.0147522719	1	2.341471775e-05	0.1642754403	0.7376953784	15	1
13	162.3628384	717.3486323	1411.597087	8860.525823	1386.499565	282.0184994	1496.489337	3586.5	8341.094737	256.3534784	1538.24383	235.4242499	122.8269847	164.9298886	598.3837086	3287.304558	0.1619027197	0.1578243413	0.03153021779	0.01041004504	0.01709711151	0.0127514557	1	0.1295961128	0.2775213934	0.1303942358	62	1
13	191.6442703	437.5471808	-26.92775058	15654.44775	300.7578886	38.66508967	2113.117325	5716	6241.265957	47.23073368	2914.878915	149.3645291	81.40635019	284.5401048	1055.556578	2733.042879	-0.001942331004	0.02017172044	0.002463759767	0.003029161779	0.009692427656	0.005358658119	1	-0.002646792808	-0.002846665008	-0.0009170236875	1	1
13	196.3600612	82.53606711	900.6632055	10661.82956	274.8513079	-21.62437327	1566.460022	3979	21685.08602	160.661737	1795.582529	145.4440013	92.3639356	237.2997749	624.2981054	8072.932683	0.08308287276	0.02677760568	-0.001663138812	0.008380586784	0.01503950131	0.009026079979	1	0.06422629385	0.009722378577	0.002271084975	30	0.9999999996
13	220.9375464	509.0137446	8993.324039	18615.85225	4511.123267	-401.9548894	1505.818338	8323	17162.56044	1701.880568	3451.214757	879.5527956	328.134253	196.8110896	1527.938795	7346.52808	0.4740991602	0.2417139351	-0.02194474438	0.01686405293	0.01659371668	0.01799598399	1	0.3735157314	0.447226996	0.0165071679	88	1
13	220.4514664	572.7329432	6.205963629	11765.12138	2853.095296	5.762276672	2422.34367	5102	4068.903226	77.63753728	2351.596407	554.1104234	87.72156916	289.0353409	980.4239037	2400.074741	0.0005341474043	0.2375726073	0.0004905244326	0.006763889011	0.01819283892	0.008386769417	1	0.001343990608	0.4444046044	-0.002383664336	20	0.9999998991
13	230.4798503	777.2209177	3442.181801	7637.892009	176.2764605	448.6106182	1290.441441	2849.5	3067.462366	743.5639709	1557.764599	100.8377912	218.5257105	141.6503367	555.2970768	1773.845672	0.468077678	0.02655325994	0.05637618905	0.02496190855	0.01587948738	0.02887994433	1	0.3711666337	0.002887774511	0.2700431122	82	0.9999995557
13	266.7140179	448.4889058	4869.651992	16431.60234	380.4900685	3596.809323	2296.02713	6045	5766.115789	1061.277395	3459.931076	189.1003541	777.8202249	254.1957195	1299.982951	3411.517189	0.2998176732	0.02227017892	0.2207995488	0.01459530208	0.01167810139	0.03187368909	1	0.2479513819	-0.007470966139	0.7811442402	71	1
13	284.4505561	678.091847	-72.76619796	15664.25562	896.3896523	755.8755154	1919.976494	5758	5659.43617	54.87344471	2466.503697	204.7129567	131.2967606	236.3576167	898.0792354	1840.575322	-0.004833305864	0.05963001816	0.04863249588	0.003655844124	0.01269619339	0.006399665848	1	-0.001866089665	0.07731110978	0.152169099	8	1
13	295.2044134	594.8093485	6329.783018	13087.18589	4408.505653	-321.9811523	1765.569258	6227	15576.10638	1730.063483	3595.157728	1169.54878	282.9249714	246.2833366	1633.584286	9904.99031	0.4791016264	0.3385879653	-0.02365745758	0.02037735927	0.02141730124	0.0239332826	1	0.3783203334	0.6464904672	0.01386110065	89	1
13	305.2640056	135.8037703	2672.486176	15493.03537	3615.664654	-67.71849673	1698.66554	6666	7862.294737	587.4079269	3061.279893	799.2295885	148.9729889	250.5300933	1334.001581	3845.213758	0.1691899559	0.2366304219	-0.004475918458	0.01472223749	0.02186102806	0.01032781028	1	0.1340404421	0.4403683059	0.01430189431	64	1
13	306.3379609	298.3533089	2960.036838	16919.01803	2713.439821	2529.558789	3051.936848	6943.5	2052.463158	683.1166277	3573.331352	679.4799118	626.2692137	497.596392	1519.217442	1533.557287	0.1723278381	0.163612562	0.1473547736	0.01152005911	0.01647104688	0.02138080674	1	0.144571817	0.2866480007	0.5159562115	63	1
13	319.386049	757.2063683	601.6884711	10179.63138	2281.541135	791.7308441	1163.167631	4234.5	6513.634409	144.9846462	2137.114614	469.9779287	224.3193054	250.6457641	871.5598349	3654.764258	0.06372451683	0.2292298465	0.07903798397	0.008905336574	0.02023133588	0.01391320098	1	0.05563207265	0.4246200308	0.269859283	47	1
13	322.4528422	219.6423305	2350.388021	13539.93178	4287.258768	562.3607178	2570.091827	6196.5	1209.031915	659.401858	3661.458697	1218.461569	201.8669704	353.8330011	1672.407331	943.7386695	0.1705472885	0.3172917361	0.04283244424	0.01571132894	0.02561329975	0.01317325889	1	0.1386449064	0.6052075058	0.1728628939	67	1
13	324.9718814	351.3877177	5966.80684	18587.3344	2094.592269	-186.4120338	2610.892745	7550.5	11499.50602	1097.811137	3215.354227	404.5900918	200.4280695	347.9879634	1295.693301	6022.153527	0.3190819588	0.1115919619	-0.0102006542	0.01498311431	0.01240574213	0.01102703171	1	0.2506684691	0.1813035876	0.02217652777	74	1
13	335.8382663	629.8930413	-126.7573574	10937.32677	147.5809464	2561.825576	2184.641067	3950	786.4639175	78.31784874	2833.916391	145.0082442	652.4969584	240.0156823	1010.703042	549.1418696	-0.01171783128	0.01548435908	0.2319768737	0.006702903746	0.01387246688	0.01868457736	1	0.002870279981	-0.0176011352	0.756775372	5	1
13	336.0419527	348.9930904	3951.237308	12036.03651	1201.022155	-194.9871699	2497.710122	4819	4244.113924	1326.740513	4244.230959	422.3873512	231.0796759	361.9636787	1610.373236	4837.503669	0.3158594602	0.09621055766	-0.01679339749	0.0189511361	0.0238371478	0.02619943882	1	0.2475938825	0.1498536159	-0.0006033534871	74	1
13	390.8875112	243.7546528	27.77411067	15312.05568	1428.359149	67.30088858	2695.551505	5882	1648.557895	68.60991931	3935.928375	465.7142352	93.19467522	435.9857373	1527.293719	952.8396498	0.001775297493	0.09911514914	0.004843187859	0.005054145719	0.01775065543	0.007714573416	1	0.001203791993	0.1594532653	0.009352216545	11	0.9999920997
13	397.8258453	522.5139208	3156.481704	18890.29246	6364.266463	845.1991228	1772.659845	8773	14375.48936	543.260511	3044.790078	1028.986103	225.5283794	204.955177	1385.169428	5444.289749	0.1670092886	0.3371148564	0.04663656494	0.008979906198	0.01585510782	0.01081636411	1	0.1362712378	0.645947316	0.1851770867	67	1
13	404.5951781	330.6433642	2805.046348	15038.25107	3302.814444	-18.86507478	4212.506851	6495	2019.663158	607.2853728	3058.523299	766.1256659	161.4752738	507.4905221	1348.913572	1399.074007	0.187194292	0.2243604757	-0.001567513931	0.0152075711	0.01876670467	0.01251986265	0	NaN	NaN	NaN	NaN	NaN
13	423.3616167	533.4877866	-31.28077958	15103.2789	285.4039835	56.51284518	2056.664596	5455.5	4688.414894	54.76635881	3285.471984	159.2256794	103.603852	417.9602724	1174.886035	2556.141461	-0.00200702721	0.0192622905	0.003809856882	0.003622495399	0.01060750118	0.006820675641	1	-0.002628971391	-0.004747433952	0.003506831261	1	0.9999999998
13	425.1289345	323.3179372	2827.758601	15948.73079	836.7271868	770.7143403	2892.420175	5914	3352.115789	698.0508509	3560.01002	280.4672567	241.9975037	356.4603187	1376.052324	2100.063484	0.1787267787	0.05665617388	0.04970216568	0.0110418673	0.0131834743	0.01350947659	1	0.1429120135	0.06876203925	0.1917210734	56	1
13	425.4516451	694.6373201	3955.532223	12722.05417	4170.867063	-281.863808	1454.870985	5825.5	16303.71277	810.3998916	2717.473883	768.0522971	169.3121339	155.1565101	1157.072288	7488.49856	0.2993690702	0.3179279792	-0.02281680936	0.0155264997	0.02000842442	0.01252145687	1	0.2364369284	0.6063260504	-0.01911303274	80	1
13	430.781838	239.1952419	-142.4953847	19796.91778	2362.073432	1082.352976	1774.809521	7894	13118.2	77.39877288	3108.328382	413.7228059	184.4366253	190.044794	1241.156775	4068.249921	-0.006593236079	0.1174563825	0.05502384188	0.004500567262	0.01137249118	0.005808872892	1	-0.002311860275	0.1961490909	0.1741970261	13	1
13	433.3328489	37.13981009	3746.394411	12570.08515	2796.109358	-246.933126	1202.711794	5371	3347.915789	759.5108621	2420.777558	477.3044149	154.3201418	210.4986084	975.4796599	1769.626993	0.2945718645	0.2175420692	-0.02116723459	0.01736516768	0.02114237999	0.01265527808	1	0.2317557683	0.3998366643	-0.01670957907	78	1
13	443.4178987	670.268063	2051.162232	11893.17831	3659.005095	-141.7050296	1710.412717	5238	3329.393617	573.654702	3226.98936	940.6529188	140.8768816	199.9509129	1384.120073	2555.647691	0.1727012962	0.3129687987	-0.01215649085	0.01298399064	0.02434148139	0.01323432351	1	0.1371208381	0.5975414786	-0.008823911764	66	1
13	458.4681189	39.64294913	1854.621379	11231.27997	1902.528738	492.1297365	1586.213627	4643	7682	316.6364493	1806.762859	313.4756395	152.3942227	217.4417925	715.9711361	3501.884471	0.1643081079	0.1653668926	0.04315305921	0.01478091132	0.01739699803	0.01280731434	1	0.1322396447	0.2927410967	0.1694986025	62	1
13	461.4688652	379.3487121	-60.82655978	15955.55294	301.7314642	336.1213083	2648.502545	5664.5	11274.78723	48.11483486	3491.271781	174.5248249	131.2648553	291.5181795	1290.216279	7618.485817	-0.003894666073	0.02001617739	0.0204150593	0.003411768163	0.01050019181	0.008183360702	1	-0.003149781222	-0.00355087755	0.05811668514	2	0.9999999974
13	466.034849	451.1241333	2747.304919	15840.96074	144.297483	631.4205935	2739.94011	5544	1012.210526	685.6086605	3869.706929	176.7098657	256.6252664	359.3213006	1394.5224	784.497778	0.1763566605	0.008106223103	0.04370366346	0.01150349728	0.01472450614	0.01312688808	1	0.1402155931	-0.0309472516	0.1703772019	53	1
13	466.5748967	55.56176602	-114.0539407	10189.32929	999.977398	2226.427844	1691.597225	3945	1524.146067	94.86577875	2011.907052	240.2104812	501.0898467	437.1662187	759.4792579	934.2117065	-0.01025376753	0.0991393554	0.2205499405	0.01120920885	0.01749441023	0.02595478644	1	0.00419209228	0.1547362137	0.7210004669	15	1
13	466.4830055	507.6026264	2601.929645	16134.42275	999.9645491	2268.178355	2108.67616	6117	7552.389474	676.2508794	3614.075156	257.6339096	539.3772255	230.3481678	1363.755448	4753.395761	0.1627428105	0.06322006297	0.1451732844	0.01182175939	0.01350487797	0.01845748124	1	0.1358936343	0.08029530065	0.5047373872	57	1
13	467.6389401	192.4737341	1129.7209	17241.23993	4277.613037	1551.500457	1285.825771	7389	3670.173913	217.7710825	2632.584691	750.4794863	307.6935005	199.7431022	1202.042359	1926.806158	0.06409663149	0.2439988818	0.09303857132	0.008528196771	0.01675436476	0.01162957376	1	0.05688130554	0.4546784863	0.3165868332	47	1
13	474.427659	573.1282141	6696.828405	14221.64951	3236.407821	-433.5103296	1863.869679	6123	4952.787234	1713.043675	3480.225603	776.9297126	246.6144735	222.5487269	1463.767495	3525.962819	0.4865364424	0.2347369798	-0.03015854929	0.01941854577	0.01766755855	0.0197084922	1	0.3827790684	0.4328983959	-0.008384088638	88	1
13	478.9197915	172.84615	2791.535254	17307.5547	5692.799418	776.9213725	1774.100347	7908	5765.375	511.8731135	2621.449473	985.0984712	213.8752471	225.9253544	1283.520501	2270.411204	0.1629924552	0.3331522685	0.04333856421	0.01244649162	0.02018199612	0.01146719708	1	0.1328738399	0.6379234131	0.1733875107	67	1
13	479.5354919	48.36053896	3347.670462	12286.55072	308.9771817	2464.916428	1437.254456	4532	7896.091954	512.853946	1868.532226	148.2712494	457.8556785	178.9861428	653.1334767	3420.817914	0.2748789842	0.02643639731	0.2025786156	0.0157915848	0.01375573816	0.0231853395	1	0.2272736539	0.001842787254	0.7160177577	71	1
13	479.6765182	107.2697166	2229.230527	12903.81263	206.4379047	514.3942781	2174.682138	4608.5	1322.72043	542.596728	3131.778753	153.9532422	200.5601022	373.520186	1090.185291	863.2034795	0.1694108528	0.01710046432	0.04021162519	0.01127559401	0.01607252883	0.01605700688	1	0.1346256026	-0.01227343656	0.1576425893	53	1
13	492.946317	8.893608141	-46.6046808	9600.074304	1029.548943	1007.776589	1083.38195	3711	15916.86458	56.92802323	1430.79271	164.0187297	154.4638444	151.621446	521.8775948	4993.635549	-0.004727916889	0.1074456906	0.1044313887	0.006545828076	0.01670023016	0.01101329424	1	0.001916993487	0.1744025927	0.3378968952	14	1
13	496.3597341	746.2503726	1407.475842	8715.760696	183.1535374	1090.363008	1699.139664	3218	6111.11828	320.1339508	1897.589792	100.5534905	261.3688902	218.3576794	675.2984932	3431.522361	0.1641397034	0.02135902826	0.1226134596	0.01136492963	0.01350309876	0.01594855007	1	0.1352762107	-0.005324802068	0.4294549891	54	1
13	498.5362587	514.248337	-192.1785522	17382.6275	5674.061067	1853.909463	1515.012306	7830.5	16332.3587	89.80652717	3247.410534	1148.710493	371.0321035	201.0119685	1510.467686	8329.304834	-0.01149721841	0.3329780467	0.1128139927	0.006092645476	0.02074602157	0.009877984686	1	-0.000703616972	0.6382667872	0.3690633859	27	1
13	510.3297959	72.55690904	2.259726931	11512.27817	211.0725508	196.2822697	1537.144167	4121	7797.170213	41.35369673	2546.889662	126.7300092	93.65858026	240.6165209	889.3057115	5658.543028	0.0002498353746	0.01934236878	0.01785173888	0.004252248996	0.01275772336	0.0074151996	1	-3.654617972e-05	-0.004932863691	0.05043213089	2	0.9999999534
13	511.6350067	105.345798	741.3613379	12931.85483	1490.539625	1186.222868	1375.988014	5091.5	28453.95789	217.8339533	2528.6407	215.857734	274.8107662	454.9461937	898.1604947	13389.90544	0.05670104899	0.1156058136	0.092839773	0.009988527483	0.01942224946	0.01565297372	1	0.04976707425	0.190648838	0.3117715297	40	1
13	512.2650798	700.7257845	1546.935004	9698.04709	1474.087572	1181.211545	1992.213287	3900	2481.831579	335.2227193	2105.007456	342.7133736	305.9072752	209.8636073	840.2697754	1864.608462	0.1626929025	0.1554871798	0.1250447833	0.01338125588	0.01644422968	0.01974750619	1	0.1356036813	0.2705680741	0.4400432227	63	1
13	514.6740799	548.5948161	2771.611549	17071.56351	7294.914571	-124.9385242	1874.471158	8389	12923.26042	523.7550485	2925.566354	1288.441279	151.9247606	228.5915819	1432.081621	5240.842124	0.16393776	0.4276688317	-0.007494490044	0.01054884113	0.01948329372	0.009195609471	1	0.131615393	0.8335116983	0.007301043094	68	1
13	516.037229	45.31374967	-5.435262309	10065.25746	2302.535597	170.1021042	1292.279625	4188	3426.557895	58.328628	1684.673408	390.2073625	76.71192476	182.8995261	696.2498374	1656.101804	-0.0005368424984	0.23053528	0.01769865593	0.006279128716	0.02138708929	0.007890497412	1	0.00142488588	0.4295485453	0.05421836147	21	0.9999971529
13	515.4760363	382.6467931	1046.958531	19420.50578	2412.514144	4263.164357	1392.115061	7744.5	28329.84043	231.1834938	2504.936104	392.8808451	587.0857874	176.8174713	1045.892066	8023.013507	0.05440182446	0.1219510679	0.2191873137	0.007567371638	0.01146767605	0.01335740693	1	0.05532306086	0.2008479811	0.7296767748	41	1
13	515.4279856	682.6927375	-151.2932807	10278.92385	246.7387406	2426.251605	1620.36015	3733	3334.095745	56.86566701	2000.943771	104.5828927	483.122173	177.1725646	706.067918	1467.577721	-0.01412835952	0.02458488335	0.2340121225	0.005071771978	0.01168846026	0.01540728444	1	0.001177243974	0.001105671954	0.763230181	5	1
13	517.291239	10.50497572	2771.028649	9848.420777	224.0297918	530.7902983	1199.148821	3594	11901.57895	488.2533238	1642.910411	121.6101321	189.4622512	163.4391232	572.006149	4932.046432	0.2838625633	0.02361144691	0.05482104239	0.01750813482	0.01460571728	0.01843309595	1	0.2257853758	-0.0007132162157	0.2286308511	70	1
13	519.3547343	238.4831596	-78.02541283	16648.13842	7188.072866	305.8235229	1459.792503	7955.5	12766.15054	111.3363845	2083.463711	1060.493164	124.3065213	218.3078399	1079.174245	4343.281974	-0.005407299429	0.4501071307	0.01919450992	0.007151027377	0.02171931356	0.007805487102	1	-0.0001556364063	0.881283071	0.06283663923	29	0.9999395859
13	530.3854373	398.3721666	-221.5346352	18462.94711	2195.179957	2208.793823	1844.56995	7316	23625.66667	68.57337923	2684.59022	371.5022875	336.3003426	197.513886	1075.978281	7875.63343	-0.01218678047	0.1209158642	0.1198580364	0.004103168176	0.0128700304	0.008260751964	1	-0.002939258775	0.2018591431	0.3877785284	14	1
13	530.610181	615.4154889	6127.598491	12499.24559	364.4134443	-321.0834823	1724.639219	4710	15579.65957	1531.094786	2985.114486	159.7345258	264.8211019	198.2981437	1053.105158	9256.680216	0.4814776133	0.02947334809	-0.02485843816	0.01991894482	0.01583789044	0.0233581486	1	0.3770645098	0.0105738838	0.003842964109	81	0.9999999999
13	533.4749564	665.3358617	-128.432354	10040.25591	1074.801421	2196.190936	1782.122088	3923	2485.56383	68.69466844	1988.669626	235.7577367	470.7413266	175.0330723	771.669849	1665.539879	-0.01302275277	0.1052441125	0.2216165414	0.006206526492	0.01394798308	0.01715742721	1	0.002130727467	0.1673069209	0.7241154171	15	1
13	539.1533552	211.7653694	-242.0710155	17393.96241	389.4021087	4187.466902	1556.929126	6227	4608.347368	70.32128418	2274.889962	182.8799338	616.2866295	211.3223901	865.6739645	1378.460255	-0.01476706435	0.02439644964	0.2396677538	0.003830522957	0.009790876329	0.01577064455	1	0.0009987747604	0.0005972816817	0.7818214187	5	1
13	539.4389936	435.1206712	883.0533335	11492.36136	1849.76077	-49.89085322	1968.332404	4619	3253.574468	251.129387	3225.142357	496.2939011	94.62113356	226.5308992	1267.091865	2762.127022	0.07440498235	0.1575451134	-0.004213613774	0.009078546434	0.02223024117	0.008805187936	1	0.0585303665	0.278910262	-0.005122803961	42	1
13	541.3003255	143.6579074	2489.004727	14576.45264	4839.050112	-114.8727759	1689.025947	6665	10427.74194	444.5382422	2227.155711	749.9440345	150.8086937	219.2245845	1002.190998	4084.544482	0.1725583835	0.329348021	-0.008066736754	0.01346254053	0.0199263241	0.01079551523	1	0.1374067798	0.6311454394	0.005030446144	66	1
13	542.6457121	628.1445132	2179.370794	13183.38637	2135.232602	560.5752045	1760.757085	5324	6154.042105	482.28596	2833.936738	411.0876626	193.563669	207.4959085	1106.243796	3726.197054	0.1635247216	0.1670754176	0.04341877929	0.01224105753	0.01690252481	0.01482627656	1	0.1316541865	0.2962600922	0.1702601898	62	1
13	547.7891684	85.77120869	20.73476201	8096.899618	1192.507799	335.4758882	1737.859792	3298	3857.552083	60.6807268	2222.874504	380.0258143	142.9199251	482.9157341	884.2055766	6782.86093	0.002514062809	0.1546961743	0.04477671081	0.009939360882	0.02671659321	0.01393516325	1	0.004645754998	0.2728735893	0.1428519977	18	1
13	550.9968504	53.50783198	-63.23304624	10265.96943	279.4926755	1113.619195	1302.199333	3707.5	14670.06593	48.31985415	1845.5436	120.1305651	210.4148257	182.5091842	630.290728	7184.43199	-0.005999183883	0.02742405416	0.1100340567	0.005037052053	0.01471144588	0.01197298903	1	0.0004463812157	0.009670258023	0.3545072829	4	1
13	552.5267525	477.217193	2741.818199	15538.35599	172.0853178	615.3610677	2375.78149	5588.5	1199.408602	561.2821581	2937.383628	166.9712484	207.9728754	247.7641465	1039.667214	664.1639275	0.1773158474	0.01186099686	0.04123149145	0.01102418961	0.01182147697	0.01317381447	1	0.1408661688	-0.02317904089	0.1624616313	53	1
13	553.1585141	168.404665	886.3643743	12287.59405	925.6942923	53.88914836	1793.839794	4698	35657.82979	173.6455557	2008.987086	132.5551473	114.6505238	299.8548819	699.1881901	10284.33448	0.07240852008	0.07753367887	0.0042507376	0.007381924113	0.01556692177	0.009787810672	1	0.05665348569	0.1141430914	0.02081774951	34	0.999994783
13	555.5390161	413.3317634	4139.876629	13171.16691	110.5749203	-194.9504187	2526.97342	4712	896.0736842	1334.681457	4133.197624	169.1215996	212.1780512	354.2997968	1487.126327	647.1338157	0.3091547284	0.008610844688	-0.01578878338	0.01784620816	0.01757286692	0.02034231761	1	0.241497825	-0.03029217636	-0.0004403934255	69	1
13	556.4981064	279.4834867	5327.42972	17689.38873	5584.107635	-223.9596533	1582.284199	8172	6778.114583	941.4549489	2834.205443	993.9769762	205.2524977	201.7891544	1345.982784	3440.863377	0.300455668	0.3230238251	-0.01339830545	0.01521933872	0.01708725979	0.01234135843	1	0.2378888435	0.6165799905	0.01238404903	80	1
13	560.2541117	342.5651806	10677.23383	15258.5532	2604.426549	-487.0653997	1571.392769	6412.5	20276.52632	2557.777281	3483.475774	632.0136841	377.1119789	177.2117829	1490.105644	12965.18385	0.7087368781	0.1724566172	-0.03063880211	0.02937283378	0.01679510121	0.02846747106	1	0.5573501836	0.301872256	0.03238227364	93	1
13	561.0605633	573.8643338	-24.04601461	13704.01201	2222.527305	657.8929853	2073.627215	5552	5320.71875	68.81678316	2108.84405	364.7340846	142.2001845	236.2199462	843.7651632	1729.328386	-0.001775738396	0.1665721452	0.05023422126	0.005339461366	0.01429820918	0.0101789354	1	0.001696195989	0.2972365765	0.1603239749	18	1
13	561.6350891	188.0013929	9213.312067	13085.62017	396.2265928	-423.126064	1574.435506	5026.5	14001.21739	2246.408965	3154.923531	146.0897145	356.5788644	175.5200939	1135.207784	9170.183403	0.7055704705	0.03134249482	-0.02881511364	0.03120374119	0.01448616311	0.03223711236	1	0.5535618802	0.01157113607	0.03482484882	90	0.9999999436
13	562.6304215	14.30890531	1309.208373	8169.036709	1318.856848	942.3812785	987.1697806	3309	9937.223404	243.1062019	1342.272706	197.138374	211.1938583	129.7083893	510.1556387	5521.939663	0.1590882237	0.1615449581	0.1203235446	0.01441697069	0.02284491478	0.01693018821	1	0.1325481783	0.28318523	0.4238346002	63	1
13	565.974812	52.07041705	1507.48475	9324.29973	1400.477479	342.0916601	1623.481054	3701	4466.163043	296.1498923	1792.314557	286.0321154	151.3280337	200.1727522	708.8419687	3435.603497	0.1594192216	0.154709168	0.0388170015	0.01495076236	0.01918120084	0.01615623177	1	0.1280282897	0.2709790427	0.1539605771	62	1
13	567.359726	111.3762633	6016.245613	12688.24457	861.1484748	1181.404479	1265.882726	4952.5	14916.09474	1149.014848	2383.190063	168.9203277	350.4416438	158.4217292	874.669125	7913.516003	0.4621148152	0.06698661539	0.08717619432	0.02425822843	0.0145652662	0.02424677057	1	0.3686459442	0.08544259104	0.3716739765	84	0.9999999994
13	567.2821496	250.3370487	-164.0085296	14731.1908	241.6688605	3442.19803	1992.707463	5285	1589.043011	67.50050521	2617.513913	145.5213574	679.8386869	252.4471411	912.7971799	1025.225722	-0.01197795567	0.0174166209	0.2301638011	0.005085281978	0.01115698776	0.01657187233	1	0.002579443976	-0.01358126898	0.750763485	5	1
13	573.4761437	70.00352729	-71.43813528	10912.68994	1149.089839	1136.161063	1240.039724	4185	9794.945055	53.38321372	1514.664638	168.4385962	177.0637791	173.1170295	558.8665289	3364.785971	-0.007376436624	0.1070117821	0.1071936923	0.004989383237	0.01457800106	0.009518389888	1	-1.604912308e-05	0.173481617	0.3465107725	14	1
13	577.3992652	371.4026385	-168.0798466	13710.90898	666.6273251	3509.669385	2961.134599	5323	4655.287234	158.4468836	2472.544832	407.0055012	660.8891276	3486.543974	910.5960604	2904.224141	-0.01233884847	0.04988623467	0.2545865093	0.01215606324	0.03177610294	0.0250710603	1	0.004028559289	0.05266262046	0.8322180434	10	0.999999884
13	577.7670203	396.6197157	-125.0952392	13278.99018	201.4665138	3042.172271	2056.410478	4749.5	1203.393617	73.24015932	3173.896781	153.644793	736.5760966	384.8317969	1123.023498	657.2875873	-0.009568157541	0.014284195	0.2320911903	0.005289508817	0.01336719894	0.02196859624	1	0.004560127957	-0.02010091783	0.7575509591	5	1
13	578.8536519	174.6820209	-14.5056382	13359.64992	2178.423529	659.646287	2085.885779	5378	2751.863158	74.75668042	1979.305253	366.8153877	129.4883905	183.706282	777.3312719	1514.362759	-0.0009921239174	0.1666632486	0.05113839061	0.005734909833	0.01584866569	0.008033628186	1	0.002367299221	0.2973930781	0.1634727865	18	1
13	582.5137132	119.647912	-141.3644749	11493.67185	1202.084688	2687.964887	1861.194865	4499.5	2697.419355	71.75052122	1854.574471	240.8243232	456.390322	176.9565242	706.5396116	1203.507206	-0.01310805861	0.1067129454	0.2322028691	0.006035874205	0.01405522905	0.01768781631	1	0.002690168881	0.1700880479	0.7591714281	15	1
13	583.3008797	278.6830505	7.194746441	14033.84363	4499.623129	220.327865	1724.08718	6314.5	4382.108696	80.23964044	2264.268892	736.2713942	97.47890001	185.0975714	987.434085	2854.727917	0.0004627473173	0.3229419994	0.01602413857	0.006423209872	0.01915281757	0.007768530311	1	0.00303101972	0.6196734457	0.0508179889	25	0.9999856138
13	585.2962606	23.66312345	425.4444916	7874.815887	912.6234694	1504.705696	1013.419545	3118	21322.37634	98.19348867	1059.191014	149.6042577	232.5167511	124.3566632	392.5620992	8310.197939	0.05464815845	0.1147600457	0.1895383243	0.01061006568	0.01968637061	0.01725008411	1	0.05373162861	0.1867282127	0.6314325167	41	1
13	585.8726887	577.4004547	-14.77519192	11629.37738	2711.103841	-30.74939396	1864.511895	5028	3745.631579	261.9948675	2465.475483	751.5452237	821.0925139	4546.717998	986.6145761	2224.008749	-0.001364232726	0.231309884	-0.00279658292	0.03874788736	0.05226746234	0.125274373	1	-0.0004050473753	0.4316208203	-0.0137692951	20	0.9999999939
13	588.5202796	507.2641977	-121.7412517	15175.8457	1599.73412	1693.613122	1789.056599	5801	12052.35106	65.45098632	2290.927872	251.2854939	255.8906305	209.8828222	859.9206516	4187.610443	-0.0085831099	0.1084246771	0.1143770983	0.004852551943	0.01258281792	0.00757558168	1	-0.0005381905807	0.17624006	0.3700812064	14	1
13	589.4568328	227.3264455	2775.653038	16503.84496	3848.861452	-60.78608958	1626.103099	7042	13508.48936	489.1339343	2517.820496	636.971458	155.9943577	189.4251532	1088.068551	6141.950341	0.1689489963	0.2375788291	-0.003569009806	0.01200785848	0.01575431058	0.01013552714	1	0.1339122658	0.4423018311	0.0172764745	64	1
13	591.2117197	101.4674342	6251.37876	9032.787468	1046.893741	-420.2430791	1335.20614	3636	8885.163043	1563.068197	2226.350151	247.5294217	256.5632806	164.7398363	874.6857647	6919.20998	0.6942941086	0.1137532654	-0.04730980445	0.02799110164	0.02232156373	0.03296654335	1	0.5444162533	0.1816772634	-0.02687506379	92	0.9999893266
13	593.5466792	64.77591831	2093.318189	7191.16107	665.0952648	-158.4790024	1435.16389	2775	1367.630435	572.4793156	1838.929564	202.2286682	139.2931273	450.4080894	694.3394162	1047.977379	0.2954027853	0.09113043421	-0.02207581135	0.01996927971	0.0218144221	0.02146440942	1	0.2311070889	0.1397915735	-0.02221589363	74	0.9999998691
13	593.8350466	403.983203	-101.7577771	14766.01471	6558.040801	90.31815938	1608.113475	7280.5	29581.41667	88.29710546	2500.731286	1057.065477	105.8239121	185.4526233	1174.020219	12692.63387	-0.007838951964	0.4472654102	0.006419435322	0.006925383583	0.02339730178	0.007997696489	1	-0.002839974496	0.8757606009	0.02001209527	28	0.9999998653
13	594.3599229	40.87193008	2296.863921	8135.067806	225.7852226	1584.120998	1233.734981	3004.5	6487.705263	348.9689275	1154.649058	109.7521786	286.1337869	151.7730283	437.1188165	2597.496925	0.280887312	0.02863994313	0.1911174588	0.01801166223	0.0132205069	0.02562883779	1	0.2313705565	0.006558814354	0.6793073223	71	1
13	599.7867297	704.5436514	3770.04079	7835.355509	482.4835344	519.8967867	1444.33348	3010.5	6932.892473	975.4202993	2052.32945	129.3559834	217.3864145	166.1618479	750.5933762	4670.81558	0.4684279039	0.06395323343	0.07131083005	0.02396475188	0.01715110835	0.02957465481	1	0.3726766449	0.07948172388	0.3203347645	84	1
13	601.5912691	256.0210269	-73.29177257	14204.40813	230.3463081	1660.061791	1957.499544	5144	7096.902174	47.32961793	2370.746475	133.1684762	288.9683074	170.5838537	832.1242199	4990.257755	-0.005203023208	0.01578923346	0.1156702301	0.003670791329	0.01079375802	0.009185271124	1	0.001284936436	-0.01440409286	0.3730750464	4	1
13	602.1687346	293.7580149	1152.29688	17279.93449	5519.6851	484.7236636	1926.252427	7979	3204.652632	227.0406002	2781.393258	994.5707147	159.8014045	276.0266612	1313.782647	1626.881292	0.06922492675	0.3174416186	0.02727202907	0.009435928438	0.01845896726	0.008444948274	1	0.05784918068	0.6071996253	0.1014472291	49	1
13	603.8084875	579.9592194	-103.6573053	12918.59599	3042.261694	1380.061567	1411.374117	5499	6485.404255	71.64309495	2337.489892	509.0486679	276.0931065	160.7655888	953.5584229	2669.538224	-0.008536726865	0.237900304	0.1080289221	0.005722969582	0.01552766105	0.01079760435	1	0.0004129827685	0.4427425856	0.3518038517	23	1
13	611.4497709	7.683741851	37.13027751	6577.381451	1000.348433	49.11274945	942.4163218	2612	3618.2	46.78851036	1075.296776	192.2497583	59.1937862	121.7030018	415.8878997	1374.801748	0.005842933882	0.1527255021	0.008099119101	0.007854264253	0.02343664804	0.009329547428	1	0.005130285079	0.2696132075	0.02205806389	16	0.5275087539
13	611.4736187	77.3344639	-22.41406165	8143.475966	865.4823645	858.8807804	1371.539023	3180.5	4371.244681	52.18505879	1598.322337	194.3274898	198.5753257	195.4462463	601.5614981	3200.492189	-0.002746325431	0.1075004466	0.107618845	0.00674366717	0.01935271465	0.01338202992	1	0.003664431833	0.1744164851	0.3488382889	14	1
13	615.6363064	222.4847358	2988.774616	10273.58331	3360.711599	-157.4379451	1904.277452	4823	2629.397849	802.2066252	2556.813195	784.0519885	174.3981887	338.8216414	1151.224851	2146.510526	0.2985743498	0.313686903	-0.01718904315	0.02186033949	0.02596404812	0.01948716051	1	0.2360937048	0.5974832163	-0.0007300375173	80	1
13	615.5191723	650.2509702	702.7463932	10915.60763	2687.758788	968.8038648	1229.135532	4657	9666.989247	153.6530656	1732.3801	411.7009383	189.2903569	143.065373	719.4418707	3313.982005	0.06288254945	0.2485408617	0.08951115083	0.008204684458	0.01969995606	0.01104067264	1	0.05576492875	0.4641187302	0.30476776	47	1
13	617.3206543	314.2887989	7397.117483	14996.01699	924.4045966	-304.47938	1582.846482	5761.5	15354.39326	1437.008205	2886.948052	210.9310392	255.2182153	177.4791828	1080.984234	8867.196701	0.4869092106	0.06449363159	-0.02121773927	0.02067355362	0.01474787639	0.02040829222	1	0.3819047748	0.08246353079	0.01769899097	83	0.9999999692
13	623.5448568	293.9871412	4565.505603	14565.12868	829.082994	-150.3706605	1851.549854	5487	8977.753247	880.6166792	2784.472429	174.9296033	216.2186108	321.5282554	1001.671849	4269.09114	0.3090483744	0.05583988713	-0.01110557529	0.01385357219	0.01334336078	0.01527463595	1	0.2421522971	0.06676223177	0.01603521566	72	0.9999999476
13	625.5027191	168.6043731	3522.320445	12115.51242	2939.969427	773.2800985	1429.027393	5252.5	13682.6383	636.525139	2103.282762	469.3842074	233.700326	177.4649464	876.1551602	7021.509677	0.2879495564	0.2389579559	0.06438886725	0.01995430991	0.01826301809	0.01788091902	1	0.2316931664	0.4420271733	0.2656395579	79	1
13	627.3569841	403.3088533	-126.1060194	16875.43969	3875.867929	1856.807425	1260.598045	7089.5	8306.136364	72.39252254	2326.64759	631.8576713	284.0262197	180.1535222	1024.292825	2810.80196	-0.00803384414	0.2403506016	0.1126803806	0.005057108895	0.01615947078	0.007448371754	1	0.001102761929	0.4476705693	0.3673510916	23	1
13	627.7852595	691.7976754	3920.511889	8252.89475	533.5377418	-277.0690589	1414.230908	3201	11479.50515	823.1890963	1612.688291	140.0549566	159.2333968	144.6096896	608.6418593	4911.435602	0.4818751985	0.06602572575	-0.0356765467	0.02308899529	0.01392972331	0.01864266319	1	0.3771142874	0.08601146576	-0.03111819943	83	0.9999999852
13	629.9655296	305.6797821	4321.399269	14106.47602	797.4053947	-202.00675	1957.083808	5379	6047.582278	1044.338955	3236.763485	201.5295129	191.5301592	337.9194718	1187.439573	4323.463381	0.3061782015	0.05677757656	-0.01496139631	0.01697614668	0.01443301069	0.01577933071	1	0.2396753461	0.06881691514	0.002727738336	72	0.9999999176
13	630.5151344	379.6726719	2396.918479	15063.71444	880.471482	2177.198363	1885.676274	5729.5	6755.617021	445.7587128	2572.759249	207.754147	371.4413129	192.9480536	942.1983673	3090.392069	0.1617766876	0.06070640822	0.1452039644	0.01060353997	0.01292395409	0.01482822616	1	0.1351086926	0.07513615911	0.5045961398	57	1
13	631.5127257	450.2286805	-162.2018159	13094.89791	263.1200248	3039.163045	1582.026229	4743.5	2533.473118	65.60113089	2574.109114	141.9673881	599.6818516	213.2910297	890.6864369	1303.699965	-0.01318748046	0.01996896752	0.2302931953	0.005106067916	0.01317696928	0.01724168347	1	0.001658425575	-0.00831765766	0.7510078435	5	1
13	639.4751298	394.7111209	848.4247493	12011.47684	3841.647211	993.9467993	2153.473519	5443.5	2957.157303	219.0159114	2588.969551	841.7532137	263.8878146	286.1869344	1137.611396	2402.653107	0.0725676981	0.3126509127	0.08432589946	0.0118053186	0.02255597601	0.01443024849	1	0.06373690662	0.5959977829	0.2908575057	50	1
13	641.0128585	595.0969861	-29.12904795	10041.85815	1634.572959	1051.884739	1891.233012	4074	1747.989362	63.92329533	2039.058868	352.7228825	267.1659191	242.7002236	812.3411848	1026.082125	-0.003639783769	0.16345487	0.1081326602	0.006482389217	0.01796931944	0.01264895748	1	0.003543507908	0.2895263181	0.3515418399	19	1
13	641.6140777	680.3610959	526.2087803	8977.465832	1002.240994	1730.605692	1350.319497	3549	6344.631579	114.1132805	1288.278605	156.2871794	256.5858471	143.5524214	476.7770537	2311.712601	0.05827289323	0.1135653983	0.1919320275	0.008974608905	0.01644118352	0.01641697526	1	0.05671649427	0.1841683998	0.6400431101	41	1
13	645.3062472	278.3819751	-43.98590695	13203.83766	687.6637459	1465.411368	2135.5914	4893	4612.585106	61.93444798	2266.125712	157.1088202	297.0460575	231.7003849	793.3327633	1940.477091	-0.003584099394	0.0540930673	0.1128972113	0.005459628443	0.01421879652	0.01176720417	1	0.002780352621	0.0644369144	0.3650208707	9	0.9999958447
13	649.2736469	220.6676692	824.7586511	12693.76071	4065.623677	1078.288491	1386.974409	5733	6486.032609	206.1297601	2431.663475	747.7195938	246.9993054	222.9599431	1055.188291	3107.35451	0.06693450174	0.3174708805	0.08538106174	0.01018952671	0.02232419781	0.01181405038	1	0.05940359808	0.6059632288	0.293344651	50	1
13	649.997441	174.4550096	5349.587641	11251.17577	2636.743174	-257.7754889	1173.821447	4888	10294.11236	1171.417424	2512.494231	545.8386281	209.3889429	150.2693443	1036.031153	6580.114867	0.4684495646	0.2327716025	-0.02409900356	0.02610789156	0.02227065424	0.02036332608	1	0.3688476679	0.4289540231	0.008077749463	88	1
13	653.158571	576.7566568	4660.946908	9552.031251	284.8591601	-241.1651799	1589.397289	3647	8768.263158	1158.86264	2391.313257	122.2870666	197.1814758	181.0249339	874.3704312	5255.445233	0.474802433	0.03112079917	-0.0253691521	0.01980461517	0.01564347407	0.02372434176	1	0.3717875945	0.01406221658	0.0008753117015	81	0.9999999992
13	659.2105255	69.0856707	-7.08099089	8046.331723	480.4202676	763.0570719	1006.405305	3027	6631.617021	42.44371169	1416.772714	130.7160115	160.9308665	144.2003026	504.2697486	3331.785898	-0.0009393935841	0.05956637549	0.09435177262	0.005579437456	0.01788504335	0.01194405266	1	0.003847591743	0.07608535806	0.3042685546	9	0.9999999899
13	659.7355574	287.65574	9514.713632	13742.99622	467.0566356	-413.7401602	1398.731377	5317	22175.47312	1858.423164	2747.704549	150.6228667	335.8740209	148.9705829	1008.970918	12078.15255	0.6862647708	0.03433676818	-0.0257616035	0.02401582114	0.01337668209	0.02821323325	1	0.5385446497	0.01791440155	0.04120131617	90	0.9999999785
13	661.5572926	383.6083123	592.1536879	11061.65228	679.7818886	2312.467188	1483.213001	4199	3190.397849	169.6884965	2814.881505	197.6529225	599.1753981	169.5993659	1027.193387	2837.442484	0.05540350504	0.06100092162	0.2043788779	0.008829660222	0.01505137178	0.02333524519	1	0.05465326391	0.07578583693	0.6795726088	37	0.9999903685
13	664.6574453	179.6970103	1556.561434	9901.158547	1052.283567	1335.773594	1664.647932	3848	4339.877778	301.6883022	1758.024401	240.8540036	273.1766038	184.3610042	692.1887504	3022.393968	0.162309578	0.1102076376	0.1398480845	0.0123637509	0.01754372408	0.02047832958	1	0.1357092073	0.1770857368	0.4880148029	60	1
13	666.3588225	496.4867999	2240.849666	12921.87188	272.73562	1837.964631	1669.576682	4793	8552.329787	383.2609035	2175.186436	127.501063	347.5261078	169.6272714	767.3263512	3718.501422	0.1686292002	0.02039642684	0.1403723068	0.01110748369	0.01093935699	0.01639961537	1	0.1398337892	-0.007769372477	0.4891006364	54	1
13	668.1469517	236.3908314	3794.34258	12221.9741	234.6390435	-135.7424024	1789.13672	4508	2616.638298	812.5037917	2731.723459	188.6777093	218.7043962	822.2599718	963.1824015	1736.419693	0.3065143489	0.01905709715	-0.01172650449	0.02071795302	0.01906467553	0.02199386697	1	0.2397540778	-0.008860190526	0.01270726404	69	1
13	670.6588233	707.873153	520.6779763	7403.429826	1140.461697	150.422835	1112.713722	2965	11060.48421	104.7132997	1009.019169	165.0761766	66.70770329	113.1545444	384.0251092	4241.531166	0.06925901303	0.1611563938	0.02047241768	0.01040890431	0.01905435165	0.009196117162	1	0.05593578178	0.2858433074	0.07565526824	43	0.9999995663
13	671.0251029	581.9255846	6286.409503	8814.124856	397.3237105	-364.9169211	1407.545932	3430	22055.97753	1540.701195	2051.442763	119.3205555	239.741517	135.0458365	747.4750205	11783.91187	0.7038105416	0.04614709629	-0.04157852592	0.0319459593	0.0192833299	0.02752573686	1	0.5515825843	0.04234173452	-0.007457464904	90	0.9968805562
13	672.5930104	527.4962645	3070.448778	10876.45962	272.105708	2289.677148	1525.962751	4046	5118.020833	686.1109773	2408.717491	128.8870472	540.2059251	176.860474	864.8581175	3396.728934	0.282369875	0.0275060155	0.2113527656	0.01624272246	0.01408881658	0.02643509411	1	0.2336985362	0.003744679821	0.7465557665	71	1
13	673.6272338	417.2416763	15.46523084	10631.93033	1771.87123	174.7106899	1563.684656	4280	1023.957447	59.63426606	2354.153564	387.8258069	90.92424513	168.1157278	915.0838535	766.5221685	0.001686337445	0.1674025766	0.0164862923	0.006253671269	0.02044481031	0.007782044687	1	0.002482904375	0.2996700147	0.04931269567	17	0.9999976982
13	674.2717571	657.4688124	-2.428287455	7905.156141	460.3663917	323.4057648	1442.175135	2956	3273.16129	44.8254264	1473.85282	121.280156	96.78722542	324.2120162	539.2774251	1581.09832	-0.0003098131394	0.05986166985	0.04419547835	0.006574113169	0.01693347996	0.01077461311	1	0.00144661179	0.07782965028	0.1383759618	8	1
13	675.6206626	290.5812162	961.3646378	12612.68623	5226.243961	-41.24118975	1446.230213	6103	5023.442105	267.20193	2757.202868	1123.634081	173.0404991	590.0982602	1274.021094	3043.266032	0.07363749391	0.4179214134	-0.003636494794	0.01227552988	0.0239655154	0.01723257297	1	0.06053602577	0.8145551754	0.00212000429	51	1
13	676.4954163	170.1008344	-26.75844081	9829.644306	281.3941661	220.8219076	1487.318112	3599	19909.67778	42.03815569	1861.07373	110.9468749	75.34254216	169.9939385	645.3421391	9200.966277	-0.002795663282	0.02996326315	0.02220474981	0.004744175802	0.01527680479	0.007469784983	1	-0.002081207916	0.01685707127	0.06446620397	2	1
13	684.1144355	574.9666367	607.2422765	9030.058869	2906.740931	682.1541472	1465.485769	4130.5	5004.010989	146.3215016	1772.713643	552.7160597	194.4226383	152.7636632	785.628184	3469.216625	0.07080366525	0.3266849163	0.07954088452	0.01041504935	0.02105371729	0.01327678345	1	0.06220810818	0.6250010093	0.2749674804	50	1
13	687.6593588	247.433802	780.6247905	11549.60861	3992.386584	-9.840810363	1283.182512	5261	15936.6383	177.7793356	1751.416374	537.9617787	148.582323	438.2894627	747.0668547	5070.203913	0.06813422697	0.3440399878	-0.0008074078978	0.01064222292	0.02267949097	0.01168237708	1	0.05562868052	0.662573338	0.00884717081	48	0.9999999582
13	687.4667343	689.2322223	49.93867594	8718.358991	834.2528322	-45.30846619	1258.99532	3347.5	1833.741935	43.41522131	1753.238166	171.3234805	66.80651669	131.3299731	631.1280054	1012.980406	0.005901790219	0.09763023936	-0.004946472015	0.005612178773	0.01605545493	0.008132008416	1	0.00387692415	0.156567889	-0.02227289144	11	1
13	689.9887133	317.2939207	1798.573853	11406.07096	1238.008941	1699.001825	1639.693132	4455	7395.138298	366.4595909	2303.973061	227.0260122	382.2057901	192.0857839	849.6051827	4544.071798	0.159727474	0.1075982626	0.143260153	0.01089336491	0.02169792919	0.01788108766	1	0.133844575	0.1716736707	0.498746708	60	1
13	693.6873204	283.4556782	-4.3844241	9880.436195	3398.458568	418.4966515	1631.613759	4579.5	10151.61702	83.2634369	1844.115714	610.1424262	101.2937378	238.0073254	827.835608	6876.246355	-0.00038562855	0.3443519248	0.04553051782	0.009198460257	0.0253561235	0.01037167214	1	0.004280221374	0.6630555954	0.148771316	26	1
13	695.5479777	365.3339739	4024.580988	8166.037246	469.6341071	-259.8199633	1798.217182	3143	2532.297872	1213.268341	2422.387046	179.3343682	193.0600696	221.8702061	910.1902247	2274.576514	0.4855329862	0.05734701396	-0.02920862111	0.02789488977	0.02097746658	0.0290849013	1	0.380286729	0.06796193325	-0.009172619666	83	0.9999956581
13	697.2822464	551.4289524	-27.12980917	10281.29751	1787.177543	488.3893974	1415.280797	4230	6848.734043	58.31375784	1491.90326	254.8633211	100.8318568	154.3483785	583.4354238	2345.144291	-0.002602700858	0.1767758428	0.04954558378	0.006080234332	0.01649528439	0.007729349308	1	0.00110528338	0.3182542622	0.1580968774	18	1
13	700.4905334	495.3002065	2002.614031	12087.45334	1204.749334	477.9205351	1665.825219	4692.5	3118.631579	338.9769675	1872.954896	232.7244346	153.7749743	160.5075097	713.9335177	1593.031447	0.1651163686	0.1030369658	0.03946844262	0.01056602633	0.01393016674	0.0127061708	1	0.1320469187	0.1645890378	0.1561483637	59	1
13	702.1640263	445.3707756	4214.539867	14172.8593	306.3875289	-211.5816511	1483.703883	5123	7653.085106	722.50497	2388.617964	142.8207887	181.1826585	166.923995	834.7659431	3072.514954	0.302294671	0.02193298571	-0.01357826364	0.01484287501	0.01179672629	0.01347251118	1	0.2363480531	-0.002846287682	0.005809046811	69	1
13	707.6796074	175.4328184	2371.287303	7917.285377	254.3458081	484.2357251	1469.897385	2932	9098.031915	532.69732	1756.509702	120.8041761	176.1486098	182.1025378	630.6547803	5750.100539	0.2940448041	0.03455118493	0.06183805987	0.01547867404	0.01882963769	0.02098823195	1	0.2343286096	0.02149838528	0.2540893395	70	0.9999999985
13	710.6219666	197.4510968	9.401963849	8146.169759	1941.910828	127.815817	1517.32924	3512	1548.236559	58.25888556	1774.038494	381.9231301	79.97915222	210.0470622	723.9120104	806.4252492	0.001149910346	0.2321264268	0.01613316848	0.007312534935	0.02278600281	0.01056466123	1	0.002680193588	0.4328354875	0.04940143052	21	0.9999494791
13	712.3535522	565.6306753	4324.873872	9467.316042	307.9805075	787.6953913	1324.033169	3517	11176.07368	811.6639602	1688.008612	119.4910663	261.2287501	148.2000377	617.6252103	4946.46593	0.4591391851	0.03361808257	0.08062132368	0.02144098583	0.01461775075	0.02435070186	1	0.3655901588	0.0169852654	0.3486891787	82	0.9999999815
13	714.1125388	291.673455	-77.63030185	9063.224102	563.0655165	2048.4601	1652.066904	3438	3983.642105	55.39240664	1815.190822	163.7193694	432.4920669	312.6424694	671.4102754	3597.33823	-0.008586417781	0.06238372944	0.2250700695	0.005986940676	0.01703361841	0.0191503954	1	0.005404410932	0.07899721495	0.7355161927	10	1
13	715.8172083	269.5375181	5057.509938	11063.71143	353.0825789	961.7847857	1300.163704	4108	15130.28421	950.1888197	1966.20064	135.8793709	279.602548	133.0917578	708.0792683	8383.215381	0.4621931737	0.03315101045	0.08981411851	0.02376121519	0.01489587926	0.02435747953	1	0.3685253336	0.01577448638	0.3797086281	82	0.999999998
13	716.5679482	664.5453739	550.0656386	7284.040697	2978.779948	-95.90206589	1015.253549	3492.5	7129.708333	108.4087727	1054.262453	427.564264	70.9208953	122.3618175	493.2423343	2305.27077	0.07450530245	0.4049550558	-0.0129594172	0.01147860084	0.02713789631	0.01024283426	1	0.0605528674	0.7880821529	-0.0288423525	51	1
13	717.3789182	122.136283	22.36941204	6781.014155	1106.296533	242.8829352	1161.69234	2721.5	4661	46.52284989	888.9688581	162.311973	81.43695408	144.5752765	342.6155767	1770.160645	0.003528369906	0.1646989049	0.03696061423	0.007515988378	0.02303251294	0.01182100051	1	0.005092624793	0.2936164212	0.1173898916	18	1
13	719.6936738	226.4512961	1422.167875	8483.253997	1375.298263	1066.398382	1608.973336	3417.5	1427.723404	372.3800176	2192.466662	368.7392705	327.6690523	224.3905507	876.8030482	1045.44558	0.1697893469	0.1683709929	0.1290645767	0.01556780119	0.02308105092	0.02657883113	1	0.1415595466	0.2968879284	0.4550150972	63	1
13	727.6950458	426.1673064	736.4494784	10649.70772	1883.197123	-19.93326901	1161.612139	4408	12752.89474	181.7458725	1906.58839	299.3373578	99.45024317	205.5813476	740.1925916	5914.60529	0.06753483623	0.1723619997	-0.001745455976	0.008892412079	0.01907732351	0.00960502987	1	0.05340233413	0.3094254018	0.002008940456	42	1
13	729.6743737	299.5162445	820.936913	11413.77261	3691.961502	259.0506168	1393.044723	5162.5	4238.361702	150.8789933	1708.574942	551.6347892	109.7038887	171.0526941	754.8257419	2205.266321	0.07068392399	0.3197920412	0.0233430287	0.008505225943	0.01907702154	0.01044935351	1	0.05879573522	0.6121055004	0.08877805551	49	1
13	735.4831735	194.6714084	8.536329622	8453.11823	1375.582037	12.27474646	1237.553481	3405.5	10950.39362	48.12961114	1245.130398	215.616132	67.54655187	153.4188512	499.0950729	3324.163354	0.001154025435	0.1643456013	0.001700464009	0.005892169866	0.01751707976	0.008035468812	1	0.001177879438	0.2937257222	0.0002010803931	16	0.999999999
13	743.6761498	260.460908	1685.032545	10327.7659	248.6655395	407.5148479	1617.213865	3723	6042.042105	311.9889427	1733.230569	128.5831882	133.8399833	205.263096	614.9522076	2918.70532	0.1674415036	0.02306126787	0.03953763321	0.0106278601	0.01434379774	0.01267720664	1	0.1330927109	3.038129474e-05	0.1551501121	53	0.999999998
13	746.5796427	307.2656255	-36.82139284	9238.525941	2261.583896	468.3873333	1232.967494	3953	7355.43617	72.88878447	1734.027129	381.2826746	114.216678	153.1083651	707.8096441	3808.274216	-0.004257843429	0.2479456635	0.05381599567	0.008913895833	0.02398443108	0.009788288975	1	0.0007515847872	0.4645895461	0.1734058881	22	1
13	747.0847574	336.4888169	-23.22535752	9158.89539	3990.059019	150.2608194	1199.318283	4445	9561.623656	71.25673697	1309.989623	572.4188074	88.70199374	141.7997065	619.5249378	3752.582705	-0.002320967024	0.4348101581	0.01638384931	0.008345657409	0.02272918131	0.009422317008	1	0.001964124279	0.8498377267	0.05381745615	29	0.9998330565
13	757.4837782	239.2961673	551.4224257	8432.285489	2649.873714	667.2634487	1095.166022	3783.5	13275.18947	137.1064373	1260.373417	379.6688642	137.4943152	151.913884	554.6208345	5247.035382	0.06641040537	0.3171150933	0.08019837914	0.01221728611	0.02086827713	0.01269576733	1	0.05868710594	0.6053564932	0.276078944	50	1
13	760.1860776	360.5722682	2976.199702	9966.494223	550.9104375	562.9656304	1421.167805	3726	7395.663158	566.7045158	1934.645537	142.6128756	216.7812993	166.1451764	719.2502311	3503.648574	0.293846462	0.05790246742	0.05676572611	0.01782176122	0.01303853921	0.01969949546	1	0.2341100492	0.06965521591	0.2377521686	73	0.9999999465
13	761.6464419	431.6489668	-50.92129495	8971.419676	2089.891976	974.3116727	1436.78458	3891	2279.021053	57.56490405	1389.721922	327.063355	170.9407489	146.6538062	574.3396495	785.1782421	-0.005798122275	0.233727147	0.1070180829	0.006762302384	0.01884837517	0.01149463455	1	0.002472736593	0.4341447053	0.3489081862	23	1
13	764.4947671	158.3427528	1021.914449	6778.275275	406.8301602	803.3929975	1053.924531	2565.5	2431.473118	192.3620288	1120.670336	112.2493196	185.8663494	130.5880264	414.5828657	1430.26696	0.1525482269	0.05958874074	0.1177043299	0.01474848832	0.01612551197	0.01962993911	1	0.126230353	0.07358570398	0.4117323487	57	1
13	769.6681121	344.3211297	1427.04591	8949.603332	1411.863972	348.7840022	1390.343582	3606.5	8717.021739	281.8577638	1538.757577	237.6608981	123.4729573	142.4615406	591.030846	4502.146406	0.1607647566	0.1625130428	0.04053050453	0.01366396402	0.02078174075	0.01553312308	1	0.1292656436	0.2869764692	0.1600612226	62	1
13	774.838489	474.0270925	1375.672724	8426.982619	450.3872148	-79.12857394	1306.629793	3121	4762.084211	334.650814	1774.686228	145.8647695	104.7379548	133.2710912	661.720729	2752.363231	0.1641123213	0.0541378154	-0.0107053225	0.01284799659	0.01526934058	0.01388776785	1	0.1278697569	0.06515197802	-0.01115910096	55	0.9999996643
13	792.8484016	303.0306292	24.60754896	7268.808243	1655.422385	89.49176748	1031.339196	3102	5280.063158	53.25742338	1222.756034	244.5723241	69.90390462	119.4243345	495.1682616	2418.866949	0.003474108848	0.2237584472	0.0127124642	0.007509472885	0.0193578882	0.009239447699	1	0.004232290225	0.4156684384	0.03835908127	21	0.9964997451
14	19.16379813	315.2712125	1.939311388	8870.650084	2125.977251	106.7211176	1086.722687	3810	5124.8125	59.27657413	1541.484096	337.6040567	70.74533099	166.8086142	637.3453399	2260.076125	0.0002059402763	0.2415330322	0.01259646278	0.006988237914	0.0198714951	0.008180302254	1	0.001824431084	0.4522799449	0.03770715075	21	0.914313917
14	25.18914715	255.84327	2584.858124	8430.486994	977.6361433	-239.9727662	1232.94213	3329	7085.684211	477.7683642	1539.391143	207.2577692	140.1848013	174.2632899	606.859796	3445.031304	0.3035219572	0.1163923921	-0.02980367253	0.02051886874	0.01953260411	0.016795412	1	0.2373126307	0.191830626	-0.04566831102	74	0.9999996385
14	27.49447239	570.2324075	15.26671738	8718.960244	556.0420828	109.2199831	1158.630135	3237	9145.648936	36.45925802	1413.940596	134.0649476	66.97220409	149.4443654	509.998431	3354.812591	0.001856097537	0.06599160522	0.01326552201	0.004457607722	0.01524680143	0.00755762879	1	0.00142664688	0.09111792798	0.03654934067	7	0.8528099897
14	38.52184158	245.1449477	689.3070957	9770.623538	2316.938601	216.6283094	1142.229278	4163	17248.27957	153.9626337	1549.595422	347.2665621	82.11862058	149.1445552	641.7748815	7124.156884	0.07068049719	0.2390495886	0.0228191902	0.01088793779	0.01712124836	0.008499094929	1	0.05796346499	0.4460135414	0.08534305157	46	1
14	39.62533335	473.7099779	-14.45152661	7878.130878	871.8191524	778.4645033	1663.294085	3098.5	4986.526882	53.59276219	1747.503876	234.3648048	197.9636655	382.7489059	676.6124473	3386.372625	-0.001718629072	0.1113689676	0.1016531368	0.007636584336	0.02055753369	0.01566282322	1	0.00416813788	0.1824975563	0.3293746103	14	1
14	44.60969332	133.6770136	515.266174	7997.356529	571.0181595	156.7940827	994.3670653	2963.5	15584.82292	101.3587679	1265.709046	126.0018773	83.25066574	159.4306374	473.4928128	4637.327604	0.06509487126	0.07285974199	0.0216494474	0.009722335029	0.01478913865	0.01048785898	1	0.05184616916	0.1042265191	0.07687355072	35	0.9999998211
14	53.29415025	213.4921315	490.9985504	9312.68185	668.7799067	1771.790407	1295.084892	3575.5	20290.38947	131.1842997	1322.521799	132.3605593	302.1859568	331.6201557	480.2022487	6518.50751	0.05455233136	0.07316954915	0.1895129633	0.01043475904	0.0164318805	0.01935127756	1	0.05324289011	0.101169775	0.6304538746	37	0.9999999926
14	54.66242108	543.6162646	11.50676242	9570.401384	4155.001028	120.2850036	1148.576585	4675.5	9734.852632	83.42273775	1572.771911	651.0691221	85.3989184	231.5149573	744.7702581	3416.313317	0.00149291408	0.4313235596	0.01324504202	0.008984081111	0.02150849686	0.009274282135	1	0.004755527399	0.842686722	0.04410377091	29	0.9929675335
14	55.83391474	662.5150079	4.860708179	8056.680364	918.1248636	313.6372898	963.7315457	3102	10079.75532	45.02978176	1302.438188	144.9602873	74.75979329	129.0623768	481.4375605	2765.114556	0.0007381665938	0.1137712927	0.04032169628	0.00560874342	0.0169392146	0.00745894814	1	0.00258264182	0.1888076173	0.1268945869	13	0.9999999994
14	56.76047171	158.4984809	2457.970788	8430.279471	1895.39938	-219.9470499	1073.761008	3632	2906.87234	455.2842012	1654.984802	374.282029	120.9793404	179.0436295	688.4072656	1534.028993	0.2945354549	0.2276663679	-0.02766842862	0.01952124411	0.02264218689	0.01578756816	1	0.2314513385	0.4208133449	-0.03802315177	78	1
14	56.51432376	385.2886891	-97.29149354	12695.34286	2071.051534	1331.266132	1354.64292	5161	9190.284211	63.37837244	1910.046213	285.28812	222.3204518	198.5345213	723.9347749	3523.755219	-0.007634424597	0.162276303	0.1063395514	0.005647202233	0.01446816212	0.009521554011	1	0.0002781916226	0.2871950758	0.3447966028	19	1
14	60.91067016	336.814707	-16.12606745	11680.28981	679.048345	537.0212672	1841.242498	4396	4882.03125	43.57249417	1564.417488	142.9118915	118.0680874	317.1701995	584.1204903	1647.880319	-0.0012808093	0.06025123929	0.04734090738	0.003980948703	0.01181759083	0.00885527592	1	0.0008666811741	0.07857199707	0.1486050387	8	1
14	62.73334958	450.5188329	-3.823027351	11137.76867	1811.828118	22.20574939	1639.872069	4558.5	7724.361702	54.74378751	2249.55228	367.8451344	77.15831821	236.6314213	887.9590179	3560.909123	-0.0003933424097	0.1615092226	0.00200993367	0.004861175919	0.01720338201	0.006913585925	1	-5.247430721e-05	0.2879039271	0.0008616309921	16	0.999999999
14	63.50469421	232.714465	-36.91489378	10049.43275	1631.456202	1010.496025	1439.152342	4118.5	2764.072917	66.13773865	1624.392993	303.1970061	178.1624764	199.2794931	657.0724787	1052.897888	-0.003736429601	0.1641447704	0.100128071	0.007127568513	0.01760828841	0.01166054577	1	0.003011251177	0.2911295978	0.3250413546	19	1
14	63.94039251	529.1624292	1343.571851	8317.513355	783.9405205	-128.7237813	1942.387494	3281	1501.479167	363.9454577	2219.883794	229.9771242	129.2864128	497.2632592	851.6254912	1099.227882	0.1710875915	0.09899736343	-0.01682962016	0.01533936511	0.01868280562	0.01832397492	1	0.1334600052	0.1574857256	-0.02911565097	58	1
14	67.42176515	580.8060772	1415.847925	9321.199431	519.8585168	1233.277285	1812.485236	3492	3208.084211	311.373368	1825.858094	124.4271751	344.0900297	345.9495087	677.3025025	1853.608497	0.1561121007	0.05685090354	0.1323278824	0.01449910162	0.01471790914	0.021261709	1	0.1298591586	0.06757282093	0.4607805536	57	1
14	70.76967079	291.4455831	753.1810929	11813.49491	2849.947132	10.28456087	1293.763853	5132.5	19012.14286	216.6417292	2661.277238	579.77719	98.07109792	213.9036472	1089.407134	10090.3554	0.0646080787	0.2356090611	0.0008700177932	0.009987290674	0.01897263418	0.009209423162	1	0.05187178071	0.4395163829	0.01142318512	45	0.9999999997
14	76.84961233	339.1798452	-172.0182464	12278.65519	307.1962167	2748.716623	1685.108681	4497	2614.326316	54.06761987	1649.754469	136.9086112	415.8376146	177.4606416	568.7441328	1000.699037	-0.01431547902	0.0248001436	0.2260106082	0.004307423025	0.01325128994	0.0155358181	1	0.0005691238377	0.001733634568	0.7367120979	5	1
14	81.57718776	433.6548121	19.9492769	13110.71062	1192.643962	32.1298959	1655.570405	5052	1444.178947	50.95421335	2502.493923	243.6136628	73.65137675	235.0840893	909.5642374	879.9342816	0.001539404986	0.09137787359	0.002631324139	0.003959104821	0.01507815486	0.005991938133	1	0.0008132837475	0.1435896753	0.001821418905	11	0.998020044
14	84.21232629	385.1690299	-60.46112837	10044.71213	3125.037448	966.9352934	1600.849965	4584	3057.189474	91.76858721	2576.60845	811.4944658	315.2237902	473.7711556	1115.505751	2562.696383	-0.005708775208	0.3141334838	0.09820360613	0.01244087508	0.02744432754	0.01914512671	1	0.002829430816	0.5997572712	0.3214422046	27	1
14	90.49577845	116.692433	1540.045322	9094.317885	243.3504998	-109.2598822	1371.707933	3333	6686.702128	305.9499923	1580.735394	127.3509486	106.9096992	221.9150676	569.7884577	2693.40676	0.1757500603	0.02627310585	-0.01128403374	0.01367139263	0.01503875256	0.01248141214	1	0.1367373569	0.007689112221	-0.0113744134	52	0.999999994
14	90.10177554	545.7591591	4932.717703	10686.83039	612.5741752	-343.6139779	1642.237443	4025	5304.086957	1165.492233	2458.51255	179.9299559	238.3806323	198.1289619	908.5178128	3163.551526	0.4653436116	0.05842193903	-0.03136206968	0.02361081045	0.01684101519	0.02392098489	1	0.3642525803	0.07048716272	-0.02024580883	83	0.9998997031
14	92.33404749	176.477222	-0.08390336198	10755.53631	1148.188577	475.7350568	1298.42081	4184.5	6466.212766	66.67713944	1972.895164	215.998942	127.9465703	207.3672711	746.346431	2775.009375	-8.49194319e-06	0.1077348179	0.04549009419	0.006529316214	0.01766520466	0.008269952145	1	0.002232980883	0.1762811331	0.1437286611	13	1
14	96.54013487	329.3426981	-71.11863089	14743.09878	2422.435283	732.385365	1497.941939	5895	6193.893617	71.28650344	2411.198908	370.9809882	133.5200444	227.2156682	917.1513078	2121.513877	-0.005238958712	0.1644271636	0.05043800898	0.004967696578	0.01420651018	0.007984121804	1	-0.001044163775	0.2928646619	0.1602727574	18	1
14	97.58829526	252.4796677	-44.37048869	11912.87139	808.8043181	261.0938481	1497.735377	4508.5	13039.10417	49.97989283	2320.339209	177.6726546	95.87124078	201.1435386	849.1765356	5689.991635	-0.004032359774	0.06581853312	0.02228422129	0.004698082643	0.01363314091	0.007559652445	1	-0.002696870874	0.09063319569	0.06524130578	7	0.9999999999
14	98.69332335	147.6910459	8110.863903	8451.375978	321.1145465	-621.007869	1191.414073	3322.5	6914.752688	1971.44811	1991.067504	142.217407	373.3160139	141.0946519	768.0384745	4226.210636	0.9849525534	0.03633835071	-0.06977797207	0.04728523109	0.01899973492	0.04901117375	1	0.7715484014	0.01912057536	-0.04575609026	94	1
14	99.10040806	214.7563479	802.1705084	11775.33249	3712.54944	277.7445651	1327.940961	5299	4626.221053	177.5224615	2218.179171	698.6213619	119.572252	221.521598	976.052437	2652.448195	0.06969519683	0.3196149046	0.02439502264	0.009783321617	0.02503770391	0.009872424737	1	0.05807515725	0.6117300409	0.09206222608	49	1
14	105.3266141	546.6522529	-133.0374841	11898.34173	3810.76131	1241.340151	1274.316656	5400.5	13133.42857	77.40165752	2217.680414	724.1319617	240.6131164	170.4191485	977.8680094	5145.08141	-0.01177850378	0.3287900803	0.1087621209	0.007367026913	0.01776547554	0.009905983183	1	-0.001201185688	0.6297474643	0.3555077955	27	1
14	109.8303869	279.1552584	3610.398854	11596.18699	203.5305864	-264.6410707	2306.941766	4329	3183.682927	844.1440498	2777.270322	140.6042918	179.6084044	520.1815903	995.3242193	2906.476841	0.3050264336	0.01803657924	-0.02160703192	0.02188746172	0.01364588585	0.01685949094	1	0.23799933	-0.01071452598	-0.02031220875	69	1
14	111.450144	390.5140904	9038.448211	12385.97517	915.4509154	-698.9999116	1987.847313	5015	28332.3125	1952.163558	2653.862559	222.6577449	404.89018	1267.688822	967.6780681	15813.47972	0.7293104181	0.07524702638	-0.05311339164	0.02692330503	0.02102703023	0.03701719922	1	0.5713114693	0.1021353098	-0.04001491969	91	0.9999993508
14	112.6433462	292.4790089	632.3851868	11834.41898	685.2478703	2312.600692	2341.717823	4514	5783.670886	186.1875742	2326.532948	261.0426239	530.84649	1527.907978	848.183421	4114.74894	0.05378192662	0.05981281375	0.1929706102	0.01015452621	0.02368956306	0.02816280699	1	0.05270311377	0.07362336499	0.6414663598	37	0.9998652256
14	114.7320953	318.9555302	-351.2014786	11594.41221	10.55549436	2298.563919	4628.447234	4598	1750.147368	696.8152279	2174.93671	1240.084285	2399.957748	12870.72157	596.2952647	687.4868504	-0.02611955314	0.0009570727836	0.1962942586	0.1067538957	0.1837621894	0.3069773043	0	NaN	NaN	NaN	NaN	NaN
14	116.5766743	481.7226609	-33.35026847	15812.05816	2566.337979	282.184293	1600.122505	6334.5	5436.4	87.42779768	2649.341779	525.3822588	145.6542498	401.1696764	1087.635156	1963.582275	-0.002066207871	0.1634503735	0.01851087373	0.006157938009	0.0143113927	0.0101269211	1	-0.0003982015829	0.2915424958	0.05519357648	17	0.9999997157
14	117.6402366	739.6173851	1280.058406	7968.154445	1287.810369	-142.9300698	1013.399141	3237	6609.715789	296.6500124	1762.855712	302.1744643	96.61564524	147.4356876	705.6306627	3240.316181	0.1616064503	0.1644957189	-0.01972895437	0.01289604679	0.02043872197	0.01207343037	1	0.126464399	0.292419929	-0.03919667343	61	1
14	120.4774675	99.75892874	2145.696514	7544.6985	2442.457912	-168.2661077	1059.895729	3529.5	8350.516129	497.1064116	1805.067206	566.704851	138.0020574	173.840416	799.5613124	4686.296602	0.2805339705	0.3147425031	-0.02292576418	0.02354100462	0.02376541254	0.02022973334	1	0.2215467402	0.6000223186	-0.0232423091	80	1
14	120.8131352	220.0092298	8541.733983	12196.63843	2187.825205	-583.3243174	1434.376955	5276	22707.72632	1712.643716	2450.962921	401.9054014	319.0440112	201.5563547	997.1260901	11548.79583	0.6933645466	0.1818350042	-0.04670765842	0.03293252685	0.01830495362	0.02797921133	1	0.5443920171	0.321733955	-0.02363083245	93	1
14	120.3219103	653.4107306	1575.23675	9121.661801	174.4654435	-109.8176168	1561.871011	3291	1483.652632	306.5730044	1874.678988	123.5929961	109.0049058	145.8348998	670.6583611	995.7607566	0.1727004485	0.02115197371	-0.01256049268	0.01381347336	0.01474572149	0.01418470324	1	0.1342080883	-0.002776990292	-0.01630679246	52	1
14	123.5914962	158.2298912	2761.740036	9351.239254	2168.694103	448.254166	1652.923095	4100.5	4763.126316	643.5245287	2099.107181	478.5924753	268.1856954	466.0801104	884.3826909	3185.924533	0.2918313421	0.2339004855	0.04982403048	0.02458976709	0.02576407839	0.03876121367	1	0.2338618394	0.4319045246	0.2180847929	79	1
14	123.6984623	537.4731309	-9.338124562	12591.49538	306.6043422	56.05639807	1600.215992	4565	5478.208333	42.33498855	2107.471787	132.9885866	78.23577654	197.8332321	741.7158829	2275.976856	-0.000757783161	0.025206452	0.005163674674	0.003373402909	0.01175075137	0.006485995355	1	-0.001506756074	0.00743365084	0.00835879377	1	0.9999999704
14	129.6343653	116.58689	1584.582288	9441.508889	625.0577197	340.3135838	1511.642027	3626	7641.329787	349.8722878	1972.407918	153.9746135	155.573403	278.8256179	726.6228605	4113.126842	0.1651371478	0.06403237337	0.03440920945	0.01341008638	0.01735879599	0.01727043988	1	0.1313846373	0.08446373503	0.1385844554	56	0.9999999838
14	131.8351008	603.1345562	3108.045193	10722.19593	1902.755922	580.4875592	1503.423311	4447	14122.34375	770.9672755	2433.175774	376.34556	205.6774836	177.141332	960.0661329	8491.666422	0.3019254018	0.1766476217	0.0530948943	0.01605267315	0.01894611956	0.0187957707	1	0.2414438674	0.3139164884	0.2296897133	77	1
14	132.34304	671.3157378	-4.687112992	9327.348642	1507.497499	126.1077752	1141.979966	3767	6200.602151	48.43211417	1805.094424	301.6605938	68.08596252	142.2653388	719.7577851	2881.730523	-0.0004927104023	0.1669912274	0.01398562894	0.00549548697	0.01851915585	0.00713110816	1	0.0006159472601	0.2989094458	0.0405983435	17	0.9945204775
14	137.5594713	375.3448386	-117.2980125	16365.47184	3877.475119	1733.74554	1632.378306	6948	1041.489362	101.7194652	2750.924935	727.0781034	354.8762389	231.2759048	1200.274358	492.7005185	-0.007533435635	0.245543379	0.1092250912	0.007044303136	0.01685661073	0.01013309067	1	0.001348954256	0.4584255116	0.356121423	23	1
14	139.7105212	289.5167562	-224.2732616	14800.10954	401.4403701	3407.221095	1784.442673	5356.5	4415.8	71.84073583	2280.37262	140.4037731	511.1640775	179.061851	781.6516916	1379.141366	-0.01547767759	0.02751718329	0.2361575333	0.004813782937	0.0114425683	0.01738017802	1	0.0002663321715	0.007106733416	0.7701282924	5	1
14	142.335292	78.45703095	2598.927691	9196.600338	2902.197807	-181.8628915	1022.348155	4227.5	16095.04211	496.2271676	1709.451876	467.4066744	129.4298057	172.0416278	726.7515723	8038.435964	0.2809945366	0.3099418005	-0.02130063205	0.01691575709	0.02923288978	0.01432282745	1	0.221956371	0.5901031375	-0.01787353991	80	1
14	142.6398587	259.6818275	933.4735575	13769.6378	474.9276006	453.3100621	2410.460761	5205.5	30907.45745	210.518951	2827.448135	151.9555346	141.6441062	536.5807436	984.2852768	10685.74887	0.06663297439	0.03455768404	0.03185825255	0.007156497978	0.01488009771	0.01196434212	1	0.05327021807	0.02517801171	0.1101614184	31	0.9999999993
14	142.172828	406.8031666	2944.300253	15850.05016	364.8151461	-159.7046503	2311.78436	5763	6794.042553	527.8149946	2665.318566	151.4128091	144.8605087	259.8874758	984.3693001	2305.350975	0.189217469	0.02418356925	-0.01055615538	0.009595180919	0.00943363589	0.009721769305	1	0.1473784427	0.00319730046	-0.00636240123	52	0.9999999986
14	143.4420342	190.1535227	2261.830047	13790.63228	2354.854696	1816.022285	1662.32223	5703	7924.298969	384.2842414	2087.274986	333.9821657	338.4100892	216.0818542	819.9887068	3101.206668	0.1662057514	0.1715454532	0.1320016156	0.01236564464	0.01691868421	0.01712783755	1	0.138934977	0.3033983871	0.4640995911	63	1
14	151.6300849	519.3316685	8383.513294	11544.71296	417.2357703	-535.6563673	1818.738544	4378	14344.01042	2105.418552	2971.275334	153.6413379	329.6038272	213.1422013	1084.807949	9234.505302	0.7243860109	0.03652932229	-0.04688488585	0.03116123664	0.01841595126	0.0327247647	1	0.5674052466	0.02240733841	-0.02118104477	90	0.9999152038
14	156.8212524	89.44218493	21.31760368	9186.706878	2964.795776	129.7058109	1240.672187	4211	7286.145833	66.49415661	1478.87105	507.7194187	79.67998866	200.1531557	670.7661505	3420.591057	0.001999767515	0.3285059903	0.01473532619	0.007773760083	0.02457535302	0.00872478013	1	0.004223582889	0.6311289986	0.04697112004	25	0.9998908713
14	158.3211159	702.5026025	2687.128865	9160.491798	1474.21666	-231.7923058	1264.422677	3802	7792.191489	558.4317015	1890.183942	289.5283138	140.8567398	178.6876123	759.8589202	3711.118451	0.2952563892	0.1624803865	-0.02462595612	0.01642718701	0.0153606946	0.0172625895	1	0.2315504824	0.2866333556	-0.02918333549	76	0.9999999994
14	165.4811385	180.7173242	2266.513541	14094.03368	935.3469559	1935.848046	1729.448854	5273.5	6246.294737	465.195279	2416.958576	238.7155599	364.3320775	209.278486	885.9105165	2164.393551	0.1630838658	0.06766283149	0.13690265	0.01339897423	0.01599101795	0.01766727159	1	0.1357282909	0.08961934272	0.4775213157	57	0.9999999995
14	169.7428433	337.8892166	-243.6075119	15102.11478	406.9071249	3587.808226	1637.195188	5543	3381.789474	81.78545946	2736.454449	141.9238987	649.7890241	215.9201971	974.9631523	1500.759658	-0.01613146281	0.02692462093	0.2392465138	0.004829634198	0.01051871532	0.01578707665	1	-7.644925078e-05	0.005825760963	0.7802121753	5	1
14	171.9778063	531.3644441	6795.98047	14170.37399	922.2761314	1178.873169	1934.151228	5463	8508.752688	1205.928222	2613.074821	185.8485278	352.628321	223.9933902	958.8991842	3960.858703	0.4789216832	0.06521812419	0.08022326438	0.01963642907	0.01450591426	0.02105572483	1	0.3814793742	0.08174280177	0.3519247596	84	1
14	174.0151428	234.3387229	2726.050855	16890.7423	1191.528484	2396.323199	1882.916387	6412.5	6862.344086	482.5330285	2698.556111	243.6904482	453.1216554	216.2915058	1033.049787	2694.281761	0.163213774	0.07305278821	0.1422310507	0.01343977059	0.0120778276	0.0160891755	1	0.1361922073	0.1005842506	0.4952979131	57	0.999999849
14	173.3111844	618.4163314	-50.44261782	13746.41353	359.5531919	653.6910308	1526.52666	4914	6589.894737	49.08262017	2354.245431	143.4026446	150.8836421	240.3395853	814.0384721	2391.890481	-0.00357247513	0.02680201098	0.04821854313	0.003900669381	0.01182700989	0.008033305897	1	-0.001220770441	0.009770012224	0.1503553241	3	1
14	177.7745661	455.6708909	-29.70823961	15415.4206	272.5864033	756.3088296	2476.733253	5570	1146.752688	54.74329413	3361.71325	163.3999159	212.2991648	350.4745983	1195.19447	650.8161875	-0.001978891835	0.01695724292	0.05076083318	0.003993843997	0.01174997041	0.008286347397	1	8.540152228e-05	-0.0105616519	0.1588764218	3	1
14	178.6909505	137.4403363	3407.182794	11896.90931	306.2004069	2374.497013	1964.911979	4375.5	2753.723404	683.9414003	2300.693692	136.7695259	519.0517911	237.7719353	819.2526204	1387.469797	0.2840961288	0.02801802725	0.1958137386	0.01780075864	0.01319168109	0.02786921652	1	0.2341662706	0.005130114706	0.6954700068	71	1
14	182.1624601	386.5361658	3315.110224	18507.96172	4596.727456	-86.36276676	1918.539962	8079	8796.340206	549.2342414	2805.246936	819.5776472	168.0773431	264.122313	1284.735693	3326.860441	0.178412811	0.2485149389	-0.005306228714	0.0101491787	0.0145524353	0.009557644511	1	0.1413827255	0.4647152473	0.01361626793	64	1
14	184.5182419	36.66407941	2309.407125	7831.769886	898.552229	356.1835388	1224.47185	3160.5	12009.26596	408.0525429	1310.15441	170.702075	150.011534	153.1144358	495.5199093	4937.30964	0.2920557867	0.114384078	0.04571294509	0.01821454614	0.02026030865	0.01977729789	1	0.2326179922	0.1861254113	0.2020038635	75	1
14	188.6186605	539.2584157	1071.518988	15544.99827	6458.749434	-46.38435418	1539.599439	7326	2876.913978	276.5059235	3334.656739	1458.207809	116.2430655	250.0408575	1612.594622	1551.599677	0.07294680363	0.4262474364	-0.003250973565	0.009006313582	0.0253745482	0.008387717264	1	0.06009609757	0.8316837857	0.003435721948	51	1
14	190.610152	113.3410877	1984.315186	12755.62876	5345.710411	-71.26067125	1377.901717	6173.5	14996.10526	382.8588356	2045.182183	796.1866548	126.4424998	239.5597841	922.0485359	6646.878868	0.157688724	0.4181089704	-0.006537474925	0.01305010492	0.02411997856	0.01027389939	1	0.1266484436	0.8139051703	0.00903945664	68	1
14	191.7600946	184.7063008	-63.67639694	15957.9496	5388.644242	297.0782496	1404.676023	7228	8077.808511	82.93786376	2476.221473	867.0340523	97.23304663	208.6024849	1137.081052	2830.740559	-0.004050776398	0.3417870427	0.01892914487	0.005676946962	0.02170827701	0.006203545646	1	-0.0001735695449	0.6584344666	0.05994370876	25	0.9999733801
14	192.5163047	727.3038702	1458.222195	8608.426545	1909.889696	233.9183505	1334.048884	3630.5	2667.757895	325.2461936	1832.452608	413.5334081	121.9794379	147.372591	774.8287272	1570.663823	0.1678031696	0.2275343256	0.02722403085	0.01487884969	0.01912354349	0.01502956774	1	0.1346899465	0.4209502256	0.1187679234	65	1
14	197.6452309	237.795252	-141.5236851	15567.04436	3942.176715	1719.36498	1553.281967	6723	7546.178947	86.77524879	2735.362271	753.7961763	299.6425032	219.8573014	1195.398207	2712.597668	-0.009774202852	0.2590579978	0.1134101729	0.005971787311	0.01748002713	0.01086511356	1	-4.220473086e-05	0.4861617198	0.3698187211	23	1
14	211.5543285	128.2605428	850.3824897	12062.26401	3792.217063	291.8474844	1463.105399	5429.5	796.2150538	225.6698052	2944.373465	905.9250107	143.4196382	282.3774903	1285.877402	535.7556194	0.07174539929	0.3118287362	0.02578185769	0.01120473609	0.02894493748	0.01112972027	1	0.05969495721	0.5956537347	0.09689173672	49	1
14	213.6248723	192.5519432	11540.49707	23330.27684	5704.425874	-662.7393315	1635.302448	10185.5	6335.829787	1308.161438	2322.525987	533.3764624	347.6240231	198.2538767	906.0364863	2262.355983	0.4944318441	0.2454319884	-0.0283574063	0.01710993167	0.01160420749	0.01518182682	0	NaN	NaN	NaN	NaN	NaN
14	216.4659276	146.5754263	3212.458751	10435.18561	2429.8252	-174.2339939	2005.547704	4529	1199.125	995.6314786	3295.970116	752.4179152	180.9568288	348.7063048	1394.165627	856.8753425	0.3064095888	0.2348585291	-0.01788316408	0.02168505319	0.02991684759	0.02082882918	1	0.2414516889	0.435230021	-0.003147902409	78	1
14	216.2109358	349.2725972	1341.954275	21671.06588	2558.126927	710.4963347	1625.420049	8517	23928.18947	220.4114338	2842.807343	347.2630121	157.2782091	191.3095097	1118.79183	7132.152281	0.06312854266	0.1202705584	0.03464067456	0.006255755684	0.01138292692	0.0064072472	0	NaN	NaN	NaN	NaN	NaN
14	217.628463	510.8599187	4419.865391	14693.63804	3655.278515	950.3754359	1519.531348	6486	19598.95745	1132.232116	3540.22654	880.3556915	272.015103	183.3708961	1538.463284	10900.44858	0.2982510136	0.2563553097	0.06597039694	0.01601225448	0.01765597659	0.02007068379	1	0.2400800178	0.4776459577	0.2732654386	79	1
14	220.372432	256.6983705	7245.051508	14766.3595	3738.467124	-355.5253657	1713.941144	6628	10974.24468	1635.861038	3195.317259	839.5800277	309.3820013	241.0932591	1407.29447	5986.174483	0.4933225183	0.2546011485	-0.02426494151	0.02621417543	0.01946222898	0.02316412233	1	0.3886676487	0.4735395792	0.0128763119	88	1
14	226.382117	105.5697649	-1.355319385	12618.19198	1325.843589	245.4710598	1630.838956	4909	3496.425532	51.94898593	2294.862914	270.3487734	82.78899659	257.5399154	851.3995297	1657.333222	-0.0001091544887	0.1034684388	0.01958593567	0.004414754292	0.01789976612	0.006532445394	1	0.0006134269629	0.1680970173	0.05787357922	12	0.9999999912
14	231.6580406	440.477395	-238.8720723	17048.43196	340.0082664	4053.310529	2238.104487	6116.5	1883.797872	73.6274229	2386.566365	159.8036811	622.4424784	231.3115918	880.2597598	776.8723422	-0.01403630446	0.02115871336	0.2423324398	0.003929633304	0.009288766208	0.01382239414	1	0.001697051509	-0.006133829383	0.7907172331	5	1
14	239.2996592	702.536805	2140.26218	12547.24792	2964.296574	-111.681811	1603.120565	5429	7255.852632	419.4339217	2355.428398	527.0210001	125.3959078	173.1845588	976.943424	2813.07691	0.1684043445	0.2326549231	-0.008726867975	0.01046103863	0.01746448244	0.01051636874	1	0.1331357801	0.4322972306	-7.301653621e-06	64	1
14	243.6565952	794.4240733	-46.00608516	7778.350478	2484.914345	770.5971992	968.1174707	3542	22971.52222	59.64125727	1119.976908	334.7307036	135.928201	142.9405048	472.5367247	4417.720583	-0.00578979786	0.3274637196	0.09831168236	0.007861625124	0.02071557758	0.01139603648	1	0.002903747463	0.6271789245	0.3220647492	27	1
14	247.8754715	78.42573461	1831.949837	11651.73818	1880.192796	1469.735639	1456.255706	4740	8771.06383	390.4040696	2387.539785	348.7368355	352.5606016	204.0790514	935.4359102	4263.960764	0.1566066574	0.1675563493	0.1309499209	0.0143957421	0.01965024449	0.02058377949	1	0.1312653396	0.2953418465	0.4586479173	63	1
14	253.5636211	47.30024195	-22.2392866	11701.54165	815.0803076	557.3931753	1295.694508	4361	6365.585106	47.38440219	1839.921323	158.7913425	110.649216	191.4568903	649.2875156	2376.221051	-0.002063740103	0.06921939192	0.04743317564	0.00408560636	0.01357844102	0.007516548114	1	0.000343415767	0.09702950544	0.1489454539	8	0.9999999999
14	261.730181	330.4397387	6447.607349	20159.29469	5090.641936	-249.9740879	1552.348003	8906	15664.05319	1241.382007	3835.938407	910.8249401	253.5972362	202.234086	1606.101438	7301.649123	0.3150629243	0.2478406287	-0.01272447163	0.01471398021	0.01659679831	0.01387720795	1	0.2487020669	0.461705656	0.01590188181	78	1
14	263.2549702	243.9612027	5.151507561	15046.70409	876.4464617	306.475031	2538.717324	5528	6101.263158	53.93902671	3283.164326	236.4913278	113.7392979	372.8012312	1215.114292	4581.667232	0.0003326551442	0.05900191338	0.02088955648	0.00411568293	0.01491972513	0.007210420663	1	0.0005970202316	0.07658460192	0.06133909633	7	0.9999999991
14	266.7174019	94.53285803	6118.18862	12784.68314	307.5074558	-372.5568045	1933.967916	4872	9938.83871	1217.594049	2506.706278	167.4599786	285.4922662	426.6627489	905.2799692	4185.251167	0.4771275194	0.02524671537	-0.02696101696	0.02051737382	0.01558518004	0.02401469931	1	0.3734708336	0.001983864184	-0.004060695366	81	1
14	268.4883499	600.9583348	3043.829417	18082.57742	3180.727339	-157.7041668	1919.514119	7617	6900.462366	508.0861513	2825.414768	570.1408476	177.3948393	209.3388627	1200.816408	2539.733911	0.1664208805	0.1754857729	-0.008718008933	0.009811876374	0.01200568986	0.0102673924	1	0.1310063163	0.3147142423	-0.001571710773	61	1
14	269.3891409	565.5827444	-122.0630388	16441.32128	7478.17781	109.8252209	1664.998639	8134.5	29711.14894	90.0575296	2929.8588	1428.933094	104.3122323	198.4534197	1497.102253	13487.98509	-0.007900016887	0.4707796465	0.007411198142	0.006360129908	0.02259460009	0.007357061912	1	-0.002598007575	0.9241124183	0.0237781232	28	0.999999939
14	275.7993547	302.2085034	-24.12784253	18150.70701	430.5869412	59.55182016	2214.412731	6549	3930.96875	63.9207368	2814.058286	180.3425839	152.2896082	485.8556896	1040.913704	1967.898331	-0.001408631805	0.02380118668	0.003332956913	0.003618522616	0.009525940959	0.008163190345	1	-0.00213975519	0.004593057874	0.002141427157	1	0.9999999999
14	285.5968689	169.8229087	2863.86477	16840.80214	360.6368493	711.2671306	2159.354844	6129	1874.473684	528.815431	2927.101087	203.3217293	219.7592324	219.0090216	1120.793941	1111.1171	0.1777373288	0.02356404933	0.04614994411	0.01589911416	0.01165985585	0.01255174241	1	0.1415987923	0.0007787496449	0.1790715079	53	0.9999999784
14	285.2741065	527.0171043	-21.55498674	10862.73309	2623.233595	1109.752526	2077.282708	4794.5	398.9574468	91.66525345	5330.007672	1283.413929	584.8391111	412.1131595	2256.878195	303.9037735	-0.00285807878	0.2406313594	0.1081590529	0.009501977295	0.02741205274	0.02013282961	1	0.004925421528	0.4482835035	0.3534081002	23	1
14	287.7487877	15.44300707	2659.38755	9258.987938	971.8749741	-186.6006135	1259.84171	3662.5	3128.548387	554.7364528	1831.470806	211.675303	138.0532512	194.8613834	713.9874881	1690.92268	0.2917497545	0.106590811	-0.02061139625	0.0187285732	0.01772079058	0.01533949389	1	0.2284642292	0.1716112395	-0.01776085131	74	1
14	291.6357727	219.5228295	-130.2275379	16640.2652	5666.449507	1920.724476	2418.22983	7705	7205.543478	107.2426087	2424.648347	1011.713381	369.2632283	681.7263296	1196.925011	2360.995243	-0.00776050845	0.3512365071	0.1181082275	0.00764659022	0.02035259324	0.01237353404	1	0.002729841523	0.6756583623	0.3877067125	27	1
14	298.698247	74.44540872	5952.880442	12907.31548	1372.97973	1084.165845	1427.232201	5205	14752.76596	992.1164389	2184.377498	236.4428567	329.0100041	188.7075968	813.7058361	7143.026458	0.4591006978	0.106956392	0.08487963655	0.01951162507	0.01629390416	0.0233878326	1	0.3665320347	0.1677606587	0.3643215179	86	0.9999999999
14	298.2504266	109.3961102	-23.49045373	13880.32543	1028.40389	71.18203457	1438.758725	5228.5	10063.97872	51.27962655	3225.270794	181.599517	74.41994183	241.7899229	1140.920585	5604.950425	-0.001611966167	0.07510849998	0.004994683283	0.004372176475	0.01695361893	0.006322854323	1	-0.001696106775	0.1101075665	0.008682444371	6	0.9999982879
14	301.3519265	167.316998	5532.057113	17368.00201	2979.855877	-269.1760563	1734.507646	7255.5	6540.680851	1031.973794	3149.602615	615.402122	224.1305749	219.2585146	1332.644958	2961.086466	0.3146439704	0.1764408402	-0.01582476397	0.01549391968	0.01427890173	0.01420209107	1	0.247485631	0.3148977627	0.004053636371	76	0.9999999997
14	304.6336786	530.3970376	-12.61808311	10396.9879	1101.878007	535.1269503	2161.602405	4067	2003.526316	52.75305346	4054.196073	423.7540365	212.6253526	356.820867	1537.578507	2152.31261	-0.001096663244	0.1005329527	0.05263833251	0.0058214985	0.02374436084	0.010595197	1	0.0017169719	0.1613164776	0.1670245549	13	1
14	310.3018035	11.54208575	-92.68064574	10208.51023	287.8218095	2189.526904	1122.132778	3714.5	2662.8	50.70246637	1459.306773	133.5748492	351.6540233	168.7383417	536.3425942	1008.630466	-0.009660798912	0.02842514881	0.2147705592	0.005156742408	0.01411633002	0.01348258091	1	0.003625469114	0.009386599428	0.7004974633	5	0.9999999998
14	310.213112	194.6897344	4155.391127	13121.03135	4434.8371	-243.9293087	1947.946752	6035	2473.11828	1112.338493	3536.009203	1163.269924	204.9252509	310.4463664	1599.423187	1772.034754	0.3147007088	0.3341013746	-0.01787853238	0.02251288616	0.02725208803	0.0180404198	1	0.2489723048	0.6392843088	0.0005868034868	80	1
14	312.5134119	134.2945873	-83.60021673	14264.77887	5051.68073	319.2957341	1691.396797	6693.5	21991.09474	95.29016792	2695.68074	865.4280141	100.6345672	239.2000414	1173.951535	9102.259349	-0.005651253124	0.3491538925	0.02407993774	0.007829718009	0.02217737237	0.007521565321	1	-0.001064843331	0.6734929968	0.07683397617	25	0.9999999765
14	323.1664766	536.7763902	3201.503696	18768.85445	444.4277788	873.6403481	2164.554895	6935	7573.25	676.798853	3892.1082	201.330126	291.9917114	241.7603225	1458.696025	3489.54543	0.1700949995	0.02434414936	0.0455725027	0.009920682634	0.01002721862	0.01304731344	1	0.1355467902	0.002496966136	0.1756746473	53	0.9999999843
14	324.4413687	279.3637287	1275.362594	18049.04413	6382.807935	9.894429257	1586.578449	8530	9271.255319	308.8989233	3497.022242	1264.762144	129.3627818	250.1320534	1632.296193	4575.516254	0.06877724009	0.3481842713	0.0005863201411	0.008827093628	0.02023400128	0.007900405845	1	0.0562573452	0.6710587382	0.01367419774	48	0.9999999748
14	327.5272442	331.5705793	4922.078886	15236.40112	871.427963	-180.2990792	2491.428947	5788	5172.614583	1390.940897	4005.865272	293.1720715	229.3734529	457.7796698	1542.937773	3803.151135	0.323969737	0.05834620571	-0.01215973293	0.01663975245	0.01634833271	0.0168951369	1	0.2538823395	0.07174666644	0.01553102498	72	0.9999999212
14	329.1101964	188.2448785	4893.401886	15941.23906	3986.182614	1077.166096	2158.648308	7017	18118.08602	843.9412363	2590.972284	632.6458514	297.2936604	247.0193054	1139.569623	7905.523982	0.3126762607	0.2594384464	0.06701470759	0.01678059281	0.01910877947	0.01743175132	1	0.2515459067	0.483775624	0.2796220447	79	1
14	332.2729515	8.393861031	635.4650171	9408.325044	2838.490303	179.0049155	1087.736671	4264	2898.430108	160.7798478	1962.496724	592.4805862	99.63591596	185.2119906	859.2382448	1813.299583	0.06754036484	0.3059553229	0.01896334512	0.01108317068	0.02480049771	0.009745427764	1	0.05592666018	0.5837817086	0.07337167481	49	0.9999999991
14	337.831061	500.1727492	2374.46871	12715.92568	3057.692169	531.322124	2610.88581	5430	940.3473684	803.2130778	4656.955508	1071.479334	238.285855	515.7627516	1972.927256	739.5524346	0.1801311498	0.2354553584	0.04502382558	0.01470458278	0.02979864133	0.01514800516	1	0.1455188424	0.4366774195	0.1802766403	65	1
14	338.4834938	124.6524423	16008.08481	15547.23048	550.7722407	-751.2440267	1689.304633	5986	14748.74468	3152.714857	3006.689794	208.4967345	533.2562557	199.7771049	1173.86872	7259.641546	1.023508586	0.03761649502	-0.04833539119	0.04189815281	0.01506428038	0.04006669393	1	0.8032042302	0.02075490431	0.03282516347	94	1
14	342.5388122	180.6913529	3095.990327	17955.09354	8262.510842	-91.52913127	1625.225947	8979.5	21431.26087	538.2319626	2615.631241	1295.908372	160.2436308	217.2590268	1316.286458	6262.88925	0.1719517274	0.4491401269	-0.005016463742	0.01405163543	0.02072624951	0.009600268234	1	0.1382906215	0.8775209514	0.01753066888	68	1
14	344.3570171	652.3392936	2671.577422	16480.3366	5348.72012	672.9434401	1715.303751	7599.5	13363.09474	503.275716	2665.188932	950.1529201	204.5648013	234.0619501	1272.483757	5387.940301	0.1648575619	0.3349328501	0.04233856085	0.01173646923	0.01918834697	0.01162906354	1	0.1343043631	0.6415848133	0.1704814309	67	1
14	349.3085646	761.4590686	-3.908254464	10304.18169	735.8834662	16.20997885	1429.229864	3895	8374.12766	42.93668447	1807.241255	153.5941499	66.66136427	158.3410686	650.8770084	3205.101522	-0.0004106661204	0.0701094159	0.001696483495	0.004399928253	0.01333899916	0.006912188701	1	-0.0009890349599	0.09988296048	-0.002104132074	6	0.9999996945
14	355.2463458	245.4241572	-124.6054416	18045.88815	2142.190975	1010.975701	1652.206659	7059	9494.180851	75.35708039	3472.000627	460.4534221	215.3341567	215.3213327	1376.459616	4039.251328	-0.007257628687	0.1206693278	0.05581282247	0.004309086387	0.01389543535	0.006005195214	1	-0.002758335724	0.2027494845	0.176745727	13	1
14	357.4424185	493.7162788	-169.2955382	16882.05016	1924.665266	1977.798796	2126.456041	6615	15840.61702	69.6662066	3192.79451	407.3060324	393.9286905	248.1504898	1259.22908	5834.993209	-0.01079144336	0.1184992844	0.1198934792	0.004283352633	0.01248785637	0.009917404128	1	-0.001860842795	0.1968686328	0.3881191734	14	1
14	358.3555033	47.63670308	-45.66324001	12317.71878	1372.332366	614.5565168	1314.547253	4749	7520.768421	61.1378704	2338.862516	250.1038737	151.0931022	205.3661487	883.0203202	3269.15649	-0.003688712204	0.1111305432	0.05088698178	0.005250143083	0.01475440703	0.00803751623	1	-0.0003233473949	0.1831918882	0.1609411802	13	1
14	359.4902526	417.6461112	-49.35890039	19658.1242	506.4058112	93.56070886	1873.106036	7271.5	7950.446809	49.32922468	3333.072229	183.7543527	78.24726787	254.0235375	1221.722838	2910.615929	-0.002537129705	0.02495068482	0.004631892361	0.002664470451	0.009485053108	0.004366784186	1	-0.002943136701	0.006942956041	0.006243469346	1	0.9999999992
14	360.8814223	106.7786584	-28.05355786	9643.334177	2366.612893	1077.290496	1863.337416	4117	531.1368421	85.31988213	3214.673141	778.3788827	363.1496276	305.4967774	1358.79737	347.5830717	-0.003301949967	0.2353562727	0.1127262521	0.01314410507	0.03930253434	0.01904193543	1	0.004787294439	0.4373331078	0.3683276833	23	1
14	361.3559772	74.48854496	861.7037347	13217.7459	3106.391453	1120.509558	1325.807372	5633	5700.010638	177.3447647	2003.884879	417.8642566	212.8043931	221.8846878	802.3509195	2227.447329	0.06611423864	0.2360091463	0.08508385766	0.008921934523	0.02035322313	0.01182259836	1	0.05793319955	0.4383970949	0.2904841555	47	1
14	363.7182648	365.467862	972.5541777	14836.44304	814.3270534	1403.381718	2320.489566	5562.5	3000.225806	252.8959527	3405.043251	244.5331182	355.801847	274.0652654	1265.982549	2049.285942	0.06584128056	0.0548924687	0.09473278107	0.008047697215	0.01464307275	0.01254882329	1	0.05648303233	0.06558583771	0.3185552799	36	0.9998694396
14	368.7611402	642.087665	2117.998313	12766.20274	4039.660933	440.2540703	2338.68211	5879	1624.315789	529.2251816	3171.459429	1057.953639	207.2898786	478.4493254	1421.78735	1184.652622	0.1644305135	0.3187985437	0.03474960517	0.01323503402	0.02097048341	0.01491317459	1	0.1333690588	0.6085720552	0.1449374995	67	1
14	376.5336768	181.3344376	-52.67910904	13839.69867	3390.313976	1694.836887	2382.415611	6029	1183.06383	71.60404869	2986.183274	698.9863853	344.7156863	218.2193455	1232.496337	646.6206913	-0.004348680211	0.2493289576	0.11958059	0.005780931968	0.0221446018	0.0132785861	1	0.004496577127	0.4659350576	0.3911047993	23	1
14	381.5540489	460.2630656	5680.154916	18491.95813	2079.128515	1263.5367	1890.559926	7379	21067.67021	1280.9121	3896.042024	462.2411184	355.445635	233.2828414	1539.874942	10833.07123	0.3091121098	0.1193382801	0.06882615679	0.01618427443	0.01470641659	0.01956937313	1	0.2474532936	0.1955659165	0.2819672938	75	1
14	389.3789501	146.4632856	1086.49433	15602.59493	6737.207756	-0.5393327131	1432.740217	7490	8700.369565	256.120771	2949.946651	1412.333932	120.0511572	252.9586354	1501.53102	4559.274366	0.07247496856	0.4497151826	-3.650543047e-05	0.009344975653	0.02918607272	0.008572156858	1	0.06014222385	0.8798946049	0.01447743007	51	1
14	393.469349	123.3585698	919.7082452	15597.58845	1145.824819	1456.333077	1383.033474	5902	15512.86022	200.2388178	2969.408619	261.1499744	311.7747529	202.953186	1125.953197	7170.33537	0.06030052101	0.07379371681	0.09405911703	0.007763476036	0.01310877978	0.01171021377	1	0.05226203456	0.1045576534	0.3156345372	36	1
14	399.2447117	193.5186441	2814.522601	14563.09894	327.2810959	-82.80285954	2300.814652	5313	6325.247312	675.2373088	3105.435794	170.7820473	150.5914164	325.2230754	1125.722465	3435.4939	0.1916914332	0.02231995962	-0.005933865379	0.01400115629	0.0131651985	0.01115907663	1	0.1495781211	-0.0007744960723	0.009384804512	52	0.9999999999
14	401.4068482	42.73815789	2220.875025	12421.99057	320.4145192	-102.4227727	1685.188435	4585.5	10945.14894	382.219049	2127.427514	130.9477116	138.6437041	218.0581663	775.6413352	3701.2707	0.180553683	0.02575804954	-0.007946092501	0.01087164591	0.01111288475	0.01195900232	1	0.1407131599	0.006490344589	0.0006076968875	52	0.9999999971
14	402.6873726	357.478213	3203.966318	17374.73639	397.1076841	2722.410277	2462.278077	6414.5	4209.854167	679.9826366	3562.759457	222.8178686	572.0683815	319.7614057	1361.815718	2288.654088	0.1837746201	0.0217926068	0.1512519176	0.01156496427	0.01287529447	0.01924732134	1	0.1524196084	-0.005344108225	0.5281191117	54	1
14	406.3696082	563.5807284	-38.3990356	14378.6911	995.4594715	57.68384779	2068.1437	5390	5984.978723	51.11100897	3515.341152	259.1420902	85.42764028	253.8959582	1297.363043	3383.204227	-0.002794280466	0.07011243554	0.003948289457	0.00396259906	0.01308371732	0.006472253282	1	-0.002738382358	0.09986901779	0.004881206521	6	0.9999999799
14	408.3727832	110.2965856	4312.637522	14732.64517	1778.867984	977.1212816	1479.188343	5923	26369.82796	923.5180679	2894.857043	312.7220243	307.6705283	197.866313	1115.1479	13116.8929	0.2975672476	0.1227303023	0.06510521225	0.01733980163	0.0186369003	0.01886221065	1	0.2381680407	0.2027803344	0.2674531769	75	1
14	408.6136267	466.2112565	-273.4608963	17880.20852	454.9550061	4255.97129	1952.640876	6462.5	2890.075269	89.90421199	4074.58657	198.7150724	1001.357441	256.365086	1498.164133	1864.635156	-0.0151437374	0.02603500939	0.24412935	0.004748322798	0.01203238599	0.01704993752	1	0.0009759686657	0.003871219682	0.7965502465	5	1
14	408.8786017	700.7389992	4287.463497	9396.920707	2106.66324	-317.4918414	1506.57894	3982	2769.258427	1512.764645	3275.823379	672.479358	214.237405	176.3191895	1358.279124	2314.675122	0.4611028182	0.2272953133	-0.03292089676	0.02957182158	0.03027581044	0.02943933845	1	0.3624900674	0.4179858945	-0.02268276753	88	1
14	411.6780036	402.3757023	8212.922599	16537.89247	1146.952559	1635.835115	1909.907909	6358.5	11923.63158	2005.740023	3916.598093	305.1182809	517.4180992	243.7490957	1534.259777	7576.095022	0.4931305405	0.07123089396	0.09426409994	0.01780549149	0.0154903429	0.03039712745	1	0.3935551722	0.09360545789	0.4013203817	84	1
14	411.9735893	145.6029961	-165.6500557	15910.8531	5415.980985	1850.436448	1393.500998	7237	15622.85106	87.12964673	2493.327365	920.4192253	328.8577932	210.5147326	1162.668044	7480.345848	-0.01029595548	0.3434977118	0.1176524536	0.006025559546	0.02133657002	0.009370989805	1	0.0006275605678	0.6597817062	0.3855368056	27	1
14	413.3823173	293.37007	-101.934902	19337.65063	512.7549686	1066.425625	2037.763888	7104	5674.75	60.21766178	3019.210744	179.780095	179.2719537	254.3867908	1119.843716	2122.832928	-0.005041113184	0.02710245724	0.05645159661	0.003143682572	0.009171205558	0.006124784653	1	-0.001899798259	0.01021938903	0.1773252906	3	1
14	413.2126291	324.1268629	7633.651932	15319.93521	451.6216981	-265.2308792	2210.18405	5766	10888.51042	1938.218098	3668.62416	164.5664049	321.8123736	344.3888404	1352.812611	7334.713035	0.5006253213	0.0296090447	-0.01648866412	0.0222598383	0.01577177202	0.02374934749	1	0.3926487075	0.01041089401	0.03531361836	81	0.9999999999
14	414.650513	165.3005625	-161.6547696	16172.43516	1949.537709	1878.848523	1897.486474	6468.5	15685.78495	76.52733216	2608.479291	351.5227784	323.8918298	219.8500189	1039.809179	6412.571522	-0.01056363027	0.1264615041	0.1177244699	0.00546712508	0.01329035696	0.01022569427	1	-0.001727808808	0.2132951004	0.381151976	14	1
14	420.6786361	60.71758532	5058.362252	10999.37541	329.0052585	-230.4672549	1558.908368	4151	9954.217391	1244.953271	2627.963035	150.8217201	253.740015	217.5513837	953.1485422	6602.666221	0.4680198504	0.03005571601	-0.02321783205	0.02971905914	0.01689904236	0.02802464019	1	0.3665530715	0.01191093828	0.006641037167	81	1
14	420.9586924	645.4806721	2566.522871	14550.34118	225.3529794	-148.9307886	2362.598716	5385	2024.752688	578.942156	3180.669499	135.9259861	151.8353582	349.4534617	1139.165578	1647.105403	0.1801093569	0.01466457345	-0.01025139516	0.009499463125	0.01083220971	0.01166194366	1	0.1401196654	-0.0162727795	-0.00734403431	52	1
14	423.1348075	702.4800979	-47.87543341	12403.21485	4099.45972	228.8450643	1434.429742	5655	12938.97674	77.36454453	2236.70623	674.9625325	92.92606045	178.6627875	962.1024111	5233.094444	-0.004138047741	0.332838083	0.01912180555	0.00643075742	0.01704399542	0.007875747406	1	-0.0003198327071	0.6400213473	0.06037582691	25	0.9999916812
14	424.493871	269.3989418	-16.66402907	15141.16997	6909.295356	260.6663304	1903.368361	7453.5	3489.410526	116.0664962	2700.763095	1310.576428	128.8788474	351.790342	1368.455317	1672.151191	-0.001183501766	0.4579571354	0.01723911354	0.008294143964	0.02421321832	0.008232794808	1	0.003139659391	0.8974214173	0.05735946485	29	0.9987142059
14	424.5183423	339.5646446	11342.32056	15683.53539	2832.717218	-506.7944521	1685.878028	6732	20310.73958	3068.447644	3931.429683	701.4438407	461.0167737	231.0834104	1676.422506	14523.86701	0.7219637529	0.1881053906	-0.03005366042	0.03228256757	0.02012219215	0.03568500029	1	0.5679689363	0.3338782377	0.03724809652	93	1
14	427.8435933	97.54888015	2369.697118	13715.78946	262.9851511	568.0002913	1872.578385	5039	3940.628866	534.1276627	2936.497161	154.8648517	209.3009369	276.3814614	1035.918052	2277.552754	0.1739495133	0.01955650385	0.04204942729	0.01405951473	0.01413940302	0.01426271491	1	0.1383351341	-0.007322321845	0.164669581	53	0.9999999999
14	432.3969786	418.6752346	9436.180327	12764.50788	788.1635953	-528.5757248	2224.175369	4996	9542.25	2942.236294	3846.702155	249.9234445	389.227279	258.7955914	1466.790438	8047.273125	0.7473743203	0.06080411042	-0.04218798864	0.04068666099	0.0171163124	0.03339441195	1	0.5860445033	0.0719369577	-0.0006048755747	91	0.9999875662
14	437.2603752	528.4100196	1959.811464	11332.6321	3528.363694	467.2021285	2416.236231	5136.5	1660.361702	703.5132864	4099.740166	1315.750381	246.5533619	325.1533669	1860.238926	1808.454196	0.1725719935	0.3196172176	0.04214543806	0.01453455376	0.02764621721	0.0210987588	1	0.1402247738	0.6099806397	0.1710357072	67	1
14	443.1393824	45.27625156	5690.308283	12102.03697	413.730895	-303.3553585	1335.928764	4626.5	18315.51579	1079.047643	2222.620103	151.2841073	193.9649239	181.3694044	779.9869432	8602.076591	0.4648510375	0.03487339913	-0.0252204372	0.02116675548	0.01659507279	0.01791599737	1	0.363986202	0.02190917995	-0.0005090836089	81	0.9999999674
14	443.7725968	423.1914509	76.25954714	11581.46876	1861.977274	57.67433656	2489.850924	4832.5	2526.719512	452.2986845	3767.120186	642.3162326	151.9517336	349.7229438	1508.764416	3302.803602	0.007204372063	0.1590660311	0.004918387468	0.0590721975	0.02323643134	0.01825698421	1	0.006082677825	0.2827117547	0.01193059322	16	0.9991912253
14	443.6930914	784.4589705	3758.845113	8072.858037	958.5967379	-285.7903061	1319.60206	3293	29569.30851	841.4634234	1767.137319	176.5928609	182.3670555	146.9326862	672.4355881	14168.94606	0.4698458161	0.1202483941	-0.03548356092	0.02356866053	0.019341252	0.02117257642	1	0.3681764728	0.1977120581	-0.03170156814	85	0.9999999997
14	445.9518697	202.3934288	-22.59113325	17637.28661	3092.46489	397.330586	2130.642803	7231	2448.97619	77.16899761	2508.630654	565.5746833	108.4733709	222.8697024	1094.991193	1221.76412	-0.001232561729	0.175562723	0.02264092986	0.004537095199	0.01532549332	0.005241983028	1	0.0006178946173	0.3163548901	0.06928339826	17	0.9999999999
14	449.5983088	668.5599168	985.617736	14252.25359	387.9179374	458.8536709	1876.706017	5107	20027.3871	212.4314693	2695.049452	139.9078423	141.5631506	188.1849157	931.1558806	8419.274121	0.06967110121	0.02741842939	0.0314724793	0.007121277601	0.01218608517	0.009375347562	1	0.05557294279	0.01046005624	0.1093311855	31	1
14	455.9886041	94.84322062	1024.567004	14974.43834	4637.244186	1231.322097	1667.581503	6760	7625.59375	200.3095649	2231.422204	678.8196801	215.8148905	241.6936185	991.2521559	3032.411348	0.06754770939	0.3087322392	0.08223348708	0.01003754821	0.02136669619	0.01080126821	1	0.05961862353	0.5880498509	0.2828623333	50	1
14	456.2962202	57.33201655	1812.237888	10961.26466	2400.407945	335.9714351	1695.850487	4728	1097.413043	403.7753283	2331.813495	506.3108664	200.9193366	690.4468528	987.270143	683.1860904	0.1670572323	0.2221133797	0.03200033953	0.02000433796	0.0232079089	0.01779380116	1	0.1343242744	0.4096989539	0.1343172459	65	1
14	456.4839954	117.4935044	14154.91931	13402.54045	470.7503826	-879.9645614	1772.21593	5262.5	12071.59375	2909.34646	2727.030898	159.7471739	563.4031435	509.7673951	1008.228488	7289.097135	1.042146544	0.03484733102	-0.06402600802	0.03795196532	0.01511763509	0.04687855598	1	0.8169663855	0.01517199537	-0.0155079248	94	1
14	457.467829	37.7012327	6.336363242	13367.61301	2156.409485	222.5696653	1300.10389	5357	4341.378947	55.75081216	1809.699885	298.5081811	80.4689686	211.3130985	697.9386541	2160.472295	0.0004574062801	0.1622340397	0.01676667653	0.004433702233	0.0152332965	0.006093076752	1	0.001478884665	0.2890469754	0.04989043742	17	0.9999984625
14	457.1302267	201.419923	-40.35704403	16513.34505	2661.517901	416.8533278	1998.709983	6625.5	2878.098592	77.43869134	2807.507432	654.5877136	434.5522968	361.0653161	1199.061019	1534.218025	-0.002565478217	0.1672878172	0.02457143847	0.005517238241	0.02031296326	0.03456984602	1	-0.000403451869	0.2993050971	0.07523736975	17	1
14	463.5747028	241.6663578	2492.038637	13730.8478	3299.889837	-98.93735834	2462.539112	6055.5	2818.223404	573.5021263	3205.58214	764.8344619	157.1008796	286.6272394	1349.935588	2259.787316	0.1792206972	0.2328117124	-0.007293358113	0.01524806885	0.02034824824	0.01238956502	1	0.1417494253	0.4324452281	0.006866734845	64	1
14	465.6355423	433.4338529	-216.7799355	15766.79936	1668.003046	3766.64662	2038.35907	6106.5	3066.978723	92.40878909	3113.839476	385.6931356	801.2665094	207.6091866	1206.408468	1983.194837	-0.01406377942	0.1074110731	0.238617638	0.005652519644	0.01429682914	0.02018478855	1	0.002314392111	0.1713903239	0.7802318591	15	1
14	466.3455725	363.6352675	8830.081093	18228.46653	6213.981429	-322.8908846	1556.329476	8717	33631.50526	1745.603192	3431.645023	1160.457126	340.224419	218.4575148	1573.778996	15091.95928	0.4850015742	0.3383739191	-0.01763145756	0.02010074512	0.01960775007	0.02072909734	1	0.3833190603	0.6458351966	0.0349627572	89	1
14	466.9177575	207.2708776	-204.3730907	14851.43501	367.8255967	3586.819051	1771.429464	5430	3002.367089	79.70292091	2807.804965	223.0542935	759.7667651	227.2609837	999.1542727	1894.527647	-0.01433029771	0.02685720148	0.2378770923	0.005017198183	0.01796843941	0.0190039272	1	0.001263997347	0.005694712173	0.7760317995	5	1
14	468.7785622	136.3622697	1882.640002	10764.7032	1779.829799	1478.518042	2394.913062	4564	1419.414894	582.5989814	3363.753971	581.4691982	483.8317075	614.3755286	1360.950221	1213.009919	0.1743079748	0.1646585212	0.141038842	0.02040676525	0.03186026092	0.0303508372	1	0.1457783737	0.2889179846	0.495460993	63	1
14	469.477116	556.671383	990.9910929	14706.65529	4763.604289	1246.398596	2347.32272	6758	4307.744681	259.6614612	2979.589377	990.9751927	306.7213472	379.3660006	1394.01044	2246.15204	0.06904937686	0.3272190192	0.0861177861	0.009252481598	0.0188385368	0.01251283427	1	0.06121037548	0.6259726214	0.2964041958	50	1
14	471.9504935	320.8571467	-74.93789903	18816.72565	1215.555042	994.245903	2108.797593	7186	9348.239583	57.301204	2701.672393	272.0205472	158.3011969	243.4435106	1073.878778	2730.296204	-0.004092472506	0.06586817733	0.05307063451	0.002987739938	0.009018746629	0.005851467593	1	-0.0009635144862	0.09003326012	0.1671367602	8	1
14	473.174437	386.3161554	812.4898354	12337.79618	757.1574976	1139.412054	2065.32284	4737.5	4219.031579	245.3625887	3816.647914	226.8876261	376.4879004	559.6174921	1377.474641	3211.12042	0.06735750127	0.05831729003	0.09074343967	0.008912971421	0.02255471099	0.0157444367	1	0.05748185651	0.07270260096	0.305720243	36	0.9999999017
14	474.846246	116.7232635	6989.373647	14231.25383	2371.325666	-346.3176234	1561.334458	5984	12115.70526	1299.864355	2760.061689	482.572393	267.6771979	205.287107	1130.475824	7406.063979	0.4897452616	0.1660055874	-0.02469611934	0.02143409045	0.0189137518	0.02208068505	1	0.3849448665	0.2913368926	0.008880302457	87	0.9999999971
14	478.2504142	229.4417409	905.0187709	17130.62403	2034.864921	3769.531565	1355.099785	6684	13522.80645	216.3850523	2955.644473	421.2494101	723.0590261	228.0971676	1192.210896	6774.096664	0.05455240422	0.1250227772	0.2202951961	0.007327821698	0.01437804206	0.01528058174	1	0.05553627196	0.2071398567	0.7334382606	41	1
14	482.3325726	257.6388078	1211.37141	15642.17002	1031.492521	23.60854682	2135.034019	5863	14227.21053	240.7929292	2614.25284	179.3019775	122.8175469	261.2597264	944.7164925	6809.311797	0.07669981782	0.06963955123	0.001324607486	0.009465915178	0.01271190456	0.008494807595	1	0.05979002194	0.09791377036	0.0118090524	34	0.9999999962
14	486.3331417	74.26861649	1.350138643	13737.55267	2147.057977	42.73868854	1527.543243	5503	9319.430108	73.37530795	2205.419006	313.9685176	87.15820612	201.5778283	842.3400715	3645.960687	9.416700551e-05	0.1635242581	0.003457882396	0.005693611765	0.01494038087	0.006797126699	1	0.0004356262315	0.2920098241	0.005792733638	16	0.9999999785
14	498.5089806	310.6089391	4957.606463	16244.15883	3779.783373	1073.298565	2577.102815	6974	6135.505376	967.5153429	3064.672037	790.9539751	314.9400692	343.5481305	1381.806395	3429.581219	0.3017739291	0.2382676927	0.06829752857	0.01631600141	0.01890487351	0.01762411787	1	0.2428135197	0.4403366593	0.2812799112	79	1
14	500.3430708	66.48763669	-12.45444447	13690.83498	3031.130999	1396.835408	1616.336629	5794	3172.722222	79.83908315	2029.691879	444.4331486	246.1693847	209.792837	823.928447	2042.138607	-0.0010352115	0.222751188	0.1033293178	0.006265629725	0.0154996903	0.009412843885	1	0.005906553986	0.4115866454	0.3374028704	23	1
14	505.244725	203.213737	33.23078871	14155.1603	1383.811468	49.48685395	2119.928664	5430	3262.705263	63.47412413	3065.789214	310.6480504	83.85231722	256.7456327	1136.163312	3398.686288	0.002430465636	0.09928284225	0.003455592465	0.005119216367	0.01482484865	0.00714586191	1	0.001641843023	0.159821333	0.00489141926	11	0.9999989695
14	508.5697574	369.558193	2843.010559	17102.62587	1125.171621	2586.711733	1875.41822	6499	7090.270833	630.41244	3785.280179	334.200669	638.610681	197.7770779	1473.08407	4356.595623	0.1629690464	0.06652254662	0.1520313352	0.01213871916	0.01442795254	0.02023510794	1	0.1365012997	0.08692965878	0.5275522556	57	1
14	514.3815082	22.26500902	636.9599544	9786.497766	1684.746774	774.7137784	1158.70001	4002	12090.8172	109.7555332	959.2627817	220.9104336	151.6285772	174.4382885	393.6691818	5271.403754	0.06569433308	0.1705840131	0.07761563988	0.009976029374	0.01773281104	0.01179102784	1	0.05652257555	0.303980038	0.264303258	44	1
14	515.5179922	65.96643084	4962.531921	10379.83864	1150.997313	-261.6275349	1593.100787	4195	11159.64045	888.6865806	1857.052674	188.9963313	214.4314192	220.7804888	709.4555477	6542.270731	0.4661475956	0.1129609335	-0.02451367906	0.02319623126	0.01813280529	0.02337723285	1	0.3658224629	0.1825182903	0.003729623675	85	1
14	516.8653647	281.3783968	-63.52843312	17759.50504	1996.736392	119.4696077	1698.951444	7051.5	7128.776596	62.73752363	3309.080659	399.556684	79.74916156	215.0456691	1306.26259	3744.001887	-0.003443717	0.112886805	0.006495184297	0.003765242914	0.01090219916	0.005080606772	1	-0.002679788556	0.1878151329	0.01408485675	11	0.9999963175
14	518.3725113	412.5816332	-58.12911416	18111.00715	3079.182002	926.2072168	1909.265655	7394.5	11996.39286	75.53356584	2570.152686	542.2198225	155.5109466	377.776883	1114.286764	4283.046104	-0.003267956485	0.1752826065	0.05207765736	0.00442157977	0.01418679223	0.005657237398	1	0.0007123372581	0.3151332814	0.1663161189	18	1
14	519.8801884	99.37542641	7833.55033	10924.40968	910.7787593	-430.5556124	1541.220833	4383	23525.31579	2012.449472	2675.758089	176.9748246	324.1417206	201.6097098	990.6961106	16993.00439	0.7192860731	0.08448695062	-0.03517099593	0.03969196607	0.02933977861	0.0372301259	1	0.5645358163	0.1208655644	0.01760083728	91	0.9998212023
14	521.3647475	428.6465762	12077.04839	16170.74834	1238.74302	-521.3618679	1694.384947	6406.5	30710.21053	2611.222583	3245.173135	291.9455579	381.3647484	178.6737294	1281.878127	15166.43076	0.7458396814	0.07745524588	-0.03076849081	0.0278389359	0.01357736275	0.02683267502	1	0.5856595481	0.1059512108	0.03724391398	91	0.9999999454
14	532.9563673	184.3574918	2459.178881	14774.55408	2269.181753	-68.23159456	2318.20455	6020	1422.329787	491.1119931	2793.493831	463.4131452	136.0611595	242.2698146	1094.392289	776.4239279	0.1663617495	0.1612050576	-0.00478219617	0.01237055188	0.01414499405	0.01001902324	1	0.1310459165	0.2852467715	0.01114387697	61	1
14	532.0105268	411.0540145	16.79520602	13970.25441	2211.594096	702.7298732	2400.334347	5704	3309.6	71.09453194	3124.397069	537.7952703	205.4994071	290.2722958	1241.359847	3175.075905	0.001040803976	0.1593583526	0.04815311557	0.00539093194	0.01640031152	0.009354372614	1	0.003725418249	0.2824068907	0.1538368994	18	1
14	533.4133604	47.8288831	8981.349015	8969.108976	637.6946882	-587.8137746	1359.83086	3595	4956.208333	1980.162249	1925.826922	181.2867557	370.7971635	173.3783655	756.0848876	3508.551346	1.013842712	0.0757900855	-0.06332804736	0.04214407587	0.01800807144	0.049016725	1	0.7950931505	0.09975491369	-0.01789775143	95	0.9999999009
14	534.8294912	268.5552351	-160.5525376	16750.98158	1876.629593	1968.283934	1959.938803	6494	21546.86047	74.8814321	2383.368287	368.7117942	329.8002873	300.0629268	985.0418113	6831.048386	-0.009741137058	0.1176301442	0.1203763259	0.004760039751	0.01196699967	0.008571520187	1	-0.001013309719	0.1950558362	0.3899055524	14	1
14	543.8651273	273.1189328	-152.0954984	18240.93161	2141.715274	2180.357941	2386.498778	7231.5	26567.5	81.67130303	3125.867355	467.9100133	439.7248886	694.7144027	1306.475365	8861.766503	-0.008152239391	0.1203234232	0.1219889542	0.004685338877	0.01222182214	0.009552685614	1	0.0003595236299	0.2005388196	0.3956124936	14	1
14	544.1180577	294.0849137	-277.063866	17146.75094	1134.626355	3593.043606	2261.10648	6395	25034.30208	101.0303619	5758.243395	711.7149102	808.6842756	427.2686438	2212.457437	16193.80487	-0.01536819033	0.06628875743	0.2067120314	0.004648584996	0.0258124187	0.02595717439	1	-0.0009662555401	0.08753870255	0.6734986402	10	1
14	553.5152398	421.2571681	11535.71583	15613.12014	1157.361729	-486.3954891	1747.113447	6108.5	38523.54839	2363.263555	3207.619909	220.8011298	394.3211848	185.8785559	1212.531521	19926.28967	0.7336826319	0.0757378886	-0.02794037103	0.02650940431	0.01625698037	0.02896028827	1	0.5762196873	0.102513088	0.04417997102	91	0.9999999951
14	555.6340046	263.6106843	-164.4932798	16215.26319	1884.050993	1880.752368	2032.500006	6354.5	23575.10989	71.06009233	2076.147619	312.5771733	273.2955786	319.8509666	828.9645713	12144.7958	-0.01035479743	0.1184536565	0.1193525917	0.004653671996	0.01326277532	0.01055742765	1	-0.001548256358	0.1967813898	0.3864136299	14	1
14	555.3096465	447.3162074	6543.042236	13444.27112	1387.014124	1145.955514	2114.415715	5386.5	5412.698925	1521.994891	3162.971665	300.1359841	414.207956	203.5464959	1206.086163	4051.944321	0.4868710491	0.1064727235	0.08267997261	0.02079000018	0.01779326409	0.02841094342	1	0.3882982652	0.1664517462	0.362487745	86	1
14	560.5196435	197.7093971	-84.75276016	15567.94378	2384.589214	1679.783116	1704.360402	6214.5	1752.463158	81.72581885	2751.173646	519.3930454	329.8076694	190.4892854	1126.62752	1261.590728	-0.005503661579	0.1567546689	0.1099967166	0.005509459978	0.01657847942	0.01018328841	1	0.002115219104	0.2757244984	0.3572046632	19	1
14	562.5738716	16.69537539	3571.019371	7580.842105	1777.136435	-265.9046076	976.0593233	3348	9595.638298	752.9699227	1519.905579	341.820921	170.6939048	134.5118631	646.1777152	4938.461157	0.4661292374	0.2332830206	-0.03466401006	0.02848353193	0.02326559435	0.02385924585	1	0.3664121082	0.4302777386	-0.02733874733	88	1
14	562.5926839	99.61596711	7991.084705	11547.64329	1258.305154	-422.5269264	1265.947824	4621	7012.747368	1728.652979	2479.259188	272.5807122	313.4931917	169.9302576	964.2008766	5020.316369	0.6951212056	0.1102762103	-0.0348576463	0.03393789336	0.01803905447	0.03111491568	1	0.5457541013	0.1742291133	0.01443219197	92	0.9998727503
14	564.5725343	284.6169383	1139.97127	17432.35058	1239.685238	1703.225791	1635.243442	6558.5	24918.10638	205.1063946	2490.659518	278.9358628	263.1979834	207.1536468	998.7557631	7947.312621	0.0649192703	0.07315701414	0.097242876	0.006996820562	0.01221860109	0.01133337589	1	0.05608193621	0.103114578	0.3270673944	36	1
14	577.2095524	257.176171	4882.262761	16521.72975	1036.205662	-172.7309343	1723.040729	6265	10499.80851	1048.900783	3068.84554	263.2782273	220.2909114	251.4858106	1201.237033	5691.496431	0.3024306003	0.0648985953	-0.01131096943	0.01747609971	0.01218805482	0.0149274323	1	0.2370116694	0.08548933362	0.01424556021	72	0.999991567
14	578.551225	353.2447003	2692.357113	16346.23076	7086.096365	-67.22038038	1818.573875	8027.5	15571.23656	487.8116443	2570.38707	1162.504121	162.8807899	223.7140973	1291.056769	7326.768848	0.1670756847	0.4495495303	-0.00409317343	0.01086357676	0.02275616256	0.01121210677	1	0.1345030777	0.8784060349	0.01963722003	68	1
14	579.6428219	163.4861576	-35.16100342	12869.66889	5650.236915	243.1785353	1281.827856	6270	8562.170213	87.73255384	2090.606005	931.9794714	95.24234863	182.412354	1000.642018	3618.383453	-0.002975903812	0.445272908	0.01918276625	0.007334471436	0.025254997	0.007762800441	1	0.001713098945	0.8713064605	0.06317378822	29	0.9999858687
14	580.3949784	223.8751726	4843.782322	16400.74191	2677.459014	-171.4167942	1395.229336	6679.5	17965.78947	851.9601008	2639.326704	511.4834518	195.8341268	165.5504549	1126.246607	8380.155994	0.2987915761	0.1708537728	-0.01041338255	0.01698238579	0.01449558146	0.01357333687	1	0.2352428926	0.3034883215	0.01873284218	76	0.9999999981
14	580.3001751	282.4836752	6958.119605	14622.94915	1402.756213	1286.155453	2010.783084	5844	5168.494737	1757.94373	3703.829334	450.7723395	573.0601401	1193.728085	1478.382433	4727.359422	0.4765046387	0.1013094033	0.08931976585	0.02227934698	0.0184547398	0.04087729578	1	0.3804567102	0.1558140643	0.3823201703	86	0.9999999655
14	585.6392421	415.493422	1064.254729	17081.69528	1072.97696	1651.077854	1952.294692	6407.5	6621.957447	181.9292885	2623.151087	244.9903806	282.7505178	221.5422793	995.2645642	2803.592856	0.06461681918	0.06446008046	0.09472495314	0.006436622724	0.01193106927	0.008579039633	1	0.05561174537	0.08528463231	0.3184902193	36	0.9999999992
14	590.5406558	122.2611829	-19.30230246	12852.93164	2177.31109	249.9996344	1253.753207	5264.5	6423.494624	67.65613472	2276.746001	328.7785327	88.79298538	170.4541017	866.6842414	2977.934905	-0.0016107815	0.1686692564	0.0206591049	0.005751679555	0.01880389196	0.006593468323	1	0.0001368099304	0.3022238043	0.06250385204	17	0.9999999979
14	593.5389106	146.6741037	-47.0475375	12672.66289	1400.51019	639.4859295	1530.778584	4940.5	6320.168421	59.06959435	2436.956619	271.1869573	138.4991545	202.8294976	920.1040725	2791.29771	-0.003900960811	0.1103413893	0.05278887767	0.004779197152	0.01550288352	0.007627496488	1	-0.0003885474764	0.181527798	0.1671783222	13	1
14	597.9846922	360.8510978	2755.883591	16572.32227	7140.605894	-107.0249014	1963.105635	8071.5	14307.37895	468.2948177	2412.966663	1115.778314	153.4117572	215.0232268	1225.217434	5539.434266	0.1703477509	0.4378492388	-0.006852017099	0.01192710107	0.02001951804	0.009863913217	1	0.1368078984	0.8543561908	0.01090180065	68	1
14	598.5714452	76.84710009	13.56343713	9535.442829	980.3342483	425.6121172	1354.539152	3663.5	3463.270833	52.12672874	1570.735793	241.9819694	115.0767524	180.4089407	624.8944275	2005.518059	0.001458678157	0.1042248231	0.04574553111	0.005819307949	0.01714252793	0.01002541217	1	0.003369938179	0.1690352771	0.1447885996	13	1
14	598.6483888	191.4152095	1039.433742	15282.68767	4834.80348	381.0006786	1486.367894	6836	5849.276596	202.0102343	2371.485529	765.8770235	140.6229412	189.4245268	1052.338001	2718.790221	0.06938447472	0.3240026594	0.02677892356	0.008641265709	0.02061967299	0.009153982002	1	0.05801142549	0.6207062119	0.09998452384	49	1
14	599.8316088	285.3952651	4426.856879	13752.18097	264.8136782	-194.26008	2300.157563	5096	5023.085106	922.8935657	2995.108555	146.477268	186.6953363	356.0896632	1053.971278	3428.174716	0.3141701884	0.01883698412	-0.01469022107	0.0152336929	0.01474088352	0.01532084631	1	0.2456175044	-0.009345730358	0.004396972156	69	1
14	601.804687	99.57213836	2647.434369	8949.434791	2893.112716	-177.5411355	1487.513755	4151	2454.810526	694.574044	2410.56286	787.7951636	171.2611145	470.9404541	1100.22583	2118.423633	0.2970537629	0.3119704958	-0.02142726563	0.02414138598	0.03149728451	0.02548292159	1	0.2346325793	0.5940689071	-0.01509397105	80	1
14	608.7161417	334.6503665	2871.950471	16486.62843	345.3390878	743.6983018	2140.884101	6093	4777.565217	551.4588652	2867.974659	174.0745053	199.2799172	210.9307793	1071.696552	2320.575887	0.1768796659	0.02175048597	0.04783142764	0.01144912497	0.01067549521	0.01226825234	1	0.1410017666	-0.002979268672	0.1844306497	53	0.9999999982
14	609.4363766	438.5594142	623.370078	7579.505879	2506.703341	175.5694315	2132.762923	3527.5	438.0625	288.8095215	3863.207299	1164.134455	139.0908568	412.7134572	1714.573083	386.2381543	0.07813906002	0.3079039542	0.02401735999	0.01770357031	0.04619332705	0.02058417026	1	0.06459577058	0.5875360944	0.09222491851	49	1
14	610.5419347	242.371133	-29.76957202	15890.97039	423.3517542	64.51190523	1515.965963	5718	7827.064516	42.56358413	2502.63624	167.4888476	69.22075424	175.5202463	919.2566429	2952.301323	-0.001907660224	0.02714788118	0.004210177422	0.00289273805	0.01154859355	0.004683851021	1	-0.002449406676	0.01146441858	0.005017525901	1	0.9999999992
14	617.6754327	99.19937099	1614.272493	10396.27214	3228.54455	402.9994386	1378.703203	4710	5395.489583	297.7121823	1553.307589	486.0746167	128.9438732	191.8308985	680.84987	2642.879136	0.1576170084	0.3126929205	0.03841124628	0.01434281167	0.02438831395	0.01251264463	1	0.1281475917	0.596017266	0.1555903177	67	1
14	619.3414212	510.4305255	-57.88827209	13227.86064	4541.080936	265.6784334	1491.836557	6133	17842.36842	87.18614305	2557.636383	771.5838336	103.0282105	185.1843242	1101.77024	7978.81823	-0.00476483244	0.3340468209	0.0196761753	0.007577961613	0.02399569027	0.008194743579	1	-0.0007700590797	0.6425035339	0.06211312537	25	0.9999938746
14	623.6097645	350.7912016	2743.674216	16326.21189	436.7165992	2342.445699	1990.565801	5987.5	10383.3587	467.8887517	2317.172399	148.628461	365.7642103	216.3943981	858.4813707	3677.666704	0.1720725911	0.02718776118	0.1467031751	0.01112773259	0.009699543007	0.01525248445	1	0.1429823826	0.006012127074	0.5108761949	54	0.9999999994
14	623.9657158	318.5776343	937.5453713	14497.15765	1675.869626	518.9815886	1760.458325	5731	20297.53659	201.3369108	2487.773836	271.6270888	127.9738238	247.214352	922.1372714	9124.068858	0.06453743948	0.1167409291	0.03774448079	0.007747610322	0.0155263751	0.008983481845	1	0.05277170921	0.194139078	0.1309643353	39	0.999999996
14	627.5998917	425.5963466	2152.484608	13068.87971	4232.187215	569.5239467	1859.787294	5893	5115.170213	472.3219095	2752.672189	859.4028801	203.2281967	226.6894723	1210.403654	3084.674332	0.1617848892	0.3195591326	0.04262438744	0.01213933803	0.02217566249	0.01532795854	1	0.1317457599	0.6099916527	0.1704999359	67	1
14	631.6608302	244.5115174	2083.660764	12209.09237	4084.649968	514.051128	1693.425933	5680	3708.595745	451.759354	2683.142492	813.3079596	192.9196352	230.7078005	1179.813092	2170.05091	0.1629780212	0.3194355292	0.04318715048	0.01366932602	0.02414457738	0.01467266785	1	0.1327179191	0.6097088828	0.1725946155	67	1
14	633.6822557	137.4639214	-37.5879313	12073.86443	784.1919021	599.7155812	1309.705532	4516.5	7968.831579	51.4313406	1880.304399	158.8728388	124.2487049	162.4737381	676.1170496	3159.385493	-0.00360248877	0.06559461042	0.0498063512	0.00441426803	0.0137966944	0.00733816491	1	-0.0007686091919	0.08953857504	0.1564221759	8	1
14	634.5437253	361.6906078	2154.811849	13081.74191	2273.217769	627.9073776	2001.146308	5409.5	7512.774194	477.2557821	2764.227532	439.4341845	186.0833961	235.8809442	1098.832505	4732.64065	0.1648860567	0.1712680775	0.04917032787	0.01054293104	0.01635712383	0.01325983203	1	0.1331017574	0.3047361054	0.1896542409	62	1
14	637.7586573	317.2271769	1813.198762	10910.98697	601.8966589	1497.055294	2160.213518	4231	2133.095238	505.1297993	3124.535741	222.0526425	452.3080474	371.7368616	1165.048602	3335.406757	0.1631887476	0.05482058243	0.1330766522	0.01465055667	0.01962537052	0.02270520083	1	0.135462625	0.06328614629	0.4646070305	57	0.9999999991
14	638.4321249	168.2237587	5154.731426	11064.16222	776.5763072	-218.7155158	1398.987821	4345.5	10866.84946	1254.148898	2556.146185	177.2722765	209.9480784	193.8948007	939.1072947	7306.244259	0.4688015934	0.07114308438	-0.01884251542	0.02629877047	0.02006227007	0.02237823842	1	0.3678292483	0.09632603408	0.02214268691	83	0.9999971213
14	651.5203725	305.6974164	2239.591727	12996.21382	712.3946976	-34.6348891	1932.244331	4972.5	2991.652632	540.2102596	3101.523546	231.9864284	126.4524926	243.0843484	1161.375107	2126.662342	0.1722356576	0.05626275817	-0.003222495666	0.01219170676	0.0157000648	0.01172472522	1	0.1347291261	0.06924608025	0.015251009	55	0.9999999968
14	653.1058543	148.3190024	652.3486902	9908.502926	3163.617107	250.104998	1447.800722	4532	2520.576471	171.372843	1867.821239	629.5348011	109.0976696	192.3912559	839.7622729	1988.599042	0.06746953059	0.3251535494	0.02650492675	0.0107811341	0.02731925501	0.01070361745	1	0.05649695126	0.6231051953	0.09872547114	49	1
14	661.2982892	136.3787438	-3.703523803	10325.14423	2494.434934	-19.78823034	1435.165155	4458.5	9605.511905	64.37007575	1584.132334	379.3455748	80.51686785	304.239867	651.4503901	3981.443256	-0.0003734538785	0.2419223917	-0.001963922348	0.006658912795	0.01905141364	0.008383910111	1	0.0005294317998	0.453420948	-0.01059489999	20	0.9999999994
14	666.6473681	90.45773583	634.818897	9334.684986	2754.963831	168.6235239	988.1522882	4150	3334.308511	132.2952763	1443.955086	426.2584496	87.61196798	152.8306167	632.1781733	1635.471581	0.07049757391	0.3006905276	0.01995676586	0.01079938197	0.02201120638	0.0101686198	1	0.0582638867	0.5728894787	0.07713028951	49	0.9999999993
14	670.6221625	380.4552923	2083.81102	12050.8399	340.4403188	1806.986654	1946.84394	4451	9325.869565	358.8952343	1902.847134	129.7335174	321.6481144	183.0490048	680.6424434	3965.250945	0.1772728016	0.02868306759	0.1479676175	0.01310472823	0.01299240596	0.01872935276	1	0.1471709114	0.008991230144	0.5161150845	54	0.9999999965
14	675.013535	159.2860241	548.3212387	7331.591386	2853.289571	-20.20084857	1343.887488	3522	855.7553191	195.6900556	2251.259941	889.9655223	98.45343366	192.2456203	1045.084434	879.9352088	0.07490876628	0.4039130724	-0.00318942379	0.02138901344	0.05543922185	0.01710391987	1	0.06142566605	0.7857102385	0.00355468637	51	0.9999999988
14	675.5557513	252.5068398	4685.971005	9381.865562	1180.654072	-215.0697656	1709.871458	3916	15129.13542	1193.535108	2318.3831	229.1227849	213.9766463	203.2033918	890.9227101	12438.41792	0.4867389057	0.1227497242	-0.02287032422	0.03235591478	0.0215298775	0.02670309251	1	0.3822516004	0.2023483514	0.01342212052	85	1
14	682.5501586	345.2346265	-107.8904969	11436.62266	1326.849469	1282.412202	1581.515432	4577	13990.93407	54.22625276	2288.732436	241.7019961	268.4447926	199.5178149	846.2232499	6929.646202	-0.009479838372	0.1219790509	0.1147266454	0.005980534559	0.01819311607	0.01224275753	1	-0.00109091386	0.2041279945	0.3713474596	14	1
14	684.8919804	125.7538481	1226.566782	7596.89103	1718.68471	304.0880034	1467.913636	3260	2002.126316	248.8342985	1330.968592	336.3220807	124.054591	178.4064761	563.4580613	1154.04379	0.1671956467	0.2314994248	0.03902128309	0.01375007408	0.02729105155	0.01630298103	1	0.1349323296	0.4288458919	0.1577821618	65	1
14	693.0088135	441.6437096	2170.846961	12714.58595	787.9161163	-50.60811696	1619.575191	4784	8412.44086	477.5712272	2486.445417	195.803923	121.9823092	169.42065	913.685543	4268.083292	0.1683532016	0.06388453296	-0.003912609655	0.01173218937	0.01390355264	0.01031701577	1	0.1317031703	0.08499231295	0.01236417438	55	1
14	699.1314572	555.4063765	2853.061476	9559.925479	1577.588779	-174.4272138	1443.517131	3991	4912.231579	650.7992698	2052.259703	346.9109548	151.7412495	229.8815138	838.1058572	3449.738943	0.3042329588	0.1704915681	-0.01823644824	0.01501272419	0.01539696525	0.01689877486	1	0.2390777115	0.3028504441	-0.006100584863	76	0.9999999992
14	703.2832867	131.4044991	-3.843208715	8073.179069	1320.731777	343.1268039	1206.321747	3285.5	3716.755319	48.10237754	1198.900414	214.8615575	92.71773938	176.7883954	469.7436725	1497.928374	-0.0005038158737	0.1718852581	0.04324522754	0.006347679463	0.01937908472	0.009878297531	1	0.002347612996	0.308309632	0.137551533	18	1
14	710.1615286	411.2229844	5752.700402	12696.5513	380.2323735	1216.329975	1415.786926	4780	15687.60976	1075.530121	2249.943444	167.2562158	269.4212714	786.8327081	796.568682	4971.017661	0.4541380199	0.03188299058	0.09291375117	0.02252965327	0.01602776162	0.01976793741	1	0.3623401575	0.01320076118	0.3883590028	82	1
14	715.9892591	422.1764272	9525.212676	19837.68008	608.4253364	1809.129771	1835.349372	7515	12169.40741	1754.602015	3639.361944	217.6968467	471.9494205	283.7406381	1383.663683	8333.728901	0.4710005142	0.03105554362	0.0887425307	0.01773320693	0.01002965114	0.0197810741	1	0.3753876231	0.01137265935	0.3778482824	82	0.9999999914
14	718.3459432	451.8518821	-35.38154484	11697.71623	1977.094432	241.3582833	1291.727776	4730	7551.673684	54.37126752	2001.401575	304.6921076	85.85484974	134.5070917	771.4980511	2650.074489	-0.003170942753	0.1673395024	0.02081294354	0.005032968552	0.01479158198	0.006930705219	1	-0.001097717387	0.2995051693	0.06267846191	17	0.9999999946
14	726.823808	498.5619286	-28.34010162	9429.262556	4131.430429	164.5249391	1258.349474	4654	10921.38542	71.80681811	1449.715071	641.0831417	85.22233035	157.7851727	699.1503088	4222.470812	-0.002711166308	0.4440216966	0.01695643313	0.008148319348	0.02715163466	0.00920542849	1	0.001780730192	0.8687798151	0.05583007223	29	0.9996921787
14	733.8507999	287.4004349	824.5867747	11955.74261	4009.815517	-45.69176897	1608.290525	5436	26897.68675	383.6172178	3734.100965	1405.32712	329.4738466	1754.181896	1725.42109	6142.402261	0.0713472974	0.3433194659	-0.003189854824	0.01579322364	0.02541286495	0.03737595699	1	0.05801743561	0.6611033364	0.001577294717	48	0.9999999345
14	739.8082516	296.669165	874.9388072	10828.73974	3333.655602	-37.04837106	1628.413595	5027	24067.64368	1023.350827	1491.956684	825.1425975	666.7136726	4140.27598	599.1797438	17584.54656	0.08029904071	0.3294802598	-0.004722735992	0.07500908353	0.08487456489	0.06071244357	1	0.06485066621	0.6325508412	-0.002028914938	48	1
14	748.3772517	282.3480593	930.1139122	13192.39832	4322.902707	-24.71547361	1251.103369	5990	24214.43011	127.6625345	955.5945681	404.6089894	112.1674297	287.9200764	424.8351619	19913.50824	0.06996198829	0.3260473043	-0.00190473964	0.01356013713	0.01925923895	0.009033804404	1	0.05682838974	0.6255597445	0.005195175699	48	1
14	768.7176548	443.538806	1437.557919	9272.684895	2784.382131	317.1670491	1412.651395	4165	4106.268817	253.1010073	1393.424916	376.5846421	117.8370302	146.1316389	596.7921624	1812.540321	0.1583468368	0.303818746	0.03576771041	0.01264448789	0.02284891594	0.01412308461	1	0.1284823831	0.5778120319	0.1467964853	67	1
14	774.2895059	413.2819395	3030.334188	17574.20338	937.6473496	-178.2108617	2130.154964	6624	8076.252632	738.9085639	3898.658085	294.2016264	147.9679553	429.0295824	1478.607227	4822.180896	0.1733011226	0.05318754551	-0.009493736192	0.009949240396	0.01050674563	0.008446191698	1	0.13517621	0.06304893205	-0.005362820421	55	0.9999998273
14	777.6918771	238.7818762	-19.12790922	8417.113036	872.0640521	803.3810116	1107.905147	3225.5	5892.193548	46.29686101	1192.800742	153.7547449	148.689733	160.4812252	456.5173601	2417.659339	-0.002482535645	0.1054141981	0.0970261802	0.005638706308	0.01573204401	0.01106675413	1	0.003239255034	0.1703630107	0.3137833755	14	1
15	7.563674361	365.2224369	2749.694782	9075.625692	1949.153688	-282.9493219	1134.407484	3754	4273.784091	989.8226005	3369.676876	745.2224405	194.1789787	263.2120316	1404.264723	4332.46825	0.2948723384	0.2205847161	-0.03218558839	0.02847309058	0.02957183084	0.02351601625	1	0.231385674	0.4063436284	-0.05305834767	78	1
15	8.309214247	411.2748528	2343.472787	8030.228876	1279.421468	-220.4735097	1169.124019	3256	7702.457447	626.9887226	2103.17085	297.4767152	137.0642449	174.5269207	822.2840313	4942.814349	0.2971653571	0.1626926659	-0.02773567292	0.01923364871	0.02418262915	0.01891553594	1	0.2328780703	0.2871160228	-0.0390971932	76	0.9999999993
15	10.06556401	250.0173141	22.77263832	12936.72436	851.5070955	24.49745203	1592.877482	4796	15821.55914	53.20427513	2739.099233	187.429088	81.66139717	373.2040717	971.1719134	8927.351793	0.001862783637	0.06667418504	0.001965567579	0.004058683351	0.01563374875	0.006684464085	1	0.0007852407042	0.09278002587	-0.0008389925533	6	0.9999999475
15	16.65075535	649.4702179	1092.565324	6664.09841	2646.559413	-108.3562214	918.2915909	3166	11282.93617	193.8613629	1023.285714	404.9736795	80.971781	167.4931991	482.472079	4031.617098	0.1621895831	0.4020801269	-0.01807992483	0.01382745189	0.02493422417	0.01255553846	1	0.129371452	0.7811350147	-0.0286202799	68	1
15	17.44554645	472.6499558	4040.253562	8336.301064	573.5587206	-334.9508058	1438.834955	3297.5	12080.77895	791.082421	1623.795392	124.2464024	180.2313231	313.1657162	596.3753763	6029.597715	0.4806061134	0.06874518108	-0.03976527304	0.02685417534	0.01627807894	0.02250395754	1	0.3759040385	0.09171593475	-0.04484444352	83	0.9999997714
15	17.45493052	547.2754544	581.630435	7840.628632	2435.748262	135.9077553	1057.078343	3518.5	3341.117021	141.7527912	1698.661635	506.2371134	90.5241788	153.8283776	743.2275042	2086.279519	0.07414390089	0.3076218082	0.01731063783	0.0122349576	0.02445031827	0.01229908512	1	0.0610547829	0.5871611602	0.06923388749	49	1
15	23.63231684	432.0166491	2485.139367	8093.287278	1797.951452	-194.1149943	1494.387491	3441	1722.634409	529.6079902	1725.419571	415.2281259	138.6435962	201.0181151	729.4912851	1326.425671	0.3074814714	0.2218489159	-0.02437983375	0.01975280698	0.02220030453	0.01847464033	1	0.2417924562	0.4086008139	-0.02471587493	78	1
15	25.34836967	277.56769	1445.263203	8452.409106	236.1304641	1033.430125	1408.393022	3100	5116.159574	311.9032258	1810.591729	117.3591659	269.7699965	191.2012432	643.6160655	2790.043713	0.169648518	0.02887387939	0.1230926703	0.01398890822	0.01617735263	0.02245125634	1	0.1397222691	0.01005163274	0.4322820949	54	0.9999998314
15	36.15987514	385.4250094	-63.59506229	10147.91729	673.0000491	1092.160232	1405.830244	3869	9973.385417	49.24855748	1939.880456	151.3198331	240.7472922	185.4190893	700.6350854	4675.67706	-0.006495266983	0.06767495824	0.1072883867	0.005481677896	0.01731055565	0.01078634087	1	0.0002948715214	0.09254389996	0.3461689898	9	0.9999999999
15	40.31508015	422.4369649	4849.303688	10408.84743	305.6254422	801.62689	1597.599436	3945.5	6061.06383	907.1832019	1993.436859	138.0817085	300.7935608	195.9843724	728.9728435	3046.214565	0.4569102417	0.02905133721	0.07721884284	0.02465877521	0.01456859396	0.02713871813	1	0.3635905732	0.007697427808	0.3368924022	82	0.9999999999
15	53.77853737	241.1484066	-38.83831631	11367.94115	1169.915245	1130.647019	1367.529213	4342	6899.114583	55.81635189	1656.506362	182.8480008	186.3463739	188.3839645	613.6383619	2901.290108	-0.003808999342	0.1036578582	0.1008222371	0.005286273159	0.01418742454	0.009950250754	1	0.002395402603	0.1666805841	0.3260510493	14	1
15	67.53573306	364.0887973	3416.526544	11192.7214	166.351511	-195.4026171	2114.00314	4132	2235.430108	843.6245185	2687.321891	134.4532891	174.7981919	253.7054048	948.9467991	1313.747125	0.3102060349	0.01608031391	-0.0185663134	0.01716158042	0.01487704901	0.0170706526	1	0.2422401556	-0.01487630358	-0.009270398539	69	1
15	70.13827452	271.6233807	2918.768606	9787.679416	1544.473015	-148.729624	1659.404999	4023.5	4593.989362	683.5956171	2182.588634	370.781486	159.9785045	218.8873961	879.9235281	3340.662668	0.2976250125	0.1581581307	-0.01617982073	0.01868246986	0.02177122747	0.01909051839	1	0.2338638753	0.2775176973	-0.0008512837619	76	0.9999999992
15	78.27469956	535.356234	-23.16497566	10588.01876	1037.953191	450.071351	1717.341249	4110	4321.891304	71.50188261	2166.077956	249.8235926	220.8964228	866.7548384	789.6220888	2649.547821	-0.002160960124	0.1015962203	0.04429850511	0.008931357496	0.01675974776	0.0234880126	1	0.0004059875767	0.1637081923	0.1392320929	13	1
15	84.23432165	354.4291256	-54.93913613	13799.90047	693.5756738	1419.959748	1947.187854	5141.5	3935.236559	53.37833179	2545.3884	165.4631572	298.8243236	237.2407866	895.1234056	2038.062392	-0.004223341823	0.05256162686	0.1029095624	0.004228853336	0.01473508075	0.009047996862	1	0.001683570775	0.06152282318	0.3318028392	9	0.9998973793
15	91.8338098	566.787047	-39.48382373	11956.67266	4930.241434	215.2953341	1171.127464	5767	9955.747368	82.13241849	2464.517529	1030.061551	87.57103412	188.158663	1160.283048	4535.24881	-0.003133194966	0.4092242903	0.01832097956	0.007499986037	0.02158404855	0.007938953954	1	0.001182385223	0.7971687179	0.05953111872	29	0.9999997335
15	102.6236184	255.9800808	1998.125888	11975.14323	1199.120906	458.3106724	2172.045284	4769.5	2123.955224	463.4451925	2727.238172	274.741544	198.0965553	312.7750531	1010.128593	1149.177076	0.1657980075	0.09744465814	0.03754441451	0.0133696747	0.01704333676	0.01704210336	1	0.1324178045	0.1531194895	0.1497958196	59	1
15	104.3579299	417.5045244	2234.151039	13430.44641	189.7612702	548.8985959	2126.637365	4867.5	1506.191489	538.8071633	3279.159075	145.6682626	218.6007519	315.1150563	1156.660022	1047.644745	0.1646752467	0.01419264461	0.04117105455	0.01079888941	0.01214668724	0.01527885202	1	0.130918052	-0.01821523506	0.1598265055	53	1
15	106.6220714	268.4172075	2249.809704	13294.58769	1356.563378	499.1224024	2123.025211	5200	2475.486842	375.1404613	2331.408009	237.3124718	175.9439627	242.7017994	856.2986742	1253.626542	0.1679624222	0.1041889691	0.03934167672	0.01217485586	0.01341350147	0.01241534322	1	0.134295238	0.166924524	0.1563123323	59	1
15	107.4244043	303.6558534	2482.170347	15213.37157	2458.569457	-87.8418052	1934.919129	6224	7648.936842	509.9812167	2669.816691	471.8210963	138.4941104	234.8766987	1072.774193	3006.913056	0.1642004571	0.1668442394	-0.006564310161	0.0128765936	0.01616475066	0.009260008342	1	0.1292944062	0.2969167619	0.004938906422	61	1
15	109.7032937	462.1779137	2204.059172	13837.83495	813.3513801	1846.059202	1704.583304	5089	6658.957447	460.2529112	2933.398954	195.4009795	442.1248885	207.0682887	1046.641959	3874.096293	0.1603808157	0.06352399176	0.1375101711	0.01230294369	0.01607317088	0.02049061217	1	0.1335909699	0.08112646407	0.4789138999	57	1
15	116.8495761	63.63189219	-6.604332558	8207.754354	1924.082632	774.7930918	996.4508978	3476.5	4946.150538	54.37089857	1116.170427	273.8628571	132.0928921	162.2550487	454.3077391	1283.590328	-0.0007245031769	0.2357055765	0.09491457903	0.007027588444	0.02025076351	0.01196746282	1	0.005793204742	0.4384245421	0.3098830823	23	1
15	116.5753063	257.5323591	2428.939881	14240.5988	1457.277685	603.420604	2012.022238	5553	3256.935065	456.62134	2496.799722	279.4917051	201.0593079	218.118772	937.3658568	1156.047114	0.1688809552	0.1055034982	0.04222366134	0.01357426891	0.01300149432	0.01236754195	1	0.1351992116	0.1695509436	0.1660601967	59	1
[truncated: 7,040 more rows]
