# Supplementary material for: Phosphatase specificity principles uncovered by MRBLE:Dephos and global substrate identification
Source: Mol Syst Biol. 2023 Nov 2;19(12):e11782. doi: 10.15252/msb.202311782 (PMC10698503; doi:10.15252/msb.202311782)
Supplement: Supplementary file 4 — Source Data for Figure 1 [file MSB-19-e11782-s002.zip › Figure 1/1D/Complete MRBLE-Dephos data with scripts/ToRegeneratePlots/PP1_Pilot/20200901_PP1_Pilot_60.csv]

1	94.59527038	52.13538581	762.3701297	5050.433153	1985.87071	-28.31268434	1050.971738	2427	3108.894737	195.8305731	1144.527717	472.8005827	77.68846417	196.8820101	528.6487803	2058.541761	0.1571129467	0.3887865166	-0.005722398815	0.02217216137	0.03905713889	0.01686710802	0	NaN	NaN	NaN	NaN	NaN
1	265.6564273	144.4496255	3564.472725	10978.4451	2596.647107	-41.39882845	1830.079473	4834	834.0957447	1058.120206	3433.039531	764.7335766	218.7158513	226.900044	1426.179936	801.4109073	0.3166440655	0.2198562125	-0.002940802418	0.02086369692	0.02356762255	0.02509193387	1	0.2465659645	0.4118815398	0.00299765862	78	1
1	267.7321355	433.0254349	2723.971134	5370.432658	417.4462998	706.7769569	2598.462069	2306.5	573.8297872	1889.940583	3769.22212	389.7396949	512.0258214	619.4559221	1501.957596	955.9264564	0.5002022995	0.08144687049	0.128389785	0.0450903163	0.05357682732	0.1039283745	0	NaN	NaN	NaN	NaN	NaN
1	370.21816	661.1061667	2867.142785	2507.627828	209.0154841	-51.44391532	1634.257377	1077	60.74736842	2937.352716	2805.780047	265.1404626	345.2204824	266.6032477	1123.776219	21.44015343	1.085138358	0.08228003204	-0.02030929559	0.1357015433	0.07018534607	0.1784209038	0	NaN	NaN	NaN	NaN	NaN
1	425.0867434	56.15839821	1304.803267	7377.176919	-4.661337034	162.7647075	1862.020596	2658	502.0515464	505.2747544	3046.971049	122.1743618	122.6214441	267.2876934	1069.149096	673.1319734	0.1747810365	-0.0005140208211	0.02168594388	0.01752919523	0.03043381706	0.02665882318	1	0.1363545306	-0.03345761764	0.04936593855	52	1
1	614.2489076	566.4256281	20.80214047	3905.210773	512.3935801	177.7769086	2017.041997	1699	483.0425532	45.2684797	2492.607123	390.6254367	98.32749631	369.818664	994.3809405	693.4913992	0.005926942837	0.1428757326	0.04329991795	0.01677448393	0.04547912051	0.03202609479	0	NaN	NaN	NaN	NaN	NaN
2	94.57877162	52.20208401	760.5012598	4988.553384	1972.638116	-28.7722202	1042.17391	2411.5	3077.043011	208.1678235	1204.554532	485.3508488	77.45054057	195.3115796	552.589658	2089.908085	0.1568695337	0.3914807718	-0.005920389125	0.02292060912	0.04161173496	0.01739088278	0	NaN	NaN	NaN	NaN	NaN
2	265.6448402	144.4221833	3601.780501	11053.59548	2626.658632	-38.35288431	1833.824645	4867	822.6808511	1054.995495	3420.015171	766.6761882	219.5659597	226.6977393	1423.674766	796.0212243	0.3164948086	0.2197564687	-0.002911754611	0.02089815307	0.02223942481	0.0251617572	1	0.2464512705	0.4116810335	0.003062208674	78	1
2	267.7473295	433.0419417	2693.85231	5274.796269	411.453602	691.5430642	2580.606951	2277.5	578.5684211	1910.970033	3806.616978	388.6157901	521.1846237	625.2426454	1514.997815	955.4438164	0.4996125612	0.08183367106	0.1215177378	0.05040993725	0.0542665719	0.1023518908	0	NaN	NaN	NaN	NaN	NaN
2	370.2188043	661.0977665	2959.19734	2565.241531	213.7866542	-63.73887331	1638.409926	1155	60.74736842	2927.848035	2797.514676	264.9071915	347.2266761	265.5267653	1120.095745	21.44015343	1.085138358	0.08228003204	-0.02868935367	0.1330302595	0.06946446721	0.1767442034	0	NaN	NaN	NaN	NaN	NaN
2	424.9677237	56.14532696	1301.079151	7374.48368	-5.542368493	163.5258549	1862.020596	2653	513.2105263	510.9876631	3109.997618	122.3506528	119.4918727	261.1284169	1095.616861	675.8918599	0.1749749978	-0.0005346423114	0.02248013902	0.0189780071	0.03179351737	0.02858891671	1	0.1365559737	-0.0334694892	0.05209136008	52	1
2	614.2489076	566.4256281	20.80214047	3905.210773	512.3935801	177.7769086	2017.041997	1699	483.0425532	45.2684797	2492.607123	390.6254367	98.32749631	369.818664	994.3809405	693.4913992	0.005926942837	0.1428757326	0.04329991795	0.01677448393	0.04547912051	0.03202609479	0	NaN	NaN	NaN	NaN	NaN
3	332.8419804	125.9937096	4246.372194	13725.75153	2115.856661	-114.7147893	1957.93452	5647	3348.427083	942.9419851	3069.2991	515.3142332	205.638521	269.6823071	1228.626831	1823.212196	0.3148474522	0.1539787828	-0.007519862841	0.018366144	0.01655369894	0.01674825665	1	0.2443491381	0.2781129102	-0.01542366323	76	0.9999999999
3	385.8235513	21.18232525	2558.471783	8839.370499	1336.49191	-92.61066319	1337.70246	3646	9440.053191	681.6358394	2162.66232	342.9436454	150.4463377	192.2195904	857.9941827	6430.848342	0.2938482915	0.1573999541	-0.01072599589	0.02244554333	0.02361723018	0.01958613491	1	0.2278827861	0.2850177797	-0.03033987311	76	1
3	400.6454769	98.80161974	15.63536648	4293.261153	588.3992311	209.1479338	1704.057602	1830	348.5894737	46.60758844	2923.331793	440.8789117	110.911027	248.4888974	1133.920057	430.5707863	0.003377740348	0.137136781	0.04636884931	0.01919990363	0.0480690769	0.0325364996	0	NaN	NaN	NaN	NaN	NaN
3	430.333792	143.7183901	5775.052887	12034.51103	737.1824532	1130.377121	2001.715475	4766	11824.04301	1524.394676	3226.612003	226.8682136	441.4056547	274.5777579	1213.445402	7914.623779	0.4895062557	0.05831206914	0.09078605061	0.03263270022	0.01711294087	0.04193709684	1	0.3853833219	0.08715538302	0.3484367998	84	0.9999999037
3	535.753531	86.68810918	1340.566154	8194.357858	3319.106959	53.40968944	1744.049249	4079	4234.619565	336.2694042	1941.627721	820.2396671	117.4609889	287.7916556	924.4142176	2843.231453	0.1654993213	0.4048568051	0.005899999547	0.01636397765	0.03581290943	0.01682445121	1	0.1313894269	0.7880594049	0.009888963304	68	1
3	542.9575384	9.320914201	3039.692483	6677.490094	96.9221665	509.2154357	1237.594428	2472	4113.357895	670.1957766	1486.284597	97.24652392	231.2769418	242.220345	521.2104751	3080.774098	0.4533770668	0.01456311738	0.07494908667	0.02780923904	0.01752495765	0.03366492286	1	0.3559898331	-0.002024446978	0.2859152827	82	0.9999999996
3	707.2152312	179.4090849	1936.482971	6028.589106	1388.76206	-53.41214379	1479.428885	2640	756.212766	586.1105412	1854.839333	427.577353	135.4212771	162.1041471	773.633608	831.2841843	0.3154941848	0.226076382	-0.008457739433	0.02308134359	0.03670415597	0.0265074177	1	0.2453685337	0.4242870963	-0.0156583773	78	1
4	83.70900957	146.3446376	1192.385664	7882.3867	707.6703496	1001.115036	1350.616932	3063.5	1885.311828	321.7146474	1916.156057	203.9222951	293.2829788	155.6153697	724.067465	1226.689039	0.1570715602	0.0906061066	0.1289210221	0.01679150104	0.0208390881	0.02476554403	1	0.1302586895	0.155567401	0.4122403066	60	1
4	147.4082498	33.13014513	3130.416305	6998.671744	123.1891299	-194.9471644	1156.244954	2634	5126.673684	608.0888375	1313.135577	102.3724885	173.0312913	384.4019066	467.8809671	2935.612084	0.4580433747	0.01976009022	-0.0264538217	0.02027501706	0.01757298849	0.02735223473	1	0.3531174317	0.004563501574	-0.05607968165	81	0.9999989773
4	223.8628337	106.2403182	555.4808962	9252.602573	1437.75782	346.0532124	1602.575384	3772	6258.3125	156.9618568	2204.838561	369.044877	108.8703663	223.8125363	873.403419	5329.91762	0.06241808086	0.1560251995	0.03739877168	0.009645294092	0.0194929003	0.01272615994	1	0.05147215445	0.2850990622	0.08615954383	43	1
4	441.7555845	376.4933581	957.2626954	14298.39496	3346.944987	1475.539	1849.375445	6151	2994.617021	243.2897504	3223.602252	856.7958067	328.8968882	229.7863797	1401.464616	1958.507047	0.06444389435	0.2381356928	0.1016735469	0.01015418806	0.01885340597	0.01513068511	1	0.05784309653	0.454101532	0.3072598482	47	1
4	452.6153872	25.37349762	-140.9266503	9345.562982	820.7887485	2095.554573	1742.80542	3633	1904.322917	66.0261976	1573.296004	201.6799585	372.0878703	202.5827697	603.7121435	940.858572	-0.01494337544	0.09125397128	0.2230323183	0.007330424703	0.01693115984	0.02094663417	1	0.002910416944	0.1612757245	0.6963143862	15	1
4	468.2506954	101.1007839	-105.9116826	11664.94986	5145.662595	147.1716212	1693.686447	5779	21325.54737	91.211212	2238.723925	910.9027326	81.91651486	223.9708712	1031.014747	10743.35068	-0.009354149558	0.439235423	0.01281312377	0.009478583732	0.02990419782	0.008066320138	1	-0.003508062217	0.8588051929	-0.0003546976925	28	0.9918170744
4	511.4678432	217.6597316	941.9327729	5203.263562	438.5810339	401.0331726	1815.136237	2089	190.4893617	586.485385	3508.892284	328.4817719	261.8123275	367.8948959	1336.754392	328.6772691	0.1783628295	0.07807910854	0.0788109706	0.03407275972	0.03700148543	0.06552918817	0	NaN	NaN	NaN	NaN	NaN
4	523.6233657	106.4302032	2167.579019	13176.84811	2048.752873	1871.264684	1912.036654	5459.5	9714.457447	400.5208036	2192.592362	341.48324	341.8038485	206.5258827	841.1970073	3635.12972	0.1685091178	0.1516242895	0.1417188686	0.01306733924	0.01894441779	0.0158788609	1	0.1404437179	0.2797583409	0.4602117954	63	1
4	532.4900931	153.694938	-73.65366535	11935.45702	1111.268651	737.3851484	2121.177263	4719.5	2547.042553	78.68035036	2847.42415	427.6320588	170.6489505	1489.281582	1065.889471	1842.26261	-0.006102866475	0.08676916089	0.06312788546	0.007339054498	0.03271961849	0.01132355268	1	-0.0005712843107	0.1459429792	0.1568174979	13	0.9999998226
4	589.473649	357.2585414	2178.587476	12739.06974	2018.753739	2098.487396	2411.846757	5322	2704.638298	516.1046351	2920.736162	471.4915089	497.2449506	262.400217	1167.810554	1884.092519	0.1713035365	0.154316581	0.1559115757	0.01334788594	0.01626392576	0.02202329154	1	0.1435471243	0.2857563987	0.5089014869	63	1
5	50.75945558	431.1900431	-46.00818674	11836.38557	4882.972183	208.0215174	1256.247504	5630.5	12965	83.77358539	2168.978758	821.9640697	85.55800591	211.1973785	975.9230629	4615.730739	-0.003822096848	0.4076734407	0.01869077254	0.00795847545	0.02274565124	0.007457976067	1	0.0009082417993	0.7950016258	0.01941096688	29	0.96819043
5	404.0009508	356.4193111	-161.3720533	25340.49937	425.2886623	1558.221764	2137.019485	9267	12560.6	57.58807392	2501.995855	202.9129227	176.7213162	233.6383157	831.4286225	2116.010093	-0.006511458584	0.01701863243	0.06137009973	0.002516012419	0.008705523986	0.004581871598	0	NaN	NaN	NaN	NaN	NaN
5	493.1392486	607.5420232	-100.6900015	16894.65034	815.0470075	968.4565781	2016.402368	6235	7463.863158	59.96293741	2570.709829	225.7685507	194.7225401	248.3366432	975.8960785	2170.676983	-0.006093911394	0.05017651311	0.05995083638	0.003793724358	0.01097039269	0.007262231789	1	-0.001062499738	0.07161017595	0.1446427105	8	0.978654063
5	502.7547161	760.4473375	1255.965143	7883.993545	368.6688348	363.0163293	1667.428584	2975	6661.752688	294.0201617	1749.817689	127.3895389	138.6865887	182.3640005	630.1178202	3570.410455	0.1606938466	0.04719317316	0.0495776732	0.01283375667	0.01582790671	0.01656778529	1	0.1276079741	0.06443459368	0.1427881955	56	0.9999999962
5	532.3268749	616.5215723	-94.54524282	16230.01125	2621.880264	425.0414598	1560.806159	6614	9421.37234	66.92833382	2417.054832	441.5935748	101.5005711	178.1776557	1000.84883	2368.933238	-0.006110492271	0.1662271358	0.02725245734	0.004219882587	0.01278732853	0.005063139272	1	-0.002251394193	0.30569231	0.03851574244	17	0.9999987711
5	602.5780461	660.5623724	7051.129051	9881.016231	1085.056965	-341.7841983	1595.121362	4001.5	18387.75532	1526.745131	2082.447752	233.5580628	271.1255922	213.1125946	817.1852151	9317.042773	0.7105403419	0.1105822501	-0.03759802635	0.02975533522	0.01611635638	0.02933220185	1	0.5489676973	0.1872231651	-0.03974325339	92	0.9999999996
5	666.476652	652.6651719	8249.773372	8090.791604	538.7609838	-521.4402537	1521.064204	3297.5	18972.8617	1748.286304	1697.184293	133.3191684	298.1189338	221.3313952	644.1276529	8514.866255	1.011935035	0.06813557472	-0.0608647041	0.03226799043	0.01625177562	0.04139944862	1	0.7808938367	0.09893269881	-0.05983949797	95	0.9999999971
5	765.9745418	278.4505801	475.212399	9045.304852	854.6051032	1752.50444	1591.518248	3606	9503.902174	115.7935618	1107.750845	172.9503871	262.5876131	208.6156835	438.49731	2614.75843	0.05315194274	0.09427080346	0.1907202826	0.01035521297	0.01573940909	0.01575589129	1	0.0536683733	0.1658458661	0.6007145121	41	0.9999999943
6	7.648729497	290.4414123	432.6055746	8025.311983	828.0840078	1514.91134	1330.196698	3172	8408.455556	110.0518109	1166.879619	165.6586447	261.8299198	188.1566136	455.5433808	2322.099066	0.05415462642	0.1041337398	0.1837259571	0.009602561629	0.01693266301	0.02325073824	1	0.05407452628	0.1855723143	0.5776317691	41	1
6	64.54079087	456.3055429	14.32910921	11560.39706	989.9285139	191.4707659	1664.470729	4490	4129.389474	46.2125067	2232.982921	251.5469535	75.08052541	194.8495949	832.3115758	2178.251408	0.001215715765	0.08786426163	0.01672126249	0.004230920371	0.01350531902	0.006831012508	1	0.002123934061	0.1463329852	0.001291682364	11	0.9988256609
6	187.4369951	749.3772319	-80.44935683	6751.85942	628.7518053	1520.218602	1669.484115	2684	2769.303371	63.91288671	1269.063058	146.4057937	257.3400862	170.2289084	471.8512747	3152.516795	-0.01125262394	0.0941904446	0.2231342007	0.009977757694	0.01724697491	0.01923587061	1	0.005803125563	0.1672188144	0.6975118368	15	1
6	198.7721777	758.8011381	2064.301661	7185.771852	1101.739114	401.0403339	1337.87645	2963	16686.20879	427.858661	1382.201359	228.2012872	146.5947511	170.6621382	553.2194777	6637.52655	0.2922791906	0.1570605871	0.05675091186	0.01891796293	0.01775888793	0.02098928936	1	0.2310105463	0.286952327	0.1976638755	77	0.9999999999
6	204.4997071	547.2172202	-158.5343376	15153.04502	6823.179293	213.1668124	1874.865864	7555	27145.39362	94.18684261	2552.741659	1093.854654	88.99429228	241.5971373	1185.929163	9287.360439	-0.01055579513	0.462480805	0.01462216119	0.007409678131	0.0241484194	0.006662931969	1	-0.004137095502	0.9060219847	0.006432261778	28	0.9977883424
6	295.6482543	195.3078424	744.9290943	10310.69105	3297.728848	149.2194042	1716.809152	4685.5	2890.827957	279.4915831	3759.732852	1194.40413	100.4763157	237.0975344	1652.14304	3474.031343	0.07261426125	0.3178637596	0.0158530906	0.01575201708	0.03157957294	0.01635796515	1	0.05929018112	0.6124268524	0.02159865144	48	0.9987854522
6	307.2885549	782.3194621	571.4360216	7578.375906	3299.130336	6.478533115	1210.428844	3741	5214.826087	152.8540285	1601.457557	661.7263666	82.58497981	185.8356124	757.5920863	2850.937666	0.07624046914	0.4281695098	0.0006794490916	0.01262960019	0.02558827781	0.01159126351	1	0.06200971622	0.8355220424	-0.02472266135	51	1
6	358.2788906	639.7631434	1938.814683	10585.82107	5.85027261	131.2936982	2168.079481	3929	745.3297872	573.7698311	3234.001624	118.9729522	138.4844256	238.5648001	1137.57701	640.1193502	0.1829017604	0.0006597380902	0.01196102947	0.01554287081	0.01304645724	0.01653281483	1	0.1420359117	-0.03148947798	0.01812855696	52	1
6	428.5985858	555.2790514	5459.071232	17273.20259	345.3954801	-66.59852094	1901.937709	6319	8471.709677	1374.966035	4185.295784	183.8559104	239.157978	195.7971173	1538.130417	4985.085745	0.3191614534	0.01987184208	-0.00371246035	0.01324277391	0.01064652551	0.0160591293	1	0.2468649308	0.006274014518	-0.006903053294	69	1
6	501.8732743	507.637366	1521.488639	8920.198899	292.4933746	623.374529	2396.595753	3440	745.4736842	623.2543451	3711.664325	201.0705383	268.0591167	428.3632049	1367.046544	929.3581157	0.1710660213	0.0334538206	0.07619237839	0.01704960576	0.02151040606	0.03313792564	1	0.1372573492	0.03755813199	0.2343873746	56	0.9999998774
6	582.5589591	100.8366365	-184.5690996	11763.88472	72.06080152	2661.226537	1984.643005	4308	2060.298969	72.20843387	1764.371494	137.5486332	383.3666075	347.606273	629.5844296	727.9179665	-0.01552423707	0.00566192951	0.226588025	0.00597651998	0.01266318544	0.01837485538	1	0.002002554114	-0.01216387897	0.704894727	5	1
6	582.6291136	340.3977273	-74.94119784	15657.25101	1616.742632	519.9646042	2050.437364	6034	7087.375	60.5899688	2568.107498	332.0829684	102.6463426	214.5778246	993.237751	2507.051727	-0.004691520334	0.1082643747	0.0339965579	0.004744630133	0.01361906238	0.006293391629	1	-0.001181152684	0.1883996026	0.05936179152	12	0.9999903445
6	619.4762444	787.3221147	16.6857105	4700.16351	2037.942766	26.46874335	1062.291276	2327	11321.2766	50.25956668	826.3414846	371.5376893	51.19977213	133.9484796	399.9646936	4030.955812	0.004560987436	0.4448777797	0.006154519565	0.01150524515	0.0323326976	0.01171502818	0	NaN	NaN	NaN	NaN	NaN
6	621.1121571	584.3608455	-64.01481534	12929.73432	137.4668169	787.696183	1762.192021	4649.5	7518.421053	43.59844423	2144.269051	111.3596714	143.6699527	159.4589333	727.785261	2680.276877	-0.005184618404	0.01063308737	0.05986370748	0.003564900671	0.009091865666	0.007126556607	1	-0.0006799844176	-0.0085908939	0.1429888172	3	0.9995699721
6	673.6663171	489.5161168	-52.01252729	10310.5438	77.82804501	722.8976282	1979.932881	3811	3758.968085	44.26930073	2085.979274	129.6470104	154.3138277	199.2163288	718.0023785	1863.143577	-0.00481481591	0.008974051045	0.0688179788	0.004502552474	0.01302611038	0.009630822314	1	0.0001704523599	-0.01160986635	0.1732979319	3	0.9999999453
6	770.4783515	520.1425028	439.7074319	8885.448563	790.9537138	1682.097856	1560.371604	3473	9273.483871	104.8409694	1326.398905	165.7032843	268.2204595	192.8980785	512.5070859	3065.372666	0.05123512384	0.09267139619	0.1904692857	0.008661992952	0.0139663028	0.01620122379	1	0.05215266533	0.1626008621	0.5994194286	41	0.9999997477
6	779.4683923	314.7523436	4689.389636	6600.570906	563.4394199	-203.7684293	1579.998562	2718	6730.16129	884.4948363	1295.990521	147.8783849	207.8611517	239.9033171	504.2934755	3913.878723	0.6912672255	0.08515187703	-0.02852565219	0.02997659769	0.01925747982	0.03570932159	1	0.5343998007	0.1360858693	-0.01389003869	91	0.9280640379
7	54.48420868	456.1427863	-15.20031713	10496.49286	561.876946	216.8268829	1830.637797	3997	7965.043011	49.73345367	1882.279486	150.9780607	72.83863728	244.4270302	658.0857267	3040.878831	-0.001438540236	0.05598467609	0.02110608944	0.004951668929	0.0141113811	0.00675975015	1	9.210272656e-05	0.08186294508	0.01435598405	7	0.8528804634
7	55.43375851	480.3704061	2693.151515	9007.713335	2635.325295	28.73938568	1845.523734	4187	5259.191489	755.8015763	2544.310843	783.5219124	166.2173545	233.4044153	1130.228198	3871.486581	0.294994205	0.2932833401	0.003684228725	0.02319396839	0.02423933031	0.02209024907	1	0.2307897711	0.561141886	0.02394637521	80	1
7	109.1086844	542.9291943	4655.676685	9783.188201	534.9230837	-186.2419583	1948.589412	3862	13140.18947	1294.908752	2742.001752	176.0369428	248.0770345	198.4897308	1017.226188	9226.442453	0.4773702768	0.05490952581	-0.01824622459	0.02779084197	0.01625005402	0.03135549483	1	0.3689183283	0.0760806628	-0.02307079695	83	0.9999997617
7	125.4595174	469.749601	963.0950038	14923.48766	2332.972549	657.1567112	2436.741	6078	23860.94624	182.8729694	2145.367412	345.3312208	163.6034735	287.0010057	850.7965979	4775.433034	0.06483716117	0.1562790067	0.04464277417	0.007611157854	0.01313004284	0.01074538762	1	0.05381718656	0.2858841304	0.1111658492	43	1
7	127.3649836	629.9765012	-33.62060269	10751.33281	1691.420771	170.2302574	1639.420543	4335.5	8527.322581	43.95977004	1648.051365	292.1780895	74.05635674	242.4081983	657.9494326	3249.020535	-0.003112989732	0.1588861552	0.01636013373	0.004123711333	0.01472204042	0.006903895148	1	-0.0006871516423	0.2903695837	0.001971424965	16	0.9314252987
7	136.6561562	551.282599	-181.0047045	12334.81123	156.1556947	1527.440303	2207.611488	4467	16985.80645	51.63839893	2572.79368	118.4105726	308.6229095	186.8927004	880.4836752	8339.094888	-0.01459108595	0.01324155935	0.1243876471	0.005610269816	0.01181349118	0.01362871756	1	-0.003797603791	-0.0007586498111	0.3595473553	4	1
7	149.4525288	225.6223678	2595.777918	8657.132641	2682.948729	51.72330575	2040.567699	4096.5	820.9677419	1694.528723	5513.64972	1761.348016	261.9626104	220.9369047	2453.025792	1121.492013	0.3039307998	0.3036290479	0.007115665891	0.04759354948	0.06790301886	0.05936871479	1	0.2380251653	0.5822171779	0.0377485579	80	1
7	152.6879745	305.4526165	-163.339528	14767.68637	5058.84307	929.3127341	2438.946814	6894	31658.91489	95.93788423	2337.683555	776.8596141	172.8754201	279.717552	1040.10835	9469.996451	-0.01153199686	0.3431030722	0.06534514464	0.007447450273	0.01965527665	0.008800911974	1	-0.002583584342	0.6658955896	0.1732233088	26	1
7	154.3595945	142.6318638	-62.04929701	12079.73638	1773.246538	435.6353769	2034.602416	4994	2557.208333	188.3812975	2146.908224	618.083958	130.6378121	3233.070509	789.1048589	1199.41182	-0.00487633808	0.148362583	0.03658173344	0.02320994949	0.05358752952	0.01175752711	1	-0.0008363587692	0.2698194709	0.069635204	17	0.9998107777
7	199.5447033	606.2120149	-22.20903739	12723.74337	732.1352844	259.2094722	2062.639828	4843.5	6218.032258	55.36334987	2317.428047	172.6500028	83.35767675	213.7992481	807.9951853	3212.229212	-0.00169233204	0.05901658102	0.02039907236	0.004662234573	0.01441609646	0.006383788438	1	-0.0001259788836	0.08798531441	0.01203093626	7	0.5136071147
7	202.6129105	319.452027	1168.416597	16463.48421	5054.808491	817.0106	2352.106939	7464	3459.526882	296.8351606	3708.891603	1288.112185	205.5866568	266.5974694	1713.994526	2212.280756	0.06807244556	0.3141454292	0.04815409386	0.009564858637	0.02307662193	0.01090683334	1	0.0578188043	0.6061580635	0.1298465698	49	0.9999999995
7	207.8725725	666.9292651	-59.95435369	10013.59421	118.2021492	605.8829029	1822.698128	3689	5282.854167	44.99203088	2225.812224	117.8551856	146.5448191	188.6590244	790.3133413	2647.114528	-0.006786349132	0.0127404868	0.06245942264	0.005029598393	0.01296561701	0.01019263848	1	-0.001738166133	-0.004209527335	0.1515340192	3	0.9999803561
7	241.6705073	497.407875	978.1477005	17933.27117	1810.489232	3981.456028	2661.911901	7081	8794	211.7975878	2645.000628	350.70192	603.4306363	270.9730494	1051.361007	3001.635053	0.0548415504	0.10263796	0.2198475813	0.007756773011	0.01313394623	0.01834144831	1	0.05692261212	0.1839362864	0.6999405683	41	1
7	253.4589164	565.8080546	-211.5547189	18154.11283	2971.909772	2256.799816	2224.507477	7466	7545.670213	77.2701677	2801.128366	517.3653081	324.0378896	229.600753	1179.128295	2493.674916	-0.01178915121	0.163585509	0.1234530644	0.004398717589	0.01268253669	0.00879706384	1	-0.0004788731852	0.3040892873	0.3628040443	19	1
7	256.5493947	310.2244189	-48.38870153	17113.94725	1496.417508	524.3283138	2785.242991	6632	5731.858696	61.52394581	3639.233492	446.5197672	96.98117336	268.2783544	1431.609779	2874.713882	-0.002845185638	0.09537556242	0.03297716434	0.004453810584	0.01382778909	0.00799496124	1	8.184370073e-05	0.1622136685	0.05577939691	12	0.9996738896
7	260.4599734	548.6727219	-100.4367149	15498.92195	1522.599261	968.7080235	2077.058995	6002.5	10833.53684	80.11186963	3252.674647	463.0638299	283.1245914	673.4349045	1267.723864	9605.135532	-0.006447031429	0.1014992888	0.06380074537	0.006225185666	0.01774625885	0.02397001065	1	-0.0006767384395	0.1758431381	0.1595995142	13	1
7	270.6851171	745.5915871	4512.494536	9861.509784	841.2877497	808.5494161	1864.898829	3920.5	8766.536842	952.7887779	2025.091501	211.0290099	286.9815536	222.6810308	787.0298552	4970.719364	0.4640189998	0.08699617176	0.08211014906	0.0229442135	0.01834612952	0.03166075384	1	0.3652861351	0.145100681	0.3150984851	86	0.9999999783
7	275.4789323	405.6457627	-83.24150951	21507.83575	2160.564471	529.3467487	2577.995547	8397	8049.053763	73.80677544	3648.286574	446.0014404	106.7700962	300.180007	1399.441818	2645.44122	-0.003916181553	0.09964222865	0.0254499318	0.003484905278	0.01245004402	0.006016569867	0	NaN	NaN	NaN	NaN	NaN
7	282.5483711	630.4914786	-162.6814942	14401.43813	683.8405951	1748.979421	2392.898452	5422.5	5511.5625	76.15337875	2642.010356	207.8505097	317.7310271	762.2297837	933.7277597	3591.269524	-0.01084581744	0.04711825623	0.1217007655	0.007358222618	0.01409251798	0.01033070427	1	-0.0007941550556	0.06782261183	0.3525246851	9	0.9999999995
7	302.843839	726.1468216	6827.709289	9407.054439	1564.740964	-419.2767841	2031.694285	4048	24659.14737	1435.898473	2072.653874	311.1703873	333.8906069	214.1394013	836.7903827	13614.47263	0.7253828653	0.1715603663	-0.04257155499	0.03110619428	0.01935471444	0.04069478567	1	0.5606483407	0.3106291161	-0.05122765803	93	1
7	303.178112	384.7744492	3986.867236	21482.04618	1077.924768	400.661096	2910.381451	8211	8606.642105	709.684277	3831.95605	337.4860017	214.417343	261.1333931	1433.735948	2744.344265	0.185159377	0.05011437953	0.01929788077	0.00991120495	0.01265285466	0.01141209486	0	NaN	NaN	NaN	NaN	NaN
7	305.4913626	427.2822827	3618.896933	19432.32291	4603.499529	363.3874743	2980.544416	8628	9357.178947	705.2690514	3329.288423	790.2294469	202.1745101	318.427849	1395.120486	3826.054167	0.1839781685	0.2338728202	0.01963901694	0.01290325532	0.01462873318	0.01121168041	1	0.1452357983	0.4417577712	0.05341290921	64	1
7	318.4366473	94.38663782	687.6786604	9906.166196	3059.842631	210.6630716	2181.522344	4563	7163.037037	230.4473427	2354.663613	789.9358187	117.7280552	609.493864	1042.81867	6068.899438	0.07060643628	0.3079620168	0.0209722902	0.01565134694	0.02992914961	0.01661288767	1	0.05798330314	0.5925533678	0.03813370212	49	0.9661245192
7	318.2745385	705.4820481	5933.707791	12085.64508	1218.253288	-324.5410121	1838.791873	4936.5	22018.90426	1015.460684	2245.94765	218.2128538	222.4199273	200.5572785	840.5872372	9522.590241	0.4926556854	0.101921577	-0.0278447447	0.01969577972	0.01475698804	0.02037778673	1	0.3805324887	0.1709823221	-0.05066106443	85	0.9999999976
7	321.61916	594.4492384	7972.175657	15938.63906	790.3997113	1585.999651	2480.878732	6124.5	15644.8587	1584.681889	3040.857499	279.7266704	533.2603469	273.4635881	1213.691422	9008.73695	0.497380552	0.05291289611	0.09768945838	0.01961611428	0.01287446156	0.03250609215	1	0.3918922098	0.07643939288	0.3731615156	84	0.9999999992
7	330.4156366	94.7713541	759.7619413	11056.93021	3474.899964	181.1323682	2059.650929	5069	9954.321429	221.7971228	2784.39825	874.5534817	104.4946734	237.1936704	1207.906157	5338.858504	0.06792401963	0.311356852	0.01529988879	0.01191554928	0.0293581738	0.01124977251	1	0.05556454266	0.5992297876	0.0185349451	48	0.8861019368
7	330.3127744	507.5433221	47.76853851	11973.34146	1717.971773	491.174548	3118.992263	4960.5	3350.244681	77.24405711	3102.259813	471.441626	133.9281866	464.3014102	1215.882441	2529.016587	0.003920401954	0.1431716124	0.03896556047	0.007206427612	0.01997573437	0.01581449018	0	NaN	NaN	NaN	NaN	NaN
7	347.5042717	436.2822857	3914.452623	20580.11114	189.1058065	387.1161601	3090.199004	7687.5	10951.96875	791.7256447	3944.632248	214.9130268	223.2007371	1259.112099	1444.78559	4625.5371	0.1922039363	0.009689452149	0.01996625042	0.01033092051	0.01084277317	0.01162086378	0	NaN	NaN	NaN	NaN	NaN
7	384.282318	482.4583592	-312.3155436	18139.98349	69.60770269	4662.704202	2953.052995	6717.5	2391.297872	88.86922984	2970.023844	178.8078463	743.339817	325.84566	1084.661976	1179.110151	-0.01735067784	0.003937643649	0.250856615	0.004531558804	0.01001825173	0.01647892993	1	0.002135725383	-0.01471194062	0.7865831361	5	1
7	436.9173996	457.0084858	602.083684	7299.778028	2194.439458	483.0825838	2430.212502	3444	238.1595745	361.9025697	4395.726454	1330.722466	270.4112731	555.9637862	1961.743137	310.1160138	0.08252903028	0.3008657306	0.06382282346	0.02130006902	0.04846962775	0.03529120095	1	0.06993454418	0.5797717064	0.1852412773	49	0.9999999889
7	441.6122193	680.6755033	2092.054787	12146.79353	1848.860668	1837.26005	2502.020851	5085.5	2821.53125	371.355415	2279.286069	362.050537	361.3093918	237.4296759	897.5508659	1515.480379	0.1715986617	0.148189524	0.1516623085	0.01286647677	0.0147115855	0.02243765474	1	0.1434531117	0.273164759	0.494342932	63	1
7	442.6677709	310.3944036	-55.98301658	18456.32034	2995.548992	457.5482931	2618.426753	7559	13660.5	78.37252853	2921.405972	577.7629299	108.418118	204.9950725	1224.204709	4017.492596	-0.003320879641	0.162870214	0.02423529068	0.004776646502	0.01695857738	0.005919139853	1	-0.0003090507399	0.2987554321	0.02873333931	17	0.9997015747
7	453.5251247	556.2914914	12.38102949	14096.07604	2132.414526	330.9983667	2480.789407	5801	3739.052632	71.8762676	2719.0188	429.4269675	91.30151798	240.5812573	1043.357517	2084.242892	0.0009411881714	0.1557031682	0.02464160328	0.00531300898	0.0156701674	0.007220102285	1	0.002965364226	0.2842179914	0.03068149381	17	0.9999997734
7	465.2512649	638.5084122	-91.43386677	13467.65996	3221.947653	786.0500638	1903.109714	5811	7112.117021	73.40776879	2545.659047	616.8565492	172.5139772	216.0076305	1051.568985	3327.169655	-0.006532608144	0.2459128313	0.05979381881	0.006229647225	0.01719615599	0.008039600918	1	0.0001568910864	0.4685576682	0.1516511997	22	0.9999998954
7	478.2848197	594.2890194	2624.196915	16001.15458	6687.881093	-4.250143268	1736.873383	7792.5	13267.17895	531.7218753	2695.520677	1155.930953	161.0749859	197.9077121	1316.417881	5245.937739	0.1674614555	0.4268496061	-0.0002597262104	0.0117231673	0.02339159933	0.01079384239	1	0.1326907939	0.8324133167	-0.009705026406	68	1
7	493.3176158	609.5814037	8620.792	11460.05365	672.682127	-375.7813581	2193.066687	4633.5	22303.17021	2183.717173	2895.30902	193.4724796	363.4732165	222.8806492	1085.760242	12983.24592	0.749590193	0.06094295119	-0.03038622938	0.02418380169	0.01814716864	0.03940241879	1	0.5793218199	0.08666532516	-0.009462875233	91	0.999999993
7	494.1384819	472.5110665	1167.215295	16048.15787	5238.086833	603.8704839	1854.445053	7424	5196.521739	278.9805971	3308.702522	1069.842984	178.8521664	211.1961156	1495.931022	3055.344	0.07093218214	0.3256371817	0.038308375	0.009425957492	0.02042256328	0.01017473439	1	0.05949466067	0.6290691408	0.09755011905	49	0.9999999998
7	503.5699992	597.0809887	4627.768005	15043.29352	84.10921751	-57.40579557	2002.682871	5455	1770.709677	915.8763924	3168.775435	164.530116	205.1265075	239.3915196	1097.035429	1303.993045	0.314638427	0.006121552265	-0.003778800175	0.01544350429	0.0150323674	0.01718767091	1	0.2432422643	-0.02159442123	-0.008568114059	69	1
7	514.6535251	566.2998514	2706.732732	16684.49292	2549.186513	992.2183352	2142.665761	6811	8159	470.7924384	2788.148842	448.315719	248.1157317	232.1457962	1135.0734	3476.809363	0.166161949	0.158458287	0.06143985716	0.009996139131	0.0151022463	0.01304957941	1	0.1335057022	0.2905155161	0.1883575259	62	1
7	515.718959	677.4095884	1713.432876	10077.59403	1058.405167	1525.515841	2100.105479	4077.5	7105.053191	371.644383	2220.953341	235.9091585	347.3960338	248.014451	841.071262	4091.079079	0.1681165665	0.1061909944	0.1491326792	0.01257979265	0.01797766174	0.02657799741	1	0.1402525515	0.1879091088	0.4834499274	60	0.9999999747
7	519.4353413	546.6724422	2682.033576	15792.82098	1422.226267	903.0504333	2334.504303	6134	1996.351064	475.0289308	2526.121072	325.9110826	226.3416317	230.3097522	992.5967747	1098.347573	0.1732539931	0.09392879002	0.0589350205	0.0104035424	0.01282238744	0.01378684323	1	0.1383274843	0.1595223539	0.1787855787	59	1
7	535.6045982	374.4294625	2688.214542	15890.3861	3602.607737	932.919369	2136.414252	6870	9730.76087	562.3545537	3039.882853	800.0164996	238.0844255	366.7377672	1342.255947	5011.658567	0.171162675	0.2342154259	0.05923438165	0.01176488478	0.01819971466	0.01554791985	1	0.1378497895	0.4440431963	0.1848470075	65	0.9999999998
7	545.7591442	589.260636	-31.67943155	11469.15623	505.8105414	738.9526172	2138.482986	4324	3376.421053	44.26452449	2132.198267	155.4328024	156.2360057	221.3501737	769.2217549	2098.575817	-0.002797523688	0.04533722206	0.06523319978	0.00422814884	0.01310766634	0.009489940807	1	0.00179575044	0.06198662771	0.1629881678	8	0.9994061009
7	554.3327802	482.3766143	3809.827326	12623.47518	1312.756362	978.2957388	2210.719995	5039	20432.375	1013.179645	3074.762647	298.010209	344.5894186	207.921465	1158.890362	14008.93448	0.3116921476	0.1057914993	0.07530745435	0.01852720512	0.02058018139	0.02586728138	1	0.2468519051	0.1836142583	0.2623415099	75	0.9999997586
7	555.4757864	254.6608399	-330.1729234	17239.37743	1645.77	4274.090238	2605.899122	6660.5	10377.37234	89.68499695	2404.022915	358.2739198	622.3071039	242.9739834	998.6052761	4220.657091	-0.01992529289	0.09846000313	0.2488077993	0.005479141267	0.01332437119	0.0146158021	1	0.0007648672414	0.1769103782	0.7828186747	15	1
7	557.5859095	278.5476102	1075.738068	17188.75214	962.3539967	1866.324591	2162.405376	6473	16457.92553	194.9270426	2526.353423	257.0466999	325.2338214	194.0600659	969.1877303	5978.775903	0.06383174865	0.0568643781	0.1088485551	0.007303543219	0.01225603649	0.01056653561	1	0.05637683013	0.08676558386	0.324352573	36	1
7	597.2866648	25.43350549	-50.40025326	7129.720194	1090.503339	828.5600759	1257.542199	2955	6974.457447	60.99297575	1088.289332	177.1081189	140.4899791	272.5008468	416.5224321	2637.747792	-0.006951847453	0.1551657404	0.1169208167	0.009212785792	0.02079568974	0.01501308148	1	0.002784608327	0.286739843	0.3413394915	19	1
7	614.4285857	498.5899147	-202.4071848	12117.09568	33.45558573	2944.749095	2257.924274	4464	2843.815217	61.28811532	2280.531779	140.3797752	544.6297253	264.8728599	806.0933099	1260.787482	-0.01682835421	0.003215388779	0.2383033424	0.004871433399	0.01233647852	0.01806356755	1	0.00172625415	-0.01666560386	0.7441812462	5	1
7	626.6128083	174.327061	-135.5630243	9994.642125	389.0179818	2466.621123	2307.939077	3748	687.3125	68.91253452	1969.012422	167.6924862	456.7395872	236.1062877	736.814476	459.9003854	-0.01405665163	0.0407088384	0.2481632437	0.007453691916	0.01568072556	0.0203538614	1	0.004811979938	0.05974104451	0.7795610374	10	0.9999999958
7	626.237048	611.2376165	1500.374099	9085.765262	2829.813988	84.60641033	1791.527784	4233.5	1729.021053	405.6981918	2363.909676	725.2111489	151.3344963	215.6426294	1043.066995	1541.476261	0.1673013515	0.3103023215	0.01102917108	0.01507033984	0.02405881234	0.01896997308	1	0.1323592661	0.5964947095	0.02392105286	66	1
7	632.6765836	330.2978509	719.704391	10281.97516	996.6066962	445.5407613	1834.31992	3976.5	4071.413043	251.3255418	3272.749989	328.5318264	167.4021274	246.1604814	1229.559407	4602.868599	0.06777377847	0.09620236018	0.04382240792	0.01082478273	0.02294612943	0.01712180052	1	0.05556020639	0.1640046365	0.1066361792	39	0.9999999997
7	635.4350169	78.72807171	565.9546509	9455.238909	1955.592546	778.2162332	1330.7874	3971	7472.734043	124.8151918	1507.572816	344.8321189	156.6447865	170.2664689	619.6903843	2830.389666	0.06094197264	0.2089859926	0.08426866647	0.01248440593	0.0194955523	0.0129448306	1	0.05377180009	0.3943265994	0.2465281563	47	1
7	640.9807095	517.8256607	2216.045546	12668.96548	595.0122418	67.47323462	1655.994194	4825.5	3616.442105	491.1881877	2938.063739	189.7338897	149.1006859	179.7973164	1041.693126	2310.050021	0.1748306955	0.05104173373	0.00517076448	0.01267738859	0.01410922759	0.01241659959	1	0.1357424506	0.07045655386	-0.004499745793	55	0.9999998887
7	662.1284888	116.4403501	-3.421750097	9021.984225	843.6042838	292.4394275	1590.17643	3515	4444.904255	45.18524926	1423.895731	189.576485	83.81693601	194.7493849	533.8259941	1927.499707	-0.0003600962036	0.09577673713	0.03338635179	0.005412026002	0.01705818576	0.00914515712	1	0.002038892161	0.1630323351	0.05767675023	12	0.9999400872
7	672.6737026	95.4785627	1295.961954	8191.400698	1190.233086	40.77844881	1324.600833	3310	4515.191489	252.1793442	1448.067805	237.3848905	95.71461998	165.496065	555.7131644	2492.117497	0.1602121697	0.1498850374	0.00481112716	0.0126696783	0.02124090634	0.01252838964	1	0.1251736658	0.2709594257	-0.004789085745	61	1
7	693.6848006	369.177132	12.19125076	10035.55654	917.078017	198.6973697	1779.376824	3881.5	595.6666667	45.43461388	2386.404184	255.6878657	86.03523179	216.7070776	886.130761	558.7800371	0.001337420504	0.08788707372	0.02184865827	0.004936480952	0.02037990481	0.008912150315	1	0.00254886781	0.1465775015	0.01866718661	11	0.9223656859
7	699.1975125	422.8041212	2013.221474	12222.64445	582.1770623	1844.757193	2058.797277	4633	5284.978947	350.2690989	2030.537229	165.8076779	333.4997216	187.6826353	746.5367338	2172.713618	0.1656988789	0.04907891961	0.1498551716	0.01127765711	0.01231844655	0.01937728016	1	0.1379658841	0.07212477459	0.4831855337	57	1
7	721.3989889	476.2487238	3002.950477	10013.66625	967.6865831	-71.70336913	1531.402696	3931.5	10313.20213	785.8631326	2570.894183	271.2387305	155.5071341	167.8268149	982.2266762	7232.024544	0.3029307768	0.1020410954	-0.007206488096	0.0176003517	0.01886568848	0.01918277343	1	0.2347100716	0.1728475215	-0.01877090398	74	1
7	730.5561067	132.2765213	488.4117169	7137.217336	2105.382263	232.2330682	1047.263591	3161	4632.617021	127.2504883	1188.813238	339.0213138	84.51036005	152.6616603	501.4526511	2848.268318	0.07015155713	0.2993555233	0.03148337501	0.01234189739	0.02499128601	0.01221696029	1	0.05823869353	0.5755089395	0.07327512465	49	0.9999999956
7	730.5258422	221.9789412	551.180135	8407.101344	792.8544617	86.35060302	1600.928972	3290	3678.55914	120.9830024	1328.433985	200.4839861	89.19345624	310.0097181	519.5087437	1996.556701	0.0677637068	0.09541988628	0.01045015024	0.009546584466	0.01776228208	0.01080809005	1	0.05339596483	0.1611240379	-0.00632260078	38	0.9998033616
7	732.4492267	412.6568867	-39.82932045	9689.577073	963.5891591	576.6224811	1586.068151	3778.5	4494.521277	46.49295528	2095.67133	235.3164096	142.9034521	141.6594313	799.10427	2194.154981	-0.004213109708	0.09845791205	0.06142422655	0.005127624713	0.01590666482	0.008934921666	1	0.0008784111422	0.1695734296	0.1518860993	13	1
7	762.2819533	307.835614	-2.709097771	8806.414129	790.6564911	115.1718429	1399.074289	3382	2567.197917	47.99333606	1709.081932	225.0268222	63.21958945	151.3301665	657.9867929	1519.183012	-0.0003824240835	0.09002638575	0.01384576114	0.006001053896	0.01865820074	0.006725872277	1	0.0007164691571	0.1506132067	-0.008673968618	11	0.999862274
8	13.4873234	143.6280212	443.2992654	6148.041987	1830.160098	136.2921437	967.6613097	2759	4402.23913	116.930431	1055.608956	321.2754119	79.3301394	136.618327	450.9067269	2372.782501	0.07266829125	0.30077253	0.02320281308	0.01367228177	0.02703365401	0.01225055144	1	0.05966855745	0.5780506795	0.04581369975	49	0.9984070826
8	13.26337145	233.4368465	481.6415296	6810.910041	587.3379537	33.11364465	1235.033967	2575.5	3061.585106	115.7454154	1245.801238	154.5848752	67.05626808	265.6470806	467.7830325	1760.253968	0.07371687177	0.09062734845	0.005222863085	0.01083161843	0.01667356253	0.01041940749	1	0.05763809019	0.1511763411	-0.02300682424	38	0.9818502596
8	14.74573754	423.7528497	15.5900608	7747.685611	771.8953109	427.6486505	1312.877348	3003	3984.726316	43.84869346	1701.293327	199.0243473	120.2370209	181.0529964	624.667068	1752.118295	0.002034066073	0.1012061854	0.05661230208	0.006101190484	0.01814142453	0.01166062607	1	0.005435812447	0.1749332652	0.1369600615	13	0.9999266804
8	44.55661586	319.3250336	23.3434801	9247.527625	841.3290572	137.2338474	1450.084575	3596.5	2342.968085	43.11440067	2060.252151	219.428197	68.68872736	191.6111195	770.0985705	1439.638444	0.002502140369	0.09139290985	0.01401518812	0.005255754128	0.01465538347	0.007864900083	1	0.00297564988	0.1533785667	-0.007470399656	11	0.9999495848
8	59.12706374	573.4121993	3281.096132	7112.000588	1146.776091	-165.0705685	1427.429229	3037	14446.86316	809.0971997	1726.313063	275.9552596	175.3790586	153.3823977	697.7791574	9586.964281	0.4705903179	0.1614430606	-0.0247765819	0.02557894029	0.02259092738	0.02669840694	1	0.3640933354	0.2919060416	-0.04237320737	87	1
8	82.52732811	256.3122211	-3.465632474	11313.82833	2528.118712	139.3513928	1544.579973	4729	5726.572917	67.62406892	1843.412402	438.6963468	80.60721728	240.867533	747.4604218	2143.808666	-0.0002813504783	0.2227803755	0.01248261139	0.00628661786	0.0207265413	0.00742997702	1	0.001771696746	0.4197839435	-0.008093193993	20	0.9990638422
8	82.86430118	282.6390774	4.789330347	11196.3727	1670.65715	180.3996107	1665.038809	4511.5	4580.635294	76.68955417	2097.063349	348.9409097	76.01668566	205.3145803	819.1623478	2148.333822	0.0004113403776	0.1517981234	0.01713078405	0.007904425124	0.01518607892	0.00703264427	1	0.002039172183	0.2760097067	0.005007947035	16	0.7158170321
8	88.34416932	603.6034594	5373.000331	7511.514389	426.3553297	-311.9443095	1738.389605	3006	19172.72632	1645.269687	2276.485944	151.8691195	246.5040653	163.3734143	849.0062134	13704.47076	0.706917464	0.0612110735	-0.04284966668	0.03735514033	0.01857518795	0.03657587003	1	0.5454234394	0.08691092821	-0.06016256154	91	0.999999884
8	96.04672064	278.1463455	3947.530892	13023.79888	3944.62725	-242.8581664	1460.975539	5907	1366.431818	1200.774726	3762.569837	1150.018395	227.2236006	212.6540751	1655.63419	1536.069322	0.2969078515	0.3010162121	-0.01732095281	0.02312722324	0.02771733799	0.02037767619	1	0.2309826849	0.5760014512	-0.04644760206	80	1
8	98.06296951	98.46851371	1227.225636	7520.775789	1087.610084	989.3589086	1423.997903	3066	3292.623656	206.3135541	1198.205053	203.9297101	195.1992335	182.1724261	467.0297863	1687.671331	0.1630344054	0.1456459111	0.1329971452	0.01380156794	0.01904822314	0.02414608066	1	0.1355875795	0.2673198499	0.4293708223	63	1
8	104.4851059	157.2987941	5.164474782	9907.160441	950.4669178	273.0955558	1321.379131	3778.5	5976.094737	50.71912924	1731.339076	197.5146605	91.0555228	163.1866186	641.2987845	2115.135467	0.0004697581484	0.09454826719	0.02718398983	0.005516011125	0.01568635925	0.008515092382	1	0.002273071353	0.1602969533	0.03680709508	12	0.9418695874
8	113.6207448	360.4743737	-155.0676795	14826.82078	1408.933802	1724.84942	2098.089996	5636.5	8035.44086	66.26965079	2433.86733	272.3181114	292.497822	192.830189	896.35109	2489.465874	-0.01127365045	0.09672949448	0.1174772139	0.004709812233	0.01439175911	0.010198765	1	-0.001000236513	0.1682719181	0.3400805748	14	1
8	116.3753501	253.1220646	694.4717106	11760.75177	1291.911117	1149.023125	1973.327256	4686.5	23949.97895	194.9036888	2261.962012	210.7512041	240.1000572	187.8242962	810.3275987	10589.32773	0.0580129742	0.1117497738	0.0951813276	0.009778084884	0.01784641239	0.01508300497	1	0.05142331226	0.1975680988	0.2790797718	40	1
8	117.310516	502.4070382	5172.70948	10112.94983	537.6064186	-229.0038685	1967.143982	3880.5	5306.074468	1088.510402	2164.763261	146.8048965	203.2405063	207.9225474	788.0772085	3405.14095	0.5160157115	0.05291993876	-0.02163919996	0.02649414406	0.01535614637	0.02330517205	1	0.3986576624	0.07174667775	-0.02689929263	83	0.9999999484
8	127.9465311	126.5354928	617.6177104	8832.007024	90.17331352	342.5959961	1472.188545	3248	6814.172043	143.4602929	2049.991861	120.2517143	111.2703362	216.3234485	728.2087247	4099.537574	0.06764943574	0.008944936539	0.0369660115	0.008390708742	0.01504329003	0.01274686854	1	0.05432222392	-0.01321798898	0.08001008328	31	1
8	131.7092365	656.5333384	633.7910645	8291.906655	2454.005586	307.5305276	1660.089273	3779.5	644.1789474	147.6744335	2051.091431	632.6729974	113.8523165	176.710711	895.013544	349.2536717	0.07373227939	0.2994301414	0.03948592059	0.0104352494	0.0267298741	0.01257099583	1	0.06153214554	0.5759549838	0.1010735984	49	1
8	132.3674551	170.3468619	578.4619547	8796.429425	2775.938879	80.31018393	1724.83285	3887	3862.421053	185.7636009	2314.748718	732.7800033	107.0129178	344.1548818	1011.990905	3163.515848	0.06861153695	0.3167542587	0.01068436887	0.01463211752	0.02956394389	0.01386771312	1	0.05584370091	0.609993767	0.003264633441	48	0.9998394939
8	135.7188077	302.1919454	633.01819	8806.578586	1381.091213	379.6154813	1913.05737	3618	3188.136842	265.9984348	3359.988983	560.4403414	150.8676041	255.3926959	1328.258463	2954.667928	0.06999635962	0.1578057749	0.04452889378	0.01251841965	0.02805590772	0.01678392574	1	0.05782363455	0.2889536171	0.1118719955	43	1
8	164.5066888	115.2813996	5302.498624	11696.65471	2425.459447	-289.0520598	1401.032433	4951.5	7220.191489	1064.959148	2284.643604	463.5032549	217.2100758	218.3606166	932.2977986	3663.685509	0.452240728	0.2110548207	-0.02371555552	0.02201387189	0.02225579899	0.01994476812	1	0.3503273945	0.3926389952	-0.04052006696	88	0.9999999995
8	166.6320574	100.1545868	578.9815879	10612.33667	952.7352579	2041.529047	1814.922802	4098.5	6892.978022	112.7143837	1403.119418	159.0611735	282.9303237	254.1288744	523.4067864	2728.326288	0.05508917068	0.09343180339	0.1961457952	0.009480135019	0.0145965228	0.01595311937	1	0.05551374619	0.1643463191	0.6194283738	41	0.999999996
8	188.8144653	199.7802356	2532.613171	13979.54877	164.3789456	77.32925391	2042.390326	5097	5966.549451	564.2917923	2950.835156	179.3644618	158.8086339	227.4930205	1035.307679	2563.647359	0.1816469466	0.01267659309	0.005975616448	0.01316795156	0.01485270318	0.01268906863	1	0.1407733982	-0.007345996869	-0.001907826676	52	1
8	189.6778138	184.5745177	-23.87371139	12530.56802	770.3606498	189.6126797	1858.654614	4773	6094.722222	48.95642837	2453.145828	198.5305664	82.7296359	203.3412842	868.2124718	2241.15167	-0.001928420148	0.06073762913	0.01552641528	0.00414500368	0.01506774849	0.006173692581	1	-0.0006092317771	0.09128770438	-0.004437498371	6	0.9261395022
8	193.8156251	87.67833512	1002.816453	6290.199663	1747.276625	321.0593146	1758.761091	2853	1095.03125	396.807458	2515.166861	742.6211422	162.4296297	335.6056705	1096.20633	1018.526402	0.1613661608	0.276540345	0.05680098731	0.03011191009	0.04312995242	0.03797225155	1	0.130434142	0.5298259332	0.1763025267	67	0.9999999997
8	197.570223	600.3337841	1953.226914	10867.40548	73.81336264	1697.736481	2373.011159	3973.5	5615.702128	441.3216993	2443.810681	118.6265651	423.5713361	264.2781877	862.9736503	2608.079415	0.1764386479	0.006406756649	0.1534266367	0.01314911831	0.01189958709	0.0266410357	1	0.1461836726	-0.01432213891	0.4957562096	54	1
8	239.5689167	16.98544424	-38.63242207	7949.526862	1723.823209	831.5206582	1217.247677	3356	3293.835165	61.56209957	1402.385405	303.6446216	164.2331628	159.2722236	559.4259858	1542.343716	-0.004511922777	0.2191514239	0.1053525615	0.008605583449	0.02377607423	0.01268107491	1	0.004444862048	0.4160432302	0.3051758967	23	1
8	255.5975161	11.50667494	2432.311995	8104.55121	102.2805327	-69.76108716	1170.628738	3022	3659.2	536.8950371	1837.248497	124.8114772	135.3364402	145.4730231	639.0930114	2328.298066	0.2966855175	0.01373280534	-0.008983336715	0.0198968153	0.01728882666	0.01927611708	1	0.2290434717	-0.006282784078	-0.029473967	69	1
8	263.2730907	74.46466821	-8.823418231	12608.49412	124.1247447	140.2763584	1452.447354	4472	5250.505376	45.68463919	2308.341268	128.1864055	67.95449726	211.1463297	781.294877	2425.845346	-0.0008032919718	0.009466736691	0.01112468878	0.003859805222	0.01178766926	0.005246408699	1	-0.0004313507827	-0.0128647798	-0.02110511451	1	0.999920231
8	264.5183227	138.6675311	886.9764499	13467.23211	2274.531439	517.9259428	1857.133555	5571.5	19916.28723	204.8999894	2599.489418	439.26295	157.1716598	209.7006778	1010.886159	8605.413363	0.06409269194	0.1686453648	0.03751888174	0.007973979098	0.01638169683	0.0112078532	1	0.05287995423	0.3106900508	0.08739274168	43	1
8	284.4705107	305.2378412	-16.28503909	14174.01703	2127.737181	1000.548549	2510.161109	5748	1181.548387	71.98431471	3439.763622	540.2854991	226.4481403	298.4976864	1346.095703	948.120561	-0.001097387127	0.1544984732	0.07203295819	0.005885311079	0.01637543336	0.01190659831	1	0.004427954104	0.2836210101	0.1905913794	18	0.9999999994
8	295.7734523	83.84676531	919.6808599	13211.02519	1891.261886	465.0173039	1688.082451	5266	5953.59375	182.2497349	2488.844937	402.4965538	126.029632	195.0104865	969.5855967	4225.700447	0.07020592422	0.1428508279	0.03713457845	0.008188939781	0.01436573051	0.009609519601	1	0.05738982856	0.25833753	0.08630998592	43	1
8	297.1341627	468.4708619	5143.498859	10731.44974	891.5182789	1211.281076	2443.163561	4167	2677.903226	1927.748756	4168.798813	368.0478097	513.1636816	340.5483153	1599.746722	2787.471404	0.4806045692	0.08095643606	0.1063784542	0.04058119942	0.02154458473	0.05054331606	1	0.3796652716	0.1337210709	0.4003007483	86	0.9993962966
8	301.5132278	66.87373445	-3.550927588	11983.23307	518.1299389	685.4078415	1746.304514	4428.5	2377.717391	52.11584407	2064.803336	178.8474032	130.28576	185.1449783	751.4353866	1272.919249	-0.0003814510614	0.0422196714	0.05735749643	0.004618771277	0.01410361752	0.008501865248	1	0.003137258552	0.05534845427	0.1366998776	7	0.6353691045
8	304.397187	101.4948643	13195.64057	12699.05604	782.56205	-828.1722736	1776.481328	5106	14240.84043	2902.651645	2814.706676	194.7100831	514.3092238	252.6745587	1064.843225	7345.958592	1.019814663	0.06035591247	-0.06112067792	0.03356285914	0.01586823243	0.0450374089	1	0.7869264938	0.08311151429	-0.05943265888	95	0.999998718
8	319.2944213	164.2952227	13929.8352	13019.70098	849.3088928	-721.9565498	1910.255036	5208.5	12704.48387	3484.546665	3407.513842	229.7131784	521.6698154	264.94736	1287.902997	8110.50923	1.04466222	0.06296002086	-0.05210115249	0.04501957714	0.01875679958	0.05006579629	1	0.8068005872	0.08863455199	-0.0238402802	95	0.9999999645
8	332.6904364	416.5298321	22.40345757	13129.36997	2948.355461	315.8864926	2441.253461	5703	3531.708333	79.00447868	3365.996515	794.1868628	111.9198904	1026.154722	1388.483282	2600.79228	0.001862258144	0.2259814698	0.02417743749	0.006704488956	0.02328090726	0.01063010786	1	0.004213470014	0.4267198323	0.03203372053	21	0.9998867224
8	338.5749743	77.20922812	2330.150658	13601.68048	554.8664941	96.69965447	1869.762765	5107	1732.204301	444.4120299	2508.543637	163.3673497	148.4891381	216.7696074	881.5648855	710.1771757	0.1711747398	0.04291737802	0.006718253311	0.01081606427	0.01299242385	0.01185728817	1	0.1329413922	0.05405627299	-0.0003111975842	55	0.9999715802
8	346.1435306	229.949375	-108.724132	9619.38872	-60.08260291	2316.968458	2546.066526	3440	389.7604167	83.81978955	3789.801837	127.4304227	915.2700344	447.3737572	1349.723666	355.4637518	-0.01274273743	-0.006450811925	0.2460529421	0.009823122049	0.02004587058	0.04196859037	1	0.005316892282	-0.03598585735	0.7708452016	5	1
8	351.774615	591.7306259	-4.830606359	7868.76014	748.1428171	600.3563339	2090.471317	3159	684.2340426	44.9791233	3645.745253	353.2275705	257.4953107	326.8444215	1373.975617	880.4929268	-0.0004874637537	0.08559609965	0.07818798627	0.008466723104	0.02748559123	0.01604436392	1	0.004745000016	0.1441235275	0.208855967	13	0.999999993
8	352.6901379	169.6733892	9925.143806	13867.70554	2418.441974	-317.0388048	1993.246036	6004.5	12812.61957	2666.12784	3662.361699	639.05551	460.7471517	258.6911754	1537.626932	7958.73147	0.7332666919	0.1712284773	-0.0242823677	0.04415958722	0.02088547409	0.04205305058	1	0.567938838	0.3106309051	0.01222404852	93	1
8	355.7651111	69.74353178	-4.232830671	13042.6965	543.5076213	405.2570829	1832.051016	4809	4842.084211	53.64072166	2050.877553	165.168648	91.68573759	213.5541927	714.8696616	2312.758009	-0.0003252727505	0.04096693158	0.03395614619	0.004512813633	0.01484655789	0.006702263622	1	0.001663049484	0.05190042974	0.05747594762	7	0.9999832917
8	365.1943342	18.16501694	605.9429725	8024.641789	687.329317	128.1768613	1669.580253	3107	3774.294737	159.8296709	1788.722263	190.8310437	117.8600704	279.5841894	670.8550379	3105.999897	0.07499975499	0.0876657046	0.01814052334	0.01217729451	0.02087890617	0.01460133125	1	0.05944163627	0.1456653862	0.02084563606	38	0.9952756525
8	367.9714018	436.7897095	51.38351297	20876.10889	1854.441425	410.4526891	2617.142731	7921	1571.042105	91.71911881	19454.24784	1750.676168	163.5269447	707.8122946	7145.173185	1221.857784	0.00236130978	0.0841056589	0.02219021559	0.006637527245	0.02273703751	0.02185182259	0	NaN	NaN	NaN	NaN	NaN
8	408.548252	162.2504144	4240.905859	13192.16069	739.1710658	13.00139377	1977.854964	5132	10446.90323	1151.336017	3412.615785	205.8404941	196.290697	197.173996	1227.20249	6427.417607	0.3200694059	0.05586168681	0.0007240832326	0.01551271766	0.01687845194	0.01720136955	1	0.2481436257	0.07942919075	0.009693578094	72	0.9999999996
8	415.3709324	117.504607	2116.245158	12575.59	2114.02893	719.2362064	1987.337415	5295	10221.66304	502.4468343	2743.401968	418.1735219	227.000052	224.5957084	1063.174058	5968.356258	0.1655506687	0.1630237991	0.0548790949	0.01328210878	0.01700581409	0.01638342347	1	0.1326454939	0.2995226379	0.1662126132	62	0.9999999994
8	419.4155524	38.34506754	630.5563249	10180.20348	2483.555539	364.7429526	1489.044532	4485	23942.62766	181.7891163	2071.295001	459.2908034	120.7322247	192.3186528	844.3261179	11706.31327	0.06242839658	0.2371159222	0.03477405337	0.01177370907	0.02164228574	0.01066020059	1	0.05196137784	0.449448594	0.08043997833	46	1
8	443.1389669	85.20707574	927.945457	13124.20003	735.9897849	101.4978866	1748.505437	4972	19064.93684	185.193596	2150.619157	164.2622786	96.44398296	208.4504616	740.3893534	8146.345596	0.07017332864	0.05546051177	0.008228410703	0.007372340227	0.01548857021	0.007546892541	1	0.05480128704	0.07999016581	-0.01491576375	34	1
8	446.676711	49.44429852	734.4363782	10942.69343	3399.410566	332.039505	1393.321057	4947.5	3862.191489	195.2538388	2310.571635	675.3960141	125.6975098	213.0113452	990.2242558	2289.623391	0.06544668054	0.3044648009	0.0319054641	0.009847255813	0.02318650003	0.0101421757	1	0.0546577009	0.5859072787	0.07396138219	49	0.9999999996
8	447.4105834	156.1064834	2849.437506	16477.86804	3499.474795	902.0914526	1956.836196	6831	1185.752688	523.9775933	2908.401157	773.7412133	265.1781357	606.6728169	1271.089239	855.5875639	0.1729178331	0.2231901564	0.05553051444	0.01282924389	0.02146298679	0.01341583026	1	0.1388840543	0.4215328345	0.1722351736	65	1
8	479.4986948	64.25706968	6.510511803	11953.3522	1748.07684	306.1667472	1443.068068	4809	1882.340426	56.15091027	1974.836814	299.366886	82.57071157	217.112629	767.5269659	974.987373	0.0006177269452	0.1486509239	0.02676146259	0.005202300861	0.01467066616	0.007004322902	1	0.002794507198	0.2699996831	0.03751523338	17	0.9999999796
8	492.8828356	229.9628512	2588.509679	15174.6782	2314.849441	159.8812062	2037.564769	6119.5	3130.063158	550.1908765	2803.909179	529.0907932	149.3763538	261.1557031	1152.295157	1634.270543	0.1734875855	0.1562439786	0.01026310869	0.01106833409	0.01805697843	0.01054274628	1	0.1358725148	0.2840091059	0.01656283228	61	1
8	498.0196074	14.43388866	29.33383593	7760.561112	3229.457473	95.04641368	1211.548311	3783	5054.131868	72.37520262	1229.921863	458.3064163	72.51979049	175.2056899	550.765413	2600.374064	0.004149026493	0.4160187013	0.01248821524	0.009647809704	0.02908015584	0.009911493621	1	0.006758048149	0.8116507184	0.0003422052217	28	0.9881994987
8	501.5287933	474.4863023	3319.586883	10524.76516	855.6064334	74.07021955	2378.966355	4300	1619.21875	1181.793776	3754.884608	446.6229595	202.715066	1938.813895	1432.104235	1646.71063	0.3162390331	0.08303020209	0.006618235306	0.02200309123	0.03587518434	0.02374351574	1	0.2457703819	0.1347718379	0.02993094906	74	0.9999977194
8	506.485723	280.3031584	1405.98182	17833.03325	7696.981074	144.0423939	1627.431185	8669.5	1694.442105	347.9852003	4067.26589	1854.167874	140.8383103	448.8975839	1942.087687	1269.704244	0.07733730164	0.4254078355	0.007912232984	0.01083623545	0.03227564246	0.01076326628	1	0.06330428951	0.830197037	-0.0001363183645	51	1
8	524.7452411	95.40707976	1893.436024	11645.85264	1021.281427	660.650474	1865.85216	4484.5	6402.382979	491.0266341	2792.315632	264.0581293	198.8293634	216.501826	1023.512187	4112.773752	0.1634329628	0.09193321853	0.05745881375	0.01379924472	0.02019073106	0.0155365823	1	0.1305990513	0.1554607076	0.1717480544	59	1
8	534.4177681	240.7890103	1157.289994	15190.19029	4728.09176	594.1229816	1797.052128	6946	920.9032258	309.6841716	4020.029533	1390.621383	177.3951905	295.909784	1845.517216	823.6513755	0.07550490821	0.3129018479	0.04054489032	0.01206394963	0.02878407212	0.01228883889	1	0.06308328849	0.603308864	0.1055365341	49	1
8	537.560934	207.839846	3132.706991	10179.15714	891.8546259	835.598553	2312.136072	4050	2828.412371	1046.323268	3304.092288	335.1102926	321.6188646	309.1978591	1285.1767	3063.16153	0.3152905122	0.08706962901	0.08349818276	0.02681595319	0.01864486699	0.03648664464	1	0.2500204212	0.1459483945	0.2900478204	75	1
8	543.3410043	139.4135062	888.6954364	13220.93306	4186.77646	450.234165	1441.785382	5990	5425.673684	232.5163528	2878.540661	862.6935939	137.2663718	194.0141285	1244.237559	3295.753669	0.0664837194	0.3165117895	0.03446641028	0.01080793699	0.02348417467	0.009424587039	1	0.05572365629	0.6104332616	0.0833041006	49	0.9999999997
8	587.3178832	470.3960644	54.43234839	10168.74766	2207.547589	307.3173357	2243.416404	4373	1825.34375	73.42341513	3129.919712	726.0361212	105.018661	363.178656	1296.197707	1734.116901	0.00549010822	0.2189504837	0.03254148004	0.008816218627	0.02944891255	0.01309618425	1	0.007509780465	0.4127695788	0.06078797286	21	0.9998902746
8	589.8821752	493.4597111	4940.926793	10382.93886	451.2009186	989.3153417	1862.978727	4000	3183.021277	1531.747419	3111.288215	204.457267	383.2227406	219.6968667	1168.577862	3135.849359	0.48880136	0.0459302856	0.1007878552	0.02661850688	0.01759847205	0.03794468869	1	0.3853817065	0.06243603702	0.3816577722	84	0.9999999986
8	608.44097	127.6137898	-19.6971855	9072.154862	1377.443285	528.7226661	1696.950677	3711.5	3744.215054	59.90588479	1581.992273	298.2898111	121.8918136	199.90662	641.5698237	4130.376714	-0.002325194311	0.1608052483	0.06135562418	0.007269507139	0.01856046559	0.01044089972	1	0.002838295865	0.2960024794	0.1544611894	18	0.9999970265
8	657.4508857	444.0487625	1586.310518	9533.076489	2923.156069	574.600647	2175.979302	4381	1475.728261	523.8614484	2800.987107	966.6053062	196.1007666	1455.44908	1210.248726	1455.681058	0.1666289897	0.3030362079	0.06224766271	0.02727075026	0.06235578765	0.04156425427	1	0.1350794776	0.583747668	0.1968184256	67	1
8	683.8173936	88.67066976	-12.33230785	6947.442734	306.4763836	758.4838876	1166.382093	2599	4766.126316	43.51385386	1339.979286	123.1956007	159.6931067	134.7869555	468.9007202	2719.804687	-0.001599379402	0.04785154521	0.1080173328	0.00643582101	0.01849052873	0.01257834593	1	0.005501767011	0.06873913487	0.3081003375	9	1
9	6.699371264	99.55517257	-2.852841491	4659.417815	270.363373	462.6896124	1005.33398	1815	3988.341463	32.97894322	966.6654015	89.89408187	129.0550217	113.2092519	352.411357	2193.589449	-0.0005044517485	0.06018246799	0.09758447407	0.008045571162	0.01954295072	0.01996173576	0	NaN	NaN	NaN	NaN	NaN
9	19.67733845	23.26782281	1082.10519	3813.889841	99.93275258	148.8884071	923.6476786	1429	3828.01087	248.3203529	800.0075426	76.28951905	116.0865886	104.225075	283.306664	2433.299711	0.2938065115	0.02824871116	0.04393633748	0.02477720755	0.02352841368	0.03371436993	0	NaN	NaN	NaN	NaN	NaN
9	90.69970158	137.4890725	-4.38384192	6597.655155	1551.446583	206.3709351	1315.007923	2885.5	4048.221053	49.25713637	1413.850603	316.0296215	83.11217813	201.4352118	574.1197768	3187.535255	-0.0006110787704	0.2355421219	0.03283625746	0.007880675661	0.02500526651	0.01188206437	1	0.002929675105	0.4464551721	0.06121157336	21	0.9999602229
9	101.7761182	95.35127696	437.8849031	6005.834411	604.3492358	48.34902533	1185.149051	2371.5	4191.944444	124.294794	1320.108458	161.1591323	75.91502327	185.923668	492.9974076	3953.762786	0.07442646062	0.1077529124	0.007606347027	0.01209996889	0.02223094896	0.01455016331	1	0.05847936649	0.1859961739	-0.01413220463	38	0.9999999978
9	113.4789949	566.5541504	13.23930835	3345.166651	505.0046395	303.2490934	1858.40779	1473	265.1354167	40.39521052	1915.561644	297.6392972	164.1658466	283.2379106	767.5960993	328.6902756	0.004473166104	0.1466760346	0.08653082081	0.01539907363	0.04658336668	0.03416789866	0	NaN	NaN	NaN	NaN	NaN
9	116.8078775	93.46359932	1047.387467	5731.38706	1310.090061	32.84921644	1339.763024	2582	1495.611111	260.8328134	1510.523141	364.3447372	92.11834686	192.4733069	631.1725608	1168.875439	0.1795293974	0.2223725298	0.005418593318	0.02089941266	0.02808113782	0.02115859582	1	0.1407768307	0.4179032618	0.003955271611	64	1
9	145.557065	79.26267279	3057.992919	6477.693415	2111.047321	-166.385476	1211.586088	3083	11495.23404	822.465113	1732.211618	520.2432138	183.204592	137.2131979	776.409418	9223.103895	0.4560879016	0.323967213	-0.02450484118	0.04088786487	0.03438092279	0.03461743702	1	0.3541659937	0.6215771358	-0.03802128996	89	1
9	153.924617	29.62682571	226.9197116	2804.944191	659.866757	5.847791476	1087.198246	1278	1216.463158	100.4744158	1298.643468	313.4211509	60.76335295	158.3732684	538.9328234	1790.480381	0.08159732246	0.2311582369	0.002600070078	0.03810560042	0.07266598606	0.036751811	0	NaN	NaN	NaN	NaN	NaN
9	198.8581108	378.8110805	497.4453202	7226.671759	-31.41557228	866.8254632	2406.396512	2716	1646.168421	260.8959352	3477.998247	122.4405652	404.9468996	459.3408703	1248.643168	2042.221442	0.0718296341	-0.003788124416	0.1215759037	0.01481793346	0.02778933089	0.04273922407	1	0.0629136877	-0.03577846424	0.3666561325	32	1
9	207.4350081	25.65224427	427.3435526	6034.143231	1370.907842	33.35426276	1102.529002	2629.5	2529.884211	134.1664764	1625.031685	396.0260927	74.6573003	181.9956717	677.6750328	2328.57462	0.07241196597	0.2230959077	0.005907841769	0.01559075093	0.03350015189	0.0143140857	1	0.0577324926	0.4198537267	-0.01578788047	45	0.9999999928
9	452.2784629	353.6229893	17.9090162	6011.390909	198.8550166	268.5656519	2494.95002	2466.5	841.9784946	49.23850694	3746.799043	240.3392904	136.0191895	693.7207164	1390.594654	1015.163287	0.002805116138	0.03945129609	0.04999888114	0.01945438431	0.05160596807	0.03675349177	1	0.005112488182	0.04943511124	0.1123290591	7	0.9997328618
9	679.0362342	341.1431079	2759.859778	5755.585837	1749.644277	-12.45650247	1678.827652	2704	992.5684211	1544.427451	3276.33888	1015.302863	218.0692599	235.3068254	1497.116162	1559.426188	0.4807152294	0.3088783923	-0.002675809597	0.04599082076	0.07757677388	0.07892804374	1	0.3745526888	0.5917166159	0.04018284587	89	1
10	95.60267617	66.00021144	2706.426915	5973.820925	1341.381616	-205.4821163	978.7725688	2583	7322.086957	638.461205	1385.903006	297.6930556	166.0134095	174.1681654	573.2682113	4419.978623	0.4496551709	0.2241329321	-0.03438243342	0.03597337583	0.02680792848	0.03062713244	1	0.3477396264	0.4187589731	-0.0766225989	88	1
10	167.9492893	127.5314385	2742.929152	9127.646996	418.0260962	33.72323677	1802.155098	3487	2043.16129	827.7305498	2625.4933	174.9645102	190.5477921	202.4687081	972.6169155	1584.941676	0.3076626839	0.04532036304	0.003075336118	0.02143209065	0.01820669449	0.02579028171	1	0.2385877626	0.05819642473	0.01475731659	72	0.9999947207
10	229.3538134	140.6328148	-114.8457464	14772.65193	281.01859	909.3408471	1931.730186	5365	5729.021053	52.32150728	2545.105022	152.0050512	179.8877641	209.1399105	913.0226526	1978.829796	-0.008146377368	0.01944465112	0.05979009425	0.004019481878	0.01104059081	0.008948375811	1	-0.002911238742	0.00928887563	0.1424906505	3	0.9999592242
10	312.9607063	262.250251	876.4943104	12042.46651	2828.221919	632.1235021	2334.82889	5262	5810.421053	391.297937	5017.096392	1244.022379	262.0649814	374.6539123	2166.037812	5554.013292	0.07225974386	0.2345232744	0.05280912942	0.0172410491	0.03272973829	0.02042857917	1	0.06072789422	0.4448472859	0.1433332812	46	0.9999999997
10	406.8401554	59.14439405	1525.40191	8171.324163	1812.810891	87.02283896	1748.029455	3547	657.0833333	376.1517322	2005.777444	448.9449929	121.8976475	249.1892835	835.0713945	475.4995969	0.1813136	0.2161466151	0.01092183104	0.01681988388	0.02751341507	0.01986804623	1	0.1424653209	0.4054827722	0.0226916119	64	1
10	423.6089353	114.2009655	4581.694698	9507.242046	833.9301509	987.3195383	2141.248838	3847	2044.096774	1615.29128	3357.507583	355.4503882	480.60673	315.7202999	1317.220715	1965.325955	0.4938723243	0.09105572702	0.09253014988	0.04170796904	0.02616408582	0.07173997523	1	0.3891446699	0.1536079411	0.3564878725	86	0.9999999997
11	7.301869571	305.3233408	1311.551166	7723.189626	1631.562636	113.3098597	1609.746726	3318.5	4667.511628	312.3348751	1630.010663	383.5209849	114.0726943	227.1907345	683.7526822	2383.930219	0.1716456739	0.2145476685	0.01463630401	0.01456115525	0.02546452288	0.01689966148	1	0.1351932508	0.4024260488	0.03326458223	64	0.9999999999
11	9.537715537	353.1791134	3979.667496	8600.71969	409.7668769	779.3272996	1676.704038	3298	7538.010526	721.0057583	1564.984798	133.347401	321.8855875	341.6042923	579.9228521	3550.063109	0.4708281162	0.05067146972	0.08693325559	0.02732508158	0.01510298468	0.0405163988	1	0.3705868066	0.07159193588	0.3313656077	84	0.9999999998
11	16.63658058	79.54767767	988.3789696	6024.718699	1303.686123	-8.466024166	935.7372606	2569	5739.351064	207.0971401	944.5904927	238.678895	220.6197881	1455.23081	380.3890051	2379.672837	0.1662080074	0.2187046988	-0.001219169392	0.02872064303	0.02677757794	0.04878908699	1	0.1299875064	0.4102653596	-0.02131346401	64	1
11	17.6612875	339.4253419	3678.50891	7797.469468	2380.755904	-66.68109368	1568.501035	3608.5	13109.08791	918.1291307	1848.740029	580.964784	233.4886543	166.1351168	819.4842423	7930.544979	0.4697543813	0.3117025843	-0.008447989593	0.02773888838	0.02692435461	0.03493963331	1	0.365702065	0.5972678053	0.01856826885	89	1
11	22.36187909	258.7025506	37.18649742	7701.834314	12.06063944	586.5831808	1712.420237	2786.5	2020.478723	41.59777506	1252.304088	117.100322	111.824345	283.0898291	437.391734	1064.371446	0.004830071974	0.001645838497	0.07344253454	0.005732194931	0.01643417445	0.0129986202	1	0.00789033835	-0.02633395852	0.1905903868	3	0.9999999739
11	25.37753767	371.2521594	-16.23533496	10785.94526	114.8834089	664.1614115	1702.100877	3960	3101.554348	40.1028158	2124.901892	133.907169	141.6656181	192.1040342	742.8057312	1530.628739	-0.001432668258	0.01103596411	0.06198007202	0.00419749317	0.01374691987	0.009595228431	1	0.002369663598	-0.007708084456	0.1509164578	3	0.9999902339
11	28.71749681	522.1787909	1418.885982	8179.365851	415.9877122	14.94920381	1291.852421	3054	3279.473684	336.0245931	1779.571481	128.0323363	117.7508766	144.7398112	640.4773705	1762.642817	0.1775523189	0.05051108136	0.001916108807	0.01361402498	0.01367821047	0.01658352735	1	0.1376394256	0.06924241533	-0.01498923732	55	0.9999979492
11	32.67780516	338.1703683	1569.789993	9222.201719	37.59769494	1452.966638	2101.562157	3391.5	4075.549451	294.1355715	1717.867835	124.6205147	311.8038344	216.8516809	613.3199126	2261.02011	0.1702081211	0.004496072947	0.1508905777	0.01509263354	0.01581154694	0.02725615587	1	0.1411724755	-0.0182682918	0.4858538407	54	1
11	39.12274374	177.6017582	2968.459907	6304.127066	359.085517	-46.01337453	1578.95211	2472	6986.744681	728.3158154	1536.223345	142.7974206	186.4706545	175.1069142	560.9280919	4210.261239	0.4773593076	0.05514820411	-0.006781345544	0.03248827809	0.02526157864	0.03581662172	1	0.3696504099	0.0770092239	0.01573158934	83	0.999997912
11	40.26352973	265.3920048	38.79964546	8934.232044	69.3426168	247.4433927	1719.571876	3212.5	4000.301075	43.59309552	1566.45806	110.2182879	93.33183842	238.705447	542.0411092	1948.609274	0.004535112821	0.008203067417	0.02979094472	0.00516877479	0.01327994236	0.01054411594	1	0.004901706132	-0.01472697756	0.04307705575	2	0.9997105573
11	47.72071642	223.8400396	36.71497549	8963.402175	-60.27195649	641.5780025	2112.775774	3277	2076.647059	42.83056148	1529.377588	124.9641949	124.4017917	372.3935688	537.8296893	1495.411846	0.004167339363	-0.006476365225	0.0736627983	0.005289299021	0.01504124567	0.01528006148	1	0.007325367398	-0.04279430918	0.1908866453	3	0.9999999327
11	50.22467898	129.2538439	-4.775501126	6038.144639	575.3211846	691.9985799	1407.491293	2394.5	4693	41.53655427	1102.718004	140.7142112	157.7910811	182.961319	415.1235229	2275.828163	-0.001031860249	0.09605500702	0.1173016115	0.007320416897	0.02276058987	0.01706828609	1	0.006926704848	0.1668528437	0.3415087632	14	1
11	53.75301305	356.4809996	5285.913234	11008.05401	481.5453471	-44.31822675	2025.903188	4219	8286.16129	970.4750135	2044.648155	163.2444801	246.4628344	209.6969815	762.9183623	3639.508057	0.4754967008	0.04449817957	-0.004203135907	0.0208212135	0.01361136048	0.02677950296	1	0.3682864494	0.05551908996	0.02366823342	83	0.9880670567
11	56.62798877	461.5017167	1464.867554	8619.860783	307.4635084	554.1962492	2059.922175	3249	1860.206522	365.3919092	2241.103573	138.5023158	182.1307762	288.7255904	817.0557392	1388.353112	0.1725892518	0.03690966069	0.06120107775	0.01515266187	0.0151943241	0.02280050476	1	0.137500621	0.04397875284	0.1840986234	56	0.9998384449
11	60.5113448	218.2122212	30.30766371	10170.17845	14.58559273	685.9692168	1830.499026	3728.5	2446.280488	51.56727182	1950.107567	142.450152	137.6526221	240.3557238	671.8970313	1331.194296	0.003173651896	0.00143844107	0.06623936352	0.005332769329	0.01522813391	0.01252599512	1	0.006139838297	-0.02702663205	0.1658766132	3	0.999995615
11	64.63889213	289.2972926	506.0092524	10264.95553	226.1045628	2305.205006	3328.348587	3977	10908.78723	170.0858642	1822.133959	194.6208264	404.3397191	1286.322503	654.9851657	5941.641299	0.0479678735	0.02272613679	0.2215027492	0.01584029396	0.02012639346	0.02505005773	0	NaN	NaN	NaN	NaN	NaN
11	66.33480156	345.7465862	24.33424793	10808.13185	3195.913496	346.3827121	1884.895094	4882	2561.688172	71.47537399	2180.630447	694.1434309	106.7560192	266.5365601	951.4153109	1731.275158	0.002084709905	0.2951906461	0.03386695204	0.007953787598	0.02305552093	0.009486831099	1	0.005565339872	0.5674501677	0.06756293632	26	0.9988140221
11	71.86528244	160.5901292	2803.648006	9817.447101	1382.23369	9.095905843	1314.606879	3991	7024.178947	500.4454427	1804.728993	303.3502061	159.0584968	215.2658002	718.077564	3005.601749	0.2788542447	0.1402879733	0.0008354590895	0.01431437371	0.01831533018	0.0184241002	1	0.2168608729	0.2508280591	0.005116090117	76	0.9999998195
11	72.11182713	323.9793853	-17.97500935	11704.90345	1684.090024	464.8633384	2060.276955	4779	3494.168421	61.64576559	2121.487592	327.226023	100.1935365	278.5400773	817.0391718	1561.331515	-0.001398972043	0.1467129627	0.04156998457	0.005447773756	0.01706886387	0.009148069484	1	0.002168891584	0.2666523623	0.0871459317	17	0.9917171568
11	82.55876333	349.6744734	-75.63536882	12552.68372	1876.996163	823.1284885	2024.500348	5114	3597.180851	68.00429331	2447.77807	372.7025475	148.9461325	239.6541959	936.4318736	1580.873714	-0.00646712118	0.1484600161	0.06616555417	0.005794208007	0.01606967478	0.009627061512	1	-0.0001633414301	0.2711708822	0.1694276149	18	0.9999999672
11	83.42187951	237.279091	-44.55850223	11080.26754	71.96866033	783.3790141	2162.454046	3973.5	4053.287234	45.85276821	2287.065665	139.0889089	174.1092644	303.3995948	774.7719213	2026.386564	-0.004501724688	0.006729871524	0.06970838582	0.004768236916	0.01482878169	0.01310100539	1	0.0004526604677	-0.01612788228	0.1762860997	3	0.9999999539
11	85.45051449	114.7045687	-75.07760258	7068.42288	60.83332733	1557.450926	1516.648641	2568	3078.2	54.6778416	1405.972513	111.8422787	319.604791	165.0667769	502.6679704	1503.392105	-0.01100649657	0.009120338643	0.2196748541	0.008580339196	0.01706490047	0.02919410713	1	0.005088896212	-0.005437856447	0.6825401453	5	1
11	87.4912598	193.6370601	-77.45112664	10311.47826	2223.715351	1209.120325	1851.529518	4413.5	2504.510638	69.92590775	1798.248204	397.1480151	224.2980867	225.9868429	729.3914365	1629.823552	-0.007547136508	0.2122578307	0.1166029408	0.007240046059	0.01953705201	0.01403931134	1	0.002760281082	0.4025124003	0.3423695718	23	1
11	93.60298398	426.6053317	8437.135516	11892.34989	1176.984655	-326.7894697	1726.941209	4810.5	12285.2766	2085.964575	3051.494716	283.1016662	406.3796932	237.0724858	1171.749758	7785.126075	0.6974773105	0.09412933599	-0.02415986125	0.03167291227	0.01428945622	0.04086300972	1	0.5395697055	0.1544344101	0.002475137684	92	0.9810649334
11	102.3692138	161.7167522	5.783788353	9176.909777	60.76377575	616.9578295	1752.168726	3338	4876.172043	44.67502659	1761.021279	125.3210073	137.0377109	212.849804	609.3919617	2280.008189	0.0005096800973	0.007081809464	0.0693916259	0.00543724169	0.01516547095	0.01191049166	1	0.004321984475	-0.01544816621	0.1762303899	3	0.9999999792
11	105.712645	220.3027605	-176.3008672	11177.96192	887.4393902	2801.108369	2545.867745	4355.5	1665.258065	81.96315347	2226.092924	230.0003175	507.8246811	255.5534696	821.3549704	998.263023	-0.01495679077	0.08264955106	0.2419111788	0.008742809237	0.01664745553	0.02471419434	1	0.004047359769	0.1445579924	0.7598593834	15	1
11	107.0387621	324.4405871	1612.49117	9395.818396	1262.125843	853.1232002	2740.274515	3956	1345.358696	443.1353018	2625.78567	399.2702097	242.6785081	308.4953858	1048.337664	1021.521356	0.171142705	0.1405721804	0.09008275493	0.01735602064	0.0276790865	0.03004625177	1	0.1390708426	0.2553314795	0.2855797302	62	1
11	108.6442731	42.46029824	943.3597716	6089.440009	581.196827	790.6217236	1221.757355	2354.5	3479.784946	195.8323898	1256.841288	139.8265679	204.0052077	142.4183473	466.1240882	2251.801384	0.1543806994	0.09740229088	0.1250213086	0.01744348307	0.02318440252	0.02640816079	1	0.127974871	0.1692104905	0.3987708929	60	0.9999999998
11	121.2925495	68.2937628	1354.641122	7996.654723	1778.032365	1.662456412	1164.752413	3436	6191.043011	282.0181722	1426.589397	320.4724327	101.2607414	151.0287119	578.49643	2561.698718	0.1699240825	0.2265985339	0.0002188338305	0.01407142761	0.02502397053	0.01393388248	1	0.1330256989	0.426313629	-0.01539655164	64	1
11	126.4393819	19.64130272	1116.593539	6864.9232	76.87116736	287.3951342	1128.127656	2502	1816.021978	209.4932835	1179.685286	106.0721324	117.8057094	142.9878291	422.7340278	837.5813722	0.1655298335	0.0103172352	0.04480427115	0.01681713723	0.01692969847	0.01762781216	1	0.1307555427	-0.01055553941	0.12616613	53	1
11	129.6815454	242.536325	2469.477102	14635.33137	1308.439026	267.7428621	2256.346815	5746	8788	399.659313	2366.822011	269.0576337	162.984625	278.6742288	882.2303943	2716.008276	0.1687636011	0.09141716835	0.0184941084	0.009378698889	0.01419888808	0.01263015764	1	0.132218952	0.1528804446	0.04094403749	58	0.9999999998
11	131.0970102	122.3562735	-105.4683907	8605.705946	39.63765783	1946.788162	1887.298408	3161	2653.957895	58.46937464	1572.22721	110.9055359	406.2627528	190.5789094	554.7100933	1538.586066	-0.01299158059	0.004811308085	0.2253863087	0.008031498735	0.01492961135	0.02079967103	1	0.003882667473	-0.01394650343	0.7013017792	5	1
11	136.3491182	223.4623884	6414.530924	13173.08119	696.5654367	-90.52796913	2294.64594	5203	11802.53191	1321.294533	2791.430909	173.4524625	306.8429808	230.1746007	998.1524346	6398.637027	0.4865176841	0.05545936689	-0.007024837205	0.02492046925	0.01453993159	0.02690210385	1	0.3767405722	0.07759110627	0.01675174415	83	0.9999993782
11	138.3819241	10.32536902	2048.748373	7063.342367	128.8095888	-74.5656376	1049.478721	2587	2813.193548	353.3982563	1167.295755	96.59553344	132.0343406	145.4774888	405.5124505	1608.076519	0.2865804803	0.01844731701	-0.01071669598	0.01758713557	0.01524020772	0.02083425943	1	0.2211320047	0.003254826385	-0.03717698149	69	1
11	142.7942774	37.70822363	1390.633427	8736.366276	137.6012082	364.9248676	1197.252609	3164	4123.336842	249.7238059	1513.128486	126.7692214	137.5234462	149.8893803	528.3196145	1469.308077	0.1635035163	0.01645489079	0.04372336479	0.01245796633	0.01641247158	0.01527943438	1	0.1291634857	0.001858458331	0.1223423673	53	1
11	144.4444699	386.7677975	-81.56752408	13488.35133	2915.211943	1789.478804	2554.279806	5801.5	3391.428571	104.0335386	2446.923056	611.6417964	317.3823342	573.7863924	1002.172367	3360.880414	-0.006362547971	0.2221145799	0.1324122666	0.008551077526	0.01867035449	0.01948007842	1	0.004776697774	0.423109575	0.3964868086	23	1
11	146.5005572	328.6644404	6087.30172	11913.60909	590.924398	-71.4179323	2272.422012	4734	6540.610526	1604.905409	3303.113286	215.81483	316.4008247	216.768715	1213.468174	4185.509601	0.5028988831	0.04858320896	-0.006478717685	0.02796014703	0.01625448026	0.03267612072	1	0.3894260822	0.06359645185	0.02160852794	83	0.9999606167
11	150.5014019	53.51678657	37.69895211	7534.707527	139.7377565	98.11222731	1183.254394	2791	4062.197917	37.74982034	1344.589988	111.6169716	64.26164988	169.3167342	460.3500675	2188.054515	0.005000142608	0.0172073036	0.01299429509	0.005128773984	0.01667796229	0.008543443147	1	0.004252403345	0.002880343947	-0.01331616241	1	0.999429522
11	155.3888538	470.5859187	6636.190121	13234.25781	1385.318367	-174.6110866	1968.887417	5366.5	16090.65263	1722.353974	3413.34478	350.0092728	302.977917	192.9799018	1299.487029	8829.312375	0.4936616246	0.1041412875	-0.01258164566	0.02085651339	0.01795957826	0.02746318547	1	0.3823139021	0.1760712421	0.00127449034	85	1
11	160.7266815	158.5413761	11.35681962	8494.842897	-23.0686515	636.5060976	2194.168959	3188.5	1319.591398	41.77949044	2577.784858	132.287109	169.8651782	275.3770243	918.7420757	1345.609634	0.001498219351	-0.002541038706	0.07628633108	0.006951406799	0.0208170556	0.02172721512	1	0.005455756668	-0.03470021422	0.1993836975	3	0.9999999995
11	167.6076082	103.5790764	1601.766416	10187.36827	1431.126408	131.6080785	1801.667929	4143.5	5807.569892	395.8370747	2343.673029	352.8954439	165.9531514	306.0253042	911.8809836	3380.354607	0.1550213685	0.1413360477	0.01351641444	0.01418622358	0.02157557449	0.01836740656	1	0.1216399287	0.2539821428	0.02329671915	61	0.9999999537
11	172.4210932	25.29612243	21.7214067	7058.73007	82.97401587	427.8078607	1298.419784	2540.5	1987.829787	32.6056251	1264.794425	99.61890322	104.1210881	196.2887004	432.3998722	1038.83049	0.003623339558	0.01181623619	0.06029548735	0.004812640903	0.01551612138	0.01151485425	1	0.006188889317	-0.006212932086	0.1462578659	3	0.9999879288
11	178.4650469	123.6164036	-164.4166711	9815.148463	370.9643525	2391.735694	2453.191837	3786.5	3516.108696	73.5934348	1864.522714	156.6815099	483.8302391	372.7321683	683.3327398	1590.476039	-0.01672983298	0.03637566198	0.2392872099	0.008128133412	0.01515393663	0.02520106385	1	0.002131997259	0.05062087904	0.748822409	10	0.9962988906
11	193.9985863	139.510846	-79.09845636	13647.38689	188.399501	470.3405488	1985.537185	4942	19273.97826	49.65350167	2495.204898	175.1931648	100.4288304	233.3813269	823.2232463	7398.423929	-0.005852213412	0.01400038927	0.03396113474	0.004479883382	0.01539792934	0.007816234552	1	-0.002839661859	-0.002763341084	0.05533641736	2	0.9999995738
11	194.3630452	433.1443803	8081.657898	16370.25708	884.7358695	-170.3714185	2096.109942	6297	13051.30108	1537.674479	2959.74268	231.8825212	299.9238774	215.2184664	1147.248971	6454.147042	0.4987121128	0.05715380821	-0.01035755486	0.01673134574	0.01052888176	0.02104262711	1	0.3859975925	0.08084533661	0.007979673335	83	0.9999999727
11	206.8971952	185.1626504	12559.29856	11896.3031	648.0927316	-467.244625	2018.915537	4719.5	1989.474227	3299.963288	3143.915492	215.896147	541.211285	236.6498557	1211.119523	1138.248628	1.041181475	0.05307125073	-0.03937834837	0.05566782883	0.01869674954	0.05722321111	1	0.8048412928	0.06908854303	0.01813000199	95	0.9996245956
11	214.2553685	73.34969089	1130.46076	6402.494435	1325.693379	143.133113	1799.384316	2822	932.9677419	406.9362678	2197.061219	469.0991629	128.9478714	285.6499015	919.524144	868.2141397	0.1740843257	0.2082024195	0.02126333198	0.02348411389	0.04394486105	0.02874409771	1	0.1374607884	0.38980428	0.05592990561	64	0.9999999887
11	214.2862124	146.4056834	-178.2295252	14826.7085	1462.821909	1828.894642	2331.771923	5731.5	12438.71277	66.85820376	2233.243714	210.275109	307.39543	329.7931315	797.1324674	3970.934311	-0.01222333992	0.1022767487	0.1238828521	0.005452711696	0.01463103309	0.01134842355	1	-0.001279628614	0.17977416	0.3617824094	14	1
11	215.0049108	342.4517637	969.5001818	14900.23966	3425.707948	1514.791908	2206.627111	6335	3977.566667	202.9390711	2504.198966	609.1001874	290.1286846	250.8144532	1030.599117	2327.286891	0.06576933413	0.2318275036	0.1022894852	0.008908577665	0.01935496468	0.01388778518	1	0.05886021884	0.4413267067	0.3093633919	47	1
11	224.5888889	119.3430595	2039.491681	12011.77955	591.1811572	741.5905335	2210.166928	4596	6640.133333	428.5113106	2505.358124	170.4368448	201.2051636	299.2784236	901.3580148	3387.280362	0.1671835975	0.04858235666	0.06175130851	0.01377286267	0.01504374697	0.01568040449	1	0.1334369896	0.0676956584	0.1853340807	56	0.9999999996
11	226.7933691	105.302422	1773.842043	10181.17932	409.5017333	750.5494579	2367.371567	3886	4044.858824	374.4495219	2342.482227	179.3565288	185.8456762	300.1895507	868.9005087	2103.374376	0.1707073325	0.04191426094	0.07273151478	0.01372399835	0.01750890722	0.02368698628	1	0.1368240152	0.05458321985	0.2229343191	56	0.9999999999
11	227.5480265	712.7411769	484.1312671	6154.131126	228.6885663	163.4885061	1815.479434	2364.5	2878.107527	163.5073736	2057.804886	137.7403287	89.99206184	192.5031409	753.0849412	2360.534825	0.07929809093	0.03953951941	0.02658876267	0.01149546556	0.0198814389	0.01932166369	1	0.06293383365	0.04837475663	0.04841749386	34	0.9999999889
11	231.3889659	13.66641302	-59.66219816	6979.611099	619.1385381	1625.348493	1601.095974	2776	5978.212766	54.74308662	1304.961962	133.7713486	306.8958346	179.2454501	484.6957694	6946.984064	-0.00842362312	0.08842022254	0.2314540583	0.008805630672	0.01794190821	0.02529552738	1	0.008487102494	0.1558271313	0.7260059096	15	1
11	235.6170591	28.35981999	3952.393169	8442.659213	905.0535678	-144.5560219	1454.925932	3415.5	23254.74194	797.2536149	1607.791676	192.7596704	187.7767842	205.8951488	594.023858	10532.75324	0.4733357411	0.1086790786	-0.01581167513	0.02314440727	0.02611485728	0.024948392	1	0.366377168	0.1852367616	-0.0135443913	85	0.9999999999
11	237.9925807	177.0016982	2715.286053	15914.89342	678.7929595	1132.257813	2548.386726	5998	2655.944444	455.7916864	2663.976695	242.0838076	293.9058684	241.9431336	1030.333384	1582.667414	0.1722449878	0.0438001439	0.07030844851	0.01224539096	0.01245500312	0.01768985043	1	0.1378756482	0.058307169	0.2151161282	56	0.9999999999
11	238.0840648	122.8894209	2195.349431	12501.92942	543.1499813	812.8269552	2406.126472	4722.5	2995.945205	421.0909889	2503.417981	193.759268	228.9134059	259.6417044	921.5233164	1972.416911	0.1725509276	0.04368143923	0.06729818352	0.01214989028	0.01591626577	0.01870466905	1	0.1379180374	0.05794840686	0.2049864547	56	0.9999999994
11	239.1377517	677.4611	1923.139623	11457.38737	1605.337663	84.00528356	1889.012707	4655	1258.284211	415.4502857	2606.690876	407.8026671	141.1439736	220.079164	1026.67194	914.0300948	0.1687890835	0.1441784038	0.007516319354	0.01272735499	0.01836663909	0.01559902869	1	0.1319545586	0.2594541026	0.005858118116	61	1
11	248.7856268	131.3679211	3562.466895	11283.3015	1053.841109	79.41621768	2000.543199	4411	1415.061728	1176.655267	3932.464175	394.6618672	240.9489732	250.5391436	1469.811077	1204.537674	0.3024942871	0.08647327293	0.007692005585	0.02209098192	0.02409525996	0.03228696043	1	0.2352065747	0.1418555876	0.03094919958	74	0.9999999986
11	251.6883793	80.32660422	2054.096114	11966.95867	543.7339729	114.1006598	1763.611733	4525.5	7720.695652	478.3338006	2761.772721	169.3274663	148.5198003	226.2450174	989.2617166	4178.475517	0.1698086174	0.04605228708	0.009206102743	0.01237412763	0.0153810102	0.01501336763	1	0.1320672421	0.06051621735	0.007956174054	55	0.9999990551
11	256.1182147	252.7649853	1097.869482	15418.29776	4896.238436	307.4458665	2310.800882	6905	5561.260417	210.6500205	2876.331456	1101.127294	238.2993985	701.3933505	1315.477455	3651.077676	0.07266342192	0.3268053249	0.02005544476	0.009047656365	0.02585015005	0.0201847478	1	0.0596707755	0.6307229804	0.03617700578	48	0.9871181988
11	260.4873449	143.81581	2482.276116	15076.53878	1302.777824	1004.322153	2571.875316	5889	1974.302083	423.9478509	2538.387546	307.4481009	231.0491742	270.9235916	971.8500937	858.0752405	0.167577173	0.08888018363	0.06855457931	0.01084833031	0.01520095923	0.0165695727	1	0.134503763	0.1496813728	0.210004315	59	1
11	265.3881789	26.10492565	-100.9219765	8614.199519	94.60249458	1953.478518	1553.492998	3186.5	2825.56383	55.55155412	1641.781973	100.5944471	387.9737543	189.0683257	561.5743377	1455.835093	-0.01190440236	0.01046308834	0.2171314569	0.007067428298	0.01372336358	0.024976109	1	0.004239367927	-0.00280948092	0.6738064198	5	1
11	268.5260874	85.84471459	1733.034362	10644.72414	1557.29892	715.0595628	2372.235019	4495	4308.568421	382.3026944	2279.107648	322.2935479	198.450509	233.9378348	871.7659637	2527.524479	0.1680350088	0.1444229595	0.06650614933	0.01414321731	0.01977555274	0.02063373057	1	0.1351723292	0.2622402753	0.2053287664	62	0.9999999996
11	284.7578619	291.8818137	4872.464958	15633.30882	3762.773821	76.89650129	2233.877342	6788	7184.147368	1247.460568	3671.984114	955.2442774	229.3202347	201.3622823	1618.346765	4546.243153	0.3131387718	0.2432962711	0.004834962216	0.01934582388	0.01938780644	0.01823860572	1	0.2445361859	0.4597344443	0.02952183288	78	0.9999999995
11	305.4338789	240.5427253	4714.221651	15941.96211	2432.869672	1361.995984	2390.615941	6521.5	9139.302083	1245.25674	3671.378536	687.9814733	425.1400511	232.5833297	1533.063646	5942.00934	0.3050519063	0.1597024428	0.0807740318	0.01948174911	0.0195101248	0.02712149116	1	0.2424862117	0.2931859425	0.2816120896	77	1
11	309.2514782	177.4934783	2811.391025	16178.41262	834.6198823	1080.65852	2385.433516	6037.5	7445.978723	645.4912175	3444.823124	279.7837885	322.5451618	213.7388996	1312.264696	3627.571515	0.1745277589	0.05551053122	0.06559185489	0.01090508482	0.01272598688	0.01827228594	1	0.1394362225	0.08186298629	0.2000689087	56	0.9999999906
11	316.5140759	192.275099	-9.474432812	14092.20118	-6.848223347	1046.883669	2613.919618	5083	2552.865854	59.60537251	2792.640999	147.0657585	207.1518628	397.4013828	958.5880509	1819.140794	-0.0006683688231	-0.0004081885157	0.07463042946	0.004698425662	0.01340948297	0.01046831009	1	0.003685739221	-0.03042961302	0.1934301246	3	0.9999999984
11	318.7328944	422.3362196	14.46523517	14508.38387	-24.37038316	641.0599588	2766.51496	5207	5109.924731	47.55546042	3387.439149	165.3257366	156.8371768	312.1366673	1190.722636	3564.227507	0.001157623971	-0.001739109145	0.04662768664	0.00367669614	0.01404425194	0.01031626692	1	0.003287129133	-0.03422225099	0.09898680541	2	0.999999459
11	319.3892864	158.8835284	5257.540007	10499.9883	1582.967372	-30.27380346	2344.81239	4412	4254.87234	1699.249364	3426.375671	543.6919046	333.3921473	295.7238075	1378.30428	3382.498826	0.4951230949	0.1555456548	-0.002663159979	0.03316996947	0.02728752588	0.04667712265	1	0.3844987321	0.2806970724	0.03713252207	87	0.9999999996
11	321.7286806	134.4826506	2730.653605	15004.27856	641.0515735	187.4837478	2230.815948	5633.5	2409.202532	519.14873	2890.195515	247.782732	155.2240566	231.2398684	1081.585359	1143.468614	0.1843375811	0.04417677297	0.01266374682	0.01315411344	0.01315485563	0.01252661002	1	0.1435438265	0.05678373552	0.02248944399	55	0.9999456928
11	328.3961076	198.5821315	-29.35261587	13767.26022	15.7062514	1114.150194	2666.264575	5068	1912.7875	61.64878043	3705.089917	188.4404575	287.6347348	302.7346552	1331.330753	1874.114547	-0.002154762008	0.001163366849	0.0796547748	0.005317334547	0.01501869576	0.01191708677	1	0.002869192615	-0.02704127975	0.2101956048	3	1
11	330.0848951	144.2376995	3150.549978	17201.44555	772.0149643	226.8044563	2239.346645	6405	2029.3	566.9778067	2861.58454	286.0899591	165.4512964	243.0804698	1116.106774	1093.108555	0.1830643524	0.04671345011	0.01319581975	0.01077173392	0.01461246223	0.0109941048	1	0.1426109186	0.0619542451	0.02413405655	55	0.9999972437
11	337.9695528	240.3663142	3134.030361	17517.13612	92.13369941	2900.046378	2913.696903	6462.5	1575.074468	605.6207617	3157.297937	212.3811162	587.0410027	261.948551	1201.735367	891.4645222	0.1784091463	0.0050526632	0.165767544	0.01195566957	0.01356625835	0.02447341462	1	0.1484962742	-0.01659833604	0.5378572209	54	1
11	345.9376696	104.9392805	2114.742395	12552.25964	543.4729342	795.7762296	2474.269971	4868	5061.574468	483.1121425	2681.160485	185.9072601	214.9890673	283.9279421	959.8256932	2525.452343	0.1718903217	0.04260083388	0.06414567615	0.01153225178	0.0167132708	0.01562438751	1	0.1371938826	0.0556375946	0.1941446325	56	0.9999999867
11	352.6518441	212.5840774	-65.48687477	17760.45115	151.3978298	1284.401269	2532.569326	6434	1987.585106	60.6240213	3502.692924	175.720035	241.6834722	236.5874271	1277.931424	1055.262342	-0.003735621152	0.008484968343	0.07268788081	0.003689123325	0.01048182883	0.00876276249	1	0.001252902854	-0.01245637164	0.186589863	3	0.999999999
11	356.6356641	172.295035	2773.595161	16443.37102	2521.123804	262.8360157	2225.754322	6648	2880.688172	691.4804934	3686.654286	692.7592569	179.2186292	262.550636	1534.706355	1441.600062	0.1717079791	0.1642377953	0.01562451166	0.01297427661	0.0186017937	0.01322899471	1	0.1349017699	0.3004360723	0.03466047489	61	0.9999999998
11	376.2932475	100.3150903	2460.616721	13774.26821	658.5996621	97.82860447	1896.457516	5112.5	7060.402174	620.0223819	3346.735933	223.8098731	162.3894218	223.0388503	1213.933603	4139.495627	0.1750526949	0.04797385049	0.006998079332	0.01397420776	0.01551393972	0.01373096542	1	0.1360077652	0.06430479091	0.001608445323	55	0.9999991987
11	393.1793031	205.8112188	2788.477867	16669.36134	3788.567886	1018.565337	2062.825477	7202	7866.478723	602.8353461	3188.059283	870.2442495	269.7728879	209.1617468	1421.463757	3631.107493	0.1694455666	0.2361973472	0.0615289531	0.01386653365	0.01827249104	0.01509084267	1	0.1366817105	0.4481589197	0.1923452194	65	0.9999999966
11	418.3869081	44.38551646	-177.9866135	9934.733345	124.9859109	2387.035489	1898.997767	3674	3127.177083	64.24167018	1951.679348	128.3234951	496.1091096	185.2054793	687.9631445	1499.953887	-0.01807484233	0.01205054522	0.2371858748	0.006919832072	0.01414410727	0.02445145463	1	0.0007583203199	0.00121410489	0.7404948747	5	1
11	423.1666339	396.5156678	-104.585647	13761.33554	1175.902216	1945.744844	2694.47665	5422	3830.414894	79.04690813	4262.656176	461.1219196	522.0283354	372.0815061	1625.51664	3160.761173	-0.007799696231	0.09112379644	0.1363474602	0.006617394642	0.01956754055	0.02312325305	1	0.00286504926	0.1576201142	0.4044108632	14	1
11	425.5847342	5.329254633	-0.005003189496	9168.146776	2719.541055	253.182441	1167.298942	4068	6783.703125	66.21056564	1767.980572	537.4954613	82.76065118	194.3723379	771.7631374	4167.372034	-8.84230649e-07	0.3070493442	0.0284942566	0.007648905933	0.02502853638	0.009509976951	1	0.003696671008	0.5913002645	0.04942754344	25	0.9400124331
11	426.9013752	598.2792846	5848.105968	11672.09813	535.1302736	1192.635353	2270.160304	4531.5	5492.021505	1600.624045	3265.550406	191.351963	430.0682939	286.6489613	1206.999027	3982.870644	0.5027942439	0.04792571516	0.09870415934	0.0257287949	0.01610305939	0.04062972022	1	0.3961165194	0.06634129311	0.3774836645	84	1
11	432.3289385	18.19754313	600.5080542	9802.387631	531.5443215	363.8347112	1370.703607	3704.5	11999.03371	154.7193326	1849.680907	161.4686583	118.3197084	193.671303	661.8984712	6198.362798	0.06272978093	0.05473024973	0.03869117447	0.008439843733	0.01930982293	0.0111248612	1	0.05098481649	0.07972247256	0.08664785461	35	0.9999942015
11	435.2581714	46.32441778	17.73574381	7713.139159	2411.372106	284.2559449	1649.526525	3578	2128.98913	71.0180627	2611.642491	841.7756226	104.1636751	236.6207052	1158.793895	2395.178717	0.002884159297	0.3085872445	0.03826185637	0.01198134623	0.04499559055	0.01446878295	1	0.00657600223	0.5947852785	0.08311653676	26	0.9998088926
11	448.0006932	10.59203187	-20.83243088	9048.865194	168.6726006	506.6715874	1318.469675	3332.5	4462.913043	41.60999144	1652.222413	121.1126306	120.5364559	188.1397606	572.5248343	2611.707642	-0.002106561861	0.01874260466	0.05903051777	0.005294148454	0.01502750155	0.008291140766	1	0.001718750735	0.007809493024	0.1411011643	3	0.9999902069
11	452.5296696	496.6888102	996.5052079	13733.31616	4365.020433	1479.38181	2281.22576	6371	1547.916667	253.3640944	3213.621715	1066.203174	325.7197058	271.2085157	1451.950148	1178.395409	0.07276710445	0.3126287532	0.1036428124	0.009133583449	0.02257926556	0.01632661258	1	0.06502298372	0.6052131123	0.318491315	50	1
11	462.754274	203.0869423	2048.616579	11218.72531	2445.152344	309.8415861	2558.625211	4903.5	1983.595238	493.6611066	2869.782918	663.3158554	167.1357287	385.4912014	1219.945735	1297.766516	0.1801777917	0.2173895973	0.02743585113	0.01782875483	0.02609748646	0.02071728494	1	0.1426583303	0.4086486788	0.07839360034	64	1
11	464.6940132	50.64487263	1890.231263	10740.82406	476.3021729	86.58691295	1706.058832	4037	3988.645161	447.1930521	2571.837837	194.0661624	118.2572801	269.2996606	936.2030444	2423.192758	0.1737126622	0.04439649773	0.01028065213	0.01283629406	0.0167799779	0.01315321385	1	0.135151223	0.05718301943	0.01230868264	55	0.9999946247
11	467.2310111	212.777864	1645.277484	8999.840176	1962.838788	316.7529332	2570.857222	3992	1668.729412	618.1840228	3240.723067	752.3007725	181.0560451	411.4359619	1382.306409	1983.135609	0.1838871547	0.2207584482	0.03185185741	0.01872031908	0.03664753315	0.02942865433	1	0.1458468982	0.4156357982	0.09420991419	64	1
11	511.038722	33.11215886	15.73465491	8536.255645	80.12751725	522.6597574	1632.69808	3081	1591.884211	39.33425324	1441.024108	111.3281509	116.7612703	194.1697875	509.013953	1498.593396	0.002401835424	0.009111861111	0.06157878456	0.005214152587	0.01447376705	0.0114289351	1	0.005302468476	-0.0116423347	0.1502506091	3	0.9999891106
11	518.4653541	325.0882806	9.688752416	9907.41378	2160.208523	272.8461593	2316.027738	4330.5	2511.215054	63.9260707	3528.410088	782.1229471	98.32244624	572.5191057	1457.793141	2601.396581	0.0009907579206	0.2234378527	0.03102470281	0.008527719013	0.03644514968	0.0146716607	1	0.003958289098	0.4218306343	0.0549303001	21	0.9999717117
11	521.5816011	157.3252744	2108.848181	10785.16678	15.23130449	173.615708	2226.916551	4026	1085.010638	574.2150093	2992.868935	164.2556003	175.8765923	296.1504346	1060.854272	816.3556111	0.1943570001	0.001482109327	0.01736045832	0.018772045	0.02110394732	0.02083874102	1	0.1512752206	-0.02966206143	0.03872280026	52	1
11	534.5754672	107.198616	1979.102409	12600.21368	636.3530061	1825.14677	1869.034429	4709	5864.904255	554.4933783	3252.935032	188.8593258	508.6488958	188.2373782	1148.101942	4079.194365	0.1582152337	0.05103995049	0.1433109152	0.01683569394	0.01809474369	0.02615193936	1	0.1317555569	0.07588046989	0.4596202909	57	1
11	546.2511447	73.39346159	2298.636016	7668.542853	976.9262164	604.4261067	2027.977142	3159.5	2933.723404	632.3254013	2078.343873	312.5301039	263.9438299	335.8342963	822.7819469	2809.699151	0.2971215527	0.133286741	0.07389425869	0.0268117822	0.02615049958	0.03314460515	1	0.2356802188	0.239382782	0.2557163563	77	0.9920478011
11	567.4312997	172.5462073	1956.392905	10091.6584	2277.269551	146.7158509	1847.956	4436	1337.895833	605.9703071	3420.032328	798.2705127	155.5939777	234.3658366	1446.725688	1456.051644	0.1826316774	0.2225271807	0.01295209603	0.01854614498	0.04125359169	0.02238695285	1	0.1436696184	0.4184955027	0.03007399601	64	1
11	571.6271305	366.2571807	2330.334185	13816.91215	513.7206223	2192.043941	2370.08318	5115.5	754.75	587.6815144	3517.786506	199.0543736	512.8002759	563.9884767	1269.839073	542.2725608	0.1690213794	0.03925709557	0.1538362303	0.01341942226	0.01385270019	0.0280121743	1	0.1407205865	0.05234612674	0.4969386497	57	0.9999977261
11	574.4500466	23.61173249	1269.808414	7354.630207	392.7180314	-11.08664914	1114.825718	2824	3628.225806	318.5023043	1675.351164	166.3920759	144.8173744	354.2970457	605.1270071	2442.682173	0.1742162634	0.05123369172	-0.001582479021	0.0181162686	0.02232413618	0.02493600605	1	0.1348323211	0.07058669453	-0.02746704519	55	0.9999976282
11	620.8558044	339.7779105	3778.848961	12170.90549	0.6370848122	2916.262713	2644.742259	4607	2352.46875	788.8028758	2537.934625	159.0898678	565.0783604	357.9265794	912.0043665	1530.640801	0.3001019374	5.344796684e-05	0.2366459602	0.0193499409	0.01476194498	0.03783194232	1	0.2474093337	-0.02451655226	0.8018458125	71	1
12	13.56599157	68.36127615	1196.576684	8034.601138	1133.272028	910.0171181	978.938619	3230.5	4085.244681	121.2923678	646.0190254	160.1978068	140.3195344	148.3326374	259.808718	1017.218416	0.1486269701	0.1414730777	0.1149171932	0.01279825834	0.01743428361	0.01611667035	1	0.1232146411	0.2582189201	0.365146663	63	1
12	57.30189421	660.5199682	471.6496412	7296.744756	1632.381205	3.422373655	1070.768721	3134	23312.24211	117.0562355	1398.983736	305.6103809	73.30961627	150.1016863	568.3812483	7905.599312	0.06715841641	0.226843095	0.0003924991237	0.01009900352	0.0195975633	0.01118497232	1	0.05333247328	0.427261952	-0.03535575358	45	0.9999999973
12	85.01612491	230.5382496	1575.597056	9060.11232	1156.454744	937.9133802	3242.026511	3827	3067.592593	669.4513239	3665.03676	540.4968246	354.7238654	722.7933457	1498.879796	3220.203847	0.1755782936	0.1238257026	0.101633666	0.01393679893	0.02625600649	0.03951822639	0	NaN	NaN	NaN	NaN	NaN
12	92.36733729	222.2725496	1905.409881	11825.58449	1567.592787	1001.493102	3026.171575	4886.5	7289.390244	389.0542261	2091.346128	291.227345	274.1942033	335.5101391	807.170964	2531.289628	0.1605726656	0.1377867226	0.08445779358	0.01515196446	0.01524327829	0.0179215129	0	NaN	NaN	NaN	NaN	NaN
12	95.1889828	421.6839229	1625.102999	9850.736315	1158.370622	588.8424334	3574.155423	4077	1078.72619	533.9882342	3120.6063	443.2372245	168.1660395	321.9013731	1224.41372	1255.858429	0.1720299172	0.1190160158	0.06099291833	0.01500515023	0.02571882549	0.03649716935	0	NaN	NaN	NaN	NaN	NaN
12	96.29149099	661.3920392	33.62955381	8569.712488	397.7650551	244.2769118	1386.030088	3150.5	7101.645161	41.22455481	1451.769464	141.7054482	82.23237129	185.8824493	527.613787	2514.462682	0.003950153234	0.04756927027	0.02967903556	0.005131150637	0.01671471644	0.009996675439	1	0.004756502787	0.06510556289	0.04411540757	7	0.9999999904
12	98.67173746	409.9746897	2349.704946	14177.9807	1805.946022	674.3170493	3880.677415	5854.5	1782.111111	416.2552868	2492.19767	391.5758642	202.8996619	333.8230661	970.8364873	740.2723992	0.1682182835	0.1269636978	0.04820794125	0.01221854015	0.01573377729	0.01786976788	0	NaN	NaN	NaN	NaN	NaN
12	100.4345757	348.8995886	784.7443064	10729.10815	2043.231928	828.2086937	4170.854597	4812.5	3663.392405	388.0866322	4802.03732	1051.916288	186.5725622	514.2967364	1989.37834	3328.741455	0.08093531403	0.1843119168	0.0834644218	0.01628725646	0.04300299274	0.07081066386	0	NaN	NaN	NaN	NaN	NaN
12	100.5073895	361.4671126	936.1653899	12291.57483	2546.469779	890.285056	4373.99538	5380	9717.014493	235.6156659	2659.816688	602.0801435	195.3864597	635.8480158	1106.126428	3792.687854	0.07517619022	0.2012015874	0.07472450587	0.009282607163	0.02087209653	0.02149693074	0	NaN	NaN	NaN	NaN	NaN
12	103.7062653	373.5073033	956.2530312	12278.55151	2442.39177	879.4910597	4166.446422	5393	7440.987805	255.0528168	2717.862683	689.0317344	153.6507757	341.9465952	1162.895551	5974.42	0.07867984773	0.2000028338	0.07211298956	0.01035016515	0.02236108349	0.02117303539	0	NaN	NaN	NaN	NaN	NaN
12	122.9447181	599.1102571	1610.77784	9878.766024	917.1427081	1443.176804	2188.54166	3917	4904.166667	384.9724102	2107.553041	247.7147611	342.9804017	364.2906814	814.3176716	2000.25764	0.1691930091	0.09630248506	0.1477383825	0.01309380495	0.01433961398	0.02383049222	1	0.1409183167	0.1677965688	0.4785618366	60	1
12	123.6932197	766.1158979	3.926388471	6571.905217	1554.160396	324.4088355	1036.61675	2869	5729	48.58171363	992.6299254	222.9245687	98.87056736	141.1181041	393.9430008	1700.414493	0.0005682053789	0.2364126478	0.0487877732	0.007522172464	0.02343400398	0.01270719516	1	0.004879071142	0.4488338938	0.1154587165	22	0.9677305352
12	139.635627	739.5565449	434.7263462	7883.005811	114.6632308	1506.601818	1408.42896	2885	11750.10753	87.37093151	1257.9171	107.106037	239.8079042	165.8260479	443.2866556	3572.899034	0.05391358541	0.01751108616	0.1904563848	0.009126502215	0.01397098256	0.01701193365	1	0.05362651278	0.01016424376	0.5969826615	33	0.9999981872
12	153.4835301	158.305114	-219.0558964	11656.99797	517.8184128	2925.30527	2627.800133	4454.5	7148.873684	76.00077978	2096.161579	180.6844125	548.8568374	289.3099553	755.1806267	1804.961373	-0.01910847579	0.04565069211	0.2439899708	0.00664473839	0.01648675899	0.02650156872	1	0.0006644711814	0.06962319884	0.7646214154	10	0.999999951
12	164.759897	462.5583385	5014.408929	9960.288809	770.9031881	1286.885807	3158.258876	4214	2736.826087	1679.726948	3651.502429	388.6293515	434.7330771	322.0173356	1419.53834	2779.482139	0.4890229404	0.07607673546	0.11780267	0.0360911287	0.02742708643	0.06851882364	0	NaN	NaN	NaN	NaN	NaN
12	171.7280957	268.5204706	-202.9373731	13205.09438	-316.4693308	4229.119149	4976.454575	4985	3980.946809	91.88119368	2817.228011	169.0935734	744.4472153	637.0257294	1025.657812	1816.989341	-0.0146202765	-0.02259468684	0.3064389591	0.007801709061	0.01524264839	0.0367510154	0	NaN	NaN	NaN	NaN	NaN
12	172.5256678	534.662143	2510.640487	14204.94559	615.3977463	1006.234823	2954.211151	5497	4886.282353	389.5792875	2057.594893	156.4905603	201.4583227	313.2105181	753.3096679	2628.820859	0.1784665767	0.04511712787	0.07168674461	0.01125799958	0.01160581787	0.01433750886	1	0.1428005575	0.06100445767	0.2210758931	56	0.9999999999
12	178.5666065	521.9694004	2719.838304	15366.69874	704.0368016	1071.198323	2829.992044	5817	4497.13253	532.7632362	2638.21009	223.3277468	233.2455279	253.067192	985.6041995	1783.862019	0.179086825	0.0472188216	0.06988870583	0.01184081385	0.01305441174	0.01532562733	1	0.1431826387	0.06519427884	0.2151975925	56	1
12	200.6549266	406.6278185	2580.261927	14593.19443	378.1834512	1602.533967	4421.503614	5560	7161.728395	689.9361168	3651.640874	315.1036745	350.2545396	397.4427515	1354.685211	5791.631955	0.1789253898	0.02660872404	0.1058992868	0.01613469503	0.02695079656	0.03019107357	0	NaN	NaN	NaN	NaN	NaN
12	205.4072321	368.2976454	8612.133161	17193.82975	2460.679	706.8646147	4783.374836	7398.5	17027.11702	1667.825437	3331.108892	581.1262312	347.0351678	393.584762	1407.523323	8269.955698	0.5035831428	0.144750265	0.03808414541	0.02060255025	0.01402197982	0.02274729325	0	NaN	NaN	NaN	NaN	NaN
12	206.6752733	483.6096696	1678.172561	9236.329465	778.0557973	891.2667931	3096.48317	3700.5	471.9583333	717.8654556	4145.942001	427.4718404	326.6058519	358.7379646	1591.687899	391.8894021	0.1826669009	0.07713555338	0.09264797466	0.01863513544	0.02960007918	0.0414907058	0	NaN	NaN	NaN	NaN	NaN
12	210.1485441	396.722961	3258.19371	18162.47581	668.5391453	1895.309169	4784.900349	7182	7057.333333	561.1291214	2984.865873	276.0633356	349.0577832	458.9095343	1206.098094	2748.226978	0.1812997509	0.03657523638	0.106225496	0.01051665903	0.01249676678	0.01660819157	0	NaN	NaN	NaN	NaN	NaN
12	210.475773	453.6374391	-107.190212	17886.63831	3006.780222	1475.582055	3167.267104	7470.5	8277.228261	87.25814239	2735.116362	550.0235303	219.2325051	283.4599346	1155.21181	1909.466953	-0.005871059501	0.1649993477	0.08081262316	0.005017217441	0.01343961946	0.008736467238	0	NaN	NaN	NaN	NaN	NaN
12	210.1115428	582.5632624	-86.51788648	16455.00145	2647.942324	509.821843	1931.744407	6642	6566.510638	85.6639819	2409.294975	486.5925676	117.5791525	523.6624798	1004.742163	1587.584598	-0.005058253701	0.1647804347	0.03222058631	0.005388951722	0.01418020831	0.006720214309	1	-0.00112677307	0.3029464559	0.05548118518	17	0.9999970723
12	239.8279561	425.5021038	-79.86627207	17790.92373	994.8353459	752.4293394	3654.215998	6766	13635.60638	68.31316863	2812.942829	273.3980819	121.0794863	289.738305	1063.76977	4511.44653	-0.004844365001	0.05746799171	0.04374147753	0.004427425576	0.01232244822	0.009049294244	0	NaN	NaN	NaN	NaN	NaN
12	266.8451179	711.5670199	2106.848092	12816.79745	2745.491772	634.8336525	1848.887612	5493.5	10616.27083	370.3662306	2191.479906	470.1454202	172.3854636	214.8961942	894.2337372	3197.455329	0.1636563734	0.2204228571	0.05011735129	0.01043531576	0.01413205603	0.01306940294	1	0.1313297867	0.415751074	0.1519574901	65	1
12	269.6287376	777.4237428	19.60749974	8488.467916	156.1223403	238.4632666	1322.216567	3059	11734.45745	32.73914062	1488.687567	110.6812046	81.81368339	161.4853831	520.1390682	4477.962955	0.002432826619	0.01962640615	0.02831147891	0.004145617582	0.01347744076	0.00946839592	1	0.003267437642	0.008391220921	0.03809541224	2	0.9999896912
12	274.4325557	654.6685162	6062.117406	11977.35577	1180.821495	-148.0710858	2300.758294	4856.5	12882.94681	1187.749868	2363.013291	240.5786393	275.5826137	238.2774807	911.1601792	6727.442191	0.5050677573	0.102564644	-0.0118326067	0.01991322702	0.0136696845	0.02539496346	1	0.3911962615	0.1728534005	0.006029264073	85	0.9999999996
12	289.4759932	70.28493061	1418.306749	8727.771516	721.0518567	1257.219059	2169.865004	3400	1039.315789	373.0925898	2265.124729	253.9211643	389.4922448	275.3368196	882.7735942	786.5880436	0.162060755	0.08828361889	0.1461077058	0.01638081157	0.02006252984	0.02841967833	1	0.1352170752	0.1515020815	0.4713047324	60	0.9999999999
12	292.6785431	153.6060226	1.157127598	14361.45629	1296.921776	400.325907	2596.045635	5579	2803.072917	55.79441402	2927.731035	316.9311383	107.0663606	339.2322743	1094.2081	1535.834265	9.835915587e-05	0.09041787458	0.02943797092	0.004378849626	0.01649871744	0.007632452295	1	0.00209710723	0.1520095443	0.04419895218	12	0.9907250354
12	292.6624691	207.4852882	-84.50500672	16361.35065	2632.659258	1469.569104	3400.845276	6819	8489.37234	84.09161398	2910.50426	563.8161554	261.5356651	342.0031147	1247.208221	3433.648538	-0.004843792377	0.1607193095	0.09220484078	0.005864828846	0.01569484931	0.01070647998	0	NaN	NaN	NaN	NaN	NaN
12	299.9559067	484.5993453	-156.6102736	10585.88169	840.3610129	2787.725769	3040.004209	4235.5	743.1290323	104.3778146	3664.048049	371.9804219	842.3684429	389.8018058	1405.65497	619.6461512	-0.01538284344	0.07913449165	0.2674978834	0.01165550054	0.02882091253	0.05161355914	0	NaN	NaN	NaN	NaN	NaN
12	321.5578921	94.59186551	2320.974706	13690.09246	18.33778029	2001.493475	2361.20573	5012.5	3246.694118	383.8064586	2214.166542	136.3281187	361.9158108	232.2949421	777.8028332	1446.205948	0.1679690482	0.001436691337	0.1449846307	0.00984595382	0.01091486005	0.01857745828	1	0.1390307695	-0.02469194834	0.4653019747	54	1
12	323.3770712	473.6260896	1185.375596	17614.47641	174.9299404	2182.988872	3192.682624	6569.5	14516.84375	268.3206026	3086.662388	177.3039114	381.2503636	227.2205563	1141.887039	7581.26756	0.06784767348	0.009350331701	0.1216777378	0.007670612902	0.01021282542	0.01219392992	0	NaN	NaN	NaN	NaN	NaN
12	324.4308683	152.5203428	5227.650666	10628.61629	413.4924367	1194.315649	2839.775857	4262	2254.489583	1869.520153	3733.050219	227.9359408	511.959525	378.8881404	1422.065182	2481.487063	0.4956139584	0.03571212718	0.1082765795	0.03926633326	0.02110717587	0.05924920553	1	0.3910661922	0.04197447898	0.4079629414	84	0.9971493584
12	326.3285957	375.4821057	-68.63177847	17540.34043	-183.5562075	2031.043098	5153.116868	6594.5	6428.074468	74.34005292	3161.140492	195.2554032	298.9610468	398.2206515	1210.716761	2496.763136	-0.003784618622	-0.01061773983	0.1150843958	0.004457340616	0.012922168	0.01168654123	0	NaN	NaN	NaN	NaN	NaN
12	327.6502521	532.6714964	-63.32644702	17297.00462	7846.473325	337.2062591	2330.810065	8657	23791.24731	89.11160826	2605.758244	1315.551036	103.7558347	306.9372198	1321.290638	7039.501055	-0.003977171419	0.4577881938	0.0200627435	0.00541140304	0.02031421517	0.007437387645	1	0.001278269552	0.8966878033	0.02597537307	28	0.9402569449
12	332.1985714	104.2089145	2288.888554	12764.32515	-15.57992768	2032.546839	2729.559164	4755	2632.772727	501.0004713	2508.401313	152.001484	416.2780406	280.1413519	885.6817691	1137.843168	0.1784735715	-0.001289777873	0.153993618	0.0139841056	0.01200121397	0.02158528376	1	0.1477367912	-0.02991749198	0.497781908	54	1
12	333.2200146	603.2622112	1422.056493	7813.065349	631.5065357	1473.22334	2638.836186	3126	998.4787234	766.6106215	4338.439455	436.7446274	676.9721225	449.449478	1681.689493	1433.086253	0.1755963256	0.08552019122	0.1653317668	0.02191767657	0.03268945638	0.05154912392	1	0.1469318709	0.1465844657	0.538955673	60	0.9999998176
12	342.647318	322.4903129	5237.844909	15236.19647	3159.895685	1089.322148	5681.860376	6975.5	4627.957447	1210.64431	3433.640103	919.0592725	283.5160971	502.9912322	1571.580983	2982.932327	0.338519443	0.209726458	0.07099009701	0.01837473451	0.02492801027	0.02764503378	0	NaN	NaN	NaN	NaN	NaN
12	347.285472	111.4140932	-22.95730844	15722.70887	2423.390889	318.9840712	2039.020327	6335	8417.191489	69.41318008	2352.724802	432.1907627	101.5661123	259.0380278	949.5695556	2319.526705	-0.001655462699	0.1576623975	0.02116365806	0.004846321464	0.01682700172	0.00612792107	1	0.0007429990226	0.2880677179	0.01846963077	17	0.9647087392
12	349.1685934	412.5154028	1370.818963	20488.81504	1158.971954	1453.361464	3961.123365	8061	31344.54255	324.1506578	3302.084067	293.7015634	240.6771854	261.0696302	1267.793176	8539.249317	0.06660101775	0.05557213173	0.06988803226	0.008445250957	0.01045727244	0.00997105819	0	NaN	NaN	NaN	NaN	NaN
12	353.9850509	352.4878767	-4.28733969	20069.54105	1782.794977	1593.688798	5254.467377	8037.5	6647.064516	68.13647732	2862.98172	395.6462767	199.6427008	432.02694	1171.402855	1790.941123	-0.0002395649333	0.08704612799	0.08035142131	0.003560006596	0.01340377126	0.008622332134	0	NaN	NaN	NaN	NaN	NaN
12	354.2000675	713.800856	1987.389927	11337.62202	2593.395717	46.40737429	1885.299193	4949	7181.505263	422.9514608	2226.407884	507.8962793	143.062708	251.2527852	919.7309722	3421.821603	0.1761147492	0.2256648393	0.004132234777	0.01263602896	0.0188844015	0.01330918738	1	0.1380719098	0.4245449757	-0.0009522969219	64	1
12	355.1763699	696.125203	-36.49445964	10849.93705	188.5305563	183.5273778	1890.82851	3993	7581.157895	45.13898995	2151.592032	133.0235919	78.86235269	203.56378	750.3524099	3018.750317	-0.003076139018	0.0177141948	0.01646589238	0.004581054405	0.01328755067	0.007166233616	1	-0.001783926751	0.004077924891	-0.003164602993	1	0.9980309071
12	356.7082279	776.5002933	2457.333705	7942.576841	447.2075042	-108.2067275	1534.447143	3129	9114.073684	611.0454339	1914.221958	137.9820701	140.709267	168.5584491	697.5011691	4940.623932	0.3086796518	0.05675954209	-0.01412766941	0.02064777617	0.01552361253	0.01971624793	1	0.2383598966	0.08072364359	-0.04280565227	72	0.9999999786
12	366.2764895	549.3947547	3002.551238	16633.4211	70.32291776	1137.458843	2917.899286	6113.5	1707.462366	567.2139593	3136.32379	185.1808708	284.0432858	261.8870721	1160.215768	785.6542353	0.183757744	0.005161426436	0.06927687921	0.009694201332	0.01207466445	0.01327149873	1	0.1464287522	-0.02014175402	0.2124226863	53	1
12	377.2622345	399.5001127	-60.13894536	20645.76724	3323.984471	1189.042055	3733.654427	8802.5	8871.053191	82.78028738	3185.958381	599.0660989	174.4752854	343.1576309	1304.478043	2730.980801	-0.00304491902	0.1596328309	0.05854228375	0.004427655375	0.01448847462	0.007555169833	0	NaN	NaN	NaN	NaN	NaN
12	378.7033044	260.742694	2913.56859	16027.71171	2112.273924	1932.865487	5343.791929	6856	2591.301205	681.262123	3599.672944	646.465069	331.1197621	587.375512	1536.585393	2016.554189	0.1848635922	0.1349727324	0.1190321351	0.01459478981	0.02133299255	0.03046612669	0	NaN	NaN	NaN	NaN	NaN
12	381.8266293	607.5056158	4843.83005	15770.96299	2571.635733	1.104238102	2227.717608	6576	13151.73404	935.3872805	2893.868416	513.6105857	255.4939015	2186.401253	1185.56433	5478.465673	0.3163121885	0.1628035998	6.210989115e-05	0.01782057867	0.01540518832	0.01743333609	1	0.2460444817	0.296297158	0.0108693792	76	1
12	382.3575545	678.7953193	2405.051573	13334.66044	58.34411858	2053.233269	2607.259006	4956	6692.37234	421.1043893	2098.503304	120.3935432	354.1789923	276.4953753	725.409437	2220.198659	0.1822400682	0.004601181864	0.1525804925	0.01259231843	0.009688048908	0.01773096453	1	0.1506143321	-0.01804179043	0.493983103	54	1
12	383.8371025	569.1554965	2946.877275	16574.92526	828.4093568	1092.550278	2740.926003	6207	7723.842105	494.9037624	2855.588999	247.2687813	242.3307472	225.0917069	1069.840554	3097.420249	0.1793117827	0.05387233169	0.0682797325	0.01278302087	0.01251526308	0.01353128597	1	0.1433068134	0.07862419081	0.2100573659	56	0.9999999999
12	384.3685519	421.3993934	1209.852183	17876.16616	1655.999555	2366.913571	3746.36658	7150	9085.916667	248.4950095	2928.607119	367.5282466	354.4347116	283.5690078	1153.007479	3583.986638	0.06878696546	0.09483499278	0.1315172974	0.007350722969	0.01208357398	0.01319574839	0	NaN	NaN	NaN	NaN	NaN
12	385.105159	248.7039368	2725.412185	14280.00098	1883.947754	1985.707643	5831.973393	6131	5161.134146	494.5474489	2466.796123	395.1523873	345.2709413	551.5137381	1009.579785	1934.230748	0.1876076488	0.1338140399	0.1398916268	0.01295443541	0.01546476247	0.0209140216	0	NaN	NaN	NaN	NaN	NaN
12	386.5075963	188.2441877	-110.5354077	18296.51268	3144.684787	1505.15312	3072.254207	7787.5	9317.617021	76.77123109	2754.871723	554.8111205	241.854187	284.8027201	1165.583372	2957.298651	-0.005803245885	0.1689001596	0.0818643449	0.004832566718	0.01464339193	0.007818748521	0	NaN	NaN	NaN	NaN	NaN
12	391.2967306	539.4167425	5412.994216	17193.97536	5570.352818	-47.48933584	2111.048094	8006	11001.35106	1030.78709	3121.328188	1161.492886	245.7324226	260.8283664	1485.278531	5377.522083	0.3158177393	0.3322064019	-0.002744118341	0.01563978795	0.0205699222	0.01625312758	1	0.2468387536	0.6397380276	0.007876040107	80	1
12	392.4191695	321.2747275	1412.494129	20042.92921	4821.335671	1158.126825	5126.6838	9139.5	35350.64211	331.2524513	3005.924656	729.0216689	183.4100789	452.1815558	1279.24202	9618.321534	0.07222505861	0.2367012453	0.06035043609	0.009440819216	0.01415956498	0.01027977971	0	NaN	NaN	NaN	NaN	NaN
12	398.2849829	145.5662824	1045.497887	15419.60283	3702.290129	299.5127894	2495.56285	6863	33783.26596	216.8514064	2442.061898	657.417451	116.3354989	263.4455271	1071.6816	8752.789677	0.06723753399	0.2458249798	0.0208305409	0.008242734243	0.01847234199	0.007457907769	1	0.0548628796	0.4665490701	0.03455876708	45	0.9626184052
12	397.9790405	661.6630551	-49.33925583	12455.5521	1214.49749	815.4515097	2067.821722	4843	4977.27957	64.41857319	2828.48739	277.3917023	196.6917244	226.6184287	1041.683385	2746.989824	-0.003900976318	0.09659563592	0.06557069953	0.005407030315	0.01411095363	0.0102214177	1	0.00137272551	0.1659561476	0.1659069535	13	1
12	401.4537109	753.237712	-31.30194027	9721.519768	2234.699103	128.5613892	1579.906831	4210.5	9182.032609	62.77103411	1883.706247	422.9688044	71.59234027	192.5818877	770.8084014	3960.901591	-0.003118638147	0.2360577276	0.01307023784	0.007130157162	0.01946131036	0.008391144497	1	-0.0002845980287	0.4467453913	-0.006154909926	20	0.999585398
12	407.5731491	251.6125998	1272.702844	18527.70172	877.534807	1660.122217	4775.666649	7393.5	28358.53763	267.2529773	2991.838568	268.3423402	258.920273	455.615558	1188.753343	8937.622782	0.06912804853	0.04751470387	0.08887865513	0.007083684022	0.0116394668	0.01186903818	0	NaN	NaN	NaN	NaN	NaN
12	407.63304	783.6411054	2600.431424	8141.715407	1932.182571	-118.9847607	1479.560211	3625.5	7008.427083	494.560806	1531.313758	367.2649135	138.4542583	160.5702552	649.0297298	3008.548087	0.3119069371	0.2334323829	-0.01552574171	0.02089452748	0.01932785511	0.01821805658	1	0.2421898247	0.4389465466	-0.04000625374	78	1
12	409.0004254	735.6073913	662.6639649	10191.87389	3122.369167	380.1835791	1795.533401	4605	2417.456522	170.8931747	2161.419764	631.9987851	118.3318508	194.2212208	942.7932774	1679.463006	0.06802294629	0.3025473527	0.03785438888	0.01176020822	0.01828431941	0.01092127552	1	0.05702379395	0.5822381686	0.09453218725	49	1
12	411.5275852	205.2966909	-191.8425119	17832.7345	812.4789364	2789.493484	3772.762416	6842	13501.64211	80.04902109	2879.253331	239.091861	427.6864077	368.8701775	1083.269552	4300.182277	-0.01151408655	0.04463647818	0.1547878288	0.005000365818	0.012234003	0.01236116398	0	NaN	NaN	NaN	NaN	NaN
12	411.4705787	374.668105	-184.608963	18569.29587	1767.290101	3104.842492	4675.881178	7708	12116.24468	80.19108548	3130.59478	421.3310606	478.0642219	328.4135983	1261.697292	4816.418021	-0.009787763927	0.09276606671	0.1655052307	0.004630200992	0.0148688325	0.01420791804	0	NaN	NaN	NaN	NaN	NaN
12	412.3591744	679.6162172	2191.507265	12216.51737	577.8284858	705.5531001	2298.045306	4659.5	3106.673684	406.5697239	2328.951922	153.0431558	195.4989819	211.6876967	840.5935623	1549.963901	0.180223119	0.04869800834	0.05925268534	0.0123899435	0.0128105684	0.01442418224	1	0.1433905533	0.06777678805	0.1794919717	56	0.9999999996
12	427.6592998	159.6548145	-149.0265511	17179.11255	5799.889873	678.9189306	2488.17838	8004	20538.32258	93.20348805	2490.914115	945.8262096	125.3377321	293.742675	1199.731904	5084.18125	-0.00859781452	0.3411095725	0.04097058456	0.006058310949	0.01807914668	0.007638658899	1	-0.001894220437	0.6608951003	0.09125302113	26	0.90239119
12	428.5530343	119.7522579	-28.05574959	14385.89831	30.91824636	1062.240722	2522.227998	5221	3465.1	57.14034945	2587.955989	162.6531908	210.1826974	303.4151698	911.9706456	2128.506313	-0.002043463034	0.001988484297	0.07232868201	0.004263068239	0.01237620589	0.01052678178	1	0.002490119045	-0.02565245227	0.1854597194	3	0.9999999898
12	431.7897268	134.4103023	-93.8946661	15276.69196	187.6990157	1130.036643	2557.982951	5483	6325.866667	53.83879837	2496.800852	170.0221632	194.2143158	298.9989638	892.5542299	2190.641947	-0.006671466803	0.01086021172	0.07332498168	0.003620692723	0.01253481613	0.008580592535	1	-0.0009640798941	-0.007601967074	0.1882510061	3	0.9999999995
12	431.7339934	693.4600123	2160.377183	11961.43238	582.0249265	662.367021	2257.980353	4596.5	6327.247312	401.6067847	2182.453175	173.4765431	178.3338145	219.9776904	803.2265778	2285.273172	0.1764504687	0.05101947032	0.05792767923	0.01131960538	0.0121534326	0.01474326022	1	0.1403976855	0.07244968512	0.1743441818	56	1
12	432.6527995	411.4217768	16992.37397	15662.50816	851.2917592	-8.669801413	3261.617758	6353.5	11656.23404	3975.566715	3928.996408	330.1356146	668.9036763	363.8758799	1569.135248	7382.910143	1.069868582	0.05296730503	-0.0005647560028	0.03749965857	0.01649910217	0.05541669618	0	NaN	NaN	NaN	NaN	NaN
12	433.6436227	661.3074232	2378.896719	13141.52533	643.8908862	855.2921444	2571.568692	5113.5	4290.617021	437.2355032	2445.380905	165.234066	225.697387	215.3772397	886.3100324	2016.69536	0.1816482626	0.0497937587	0.06309505793	0.01140516739	0.01197319474	0.01507488313	1	0.1447522625	0.07014174402	0.1928217071	56	1
12	434.4778861	377.7132704	-14.54279264	20578.75446	3141.232109	1314.362673	4085.690137	8560.5	4798.115789	85.30296932	2987.607164	604.9357488	168.0144863	286.6542623	1249.756978	2572.545245	-0.0007336470253	0.1501512385	0.06492006877	0.004469007976	0.01555960805	0.008424284673	0	NaN	NaN	NaN	NaN	NaN
12	444.2034716	68.12166115	3890.799552	13005.22305	2020.13296	-83.09627438	1607.621732	5419	11144.40625	1079.190653	3509.068226	494.0361713	187.5918505	241.4089141	1354.309834	8371.476284	0.2946740252	0.1544254975	-0.006666180475	0.02039641017	0.02390424044	0.01802165021	1	0.2287609527	0.2791394179	-0.01655285775	76	1
12	452.3666346	751.6161318	-71.82916885	10291.38635	3338.453902	516.4676137	1627.993514	4754	6951.166667	69.35546507	1697.989141	509.251519	100.8712667	196.0687371	732.7754203	1985.030424	-0.007597556834	0.3243950303	0.05034117893	0.007296003821	0.02152137509	0.008420763212	1	-0.0006487131921	0.6273570895	0.1225103246	26	1
12	456.5643628	139.2438545	7502.437059	14946.06733	3451.905877	-71.46506266	2244.19468	6691.5	10893.66667	1506.075384	2982.293674	728.7541629	309.4679235	233.8653009	1293.514157	6799.683814	0.5070493127	0.2412813543	-0.004454255086	0.02470430243	0.0204263536	0.02473643631	1	0.3943210445	0.4544472269	0.03679836723	88	1
12	456.6459292	263.4940374	-96.20681054	17016.04496	485.931383	3146.393081	5455.18288	6597.5	7519.861702	79.51258195	2417.28339	238.9693906	444.2845428	470.1924779	962.9823547	2439.916174	-0.006217434424	0.02758955424	0.1864472142	0.005059432923	0.0132472632	0.0143961594	0	NaN	NaN	NaN	NaN	NaN
12	457.9097223	411.19247	2925.283781	16080.3667	1384.228339	663.1808396	3814.390817	6440	6618.2	701.3350843	3203.106856	375.2260583	182.9015239	371.7114782	1290.622508	3548.70924	0.1848871921	0.0892872327	0.0422926994	0.01392041214	0.01520028705	0.01521081527	0	NaN	NaN	NaN	NaN	NaN
12	460.8169318	294.1832335	7870.755305	15276.23116	508.3684607	835.431169	5020.643206	6115	11854.62105	2093.378779	3847.861875	314.4413823	400.2586336	1691.418695	1539.625973	8515.639522	0.5238634211	0.0372447874	0.05197727496	0.02337866831	0.01837058078	0.03606416435	0	NaN	NaN	NaN	NaN	NaN
12	466.0491314	312.8619601	-68.98611668	17071.72372	5518.401351	1351.143459	4893.592769	8177	17075.64583	98.5700863	2928.680685	1053.102455	202.9877751	419.087649	1380.853974	6308.234204	-0.003786511422	0.3247643382	0.08130243547	0.006403354213	0.02217890683	0.01039325904	0	NaN	NaN	NaN	NaN	NaN
12	467.450272	159.6694562	5172.476774	16371.79904	3774.81841	174.5864646	2500.521864	7206	5768.042553	967.7420714	3065.635286	792.441503	212.3770019	220.366223	1372.930325	3266.894694	0.3158581786	0.2316809341	0.01077066158	0.01786306142	0.0173652691	0.01544759982	1	0.2469346738	0.4363969604	0.04969860519	78	1
12	468.8151302	15.44217817	-105.0086921	7673.526008	81.6042295	1721.822298	1672.522359	2826	2470.145833	62.02297157	1444.388622	117.2479517	337.3074085	233.4150631	527.8659363	1274.679006	-0.01409738209	0.011429857	0.2277271982	0.008364155137	0.01595199738	0.01955411178	1	0.003228895122	-0.0004285917176	0.7092596875	5	1
12	474.6401278	537.4154169	8440.403798	16640.73727	219.5585619	-85.45331027	2313.493384	6181	6299.93617	1524.53065	3215.597975	178.4952755	284.7729616	222.7024441	1205.695644	2904.534819	0.4971013957	0.0135758295	-0.004386550774	0.01723816106	0.01067226324	0.01941167797	1	0.3847835211	-0.007291982114	0.02616421078	81	0.9999999935
12	480.6646674	563.5103248	2468.143316	13308.17154	1322.309198	208.1382014	2472.201457	5312	4648.191489	563.1372764	3014.65683	310.960621	159.1149298	279.6694425	1140.653738	2441.267401	0.1817444745	0.09645309757	0.01599911743	0.01335768978	0.01358477881	0.01330937858	1	0.1421667211	0.1629402526	0.03529422391	58	1
12	482.6842751	117.5176726	-86.16244891	13829.20432	166.3592201	968.0791833	2311.421922	5047	6476.894737	51.1562218	2308.054177	152.7937106	172.1532284	227.7615434	790.1544661	2257.816213	-0.00606879238	0.01289835454	0.06966350224	0.004248703792	0.01159291934	0.008577578684	1	-0.0007161992642	-0.003613193178	0.1760611347	3	0.9999999907
12	483.4706761	169.2074342	7713.940549	14988.24276	797.7244308	64.88921296	2938.28367	5788	14826.8625	1380.009807	2863.470494	221.6433299	305.1515351	233.7016812	1079.766927	8003.823886	0.5037084334	0.05518085868	0.004791149689	0.02331397151	0.01426741636	0.024053344	1	0.3908330025	0.07740983746	0.06016295647	83	0.9999980833
12	484.6908412	445.5074092	5180.03837	15983.23075	2444.766026	143.134176	2618.566161	6719.5	16164.08511	1141.860899	3434.337815	647.1456914	243.6265931	207.4612355	1437.252473	8764.70217	0.323832348	0.1586754645	0.008082046765	0.01550014838	0.01680709553	0.01933462027	1	0.2523608273	0.2882036439	0.03935093916	76	1
12	486.5099514	190.385141	1346.460414	17503.88536	7745.847229	501.6986671	2863.859575	8776	7288.827957	228.5020783	2309.226259	1134.553638	167.67449	280.6488128	1186.970717	4304.920195	0.07949575314	0.4318244456	0.02920104196	0.008842438808	0.02381501626	0.009075488831	1	0.06640149746	0.8440258455	0.07258334149	51	1
12	490.5250746	262.2376123	1188.96043	17526.93372	4012.876871	2558.497265	4224.733858	7844.5	12564.30108	290.1706175	2819.359092	734.1591063	404.923229	427.021022	1269.253155	4401.62828	0.06697698102	0.2318888538	0.150031922	0.0101215457	0.01637655301	0.01399853211	0	NaN	NaN	NaN	NaN	NaN
12	492.5630986	159.2793903	6359.872068	12794.424	675.2072228	148.4543314	2781.839538	5066	10811.79012	1583.423551	3249.177123	179.0812477	322.7430518	311.9273838	1204.635255	6135.262942	0.5066326074	0.05210082307	0.01050217912	0.02873133124	0.01505209847	0.03460147733	1	0.3934442865	0.07137227786	0.07995305081	83	0.9999489687
12	493.5142453	342.4921537	21.09563116	17169.37386	443.4037985	1867.986408	4598.045299	6516	2614.04878	111.9989057	2619.851083	252.4996442	274.1302158	445.4051792	1022.747633	1575.19285	0.001408355962	0.02612419018	0.1090730922	0.00779580559	0.01343405258	0.01122277065	0	NaN	NaN	NaN	NaN	NaN
12	496.9879529	213.6055347	-239.9424854	15023.2345	-144.1225287	4393.202338	4292.122456	5589.5	4254.752688	74.39552921	2131.811061	154.4363984	610.0597465	373.6298533	778.7888056	1319.323506	-0.01551507214	-0.008782673355	0.2882962203	0.005118387917	0.01105085392	0.01888403425	0	NaN	NaN	NaN	NaN	NaN
12	502.8782473	332.6350821	7961.273324	16017.67174	1277.695503	2430.557809	4512.080138	6505.5	19437.97561	1635.287708	3138.976675	422.3658888	551.29365	359.2561703	1291.099442	9486.713362	0.4994642694	0.08456384216	0.1502301037	0.02047166521	0.01747141275	0.03595982097	0	NaN	NaN	NaN	NaN	NaN
12	503.4282309	358.325381	-59.40423611	14863.1769	2210.203866	1633.063528	4264.85884	6277.5	6870.595745	79.69060494	2781.353708	487.7603627	278.5770961	327.8560236	1126.770516	3221.693615	-0.004496290343	0.1520081801	0.1107618252	0.005997985152	0.01695574999	0.01317344268	0	NaN	NaN	NaN	NaN	NaN
12	514.6303796	254.6442775	-265.0014019	16840.25558	1359.736162	4889.932482	4807.258141	6835	8335.873684	94.17118314	2149.985448	294.4122677	616.4193695	419.4838977	896.8439494	2209.001065	-0.01585120445	0.08118905591	0.2950354087	0.005698341013	0.01222554417	0.0175897846	0	NaN	NaN	NaN	NaN	NaN
12	517.3168316	143.4732078	-62.63062122	13395.2662	70.32118901	1045.416782	2693.212595	4951	5907.863158	56.7019465	2307.102011	143.9966086	178.0706933	255.0688568	793.8646308	2595.527789	-0.004564126639	0.005161275293	0.0780816682	0.004763056906	0.01200088682	0.009243990986	1	0.0009311664451	-0.01898409283	0.2045463123	3	1
12	517.7288779	305.6558307	1127.0081	15663.36668	4949.859237	937.4733362	4424.877525	7420	12560.86957	266.1699317	2956.948564	1089.81883	150.5607804	390.6316747	1439.118797	5951.145497	0.07303432513	0.3257694374	0.0617251831	0.009439031225	0.02308220414	0.01455246257	0	NaN	NaN	NaN	NaN	NaN
12	519.3019985	164.4671686	13437.90514	12303.50185	1195.529823	-428.3020317	2859.761388	5190.5	1531.178947	2766.36635	2640.711405	292.2898914	506.6099551	339.8183378	1068.039389	956.4339905	1.098053849	0.09960912776	-0.03092442261	0.04216625043	0.01728177319	0.05038206955	1	0.8498701453	0.1635481133	0.05992649701	96	0.9999994649
12	522.3073597	342.6447991	3540.919273	18256.51189	-96.2192123	878.3282987	4432.512025	6864.5	4638.191489	596.559052	3157.618672	206.1634674	218.256172	356.9851985	1215.012747	1644.649947	0.1928401457	-0.004818924005	0.04884850339	0.01122203673	0.01342139908	0.01324269315	0	NaN	NaN	NaN	NaN	NaN
12	524.6921199	478.2769337	-65.21791368	15858.32318	2472.245215	600.0874923	2228.598005	6437	6377.734043	67.13413307	3110.100402	529.52439	115.0451807	196.101252	1244.60584	2875.160024	-0.003687874062	0.1642356529	0.03897447601	0.004951075619	0.01570400319	0.007372053081	1	0.0003668910765	0.3020975384	0.0785881356	17	0.9989507395
12	534.7058453	200.4448146	2630.351109	15330.98751	6402.503221	543.0949389	3163.992066	7650	17775.81053	472.3071983	2474.124364	1079.327232	191.6700223	366.3564263	1231.526381	7579.942546	0.1706623224	0.4255962186	0.03467253912	0.01280516679	0.02454720347	0.01459791452	0	NaN	NaN	NaN	NaN	NaN
12	546.2271298	514.4656331	3792.470277	12225.05104	3949.571527	82.40716905	2419.733295	5764.5	4395.505376	875.9980864	2946.175447	960.3126352	228.4558755	248.0963527	1295.008878	3069.336731	0.3170427446	0.3148688237	0.006630021167	0.01900867299	0.02457651145	0.02264142836	1	0.2482538098	0.6049356677	0.03916601752	80	1
12	547.7235988	219.7741992	5472.00012	17442.77996	82.08341013	619.0611846	3743.707171	6663	10464.17021	989.2593232	2976.345735	190.7171279	272.4241825	377.2139325	1149.227645	3793.08599	0.322696704	0.005088515483	0.03378389385	0.01348949524	0.01181474708	0.01966110002	0	NaN	NaN	NaN	NaN	NaN
12	547.6369646	689.502637	680.9374548	9630.717915	2414.178561	72.32078238	1660.753209	4265	18536.45745	184.7356678	2004.21833	448.8259117	89.96934413	167.7775591	833.2607533	8177.868801	0.07067832538	0.2423865792	0.007418510691	0.01021631459	0.02227002132	0.01032041702	1	0.05663989743	0.4590411372	-0.01027107654	45	0.9999999998
12	553.236891	349.1254932	2658.282809	14635.12434	514.8684322	1465.317218	3937.561894	5649.5	6868.157895	660.7969478	3326.850857	207.6476323	284.7237477	396.6562081	1249.967816	4171.704464	0.1805859413	0.0353551518	0.09971868475	0.01400413714	0.01237334536	0.01946765641	0	NaN	NaN	NaN	NaN	NaN
12	557.272965	653.5698941	3018.356137	9563.323809	2292.425088	664.9623398	2014.995379	4367	9349.536842	766.9889786	2328.813184	546.1097336	240.8321513	244.1089869	998.5616722	5635.446768	0.3107832026	0.2388748662	0.07001422307	0.01751005997	0.01945815504	0.02304051199	1	0.246873178	0.4533049858	0.2494343297	79	1
12	559.9044174	583.9972343	864.6725857	12434.61993	2796.419266	143.2751581	1873.602287	5356	7751.893617	212.6195772	2421.942246	575.3483897	109.2494913	426.5995993	1003.906967	4315.962354	0.07137542476	0.2320414597	0.01208193194	0.01105105304	0.02016033675	0.009896876513	1	0.05739807234	0.4382390889	0.005245487308	45	0.9999995615
12	561.2827646	142.4669412	-42.21981017	12250.12293	118.6374251	355.5615479	2370.427767	4501	6452.204301	49.29712725	1992.795741	174.4518793	86.69143577	259.0663215	685.1095764	2711.990788	-0.003596901022	0.009927219209	0.02907058934	0.004286712444	0.0151537415	0.007721755752	1	-0.001438173401	-0.01122307586	0.03908001817	2	0.953332298
12	563.267309	408.4074096	2878.102778	16854.08954	161.6995769	1254.318641	3145.636815	6295	12059.95745	572.2410691	2745.562145	168.6556016	264.6667738	301.3820855	1031.50489	5013.917265	0.1754281819	0.01082016653	0.07619062677	0.01079974473	0.01000195941	0.01429298098	0	NaN	NaN	NaN	NaN	NaN
12	575.7841633	325.7222259	-183.3715598	16226.42907	5063.660197	2471.689676	3917.356022	7570	20174.79787	96.45785992	2159.793876	808.6575063	355.4206771	300.6731713	1032.760138	6461.161856	-0.01121684689	0.3194762347	0.1587503551	0.006559181533	0.02023568083	0.01424119045	0	NaN	NaN	NaN	NaN	NaN
12	577.6090107	515.8198473	-46.66755497	12845.46652	801.3023476	247.653189	1928.594062	4976.5	10947.29787	55.6827027	2307.585459	188.9981888	74.01046064	183.3225949	838.2865359	4785.236959	-0.003685563403	0.06258948596	0.01955587342	0.004672170627	0.01351369577	0.005764329132	1	-0.001697627655	0.09520709055	0.008918210244	6	0.7594884608
12	581.4169894	295.9163432	6693.376492	13167.62091	341.4633818	536.6341347	4328.611419	5313	5908.841463	1419.164517	2758.887433	188.5651792	278.3771029	530.7145823	1023.322017	4116.791363	0.5184963468	0.02736200221	0.04017005268	0.02476369357	0.01542842551	0.02564109037	0	NaN	NaN	NaN	NaN	NaN
12	582.4585612	420.681856	7392.208069	14390.58153	639.879005	67.57556009	2768.656929	5673	10258.69149	1416.993429	2745.871884	206.3305023	290.8949274	244.5233603	1044.747906	5003.428124	0.5152834106	0.04554897088	0.004235239324	0.0194481688	0.01270245315	0.02435211722	1	0.3996976413	0.05780470222	0.06022186759	83	0.9988995878
12	587.559944	372.2668122	2749.350104	16006.24913	2292.652159	2733.56029	3472.925619	6626	9008.319149	482.0067252	2513.81069	468.6915386	447.4323607	281.3855957	1036.440608	3916.464851	0.1742352214	0.1479844572	0.1755113192	0.01371242621	0.01639429043	0.02001276225	0	NaN	NaN	NaN	NaN	NaN
12	591.821837	324.1589297	-108.8274456	15459.48342	1342.873168	1458.320282	3632.299014	6021	11759.51579	71.01155161	2979.470914	342.8586636	232.6866187	307.3582355	1157.605849	5557.08866	-0.007023447342	0.08856273802	0.09542788958	0.00524337456	0.01356274043	0.0118446036	0	NaN	NaN	NaN	NaN	NaN
12	593.364998	294.2506751	6661.516984	13368.97396	375.9399823	482.7937523	3984.642333	5259.5	6245.731707	1749.584148	3563.47026	264.4150716	258.9686356	907.0722846	1309.949252	4000.645411	0.5060820675	0.02815941235	0.03752686922	0.02888473295	0.02474810415	0.02476284723	0	NaN	NaN	NaN	NaN	NaN
12	595.6641796	545.6344164	-6.749343292	10061.6981	1500.29265	763.9820697	2308.3673	4142.5	1886.305263	57.05232256	2555.096297	445.6119856	187.2567821	270.0428169	1024.323932	1304.451218	-0.001058176562	0.1512604279	0.07767169474	0.006175044763	0.01788519541	0.01532295116	1	0.004795698263	0.2772727156	0.209553605	18	1
12	595.8228151	604.3210964	4803.909945	9870.08636	463.3109129	981.2176127	2056.863315	3863.5	5525.494737	1301.32149	2843.664387	194.3336712	344.391228	243.8217794	1078.464844	5119.611363	0.4798541497	0.04574302792	0.09781012788	0.02482921703	0.01788990172	0.04641483738	1	0.3782487798	0.06197963578	0.3697846065	84	0.999999971
12	604.3619666	176.6184965	-213.8142245	12931.06226	455.7883222	3437.993529	3180.780244	4972	5059.726316	78.48744847	2153.134633	176.0338768	541.163218	311.2152147	788.0944766	2362.708892	-0.01693121209	0.03585518177	0.2660566727	0.006194337817	0.01396108599	0.02128515565	0	NaN	NaN	NaN	NaN	NaN
12	609.6233155	290.3169152	2707.136745	15274.5828	518.8703122	1552.907585	4091.545682	5840.5	8855.810526	519.6088107	2637.997	202.4234062	307.960512	398.0593435	986.35281	3758.941214	0.1814421655	0.03534024391	0.1047754318	0.0127912006	0.01386590799	0.01485485204	0	NaN	NaN	NaN	NaN	NaN
12	619.5550352	474.274568	913.2112355	13650.14057	4363.453099	519.4594113	1858.437361	6252.5	4865.946809	237.102399	2963.708121	862.9415936	148.7739332	194.2756727	1262.675768	3134.57073	0.06920331646	0.3210773827	0.04234551642	0.009776069697	0.02041654719	0.01106242816	1	0.05837727208	0.6199859159	0.11068763	49	1
12	620.5846059	301.9377797	2458.097405	13012.57417	-173.9991689	655.0098517	3927.92774	4896	9132.516129	550.2414829	2710.204546	164.2369089	166.2403728	560.8235092	944.1865897	4847.471525	0.1900021361	-0.01316759664	0.05100849295	0.01311025695	0.01371796944	0.01687132858	0	NaN	NaN	NaN	NaN	NaN
12	624.314639	331.705024	2798.8962	8672.922445	620.1178503	1158.64492	3612.508025	3605	5563.097561	1092.850557	3376.561805	315.4673889	366.9775125	399.6744048	1295.572411	7672.089978	0.3154785473	0.06713314565	0.1239028405	0.02101130304	0.02979665171	0.07520314656	0	NaN	NaN	NaN	NaN	NaN
12	626.5053479	320.4771767	3930.556809	11924.56623	1057.547653	1392.615619	3589.417355	4935.5	14364.01176	827.7214167	2507.911708	266.2554732	315.057395	341.2155261	962.3837881	5944.625257	0.3224789299	0.08800747434	0.1138331938	0.01693731491	0.01631924186	0.02608817741	0	NaN	NaN	NaN	NaN	NaN
12	627.3638021	144.6711918	-73.58162468	10660.24773	118.90081	824.700514	2380.360511	3958	6872.105263	55.7903383	1870.859679	134.6446389	142.5200567	376.7958025	667.4138405	2750.318289	-0.006634951846	0.01117859772	0.07807780874	0.005582078112	0.01351173021	0.009208354242	1	-0.0006269832321	-0.006772181303	0.2043535084	3	0.9999999994
12	629.8034279	491.5594315	2053.130822	11922.09309	1082.70816	780.982521	2270.101815	4717	2105.329787	447.1687025	2675.245129	281.3627437	207.1974385	218.213166	1004.917736	1378.892039	0.1691742899	0.08984064525	0.06298752192	0.01220109096	0.01542408537	0.0167704283	1	0.135391528	0.1514064294	0.1915232031	59	1
12	631.5850387	256.7514147	956.0499947	14002.81082	2008.832591	1127.500317	3714.578797	5852.5	17862.24468	193.7618205	2203.395676	386.6925983	210.3163084	371.868096	874.8336018	7279.279272	0.0687834488	0.1418780652	0.08330449768	0.008404443112	0.01839956605	0.01541050058	0	NaN	NaN	NaN	NaN	NaN
12	631.4638748	400.8246729	711.8092854	10235.42009	1494.963309	623.2901987	2676.467945	4310	6891.34375	194.5471973	2557.297579	394.8100622	144.4283116	215.0155203	993.6355554	5310.272252	0.06954372946	0.1463567254	0.0650885908	0.01080420913	0.01847850847	0.01668065976	1	0.05870539862	0.2665340677	0.1809059613	43	0.9999996297
12	631.1420797	693.098523	7542.045092	7407.773101	412.7503164	-532.0441122	1640.445846	2996	6205.845361	1752.786715	1851.177775	141.2072166	303.6654505	233.4658081	711.0000855	4453.945457	1.027941374	0.05968117098	-0.07196515981	0.05571482877	0.0175043822	0.05103118497	1	0.7925255616	0.08128748013	-0.09452930974	95	0.9999965413
12	636.4187224	282.709172	-60.52908537	13923.41071	474.7660158	1387.973683	3802.619134	5427.5	9710.595745	58.91582148	2436.060916	172.9501964	204.179115	324.6897485	867.0313268	2856.823935	-0.004672924504	0.03370312052	0.1001260426	0.004576556902	0.01248871582	0.01148603439	0	NaN	NaN	NaN	NaN	NaN
12	642.3700679	322.1017054	2398.626172	13617.72424	489.1449648	1216.582309	3566.592828	5198.5	6964.915789	458.1441601	2340.594137	179.9346325	226.8385697	316.5558569	836.4703744	2747.427709	0.1767383255	0.03587063518	0.09271276474	0.01392055029	0.01484673441	0.01514446419	0	NaN	NaN	NaN	NaN	NaN
12	646.9376479	46.95742115	-29.47820049	6366.048638	1451.300089	667.7825704	1151.287385	2789	4117.978495	50.53249213	1101.903978	251.2771059	114.8353947	147.1532668	450.5582583	1966.048476	-0.004343899009	0.2274504997	0.1078355627	0.008996819748	0.02676154179	0.01261155096	1	0.004801718662	0.4329692228	0.3139349807	23	1
12	650.587115	261.5974186	-119.9180525	10825.24004	373.9719024	1939.456513	3648.169465	4268	13646.49462	60.85836275	2275.741291	164.3009564	331.4739643	337.5107796	832.6348548	6232.563266	-0.01141719038	0.03297054545	0.1719059478	0.006311579229	0.01502395924	0.01843171151	0	NaN	NaN	NaN	NaN	NaN
12	652.9018611	177.5445864	-80.23863955	10757.07365	2382.964063	1591.320977	2857.454611	4730	1794.88172	75.12805259	1651.582586	426.3101049	229.6825631	292.8131512	703.6587314	911.1790003	-0.00712185722	0.2251444628	0.1485173585	0.007165947	0.01990773137	0.01362770303	1	0.005249708202	0.4298818156	0.4509499955	23	1
12	656.3027546	620.5450718	4722.271628	9789.620121	595.5761786	-162.0193577	1680.101016	3886.5	15905.29474	960.6142511	1958.188732	167.0554975	179.9636708	167.4557549	738.7961277	6578.335803	0.4818453404	0.06175018143	-0.01733884657	0.02083092589	0.01509176463	0.02054314881	1	0.3725025679	0.08996922978	-0.01883865286	83	0.9999999975
12	661.2399457	375.4484818	3951.098912	12688.78274	56.92701181	1195.611315	3027.327037	4764	11256.71739	683.5896165	2162.05952	142.645683	298.3228	444.5990945	780.2749525	4395.452448	0.31439667	0.004407031789	0.09289848856	0.02004075967	0.01168090314	0.01993697301	0	NaN	NaN	NaN	NaN	NaN
12	662.1954726	201.4533843	24.2812156	8086.905632	2546.824405	561.7527346	2785.02173	3860.5	3044.223404	76.57611304	1905.624356	641.3987349	138.6042419	318.0795989	861.7840646	2874.244331	0.003217782853	0.3129592885	0.0739453343	0.0112639144	0.03322482835	0.01787221298	1	0.009168892974	0.6050336958	0.2041007098	26	1
12	664.8926312	69.35730355	4.552198347	7137.922834	1105.054245	417.1788844	1219.820959	2937	4782.010526	48.51808806	992.8949167	183.5152476	90.71796526	170.5318151	387.3717824	2031.590607	0.0005708132296	0.1585391004	0.05845277508	0.007313028021	0.02249092826	0.01192805286	1	0.004879273784	0.2912816527	0.1451294065	18	0.9999060301
12	664.223783	545.8024973	6899.438223	9126.384307	956.5162558	-296.2662818	1811.756241	3842.5	11640.88421	1597.341393	2166.360326	232.8989728	277.5164185	199.503707	854.0735806	6797.785487	0.7354244062	0.1106539004	-0.03316955937	0.03525579923	0.01608371492	0.03563513009	1	0.5685539966	0.1874322516	-0.019777651	92	0.9999999991
12	674.3423626	172.6369807	3894.489897	7776.498768	361.2424979	94.1632305	2477.920142	3177.5	11081.32258	1026.759511	2072.221001	147.0738808	197.9285427	234.60162	771.2427334	6638.43462	0.4990960624	0.04936806804	0.01454992126	0.03401485515	0.02018358004	0.03229642713	1	0.3878377225	0.06601987815	0.09203591041	83	0.9981053154
12	681.318774	186.3329801	-44.08428754	9668.270877	14.1427288	856.8076351	2646.375424	3575.5	6283.255556	43.02824638	1638.372527	116.358703	144.2365917	248.9202529	568.5140127	2247.815567	-0.004160914697	0.001310561908	0.08850918359	0.004712612877	0.01300802468	0.01083302489	1	0.001884859439	-0.02639079816	0.2397619209	3	0.9999999987
12	683.3319547	241.5959714	-38.93096637	10315.17623	-46.5074059	1047.80826	3117.924653	3912	5068.6875	77.85224938	1934.191274	153.930549	181.5391213	734.3718879	675.9955769	2022.938734	-0.003770861569	-0.004907220981	0.1034938309	0.01146745329	0.01722151774	0.01809169588	0	NaN	NaN	NaN	NaN	NaN
12	687.7428338	337.4169412	745.0339233	10838.93538	2537.449645	346.7427839	2639.004037	4791	14978.87234	170.681508	2140.568122	497.2125235	112.7899434	263.306753	889.9177191	7934.564419	0.07066083897	0.2359681927	0.03358969357	0.008861051665	0.01976768062	0.01256693352	1	0.05826105419	0.4470393936	0.07803432182	46	0.9999999933
12	692.5137228	625.6872276	1486.919206	8673.229286	506.8472406	488.312712	1671.547064	3358.5	5928.978723	269.4915533	1578.042754	156.7164431	153.7445377	171.003494	600.7520232	2273.750428	0.1736503185	0.05885826331	0.05524184248	0.01414804833	0.01582716609	0.01613360776	1	0.1381156715	0.08825471068	0.1650010964	56	0.9999999832
12	698.7071951	107.3199095	995.7771881	6131.429179	2502.18147	67.98827344	1355.175376	3014	6773.206522	241.665719	1320.588742	518.2502971	88.18975714	168.4471807	612.6789711	4529.80497	0.1643134358	0.4079647415	0.01318393742	0.01735939608	0.03565191697	0.01551726128	1	0.1309638636	0.7946498043	0.03442051745	68	1
12	698.9706587	212.5737868	2964.732936	9596.323465	2991.432386	217.5652607	2451.701607	4656	14136.39785	550.8151943	1771.907976	556.0903087	159.3544287	250.3969702	786.7211597	6592.770555	0.3035825592	0.3146128783	0.02428625046	0.02064638241	0.02562552152	0.01799889498	1	0.238949444	0.605159485	0.09620937874	80	1
12	699.1697989	155.1685129	585.2230126	7423.939965	361.7227378	237.3119358	2087.890659	2881	10907.71579	110.0466093	1229.627098	118.7194261	87.69931819	204.8936953	451.3534256	4834.004852	0.07903140768	0.05054420602	0.03283206403	0.009664689338	0.01531243684	0.01196879292	1	0.06321749824	0.07093537217	0.06991929853	34	0.9999439529
12	702.418297	171.9829735	-28.23091093	8755.001446	3.24269259	705.3948517	2317.193913	3224	3887.908046	41.96591885	1323.385779	119.368495	132.4150725	257.0272563	467.4888984	1263.697791	-0.003269429759	0.0003886287161	0.08444378986	0.005360862963	0.01457234717	0.01130455228	1	0.002306982054	-0.02842194611	0.2261476909	3	1
12	703.1867577	186.5849472	5.297940561	10786.24292	-29.2281123	861.6924339	2511.854578	3879.5	1224.088889	51.44186228	2072.042017	136.5471039	191.2396493	372.8167358	735.3254005	1084.652149	0.0006289034375	-0.003011957515	0.08318883387	0.005785016985	0.01476612759	0.01379380023	1	0.005222451476	-0.03538386466	0.2225483987	3	1
12	710.0225042	239.4088207	-39.4092394	10119.1886	2.317804923	907.9822319	2807.18672	3751	5592.032258	54.3131826	1468.89136	137.2105472	152.6598073	280.1457612	530.7094379	2112.915133	-0.004059442482	0.00023075249	0.09413954236	0.005637674266	0.01464387456	0.01252261477	1	0.002317663382	-0.02836280256	0.2587923551	3	0.9999977233
12	716.4288015	162.6314478	421.546329	7699.062393	310.4983105	1709.551741	2183.670068	2952	6144.925532	97.97618043	1124.145471	124.5298071	267.5444399	298.1316158	421.3698681	2684.378518	0.05544989447	0.04076279654	0.2195885882	0.01176581173	0.01630766417	0.01930413387	1	0.05688153839	0.0584412744	0.6967746796	37	0.999785109
12	717.2984201	315.5295889	-174.6732171	10158.55819	-39.8389708	2601.230215	2952.758646	3763.5	3757.28125	65.97810048	1632.253426	139.3511952	380.7633728	294.0214193	599.0886008	1405.498681	-0.01674953764	-0.003590273191	0.2594574533	0.006403392428	0.01485676594	0.01945658749	1	0.003095751928	-0.02964766071	0.8155138639	5	1
12	719.3919052	546.2708455	3651.800641	7252.749076	1779.938404	-166.8427835	1695.605762	3294	7913.086022	900.4452528	1738.10108	379.9964719	181.8692349	161.3103528	733.9221168	6348.569924	0.5012133809	0.2455405898	-0.0209603405	0.03035635048	0.02513157899	0.02853488745	1	0.3887653016	0.4624703128	-0.02005692674	88	1
12	721.7442289	290.343439	-10.92810376	8280.262418	-48.7514478	753.025818	2768.800136	3113	3505.27957	45.66303602	1766.372842	124.9516851	151.8950095	263.5575284	630.1742585	1894.720006	-0.001198984996	-0.00592323049	0.09628205261	0.006547312319	0.01730530399	0.01531551347	1	0.004624958037	-0.04077237244	0.2663746303	3	0.9999995219
12	727.0694011	441.2426747	5736.612998	7491.995799	147.0323992	-228.3276253	2006.330562	2968	11132.4	1474.422165	1959.146782	113.69385	253.5813209	213.5364407	720.5183337	7998.278089	0.7492886515	0.02115115163	-0.0321593779	0.03975274085	0.01824069073	0.03917983927	1	0.5786545753	0.005900441339	-0.01707386775	90	0.9999999966
12	735.5450143	506.6089955	-29.75740298	7674.470263	145.0173914	126.7346507	1579.98202	2868	5333.387097	33.63834717	1516.540572	99.94334435	62.77370084	142.1498699	546.2264142	3161.977766	-0.004191929822	0.01979345973	0.0178698853	0.004627057602	0.01245736079	0.007898905402	1	-0.002542214778	0.008353926502	0.001444112412	1	0.9845168409
12	746.4528997	331.2738364	607.300693	8777.315576	2745.892605	451.0849452	2047.573701	4088	3547.776596	146.1072505	1835.919618	586.5324072	133.4726667	196.5604291	824.9609869	2070.64676	0.07121415188	0.3117552887	0.05278714849	0.01199148079	0.02487030539	0.01402562961	1	0.06053488873	0.6014768708	0.1460593709	49	0.9999999943
12	752.3675192	350.6224253	604.8204605	8546.490305	2679.948566	414.5468906	1955.107112	3939.5	4611.71875	156.2452273	1747.961273	551.3874219	123.2762485	180.7380435	780.8710713	2505.547667	0.06797423297	0.3142195427	0.05047541265	0.0126263334	0.02565413843	0.01530068345	1	0.0578927849	0.6063987849	0.1376847762	49	0.999999989
12	756.7331939	393.8477217	1470.548049	8517.063659	355.6378294	524.3547074	2127.720623	3291	3216.6875	244.9652067	1305.56891	139.970925	126.414724	241.7508314	482.870888	1701.670147	0.1743584614	0.04390790459	0.06357339216	0.01342393618	0.01723018161	0.01511742609	1	0.1390818141	0.05825543431	0.1927527577	56	0.9999999917
12	757.1501469	248.8118839	-17.5792602	7339.438643	2250.772101	279.1519776	2004.636027	3386	6213.873684	60.84726115	1336.31388	440.3529776	97.5213742	252.2653288	592.2303054	2612.511082	-0.002186738909	0.30733653	0.03991833951	0.009188172093	0.02774009649	0.01425057368	1	0.002739643913	0.5923350477	0.0876587266	26	0.9999980795
12	761.6543448	302.4078764	-56.59834802	8273.173855	698.3584185	1081.400615	2170.615449	3308.5	4697.924731	51.39719238	1446.803668	152.221025	184.194802	222.5204362	536.1924354	2725.841985	-0.007082877137	0.0880591018	0.1329978138	0.006557658155	0.01670519122	0.01390746564	1	0.003180629446	0.1512719691	0.3931001662	14	0.9999999999
12	773.6596349	293.3184763	1123.168706	6460.967781	1403.474649	162.7430342	2045.583095	2821.5	4795.8	273.9574471	1402.90065	328.750613	108.6996781	216.4949398	602.5148458	2599.169168	0.1771056997	0.2201842845	0.02438096543	0.02015958905	0.02421224945	0.02028663616	1	0.1401011644	0.4142111701	0.06755075498	64	1
12	776.3098306	341.3261569	3445.392261	7006.253317	276.1174257	675.3846481	2055.046148	2794.5	7553.51087	637.0181267	1388.844747	130.7205642	232.0835959	216.1451044	517.4647437	4106.517499	0.4893582614	0.04078964532	0.0932556052	0.03195899809	0.0183358178	0.03057857386	1	0.3852871211	0.05171643121	0.3560809421	84	0.9999998782
12	791.999076	359.2859572	-7.571440325	7542.925225	44.58489198	494.5237323	1677.257828	2782	3047.808511	35.87065388	1400.550635	102.124407	112.8470764	182.4536629	477.7138126	1641.004487	-0.001048109307	0.006431670848	0.06769021597	0.005152823823	0.0155482314	0.01069644401	1	0.002998908118	-0.01682584812	0.1701361542	3	0.9999998168
13	141.6667549	214.4614584	-142.9842297	12061.72328	1138.951205	1775.411507	3026.554974	4855	9196.642857	66.58219592	2366.9002	257.5714432	284.3618137	285.0177052	861.4403777	2286.034277	-0.01209976562	0.09385634996	0.148344812	0.006548792704	0.01497483525	0.02133929004	0	NaN	NaN	NaN	NaN	NaN
13	142.4892253	225.7049191	-134.542016	13553.72875	1169.685864	1957.59026	3207.347712	5362	9146.404762	72.64531641	2301.47655	269.1754839	299.2124701	388.9880246	846.3291371	7056.171096	-0.01027626619	0.08723931048	0.1426197862	0.005629226498	0.01667015257	0.01418913435	0	NaN	NaN	NaN	NaN	NaN
13	190.7064845	246.179698	3875.818092	13415.78782	-183.0405783	1683.990234	3984.809848	5015.5	5217.824324	955.0002433	3230.165281	182.6575013	429.2495885	448.823335	1169.59425	7040.889272	0.3045674654	-0.01509828841	0.131995194	0.01923510676	0.01788287551	0.03456687211	0	NaN	NaN	NaN	NaN	NaN
13	197.8316242	235.5734859	4183.376749	13108.60423	-157.5548074	1628.699459	4050.307818	5081	10829.90789	902.2974753	2897.505234	169.6826535	387.1080738	411.2564745	1016.892249	5149.799893	0.3204075539	-0.01194472964	0.1201232358	0.01646003089	0.01417979819	0.03271243906	0	NaN	NaN	NaN	NaN	NaN
13	200.3701605	246.5890469	5914.948213	18293.44126	-26.60843747	2012.892796	4393.245343	6921.5	9345.506329	1715.576669	5417.018734	219.1825049	672.4936	865.4086104	2013.687845	3894.069629	0.3146777846	-0.001126530849	0.1061272953	0.01797547884	0.01278129686	0.02855375496	0	NaN	NaN	NaN	NaN	NaN
13	204.4891554	791.573057	-8.083299227	6403.885251	1439.147548	348.8119006	1247.014915	2753.5	8471.28125	105.5562326	1302.994412	297.739248	141.4817688	1161.228926	532.1054023	3446.04237	-0.001233475501	0.2268657895	0.05461162693	0.01653056475	0.025520744	0.02014442178	1	0.003780327719	0.4297065366	0.1344332665	22	0.9999922622
13	325.436459	363.8335429	2232.947327	12603.52531	1360.97863	1086.182841	5121.465043	5249	694.4270833	834.5107457	4982.648734	795.3996561	234.2395324	441.4109874	1998.260789	687.3232863	0.1777470037	0.1028984042	0.08213444078	0.01932014019	0.04798647191	0.06523699913	0	NaN	NaN	NaN	NaN	NaN
13	398.4734605	223.3850971	-6.034593763	15791.26459	-197.5754004	1151.307211	5132.281515	5831	7707.9125	64.85196823	2579.843298	180.6824977	191.3871628	584.6801878	960.3831883	3727.704313	-0.0004033104887	-0.01292325471	0.07525300667	0.004147527445	0.01215063347	0.01084649913	0	NaN	NaN	NaN	NaN	NaN
13	409.1021336	215.2551425	46.56866396	14340.01669	-346.4537769	1099.031437	4718.386064	5335	3326.205882	57.03325512	3256.166369	156.5910821	183.4397939	601.3819682	1150.81428	2667.959931	0.003384817106	-0.02258168922	0.07932217343	0.004233749697	0.01352417041	0.01816294054	0	NaN	NaN	NaN	NaN	NaN
13	417.2808173	205.4954265	-20.32480832	16400.59291	-152.9952824	1000.322721	4489.569398	6012.5	6191.963415	57.404285	2995.256751	199.2810616	178.3580836	508.3468262	1109.704053	2038.576455	-0.001243143372	-0.008936086291	0.06218589506	0.003753905948	0.01351237687	0.01044301213	0	NaN	NaN	NaN	NaN	NaN
13	420.4727593	81.43967416	2177.090134	13188.53265	1047.207355	692.7291796	2088.997996	5096	1174.635294	445.3831959	2637.876254	298.6790863	236.8722512	492.612851	981.9640437	1617.499686	0.1670189559	0.08269590721	0.05312038437	0.01296792882	0.01832738535	0.01799449126	1	0.13302679	0.1365437704	0.1574248648	59	0.9999992892
13	422.6892961	70.0588987	1788.587366	11313.52464	922.437468	720.3989901	2546.926126	4587	3270.297619	426.1445416	2576.368136	414.9984895	257.907807	1671.255662	982.4044685	1659.438821	0.1575882913	0.08031606675	0.06525362167	0.01046401387	0.03670949795	0.0263250365	1	0.1264748963	0.1322287544	0.1965025891	59	0.9999999995
13	422.5383613	134.2904005	2517.926987	14624.66532	650.6149318	1052.545434	2924.861848	5509.5	7729	568.2005987	3020.749382	207.0323278	286.6620932	307.1417527	1107.662123	4503.080773	0.1729157309	0.0454439325	0.07520849296	0.01196793726	0.01424779306	0.01731429708	1	0.138724775	0.06182781775	0.2318953049	56	1
13	467.2412336	468.0992751	-19.05060682	16258.86439	1365.635498	685.1317378	3502.566297	6335	5078.564706	68.34230837	2893.912359	357.5611503	112.9644376	231.6635012	1138.389528	4756.644231	-0.001070728249	0.08628184548	0.04314523336	0.004579640349	0.01285793741	0.009553290456	0	NaN	NaN	NaN	NaN	NaN
13	475.7301971	473.3008719	23.69405275	11953.49951	879.5787213	597.4042792	3195.576001	4685	3119.105882	58.22309995	3552.487942	312.3749527	126.2127715	308.5883229	1297.715699	2718.108275	0.002224434873	0.0741142028	0.05366490657	0.005621177407	0.01804062654	0.02088627856	0	NaN	NaN	NaN	NaN	NaN
13	485.6641942	146.4732068	2950.675703	17106.30301	2627.327548	304.0499049	2499.103034	7028.5	6229.659574	550.7662276	2970.278821	629.0048439	164.4954584	285.5994914	1280.442285	2786.84151	0.1714547675	0.1603166984	0.01888976674	0.01080372522	0.0180950196	0.01047975291	1	0.1348843078	0.2926118062	0.04550611528	61	0.9999999999
13	494.8805562	662.6593689	721.9905702	9346.969312	2858.995064	484.4812988	2204.011015	4320	521.3829787	222.5809324	2952.847185	945.1715726	153.5120566	258.1270425	1326.097309	456.6759305	0.07585717393	0.304660424	0.05406150108	0.01195376736	0.03076298676	0.02045150864	1	0.06416128289	0.5871178135	0.1510238468	49	0.9999999996
13	503.0110248	739.3978982	5.675511863	5555.865163	1608.7729	254.3202417	1821.328476	2517	841.8602151	52.06229772	2291.265015	674.7610871	96.57888196	171.5761561	991.5343255	1054.55594	0.0007631979796	0.2906877577	0.04985631519	0.01345068826	0.03337904221	0.02754615188	0	NaN	NaN	NaN	NaN	NaN
13	504.4751047	108.2578949	6457.864004	12920.93314	591.1885315	-157.7928736	2167.11261	5055.5	5866.012195	1360.526022	2833.749161	197.9872386	282.4861858	768.6772979	1034.101652	3590.821676	0.4912256552	0.04884721942	-0.01209274734	0.01911090867	0.01610691921	0.02714489169	1	0.3800125848	0.06396483415	0.0002868407457	83	0.9999704703
13	504.348269	121.914397	6164.8488	12216.50324	653.2114522	-121.3942368	2335.054799	4859	8534.975904	1455.80853	2997.143951	196.924495	287.7787007	221.3519364	1101.300429	6962.555945	0.5029262206	0.05418853716	-0.009983890057	0.02788689153	0.01572712014	0.02835203911	1	0.389266403	0.07482800358	0.009971496685	83	0.9999997706
13	528.9866671	155.5157969	2164.47106	12070.01718	1015.816795	1095.427677	3158.490023	4916	3958.39759	463.580013	2616.528997	237.1172092	242.216174	292.0396557	958.1705397	2542.956312	0.1760702769	0.08315091208	0.08446900414	0.01149067016	0.01570441213	0.02067934324	0	NaN	NaN	NaN	NaN	NaN
13	529.229482	352.7393812	4431.045765	13480.67058	856.9445851	2346.053365	6079.413612	5595	17071.46835	980.0811328	3007.193301	328.3133568	344.5495339	429.033633	1170.494071	10001.70423	0.3258511271	0.06484044309	0.1742125202	0.01797474226	0.01615735547	0.03829883445	0	NaN	NaN	NaN	NaN	NaN
13	534.7422871	148.4954995	2014.16926	12068.61847	1027.895909	974.6683846	2928.768475	4831	4367.961039	558.1434733	3216.396835	369.7701675	274.6270745	302.5007139	1225.366364	3513.355217	0.1704572656	0.08431543641	0.08046213324	0.01625594834	0.02990520693	0.02123352557	1	0.1374681882	0.140873251	0.2506957621	59	1
13	535.0585992	361.3205644	4923.296886	14860.71895	815.4381959	2391.808368	6090.240384	6029	8500.851351	921.0256719	2776.331177	304.3726472	363.1718961	371.0814054	1097.920081	9687.23786	0.3317879977	0.05537550763	0.1595564538	0.01664047516	0.01581093004	0.0289774814	0	NaN	NaN	NaN	NaN	NaN
13	537.8420467	349.0432636	4277.865066	12700.25654	503.9794715	2384.069124	6693.192657	5251	8317.027027	1045.886737	3256.493512	375.1787929	461.9759881	475.5796566	1281.992842	7069.256635	0.3337738881	0.03617505581	0.1822228254	0.0240447478	0.03201852306	0.0612787578	0	NaN	NaN	NaN	NaN	NaN
13	542.3074575	659.5588851	-42.21010799	12905.59104	2082.000137	247.3015396	1893.143663	5326	14483.89362	65.29383932	2070.931624	323.5784767	78.03574179	167.4086477	806.8822395	3414.049714	-0.003223863218	0.1607811065	0.01971084863	0.005452183776	0.01486623769	0.006562358846	1	-0.0005420648648	0.2943429126	0.01336136264	16	0.5626334627
13	545.2663632	147.2463915	1879.459492	11717.96087	1811.153008	896.4197174	2764.28558	4946	8293.678161	474.2421524	2613.178863	421.8252542	222.75355	238.9582208	1038.701664	4857.499956	0.1649848551	0.1550883054	0.07755670839	0.01301890773	0.02158564376	0.01482151489	1	0.1336041055	0.2843111505	0.2425275406	62	1
13	546.661981	109.0899079	4915.812013	9732.650123	448.8404481	-59.91877781	2238.267792	3844.5	6038.210526	1185.688196	2407.70857	189.3833632	230.6717495	225.5806451	914.1315427	4854.009739	0.5049651742	0.04874383728	-0.006277048804	0.02436973476	0.0184066063	0.031574656	1	0.3910430058	0.06392106314	0.02271052561	83	0.9999690273
13	556.8642982	578.1067648	3846.876942	11886.97044	983.0922833	1181.156396	3199.608124	4880.5	4923.705882	858.8735261	2640.568511	256.6610316	321.6129677	459.4350259	1009.220955	3720.693746	0.3221968105	0.08356417664	0.1002687826	0.01728177485	0.01594420367	0.02695713343	0	NaN	NaN	NaN	NaN	NaN
13	570.4773866	580.2188019	3649.361069	11718.68275	1094.725515	1134.6445	3016.883492	4704.5	15929.09877	835.7191844	2735.102667	247.3223892	269.9931687	284.2759034	1025.421422	9141.782174	0.3111099962	0.09576299405	0.09606379981	0.0176697145	0.01770619744	0.02212063662	1	0.2476572732	0.1640837466	0.3320703501	75	0.9999999998
13	586.1793005	193.3715879	990.8277445	14619.452	1238.052659	597.2937982	3321.400733	5746	14798.39506	179.5306908	2100.056965	246.5869168	141.7163965	312.5168909	792.0808153	5508.802353	0.06828774062	0.08700003513	0.04112117522	0.007043674343	0.01200747689	0.008904117899	0	NaN	NaN	NaN	NaN	NaN
13	593.3390427	182.171923	700.1435973	9318.620116	604.7852943	513.2440026	3179.276306	3633	6760.716049	215.7835005	2271.36041	236.8389648	137.7168207	403.8286493	865.0343929	5894.851228	0.07646209814	0.07168617151	0.05934704787	0.01211410743	0.02255727451	0.0171046911	0	NaN	NaN	NaN	NaN	NaN
13	624.4346908	716.2617251	-28.62405059	8214.441595	2596.153567	126.3834603	1458.077738	3701.5	7784.265957	52.41970346	1284.553475	441.7287418	73.84885834	147.2261801	569.2902062	2463.689672	-0.003664754874	0.3201256779	0.01577208795	0.006638436314	0.02133060302	0.009381148016	1	0.0001401135702	0.6173416326	0.006154476943	24	0.9935549683
13	635.3339083	728.6193443	4.102662857	7643.7747	1144.646721	114.6592428	1338.271173	3121.5	10868.20833	41.2033962	1231.046291	207.5148198	62.86068138	149.7042252	474.2163563	3010.317902	0.0005977376584	0.1502461656	0.0151329	0.00557092141	0.01862661257	0.007694655824	1	0.002042575454	0.2727840855	-0.001775758749	16	0.9066568832
13	637.5217361	595.2889291	-19.31437092	9658.562916	71.80529414	224.9856301	1967.993075	3558	3983.473684	40.90755283	1856.602494	118.7298552	78.72781014	166.1074629	635.6534401	2227.268587	-0.001955139001	0.006888142262	0.02327236502	0.00446046793	0.01351917724	0.008061916281	1	-0.0005627505102	-0.01761820692	0.01966974929	1	0.9945516534
13	640.7636702	468.4220802	4311.671725	8929.709671	243.6169354	176.9719515	2881.064517	3504	3725.787234	1493.273389	3043.669447	207.8743457	241.1826528	270.1296584	1163.651292	2920.168263	0.4960424013	0.02706358108	0.01976860884	0.02728395862	0.02179756018	0.05039955682	1	0.3856266229	0.02100212031	0.1082150946	81	0.9999759485
13	658.5837041	623.4752733	1586.166261	9493.776057	1512.936161	1410.922788	2039.875768	3946.5	12191.91667	278.4416691	1638.304073	274.7632631	252.922963	187.6826693	658.5003149	4442.234326	0.1667987023	0.1611745527	0.1482857076	0.01431759078	0.01775343026	0.01833418819	1	0.1396167863	0.2993882011	0.4824629299	63	1
13	666.8123003	271.5427639	2835.356544	16697.00338	1162.929114	1800.233767	5098.915544	6602	11079	321.6481015	1493.910787	270.9300863	234.8114559	387.8641327	640.6957558	2364.850303	0.1726078361	0.07189763492	0.1108303346	0.01082416497	0.01340747339	0.01211450983	0	NaN	NaN	NaN	NaN	NaN
13	674.4611684	140.7946786	3900.625139	7665.213801	341.5227895	-72.56195892	2064.240537	3012	6420.526882	930.1209093	1906.963248	139.0991196	188.4993344	253.0239464	701.8619307	6349.182573	0.5038418248	0.04537053129	-0.008391052403	0.02883477449	0.01681089045	0.02529764267	1	0.3900084643	0.05700294022	0.01520092409	83	0.9996223059
13	742.4651131	165.2446926	2803.122464	5801.990963	289.7498708	-13.561292	1673.799728	2276.5	6024.462366	688.0908353	1376.628524	115.6121542	144.4591387	207.0202298	506.7645061	4323.208391	0.4883891608	0.05009734246	-0.002500392381	0.03164233484	0.02103584485	0.02803645457	1	0.3784406186	0.06688425444	0.03222713119	83	0.9999210466
13	744.6693027	56.50904083	1019.732543	6571.228495	966.6242883	742.149549	1000.224678	2675	4084.202128	113.4301436	567.9730802	125.7126792	122.3866777	145.0520862	225.210548	1242.854714	0.1544352527	0.1480393437	0.1156905505	0.01479965831	0.01778073683	0.0175093898	1	0.1278221071	0.2715400501	0.3691812961	63	1
14	164.2995377	37.08416866	-7.429122794	6781.953135	2153.764176	218.1892968	1322.460724	3089	10638.53684	59.13159769	1360.370564	416.2495122	73.81618783	198.4832557	581.2226317	3003.923983	-0.0008961315373	0.3202500407	0.03391617344	0.009480242641	0.02973607343	0.01189578627	1	0.003457503455	0.6182852523	0.06810975957	25	0.8349104095
14	174.6359224	49.04302911	37.44535484	8203.726207	2667.848442	223.190118	1348.135729	3767	6522.861702	58.91055715	1653.50506	534.6840805	99.78388884	248.7579375	735.4021101	4268.082692	0.004719194125	0.3140288149	0.02849401394	0.007821029092	0.0276080633	0.01058018557	1	0.007413582987	0.6054340977	0.05064286743	25	0.9950693478
14	285.6138567	525.2731637	-153.587624	17369.10003	1606.669454	2176.360584	2529.864031	6748	7161.516129	70.70097081	3599.078144	433.9296287	456.2499055	255.4660288	1408.932192	3547.218205	-0.008956634401	0.09959485331	0.1272924138	0.004696788839	0.01469479794	0.01217629936	1	0.001452238071	0.1744533158	0.3738687448	14	1
14	375.1784179	31.44506297	5402.011644	10951.67635	587.3699261	-116.6975693	1887.032369	4245	9411.941176	1105.488948	2228.980869	174.8521233	223.0129815	273.1171306	845.055901	4932.040545	0.4974629142	0.05421904915	-0.01073776392	0.02590661364	0.01530479675	0.02100420618	1	0.3849806651	0.07488434562	0.006328865315	83	0.9999996996
14	380.5789089	757.5891137	-34.47511862	10074.5172	936.1105466	125.1747429	1537.417445	3913	6729.505618	52.3995583	2250.217355	217.1413555	79.25815171	171.5319927	830.0806101	3439.902969	-0.003706015373	0.09410116648	0.01275603395	0.005797003485	0.01623455721	0.007908993617	1	-0.001898882655	0.1588489942	-0.0128674627	11	0.9999269022
14	384.3580577	47.54596206	5755.019743	11770.59361	682.5275082	-220.8422688	1726.73399	4638	11818.46429	1100.166633	2179.142201	171.5942	212.7248774	202.8891463	790.0385304	6192.889398	0.4859875264	0.05904990154	-0.01831654018	0.0205245582	0.01585234147	0.01950810495	1	0.3756306528	0.08443721848	-0.02142366618	83	0.9999999961
14	385.9276212	25.61371902	4239.387923	8845.963577	450.0154753	-99.99695178	1697.075577	3413.5	10978.16667	803.5990448	1600.055518	132.5816534	210.3530927	189.9143498	596.3254668	4934.366577	0.4819873919	0.05194710839	-0.01089158391	0.02574896344	0.01471284053	0.02418604843	1	0.3729495194	0.07033801115	0.002624234816	83	0.9999933999
14	387.4433587	36.62503432	6604.420054	13202.47681	648.638035	-232.6520964	2220.569348	5091.5	13783.6875	2261.627263	4264.811251	323.2531425	322.9698629	543.7046097	1670.906583	7852.541523	0.4960509422	0.05112630345	-0.01810314987	0.02849993904	0.01624190924	0.02736555592	1	0.3833861708	0.06833286021	-0.01899735765	83	0.9999987395
14	392.6823204	748.4101446	-30.33298129	11679.82048	1061.425455	160.0629932	1624.417465	4546.5	6827.195652	50.03931448	2042.107457	200.0922568	66.37703383	191.4129893	736.9041369	2028.633147	-0.002711009877	0.09505155006	0.01367344187	0.00448260547	0.01345626238	0.006544758904	1	-0.001060413629	0.1608076163	-0.009527036315	11	0.9998777887
14	433.3881257	399.4337156	3368.659477	19113.27423	1768.302134	1494.939055	3280.31606	7724	3113.055556	1208.37893	6699.473106	641.8175851	525.3869462	697.6492556	2555.554054	3174.312066	0.1726960189	0.0898107401	0.07161551806	0.01049591475	0.01307237005	0.01988142391	0	NaN	NaN	NaN	NaN	NaN
14	434.5773605	390.143148	2324.812553	13598.91524	1041.21625	1040.215894	2822.757408	5386	3880.945205	688.0594556	3725.223283	384.9541014	323.7764812	431.3001314	1444.232216	3918.398379	0.1785379147	0.07722599914	0.08289781257	0.01367390892	0.01715380237	0.02622717127	1	0.1438357173	0.1265553167	0.2602778239	59	0.9999998753
14	441.2937754	395.4711901	3147.11637	17873.88853	1803.319319	1225.139322	2608.86733	7144	5767.405405	616.1732505	3245.96627	439.5697058	316.9882795	383.2803715	1301.448428	2666.468286	0.1746934397	0.1006165131	0.06576116238	0.01153817334	0.01477513947	0.01467509002	1	0.1399373761	0.1733433997	0.2024326746	59	1
14	444.8568456	706.6377601	2031.299065	11004.69263	81.52806901	114.3147675	2096.097992	4073	3466.989011	440.0411862	2344.597897	135.5127945	107.6459156	204.4276188	815.0290166	1655.836797	0.1826858579	0.007561057273	0.01104831901	0.01326630395	0.01382965931	0.01040841806	1	0.1418649968	-0.01752810641	0.01526584093	52	1
14	453.4156466	545.5948029	6895.762897	13794.73907	849.9245189	-207.6684385	1988.8459	5450.5	10841.57609	2227.058103	4333.102266	312.4628404	347.8895018	233.9468378	1670.036562	9436.312543	0.4985861326	0.06408644489	-0.0149903025	0.01976169989	0.01546907324	0.0310049813	1	0.3856569939	0.0947256097	-0.007451833682	83	0.9999999992
14	459.1842803	701.8923306	3132.451845	17848.07707	206.3007762	41.92375252	2162.713067	6545	3050	297.0946567	1566.826696	178.887595	155.0789713	211.59344	626.9229125	1346.484742	0.1763419266	0.01163729146	0.002339111212	0.01066473079	0.009966458849	0.008868598077	1	0.1364161234	-0.009571669827	-0.01531483898	52	1
14	467.1555852	723.4167404	2304.999268	13434.17121	172.8178019	33.29532034	1793.996444	4846	8477.904255	424.1425813	2412.28045	130.1026397	132.6972721	195.5998295	837.8718492	2887.661166	0.1715098304	0.01375819311	0.002752627455	0.01085838695	0.01063350872	0.01079253582	1	0.1327119391	-0.005233513558	-0.01479949122	52	0.9999999999
14	494.2780454	331.0787838	3311.914488	18886.0336	323.4500589	3190.043474	2656.386606	7238	11973.75581	553.8239403	2973.06184	200.1310898	517.9710354	362.4039709	1123.732809	5184.906808	0.173662842	0.01743985063	0.1610638791	0.01005458572	0.01098701475	0.01597897893	1	0.1446112679	0.008361007805	0.5214740863	54	0.9999999993
14	494.2943851	365.2083751	2905.009159	16773.36114	165.3851381	2685.277974	2727.281898	6174.5	7150	619.2362759	3215.576791	196.2860221	595.5820959	307.9201222	1213.508714	6875.024849	0.1765148081	0.01050994308	0.1619513829	0.01261573455	0.01215014177	0.01883656643	1	0.1468248945	-0.005670748708	0.5247776893	54	1
14	496.2378459	184.848452	-3.084156687	12427.59742	1986.073385	324.140791	2201.050913	5030.5	4805.084211	70.0883332	2737.047088	514.6306541	96.11364038	272.0568862	1087.801047	4277.354317	-0.0002180732367	0.1565055478	0.02642149273	0.006428077322	0.01940894333	0.01100381045	1	0.002187338261	0.2859192414	0.03650372784	17	0.999999988
14	501.5206839	343.5899445	3878.661809	20763.77661	164.4018479	3401.43623	3234.363214	7779.5	3289.554054	591.4491002	3088.620087	212.1094792	552.6280461	357.9855853	1160.065327	2016.737132	0.1813217725	0.007911845038	0.1590469672	0.01050200375	0.01070374708	0.01973592817	0	NaN	NaN	NaN	NaN	NaN
14	506.3507747	356.5699189	2642.877132	15010.53286	112.2042075	2533.571969	2886.945045	5604.5	5818.302632	580.1411671	3020.832445	164.4731609	545.9584294	399.3374308	1106.592829	4010.661325	0.1809330163	0.007627760098	0.170532713	0.012205107	0.01176738666	0.02359552582	1	0.1507814891	-0.01120226618	0.5545869768	54	1
14	509.221575	103.6724558	709.9483764	13710.57142	1369.963803	2919.68235	2154.91623	5477	8638.098592	182.3410481	1826.453053	234.8821453	367.0168777	796.4030664	683.7445412	2750.184405	0.05385642	0.1022462292	0.2132720386	0.01114446463	0.01418186557	0.01575661241	1	0.05573173239	0.1828912075	0.6774776827	41	1
14	509.1102534	198.4943564	-31.37550845	16437.7226	2699.970103	513.5579924	2810.825917	6845	9635.575	97.7108259	4690.291891	920.4476981	157.3628352	624.571307	1896.957465	3377.093315	-0.001981593173	0.161741163	0.02936726341	0.006164884334	0.01967279755	0.01199277542	1	0.001051312281	0.296658877	0.04632299963	17	0.9999998521
14	510.6519811	204.5948465	-75.93768918	17570.55727	2953.181355	308.4923417	1935.061549	7207	13759.6747	68.68010237	3594.98297	666.6309746	158.820426	434.2051464	1478.734829	4284.427819	-0.004395240891	0.1722949997	0.0185356817	0.004471695874	0.01581994193	0.006738582827	1	-0.001433976671	0.3176525153	0.009599156853	16	0.8731621333
14	515.4194494	83.99290439	690.3163594	13630.72717	1329.208661	2698.050231	1826.313467	5340	13869.25714	133.8429225	1749.52317	201.1659791	357.7552657	357.9941677	641.5955962	4508.615063	0.049704438	0.09876634255	0.1974015109	0.008114947813	0.01413873415	0.01632844889	1	0.05146096503	0.1752367536	0.6228082731	41	0.9999999957
14	518.5841155	97.91022933	566.3726879	10993.7371	1054.505473	2256.56798	1948.39854	4315	7234.958333	170.0913707	2296.208682	257.1877748	435.842936	201.6344561	869.4493327	2366.867749	0.05286103425	0.09783739481	0.2056298683	0.01031823384	0.01323284875	0.02352417402	1	0.05443195995	0.173658168	0.6512469109	41	0.9999999989
14	518.2171684	405.8392455	1196.633504	18058.29892	6360.350215	116.3387751	1473.234153	8471	22434.75309	247.3414669	2447.312525	1026.350295	115.3001323	237.98538	1221.016506	6199.758154	0.06925875154	0.3481336668	0.006859615345	0.008663153137	0.01822687012	0.006400280173	1	0.05635091891	0.6734798676	-0.008325434236	48	0.9999851117
14	518.6343429	704.7211452	5418.817914	10924.36884	602.2651608	-144.3770811	1934.134919	4329	14788.125	953.7536412	1991.48783	152.7681329	198.5011923	329.2774582	752.9640249	7909.805727	0.497019119	0.05548728531	-0.01484506277	0.0242796448	0.01227234184	0.01863857077	1	0.384381992	0.07729900905	-0.007608915411	83	0.9999999471
14	519.4036533	112.6741992	748.9739255	14307.58751	1460.235321	2975.873367	2013.498654	5612	9002.519481	142.8300521	2063.592788	250.4897245	404.1893651	327.3139024	777.3047889	3368.269189	0.0530149311	0.1010436604	0.204295277	0.007901039096	0.0150003459	0.01716520448	1	0.05449105102	0.1801080414	0.6468865996	41	1
14	522.820185	393.6455971	619.635435	8896.461189	3052.622558	182.6751488	1959.329003	4222	9272.746479	215.6302245	2945.950712	966.8001081	110.3869368	722.5792326	1344.671713	6125.052606	0.06802810433	0.3326296338	0.02073997452	0.01306779241	0.02921563699	0.01779934845	1	0.05616637703	0.6425812702	0.03779309744	48	0.757461955
14	525.3309303	48.60980063	591.9909708	11904.82744	1183.431776	2319.618227	1651.566473	4703.5	10735.94792	136.0636466	1662.847828	217.3607705	329.5323684	201.45108	627.3158074	2732.066819	0.04930008043	0.1026465012	0.1959726959	0.009003847661	0.01510164291	0.01467403166	1	0.05108640048	0.1830520446	0.6180437163	41	0.9999999999
14	528.8513758	86.29138693	597.4901188	10904.37312	1065.656855	2235.624625	1885.305576	4280	4160.938272	170.1981984	2053.121959	234.8841267	462.737731	228.588028	798.8638707	2650.029784	0.05334248514	0.09622412436	0.2038285015	0.01066983141	0.01634437934	0.0218565399	1	0.05467638037	0.1703145445	0.6451848182	41	0.9999999969
14	531.5462992	708.7631577	5636.99555	11517.94127	618.9743942	-265.1566171	2037.470242	4520	18823.275	1417.914603	2890.257891	169.8600759	215.9240722	332.0892288	1079.500647	10813.52412	0.4896592299	0.05394510134	-0.02185319168	0.02061632612	0.01220914981	0.01987458136	1	0.3782096696	0.07393169258	-0.03285558744	83	0.9999998969
14	534.7657958	111.1700716	-6.980990545	13605.70991	3012.978507	479.58787	1934.381543	5760	3664.273973	74.70336621	2474.144444	565.6167737	156.9518815	523.7848919	1053.637958	2912.335791	-0.0004953696321	0.2242639145	0.03714259484	0.005907950057	0.01721488838	0.008668345414	1	0.003206426368	0.4237495068	0.07536716612	21	0.9965230912
14	533.8506879	393.0739101	1075.837408	14987.01974	4971.395041	119.6614264	1684.805285	7067	8655.988506	279.2563804	3093.964003	1092.999429	113.832588	198.7535622	1437.470871	5183.942658	0.07241162817	0.3365008464	0.007963836157	0.0094645696	0.0222492894	0.009014981838	1	0.05877418207	0.6499177387	-0.004411570431	48	0.9999997368
14	536.2379501	492.4906194	1045.798326	16153.47897	5152.751607	592.7899159	1522.152787	7322.5	8615.956989	277.3484013	3497.747774	1224.716817	186.8330483	203.3235482	1629.873906	4648.319911	0.06537565875	0.3231543015	0.03585927678	0.007956904591	0.02013278834	0.01025997175	1	0.05500724334	0.6239630268	0.0880545355	49	0.9999999999
14	540.2687568	66.77658002	493.6874001	9590.521496	950.0975943	1960.988917	1808.654497	3866	4972.155556	141.4347751	1694.536369	223.4797616	363.5036205	228.9497347	660.9443342	2827.500154	0.05201011753	0.09687801186	0.2037367651	0.0122010348	0.01727742532	0.02220035199	1	0.0536423124	0.1716428442	0.6446333627	41	0.9999999936
14	540.8011253	124.2891526	-44.9101584	13151.72476	3088.301548	414.0104109	1710.089202	5649	4009.896552	68.650392	1890.540037	477.8300827	99.4682715	199.1344673	784.5346097	1633.590538	-0.003753587646	0.2430644997	0.03221978279	0.005452516715	0.01778279739	0.007211298297	1	0.0005129135664	0.4617002208	0.05879005871	21	0.9999765957
14	540.9760653	51.4746839	570.631697	10686.18734	1078.812582	2138.933671	1669.247145	4194.5	10709.31461	133.9100862	1324.671251	181.8563493	303.6319498	190.4145659	494.6953907	2047.475955	0.05568966638	0.1039731133	0.2007899631	0.01023782136	0.01551716385	0.01575721615	1	0.05636325856	0.1859014541	0.6356743779	41	1
14	542.945918	656.1706484	1156.081797	6568.811286	938.3020607	563.4609738	2518.452129	2866	1174.147368	433.1254702	2416.751209	392.8898211	210.7382844	407.4707284	994.2975628	997.2117508	0.1818451675	0.1446351245	0.09234031568	0.01831746018	0.02722311042	0.03162522347	1	0.1475498478	0.2636122105	0.2955181058	62	1
14	546.0422132	108.1042613	-20.80489612	13283.85479	2996.149063	403.7640842	1724.759016	5677	3723.333333	67.20193099	2170.173757	490.634183	90.07872105	236.3589343	873.6162752	2546.182406	-0.002001195631	0.2247045419	0.03194336905	0.005332554313	0.01954711731	0.007663246059	1	0.001707039044	0.4244480592	0.05748979234	21	0.9999514613
14	549.4277444	465.2558549	2967.340375	17308.94534	288.2715076	2739.206044	2393.010496	6414	10681.79787	601.9748317	3062.418957	194.8724095	498.2761127	230.3100916	1155.278038	4551.244695	0.1735924254	0.01734502922	0.1576288421	0.01110230714	0.01119188691	0.01432476488	1	0.144334574	0.008035844961	0.509832701	54	0.9999999987
14	558.3779049	106.464938	42.72554132	11551.19591	2464.023251	543.1889155	2498.900891	4923	2378.545455	76.06036476	1445.161189	338.5669815	170.0408778	639.8284129	617.8214465	1956.058978	0.004062063077	0.2147625416	0.04710921249	0.006639071064	0.01838032666	0.01230089817	1	0.007307174042	0.4048474272	0.1096339496	22	0.9939222444
14	562.7522458	337.1796924	1127.751249	17132.61563	2895.283615	896.3054888	2288.841405	7073.5	23590.58824	366.6161551	4878.559236	847.2445088	254.5458007	558.4441951	1950.063065	15027.09202	0.06521939571	0.1684089069	0.05016099841	0.00909539454	0.01714248448	0.02015710637	1	0.05456646785	0.310695746	0.1303877632	43	1
14	561.3539885	673.3854321	4872.664561	15860.78731	1695.390281	1189.234636	2298.798758	6379	19026.24096	1783.366635	5304.267923	616.4310484	469.4848824	1702.92332	2085.753969	7114.516232	0.3105157472	0.1072730506	0.06919405483	0.020220358	0.01703408084	0.02663209002	1	0.2455574729	0.1863869264	0.2414771802	75	0.9999980989
14	565.8116846	329.1542561	1073.116346	16853.74657	2568.88272	680.1539401	1762.494804	6727	17190.27907	327.0585628	4137.581061	758.6076796	228.9905186	298.208898	1692.368353	9435.479229	0.06501616813	0.1586339781	0.04181444135	0.009272336363	0.01732149115	0.009487496819	1	0.05379268527	0.290549567	0.1017228094	43	1
14	572.8137043	669.1400782	3238.622273	10372.59378	1132.676373	710.0509562	1894.506561	4218	16380.07229	665.9476058	2163.718415	230.8811526	224.1449748	192.6662115	833.2448883	8463.69104	0.3100697136	0.1077343618	0.06938824352	0.01865310585	0.01573329377	0.01868051248	1	0.2452277346	0.1873319243	0.2420630389	75	0.9999976226
14	624.6874599	276.3485421	-144.8357258	16621.50915	3859.420812	1979.613865	2146.592246	7095	3965.010753	90.83874214	2605.37365	677.7333175	328.7746884	407.0534913	1131.657159	3319.747147	-0.00902475455	0.2420864691	0.125874097	0.006344396964	0.01685088986	0.01181121806	1	0.002450776239	0.4633704749	0.3746084603	23	1
14	640.4242807	273.3877234	-184.1185955	15648.68958	3649.027805	1855.875229	1709.377966	6744	10023.35484	80.85316567	2265.105738	546.1820518	277.7981549	250.2447286	954.422404	5579.512969	-0.01200143016	0.2369633365	0.1161652933	0.005679219145	0.01575975625	0.0118032548	1	-0.0005245906585	0.4526173154	0.3409603827	23	1
14	644.094984	641.6657475	-99.88382145	8677.584218	955.2746079	1037.556491	1813.46766	3461	11199.84946	48.86189495	1464.466655	187.8607188	193.3352608	164.8855958	575.3862915	4947.425024	-0.01169453628	0.1130233878	0.1207620964	0.005710922436	0.01453410483	0.0114832276	1	-0.0009843642129	0.2014449776	0.3517468399	14	1
14	650.307895	627.4540476	-137.2139206	10630.78353	1172.336506	1230.187657	1654.876061	4233.5	18125.02174	52.02126855	1660.296344	227.4196433	213.8900413	172.6910941	640.1663363	3781.602373	-0.01392402619	0.1134891518	0.1162300441	0.005340037921	0.01634287827	0.01040327933	1	-0.003001847416	0.2022235101	0.3359832963	14	1
14	707.3620097	402.5587976	802.5383592	11254.81838	3759.467732	120.5831808	1490.986628	5235	7255.042553	321.7483593	3936.792236	1373.90911	112.5534298	946.3586027	1827.232033	6410.43047	0.06914769614	0.3384412138	0.009673580217	0.01059011208	0.02107012968	0.01021249045	1	0.05636835344	0.6539332256	0.0007966480117	48	0.9999996728
14	712.2575704	170.4874978	437.4179295	8896.332131	976.3686685	1843.310347	1525.576948	3616.5	11239.47872	120.8729902	1379.654168	178.7109494	297.9661537	167.2718743	520.7504284	4250.335556	0.04939444942	0.1071826039	0.1989087784	0.01037596887	0.01716722337	0.0185355692	1	0.05138514296	0.1923646426	0.6281745824	41	1
14	713.4149704	487.1280857	4324.810132	14275.14549	745.0136626	54.9999706	2032.675013	5511	15387.95775	1310.131647	4047.392239	289.7053338	222.5435554	331.6638911	1551.117341	10636.97224	0.305517636	0.05387558074	0.003043469758	0.01644656559	0.01110862709	0.01628766942	1	0.2369905938	0.07555440349	0.01455379311	72	0.9999999882
14	718.6611193	475.1107257	2908.837608	9719.845306	467.5777669	-25.87174664	1683.834333	3736.5	5440.320988	667.4546124	2128.597525	152.4753276	151.214452	461.4672052	792.6076669	5414.781766	0.3058627557	0.05019772516	-0.002236374375	0.01781772764	0.01432016405	0.01868188739	1	0.2368886002	0.06788955395	-0.003386623619	72	0.9999999582
14	722.8456752	492.1054511	2766.061392	8876.261557	426.3684269	-28.73708281	1661.511164	3447	8049.954023	663.88444	2077.379156	155.2720654	137.8283708	276.5172806	786.2037776	7628.624599	0.3181774581	0.0526368742	-0.003516648665	0.02014643719	0.01612752163	0.01799198399	1	0.2463771164	0.07273309408	-0.00516048232	72	0.9999999982
14	731.1947794	507.1647784	4558.655199	9425.618875	566.6523182	-189.8272862	1606.677818	3719	12999.77895	944.8312455	1998.602588	156.1851055	184.5838759	166.9823081	746.0495522	7325.134313	0.4837290326	0.06403048861	-0.01968443494	0.02178346988	0.01461591042	0.02056407622	1	0.3738307465	0.09449457125	-0.02631008271	83	0.9999999897
15	69.26484904	336.1107078	-225.2414761	10757.86567	895.951467	2513.594768	2709.075359	4315	3811.369565	87.51383527	1982.355902	275.225283	466.2639572	866.2337113	721.8594101	1662.438866	-0.02053863538	0.08680948776	0.2319728812	0.01251971898	0.02183140477	0.02228350393	1	-0.000888947595	0.1526332224	0.7252753673	15	0.9999999997
15	83.29229797	330.4924552	-249.9351286	12082.56111	1114.601937	2794.714961	2441.875372	4760	4732.923913	81.95266857	2027.456133	207.2042851	478.4816655	380.5440293	734.3180542	996.8246314	-0.02110226002	0.09319148242	0.2346715587	0.00749331419	0.01422458585	0.01793144392	1	-0.001101045641	0.1656829238	0.7345432061	15	1
15	93.27758946	486.4965434	10.81738369	14031.77774	1223.77953	211.3081357	1577.692981	5299	3020.707317	61.66641479	2293.739432	209.6035457	73.22850439	151.8631093	817.8035757	1994.537847	0.0007317363191	0.09089456726	0.01552826028	0.004726264884	0.01311740881	0.005877818784	1	0.001695991389	0.1524342684	-0.00272396696	11	0.99962262
15	93.4704903	516.3357153	938.9442289	14590.09018	2240.174073	61.96501154	1420.901557	5828	13512.98936	183.6135005	2098.778549	328.2713609	98.81895212	275.1505125	813.8709507	4328.659127	0.06459346805	0.1537295012	0.004531438639	0.007514464682	0.01618278406	0.006825859569	1	0.0510233792	0.2791597552	-0.02471246076	42	0.9999999692
15	99.73772113	474.0419912	24.48233898	12104.56335	1065.964478	209.9173297	1719.978741	4593	3451.857143	54.04673902	2481.683755	270.6669237	77.12491983	173.1623809	929.6926327	2192.987582	0.002332535826	0.08933841591	0.0179024468	0.00484142203	0.01316789318	0.007941911144	1	0.003078079524	0.1493635081	0.005569462328	11	0.9977031923
15	104.4874815	496.6567282	-40.12482014	13112.66656	1280.016609	212.401951	1711.292244	5101	6749.538462	52.47524066	2244.550422	219.2270641	74.69196836	210.6540555	826.4359298	2103.048345	-0.003388013534	0.1006596827	0.01666861299	0.004060434744	0.0121967343	0.005511327055	1	-0.001347553213	0.1722999182	0.000691252643	11	0.998897055
15	114.3041697	223.4517284	2198.216893	13822.84988	2208.603502	1862.562035	2084.799781	5755	19514.95745	392.5988389	2289.83925	369.7314424	386.1168599	231.4694903	895.5833608	8087.580584	0.1557400641	0.1603458871	0.1349788455	0.01177637912	0.01501985457	0.01929406087	1	0.130175565	0.2972397408	0.4351903106	63	1
15	122.0515196	581.0429367	2194.937572	12833.19028	109.9652483	748.2505156	2150.546661	4829	3670.329114	592.8576356	3272.172234	156.1281284	210.7416765	385.245167	1211.074803	3396.97777	0.1770416571	0.009437664022	0.0624436459	0.01463796755	0.01177758703	0.01604971524	1	0.140813702	-0.01170536971	0.1881233489	53	1
15	134.2625169	319.464123	1024.49008	13635.388	725.5389175	205.5486199	1979.048673	5095.5	5592.258065	246.2419976	2828.246167	199.4550184	114.6591382	225.0569354	1011.798131	3390.294209	0.0768640372	0.05395180123	0.01689039632	0.008021920442	0.01433750413	0.00966453707	1	0.06053667388	0.07723731205	0.01567454318	34	1
15	134.0231093	585.7795703	2482.637924	14023.69832	193.1059439	837.0996104	2407.557768	5275	7087	760.6862647	4261.553195	175.3104234	355.8705334	488.2266768	1602.10237	2841.592785	0.1781735027	0.01511511378	0.06048712881	0.01151662893	0.01136015811	0.01483714469	1	0.1416110508	-0.0002723065101	0.1819504614	53	0.9999999993
15	138.4517792	595.5953202	2121.054443	12177.73837	181.85769	642.9911272	1920.385202	4561	6629.964706	433.5241985	2523.687871	142.2648573	174.9434263	202.6525394	869.7450066	4236.152032	0.1710956797	0.01483861883	0.05106430476	0.01174331643	0.01280041718	0.01327798505	1	0.1355120757	-0.001167653021	0.1486385994	53	1
15	143.1335245	84.9399865	-15.68311232	8934.76852	1371.890851	446.070096	1124.485623	3601	6334.927083	53.08066483	1562.38837	254.9882234	108.2090264	163.7432007	615.6454927	2663.06286	-0.001942640016	0.1585056249	0.05012685115	0.006330227764	0.01927836206	0.01000075067	1	0.002393104275	0.2909018804	0.116451764	18	0.931230605
15	150.6353796	205.4196544	-116.9544906	20009.09751	480.3746852	1142.298229	1997.783253	7302.5	7410.510638	55.51709151	1348.160237	188.2736485	126.2234527	369.6280679	508.1127978	1236.943473	-0.005767900097	0.02377555581	0.05794439004	0.002870406502	0.009520252032	0.00569996886	1	-0.001150645718	0.01799004656	0.1368896286	3	0.9999785073
15	152.1954285	125.4508538	652.5514515	9876.933899	2226.3097	381.0369304	1587.409524	4322	8730.45679	155.769171	2010.495129	456.4493264	113.6970006	535.4104387	817.5264382	4803.893952	0.06494984694	0.2241840598	0.04120223627	0.01042422375	0.03056506713	0.01129220902	1	0.05422750028	0.4234611582	0.1021923339	46	0.9999999971
15	158.3721983	114.391599	779.2039708	11372.48601	2502.214892	437.1556161	1680.055578	4863	12973.59036	178.3733315	1915.331367	413.2358014	144.2023871	360.766957	766.1286149	5267.717437	0.06702903026	0.2200253893	0.03960223525	0.01049380195	0.01971191691	0.01421068086	1	0.05570370287	0.4149563624	0.09703203661	46	0.999999995
15	158.6203341	509.4822682	914.6000985	13314.46605	5723.55729	116.8889032	1541.45473	6557.5	7134.655914	249.303494	3065.845626	1231.261939	111.9747496	232.9405352	1436.024112	4176.967981	0.06821881033	0.4323186232	0.008951647237	0.00908720682	0.02256101406	0.009178357028	1	0.05635426201	0.8442918958	0.001826206347	51	1
15	172.4673699	397.6803308	-263.7693662	23489.01099	5731.369056	2804.080442	2081.775138	10143	10290.53684	84.87289798	1896.443618	383.5616878	249.1896445	243.3149671	666.8709344	897.2102366	-0.01130947183	0.2449992453	0.1179034925	0.003873381399	0.01357493289	0.006951841003	0	NaN	NaN	NaN	NaN	NaN
15	187.6848845	351.5135676	16161.88528	15127.734	399.5503623	-585.9287829	1979.790163	6003	16740.3617	3306.598213	3131.822439	186.4491425	621.2950179	391.8688538	1216.597292	8021.052164	1.061434066	0.02697112951	-0.03578025758	0.03332515299	0.01291544261	0.04813044102	1	0.8205719689	0.01620937857	0.03333942913	94	0.9999999888
15	191.5303881	178.2803552	821.7547847	12611.73582	4096.179109	1228.081098	2037.770053	5777	2479.45679	228.6078579	2761.885546	845.3319157	271.2180238	257.1004215	1198.719358	1402.909843	0.06665737729	0.3240660083	0.09771417449	0.01184883251	0.02406006613	0.01465993929	1	0.05999394645	0.628204423	0.2976533264	50	1
15	192.5458741	164.6951696	869.5625491	13097.67173	4252.437763	1245.10866	2136.533369	6083	2643.792683	190.3258523	2200.880917	770.1817282	246.749519	432.9622989	978.8565058	1046.99531	0.06729963264	0.3263613168	0.09640876195	0.01111661842	0.02311558583	0.01673955565	1	0.06042638895	0.6328058963	0.2934539397	50	1
15	207.7078946	334.3057271	3123.100374	18282.60546	1892.342042	1192.977262	2545.026387	7248	3166.215054	540.3179823	3057.919023	441.1695457	250.7601834	280.9433184	1268.66256	1140.304678	0.1702343267	0.1014538404	0.06196703626	0.009634663935	0.01215336441	0.0128527931	1	0.1362410925	0.1749137364	0.1887346367	59	1
15	208.4597346	441.6162094	1193.972392	15027.92917	847.5420683	249.4541039	2336.282613	5713	9080.896104	232.1678938	2543.322806	204.3517654	133.335376	286.3403887	923.9288317	4309.424646	0.08004713384	0.05661801862	0.01643797089	0.006960365837	0.01256305537	0.008939351512	1	0.06299775772	0.08261303676	0.01488422815	34	0.9999999983
15	210.5571076	100.4592237	779.6108714	11085.30623	4506.159965	107.0100004	1614.299294	5310	3948.785714	220.1206173	2388.953274	1017.996404	101.4326864	271.96295	1116.586075	1731.154654	0.06891859615	0.4007215113	0.009887697856	0.01176581857	0.03946923337	0.01005773354	1	0.05670393157	0.7802464619	0.003902333965	51	0.9999995108
15	210.7535249	114.8634365	1057.033467	14916.83629	6046.949395	158.1607478	1510.614592	7135	3308.945946	185.6002905	1935.678726	771.5863767	120.7591635	275.6578487	889.7903003	971.1323978	0.07282283215	0.4100627512	0.01066680816	0.009914292721	0.01829180524	0.008564050179	1	0.05985721985	0.7992036962	0.007683701639	51	0.9999999994
15	212.2865956	455.1896385	1126.223807	14585.55757	841.6770667	195.6912561	2169.432255	5499	9831.628205	267.4040964	2838.524268	220.9656729	128.5189371	511.7614186	1042.062984	5255.891646	0.07846256775	0.06012160259	0.01341434384	0.009191470693	0.01366709469	0.008539307151	1	0.06160203539	0.08960792658	0.004472333941	34	0.9999999934
15	212.206886	544.4424758	1838.886093	11321.52581	945.2073732	1820.809204	2585.890844	4516	2502.053191	561.4402712	3248.002755	304.3268047	471.6307959	455.7086862	1236.656937	1972.882239	0.1659874352	0.08915371197	0.1558368989	0.01515006393	0.01818565969	0.03149814002	1	0.138896483	0.153626782	0.5050461006	60	0.9999999995
15	214.4247248	688.8057641	641.4462701	9489.528637	1471.31986	345.9919297	1629.494959	3923.5	5934.841463	177.6065811	2353.943608	386.6680892	103.7686196	167.2793596	937.4464212	5937.095327	0.06889121624	0.1567970955	0.03877435658	0.01004682979	0.01763848018	0.0112859159	1	0.0565876203	0.286689721	0.09213921034	43	1
15	216.5288358	675.3166298	681.0332481	11774.09594	1993.028969	459.1760701	1728.671853	4889	27815.5122	244.494435	2442.542989	394.2817213	182.3086101	1670.744791	908.0041392	8219.24549	0.05945234238	0.1735347948	0.03870669834	0.02506884726	0.02185220803	0.02522458771	1	0.04939658182	0.3206719473	0.09067443647	43	1
15	218.4953217	409.74045	-259.6988775	20571.32038	1281.971873	2615.95643	2380.948976	8061.5	17973.3625	64.44958875	3880.032161	335.4775594	434.6553996	331.3702245	1450.59762	9026.635517	-0.0127485454	0.06069348458	0.1284429991	0.003347618362	0.01117616249	0.009200334561	0	NaN	NaN	NaN	NaN	NaN
15	222.6672385	445.4296524	1322.54076	17452.43695	1141.355369	205.3097657	1950.643703	6586.5	16952.4	241.8147872	2669.459692	267.7395528	126.1156724	190.671486	1021.856335	4376.761578	0.07751696752	0.06797367486	0.01289175389	0.006426988418	0.01169053844	0.007407457827	1	0.06089791755	0.1055157063	0.002820808866	34	0.9999965087
15	223.5781542	119.3673224	781.7168903	11335.21047	4837.324006	148.5531051	1584.097756	5579	1196.329268	279.2220115	3332.983109	1285.152728	121.7397965	310.8841849	1528.254606	1113.570357	0.0711625767	0.3963639925	0.01294341106	0.01436841324	0.03938417873	0.01217872521	1	0.05860632317	0.7715181838	0.01452142962	51	0.9999959074
15	223.8584867	400.6286199	-112.878216	15539.72085	701.2147133	1909.086531	2510.930764	5820	7224.381579	81.03960488	2728.831119	213.2111465	345.5611474	296.7397141	1004.331682	4670.537245	-0.00755477523	0.04878256374	0.1231456289	0.0054500044	0.01084640519	0.01325107126	1	0.001864858827	0.07123955827	0.3581370352	9	1
15	225.7675906	102.7468815	-20.64846474	13681.25558	2094.333778	218.884151	1776.351696	5557	5489.793478	67.39501899	2029.364377	300.6813657	89.87930971	286.9347553	752.9719466	1611.357857	-0.001591902388	0.156496757	0.01661875366	0.005268300951	0.01639244477	0.006252172821	1	0.0004901235492	0.2855273338	0.003057706777	16	0.9039460904
15	226.3130427	227.4288485	1244.562593	18069.09534	2179.512544	159.5702887	1680.549033	7190.5	15230.21978	243.3664958	2917.716827	445.9414634	113.3539022	256.8066189	1168.719463	4694.470534	0.0694473524	0.1186524162	0.008624500857	0.006168853199	0.01266387958	0.006369280215	1	0.05477051683	0.208161343	-0.01125817947	38	0.9999981845
15	228.2420408	413.3279969	-139.9928891	15417.77353	726.200242	2009.079147	2786.269079	5818	9379.166667	73.05754394	2964.092409	235.3859116	398.1028943	218.3844748	1077.649384	7778.074618	-0.009713915276	0.05081800999	0.1321173858	0.005087217251	0.01347843291	0.01319208238	1	0.0007845707511	0.07572461087	0.3881434184	9	1
15	229.6538196	330.4666896	3052.798936	17838.67471	1868.124716	1028.348517	2266.173967	7138	5761.117021	858.4611714	4941.727009	648.1952029	378.1819894	404.9747259	1945.609763	2943.926914	0.1709629146	0.1034885736	0.05652828709	0.01291787226	0.0188942143	0.01713722502	1	0.1364720974	0.1788261476	0.1705558284	59	1
15	231.5687908	470.3750035	1279.635149	17157.18279	1096.933264	201.4380869	2136.304428	6434	20537.32979	242.7994587	2622.834835	254.7956073	126.9954564	314.6535714	997.8325927	6873.046527	0.07583089501	0.06886988745	0.01245647044	0.00718770239	0.01124182582	0.007444870711	1	0.05956932036	0.1073236543	0.001045536958	34	0.9999974358
15	233.2479634	546.1955311	2219.775251	12789.33265	1286.607978	2135.801681	2863.316541	5183	4771.642105	493.2680186	2647.429485	255.1697227	473.6618975	573.2054352	1014.17152	2530.276673	0.169911814	0.1007768603	0.1635865888	0.0132606487	0.01357391471	0.0209734822	1	0.142532805	0.1774818597	0.5325077237	60	1
15	235.361419	523.2957048	-93.80586243	14774.49342	5041.053256	911.4485531	2053.29761	6894.5	10196.38298	84.88036129	2843.982633	973.1081835	192.4261161	226.0670922	1286.910184	5280.444357	-0.005976914856	0.346570028	0.06138751158	0.006488877031	0.01934793062	0.007794367164	1	0.001497825278	0.6727490282	0.161077619	26	1
15	239.7652808	220.4747987	1101.10378	16226.27841	1679.259631	158.2159433	1826.572046	6262.5	16228.66667	210.5577547	2794.123836	364.2909912	112.5033869	207.1206838	1101.190787	4668.39103	0.06919237101	0.1106308766	0.009989380104	0.007585213968	0.01175099585	0.007592843078	1	0.05459635718	0.1919477454	-0.007003243124	38	0.9999999994
15	239.6486013	396.2798498	-75.73732193	12670.00694	524.4645303	1812.194241	2860.458895	4746	4807.063291	64.53944098	3364.64351	208.1689907	401.5291332	260.1513598	1212.455219	2638.803761	-0.005576578451	0.04176984795	0.1418591481	0.004924453313	0.01413663405	0.01697118424	1	0.00454863401	0.05773474364	0.4215829568	9	1
15	239.9385869	420.442714	-163.3166023	18366.79873	979.7395682	2425.368287	2729.102074	6977	7643.753247	71.19587159	2999.443498	251.7712425	389.2295175	234.9225031	1134.1025	2603.025963	-0.009360935295	0.05405372415	0.1338105236	0.004073496483	0.01035176674	0.01115494026	1	0.001193384218	0.08235072289	0.394069419	9	1
15	245.1999293	370.1525994	8858.978179	8528.294862	481.5986988	-447.0756861	2085.322485	3476	1711.021053	4804.784754	4631.25504	263.8465155	614.5702152	378.4420635	1812.430851	1940.624729	1.035382068	0.04964153712	-0.04831870776	0.06240433812	0.02764389782	0.1141657615	1	0.7997396705	0.06181165529	-0.01341643109	95	0.9916325953
15	247.5166942	132.6628661	-61.58454205	12659.27542	3093.051994	474.1201661	2142.022697	5642.5	2013.287234	80.39611758	2436.347296	587.7252036	123.6419151	288.1011297	1004.454045	1109.023775	-0.004485436872	0.2431611232	0.03822879418	0.006577255226	0.01921587556	0.008214776593	1	0.0003332137695	0.4621323062	0.07898094479	21	0.99767763
15	246.8792544	407.1129935	-217.6792775	18859.49348	1147.663047	2525.593358	2686.932057	7373	9953.297297	66.57459256	3149.972559	279.8623449	413.3551982	234.6030173	1199.185507	3247.247508	-0.01127504504	0.06002131727	0.1334004113	0.003904031604	0.01111786851	0.01020861973	1	-0.0002697883717	0.09444535439	0.3925313318	9	1
15	251.5753185	55.31030562	-26.75349229	8210.395873	2569.35591	960.7099995	1690.612752	3765.5	3572.697674	80.45911516	1831.305049	647.5126206	181.2066887	381.0553278	820.0776924	3595.255704	-0.003090924958	0.3105989501	0.1201208801	0.01040708457	0.02528316426	0.0231159648	1	0.00723191112	0.6020644603	0.3589973004	27	1
15	261.0534906	405.5323615	-134.3468742	15926.77042	700.2445834	2251.793741	3171.292946	5928	4995.08046	76.82048043	2941.499335	230.0265977	407.8474017	455.3658904	1086.315825	2206.364331	-0.009096343718	0.04650104097	0.1458154976	0.005210689231	0.01052652605	0.0128987307	0	NaN	NaN	NaN	NaN	NaN
15	262.2369293	45.72366558	-60.48854877	9799.25287	3058.897406	1062.642974	1543.905806	4461	6040.453488	76.4457678	1548.272784	556.1757766	200.8855044	199.33879	698.0291108	3891.141126	-0.005933574342	0.3154489901	0.1125941203	0.00850293154	0.022975068	0.01514681122	1	0.004581067322	0.6116208281	0.3331483527	27	1
15	263.8156196	510.4336809	3347.110917	18121.5973	1081.821456	188.8771717	2250.103322	7030	10789.30952	593.3923358	3001.998705	286.6802758	170.558642	234.6986541	1153.185824	3945.522538	0.1825195919	0.05981863275	0.01114724776	0.01072729188	0.01137877118	0.01046209302	1	0.142161508	0.08845439221	0.01760374413	55	0.9999999999
15	274.5813132	505.099913	3120.604402	17393.18854	856.1085771	243.6032042	2447.89422	6565	4687.320988	768.3338299	4199.121331	339.1236712	184.6917481	356.5654813	1603.678081	3846.725029	0.179030991	0.05183349789	0.01276535266	0.01117410098	0.01345175986	0.01287056861	1	0.1394959185	0.07233846207	0.02207014711	55	0.999999985
15	275.935892	565.3633202	5218.089001	10671.57994	478.0455537	-17.99925911	2241.989229	4170	2447.648936	1937.145239	3863.785722	229.6901438	279.7142588	335.9891876	1449.381887	2586.2466	0.4987075943	0.04932747937	-0.003209441292	0.02277002233	0.02416635494	0.03875672346	1	0.386391871	0.06525074577	0.03186183836	83	0.9999477855
15	276.4767474	75.30194786	2256.23109	13975.50849	1261.044723	733.5709883	1793.835396	5451.5	3755.410526	421.4019621	2668.658627	244.0722895	218.0740776	228.8827044	980.6375843	2248.017256	0.1578013758	0.08966184586	0.05168450923	0.01082502376	0.01436411384	0.0131999918	1	0.1258408689	0.1506549414	0.1509937424	59	1
15	289.6206881	379.6049153	-162.6096916	20358.46937	2358.326322	1320.256277	2085.633511	8095.5	13269.13542	72.13726407	3402.580044	468.9131956	217.7979672	221.3828237	1352.60388	3699.220159	-0.008160742999	0.1123247579	0.06307036966	0.003654160899	0.01296044318	0.007364723004	0	NaN	NaN	NaN	NaN	NaN
15	289.2227231	523.4979028	705.055218	9106.285129	2814.405227	1093.516359	2583.238474	4297	368.3510638	352.3395992	4330.762545	1342.864817	473.847012	435.8065761	1942.484132	201.766271	0.07976030403	0.3065741129	0.1136372819	0.01592651147	0.03134730607	0.03083088033	1	0.07104238018	0.5932914962	0.3534738893	50	1
15	291.4406713	410.7209729	4207.11141	13408.7187	4182.052302	236.4621121	2795.385181	6219	2638.212766	1220.271682	3857.613138	1280.158694	235.9617592	336.6628501	1768.863905	2507.703018	0.3201439205	0.3194887593	0.01636774217	0.01818449873	0.03009582591	0.02710653609	1	0.2513235683	0.6146689289	0.07291724178	80	1
15	304.3341923	447.466396	-144.7253888	20163.75771	2324.476373	1278.768218	2004.400117	8070.5	11242.41489	71.80881795	3392.597127	444.7423898	219.6032475	230.1750694	1315.988905	3179.561062	-0.007691786621	0.1110283787	0.06209775561	0.003649675386	0.01224581278	0.006119028288	0	NaN	NaN	NaN	NaN	NaN
15	311.2491782	364.5958132	2934.469851	16717.63623	1642.698109	2818.559631	3040.834866	6712.5	2787.1125	548.4026893	3077.611649	442.7472996	576.7995257	304.3856924	1259.845167	2042.507828	0.1769997525	0.1006566352	0.1652049378	0.0123257157	0.01477734381	0.02341331314	0	NaN	NaN	NaN	NaN	NaN
15	313.8105178	639.0382295	-302.8303596	15081.74443	1416.021563	3808.887593	2972.073702	5969	4516.159574	94.92284644	2328.06563	261.4503427	539.1926041	486.9017889	878.1438308	1688.846685	-0.02069460162	0.09425474508	0.2513993943	0.006443510216	0.01261001485	0.01921679266	1	0.0003014310482	0.1684859569	0.79127045	15	1
15	317.4923924	352.4577348	2591.030345	15477.80338	1632.860834	2551.629722	2865.033261	6280	7383.231707	624.5857803	2898.34927	376.8929383	521.5841459	374.8108515	1168.17143	3613.09318	0.1751044758	0.1079071052	0.1667185213	0.01467879934	0.01310735739	0.02190498072	1	0.1468192722	0.1920408422	0.5444222245	60	0.9999999942
15	321.9985756	534.9219656	2419.471031	13111.59295	599.0428024	203.2196629	2255.517829	5071	2197.28	755.5579525	3918.43865	237.3603943	142.851722	266.3829594	1437.288946	2435.458726	0.1852958234	0.04701922643	0.0158723904	0.01297621285	0.01537874271	0.0151939385	1	0.1445165784	0.06266844726	0.03364941532	55	0.999998203
15	329.7262015	544.6160217	3000.121099	16802.97415	951.048974	163.2334336	2222.447474	6420	5766.459459	735.6770434	3536.694435	275.2055766	155.1369388	194.9357751	1345.735744	3349.18831	0.1831084487	0.05608368959	0.0095097995	0.0114907054	0.01132956377	0.01044729679	1	0.1424827796	0.08081392273	0.01203513109	55	0.9999999971
15	333.2776992	534.0883031	2629.867717	14180.22018	588.2119533	199.658169	2447.848983	5343	4233.472222	579.5159688	3133.523702	228.9304633	161.161483	389.5677454	1144.666315	2519.035183	0.1843833998	0.04245426293	0.01449542874	0.01223754884	0.015553225	0.01338900067	1	0.143683564	0.05336131186	0.02862959811	55	0.9998434579
15	334.5323768	366.3711459	1193.556313	15498.1749	2386.108749	216.0958325	2020.366153	6261.5	3624.129032	325.0507156	3908.203389	727.9588125	120.0666207	272.3826787	1608.223315	2754.295097	0.07833656089	0.1659716536	0.01360794533	0.008112547886	0.01899228571	0.01118124835	1	0.06236567277	0.3042790298	0.009227069418	42	0.9999999999
15	335.270903	304.1365542	8124.110315	16019.56299	1048.520578	13.33626971	2253.995762	6217	23129.56944	1863.253969	3609.369667	308.5956984	312.7113678	261.0539056	1392.23666	9348.789051	0.504292916	0.0688694913	0.0009088137199	0.02003876447	0.01496783337	0.02406636312	1	0.3911459782	0.1050172275	0.04767610662	83	0.9999998849
15	335.5122205	317.4612519	8819.620088	17433.24613	1180.291314	80.96272487	2310.475042	6895	17042.69512	1872.747222	3422.306011	288.3714787	365.1921387	279.7388895	1357.400567	13311.82837	0.5018290863	0.06757328023	0.004045352378	0.02302518325	0.01130436654	0.02492895539	1	0.3894266901	0.1025208046	0.05774628609	83	0.999999969
15	336.0633339	51.18274431	-37.16512613	11292.98096	4914.86631	138.9481654	1490.512931	5582.5	17887.46237	82.52573331	1972.864825	823.3145114	92.21196035	252.638423	913.877228	7083.504602	-0.003525749771	0.4381721578	0.012101258	0.008233605467	0.02460225493	0.009419087277	1	0.0009581275707	0.8565960281	-0.00163910471	28	0.9983189293
15	344.0962371	297.8537763	10023.78843	20142.14951	1139.802721	2.469936434	2790.020134	7844	18418.56818	3364.347927	6321.532997	340.8469114	466.4444025	697.7683398	2375.880424	6113.975921	0.5030748429	0.05709557055	9.121889408e-05	0.02401177643	0.01217383248	0.02182575364	0	NaN	NaN	NaN	NaN	NaN
15	346.2889085	540.8988977	6.000283428	15773.26834	1518.188132	336.8608877	2220.255432	6058	4779.184615	83.23648971	2951.4521	321.7457088	89.30409487	230.9624518	1119.168315	1586.224684	0.000456582927	0.1014368759	0.02248513177	0.006306571748	0.01247138533	0.006226815057	1	0.002015353141	0.1740848858	0.02117273004	11	0.9557062861
15	347.3087227	554.5233582	-46.39080573	15924.97765	1646.816224	302.1297062	2085.540028	6237.5	6278.939759	66.36462492	2966.01345	395.5436237	98.03720261	204.7118348	1187.552409	2841.208736	-0.002681583634	0.1084956535	0.02014089976	0.00443957112	0.01289332052	0.005705221089	1	-0.0005130767932	0.1883227558	0.0128875693	11	0.9936683437
15	349.1638702	112.3479267	1630.823123	9150.020075	2115.228741	136.6262229	2075.727436	4125	956.4042553	555.0866284	3043.596302	687.7744648	159.8180476	343.0585589	1290.047526	919.3118782	0.1774149091	0.2234977923	0.01614839452	0.02311441109	0.04147049654	0.02247133202	1	0.1398371453	0.4206104322	0.03988405294	64	1
15	350.1973754	56.64030712	-2.525152708	12092.42829	5199.020416	169.6840145	1564.225615	5866.5	15557.43902	82.36374773	1843.145968	727.4569988	87.37744368	232.6742163	843.7639454	7038.467659	-0.000224633443	0.4339134695	0.01339945305	0.007588963978	0.02670964595	0.007676485898	1	0.00356800407	0.8479954569	0.003248148287	28	0.9963066931
15	350.4748899	596.608927	2552.531836	15795.51036	2479.322293	996.2974375	2848.444854	6803	13496.88235	503.5626205	2743.790398	620.6340152	245.6486932	2596.298391	1182.013305	4121.338506	0.1653419282	0.1660287915	0.06501266929	0.01113936213	0.02518426072	0.01517755639	1	0.1331605916	0.3060105066	0.2005783206	62	0.9999999958
15	351.4694541	71.68724898	-22.62261299	13401.06088	5682.971206	163.4501833	1864.785834	6568	11003.29762	135.1921386	2005.306876	835.4776934	101.4231674	1297.103226	916.1506515	4780.49713	-0.001976358859	0.4210421639	0.0119548317	0.01115418431	0.02340301977	0.008163645951	1	0.002013041853	0.821844143	-0.002492191498	28	0.9925999782
15	358.5982969	463.1007928	2938.700675	17458.30252	1781.694341	2857.203147	2873.109464	7059	6087.042553	535.8251968	2919.879431	364.8493025	518.0518212	286.8406478	1153.81666	2777.902643	0.1715738596	0.1056797897	0.1644560514	0.009207504565	0.01287760817	0.01839790819	1	0.1439172485	0.1874514616	0.5359733651	60	0.9999999993
15	358.2206111	608.9020462	2407.20762	13284.85154	1811.38768	1296.713999	3946.851969	5709	5411.183908	514.4565213	2708.713817	597.1249612	393.1391721	2262.428196	1029.924683	2500.061058	0.1799388418	0.1431113609	0.09558940506	0.01457134481	0.03512146442	0.03702962481	0	NaN	NaN	NaN	NaN	NaN
15	360.4664205	171.7735348	1032.017687	13803.04697	4411.033234	541.7254707	1976.834966	6346	1820.4875	314.1856622	3791.545646	1313.943976	177.0758524	672.5599171	1725.450788	2165.778511	0.07391650019	0.3207842609	0.04080118025	0.01356349159	0.02596952989	0.01402408818	1	0.06193102673	0.6193111579	0.1063932119	49	1
15	360.6592401	538.5892463	2663.585909	15792.54818	2730.415948	994.286062	2436.70099	6665	8849.790698	627.8347508	3417.329352	662.7256887	244.3430063	247.4909736	1428.562032	4328.878877	0.1671379199	0.1722234684	0.06253266237	0.009929930403	0.01731394851	0.0144900111	1	0.1344434807	0.3184693274	0.1927870349	62	0.9999996485
15	363.3330409	63.59252115	-21.31591339	11297.24873	5000.241522	150.9797191	1531.278922	5633.5	14110.93976	77.68082802	2091.321313	862.6878951	88.70399104	234.0287056	956.5246364	6004.67222	-0.002059577209	0.4403661351	0.01325149266	0.007398782524	0.02553656689	0.007561212403	1	0.002187014111	0.8610836315	0.00263187876	28	0.9979282071
15	363.5060408	339.4493227	1472.221432	19546.82074	7177.802354	156.8887729	1944.76905	9442	15777.06316	269.1351307	2726.030773	1006.268137	142.9444631	430.200823	1238.631998	8954.19387	0.07434915107	0.3505295692	0.007231222497	0.008220377229	0.01903445457	0.007353265108	1	0.06034225553	0.6783310716	-0.005956370308	48	0.9998060164
15	366.0317041	758.2419854	4383.9458	9383.486886	933.4366606	759.1359341	1819.362207	3848.5	17247.4	968.7129064	2069.130205	187.0006169	274.387069	209.9156642	783.4933307	7666.834866	0.4701779253	0.1031746251	0.08172114168	0.02191357831	0.01578785758	0.0258946866	1	0.3701677616	0.1778686659	0.3156445789	86	1
15	367.4846696	202.5007925	-51.99129307	16039.0789	2739.707821	273.9884086	1996.587158	6588.5	7961.28125	69.51710601	2872.218503	556.7942407	88.50851113	253.2488462	1196.631645	3818.637805	-0.004020980537	0.171772367	0.01711645547	0.004741967676	0.01450750331	0.005844935272	1	-0.001239326818	0.3165359763	0.004851224595	16	0.8981489746
15	369.6421127	181.2999406	1156.256064	17242.63717	5641.953475	666.677977	1675.585769	7947.5	5850.0875	321.6177319	3436.334807	1193.887836	176.1921631	254.8396	1588.789258	3316.67064	0.0667629319	0.3363017157	0.03933795385	0.009982390308	0.02269078363	0.0103809831	1	0.056412799	0.6507547242	0.1006156454	49	1
15	373.8586668	327.5734724	5236.91243	16712.99054	2654.274146	206.9595328	2216.677292	7029	11533.43023	1454.880466	4147.129346	738.3827839	255.091592	329.503736	1733.89497	4481.035142	0.3179482515	0.1667237646	0.01413315296	0.01968241182	0.01755078431	0.01749640999	1	0.2482514611	0.304785639	0.05896352008	76	0.9999999997
15	375.456582	509.7074339	-135.3849623	26413.93602	473.6915973	1610.459347	2205.949779	9664.5	7900.094737	64.8799814	2658.805132	230.3344716	193.0232957	262.7705949	845.419095	642.6495699	-0.005250640906	0.01812280007	0.06099206496	0.00261212921	0.009625777902	0.004989079811	0	NaN	NaN	NaN	NaN	NaN
15	376.0501495	355.4367789	1092.256025	14782.50303	4891.813412	236.0220336	2019.687825	6852	8720.978261	293.1583185	3317.797489	1184.076848	148.2141556	370.4257875	1541.268583	7628.572601	0.07654344307	0.3389418894	0.01600130801	0.01150725428	0.0234253853	0.01082162443	1	0.06251629717	0.6551618379	0.02370754031	48	0.9999978375
15	382.4037511	332.2744266	7074.616912	21778.5258	3646.609902	204.7957366	2628.044803	9179.5	7862.059524	2613.702752	7432.350615	1189.49142	384.0155755	546.8239631	2976.306936	5162.512166	0.3201498066	0.1595337228	0.007980058751	0.02313932224	0.0165959973	0.01834564629	0	NaN	NaN	NaN	NaN	NaN
15	386.5659639	439.4938384	3095.019157	17782.69663	1786.985305	3017.421952	3122.514775	7129.5	5276.860465	462.200567	2645.871086	351.3777195	478.9748909	367.7627913	1082.998249	2207.302603	0.1762266992	0.1063134803	0.1699802217	0.01174367257	0.01191401475	0.01932257561	0	NaN	NaN	NaN	NaN	NaN
15	387.5875878	448.974816	2484.018068	14743.8482	1303.518248	2414.493615	2840.727165	5779	4703.253012	659.6166226	3777.127213	433.6515781	677.4508399	345.4987363	1477.417596	6180.413764	0.1700271979	0.09256405129	0.1596406565	0.01314027097	0.01618995445	0.02850851501	1	0.1423021991	0.160672871	0.5188583718	60	1
15	388.4908372	679.8285147	8498.469207	11733.58415	1901.471367	-430.7318738	2000.670595	5103	20787.39362	2020.283618	2793.141741	437.5234927	318.2598541	241.9386692	1147.899644	11729.11595	0.7291400895	0.1664651853	-0.03747425494	0.02951620484	0.01834155534	0.03252491844	1	0.5638500459	0.3004774521	-0.03342621471	93	1
15	406.6617324	300.3647869	1081.568207	17220.06932	1078.095067	796.9114698	1987.510565	6637	17249.90541	277.9018989	3436.286295	281.8257094	179.0886603	210.3851095	1306.301125	8765.382663	0.06525199639	0.06445062889	0.04554360496	0.006596859171	0.01262739206	0.008830512657	1	0.05346053282	0.09969004443	0.1107186733	35	0.999999999
15	417.1289207	291.9915332	934.2412776	14192.24896	591.7197251	617.041353	2208.873209	5267	8895.768116	276.2330769	3714.012981	301.2484124	211.4163359	845.4570534	1377.451644	6516.585059	0.06763553038	0.04902390413	0.04666278629	0.01003361908	0.01801815737	0.01155841516	1	0.05525762145	0.06843782407	0.1143814251	35	0.9999619446
15	420.493269	304.650909	1155.814626	17694.80471	1080.60631	839.7976542	2026.638391	6794	13026.52055	271.5282578	3494.430837	313.5268136	203.3086266	228.1567217	1352.263312	6738.840434	0.06490544905	0.06114760081	0.04820949948	0.007385974401	0.0119667925	0.008849110684	1	0.05333701859	0.09309638549	0.1195415905	35	0.99999994
15	420.4048798	526.2156602	16970.76387	15756.46879	234.2661573	-323.0086065	2445.382743	6168	13854.63095	5892.358767	5484.80594	219.7371128	785.267461	752.5856269	2129.649056	11152.75463	1.091811574	0.01633519472	-0.02096518334	0.04316252787	0.0134902878	0.05302733924	1	0.8450023837	-0.004917579599	0.08913321864	94	1
15	426.3935161	535.4649918	15671.0239	14618.54758	328.4958289	-535.2567368	2146.525133	5682	13840.41667	3552.446485	3352.810733	169.1460805	591.6289899	320.2464382	1276.106711	13114.65793	1.082675518	0.02287631742	-0.03402679138	0.0325690504	0.01259811278	0.05410372035	1	0.837127248	0.007881002604	0.04336226654	94	0.9999999999
15	431.860752	207.734914	1182.204724	17849.02955	6152.090913	1728.411968	1816.603404	8341	9570.568421	234.8276844	2673.017502	986.8345575	307.4696018	232.9763245	1272.877767	3076.425581	0.06665535379	0.3360496703	0.09760368485	0.01020436337	0.01840290798	0.01118116492	1	0.06008136479	0.6525029182	0.2977460289	50	1
15	434.7164529	43.533771	5868.770892	12673.44021	1232.472969	1047.911686	1504.542305	5053.5	3112.408602	1002.009867	2116.539148	232.9373209	328.3606207	205.5222615	796.0765569	1977.37714	0.4624981054	0.101142991	0.07820232682	0.020056525	0.01413598928	0.02684180812	1	0.3639681858	0.1736454113	0.3021221067	86	1
15	436.7918459	636.7292051	-100.6010984	13998.55986	4806.804647	418.8013965	1917.232652	6540	15850.76543	83.81860126	2564.772433	819.8018898	108.7819793	198.7552897	1124.111725	4508.580271	-0.00708222473	0.343016027	0.02930663166	0.00691046124	0.01922424307	0.008248940183	1	-0.001454921557	0.6643026089	0.0521615659	25	0.9998982719
15	438.8119491	649.6251782	9.202078126	13330.72927	4322.241011	418.7655254	1876.713781	6222	7447.647059	81.31249998	4292.493817	1479.809779	113.9245546	251.7309229	1930.899548	5372.055914	0.0007247222357	0.3289068925	0.03017308592	0.007000960036	0.02216833247	0.01535173499	1	0.004542919886	0.6356891356	0.05610532951	25	0.9995804154
15	440.8302524	729.4461167	-75.65131869	13566.81343	2813.414499	1554.081725	2213.088513	5794	1910.041667	76.21644491	1410.14317	296.555321	164.959533	229.4939664	531.1459976	1191.105739	-0.005515554432	0.2109915016	0.116220786	0.0058828552	0.01610551617	0.01085764466	1	0.00430122463	0.3999206699	0.341433456	23	1
15	446.7092296	132.4810705	1191.784799	16095.3182	7071.115283	124.7086092	1504.464806	7996	8041.842105	274.0444258	2554.772974	1215.342145	122.9655807	241.4108416	1280.769662	2992.323204	0.07341528396	0.4389931594	0.007163298212	0.01056796343	0.02585723664	0.008604222618	1	0.06032302018	0.8577359365	-0.002925718492	51	1
15	447.3346843	14.0305554	-52.33120439	9837.203305	141.1971213	1147.325717	1537.466148	3600.5	9901.797872	53.79949885	1381.082275	133.1071386	190.8845736	198.8471778	498.6871374	3628.080415	-0.005536312906	0.01493978996	0.1155086609	0.005396550077	0.01427347844	0.01159291095	1	0.002666946679	0.002301859268	0.3313797341	4	0.9999999995
15	448.1807784	488.0135973	-58.76925663	11248.64241	1025.921145	1540.851374	2410.266911	4504	3380.221053	73.88652093	4091.614247	409.0158493	512.763687	361.6227946	1547.048293	3369.257059	-0.005591027785	0.09021383463	0.1360814996	0.008451788943	0.02258623854	0.01894270845	1	0.004553687599	0.1557548306	0.4039172396	14	1
15	448.983579	411.2448375	7563.411249	14886.71682	885.211239	-54.17475448	2205.312704	5818.5	16895.95	1839.146472	3457.342836	242.0581391	293.1261519	218.9249496	1313.150544	6559.224595	0.509680671	0.05938472927	-0.003116197992	0.02391738736	0.01290223855	0.02297441655	1	0.3949893955	0.08560279997	0.03476423789	83	0.9999999923
15	450.3523829	644.3252874	-127.3193321	14170.70612	4804.437902	397.799106	1784.554729	6634	16306.6375	73.62280757	2798.505931	900.7719463	103.8757957	197.0745353	1232.041893	6539.833692	-0.008709049953	0.3436644472	0.02930491162	0.006272454074	0.02158591697	0.006752717147	1	-0.002711618802	0.6656245876	0.05185559702	25	0.9998153751
15	454.2970033	423.5763599	7230.752414	14083.57595	936.3798982	-69.57487208	2143.435112	5657	14323.08974	2114.130052	3992.516832	287.2193321	327.2520273	288.6596196	1535.414769	11561.65477	0.511948012	0.06854532185	-0.005742360764	0.02236752258	0.01441450008	0.02922507915	1	0.3966522385	0.1040687638	0.02668824685	83	0.9999999808
15	454.2671992	567.117738	20.35125228	16324.81684	3810.089968	658.5128199	2444.71689	7018.5	3480.936842	82.87546247	2152.852629	601.338738	140.005279	234.5628825	953.169308	1797.72024	0.001270469541	0.2394817358	0.03991343939	0.005346052386	0.01665094726	0.007949090635	1	0.004876601749	0.4547108899	0.08568949232	21	0.9948180554
15	455.0216991	662.7943879	1034.301168	16354.62845	2796.098638	616.9825331	1840.402775	6703	29831.84211	221.2339398	2391.325399	456.6566123	148.7121225	213.1240543	976.5727784	7059.632319	0.06460603117	0.1766039502	0.03838605446	0.007677872186	0.01462629333	0.008202396008	1	0.05339780444	0.3268613908	0.09073993143	43	0.9999999993
15	454.37307	738.586874	-109.8971901	11965.57442	2574.597419	1275.48986	1683.352885	5097.5	5751.789474	70.53797144	1867.008046	403.3449974	194.561192	168.4233492	766.5103167	1849.208128	-0.009852995267	0.2184908358	0.1070413132	0.006281334376	0.0169645305	0.01037955819	1	0.0004057648107	0.4147921936	0.309796231	23	1
15	456.1320581	262.4028057	7855.599139	16529.19088	5245.919851	-79.38814311	1700.788198	7611	6936.894737	1822.376219	3701.299615	1240.759259	319.167563	235.3228081	1726.366143	4153.120284	0.4845676171	0.321029603	-0.005232140858	0.02518989707	0.02020717116	0.02368435313	1	0.3774733978	0.6162433632	0.03277675289	89	1
15	460.1134238	168.5059819	-28.21561115	9409.88782	2083.685127	1220.832224	1994.78982	4112.5	773.576087	92.69453593	3749.824694	920.7319714	428.9216378	249.1124479	1595.134354	871.4774903	-0.004104179005	0.227314821	0.1316503101	0.01578545052	0.04070975014	0.03301671781	1	0.00652093037	0.4336162893	0.3945628636	23	1
15	461.3974251	519.5687688	4708.234512	15042.87463	222.3722603	3624.745883	2790.435297	5725.5	6807.369565	1052.963296	3355.364222	174.1577633	817.8813526	398.4269816	1256.995583	3983.473623	0.3073542891	0.01443755883	0.2344369805	0.01611205646	0.01170812108	0.03426022763	1	0.2530073857	0.004537221631	0.7963822139	71	1
15	462.0285369	314.571343	18.90345251	16191.78778	1502.223923	594.9793562	2457.773023	6229	13355.62963	65.41923111	2340.932366	322.7489126	125.4087809	250.3882231	922.6939528	1535.304208	0.001274579539	0.09909432704	0.03941020937	0.004312247501	0.01321636843	0.007179847876	1	0.003721487693	0.169986828	0.0785167698	12	0.9999929492
15	466.2458343	191.0218782	16.33608122	16917.36916	1598.910448	335.0237923	1933.056638	6514.5	3767.481481	70.6685569	4710.055571	513.1186432	223.9609443	637.0447322	1834.401122	2123.845399	0.001159776479	0.0970341509	0.02284110764	0.003731540944	0.01316590758	0.008212213637	1	0.002548385466	0.1651669464	0.02234638739	11	0.8966235061
15	467.4927459	123.4101433	828.8393689	10656.55419	594.8079842	175.117965	1921.177575	4137	5010.708333	198.6532102	2185.733403	205.0506542	100.439464	761.9391173	809.0301614	3895.395287	0.07891030864	0.05536682491	0.01776422262	0.009405074134	0.02018970562	0.01039735423	1	0.06219143672	0.08013197235	0.01909588926	34	0.9999999996
15	467.748301	621.9158403	6930.85829	13570.80439	807.2772332	-73.74811403	2015.086251	5370	10277.73404	1522.223775	3219.52294	221.5252527	268.1883575	187.3830269	1212.294082	6534.6516	0.4914084387	0.05976660711	-0.00576679154	0.02002628045	0.01070197716	0.02306968755	1	0.3806495029	0.08635371951	0.02215491813	83	0.9999999815
15	474.3097884	43.48190882	922.8169664	12360.12591	5187.698299	56.27336554	1346.797606	6001.5	3417.240506	182.5513214	1898.362054	752.5595266	111.6125276	382.5861558	872.8533417	1716.456989	0.0737803399	0.4141696301	0.004856298784	0.01163860679	0.02176936467	0.009562873368	1	0.06025844393	0.807302997	-0.0116265427	51	1
15	475.6126136	318.2613935	-36.82631887	15002.7249	1500.441581	592.3207684	2252.437678	5885.5	15129.30488	70.81351479	3284.527953	408.537838	148.801214	525.4442511	1261.084488	1771.61577	-0.002538621885	0.09954815753	0.04013104519	0.005739780934	0.016440891	0.007581936269	1	0.000814002136	0.1709516735	0.08021088466	12	0.9998500898
15	477.3325419	197.7457101	-25.60523206	15556.4518	1570.382307	281.1569283	1886.961053	6040	6288.329114	68.35837805	2948.365995	387.5657952	130.5874914	362.4123469	1158.451252	2827.09428	-0.001605386858	0.1052734214	0.01868210498	0.00464935451	0.01449302079	0.006700321724	1	0.0002018043753	0.1817268731	0.008040953497	11	0.9986227362
15	478.5732464	477.5411305	-60.24171538	14375.36424	6651.290573	342.6182388	2342.286715	7363	18633.18293	96.05377291	2849.448772	1194.32886	98.96192693	298.9233708	1357.155843	8407.802253	-0.00414379844	0.4550390648	0.02442593821	0.007521571274	0.02842647475	0.009116820216	1	0.001408102039	0.8912824687	0.04059925158	29	0.951077448
15	478.874128	490.7974814	-18.74368051	12520.37621	1213.770247	849.3886491	2224.443438	4928	4857.042857	65.4980212	3716.345826	402.4381644	237.7465025	365.2433721	1403.59084	6120.572469	-0.001646003625	0.09696105468	0.06917995334	0.006177066777	0.01909845549	0.01439305526	1	0.003357184059	0.1668273609	0.1785853851	13	1
15	479.5332308	603.4457253	6737.807136	13949.8633	709.0745756	1432.444098	2277.551077	5339	7169.84375	1401.219982	2671.402031	177.5565023	421.4814731	262.6766998	973.5964251	3012.164276	0.4943614271	0.05344186626	0.1010106891	0.02051475239	0.01333534137	0.02872496798	1	0.3897687647	0.07765399095	0.3838167109	84	0.9999999984
15	480.4325155	30.38591767	798.1448462	10652.96559	4350.586949	72.82510263	1184.654349	5143	5699.484848	204.4657729	2030.953364	816.2489796	99.31521156	236.8039611	946.615524	1507.159246	0.07334692145	0.4026480621	0.006515108816	0.01292436971	0.02828225994	0.01003404758	1	0.05993675445	0.7840035389	-0.006549076714	51	0.9999999839
15	488.5308891	6.806710621	657.5978797	9325.24669	1403.032939	64.64734857	1149.183996	3761	8586.586667	126.1216722	1269.867052	223.9105688	80.09210774	148.9854361	507.4053384	2865.525508	0.07326070168	0.1537991192	0.006943732752	0.01007966477	0.01628546218	0.009110033831	1	0.05790177838	0.2793568771	-0.01481321711	42	0.9999999999
15	488.847537	41.9590773	851.5642103	12344.46349	4966.17419	75.31735075	1276.142439	5957	5275.481013	191.5697204	2038.53257	798.4398262	99.48585919	222.1936449	925.1256962	2304.985949	0.07083289039	0.4042329272	0.006562229101	0.01036383877	0.02410236755	0.008539407914	1	0.05800258576	0.7872303608	-0.006830755253	51	0.9999999826
15	488.6749657	209.4494496	3681.912778	12151.3497	46.11140253	3053.114452	2649.302293	4569	3307.744681	809.4304282	2899.830781	147.8701886	686.2793226	382.7993104	1060.056958	1913.323112	0.2988321665	0.003777508951	0.2362625898	0.02223507926	0.01456827647	0.04172255066	1	0.246429649	-0.01697354315	0.8004396765	71	1
15	489.0638924	114.4833921	2138.711216	13234.99645	701.7834768	2061.886702	2089.293139	5150	4126.1375	496.8266242	2938.938152	219.2778709	474.892984	248.8262858	1083.046343	2310.896011	0.1664320823	0.05348542095	0.1502721989	0.01588229849	0.01592886009	0.02478135728	1	0.1385967742	0.08107411196	0.4849150653	57	1
15	489.7049778	515.3756887	-114.1013471	18848.56311	2009.754739	1171.444192	1910.996826	7350.5	7352.010753	64.49176973	3209.231587	415.0085128	213.6335931	222.1050085	1254.534864	2818.530262	-0.005827409225	0.1075431345	0.06287036142	0.003812924115	0.01153826307	0.007086607515	1	-0.0002076251096	0.1880612522	0.1568107108	13	1
15	490.4120191	667.4881963	-91.41403281	12205.44566	564.4909795	1604.431694	2499.169004	4643.5	4555.947917	57.05557291	2072.245049	156.2381598	241.1448451	201.4135023	732.151171	1956.299086	-0.007531449495	0.04690961334	0.1311727556	0.004851318425	0.01325150367	0.01239262649	1	0.002385112843	0.06775232823	0.3852312017	9	1
15	490.6299985	705.2984196	652.0585593	11205.10025	539.699116	2246.531704	2037.264706	4240.5	10085.64516	152.3876228	1941.714235	150.8811445	390.0688653	240.3688476	725.7717763	5846.3871	0.05691647199	0.04892910774	0.200063904	0.01217119896	0.01217815436	0.02092909049	1	0.05682656331	0.07423918603	0.6313179261	37	1
15	492.5065071	488.3565316	-104.9633226	17688.39282	1909.504783	1089.965225	2005.611282	6956	11525.5122	63.89938836	2866.701148	394.9845018	187.9709065	232.148634	1140.834776	2542.877151	-0.005961622068	0.1093747017	0.0629618931	0.003613982217	0.01187767587	0.006029130274	1	-0.0002911361865	0.1917797863	0.1571649658	13	1
15	492.5036704	568.6109399	-199.7354713	16523.25683	1787.645366	1997.413004	2126.426303	6454.5	20119.3617	63.07225712	2438.3333	356.2811472	315.0642349	201.0108944	974.0917786	5441.323643	-0.01246080544	0.1096040915	0.1223295104	0.004280212728	0.01303643359	0.009551941001	1	-0.001505126984	0.1945747612	0.35676419	14	1
15	494.4892731	27.67979511	776.2234742	11148.75529	4494.218794	52.81694016	1134.691745	5354.5	8438.710843	177.5918066	1855.334571	758.9502575	109.5224563	216.832487	871.4276072	2139.596694	0.06846323685	0.4014052041	0.005085305774	0.01202397798	0.02469359724	0.0103475887	1	0.05604681686	0.7814487787	-0.01241262081	51	0.999999855
15	501.4970286	13.70790537	653.7940515	9002.787418	1382.53826	48.403501	1183.839425	3698.5	4617.258427	123.5023353	1344.114232	241.7622327	79.52301354	160.4748156	527.4137222	2848.142431	0.07209487275	0.1505305419	0.005116805123	0.009219071747	0.0182655516	0.009457130581	1	0.05685362523	0.2726624568	-0.02135581652	42	0.9999999998
15	501.0110791	104.0228144	1992.299673	11986.05663	603.6560808	1799.712993	2114.5868	4577	3216.92	409.9415698	2474.004092	173.7178969	422.1345798	387.1313979	916.2190484	1412.27627	0.1643867876	0.04919090778	0.1482656414	0.01253337998	0.01541421567	0.02353970135	1	0.1368466948	0.07229595165	0.4775487275	57	1
15	502.3313645	117.5455321	2278.249678	13254.37261	632.9400963	2030.246781	2262.547316	5174.5	2182.47619	404.199447	2201.687612	183.7349906	358.1752657	341.0609138	809.3879838	1516.5455	0.1696631636	0.04829750155	0.1522393865	0.01716503274	0.01442174378	0.01827283701	1	0.1411879811	0.0706153071	0.4920158597	57	1
15	508.4319514	167.9788331	15.00546578	17438.68532	879.210889	590.0105297	2067.407762	6572	4540.910256	63.9684779	3619.906758	318.8313538	151.7134684	261.2871314	1386.160381	3622.202402	0.000881743142	0.05445673618	0.03805506432	0.003981144792	0.01401012338	0.007999653267	1	0.002971502958	0.0794113197	0.07211313736	7	0.9999888674
15	508.3363815	328.7891473	1675.030871	8360.057023	1899.502501	283.393649	2516.261026	3784	13091.41489	638.8620781	3500.859793	800.5995173	168.6859117	405.6705136	1476.144196	2265.696591	0.1920304321	0.2273172945	0.03298964675	0.01948607136	0.03351962747	0.03767518883	1	0.1522888369	0.4289458843	0.09994450981	64	1
15	508.0644602	488.148514	-183.3478679	15749.58773	1621.974209	1953.974004	2210.262955	6187	17944.03125	61.4070415	2880.583666	377.5104194	365.5420306	206.3526904	1129.784162	7844.679045	-0.01222994222	0.1062511868	0.1240870356	0.004712329792	0.01354436018	0.01125445232	1	-0.001239719819	0.187842233	0.3626268907	14	1
15	515.447375	99.69933146	-97.46846589	11712.43475	1866.116137	1460.640635	1892.556749	4886	6080.012346	63.31310777	2273.146517	377.8459507	276.4109089	220.6189087	903.3243057	3105.817064	-0.007954829735	0.1584252274	0.1210318967	0.005928332564	0.01728496363	0.01339268871	1	0.002297697192	0.293513786	0.3551771048	19	1
15	515.8020875	178.5672526	-33.53963953	15480.95015	823.1110667	509.8427999	1800.526057	5820	8293.65	56.46713701	2803.552214	267.2603634	123.6123748	168.2872583	1066.385897	4073.307657	-0.00209191187	0.05697267212	0.0336226996	0.003887877567	0.01236985637	0.005845562066	1	0.0003997004797	0.08435467616	0.0566179558	7	0.9999999541
15	515.8796771	123.2575536	14688.72331	13985.08428	315.4758221	-617.8393848	1552.32666	5486.5	10550.43038	2832.244379	2646.16369	163.4287803	508.3030765	393.2590923	989.2201701	4284.658436	1.024655494	0.02296886217	-0.04455344887	0.03896870337	0.01331517704	0.03884040363	1	0.7914486849	0.007912172193	-0.003860459993	94	0.9999999996
15	518.4137335	137.0352383	14135.2689	13154.76229	379.2904538	-702.2684516	1804.205992	5165.5	17411.77108	2622.050457	2560.171069	135.7986563	525.0451316	296.6438512	945.3172089	9555.273116	1.055608855	0.02842806024	-0.04599548593	0.03871511718	0.01216302754	0.04586248508	1	0.815407383	0.01879325339	-0.002335688628	94	0.9999998977
15	523.5910788	88.31181844	-75.58050762	12057.8195	1729.74307	1447.380903	1944.442931	4909	4192.823529	74.94148317	2053.576785	331.1866533	247.3862444	265.780598	796.9982735	2434.612726	-0.006761184795	0.1473159956	0.1197142922	0.006898838716	0.01646789505	0.01287194638	1	0.00304951731	0.2709280959	0.3505244021	19	1
15	523.5196172	498.2809221	-91.33144529	17082.04221	1716.829552	1087.197469	2034.753777	6634.5	8559.368421	121.0301223	2797.551861	354.3130722	202.1345071	1045.881804	1089.080572	2696.051372	-0.005523649096	0.1060047706	0.06456680882	0.009695069476	0.01422971782	0.01111548298	1	0.000124938882	0.1850059141	0.1625520257	13	1
15	525.9391832	475.5586656	-28.58514328	15745.60082	1529.178276	293.8165	2132.434612	6074	5522.590361	60.05228361	2801.835488	340.2692177	106.649806	226.9930099	1074.321723	2375.066017	-0.001799785014	0.1003708639	0.0198964124	0.004191078448	0.01329605685	0.006845575801	1	8.994622334e-05	0.1718324456	0.0119200402	11	0.988093138
15	537.4730535	483.7141659	-29.7916455	14963.73531	1409.30153	265.6264285	2039.792306	5903.5	6968.105882	55.0900949	3173.807091	375.8920374	96.03639089	220.0586984	1221.893417	3247.581558	-0.002027518757	0.1001951584	0.01930289847	0.004013392392	0.01463281596	0.006172409628	1	-0.0001263358742	0.1714540943	0.00985928498	11	0.9924434801
15	542.8549316	351.9741617	991.5453747	18900.96927	2149.697802	4258.952904	2172.976847	7572.5	15047.34737	203.4726438	2856.120764	436.6028909	651.339932	242.5109908	1163.054312	5108.536901	0.05187773944	0.1139670591	0.2216048588	0.008342463228	0.01319544213	0.01889467251	1	0.05482791955	0.206992587	0.7057355312	41	1
15	546.4563141	656.0742646	-52.94648255	12103.37321	2038.348662	766.9591006	2084.823306	5041.5	3197.16129	70.48567609	1597.950699	309.640073	138.3333173	250.782753	634.9818038	1029.86004	-0.004322083945	0.1704652899	0.06511673899	0.006145902321	0.014519214	0.009070071515	1	0.001609280489	0.3157474377	0.1671651849	18	0.9999999753
15	552.8896918	389.615831	1058.411659	14654.10772	2300.712	686.8284562	2222.668449	5986	10746.38636	210.4089611	2402.329931	377.2973819	133.0455493	241.5908527	928.2848364	8041.62621	0.0731705856	0.1567373111	0.04890102309	0.007607656542	0.01574583119	0.01016223182	1	0.06055872996	0.2869425176	0.1272598768	43	1
15	556.5918221	53.79993426	566.1925968	9248.641189	1573.190485	336.1144838	1525.236291	3877	21580.95455	149.9211876	1677.109604	297.1579704	109.18862	182.7680868	669.4986699	9281.625498	0.06294987263	0.1662112959	0.03657789938	0.01105066752	0.02044572689	0.01199437302	1	0.05191342115	0.3057222538	0.08388515872	43	1
15	556.0762988	98.91472977	601.1584902	9581.719175	2173.725591	839.1730641	1510.467604	4148.5	3038.321429	146.5186452	2037.317434	478.5383911	215.933414	197.5990874	853.8657618	2208.244689	0.06549326997	0.2284472938	0.09121418348	0.012809082	0.02209823504	0.01631238872	1	0.05790541625	0.4340434929	0.2716994349	47	1
15	556.6303951	564.5152105	4613.058974	15175.0157	152.3848773	1238.908037	2260.668387	5675	7021.358696	758.030122	2488.828706	143.4646949	299.9681055	225.3717947	875.1587827	2917.870187	0.3063584975	0.01110804338	0.07870677444	0.01588163955	0.01011944341	0.01909315439	1	0.2421747311	-0.00824811329	0.2690876766	70	1
15	557.3851002	366.6050986	67.08840242	11502.44407	2536.017287	583.9651918	2538.679632	4986.5	1897.604167	60.15733499	2437.833746	598.404513	142.3122824	332.2599201	1043.128155	1155.309733	0.006931682357	0.2206938397	0.05131146025	0.005941793544	0.02110012404	0.01341652678	1	0.009851203898	0.4170265231	0.1246588191	22	0.9993230678
15	567.5754916	390.4315681	1144.865133	17325.71146	3140.392703	729.6882108	1954.622885	7268	36141.94318	246.8774579	2817.321465	562.253946	155.386498	170.164689	1185.140383	11760.78976	0.06410905352	0.1813290383	0.0428381972	0.007368914003	0.0134593294	0.007284759251	1	0.05333708532	0.3366185892	0.1058899745	43	0.9999999978
15	568.5234504	105.3653776	646.5844854	11116.08484	2707.360532	1018.429387	1485.543972	4832	8144.075	181.6861968	2042.119315	484.5212824	224.010363	201.3392498	844.0898873	3978.723893	0.05864302929	0.2373155763	0.09156778619	0.01181144153	0.02022714508	0.01281803669	1	0.05268618549	0.4520717118	0.271871288	47	1
15	569.6513444	185.4178699	2376.392521	13884.27363	1333.611167	863.8887925	1945.18567	5414	4470.52439	500.8463148	2872.811096	331.9778402	223.1685084	225.1945461	1104.507849	2189.145249	0.1696358953	0.09693456602	0.06015170831	0.01127529412	0.01461802597	0.01522777066	1	0.1356237372	0.1656809017	0.1822960483	59	1
15	570.1362941	48.20622924	531.4374755	8484.346519	1465.942252	291.8885922	1369.123139	3548	19979.92222	147.8567969	1639.589063	249.19227	91.52706885	199.4231456	624.9292692	9964.270957	0.06573143368	0.1733350665	0.03619465565	0.01084905751	0.02338194123	0.01025294685	1	0.05410327484	0.3201422837	0.08342232793	43	0.9999999995
15	570.5395427	68.30261643	1946.055724	11757.35227	535.1153252	34.62256628	1643.06481	4507	5427.170455	389.4410843	2107.694226	157.9327692	124.5366944	332.2714965	740.2812954	2384.596793	0.1675383264	0.04630733307	0.003450172747	0.01088813549	0.01371521468	0.01153947519	1	0.1299375694	0.06082014461	-0.01196514495	55	0.9999980095
15	572.0549448	303.8360035	-280.3537673	16855.11448	855.4379803	4072.750985	2240.242626	6265	8964.104167	84.84968607	2413.35457	212.4124277	565.7020946	241.5980133	921.0185356	2472.276784	-0.01692659693	0.05442632012	0.2432875442	0.005142812764	0.01140854527	0.01573486943	1	0.002381886427	0.08738340851	0.7630229369	10	1
15	582.4434486	76.74834611	1886.102114	10524.09102	339.7244785	142.7963435	2546.51403	4042	2904.325581	308.1961932	1687.755863	235.8576771	164.372251	1228.987775	653.2215332	1217.025104	0.1739370255	0.03379719458	0.01376027468	0.01577637586	0.02482583483	0.01734622179	1	0.1354644278	0.03582164474	0.02371499754	55	0.9482124113
15	581.9516689	508.4494047	2666.801181	16367.22516	849.8408851	2479.726073	2322.667661	6209	6556.590909	417.4060904	2514.777833	218.6537807	408.4450241	215.6240158	947.1910645	1778.134846	0.1670342921	0.05439998731	0.154077406	0.01096448646	0.01101344379	0.01122225711	1	0.1393163578	0.08307375588	0.4979473653	57	1
15	582.6943549	185.1931253	2255.955549	13099.58692	1173.578767	772.7013153	2060.224499	5257	2601.509091	506.5127676	2687.302938	278.1502187	224.3712367	209.2246427	1002.364572	1570.924661	0.1690796044	0.09334848984	0.06140141021	0.01520830756	0.01530853189	0.01578130248	1	0.1352440287	0.1584592294	0.1862738155	59	1
15	587.8482967	259.2960173	2729.547778	16413.14986	3826.192214	917.2797951	1786.78157	7185	9908.956522	434.5369929	2420.028573	675.7536369	239.2718729	211.7050404	1089.1607	4070.880743	0.1697947763	0.2391665773	0.05441496423	0.01129759715	0.01576667985	0.01393494402	1	0.1365180247	0.4539031817	0.1684582018	65	0.9999999879
15	587.5554411	362.1662157	16517.82072	15589.52796	881.3054411	-394.3177123	2140.209251	6184	10890.04651	3588.791236	3477.315681	346.881759	567.1469764	337.8733711	1413.825178	8514.561038	1.056939469	0.06249139112	-0.0249773039	0.04206372165	0.01368154043	0.04348576386	1	0.8180667946	0.08868248708	0.07037997328	95	0.9999999058
15	588.7417176	197.3975291	2591.857002	15123.68402	1417.0942	914.9142319	1992.397326	5918.5	1661.719298	469.0635362	2763.218073	337.9884722	254.0844012	206.7329793	1074.504702	1109.790823	0.1703156965	0.09657890411	0.0616264176	0.01004319108	0.01349456338	0.01387975277	1	0.1362431621	0.1650138467	0.187408346	59	1
15	591.7815797	283.8300012	4650.814825	14866.96004	1542.414678	45.6447866	2003.230387	5961	23900.36458	907.5720821	2856.550727	303.1640746	206.422934	323.4659161	1097.969017	11864.65167	0.3121999751	0.1051114208	0.00377726478	0.01539634244	0.01387281024	0.01550886705	1	0.2426316814	0.1794597461	0.02037010247	74	1
15	591.6945559	356.3477277	15295.85725	14753.8531	860.3839761	-539.8110244	1736.191703	5887	12427.46341	4045.7938	3868.654131	349.46472	545.1661085	317.0565576	1587.669068	4795.056166	1.036437567	0.06282398309	-0.03356231698	0.04183564214	0.0126398382	0.04374671922	1	0.8016147947	0.08911305539	0.03724162114	95	0.99999992
15	595.5110232	186.3476063	2225.784183	12979.33602	1225.484915	778.0942044	2014.074838	5057.5	1736.054545	549.7494287	3016.09674	296.7218246	242.9257135	211.8663505	1128.626257	789.9666523	0.170608265	0.0968247845	0.06200408521	0.01334651163	0.01753950563	0.01672935018	1	0.1364963867	0.1655258631	0.1887544161	59	1
15	595.0909588	245.833612	2693.212302	15964.69148	3670.227022	858.1739695	1722.256856	6867	10686.87368	520.9740914	2501.208133	651.6370858	240.6523062	305.6458356	1104.398462	2969.145189	0.171944427	0.2375586716	0.05437728473	0.01506340825	0.01691841051	0.01303045538	1	0.1381699987	0.4506315795	0.1686980409	65	0.9999999993
15	596.6834662	510.4555378	2393.302571	14321.54349	723.9226572	2207.062155	2241.234145	5566	7825.288889	387.548528	2544.693482	170.9694832	394.9461403	286.4304628	914.7057797	3083.937317	0.1676803598	0.05347127559	0.1536740035	0.01203930446	0.01213256674	0.01797010769	1	0.1397840171	0.08117189515	0.4966753606	57	1
15	600.464731	391.7289455	1066.522477	17886.77136	1966.685411	681.3803625	1773.844516	7052.5	37082	212.5790866	2715.978101	382.7202116	166.9333115	214.9693104	1067.235726	10274.78114	0.0606992659	0.1108910456	0.04009469741	0.006558333471	0.01293091147	0.007317485717	1	0.04995074936	0.1936793317	0.09317948573	39	1
15	600.945797	197.8130493	1738.788584	11346.04679	1029.527284	685.9414867	1946.978734	4478	911.0714286	542.6232178	3134.717008	339.4992602	236.2664659	216.1634047	1195.910899	996.7698166	0.1641025703	0.09224954235	0.06095115428	0.01616207158	0.02477177428	0.0219467701	1	0.1313459538	0.1562346989	0.1837118341	59	1
15	604.4718343	98.64811558	-56.60854097	14519.07727	2321.203562	815.6332263	1622.127382	5885.5	5178.287234	76.47222292	1153.993529	236.9582438	120.4107258	195.5500881	436.3591614	845.3737816	-0.003926770557	0.1603624293	0.05573849326	0.005406432762	0.01501315627	0.007670799804	1	0.001230632974	0.2948936233	0.1351161131	18	0.9996926662
15	603.9414209	298.6873406	2613.84162	15947.89326	2427.478122	2407.898599	2208.339006	6470	4937.846154	513.4929176	3040.361302	515.4486162	470.5116498	373.6516887	1258.078828	3027.964329	0.166726248	0.1555128152	0.1577112202	0.01328435309	0.01596923617	0.01986133899	1	0.1401224639	0.28827197	0.514122203	63	1
15	605.6492136	129.4716008	1748.8882	10379.75504	1086.961409	1625.94086	1906.263989	4244	7553.723404	332.4898172	2034.253806	261.463997	345.2870374	178.6207058	798.7745555	4881.55707	0.1632758841	0.1045873016	0.154436878	0.01445963451	0.01584738363	0.0222425886	1	0.1368269408	0.1848834589	0.5003676872	60	0.9999999995
15	605.6956565	481.2896013	6181.373126	12625.29954	607.1252267	1253.761006	2086.823046	4958.5	4138.752688	1362.828482	2799.886106	189.6498191	393.5004142	249.8647332	1051.365889	2991.396223	0.4912250902	0.05067233389	0.09841472238	0.02340515597	0.01361585957	0.0308378177	1	0.3871467137	0.07195036004	0.3742970918	84	0.9999999999
15	610.9067122	286.2528705	2257.547291	13255.14046	2101.974428	2072.956095	2017.636342	5458	9729.873418	507.0692291	2748.412285	460.053976	415.876564	250.1246909	1100.186444	2290.922484	0.1721169105	0.1577753218	0.1530744582	0.01534268894	0.0174187836	0.02264872706	1	0.1440229323	0.2926571795	0.4995986271	63	1
15	613.4098963	330.126812	-216.5581774	15725.94028	224.9454799	3738.503322	2249.12198	5720	4083.076923	76.69235312	2290.637524	154.9392751	562.0333388	243.6510984	840.2071477	1544.734225	-0.01450970682	0.01515071444	0.2378425745	0.004609890436	0.009960533984	0.01570445541	1	0.003590658907	0.007511222868	0.7435509883	5	1
15	613.724332	531.5906665	13099.48823	12290.21492	729.9736366	-651.7373077	1754.513899	4901	5896.822785	2970.148814	2800.577006	210.0338444	487.3023237	279.1785007	1078.947535	6306.749849	1.052492355	0.05929487078	-0.04897603007	0.04034262963	0.01491103615	0.04588030239	1	0.8130456968	0.08128885958	-0.01184192669	95	0.9999992855
15	614.6319863	296.3680636	2743.731424	16339.70026	2456.544216	2714.986078	3143.23277	6771	4042.8875	1215.167076	6666.908113	1053.048364	1157.541313	981.9741027	2696.786885	4172.686834	0.1729936348	0.1536663075	0.1640099763	0.0193762367	0.02597898924	0.03613743319	0	NaN	NaN	NaN	NaN	NaN
15	618.8409021	354.2508863	6410.491148	12664.29237	725.0689767	-13.10379345	1779.723316	4922	13328.91667	1660.396153	3368.840551	201.4250312	290.6531477	705.2205691	1256.180541	9643.555046	0.4922649849	0.06089845476	-0.0010236761	0.02427554751	0.01546291762	0.02957707232	1	0.3816285244	0.08882926655	0.03842028951	83	0.9999999778
15	620.8148244	542.7942685	12446.8046	12052.44715	740.4063706	-524.5220128	1474.610912	4851	6501.975	2801.167977	2782.922502	217.0499268	450.3969428	424.9679041	1064.053149	6067.315044	1.030760872	0.06145206684	-0.03980082293	0.03783312236	0.01488346554	0.04486138545	1	0.7967989314	0.08611357876	0.01494255485	95	0.9999997402
15	628.6173738	96.31409961	671.3116563	9470.443345	593.2361846	92.47486398	1363.631302	3599	12758.23158	143.0313248	1460.08286	134.8539443	80.39093607	165.9205693	516.1943316	5009.749381	0.07425495373	0.06137186526	0.01010055719	0.008892270159	0.01651268092	0.008777104558	1	0.05813507725	0.09203322421	-0.007533914342	34	0.9999999995
15	628.4499809	328.692436	3860.147799	12324.93642	4028.173221	2.638786487	1836.306893	5768.5	5625.166667	838.4253112	2682.412385	878.9208616	188.597209	212.9587107	1209.861676	3143.445959	0.3118786201	0.3231991716	0.0002386704976	0.01984083657	0.02132738895	0.01811524148	1	0.2439034651	0.6216041565	0.0168303633	80	1
15	630.867396	123.238175	-38.20814387	11544.12819	1172.089535	327.8702225	1425.266882	4490	6537.968421	54.58543555	1850.850868	220.2924031	89.28760154	188.3396595	683.3955213	2413.963103	-0.003719284977	0.1042003956	0.02882307758	0.005144645891	0.01671379356	0.006936092871	1	-0.0007929909379	0.179953102	0.04189168887	12	0.9935166259
15	636.6671313	405.6693233	0.5136493704	14250.26759	2203.376064	274.8952843	2025.251461	5853.5	5355.705882	71.8174601	2254.118847	375.1920278	90.05353464	197.5727095	875.73986	2353.76351	3.446395712e-05	0.1585406018	0.02013161761	0.005471582069	0.01580036457	0.007044415454	1	0.00199427721	0.2898013706	0.01534963555	17	0.8959922367
15	636.3005998	582.6129455	1763.664555	10547.31828	1571.827816	1581.318363	2217.341082	4358.5	2242.670213	441.7894958	2453.214824	405.0790695	382.7779942	270.3854974	985.559261	1277.977135	0.1700546699	0.151114216	0.1504487946	0.01457167331	0.01625794238	0.02113093339	1	0.1422008413	0.2790556601	0.4900417227	63	1
15	646.5738222	646.3584368	2687.323738	8569.075582	1385.031082	-43.73911954	1763.952032	3701	2922.606383	619.4920612	1853.755347	306.9237017	137.6166702	410.0303289	745.2353749	2290.020891	0.3117325296	0.1589303231	-0.004601030763	0.02200639726	0.01884532014	0.01825377689	1	0.2421609329	0.28828126	-0.005976940561	76	1
15	647.7171841	461.4140759	-190.1297487	12143.85648	134.492265	2893.793154	1979.931311	4463.5	4318.202128	88.2530103	2608.333406	148.1696004	589.1511933	663.8588276	904.9967702	2209.85473	-0.01583979122	0.0116151613	0.2377247163	0.008556041654	0.01339760392	0.01991608143	1	0.002523080325	0.000342348036	0.7427483411	5	1
15	648.5102114	599.6381937	3485.860723	11680.98926	1226.149617	-42.0085214	1564.498019	4663.5	7903.053191	764.4769845	2417.906533	257.5496085	171.2859039	168.6693372	910.9051611	3976.536826	0.2998679185	0.1040832066	-0.004080850969	0.01664990489	0.01442035737	0.01637607352	1	0.2325522394	0.1771233644	-0.008727348565	74	1
15	651.1710377	405.7917733	5.372467937	13610.67146	2047.307672	272.4979566	1947.47367	5472.5	4838.94382	64.86375887	2695.329641	474.8409094	90.54334117	305.5235545	1052.467214	3439.330089	0.0004055819843	0.1556743358	0.02049152742	0.005085382723	0.01557772891	0.008146477312	1	0.002282323029	0.28400095	0.01653005268	17	0.9735757838
15	660.0903689	198.3583949	-22.81527399	10957.55788	714.8617678	182.0675702	1588.396534	4231	6392.790698	52.75789982	2186.818584	182.9832654	73.50870491	287.6957993	790.7353504	3010.969412	-0.002434555522	0.06773542331	0.01691612564	0.005204566531	0.01407173046	0.006686160261	1	-0.0008561377829	0.1055352463	0.0004365055917	6	0.9501964628
15	667.6679837	186.4354029	1493.476557	9527.558282	948.8815818	1484.488445	2017.061476	3822.5	4202.552941	314.1648434	1843.7386	205.3677901	295.5827284	219.0860178	697.7548252	1665.728802	0.1594848407	0.1003132598	0.1553325962	0.01582158126	0.0188549977	0.02026405944	1	0.1339099923	0.1762669014	0.5024737692	60	1
15	667.3517417	405.6848903	-74.98604653	12775.75687	700.5968178	790.1659272	1802.010609	4779	8593.382979	57.90566545	2550.340726	239.583844	176.7188889	871.0790352	907.7914756	3621.253864	-0.005854872741	0.05446350766	0.06306026603	0.006125656128	0.02150140082	0.0169583244	1	-0.0006423787462	0.08042367769	0.1553793863	8	0.999975224
15	668.5927375	450.3209618	-181.9217519	10901.75473	143.8708746	2675.12687	2038.712435	4011	3706.389474	58.91434254	2180.975378	122.2075733	511.3762361	186.8278969	771.3976634	1902.118792	-0.01788682188	0.01311063344	0.2435916214	0.005559966532	0.01271839017	0.01660803025	1	0.001325371507	0.003611480971	0.7622497958	5	1
15	673.2768519	498.8315348	-130.5629636	10218.0473	67.89004412	2391.581464	2204.840264	3799	1818.708333	65.70710268	1669.542115	131.5242674	412.0034893	251.730603	621.4150744	896.4822118	-0.01274356676	0.007273519047	0.2374518511	0.00618401175	0.01321172229	0.01745582346	1	0.004872152305	-0.008486472217	0.742275165	5	1
15	677.3441742	151.5413919	-118.3372217	10641.94799	2470.983839	1279.689297	1601.609789	4595	9039.882979	69.9143149	1713.456913	404.8982799	183.8230696	238.7406604	699.8484664	2155.587378	-0.01183975254	0.2311471118	0.1155103322	0.007270376412	0.01813362025	0.01281304788	1	-0.0004880351256	0.4407959656	0.3385497917	23	1
15	677.4076298	532.6894872	1956.001914	11402.24492	1162.593052	139.3613089	1895.716909	4535	6970.617021	353.6355452	1857.151656	218.0079282	127.5583426	200.1417861	719.6388993	2892.269311	0.1742428614	0.102055666	0.01224190708	0.0123636201	0.01295219209	0.01183489464	1	0.1361512299	0.1741890843	0.0212982012	58	1
15	681.0887963	123.5539211	638.6286421	9123.788745	2151.108324	49.35064406	1251.202932	3997	17451.7234	128.8248676	1374.834511	354.3282774	90.99132732	161.9069589	584.7253868	5386.832713	0.06970346501	0.2371887377	0.006088084004	0.01008651234	0.02176282717	0.009897490845	1	0.05575637891	0.448452605	-0.01517057871	45	0.9999999996
15	684.7165808	218.0637019	674.8000775	10663.6706	3628.935946	51.59226286	1344.439255	4991	17834.75	193.8157484	1984.241913	604.6491316	94.21498735	204.5852167	840.2523857	5913.511144	0.06151086751	0.3389969008	0.005693901981	0.01110014562	0.02781857984	0.01040344386	1	0.05019317887	0.654938984	-0.01417588683	48	0.9999985873
15	693.5856383	153.5795999	680.3494132	10112.77172	2952.736438	354.8481082	1303.642848	4546	3073.532609	147.8041832	1663.222795	524.0145402	122.3814324	187.7313721	744.4847812	2327.39524	0.06843946824	0.2975402679	0.0346588673	0.01165262748	0.02321805767	0.012410743	1	0.05710081238	0.5719581491	0.0836072624	49	1
15	694.1825769	575.1632942	-21.73467569	10523.76649	1133.547668	169.0931524	1589.691292	4132	6693.231579	45.72365176	1668.134021	186.6477306	79.89301955	148.6911074	622.5603495	2389.207616	-0.002508664115	0.1084790835	0.01620516201	0.004606270856	0.01363502566	0.007281723357	1	-0.0006326682958	0.1881358196	-0.0003963812357	11	0.9998994717
15	695.0316913	227.5064823	598.0676364	9269.92344	3234.01514	86.67402894	1547.797326	4367	12533.95181	166.7965554	1697.717547	597.6418575	100.1852013	155.3459588	768.4798629	3790.105526	0.0690970502	0.3481995232	0.009195296291	0.01253089591	0.02455960312	0.01245517001	1	0.05637651595	0.6737046757	-0.0004516501732	48	0.9999880536
15	702.1787835	186.8349411	718.9656612	8736.417221	221.2706368	104.5715316	1512.670599	3248	18356.78947	154.2650928	1624.233026	111.7307859	84.23612602	140.6554223	571.8423477	8494.575662	0.08369746846	0.02496160408	0.01181360775	0.01057125076	0.01445766062	0.01109551507	1	0.06527718126	0.01821897449	-0.001267284667	30	0.9999999421
15	707.6508375	287.5449009	1068.611173	15463.23904	2497.36198	571.1440613	1809.951004	6353	16505.53191	171.6250778	1258.387143	225.9536594	118.5673713	305.3139123	486.2734384	4126.819337	0.06868186029	0.1637075557	0.03781336745	0.008846924848	0.01295364059	0.008156066318	1	0.05641874568	0.3006677305	0.08911479292	43	1
15	712.5406138	155.4901893	576.6356139	8435.143979	2562.463336	280.762037	1177.2061	3860.5	5523.791667	134.569663	1603.183488	508.0256269	110.7135958	190.7657732	708.5726957	3106.320978	0.06533348775	0.3031958227	0.03298827002	0.01211901668	0.02718662104	0.01267101387	1	0.0546294947	0.5833762708	0.07755332831	49	0.9999999999
15	719.6335041	112.2796321	570.7390519	8324.210277	3180.757997	32.36854911	846.8415411	3889	9461.706522	133.3793848	1261.626484	465.9329686	85.96202924	160.8115545	572.9614483	3630.177384	0.0699158094	0.3867457068	0.003688340731	0.0121471256	0.02613247542	0.01073765485	0	NaN	NaN	NaN	NaN	NaN
15	722.2890311	334.5417105	-36.70277076	11914.56405	1220.967693	183.8919754	1587.073289	4683	7954	47.07700106	1681.625928	211.7176199	75.950572	172.9498217	640.3395784	2591.849171	-0.003220657023	0.1046525089	0.01641557953	0.004346512602	0.01320264703	0.006684311237	1	-0.001202030468	0.1803868021	2.410003779e-05	11	0.9994698854
15	727.4480071	408.6564919	-50.82321796	9249.967632	667.0860331	118.457436	1544.941597	3608	9724.755319	46.53370824	1816.159576	171.8301053	67.0981649	158.8814486	672.0048522	5347.400455	-0.006079226374	0.07215521354	0.01392044547	0.005483008593	0.01388188291	0.006470152079	1	-0.003840555545	0.1143982118	-0.01025720386	6	0.9524704649
15	728.3789816	453.3622182	-89.93817987	9524.642698	4269.005636	134.0288795	1484.684023	4759	22471.6875	82.81907233	1714.511753	714.9367537	79.87982095	156.8221423	800.9565647	11106.81029	-0.009319525174	0.4536550433	0.01421799894	0.01044673234	0.02619513177	0.008933757352	1	-0.003275049355	0.8881023815	0.004968008525	28	0.9964811248
15	741.5060353	335.7130853	-41.9503663	9735.685699	1003.569788	137.1662023	1467.131044	3832.5	7315.684211	48.01511579	2054.187605	245.7959123	73.05343249	163.7858346	782.2512815	2893.92851	-0.004467601601	0.104893591	0.01392501367	0.005357814391	0.01611773879	0.007267470209	1	-0.002327709001	0.1807845664	-0.008643602134	11	0.999879229
15	744.5837335	244.5994099	636.0629958	10278.22715	1625.883222	378.3001897	1438.378956	4258.5	17556.29348	148.2088254	1531.037315	265.409492	99.01085686	235.7082763	611.618397	6530.185102	0.06169968219	0.1576147312	0.03765092729	0.01016341955	0.01889119364	0.009653428221	1	0.05094394913	0.2883355106	0.08693103657	43	1
15	744.4234007	623.2993498	508.5058549	6982.880942	2828.752099	21.66831006	1135.877285	3370	5472.032258	106.4710571	1038.240028	407.704627	80.88813563	138.6427941	468.7226759	2815.114035	0.0750274154	0.4027394227	0.00338637226	0.01322022639	0.02808705471	0.01202623323	1	0.0610393173	0.784060234	-0.01679649839	51	0.9999999969
15	759.1409326	321.0222987	556.5008557	8741.864637	2865.28637	56.26469805	1322.365892	4079	13385.33684	151.9028866	1681.935449	504.5130875	87.74655561	146.8081633	727.0577877	6636.657779	0.06531142611	0.3282111491	0.006192352646	0.01043690367	0.02478257141	0.01097913589	1	0.05308655644	0.6330684102	-0.01214928438	48	0.9999985676
15	761.7298657	360.1375551	781.2664901	12842.77135	613.029045	504.6935493	1579.266792	4839	8769.076087	143.3437944	2094.9188	157.9758143	136.521549	182.9740343	748.8991617	4673.123059	0.0620566925	0.05007280828	0.04203203267	0.006940756965	0.01250552717	0.01005119452	1	0.05064065816	0.07040965749	0.0976366407	35	0.9910222284
15	763.4522986	456.6867194	1485.258677	8974.498572	1992.37551	460.1435202	1598.442261	3935	4386.170213	276.758123	1537.042965	332.2707023	130.2602983	168.3299812	628.2812066	1923.08871	0.1638075361	0.2205811245	0.05255464173	0.01396675073	0.02059717786	0.01512579897	1	0.1316053329	0.4161658737	0.1602412879	65	1
15	764.3444354	235.6429185	1370.177991	8806.490057	2609.705199	29.40692473	1196.185633	3995	8972.305263	230.7158103	1433.953151	454.4436055	103.0787319	187.8263477	629.7751259	3175.12632	0.1576392038	0.2972538152	0.003738773981	0.01369637594	0.02354027439	0.01202383644	1	0.1242908174	0.5697917041	-0.003189678189	66	1
15	773.585139	350.6153422	644.8544478	10287.80139	566.895526	378.3359089	1395.04638	3920.5	16552.68478	145.8041465	1656.63354	149.5033352	111.5856435	161.4331518	597.6976282	4428.266689	0.06448079013	0.0562601001	0.03764976511	0.009644052693	0.01398602068	0.01002812504	1	0.05228809352	0.08277703004	0.08353376868	35	0.9999999132
15	774.1330329	409.0031449	1497.228887	9489.626587	1399.082858	523.0540019	1600.622405	3930	8077.791667	310.9213871	1577.400602	257.5511775	141.6962386	254.6970339	619.1699205	3717.861071	0.1581549534	0.1492110804	0.05682067191	0.01435689597	0.01689586947	0.01552893968	1	0.1269236011	0.2716178976	0.1707649538	62	1
15	777.8876943	440.2510648	3804.435998	8246.230052	1826.114199	-134.0308692	1388.958815	3637	17783.51579	752.1872971	1590.047438	319.428161	178.6491277	162.760577	649.3170297	9516.294403	0.4546992369	0.2283103607	-0.01679122116	0.02227162261	0.02246293866	0.02478670244	1	0.3528187625	0.4278908764	-0.01592504627	88	1
16	18.69620516	487.4766734	-59.34682304	9277.638685	2130.018012	1001.911872	1317.833272	3964	6762.136842	64.57690236	1490.959588	340.6947309	181.0586213	185.1916555	600.9074269	1933.067673	-0.006610450572	0.2311904418	0.108691681	0.00758022026	0.02034767792	0.01516806644	1	0.003128904815	0.440596814	0.3165243034	23	1
16	19.57153648	455.8096762	2490.106837	8420.16455	906.1664958	494.630817	1512.433414	3404	13776.63158	541.1467061	1693.983313	207.956539	196.2875493	214.8687494	644.3836349	6442.827977	0.3072960078	0.1070009164	0.05950691897	0.0191748472	0.01887909463	0.02550918754	1	0.2424338826	0.1854734467	0.208042839	75	0.9999779957
16	21.56880348	308.6980659	1579.394743	9044.5188	140.6597143	1286.867026	1698.443868	3408	3474.574468	255.88502	1511.887475	116.7234131	263.7359696	158.8300887	552.645313	1318.090412	0.1735127824	0.01474626121	0.1421472677	0.01610674584	0.01286699898	0.02382390819	1	0.1432544917	0.002165712685	0.4573283785	54	0.9999999999
16	35.50791664	189.7175388	436.0406899	8380.646883	891.12428	1621.492887	1402.310041	3336.5	8972.494737	98.71788344	1289.767209	183.4022199	278.4208978	399.7727338	480.7546407	2347.815281	0.05297747012	0.1068985547	0.1904191078	0.009368550533	0.0209363185	0.0196664581	1	0.05361491762	0.1914439243	0.6001525711	41	1
16	40.57766645	479.8249363	2.788343375	9986.255416	639.7775566	199.8154431	1602.333603	3800	9114.4375	57.40710119	1676.825896	151.8951241	161.162381	397.6961775	619.4408623	2857.112226	0.0003109905701	0.06351877876	0.01946755147	0.005913162897	0.01403894472	0.01946061715	1	0.001403913366	0.09707093454	0.009454993728	6	0.8065621591
16	46.57892604	331.2572673	-10.42673209	9745.536837	2272.595992	287.0549012	1532.906593	4237.5	2471.787234	70.07972782	1877.496143	436.9128065	93.23318123	211.8322725	783.8075084	1486.523272	-0.0009291480771	0.2394747945	0.03059353195	0.007937196556	0.02094237705	0.009911395247	1	0.002570018238	0.4543450326	0.05371218297	21	0.999992899
16	47.62601643	501.3373681	-140.3066354	9109.134796	430.5578115	2158.13125	2065.404652	3444	5032.842105	55.75195456	1384.89126	135.4283166	304.2336161	234.6688248	490.8106847	1687.638236	-0.01539150192	0.04832581956	0.2329670574	0.006525678334	0.01611656001	0.02044010283	1	0.002858658333	0.07460487632	0.7281694336	10	0.9999999999
16	51.50498036	236.6393545	-31.32266566	11541.90476	3575.014196	1279.567541	1687.516863	5275.5	5339.882979	78.11706169	813.1475331	290.4787602	125.7211673	181.3990911	358.1788569	2068.614319	-0.002560042615	0.3131964304	0.1106286627	0.006996937342	0.01992289848	0.01065123974	1	0.00705292371	0.6069618287	0.3270845993	27	1
16	59.53020089	221.2751776	504.889944	10105.79174	599.1314106	2047.800097	1654.03492	3907	11952.02151	132.1113944	1675.651444	146.7553317	356.4837867	172.7666157	592.8110957	3325.931239	0.05010998631	0.06112733095	0.1971038626	0.009969126029	0.01666717465	0.02052188855	1	0.05145447886	0.09889184314	0.6204154639	37	1
16	61.69244635	292.4611715	1.950342806	10380.23241	77.9263909	200.1544011	1785.216851	3779.5	3443.840426	50.71692541	1779.122643	153.3598448	74.40488436	527.3996387	632.4533428	1329.508587	0.0001674823114	0.008019014161	0.0192609321	0.004940912427	0.01549215768	0.007351640117	1	0.0008341971056	-0.01548952926	0.006564374916	1	0.9988678701
16	62.46486841	493.9228608	-130.4605951	10223.70838	28.98127394	2234.291788	2106.909725	3726	1514.215054	62.96612555	1711.611707	123.4513174	425.5925975	200.6405964	605.0191223	813.4046248	-0.01316905631	0.00282103968	0.2234972449	0.005970358918	0.01302796595	0.02288011255	1	0.003607342214	-0.01805521827	0.6947964371	5	1
16	69.35876394	453.5047465	-117.0852255	11888.6183	153.3875629	1434.009433	2053.355206	4402	13092.67021	47.5252986	1995.177574	131.8431205	250.9812615	200.2856533	695.1896884	4371.688445	-0.009596362496	0.01218987557	0.1170490115	0.004299607565	0.012072438	0.01291184976	1	-0.0004048900512	-0.003197622344	0.3356727303	4	1
16	69.63114793	680.2780759	6.742628119	8805.67225	176.1618966	481.2850468	1236.914556	3242.5	7213.462366	36.95913272	1025.169525	109.8985946	78.56177205	135.7574355	360.6967839	931.3821725	0.0007516457183	0.01870019129	0.05399221313	0.004230338302	0.01267447371	0.008370514897	1	0.003610658304	0.007515757622	0.1246224429	3	0.9997426104
16	73.4492904	74.29462973	10.59996423	7120.089089	1662.586634	323.1453398	915.2744279	3059.5	6729.642105	57.1739559	1104.618922	277.9863517	84.91033608	135.5899383	449.7168114	2417.27764	0.001924536744	0.2314074586	0.0441902673	0.00854206096	0.02531492305	0.009687916895	0	NaN	NaN	NaN	NaN	NaN
16	74.17912981	113.4451692	11.62229817	7993.352498	164.7262841	417.8888961	1096.574687	2945	4922.020833	36.50247681	1251.705703	114.2301774	110.335086	179.4691951	451.3942388	1539.150695	0.001542712196	0.0197072422	0.05208272128	0.005050145693	0.01545872243	0.01034514914	1	0.004109268599	0.009480590383	0.1183585158	3	0.9992837958
16	73.47957521	618.6900061	3090.063633	10122.57266	163.5697322	-92.03918095	1213.041604	3751	6712.197917	573.264532	1900.197523	127.9081714	149.7845839	155.6619611	690.3706978	2293.792606	0.3043435172	0.01512640423	-0.007926774939	0.01455365342	0.01299037981	0.01613748282	1	0.2350623651	-0.003448822816	-0.02431258541	69	1
16	77.93165187	204.6707034	655.5331679	8506.150867	3362.42288	88.5438999	1350.401539	4155	1332.4	183.0963997	2373.261833	930.7535151	94.08337263	220.7790042	1082.852839	1363.158975	0.07726838599	0.4006646197	0.01190955959	0.01352930435	0.03297062469	0.01421090986	1	0.06330994734	0.7801732637	0.01241198945	51	0.9999999725
16	81.30404696	554.5137464	637.5414214	11370.13461	1062.468071	2278.020408	2031.252624	4459.5	8548.389474	139.2501242	1662.056308	190.1234757	367.8009084	264.046525	633.7789258	2366.998482	0.05581332211	0.09545906394	0.1998397631	0.009243025874	0.01461754266	0.01783509349	1	0.05632966574	0.1685976566	0.6321520108	41	0.9999999997
16	82.68324143	322.4718474	-3.273929944	11569.63646	139.8967259	190.8574323	1698.208315	4243.5	5770.842105	46.10444815	1951.118096	136.6920581	79.55323036	203.200053	670.3448966	2286.554801	-0.0003008753102	0.01403699993	0.01645450912	0.00400278003	0.01216451091	0.006735810691	1	0.0003383797888	-0.00339187237	-0.002791276486	1	0.9991188274
16	83.36515485	489.045882	20.08334389	9717.599663	2117.420901	216.9438348	1831.745243	4224.5	3745.106383	56.56252692	2174.882462	491.4344515	86.08770083	261.9037154	896.0667452	2687.115752	0.002397310851	0.2229646146	0.0224498806	0.006930250047	0.02008354933	0.01132902761	1	0.004492963762	0.4205323793	0.02617741491	21	0.9982036122
16	89.67647729	160.5453492	2702.15599	9061.496119	2032.935768	-77.1831898	1296.543406	3919	6499.43617	554.3851259	1771.879836	436.1089651	163.3507633	175.6288244	752.7433816	3189.956505	0.2993521295	0.2256589739	-0.009097406526	0.02070442689	0.02186481123	0.02094896027	1	0.2328039865	0.4234857941	-0.02106809431	78	1
16	94.66158058	471.6505463	-36.22925666	12754.25955	2053.459653	364.3446185	1609.878454	5248.5	6732.726316	59.29079297	2435.81709	386.3011259	95.08814315	219.1209503	946.5006521	2106.42288	-0.003422572933	0.1604408993	0.02966259387	0.004861533246	0.01421039948	0.006831097449	1	-5.773009708e-05	0.2940396506	0.04698343874	17	0.999999754
16	95.26402284	397.480114	661.9410236	13129.07602	259.9549115	2732.573659	2389.668424	4870.5	32091.73404	201.4207274	2125.672088	148.752584	488.4830938	229.8471899	720.2253885	7807.577296	0.04998259813	0.02060024883	0.212675722	0.01020296873	0.01375613575	0.0191333419	1	0.05203394139	0.01730749651	0.6715033306	33	0.9999989244
16	97.59723406	353.358125	788.0827456	13211.97721	760.1226618	1299.067733	1987.422911	5051	18331.86316	170.1471939	2258.687882	168.6868774	268.6277188	173.7829461	802.3966848	5962.081538	0.05942593437	0.05825465352	0.0966833746	0.008128838543	0.01369424251	0.01442045198	1	0.05218697818	0.08913253064	0.2823604622	36	0.9999999973
16	104.169583	545.5263823	5151.845643	10310.56262	513.354639	-167.2087952	2111.202534	4021	5291.864583	995.0831189	2012.570227	143.9591098	240.1441178	217.9705801	744.7332832	3616.968482	0.4981461203	0.0523076389	-0.01484029883	0.02652923084	0.01407533548	0.02830333174	1	0.3852309156	0.07084600942	-0.007491265337	83	0.9999993257
16	120.5369851	572.2849905	-29.76953479	11490.11683	1207.51719	188.2626614	1656.355846	4592	7191.78022	56.42961293	2513.668607	255.2537537	72.5807098	285.8738819	931.7983987	3183.883369	-0.002680796559	0.1056707882	0.01760136136	0.00526483353	0.01390931786	0.006610335788	1	-0.0006987421206	0.1824954942	0.004184262307	11	0.9990648022
16	122.8114746	289.1734197	-308.7165303	14755.35326	1455.300206	3412.333852	2156.777274	5755	8040.861702	78.287313	2338.508501	220.241214	532.4675134	238.3945715	843.5546003	2543.108899	-0.02021812291	0.1008402156	0.2291620261	0.006091225003	0.01276447577	0.01914874941	1	-0.0007089320607	0.1809770631	0.7163747626	15	1
16	127.5907969	249.3910439	8510.411805	11480.04865	244.9661762	-395.1399948	1919.381005	4475.5	7559.402174	1794.040045	2506.729616	162.9742332	376.1049358	176.8814931	937.8318605	2784.538102	0.7353287113	0.02191857191	-0.03148919809	0.02741044114	0.01539011637	0.0392317895	1	0.5678763994	0.007543279778	-0.01756861346	90	0.9999999964
16	130.421216	611.4258018	792.4913017	12289.00317	1338.972742	466.8772683	1746.406784	4920	27565.68478	164.4912963	1920.961296	187.9887433	137.5971917	556.8990215	691.0810278	7050.376375	0.06272023163	0.1084189535	0.04034516848	0.007511815678	0.01521113194	0.01091155876	1	0.05151454846	0.1886668957	0.09433496217	39	1
16	132.4842788	388.7486568	2195.775316	13618.18842	647.495704	2034.708509	2311.825766	5251.5	3028.688172	489.5340733	3016.109944	197.9120608	519.8862648	607.2883308	1112.051233	1721.423103	0.1678360754	0.04979785242	0.1539949569	0.01215785379	0.01311784764	0.02557554451	1	0.1398960108	0.07373399018	0.4976494145	57	1
16	134.1220245	115.2389252	727.4331044	10230.22924	644.8479395	85.54791118	1237.833499	3897	13218.54737	161.381559	1531.936767	153.4247867	96.02225152	160.4848286	549.0152007	4535.043676	0.07259609637	0.06169286862	0.007903969067	0.008352312574	0.01516759972	0.009996590695	1	0.05670949562	0.09260625137	-0.01528612501	34	0.9999999999
16	134.3822136	263.5897851	3792.888352	11842.42587	2054.704784	-30.77913344	1879.764679	5065	11720.975	956.5019557	2929.03164	446.594319	197.7224857	226.2820984	1149.233233	6737.996	0.3159604588	0.170724088	-0.002179958131	0.02032510091	0.01821987315	0.01856188738	1	0.2456907412	0.3122744479	0.003520879937	76	1
16	134.1687628	579.16644	-23.90779389	13576.01347	1308.589228	302.5047519	1834.397541	5241	3970.397849	55.31441185	2226.17086	193.3151754	84.52929654	216.3954405	785.3858136	1696.355615	-0.001769778154	0.09825429491	0.02218529258	0.004370083397	0.01301910278	0.007041205426	1	0.0002437166477	0.1676286671	0.01958875981	11	0.8948058031
16	136.3426342	481.3707894	-49.53544137	13795.35065	743.7042239	470.5409991	1982.174645	5190	11514.23158	49.44043796	2579.405151	178.9327672	118.6467847	234.6062709	911.6469338	5140.528757	-0.003944107608	0.05474881923	0.03511101532	0.00413024484	0.01512182731	0.007028474294	1	-0.0009588299901	0.0799104518	0.06119701516	7	0.9999999788
16	138.437862	141.7000259	-79.35508942	11269.98493	1123.301251	1302.720288	1884.232602	4459	7045.734043	60.31325855	1556.63228	219.3452259	201.8787194	183.5583984	603.4225124	1989.209927	-0.006973225516	0.1031579665	0.1140521814	0.005675218053	0.01478337062	0.01105457279	1	0.002166110803	0.1811573765	0.3296015532	14	1
16	140.8817358	423.6173201	6989.19334	13968.9598	826.03254	-186.1357941	2186.568857	5432.5	13826.08434	1344.577467	2756.809875	202.457431	319.4571392	208.6902077	1014.24854	3438.678068	0.5017486585	0.05957577848	-0.0127556013	0.02165260422	0.01482686176	0.02861974618	1	0.3882176955	0.08565093684	0.0005668615715	83	0.9999999982
16	139.95665	437.6983797	6548.880927	13257.32193	758.5199879	-114.7290022	2110.000337	5241	12440.02381	1536.522356	3015.989425	173.9833009	298.6810494	211.3192153	1097.974593	7714.95643	0.4942646398	0.05864674566	-0.008429737127	0.01725586683	0.0135553097	0.02685312234	1	0.3826842563	0.08396702584	0.01367163613	83	0.9999999816
16	140.5190249	513.7679533	-53.88930212	12327.82789	193.8142326	847.3888633	2144.635864	4481	5155.506024	47.15355442	2449.163315	128.9297036	179.0637644	237.1691535	848.2850057	2327.42117	-0.004547198321	0.01597115953	0.06957478675	0.004034593002	0.01199678149	0.009276539795	1	0.0004828961098	0.002608393148	0.1761850458	3	0.9999999273
16	141.3933831	325.0252062	-21.67370039	14726.35289	299.3532942	228.7443344	1829.569234	5381	7223.724138	46.33872718	2221.44086	157.1620206	88.46759771	239.1302267	769.030677	2599.401316	-0.001548706961	0.01999265309	0.01597870251	0.003336759339	0.01182642939	0.005844256454	1	-0.0006123473174	0.008673108963	-0.004418850936	1	0.9951704696
16	143.1375418	660.5650784	1903.994994	11075.48965	524.4714545	68.21995369	1686.815899	4220	4220.489583	330.1487496	1784.881507	147.666864	133.8340599	204.2444005	650.9948995	1643.168115	0.1768914768	0.05201201913	0.005953997352	0.01118266795	0.01196575852	0.01336264317	1	0.1373990639	0.07244571343	-0.001399381441	55	0.9999999373
16	145.2772994	270.5743426	3807.700261	11982.90162	2004.893407	-0.5704119801	2088.258614	5122	4306.902439	1031.211253	3176.218412	485.2187997	220.7019256	347.3616761	1255.973636	3652.427952	0.3146257937	0.1601574737	-4.229024335e-05	0.01906117087	0.01863512413	0.02161093036	1	0.2447085443	0.2909341009	0.01007565808	76	1
16	145.0615436	311.0878511	12.58976378	12902.85873	161.3521497	262.5449924	2022.754143	4705	4583.636364	47.94621995	2661.840929	136.3267685	85.70586077	225.836157	909.934758	2111.138055	0.0008811366049	0.0123764141	0.02061148734	0.003914236458	0.01247023526	0.006601621011	1	0.001509677523	-0.006603492925	0.01144698852	1	0.981611173
16	147.679826	561.4694424	-121.6318133	17400.38595	4052.350133	1990.898042	1907.859909	7464	1228.915789	81.31284766	1412.346579	478.6877122	217.0470221	229.4831478	666.2796746	418.462349	-0.007004905049	0.2333731238	0.1156552005	0.004625934812	0.01440024016	0.008741170048	1	0.003289120895	0.445294951	0.3400938695	23	1
16	148.850701	456.0217229	7165.941412	14638.32109	1468.134301	1465.170518	2527.417348	5967	8276.115789	1308.420363	2621.19152	294.0475657	442.6006081	539.9507117	1009.122548	3528.811785	0.4897819525	0.0987354509	0.09559988225	0.02381518579	0.01311229057	0.0301980514	1	0.3862314957	0.1693191052	0.3663564099	86	1
16	150.3317959	11.55659991	486.2518495	7248.396401	1157.603765	193.7142057	1016.387423	2976.5	16088.38298	97.85595971	1026.894737	188.1811991	83.62286573	134.2075237	409.0410392	4664.44012	0.06665218418	0.1596375096	0.02682532635	0.01077469426	0.01931965029	0.01107683226	1	0.05410390885	0.2919965214	0.05136845179	43	0.9999999993
16	150.36869	217.7100805	1555.501975	8533.437844	1877.713013	227.1067627	2378.817245	3790.5	1343.268817	580.3472484	3154.011425	772.9823397	142.6791378	346.9060823	1359.813092	1231.346516	0.1822727783	0.2253655693	0.02627450909	0.02278046719	0.03751118403	0.02926715291	1	0.14427237	0.4247697778	0.07519368425	64	1
16	150.7378756	523.4324385	-11.84335292	10978.53076	166.1284893	749.7716796	2110.950684	3973	2426.098765	45.80243822	2462.703271	133.323327	165.9441893	206.6366765	861.3562026	1269.37883	-0.001218251955	0.01571264347	0.06962723811	0.004747662665	0.01368602338	0.01028223464	1	0.00306617601	0.00207172281	0.1770183533	3	0.9999949562
16	151.1658351	129.9744999	3225.946645	10399.33665	1057.054884	768.5163666	1937.290698	4244	14987.12766	655.7520521	1902.311699	220.1170551	269.7389392	214.1903356	731.5107036	4054.437469	0.3020751519	0.09971217013	0.06569038684	0.02127953681	0.01841717728	0.0272020951	1	0.2387244623	0.1709542908	0.2276383166	75	0.9999999443
16	151.3696497	347.2251637	4629.445866	14729.29892	2460.839958	-30.81729939	1980.576474	6140.5	11726.88298	1111.286083	3387.350811	562.3292017	235.5264475	205.7397735	1368.797691	6605.411917	0.3159501703	0.1724982583	-0.001833319598	0.01512425956	0.01759400264	0.01863795106	1	0.2457193235	0.3158859343	0.004760927021	76	1
16	153.461032	614.7999388	1533.084629	9168.665181	2660.939396	102.0161951	1995.299571	4230	3478.6625	440.8173735	2638.351738	834.8520278	163.3326118	1815.915264	1208.186662	4106.450612	0.1728277568	0.303371777	0.01165972221	0.01568221925	0.03720184923	0.02236310366	1	0.1366306618	0.5824401023	0.02689011761	66	1
16	158.8732068	143.4045911	-131.3909855	12041.07752	1271.729755	1434.270645	1892.688182	4739.5	9004.957447	67.93570658	1880.247883	215.8176312	220.351693	219.6049269	700.3789273	3508.734998	-0.01161994212	0.105068476	0.1167335906	0.006275909054	0.01422905264	0.01022611792	1	-0.001249859035	0.1851559781	0.3378199638	14	1
16	160.6456064	534.5734371	-53.46464579	11837.22731	220.7185564	759.703395	2033.328419	4416	5316.988889	47.68505809	2630.303782	138.5093283	175.5287563	201.2469171	917.480155	2030.502719	-0.0045426737	0.0173833453	0.06655877372	0.004464453365	0.01301927945	0.00972228549	1	0.0003034110012	0.005355348672	0.1660352859	3	0.9999998503
16	162.55405	322.8107192	839.6741583	16927.09205	1086.588639	3720.759235	2380.742719	6609	23145.11579	202.1141033	2625.985583	249.8885311	583.372421	231.8583647	1016.220611	5408.713934	0.05132636769	0.06475506064	0.2168374544	0.008008734041	0.01044056673	0.0187611296	1	0.0536984371	0.1070086164	0.6875754001	37	1
16	163.7577209	621.6200181	2312.4789	13756.87652	4387.093683	1.704698637	1646.198678	6305.5	11885.1358	386.6384188	2284.040945	711.6449071	135.2775804	198.5429123	996.6983409	4523.988765	0.1669484999	0.3218354049	0.0001565547984	0.01114370686	0.01712009947	0.01057823216	1	0.1314775667	0.619463725	-0.0124912599	66	1
16	164.834112	511.7513402	2321.241613	12487.03617	2908.813291	283.3567065	2558.446366	5620	2925.315789	504.1809984	2514.046573	592.8306299	164.9292299	243.4431008	1055.537066	1408.087085	0.1869181725	0.2329740911	0.02273499846	0.0126307112	0.01669613272	0.01508693933	1	0.147708368	0.4400424335	0.06444227709	64	1
16	165.1248939	551.0267373	915.468832	14214.04422	349.9964852	639.7693689	2067.264343	5237	23779.95789	219.2225012	2739.013279	149.1234666	161.5348823	194.0663994	933.0351475	8577.021295	0.06421762932	0.02478965463	0.04619932649	0.007853640054	0.01373288471	0.01058793172	1	0.05238243902	0.01928781461	0.1111850903	31	0.999999999
16	169.6595745	88.46748635	594.8218063	10898.29473	193.9110835	2171.212656	1697.421608	3975.5	13760.17021	142.0280931	1751.667612	130.0146868	371.7316347	189.1685736	606.4481089	4885.904899	0.0542513257	0.01736640474	0.1927267745	0.009201784095	0.01294305957	0.02067037173	1	0.05403358804	0.009957386011	0.6047272105	33	0.999998191
16	170.4777475	341.324272	-202.9299251	13359.7531	579.5249291	3375.054086	2952.951328	5065	4165.556818	79.382508	2367.635784	193.1134305	617.8433653	261.4467198	851.5506776	1603.263596	-0.01577726476	0.04598530045	0.2539961807	0.006103877804	0.01351492569	0.02227452184	1	0.003895579017	0.07067526222	0.7991601834	10	1
16	173.2670198	397.5078399	-48.58490902	16554.68379	3982.013126	570.8136491	1949.929408	7138	4742.778947	82.73110911	2608.442521	752.3846279	146.6242255	202.2105989	1170.907945	1233.728333	-0.003305546505	0.2494374324	0.03598465023	0.005232655259	0.01781314077	0.006804507588	1	0.001154097856	0.4747684924	0.07186772218	21	0.9996748326
16	174.8285919	355.3707697	-271.2059452	15220.72215	739.3510989	3835.764424	2882.770261	5802	5189.089888	78.42460639	2129.922836	172.2572604	551.7003662	297.2134211	756.3076003	2125.65154	-0.01830096043	0.05149131905	0.2531495384	0.00554542514	0.01193514135	0.01940606416	1	0.001927776618	0.08181954408	0.7960050267	10	1
16	175.6698634	108.4373009	912.6385556	13071.78176	3964.414975	427.7237919	1376.644994	5905.5	4015.244681	175.435537	2182.905647	593.6180572	128.378753	217.8973062	899.5698294	1597.443103	0.06846997368	0.2940531347	0.03473346501	0.008827345013	0.02179132831	0.008186077792	1	0.05710131297	0.5648890308	0.08372990234	49	1
16	175.0717598	673.5331725	-46.07349793	9870.331264	951.0487448	1169.987525	1972.418526	3949	6991.270588	58.26734138	1673.111185	195.4059643	206.6929445	196.1779227	643.9233751	3264.220429	-0.005396031347	0.09890034498	0.1195246237	0.006081679687	0.01460041497	0.01244237693	1	0.003707843841	0.1727282733	0.34826898	14	1
16	176.4687703	204.5927727	11.22437885	11364.96498	1187.858422	434.3860916	2080.478099	4519	1609.232877	60.1746149	2482.522457	282.8877764	107.5661839	230.3776655	924.5467928	1252.324999	0.0009562686131	0.1021009026	0.03876119713	0.005675035953	0.01927568894	0.007198104314	1	0.0034568983	0.1760603582	0.076374108	12	0.9999968315
16	179.1699235	191.1316872	-17.53374922	12631.17797	1301.23195	462.242755	2055.841117	4921	3602.146667	61.71979362	2803.033671	296.1969011	125.7183624	260.3152012	1054.748731	1134.288808	-0.001404521569	0.1062779209	0.03849258181	0.005539975502	0.01587886159	0.008250859578	1	0.001642031115	0.184531141	0.07515569721	12	0.9999964467
16	184.6162424	316.5281147	3211.383595	10464.26821	2202.505586	924.7831588	2780.74528	4665.5	4347.731183	1128.758941	3659.49135	898.510332	333.1934262	1185.71497	1549.509617	3811.717025	0.3008760665	0.2127376816	0.08636898947	0.0256803596	0.03583915942	0.04536313804	1	0.2400331882	0.4009759955	0.3017759204	79	0.999985126
16	184.5245211	574.5095761	1079.506416	15218.96957	5085.51904	131.0978129	1697.822564	6958	10100.52381	213.0586611	2368.115259	785.0634555	118.2836096	238.9859901	1058.38373	4259.634077	0.07249156029	0.3310612204	0.008557671091	0.007895812785	0.01585323631	0.008469565308	1	0.05883081417	0.6389088963	-0.00259811542	48	0.9999999553
16	189.1834514	336.2055425	-130.8538745	14585.80044	689.2843796	1903.931569	2533.020169	5544	3480.244681	70.10348053	3225.802792	225.3352657	421.5695499	239.4976479	1181.047766	1525.517312	-0.009358545494	0.04893779156	0.1316554712	0.005981637732	0.01236627561	0.01509028326	1	0.00101536028	0.07189209431	0.3865781906	9	1
16	190.2072148	657.4909709	2085.11742	12376.13143	4140.990297	39.3606439	1700.751739	5794.5	16273.63441	364.3903853	2068.837652	597.3265659	132.5816022	225.6607586	888.2341109	3846.336107	0.1659679894	0.3264016346	0.003446016158	0.01174157308	0.01977218527	0.0118894516	1	0.1309656284	0.6288557813	-0.001378453237	66	1
16	189.5707908	673.562733	-133.9467654	10964.33465	1192.271048	1389.567411	1974.389225	4394.5	11996.97727	60.03122599	1701.435523	212.5068775	231.5048373	200.3273899	647.0744098	2465.431496	-0.01226396317	0.1068429311	0.1225770332	0.005370555974	0.01444719191	0.01140015672	1	-0.001358649788	0.1889838927	0.3575335431	14	1
16	189.3179283	756.5402064	39.569923	7861.80242	1741.380847	219.2745502	1237.403276	3356.5	3528.946809	57.44807656	1145.366065	280.5413676	81.0693038	163.126541	471.198483	728.4464891	0.005423610842	0.2247057258	0.02872951134	0.007564960281	0.02179154169	0.009731797471	1	0.007258757276	0.4242936676	0.04809986489	21	0.9999967117
16	190.0017803	200.4837427	-65.52400985	16758.93356	1746.8311	526.8984697	1854.095049	6454	5385.56	64.05648529	2345.199171	329.1080355	112.3468625	215.3634182	923.0300957	1764.55534	-0.003756793979	0.1090864766	0.03209560181	0.004158079595	0.01296517685	0.005665238721	1	-0.000572051235	0.1899890682	0.05314827735	12	0.9998971773
16	191.331072	534.4938679	-61.04255057	14035.61122	4754.657629	852.006667	2032.021207	6490	8411.357895	86.60485561	2615.517796	894.372369	172.6376006	271.7670461	1163.931966	4279.213302	-0.00412993726	0.3375425248	0.06011828599	0.007035949575	0.01787736805	0.009171723456	1	0.002776190705	0.6543841095	0.1568004319	26	1
16	194.808747	564.9951752	914.3857425	12865.65057	4457.995142	145.6820169	1911.654616	6150	11145.54286	249.778952	2603.489703	821.3310411	103.4424464	204.3632168	1132.814554	4595.131474	0.07419711836	0.3462823229	0.01138612279	0.009947291652	0.01834570621	0.009668866148	1	0.06045797266	0.6698794286	0.007907213699	48	0.9999799616
16	198.6292703	41.5924526	3033.656403	10902.68011	2401.201715	-157.1586155	968.3525642	4693.5	5526.12766	863.3741914	2863.412985	645.6612059	221.4742871	214.2176377	1191.909102	3613.749163	0.2879237583	0.2227526336	-0.01381965258	0.02327359102	0.02567012868	0.02397755729	1	0.2236124347	0.4174582417	-0.03944669628	78	1
16	201.1338024	731.4198086	24.67373882	9254.276912	88.82110837	551.6632787	1529.953069	3352	3929.231579	40.4380803	1382.714961	105.1730691	118.4297883	140.425928	487.8230441	1131.143071	0.002666843042	0.009297139728	0.06028339203	0.004724493002	0.01243631823	0.009125832309	1	0.005426036337	-0.01131796069	0.1459274422	3	0.9999662347
16	203.4712288	140.6429973	-276.7764632	13547.14274	191.2502656	3277.684287	2249.908511	5005	4686.851064	82.74910495	2140.415702	147.1084252	515.2858707	261.0182978	738.3085814	1377.134761	-0.02008031384	0.01437782011	0.234255612	0.006528610674	0.01176640132	0.01949192118	1	-0.0009672800488	0.005828894143	0.7302688762	5	1
16	204.0533749	507.9128106	9565.302041	13002.47467	362.2137149	-295.8930584	2189.479358	5084	20580.33684	2534.98561	3347.32567	147.4662282	431.4022063	233.8473198	1204.442788	11715.19114	0.7345283981	0.0276979239	-0.02515789159	0.03213194683	0.01562540032	0.03982280794	1	0.5677099377	0.01951268456	0.003920619516	90	0.9999999006
16	206.3742086	349.5028137	1163.087722	19266.11381	3609.337978	871.7043683	2202.929775	8119	33743.56667	234.8720852	2859.249742	540.4296513	198.1242923	273.1466956	1194.400212	9570.568868	0.06247979951	0.1838888181	0.04493973558	0.006804585553	0.01173156909	0.008749248995	1	0.05222934467	0.3418983405	0.1127750859	43	0.9999999986
16	208.4797464	566.3130387	1056.928121	15382.44736	4973.257422	132.7162338	1544.317662	6938.5	7490.373494	228.8433157	2466.626398	811.2299445	115.2703573	214.392303	1099.880771	3135.300794	0.06816122551	0.3311415661	0.008981286987	0.008489077444	0.01709247419	0.008416534538	1	0.05550008834	0.6391070373	-0.002027741478	48	0.9999990391
16	216.3826621	300.601333	-158.6301269	18076.32066	3224.957535	1176.573527	2239.885379	7658.5	8092.852632	92.7290754	2862.094418	596.8723763	199.7336665	785.7445082	1196.890749	2088.867106	-0.00810894371	0.1753687089	0.06364614173	0.006131161943	0.01475714201	0.00722767848	1	-0.001383282044	0.3256509403	0.1616225112	18	0.9999999793
16	218.4665979	397.6985013	1348.045518	18915.13856	2166.867483	216.2983036	1877.591452	7645	17164.31579	261.7826039	3165.649678	463.1734596	128.6080453	217.603645	1267.201869	4075.435879	0.07017992605	0.1130804302	0.01132443018	0.006878770071	0.01154231482	0.006878275912	1	0.05546797901	0.1969628959	-0.00219265368	38	0.9999999938
16	220.4587152	355.7007928	1247.448115	19559.98913	3211.654216	886.3402919	2110.172541	8148	12465.64516	261.2099697	3254.179503	620.9598808	193.7649543	276.3682669	1366.581422	5193.980769	0.06472576019	0.1657780192	0.04633442829	0.007565176818	0.01262945997	0.008631349917	1	0.05391595497	0.3052141172	0.1172380098	43	1
16	221.4069934	55.70543677	-40.00105435	9621.855172	490.4685214	1175.568227	1776.838837	3663.5	4324.255319	51.03440068	1574.8319	147.5117733	196.0393397	192.796692	574.1982275	1466.191724	-0.004026023516	0.05106823044	0.1229122555	0.005514194511	0.01531294003	0.01411082442	1	0.004605098652	0.07585052268	0.3581422689	9	1
16	225.658524	180.5128474	2629.975108	15368.81449	1581.350867	917.8253399	2194.5826	6051.5	5334.914894	515.0387387	2752.577757	363.2441797	228.613428	248.2013921	1088.030781	2447.903407	0.1710737797	0.1057920031	0.05948726799	0.01149346523	0.01287662128	0.01379569937	1	0.1367672042	0.1836117183	0.1806804748	59	1
16	227.3006254	250.4815172	-42.42929671	16401.96846	1746.339946	283.4462233	1796.398921	6423	7286.842105	60.45677463	3316.713373	410.9276414	95.43009164	221.3194786	1287.41681	2952.404722	-0.002630003793	0.1100683892	0.01816361268	0.00423023542	0.01526577524	0.005444231236	1	-0.0005878531975	0.1914353711	0.006268357395	11	0.999502231
16	235.456636	498.1952902	7194.827068	15151.49577	4895.8888	-137.4079257	2108.349333	7047	17243.53763	1856.946987	3579.299284	1199.146001	336.5334634	223.1092744	1657.834431	11250.15388	0.4818134237	0.3391120117	-0.01040894441	0.02318004278	0.02185984657	0.02652634727	1	0.3751486888	0.6527255886	0.01541301426	89	1
16	236.1712551	707.4705447	1706.9427	11188.08333	1088.678528	1655.524268	2161.390303	4500	19428.0625	306.9846888	1812.600821	200.8538645	333.0747848	213.351519	676.2492921	6170.138584	0.152482947	0.1014496746	0.1442733541	0.0113422035	0.01519910679	0.02028699675	1	0.1277758067	0.1781731536	0.4636947829	60	1
16	239.318697	398.4533186	-333.2235177	17537.87515	963.2797935	4559.484663	2933.130907	6653	6774.053191	93.86264989	2722.050575	280.1232588	736.719762	319.7345658	1069.501243	1857.200891	-0.01942508776	0.05587297036	0.2579889627	0.005208709707	0.01161292601	0.01796064467	1	0.001402830133	0.09089798929	0.8123267341	10	1
16	244.6357518	729.6687186	7176.604907	10414.47412	1016.339888	-298.2540043	1781.657855	4310	17285.2	1421.792918	2168.479074	229.0244814	273.2513145	210.3339773	844.8343987	6609.516969	0.6890790153	0.1009418745	-0.02576781732	0.02566029819	0.014897436	0.02937869358	1	0.533006915	0.1682242627	-0.004380373292	92	0.9999536223
16	248.488803	94.30069616	-61.03322139	13499.38584	5720.586904	144.1682908	1475.856413	6478.5	15940.71579	89.01996037	2054.976002	824.3082611	87.52475573	285.1519112	941.1184456	4651.023392	-0.004230070278	0.4222370954	0.01055673982	0.007212018556	0.02252924751	0.007062232193	1	0.0001845390992	0.8242230253	-0.007627355115	28	0.9956638366
16	250.7421728	675.4530809	4865.247399	9838.543381	617.7305688	-129.7257687	2128.477999	3938.5	9508.397849	1335.504792	2674.567559	190.7789259	246.5487033	206.2066051	998.3815019	5716.429309	0.4990581149	0.06217084985	-0.01261001112	0.02299665639	0.01840369361	0.03218797312	1	0.3861610675	0.090931032	0.0006224472818	83	0.9999999996
16	256.6841191	228.4625639	5507.641599	11221.5693	489.62181	-6.922959168	2502.761111	4403	2469.882979	1844.995777	3646.809955	227.9122306	328.0417773	808.5874288	1382.755927	1732.154602	0.5053709852	0.04469331294	-0.0005767049781	0.038775136	0.02350011868	0.04632418592	1	0.3916925434	0.0559258663	0.0419228907	83	0.9980853136
16	261.3016483	483.502713	-227.1667825	17358.14817	5769.296479	2071.218504	2066.708256	8080.5	20764.5	93.70986667	2680.037088	1007.997532	380.6994792	225.0549464	1268.146824	5873.341894	-0.01355441055	0.338496755	0.1211790461	0.005652640149	0.01787614032	0.01071144108	1	-0.0005917914344	0.6587273803	0.3615720704	27	1
16	262.6684469	200.5104121	1254.24396	18187.25775	4840.102116	204.7565706	1742.153878	8109	19431.34043	268.1183126	2907.623885	824.0067944	119.0069868	258.0516081	1296.461427	7483.147481	0.06787598284	0.2573275374	0.01115018739	0.008000581352	0.01874370115	0.006913786873	1	0.05482661761	0.4894981033	0.002377978896	45	0.9999990455
16	263.5626284	437.7196875	-101.3816901	17672.13416	4531.453254	1149.39826	2198.603992	7781	11807.34043	106.5324781	3028.128861	874.2130876	208.1030666	238.0270432	1340.694716	3715.436079	-0.005481553366	0.2603752309	0.06608865829	0.006663183088	0.01762413043	0.007757670955	1	0.001493661023	0.4981267819	0.1737257324	22	0.9999999963
16	264.3928564	360.3586147	1031.543873	13336.1643	4250.707966	771.9698702	2490.043455	6197	978.6736842	330.4541477	4250.168615	1454.685995	270.8801734	499.4401933	1941.811852	580.1120479	0.07511528781	0.3228232606	0.05385247002	0.009740433536	0.02993595118	0.01923711006	1	0.06371806102	0.6239470132	0.1508758988	49	1
16	265.4664436	245.6905914	960.0854227	16583.22832	4134.868012	1629.182181	1924.602888	7211	13504.28125	259.2473562	3140.09606	920.248888	344.8275782	223.0473141	1409.439351	4952.001143	0.06155912649	0.2527824146	0.09849110514	0.009673075194	0.018537673	0.01434311987	1	0.05551805434	0.4836940968	0.2964847017	47	0.9999999997
16	268.6120094	514.3580335	-118.0141303	17866.5707	436.3402899	662.9027464	2357.634798	6653	24625.43902	48.69882426	2927.575914	185.8428611	116.4657655	209.2129919	1058.079996	5705.526976	-0.006617746738	0.02620543994	0.03741607653	0.003441794368	0.0105996682	0.00577205245	1	-0.003112937481	0.02212566581	0.06734985895	2	0.997824398
16	269.377055	77.64099866	-31.37199081	12699.3711	244.4532911	165.080229	1558.263691	4621	9221.989474	45.17009836	2105.299743	129.8559234	69.01195586	220.8403297	734.6506875	3305.580869	-0.002608517849	0.01981556428	0.01355709475	0.003695979258	0.01118699672	0.00532068433	1	-0.001591793265	0.008224687894	-0.01283207301	1	0.9991081983
16	271.3568236	423.2640983	17188.65315	16056.1602	478.3271134	-366.0934751	2576.699306	6273	25453.42391	3607.812597	3419.505352	165.5136188	650.1173277	367.9200129	1274.866944	12102.71728	1.070831856	0.02960044597	-0.02242711333	0.03400893874	0.01482279144	0.05137180953	1	0.8287424378	0.02201854062	0.08050660625	94	0.9999999587
16	273.3631873	626.4806277	-260.6137111	15119.85411	703.8372682	3790.755474	2663.994032	5746	4354.728261	66.76397723	2180.777968	166.1815787	542.3481704	242.1500738	784.7117136	1494.704088	-0.01764994332	0.04807883493	0.2500892021	0.004450164994	0.01039062769	0.01451391106	1	0.002208170807	0.07477758619	0.7856465923	10	1
16	275.83816	179.037831	2910.90184	16921.05181	1775.780726	1060.066446	2209.717299	6640	3691.863158	522.4538278	2699.379225	393.918231	268.8623598	220.3885509	1105.532134	1211.246234	0.1720645168	0.1077162397	0.06252805823	0.01166610425	0.01417049878	0.01456902587	1	0.137746981	0.1876276454	0.1912431762	59	1
16	275.4462771	460.2441389	940.4417909	17326.68014	1751.498583	3827.674528	2688.938761	6829.5	4771.311828	199.7244873	2725.612772	348.6085774	654.3964073	288.3414465	1063.721539	1888.820652	0.05503369312	0.1046546522	0.2234044799	0.008091383351	0.01260952134	0.01790970443	1	0.0573169828	0.1881631843	0.7120935549	41	1
16	275.6315532	525.8560249	19.96390014	12225.19334	84.84124702	585.1241137	2481.829314	4480	4694.653846	52.09523211	4204.163405	154.8639563	168.5867363	343.4429011	1470.268246	5420.669463	0.001605986149	0.006943224746	0.04685927071	0.005819564862	0.01633518629	0.01303570976	1	0.00371943603	-0.01660751384	0.1001984729	2	0.9975077546
16	277.638681	670.349702	2023.024874	12222.94623	3890.799768	697.0220135	2091.500477	5694	8616.905263	437.8743005	2659.334926	813.270305	211.0146366	219.9084054	1167.903658	4313.438447	0.1679175511	0.3154066039	0.05971897405	0.01296711769	0.01934819932	0.01522109536	1	0.1360151886	0.6087311104	0.1890015656	67	1
16	279.3767549	652.40073	-53.72777744	15147.85075	1513.604637	969.213033	2061.328592	5896	7915.705263	63.48817723	2190.209185	261.9811213	149.5050088	216.6150922	820.2869604	2792.569738	-0.003767246277	0.1018787557	0.06402777423	0.004507592728	0.01224754049	0.007674704553	1	0.00141940807	0.1766098753	0.1609185719	13	1
16	280.9284749	763.0984547	618.586351	9759.895317	578.6442916	372.7034436	1541.009601	3754	21409.62105	142.8434983	1578.413703	130.343169	97.5414611	176.8055053	562.0745585	5711.141649	0.06469413072	0.06093711844	0.04058316601	0.007968646821	0.01458678493	0.01036128875	1	0.05268006925	0.09237478397	0.09368485015	35	0.9999999963
16	281.6942128	688.4403723	1002.063008	14866.29593	4765.431349	98.7047213	1520.261501	6792	22080.3617	231.9088104	2437.897483	739.7061047	99.60182173	234.7650769	1051.748828	6460.840957	0.06651915421	0.3234239596	0.00619785869	0.009156984487	0.01849963534	0.007674136309	1	0.05398524838	0.6233550047	-0.01207561889	48	0.9999981101
16	282.9844704	559.5637245	-76.68403025	17619.9739	8264.872629	273.1590642	2024.046861	8992.5	25238.28571	100.1932715	2390.570602	1151.525254	115.3935753	250.5523154	1156.65361	5345.317819	-0.004626218488	0.4566377325	0.01557009759	0.005759077403	0.02302964184	0.00639552715	1	0.0004761753213	0.8941833185	0.01059833075	28	0.9980270795
16	285.1874353	243.3380286	18.51316082	14307.47051	823.6845343	338.5075896	2296.10804	5409	4744.170732	64.91313015	2722.911835	242.5152494	99.03721644	300.1593573	981.3124376	2623.236281	0.001267013188	0.05836692518	0.02370553767	0.004979109883	0.01752767483	0.00751251737	1	0.002377150911	0.08678317161	0.0237861218	7	0.9522747752
16	286.4770215	581.2675901	1134.594369	17821.25276	6016.175598	153.1964698	1829.897262	8291.5	20872.48387	247.5316931	2806.604359	999.8676388	127.9828858	233.6308032	1294.526651	6899.748963	0.06442062366	0.3456238708	0.009286951575	0.007811583191	0.01853543507	0.007669876414	1	0.05273466828	0.6685051052	-0.001177306519	48	0.9999976262
16	290.4364651	40.68959535	857.8013725	12193.07394	3867.428985	400.8102862	1415.92483	5609	4989.662791	159.3741658	1981.305236	665.8303639	117.2955788	252.3469582	864.4572276	1838.932047	0.06824479507	0.3109698047	0.0312593446	0.009087228849	0.0255616087	0.01033702414	1	0.05683849436	0.5990621915	0.07258822145	49	0.9999999752
16	289.9426494	520.3449347	2446.073909	14580.79958	1240.133946	1020.637554	2602.857522	5711	2140.8125	767.8034835	4356.490795	505.1878084	299.932157	321.9087065	1703.277707	1430.21305	0.1719607029	0.0915248825	0.07278928623	0.0116225987	0.02167314825	0.02365140788	1	0.1381977349	0.1551899657	0.225313777	59	1
16	291.4639921	334.6532482	-73.4797418	18681.42788	3273.960131	324.2904168	2097.112526	7797	17712.09574	79.26420296	2788.48831	577.8822659	93.18191473	220.4621573	1184.57375	4285.587921	-0.004090177861	0.1776737633	0.01818339375	0.004492316425	0.01327000183	0.004660296256	1	-0.001176926939	0.328545624	0.008677696931	16	0.8680863466
16	293.1156213	734.5210903	2776.263477	16846.8243	785.7102825	36.85935061	1566.175338	6337	6079.549451	674.4212787	3810.063965	283.3675358	152.2572301	181.7499855	1443.126679	3210.093395	0.1695917974	0.05093160113	0.002799898398	0.009976630265	0.01171406705	0.01073214029	1	0.131525457	0.07016400838	-0.01357460689	55	0.9999999109
16	296.1967676	251.5214189	-48.01649173	16041.75692	1083.976487	286.8958054	2086.326451	6127.5	9039.925926	60.19295598	2809.360539	287.3499722	96.52975018	213.4139296	1078.909979	3732.737895	-0.003047607086	0.07010260498	0.0192927143	0.003840000142	0.0124988167	0.005537018401	1	-0.001159521975	0.1104306668	0.008448109703	6	0.9339608228
16	298.5174594	548.2849406	5485.702078	17619.73095	3077.372027	1.054512208	2155.362574	7404.5	22387.64211	1144.857124	3465.350589	593.5993246	250.358271	260.0157965	1402.89656	8425.605092	0.316226081	0.1762205743	4.810528637e-05	0.01347416194	0.01486184578	0.01613671619	1	0.2460843947	0.3235065047	0.01132760597	76	1
16	299.8370486	677.5413626	6031.54793	12343.22891	773.63382	-128.3358684	2050.718599	4850	22765.71134	1414.761491	2980.931328	175.9055123	286.9750254	197.6177814	1072.650337	14142.61502	0.4872459146	0.06205972027	-0.009997857723	0.02493618733	0.01549926785	0.02751184162	1	0.3771667808	0.09085815251	0.007094403425	83	0.9999999969
16	301.3366858	525.6105083	2923.526124	17132.7833	1654.495351	1162.366582	2547.482224	6771	4802.843373	646.9885621	3578.741099	469.0155139	294.7985572	243.4229459	1444.673731	1993.101991	0.1703143292	0.1000091989	0.06705149024	0.01043696384	0.01331663194	0.01349235617	1	0.136619146	0.1721807845	0.2058993066	59	1
16	304.9920432	134.3529426	982.927883	14809.42397	2382.545057	108.8628778	1683.945216	6074.5	16875.31183	230.9419251	2643.429769	449.577946	116.3280096	234.9524917	1027.959883	7595.061186	0.06798672825	0.1694126522	0.007444233473	0.008042740203	0.01908893496	0.008184012389	1	0.05396868095	0.3110632695	-0.013566129	42	0.999999996
16	304.709744	295.4507614	9397.533646	18392.42658	522.8150233	-81.46617429	2200.484101	7045	20714.68085	1898.453471	3644.089796	217.1214251	399.7519503	223.5837176	1395.653105	13543.34018	0.5068483083	0.02831205258	-0.003894011583	0.0210751468	0.01105578211	0.02531880535	1	0.3924932678	0.02256978915	0.03035482369	81	0.9985296121
16	304.3629381	574.639252	-124.6997774	17833.30945	4628.844592	1151.632157	2042.429548	7872.5	13149.4625	77.45706958	2419.599606	731.3408625	178.4763009	214.0557969	1103.593768	3045.699462	-0.007133266068	0.2581864348	0.06585791621	0.004457078256	0.01574621849	0.006854985452	1	0.000180151066	0.4936861379	0.1725292497	22	0.9999999997
16	304.8375226	41.35979524	747.5312297	10789.9147	3333.899396	433.4770418	1675.696318	5016.5	1954.953488	142.4616007	1846.917579	630.2635552	132.7067495	806.7654767	804.3716838	914.8092685	0.06979459796	0.3152024343	0.04142804058	0.01007658889	0.02634667828	0.01276676194	1	0.0587296493	0.6080334348	0.1074723782	49	1
16	305.8664699	635.339469	9565.461968	12596.22158	830.9387578	-237.4725966	2546.585096	5136.5	30440.18947	1857.488116	2521.207218	172.0478647	319.5297392	234.0687762	930.9475677	13294.58542	0.7504143403	0.06575700325	-0.0186448605	0.02424899433	0.01585322631	0.03020746684	1	0.5807561363	0.09687980519	0.03062045306	91	0.9999999998
16	308.1049181	735.7023101	1760.290324	11073.34401	510.0663289	1688.597573	2203.825367	4307	4487.538462	278.2226345	1832.960126	148.1634107	271.7302706	221.8998476	677.3050067	1873.105891	0.1574026995	0.04542899733	0.1494305814	0.01043088328	0.01257067907	0.01541631381	1	0.1314746326	0.06474227557	0.479947059	57	1
16	314.623947	487.6761109	-349.5581367	16875.42744	1723.62521	4239.151055	2750.514893	6706	7145.836957	85.50356663	2986.948747	366.1166089	706.6357185	288.7042077	1183.71712	2922.947531	-0.02077797296	0.1061377312	0.2560044835	0.005491752955	0.0113362865	0.02043718781	1	0.0006287694785	0.1927634509	0.8072997066	15	1
16	315.1322628	567.9774507	-36.25973877	14633.04529	3309.627872	1008.615836	2469.717119	6258	6497.225352	98.25812314	2611.129981	724.1978219	181.8147238	1262.143152	1067.819037	3992.857824	-0.002822038272	0.231610071	0.06860533461	0.007976677757	0.02545071167	0.01128933921	1	0.003487872332	0.4398773044	0.1816528044	22	1
16	316.4131161	255.6087334	1210.337983	15625.38037	987.0512564	253.774226	2072.657055	6031	16433.34043	265.6750869	2974.157339	268.1513225	180.8254569	523.7229439	1118.451297	6033.595949	0.07606898655	0.06506789624	0.01741002261	0.008667514963	0.01247226664	0.01265809961	1	0.06004265041	0.09980425593	0.01770701673	34	0.9999996467
16	316.7621231	529.2335408	-329.1904154	17119.357	1764.713022	4198.860763	2594.768327	6761	8708.715789	89.20330381	3019.937265	375.4294439	727.9015897	276.2274948	1206.964376	3361.873331	-0.02008216666	0.1050056743	0.2438335121	0.004969556668	0.0115723506	0.01874059241	1	0.0003751985604	0.1899927814	0.7662101944	15	1
16	317.614076	92.28499989	-90.45783854	13809.17795	4428.380089	372.5934373	1662.420537	6261	10844.15054	90.13339203	2467.212286	732.3401743	110.5707925	199.677968	1034.289014	4073.123649	-0.006602102897	0.321203258	0.02797238426	0.007705907038	0.02458246071	0.007350392527	1	-0.001343431687	0.6200126804	0.04689271764	25	0.9902469633
16	317.4919812	157.602938	-74.29460675	17233.31715	2911.742286	518.2301058	1854.283544	7118	9467.191489	79.60339327	2387.653044	505.034516	103.3123037	219.089153	1009.285886	2592.036507	-0.004330265579	0.1723280005	0.03210516616	0.005054469022	0.01452958069	0.005883039513	1	-0.0005090425719	0.318245227	0.05553036076	17	0.9999974037
16	318.4082071	25.12799205	1637.559196	10263.63519	3127.119698	13.12314202	1290.76463	4654	5848.905263	383.320197	2152.698448	648.8867546	144.1254454	312.3344004	935.4424415	3236.919441	0.1629207251	0.3047410968	0.001224352787	0.0159228915	0.02926596797	0.01615056108	1	0.1282852773	0.5848554684	-0.01034982899	66	1
16	318.3155943	581.5207742	-87.79912592	15539.56278	3841.44486	1119.841135	2238.4142	6633	9319.5	75.93988315	2802.914009	707.5656887	213.7121558	218.8476863	1204.715754	3526.523383	-0.005942523736	0.254460197	0.06930129214	0.005612152353	0.01752885838	0.009980440549	1	0.001295677139	0.4862576885	0.1842740519	22	0.9999999993
16	320.0595762	701.6228798	1996.088497	11819.37226	2652.617396	680.8353797	2048.27411	5245	4852.404255	434.7141218	2424.050353	531.9820519	191.6814961	219.3658743	997.6644332	2339.391624	0.1691897808	0.2239476017	0.05693549137	0.01208534385	0.01665989468	0.01320044453	1	0.1360891253	0.4231395622	0.1762731743	65	1
16	319.5123723	729.1759101	1682.231278	10787.02477	432.3720889	1572.612539	2156.601469	4148	3474.35	373.7806022	2232.024914	150.9699316	353.5943984	268.9103956	821.4753991	1096.982895	0.16159984	0.04334195552	0.146013775	0.01299069044	0.01334297728	0.02106123462	1	0.1344931084	0.06035910717	0.4691433759	57	0.9999999976
16	320.2550703	473.5013371	-346.9165567	18080.69938	1845.182339	4741.33279	3523.378617	7315	5693.857143	87.49531965	2812.739997	356.3257575	731.3229734	281.3667419	1115.180583	2512.027957	-0.02002194749	0.1021313908	0.2628672267	0.005068486968	0.01169060168	0.01579140843	0	NaN	NaN	NaN	NaN	NaN
16	324.3274828	608.78185	1099.31544	16690.65342	5635.049866	130.7026377	1773.940611	7798	23195.93548	246.4029846	2493.57232	990.0949289	119.046861	213.354672	1197.946771	5715.430667	0.06872186978	0.3494852545	0.007935854297	0.008495905646	0.01699045449	0.007947695088	1	0.05601468739	0.6762649287	-0.004738341187	48	0.9999791553
16	326.3363221	227.4399257	-101.1738991	16357.58985	1813.623577	1027.389149	2022.611607	6377.5	8555.531915	66.09391072	2891.99417	397.6185212	210.4129089	231.4507834	1144.739867	3302.59458	-0.006582670195	0.1133505393	0.06376224133	0.004568537542	0.01406431633	0.007610511633	1	-0.0006893777431	0.1998764741	0.159903917	13	1
16	326.1054673	359.5817936	37.5597978	12583.36084	701.6154967	395.0306526	2350.213859	4785.5	2841.849462	65.43125268	3960.355777	274.9853438	115.8787504	297.3985632	1437.543564	2008.046514	0.0029656661	0.05650634046	0.03058374206	0.005820215409	0.0202263221	0.01159805943	1	0.004122885085	0.08326921239	0.04732812294	7	0.9999987694
16	326.1824879	659.1751757	2393.140676	14904.26412	789.6389986	2266.668708	2448.302287	5776	12585.98936	451.9073413	2567.355424	226.7460109	445.6687853	229.7789419	950.2862996	5550.827702	0.1633024164	0.05629163377	0.1539722552	0.01039345294	0.01393884873	0.01719834331	1	0.1364302626	0.08692210566	0.4969187736	57	1
16	328.6577462	376.7698951	1493.172972	8594.505288	1299.98791	259.6710653	2544.503075	3821	965.9247312	838.9591074	4801.713256	744.5884189	185.0405407	498.9999485	1938.059713	683.1464646	0.1717282151	0.1458896107	0.03039367521	0.01823049529	0.03852209285	0.03344493661	1	0.1357218849	0.2637985917	0.08392595927	61	0.9999750605
16	335.0981932	145.3632282	-258.0584084	14717.50447	129.3281617	3646.095925	2689.519078	5339.5	2397.484211	70.84666258	2006.726558	158.7808652	526.1981028	376.2744429	670.2704303	800.7456082	-0.01872937575	0.008834968319	0.24681166	0.005397972166	0.01238420838	0.016232713	1	0.0008450510374	-0.004931043916	0.7728107268	5	1
16	335.337485	572.5777212	-321.2727664	18171.41875	214.5372174	4388.18368	2819.671945	6701	5348.052632	92.48998403	2728.304223	216.8332123	714.7154074	911.3015151	1030.807088	1523.834898	-0.01765142785	0.0120985005	0.242427263	0.005589192155	0.01314491005	0.01484145476	1	0.001424810144	0.001512722396	0.758317442	5	1
16	339.0274594	286.4282151	1225.40285	17752.0958	5963.107902	782.0970465	2080.38291	8289	1808.74359	349.1034369	3969.520328	1391.867047	232.072692	328.8744208	1835.933794	1399.787622	0.07026387166	0.3270608272	0.04363778076	0.01117110668	0.02655234597	0.01184746173	1	0.05933109821	0.6321657934	0.1155057525	49	1
16	339.4170606	392.2001912	-137.5358769	19900.39948	2192.273104	1330.003791	2343.222562	7889	11966.60215	80.71386281	3283.877274	414.4320827	240.5841021	243.728635	1266.939049	4276.250898	-0.006672754814	0.108469619	0.06689484775	0.004521687282	0.01340745454	0.006783393685	1	-0.0005965605892	0.1900998441	0.1702959236	13	1
16	341.4708398	634.2179151	22.90046535	13472.8773	1310.081422	545.7535762	2201.78024	5318.5	2878.141304	56.45985788	2547.570892	259.6668881	111.460877	236.0801753	936.088107	1567.63675	0.00179688669	0.09849619976	0.04084711777	0.004750582819	0.01490549203	0.007990349932	1	0.004214378141	0.1688272726	0.08346020313	12	0.9999627909
16	343.1709809	426.0210801	-157.997109	21015.16612	5385.089329	1375.160851	2323.697908	9415	13505	86.25617383	2864.317243	706.9497694	211.5907631	276.1791845	1168.980781	3399.070881	-0.007501485781	0.2530410729	0.06655437958	0.004596594301	0.0143889211	0.007198252062	0	NaN	NaN	NaN	NaN	NaN
16	343.8608473	445.2753427	-109.053895	17652.37303	315.9852163	1179.477334	2395.036344	6458	6865.410256	56.57195125	3759.767456	179.2769601	253.0110743	197.2333032	1366.326035	3205.145192	-0.006484167096	0.01730379832	0.06950967026	0.003544167647	0.01035377845	0.008337858841	1	-0.001012949774	0.005316848692	0.1756291782	3	0.9999999741
16	347.5206413	558.7999102	2401.463772	13970.17634	4396.842602	1023.970134	2639.449588	6593	4417.698925	573.5893689	3199.575489	980.9421191	264.5445356	265.5970687	1414.364012	2229.310221	0.1718156867	0.3176117856	0.07183700626	0.01282140159	0.02090896683	0.02063842624	1	0.1398370755	0.6136560954	0.2308726922	67	1
16	350.6162639	491.6061979	1330.466253	20485.39954	3798.910628	907.4578038	2276.08865	8770	52743.0625	286.5502972	3110.387265	573.2118177	169.0782835	239.349599	1235.987993	9660.479612	0.0645766784	0.1806104268	0.04352586971	0.007211903972	0.01445601304	0.007609288526	0	NaN	NaN	NaN	NaN	NaN
16	350.1738326	614.8041303	3451.522189	11154.52647	2614.328994	999.6470657	2527.097207	5061	5006.276596	873.3016705	2831.474776	662.8452721	321.0711791	287.9462857	1206.868567	3212.971453	0.313449897	0.2361329124	0.08492759896	0.01964877146	0.01719188022	0.02640620317	1	0.2498803705	0.4483109307	0.300325333	79	1
16	351.0939903	281.1150481	1206.072645	17332.31762	5838.691649	808.7347433	1990.911223	8137.5	3331.722222	326.2744424	3213.788293	1219.197456	181.2325365	487.039329	1521.002271	1270.258954	0.07225467319	0.3403451006	0.04749449908	0.01081525825	0.01942668056	0.01195393121	1	0.06123021284	0.6592470793	0.1294721503	49	1
16	353.2672834	302.8769211	-213.1201934	13554.32583	1281.185856	3384.088596	2666.339423	5335	3409.353659	84.27528709	3101.28762	321.9119847	703.5947241	287.8150714	1169.517064	3119.587858	-0.01587656779	0.09115448329	0.2486708339	0.007236958299	0.0152721378	0.02901320498	1	0.003837697235	0.1620719764	0.7828803936	15	1
16	353.5642317	453.9363577	-19.37819339	15864.60054	91.68562559	1115.802235	2770.605681	5716	3137.30303	59.26569438	2971.534828	169.394151	226.422764	264.1832238	1095.983174	2860.5426	-0.001173542969	0.00620462729	0.07436190016	0.003806824736	0.01046170313	0.009937025383	1	0.00332965192	-0.01702709569	0.1926781064	3	0.9999999987
16	356.2510324	86.43700085	664.4301528	12999.07949	645.2064519	2916.751587	2657.283341	5082	18464.54737	214.3110351	2616.568216	222.3648321	567.4070323	651.1539953	922.4732385	7173.602368	0.05089361062	0.04660828978	0.2161549652	0.01113042343	0.01661230275	0.02881102394	1	0.05317327928	0.0701825287	0.6844722491	37	0.9999567862
16	358.5265385	442.4420319	-119.3427071	18620.65031	346.7115015	1320.166341	2441.060995	6782.5	8924.179487	58.45188429	3182.540684	171.3715623	234.0119054	250.2213087	1134.022806	2760.575607	-0.006516934406	0.01765005006	0.06846521673	0.003653921206	0.009825336816	0.008096536948	1	-0.001102881167	0.005978694644	0.1721018563	3	0.9999999691
16	359.1697873	292.8113039	-300.8064605	16616.09083	1626.350707	4279.968651	3034.767377	6609.5	5667.166667	110.9222563	2840.451641	370.912058	751.0520611	325.6529402	1137.94056	2093.262438	-0.01957300797	0.1045249659	0.2592707539	0.007211855569	0.01243382722	0.01973102995	0	NaN	NaN	NaN	NaN	NaN
16	359.5267161	425.6781997	-156.8981703	19805.25068	5228.009343	1319.771516	2240.490442	8878	14374.71579	85.82599841	2919.574144	752.2941475	192.5443797	269.0165189	1227.33382	2593.956613	-0.008109816745	0.2583077896	0.06655545605	0.004426893149	0.01601268628	0.007253600598	1	-0.0005313589204	0.4939635215	0.1746989987	22	0.9999999999
16	364.6187828	559.3738551	1226.62287	18823.02574	1220.603697	870.3592927	2182.162715	7190	22299.29167	236.9044555	2860.382823	279.8494956	174.1304881	227.5219224	1093.21138	7818.953116	0.06624681779	0.06807658232	0.04694734057	0.006535903212	0.01071998141	0.007951019707	1	0.05435165039	0.1070935557	0.1158089794	35	0.9999999679
16	365.9976694	758.351082	-43.25897543	10380.94633	135.2202025	656.9945822	1768.650754	3771.5	5993.315217	39.56381209	1473.768889	111.0237136	118.8851827	174.5829823	522.4487978	2411.299672	-0.00442942738	0.01355945433	0.06447943666	0.003914884786	0.01156207241	0.009748746843	1	0.000226609025	-0.002480575222	0.1588727899	3	0.9999992308
16	366.6344761	637.4897332	-193.782225	16120.1292	2610.629001	1980.65582	2170.839677	6519.5	13090.37634	72.5641181	2199.690584	417.1771083	266.7177243	242.390012	910.9617509	4319.334583	-0.01201767304	0.1676541802	0.123449238	0.00511701777	0.01423882644	0.0101235368	1	-0.0006237342654	0.3123413623	0.362903935	19	1
16	367.6892494	10.46629827	723.9615895	9905.553822	3168.13676	43.50573784	1287.025259	4534.5	10027.21875	152.2495343	1469.070596	474.8702842	104.350548	210.5385772	658.9970033	3720.746253	0.07207992688	0.3176108819	0.004549857342	0.0102948678	0.02058592331	0.01021416419	1	0.05814545592	0.6114781263	-0.0167663832	48	0.9999999766
16	368.7923616	519.1730856	2725.381911	16053.42248	2640.009825	274.7248193	2403.485745	6653	4448.946809	652.9313667	3390.419761	615.9736483	183.4879754	259.7096738	1398.467543	2375.942766	0.1722724796	0.1673224903	0.01691619441	0.0119834567	0.01171784028	0.01371281908	1	0.1354475648	0.3067394376	0.03926444264	61	0.9999999954
16	369.1200324	462.4492594	-5.628906621	15952.03534	97.13730278	1195.794207	2733.6225	5786	1638.053191	53.30722511	3353.259799	161.7338492	264.3495988	276.1472539	1222.695832	804.8556588	-0.0003422175096	0.006341107583	0.07569106296	0.00366809427	0.01126478575	0.009732049165	1	0.004061170376	-0.01670239001	0.1973473863	3	0.9999999946
16	369.0795084	487.5495415	1012.326164	18472.8425	1123.574523	4357.34871	2850.490292	7120	22765.3253	200.265456	2579.725589	254.8173536	590.9887208	249.0963474	1005.771571	6067.396219	0.05411389331	0.06141420294	0.2324269498	0.007161845201	0.01113789843	0.01380219678	1	0.05683810676	0.1008256773	0.7407551131	37	1
16	375.3359282	262.2899722	3467.185277	19040.77296	4916.911588	154.2857962	1834.054066	8549.5	10744.91398	618.1730295	3167.026129	825.4164155	181.3181476	259.4820621	1349.626552	3672.319758	0.1787826909	0.2524468211	0.007131541252	0.01031607502	0.01695982392	0.009895599515	1	0.1405492295	0.4789633287	0.010774195	64	1
16	375.9894433	422.4653501	1470.085827	20069.92257	2344.290439	308.6589308	2196.167525	8020.5	18205.52874	223.2752821	2926.469725	413.9642251	127.0525934	203.3489495	1188.689215	5154.814466	0.07247667498	0.114409318	0.01546333051	0.007177550658	0.01242677147	0.006687579364	0	NaN	NaN	NaN	NaN	NaN
16	376.6460615	601.0889765	5132.558366	9963.681408	429.7840333	7.437583565	2445.297011	4089	1852.136842	1868.911792	3604.975182	286.6140416	309.3714392	2142.613534	1344.037907	1552.010944	0.5075311584	0.04423079956	0.0009214790129	0.060184097	0.1805595178	0.1570494495	1	0.3934608194	0.05503660803	0.04740658036	83	0.9969724392
16	377.8395052	383.2977633	-391.2127998	18552.52485	1113.051534	4913.234073	2985.620563	7240	9904.906977	82.55852359	2761.039354	257.2313796	693.0407356	305.5547364	1060.539549	2934.305284	-0.02075161337	0.05911384506	0.263393448	0.004875256499	0.01073329208	0.01453167529	1	0.0007481586784	0.09768573296	0.8304755756	10	1
16	380.5922747	299.3553239	-156.4286738	16931.42018	5874.771305	617.2831402	2188.30209	7983.5	16680.5	105.2852659	2790.81302	1054.512935	133.7855412	268.8081928	1311.870807	5729.387442	-0.008876470948	0.3466367194	0.0371204174	0.007131802166	0.01768020785	0.007805773404	1	-0.002314087303	0.671956053	0.07838432872	25	0.9913920195
16	382.6064265	342.6885267	5581.52145	16943.64925	940.0066452	202.7689212	2495.988981	6496.5	3333.244681	1373.151231	4041.776241	325.8899939	272.3589635	273.716725	1569.820011	1552.627434	0.3310449952	0.05444869614	0.01295705566	0.01783246665	0.01344173413	0.02154131416	1	0.2574332655	0.07699031732	0.05322836345	72	1
16	383.0946225	487.5038579	776.7701107	12180.09798	559.1593263	2962.424107	3335.784885	4833.5	9982.826667	211.082881	2768.905858	211.6042153	645.9202709	353.2209072	1011.407874	8143.448726	0.06272844109	0.04892819721	0.2489089213	0.009967748756	0.01676690593	0.02682319403	0	NaN	NaN	NaN	NaN	NaN
16	384.7996937	731.7703722	-52.05246289	11645.02754	118.1339172	763.3041049	1967.06696	4275	5758.947368	39.56966289	1904.057677	124.6125277	135.4168864	165.3774281	669.7341119	1489.192416	-0.004507679637	0.01066932705	0.06477870726	0.003626024001	0.01061543703	0.00826281844	1	0.0001620191457	-0.00832978848	0.1597571957	3	0.9999981809
16	384.6356944	512.350817	3988.043447	13350.80937	3940.406871	207.2118057	2621.49652	6203.5	5668.207792	1306.823798	3912.39146	1514.757594	309.1063215	5021.074568	1754.947644	2938.444649	0.3088919246	0.3138403814	0.0163344803	0.02253810105	0.08369098302	0.03529890933	1	0.2425489333	0.6032615664	0.07033382441	80	1
16	386.6574082	115.4361582	7218.588729	14777.44921	3461.978041	-245.0282375	1617.376908	6475.5	9272.904255	1456.698002	2949.207796	733.373551	314.923438	185.7283299	1287.308277	5013.107276	0.4845759853	0.2336566103	-0.01428106681	0.02049160869	0.02197660711	0.02482914799	1	0.3761961574	0.4387007881	-0.001246462265	88	1
16	386.6805149	396.487829	-354.9209961	18132.69368	1083.599291	4843.308977	2965.302713	7155.5	8609.103448	88.85081248	2511.616613	250.3340097	667.8162979	287.5410677	983.7827625	2907.960962	-0.01985761154	0.05819354023	0.2643457876	0.005166940482	0.01021142733	0.01736311241	1	0.001495536039	0.09585240626	0.8338411029	10	1
16	387.3145693	240.4799916	-212.9709882	17670.58114	3310.04563	1194.938906	2370.339379	7509.5	25265.17442	78.46619479	2401.975709	497.2047911	189.6960125	223.4542519	1016.19948	7580.061786	-0.01185223952	0.188168991	0.06815933371	0.005460320454	0.01461308487	0.007788340589	1	-0.003893192591	0.3518010108	0.1766444472	18	0.9999999998
16	387.8029358	432.1116186	2988.38917	15895.73202	3893.635725	318.8024385	2670.162759	6960	7196.586957	663.4032562	3131.645772	851.3508089	208.6851746	284.5564096	1392.863687	3973.59824	0.1863581071	0.2514960782	0.01995883889	0.01171573706	0.01810417245	0.0152501779	1	0.1472436504	0.4774996754	0.05565795072	64	1
16	389.0217769	522.4612808	3859.63575	12540.80921	3833.224302	72.52926745	2150.567362	5854	3378.337838	1143.177253	3609.851462	1143.059144	230.5492304	296.9256145	1609.895077	4133.552826	0.3072911968	0.312789529	0.006611377762	0.01799002799	0.02271731248	0.02480954798	1	0.2406725068	0.6007604378	0.03707128581	80	1
16	391.344871	144.6206448	-87.30909681	16745.8408	2841.10447	280.1488668	1891.041984	6922.5	10972.41053	81.38147668	2453.139096	543.9065096	96.4606465	244.6681121	1054.774597	2699.307139	-0.005243043744	0.1760807262	0.01739820417	0.005347608269	0.01463940725	0.006021382688	1	-0.002134469721	0.3252895162	0.005728055473	16	0.8568348488
16	392.2811985	308.6426688	1009.16603	17276.77065	1819.417192	3970.54889	2496.895715	6924.5	5440.069767	224.1226844	3127.964284	442.4646807	776.5601874	276.7468422	1280.265408	1958.18888	0.05795580748	0.1090584852	0.2268771369	0.008925988594	0.01375462388	0.02053924947	1	0.05984247146	0.1972160807	0.724600586	41	1
16	391.9920187	383.0588868	-252.7275296	14958.63653	637.646675	3968.799252	3275.841933	5773	5874.533333	81.07529067	3043.509735	228.2877408	791.8101303	355.1422877	1135.392038	3003.847755	-0.01710666187	0.0477060911	0.2673501503	0.006748599624	0.01368971608	0.02243445455	0	NaN	NaN	NaN	NaN	NaN
16	392.3380782	547.6186646	-93.71654994	18345.00238	3124.438548	381.0771403	2160.93987	7607	17177.92632	79.61879963	2933.529303	574.4864854	101.5351619	255.6001352	1213.798737	4894.002694	-0.004888003541	0.1730526279	0.02060598711	0.004696087279	0.01452834927	0.005775206731	1	-0.001676705174	0.3192713786	0.01653568803	16	0.6541393037
16	393.6649398	227.6572979	1165.64155	14624.02146	828.4827349	324.6847161	2535.512823	5536	15467.19753	292.0857788	2785.964922	213.7047974	118.8579482	388.7247137	1022.628117	5421.476495	0.07960430382	0.05838915368	0.02372784474	0.00976594797	0.01383192219	0.008889625255	1	0.06313817939	0.08648942192	0.03953241006	34	0.9999999835
16	393.4709332	497.6130652	1039.327019	19101.56484	1161.484168	4232.697811	2623.370449	7355	23732.59756	222.7146976	2622.440669	271.3836715	609.6644653	270.5350059	1028.335645	5648.937015	0.05479432883	0.06262600525	0.2279653584	0.007880316689	0.01052708872	0.01624543973	1	0.05708812207	0.103107283	0.7258411469	37	1
16	395.4415446	254.2994248	1079.541122	16615.57193	4187.639854	843.5124919	2497.800573	7333	33070.75532	255.5259978	2878.764422	777.6989704	192.6746722	299.0966868	1270.20298	12250.86973	0.0641239384	0.259328521	0.05099751897	0.008850972246	0.01613466203	0.009378922436	1	0.05449987073	0.4951171722	0.1365422934	46	0.999989845
16	396.3839685	36.55326385	2788.355576	8750.346484	2064.072987	669.0637704	1914.991384	3979.5	7171.494624	630.5830205	2017.62593	486.9807773	264.8855357	252.1477114	870.4620157	4758.050879	0.306669119	0.2349797398	0.07072057147	0.0207423303	0.03223566484	0.03046124862	1	0.2436965131	0.4454509247	0.2508497629	79	1
16	395.5587735	512.4167345	5057.345164	16381.00521	5288.814485	41.65861661	2108.652904	7653.5	9338.368421	1690.279477	5315.972499	1981.475724	415.9197968	4007.519909	2371.65472	5793.762504	0.314679816	0.3251298183	0.002527818435	0.02027548644	0.07049303774	0.04128098538	1	0.2462390805	0.6255960924	0.02521202871	80	1
16	401.3572595	324.6349737	2938.963162	17601.06749	949.6772909	2914.055465	2636.315722	6806	4337.084211	598.6077364	3359.649271	301.8104789	609.3072745	263.8142111	1321.641918	2059.297906	0.1668024946	0.0562036087	0.1646274906	0.01287131293	0.01272378161	0.02260200493	1	0.1398307729	0.08714150136	0.5336710473	57	1
16	402.2344614	566.1799577	-319.487321	17555.65098	277.5072184	4259.699975	2671.307105	6500	11441.26596	77.10402468	2429.847951	154.5067712	650.5057789	329.337663	900.9761517	4365.074127	-0.01914200085	0.01600736646	0.2470738147	0.004037212983	0.00927169534	0.01615469079	1	0.0005994253671	0.009626474364	0.7738947758	5	1
16	403.579309	102.1238997	930.5696948	13608.29111	3076.030363	577.3145427	1780.808177	5882.5	17293.03191	250.8085353	2525.913251	506.4749669	152.0819273	211.2207302	1002.065036	8001.455997	0.06914962015	0.2267119173	0.04193960077	0.01023072057	0.02341247164	0.01087999339	1	0.05755267942	0.428598008	0.1056260496	46	1
16	410.0605245	379.0204248	1430.303991	20523.77857	7370.680192	182.086603	1786.870082	9749	26304.84783	298.4816712	2894.291614	987.5036248	138.1782027	244.2543231	1257.861	6119.194025	0.0688552832	0.353618017	0.009197435672	0.007716193212	0.01619051722	0.007393959323	0	NaN	NaN	NaN	NaN	NaN
16	409.3211001	512.4885617	8894.14729	17912.6621	4394.437466	-93.48353896	2017.448116	8078	15056.74699	1687.789203	3378.396231	867.5669194	345.6066227	237.1939373	1498.760722	6739.597355	0.4884495901	0.2398628759	-0.004647763654	0.0170251171	0.01378479604	0.02138887001	1	0.3798710163	0.4516437161	0.03236775631	88	1
16	414.2093141	334.1797516	3163.433735	18278.84995	3288.785491	1350.107415	2713.287469	7799	9389.680851	581.6406617	3085.25644	600.0084126	302.2820705	249.6099926	1319.33543	3953.40054	0.1733424226	0.1739896609	0.07414814022	0.01093034605	0.012535249	0.0123030296	1	0.1400183157	0.3224745615	0.2334018392	62	0.9999999527
16	414.6838071	532.5915843	-100.7821206	16822.60062	3913.77104	2190.559941	2449.805263	7222	2172.010526	83.6453569	2511.742543	753.2867991	289.7199432	236.44039	1132.178402	647.4938675	-0.005591410994	0.2401580599	0.1287463406	0.005348095279	0.01703397144	0.01261470723	1	0.00528331326	0.4595561411	0.384939294	23	1
16	414.4387309	644.7004432	933.2374738	13441.47776	786.5383881	609.0083063	2156.704624	5234.5	11862.19149	229.6446658	2889.003136	181.4063707	160.2203342	268.7542987	1037.459743	5810.14809	0.06911918616	0.05819099402	0.04683973094	0.008216624961	0.01259274173	0.009939956359	1	0.05649328268	0.08702903487	0.1156341834	35	0.9999999991
16	425.6657421	497.4176182	-2.045023195	15498.21863	6961.386613	297.7957818	2097.140969	7659	11867.13684	81.65197046	2244.743592	993.4030436	100.4402082	285.6673	1065.797288	5234.447195	-0.0001193310494	0.4535028526	0.01994965293	0.005612889322	0.02225819771	0.007675069662	1	0.00422880636	0.8879760527	0.02619738965	28	0.9633239237
16	426.504021	715.9656781	642.3943714	12429.56879	1224.279286	2500.403622	1967.89252	4882.5	9556.87234	132.5787274	2142.167483	217.5940328	414.5430645	203.8324915	799.7047449	3622.679604	0.05225336655	0.09743586022	0.2020375832	0.00897423851	0.01413858158	0.01897912315	1	0.05372597604	0.1727072267	0.6389540045	41	0.999999998
16	427.8683018	288.205342	1233.54619	19436.85102	5013.092807	2029.206941	1844.434176	8744	11982.51579	274.2693025	2840.799063	762.9387988	326.161577	234.8020082	1235.914717	3947.179157	0.06376683919	0.255459249	0.1039831891	0.008777024471	0.01656964148	0.009089626508	1	0.05760570414	0.4893260418	0.3156149422	47	0.9999999991
16	429.6545578	9.364484921	1453.208393	9079.967332	823.962297	508.5665321	1456.95718	3572	2794.136842	312.117548	1905.609674	195.528273	172.8061931	226.8480109	721.7871297	1714.242619	0.1579936547	0.09080144978	0.05587542641	0.01391082429	0.01792001304	0.0170779466	1	0.1262691606	0.1531276907	0.1652579928	59	1
16	429.3199582	81.44632093	661.0688574	12422.84993	137.8455793	2661.971333	2206.577188	4653.5	11247.48936	156.4217855	2060.79083	146.212366	446.0296766	352.6408243	711.7594587	3781.565952	0.05348846018	0.01180506498	0.2108218507	0.009042797008	0.01314347487	0.02268248451	1	0.05456315377	-0.000616139734	0.6655886801	33	0.999999989
16	431.3500538	586.3031157	3140.088395	17583.70404	372.6619096	1045.198961	2274.087746	6559.5	19423.65591	627.7393933	3189.568411	185.7859979	271.1194961	223.8726742	1160.818816	6820.928417	0.177385715	0.02277305281	0.05917325401	0.01222565337	0.01095935786	0.01338078633	1	0.1409767955	0.01521041135	0.1776453599	53	0.9999942131
16	435.3421717	564.6627781	-58.60634109	18036.2669	4389.685965	535.0403185	1862.345943	7886	7785.380435	89.28472353	2475.956433	716.4595337	121.1301756	190.5326911	1111.171426	1812.442683	-0.003252747754	0.2404960286	0.0306448529	0.005117715454	0.01589477876	0.006052350472	1	0.0007793010314	0.4564281526	0.0534608472	21	0.9999919558
16	437.3148268	160.2994942	4917.595288	16652.94218	264.3938516	3768.364526	2523.294151	6199	9080.11828	843.7297887	2459.8263	190.4574078	772.0540767	265.3049588	938.9695767	3047.182115	0.2995808236	0.01607456646	0.2265339359	0.01492536298	0.01147590086	0.0268188106	1	0.2464821256	0.007584379003	0.7681484535	71	1
16	437.508888	475.254933	7578.939223	15139.02794	972.2803228	-22.74621098	2349.337091	6008.5	20501.85106	1812.933525	3532.142687	218.4218256	332.2085184	215.3789366	1304.270703	9169.18174	0.5134854883	0.0684967496	-0.001348402457	0.02016374805	0.01479168767	0.02631303666	1	0.3981274355	0.1041339398	0.0418623358	83	0.9999999821
16	438.4602776	625.6308696	-74.80991159	14368.18756	6557.156028	437.2995241	1983.442499	7200.5	19032.46237	83.61620733	2213.325352	907.7122631	113.5978958	265.8585995	1017.050902	6575.935796	-0.005087764247	0.4518504674	0.03054688503	0.006315231705	0.02342214886	0.008096780876	1	0.001044747003	0.8850574119	0.06099845852	29	0.9999993968
16	439.2732295	301.4685084	-304.6013111	16610.37529	228.1204184	4134.958217	2556.394939	6058	6743.376344	82.89698588	2974.040359	176.8862514	763.2599695	299.8338747	1091.163998	2496.226312	-0.01902322828	0.01408763307	0.2474629894	0.00489199213	0.01103594774	0.01762146728	1	0.0007012253085	0.005747843194	0.7751606282	5	1
16	440.0553786	366.7245717	2675.460334	12756.05975	2288.353785	679.5415295	3970.483506	5826	3508.034884	811.0966202	3198.643815	795.4404233	939.4217236	4478.366096	1470.851392	1590.21313	0.203003815	0.2060983179	0.05966942452	0.02886961139	0.03971184724	0.06811836188	0	NaN	NaN	NaN	NaN	NaN
16	439.6254462	519.4863846	-86.53318675	17391.38823	1860.332174	1172.339394	2310.072773	6874	8672.913043	66.88028298	2433.758119	344.1718761	178.0735741	229.9415822	982.1656188	2517.4042	-0.005226998932	0.1092749763	0.06832275779	0.003968965092	0.0125236342	0.008309774201	1	0.0006232445125	0.1917821909	0.1754483187	13	1
16	441.7758213	377.3668514	3065.271038	15978.17398	3597.634168	317.2072191	2664.494758	6997	4988.141176	533.6604353	2700.465871	705.6145664	181.987268	688.3846354	1184.312048	3583.557394	0.1890216787	0.2318408213	0.01999675261	0.009882491481	0.01917537019	0.0127345518	1	0.1491543623	0.4376288925	0.05555310598	64	1
16	444.7009929	132.2841216	-27.43453039	12884.80654	5720.309687	261.7244099	1982.934655	6328	5362.787234	97.22461576	2402.13231	1052.069777	96.16122822	316.4285572	1141.194467	3361.984744	-0.002093448021	0.4444365273	0.021468675	0.008504123195	0.02722133963	0.009205120718	1	0.002722815337	0.8696570686	0.03058932482	29	0.5305950566
16	446.4295229	49.70281111	855.1368947	12919.85027	4095.888801	-3.179441877	1274.125354	5825	14432.83871	158.3180506	1965.955246	613.8151556	110.0012673	215.7995464	846.1532563	4030.79946	0.06624763349	0.3145596874	-0.0002286450183	0.009763817401	0.02221366884	0.009125675569	1	0.05328950793	0.6051303637	-0.03422159933	48	0.9999999052
16	449.1869101	254.9611293	912.4453425	13867.01068	1979.202846	632.3431672	2363.42114	5906	8504.06383	360.7552371	3134.317052	853.9748286	219.2604214	4968.606464	1236.822432	4683.011004	0.0641697653	0.1523984471	0.04693342008	0.02070509952	0.05384709802	0.01989626876	1	0.05341600934	0.2781060856	0.1186323009	43	0.9999999988
16	453.5109277	426.6010065	1027.06557	17617.80809	3320.33176	1904.096559	2583.696182	7524	56766.93684	239.720047	2258.101999	543.4614884	313.039481	267.9088292	982.2069296	14101.19994	0.05874397778	0.1885851973	0.1094940516	0.009565679403	0.01600542894	0.01105631486	1	0.05352865306	0.3539414317	0.3306520842	44	1
16	453.5163691	603.7136893	-169.7038402	15667.83302	2638.780632	1983.672496	2280.905565	6545	12662.49474	73.2105646	2290.444636	442.4687398	288.939452	240.6579743	951.0799511	3950.991462	-0.01137449526	0.1702979113	0.1285361524	0.004986279808	0.01317517422	0.01040698259	1	0.0002240717548	0.3178972506	0.3803489013	19	1
16	455.194464	91.09101372	810.6781542	13414.5369	2931.762624	1196.503542	1667.673031	5725	4410	244.6623885	2932.48814	635.6517173	297.3635691	311.9558103	1203.850062	2647.349333	0.06289716902	0.221966946	0.08789290996	0.01256173541	0.02613659369	0.01428408924	1	0.05562588811	0.4207838966	0.2596889551	47	1
16	456.6308799	407.4990604	12793.03149	17121.58343	2004.932882	-293.8285169	2136.897821	7118.5	20930.46739	2696.467776	3424.987097	448.7333045	475.503701	271.2272428	1421.063622	9756.547543	0.7475946251	0.1170272436	-0.01581970954	0.02770515037	0.01256102812	0.0331012021	1	0.5791623287	0.2009771937	0.04161419842	92	0.9999999975
16	458.5590476	8.36064535	1589.634773	9741.389074	985.245648	521.9300794	1324.160479	3846.5	4820.021277	281.2818099	1672.680623	200.4428566	157.3443361	165.5359704	629.3966857	1956.074371	0.1601336706	0.1005948973	0.05297286896	0.01152595172	0.01708344089	0.01464711613	1	0.1278205159	0.1728669159	0.1562459197	59	1
16	458.4218134	582.6856638	-56.43034286	13381.96655	151.1544247	917.7451126	2266.198397	4926	4844.276596	50.46274145	2843.761192	136.6971462	191.2605841	241.1700953	979.4547317	2418.08527	-0.004196179984	0.01173150148	0.06843612938	0.004194721504	0.01214381601	0.008480028012	1	0.0006477862357	-0.006035265363	0.1722370165	3	0.9999999741
16	462.8357051	211.6205631	-146.6992966	15824.14797	5452.275799	950.4503225	2032.328955	7309	25393.06452	92.11064244	2444.383968	924.0387693	177.2010794	206.5816667	1140.133161	9344.635742	-0.009636878056	0.3535221589	0.06126666347	0.0068438261	0.02323591184	0.008777695869	1	-0.001292920854	0.6868590792	0.1602074948	26	1
16	465.342932	342.9618893	-84.09218366	18193.9168	325.248496	1237.460763	2291.814921	6781	9724.93617	61.97280537	2950.00587	225.1020694	229.1985471	229.6249243	1106.092562	3576.047211	-0.004874853319	0.01877766041	0.06780306757	0.003819204517	0.01244540021	0.007151683355	1	0.0001371194402	0.00823268829	0.1702336612	3	0.9999994233
16	468.8969173	766.9704277	670.7543571	8726.096752	444.3331853	123.9367879	1732.312575	3369	9781.694737	131.717459	1372.77005	127.2355326	88.26273569	185.5340565	497.5548665	3131.726249	0.07868945916	0.05090033496	0.01449499852	0.009245548197	0.01407251825	0.01048039118	1	0.0617736885	0.07094818153	0.007815138883	34	1
16	472.3030947	32.28784539	607.0327987	8443.545695	2617.779405	821.3213952	1739.045311	3893	1873.537634	178.8582258	2041.0774	627.8021879	214.0226362	248.7723499	909.0787812	1238.701938	0.06918103146	0.313509185	0.09647600897	0.01368682055	0.03052215228	0.01773172077	1	0.06178688729	0.6067363251	0.2935570028	50	1
16	473.480119	301.3747209	3665.143849	19156.63985	365.1408457	308.7521547	2264.930401	7122	16835.51613	617.6204495	2883.714062	175.5101753	197.0708271	214.033229	1068.022205	5317.015867	0.1901105623	0.01838682202	0.01609479112	0.01197680688	0.008852509441	0.0113385745	1	0.148035655	0.004589905632	0.03424931947	52	0.9999999994
16	473.4831648	444.634856	942.5699576	17545.01017	1875.098193	3963.713713	2271.442008	7015	12051.08602	243.4903784	3290.249324	421.200221	702.2419872	383.6743426	1310.805779	5144.607554	0.05421597746	0.1108913737	0.2198361357	0.008521134672	0.0127195522	0.01799691733	1	0.05650286297	0.2006764118	0.7000983275	41	1
16	474.6160701	551.7807653	-57.13408404	14535.06817	2396.892609	965.7225432	2343.889295	6084	3146.308511	74.0598478	2832.356254	475.9464714	187.139986	228.2791294	1119.708669	1421.16845	-0.00386702482	0.1674358002	0.06965823416	0.005361024931	0.01669563206	0.009347933108	1	0.002230540124	0.3097777507	0.1825058347	18	0.9999999994
16	476.0385035	245.8408806	-106.5803431	16935.5519	4277.494011	1087.913957	2086.342065	7412	12341.6	88.58465594	2246.774576	712.2077786	202.47999	222.2905659	1034.966023	3360.921262	-0.006756021786	0.2558553327	0.06643669831	0.005361681589	0.01691108641	0.007451617364	1	0.0004913422064	0.4889794843	0.174472375	22	0.9999999998
16	475.4723707	786.2496718	-45.57193987	7519.984301	2436.590869	220.5990287	1438.910642	3506.5	15208	62.79427821	1346.669733	439.5981638	80.26755582	163.3031646	582.7612908	5542.863712	-0.005653838328	0.3268632788	0.02976938563	0.008828829015	0.0221131336	0.01051591491	1	-0.0004467734978	0.631556712	0.05338372285	25	0.9961365995
16	476.4639306	527.3643614	5622.401701	17961.26787	2914.962569	50.75833858	2003.009216	7538	6645.086022	1078.191318	3257.619475	554.9424462	229.2559497	208.8466744	1349.915084	3087.914717	0.3114865945	0.1614717502	0.003213357006	0.01338508448	0.01254252473	0.01445779603	1	0.2424940405	0.293739272	0.02051551326	76	1
16	477.4667685	381.7112929	1304.003661	20656.18154	3646.731343	930.6162457	2210.959141	8715.5	38836.56383	297.9289799	2902.088615	606.7175507	173.5255445	328.1459217	1223.054671	8609.604506	0.06464129636	0.1776491593	0.04580884595	0.008429740775	0.01366074801	0.007595036138	0	NaN	NaN	NaN	NaN	NaN
16	478.694642	218.4257758	1257.35669	19525.04679	4941.408085	167.5150117	1558.452155	8590.5	35318.7766	304.4562258	2727.789103	719.5453252	113.13704	266.8322698	1186.8612	8882.099746	0.06573439663	0.2551102898	0.008071128464	0.009646533301	0.01456638285	0.006603711479	1	0.05294941192	0.4848914592	-0.008555842012	45	0.9999999323
16	480.3126855	665.4864227	-24.09476685	13367.82963	4363.920824	425.8467125	1864.061038	6188	5535.897436	70.99186674	2253.370516	762.1136781	103.6498783	245.4847395	1002.615414	3420.004164	-0.00179771475	0.3278435505	0.0321000118	0.005748586201	0.01672967778	0.008975860391	1	0.002702108115	0.6336183287	0.06207972802	25	0.9962251376
16	481.1837306	612.259425	3638.244425	10937.87008	340.6523649	361.1898278	3231.334196	4293	2813.851064	948.6080575	2716.816755	161.4185004	207.3911206	469.4601951	1012.280946	1597.145727	0.3352199707	0.03117621881	0.03196527118	0.01838019087	0.01778764385	0.02350745621	0	NaN	NaN	NaN	NaN	NaN
16	484.4439944	583.2898449	-73.58048441	15670.2576	242.3086999	990.2299636	2181.111917	5688.5	7996.202128	50.82699801	2585.698444	165.7704113	194.2175636	213.7372457	918.9519562	2362.066935	-0.004935399196	0.01542795185	0.06410729849	0.003719074571	0.01081982696	0.008205844627	1	-0.0001748209035	0.001296489524	0.1575851374	3	0.9999993102
16	485.0199455	627.8155085	-35.93423122	15431.06241	2473.850197	504.1971313	2000.074526	6216	10695.12632	69.44731915	2288.059466	390.0781192	101.7938006	188.9138837	888.7965834	4472.26517	-0.002219314446	0.1646426033	0.03381763835	0.004695052461	0.01541156937	0.006613503192	1	0.001176936558	0.3027165396	0.06144785531	17	0.9999921116
16	487.7035043	678.4562357	-117.978178	11502.00253	3884.141194	381.9063607	1936.153551	5397	13517.71951	77.56989642	2113.126294	645.2103977	98.24095821	535.2782015	910.5960067	5577.915271	-0.01104005672	0.3412000923	0.0338670814	0.007649295465	0.01953972803	0.009642760175	1	-0.004245403484	0.660813872	0.06673092741	25	0.9904503197
16	488.5241314	737.7981078	4894.704513	10338.71785	2238.787154	-176.3891488	1725.846881	4568.5	12506.36559	843.881972	1711.708659	363.0556248	205.1604712	210.8309104	708.4829461	4961.810232	0.4738648493	0.2217846449	-0.01676825393	0.02027739508	0.0193249282	0.02261263529	1	0.3676330034	0.41457456	-0.01226789741	88	1
16	490.5072335	91.65932172	-60.95546329	13960.78272	2288.854073	814.9156036	1616.647892	5774	8551.184783	65.72415451	2004.366649	348.3652485	149.2991267	210.8935188	786.5597846	1616.464327	-0.00419027649	0.15994632	0.05862943502	0.004845901503	0.01556718398	0.008462082124	1	0.001209178904	0.294162977	0.1448296635	18	0.9999775005
16	491.4873862	363.6418214	-202.5464125	19520.57514	5006.827231	2581.411817	2139.854807	8607.5	10179.23404	84.88155364	2639.226563	701.3262577	339.1273842	225.6942197	1175.510643	2822.517642	-0.01062466267	0.2490909572	0.1282075719	0.004667647539	0.01354649786	0.009948896932	1	0.001416385848	0.4776729231	0.382457481	23	1
16	491.4767596	515.4987618	-318.131968	16490.28844	1669.760276	4096.199302	2768.2428	6586	8960.020833	73.64924346	1984.930218	260.3136427	477.8953957	223.0990797	782.5459086	2785.594828	-0.01962151216	0.1045556537	0.2494174274	0.004811526333	0.01134463823	0.01346038362	1	0.001088647368	0.1892946255	0.785179861	15	1
16	493.4962752	106.7018322	-30.47137465	13308.32109	2096.466515	853.8415676	2025.986712	5475.5	3917.769231	151.0975347	1719.061269	377.6992605	163.9624033	1668.972065	667.8970579	1495.673925	-0.00230945416	0.1607120295	0.06463262194	0.01774855582	0.0215891761	0.01716263049	1	0.003060891534	0.2959404084	0.1655495309	18	0.9999998363
16	494.2714562	665.3378245	-49.00560495	11500.61213	4015.394463	426.6387794	2038.910036	5534	7085.347222	78.45549481	2242.063108	738.0001651	105.0522936	210.6410962	993.9935481	3688.332155	-0.004046857531	0.3437076015	0.03691285137	0.007111092367	0.02055518272	0.009295793356	1	0.001394958858	0.6659868359	0.07853389123	25	0.997214059
16	498.0026347	753.1283726	2865.882736	9732.620997	888.26752	669.0943994	1764.97026	3893	12585.66316	541.1430968	1827.524133	203.7010879	197.7535932	189.6426414	707.2974408	4778.55939	0.2905352822	0.09483552634	0.06695542446	0.01644359411	0.01425335979	0.01867190373	1	0.2298163864	0.1611635803	0.2294206223	75	0.9999999988
16	498.7006535	537.4447017	1129.257933	17401.1001	1083.80254	802.3370152	2124.543689	6615.5	17757.20213	208.4825426	2458.335269	219.4538619	173.4308544	235.4949938	923.2452026	5773.107116	0.06522175191	0.06388363424	0.04675817388	0.006693667511	0.01096287296	0.008275256161	1	0.05351078158	0.09858740198	0.1148004314	35	0.9999999979
16	500.6632915	146.5451307	871.8226851	13657.67017	3412.408452	1353.133813	1723.017994	6055	10420.85106	227.8343996	2671.706592	648.2757374	271.4830535	186.1853025	1123.862303	4507.055427	0.06322943236	0.2484087244	0.09763528471	0.01036042314	0.01774835304	0.0167403486	1	0.056723349	0.4747838664	0.2937524227	47	0.9999999999
16	501.1666093	27.71539412	595.6238108	9544.208942	975.6095815	911.0362663	1455.547855	3757.5	10237.3956	123.9684558	1679.510875	206.3517462	178.643452	172.9297346	641.3822559	5848.624731	0.0622418979	0.1043593675	0.09225811204	0.009323318007	0.0168589059	0.01524130825	1	0.05445570941	0.1824487479	0.2697460125	40	1
16	501.6686441	258.5294663	-66.45796611	18790.0276	3382.237776	568.9919328	1852.377417	7795	10053.97872	76.8200738	2453.306766	569.8651086	120.6837615	322.8781723	1069.063195	2473.072583	-0.003730998647	0.1744380429	0.03043323235	0.004115653215	0.01524191226	0.005332498488	1	-0.0001350429844	0.3224569591	0.0500749073	17	0.9999994739
16	501.4937339	642.7960879	2155.553256	12629.09927	169.815256	783.2994593	2214.47523	4646	6286.282609	496.9235357	2837.492971	125.4335245	195.0712754	287.1211325	998.4258497	2494.289964	0.172161139	0.01468948684	0.06347845801	0.01175068751	0.01025530339	0.01440319264	1	0.1371371001	-0.0009934338631	0.190853382	53	0.9999999731
16	502.7067301	293.5015225	-37.68858523	19412.412	454.9100385	681.0209164	2177.888576	7300	16138.52326	55.77572075	2931.04273	198.3007082	122.593869	192.760297	1106.460325	4420.139582	-0.001877632873	0.02242335264	0.03648177871	0.002990250996	0.009353458443	0.004870916971	1	0.0004730281354	0.01439884737	0.06498913794	2	0.9982862534
16	502.3308279	415.68569	-43.10978159	17851.74905	3040.647423	337.9419814	2215.610883	7389	14385.86957	71.09015411	2688.640406	587.022123	106.1766249	209.2735015	1146.495204	4088.494181	-0.002730007715	0.1742761358	0.0193336739	0.004174759978	0.01539488841	0.00619115493	1	-7.509786614e-05	0.3216939593	0.01270973363	16	0.8049081665
16	507.3602408	99.35739761	10.68436114	13332.09849	2059.809121	271.2348007	1934.831651	5441.5	5529.421053	69.70687593	1909.406817	279.6061959	95.07142792	199.3518198	722.0553681	1577.719466	0.0009328922855	0.1521570493	0.02007056396	0.005619560757	0.01575099977	0.006885780081	1	0.00263598134	0.2768493146	0.01507399617	17	0.9789767789
16	506.868049	657.0981074	-24.82415185	12756.07106	1313.146377	460.7217185	1895.231507	5017	5329.27957	50.53237326	2312.949531	233.7124152	104.0977499	212.8443759	840.5580774	2719.022828	-0.002090213979	0.1049619151	0.03566699634	0.004338727409	0.01212175763	0.009334377232	1	0.0009175943565	0.1817557215	0.06540593409	12	0.9999983003
16	508.4405694	307.6053835	7527.894764	15515.21788	325.4985635	1939.736759	2285.980098	5932	8994.837209	1731.677584	3486.512362	186.333047	579.2923698	276.0199257	1325.614694	5187.479317	0.479783268	0.02043517975	0.1197068128	0.02188854179	0.01209324444	0.03482642131	1	0.3794016295	0.01150473187	0.4428790253	82	0.9999999997
16	510.8524632	454.3087146	754.6169752	9993.74251	3158.775203	1236.603055	2656.479074	4794	2517.341463	273.1653907	3485.825764	1114.864907	375.2073839	421.3294463	1579.839339	2960.060895	0.07151687123	0.3111847461	0.123212281	0.01395242224	0.0396601151	0.03265990561	1	0.06530255519	0.6030487772	0.3844048456	50	0.9999999999
16	512.3065629	270.5056124	4549.912101	14579.91353	1590.725728	1323.329139	2278.87038	6076	15001	1208.925345	3548.533494	370.9107712	419.2660461	232.2645594	1374.784137	9699.599299	0.3046199997	0.115254429	0.08654438842	0.02260772448	0.01888634113	0.02555705302	1	0.2421665357	0.2032713091	0.2993195641	75	0.9997996958
16	512.8251368	18.65892356	698.7259155	9981.983139	3019.649175	320.436343	1170.130117	4558	4637.076923	124.6172763	1439.979963	454.6618685	97.75622128	167.2823199	631.643675	3060.503649	0.07077601199	0.3034325718	0.03267432154	0.0098152595	0.02271704474	0.01005470792	1	0.05883245786	0.5838206244	0.07758888084	49	0.9999999968
16	514.5888612	73.11021017	3732.562766	12681.89877	1845.430839	-14.58087027	1404.034517	5185	11836.17021	686.6478069	2259.656324	331.4462109	188.3909051	195.5781509	872.9258269	5862.631978	0.2893075652	0.1506030232	-0.0009755292152	0.01711226861	0.01528690297	0.01701309633	1	0.2249346469	0.2716313593	0.001480959088	76	0.9999999994
16	515.6688711	485.5200076	3197.151679	18175.50626	1064.697986	230.9295175	2083.866769	6938	11466.44681	616.0347329	3092.09592	258.8521222	168.6835293	225.3651766	1167.919889	3778.878572	0.178986732	0.06060483766	0.01301044473	0.01074823621	0.01105470962	0.01081286731	1	0.1395477262	0.09013636228	0.02323245205	55	0.9999999998
16	515.4962449	528.678834	-29.03394497	18314.83782	3065.931571	603.9571292	1893.623278	7532.5	4140.212766	74.17179063	2444.180583	508.0825049	111.1480839	189.2969115	1034.459296	1012.472093	-0.001607023454	0.166262331	0.03301139392	0.004148027086	0.01102928188	0.005065770675	1	0.001612881396	0.3059674225	0.0589052518	17	0.9999965694
16	516.7116925	503.1038031	1257.09412	18653.88644	5991.632208	690.1308286	1944.658328	8830	8614.638298	220.7284433	2429.615815	820.8359147	208.4094611	2794.508748	1188.259202	3174.72134	0.06806325383	0.3255332819	0.03824757928	0.00984131133	0.02469611993	0.0103600074	1	0.05726473258	0.6288685164	0.09676647093	49	1
16	516.5031239	715.6852806	-59.33315842	10725.35048	1655.075205	620.1159726	1712.591868	4397	8517.531915	85.80938081	1831.080583	307.1231818	134.1983291	641.6713334	731.0733603	2850.54587	-0.005645589002	0.1596852712	0.06051265531	0.008555666984	0.01447547053	0.01173749328	1	0.0001996609453	0.2937128925	0.1509008923	18	0.999996935
16	517.0971625	295.5597729	2087.194509	12084.08057	1858.891926	986.8027569	2785.175847	5023	3993.411765	555.6482991	3231.776713	550.2351761	302.5480139	358.1335224	1323.268864	3301.01156	0.1723605343	0.1539116471	0.08111537071	0.01576919258	0.02367024159	0.0216842432	1	0.1395446234	0.2820308778	0.2559989898	62	1
16	517.3322879	741.4357017	1475.659106	9037.390095	27.21210236	1332.255721	2074.977666	3339	3527.819149	329.3252491	1778.62352	111.6939266	292.5980138	199.5058233	634.4931871	1537.75822	0.1661969085	0.003295588806	0.1411151437	0.01397035475	0.01293535626	0.0230964227	1	0.1374218744	-0.02106444882	0.4519262169	54	1
16	522.3781876	316.6304127	1277.447597	19794.49161	594.0752506	2197.456497	2347.237538	7548	39634.11458	236.8250689	2943.264846	191.5397396	337.776931	211.6865534	1109.666441	9423.643734	0.06227173428	0.03024468374	0.1095713158	0.006616497078	0.009391174945	0.01107033502	1	0.05499994526	0.03281584302	0.3254488935	32	0.9999989218
16	523.4770033	455.6261775	1109.602725	16955.34997	5686.84808	1764.811238	2201.41672	7879.5	10305.08219	226.5376121	2525.088214	929.2430609	328.5136161	238.6254615	1208.765605	3963.533096	0.06508086951	0.3358868058	0.1046686388	0.008527824531	0.01865507203	0.01104181039	1	0.05931405909	0.6524533553	0.3213313867	50	1
16	526.0225316	441.1325081	951.4157985	15725.04587	5038.346494	1650.308894	2149.918812	7232	11227.5	250.9016691	3026.815451	982.6483137	343.6976441	252.0237567	1382.097009	4123.014872	0.06532879253	0.3293182687	0.1061251644	0.009231563192	0.01949978379	0.01308177639	1	0.05954751609	0.6391878071	0.3260536574	50	1
16	525.5985019	571.8398283	-97.73611123	16356.47878	5208.630817	509.2440202	1952.82001	7500	13773.09574	78.64558271	2393.05742	854.1478831	113.427978	224.87927	1093.737095	4721.561962	-0.005971669483	0.3321212092	0.03246999575	0.00544497969	0.01964323811	0.007127538542	1	-0.0004771211971	0.6423258293	0.06266346444	25	0.9945874919
16	525.3984197	641.2372063	-225.4100149	11821.1665	1175.647143	2963.642054	2332.488651	4785	5916.913043	64.72322574	2107.160783	193.9767459	478.2487724	218.1921443	772.1863939	1661.084973	-0.01963274374	0.102762097	0.2484641566	0.005439000492	0.01387801272	0.01709106288	1	0.001004133372	0.1856203988	0.7818820092	15	1
16	531.9689106	228.9464841	1128.747799	17952.74781	3198.52406	772.8214435	1932.283409	7498	29714.22222	206.4682528	2183.139666	497.5466975	158.3518154	224.5945246	947.3249463	6463.922994	0.06424531616	0.1776425927	0.04369616665	0.007182248287	0.01368039358	0.008048282632	1	0.05346848628	0.3291751787	0.1086768044	43	0.9999999999
16	532.5599245	595.6720609	-131.0121548	15031.4101	5085.284286	475.0776739	1872.71962	7023.5	16782.57447	75.93296889	2440.563159	796.9847652	107.6147391	234.4854478	1076.156965	5609.400845	-0.009027145424	0.3383425856	0.03154691835	0.005824436186	0.01838732559	0.006734318382	1	-0.002856566871	0.6549201937	0.05917116739	25	0.9981249489
16	534.8187348	514.7747916	1126.594854	17382.33066	5706.449299	746.4910537	1961.911425	8064	12568.31579	246.2273518	2553.319602	912.7564876	194.5060647	327.1972469	1201.456979	3541.786366	0.06554700414	0.3272547624	0.04389901406	0.009179390174	0.01943154115	0.009536465661	1	0.05569102136	0.6325896737	0.1154537579	49	1
16	535.273292	32.51289226	651.1215969	9574.201673	1042.487254	64.17408188	1229.324941	3759.5	17649.48913	159.5227447	1716.078387	182.8404798	82.74250817	177.7101558	635.8162651	8162.276159	0.06639045998	0.1078918614	0.007421727029	0.01003281477	0.01868557266	0.00963600039	1	0.05223576014	0.1863056505	-0.0163589685	38	0.9999999959
16	536.6915983	670.6253117	-27.79356214	10287.29189	2482.570401	448.9843368	2266.923017	4559	2675.010638	75.99074382	1850.632801	482.5530111	99.38761076	538.5857599	777.0971048	1292.253724	-0.002400343013	0.2374070067	0.04474455238	0.00827195929	0.02371639865	0.01223180753	1	0.002324098989	0.4507065688	0.1012220623	21	0.5289208909
16	537.3483142	57.48062264	13.75059085	10723.01133	1581.100902	168.9606651	1469.990458	4328	4454.419355	60.00842417	1805.346144	254.2008235	76.18088586	225.3570165	687.0755516	2519.79917	0.001319212294	0.1488254118	0.01646969012	0.006024312089	0.01673011809	0.0075332969	1	0.002676894911	0.269951505	0.002836673862	16	0.7193518177
16	540.2997407	643.4772781	679.504959	12183.72242	1254.634125	2665.648723	2172.540515	4862	4970.75	162.4568754	2305.63273	254.3792872	479.3448861	231.7255697	862.7441976	2821.026002	0.05753230764	0.1066232284	0.2135895544	0.008742503745	0.01416236247	0.01828773873	1	0.05863835827	0.1917640966	0.6794579637	41	1
16	541.6224757	487.5176076	-204.1416903	17739.78397	4300.037622	2133.902245	2023.277223	7787	15742.21505	85.89667791	2615.993824	681.6299309	321.2903424	223.2955881	1127.573588	4686.128398	-0.01141070008	0.2438995584	0.1227985372	0.005023246374	0.01529642717	0.009777522274	1	0.0004165902531	0.4669385168	0.3637946566	23	1
16	544.1925229	71.65680916	-9.65124271	11464.48413	1742.958348	171.6103213	1601.617303	4696.5	10242.81915	59.22675993	1665.943849	270.6335487	79.38985362	242.1365012	642.1757917	3299.709137	-0.0009897265849	0.1534978054	0.01451161274	0.005447903036	0.01519806533	0.007328834833	1	0.0007973660494	0.2793611822	-0.004068924799	16	0.9371665006
16	544.3885699	322.8348902	-85.94039395	18213.23601	4603.050742	323.5510955	2031.068678	8009.5	12753.78723	91.61635052	2285.434112	673.2729623	96.23168988	210.8274788	1047.466005	3063.708758	-0.004677486577	0.2485170512	0.0177835103	0.005288058109	0.01678380734	0.005147763982	1	-0.001090066367	0.4722022853	0.009967737806	20	0.9992042849
16	544.2754803	429.1773613	811.839834	15659.6295	1598.124475	3552.619545	2460.709729	6265	13069.06593	187.4979128	2621.474603	307.3169998	627.7544602	278.1687193	1011.00261	4247.812566	0.05463740129	0.1056022649	0.2214286706	0.008297104049	0.012841601	0.01662180631	1	0.0568899132	0.1900100546	0.7053653948	41	1
16	544.5677744	444.7719179	-353.4702898	18631.29395	1865.433469	4558.092935	2459.654723	7386	7163.977011	89.11152642	2503.990159	371.5835726	587.2110155	295.3054118	1013.261752	2150.752956	-0.0186709401	0.1038935561	0.2461483633	0.004379754382	0.0120800772	0.01531094989	1	0.001609989585	0.1878210383	0.7742822254	15	1
16	548.1872819	24.76976213	20.94608372	8312.650397	851.3310156	109.2388335	1154.157378	3291	5900.340659	63.16890818	1626.843518	196.3987681	75.0692025	453.1180999	607.490746	3995.065362	0.002709432279	0.1029343403	0.01318270932	0.007635368419	0.0195917253	0.008700504843	1	0.003175352019	0.1767513219	-0.009796154066	11	0.9999998718
16	550.5164877	193.3164505	2277.902638	14026.64442	4529.28331	823.1724234	1871.244111	6391	9783.873684	524.5984557	2984.174283	871.9997585	232.7512239	193.86528	1296.075278	5234.911674	0.1646677728	0.323421644	0.05846193864	0.01697948734	0.02391405365	0.01663244043	1	0.1334779076	0.6249509059	0.184410239	67	1
16	550.8691807	303.7299848	899.0431995	16744.62018	1621.231596	3629.101552	2420.389895	6488	4254.494737	186.6781377	2247.914195	315.7699676	513.1117949	260.5267657	917.9410994	2495.318169	0.0565446981	0.1000006955	0.2220180448	0.008649170227	0.01318217179	0.01815018327	1	0.05836228676	0.1786646954	0.7075229757	41	1
16	551.6976959	176.3142003	-63.97744045	13118.4361	740.6322213	868.1310516	2000.949563	5033	7444.526882	47.3643842	2528.268441	190.5083259	173.8570859	215.2007036	891.6097029	3071.640656	-0.005259533779	0.0549284679	0.06551750091	0.004077063881	0.01600389247	0.009290232794	1	-1.85791105e-05	0.08145929498	0.1638314736	8	0.9999990084
16	553.2604171	499.0465242	886.7851092	16460.41917	897.4612604	3647.747112	2543.053288	6265	17171.69474	180.2457213	2275.265295	251.4981147	537.9032611	919.3757522	840.6329688	5084.667756	0.05314229718	0.05549295414	0.224499043	0.007008141339	0.01364233101	0.01617718512	1	0.05552624675	0.08851429268	0.7135032779	37	0.9999999998
16	554.3089964	131.6654689	2149.599398	12841.15255	2099.237978	791.0695823	2053.797997	5344.5	8598.967391	357.8636418	2042.030971	343.5133724	227.7042554	245.7332805	824.9382504	3056.967838	0.1687110005	0.1630026265	0.06292569037	0.01197144716	0.01590015443	0.01589477203	1	0.1356149555	0.2997779502	0.1940723204	62	0.9999999999
16	554.6480769	395.3456999	-100.9797238	16518.33705	257.0921794	1133.304084	2342.479795	6002	6700.410526	55.15354117	2492.036344	160.554334	181.3439222	211.3418298	912.1581888	2158.433585	-0.006335742105	0.01628118541	0.07032393305	0.003795982641	0.0097634777	0.007727554025	1	-0.0008535681237	0.003273922051	0.1783743505	3	0.9999999861
16	555.6379982	365.3036993	-291.6255717	15324.45626	823.1906489	3979.281186	2402.473894	5830	6162.223404	81.85096653	2885.636475	251.2230547	745.4005548	256.8283986	1103.124686	3096.911744	-0.0204495853	0.05539337053	0.25436439	0.00507181417	0.01213920101	0.02214804833	1	0.0003708412837	0.08978928807	0.7998381504	10	1
16	556.3197586	454.5242941	-289.600814	15245.5215	1457.519401	3768.26605	2319.681493	5894	8749.516129	81.96822415	2714.269532	279.6848186	647.0941325	244.6883512	1010.443087	3683.666447	-0.01848850563	0.09908321098	0.245355652	0.005628422994	0.01396006769	0.01789879204	1	0.001661836192	0.1780341739	0.7714488599	15	1
16	563.4613255	256.7034719	-223.6885778	14269.01082	678.7138676	3686.762419	2718.745296	5471	5083.547368	73.89358854	2280.280911	172.7032186	505.7594796	227.2979382	813.4170347	1616.039688	-0.01684595134	0.04824816369	0.2557076173	0.005445425166	0.01174783032	0.02045973177	1	0.003195106463	0.07533531458	0.8048258148	10	1
16	564.6085055	544.508287	1055.981502	15759.64667	5083.26252	1555.415665	1999.174666	7296.5	10763.46237	208.2100346	2165.552434	797.3090493	248.3756076	220.3977222	1021.303381	3131.436459	0.06698450718	0.3216501919	0.1014235613	0.008622391748	0.01608200714	0.01030200794	1	0.06046729181	0.6234475554	0.3101765815	50	1
16	564.0703988	568.6946439	4765.831659	15761.78511	5106.459581	-34.53826965	1653.440907	7345	11568.53125	1634.318219	5099.339633	1717.091501	267.1282077	280.2806245	2324.667546	6477.372177	0.3024260127	0.3285965414	-0.002549877442	0.01785981505	0.02796963146	0.02367553344	1	0.2364355221	0.6324828605	0.005713879159	80	1
16	565.6140417	581.5575821	4318.148401	14128.41848	4622.449786	10.00067446	1877.461947	6686	15090.07042	751.7522217	2550.370532	812.6486397	193.2728177	380.5242517	1154.387242	8395.626178	0.2986682526	0.3218032866	0.0007628005975	0.01493381164	0.0177456903	0.01486396866	1	0.2336799083	0.6188509168	0.01590704658	80	1
16	567.4222801	230.2706209	-52.19419554	17851.79421	3007.269137	532.4819154	1538.835914	7253	9522.157895	76.36421494	2301.423011	468.5841756	111.9998787	197.3655821	957.7102595	2396.966857	-0.003236830675	0.166740596	0.02982195317	0.004548296356	0.01527938556	0.005080796977	1	0.0001471237296	0.3068207576	0.04780532909	17	0.9999997463
16	570.5358733	470.649472	824.0297298	16817.70906	1759.768766	3659.613538	2186.32772	6628.5	12498.7234	188.4139046	2287.684359	345.3448812	516.7494179	222.7328879	908.8483363	2918.604219	0.05314678095	0.1082428882	0.2206103082	0.008681648937	0.01361675152	0.01482665531	1	0.05570221952	0.1953399544	0.7024009204	41	1
16	571.3070262	391.3700695	-273.110676	15951.288	172.8008087	3916.069861	2526.425224	5870	6315	72.29291009	2256.219534	158.1512344	632.3520116	268.4154146	829.2459551	2013.395303	-0.0172404739	0.01148921139	0.249543705	0.004545472447	0.01018401435	0.01413139846	1	0.002197173035	0.0005512005521	0.7824567809	5	1
16	572.6059169	488.560077	-53.17276667	14534.55943	1446.301267	367.9071087	2092.692875	5719.5	7559.322581	66.19729433	2798.359541	315.7913709	105.3848131	473.6116712	1043.116471	3067.834388	-0.003484112579	0.1029441653	0.02467412205	0.005085259351	0.01352580896	0.007142748449	1	-0.0008879776271	0.1772436085	0.02785038894	12	0.632618649
16	573.6619109	557.2827463	1087.105989	16281.20348	5154.242041	646.9386934	1924.68652	7496.5	7242.44186	228.7413847	2522.353185	822.1569471	150.7403312	229.2170132	1122.941477	3143.90189	0.06883682324	0.327587135	0.04131430919	0.00928961538	0.02089450808	0.01012373823	1	0.05807878206	0.633149252	0.1073785585	49	1
16	575.8416306	211.1446931	4196.774394	13946.72347	1518.871083	28.7905985	1806.423891	5616	13682.10417	1015.919093	3082.435709	319.9460973	212.485776	179.764608	1159.897512	7671.107451	0.3058151595	0.1104785005	0.002069856586	0.01999697361	0.01581869435	0.017994069	1	0.2376125717	0.1903056333	0.01352449393	74	0.9999999985
16	575.18356	505.8325703	-42.61874725	15671.68678	2404.756616	993.6546316	2150.421743	6385	5102.284211	72.40029526	2320.301099	389.04975	163.9388724	209.4744146	910.4436461	1832.377427	-0.002956782565	0.1586987347	0.06373686488	0.004985003769	0.01442852443	0.007697670107	1	0.002484955961	0.2918255426	0.1623104938	18	0.9999996481
16	575.7751332	533.1858364	-257.3821498	15608.93105	801.6060409	3872.773583	2359.172061	5876	7324.778947	73.17950837	2211.024263	204.6813324	553.764274	218.2246019	817.2470824	2249.220211	-0.0169493904	0.05357280709	0.2478413531	0.004498530078	0.01282608394	0.01733904856	1	0.002650761684	0.08582913401	0.7783944634	10	1
16	576.1668221	572.0077695	3748.040134	12479.83716	4177.844226	56.8416371	1895.129534	5826	14706.39706	914.4213318	2741.888663	876.157458	178.8368365	210.8957502	1228.432345	7450.154934	0.3057362498	0.3309100087	0.004115424994	0.01807094346	0.02049561954	0.01661241139	1	0.2394509797	0.6374186031	0.02902047953	80	1
16	580.2334099	43.12418502	-2.39940166	9560.696237	1503.830231	226.7778953	1218.853299	3933	7632.916667	54.99025091	1209.458989	208.485701	65.92854508	169.9688134	454.506695	2158.229565	-0.000224292211	0.1619489227	0.02456890038	0.006057665135	0.01747039285	0.00651928822	1	0.00210680811	0.2968865665	0.03044573421	17	0.999993026
16	581.7629662	705.0136481	1657.690658	9475.532893	2159.066671	74.72988121	1838.346379	4194	4931.547368	303.8489952	1551.002425	335.6964466	114.632651	170.3474745	639.2837276	1933.26541	0.1787822575	0.2320668509	0.008085713618	0.0148763818	0.01724771728	0.01344264387	1	0.1404469268	0.437669907	0.0132086936	64	1
16	582.5707317	431.3038959	5672.13109	11527.2909	1088.899593	1357.513436	2460.525933	4726	2710.351064	1581.523482	3220.170112	323.3598606	462.7029529	309.0090299	1251.230096	2116.703197	0.4940169567	0.09617205679	0.1160315092	0.02979825856	0.02041427278	0.04490439834	1	0.3908120591	0.1648943013	0.436240944	86	1
16	585.7893939	65.68846649	4193.688446	9141.689536	166.8249506	-50.42640746	1631.943906	3481	12643.92308	754.2487777	1564.092642	128.9764519	191.4334122	238.7211532	563.3478859	4987.240529	0.4595684309	0.01822774866	-0.005343487115	0.02299224739	0.01615421294	0.02344173807	1	0.3556481221	0.002267727593	0.01559959164	81	0.9999999031
16	586.0401488	80.85705519	1539.480805	9511.518933	939.6419475	76.00753047	1625.485563	3699	6460.78022	312.1626144	1756.866455	221.5318761	111.2045657	172.0886586	676.2719027	3499.911662	0.1652577186	0.09891330787	0.009236511921	0.01464532459	0.01742586587	0.01302290162	1	0.1289634004	0.1677388549	0.009208668224	58	1
16	588.7433337	180.135209	13.8470382	11342.04448	1095.452021	262.8281973	1869.761431	4454	1899.084337	50.12496525	2905.930562	312.2901966	81.26184421	230.9192441	1089.313718	1386.051271	0.001219700395	0.09665985703	0.02502707845	0.004957644219	0.02283308402	0.01007292974	1	0.002732702255	0.1644923684	0.02974075682	12	0.5540775698
16	589.4829081	598.6440139	931.8685558	11984.52313	748.9594074	161.1925969	1910.266403	4622.5	13113.19355	184.8886845	1983.037285	159.4349973	90.23844664	171.0026417	696.2578166	4471.382196	0.07648093386	0.06382558189	0.01381991046	0.007583522987	0.01445130405	0.007585788602	1	0.06012089017	0.09714388293	0.005592654447	34	0.9999999425
16	591.8614406	141.3904024	788.5780929	12664.22012	2997.350008	531.8827777	1746.437677	5515	37892.82105	179.4365696	1851.575137	439.6203199	124.1939594	167.1490617	753.7446407	11430.03865	0.06449757015	0.2395835515	0.04430716904	0.009572565618	0.02047659403	0.009773917796	1	0.05420025838	0.4548135382	0.1132085461	46	0.9999999998
16	592.4070591	349.7025295	-185.0702949	16840.19555	1820.500574	2108.992358	2180.258707	6681	15768.96809	69.21414328	2295.475193	358.5506188	275.5889856	240.3431307	928.3831879	3502.703203	-0.01095827588	0.1105644864	0.1258299713	0.004745202164	0.01408049449	0.008856130629	1	-0.0001065109066	0.1966516265	0.3689471572	14	1
16	594.677064	641.9548634	1634.008993	10020.94628	1527.074046	1524.331704	2133.514945	4205	1606.684211	370.7444985	1955.195994	341.838024	337.2126442	237.4920893	804.9623467	924.5820478	0.1684058204	0.1550839531	0.1529894786	0.01576419686	0.01709422987	0.02344760115	1	0.1411175036	0.2872119032	0.4984638557	63	1
16	595.4930307	549.392668	4.277937609	14695.13382	192.2807311	575.297633	2103.389286	5415	12352.15957	382.7082634	3155.749719	551.4814817	1074.12356	3620.162887	968.2043899	6844.0976	0.000241014601	0.01375011633	0.03644142443	0.05469652416	0.07355887587	0.1657468756	1	0.002044120815	-0.003201157591	0.06493839862	2	0.9999935718
16	595.3560598	660.4305557	-72.32628723	10192.01317	3454.395982	301.9032177	1768.285691	4793	13549.88095	69.28871781	1677.102672	531.4161739	93.80317986	546.3113379	746.674381	4201.546005	-0.007186794583	0.3427355132	0.0314206499	0.007746810334	0.02202432309	0.00936142408	1	-0.00140207202	0.66381614	0.05928321011	25	0.9997749885
16	595.3027881	674.5402424	-30.89683185	9335.51639	2925.684262	288.5510765	1656.719089	4278	3984.129412	108.7261352	2069.420394	745.3846669	119.73943	1762.547808	895.1869298	2857.136594	-0.003265631294	0.3156618387	0.03548146426	0.01752128763	0.04090716097	0.01403612391	1	0.001683743166	0.6090513742	0.07275367761	26	0.9294208295
16	597.2645824	452.517172	6752.799244	13655.94816	757.5178384	-19.93532197	2112.098672	5395	9453.905263	1225.395939	2496.546968	171.216291	236.5613376	185.4759335	904.4721188	4318.881618	0.5026182708	0.05752809925	-0.00146263389	0.02345065427	0.01335407996	0.02031213573	1	0.3896033552	0.08193230006	0.03887457507	83	0.9999999105
16	598.223892	170.1059834	-19.72726728	12868.2977	1305.101795	226.020852	1747.309592	5030	5362.831325	61.01254012	2652.890754	268.2525963	84.12947171	212.4590535	966.2936379	2372.696453	-0.001511816674	0.1046216733	0.01867536918	0.00502351836	0.01520662501	0.006801715405	1	0.0002687177428	0.1804044662	0.008011479966	11	0.9984963404
16	598.5302686	229.9758481	7177.793247	14869.11544	842.3657141	-57.26470187	1875.352098	5797	16210.36559	1242.051042	2585.98435	190.9761353	293.1291269	282.1961486	941.9569157	8985.810626	0.4802870202	0.05745655403	-0.004183149672	0.0217167831	0.01540479579	0.02357774812	1	0.3721070942	0.08177857161	0.02519904845	83	0.9999995034
16	600.8475183	507.4445638	1026.186089	15938.43765	4887.423771	1525.593828	1796.263954	7230	12850.82292	192.5051273	2273.007883	759.0051806	244.478887	213.3860143	1028.068819	4466.87461	0.06583224559	0.3183977586	0.09760203999	0.008228166237	0.01765668254	0.01111537196	1	0.05930128066	0.6167084889	0.2968879455	50	1
16	601.4693168	80.48802501	27.88933274	8681.564755	3510.842734	225.3044802	1713.324827	4227.5	6741.084211	80.73982813	1257.782943	545.2410123	92.53561432	214.0697859	585.3845027	3695.976889	0.002917481858	0.4102555359	0.02640585772	0.009900319231	0.03027761399	0.01185884087	1	0.006653332171	0.8005079715	0.04696630568	29	0.9999735788
16	603.3531291	486.3246086	-138.0255329	15095.54465	3546.407276	1869.294205	2038.04744	6568	5134.861702	85.45078686	2158.358584	515.0399055	281.1172394	242.0082263	893.9312837	1624.036294	-0.008935480571	0.2356149885	0.1218636167	0.006124480453	0.01578552459	0.009749250109	1	0.00220972546	0.4500904969	0.3608033226	23	1
16	606.7622934	695.7820647	1602.649343	9851.343305	517.417555	1426.044311	1898.901879	3778	6398.958333	301.6141089	1767.673138	163.3065435	271.8131547	213.5196907	648.7646483	2430.999521	0.1628963107	0.0535770069	0.1444403421	0.01163933024	0.01546684185	0.0198827985	1	0.1354793756	0.08104908748	0.4644773164	57	1
16	607.0248916	571.8275792	4584.103483	9658.844024	112.2436095	989.2433016	2163.762897	3672	2700.536842	1511.148535	3027.160824	144.3252258	418.4723442	285.8206607	1100.311358	2832.309023	0.46996464	0.01143195083	0.1051108543	0.02882157145	0.02112264525	0.05195722045	1	0.370773562	-0.007277030451	0.3911738046	82	1
16	610.7082486	275.4729607	-55.54895505	16297.84564	3935.591464	260.54047	1660.20709	7069	12265.77895	73.16676828	2221.757959	651.7574772	100.2749057	257.7377637	983.3754842	3840.249743	-0.003267281451	0.2476389167	0.01657723938	0.004762766268	0.01988176719	0.006322391747	1	-8.10548588e-05	0.4703685553	0.006133779906	20	0.9997305399
16	610.5986777	535.0064773	1034.889947	15783.74491	4968.374248	602.4690199	1686.72573	7225	8634.641304	208.1628478	2244.444339	741.9127859	157.5645253	212.4499962	1023.776919	2441.203691	0.06576480942	0.3220614056	0.0378073338	0.00827850768	0.01587059186	0.009984459334	1	0.05542582095	0.6218204784	0.09468169638	49	1
16	612.4753032	330.6733733	-212.4557816	17645.50274	1926.009271	2144.065112	1958.39281	7009	26702.81915	72.88001428	2276.701442	380.0067109	297.2197241	207.1901265	954.8499527	7462.048937	-0.01266618039	0.1115792518	0.1212935685	0.004805794801	0.01317519351	0.009299005933	1	-0.001715323161	0.1985410991	0.3532946196	14	1
16	612.307949	393.4312969	21.17684331	11973.70105	5208.242466	322.454636	2120.181784	5949.5	6784.085106	90.86474055	2340.499991	1007.559458	104.4577896	253.4748466	1100.925877	4569.976153	0.002090887599	0.436040421	0.02764968943	0.007973998795	0.02726543532	0.01112706554	1	0.006299143969	0.8528513165	0.05201468423	29	0.999708572
16	616.224805	108.4923654	2956.84019	9972.473808	2348.554983	686.7125232	1624.905777	4386.5	18186.55914	577.5817895	1876.228667	447.6300268	221.1290446	174.8773677	786.3570869	9447.614545	0.291854962	0.2339250503	0.07027765081	0.0203371642	0.02241573524	0.01911292818	1	0.2321694664	0.4433590902	0.2463465915	79	1
16	619.5104502	304.6446626	-108.5074273	15961.99536	3845.779625	500.2077683	1815.168717	6915.5	8487.211111	73.68431798	2277.624144	612.2310345	106.0547163	191.6493256	972.1354063	2557.311639	-0.006696666408	0.2439917642	0.03310617212	0.005120546131	0.0184863766	0.005851413469	1	-0.001705230272	0.4636278317	0.06123688078	21	0.9999563053
16	620.4797984	63.14773533	613.1951897	9648.288272	970.1734014	65.43139592	1144.910078	3760	16626.61702	137.7119764	1471.235917	180.8614776	92.58653794	562.8670118	541.4447115	6261.058655	0.06384552904	0.1030588161	0.007261909501	0.0107197899	0.0177125882	0.0100587088	1	0.05021282187	0.1765091132	-0.01759716856	38	0.9999993072
16	620.4853085	412.5056998	-71.76829491	15839.32734	869.0764774	962.7571798	1922.902269	5938	8853.958333	53.1612975	2175.278233	201.1209645	150.396789	190.8665856	794.854898	2812.533482	-0.00468285773	0.05660005543	0.06164125419	0.00344777437	0.01140147209	0.006897258555	1	0.0001923598172	0.08469648423	0.1508953802	8	0.9999950269
16	621.168241	436.3679751	7027.894638	15005.37155	162.5975863	1598.061649	2181.455057	5614	7337.906977	1182.646813	2419.654846	159.5947565	394.0654569	227.1824783	841.0011826	3376.15547	0.4729594595	0.01103230622	0.101251137	0.01982190744	0.0127909206	0.02336062086	1	0.3728444983	-0.008250128279	0.3786966363	82	1
16	623.3392074	162.5029328	673.9460921	13121.43712	1440.563313	2782.751675	1789.937458	5177.5	16843.27957	155.0954864	1787.104227	216.5290637	379.7540049	203.6566786	663.9923802	5223.715832	0.05200610476	0.1110349241	0.212809993	0.009224497766	0.01253915587	0.01696118431	1	0.05433731829	0.2007047207	0.6758865569	41	1
16	624.6339316	379.6442207	-65.47401345	14879.2119	2454.50215	458.2312371	1776.207199	6148	7878.778947	81.32292934	2678.515512	443.4718847	99.45431592	163.1152577	1048.993996	3201.251082	-0.004572118158	0.1648668681	0.03281797623	0.006049373401	0.01542440012	0.006755444077	1	-0.0007105374193	0.3031427939	0.05760326587	17	0.9999953101
16	626.712967	186.4299882	-78.56136063	12824.25222	4390.967592	352.2297877	1473.85775	5911.5	14837.41935	87.20364918	2082.614854	693.6167773	102.0113	198.0835941	902.5152906	5709.21567	-0.005622402476	0.3367722362	0.02812604316	0.007566709865	0.02385192034	0.007997504859	1	-0.0004488031536	0.6515881517	0.04821534618	25	0.9998097708
16	627.6917264	574.3213213	2192.755637	12831.3168	213.1227652	2067.487054	2289.888405	4754	6241.391304	399.2567812	2344.73521	133.5963875	331.9001744	233.4616884	816.0251148	3078.204682	0.172161354	0.01801178539	0.1593930467	0.01362298274	0.01265640425	0.01873801502	1	0.1433436305	0.00946262218	0.5155422045	54	0.9999999966
16	628.3994842	251.443872	-102.2338818	14040.81156	4647.832152	435.6619293	1840.312499	6497	16585.74194	186.9409081	2247.685436	714.2928006	197.9652851	2097.076494	949.4505881	5904.926206	-0.00753646388	0.3326660017	0.03161922184	0.01733669398	0.02227130581	0.01824273234	1	-0.001741241639	0.6434044664	0.05949280575	25	0.9950973558
16	631.5949315	625.2478843	-9.207342161	9888.8763	3325.356835	313.4327432	1710.421302	4541	5613.542553	78.88881815	1963.471981	681.8670157	97.6983476	173.1111654	880.8218253	4306.311394	-0.001084642475	0.3382876526	0.03337907209	0.009623000074	0.02958571223	0.009902390754	1	0.003421344872	0.6548453788	0.06695748805	25	0.9996891971
16	632.3920146	548.8391236	3258.75198	10789.44605	1058.753919	937.150231	2117.695192	4397	8362.510638	863.8829248	2777.217071	307.1839198	293.8504769	241.287018	1086.620099	5452.404557	0.3026605963	0.09802829644	0.08386408594	0.01638694576	0.01828587885	0.0286827249	1	0.2403359567	0.1682414364	0.2891866375	75	0.999999998
16	633.7842344	443.2130829	7189.425907	15269.1716	232.8250748	1686.609678	2008.936836	5719	7968.988636	1342.962568	2684.755187	151.1300899	397.3846319	249.4061483	968.8060651	4145.213638	0.4678735244	0.01643609736	0.1092456921	0.01724936407	0.01124085627	0.02581735596	1	0.3694582032	0.003040707469	0.4049421361	82	1
16	633.804775	299.5115997	29.92833576	9790.682659	1384.207385	477.138448	2100.686413	4044.5	5470.134146	60.49041651	2415.322427	422.083872	161.7926533	689.5591702	936.5913903	7826.868945	0.003109885735	0.145489314	0.04734327451	0.007739417187	0.02146045963	0.02731698958	1	0.006028176022	0.2643750825	0.1075360331	17	0.7035019662
16	640.6186002	225.3665538	931.9293331	14067.21745	4634.004815	89.77672393	1424.106069	6451	29304.69792	200.5143282	1967.406112	625.1274518	99.95478033	202.1454745	853.2631089	9648.468347	0.06778236731	0.3348958923	0.006410172767	0.009860689485	0.02338435	0.007812950796	1	0.05507069464	0.6466227453	-0.01065745529	48	0.999999912
16	642.3561878	264.616755	1987.522502	12825.15376	2043.119682	1996.314439	2021.564447	5337.5	13360.20482	445.1423977	2641.82968	424.9306928	466.7342226	198.1265317	1039.161925	8428.478676	0.1599045422	0.1593265987	0.1492101598	0.01351253524	0.01871727551	0.02330977238	1	0.1343143285	0.2957063	0.4841400626	63	1
16	642.2695249	387.5212892	-75.90915738	14601.97773	244.4460573	950.3728109	2024.827176	5335	8527.978495	46.43389205	2326.602868	131.1083854	163.0571645	199.2804899	804.4386779	2516.595988	-0.005268079122	0.01680868624	0.06574940697	0.003463481876	0.01026372697	0.007601793159	1	-0.0003159784657	0.004161712386	0.1631290232	3	0.9999998783
16	643.7101216	278.3485688	1997.457959	12679.38803	1865.495209	1907.969138	2147.906767	5224.5	9681.061728	468.0346743	2806.325354	444.7018171	418.4507721	296.6002971	1104.159806	17922.10101	0.1650439842	0.1478434852	0.1507846701	0.01643426137	0.01787090986	0.02847802929	1	0.1383098984	0.2724573934	0.4900485192	63	1
16	645.3539097	308.5634398	-82.71686178	15132.11297	370.9277957	500.5537416	1986.366966	5647	30874.22093	52.33211675	2369.960406	164.4733145	103.2871779	202.9643464	827.6870618	9164.803031	-0.005768136263	0.02569208052	0.03384912523	0.003748353271	0.01209637859	0.006250204108	1	-0.002687902212	0.02094260761	0.05542982203	2	0.9998736627
16	646.4761867	493.9494993	-43.81926264	12947.02813	4187.822667	425.3290312	1712.709823	5936	5653.710843	77.39871933	2198.102888	675.1223885	115.896237	319.3843282	949.8660832	3036.092143	-0.003646769109	0.3261580744	0.03369844675	0.006664310923	0.02133082026	0.009447206251	1	0.001357426729	0.6302701837	0.067053021	25	0.9562950744
16	649.003346	641.4032342	-20.09528749	9802.817187	3279.78588	295.1018226	1656.608412	4621.5	5331.054348	70.1609242	1397.064441	471.4660143	90.92930508	206.8365137	621.0563535	3121.63654	-0.00227969566	0.3325457321	0.0292073993	0.007505735668	0.02228481556	0.009584108906	1	0.002179618774	0.6430442629	0.05237842526	25	0.999778515
16	650.5588228	569.4026838	-162.6935339	10296.97427	529.1883074	2706.522905	2596.554601	4028	3554.290323	59.868383	1593.430994	143.5915593	378.6580031	224.5584962	572.1590564	988.1280565	-0.01617045817	0.05237282705	0.258788165	0.006253828341	0.0146759493	0.0174545829	1	0.003950584495	0.08381659766	0.8155457378	10	1
16	651.6413731	82.52154567	-6.986472342	8522.270898	1340.76384	464.3840781	1170.098399	3448.5	5870.053763	45.49058517	1251.559545	243.0455456	99.24973089	142.4040952	503.3182113	2229.048288	-0.0009197977849	0.1560131117	0.05517134231	0.005841234873	0.02027766429	0.009478525195	1	0.003491457984	0.2860382157	0.13362897	18	0.9987838366
16	652.9976006	360.347792	652.7361546	11939.82219	1191.197857	2680.11041	2185.671049	4766	3564.315217	171.4260112	2001.786802	246.4943672	462.7369415	1309.755298	788.7881012	1866.205311	0.05642952177	0.1005335199	0.223908344	0.01223816655	0.01950982707	0.01713351353	1	0.05839901851	0.1798190424	0.713917164	41	1
16	653.6273774	586.6604959	797.3979724	11685.40939	3644.471022	495.5621205	1814.232833	5300	4366.915789	176.2191374	2159.839524	676.433553	136.8347422	207.3264802	951.8658571	1751.458126	0.06828758049	0.3122345615	0.04513919582	0.009855315982	0.02088876932	0.01118671247	1	0.05777609288	0.6021650233	0.1196132169	49	1
16	655.3218075	403.4191253	2016.470436	11938.6349	176.3764212	780.9302568	2161.823269	4465	8187	482.0283577	2568.103866	143.3149765	244.2462931	241.5059972	905.1864103	4548.644763	0.170349779	0.01530221115	0.06517433065	0.01318207711	0.01311024645	0.01785929293	1	0.1358463639	0.000322767104	0.1962534859	53	0.9999995101
16	657.6452863	485.5185742	-16.7622509	11774.67448	3981.756581	350.0391552	1633.287168	5533	4656.819277	73.74423829	1766.632817	600.8093579	98.20197077	176.5497256	797.0626634	2281.101452	-0.001493392582	0.3331309951	0.03111705979	0.006551448823	0.01845751228	0.008854109059	1	0.002917217556	0.6443017965	0.05902049707	25	0.9996267103
16	660.3906299	313.0195722	802.5440136	13098.79483	2272.673377	560.0143555	1785.140411	5449	21311.31522	202.8337881	2240.5309	398.1293571	139.4792303	195.0329425	871.7149103	9800.078424	0.06404083432	0.1770623559	0.04335068818	0.009348629141	0.01918911493	0.01014624382	1	0.05328297517	0.327985956	0.1074442478	43	1
16	662.8314287	467.6274239	-64.24633632	12386.13788	290.6738512	434.9443667	1859.263507	4609.5	15983.32632	44.52780023	2304.578196	128.1088815	108.9243859	177.974938	796.4561693	8245.687259	-0.005246312702	0.02333974598	0.03574952028	0.004212660551	0.01174592403	0.006606114178	1	-0.002179593068	0.01624350473	0.06187316283	2	0.9998014487
16	664.5031691	508.3177096	1910.857823	11883.70426	1251.002677	722.3447407	1877.180683	4776	10712	393.3468252	2375.636433	236.9954241	199.2168885	191.8586131	892.0665046	6253.322532	0.157831816	0.1074411107	0.06188812561	0.01203092085	0.01671443109	0.01416786679	1	0.1266644777	0.187106594	0.1862200364	59	0.9999999998
16	665.4745313	334.277469	-134.3506228	15304.92948	2325.7292	1786.275575	1871.589512	6183.5	10374.92473	70.82814332	2324.230589	389.1319176	308.5340683	202.8850749	912.2187335	3346.664544	-0.009184464553	0.159353339	0.1185178443	0.004853877328	0.01316491588	0.01033230941	1	0.001189440948	0.295303855	0.346460163	19	1
16	667.359739	248.6157762	1915.43223	10756.72792	206.0644354	167.8444247	1840.482986	4025.5	7561.084211	443.6760881	2225.782388	130.9595963	148.3450336	162.1456142	785.9807195	3824.741648	0.1823630957	0.02002952838	0.01691498705	0.01412332489	0.01344838299	0.01532484063	1	0.1420926389	0.007986693972	0.03553900392	52	0.9999994221
16	667.8127748	674.124118	541.2661552	7654.95677	2504.855604	276.6021394	1417.984183	3600	3453.431579	124.2743142	1452.373027	448.2735835	87.27342264	149.185858	632.195131	1591.987615	0.06912366262	0.3188581424	0.03789602802	0.009439977628	0.02543603389	0.01155796228	1	0.0580110158	0.6153131601	0.09552887355	49	1
16	667.156256	695.3534681	-19.48557366	6874.752095	2219.659757	168.4723055	1436.745645	3195	15711.81915	60.89142769	1176.976346	366.97629	70.15932438	171.2753582	519.3069392	11588.42943	-0.003189577982	0.3293950845	0.02637558853	0.009449152533	0.02379931609	0.01065218463	1	0.001266182874	0.6365489355	0.04249125827	25	0.9996911818
16	668.2629205	360.7694314	-37.85933551	15124.15714	3431.31767	485.3420871	1758.67062	6465	11305.7033	73.63841306	2250.203609	527.6751916	110.1457406	171.065884	917.9892714	6033.124596	-0.002644645289	0.229569334	0.03330008816	0.005119359938	0.01542281857	0.007276981666	1	0.001334398451	0.4343692064	0.06214157206	21	0.9999095059
16	674.0879851	157.7513802	-19.82117264	10697.10874	1747.589472	328.983812	1467.256885	4345	4591.351064	57.38410301	1385.293445	267.1939304	78.26979941	189.8143949	530.2675943	1340.418404	-0.001684552703	0.1662864254	0.03108239068	0.00548059051	0.01807825056	0.006678362838	1	0.001428657421	0.3059418374	0.05236325029	17	0.9999993866
16	674.3493788	518.3465321	689.4582463	10825.49742	3443.870546	1088.543678	1925.463563	5076.5	8870.470588	200.2814883	2052.341603	625.6216767	224.9388721	177.8615162	884.7612183	5608.338699	0.06402898938	0.3229315044	0.1014641465	0.01081182457	0.02116260773	0.01447931804	1	0.05818784484	0.6260604363	0.3097726489	50	1
16	676.6363129	373.4306048	6342.900189	13376.64371	764.8819836	1456.708056	1966.848721	5160	12913.46667	1148.373373	2484.122013	156.5065757	364.0597274	232.0439347	906.4407677	6400.100417	0.470089356	0.05705616897	0.1041698582	0.02349024241	0.01145302601	0.02764299894	1	0.3711755626	0.08521149482	0.3897924851	84	0.9999999682
16	681.7195238	275.4530972	1995.013399	12088.42753	1926.037184	1868.552238	2000.691617	5090	6993.329787	315.9736723	1966.571712	333.9581656	309.8025451	208.945484	771.5437697	2843.698914	0.1637497709	0.161583433	0.1541234373	0.01238745273	0.01854715256	0.01821500213	1	0.1376313964	0.300456948	0.5016229051	63	1
16	685.4693342	135.6714513	-16.81710187	9608.62314	3040.057447	111.1463577	1240.000656	4401.5	9191.484211	67.21102617	1307.342596	416.4924291	71.9562324	161.3791879	581.552738	2910.74487	-0.001819068827	0.3183239895	0.01165372007	0.00730484487	0.02050289592	0.007617433221	1	0.001291858318	0.6135201566	-0.007482421389	24	0.9999944616
16	688.7200965	435.616544	3593.238108	11312.58463	1208.437149	60.69529547	1833.367806	4641	14228.75269	721.0677295	2248.613536	245.9680501	198.0287429	198.9386479	859.4032772	7244.530284	0.3076094559	0.1039202493	0.005124419792	0.01893975675	0.01461497017	0.02109756624	1	0.2391484589	0.1771161929	0.02396398773	74	1
16	694.3094717	555.474587	1440.712587	8936.702468	2784.666912	496.0906438	1752.797333	4133.5	2197.84375	313.946044	1898.579007	615.3521373	179.6991086	200.083856	858.1546199	1336.814622	0.1638463467	0.313356184	0.05840670997	0.01529108527	0.02543685566	0.02124896456	1	0.1327565176	0.6045396548	0.1836668064	67	1
16	696.4950005	487.3379611	-81.4236746	12871.90762	1343.472834	753.9897223	1607.686907	4991	11164.83871	55.83816113	1936.051469	226.82533	125.7488329	215.4960252	715.0557848	3215.658656	-0.006310806944	0.1049532824	0.05978557531	0.004709386972	0.0133747882	0.007096748161	1	-0.0008020756315	0.1826915567	0.1461746804	13	1
16	700.4782351	359.2874807	-88.83648778	12459.02188	2900.660461	1428.801359	1806.798607	5418	2194.568421	70.42413415	1641.019625	381.3198505	199.6398052	211.4300823	671.9651592	1072.619459	-0.007290404403	0.2366143374	0.1185395567	0.006239566112	0.01793863137	0.01037635563	1	0.003279515144	0.4519811663	0.3499232568	23	1
16	705.8107524	543.2746033	-29.50932357	7971.279245	1256.519182	538.7812292	1796.502889	3360	1976.389474	63.08351997	1421.384359	324.5136859	117.6249111	744.4230358	569.1666405	1208.389972	-0.003804110216	0.1599623685	0.0706347753	0.009085989468	0.02728405617	0.01359498442	1	0.002282320031	0.2946592776	0.1855316466	18	0.9999999994
16	706.440418	299.3010034	772.8877373	12721.24762	740.2186569	1246.984318	1727.374019	4820	8461.265957	173.7490167	1963.024053	153.2916716	248.4964994	196.265582	690.0814225	3490.984361	0.06184035608	0.05786892262	0.1023386399	0.008705745537	0.01418991774	0.01223422787	1	0.05442090667	0.08855904785	0.3019648864	36	1
16	709.4817249	471.5920529	-36.94998256	13337.31693	1330.466246	196.8268887	1594.521242	5199	6966.979167	53.04688065	2354.900532	227.0614423	83.2084732	167.0913251	868.5179946	2783.306617	-0.002470166421	0.1022498419	0.01700413758	0.00443000925	0.01341235591	0.006069017	1	-0.000601288746	0.1755337759	0.002072177829	11	0.9991150859
16	711.2181284	492.5346128	-107.3513304	9304.354398	1021.585922	1185.474321	1864.554885	3783	9343.516484	50.33890711	1854.279955	229.5705324	233.0007174	173.3548036	707.2998048	3099.803382	-0.01158308476	0.110632951	0.1250327019	0.005531012005	0.01696387992	0.01195605007	1	-0.0006419392438	0.1967622726	0.366127014	14	1
16	717.0928093	225.7356316	-17.15136496	10411.48792	2449.157965	159.6080368	1497.568371	4555	10420.44681	52.79683139	1411.45963	348.1626717	77.1776982	192.2347516	581.7544579	2535.430097	-0.001621682419	0.2376940206	0.01599754845	0.005381757331	0.020197819	0.007805261451	1	0.001078187753	0.4501707767	0.004113833949	20	0.9985720392
16	720.4702291	242.3141886	604.0008121	10181.23975	621.7477057	1019.411556	1672.664605	3918	15748.93478	128.6674085	1531.099801	136.0410043	196.6147349	199.3100177	556.7558343	4908.008452	0.05954458566	0.06225193608	0.1010548573	0.009086395776	0.01438985207	0.01361288201	1	0.05259271507	0.0974079487	0.2973323485	36	1
16	720.7288821	285.2946936	762.5474773	11257.62578	669.9800467	498.3658845	1754.522716	4275	12759.37895	149.0236782	1745.267141	149.1173013	121.3124625	163.6692788	626.7913823	6657.053137	0.06665213471	0.06079512158	0.04506288827	0.007491403233	0.01322300116	0.01016015849	1	0.05448620943	0.09225199698	0.1092296285	35	0.9999999981
16	722.2496226	257.6745621	-31.47095606	10301.55828	1097.139789	352.6758155	1713.94993	4062	7927.853933	53.08980336	1628.23463	208.1358397	87.11082177	180.4709225	629.1838837	3172.353118	-0.003335943131	0.1042376986	0.03589408937	0.005496363571	0.01643764374	0.007895022102	1	-3.978584599e-05	0.180301222	0.06589697287	12	0.999998293
16	725.4647014	116.3460582	486.9803952	7338.552718	2292.424222	29.27341692	961.8749708	3352.5	26624.87234	117.240812	1039.686705	324.1907102	76.60303349	148.2073849	453.2673105	8784.100001	0.06735547034	0.3066799901	0.003895351498	0.01165439485	0.02534590713	0.01093691561	1	0.0543512735	0.5893054782	-0.02035212626	48	0.9999901641
16	730.3237422	319.483589	-76.21880134	10254.23157	4621.6003	149.5421225	1562.817143	5079	33390.87368	83.04319348	1563.363947	684.7626955	72.24258942	177.2909905	726.3794196	11956.04183	-0.007396947044	0.4464355561	0.01516391002	0.009160799541	0.02995540647	0.008070426077	1	-0.001780827324	0.8734896544	0.008272060649	28	0.9895555421
16	732.6895042	174.0714859	553.7852676	7750.057694	2450.280141	25.71002149	1172.812082	3581	6424.305263	99.90002898	1104.900694	347.5411522	76.07013747	155.3170444	485.393517	3272.235722	0.07349336832	0.3199359814	0.003371540457	0.01058246412	0.02168256149	0.01035114744	1	0.05918446792	0.6161415987	-0.02038027639	48	0.9999999977
16	733.512124	340.243146	-15.37313854	10848.91898	1089.285944	351.0581158	1695.429894	4267	5196.408602	48.69567716	1794.639017	212.2541873	92.80103649	193.1833986	676.6426004	1849.148172	-0.001361965015	0.1038805408	0.03429510929	0.00490187712	0.01524492703	0.007848717623	1	0.00138537138	0.1795063592	0.06086722547	12	0.9999894935
16	737.4377119	253.3417654	-24.81096018	10446.74193	615.8974114	582.0881603	1598.797969	3940	8747.301075	46.44114232	1621.130591	136.4388335	120.7544761	200.9123795	589.6354418	2743.954635	-0.002274478852	0.05906200356	0.05914457397	0.004885875188	0.01338775511	0.009976072762	1	0.001919214261	0.08958205928	0.1430247124	8	0.9999990542
16	737.3288397	276.2906061	-98.74531454	10504.04456	3485.914968	623.5730846	1654.014553	4925	25408.25	72.76283184	1597.377419	494.455224	110.1602844	176.0068851	678.0568243	9724.167078	-0.009426224047	0.3354235319	0.05950657542	0.008227502092	0.02350346688	0.009407637635	1	-0.001388083684	0.65008606	0.153588504	26	1
16	744.2140879	391.503471	664.1968783	9751.189508	3004.897026	935.7514908	1685.940212	4479	2404.473118	127.2804849	1485.915444	522.5519183	184.2226455	209.0425249	679.4076512	1222.153192	0.07036872808	0.3119821056	0.09643774637	0.009156085904	0.02101181213	0.01434670416	1	0.062693368	0.6036327868	0.2936055972	50	1
16	746.4063278	353.9931538	461.1937973	7545.872608	1749.295605	744.0741471	1531.645769	3308	2278.826087	125.9743716	1733.591023	410.1083963	177.9749144	184.2902946	724.3548681	1726.79849	0.06437994749	0.2300417769	0.09801507535	0.01163629301	0.02186295321	0.0193880211	1	0.0574928738	0.4375455796	0.294551978	47	1
16	753.2799825	376.4312656	2891.829292	9466.118224	588.8847501	748.8293265	1726.608959	3791	12524.61905	613.9345175	2028.616679	161.7724812	241.305719	182.4633386	729.5592792	8225.755653	0.3007757859	0.06240735852	0.07588612992	0.01505226608	0.01947494251	0.02605721653	1	0.2380743858	0.09570134098	0.2604254177	73	0.9999926249
16	755.1305227	419.9159308	570.2720316	9989.657365	1046.763111	385.3637001	1460.050826	3889	19310.36082	149.1298178	1749.957763	209.3878616	109.6825774	154.5932061	658.261674	7744.503002	0.05858360326	0.1074270896	0.03967170072	0.01058436596	0.01667273893	0.009753034737	1	0.04825478047	0.1866472321	0.09118994903	39	1
16	762.0135852	282.1416792	-84.74792319	9080.248794	138.0976911	1078.586887	1699.195331	3333	16806.76842	42.80231538	1329.790468	126.4853244	175.245608	179.9916951	467.8082012	5676.100687	-0.009593036865	0.01663874379	0.119855279	0.004956353301	0.01465607005	0.01167022322	1	-0.0001858254799	0.005933426861	0.3453427128	4	1
16	762.6201724	365.5918658	2668.296329	8842.630921	547.7922075	677.4684788	1819.965723	3500	19207.34118	543.0376013	1708.875992	134.0575799	195.8215801	198.7066997	627.5454434	7256.235293	0.3021827776	0.06041330972	0.07697170166	0.01812395648	0.01619876432	0.02186272651	1	0.2392196175	0.0916934109	0.2643025529	73	0.9999985929
16	770.2837434	463.2542786	2403.9173	7941.329838	1198.303104	-14.90710622	1517.129525	3345.5	4224	476.033217	1599.881839	259.8325208	136.4668753	165.9048991	632.5371261	2200.621667	0.305009717	0.1544028429	-0.001607794485	0.02159701249	0.02061408292	0.01911725936	1	0.2371031757	0.2792447618	0.002630477686	76	1
16	781.5946507	305.3612481	4.082740721	7035.128251	2892.65948	202.826616	1310.19147	3461	4938.414894	69.54812711	1167.220875	478.9595274	71.04230101	149.8057541	537.2166106	2549.284514	0.000505245117	0.4109528354	0.02967056005	0.010306421	0.03112588937	0.01062469935	1	0.004998305258	0.8020591169	0.05755817456	29	0.9999999782
16	781.397218	344.8284909	484.1513311	8473.01881	1901.666683	748.3674366	1370.174287	3701	10415.15957	95.62103528	1243.276616	317.0335844	150.1382749	166.6281947	520.0817205	2813.117921	0.05877835571	0.2205814662	0.0908336531	0.009098020291	0.022538019	0.01356552534	1	0.05260964244	0.4181060231	0.2687620667	47	1
16	784.6413436	447.4696415	1370.524407	8269.508125	88.26686406	426.6304216	1600.753726	3017.5	5786.516129	243.7951133	1433.150941	122.6776002	132.3036586	430.07981	505.0723892	2378.141701	0.1668348878	0.0114980672	0.05547852615	0.01377945839	0.01575511196	0.0147462895	1	0.1324649656	-0.007752656146	0.1625931343	53	1
17	12.29640988	319.5404198	19.5902961	9323.939536	1517.522106	127.4803236	1171.622128	3786.5	8260.094737	47.12834298	1413.839001	260.6893959	73.79521595	189.2357743	564.4276272	2283.296768	0.0022856887	0.1659841221	0.01425018662	0.005322230399	0.01815427857	0.007904180793	1	0.003421114631	0.3046589937	-0.003811787465	16	0.946470457
17	19.31106994	216.4613486	37.64400064	8281.369503	864.7539625	215.5949606	1101.90557	3211	5758.659574	48.92886085	1240.238106	159.4512802	66.33104909	161.9722062	464.0394141	2344.696342	0.005015321197	0.1073334498	0.02666376231	0.006312201787	0.01692164475	0.00728227775	1	0.005867685348	0.1861853213	0.03645420685	11	0.9946925399
17	21.40194664	293.6038116	42.43067465	9062.132338	966.2347951	119.5002578	1278.463485	3606	7024.244681	49.42131411	1460.316697	181.4266703	75.28431935	197.3709547	548.2952675	2227.28848	0.004885726963	0.1055444674	0.012929775	0.005570781475	0.01698448368	0.008721588569	1	0.004867950537	0.1820253956	-0.01011500177	11	0.9999999996
17	22.51952372	544.3252846	582.0943103	7446.350036	2306.67678	263.5314687	1266.856942	3414.5	1607.43617	124.6092789	1337.755108	430.8684092	97.41284882	160.3400459	593.4028988	834.4545519	0.07937629263	0.3141147821	0.03560224159	0.01022197556	0.02066395731	0.01483848396	1	0.06577725978	0.6055602784	0.0896330833	49	0.9999995291
17	26.44472623	494.3157093	1535.261939	9394.276899	2929.562429	418.0082342	1307.405392	4312.5	4684.393617	284.109541	1513.117203	480.6876838	148.4435993	173.9301544	671.5428087	1935.508798	0.1658289508	0.3131797714	0.04326136027	0.01383786693	0.02296584531	0.01565312612	1	0.1333170303	0.6035861323	0.1328071239	67	1
17	28.61341881	349.8477426	-31.28647995	10383.9168	1719.607334	597.047133	1367.866578	4276	8725.670213	60.51632768	1519.779749	266.7247446	114.8810854	173.169136	594.5107605	1888.552056	-0.002816839665	0.1702764477	0.0567805613	0.006273834136	0.01511381111	0.009728505904	1	0.002238157958	0.3150347592	0.1392506577	18	0.9999204619
17	31.20989452	152.1745082	4.080945295	7091.036479	3042.043356	127.9143348	924.8878478	3469	13126.51064	67.27660108	1070.833562	427.0284522	70.6669119	158.4968632	486.8497518	3383.165607	0.000659347576	0.4235768261	0.01911305859	0.00997931609	0.02931058152	0.01007094214	1	0.004538857511	0.8272505019	0.02235607691	28	0.5548537285
17	35.70203191	286.2906535	714.146335	10362.00746	1127.433224	61.73519918	1287.98589	4119	13235.52688	153.8417513	1768.454439	216.0878802	90.94764059	188.231813	670.9581895	4103.437264	0.06899211396	0.1119139863	0.007307706853	0.009067186192	0.01522795163	0.00947945774	1	0.05427854691	0.1944467855	-0.01606764454	38	0.9999999953
17	36.43141178	454.3994241	-65.68254475	9498.625518	522.7516218	1178.941743	1759.772173	3570	8029	54.08077684	1917.722265	149.3381756	234.3371366	191.3933152	698.8161908	3453.548218	-0.007229018216	0.05787330175	0.1207766096	0.005857355678	0.01547713697	0.0140840791	1	0.002037791586	0.08958224592	0.3505400756	9	1
17	41.47640853	262.5177173	2688.322922	8856.632492	153.4813744	579.8518192	1528.995505	3345.5	6407.615385	528.288389	1787.113417	126.1204778	224.8674371	181.0094805	654.5850311	2826.978292	0.301975823	0.0180552857	0.06482745285	0.02142024522	0.01600638549	0.02593516769	1	0.2379369513	0.005321762637	0.2215163679	70	1
17	44.95421277	226.0278683	-22.23620791	9047.236732	2982.570981	502.8757053	1406.854305	4206	18917.7	74.608103	1292.310442	413.2504672	100.8378004	238.92846	565.7352244	5336.244666	-0.002253841168	0.3290049777	0.05610239979	0.00918932389	0.01996828033	0.01105411098	1	0.003904104466	0.6369062075	0.1432539111	26	1
17	44.26801731	332.8150173	796.5858562	11673.48804	3642.245325	382.6581458	1484.215815	5313	4512.585106	163.0612052	1882.082575	580.2491629	120.5199752	250.1191715	813.3541584	1378.761455	0.06975614365	0.317177377	0.03458796977	0.009750952194	0.02097938878	0.009347785783	1	0.05827496063	0.6117735903	0.08439596354	49	0.9999999975
17	46.64572805	392.4931229	-101.4379109	10908.35148	1132.082108	1305.315128	1897.014447	4379.5	7396.12766	63.81929386	1516.993653	220.6132807	208.3370636	209.3401455	587.14198	2247.343092	-0.009069519553	0.1047669269	0.1172838778	0.00599442772	0.01514074318	0.01263281377	1	0.0007613179118	0.1845547132	0.34018046	14	1
17	46.68694279	574.4874952	546.7909626	7307.22594	2443.036336	18.65086889	1190.571879	3435.5	10400.45745	147.2560348	1404.258213	464.2503709	78.7350046	184.3779	620.3884813	4492.205765	0.07741332378	0.3354765594	0.002652553941	0.01357362389	0.02272990157	0.01146482675	1	0.0623031444	0.6476128936	-0.02142350012	48	0.9999978346
17	47.45925208	530.2787562	3674.625966	7698.922145	814.3983184	-176.3124399	1587.185594	3144	13469.76344	891.7367054	1939.47839	194.0965793	208.7941792	155.3610786	731.8538279	8973.803607	0.4712050478	0.1075040003	-0.02086439997	0.02963396062	0.01990540973	0.03273672837	1	0.3643896069	0.1826670653	-0.03111398476	85	0.9999999999
17	52.30363769	272.9231808	9040.124554	9227.304923	271.5753058	-495.1918976	1597.268014	3691	15522.63333	2184.625079	2127.430783	130.4803444	434.1642884	215.6400073	805.3338286	8379.714916	0.9748670118	0.03074022691	-0.04766921725	0.05291273118	0.01605108352	0.05681201191	1	0.7526936738	0.02376754136	-0.02406014561	94	0.999999358
17	55.03447831	184.9646531	2411.385801	8439.513465	1319.944324	-66.99933337	1293.547057	3523	5480.3	463.2193954	1451.268323	242.8857308	164.8305389	168.718382	582.6300133	2535.196118	0.2963985265	0.1602614077	-0.00761085183	0.01863473511	0.02050233058	0.02152472871	1	0.2300844364	0.2909304955	-0.01917709951	76	1
17	58.5946749	291.3223413	37.01544867	10990.72926	973.3331227	197.2101474	1578.51461	4234.5	2528.829787	56.6225279	1847.867227	208.5866466	72.50043215	187.115225	691.9349065	1581.386914	0.003469353954	0.09024376382	0.01820187839	0.00565546423	0.0143118826	0.008138725457	1	0.003986363234	0.1512062252	0.006845369708	11	0.9983044879
17	62.27576441	116.5674214	19.47937599	7084.610322	2266.403605	143.5639612	1006.410838	3205	8175.893617	63.61636311	1138.637772	384.7962348	62.26901286	174.37656	500.9546904	2802.91316	0.003061600266	0.3191748154	0.02055495489	0.009733958288	0.02547669824	0.008750400235	1	0.005657692894	0.615569548	0.02364734833	24	0.7958872238
17	67.19029226	387.713931	1751.715482	11349.85108	584.226477	1665.512306	1974.412463	4406	7163.842697	356.6976293	2252.012911	146.5104855	363.6277035	183.8842204	813.379186	3499.004186	0.1545531107	0.0508852304	0.1431600873	0.01149590908	0.01216685997	0.0235827493	1	0.1289042085	0.07557673147	0.458371344	57	1
17	71.31706025	180.3175189	576.6468243	8522.380578	2629.750348	694.0544724	1305.699886	3871	4119.27957	175.5855989	1807.407789	521.3722934	201.9704356	191.5359766	774.6626533	2330.793406	0.06395962132	0.3029984887	0.08180817286	0.01518245742	0.02418341695	0.01875972159	1	0.05670776067	0.5848747096	0.2424694052	50	1
17	72.3114651	137.4925084	555.5635199	8115.938083	932.093139	47.80775315	1223.360186	3236	22421.89362	128.4960854	1291.575897	154.1974926	88.07402914	152.1293393	474.9448099	8067.513783	0.06633037263	0.1168285968	0.006323655487	0.01098827385	0.01987188588	0.01160263616	1	0.05219007836	0.2043869679	-0.01973843097	38	0.9999999375
17	73.46991852	295.5345199	-126.5942879	13046.20035	650.4236406	1490.933486	1875.529787	4954	10269.07447	54.41948567	2064.560225	139.6519365	265.001366	192.8209034	742.0132176	2870.592619	-0.009490019661	0.05008176591	0.1143780592	0.004608763038	0.01023520523	0.01226848348	1	-0.0001906116254	0.0735428163	0.3281325285	9	1
17	73.6185831	523.618855	3064.062894	10969.84063	1067.189696	704.092803	1804.603225	4390.5	24066.125	653.4352292	2312.851808	222.8486768	233.3223188	245.0443137	873.1500665	9344.308932	0.2788488933	0.09995815804	0.06075457364	0.01713468969	0.01611125409	0.02400421376	1	0.2203938379	0.1713625142	0.2062999289	75	0.9999999926
17	75.73289743	158.5336005	1.531543516	8901.888165	3778.718575	189.3576117	1038.817078	4305.5	15284.33333	78.54624326	1396.342718	572.3780823	82.82064097	207.171528	644.3868538	4206.517302	0.0001695769403	0.4189162305	0.02198415332	0.009324628721	0.02481736786	0.009915314699	1	0.004306590954	0.8179122832	0.03179180651	29	0.9807054367
17	76.22691285	507.683355	2711.367374	8965.345331	2506.609316	-2.361354518	1762.503946	4187	2821.755319	1049.806094	3406.99847	1014.171356	215.4300334	1794.746458	1516.387894	4816.225635	0.3005429104	0.2924340876	-0.0001875171063	0.02957084533	0.04888003122	0.03324370986	1	0.2348371535	0.5592454462	0.01192184184	80	1
17	78.47021435	600.6263395	1258.031046	7566.921748	785.5062342	1049.329284	1753.281187	3029	4724.25	266.4064008	1633.779791	185.6649369	276.1365413	178.0011532	634.9325277	2533.11224	0.1659107127	0.1033825688	0.1392730546	0.01612784186	0.01807627753	0.02737038977	1	0.1378838901	0.1818409669	0.4495358861	60	0.9999999893
17	79.66221074	465.5891097	987.9229031	12830.74422	677.7851008	164.7735842	1721.335149	4858.5	12587.4375	211.2897535	2398.016171	161.5377306	108.7816033	223.1637404	859.3536543	5133.714645	0.07439396212	0.05301309927	0.01247789038	0.00769315964	0.01147819881	0.0100588433	1	0.05832902848	0.07517327687	0.000212670123	34	1
17	81.6732277	281.6494034	-8.072301394	12994.01474	1274.654239	397.9521216	1640.784783	5041.5	6734.287234	55.76338885	2108.641286	240.5367353	88.39614271	297.3035202	761.663783	1940.100439	-0.0007748146238	0.09775077626	0.03128785788	0.004575064129	0.01514484867	0.007420638646	1	0.001597857901	0.1669561135	0.050569758	12	0.9994035054
17	81.79800142	384.5522564	3779.46738	12247.25015	173.8107791	926.7122264	2170.75252	4661	10005.79545	658.586114	2205.141785	138.6046305	267.5096434	216.8545799	769.1368707	3571.322622	0.3085436974	0.0138853336	0.07805913252	0.01502933356	0.01279436442	0.02152859381	1	0.2438501464	-0.002650374856	0.2674414982	70	1
17	91.63186362	218.6752781	-10.09512863	11436.73292	1811.642553	175.7192394	1577.889795	4677	9647.947368	56.52526828	1914.971711	341.9304439	84.15250068	209.3507668	771.1281871	2794.403314	-0.0008269964225	0.1588660022	0.01626470106	0.005008357137	0.0145218512	0.007333514922	1	0.001079583959	0.2903151009	0.002104982087	16	0.9153471156
17	95.66169327	263.3220056	-26.27339447	13856.33835	1401.028434	417.5553677	1594.63616	5346	4872.804348	59.75297507	2283.553572	259.4708547	100.2521012	184.3533518	846.1871414	1759.232314	-0.001943466942	0.1010848461	0.030790802	0.004568733937	0.01315371594	0.006417625976	1	0.0006861496523	0.1737033777	0.04878395848	12	0.9991189756
17	98.32595375	321.6425076	5493.724336	11537.57945	1180.851903	1174.095134	2357.274992	4761.5	9537.12766	1043.312516	2352.380287	244.9205263	431.8869999	260.1865294	893.8634298	3687.970113	0.4777353108	0.1037411629	0.09368635245	0.02710904075	0.01646314489	0.03946451137	1	0.3768048222	0.1794487021	0.357666693	86	1
17	98.89607815	415.1429148	2396.674663	14101.56619	1365.523259	114.7440826	1895.538763	5548	7883.163265	427.3738929	2491.649051	259.9915825	144.3697371	193.9678814	929.3589376	3059.102458	0.1732588969	0.09966166152	0.009006252857	0.01010884606	0.01203248522	0.01064634396	1	0.1351603837	0.1692128878	0.0100591604	58	1
17	101.3883371	454.6576476	11745.79579	11055.29586	703.6404237	-794.5478858	2065.348855	4582	8479.473684	2645.186491	2444.058388	220.4745209	502.0530721	326.2466341	961.3011695	4483.436039	1.056499221	0.06263558399	-0.07020218321	0.04059188413	0.01768918419	0.05226583936	1	0.8148126771	0.08722351855	-0.08273608183	95	0.9999999212
17	101.6865447	528.4692471	712.3267885	11040.25668	4594.445288	108.5826866	1630.189035	5433.5	9786.936842	190.1626525	2537.441264	1003.698236	93.56988849	246.9752326	1170.687079	5020.224136	0.06511109543	0.4151393088	0.0111031935	0.008821793647	0.02206269277	0.009199310973	1	0.05394472642	0.8095492725	0.007815593073	51	0.9999999996
17	103.1560144	293.2869886	2777.474505	15695.98752	845.8551382	33.47597532	1660.075865	5962.5	2338.791045	496.1666922	2541.2773	237.0055991	151.6581889	184.6935615	965.7897814	848.2557065	0.1745286805	0.05543453052	0.002179345216	0.01098889538	0.01224115831	0.01051808844	1	0.1353506979	0.07925044726	-0.01451145193	55	0.9999999894
17	107.6061599	108.5301475	4.322229419	8757.812144	505.6282369	464.5071522	1199.230815	3314	7287.414894	47.57255164	1347.744207	122.9872325	113.6991873	134.1476019	483.8279063	2558.13774	0.0004833869699	0.05832394605	0.05303917743	0.005609480594	0.01492151549	0.009805652548	1	0.003658964449	0.08783662877	0.1228879464	8	0.9998598388
17	107.527132	240.2376539	-9.310875038	12696.00193	1302.270337	393.6771845	1750.850817	4925	5024.064516	61.32137045	2199.424762	228.0304034	92.66356911	220.8225652	806.0947186	1626.758986	-0.0008025923001	0.105029915	0.032200526	0.005092927898	0.01716911326	0.006945039766	1	0.001693493077	0.1817536514	0.05393617917	12	0.9998163006
17	110.5492987	378.1591831	746.908592	13069.96442	1478.542362	1303.163475	2045.607038	5180	22550.41053	210.7499448	2524.137258	263.3062323	251.5298792	205.0314227	929.9785823	9650.032824	0.05861143533	0.1136211225	0.09752033022	0.009840340011	0.01979023645	0.01498944315	1	0.05205319481	0.2014512633	0.2871872099	40	1
17	113.1119343	204.1151967	4710.949696	9742.212287	199.1676165	-101.3969722	1888.222414	3750	9643.977528	1158.743058	2256.729432	171.7434725	227.9259128	229.5727891	819.2033464	10528.24134	0.482692423	0.02054800024	-0.0091279944	0.03761922089	0.02715220683	0.02951796966	1	0.3733581631	0.006726187063	0.007509384128	81	0.9999981844
17	113.4689133	218.6700693	-90.29416809	13129.33945	5743.093379	182.4413522	1636.024955	6396	28709.11494	83.39695366	2024.463166	844.5580818	83.37652788	243.3188198	938.8890909	8072.587446	-0.007159960723	0.4356973067	0.01378353171	0.006918009032	0.02026455773	0.007058586001	1	-0.001772073241	0.8516580283	0.003230036315	28	0.9866163031
17	114.2536756	285.6978726	2169.45542	12807.41241	623.2147352	101.3631031	1895.85567	4938	1682.422535	492.3804455	2647.496413	206.1983792	158.4265614	627.9547079	966.6998546	778.5513592	0.1737258663	0.05119104063	0.007581347451	0.01364895911	0.01547400485	0.01539264283	1	0.1350420407	0.07085759255	0.003442091006	55	0.9999999645
17	115.6832887	297.5492182	2073.843527	11219.33947	511.7330842	146.5242977	2071.760319	4238	1346.782609	477.6455687	2658.932976	179.0621304	152.0590091	276.0668637	964.1013492	946.4266056	0.1806273904	0.04638622466	0.01246721616	0.01257794957	0.01361621342	0.01746361097	1	0.1406712117	0.06127295507	0.02116835985	55	0.9999976085
17	123.6165603	177.6618507	-21.65887352	12020.1593	266.4236623	159.2993058	1618.590621	4346	6568.368421	43.87531023	1877.272949	133.0281765	73.27779101	209.338283	658.8407362	2391.804625	-0.001817405429	0.02246459786	0.01379961494	0.003975688487	0.0131006205	0.006250367042	1	-0.000941326117	0.01360287831	-0.01174994769	1	0.9968844619
17	124.7461514	372.1047492	878.7484666	12498.74901	632.8961725	601.3489128	2098.106628	4722	5981.585366	213.0166961	2651.096465	175.981516	132.9184363	255.7298105	948.0862768	4809.250795	0.07122587765	0.05362964209	0.04889576184	0.00866812562	0.0157062782	0.01780574736	1	0.05822314747	0.07784922382	0.1228351121	35	0.9999999973
17	126.3515442	227.6591528	8943.338345	12659.93227	1376.477144	-409.9610939	1878.652397	5209.5	18076.5	1830.375303	2555.737344	270.3694969	368.0036334	219.2566014	987.7184724	7698.889017	0.7032505844	0.1108043814	-0.03211724033	0.02862648464	0.01640498665	0.03414510766	1	0.5436685725	0.1879177379	-0.02264669419	92	0.9999999968
17	127.7377888	507.4387029	-103.7295584	13366.63611	2060.496528	1633.249921	2038.980256	5446.5	2303.138298	71.57690606	2688.325789	388.8849112	290.8660813	220.1639127	1030.737312	986.7994382	-0.007362107339	0.152157088	0.1199597596	0.005535751942	0.01448205436	0.01429567372	1	0.002638073948	0.2807579144	0.3514234706	19	1
17	129.3623817	247.5156326	809.7587512	14058.0542	934.0504059	1350.99461	1965.645931	5364	15386.60215	155.3292786	2288.607516	181.4791516	254.5359022	233.6722037	831.5239071	4987.318385	0.05919683132	0.06338340002	0.09655264541	0.006825087383	0.0130731606	0.01227416951	1	0.05204199163	0.09952951253	0.282072128	36	1
17	130.1231712	321.0025374	-216.3005662	13393.04228	1216.218214	3102.448969	2431.174768	5231	1378.894737	94.2286121	2285.572062	231.8924313	529.4870974	239.9464369	841.7743607	473.8864096	-0.01546973055	0.0939879308	0.2325768835	0.007783578211	0.01404435673	0.02559424756	1	0.003139045553	0.1671924831	0.7286128877	15	1
17	130.6692876	347.515208	4788.792142	15552.90664	278.7318515	1125.99401	2353.050339	5837.5	10294.10638	799.4461146	2541.871257	156.5115896	329.5846972	253.3812263	936.6077867	3535.681974	0.3097876881	0.01860135509	0.07082088124	0.01426592222	0.0105613558	0.02188981765	1	0.244386467	0.006627668478	0.2433810514	70	1
17	130.184059	570.1247284	12296.78554	11805.71558	876.1560081	-766.5267053	1830.596102	4833	17631.45263	2534.803161	2425.165034	178.8147216	461.622921	347.4970499	936.3688579	9454.441463	1.041968869	0.07458201952	-0.06355812368	0.03495117607	0.01418306408	0.04583662095	1	0.8040666298	0.1117713816	-0.06269466368	95	0.9999997017
17	131.5022327	86.90097023	541.5486642	8755.117353	1992.095713	710.9028808	1197.500482	3781	11511.05435	122.1168602	1383.063916	338.9518619	161.6877954	195.5440275	573.4165661	3599.243627	0.06389833615	0.2289734814	0.08231589424	0.01011551998	0.02181210488	0.01793665262	1	0.05609927349	0.43477254	0.2412905439	47	1
17	131.3737765	139.5448832	8.177544594	11598.97194	1819.841169	331.9139164	1389.170041	4717	3069.855556	59.61014556	1655.019909	290.2039272	80.77140738	189.7288638	651.6451454	1115.234359	0.0008197701846	0.1560311427	0.02905784893	0.005246724925	0.01619170511	0.006869466541	1	0.00315835722	0.2850548588	0.04561384161	17	0.9999999132
17	132.7802145	526.4521493	2057.160331	12408.17459	2013.987297	1768.645574	2032.063622	5214	8519.163043	479.2130686	2722.728265	422.1736904	395.2152605	313.9005368	1075.908361	4443.452534	0.1631716935	0.1636038669	0.143966884	0.0148200497	0.01452447813	0.02478473199	1	0.1365448549	0.3041631243	0.4672178859	63	1
17	134.4550043	381.6558098	726.4038211	13357.57778	1281.793882	2732.370927	2322.787185	5229.5	3504.1375	223.8455374	2611.453848	293.1296469	601.7697675	631.759478	991.1715813	1842.129435	0.05492481333	0.09695883142	0.2090771341	0.01437008253	0.0164501268	0.02565996292	1	0.05624771299	0.1720011446	0.6632904807	41	0.9999999995
17	136.3492551	695.3231705	3629.75296	8059.854455	815.89222	657.2719998	1450.027254	3223.5	12657.2766	680.5939447	1512.268778	165.1868886	239.6666726	183.2365518	575.3267015	5230.835198	0.4549543895	0.1048902248	0.0821608509	0.02558625138	0.01572385971	0.02988455916	1	0.3584022799	0.181430949	0.3141541484	86	1
17	140.4859339	395.4905915	-156.3466369	15848.26293	2543.220714	2006.137808	2271.655203	6477.5	5581.130435	80.22876117	2237.951556	443.5309559	296.3448474	230.6463151	935.9046415	1653.254441	-0.01047304934	0.1669541133	0.1268187554	0.00542199513	0.01494490031	0.01068304215	1	0.0007857773852	0.3110455654	0.3745875248	19	1
[truncated: 5,086 more rows]
