# Supplementary material for: Phosphatase specificity principles uncovered by MRBLE:Dephos and global substrate identification
Source: Mol Syst Biol. 2023 Nov 2;19(12):e11782. doi: 10.15252/msb.202311782 (PMC10698503; doi:10.15252/msb.202311782)
Supplement: Supplementary file 4 — Source Data for Figure 1 [file MSB-19-e11782-s002.zip › Figure 1/1D/Complete MRBLE-Dephos data with scripts/ToRegeneratePlots/PP1_Pilot/20200901_PP1_Pilot_15.csv]

1	90.59714341	72.44918409	1155.238586	7387.420266	1205.213426	-93.97666599	961.6259788	3040.5	4379.666667	332.090019	2113.999537	331.8037714	83.58793343	204.9850723	818.7540457	3060.841804	0.155331778	0.1565010748	-0.01366502732	0.01602535656	0.0318905178	0.01414510911	0	NaN	NaN	NaN	NaN	NaN
1	233.3372245	304.9987681	3063.364038	6051.919926	522.2611547	-80.14462115	2413.657146	2616.5	1693.706522	1602.779087	3313.226518	323.4880088	214.8849899	520.7757758	1308.598357	2491.260524	0.4898746245	0.08684304283	-0.01180705453	0.03998161805	0.03548485972	0.04968749861	0	NaN	NaN	NaN	NaN	NaN
1	378.6847314	93.15986005	4130.065245	8283.698628	348.9026948	678.8696175	2204.178877	3292	2246.305263	1584.06305	3375.97316	203.2078403	373.2855369	259.8499619	1247.577562	2469.910577	0.4774182442	0.04123291909	0.08030193778	0.04338956083	0.02985381055	0.05015654725	1	0.3785644116	0.04361830459	0.3438974941	84	0.9985042293
1	399.4465079	74.2072352	-82.66569176	11299.62904	4835.488385	241.4652337	1887.108209	5526.5	22040.55319	97.13153751	2346.738554	947.1406145	100.0050315	247.4299659	1065.323561	13584.74609	-0.007142299924	0.4247832548	0.02322897784	0.009930819304	0.0296366966	0.01024433489	1	-0.001224842432	0.8308456474	0.05797837253	29	0.9999999991
1	460.1099498	339.9620223	2846.469468	17033.02987	1637.36506	2628.179514	3198.835058	6681	3289.863158	710.9419359	3845.626117	505.9595774	641.8771025	582.6894352	1570.2243	2124.729132	0.1732570241	0.09767669374	0.1583089694	0.01513629325	0.01571698511	0.02105440023	0	NaN	NaN	NaN	NaN	NaN
1	582.4967088	413.0547237	11.79718748	8227.024766	-66.35845404	161.9993989	2739.031464	3071	1092.516129	46.52477073	3140.150516	124.2090146	88.9673097	324.0665144	1103.6073	1292.229053	0.001449359827	-0.007942174907	0.020807332	0.006462746121	0.02181157073	0.01707749156	1	0.001225276272	-0.05208776523	0.04048149378	2	0.9701176876
1	735.9474113	248.2106962	1384.114888	8372.161144	674.4281459	383.5189459	2015.22732	3297	326.8631579	344.9666003	2030.235938	224.6867857	150.4098133	185.8882467	775.3003373	233.9838879	0.1669364542	0.08472996214	0.04985547448	0.01408244473	0.01915766129	0.01798212134	1	0.1336304478	0.1354000188	0.1762350024	59	0.9999999975
2	90.5864303	72.47347922	1161.841232	7438.903091	1207.061005	-94.0402712	960.0200686	3042	4272.010417	331.7228926	2096.932453	329.7862719	83.93672123	205.6473692	811.4879573	3072.127555	0.1549076363	0.1564892244	-0.01332606788	0.01543377281	0.03201084509	0.01419224104	0	NaN	NaN	NaN	NaN	NaN
2	233.3165169	305.0515623	3063.364038	6051.919926	522.2611547	-80.14462115	2413.657146	2616.5	1644.515789	1602.936743	3305.578259	319.6440664	214.4571209	528.5102777	1302.729518	2466.452034	0.4896510124	0.08803299971	-0.01180705453	0.03729987393	0.03733061411	0.04930950712	0	NaN	NaN	NaN	NaN	NaN
2	378.6847314	93.15986005	4130.065245	8283.698628	348.9026948	678.8696175	2204.178877	3292	2246.305263	1584.06305	3375.97316	203.2078403	373.2855369	259.8499619	1247.577562	2469.910577	0.4774182442	0.04123291909	0.08030193778	0.04338956083	0.02985381055	0.05015654725	1	0.3785644116	0.04361830459	0.3438974941	84	0.9985042293
2	399.4465079	74.2072352	-82.66569176	11299.62904	4835.488385	241.4652337	1887.108209	5526.5	22040.55319	97.13153751	2346.738554	947.1406145	100.0050315	247.4299659	1065.323561	13584.74609	-0.007142299924	0.4247832548	0.02322897784	0.009930819304	0.0296366966	0.01024433489	1	-0.001224842432	0.8308456474	0.05797837253	29	0.9999999991
2	460.1526947	340.1165332	2846.469468	17033.02987	1637.36506	2628.179514	3198.835058	6681	3195.814433	728.9257938	3890.475601	500.2850733	679.4547049	584.1023958	1579.620946	2201.944748	0.1716796512	0.09889409601	0.1568320971	0.0148794673	0.01629628326	0.01858821387	0	NaN	NaN	NaN	NaN	NaN
2	582.4967088	413.0547237	11.79718748	8227.024766	-66.35845404	161.9993989	2739.031464	3071	1092.516129	46.52477073	3140.150516	124.2090146	88.9673097	324.0665144	1103.6073	1292.229053	0.001449359827	-0.007942174907	0.020807332	0.006462746121	0.02181157073	0.01707749156	1	0.001225276272	-0.05208776523	0.04048149378	2	0.9701176876
2	735.9003494	248.1627087	1360.655845	8314.846493	670.3306146	382.9007321	2011.472205	3210	331.1010101	351.9506499	2075.619684	234.3536775	149.8533499	186.7922886	799.0203183	234.9486047	0.1669364542	0.08403371017	0.05006047273	0.01475427879	0.02032028847	0.01839466848	1	0.133635669	0.1339801745	0.1769113194	59	0.9999999908
3	127.5259769	97.60048251	3227.134341	6960.013681	361.6420862	-228.1338101	1436.87595	2689	3359.617021	761.8871653	1667.220329	130.594459	169.8567279	175.7730773	622.9826858	2648.36551	0.4548126606	0.04995941995	-0.02809175474	0.03167694984	0.01811251539	0.02897688701	1	0.35462202	0.0613132278	-0.02772077897	83	0.9997548251
3	244.5419845	261.2381623	10437.0686	14641.86043	2653.883336	-593.4460017	1956.387335	6320	16917.56989	2658.387337	3555.972627	633.8116756	452.4965755	233.7007292	1506.364662	12327.06542	0.7274126288	0.179383153	-0.03698464738	0.02891102626	0.01818282478	0.03795865222	1	0.5692113771	0.3225817162	0.003152220444	93	1
3	253.4610339	15.8951482	2509.671871	5739.651581	1685.324829	-199.8232135	1195.829168	2701	2334.602151	842.3357113	1920.552132	579.2619803	154.8028433	160.7966497	842.5867572	2411.700542	0.447357223	0.290764993	-0.03578071238	0.04766368443	0.04654425455	0.03594963644	0	NaN	NaN	NaN	NaN	NaN
3	369.7522398	349.3079201	3383.263434	10855.62771	1529.062862	778.6263449	2638.373778	4606.5	2330.88172	1390.358151	4599.273204	670.2761402	360.1041114	422.5184742	1851.016779	2522.866597	0.3087301349	0.1454969324	0.07266825949	0.02392019823	0.02959219012	0.03349810881	1	0.2467794273	0.2580152283	0.285041981	77	0.9999999987
3	411.0732259	38.88695069	3692.266388	7798.376257	784.9981743	569.8416559	1811.663595	3171.5	3012.810526	932.350297	2012.342876	236.7450568	265.7237786	264.7610956	783.857343	2366.536756	0.4723377411	0.09899747842	0.07128984699	0.03788022584	0.02308918163	0.03616935934	1	0.3746094688	0.1614918625	0.3137881484	86	1
3	452.401514	217.2331265	319.629617	3759.593341	1645.234165	35.15411997	1775.307796	2014	474.8315789	317.5402466	4002.650649	1730.955161	97.04999475	504.7024057	1943.847608	357.7276883	0.07514998845	0.4429229629	0.007647190126	0.0375509672	0.1072681165	0.06553539859	0	NaN	NaN	NaN	NaN	NaN
3	467.0413023	129.0028753	-3.05625128	10597.80178	57.05190827	324.5246483	2593.8073	3819	3636.288889	43.67505573	2911.406884	158.7405847	115.267434	447.8758051	1027.550488	3508.676127	-0.000258262623	0.005602045076	0.03156637104	0.005020588128	0.02048220499	0.01213392214	1	0.000639930693	-0.02440439107	0.07690216629	2	0.999999803
3	585.2340602	64.48954209	1502.433776	9495.378665	1417.709663	-56.31659807	1328.640814	3803	4995.827957	412.9629945	2645.376027	406.5892012	103.0636347	235.273951	1041.897771	3467.038978	0.1584688072	0.1542791068	-0.007095715514	0.01619885727	0.02080783717	0.0117834972	1	0.1243487866	0.2772014624	-0.01662745047	61	1
4	137.3916516	248.0838761	-20.74948995	7921.504429	736.8134182	409.4849757	1965.942011	3124	971.9032258	53.89795295	3339.312933	322.3913976	194.9384111	365.0969666	1242.334214	1029.774332	-0.00253400992	0.09556798693	0.05213876175	0.009059511731	0.02589633636	0.01432453732	1	0.0009113163562	0.1592295365	0.1483969953	13	1
4	147.787984	220.8510857	-4.470500814	2700.195687	1152.355027	44.2913329	1828.008762	1437.5	845.8210526	48.77611035	1707.671465	754.1698282	71.22935603	229.0111217	820.351355	1229.633884	-0.001203134238	0.442177877	0.01376132636	0.02795791745	0.0752968036	0.0376242119	0	NaN	NaN	NaN	NaN	NaN
4	241.4223457	606.445056	2726.065526	5546.347089	546.3138226	-96.61940899	2114.509911	2322.5	1351.642105	1648.416924	3324.509088	315.790471	216.9494643	354.7678888	1287.251901	1782.469342	0.4955149073	0.09179267749	-0.01276431636	0.04188729879	0.03493961316	0.05147074476	0	NaN	NaN	NaN	NaN	NaN
4	243.0326845	154.1358812	-10.67779821	3109.47507	243.4757155	24.66558465	2001.701589	1398	215.6947368	119.9739268	2923.402639	528.2299183	221.8944112	2467.295264	1171.072277	289.1614462	-0.002195087261	0.1371750839	0.01690520741	0.05535991724	0.1681570424	0.1112713665	0	NaN	NaN	NaN	NaN	NaN
4	244.5483694	448.9488363	-3.699521851	7113.300142	1042.215284	220.5661117	2142.790313	2927	465.4673913	51.82930454	3321.241061	531.6769595	125.7371139	337.546991	1313.018224	481.4705142	-0.0004833311049	0.1584904494	0.03228299804	0.009702544655	0.03135252248	0.01832722974	1	0.00197113299	0.2875204618	0.08320795936	17	0.9987209118
4	291.364994	139.2393619	1083.408003	6246.588768	938.6948247	21.07942955	2028.824536	2592.5	509.655914	608.422038	3601.790691	545.9373405	101.4927693	365.1706447	1435.51638	596.6822127	0.167893957	0.145389202	0.004404615312	0.02537324147	0.04778241155	0.02114444874	0	NaN	NaN	NaN	NaN	NaN
4	324.4896668	482.7109443	1832.764187	10509.99787	1548.449455	659.0600604	3365.242672	4466	1691.021053	693.7610395	4102.493061	576.357978	294.7508245	599.1106842	1617.196306	1874.482147	0.1737787032	0.1396039354	0.06261168734	0.01318180207	0.02276746067	0.02126287648	0	NaN	NaN	NaN	NaN	NaN
4	325.2636004	154.4537654	6020.62395	12541.07995	94.04486193	-205.8236459	2391.615799	4697	3451.83871	1484.991716	3019.039327	157.6514292	263.519312	286.4668927	1079.590169	2716.927698	0.4840133526	0.008352948046	-0.01558911352	0.02541608729	0.01601157285	0.02544493719	1	0.3778576532	-0.02382752292	0.01972602194	81	1
4	413.3826333	77.37042011	-0.8209057109	8574.841219	1196.719473	438.408921	2019.750269	3456.5	1053.84375	57.38168151	2582.242106	408.7105201	150.1766758	263.8134991	1006.179628	996.3256425	-0.0001088035609	0.1452256163	0.05596510975	0.007795094854	0.02757662437	0.01059459884	1	0.003512270212	0.2605276085	0.163142774	18	1
4	424.0778347	469.408555	498.6494342	7159.676959	652.9075707	304.4806783	2369.621033	2931.5	1792.903226	251.6167755	3534.968358	339.6193264	149.2158005	418.0383808	1349.962247	2032.417109	0.06866599741	0.08680865982	0.03993171912	0.01359209037	0.02784461837	0.01839040417	1	0.05597774661	0.1406021691	0.1218955993	39	0.9999999864
4	440.4269144	120.5057843	3072.964465	10494.54385	93.50220999	2108.195957	2387.317425	3993.5	2479.052083	730.5990596	2402.750615	131.1032596	571.0822916	286.1139278	875.8859989	2003.27996	0.2928073486	0.008860092705	0.1982904677	0.02103760219	0.01358377373	0.03409317242	1	0.2402682471	-0.02019770526	0.703567188	71	1
4	461.4937828	45.21687231	405.7896357	5300.325479	236.6211217	33.9554475	1665.32813	2048.5	2605.096774	163.0328381	1937.335563	131.1085968	79.17796086	243.3478379	694.1987356	2702.44527	0.07554327615	0.04704585793	0.006995816783	0.01653138075	0.02775338842	0.01814858024	0	NaN	NaN	NaN	NaN	NaN
4	462.4342731	92.27666761	5081.10125	10401.18098	1036.245821	-239.1189739	1844.1272	4180	7619.319149	1196.384736	2422.728959	273.2612292	222.5203811	230.4791132	943.4206058	5586.953696	0.4782636773	0.098673394	-0.02507481958	0.02377381753	0.02013475747	0.02477558203	1	0.3736624397	0.160471291	-0.0112925744	85	0.9999999996
4	464.4809341	337.9598918	-15.40808993	3618.676244	819.8381532	521.1252414	2029.179765	1736	273.0967742	65.62147147	3363.498264	759.5818873	449.9719654	557.535665	1436.543001	376.630111	-0.005331951552	0.2288361596	0.1413715934	0.02520330113	0.04597488793	0.05097324905	0	NaN	NaN	NaN	NaN	NaN
4	518.2714969	436.0161255	663.755935	4145.634638	144.0173504	14.92719959	1980.300519	1649.5	316.2736842	616.3384823	3555.023284	168.9372633	102.2196603	475.8214981	1308.642436	508.8649121	0.171954345	0.04134828646	0.003628945156	0.03217741833	0.04902477829	0.05989558777	0	NaN	NaN	NaN	NaN	NaN
4	528.7965091	503.1632208	1538.209409	9395.556997	1295.733263	14.5246535	2281.437612	3796	1090.747368	615.1981795	3664.354736	563.6356773	124.5461329	538.7850814	1454.485181	1289.127892	0.1663424995	0.1459215904	0.00186500494	0.0128698166	0.02449800342	0.01751009718	1	0.1309659122	0.2600989652	0.01516770898	61	0.9999999821
4	560.1876022	286.3787175	4821.204925	10438.75723	80.69608369	952.8529245	2038.864412	3962	1897.659574	1578.713422	3584.138219	172.9079068	413.0711836	333.5353615	1274.485417	2111.78531	0.4596657534	0.007974439902	0.09358115469	0.02715360529	0.02260711319	0.03995823983	1	0.3650887367	-0.0240145888	0.384256371	82	1
4	689.977822	411.1662749	842.6399488	5174.057273	2165.235805	29.44182388	1931.765337	2628	1209.578947	454.6833182	2696.957101	1132.450828	118.43841	357.3643589	1303.517687	1956.009168	0.1658926996	0.4130355757	0.007345418863	0.02544432633	0.07105163458	0.03848987238	0	NaN	NaN	NaN	NaN	NaN
5	426.5307475	124.3801312	3748.753805	5176.959837	22.0693034	-163.9332444	2447.789401	2032	2391.83871	1865.93085	2615.598963	105.8326879	265.7399506	426.204879	975.2902966	2660.754908	0.7250168855	0.003896425135	-0.03255738371	0.06372659232	0.03123687922	0.05830528818	0	NaN	NaN	NaN	NaN	NaN
5	519.3821638	176.6374638	1912.063982	10622.85295	2452.011242	99.31696227	3115.936841	4729	2954.094737	569.3115054	3235.356833	767.5340612	153.7517768	403.3248001	1380.57934	2743.489086	0.178383063	0.2246912071	0.008726624678	0.01463939228	0.0251508822	0.01789754917	0	NaN	NaN	NaN	NaN	NaN
5	585.608427	425.4472647	4896.869277	9768.685144	1480.069112	-227.6459521	2330.622101	4105.5	4366.376344	1746.319988	3498.334805	539.1572082	273.3888363	513.2556988	1419.194066	4953.087739	0.4928127858	0.1483698339	-0.02438687691	0.02311367719	0.0252851271	0.03182182777	1	0.3855932432	0.2617163926	-0.004608992817	87	0.9999692582
5	612.5551935	323.4977476	17.26024891	9938.810821	1468.772172	239.7778677	1975.311497	4037.5	624.3020833	57.32717795	3100.532141	517.3598153	117.2291936	234.4460659	1234.747167	685.0347378	0.001660380912	0.1511787767	0.02667212137	0.007228977649	0.01999998583	0.009943101586	1	0.003257176326	0.2725642266	0.06447316089	17	0.9999868714
6	151.784869	138.8065213	4584.127653	10169.80693	3084.049668	-254.7361145	1475.593035	4771	13944.35789	1155.64719	2605.638928	781.4066827	233.0838856	178.312521	1164.157943	8437.175289	0.4427571257	0.2995949773	-0.02429408354	0.02497040164	0.02555725988	0.02427396943	1	0.3477784211	0.5707490065	-0.010999204	89	1
6	176.0894248	96.30637387	633.6850339	9416.600272	1427.220007	229.0189846	1367.835018	3742	5518.2	147.7862208	1812.981936	298.015049	87.98086225	330.4723097	683.3398331	3415.784031	0.06586247655	0.1528927089	0.02503794391	0.009706857887	0.02525014027	0.01023264225	1	0.05354758571	0.2754077397	0.0725640482	43	0.9999999999
6	256.4171606	207.7287734	7230.95203	15114.35139	2333.207541	-275.6643357	2075.603963	6313.5	6119.252632	1844.026953	3612.530735	727.691958	300.1811722	253.7196979	1557.75946	3449.085771	0.4848806466	0.1648142637	-0.01870199782	0.02739097163	0.02174124487	0.02332633043	1	0.3798578507	0.2953637914	0.01338652516	87	1
6	265.5416838	37.33840196	2813.167564	9882.73038	1602.751416	562.1756762	1459.47519	4060.5	19370.52632	576.4943801	1821.696251	283.7306293	180.3517392	186.5667948	722.7911558	9531.709533	0.2868106824	0.1642860295	0.05506130809	0.01831164649	0.01691801158	0.01792948788	1	0.2287411132	0.2965149806	0.2212643176	77	1
6	265.5860317	174.4195918	1542.034957	8916.004183	3824.44224	-0.7355051988	2169.446121	4469.5	2689.75	551.891202	3043.38807	1321.196293	115.6071294	288.0889673	1457.967658	2506.528503	0.1676065812	0.4255470736	-6.732748682e-05	0.02135985925	0.0333935073	0.01624002419	1	0.1345270543	0.8305674084	0.01607315727	68	1
6	278.5063893	225.3238716	6636.25935	13814.98585	1567.784827	-237.6719083	2117.135118	5683	13136.47872	1889.35862	3941.278647	450.6053562	309.5027864	240.83471	1568.191406	9666.934709	0.4795549778	0.1128863228	-0.01621209725	0.01849848289	0.01698011259	0.02783641161	1	0.3753262058	0.1894827837	0.01935802005	85	1
6	300.2240646	132.4629015	-15.59805866	11889.32114	573.4159471	606.7500064	2208.063163	4370	3555.141304	62.45965216	2451.407748	197.7964711	155.6170158	232.1433638	894.2838028	2647.211004	-0.001201718336	0.04792199017	0.05319642582	0.005592246802	0.01484897859	0.008676503698	1	0.001561013461	0.06201281254	0.151036759	8	0.9999999995
6	304.6702134	173.8997452	3618.114963	12232.75797	118.3540116	2589.442129	2535.636465	4615	3757.829787	908.5408372	2984.885774	154.6679234	645.5650524	285.0428852	1065.598496	2356.182426	0.2990729331	0.00982134485	0.213415999	0.02095183052	0.01517104644	0.03632333778	1	0.2460709281	-0.01825280942	0.7561378146	71	1
6	333.6934191	49.24348495	1809.116139	10326.2341	160.9014835	-37.29529716	1797.076291	3756	5325.397849	411.4490384	2260.961046	121.1782021	131.3757496	224.9179868	797.9569453	2962.364857	0.1767960616	0.01682671698	-0.003826934642	0.01182813336	0.01436622212	0.01431148547	1	0.1375987349	-0.003401451993	-0.005211564902	52	1
6	334.5921663	593.5900584	4306.310403	14351.94627	1546.106699	928.4957502	2411.612261	5716	18157.06522	1056.641928	3297.738115	373.3594697	307.9882452	257.5565	1288.377318	9306.207027	0.305665252	0.110342297	0.06418965499	0.01370921981	0.01463564514	0.01865570791	1	0.2435456886	0.1862979166	0.2547791334	75	0.9999999992
6	351.5526387	167.2064448	4121.392072	13368.64534	618.307994	-138.9007643	2282.952727	5149.5	4500.712766	1077.589193	3366.5555	196.1640342	203.3280921	278.7885259	1213.787915	2992.332027	0.3143283415	0.04989595613	-0.01019914514	0.01570808627	0.01777404876	0.01725625401	1	0.2454449721	0.06265760884	0.003151585021	72	0.9999999982
6	363.4556314	107.6762302	6663.101311	14010.40886	1452.679733	-302.2323003	1885.575967	5647.5	25755.23404	1309.10069	2671.278853	282.5325052	294.0678753	204.5326618	1004.903276	10329.00031	0.4805808575	0.1062898962	-0.02067814595	0.01962412175	0.01670301555	0.02361572951	1	0.3758085752	0.1760006254	0.004281939363	85	1
6	371.8731825	182.7309114	1113.55659	6728.587677	1032.810123	64.34283361	2323.434178	2816	636.4421053	629.9720068	3785.121503	567.937357	110.4952284	532.1877659	1509.930037	607.7428718	0.1687942046	0.1457443183	0.008790618629	0.01965020574	0.04635707644	0.02496957653	1	0.133289626	0.2597340756	0.03913442491	61	0.9999999911
6	376.143364	20.96322376	690.5983631	11057.78295	626.4622762	902.4625173	1350.153396	4147	8794.333333	149.5181121	1725.835966	157.8435605	170.525929	221.0674961	632.7537681	2979.69204	0.06202018896	0.05888655923	0.08455976289	0.009404548587	0.01315591278	0.01040264426	1	0.05308632653	0.08384178955	0.2708995147	36	0.9999997098
6	375.4370148	142.3985216	13.7087353	5725.612011	2448.14916	189.1185449	2014.194784	2792	1578.172043	75.26411185	2774.676416	1169.360752	100.904268	367.3476687	1311.453869	2297.519705	0.001618805213	0.4269417225	0.03398625204	0.01848307944	0.05661600908	0.01960327762	0	NaN	NaN	NaN	NaN	NaN
6	379.172557	6.498790841	2148.098558	7566.657781	749.573891	-118.8908681	1285.530438	2969	8577.92	574.7269124	1922.928225	197.8801165	134.7939058	166.2885881	725.6363921	4155.731255	0.2823998255	0.09945057245	-0.01696866087	0.02341860292	0.02238171876	0.01962420971	1	0.220478238	0.1640593904	-0.02525365008	74	1
6	387.3672853	68.51928274	1713.230546	10308.0544	65.65455987	1428.952413	2168.144086	3805.5	2402.784946	449.8444691	2520.921396	122.5823274	396.3516505	267.283521	899.3076566	1823.672155	0.1645609121	0.00631889551	0.1350482574	0.01420005691	0.01332315926	0.0290870537	1	0.1359594066	-0.02428411253	0.4622125129	54	1
6	392.4511614	346.7840512	5860.838118	18293.21048	4359.369613	-74.99693074	2624.165144	8155.5	4902.768293	1002.996372	3054.470554	826.6825533	198.688931	473.5145678	1367.365669	2641.565601	0.3179272954	0.2388178341	-0.003673721928	0.01189563223	0.01496121041	0.01167757774	1	0.2504589566	0.4480768011	0.03086243404	78	1
6	402.6802042	340.9012832	3366.992312	10427.34982	2250.269383	-46.81671562	2559.299484	4727	2991.214286	1383.11933	4386.536399	957.9486449	201.6441632	857.7683903	1856.20584	2914.630362	0.3183238991	0.2203516137	-0.005892940172	0.02239682434	0.03787744459	0.02678483121	1	0.2504642132	0.4103914261	0.0229569766	78	0.9999999999
6	407.0009447	79.84797796	-38.56852335	13276.89056	645.5235469	645.4635632	1799.64655	4933	7037.031579	53.15888124	2670.107832	179.0374262	164.636739	223.613428	935.1409106	3403.423359	-0.003119853644	0.04910740597	0.05040102179	0.004266282883	0.01483757223	0.008149708584	1	-9.470962246e-05	0.06444195249	0.1411951993	8	0.9999999997
6	409.3627648	42.16529617	-0.2598859137	11820.53962	1840.19602	227.3229698	1464.972707	4781	1873.93617	49.83204339	1741.676672	290.9963553	86.0952969	231.4145197	691.3785207	901.0892549	-2.995641426e-05	0.1568271373	0.02126525745	0.004439593829	0.01487979799	0.006851695414	1	0.001671398244	0.284088174	0.04595105367	17	0.9978237374
6	409.3630035	389.4580786	2609.528649	15561.17486	1562.402349	2376.265835	2813.460838	6188.5	7765.297872	641.5158131	3595.079315	502.1023604	576.1206647	423.6994326	1459.253065	4628.370325	0.165321877	0.1064555723	0.1547669135	0.0128695169	0.01711477676	0.02110608241	1	0.1386611859	0.1800666669	0.5317198618	60	1
6	412.2137043	227.4249518	9.434477396	6798.27774	2211.423055	469.9490387	2342.793756	3182	1709.408602	76.43539877	3529.174744	1155.209492	220.8971835	417.3082375	1585.324764	1925.143102	0.00219042932	0.3264393771	0.0673373559	0.01510800812	0.04389876855	0.01763604967	1	0.007713968239	0.6302490176	0.2067938337	26	1
6	414.1539447	100.7646766	11706.0237	11426.51874	1163.828733	-820.9862606	1713.958328	4703	10931.01053	2831.983929	2766.524334	336.9389524	460.5808171	219.4606724	1128.732313	18845.26436	1.024469735	0.1022455192	-0.07176737069	0.04455602493	0.01900342318	0.04580376289	1	0.7995046736	0.1620997921	-0.05377885695	96	1
6	424.2396929	65.4912444	4137.370806	14086.91183	111.8065296	-154.7416555	1796.405745	5080.5	3676.922222	804.0090056	2673.700933	143.8496181	160.8557522	218.5365086	945.2730173	1188.33188	0.2963681709	0.008140734176	-0.01069410548	0.0153296472	0.01092106469	0.01260524095	1	0.2309254255	-0.02235091761	-0.003396081569	69	1
6	425.0493535	80.76517908	2058.09473	13193.25009	620.140205	1679.182133	2204.531395	5063	4384.602151	377.1366955	2313.641516	187.2784631	368.0406196	522.195539	840.6459115	1694.858562	0.1562333149	0.04513275267	0.13441219	0.01443871388	0.01256039551	0.01742731482	1	0.1297614144	0.05498535928	0.4592938627	57	0.9999979407
6	427.2933654	534.668633	2042.958055	11820.57518	3838.813696	-86.66115517	2449.852133	5490	2793.434783	599.9591975	3514.398863	1117.422225	176.6569765	986.5193689	1564.512501	2289.589403	0.1734969698	0.3173047436	-0.007217524459	0.01404350869	0.02487497089	0.01934847095	1	0.1376952416	0.6096515335	-0.009674007801	66	1
6	435.4293685	34.31593099	2688.278598	9310.796055	2852.839378	-183.6243329	1279.49652	4266.5	1272.404255	696.1215974	2327.18549	689.7835708	142.7431396	168.8321406	1019.781792	709.6224397	0.2926487681	0.3032427501	-0.01923318918	0.01918369046	0.02904977389	0.01719157704	1	0.2303418082	0.5797222601	-0.02552018499	80	1
6	435.6001026	295.335098	2763.44647	17178.55365	1599.215691	2541.871233	2626.133164	6755.5	2837.84375	635.3968227	3865.444885	469.7811853	634.9050931	318.7022348	1530.58151	1764.574649	0.1611271665	0.09765088174	0.1493453597	0.01104195312	0.01688324231	0.01876933919	1	0.1349711825	0.1621289791	0.512247056	60	1
6	437.5281294	120.0058386	1891.840281	10447.71851	471.3562042	3.493236783	2034.565902	3935.5	7997.444444	539.5933547	2946.978623	180.541554	133.9195706	263.6844164	1063.734617	15175.60259	0.173798503	0.04416970535	0.0003902899363	0.01311400416	0.02035294985	0.01442017303	1	0.1357540289	0.05242662425	0.009137668711	55	0.999988236
6	451.2242726	298.9759397	7399.634696	15540.5814	252.5642744	-176.9227925	2501.856453	5662	11216.32927	1731.124514	3371.58545	163.7895551	304.929954	285.9728729	1253.852634	8440.908909	0.492776138	0.01748274464	-0.0133785858	0.02786473267	0.01059038428	0.02357663834	1	0.3849482225	-0.005282657183	0.02929976493	81	1
6	455.3348158	110.3105087	8074.898594	11413.38472	1218.152625	-490.7733526	1806.469354	4631.5	10824.01087	2091.562941	2896.791302	288.2395778	305.28991	209.5492557	1113.860333	6929.398548	0.7181965392	0.1062801388	-0.04529436294	0.03358677407	0.02211838648	0.0291955907	1	0.5607976801	0.1735053836	-0.02881451421	92	0.9994506646
6	458.4149838	326.382376	3064.073245	17431.81715	285.7059059	2629.158099	2755.109268	6484	10473.63158	564.2117626	3009.556952	178.1995511	536.8736852	264.0166698	1143.465269	3946.661048	0.1755018592	0.0172191221	0.1522972771	0.01062857851	0.009751034715	0.01751448737	1	0.1456486368	-0.002102486495	0.5232182977	54	1
6	463.4786045	559.7389265	2371.42132	14445.06059	2343.990899	-36.61408702	2268.003025	5937	10359.5	765.6496782	4678.357941	768.1425062	153.1489511	381.4941709	1883.567793	6786.941403	0.1643324858	0.1724080964	-0.002074268702	0.0136814211	0.03167106649	0.01455484086	1	0.1294143515	0.3141443359	0.002082963518	61	0.9999998897
6	463.9933696	296.4136303	6835.027268	13941.95221	207.5860613	-238.3645505	2468.926586	5221	10455.97403	1725.097027	3454.579825	186.489925	316.8248147	1404.049158	1264.817824	8301.461214	0.4962725522	0.01440918509	-0.01651250568	0.01934029907	0.01510272055	0.02555099441	1	0.3874799148	-0.01159832125	0.01934783326	81	1
6	477.1330569	81.03174316	-24.00773253	14851.41684	236.5649868	78.21373106	1505.104452	5262	7479.715789	46.61621926	2204.72039	159.2015219	71.72236239	214.0591088	752.9672283	2402.371039	-0.00187136587	0.01759538381	0.005864011426	0.003288109211	0.01199176926	0.004937159223	1	-0.002002362259	6.045263342e-07	-0.01016859909	1	1
6	477.2331006	145.0915617	2053.754996	13299.36903	672.82652	1885.048447	2399.332184	5055	4803.168421	568.0562791	3295.600779	211.8138862	496.7270738	301.0884527	1201.413423	3140.725701	0.1585722801	0.05302660232	0.144151929	0.0146856589	0.01481050834	0.01865056252	1	0.1322374135	0.07109692258	0.4929736769	57	0.9999999995
6	477.9023188	427.3092205	10642.92824	15046.02712	2470.850749	-542.458435	2182.978565	6442	19106.53684	2732.132357	3654.484864	592.4728222	435.9043353	800.5843867	1523.049608	12132.32586	0.714372878	0.1714790212	-0.03512114605	0.0270615676	0.01927917745	0.03247186539	1	0.5590135884	0.3065932731	0.006501390742	93	1
6	478.9372029	319.0755215	-28.39826374	14636.54915	118.9540014	846.022975	2391.228703	5299	3275.210526	57.88965779	2907.093409	161.0808676	205.3668432	299.5971019	1037.052089	2263.344113	-0.002309454695	0.007813559683	0.05955352301	0.004404132152	0.01228033916	0.007593758821	1	0.0006762869135	-0.01978478885	0.1712997811	3	1
6	484.1900808	371.1610147	4917.063189	16318.0539	1496.875489	1125.529233	2180.227025	6342	6409.452632	1304.981561	4087.571792	483.2623043	369.588629	285.7302007	1621.926092	4247.516385	0.304943985	0.100139642	0.07081267015	0.01612052389	0.01533135592	0.01701006406	1	0.2432663881	0.165510501	0.2767924731	75	0.9999999667
6	486.6620489	124.5093627	1134.604241	15916.66277	6541.85821	2.297810299	1405.522855	7511.5	9543.569892	240.4578938	2553.082342	1160.946435	119.4025577	219.3354869	1285.006908	3189.884284	0.07146016458	0.4152801174	0.0001755618597	0.00967318727	0.02414120286	0.008482110651	1	0.05901241886	0.8105923239	-0.003706049124	51	1
6	487.4128837	473.4080908	1885.450126	10780.38346	2540.325033	-19.99811726	2375.19808	4726	2666.304348	669.9862254	3889.052337	861.4657824	132.7088813	311.0379191	1622.207667	2683.051411	0.1740170584	0.224395831	-0.001420101006	0.01343962124	0.02119859237	0.01559789546	1	0.137548767	0.4201131028	0.007682013802	64	1
6	488.2292279	611.5526455	-58.82098311	10190.69296	988.5560415	1147.368643	2150.259694	3929.5	2326.78022	62.90189186	2579.368049	310.2610031	313.2469111	255.940997	998.7422178	1751.006528	-0.006716132362	0.09744247185	0.1155836559	0.006122811312	0.01616414847	0.01305026874	1	0.001330625841	0.1632932715	0.3624080477	14	1
6	492.5632419	139.0686507	-76.76643389	14360.03364	304.8946879	752.9740104	1674.185262	5188	9400.206522	52.00837918	2952.794882	155.8679022	173.5067771	204.4678658	1023.562791	3902.940198	-0.005567938486	0.02182677229	0.05381079943	0.00426511076	0.01307627644	0.00679657039	1	-0.002079033033	0.008819775933	0.1515234525	3	1
6	493.0276161	67.47930355	1396.78418	8181.308318	10.88575093	1089.7141	2051.498547	3045	2337.903226	377.5739623	2174.47713	135.964883	325.1978797	804.2315559	786.9083254	2365.857176	0.1715106303	0.001137343524	0.1307620477	0.01779218124	0.01964461158	0.02653233399	1	0.1411132438	-0.0349389116	0.4490348515	54	1
6	495.7911627	276.4853549	-16.07763982	18076.86254	2847.492905	423.8820824	1990.920675	7257	1564.0375	90.49491461	2969.308364	605.5258384	130.8959732	199.1012038	1261.4367	931.7443753	-0.0008944647698	0.1605327582	0.02461497614	0.005688949818	0.0151470436	0.006297185058	1	0.001223115754	0.2916674599	0.05720672406	17	0.9999463496
6	500.3449608	263.5252567	2301.662997	13702.99356	102.1051836	670.6116136	2281.88383	4934	1702.098765	696.1780458	3908.790134	163.3323528	270.5210447	266.3538651	1386.940626	1174.166232	0.1706175271	0.006625031044	0.04728837546	0.01322807665	0.01591530675	0.01638161791	1	0.1356203672	-0.02399349062	0.1663145592	53	1
6	504.847321	110.3549938	1934.240575	11471.93591	59.52515005	516.3815532	2245.378867	4198	1344.191489	508.9734162	2591.769509	148.3705175	205.7692017	726.7080198	910.2544559	821.567624	0.1765682021	0.005408031495	0.04675289339	0.01202393507	0.01693930445	0.01704886285	1	0.1402461323	-0.02653813138	0.1657287227	53	1
6	507.2936894	150.4751034	874.8244604	13255.3047	1500.992479	51.60502421	1847.852186	5242.5	23444.37895	230.7154802	2659.174662	285.9860097	87.82087402	208.993573	980.8743086	11813.57214	0.064662933	0.1141749971	0.003984482575	0.008655613689	0.01708463928	0.007331579407	1	0.05101325467	0.1963631786	2.121497838e-05	38	0.999999994
6	508.7170476	78.02000968	1504.437386	8669.856815	36.86654247	0.8283575529	1866.796551	3092	1979.053191	445.8551347	2480.976961	126.313677	99.8765514	236.6173513	873.6000612	1567.14078	0.1715635076	0.004068023341	0.0001204242625	0.01448738143	0.01997010533	0.01306063179	1	0.1336003619	-0.02936642924	0.006721098502	52	1
6	515.6823656	256.5102823	898.1687399	13761.23005	615.2794928	1301.030921	2543.736075	5186.5	3304.56383	208.4493843	3174.06485	221.8114584	310.9241298	684.9251495	1176.417472	2115.544703	0.06551582983	0.04401542576	0.09608389566	0.008942985235	0.01489972339	0.01353816174	1	0.05635503161	0.05350248673	0.3102819365	36	0.7018557843
6	515.7743947	403.2551366	5112.877763	17095.13186	5505.427159	-163.9288875	1999.652641	7880	24976.08421	1015.482488	3062.31844	1050.097903	239.5398229	237.6876639	1456.283448	11205.85706	0.2993580771	0.3313232815	-0.01053001398	0.01618235588	0.01849154815	0.01465845614	1	0.2363799227	0.6369710098	0.006092368575	80	1
6	521.5422443	728.0773856	7538.389144	7602.14478	513.790986	-623.3946222	1809.776688	3106	17505.15054	1991.927296	2011.22875	138.6228422	323.4431485	179.6876679	757.1077396	11530.80422	1.008787929	0.0728538497	-0.08091114164	0.04001983794	0.01922307356	0.04740234483	1	0.7863891708	0.1022652913	-0.08881507167	95	0.9999996287
6	523.3647351	150.5970603	895.8931791	14787.24044	501.461035	565.2914694	2010.282826	5488.5	47980.25263	211.9869394	2386.505032	146.3537126	140.1087145	213.7502433	837.041399	13716.61186	0.06157514603	0.03422893403	0.03917923166	0.007297343815	0.01251920794	0.007813559903	1	0.04986681377	0.03339914171	0.1164970529	31	1
6	525.954461	202.0368713	7244.518719	15008.00385	2511.26347	-294.9740595	1896.782271	6362	25169.84444	1333.144068	2698.160206	451.8661739	308.6434501	211.5669557	1108.602619	13029.40768	0.4749045744	0.165592904	-0.0202036846	0.01956621164	0.01907321567	0.0224201415	1	0.3719515771	0.2970484042	0.006211006415	87	1
6	538.3490454	378.6424781	4223.198071	13596.9926	783.8926003	-102.151032	1879.274112	5261	12654.89474	1258.168584	4064.667672	286.8305222	209.8656094	215.6447322	1529.130253	8536.900523	0.3042180068	0.05728603048	-0.008532536245	0.01689526428	0.01669631874	0.01749046043	1	0.2376806563	0.07784196246	0.006846472557	72	1
6	539.2849945	277.6418275	2616.178357	15698.86852	2594.446384	857.4133365	2532.115202	6499	8498.021739	467.1006876	2757.187419	519.3314224	245.3180025	202.6610399	1151.924356	3170.374339	0.1636363649	0.1694523153	0.05566542877	0.01137425214	0.01443636956	0.01293112488	1	0.1321911001	0.3083005161	0.1973874826	62	1
6	548.9432629	35.3636842	-88.10690137	7814.094784	176.985603	1674.390437	1386.780587	2895	3282.521277	52.60645495	1502.502926	123.5602766	349.3933563	155.2414684	524.3107506	2125.33005	-0.01107915815	0.02142872772	0.2093623254	0.007182780195	0.0172965328	0.01969978746	1	0.002621650064	0.008546871283	0.6771016574	5	1
6	549.6744739	84.37028805	1860.727491	12032.90193	4706.592022	-80.76680652	1428.086272	5737	14634.44211	374.281914	2018.645984	743.1123769	127.1607099	221.1396808	916.4185844	6737.166656	0.1545018143	0.3955319441	-0.006339489801	0.01264424489	0.02333191513	0.010904792	1	0.1235940202	0.7694438455	-0.008709629164	68	1
6	554.7451662	260.1786953	2366.262292	13982.82673	4569.678791	-3.385291306	1978.751628	6500.5	17035.79787	567.4543867	2951.033334	902.2191409	149.1705968	241.2593884	1303.469394	9638.666725	0.1665104992	0.3269145689	-0.0002385996266	0.01245793576	0.02186463972	0.01195624487	1	0.1327113233	0.6293495629	0.01272812672	66	0.9999999999
6	558.1091864	498.5648244	-59.65341176	12994.77039	3108.676319	734.40926	2380.382046	5652.5	6919.903226	75.04185246	2279.669637	540.470245	163.0655717	234.273083	949.6551745	2958.216494	-0.004487539855	0.2367282496	0.05789788747	0.006556910667	0.01688343667	0.008391321818	1	0.001066675554	0.4472599562	0.1711116898	22	1
6	558.541009	112.2982398	2096.54617	12987.84727	2877.282618	-13.11367285	1764.118961	5531.5	8199.652632	376.7433371	2138.267383	472.5466988	129.0428431	222.2544357	875.5925844	3197.577546	0.1692859043	0.2287755164	-0.0009964883538	0.01111574574	0.01947367105	0.01032185125	1	0.1339035961	0.4290975428	0.008228214648	64	1
6	559.9848757	353.5381207	4478.523185	15111.43901	325.6858605	3452.556643	2481.386397	5709	16181.60674	876.8322233	2944.795781	225.3788204	687.6034782	728.8619359	1091.219642	6715.335845	0.2957543221	0.02183403555	0.2202814773	0.0189532289	0.01643201083	0.0404802267	1	0.2439810344	0.006310124562	0.7789933602	71	1
6	561.1793633	472.1912493	805.2775402	14315.60764	1380.44249	2854.586097	2045.724631	5551.5	2077.117021	181.8824863	2810.992629	292.7786817	611.8317565	245.6914833	1062.241846	1077.527186	0.05764948206	0.09914827135	0.1989475746	0.007805583509	0.01328143261	0.01623444127	1	0.05668255325	0.1663827633	0.6583678845	41	1
6	563.451501	295.2664034	-19.67745291	12953.72082	132.1313039	124.6959609	2108.360927	4674	5364.462366	47.78726261	2809.170912	153.7464995	82.60712948	327.349694	961.3918133	3257.912974	-0.001506468277	0.009985215748	0.009158210082	0.004149341713	0.01420070017	0.006446556479	1	-0.001597871772	-0.01551897601	0.0008684946703	1	0.9999999959
6	564.3564344	34.1071969	-9.519670789	8574.584451	2756.48471	132.0461594	1033.624479	3861.5	11272.69474	60.95382261	1356.51229	426.7775766	75.37747879	189.7250223	592.0061746	4267.555556	-0.00103727844	0.3232083062	0.01593980482	0.007516776646	0.02415090756	0.008560712432	0	NaN	NaN	NaN	NaN	NaN
6	569.9293324	129.7366406	718.246343	10530.54282	2477.865756	408.2036775	1923.257115	4557	14691.31579	199.9185462	2259.21167	519.5527709	142.2420849	230.6578836	939.9192357	6706.459376	0.06923263473	0.2344543028	0.03889572887	0.01064045553	0.02163368826	0.01270910018	1	0.05777807035	0.4418173876	0.1222992117	46	1
6	571.3077634	245.493184	-41.5627249	13483.81749	2140.970747	320.9003904	1811.89864	5419.5	3272.723404	69.09291688	2642.790498	439.856799	102.9065724	212.4084064	1034.287091	1375.136485	-0.00337919841	0.1594525043	0.02342415167	0.005636634836	0.01622661887	0.006549790106	1	-0.0008057211651	0.2894849264	0.05262081329	17	0.9999416449
6	572.3791264	344.4437953	13812.40252	13078.49671	1415.184273	-739.5821988	1787.456315	5454	2147.076923	3375.9923	3345.575118	367.0989618	494.0685785	236.4092629	1344.323862	2346.661062	1.048661851	0.1043599258	-0.05508823154	0.03296691199	0.01719310876	0.0445435573	1	0.8194725843	0.1662211891	0.007874502192	96	1
6	573.6801104	94.4512081	2936.320213	9844.149971	147.412364	584.2217457	1908.124602	3641.5	4469.531915	599.7395795	1873.072178	152.1447945	215.8865693	199.1759472	679.5938078	2345.800786	0.2959741143	0.0137740035	0.05757464544	0.0154068091	0.01689909591	0.02249786572	1	0.2346326312	-0.01064182045	0.2278481438	70	1
6	585.5853268	129.2602532	2.336979467	10482.59061	2481.570429	236.7045506	1751.130769	4545	2835.351064	62.87266794	2031.14143	475.8153552	85.95468028	181.0871074	823.7557698	2577.904995	0.00022231035	0.23249035	0.02304016645	0.00673422907	0.02396410654	0.008584493173	1	0.002697928654	0.4384579597	0.0539581683	21	0.9999673121
6	591.4689793	299.7185687	4781.968897	15867.06349	2414.642038	1084.92815	1905.465008	6544	11172.55914	965.027829	3000.429925	530.4803602	300.2783564	179.1644802	1244.693295	5384.44748	0.3021480239	0.1553918984	0.06743260585	0.01390682315	0.01365621972	0.01665646121	1	0.2414065409	0.2782529449	0.2661739541	77	1
6	597.6960543	116.5014467	-97.81606122	10041.29292	1088.127093	1118.910086	1597.11275	4018	7488.457447	55.69392477	2069.356343	229.9823618	231.2761406	179.946395	786.3658622	3721.583669	-0.009963050977	0.1106897367	0.1086661456	0.006319318621	0.01546958287	0.01094746641	1	-0.001491151072	0.1903313938	0.3386362371	14	1
6	598.2010646	65.74099519	1048.782203	6669.75245	610.3309086	817.8998514	1627.915916	2633	2505.789474	267.1486226	1713.21143	202.2712978	267.5240354	169.4433376	658.1368545	1847.14336	0.1626246978	0.08917263583	0.1241862008	0.01666683579	0.02326724592	0.02570648055	1	0.1346044998	0.1447384774	0.4271479921	60	1
6	598.0816874	166.8497265	-0.01612056516	8757.425951	1352.719743	462.6590593	1931.190689	3527	2208.604167	60.04101077	2451.029154	396.0644827	146.0186281	254.8314818	957.3060121	1938.179566	-2.093446562e-06	0.1565646897	0.05497077674	0.008568893885	0.02630660739	0.01217775549	1	0.003647017248	0.2836572273	0.1600893943	18	1
6	600.3513754	451.5256887	739.0393788	11354.5391	1156.67357	1053.050834	2043.088597	4432.5	12744.68085	229.9271547	3160.617308	337.1458646	313.7451417	227.1343185	1193.151486	10005.58899	0.06197772696	0.1023900621	0.09293702751	0.009877236366	0.01810331957	0.01293782339	1	0.05395642592	0.1726233748	0.3003763104	40	0.9999999999
6	600.8235435	322.6220032	791.0219857	10448.23385	3166.559732	319.0781383	2111.162157	4841	1414.894737	270.4200887	3682.785538	1131.164581	143.5833837	374.0481748	1622.107138	1485.124563	0.07283711256	0.3003030615	0.03327508077	0.01422541646	0.03125770685	0.01447118662	1	0.06091116978	0.576107058	0.1057193057	49	1
6	607.475399	277.2308089	1983.967269	12665.70873	583.1190521	1733.061807	2315.959321	4795.5	4294.892473	529.5417169	2983.85865	186.2576503	489.04434	300.8971619	1088.373238	2788.967744	0.1593447053	0.0492369877	0.1435899092	0.01226616056	0.01417726769	0.02289648657	1	0.1327744467	0.06335586954	0.4911365364	57	0.9999999676
6	613.4831343	90.33965803	9096.522894	9447.523708	631.8826606	-531.7773415	1383.993057	3772	11412.3617	1903.689484	2039.316834	179.5059703	351.1306559	183.852599	783.1591693	6173.760493	0.9355418396	0.06492270173	-0.06028662345	0.04374677165	0.01800366895	0.03983581505	1	0.7300460089	0.08688785409	-0.03467050598	95	0.9937368252
6	614.7880833	20.56613559	-55.76831254	7095.166291	409.8664823	1440.026138	1169.383718	2620	5902.531915	48.30771175	1102.165718	124.7116669	250.0299897	141.5511166	398.6955189	2235.892426	-0.007877714806	0.05484868763	0.2014117748	0.007099170579	0.01772411285	0.01742591883	1	0.004992337873	0.07667267735	0.651713726	10	1
6	615.3910809	43.71014719	1172.112702	6881.573365	603.8033594	-46.83319877	1315.176103	2621	1313.612903	300.9799892	1789.173426	221.8842231	87.07918382	134.6759364	686.5425681	925.2566745	0.1679346975	0.09094781053	-0.007209855781	0.01664359186	0.02215790124	0.01516499517	1	0.1311611483	0.1478980999	-0.01663817489	58	1
6	615.646835	573.2824032	7838.444975	11531.33129	1907.179865	-451.4330495	1725.017965	4861.5	25228.3587	1861.697996	2705.906691	385.4501599	293.6201327	174.9512085	1061.500157	12527.9685	0.6749871083	0.1663496779	-0.03699490724	0.02355320914	0.0209704813	0.02999008062	1	0.5279561119	0.2965202616	-0.008306931188	93	1
6	617.8464166	64.87697483	44.45977782	6202.558741	904.0053261	93.11433488	1300.757098	2498	966.90625	64.79841361	1673.480317	256.4381451	110.5204581	490.0547373	646.6999874	602.7712506	0.007106288543	0.1445002865	0.01383469267	0.01073155123	0.02629078549	0.01606730468	0	NaN	NaN	NaN	NaN	NaN
6	622.7146494	314.1534649	1718.15886	10884.94239	982.070151	1526.606002	2223.796297	4275.5	1889.085106	498.5928799	2945.523499	299.1365517	460.0964239	240.0264879	1120.114742	1491.13329	0.1615890751	0.08988065664	0.1433621304	0.01246578035	0.01871462471	0.0225814121	1	0.1349117825	0.1462530341	0.4918838036	60	0.999999981
6	625.2882522	149.4154225	11.97290738	10323.59197	2387.519582	248.0856584	1885.818984	4467.5	1738.957447	61.9940453	1899.171205	430.1276488	90.54688894	191.152675	786.6513958	867.2980527	0.001090275264	0.2281709218	0.02572551521	0.006558533241	0.02019488106	0.009179781021	1	0.003493313344	0.4296451201	0.06312440521	21	0.999999658
6	626.4101583	385.753673	17.93161025	12444.9918	1928.366966	294.4515984	1833.232952	5020	1851.032967	64.52895396	2361.462539	413.5505862	96.31195067	210.1840959	943.8108194	1270.720543	0.0012533964	0.1529247535	0.0240150976	0.005673406231	0.01819818325	0.007532740521	1	0.002800411979	0.2761221883	0.05543426069	17	0.9998818572
6	627.8566736	370.2303188	696.6655474	12887.81091	1294.157062	2551.652768	2097.118844	4982	9566.531915	170.5325184	2500.989094	270.6129879	540.3017898	250.7318767	944.8397548	5037.443089	0.05554837969	0.1003909006	0.2040470651	0.008481527934	0.01551417973	0.02115710498	1	0.05534205625	0.1689550181	0.6752240844	41	1
6	628.2692634	404.5497022	3623.887118	12331.90684	149.5925017	2637.279809	2363.502814	4707.5	7099.382979	782.9974238	2608.126134	132.4970924	613.7439198	328.6610337	953.366602	3925.904789	0.288440606	0.01212087185	0.2101915401	0.01632351101	0.01199727788	0.02284020815	1	0.2375643942	-0.01346403943	0.7430286031	71	1
6	636.7936288	38.79894127	905.5345461	5909.364076	2384.549384	-58.40003253	1103.698549	2863	15903.25	227.1082666	1251.091381	488.1304224	91.39455926	159.0956321	570.6360218	9882.101774	0.1568020666	0.4040247238	-0.01145481297	0.02237305521	0.0311115277	0.01637211222	0	NaN	NaN	NaN	NaN	NaN
6	639.8328557	215.9103958	2270.189514	13965.27992	189.8682037	1958.973386	1878.445114	5089	8948.22449	402.2572954	2356.081547	148.7277661	373.5616464	183.6111012	818.0328976	3241.956443	0.1628257375	0.01466955468	0.1394674028	0.01068742929	0.01195383271	0.017291244	1	0.1349346707	-0.007215983663	0.4770247773	54	0.9999999999
6	643.4805042	453.5056319	15.13491888	8553.339199	62.84804066	85.39176686	1843.980882	3144	1484.0625	62.30138315	3206.761527	129.2082208	87.73888579	572.6501464	1128.968976	1424.355905	0.001947942156	0.006848332603	0.009470717108	0.007888326437	0.01885482654	0.01139206716	1	0.001100291337	-0.02195269432	0.002576910647	1	0.9999999921
6	650.3129452	132.6348444	1915.492098	10876.93427	163.4143058	-30.56424621	1617.341215	3935	4194.787234	348.4179972	2001.13672	133.9503732	131.7399281	187.6851706	712.0135544	1765.748907	0.1751724932	0.0154772316	-0.002584129494	0.01180804626	0.0137446101	0.01330177805	1	0.1363841792	-0.006134395558	-0.001381068551	52	1
6	657.9879151	237.5408405	5561.595029	12259.65528	3796.321768	-279.1620037	1407.25246	5581.5	14358.4	1120.043045	2355.447882	712.4898217	222.2100093	178.0401448	1029.584839	6193.286675	0.4620942259	0.3164194938	-0.02055402612	0.02085370046	0.02362766559	0.02017948747	1	0.3633274812	0.6048905138	0.006188513177	89	1
6	661.8130817	334.7583823	-25.9854537	13143.58282	151.8263071	694.2157305	1911.576063	4744	5521.702128	44.0483615	2289.526363	133.7623875	151.6368264	196.925423	797.8921854	2014.59597	-0.002207786677	0.01208562643	0.05244097716	0.003730488022	0.01119853354	0.007551903157	1	0.000384203884	-0.01109212622	0.1473453313	3	1
6	662.3444348	291.0044948	6177.64873	13283.05774	720.7692088	-254.5011465	1742.884439	5107.5	14708.44944	1239.063771	2468.191277	185.2207673	251.6890741	182.4547445	925.97118	5549.87739	0.4631411685	0.05421372796	-0.01808508977	0.02085959793	0.01230326082	0.0208982134	1	0.3617776174	0.06993982264	0.008036448455	83	0.9999481717
6	662.3689231	532.3589354	775.791636	11898.98579	3759.593882	329.6492118	1612.668367	5344.5	5603.583333	197.6786876	2660.359164	774.3386496	134.1065436	180.633233	1157.085749	2633.300481	0.0659500499	0.3167608526	0.02790914511	0.008871752687	0.02004401677	0.01017021284	1	0.05535441312	0.6097368137	0.08651414269	49	1
6	663.6927702	88.44858158	1319.119413	7715.118381	1731.761165	-35.58211997	1305.177887	3383.5	7469.212766	265.7809043	1380.524733	298.4104287	107.6497796	160.2640292	559.5669409	3193.2196	0.1654397785	0.2266502992	-0.004696232033	0.01431994124	0.02236597654	0.01393060019	1	0.1306510594	0.4247890375	-0.005168627735	64	1
6	664.4045377	68.26898087	1080.817132	6557.763659	317.3824282	-65.66106742	1141.090398	2445.5	3388.55914	259.6070248	1390.379411	129.9674807	82.5913575	134.522576	508.1688249	1896.683659	0.1677727177	0.05239332002	-0.01066987858	0.01461410547	0.0209084606	0.01404857408	1	0.1304635154	0.0692307559	-0.02937953574	55	0.9999999998
6	665.5599234	276.2064643	12.62062293	11939.40439	1937.657137	159.4031143	2248.882888	4917	7010.21978	70.63488699	1821.296358	295.5532468	84.04152288	201.9284073	711.1901939	4666.432951	0.001008037421	0.1575287169	0.01386192634	0.00624782468	0.01584035935	0.007346099068	1	0.002062778193	0.2854860322	0.02111826061	16	0.9983173347
6	675.344197	149.4993859	-7.740200078	8032.213105	1295.265422	54.45220521	1489.009699	3263	7830.617021	54.36342994	1631.433622	260.3298056	69.79046568	203.3963814	634.9158093	3604.170342	-0.0008507319315	0.1584717089	0.006689733034	0.007243326973	0.02258612608	0.008713278288	1	0.0001972750991	0.2874063784	-0.003538373042	16	0.9999999994
6	677.5192436	119.2768397	1184.028146	7177.352946	1481.855415	-40.25087159	1365.833803	3058.5	5243.117021	298.1805765	1704.932446	386.4303022	99.43451608	164.5832539	704.1476813	9386.673151	0.1676874436	0.2129887401	-0.005058100659	0.01407868436	0.02634825218	0.015821023	1	0.1322624166	0.3968931384	-0.00626946474	64	1
6	679.2285704	302.8463275	5417.601753	7290.695859	408.725441	-246.8630674	2028.821018	2940	8962.916667	1772.42528	2443.488569	172.4731276	276.1791698	206.2224597	920.1702185	7572.639998	0.721519996	0.05627776395	-0.03105865429	0.03541833517	0.02194982738	0.04482648648	1	0.5637517763	0.07150207999	0.01881159295	91	0.9998358224
6	680.9007293	656.2420625	1124.792214	7240.152821	390.8753289	899.8046943	1597.556479	2767	2022.515789	285.1645831	1714.589695	140.4695396	260.2400729	151.2296556	630.7792744	1415.273313	0.1607431101	0.05477940143	0.1262067605	0.01415493452	0.01532021026	0.02015954688	1	0.1329157739	0.07459525491	0.4327090051	57	0.9999999998
6	693.9799733	231.5710352	646.1187664	10724.43977	2557.441923	934.3474083	1329.473722	4589.5	9157.912088	149.7083971	2036.276857	526.9907224	223.9808797	170.7851047	863.0525746	3995.909699	0.06079938394	0.2395575235	0.08557461366	0.009115124052	0.01991471703	0.01124412685	1	0.05392007893	0.4524591336	0.2787181133	47	1
6	709.0198864	384.8490243	24.39088394	10664.59142	876.570718	191.9255954	1928.520348	4140	1756.505263	47.73116349	2732.851345	279.6236588	95.2142877	244.7635167	1029.507814	1093.793408	0.002752125575	0.08642522569	0.01840544433	0.004946308131	0.01600278636	0.01276158218	1	0.003012909264	0.1404184012	0.0350470456	12	0.9999387373
6	712.6190029	611.5923126	6963.608605	6814.753373	273.9989875	-472.2562452	1576.944061	2733	30649.89474	1558.145024	1458.672049	96.13736918	283.5172522	159.8180114	540.3026974	14173.83861	1.00426353	0.04151915255	-0.06945343691	0.04648979638	0.01866789524	0.04348704716	1	0.7832041306	0.03841806118	-0.05177692813	94	0.999999989
6	715.5408918	480.2686589	4054.928687	8610.572562	994.7562967	-215.1580641	1723.724816	3521.5	17350.77419	1091.381468	2188.670809	248.6350407	200.7522921	186.259467	858.5301593	10415.93342	0.4804897036	0.1161593849	-0.02726773045	0.02353553107	0.02154115161	0.02595580256	1	0.375449248	0.1961166265	-0.01779860157	85	0.9999999976
6	717.3774027	156.6047653	3138.579304	7047.79364	2079.485104	-148.2397409	1199.878965	3207.5	7314.71875	755.5267949	1672.171282	514.4029772	177.1253799	168.1051079	726.7584073	5085.68645	0.439434238	0.2890122105	-0.01998629782	0.02491138004	0.03325754527	0.02592605998	1	0.3453200353	0.5492051604	0.002613835858	89	1
6	718.4986846	302.3369677	4659.788904	9972.778737	636.2158236	841.1287802	1886.865848	3878.5	12338.64894	950.3255389	1939.280037	154.2149884	273.70556	226.6282068	733.2930168	6035.104118	0.4671248181	0.06120234801	0.0851071397	0.02169237348	0.01544784372	0.02515450615	1	0.3709592535	0.08447845086	0.3585051495	84	0.9999999992
6	721.3458019	276.1553388	70.5955189	8860.465272	812.1910125	106.8642488	1729.383217	3370.5	2663	163.2177283	1879.076753	216.4901034	107.7430485	220.7553427	713.1049768	2484.07806	0.007432638417	0.09452450232	0.01379670548	0.02790018686	0.01771255011	0.0165483115	1	0.006495116475	0.1568808313	0.020638266	11	0.9897061778
6	725.3186289	240.6329213	637.8265889	8933.135322	524.5149702	6.686275304	1521.028229	3371	9682.010638	153.6290084	1697.833465	154.4255628	75.23062789	179.3353125	628.7745843	4013.482872	0.0737037525	0.06043009516	0.0008300700694	0.008608606336	0.01549576432	0.008981159814	1	0.05740760754	0.08661265702	-0.01012868872	34	0.9999999587
6	726.887432	143.2359951	961.6370511	5926.518797	2376.656369	-46.40217772	1154.331362	2885	11464.5625	228.1263638	1280.122858	482.1466401	91.94892724	159.3837127	582.2100455	8916.410989	0.1543512582	0.3977751864	-0.009128809744	0.01670775631	0.03104957185	0.0162309917	0	NaN	NaN	NaN	NaN	NaN
6	734.1695603	392.7880139	1566.495599	9347.662842	1464.619032	486.6813365	2237.392533	3933	4255.494737	339.566586	1792.428488	321.1070432	161.0290773	274.488226	719.3411552	1900.841677	0.1683188783	0.1548126006	0.05261375893	0.01227204715	0.02076096944	0.01511832977	1	0.135547185	0.2783760582	0.1876679232	62	1
6	735.1494918	266.9082489	2473.221195	8263.385846	2487.948603	-139.5178274	1475.368314	3801	6931.112245	644.8202059	2151.252231	675.1079568	172.2512575	184.4666603	976.959485	3180.860617	0.2955070709	0.306036274	-0.01451101023	0.01948299483	0.0276621553	0.02322929334	1	0.2328851141	0.5854073843	-0.008852795575	80	1
6	737.3008555	535.3933253	-69.05736757	8080.876608	156.3410093	879.1267268	1663.162133	2942	10466.47872	43.9551578	1604.717644	106.1873815	182.6876281	164.1843308	559.8869989	4384.709114	-0.008854772811	0.01962411558	0.1094890911	0.006242801202	0.01525587668	0.01068279293	1	-0.00144721307	0.004532213886	0.3393186235	4	1
6	741.738847	505.7366796	1391.183563	8583.296813	2680.928816	319.1441667	1437.981185	3977	7795.4	319.2004379	1863.285423	576.0548508	137.6042142	152.6102756	844.2114473	3942.167908	0.1598169801	0.310432516	0.03941126682	0.01306532351	0.02201114846	0.01506402113	1	0.1296032468	0.595913983	0.1451578403	67	1
6	743.1463385	307.7939856	1476.596606	9177.438085	2015.235497	371.2156202	1611.43755	3956	5292.905263	340.0280002	1877.42914	425.5723737	155.4216035	279.8974841	779.2117385	2342.262945	0.1650006732	0.2223930137	0.04101382069	0.01223449716	0.02063111785	0.01594356183	1	0.1329187611	0.4162499206	0.1494200651	65	1
6	743.139634	427.3292049	557.8412723	8349.288802	122.6106678	238.6927627	1738.308519	3072	10573.65263	181.0753246	2057.719649	116.8904442	109.3442195	203.1579979	721.4228513	6062.416404	0.06920499118	0.01451059349	0.03098226502	0.008741564549	0.01733984073	0.01152541787	1	0.05518784724	-0.006932392005	0.08984666104	31	1
6	755.2797846	570.6096469	-50.2686302	7645.515708	2232.866355	736.6486922	1314.320218	3445	3073.053763	69.00441214	1217.254998	387.6472926	155.7814816	145.044875	527.468653	1117.724896	-0.006426124567	0.2980968368	0.09523361587	0.009134829266	0.02189951754	0.01204641601	1	0.002301279786	0.5725987475	0.2987101502	27	1
6	758.2288435	285.7180477	-1.958344721	9905.972604	152.9370845	244.2040628	1760.893982	3578	11553	50.59705212	2516.363834	141.690529	95.4893775	260.3373751	877.268112	3171.679086	-0.0001770535854	0.01654063885	0.02423716634	0.005936923984	0.01578829996	0.007481967532	1	0.0003831532118	-0.002111259011	0.05238091963	2	0.9999994405
6	759.2636533	299.5464946	1422.919293	8440.926482	1845.9068	-43.2498035	1764.83312	3676	2985.407407	294.3638461	1641.394647	387.2220452	102.0620485	191.6170739	683.1538623	1689.410236	0.1717720516	0.219635532	-0.005629270583	0.01274184587	0.01905909273	0.01277049232	1	0.1354975275	0.4104108003	-0.007168919808	64	1
6	763.6394742	269.6388538	1092.885221	7032.328293	342.1921216	946.4463462	1649.624064	2657	3387.260417	284.7739785	1717.126153	132.8382675	248.7040594	173.8065081	629.2435498	1994.77838	0.1598918607	0.04835286599	0.1355741197	0.0143095239	0.01710953873	0.02406063806	1	0.1327299925	0.06152165798	0.4640851821	57	0.9999998229
6	774.2933477	473.5643627	480.5591758	7151.419773	2059.178375	535.2451903	1428.016271	3203	1957.258065	130.9635727	1672.611215	487.6750744	156.4219315	158.8211105	724.4031145	1272.369562	0.0667052533	0.2861356547	0.07485216399	0.009916957493	0.02689533337	0.0147741615	1	0.05837778863	0.5473941007	0.2448535346	50	1
6	777.3741221	201.6400813	1056.960953	6591.514963	979.2616901	757.2993946	1204.237628	2687	8026.926316	206.0208792	1155.042478	199.4932617	177.300816	137.8619419	460.1128986	3082.387353	0.1543072156	0.1474147584	0.1153461824	0.01407161804	0.02222732537	0.01788313803	1	0.1281245989	0.2636195652	0.3969488871	63	1
6	778.1302458	384.5209052	6988.302987	7288.180108	240.6148155	-362.4264464	1519.925052	2857	20615.55435	1782.871306	1756.285211	108.4173864	269.8747937	162.1426797	647.8325022	11982.34907	0.9578140209	0.0338503335	-0.05144407494	0.04276945513	0.02029887623	0.04359623332	1	0.7477345679	0.02329717275	-0.0008131673726	94	1
6	788.0074395	437.8331796	503.4448493	8710.497443	1946.14631	667.4415856	1181.451173	3689	8153.09375	117.4782042	1357.569613	303.5507623	160.3220845	146.6990195	565.7112184	2185.226319	0.05932399912	0.2220335251	0.0779933079	0.0104685209	0.01777553733	0.01331685041	1	0.05215451317	0.4166982942	0.2522828849	47	0.9999999938
6	789.306429	456.1088757	2145.224933	7488.455292	319.464803	-48.92316196	1730.364922	2861	8087.726316	457.9657622	1641.380817	159.8952173	120.7546063	519.1320095	598.0697108	7178.527853	0.2852122103	0.0402133957	-0.007177735804	0.01776216596	0.0204948657	0.01822764865	1	0.2226848431	0.0432067416	0.006975512023	72	0.9999961563
6	793.4880245	295.4918094	-3.640392641	6500.898177	2709.770193	15.10927567	1194.079736	3160.5	21918.42708	58.97602986	1134.651681	473.045554	64.92257845	136.7619467	529.360891	9840.742926	-0.0007053362532	0.414037707	0.00215379183	0.009516243784	0.02890858396	0.01084503828	1	0.002498926406	0.8087922646	-0.012304253	28	0.9999999992
7	14.51272094	449.6809555	608.3836957	9518.587506	2264.39619	716.0158287	1196.41926	4059	7919.578947	126.0049628	1557.206573	398.4856848	155.154771	161.7812127	668.6250908	2152.248624	0.06439965818	0.2303385365	0.07520121714	0.008879845451	0.01873023836	0.01212052286	1	0.05605413826	0.4335821189	0.2441148085	47	1
7	15.92155859	468.0232332	2558.395009	8385.332482	364.2806467	-158.9143172	1889.105204	3260	7840.182796	571.9445035	1926.558397	161.5484773	141.6463791	572.8383835	692.6274864	7052.821082	0.3039548288	0.04496539713	-0.01836643944	0.02268805651	0.01706309074	0.01822324389	1	0.2367852682	0.05267770095	-0.02682681406	72	0.9999733454
7	20.31928289	307.5867593	-6.246659758	7910.501255	3483.942916	37.74412455	1233.3299	3933	22765.17895	71.08265642	1491.862845	616.4366565	80.17292295	214.3574561	686.3085408	9602.63196	-0.0008200592196	0.4392397764	0.0050091884	0.009402344161	0.02809797994	0.01023983445	1	0.002816335193	0.8602191374	-0.00201183967	28	0.9999999976
7	33.46477469	316.6808305	54.77355535	8924.117068	1423.052857	50.29496055	1566.843872	3731	4600.126316	56.16264672	1606.58454	307.8480702	67.4692853	195.8029888	654.4355442	1746.27518	0.006486465224	0.1576808285	0.006109689951	0.006413764234	0.01813175647	0.00804477915	1	0.005912316192	0.2857169629	-0.003970871747	16	1
7	39.71944347	520.0629391	1314.810774	7940.047333	1716.654426	265.091555	1773.939836	3462	2415.031579	251.8140167	1449.867593	332.5288613	148.8242203	255.3751768	603.2058699	1177.389263	0.1695036486	0.22086158	0.03329684926	0.01497715496	0.01779505835	0.01969121649	1	0.1359889239	0.4130560674	0.1242007749	65	1
7	41.98398178	215.3698976	12.0778081	8036.419485	467.2330443	374.942504	1221.480655	3027	6614.301075	44.05174673	1552.047172	145.3214015	107.6412506	161.9113608	570.1001899	3116.467638	0.001590729944	0.05774187233	0.04635034597	0.005922665632	0.01794225916	0.01081496981	1	0.003448611679	0.08199769887	0.128696331	8	1
7	47.30713323	492.7444435	1659.28132	9420.29722	63.31830492	336.3120948	1975.51053	3401	1304.612903	383.322587	2135.412817	126.9011244	158.3078095	239.0420542	765.2001841	713.0553371	0.1741041827	0.006062459564	0.0389875016	0.01215453269	0.01560632067	0.01676036166	1	0.1378685924	-0.02520224229	0.1389278616	53	1
7	49.68183265	199.2294825	59.36446106	7664.292045	1222.385263	18.08031139	1308.912187	3126	5693.62766	53.50087391	1440.313147	230.8070891	60.4432171	212.9454422	569.19168	2337.331628	0.00722841176	0.1597591673	0.002395879555	0.007228235137	0.02061906535	0.008286907847	1	0.006298780168	0.2899381199	-0.01633686546	16	1
7	49.23529397	416.4642627	3809.733628	7952.974991	888.1934992	-220.3790719	1859.616367	3295.5	10780.94624	1069.685835	2296.435235	226.9699961	200.2710371	161.1680572	877.7689503	7542.236206	0.4695995239	0.109889374	-0.02842554229	0.02462889368	0.02105431322	0.02826805953	1	0.3667781874	0.1834309967	-0.02418402806	85	1
7	49.67231203	533.1600172	2.429061359	8113.712347	97.78481028	373.2558367	1632.902787	2945.5	3785.726316	81.72906303	1783.115651	262.6703674	172.5520866	1840.876753	604.9635491	1904.041421	0.0002811899463	0.01122580988	0.04536103646	0.01687516758	0.05187580747	0.02607168682	1	0.001917727327	-0.01289344502	0.1238744838	3	1
7	51.6492435	385.0592269	709.5683145	11037.86038	3148.655647	896.4468513	2060.551895	4924	11862.45263	171.6759783	2332.027976	703.1987568	183.8169834	645.7119352	984.6182059	15665.77761	0.06703071272	0.2915839124	0.08611348053	0.009085543258	0.01990235079	0.0145723882	1	0.05933898078	0.5585412655	0.2831972345	50	1
7	56.31874478	322.5164909	10315.12601	10303.3929	734.6499541	-764.2942147	1611.194137	4217	11162.87368	2212.190541	2357.547852	186.930482	357.590346	166.6598893	919.8903843	6246.483648	0.9744222763	0.07059609096	-0.06694498745	0.04270090432	0.01615540149	0.03848471223	1	0.7602170445	0.09804939785	-0.04884799451	95	0.9999810722
7	58.03020758	183.9309281	53.66244784	9621.049393	2092.648152	120.2774354	1201.788614	4020	1380.892473	60.68323602	2853.7893	658.8133776	81.17457166	259.2652922	1179.166158	850.7495476	0.005585730906	0.2222793674	0.0128879385	0.00771517509	0.02640685808	0.008488453452	1	0.006218562351	0.4175399802	0.02045130516	20	0.9978955085
7	59.62933744	212.5239401	-82.36439288	7950.071348	823.2013285	1689.112451	1452.30077	3128	4025.06383	63.11979257	1572.32641	192.3217476	342.0873838	159.4332057	594.1779651	1866.169418	-0.01063520955	0.1017323745	0.2072526719	0.008389087681	0.0189559092	0.02006509399	1	0.003617602009	0.172369982	0.6721139533	15	1
7	63.46588843	506.5937426	5079.589636	10907.99749	1125.177811	-330.4822351	1705.386168	4378	21202.18085	1041.354823	2220.826495	215.0367538	218.848174	181.203434	832.543298	8994.638967	0.4562729927	0.1027019396	-0.02983309262	0.0183463173	0.01734360254	0.02022842255	1	0.3561724298	0.1688974744	-0.03195408848	85	1
7	64.09760503	143.8853592	1182.650754	7594.333892	1596.899714	248.09523	1415.378083	3220.5	1999.697917	255.5594918	1470.742888	346.2568306	127.1032919	308.1264635	608.9454839	1341.5633	0.1607885259	0.2141370093	0.03421394874	0.01442224418	0.02313813449	0.01763460318	1	0.1291403418	0.3994275444	0.1252901747	65	1
7	67.34045093	106.8587929	-11.33054273	7655.984154	1708.914766	718.1173602	1050.810176	3213.5	6682.884211	61.01238083	1023.73668	266.7034218	119.1351252	155.4012276	436.389759	1856.917131	-0.001678846624	0.226618679	0.09414895674	0.008442275574	0.02162054056	0.01166327875	1	0.005277266003	0.4267189141	0.2942055215	23	1
7	70.18897109	331.8001886	1847.654099	10913.6215	2538.357216	-70.3723858	1711.932508	4688	8920.712766	435.6782795	2382.080314	549.3804828	133.3708129	218.8880447	993.1516325	3989.320045	0.171833272	0.2281546958	-0.006650141961	0.01245865185	0.02010975441	0.01344660071	1	0.1355680034	0.4277876638	-0.01039421455	64	1
7	73.38216656	230.3580694	29.98948678	10439.41565	176.9059185	52.96700948	1420.732764	3754	4371.189474	46.05956279	2115.535933	125.3122514	63.067776	180.0279402	719.090745	2094.681869	0.002989102632	0.01543142439	0.005313968269	0.004550659027	0.01438489258	0.00623942484	1	0.001758170888	-0.004465047088	-0.01105867902	1	1
7	74.13460054	202.3048468	51.42555063	7790.740512	1718.386454	186.5014377	1732.062033	3357	1849.547368	60.10135596	1725.248687	387.313635	85.99937833	249.2825158	701.5981093	1159.096198	0.006519474517	0.2207068672	0.02559889029	0.008952780313	0.02521578295	0.01149898866	1	0.00767378389	0.414361878	0.06365235596	21	0.9999995401
7	79.71371815	304.4906261	-66.84453068	13429.60209	3036.975885	1401.141325	1674.070942	5677.5	5415.926316	81.80745294	1920.504525	473.2876327	217.1237041	191.6486162	802.8408512	1409.20946	-0.005131649117	0.225036366	0.1035788483	0.006207128189	0.01575476938	0.01040535815	1	0.003100558931	0.4235548764	0.3253675588	23	1
7	79.48090542	433.6236511	784.7821682	12272.05328	736.7599219	380.273944	1637.254737	4633	13288.52688	184.3568896	2724.401278	176.2022543	140.5473471	176.810938	971.2491462	6165.598502	0.06343189472	0.06166872171	0.03192404791	0.007767731263	0.01314981011	0.01007602134	1	0.05116555098	0.08934003766	0.0930258526	35	1
7	83.99955375	555.4173296	1911.400483	11073.55684	105.2587168	452.4248685	2035.756378	4050	1459.888889	312.3297641	1841.59612	131.1488232	180.3347986	230.8568328	670.1461744	616.9095766	0.168293962	0.009126421299	0.04083416595	0.01215200262	0.01206057554	0.01441310953	1	0.1334468322	-0.01888680236	0.144030986	53	1
7	87.2227562	179.2129285	3863.182378	8445.997478	1873.076423	-240.649837	1265.169173	3690	9419.833333	938.8788824	2060.019068	430.9236629	186.2367144	171.2855727	848.5076829	5922.082398	0.4507387327	0.2259262049	-0.02858962302	0.02530066855	0.02708318077	0.02456074757	1	0.3530844852	0.4203572852	-0.02574914314	88	1
7	90.51625549	357.6746397	-9.191799199	12777.39453	2851.334034	287.820063	1788.530698	5515.5	4158.25	70.39359891	2507.660604	561.0434762	100.9214863	224.277823	1024.714391	1529.445102	-0.0006107704146	0.2245113675	0.02266569488	0.005769658888	0.01643023933	0.008349306598	1	0.001946095248	0.4221866199	0.05230892314	21	0.9999846248
7	91.52926678	234.3292422	10.30572323	11349.11125	2565.683723	283.8636107	1979.638073	4829	2478.468085	68.76978461	1935.492742	443.9980149	95.77099378	314.9331818	782.037704	1100.35513	0.0009111593989	0.2248859529	0.02583188201	0.006416196762	0.0199472889	0.008111936463	1	0.003327461651	0.4229453205	0.06336234524	21	0.9999996944
7	93.30754558	291.5698367	596.7343459	11895.61818	1358.180468	2258.705718	1861.526771	4762	22565.87234	181.342583	2499.210681	231.2334052	506.7849414	197.8531301	910.0789565	14750.32576	0.05068884946	0.1097916674	0.1878439882	0.01057259336	0.0174258936	0.02125092119	1	0.05067930433	0.188132995	0.6195680486	41	1
7	95.27871064	343.1247525	2078.595778	12495.02092	2755.073746	-30.78475382	2202.760252	5400	11842.7619	449.0722843	2553.754319	524.4026661	135.3732238	311.9965402	1031.826814	4863.974662	0.1695204659	0.2261785303	-0.002634242597	0.01377039592	0.02163385926	0.01194214246	1	0.1339676575	0.4237917564	0.002665099889	64	1
7	98.59724792	329.261003	8541.989361	12433.64563	1914.400595	-527.6550933	2053.83199	5147.5	11839.525	2021.435036	2798.359321	412.4499056	310.0259021	256.435823	1114.164794	4761.290922	0.6798476801	0.1514711879	-0.0440299843	0.03861248819	0.02068026965	0.02623750029	1	0.5312184022	0.2660944782	-0.03148422842	93	0.999999997
7	99.10880074	216.3234107	602.3040141	9047.499442	876.5962039	340.8292022	1662.313541	3556	4028.646341	177.9787234	2405.835438	274.0017351	146.6752197	168.4398727	904.122971	4650.238967	0.06593635979	0.09854974064	0.03727831989	0.0121162428	0.0233272461	0.02201938306	1	0.05379484087	0.1645754333	0.1126343628	39	1
7	100.2710994	63.46311603	486.0213118	7234.822459	235.6207288	165.3850486	1069.524451	2605	25579.17204	100.3105253	1257.253949	103.9133365	85.14254662	170.2841767	420.9104933	8639.821729	0.06616236946	0.03413957658	0.02388456306	0.009572715917	0.01845279256	0.01079654219	1	0.05257709011	0.03312298209	0.06567177317	31	0.9999998398
7	101.7954667	390.2387351	803.0253643	12424.86097	747.0622483	1141.258433	1955.509468	4696	10386.52874	185.2320132	2499.852404	162.5436558	231.2955833	222.4181057	899.9674794	4711.228373	0.06389478572	0.0600578428	0.09016527726	0.00780324319	0.0128974768	0.01212665652	1	0.05489359205	0.08622992298	0.2903084508	36	0.9999999357
7	105.4520254	477.4742855	4304.243737	14164.28699	2202.673286	779.7557196	1893.786783	5887.5	15072.27083	782.6838721	2477.236573	369.6506157	263.9706806	199.657496	969.4934963	5707.97086	0.3008530351	0.1621715371	0.05623671623	0.01420426708	0.01347592696	0.01652102755	1	0.2398057801	0.29206292	0.2281607769	77	1
7	108.5853226	377.455237	2139.427597	11968.25353	2856.732353	-34.35535525	2163.122562	5132	10807.86047	518.3184968	2676.486191	593.8342464	146.289305	262.3183518	1114.618962	4675.289545	0.1787585459	0.2358905948	-0.00322719102	0.01323004793	0.02024515027	0.01282916035	1	0.1412739817	0.4435110422	0.002860744031	64	1
7	111.6867967	259.3459976	5288.952266	11408.23588	3711.546754	-374.8822856	1854.081763	5381	15388.98876	1102.155633	2197.232929	683.6037083	254.9578282	210.616041	973.8188372	7896.214311	0.4703450634	0.3233414648	-0.0308639506	0.0232419569	0.02028733311	0.02308004199	1	0.3692685463	0.6188972586	-0.02680156065	89	1
7	112.3734256	212.4056807	-186.3959517	12000.24723	1205.22565	2556.859528	1805.212091	4724.5	4433.73494	83.00149585	2228.665123	247.3354912	493.4685393	182.5282591	839.271618	2125.644505	-0.01563775287	0.09955394653	0.2172224455	0.007333469001	0.01557946757	0.01839108702	1	0.0002506864937	0.168007084	0.7047610985	15	1
7	113.3712475	93.63134719	570.2834131	9018.927071	951.5667105	226.3522547	1118.196827	3498	18496.1875	122.7962259	1345.997319	172.3098458	81.34451734	178.3125217	514.3325618	4247.552014	0.06288707496	0.1099029594	0.0256740718	0.009140665205	0.01471134874	0.009036116277	1	0.05083793159	0.1877327904	0.07298470889	39	1
7	113.6560442	244.5314137	597.7527793	8408.23579	853.9416815	13.21541344	1859.241339	3273.5	7417.777778	200.726423	3004.618024	364.3027571	118.46693	1099.478575	1129.898743	6890.875729	0.07101223337	0.09694789079	0.001477746418	0.01244057834	0.03404028834	0.02090853936	1	0.05568380833	0.1611448351	-0.007566873708	38	0.9999997889
7	112.9790679	332.4670271	-18.45220349	12892.37391	606.031522	1538.428404	2837.845983	4931	5483.513158	116.8848722	1824.867967	151.5678304	244.9666384	279.7524642	661.1488505	2036.846474	-0.001302049701	0.0467408562	0.1189135118	0.0109201963	0.011843775	0.01202648655	1	0.00528520831	0.05980838134	0.3735272333	9	1
7	114.653049	147.4272006	-57.57609211	10756.26168	606.5898696	1129.332088	1469.923116	4014	9238.468085	55.67266609	1783.425317	147.1199986	198.1195518	159.5062561	643.5429354	3021.951128	-0.005275373316	0.05828213837	0.1015690223	0.005876798561	0.0140689204	0.01063079532	1	0.00127199637	0.08334090696	0.3142483939	9	1
7	116.1015745	318.9450082	9484.993207	9075.323226	585.0589905	-784.1415411	1894.648074	3690	4982.247059	2927.676069	2769.429205	208.4086937	505.7842297	235.6960861	1089.162636	2868.275133	1.029193497	0.06735787388	-0.07660976202	0.06254193169	0.01871029531	0.06962903477	1	0.8025950093	0.09085986353	-0.07007375637	95	0.9999978331
7	118.3879996	182.5152209	1695.489515	9900.958133	1097.513339	410.4013287	1670.981353	3959	4703.516129	423.2260339	2513.768785	291.1164002	154.9101962	196.333746	958.8541626	2732.908522	0.1662482431	0.1054733218	0.0423407763	0.01321826959	0.01982663957	0.01491854115	1	0.1328532935	0.1777038604	0.1511746666	59	1
7	119.3023013	424.4619444	21.3249634	10881.1753	131.982704	591.0069355	2047.128527	4013.5	2414.663158	50.11601904	2564.707696	124.8191192	161.6137385	323.606228	900.6604367	1656.681197	0.002134704822	0.01213248592	0.05295304306	0.005207204896	0.01285575821	0.009645159211	1	0.003821212279	-0.01103877148	0.1499991521	3	1
7	120.5859797	589.4962216	41.02852496	12080.28189	1948.293509	284.8799757	1745.680435	4926	2355.288889	118.2695803	2020.172461	295.6696514	87.08521587	236.5012708	761.4347025	1354.244615	0.003149544976	0.1607590855	0.02437938429	0.0111454512	0.0171395026	0.007256149455	1	0.00438428147	0.292087651	0.05727017379	17	0.9990541303
7	120.6530311	609.2851878	686.5881577	10213.91154	1555.993432	384.7030874	1964.119322	4120	9533.88172	134.7995328	1875.546524	314.1928019	160.119411	295.2339282	729.8343403	9872.671158	0.06854638267	0.1525348907	0.04070320716	0.009258471653	0.01588976687	0.01650944431	1	0.05655898942	0.2746993265	0.1261708875	43	1
7	126.1025681	514.8455414	2651.081036	8606.322797	779.420859	-125.1847596	1946.082107	3425	2251.05102	813.5514527	2629.539687	287.9108471	147.9576005	214.8662325	1018.652314	2096.973442	0.3083855689	0.09188691373	-0.01437746763	0.01831349161	0.0232056294	0.02117895656	1	0.2409428341	0.1483738606	-0.01117636917	74	0.9999996359
7	129.4743153	126.2047838	7702.110015	8000.632992	842.5021143	-622.5202903	1336.953679	3253.5	1149.752688	2057.826255	2078.42325	233.5134331	331.6878101	149.2869308	831.9346288	597.5507374	0.9713291025	0.1071284147	-0.07999723222	0.04129259241	0.02488338283	0.046925356	1	0.7573831256	0.1725726837	-0.09276370103	96	1
7	133.6222804	582.5178675	5491.939599	11458.91508	3693.637836	-401.3609876	1647.414242	5299	11149.34483	1077.765044	2148.104205	678.9955409	230.9748276	185.8034254	952.6394381	5374.334176	0.4819027514	0.3236918354	-0.0334799956	0.02131360551	0.0179163876	0.02123519434	1	0.3781874866	0.6194872676	-0.03320662562	89	1
7	137.5149946	258.2781026	-36.33757945	12212.89717	4112.081565	665.5485952	1997.080864	5608	13176.72632	116.1865521	2269.533301	722.8932907	145.703974	493.5249932	973.2784548	6465.411105	-0.002939793568	0.3338102492	0.05459558653	0.01138183899	0.01985862354	0.01115486736	1	0.003020276977	0.6452991297	0.1627496541	26	1
7	137.4626041	433.1010283	9047.753017	12842.89952	1397.540031	-569.1831108	2065.853126	5182	12792.36667	2295.030174	3087.588346	306.1866325	378.167856	195.4161497	1193.41193	6781.449031	0.7094337198	0.1110563783	-0.04587556032	0.02608128198	0.01631543075	0.03181941087	1	0.5539350083	0.1833364442	-0.03251360775	92	0.9999553074
7	139.1502078	324.5028583	-78.07029257	15449.44151	1697.145392	802.136589	1729.449299	5983	9234.769231	65.34230437	2867.459075	341.672169	149.2407229	198.3782512	1118.068418	3756.384474	-0.005119151438	0.1125993773	0.05320156565	0.004759889858	0.01309039475	0.007603344802	1	-0.0008918042625	0.1940060945	0.1518866155	13	1
7	139.8318442	237.7008051	6319.69055	14239.14293	346.8386642	1130.993085	2068.978943	5362	6024.964706	1226.805958	2671.849167	192.4480203	385.5654716	208.8569891	955.9735522	2417.598772	0.4569819608	0.02270684211	0.07957039803	0.01900844097	0.01599271095	0.02495978303	1	0.3623113007	0.00602575112	0.336621502	82	0.9999999998
7	144.2085641	154.5252076	2047.632673	11630.52108	168.5726279	-25.77841193	2191.264921	4313.5	5896.663043	341.2449156	1846.402475	124.3645011	138.7688602	311.1147844	658.7046947	2156.388731	0.1803912375	0.01478749413	-0.002314516816	0.01132028104	0.01216050304	0.01282143372	1	0.1404875031	-0.007593433303	0.0006181545374	52	1
7	144.210317	610.479589	4508.801998	9484.026972	1075.33037	-284.6535891	1767.264423	3934.5	19683.96774	1299.672034	2660.710828	299.3220842	198.0141409	161.5930614	1047.313101	12692.25498	0.470216828	0.1149370544	-0.02935018259	0.02360834744	0.01893916318	0.02235463182	1	0.3672572247	0.1937200831	-0.02705497816	85	0.9999999951
7	145.8608545	311.0290755	71.89642645	10240.38209	1717.281748	617.9502851	2240.47673	4242	4034.64557	96.24929458	2219.997612	399.6508054	159.3044266	281.1099271	880.7693056	2919.857614	0.007078378051	0.1673600645	0.0592945794	0.01071783344	0.02410199688	0.01260678057	1	0.009556379267	0.3056237304	0.1765063715	18	1
7	146.4193168	396.0657734	2771.289675	15407.73234	948.4678209	-51.11489562	2007.796888	5848	6421.709677	628.8612978	3296.815122	233.9094698	159.5780831	243.1933159	1213.035681	3183.550075	0.1785341675	0.06188587893	-0.00317007477	0.009226687173	0.01390854827	0.01150406135	1	0.1394325774	0.08851198802	-0.001462275849	55	0.9999998663
7	148.8096031	220.5485225	3606.735914	12807.70911	206.3278425	2547.9195	2497.897071	4715	5239.123596	668.4940534	2171.239992	187.3254013	473.1836332	279.2148539	764.0760177	2479.157494	0.2914939756	0.01603572133	0.1994896223	0.01703592079	0.01780028387	0.02645269949	1	0.2393762721	-0.005541121726	0.7075344347	71	1
7	150.6738805	417.3016702	2436.356547	12927.25272	62.17899523	-70.64000608	2741.199631	4726	2437.73913	627.9903845	3416.35995	220.3686097	151.2264405	1325.406386	1219.682894	1718.81245	0.1896343116	0.004379354299	-0.005638910486	0.01106719737	0.01796262933	0.01266552106	1	0.147446261	-0.02893159142	-0.008951563555	52	1
7	151.5275393	438.7049921	4167.521198	13485.96396	774.7314056	851.0887352	2231.07348	5245	8250.652174	1015.247441	3255.659963	193.8389016	307.8633356	233.0409393	1190.452812	4460.829809	0.3101127293	0.0553899503	0.06045609221	0.01416320638	0.01139599008	0.0199338031	1	0.2462912083	0.07412855766	0.2416653664	73	1
7	152.4814919	248.859848	6945.816263	14452.73919	1574.080806	1214.6999	2239.670953	5875.5	17254.69767	1100.009801	2424.288738	275.5912685	376.4747935	209.0518641	935.4647609	7073.774842	0.4723854184	0.1107232899	0.08154695744	0.01575887499	0.01355463164	0.02514847321	1	0.3753546477	0.1854460695	0.3488337071	86	1
7	153.497767	234.3684006	2259.505516	14291.80981	4302.867806	632.0702365	1884.89326	6287	10453.89855	457.8011801	2974.269862	897.5981689	195.3731841	234.7362483	1298.310628	5443.748598	0.1611192396	0.3088693125	0.044788625	0.01172199866	0.02105822379	0.01401834292	1	0.1309220277	0.5927283307	0.1636028588	67	1
7	154.7262093	128.3187814	5913.822094	8808.489709	971.5705211	-436.1421861	1578.592891	3610.5	10987.56989	1657.09779	2341.060682	244.2843775	298.1249041	178.3386993	914.960531	7124.528975	0.6878675304	0.1090161004	-0.04551872999	0.03293985265	0.02102703901	0.03751021442	1	0.5370167123	0.179392731	-0.03591958707	92	0.9999026347
7	157.5301119	44.65201176	4.0495422	8678.223162	1955.55085	356.6072488	1139.062855	3659.5	7058.556818	61.63100103	1235.033039	319.3753958	89.27270185	172.2100231	518.6170325	1939.602577	0.0005257077409	0.2286281098	0.0437055532	0.007547055014	0.02304608692	0.009693308352	1	0.004098340166	0.4306394589	0.1239036925	22	0.9999997011
7	157.6530931	315.1701285	1059.896592	13486.41225	4047.379024	1116.703665	2490.874317	6167	3490.880597	437.8733678	2754.8741	890.189722	264.1066684	578.7822965	1225.182851	4236.191162	0.07356878406	0.3038311748	0.08487275656	0.0408347403	0.02489146326	0.01361234221	1	0.06451376763	0.5834580633	0.2806932481	50	1
7	159.5263437	459.3499749	2417.428592	14029.86948	1449.461202	690.3353655	2207.348568	5504	4475.925532	549.9809814	3113.587933	337.5018416	207.5604201	206.5530837	1194.224599	2302.467527	0.168064818	0.1041972628	0.04794493246	0.01107276147	0.01445107504	0.01362768713	1	0.1345914903	0.1750995482	0.1705038747	59	1
7	161.5990814	154.1091085	-29.09183753	11999.52515	716.5256473	624.3777833	1957.161456	4524.5	6132.079545	61.97288017	1688.929898	174.32782	127.834091	199.6854803	625.2714849	2048.377767	-0.002319513015	0.06018342235	0.0530649442	0.005543275399	0.01496127181	0.007355300004	1	0.0007940184782	0.08703925621	0.1506699762	8	1
7	161.3137657	292.5160176	1069.332802	13184.04323	200.5572841	497.6149843	2166.271021	4773.5	6880.329268	286.10422	2785.417264	166.6362435	151.4919304	298.7930565	965.7536405	3694.14338	0.07662240084	0.01452771344	0.03760307543	0.03081881469	0.01556728695	0.01104561796	1	0.06139150577	-0.006951764339	0.1138365992	31	1
7	162.6432804	58.13022351	35.59899987	8710.882191	1353.505229	35.59551583	1113.883342	3531	6147.5	53.57683717	1529.027557	262.5270286	71.01114411	195.6219303	604.700417	2626.873068	0.004150517188	0.1592112572	0.00409757387	0.006426401635	0.01601956962	0.009478856028	1	0.00397757506	0.2888566452	-0.01123945238	16	1
7	166.4594949	305.4000355	13051.56969	12534.48788	894.1196106	-885.2960275	2011.418757	5082.5	8961.279412	3136.042079	2971.697188	210.1587036	467.0563158	257.1462523	1143.643796	4780.680542	1.035152768	0.07082026367	-0.06784548377	0.0369837455	0.01542048138	0.0391717059	1	0.8078121538	0.09789085634	-0.0390452116	95	0.999999197
7	167.1647458	530.609235	15.98981136	9494.540643	1434.973583	680.775373	2562.801238	3999	2350.423077	79.20586321	3114.068458	611.9365456	339.1394854	979.6122715	1260.710165	1378.739218	0.002036484521	0.1538480207	0.06765046776	0.01366457589	0.03527243689	0.03963422439	1	0.005956233685	0.2781335603	0.2033889067	18	0.9999997398
7	170.3178337	564.3347354	2142.913509	12934.7201	210.6286524	623.5433475	1993.901354	4747.5	6550.152174	504.0692687	2909.267779	137.1384124	224.5344271	223.0750631	1012.638365	3408.408387	0.166623779	0.01671391339	0.04495584361	0.01096616063	0.0128590488	0.01548457197	1	0.1324485007	-0.003377254939	0.1578300636	53	1
7	171.3970558	140.0267548	19.31305875	12853.66413	2013.857157	272.8250678	1693.398371	5182	2487.476744	57.55822746	2038.264022	339.6841376	93.23583168	249.8111699	788.8208755	946.4612198	0.0017578313	0.1573611807	0.02251296141	0.004512812034	0.01481469808	0.006744565349	1	0.003151519564	0.2851635506	0.0505681245	17	0.9984067249
7	171.0422816	396.8477649	86.13402661	13936.18522	2116.930419	210.4197764	2565.633512	5659	3880.715789	92.93405031	2485.985741	413.9935117	98.96679159	315.5795673	970.3867523	1718.482808	0.006716165583	0.1539871201	0.01600536874	0.007852344064	0.01733359765	0.008497989088	1	0.006631449557	0.2782095635	0.0294932307	16	0.9985187738
7	172.3804644	445.5249893	9452.429333	12705.44278	1554.560799	-526.0306154	2032.693722	5338.5	16165.8022	2402.395572	3360.286194	355.131621	374.89135	166.7032561	1314.424283	8742.024152	0.719609456	0.1189057627	-0.0393873542	0.03040586955	0.01812629879	0.03189070322	1	0.562370086	0.1992680678	-0.008188085633	92	0.9999992544
7	173.6212943	339.3471234	1147.008223	14802.98526	881.8434105	89.78049341	2366.819124	5649	15041.61053	235.2934817	2545.58139	191.4466606	105.4889188	240.4925872	916.7499637	6186.16548	0.07832726522	0.06225720169	0.006041982831	0.006892766744	0.01198088276	0.007821163523	1	0.06135493966	0.09030981463	0.008545695654	34	0.9999998564
7	173.1654163	365.1549454	10.66711047	16001.30185	3695.34083	431.830026	2243.606549	6762	2044.385417	77.58098325	2293.816317	656.9942098	113.9162964	223.6738647	1009.485041	931.3762129	0.0009360494856	0.2388628473	0.02682734227	0.005109471319	0.01788549164	0.006482108219	1	0.003538802467	0.4514635888	0.06709757134	21	0.9999994991
7	174.6169968	41.35685451	514.0822355	7391.035827	2279.622679	565.7056169	1337.518831	3343	5624.926316	120.5069129	1424.680673	429.989479	148.3542783	177.8502335	618.1318964	2635.490435	0.06856316911	0.3034048831	0.07793892969	0.01205675889	0.02944972301	0.01343619429	1	0.06018015612	0.5826173294	0.2561429846	50	1
7	174.794641	232.1470156	3706.219499	12393.0883	1448.19092	-55.4639957	1988.666483	5037	14014.14943	971.0028332	3190.903341	319.0290523	200.8048708	217.377405	1200.482748	5524.94658	0.3002671661	0.1128691938	-0.005731446752	0.01745618874	0.01793175233	0.01898730633	1	0.2352766941	0.1912903906	0.01692380053	74	0.9999999991
7	175.3587482	266.3375441	-126.7854579	16580.25746	390.1596453	1961.281924	2229.215093	5952.5	13322.45263	64.47146494	2573.15433	175.6344675	359.6761452	212.9118282	954.5500683	4039.449938	-0.008129653528	0.02461248634	0.1162896232	0.003772206935	0.01025771306	0.01076778435	1	-0.0004357888345	0.01472322361	0.3626292093	4	0.9999999987
7	176.098147	153.7983847	32.26684996	11911.85722	678.1529625	632.3643531	1805.966778	4452	5231.938272	269.269283	2150.803895	174.0765726	133.7002723	219.8175963	781.5139726	2200.42078	0.002728445732	0.05780329939	0.05493816804	0.02920763032	0.01334229202	0.007679823537	1	0.00484021838	0.08213823146	0.1580200709	8	1
7	176.7943396	537.7106241	-187.1199695	12367.73768	233.1025826	2949.533019	2130.014521	4606	3514.658228	73.31777353	2508.554182	137.5641025	592.439855	225.5403409	868.7112427	1750.884538	-0.01466090148	0.01900471603	0.2340755481	0.005724791892	0.01308324969	0.01693235008	1	0.001222760714	0.003714424913	0.7599697382	5	1
7	181.2771068	430.408661	4897.364947	16172.61741	2637.387281	986.2237467	2257.973644	6786	14497.32258	1002.34231	3138.186116	564.4273283	311.8872618	238.6435681	1294.422802	6667.051288	0.3050646254	0.1681994958	0.06111384181	0.01515988203	0.015972134	0.01695005658	1	0.2434507991	0.3043337035	0.2457222058	77	1
7	182.5136278	244.4960565	866.9169449	14701.62153	351.2053146	3038.160916	2294.452114	5438	15853.43182	177.3739845	2347.999645	142.0704512	523.0616007	203.4255776	825.9529964	5374.072917	0.05880241301	0.02394888253	0.2051223603	0.007172505022	0.01117270401	0.01754840188	1	0.05722430048	0.01296978956	0.6775904932	33	0.9999999999
7	183.2980856	107.5990079	815.2653748	11955.56132	3711.54475	-17.04681943	1278.073067	5408	8941.978723	169.9741688	1856.203985	597.0293013	88.67628048	207.3746357	818.2969496	3190.849225	0.06972931587	0.3105589191	-0.001618686072	0.009662889157	0.0225001773	0.00772229094	1	0.0565461031	0.5969537911	-0.01283771757	48	1
7	184.5609397	89.32833116	1588.162094	9976.985757	1444.97237	1180.391073	1968.276827	4037	3372.723404	316.1268681	1805.349116	363.8654446	283.8733185	1026.772078	713.4181599	1506.767582	0.1575511765	0.145851537	0.1228018651	0.01180342302	0.02670083097	0.01741251555	1	0.1310873398	0.2604207346	0.4228426022	63	1
7	184.6430505	301.5034094	2730.379341	16725.49629	1873.268294	2390.295436	2353.648319	6689	13854.82979	503.4845847	2668.964518	368.4792428	451.0407964	225.8614394	1080.110369	8677.752901	0.16502154	0.1121624304	0.1452543853	0.01160646749	0.01223276171	0.01726584029	1	0.1379281797	0.1916831646	0.4995900089	60	1
7	184.4404848	454.9817893	1034.101016	14258.02074	206.2264284	486.692228	2203.167631	5168	6070.382022	238.4302036	3345.234221	148.7319903	171.0637585	211.8211979	1164.944633	4203.122293	0.06994194339	0.015237092	0.03715603866	0.007786027119	0.0113619076	0.009753053524	1	0.05613130672	-0.005438450188	0.1109278589	31	1
7	186.1724807	393.2292805	7690.948533	16424.22973	416.2697331	1453.35965	2132.8588	6117	10109.65882	2112.869387	4314.874037	206.4041756	539.5033739	237.0062865	1606.900476	4831.649695	0.4613315223	0.02737016204	0.09002052699	0.02717606306	0.01328326495	0.02818293485	1	0.3663749347	0.01552835257	0.373049291	82	0.9999999997
7	187.2541355	407.4639702	13.39043686	16325.54204	237.5080838	913.3008407	2423.644259	5879	4254.385542	68.96033691	3022.673386	182.3473184	203.1144522	271.284989	1114.626422	1698.906842	0.0009256431073	0.01384904446	0.05772671675	0.005147043728	0.01170074689	0.007432711309	1	0.003166187252	-0.007509632438	0.1659528845	3	1
7	189.6329451	57.4413099	23.09753204	7756.373693	1301.939864	358.9587026	1381.469542	3201.5	3415.268817	48.61079883	1315.393631	233.160823	97.29580115	222.6641976	515.1586987	1765.395843	0.003542776227	0.1697286984	0.05090974188	0.006338363681	0.02166390048	0.0102562944	1	0.006318631222	0.310465806	0.1474251933	18	1
7	189.4212472	362.6869237	-11.19601132	14088.89074	2361.367833	867.8428441	2557.241719	5879.5	2220.8125	70.41534897	3070.936911	537.5987561	175.8894133	225.0831581	1213.266661	1097.75383	-0.0008836635534	0.1691463628	0.06106987556	0.005134531348	0.01546112103	0.009369692661	1	0.003430044268	0.3093540045	0.1808798241	18	1
7	189.9505776	624.7871563	-78.40402884	9076.791449	99.3575589	2098.771463	2312.89283	3359	1821.242105	75.23688466	1801.903278	126.8756769	444.2205738	274.5522562	654.370916	1315.882979	-0.008465425259	0.0121883219	0.2347163658	0.008784494617	0.01687271045	0.0192712573	1	0.006055156263	-0.01025282132	0.7632752556	5	1
7	193.1596245	129.8109091	-45.1747603	12918.81081	1403.928326	636.0117723	1585.318238	5039	7917.989474	57.1578574	2324.753279	274.6752587	128.5610893	207.3092373	861.9160211	3248.519707	-0.003923681981	0.1084555717	0.0487802904	0.005071466682	0.01639960502	0.007485627794	1	-0.0002502665916	0.1855261596	0.1370610185	13	1
7	193.4049705	192.3170057	-45.02342922	11455.07335	2704.872533	1342.035385	2587.93633	4978.5	1486.368421	91.75012336	3519.132341	825.3014021	405.0298741	472.1030247	1445.871396	1047.862881	-0.004094621849	0.2348193598	0.1177816075	0.009536291831	0.02257415819	0.01566236323	1	0.004832292978	0.4435476568	0.3739339053	23	1
7	194.5761057	350.4216747	645.7439971	9189.428982	2848.456499	885.5539664	2534.661067	4257.5	2003.794872	226.7593008	3345.275951	1105.163761	330.1616486	361.7138181	1518.063587	1449.371018	0.06968642797	0.3130771631	0.0964947944	0.0127596047	0.03201116183	0.0158562654	1	0.06223113546	0.602396895	0.3194659322	50	1
7	195.8200516	233.1530749	894.6655395	15148.64496	2732.095483	572.3727948	1822.805701	6334	28640.29474	233.2512442	2940.456418	496.5977858	155.0284682	214.845667	1169.591439	12634.11606	0.05899522058	0.1812710944	0.03739361528	0.008006291082	0.01439719921	0.01013078197	1	0.04914925161	0.3334125807	0.1136810601	43	1
7	201.8893515	257.8247932	10658.43714	15483.94322	455.6765879	-569.3458743	2241.169467	5860	20827.07368	2181.017206	2805.908523	203.6608315	381.2186681	208.8844084	1065.839452	7252.833124	0.7098428384	0.02920757062	-0.03404699204	0.03171438004	0.01474198428	0.02776406069	1	0.554157588	0.01638252208	0.005526654571	90	0.9999011382
7	203.3582731	149.3495266	24.99776549	13708.26171	2161.563333	109.6384872	1759.368516	5546	6636.663158	75.17785477	2631.19817	402.5063345	85.06980947	256.8777123	996.9888323	2750.284668	0.001670151265	0.1577358163	0.007759525071	0.005828976465	0.01715868776	0.00664051956	1	0.002230031226	0.285882899	0.000598680325	16	0.9999999984
7	204.3329352	273.6194887	2953.01029	16762.03192	5585.455922	-19.56273101	2296.630608	7746.5	9183.145833	491.4759681	2652.2757	986.4353407	174.9757081	293.8878824	1285.518453	2951.408224	0.1752824729	0.3354507029	-0.001150394901	0.01224092847	0.01938502158	0.01080006013	1	0.1396221875	0.6466734495	0.01171524125	66	1
7	205.3958313	622.3207331	4965.215119	10535.88129	3566.86261	-287.9266316	1891.020103	4976	21190.41667	1342.64996	2668.945433	887.4520213	233.0696274	228.7932507	1206.424365	13547.93938	0.4770933027	0.3381740775	-0.02575046008	0.02485029409	0.02191425284	0.02162296529	1	0.3750018107	0.6491062754	-0.007677001314	89	1
7	207.09798	511.7133707	2801.362182	9039.005038	354.8249505	10.54196011	2524.849722	3504	1373.680851	1152.003389	3863.653076	216.2763301	188.1924181	405.0883578	1415.549266	1178.657585	0.3052340178	0.04221093848	0.0008948469082	0.0191997882	0.02189237609	0.02576483871	1	0.238880352	0.04710506175	0.03859877613	72	0.9999999519
7	209.389779	456.4195886	2699.839019	16007.10976	921.75596	821.0460604	2491.639037	6093.5	8683.861702	759.6139318	4199.398151	298.5216229	270.4655156	343.9534912	1569.696882	4794.541609	0.17154805	0.05610063577	0.04898528175	0.009620843705	0.01542816828	0.0145124872	1	0.13692335	0.07694168762	0.1735284232	56	1
7	210.5934332	550.6214993	4529.351656	14219.54679	184.780213	-176.4282248	2465.247655	5293.5	1579.8625	1023.739563	3102.585953	168.0503261	251.0934853	275.8347353	1116.633652	750.1602486	0.314869031	0.01265750072	-0.01275919461	0.01608164181	0.01385677769	0.01947118868	1	0.2453634635	-0.01332907855	-0.006359700957	69	1
7	210.360237	683.8557293	1653.936379	8908.048682	22.30064446	-1.228301798	2250.542066	3271.5	1902.580645	441.7764051	2479.140261	112.4716573	129.7102703	286.1950581	888.6332195	1408.193163	0.1848213961	0.00244183399	-0.0001107536037	0.01225842884	0.01568008087	0.01573702125	1	0.1439726331	-0.0328187151	0.008700946363	52	1
7	211.824468	76.56855121	29.01778466	10169.75618	1521.692559	194.7740893	1495.546712	4040	16492.97917	56.72573588	1876.080688	345.6942297	87.27859343	202.9500475	750.9407001	23758.16927	0.00325955572	0.1542948069	0.02031048717	0.006064712373	0.01929794665	0.008142229461	1	0.004172437309	0.2788855794	0.04334865179	17	0.960735958
7	211.2408394	132.5083867	876.679167	14122.55002	385.5805963	1291.960216	1922.271431	5304	28284.45745	200.7675584	2294.288745	149.3056229	279.1160707	358.3062992	820.4011079	10634.86473	0.06103112261	0.02742742751	0.08880953934	0.008016073919	0.01211216159	0.01280804641	1	0.05225533726	0.01968259339	0.2842736227	32	0.9999999073
7	212.0791548	295.0577274	170.738308	12184.33321	2782.632913	1449.780973	2881.101719	5336	1935.184615	389.8657637	2686.914081	665.1823346	324.1611515	322.2787804	1122.947513	1830.723268	0.01317318001	0.2218547877	0.119142984	0.03965425348	0.0287778223	0.01333283098	1	0.01833418173	0.4169274622	0.3818637437	23	1
7	213.1820953	405.356811	3281.417933	19553.85355	2016.643181	1024.084308	2335.057114	7745	4981.212766	642.963284	3503.374809	452.8695106	264.4940598	237.3212926	1401.841632	2058.076333	0.167082681	0.1038182479	0.05184512608	0.009387338516	0.01356040611	0.01034493789	1	0.1340437024	0.1743483274	0.1834938659	59	1
7	213.7632502	648.3999975	5982.551569	12107.79157	1990.96887	-365.4601129	1943.97666	5077	9530.789474	1200.684583	2219.495026	346.792972	222.3907997	205.3687902	892.8415185	3865.528276	0.497660256	0.1652099664	-0.02987017559	0.02117803496	0.01463215024	0.01933067596	1	0.3892394986	0.2960073658	-0.02171954238	87	1
7	215.2957611	480.9386913	5186.024767	10591.46547	3377.198955	-230.9032282	2350.777872	5070	4394.148936	1580.340755	3218.386115	1041.810434	288.4926788	301.7397595	1463.583686	3723.118865	0.4923888215	0.3202356776	-0.02061631082	0.02624585205	0.02545621253	0.03149746558	1	0.3871276476	0.6123701996	0.01248387823	89	1
7	217.2013939	259.145452	3106.398489	16727.73671	289.5718929	52.74114584	2775.288071	6099	14486.52632	616.6538894	2746.351333	175.5792636	147.3573944	302.5977867	1004.21935	5618.782786	0.1858290907	0.01723600256	0.003204568327	0.01298075289	0.01204476464	0.009676134451	1	0.1450975018	-0.002635768182	0.02052095516	52	1
7	218.5094158	372.2490552	-110.048848	17021.023	4191.014903	1972.291455	2321.751837	7380	2563.478723	88.31145313	2498.606206	681.4552199	336.9671021	211.0868209	1096.858118	1033.057917	-0.006720520081	0.246060914	0.1153827586	0.005153859261	0.01575533991	0.009653020469	1	0.002740758216	0.4665015391	0.3655437839	23	1
7	219.2680239	241.4453444	7024.834581	14995.49569	788.5838428	1279.445001	2183.781877	5781	5417.202128	1574.010371	3334.853164	256.2298435	459.9847974	237.8126199	1276.350507	2632.220444	0.4731479122	0.05488301728	0.08295696321	0.02028023646	0.01561784738	0.02789125195	1	0.375499186	0.07151836931	0.3523356439	84	0.9999999988
7	219.6172377	284.3521875	5795.78917	17908.36726	381.0194229	-122.5357546	2528.7767	6697.5	5574.481481	1146.590104	3287.578637	231.4575304	259.537395	257.1061831	1243.717266	1820.912355	0.3186969635	0.02025545895	-0.0075600881	0.01423228989	0.01371228518	0.01545353413	1	0.2487412333	0.002149665547	0.01225123933	69	0.9999999562
7	219.0900816	540.420292	861.1805189	11769.06548	3722.34412	1073.450701	2341.168159	5493	2380.461538	223.8299228	3190.069635	988.7094419	304.4060814	247.3750284	1397.31773	1316.134854	0.07380759901	0.3121163841	0.08811239959	0.01100786575	0.02141081433	0.0151141971	1	0.06496861034	0.6003690678	0.291927168	50	1
7	221.2904641	504.6015033	-159.2562002	12796.10204	119.6695274	3000.089111	2569.296789	4785.5	1664.861702	79.32025518	2823.937813	152.1939027	670.290377	494.9461557	1006.721664	919.2686738	-0.01235417284	0.009163347838	0.2306148013	0.005987421929	0.01322007324	0.01827360015	1	0.002737230917	-0.01639781426	0.7484855769	5	1
7	224.104571	701.9063272	454.9627038	7948.694212	762.7326521	1410.926013	1751.082866	3084	1149.572917	154.9387784	2196.41585	238.1578912	407.7864001	185.132966	840.6340479	760.4615738	0.06119179438	0.09770345247	0.1826876661	0.01563247341	0.01582690654	0.02626005326	1	0.05850403828	0.1633487623	0.6040181057	41	1
7	224.3578673	440.6188699	7326.519434	15611.63936	1642.958457	1428.055624	2304.391672	6306.5	13220.06316	1698.5434	3356.718703	412.4078723	463.543569	264.0703673	1366.100922	6244.483153	0.474643107	0.110966621	0.08918540943	0.02300408513	0.01398412542	0.02727341788	1	0.3775715556	0.185943462	0.3751841153	86	1
7	225.8660978	176.4923061	4139.859894	13339.77326	822.9703613	-118.551146	2028.662652	5179	8927.826087	1040.443289	3300.680044	243.4540161	184.7321982	216.9016337	1231.241919	5129.849561	0.3037519201	0.0623223187	-0.008595696834	0.01619541316	0.01674164885	0.01597411261	1	0.2373596263	0.08812142202	0.006663342839	72	1
7	225.6507521	201.2850925	-22.14825081	15432.54753	5148.592695	100.1410618	1671.456224	6995.5	7441.336957	78.00426116	2678.658211	951.9332121	97.62871798	254.4056894	1225.844503	3394.701134	-0.001534013134	0.3433317323	0.00659155522	0.005568029446	0.02163507722	0.00677546248	1	0.001428306178	0.6645612841	0.0007323959397	24	0.9999999998
7	224.8048187	299.3187713	7746.640652	16056.08254	5372.467176	-291.1425291	2414.605552	7585	7063.2875	1454.526923	2805.771071	1039.527182	272.8302058	262.9997752	1363.452266	3805.77343	0.4926182064	0.3402454534	-0.01934575198	0.01934518178	0.02038204717	0.01873647299	1	0.3875732434	0.6531954418	0.01734888854	89	1
7	227.9765123	411.3961112	2812.552149	17063.36312	964.8011056	2590.56603	2603.099335	6424	3715.684783	631.2450364	3282.123945	276.0840286	516.6782244	288.7146774	1270.315309	2016.031942	0.1656031343	0.05973033768	0.1530943855	0.01185829372	0.01154895016	0.01526115544	1	0.1383366783	0.08473059003	0.5249155197	57	1
7	229.577039	143.3125184	2557.188123	15193.89029	305.006233	2078.209548	2143.558992	5495	8173.393617	491.7271056	2502.55536	170.1604654	419.2076436	251.7178369	894.8861901	3171.777993	0.1673898202	0.01984619091	0.1337708778	0.011604769	0.01319244762	0.01905140883	1	0.1382343712	0.003281518571	0.4588326658	54	0.9999999945
7	234.7664923	561.7888422	4317.374812	14031.66798	3157.013341	-158.9589186	2114.083543	5972	3855.621951	951.4464613	3070.661587	724.3312772	196.1550092	264.3939478	1298.035864	1575.462743	0.3068802775	0.222212013	-0.01200130593	0.01169825206	0.01875011666	0.01583491672	1	0.2411495962	0.4142835207	-0.0001010886963	78	1
7	235.3458619	575.4019988	2.505799789	13775.72929	1404.710012	744.115446	2073.334074	5293.5	3274.707317	88.26701941	2833.056625	308.6202485	169.3108196	193.7392663	1054.154575	1833.096325	0.0002016814574	0.102747973	0.05555297229	0.007673275298	0.01605435281	0.007747615186	1	0.003324580149	0.1738610189	0.1607218479	13	1
7	239.6344647	394.9717288	5233.999807	11597.2951	3471.247643	-19.27922263	2277.399365	5431.5	4959.085366	2114.467724	3852.340994	1387.405275	564.9209009	273.5872077	1802.585725	3092.026393	0.4669241616	0.3066652977	-0.001226502851	0.09761702771	0.04582178851	0.0599327653	1	0.3681449694	0.5850014877	0.07240972719	89	1
7	241.5975198	376.0994478	-109.0320836	16007.12157	261.8324054	1957.066912	2521.703967	5787	8344.709677	61.98671491	2908.630169	164.9046294	389.555628	278.7214658	1046.409445	3699.095393	-0.007186254376	0.01613595725	0.1216178298	0.004021328701	0.01157234987	0.01249974102	1	0.0005323026387	-0.002563409475	0.3806543169	4	1
7	242.5739726	110.3894415	1956.278868	12389.33562	2865.725954	487.3890603	1761.359694	5410	5747.849462	503.2373784	2795.03539	581.36674	183.1070232	223.728433	1145.071441	2771.979951	0.1619988252	0.2237367235	0.0401749733	0.01311133714	0.01776123762	0.01464528139	1	0.130527904	0.4190190317	0.1459789458	65	1
7	242.5218444	300.6352283	-222.1587923	15498.82583	1495.632343	3759.84352	3166.632344	6116.5	2392.826087	110.5856583	2781.928299	368.3635349	700.6751382	323.8344294	1093.58764	861.605843	-0.01439747954	0.09941410342	0.2435794737	0.007181824631	0.01375796066	0.01977225722	0	NaN	NaN	NaN	NaN	NaN
7	242.4290523	406.3350302	-249.810656	17428.67635	986.1919033	4163.804611	2621.263213	6606.5	8037.15	109.5376938	2588.03586	254.5104129	701.0764757	269.7814972	1008.506416	3007.024153	-0.01443175194	0.05792092573	0.24009106	0.006745814235	0.01163352151	0.01396770174	1	0.00212488065	0.08312700814	0.7813884162	10	1
7	245.9810862	210.5502458	-253.4817389	17413.16204	358.7387029	4034.033681	2233.278746	6342.5	5457.263736	82.75265063	2361.651723	197.9469582	611.099845	243.3960348	881.51989	1546.615637	-0.01444563419	0.02095096494	0.2334163005	0.004497204968	0.01149323497	0.01579394274	1	0.001372046964	0.007680906709	0.7578328066	5	1
7	245.6978813	332.0527238	89.77266391	12619.62703	2077.86344	387.093431	2397.016609	5108.5	2609.841463	114.0866237	3487.453039	568.6895165	128.87364	303.8200765	1353.668882	2676.479923	0.007742311622	0.153681853	0.03021619988	0.01082218981	0.0325027541	0.0100701777	1	0.00825837006	0.2776205787	0.07782551276	17	0.9997835682
7	246.0530761	535.0526217	4813.521445	15446.85157	1696.149538	-108.4613895	2241.051923	6076	22671.74684	1030.054904	3201.220232	372.7646878	209.9138647	251.0587057	1273.537668	9000.745936	0.3125663584	0.1127566211	-0.006977613897	0.02374782118	0.01476279678	0.01490490217	1	0.2448524392	0.1909326832	0.01530260382	74	0.9999999999
7	246.2409897	141.7048973	-19.68918507	15069.63514	1452.690128	147.2112422	1711.699698	5774	8185.223404	60.22197778	2695.815844	324.6894164	76.3217094	260.3622314	1017.465238	2890.588567	-0.001467180263	0.09919480732	0.01027263038	0.004271136845	0.01372628393	0.005551022481	1	-0.0006468573555	0.166488001	0.006941814197	11	0.9999618583
7	248.7789979	453.4016296	2854.777163	16603.87834	321.042104	823.0841207	2294.49684	6063	7580.344086	675.7112043	3624.932011	190.758921	252.0593139	221.3157754	1341.856081	3604.820934	0.1748930143	0.01966611716	0.05004387187	0.01196508356	0.01197658591	0.01365086491	1	0.1392596308	0.002578117181	0.1768850123	53	1
7	249.3260824	507.2305081	2129.4992	14612.09212	1020.763483	1680.357258	2723.732059	5575	4572.91358	648.1338222	4571.148402	970.6522374	645.127906	480.5485869	1870.005384	3973.441434	0.1521407359	0.07255739789	0.128618637	0.02844735843	0.0549000905	0.04362793704	1	0.1264773812	0.110959966	0.4395134162	57	0.9999543325
7	250.5326789	259.5732725	4870.215007	15653.80065	941.4207784	-54.70589407	2447.492643	5972	7346.72043	1198.775584	3323.708392	275.6837078	206.8793196	307.1917773	1276.949736	3605.041797	0.3089357662	0.06010461832	-0.003470600124	0.01909055104	0.01662971572	0.01432790335	1	0.2417027318	0.08356050591	0.02505838176	72	1
7	250.2665668	478.5201017	-165.9401093	17157.52691	6121.890744	903.6486266	1967.229269	8087	26668.93617	100.493289	2837.003476	1050.725457	183.6778585	220.4823582	1340.23579	7798.292388	-0.01033845399	0.3548545192	0.05442032534	0.006520966547	0.01615268665	0.006548123364	1	-0.002592594446	0.6883074429	0.1611315844	26	1
7	252.7425223	438.6453432	3074.454911	18039.08526	7945.654081	-48.07007564	2338.880191	9054	13235.6747	490.0010311	2645.957046	1243.511158	168.4667751	334.3440507	1330.395782	4713.385159	0.1690967268	0.4406869576	-0.002920799724	0.0102154638	0.02125884648	0.009962432838	1	0.1356757	0.8614316316	0.007114310861	68	1
7	252.5465612	548.6546688	1169.427777	17406.96334	6040.327048	23.48128194	1585.903797	8077	23664.94565	232.5161663	2756.34547	1063.924392	117.8176037	232.6871193	1326.723453	6288.082474	0.06878032365	0.3465776323	0.001201765435	0.007526645014	0.01780364276	0.007126217971	1	0.05631070029	0.6704569124	-0.00256231102	48	0.9999997736
7	254.8414519	424.2140539	5091.946728	17019.33712	5457.587208	-201.9633368	1760.309342	7764	11992.88095	1250.5277	4022.528555	1365.290567	241.3979969	207.1147775	1857.647569	5226.134639	0.2991829182	0.3224372328	-0.01039466643	0.01781121631	0.01981430472	0.01576455534	1	0.2361651436	0.6188440315	0.006285432157	80	1
7	254.8460118	339.3088766	1039.600089	15113.94744	5015.018798	65.07932298	2016.881797	6865	5630	272.89441	3025.91383	1108.000888	137.1107809	282.5805073	1415.632183	2635.955876	0.07033966472	0.3385974797	0.004173966808	0.009825458868	0.0219529166	0.01049074563	1	0.05763003713	0.6541694363	0.007627542977	48	0.9999999998
7	254.7061115	511.0362031	1125.051484	13321.67483	2757.90522	480.2336626	2129.11644	5728	8600.463768	612.588008	3953.829343	653.2819118	469.0294924	427.0633631	1556.474706	5381.246705	0.08276588151	0.217216587	0.03785553796	0.0365299606	0.03630517378	0.02004963521	1	0.06816970166	0.4065094332	0.1211967415	46	1
7	255.5233892	524.5117425	14924.4178	14116.36434	1585.196654	-779.1182109	1956.547267	5886	3848.277778	3535.321617	3372.298428	409.6589134	584.9630975	265.8468154	1386.311522	4920.306149	1.044855278	0.1127490634	-0.05808362173	0.03825337925	0.01471364749	0.04528962076	1	0.8163927908	0.1833656839	-0.002858734716	96	1
7	255.4438606	644.6628486	2138.787169	13049.24122	721.5887037	1822.403552	2053.881111	5054.5	5620.712766	478.6910846	2949.683694	191.3664424	430.988146	212.8542214	1056.949117	2787.732179	0.1605484835	0.0561250473	0.1404441611	0.01244692325	0.01344467779	0.01786422154	1	0.1336023292	0.07738684167	0.4809154292	57	0.9999999999
7	258.4802888	320.6757739	-313.4677033	18976.18598	2088.893754	4577.738173	2264.346577	7517	7660.308511	101.3339904	2633.877134	390.8852611	652.866434	210.5269027	1080.603763	2091.822856	-0.01651048046	0.1070693002	0.2384227694	0.005118768293	0.01290050287	0.01394762328	1	0.0008685440225	0.1834144953	0.7765615385	15	1
7	262.6262502	147.6756659	-109.642985	10692.09903	177.3110266	2486.426995	2308.690728	3997	2924.246914	84.25782298	2414.857804	144.4022318	637.780307	267.5584	856.3213816	3229.799137	-0.01033926018	0.01539206693	0.2270536214	0.007872072865	0.01574956047	0.02305663211	1	0.004171042371	-0.003721497642	0.737012313	5	1
7	262.241829	160.9234808	1035.785068	16003.75756	1039.96057	590.9502487	1922.732745	6010	14818.67105	232.2378139	2707.592849	270.6503536	160.2420273	202.9232539	1037.718635	5404.186963	0.06489800836	0.06840182438	0.03784373843	0.007723308829	0.01403772008	0.01035834637	1	0.0527239191	0.1030804014	0.1135551412	35	0.9999999082
7	263.5217559	37.00017028	644.2395082	9891.162134	3065.829114	238.5290546	1180.571413	4466	3246.23913	150.331454	1868.215722	579.0415272	104.131661	182.494462	810.5321156	1964.394683	0.06767086575	0.3098160742	0.02397320802	0.01037719285	0.02488299949	0.01078301205	1	0.05640941179	0.5955385861	0.07337126775	49	1
7	263.6384407	215.4007176	7523.076537	15975.63575	473.4123563	1473.697092	2080.053084	6012	10269.56989	1771.01615	3594.371931	220.5709139	464.778993	223.9105209	1367.023925	4241.47843	0.4693132381	0.02913346476	0.09298286368	0.02002310496	0.01465691133	0.02691980959	1	0.3728257184	0.01905444354	0.3848145182	82	0.9999999928
7	263.8023451	266.8150933	-116.4348821	17504.49569	5862.913675	2047.009211	2146.880839	8134	13622.58242	107.7448165	2518.758154	966.1189591	325.412727	280.9316793	1216.653162	4582.11167	-0.006776481261	0.3398531886	0.1174476627	0.006565725759	0.0169040581	0.009535859847	1	0.003716160005	0.6578619453	0.3749333375	27	1
7	267.2691263	415.850276	-44.44326858	20392.4885	5105.439226	514.4210791	2215.379885	8944	7998.641304	85.13911695	2780.129619	691.6210628	112.0596665	234.6584337	1168.057011	2641.229178	-0.002114732699	0.2430694782	0.02633221236	0.004333104792	0.01324458628	0.005127190843	0	NaN	NaN	NaN	NaN	NaN
7	269.612489	173.5918553	1.042327518	15653.1871	1583.452352	416.4313862	2219.279931	6070	3379.544444	63.9499944	2560.526297	329.248564	110.0416031	287.7411167	994.1337477	1533.055685	7.462393952e-05	0.1057653705	0.02879628426	0.004280997006	0.01326341118	0.006331887209	1	0.001700870995	0.1799351705	0.07016455826	12	1
7	269.7046325	622.4271344	6603.630428	13902.33373	3289.349619	-417.6089602	1817.518643	6079.5	11488.8172	1479.552496	2966.194657	693.7305498	269.9523761	220.324411	1247.665761	5210.224017	0.482323132	0.2385650712	-0.02959493282	0.02100286224	0.01793747881	0.01989573199	1	0.3779264235	0.4458209071	-0.02214777711	88	1
7	271.7524097	22.81347272	-23.08324742	8643.793627	1325.610784	875.380559	1443.79479	3497	3398.404255	65.0707264	1455.496464	276.254735	165.6044219	244.7704678	578.6101955	1676.147768	-0.002542217851	0.1537812152	0.1029592515	0.008200012726	0.01983081204	0.01197730734	1	0.004412768841	0.278153248	0.321987075	19	1
7	271.5064566	199.6689017	5207.836963	10655.36637	568.3988538	-204.659725	2441.022274	4182.5	5806.863158	1745.763225	3432.98144	240.7559741	278.9179655	340.0829532	1282.88516	6245.983023	0.4931118945	0.05024639497	-0.01927359538	0.02738792181	0.02056975141	0.03108412759	1	0.3851836874	0.061539477	0.01024960535	83	0.9998799946
7	271.8076351	286.7516468	1296.27036	17894.55623	2019.326392	116.7862263	1960.383308	7100	14760.75	288.5309942	3277.554667	455.599589	108.1258723	260.2899622	1321.098162	5712.413588	0.07209945596	0.1137989284	0.006772779414	0.007044201517	0.01246416748	0.006443384614	1	0.05700569762	0.1955295229	0.01102680853	38	0.999999995
7	272.1382576	228.19143	8015.516804	16524.74542	2636.501918	-356.105596	2277.150333	6828	9202.354839	2183.780593	4295.153909	781.7904572	317.3900441	291.2186743	1812.57865	7691.029688	0.4918441726	0.1724702155	-0.02097948823	0.02259333948	0.02069508199	0.02435745063	1	0.3852622175	0.3109059567	0.007343747541	87	1
7	276.8046516	61.76156046	2831.784981	9896.536174	1055.914524	610.6751007	1648.309152	3950	11563.93617	727.3076512	2394.2522	255.7936073	218.3450945	169.9170083	900.4907338	6634.749556	0.2899368991	0.1064282269	0.06336988885	0.01845981929	0.021720412	0.02012525793	1	0.231121123	0.1784687316	0.248575533	75	0.9999999834
7	277.296715	313.4675692	-95.79266567	20608.70245	588.714271	546.4425029	2107.483205	7574.5	26542.04211	57.30987658	3532.553707	214.7682102	127.4896891	247.6774543	1282.734052	7120.030341	-0.004987979654	0.02886965242	0.02649886418	0.003048293087	0.01055688389	0.004591830246	0	NaN	NaN	NaN	NaN	NaN
7	277.5100038	539.5970783	435.5495081	9204.851124	-171.3678685	1675.089108	4325.675021	3917	5435.978947	430.7296519	3321.664043	1165.54181	883.8562094	9288.439969	1199.826551	4099.134413	0.05266623596	-0.02176405287	0.1934034017	0.04838022622	0.1573578223	0.07117254216	0	NaN	NaN	NaN	NaN	NaN
7	280.7603437	518.4315578	7203.563318	15188.31549	867.1372901	1378.041852	2199.672376	5808	7747.150538	1925.446817	3779.683194	306.0014571	429.4244508	290.4595444	1452.075337	4086.06299	0.4859883148	0.05972122594	0.09061662027	0.01869361586	0.01673235085	0.0321239069	1	0.3860639034	0.08128338345	0.3811144521	84	0.9999999999
7	281.48532	296.4378654	-37.89263967	13891.06322	668.9732479	1597.45754	2896.418691	5194.5	4275.487805	140.3621517	3609.826792	262.6089045	478.3888526	941.5648276	1296.233258	3245.350457	-0.002760111101	0.04556042692	0.1160324545	0.01377035148	0.0205541349	0.02102219353	1	0.003962769987	0.05740585307	0.3634321784	9	1
7	281.8250162	583.769289	-0.09800540869	15911.90755	1060.888217	172.7251086	2204.407829	6043	9994.808511	67.64187222	2554.828549	231.536664	88.77042147	238.6024504	959.2073509	3493.770242	-5.654974207e-06	0.06831248441	0.01039530594	0.004496637815	0.01067104095	0.005689065615	1	0.0002107230419	0.1034680316	0.006873245092	6	0.9999999982
7	282.5000893	263.3102386	12903.15556	17805.25462	673.5195125	-597.7593543	2103.617283	6868	26380.73404	2611.943263	3501.749681	194.6446547	450.5788201	229.7173505	1347.656137	11860.9911	0.7150752943	0.03824414705	-0.03038999694	0.01952587756	0.01115056666	0.02988147739	1	0.5585615479	0.03477733797	0.01924949249	90	0.9856944244
7	284.1490628	678.4123619	4975.109954	10182.22002	3525.60181	-353.1902555	2082.38727	4941	10342.76842	1360.623152	2721.891994	837.9667114	237.9434582	402.6644221	1219.994619	6617.818345	0.4872359831	0.3365137888	-0.03260272792	0.02684126873	0.02682007317	0.02458882496	1	0.382545474	0.6455952877	-0.02877842168	89	1
7	289.9947748	87.63148529	-28.20246268	11672.76979	4976.191996	242.7493074	1529.309778	5635	8826.521739	92.11802186	2021.284121	818.6193157	86.17417931	234.5300178	928.9627613	3959.705599	-0.002514716873	0.4203454995	0.0203494372	0.008739181364	0.02727480729	0.007363859436	1	0.002195973775	0.8217361454	0.04909210338	29	0.9999854737
7	289.6464842	201.4844841	-69.89693024	15637.91458	2722.866275	909.2611064	2129.299676	6453.5	3473.387097	84.8682058	2879.13239	567.8837527	184.1750656	294.8123775	1204.730869	1364.246886	-0.004635186122	0.1762140954	0.05862144519	0.005992552224	0.01759268424	0.00725375706	1	0.0004125130729	0.3238037355	0.1719764998	18	1
7	289.9704237	243.4925664	5347.059317	17591.29999	2974.274232	-140.6345978	1893.222421	7372.5	17574.15957	1036.522171	3274.001237	656.6707871	219.2627312	239.3731523	1401.405608	9071.995527	0.303511161	0.1742173582	-0.009365638396	0.01366705251	0.01693079946	0.0133641461	1	0.2381991161	0.3164078381	0.006878918292	76	0.9999999997
7	292.147033	422.4920132	-20.87561432	20285.33406	443.4513025	1198.274373	2166.241268	7372	9226.068966	260.9065582	3491.341452	198.15662	220.0530809	219.3424446	1269.013746	3860.667682	-0.001129597505	0.02268299691	0.05985576108	0.01577558118	0.009618313824	0.005867347774	0	NaN	NaN	NaN	NaN	NaN
7	292.9219715	569.462985	11326.75629	15644.92574	2670.792574	-582.9257237	2135.846176	6671	16127.77108	2263.671943	2932.536666	560.9579093	420.0023279	199.4569669	1259.269982	8605.764336	0.7201659252	0.1734201938	-0.03881219149	0.02499586524	0.0158637654	0.02828859774	1	0.5633628259	0.310483664	-0.00472256658	93	1
7	294.2498291	67.12550407	1730.911225	10565.68492	113.2249282	451.7945059	1959.203343	3826	1621.610526	415.2272061	2472.253085	135.3909962	189.8002974	236.7636302	882.7548485	905.8220587	0.1676686473	0.01213673376	0.04385996242	0.01380681695	0.01500514488	0.01594897043	1	0.1331607371	-0.01272949483	0.154222477	53	1
7	302.7487239	370.1081129	-2.391733589	18246.44874	284.5463962	1117.151989	2560.642306	6612	2586.473118	59.45386188	3467.856425	196.8433581	238.0477935	309.8842809	1289.251776	1567.345045	-0.0001350381173	0.016306755	0.05954464414	0.003466838387	0.01049616919	0.006887744052	1	0.002463127331	-0.002479093612	0.1719478036	3	1
7	304.3536521	561.1792049	7123.215379	15299.13636	4982.548543	-317.5344046	2000.993474	7213	30513.94444	1692.988336	3458.379557	1159.92302	237.0253771	205.9521323	1601.974322	18481.43821	0.4635918174	0.3344672021	-0.0197710615	0.02165375886	0.01985154621	0.0168408955	1	0.3647209138	0.6416984601	0.009620225732	89	1
7	304.65075	691.4373293	6216.944225	12445.58204	2054.523291	-400.3639178	1867.385785	5236	17790.74468	1283.606555	2710.903954	395.6487785	255.4069277	598.0178777	1066.708485	7812.884997	0.4872998333	0.1633885828	-0.03090026337	0.01946181286	0.01681650726	0.02194533575	1	0.3810341261	0.2923927997	-0.02744613379	87	1
7	305.1278454	287.116831	8597.118206	17258.97842	3061.926208	-330.1212956	2622.586265	7435	24482.66667	1785.483506	3440.188747	749.576408	418.7259337	1937.533193	1424.097269	11716.86925	0.4862654625	0.1775493125	-0.0199558733	0.02092515832	0.02708603017	0.0328016193	1	0.3809936404	0.3213277461	0.009760452951	87	1
7	305.7589522	401.1733618	3459.833759	20279.9206	3457.35008	7.20133924	2584.066765	8487	4679.641304	712.4684271	3735.406488	697.3457966	178.8951548	271.0049129	1532.395037	2351.769549	0.1771059369	0.1677846162	0.0003832513011	0.009638902777	0.01381780767	0.009332204812	0	NaN	NaN	NaN	NaN	NaN
7	305.3484148	416.4046548	17101.58326	16179.88777	1070.281986	-743.3073312	2278.018409	6477	10425	3513.491648	3356.387033	300.6571277	597.4560875	286.7134159	1362.277722	6059.205014	1.036766393	0.06784241381	-0.04912590427	0.03371632411	0.01277838585	0.04405839371	1	0.8101360315	0.09185739795	0.02461096808	95	0.9999687129
7	306.6991072	138.5144137	-73.21666405	12939.21341	4503.660891	669.7535302	2131.549296	6041	14393.78947	117.350192	2257.139928	736.1725697	164.196746	651.8311796	993.3364362	6538.193894	-0.00600764639	0.3390628629	0.05164911826	0.01173757817	0.02198469885	0.01490695196	1	0.0004927959132	0.6560372356	0.1522577919	26	1
7	306.1164717	268.5583851	9271.753404	19203.44383	5026.254579	-358.1068324	1871.382969	8657	18729.04255	1739.69852	3482.954846	907.7208063	325.3083138	249.1312317	1510.037185	7880.38921	0.4802803032	0.2467911874	-0.01815555395	0.01886041639	0.01982932138	0.01809788908	1	0.3770665838	0.4626598741	0.01636928228	88	1
7	306.0400743	352.1796233	3718.999645	20512.20921	400.2227685	1071.112968	2574.393015	7617.5	6311.433333	604.6235356	3407.879061	217.3577009	305.2721706	243.7182912	1303.731082	2219.999697	0.1775357184	0.01878153177	0.05277094021	0.009177461966	0.0104155665	0.01113420439	0	NaN	NaN	NaN	NaN	NaN
7	307.3530891	207.2958592	-3.538785766	15420.09884	1366.546899	120.4651747	2522.512591	5970	3495.086022	99.45322531	2980.861145	428.5214982	167.9572195	1280.090299	1138.416397	1891.650675	-0.0002419547545	0.09693905568	0.007806819283	0.008708181123	0.02197128377	0.01371991604	1	0.000149626832	0.1618658202	-0.001207082289	11	0.9999960512
7	308.9965592	157.1088985	-42.67162827	18198.07821	3166.854151	443.512035	1749.306935	7412	6270.755319	73.12090928	2199.165894	531.2893967	112.8108225	229.0171566	976.9585681	1719.146786	-0.002308169907	0.1755484761	0.02451021935	0.004296036689	0.01573553313	0.005475896063	1	0.0002519329401	0.3223162213	0.05693858517	17	0.9997916989
7	309.1624374	17.83442836	22.68100873	9549.651081	1496.002303	450.3485817	1398.899871	3903	3631.947368	60.03349614	1421.53857	254.7422733	108.3392749	187.9677757	557.6983805	1273.715443	0.002332973915	0.1610968102	0.04807568165	0.006584906926	0.01710134336	0.01030036116	1	0.005122229996	0.2928585763	0.1373504263	18	1
7	310.4026316	241.3376385	7.317655201	17781.41841	3032.57809	202.4501272	2208.344294	7320	7806.458333	82.92784009	2708.850141	639.9819199	114.4148345	285.8148967	1188.704565	2547.647963	0.0004955086824	0.1749006311	0.01227117089	0.004947801343	0.01700517986	0.006317567873	1	0.00173494818	0.320928149	0.01606912993	16	0.9999997932
7	316.7429454	308.143818	1552.018998	22666.43857	4001.580785	125.6229232	1764.205898	9353	18848.15054	304.4222402	3352.996639	499.413633	122.5039756	240.7575215	1255.208111	5951.577832	0.06854784305	0.1744636527	0.006157410212	0.006310073795	0.01474383552	0.006014855382	0	NaN	NaN	NaN	NaN	NaN
7	316.7404156	530.4495904	2506.757508	15481.94882	2533.123249	750.2064742	2459.086257	6283.5	13114.04301	614.7101451	3333.204756	567.2041987	223.0691797	287.744281	1351.658292	6408.925951	0.1646624256	0.1665395737	0.05143339067	0.01059599799	0.01591851517	0.01242712752	1	0.1327225197	0.3023344755	0.1831984938	62	1
7	317.4020713	119.568516	4357.953436	13998.13428	4590.491678	-182.1948179	1835.29058	6522.5	11536.04348	803.7163301	2533.098364	848.1340918	187.9152185	225.8251526	1149.293782	5009.366045	0.3006278398	0.3248160751	-0.01344022862	0.0137679401	0.02207010697	0.01395789751	1	0.2371447836	0.6236732514	-0.003661209809	80	1
7	317.6299259	366.282286	3916.642778	12550.33988	1864.278158	5.605292698	2996.028603	5200	3226.285714	1208.801013	3779.315229	554.8501875	214.6489189	440.2684338	1505.53485	2498.710211	0.3131934452	0.1491801446	0.0003434143108	0.01626243304	0.02137618916	0.02145047447	1	0.2461186229	0.265259771	0.04116239301	76	0.9999999996
7	317.5322413	778.0681338	2224.921189	7134.289419	1085.387325	-199.5228005	1572.411209	3008	2940.44086	607.1473554	1972.657426	401.2031233	160.725188	1371.907254	780.2056955	2459.031784	0.3059546014	0.1461095358	-0.02797587386	0.02508880051	0.04528346061	0.03752953418	1	0.2387663882	0.2589802129	-0.056347159	76	1
7	319.0372435	93.13251778	961.0568212	14973.44839	4553.968633	1250.98692	1744.943154	6790	7730.494737	194.5769304	2333.254741	739.042014	247.9038487	204.1342824	1041.523608	2885.767116	0.06413883842	0.3044680746	0.08196351973	0.008264598087	0.01995003467	0.01022519436	1	0.05695289584	0.5848436107	0.2688631341	50	1
7	318.36127	467.571411	-42.77439451	17339.40027	4261.132108	1002.047439	2395.944581	7539	7903.861702	88.31636082	2594.323335	781.3627839	202.5209676	244.1257533	1166.27362	4638.960394	-0.002483475663	0.2468832877	0.05748466008	0.005336520361	0.0159187276	0.007622079339	1	0.002712336892	0.467956578	0.1703970869	22	1
7	318.1152965	561.4502666	43.27695001	13817.41154	836.2953431	176.4030764	2333.066787	5183	5733.703704	51.85912825	2556.27115	197.6868231	92.14379088	241.3133398	905.7714929	3637.933048	0.003489791021	0.06173883272	0.0124873737	0.003919480654	0.01510764876	0.007100222426	1	0.003011407894	0.09002779345	0.01452831667	6	0.9999999993
7	320.1763462	57.17755922	2865.927369	9547.292352	548.4686668	-124.9918361	1721.559296	3697	6564.585106	754.1867322	2478.715562	187.1765243	157.2022428	203.3370888	917.442222	4111.313641	0.2946573884	0.05625551031	-0.01325176664	0.0211021027	0.02076471557	0.01882393541	1	0.2298962242	0.07582136031	-0.01118340601	72	1
7	320.1023031	347.4699094	1841.885007	10278.24389	946.82945	1561.966809	3133.306561	4194	2192.033708	696.0033779	3966.052207	434.4417896	597.0701284	536.46643	1528.100186	1785.025658	0.1719978249	0.08914755782	0.1499349415	0.0136028611	0.0309822742	0.02520607195	0	NaN	NaN	NaN	NaN	NaN
7	321.7043878	580.6520499	1973.951006	11212.31935	-8.16753547	1561.714204	2988.099452	4160	2139.526882	694.7671757	4295.284143	162.9941409	630.3685079	465.4983303	1523.706467	1749.535513	0.1743294163	-0.0004942414185	0.148506056	0.01472406375	0.0211158169	0.03250767163	1	0.1443389012	-0.03824094207	0.5096768972	54	1
7	326.5019298	6.693150565	-15.18059023	9586.185185	1433.584696	982.6384654	1321.449379	3863	3755.841463	59.68327185	1392.085252	248.911011	162.0891385	212.9549146	544.0187736	1709.608276	-0.001453046236	0.1538034069	0.1024102866	0.006639402754	0.01772886543	0.01161261787	1	0.005235613363	0.278185821	0.320359044	19	1
7	327.67972	319.086243	906.5438369	15975.6929	824.636096	3425.85965	2705.214435	6064.5	12792.53571	225.489042	3087.399206	271.3279682	734.550194	370.8579845	1189.101402	15913.61645	0.05887342059	0.05831322497	0.2222584938	0.008582908051	0.01308600092	0.01935150128	1	0.05860414405	0.08313189535	0.736517296	37	1
7	327.6294582	496.439346	-47.55187255	16689.90581	2680.054714	954.8763177	2596.545737	6745.5	3707.268817	78.84455765	3132.335407	612.6663403	213.7848566	668.4826528	1288.159235	1506.330656	-0.002895224053	0.1678059023	0.05706395271	0.005283467534	0.01588601738	0.00708008559	1	0.001606544127	0.3066270742	0.1668543713	18	1
7	328.4729266	203.7039082	-10.16863285	15675.43359	1155.506342	145.9863879	1881.633791	5955.5	11506.96842	66.87089786	2939.253691	271.1071654	85.074273	234.2165839	1132.938548	4430.450019	-0.0005564781641	0.07366306766	0.009443192503	0.00473375678	0.01183859092	0.005562203764	1	-0.0002253666602	0.1143868027	0.003669944265	6	0.9999976891
7	329.6357224	80.78435143	61.35449803	9877.359955	1434.869749	91.85072175	2055.559547	3991	3176.113924	54.80097238	2386.748881	395.6945285	81.69835991	253.3309075	947.2934294	2229.01029	0.006382911578	0.1441113186	0.01081638006	0.00691218203	0.02598528957	0.008459659968	1	0.005974121961	0.2580483532	0.011597287	16	0.9999955847
7	330.8360117	284.7859497	3066.159348	17690.44758	7661.142434	77.25975654	2264.082672	8861	12850.39535	678.0441893	3424.83306	1557.646673	138.8367932	290.3830966	1668.837324	7864.97417	0.1725718167	0.4282082891	0.004517302807	0.0155717604	0.02461324755	0.008669898609	1	0.1387140714	0.8359609014	0.03271704205	68	1
7	330.6603598	435.5963689	7005.19594	13955.11179	1454.883835	-254.8537855	2507.815687	5613.5	15160.05208	2039.749639	4037.100149	453.8742494	306.4820892	377.5928189	1593.377939	13551.62873	0.491638283	0.1065198756	-0.015757759	0.02122388955	0.01490184709	0.025906714	1	0.3847713036	0.1763734923	0.02328906948	85	1
7	330.7028963	478.5130578	-115.3369858	17423.88738	903.1336261	2055.003875	2507.21208	6495.5	4471.536842	72.59342326	3330.917649	276.2574704	404.5309311	265.760062	1259.824117	1706.211978	-0.007013836581	0.054248464	0.1186236852	0.003925176472	0.01169629037	0.009377687199	1	0.0008592844754	0.07518203816	0.3715303682	9	1
7	332.5718179	139.0833209	-6.164138279	14703.90423	6583.42283	170.158895	2202.580873	7211	14701.17284	97.46689954	2000.612288	862.6896247	105.4628406	249.2080717	952.8331573	4566.769804	-0.0003964977526	0.4488302967	0.01185247133	0.007279690247	0.02104886812	0.007555947725	1	0.00363779201	0.8798025524	0.02149792403	28	0.9999323121
7	334.3395664	256.6539943	-219.7584451	16360.15105	290.7813759	3849.46174	2354.371139	5940	3782.849462	92.18334494	2950.15472	197.6436545	742.7570482	288.3339848	1102.015992	1611.540709	-0.01389292869	0.01724459228	0.2404538651	0.005260345036	0.01238361555	0.01639488043	1	0.002178582246	0.00013552446	0.7816862924	5	1
7	335.7261303	227.458858	3214.078448	19565.88182	1302.174836	3016.231091	2256.518417	7580.5	6819.817204	644.58651	3525.764146	317.0045151	566.895735	234.8478874	1367.365384	2493.746348	0.1633159457	0.06536749079	0.1487496455	0.01063138404	0.01197338978	0.01666229272	1	0.1363441877	0.09624099914	0.5098636107	57	1
7	336.4767183	307.9475844	1113.574179	16850.23773	1025.756264	3799.909279	3000.389652	6458	13282.15385	221.7935873	2758.230827	235.2212221	656.1123997	314.4703159	1076.384127	4829.969103	0.06308205591	0.06061196534	0.2271845524	0.01108916042	0.0108426027	0.01697213969	1	0.062213922	0.08779457212	0.754148027	37	1
7	338.2179106	458.7115119	-322.6730155	19206.5061	387.199496	4675.101398	2461.499651	7147	6420.904255	83.31615594	2849.03238	185.4896774	710.8406124	268.4827607	1054.324329	1765.31887	-0.01630679378	0.02104075954	0.2404007552	0.003812731377	0.009476842994	0.01315423964	1	0.0003181417936	0.007904604827	0.7810933306	5	1
7	339.7360086	88.59152625	19.90489952	12525.97583	2792.07527	120.0923079	2007.891395	5348	7762.468354	67.41402024	2166.176505	480.1296008	81.79461821	298.6857522	882.9197864	3543.73476	0.001453064856	0.2230330233	0.01029481791	0.005835545121	0.01525894034	0.00708677231	1	0.002833061408	0.419111236	0.01081521823	20	0.9995751317
7	339.4071943	190.5571755	8101.227379	17127.69201	3025.000557	-281.0089734	2018.201241	7221	34022.33333	1580.544246	3076.457159	600.2775446	320.1459641	246.0965799	1314.682519	13880.65315	0.4713315239	0.1737145841	-0.01652269101	0.02098530903	0.01551416245	0.02007963534	1	0.3694399241	0.3136656332	0.01812896938	87	1
7	340.9491894	289.9960096	2698.578625	15935.74432	6511.708722	86.85997588	2574.392152	7824	13567.3662	574.8153984	3161.725976	1460.023021	178.306592	286.4799468	1571.938769	10558.37569	0.1752172482	0.4236337134	0.00532808666	0.0132322139	0.0250906358	0.0129019025	1	0.1407926946	0.8266037427	0.035904756	68	1
7	344.5583828	133.4206171	692.4811629	9276.142077	2875.897551	256.5589787	2118.906117	4172.5	2568.73494	262.743044	2898.015927	954.572635	144.8831742	324.0380422	1276.499231	3589.882134	0.07185870946	0.3156200337	0.03090266125	0.01986706773	0.04704424008	0.01295682907	1	0.06015277016	0.6073589895	0.09787185074	49	1
7	348.3401332	239.5070813	4897.294923	16227.14047	5277.360345	-91.76987821	1784.949682	7571	14980.62766	1270.708006	3922.715143	1352.588798	194.6463311	259.1912259	1830.145306	9085.537607	0.296293484	0.3271124145	-0.005838582936	0.01858326004	0.02290224119	0.01306520692	1	0.2342075507	0.6284255916	0.02122285889	80	1
7	349.2947084	301.4639767	10746.98128	14688.62723	946.3120578	-572.7436217	2486.925865	5900	19882.01266	2992.334293	3672.872403	276.9803652	509.9791548	352.6705006	1442.912457	13983.36919	0.7347094898	0.06692739307	-0.04011532557	0.03531648939	0.01672966206	0.04163135171	1	0.5736758795	0.09306796853	-0.008794087348	91	0.9999999939
7	349.220914	585.1758507	7716.345011	15944.96956	1731.525512	-312.6535518	2351.581046	6310.5	27270.68421	1587.528637	2994.407494	349.4554125	259.0941717	237.5017972	1179.43259	12823.72167	0.4956253327	0.1112109757	-0.01891228025	0.02233071671	0.01482673621	0.01862365466	1	0.3877611835	0.1858941391	0.01357057935	85	1
7	351.6283004	495.6281301	3430.320505	20280.11044	3464.853291	15.41073837	2167.045375	8439	10035.77083	658.5942439	3595.706482	666.4342574	186.454931	242.2765038	1473.445122	3003.31191	0.168442901	0.167606726	0.0009430379424	0.009017849044	0.01413130524	0.009824798855	0	NaN	NaN	NaN	NaN	NaN
7	356.3687239	335.4486099	6096.088407	19990.78757	418.7581666	4631.853991	3077.094981	7686	9287.287234	1037.027891	3321.354922	231.74069	886.0660736	304.1906046	1284.547766	3896.716737	0.2965393942	0.02115448158	0.2210970259	0.01479509179	0.01111461099	0.02612755157	0	NaN	NaN	NaN	NaN	NaN
7	358.288759	15.35415721	627.212543	9205.136121	2142.123377	241.7660637	1320.534388	4009.5	22969.43373	169.1286352	1797.622796	370.9752667	98.4056543	169.0515486	714.9862851	10557.98685	0.06862136398	0.2323278262	0.02772345901	0.01045675473	0.02605790029	0.01027185371	1	0.05662967289	0.4374504272	0.08428191158	46	1
7	357.9340083	201.5525662	-103.6179544	15900.73458	893.0594238	1917.00083	2483.997112	5998	6675.217391	64.82498642	2566.077506	252.0871537	326.0537618	255.6763659	993.7801093	2954.799626	-0.007155533499	0.05794975795	0.1214487019	0.004503136825	0.01284297096	0.00959405106	1	0.0009475778679	0.0827435681	0.3811619927	9	1
7	359.118898	464.893286	9246.500528	19001.37435	4609.565563	-320.1000531	1901.229654	8487	6994.419355	1842.585028	3607.84667	918.8790849	321.6786715	224.3629396	1585.466763	4271.572362	0.4914805477	0.2376744143	-0.0173403207	0.02120069427	0.01574549927	0.01854846899	1	0.3858134603	0.4439494508	0.02126502163	88	1
7	361.7292488	247.3273876	3228.97814	18147.18974	322.3469115	2751.827984	2715.303072	6690	7685.108696	565.8984999	2811.430781	189.5741624	495.0353589	281.885644	1072.872227	2941.009035	0.1775908902	0.01878447805	0.1502624032	0.01141334516	0.009887392659	0.01596725168	1	0.1471844627	0.001063711362	0.5168095719	54	0.9999999999
7	365.5713692	54.60450661	-19.75961434	12414.90438	2022.253014	258.5921776	1429.678776	5042	5726.586957	62.26424768	2295.931457	358.1481562	92.10587037	217.2562166	876.9374524	2355.957332	-0.001491261452	0.1595076002	0.02103585199	0.005142046148	0.01620353841	0.00619519275	1	0.0005373432174	0.2895708487	0.04493393296	17	0.9978640634
7	369.6983468	23.47448085	676.9554094	9296.175903	3582.083751	9.109513214	1474.00037	4499	1042.385714	192.8776898	2136.930422	849.6611199	88.24011407	218.9366253	989.835174	1442.126211	0.07526540567	0.3822085985	0.001227440783	0.01304704491	0.02954672138	0.009993231827	1	0.06174166446	0.7430852213	-0.0001884512224	51	0.9999930849
7	369.8741557	346.2538856	-11.89264291	15502.44298	2378.768707	939.049439	2736.175779	6310	3885.147368	77.39593565	2916.113085	564.9871145	209.1786705	842.4908273	1186.406776	2172.545835	-0.0007135017752	0.1608578094	0.0616313679	0.005829931075	0.01929540004	0.009203645953	1	0.003516645034	0.2924438646	0.1826043613	18	1
7	371.8455462	267.7148975	5585.823802	18633.28721	510.7884447	4236.296648	2644.630273	7066	18942.48936	891.1523689	2796.51064	210.0503532	688.4464417	279.2954924	1074.693281	11060.7121	0.2956032105	0.0262466731	0.2268276871	0.01388439294	0.01181507213	0.02124475566	1	0.2442847423	0.01533458834	0.8012425801	71	1
7	372.7188009	290.5477301	5464.954273	17711.66833	4272.339145	-133.3040863	2194.851008	7781	7200.659574	1107.255784	3290.190563	927.6129863	249.2166288	248.4011735	1491.21681	4311.324404	0.3187795714	0.2422721833	-0.007536288669	0.01710108869	0.01692979317	0.01535510524	1	0.2509365399	0.4551036954	0.01805137542	78	1
7	372.1599937	399.2390983	25.29998414	13190.62165	1169.488678	818.12409	2346.257955	5115.5	3674.695122	144.7311483	3647.634962	396.2735762	208.120248	352.4312714	1385.882091	3755.954278	0.00205500857	0.09450111242	0.0593999397	0.01471530396	0.01781240472	0.01359995075	1	0.004922773399	0.1570291611	0.1739293165	13	1
7	374.4569636	11.28676911	787.3107658	11106.14148	4318.501103	-58.84246657	994.2473989	5228.5	1683.307692	198.6278282	1909.782018	745.8723674	95.34286144	192.1623616	887.2511252	1060.600765	0.07212563831	0.3985784316	-0.004918335184	0.01163619107	0.02366941868	0.009030577336	0	NaN	NaN	NaN	NaN	NaN
7	374.186102	466.8062997	3461.348745	20324.22721	6742.067849	909.0690078	2015.401946	9567	10061.48352	583.2726822	3245.011769	1049.289785	237.4520439	224.1583987	1417.261529	3333.83295	0.1695796476	0.324050573	0.04543691972	0.009476493066	0.01557693263	0.0105564228	0	NaN	NaN	NaN	NaN	NaN
7	374.5385245	517.349183	2705.508688	16659.0701	1782.67695	2428.867686	2327.751262	6535	12535.01064	558.8168941	3152.596322	426.4410339	544.4414365	242.9365608	1284.080682	6148.81554	0.1645314219	0.1099321593	0.1476294192	0.00955264191	0.01166005032	0.01737008	1	0.1376601241	0.1871453339	0.5074717847	60	1
7	377.5076813	253.140306	-248.7105045	17763.08533	338.2416551	4257.143474	2569.148508	6671	6026.326087	92.81056329	2485.878484	190.101905	693.5566585	269.2034157	947.1098289	3412.304275	-0.01445007277	0.01959138429	0.2406485994	0.005150396979	0.01090546903	0.01726211406	1	0.001775290859	0.004929639985	0.7822881529	5	1
7	377.3384106	645.4794263	-20.18034626	11774.64075	1842.387001	648.540242	2351.726335	4808	2287.351064	54.25272212	2805.074575	486.9015015	177.7026193	390.1104505	1127.441413	1567.125749	-0.001689576535	0.158061316	0.05797869304	0.004913060437	0.01917118638	0.009259125095	1	0.002512059579	0.286737005	0.1699567779	18	1
7	379.5072625	163.3152466	1131.310917	15279.03655	6458.261121	41.70507677	1766.617525	7370	4460.234043	262.8643273	2971.035514	1357.042909	121.0958215	268.927351	1480.464422	2054.362552	0.07429582153	0.4362690805	0.002538761277	0.009792320832	0.02682699385	0.008748463283	1	0.06157553486	0.8533923727	0.005435498988	51	1
7	381.731347	494.480069	3170.49197	18057.00888	1008.975274	-62.67637302	2129.477051	6696	7661.27957	712.3423696	4041.17186	313.892461	168.0373498	202.1170325	1533.082431	3670.951483	0.1743756611	0.05679175145	-0.003100977191	0.01015420879	0.0118016701	0.01138314132	1	0.13612524	0.07816123113	-0.002238775643	55	0.999999999
7	382.4477404	329.6217178	-356.2220434	19562.40793	2223.118173	4818.849594	2301.55019	7887.5	10589.93548	103.9910105	2605.570953	391.2765023	683.8876388	260.8489025	1059.969834	2781.068706	-0.01807910859	0.1118623103	0.2437954251	0.005005890918	0.01253374984	0.01284094439	1	-4.305716021e-06	0.1932256509	0.7945465955	15	1
7	384.7616767	190.3185765	2442.869865	13610.53379	114.5191899	2006.818153	2715.293013	5028	4924.021739	568.2450639	2982.580952	153.4833898	494.9495663	327.0514089	1049.051545	3761.99284	0.1763619332	0.007723381116	0.1482832591	0.0144650387	0.01460246515	0.02111927034	1	0.1459993576	-0.02149669824	0.5095634214	54	1
7	385.4653995	395.6604554	3648.499042	20443.57816	446.4917654	3137.864773	2618.446953	7655	8721.797297	625.3980856	3459.358194	223.1112626	571.5493895	230.7563337	1333.072298	2954.559439	0.175922838	0.02176882426	0.1541972762	0.01113363752	0.01006760877	0.01380783928	0	NaN	NaN	NaN	NaN	NaN
7	385.7367887	81.57981431	-13.53941273	12636.18218	2630.004896	1269.920441	2188.870066	5324.5	1746.175824	113.9611639	3905.411231	850.4980048	382.0728364	373.9746701	1597.800174	1096.355311	-0.001109235721	0.2096747496	0.1049926007	0.01300854984	0.02657885172	0.01468546299	1	0.006191023181	0.3921781519	0.3306113757	23	1
7	390.1088057	382.0191534	739.4592002	9786.118983	3271.361047	111.0291543	2129.456157	4608.5	11127.05682	369.0445861	4170.279029	1363.342467	117.0407016	302.3212644	1866.405996	16905.61078	0.0773377466	0.32832864	0.01201602005	0.01725569213	0.0382146224	0.02111023049	1	0.06347695813	0.6331728514	0.03540017891	48	0.9999999898
7	390.5429401	735.2329486	1458.327787	8357.419299	1754.921359	-8.289394095	2205.003255	3650.5	2466.731183	384.3260115	2088.730003	452.3143033	121.6639423	318.1633054	874.2806095	2026.850669	0.1775140075	0.2138838179	-0.001136954632	0.01338983254	0.02002111743	0.01571011297	1	0.1402078724	0.3986322476	0.009110586287	64	1
7	393.7283427	477.4041008	2773.691664	16788.79446	3961.489171	852.6319576	2274.100986	7331	8563.419355	641.4928062	3534.29013	945.1782126	255.0831294	265.4555653	1567.026094	4484.03019	0.1691474811	0.2462814314	0.05202294049	0.01095585697	0.02007698117	0.0131570832	1	0.1370401383	0.4649790279	0.1881916716	65	0.9999999999
7	395.1682551	604.4888315	-328.45701	7378.027951	3568.430891	246.3269487	2707.869618	3989.5	39771.1383	156.1200206	1510.841109	624.1509767	106.288295	308.9149753	678.9729427	24425.51905	-0.04635623551	0.489449083	0.03351871493	0.02544810776	0.03832356897	0.01866756636	1	-0.03077220855	0.9632036481	0.08618899595	29	1
7	396.3422637	161.2634061	2403.118468	14127.82716	1338.547325	646.4402521	2157.802003	5409.5	1866.11828	614.4684434	3435.114064	395.7412758	219.4919978	262.0997556	1329.327211	1029.470272	0.1723956834	0.09851669112	0.04678474637	0.01344337679	0.01625169767	0.01207784596	1	0.1378673942	0.1634628132	0.1673452829	59	1
7	397.251394	71.9327804	4672.184365	10461.72201	158.0763141	-190.6050276	1884.730345	3927	5089.564706	1680.109698	3430.600921	190.5636926	291.2468801	269.1846944	1216.504892	3060.765942	0.4505925693	0.01397522382	-0.01607190393	0.04570893174	0.02589810866	0.03546865363	1	0.3516637592	-0.01202115661	0.01116595381	81	1
7	401.7014705	224.5302734	-33.4758819	16146.26627	1694.714088	170.9045231	1927.704173	6284	9971.105263	61.07050982	3140.999588	408.27094	90.39216288	235.4737358	1250.208263	4593.763611	-0.001906354036	0.1078736168	0.01164492142	0.004411289121	0.01285582303	0.005971821686	1	-0.0008285278107	0.1842030617	0.01171889151	11	0.9999604533
7	401.2628508	271.4745618	8010.518364	17089.94082	3830.732754	-266.5800742	1953.039198	7406.5	9687.580645	1962.448598	4018.963546	1039.559028	293.8615546	203.4054435	1790.274954	6326.410696	0.4778302495	0.2366400475	-0.01637454845	0.01951863865	0.0199500961	0.02077505714	1	0.3751504514	0.4419799596	0.02162144003	88	1
7	405.8885452	653.3255846	18.27791558	9186.809332	498.8332538	118.6839249	2302.453879	3479.5	2830.652632	50.90063502	2993.131339	202.0028986	77.99934972	315.616051	1092.317448	2345.171104	0.002039947222	0.05479762837	0.01453466715	0.007277222171	0.02075640139	0.0113162396	1	0.001926214013	0.07588746583	0.02097623982	6	0.9985485374
7	405.9716204	36.50205662	2051.457922	12260.52128	281.8298349	1653.496562	1687.944814	4535.5	8679.077778	329.2714491	1625.164245	130.8174301	287.5362789	203.5535266	587.6114619	3302.416372	0.1651967967	0.02346316631	0.1297739708	0.01348618946	0.01123425602	0.0159005529	1	0.1363165714	0.0106705257	0.4449266809	54	0.9999992429
7	406.4477453	83.61121832	2262.910396	14062.89955	2087.84511	1876.048856	1942.012428	5776	8182.662791	397.4114098	2296.065049	375.8748111	333.1550864	238.1655621	900.1902128	3662.599869	0.1598792588	0.1499823764	0.1283486454	0.01114859285	0.0152896665	0.01586433094	1	0.1332753537	0.2688421435	0.4422245803	63	1
7	406.4489423	144.2786263	7146.187996	14960.66113	946.6316191	1327.202967	2160.785812	5862.5	15585.48936	1443.38656	2846.124373	189.7954139	430.7424914	242.2958038	1058.850897	8788.762049	0.4732386292	0.06560177995	0.08374725461	0.0205904778	0.01356582991	0.02822683364	1	0.3757190172	0.09338814962	0.3553063391	84	0.9999999402
7	408.3382717	551.7130824	1065.277734	15019.792	4636.288387	439.3844687	2107.314252	6855	1938.677419	259.575285	3307.106893	1216.440205	182.5997914	250.4290272	1555.278359	1104.82391	0.07283272346	0.3168804129	0.03101639248	0.008856798817	0.02049837582	0.01112362159	1	0.06093560658	0.6099209147	0.0984953916	49	1
7	411.3536426	523.3417037	13.90242258	18644.18157	1890.836091	458.1398848	2075.702181	7196.5	2839.557895	67.74332319	3373.615279	440.44339	126.8958397	231.4965769	1343.351939	1878.463359	0.0007649751071	0.102158481	0.02426462291	0.003835328675	0.01116522869	0.005443279066	1	0.001944867586	0.1725553989	0.05487209468	12	1
7	418.9020348	108.2299319	6264.222571	12889.4531	750.3556499	1051.777274	2288.639369	4962	7182.070588	1212.40384	2279.213975	169.9720492	347.6105562	249.8044695	840.7022528	3776.601375	0.4807442071	0.05618578143	0.08307321667	0.02594784135	0.0148248349	0.02882783458	1	0.3814779895	0.07409992094	0.354369638	84	0.9999999999
7	420.7183339	37.18982871	724.8904882	10647.8365	3150.985082	282.2563282	1970.457953	4957	2160.186813	332.9760239	2099.876107	874.1413739	585.9356445	4436.314374	865.8657056	1328.313784	0.06607643778	0.2954050431	0.026187658	0.03476129594	0.06062111862	0.07334880426	1	0.05514885347	0.5661604227	0.08016281175	49	1
7	422.3728602	200.8198984	2446.501641	13450.31105	1278.330756	683.6015478	2627.940429	5394	2531.964706	521.1436606	3013.69566	388.6442384	267.7784403	749.9455965	1164.774556	1661.934733	0.1727669571	0.09461280118	0.0502686963	0.02276948493	0.01655461359	0.01947872285	1	0.138323443	0.1555052445	0.179121481	59	1
7	425.3705756	394.6747134	2951.759515	17028.88619	305.1243856	2716.783234	2500.222282	6280	9193.484211	658.0607045	3568.211362	206.0411459	615.4271853	291.5095091	1334.73394	4644.66922	0.1753530866	0.01933430952	0.1571637655	0.01002900882	0.01250227915	0.01790495686	1	0.145834656	0.002229513017	0.5397208576	54	0.9999999991
7	427.511951	82.45402136	3912.061862	13103.53897	1215.741024	-170.3260897	1877.09539	5091.5	4632.968421	778.8210846	2557.018886	272.0164054	181.0583256	332.815573	963.8245069	2754.860156	0.2976569385	0.09300471111	-0.01312776063	0.01530315049	0.01632639031	0.01527905409	1	0.2326090959	0.1507665661	-0.009185144109	74	0.9999999663
7	428.6801047	188.3222481	16953.52695	16696.42986	631.0226091	-568.7301469	1938.222845	6420.5	26989.18293	3639.655601	3471.097767	218.7502782	598.094827	254.1274563	1363.839434	14178.11701	1.01167386	0.03816675953	-0.03265298165	0.04160493362	0.01358784507	0.04335111502	1	0.7911215558	0.03161815186	0.07432426297	94	1
7	428.5635082	326.7068996	-81.25768797	18059.98749	6063.924152	455.6498645	1925.844812	8467	12817.05376	102.9946316	3264.946408	1212.722283	132.8695276	204.4864964	1534.663403	4593.496651	-0.004796509902	0.3369616573	0.02537641736	0.00603599879	0.01899501272	0.006336630365	1	-0.0001020487065	0.6516564942	0.06349106855	25	0.9999991169
7	431.1023206	113.6261881	1057.514848	14735.88024	1541.060365	111.0715942	1972.153704	5775	26818.53659	221.3105742	2676.647933	296.1231923	114.3185279	367.5834139	985.7127197	23755.79931	0.06940446541	0.1049494668	0.007730642203	0.009779695761	0.01706897159	0.008583044254	1	0.05486211116	0.1775051844	0.01347312382	38	0.9999998723
7	431.4343252	282.2389165	3140.120559	18323.01567	2001.141436	911.6083042	2286.369478	7213.5	7491.075269	621.7409286	3012.536976	407.9357302	244.8159993	234.5224668	1222.925861	2609.148229	0.1726850477	0.1080232855	0.05033800745	0.01132933332	0.01334505955	0.01144244264	1	0.1383918101	0.1828661315	0.1796832896	59	1
7	432.97689	449.4368081	11572.77652	15697.08511	989.843863	-499.1450853	2377.946884	6286.5	24261.06522	2766.908601	3630.349186	242.0681009	426.042343	225.886751	1382.185063	13436.15271	0.7315424964	0.0641647769	-0.03064949529	0.02580208271	0.01497130512	0.03073592042	1	0.5717141666	0.08749312249	0.02251979551	91	0.9999998302
7	434.2929415	531.3473035	3190.767554	18263.5192	958.3039641	950.9674099	2531.847553	6934	4985.870968	613.2445435	3532.02645	280.3784384	249.752238	213.1320597	1347.105529	2643.109291	0.1718312632	0.05365201301	0.05027744315	0.009730596239	0.01022703256	0.01083385175	1	0.1371970561	0.07194720624	0.1779011736	56	1
7	435.7043305	594.6658143	2367.120699	14245.81833	4580.297917	608.0766843	2087.105747	6605.5	6751.804348	606.7840773	3320.989575	1096.7081	214.021035	321.5325624	1511.841437	3303.157065	0.1648355416	0.3230790191	0.04384577272	0.01271078851	0.01979135368	0.01492384198	1	0.1339191446	0.621678287	0.161561082	67	1
7	436.5317228	69.80468487	-107.9179067	13478.68042	4025.342339	1386.955375	1610.963977	6064	12325.45652	78.83132079	1922.918748	597.5997376	223.5592784	206.258502	836.3845569	3217.595063	-0.008148198874	0.3094467569	0.104874936	0.006400666326	0.01828144433	0.009451582119	1	0.001618680443	0.5958020193	0.3312864053	27	1
7	436.1835221	698.5227457	801.5500752	14271.03485	890.4076467	1251.793104	1802.256141	5291	23851.50526	164.7802871	2207.718893	145.0007873	220.1510615	179.9800038	778.5232014	7067.795651	0.05693916395	0.06296755549	0.08848140164	0.006428480841	0.01165526158	0.01001027167	1	0.04936683137	0.09223125491	0.2832096282	36	0.9999980329
7	441.1672966	211.1424718	-162.4921295	16743.45009	5323.189457	1854.32357	1778.154402	7534	16565.04167	100.8147651	2902.933489	1052.63619	383.1816524	231.9210411	1370.079627	7042.911981	-0.009951943169	0.3335002125	0.1146387544	0.006827417217	0.02359294897	0.009413502577	1	0.001000943459	0.6449240361	0.3645864739	27	1
7	441.4684634	555.652652	5720.790969	18089.55409	467.3679262	-155.2249899	2237.810878	6827	16990.05319	1045.558512	3165.623234	192.5378599	204.1915134	216.9399802	1179.522737	5323.874461	0.315536683	0.02442884602	-0.008377687982	0.01375304966	0.01099299338	0.01154468311	1	0.2462544497	0.01069350228	0.008921233069	69	0.9999950919
7	445.7485911	38.28232051	12.64453271	10006.38142	512.6581144	533.1450975	1853.441315	3780	4098.526316	52.37325878	1557.040851	156.7257698	114.3039713	267.4830557	561.7462814	1799.740359	0.001370413392	0.0510619563	0.0545873576	0.00528446603	0.01563002454	0.00877414888	1	0.003689783972	0.06839727588	0.1563716934	8	1
7	446.443985	115.1124128	4458.230804	15097.55578	2305.11933	-76.27857278	2051.070225	6227	23650.74713	1002.267386	2959.555737	1572.252604	1280.457583	9130.035063	1041.776217	22400.98187	0.2979774366	0.1576284294	-0.004832623288	0.02322747708	0.1458223719	0.133923456	1	0.2339617243	0.2826333404	0.02063274801	76	1
7	446.3408393	496.1205913	4898.836135	15236.82069	847.7847769	-101.872122	2451.133307	5784	10121.43617	1154.852675	3398.754185	249.8310638	188.1295814	279.7253146	1293.710653	6965.000786	0.3203778017	0.05785622082	-0.006526203822	0.01402079873	0.01370230366	0.01324469973	1	0.2504805045	0.07884835321	0.01707360212	72	1
7	447.2910561	233.6028747	56.13833982	19800.22799	3477.10208	461.4889506	2084.038789	8266	2210.414894	80.4860498	3713.371275	735.0097606	135.8551757	286.7816455	1552.222619	1406.49548	0.002673374218	0.1678002443	0.02350165618	0.004313494992	0.01449561776	0.006053819853	1	0.004027289027	0.3064549833	0.05437797935	17	0.9934343269
7	449.1566275	266.7232502	2985.233209	16888.50988	815.4047838	2422.037504	2550.691336	6340	2713.390244	524.387969	3140.486592	268.6374053	581.4719336	242.785935	1197.296281	1720.324307	0.1725319694	0.04909735285	0.1455967616	0.02210089296	0.01237401698	0.01978180014	1	0.1432354622	0.06294409723	0.5007184114	57	0.9999984944
7	451.46148	177.2139527	916.6497444	12326.20597	3808.041038	382.7920225	2045.547153	5495	1175.369565	299.1679613	3521.880835	1121.790466	175.7672557	358.872345	1562.35542	548.0668869	0.07852798215	0.3138866357	0.03480177151	0.01270478191	0.02798488826	0.01357960551	1	0.06559473331	0.6037673322	0.1124419056	49	1
7	453.8354095	102.438289	-82.60305327	14117.09336	256.2329379	1641.302878	2150.830876	5134	11667.14474	86.56013834	2670.021831	145.399042	276.4647249	279.4965237	895.2459281	4270.451735	-0.005816803045	0.01894292149	0.1178616805	0.007444046549	0.01385540577	0.01012546114	1	0.001415596456	0.003137810485	0.3682963985	4	1
7	454.2538552	88.06473029	-0.9838329862	12150.4868	1851.108708	132.9180336	1751.353095	4910.5	7081.390805	63.32128671	2332.701652	351.6561671	72.17590704	250.7509583	896.4720245	2216.49204	-0.0001113282043	0.1544549492	0.01128376431	0.005743894515	0.0183621742	0.00707876506	1	0.001005481924	0.2792182692	0.01207193796	16	0.9999382611
7	454.6922831	148.47776	1135.050097	16184.58186	5268.11864	509.1205497	2184.973039	7339.5	3571.25	228.0437557	2613.843879	943.109067	165.6098921	325.6456866	1250.603752	1361.677889	0.07085908338	0.3327336338	0.03319587898	0.009383389825	0.01926106933	0.009371919264	1	0.05966574453	0.6422910891	0.1058655996	49	1
7	455.7119561	283.0588833	17693.22201	17127.50436	467.6543669	-664.4318115	2053.487361	6653	14449.15789	3355.853045	3194.839889	193.3971066	539.2216413	246.7874264	1254.194968	7645.603617	1.032446984	0.02864954191	-0.03695066645	0.03103345366	0.01162694494	0.03808600177	1	0.8070781002	0.01197821283	0.0639204805	94	1
7	458.5443275	256.8598286	17786.23524	17273.57242	525.4269797	-421.6565972	2267.710809	6659.5	17475.38272	3385.748997	3331.702095	219.2178658	620.5830364	254.9626342	1322.120552	8330.445153	1.03033458	0.03063496309	-0.02232684732	0.03185092632	0.01238951804	0.04358461239	1	0.8062886545	0.01609562024	0.1130462191	94	1
7	458.297904	354.7013489	-15.89801276	16863.23644	858.4271045	928.312642	2425.396636	6272	3751.247312	72.1318008	4701.06474	367.5826377	284.1995648	264.0440952	1793.062086	2652.887777	-0.0008026914825	0.05323100701	0.05745833744	0.005372349409	0.01462597463	0.007611919558	1	0.002172339442	0.07285339956	0.1656899056	8	1
7	460.2000538	47.7108963	-152.8830547	11386.35801	623.1297433	2527.747953	1752.047466	4312	6939.621053	70.53193035	1621.541616	138.7022428	388.2617004	176.9783569	594.0730984	2190.131858	-0.01335480393	0.05502473559	0.2168467664	0.006426402924	0.01206878936	0.01581081058	1	0.001592906072	0.0771351212	0.7028281821	10	1
7	460.637517	376.48017	-289.57916	16523.67864	988.1837633	4037.73946	2422.805212	6271.5	11218.90217	78.48697291	2798.572299	260.2851553	722.1913317	262.1725578	1089.262106	4585.410553	-0.01778393224	0.06338862419	0.2444080749	0.005114227267	0.01212365326	0.01567720197	1	-0.0002020284793	0.09432937578	0.7954387381	10	1
7	463.5544211	112.7978851	2535.14413	15864.33609	876.3821255	2135.469198	2096.265276	5928	5169.83908	440.6454558	2544.642343	233.8751117	389.3658483	225.3121426	983.9488179	2250.827413	0.1616419983	0.056682439	0.1383149223	0.01178259462	0.01275465817	0.01671774346	1	0.1343419941	0.07850636456	0.4739506784	57	1
7	462.9109508	211.2612248	2882.304786	16369.38569	993.2196408	29.17237367	1861.52007	6146	11408.49451	648.6195112	3427.362423	284.6901066	133.3523819	257.8420919	1300.979613	6576.84522	0.178108768	0.06433305638	0.001858820732	0.01016603808	0.01412722783	0.009419319192	1	0.139414183	0.09352460552	0.01554026479	55	0.9999880665
7	466.7044146	474.4354112	2831.331814	17253.18748	893.584109	2444.202893	2314.371691	6446	8209.956989	615.4933505	3629.950588	304.1926351	555.5280135	250.9750754	1395.942571	3860.550453	0.1634490495	0.05497577152	0.1476959283	0.01009716381	0.01212779833	0.01932438294	1	0.1362877989	0.07503536886	0.5060566044	57	0.9999999997
7	467.4116795	585.9112366	5418.331119	11100.64489	3459.909637	-163.6039636	2551.724161	5256.5	6226.101266	1725.807515	3369.536952	1118.652166	317.2913425	310.0237731	1538.430625	5190.450281	0.482789107	0.3073370364	-0.01616548279	0.02902396181	0.02570753023	0.03277434683	1	0.3797309617	0.5861653569	0.02519408391	89	1
7	470.8304106	84.7709511	3723.312656	12861.11459	2668.922312	-151.5078794	1510.783923	5411	3323.389474	793.9334341	2643.606443	589.0079003	190.7120983	239.5181967	1103.439316	1386.129329	0.2910748878	0.2093637603	-0.01237968018	0.01635505764	0.02117198065	0.01670772545	1	0.2286045331	0.3882291163	-0.00505572806	78	0.9999999988
7	470.673589	573.4432066	2531.346585	15238.28513	2239.234773	2146.21865	2550.582279	6203	3895.5375	607.3268671	3668.963238	595.6048998	516.3989384	246.6988139	1482.72871	1709.029638	0.1669536794	0.1521937329	0.1411748919	0.01133754267	0.01680538516	0.02007364645	1	0.1395911326	0.2733221684	0.4872121912	63	1
7	471.3091821	408.5763263	5890.429906	18885.93112	4666.047269	-232.9787883	2025.028731	8356	14820.03704	1163.770914	3487.560157	944.5899229	284.1531151	1838.906097	1482.672909	6490.468659	0.3078091697	0.2420464445	-0.0123605	0.01496127726	0.01955593351	0.01801734252	1	0.2420477074	0.4547389004	-0.0006115517586	78	1
7	472.7485096	16.93176154	1370.353935	8794.190419	480.78377	1091.00228	1522.959729	3311	3355.521277	287.6194351	1769.002003	153.590126	255.3548316	199.2943397	649.6579419	1714.755939	0.1565344582	0.05443434344	0.1295207302	0.01197267173	0.01688077193	0.019475887	1	0.1298029717	0.07394406291	0.4430321895	57	0.9999999998
7	473.1756073	339.1372702	8299.232313	16788.06279	1075.99188	-287.3648271	2167.489171	6498	18154.51579	1820.811938	3479.702553	293.6683726	312.1834499	231.0307448	1356.185304	9030.002523	0.4997227945	0.06729959445	-0.01871623542	0.01743729967	0.01485326595	0.02043050979	1	0.3905660606	0.09626612119	0.0139734239	83	0.9999994731
7	474.856732	154.6211838	59.56884792	13133.16416	2903.869681	298.1310516	1895.495891	5569.5	3505.106383	73.17461593	2537.318787	626.1608988	103.4224473	201.8932718	1062.560589	2166.113022	0.0045513859	0.2264520141	0.02382864403	0.006216520841	0.01905365013	0.008365870091	1	0.006082098395	0.4260973958	0.05738889564	21	0.9999875896
7	475.6240747	244.1314151	5589.15905	18320.85466	2981.124497	1348.776439	2006.605561	7705.5	12125.71579	1021.668596	3074.569174	625.2630852	348.2695257	199.5331923	1342.098372	5756.714401	0.3050569826	0.1652657316	0.07242744824	0.01524491191	0.01333656962	0.01585505098	1	0.244073313	0.2983835333	0.2839572407	77	1
7	476.6465411	217.441178	7961.574448	17230.55396	2838.006968	-205.0048499	1851.656302	7153	27471.37209	1567.04291	3164.632003	608.6444577	310.7794142	315.8288847	1341.964461	14355.77448	0.4698483865	0.1739126319	-0.01089122156	0.01687030155	0.01630245193	0.02181385758	1	0.3686051013	0.3141021655	0.03689053546	87	1
7	477.6747169	440.4757996	8093.40057	16501.90943	880.1014031	-294.8389673	2420.9642	6284	10559.91489	1584.963693	3121.486611	257.7914278	308.4895004	247.0887671	1212.63116	4499.375227	0.4967681812	0.05623501258	-0.01509541475	0.01781498508	0.01132280602	0.02172552274	1	0.3883521069	0.07373343062	0.02532567673	83	0.9999992457
7	478.5059415	99.75584735	733.4310268	11231.12253	1047.925101	991.7260346	1980.340513	4368	5469.617021	179.7180464	2298.322269	262.0797296	244.7452815	240.7931238	853.3818228	2939.150474	0.06601630483	0.09340765978	0.08998648308	0.00870101556	0.01762606909	0.01440130494	1	0.05686744292	0.1542476858	0.2910082827	40	0.9999999728
7	479.8013585	45.80661287	3298.942995	11744.22711	267.009647	2324.999057	1914.796983	4381	12117.42105	520.5582165	1786.954289	145.1922385	402.1602921	221.4387996	650.3850987	4458.746367	0.2792189731	0.02304030618	0.1977058613	0.01826796713	0.01318812715	0.02573681761	1	0.2297097406	0.008867890098	0.699077314	71	1
7	479.4458609	385.6604832	-251.8040425	17641.69135	274.976028	4255.706139	2567.911722	6497.5	5475.202128	87.29780454	2412.457974	200.2848355	692.6000419	311.3604791	934.9564825	1660.873242	-0.01462263421	0.01618806251	0.2436567425	0.004341989931	0.01106414238	0.01459211652	1	0.00178186614	-0.002002666841	0.7923509129	5	1
7	480.8312008	203.0930652	832.2051243	14565.16431	1534.528703	3080.339503	2210.923136	5717	9157.784946	208.7243302	2931.836838	348.9162366	633.2926856	274.4373492	1132.644476	9298.635707	0.0586142232	0.1099216024	0.2132395407	0.008314099063	0.01526378773	0.02170930615	1	0.05837225109	0.1883970204	0.7072464623	41	1
7	480.7304052	463.5955363	5281.837276	17141.16645	306.7922486	1241.063246	2470.705921	6375	16179.2907	1087.995839	3459.551311	189.8740724	332.4991799	241.0687907	1289.155184	7310.405877	0.3069295818	0.01863584669	0.07191689304	0.01347390657	0.01129290019	0.01850044892	1	0.244106636	-0.0007887852151	0.2788585251	70	1
7	481.155529	401.7041187	3798.549678	12505.39229	2821.458447	-77.11004149	2479.2386	5556	5622.059701	1297.542183	3575.6518	919.3408724	204.3255411	348.5166198	1536.034857	5976.790506	0.3145885595	0.2290831527	-0.006524281778	0.03264192169	0.02942732118	0.01984759505	1	0.2475807981	0.4282411124	0.0202531328	78	1
7	484.3542484	648.325323	8205.851362	11690.52811	280.6413367	-507.6590278	1981.846703	4486.5	17569.97872	2193.965027	3046.55398	132.3387759	321.3554768	212.0092873	1099.493637	10340.8927	0.7154545128	0.02719916508	-0.03772506988	0.02618618034	0.01412284729	0.03190456824	1	0.5583274087	0.0122169215	-0.005793193102	90	0.9999588742
7	488.259891	144.0750365	4328.093514	14442.08003	319.8150752	1058.864712	2343.666841	5380	12913.64516	892.4896911	2909.682714	156.1497316	315.8385602	246.2985457	1061.089575	5770.226295	0.2959067687	0.02299507265	0.07151145495	0.01476025119	0.01217742901	0.01688727214	1	0.235477121	0.008214853163	0.2752658457	70	1
7	488.5917437	180.7504124	2395.142532	14343.6062	2152.208642	90.05774698	2567.341448	5791	2518.553191	545.0196223	3071.238383	535.0182457	160.6305579	263.1352377	1243.076754	1162.048225	0.1722702332	0.1547455641	0.006989731545	0.01072515007	0.01577713443	0.01327418179	1	0.1359984908	0.2780575761	0.03400243448	61	1
7	488.4848028	360.2499282	-32.37375414	16381.37112	5706.228946	217.448085	2457.89071	7654	3521.236559	81.30625118	2761.529916	1004.964718	103.4520964	275.1575873	1300.95526	1206.802075	-0.002311985964	0.345667818	0.01349014186	0.0054859079	0.01939321711	0.006589888906	1	0.001240757321	0.6693566254	0.02398895932	24	0.9999999272
7	488.3499856	539.3487369	2.928763527	14174.88746	2252.211213	103.8460654	2054.749145	5731	5370.648936	68.8572995	3053.171797	468.727396	82.10433013	206.785708	1190.512891	2877.042417	0.0001951746127	0.1603191391	0.008067147219	0.004966404681	0.01487415807	0.00582338271	1	0.00111548798	0.2911691974	0.001394744221	16	0.999999996
7	489.6181522	617.0178787	-36.56621224	9748.769357	1514.20157	1088.138107	2020.898964	3968.5	5025.956989	63.84371915	3085.220143	479.7228685	348.143838	187.3650558	1208.460607	8668.583238	-0.004324798907	0.1537761639	0.1129588141	0.007039135758	0.01406082478	0.01488951504	1	0.003594599332	0.2781920224	0.3554720402	19	1
7	490.5032761	159.6919619	777.8731752	13282.84018	312.8287984	2744.529846	2161.606933	4907.5	17712.30108	198.3243926	2343.749799	134.4277494	519.4261598	223.5946247	811.5869517	7137.613131	0.05757409532	0.02509527496	0.2137214481	0.01089051948	0.01328184606	0.01681984272	1	0.05677072857	0.01534777124	0.7064797567	33	1
7	489.9776363	474.8097381	2006.884436	11175.24504	1057.646002	1646.55761	2711.828311	4493	2850.358974	601.8091044	3537.172637	368.1882688	498.3077004	449.3062743	1359.459702	2680.307082	0.1726138163	0.09213544772	0.1519780119	0.01372668651	0.02214778403	0.02145972267	1	0.144082774	0.1507687053	0.5234503163	60	1
7	492.6346974	395.1801461	-72.06902492	19366.05159	1242.584055	1106.488559	2339.924201	7410	9908.6375	68.38214565	3108.135505	282.9877015	220.2263596	278.6936649	1196.214523	3091.36182	-0.003850461463	0.06360706213	0.05825115922	0.00370044905	0.01105852256	0.007166634355	1	-7.32233854e-05	0.09405568567	0.1679964778	8	1
7	493.2755519	562.2448027	6490.092376	13827.30619	1471.108474	-250.2182966	2037.317263	5610	20048.54737	1824.870126	3723.977041	362.3707307	265.2180573	221.4861803	1427.176509	13842.99898	0.4776303154	0.1114800359	-0.02094675407	0.0231048821	0.01811728409	0.02320018982	1	0.3735279531	0.186618413	0.002881499245	85	1
7	496.9554139	448.1496931	8061.502514	16111.2182	280.5487725	-329.449405	2793.541277	6078	13134.87368	1524.659641	3045.393632	160.4546769	262.7653167	388.1815623	1130.004723	6331.194612	0.5043785682	0.01824674129	-0.02086642839	0.01992666805	0.01189499739	0.01797775647	1	0.3936234709	-0.003864371088	0.006417103183	81	0.9999999998
7	499.5988154	40.52386897	-56.00851127	8909.461633	2056.651177	964.2161006	1572.628318	3852	1996.606383	69.59738705	1554.452793	395.0324069	192.8019406	227.9873497	670.9102647	1316.402978	-0.006446824334	0.2324909126	0.1095227705	0.008511503016	0.02009936914	0.0126918129	1	0.002485232286	0.4387952713	0.3454091024	23	1
7	500.7335642	472.6528758	2709.476769	15546.3049	1447.355106	2241.353234	2680.012499	6118	4596.536585	542.0834043	2894.366944	376.4072759	442.4690208	285.2574245	1160.942587	2304.37759	0.1727429878	0.09720643739	0.1453897951	0.01192613156	0.01400413616	0.0172932742	1	0.1438503621	0.1610926693	0.5012977725	60	1
7	502.7068576	109.4941836	3378.923694	11677.34535	3637.49089	-187.8389477	1540.832182	5281.5	4677.957895	949.125439	3167.714369	940.9521841	185.9043484	203.5016593	1373.889046	3144.281056	0.295460598	0.3063018178	-0.01481876483	0.01765882745	0.02649372647	0.01708509962	1	0.2328333388	0.5859486547	-0.009897975489	80	1
7	502.3966588	347.3692063	-82.8111221	18143.61034	3237.314391	1034.071144	2000.083742	7588.5	8857.65625	71.82602448	2562.248154	572.8849261	194.7528005	199.9192609	1116.837122	2581.423621	-0.00449704911	0.1800531579	0.05685364922	0.004028087241	0.0131633419	0.006967856028	1	0.0004550993557	0.3316292366	0.1661179169	18	1
7	502.4571224	705.4659418	2519.72371	8856.828297	-693.339092	1197.625403	8534.257508	3569	957.9787234	576.718177	1906.503851	212.3574043	452.3993113	1033.179107	706.1637974	1098.052841	0.2849163024	-0.08039852958	0.1352810563	0.01976116777	0.03579567345	0.03492013537	0	NaN	NaN	NaN	NaN	NaN
7	505.5715369	325.3778037	-103.9921543	18893.14212	5063.285444	1074.48556	2026.822581	8410.5	18491.41053	84.07872395	2659.919351	751.0951955	196.4669509	189.632539	1196.664252	5029.500592	-0.005535650525	0.2553109029	0.05597098246	0.004594623653	0.01488212993	0.005959809651	1	0.0003107631759	0.4851765643	0.1648420368	22	1
7	506.1720237	644.508079	843.8876413	12098.91948	3665.314294	1020.622652	2075.669419	5465	2074.180851	185.4157942	2407.794273	771.858385	244.8581721	268.8006338	1080.672511	1506.983814	0.07136478585	0.3076696157	0.08689097128	0.00871262695	0.01906616643	0.01287470801	1	0.06293860077	0.59131771	0.2871600266	50	1
7	507.1896171	427.1531197	7066.333051	14407.14323	853.8992877	-260.4026546	2271.591994	5568	14882.90526	1645.615645	3191.446616	175.4121297	263.5254665	239.3639141	1194.284355	9223.051712	0.4916779523	0.06345794806	-0.01590556346	0.01937718273	0.01229176361	0.02084242135	1	0.3843808877	0.08851841145	0.02169097901	83	0.9999999934
7	508.5257077	404.7929167	-14.14088431	16397.44918	5397.821821	141.7267381	1900.785452	7530	9158.423913	74.76200335	2718.552167	1015.022386	96.72434777	233.8698479	1295.695156	2996.084728	-0.0009154347272	0.3369865669	0.009198970051	0.004817081982	0.01945430347	0.005993182716	1	0.002004088401	0.6516178448	0.009529939781	24	0.9999999999
7	509.1346931	719.3825797	9812.134857	9842.779321	1049.936394	-752.3458682	1476.153482	4085	5110.11828	2371.051424	2334.311248	252.7659512	340.3774281	526.5743783	920.4356997	3189.846895	1.008008368	0.1050098964	-0.07591132999	0.03447879846	0.01702346583	0.03737454724	1	0.7863761403	0.1678929296	-0.07122292159	96	1
7	511.7084097	257.4550236	871.7893336	13758.76589	2471.423648	1292.669769	2145.58157	5764	21876.45263	229.7787525	2789.650071	470.8932067	294.3340812	198.0054834	1094.820598	11504.12789	0.06254684512	0.1818829636	0.09541967368	0.009056006988	0.01971042553	0.0129058093	1	0.05530934103	0.3348054286	0.3109454636	44	1
7	512.9473737	504.1168769	-53.92942004	17307.26264	7651.895407	123.9146508	1585.233991	8537	25320.41667	102.1135475	2707.618709	1221.204896	107.881245	232.2296445	1318.830229	9275.944169	-0.002965178642	0.4419450742	0.006973384206	0.006132534116	0.01943505403	0.006573295994	1	0.001273358834	0.8657662021	0.004255363242	28	0.9999999696
7	514.4700204	182.6828305	2910.09204	16338.56122	851.4682783	28.35991289	2251.186709	6142.5	3367.316456	485.4937847	2444.682001	265.4225732	157.7388784	235.1488498	971.8444849	1366.521351	0.1810248695	0.05462265985	0.001568320117	0.01020792621	0.01277125836	0.01093992354	1	0.1415919856	0.07368327561	0.01492397942	55	0.9999999992
7	515.6722542	389.6438393	3480.776687	18863.7686	322.315115	130.1367443	2708.302997	7061	8027.765957	674.4903401	3400.505626	201.7531361	198.0889652	264.8994759	1294.092633	2542.180706	0.1842569309	0.0166444176	0.006402119996	0.008905362016	0.01008728053	0.01140958764	1	0.144044	-0.003816898564	0.03100127625	52	1
7	518.474691	25.68314389	1607.641756	9324.199606	162.5130544	-70.85405185	1443.887505	3396	4880.229167	296.3118162	1553.23356	106.9335863	115.633219	186.4530305	557.0741419	1803.811896	0.1758170229	0.01693139934	-0.008843799734	0.01279025663	0.01221947802	0.01300435424	1	0.1365404682	-0.003193592304	-0.02240491004	52	1
7	518.4608109	83.48717936	2154.191315	13355.44808	1282.514417	554.4524299	1692.870538	5177.5	7937.104167	361.1687206	2148.525687	236.2275548	168.7868343	212.1980678	785.9868939	3751.502684	0.160742357	0.09808827375	0.04171362927	0.01080812193	0.01536945499	0.01154990549	1	0.128426509	0.1626906438	0.147696577	59	1
7	519.3637055	46.38849541	13.62911356	10480.82429	1654.356406	56.80494033	1521.169735	4261.5	6361.452632	61.38400535	1726.014558	301.1768212	75.02468556	210.813494	683.7791842	2779.161697	0.001336901778	0.1565531295	0.005557567466	0.00600134988	0.01722193453	0.007490960815	1	0.001829441202	0.2834665206	-0.006958819506	16	1
7	519.242109	274.6679175	3599.191984	11645.7006	2696.077925	854.8277587	2483.856174	5209	20042.26882	1040.882828	3252.91745	747.1613674	307.1352401	317.0815782	1367.966718	25313.39086	0.3011201587	0.2348560295	0.06674755682	0.01888464691	0.01973235968	0.02971908677	1	0.2413224362	0.4403825768	0.2656775837	79	1
7	521.4195736	334.4063871	4879.036031	15580.44028	285.069379	-111.9475544	2297.433241	5805	7709.054348	1122.919849	3308.915814	166.5827173	244.9512628	294.6053386	1221.369203	3766.495708	0.3177576499	0.01912123471	-0.007715092814	0.01585782816	0.01096602267	0.01698509731	1	0.2479844348	-0.0001553588228	0.01149851168	69	0.9999999868
7	522.235861	172.8431021	836.5809082	9304.036956	2784.151583	280.9898181	1846.342718	4151	2970.043478	300.5062259	3963.068255	1374.547842	147.3967652	288.2398821	1766.315615	2356.735444	0.08967369388	0.2961460756	0.03018587078	0.02938049096	0.04992127891	0.01818651276	1	0.07390090142	0.5674464709	0.0987128229	49	0.9999999909
7	524.2965659	150.5446542	1106.183336	15963.7121	3859.740718	55.52007267	1632.82231	6887	24985.26316	194.9739289	1995.847609	563.9355925	109.6224642	196.9447639	865.4303959	6640.434945	0.07125793589	0.2454788786	0.003728366332	0.008145528658	0.01778323582	0.007132763381	1	0.05743159334	0.464179776	0.003921250393	45	1
7	524.3562815	464.4609499	7942.96555	17042.67232	1897.270972	1612.694169	2161.583747	6944	29983.60215	1416.893313	2841.863945	350.4975062	422.1626325	261.8388119	1138.27539	11260.27125	0.4747518961	0.1128975749	0.09226033224	0.01565565413	0.01286110501	0.02123389368	1	0.3778538913	0.189891422	0.3856695311	86	1
7	524.4441869	747.3166633	1362.739472	8316.629727	19.82434747	1018.044974	1951.989004	3025	2480.404255	245.1761556	1422.442364	93.60983496	229.4577876	185.837798	499.9789339	1625.674592	0.1658585985	0.002268470262	0.1228751855	0.01330993902	0.01192214768	0.01829086426	1	0.1362321164	-0.03259866339	0.4211605242	54	1
7	525.2950728	553.9020397	2671.198223	15375.29462	53.78590791	2184.678583	3045.850864	5590.5	4627.042553	617.7846811	3557.124759	138.550826	577.1844151	506.9832466	1296.609873	2191.213603	0.1741306366	0.003510909367	0.1422550043	0.01185180263	0.009744977956	0.01683978937	1	0.1438585478	-0.03008712578	0.4885693715	54	1
7	525.0403828	720.8258901	1671.230172	9560.718287	458.9265196	-43.15002406	1810.007484	3553	3083.925532	406.6735216	2353.122468	145.7254709	118.195473	199.4153667	854.6744727	2339.236325	0.1769110987	0.04946347197	-0.004293117788	0.01298239916	0.0143718243	0.01401793612	1	0.1379749112	0.06318089653	-0.005927685474	55	0.9999999948
7	527.3611655	409.2821661	5294.186098	17109.25017	3945.57496	-235.4686952	2012.772373	7458.5	8669.719101	1048.998126	3146.851923	869.7913001	232.5919039	541.7769868	1436.030582	3667.41727	0.3107895934	0.2367736347	-0.01326714388	0.01378330925	0.01680706438	0.01426807292	1	0.244282768	0.4439484957	-0.003186746014	78	1
7	527.9808763	249.5514846	1045.531251	15423.62475	4839.944599	515.6925504	2193.793682	7004	6598.771739	246.0070328	2894.272937	991.0114026	175.8870724	341.1982257	1348.653436	3151.3077	0.06942078227	0.3219592861	0.03440998902	0.009718856748	0.02381412537	0.00950982454	1	0.0585044887	0.6203277403	0.1093960544	49	1
7	528.4266909	318.3758927	1188.209188	18294.75472	3307.392185	1729.615978	1951.832089	7706	19624.28723	233.558322	2593.083676	576.1198297	314.2895094	200.1076273	1120.346896	6436.641513	0.06521794085	0.1780202199	0.09435660393	0.007897249914	0.01420826687	0.01018663676	1	0.05730616624	0.3268944536	0.3078113363	44	1
7	531.6365234	433.3035978	1099.426179	17284.23614	3086.600879	1631.962743	2220.115708	7239.5	32664.93617	244.5773136	2679.644418	511.5571792	309.3469115	1257.926266	1098.226408	9296.005849	0.06103211083	0.1814873085	0.0945908271	0.009883614104	0.01302472899	0.01463240076	1	0.05406907751	0.3340109349	0.3078081104	44	1
7	533.1031506	181.7603519	6013.102124	12633.211	1423.954561	-141.5885639	1992.03225	5148	13928.91781	1719.223029	3418.072779	366.3762969	260.3647652	197.1971142	1315.427058	10094.3202	0.4698536418	0.1084137285	-0.009672089541	0.028271224	0.01723810352	0.02345063771	1	0.3680518555	0.1804761403	0.03933786087	85	1
7	535.4928358	271.2980713	4862.035155	16600.00932	5358.639868	-99.12983616	1764.677476	7536.5	17962.58947	1010.019175	2919.000802	1107.298198	201.9492877	225.343448	1420.711928	8266.535491	0.29961439	0.3291073187	-0.006327324747	0.01680658124	0.02055549792	0.01369207541	1	0.2368036835	0.6324605165	0.02032151348	80	1
7	537.9804624	398.4318987	51.03913952	12567.97786	5344.228577	316.2233854	2257.23364	6151	3699.090909	88.7291613	2413.255662	1016.145809	123.8129394	711.2871275	1146.185505	2255.575593	0.003660163947	0.4228358078	0.02633753331	0.007464802742	0.02006943043	0.009093132252	1	0.007411819088	0.8267731073	0.07074012467	29	0.9999995952
7	538.2914688	454.4101702	3031.700974	17045.93393	1783.85315	-10.39031137	2152.788521	6681	10146.02128	532.9523416	2689.177294	370.0100223	160.1248687	234.7738447	1106.012157	3425.540739	0.1774607152	0.105749554	-0.0005877808014	0.01074309483	0.01127512206	0.01034609271	1	0.1391609409	0.1780207849	0.008181797723	58	1
7	539.1491782	605.4713955	-36.75448204	12588.38556	175.5990839	643.9957904	1926.474445	4580	5455.589474	51.31741572	2642.993521	145.9283242	171.0430194	192.0682138	903.7846713	2657.783901	-0.00329236436	0.01439751919	0.05153917312	0.004183238526	0.01356360309	0.007781277657	1	-0.0004968558922	-0.006367295604	0.1441214475	3	1
7	541.6186708	115.3036849	2241.175753	13312.21175	2108.243206	-0.9553861835	1966.403629	5537	6281.032258	399.6561392	2267.700423	320.5735427	135.1258593	238.8784864	867.0643118	2769.702069	0.1675230669	0.1575290441	-8.958699627e-05	0.0096317433	0.01753867518	0.01049033519	1	0.1318899784	0.2837623029	0.009096590009	61	1
7	542.6042858	137.517189	-12.05618022	12858.03441	1394.556301	320.379023	1538.809534	5008	5826.297872	56.92290534	2570.610923	275.2385127	105.5747107	205.7045642	953.9381614	2749.77843	-0.00105650048	0.1088486551	0.02470649555	0.004484853552	0.01587775186	0.006642339809	1	0.000605659828	0.1862243416	0.05615496065	12	1
7	542.781055	168.7677739	6805.966998	13870.29388	1542.441234	-242.9115893	2003.992205	5736	21828.66667	1485.83455	3077.25024	349.4513341	285.8381673	217.2917089	1204.247219	10703.33425	0.4775460337	0.1104237783	-0.01773552684	0.02209393759	0.01642413231	0.02251280294	1	0.3736380821	0.1844742872	0.01371093018	85	1
7	544.4985351	23.36254244	25.12302635	7683.816835	1218.32269	41.70399172	1201.023384	3115.5	6966.351064	54.18834964	1409.407861	222.3743538	71.737848	359.0559242	542.4426593	2871.273176	0.003625171394	0.1637646384	0.005542291899	0.007309292822	0.02021119539	0.009246406338	1	0.003692940866	0.2981561715	-0.006341292592	16	1
7	544.5164263	213.5739105	2056.381478	11273.84937	2530.767151	20.27476463	2227.464034	4856	3692.197917	536.9514394	3052.755456	703.3248372	141.7279056	285.5467821	1283.390037	2846.779035	0.1830514103	0.2230137637	0.001918513897	0.01385369292	0.02350431032	0.01458053825	1	0.1448170566	0.4172126055	0.02086333975	64	1
7	546.6257207	184.4403708	2206.546257	13092.54505	757.9744085	654.473353	2076.634141	4973	9177.592593	498.871308	2810.972686	202.7799346	199.4074616	246.7487474	1031.71126	5258.772152	0.1672474975	0.05751564556	0.0493953605	0.01171272355	0.01458197564	0.0139458752	1	0.1335867849	0.07987325715	0.1740437373	56	0.9999999987
7	546.6638414	239.4657245	30.67145806	14407.75197	4668.307896	327.7638679	1906.650225	6509.5	7304.861702	88.94623487	2607.754643	830.9016538	111.3268901	234.4414264	1147.190586	4565.08204	0.002559673014	0.3235849291	0.0231824459	0.006446295909	0.01929686171	0.007510307619	1	0.005413517678	0.6242844347	0.05727399246	25	0.9998939793
7	547.8070229	471.4069164	3124.32703	16824.85334	3946.317158	3.994898128	2268.214428	7327	7843.861702	674.9825903	3355.46119	873.8295119	201.4897949	231.5612587	1491.374238	3858.300318	0.18251123	0.2373685021	0.0002643370521	0.01185859793	0.01678661695	0.01274547714	1	0.1444349176	0.4464992129	0.01551610158	64	1
7	552.1399625	63.47075814	-0.002075380091	9849.322466	2244.622938	55.5058591	1405.278422	4262	12601.53333	60.08598093	1767.383851	418.1241907	69.47056157	186.8192303	745.86884	5433.314665	-2.067372676e-07	0.2312701529	0.006524868602	0.00673520092	0.02090378544	0.007375575067	1	0.001553102731	0.4359194416	-0.002047064344	20	0.9999994906
7	553.5580149	48.47666651	568.0001629	8066.649234	1340.357622	12.12886817	1441.217336	3323.5	7807.747253	127.1237113	1433.344779	240.4074538	81.79548722	216.910285	563.6084868	3660.150752	0.0687944778	0.1648566333	0.00130200242	0.008549547828	0.02017442412	0.01070460996	1	0.05458493773	0.2997129529	-0.006887028852	42	1
7	556.4398707	497.775008	-182.8368035	13153.3205	1250.419723	2995.893694	2209.744362	5101.5	2731.467391	73.27052714	3119.532596	297.8300585	697.846962	264.3893243	1176.746381	1721.026824	-0.01397029902	0.09371118202	0.231167537	0.005354723021	0.0127268489	0.02208650755	1	0.002312208129	0.1561132897	0.7521869264	15	1
7	558.9090934	14.85144966	611.7604396	8277.522697	1293.825042	-27.08701448	1114.51668	3337	7470.928571	121.784075	1092.318238	209.3954042	78.54056793	140.9182529	434.1238414	2748.8775	0.07412625771	0.1565100214	-0.003388498203	0.009405484097	0.01814042804	0.009657973652	1	0.05841562729	0.2826159288	-0.02185730061	42	1
7	558.5879369	129.1405729	3292.245327	10644.21796	2461.095453	-117.8956123	1790.066963	4641	3410.410526	801.9452742	2567.33495	607.7050684	167.6260881	214.6416226	1095.701981	2495.97347	0.3054481194	0.2274170086	-0.009188458253	0.01642002179	0.02510086798	0.01910910578	1	0.2402391911	0.4249258674	0.009254973037	78	1
7	558.428114	418.6462392	2760.824389	15885.23079	290.8001577	58.46792959	2338.876484	5710	10452.27273	690.694006	3596.279276	188.9994751	156.7246977	261.5176241	1284.205513	5677.800444	0.1769557631	0.01713611805	0.003671064512	0.01078575564	0.01487816885	0.01085934509	1	0.1381621792	-0.002748521371	0.02022112451	52	1
7	559.765453	165.5715703	18.78412225	12915.18142	648.829495	295.1197039	1935.411233	4815.5	6325.333333	65.46996718	3022.002696	198.9363841	118.7686212	344.5103347	1078.318191	4235.365829	0.001534653095	0.05279252827	0.02311438228	0.005380522577	0.01510525156	0.008090384446	1	0.002008532864	0.07182846598	0.049871903	7	0.9999999502
7	560.5177927	523.421659	837.0280764	15274.76869	272.7900299	3103.511154	2147.376152	5573.5	8467.315217	175.1210182	2566.320939	155.0074615	558.7342618	227.2353083	907.6028562	3812.91133	0.05651652572	0.0178064988	0.2063172045	0.006778341204	0.01190814485	0.01906416443	1	0.05544138507	0.0004649925993	0.6809953786	33	1
7	561.7037758	207.5088913	2736.557964	15814.4988	296.987824	2301.96988	2161.08135	5812	8786.357895	465.3768975	2528.909397	156.514297	435.471716	204.2823667	945.2666319	3254.474049	0.1711835027	0.02035995069	0.1446956482	0.01110954952	0.009359719496	0.01746575357	1	0.1418496528	0.004325344393	0.4966436045	54	0.9999999947
7	561.2996446	315.3437845	2529.15005	14274.20769	677.1567147	22.3156049	2331.205623	5421	2568.666667	609.3658487	3291.738396	214.7461311	149.1353121	311.579442	1220.489385	1428.774949	0.179824238	0.05022769708	0.001715259964	0.01212156025	0.01293861547	0.01170734296	1	0.1406164288	0.06472932401	0.01505472345	55	0.9999999982
7	562.5858915	713.2137226	2655.170887	8674.847824	831.7355192	-132.8498596	1691.022715	3401	3970.602151	673.0910405	2094.378792	226.3616181	151.9847277	314.276759	798.5085987	2445.648488	0.3085691156	0.09769918646	-0.01964850004	0.01696374308	0.01706875135	0.02000973346	1	0.2408366401	0.1602137235	-0.02883790538	74	0.9999999979
7	563.7849547	575.5720393	575.0929593	7244.899326	2307.74531	27.32849093	1624.651904	3271	1757.548387	232.9888076	3156.153331	988.1979199	97.75872098	195.684642	1391.172924	1790.927131	0.07398641901	0.3159287511	0.004887813728	0.01319762946	0.02902967991	0.01720918653	1	0.06031508639	0.6078864809	0.01023409163	48	1
7	565.3684842	285.6199933	-0.7526506923	16081.05785	2637.781817	155.8116751	2161.584771	6605.5	9990.322917	72.63551813	2117.734524	427.70115	90.57017547	232.6021991	883.2997384	3407.503227	-3.047250475e-05	0.1703750862	0.01026202863	0.004656870041	0.01323835014	0.005889788233	1	0.001162286701	0.3116942727	0.009037949478	16	0.9999999833
7	567.4359678	602.0361901	16.2815966	9695.349815	1475.744297	536.5878173	2138.131307	3971	1485.152174	60.38111591	2371.962362	388.9348459	164.7578473	229.2736941	942.6066421	864.3751848	0.001615064867	0.1580316277	0.05652668367	0.006995893548	0.02181263466	0.01153168046	1	0.005020108284	0.2866385604	0.1657380189	18	1
7	568.212696	264.6890901	1009.205976	14958.27692	2535.158972	66.63262169	1742.256758	6201	20593.93548	229.2863224	2777.526441	475.9624366	94.79875551	194.6701221	1120.638465	9741.610694	0.06675934665	0.1725183304	0.005359447837	0.006848236894	0.01533990874	0.006559647228	1	0.05329727511	0.3153773768	0.006619242565	42	1
7	569.2071606	183.3158366	6958.967898	15406.79394	3521.701466	-278.0377884	1476.898274	6664	14727.77174	1382.089137	2780.065654	648.364871	230.1078847	189.8248183	1197.146049	7720.1248	0.4570168089	0.2331005883	-0.01791200112	0.0202623452	0.01625151222	0.01660048125	1	0.3586983919	0.4349641543	0.01192145411	88	1
7	571.4746074	40.71003765	1464.549706	9113.348983	2772.108266	-66.98109528	1302.69044	4156.5	6490.484211	304.0534827	1655.199353	489.4884474	120.4860628	169.9533964	722.858007	3026.613707	0.1617300389	0.2996234482	-0.007334936274	0.01422956461	0.02365080985	0.0140213307	1	0.1282872907	0.5736968782	-0.0130147977	66	1
7	571.7392591	353.6530794	797.5011813	11571.46275	1003.464783	38.50388827	2457.568707	4560.5	5529.634409	303.264939	3569.017243	560.2239846	315.6949147	2770.776531	1316.858285	4024.034283	0.07162486792	0.09139704591	0.003663824601	0.02224709859	0.06435800006	0.05122151831	1	0.05623809036	0.1498207055	-0.0001769862317	38	0.9998580138
7	571.209565	384.9755019	7121.446006	14584.99655	836.5267538	-118.2641709	2041.403013	5648	7824.147059	1717.389603	3320.41159	227.4382834	261.8539779	222.4759333	1244.447451	6161.567755	0.4830567644	0.0603013028	-0.007101437004	0.02873646658	0.01451599738	0.02004688012	1	0.3780979818	0.08219267894	0.04960023542	83	0.9999986042
7	572.5665557	423.3195762	4687.309007	15945.05693	3663.996943	1043.700562	2232.39127	6931	20973.08333	884.3362196	2632.564122	655.3421021	275.3348788	223.9892168	1154.741828	10769.8609	0.2959085839	0.237117542	0.06811353683	0.0158180462	0.01498996307	0.01569212416	1	0.2373347404	0.4450533354	0.2692589588	79	1
7	575.5995535	525.3297669	15.53145735	15003.12957	1420.292875	173.8501233	2146.433134	5748.5	5376.163043	61.48480193	2436.909131	272.8234719	76.28384715	209.1942134	923.9727827	2250.048528	0.000946082039	0.09898094782	0.01187953783	0.004242236873	0.01120121035	0.00543850565	1	0.00133764691	0.1660323209	0.01288837848	11	0.9993983443
7	577.6373512	503.4772447	-91.43663804	14845.4369	743.3043117	1664.614293	2255.439248	5607.5	10568.88043	67.02969412	2423.965934	178.8867896	302.9534458	214.43419	858.7207194	3736.925835	-0.006506806229	0.05232452559	0.1144118182	0.004972509323	0.01337514033	0.01023385165	1	0.0009941596415	0.07123863985	0.35732529	9	1
7	579.4979817	542.1734101	-163.1585815	12416.29905	605.5296164	2950.670959	2392.363578	4719.5	4035.308511	70.30607485	2426.215966	180.5796748	595.5787533	378.8358051	870.2955379	1706.495516	-0.01305773508	0.04970138595	0.2321021724	0.005564456323	0.0151440034	0.01716903092	1	0.002660344162	0.06631893608	0.754414673	10	1
7	580.7451009	376.6675591	6764.605876	14206.32517	887.2857611	-178.7784953	1856.82682	5502	18687.43662	1764.913901	3487.016236	279.9075386	271.3551791	195.1219648	1338.792171	7579.311223	0.473504034	0.06387632846	-0.01269410511	0.02071312807	0.014638976	0.02238152741	1	0.3703132102	0.08956543922	0.02873253114	83	0.9999999526
7	581.9639945	212.9086512	1858.241875	11843.19419	1709.450193	1551.198468	2201.567719	4874	1896.060976	490.8202485	2820.935378	484.8279248	436.3922707	842.021002	1124.431076	1358.213618	0.1611285844	0.1502059049	0.1349545054	0.01338751857	0.02238570942	0.02139788981	1	0.1346410432	0.2693061049	0.4648644458	63	1
7	582.2675251	412.0014068	855.3846061	14688.04876	1521.882475	3124.718325	2110.935608	5758	11511.26506	204.8483067	2503.970925	295.2249154	530.691889	206.216659	950.2044304	5998.012039	0.05793078623	0.1049158406	0.2132492014	0.007985186621	0.01479179945	0.01331760685	1	0.05778862654	0.1781912789	0.7070060447	41	1
7	583.7528221	306.7935838	7522.810958	16806.91662	5199.856389	-238.7593187	1654.920323	7703	24497.6	1393.714361	2885.902154	1025.634373	292.9881228	207.6859929	1392.66888	11608.04654	0.4638338227	0.3242708411	-0.01546710232	0.02059266539	0.02036350984	0.02007147248	1	0.3650627964	0.6209069517	0.02398432013	89	1
7	583.7313656	390.4023995	-195.1286787	15887.23215	1549.639897	3706.819804	2150.380861	6115	3875	109.0168374	2917.553114	361.5448851	701.5191627	267.9791007	1147.709852	1923.351013	-0.01354241161	0.1040404499	0.2396062081	0.007348534536	0.0142790714	0.01549700279	1	0.003236740015	0.1772088008	0.7811191448	15	1
7	583.9867259	186.5390217	92.61907339	11469.69742	3806.499412	173.7841873	2148.752909	5313	3699.287356	87.13118634	2124.90801	743.7306986	104.1440217	289.8857078	957.8068979	1629.905026	0.007349210401	0.3251995065	0.01559409504	0.008802829433	0.02776251719	0.01044990185	1	0.008746133556	0.6275065275	0.03263167464	24	0.9971578471
7	585.0062525	256.8801513	4213.514366	13771.27858	704.8961884	-40.00812173	2113.17924	5257	8283.632911	1105.312386	3298.126613	220.3950804	199.728516	239.0716112	1221.192562	4854.489955	0.3082141165	0.05283571178	-0.003477091604	0.02138617913	0.01516340304	0.0167850812	1	0.2410664872	0.06873787007	0.02469705958	72	1
7	586.6241433	487.8872641	4047.036316	8805.1177	2648.833852	-150.0896325	1770.111546	4047.5	2977.265957	1555.647248	3291.284391	1004.502924	253.6736087	204.7035542	1477.864091	2768.85694	0.4641756958	0.301704497	-0.01941603237	0.02640605801	0.03037236502	0.03431504662	1	0.3648854023	0.574851749	0.01010454636	89	1
7	587.3691987	72.61406008	7.605287872	9726.319493	476.0932174	470.5694337	1577.57749	3600.5	6268.59375	44.30295999	1516.126603	134.6186807	110.7970261	188.7341367	546.6870237	2553.463384	0.0007241604715	0.04973661782	0.04982831547	0.004762653814	0.01413679284	0.008126792707	1	0.002893849845	0.06568507296	0.1400850983	8	1
7	587.4788388	624.3338655	-75.89891186	12361.03042	141.8975635	1462.887893	2105.394748	4494	6059.489362	51.52964371	1971.085466	122.6384027	243.8138667	227.8695673	692.7213326	1984.425622	-0.006307666954	0.01199414519	0.1160948568	0.004189479718	0.01102699941	0.009489504569	1	0.000861311432	-0.01103950298	0.3620309898	4	1
7	588.2666041	426.4598438	-235.623754	17462.30292	1767.381377	3991.723051	1984.632256	6836	8075.727273	98.89882473	2479.831184	352.4382773	632.1387553	222.9162961	1005.95285	2387.235513	-0.01380426751	0.103776033	0.2289806702	0.005446663062	0.0114486407	0.01246763665	1	0.002412060298	0.1766389553	0.7450750145	15	1
7	589.1829589	112.1874899	1947.191	11668.05709	619.7619885	1594.43413	1787.588302	4446	4291.351064	336.7267909	1930.439497	176.7720126	351.6802762	188.9708757	712.0351983	1824.127906	0.1646089669	0.05379696559	0.1341852184	0.01195868843	0.01530450939	0.01825048344	1	0.1364023258	0.07257668017	0.460519495	57	0.9999999985
7	589.8541237	201.7066087	2443.77944	15605.86867	2341.515156	2135.060021	1955.604781	6258.5	8720.692308	425.1097438	2573.841672	506.2754202	421.3913766	207.6346946	1092.353526	3065.934477	0.1596592959	0.1559221516	0.1369844083	0.01205226024	0.01627677587	0.01817791689	1	0.1336609685	0.2809894384	0.4715744471	63	1
7	591.3485265	49.63024198	1517.837013	9272.92527	2854.344394	-72.17769606	1212.477799	4242.5	7652.694737	271.9950861	1550.708481	460.2943558	106.1194527	189.3207686	672.0084094	3741.087426	0.1615799578	0.3018188055	-0.007274288341	0.01215802493	0.02697510297	0.01223982003	1	0.12819412	0.5781775128	-0.01278478512	66	1
7	593.8201945	235.1615275	2253.901182	14525.95567	2298.105221	56.59943042	1884.120024	5887	9494.670588	522.1890012	3101.609174	493.8719383	145.3885669	210.6685393	1217.025857	4379.904115	0.1584436347	0.1606231773	0.003845458622	0.01094801608	0.01796475784	0.01161579361	1	0.1250249052	0.2901787939	0.02058096784	61	1
7	594.3104854	249.0177708	2891.370149	9702.972786	78.72511128	-22.69803171	2027.535093	3644	2831.972603	988.7437274	3151.970094	136.2389754	177.2291149	253.1553368	1120.57098	2849.459471	0.2997762807	0.009128533596	-0.002466518723	0.01926582604	0.01692296621	0.02397165757	1	0.2340862125	-0.02034445594	0.02521182292	69	1
7	594.1209498	353.5759996	1218.103624	16641.65332	5276.074457	568.7585723	2180.077768	7550.5	2849.037037	242.3928106	2438.295082	930.1834278	151.2479883	277.76656	1152.059112	1059.15514	0.0729136732	0.3227787096	0.03547041511	0.01171850111	0.02396481674	0.009168528569	1	0.06131419108	0.6219675488	0.1137469472	49	1
7	594.560446	522.362739	4035.235442	12959.54607	2064.266827	-141.2249876	1758.713512	5366	8391.255319	917.8744475	2949.088845	422.100598	207.2130394	189.4202222	1140.571242	4271.614542	0.30193707	0.1605417878	-0.009768849133	0.01395665037	0.01716024343	0.01731550084	1	0.2368096361	0.2885218069	0.004829298718	76	1
7	594.6108927	681.2600952	5.489718053	8195.803713	490.1017523	404.8977152	1907.548824	3144	10464.17778	110.1323292	1759.316381	177.4109233	135.4624167	528.9710241	634.412214	13345.51437	0.0008030302177	0.05998250259	0.04960223409	0.01500126787	0.02424341248	0.0125587906	1	0.00304086107	0.08658705586	0.1395993334	8	1
7	595.4617953	267.471423	921.6631379	17015.14591	1864.093354	3501.168021	1734.38449	6635	14138.36264	170.3567593	2202.045064	325.7720928	559.2675676	194.7806841	896.4307582	4909.396031	0.05311878982	0.1097114439	0.2067828407	0.007804218481	0.01153848076	0.0162778705	1	0.05368412489	0.1880036658	0.684213863	41	1
7	595.242246	456.4295774	6966.506091	14285.04225	819.2824763	-237.0617753	2136.664468	5516.5	14903.18085	1388.328988	2819.832575	166.6108458	223.7360838	258.6958089	1033.582841	6982.25347	0.4841613123	0.0563218925	-0.01657262088	0.01730247779	0.01350725937	0.01737023314	1	0.3783766669	0.07403336037	0.0176587945	83	0.9999977506
7	596.1587656	698.3867873	587.8047714	9176.739941	465.3140241	763.4683624	1625.118922	3405	3934.44086	137.0550153	1552.664363	140.3195695	177.8472519	187.5304101	574.8017706	2373.881336	0.06643407663	0.05326567573	0.08665774136	0.007785152204	0.01310824483	0.01201035564	1	0.05661704145	0.07233611944	0.2787933517	36	0.9999947544
7	596.8843858	414.441437	2682.059074	9475.552982	58.15014733	2027.622505	2601.107111	3496	6382.97619	947.6495477	3050.051883	140.4190322	634.8879885	361.8592142	1116.066552	4776.750675	0.2899338135	0.007253794392	0.2119103488	0.02328761451	0.0186669622	0.04435124519	1	0.2387889538	-0.02340350049	0.7490399762	71	1
7	597.2532938	26.5394679	1249.661739	7981.960953	1220.637338	946.7994283	1149.483893	3233	6276.322581	225.0914303	1272.613289	216.4257695	202.6986263	280.0808749	499.8356405	2084.86804	0.1579191609	0.1561091514	0.1170811937	0.01533896629	0.01848925277	0.0187789257	1	0.1311423769	0.2813266491	0.4038116087	63	1
7	597.4958895	549.6489257	2337.65857	14853.34625	6259.620739	-43.90192644	1603.993786	7255	22717.61702	423.6729342	2515.498955	995.6227966	153.9475632	206.2314495	1180.494502	9431.33887	0.1590178356	0.4180338784	-0.003128993212	0.01218910637	0.02192313433	0.01112855173	1	0.1275391282	0.8153163028	0.003695484682	68	1
7	600.2863648	178.4606849	4128.877314	13635.09634	3182.870382	-147.9125899	1565.501069	5917	7579.219512	808.1775683	2361.412461	563.386668	179.0366191	188.0883638	982.7028929	2461.924817	0.3026144149	0.2320168518	-0.01099295901	0.01732194023	0.0188272223	0.01437698485	1	0.2379554278	0.434333388	0.002662994233	78	1
7	599.9867119	305.4881529	2347.694942	14410.63548	719.5807579	2045.1112	2294.718934	5457	3465.705882	503.6262155	2739.802231	171.8424007	423.7858712	260.6496618	994.9841531	1770.111873	0.1662127749	0.04869841031	0.1457205836	0.01293161277	0.01234827936	0.01728851778	1	0.1382811908	0.06219436076	0.4997907607	57	0.9999995457
7	600.8930994	191.8988777	3841.71659	12844.0779	847.0524052	-40.31090758	1814.619773	4961	12923.52703	872.6476293	2648.121876	169.6943396	180.9376736	195.1378026	954.7863726	6813.895742	0.302863338	0.06810009679	-0.003366659105	0.01726673259	0.01578457343	0.01490455903	1	0.237021405	0.09993437311	0.0243312002	72	0.9999999996
7	605.2710199	670.2490484	9452.518188	9118.318134	608.5230767	-721.0827066	1738.731986	3618	8639.326087	2075.021485	1962.071109	160.8612091	310.2784031	215.0497113	763.1339859	4757.064397	1.046194793	0.0701095588	-0.07958803832	0.0356237384	0.01680654629	0.04134012963	1	0.8157866578	0.09629291264	-0.07649229893	95	0.9999998403
7	607.0340331	350.5232162	5250.775441	11725.97089	3582.339	-118.3877219	2079.259533	5431	5235.279412	1393.735218	2834.950976	904.6021842	284.7358886	252.0187171	1276.316687	3941.276541	0.4594038053	0.3083027964	-0.009224421025	0.03001018231	0.0254012486	0.02880990658	1	0.3617964855	0.5883933435	0.04377711879	89	1
7	610.3066097	537.4599679	3943.707372	13497.73741	2137.400625	870.4490331	2009.587262	5550	18420.68085	779.3791947	2558.14958	390.4172261	249.9555924	209.9482162	1012.747709	16040.97922	0.2976646793	0.1605249611	0.06354880311	0.0145518786	0.01568277329	0.0169067579	1	0.2377130067	0.2887585211	0.2522054433	77	1
7	611.2988876	97.6359527	-47.29761946	9057.244313	940.0177075	917.6191975	1608.021066	3477.5	6075.702128	59.49947597	1979.635097	242.6143702	229.6505823	165.7126531	761.8426665	3016.4062	-0.004916568937	0.1036815737	0.1061779387	0.007405889003	0.01864687359	0.01275364557	1	0.002256369421	0.1759747768	0.3310977615	14	1
7	611.4862705	135.3280453	1889.173668	11322.54235	1834.589842	539.7134745	1873.041322	4659.5	6220.159574	360.9558061	1879.509357	317.8137676	167.7007486	192.1715664	742.8205812	2789.942988	0.1658903039	0.1612918135	0.04735272886	0.01260633791	0.01677151718	0.01300209871	1	0.1333986658	0.2916030026	0.1695048408	62	1
7	611.2769127	337.2961683	4648.717202	15436.41907	2541.533797	-128.1180468	1797.093345	6438	21108.78313	900.6733503	2925.19095	479.9141699	194.1441055	175.5226487	1175.132438	6842.969567	0.302766159	0.1706876828	-0.008359097457	0.0146647543	0.01539741631	0.01416486272	1	0.2376392063	0.3092173036	0.01003918867	76	1
7	613.1598987	233.0681603	-24.32228015	14188.28791	2328.870075	758.4073066	1793.726081	5746	9466.09375	67.05892745	1990.308335	327.9135053	129.5353327	207.435634	776.5886979	3109.097459	-0.001638922137	0.1686774289	0.054247316	0.004924965309	0.01363763027	0.007470850935	1	0.002437037117	0.3083837096	0.157604343	18	1
7	613.9543249	302.5087904	2649.335222	16511.67313	883.5179034	2387.696764	2170.595733	6059	5507.348837	396.5538465	2469.766192	239.0271031	480.082033	200.3549083	962.3846085	2073.517102	0.1606352444	0.05402133108	0.1444934927	0.01006027542	0.01239013445	0.01641043191	1	0.1338852459	0.07310658689	0.4945922665	57	0.9999999996
7	615.1848016	189.4655146	3597.898566	12871.95294	2084.037672	818.4203597	1729.293664	5317	25675.78205	779.7196544	2608.07617	375.3107903	258.9867153	183.0453209	1001.891597	13186.12857	0.2767595833	0.1650424846	0.06554015613	0.01741819583	0.02142707884	0.01881213921	1	0.2214711186	0.2981923312	0.2546428209	77	1
7	617.8070516	569.9487938	1933.365489	11329.79048	271.1244359	545.0442879	1963.319775	4238.5	7768.241379	424.085365	2586.678016	117.8126744	175.6313704	203.2306244	914.0206065	4229.589248	0.1704437286	0.02460837872	0.05031521574	0.01380343262	0.01242681128	0.013898613	1	0.135832153	0.01270699676	0.1769896483	53	1
7	623.4718325	70.49777633	654.5429054	9419.858212	1007.518816	19.82749431	1125.070397	3682	13886.67391	134.2143096	1392.68834	185.7466624	130.6456048	587.5414084	528.9153975	6225.866761	0.06887913509	0.1070482467	0.002200583823	0.01165006246	0.0147609284	0.01650954904	1	0.05414913206	0.1817751929	-0.005310892746	38	0.9999999999
7	623.2761665	692.42944	3669.476783	8200.182846	2513.537808	-285.3898152	1424.380526	3740	12861.25263	940.1164227	1929.814702	597.7573272	177.3295983	163.8409817	863.9117818	7524.01268	0.4515152471	0.3114779287	-0.03431280908	0.02557614358	0.02577555447	0.02209525405	1	0.354181945	0.5948728442	-0.04276845211	89	1
7	624.6011381	199.4864667	3167.837519	10532.6837	2577.269693	695.5490012	1748.321082	4627	27589.43038	768.4956403	2470.82868	571.8158437	241.5215456	201.6654752	1043.748261	24413.67605	0.2959391478	0.2330823315	0.06287539487	0.01679984612	0.02449462702	0.0192573662	1	0.2370159986	0.4368041752	0.2514235275	79	1
7	624.537458	287.122566	8.090534061	13488.03058	4344.267293	297.4417322	1798.948557	6151	5586.010638	80.24496967	2416.275847	782.4258286	99.76089096	229.0635977	1062.989614	2540.217451	0.0005186464964	0.3275371504	0.02380722649	0.006959255542	0.02312522999	0.007251187104	1	0.003886423779	0.6323702373	0.05905949051	25	0.9999711562
7	626.2034298	37.15093327	1235.787577	7591.238439	799.58381	271.6768818	1179.746753	2997	3938.905263	222.651589	1242.875025	159.4423738	120.419121	141.9206251	466.4554916	1530.106394	0.162798425	0.1052710856	0.0347658283	0.01611131058	0.01837649141	0.01546954474	1	0.1297051976	0.1773025414	0.1247881881	59	1
7	626.2864631	350.88095	18.67069855	12444.08734	1229.602861	650.5781382	1898.552294	4843	3536.042105	55.51154596	2631.75326	316.1485929	173.5342821	239.0247587	1002.301454	2019.180437	0.001544756121	0.09977678413	0.05262475245	0.005099948178	0.01526735099	0.009439167516	1	0.004179821899	0.167776588	0.151013621	13	1
7	627.6767299	174.4663383	-116.5642864	12726.45457	2134.647329	1443.320124	1685.995888	5188	13845.41053	66.63087333	1917.539044	310.4846895	236.295586	182.804597	724.3816191	4865.763089	-0.009180956424	0.1662336801	0.1136054964	0.005539776751	0.01558813628	0.01076275544	1	-5.822863388e-05	0.3036586724	0.3569546577	19	1
7	628.6506369	236.4713166	1071.191603	15374.74654	4791.406872	499.8031576	1609.382911	6917	5851.835165	207.1463761	2416.149396	860.9133932	151.6042713	207.2208664	1111.151228	1930.576985	0.07012903173	0.3127586932	0.03255799276	0.007986948475	0.02023163203	0.01003122661	1	0.05886441253	0.6015439383	0.1030380373	49	1
7	629.2063015	56.44491659	4869.919291	7442.501736	754.4797991	-278.8392426	1102.137502	2978.5	11605.4	1143.796581	1667.464294	197.2067101	200.6482189	152.0171764	653.4494544	5219.584827	0.6443054373	0.1043235926	-0.03539101518	0.03873923291	0.02152653269	0.03079511773	1	0.5033835196	0.1702904128	-0.01095873824	92	0.9977868671
7	630.3327471	96.50167118	483.1020163	9070.925604	1003.05912	1687.430133	1400.297939	3622.5	31705.11702	142.4552931	1764.649474	193.3338699	354.0598947	209.1417621	649.9149574	18925.41218	0.05275236331	0.1106379807	0.1833534186	0.01399563167	0.02098525321	0.01700497572	1	0.05204568646	0.1898248381	0.604819576	41	1
7	631.196904	565.2368885	4912.861289	10284.05482	649.798235	-180.1099882	1951.125195	4142	11030.24138	1146.619485	2231.773836	211.0916235	240.5713022	931.4183763	840.8861876	5998.162794	0.4869692756	0.06292469437	-0.01752889576	0.02167862246	0.02047460744	0.02544645508	1	0.3805874314	0.08747296574	0.01518405269	83	0.9999999922
7	633.7541296	448.9009659	21.62339346	12712.32714	1259.841646	315.488009	1874.190421	4918	2878.505618	53.50650862	2523.256364	259.9826129	99.5706522	193.5920866	939.9045378	1611.277057	0.001484823525	0.1028367938	0.02508011601	0.0049296037	0.01461945338	0.007739802374	1	0.002563450559	0.1739345491	0.0578033439	12	1
7	635.3639857	188.3714301	-23.77318155	11036.26576	317.3142605	265.6328231	1782.080503	4041	22077.32258	39.40001739	2243.844411	132.5149191	86.09105227	197.3094706	783.3819172	8961.126046	-0.002375824251	0.02959239168	0.0254452075	0.004072033479	0.01419559227	0.007474157454	1	-0.001146580459	0.02454266039	0.05634188664	2	0.9999999998
7	635.6253915	471.6088244	826.9847222	12070.67845	233.2304586	429.1509466	2279.482869	4451	17698.30208	219.6014817	2448.853811	179.7895686	152.8692864	715.593557	850.3640497	7629.189806	0.06875261987	0.01892340835	0.03837408587	0.008951643981	0.01834930878	0.01186327324	1	0.05530428737	0.002098103483	0.1148957073	31	1
7	636.3336651	421.2554382	2515.474939	14616.51049	354.6958488	2233.716616	2310.405305	5373	12061.06897	494.1289397	2620.570486	139.7921581	436.4821194	220.4707042	931.6310275	5051.637227	0.1725411921	0.02549123152	0.1495605903	0.01028014516	0.01193701485	0.01845529788	1	0.1432463791	0.01479551392	0.5135370552	54	0.9999979175
7	637.5297027	406.3088485	15.56711937	12363.91494	1916.064907	299.7886061	1772.176092	5040	4134.271739	66.04806291	2646.767598	442.8833991	97.91051252	188.3755968	1045.758086	2945.262089	0.001390480746	0.1617424971	0.02478431942	0.00580282476	0.01580731879	0.008269144183	1	0.003037166537	0.2941130079	0.05829459077	17	0.9998002287
7	639.5988209	644.9723955	695.5248273	10134.24904	3336.524504	-26.86522669	1210.351336	4684	13524.76596	163.4274149	1900.557803	605.1706717	93.91848788	143.4920305	823.9156311	4969.350022	0.06767182204	0.3260627062	-0.002824564928	0.008916436055	0.01862955735	0.00953618746	1	0.05501061636	0.6286013794	-0.01695830426	48	0.9999999999
7	640.7556751	245.5102478	2548.053057	14544.98344	719.3522028	22.59282135	1946.380998	5496	1613.802198	443.1935296	2621.160499	209.5305127	145.0653931	202.4261227	958.3587931	843.4376249	0.1767720688	0.04950309749	0.00160179714	0.01029886705	0.01374433037	0.0106843287	1	0.1382083596	0.0632814681	0.01400625594	55	0.9999999913
7	640.5678414	389.1601318	939.4154903	15139.39976	2452.223595	538.8093688	1677.069562	6116	10147.01031	200.8491367	2796.573217	467.350731	164.7397908	211.5481905	1116.169718	4550.03181	0.06377018943	0.1657201061	0.03570103306	0.007220561534	0.01470481895	0.008789149387	1	0.05264801384	0.3016322492	0.1085600203	43	1
7	640.4834873	436.0125032	-77.669029	12363.30283	4369.962372	649.5107404	1911.321177	5779	24004.9881	89.95001812	1871.42888	641.4766938	125.9512693	208.9184358	822.2369696	6845.902411	-0.006390202718	0.348189228	0.05346945206	0.007988949698	0.01958086232	0.007983025845	1	0.0003858403697	0.6746662129	0.1585755765	26	1
7	641.7133511	144.4599499	3391.65788	11636.54655	2617.604264	693.0726806	1469.084963	4977.5	6626.042105	695.1434384	2274.639894	487.5820446	223.79594	187.3857735	944.3957993	4888.598922	0.2857619506	0.2201138438	0.05994625157	0.01395432198	0.01828300982	0.01907559877	1	0.2287372519	0.4104397216	0.2390185074	79	1
7	641.8287082	362.485873	7700.917671	10693.16272	1817.123018	-339.9475164	2076.863501	4639	20772.38298	1707.559375	2359.90629	403.7583322	300.6625076	243.7797984	986.6530997	20799.0054	0.7092341311	0.1658354842	-0.03028017505	0.03191977619	0.01865361119	0.03241033782	1	0.5552089095	0.2951463495	0.02166273296	93	1
7	644.8112801	527.2120795	1596.887761	9002.297932	36.60833027	1324.7802	2443.594953	3338	3624.978947	472.7998428	2710.200479	102.2841738	432.8734239	323.3211342	971.6588094	6036.52207	0.1769862891	0.004437738267	0.1492685135	0.01353117542	0.01580518355	0.02639938398	1	0.1465148624	-0.02820325193	0.512947538	54	1
7	646.2171175	128.1502846	45.30265537	8861.677034	2856.529592	56.95376613	1535.128285	4059	14656.16129	80.40868044	1545.227627	489.5057285	81.77808483	246.0805302	678.0152721	20825.8069	0.004928774521	0.3290263496	0.006166260946	0.009500470069	0.0255982362	0.0102091909	1	0.006336721043	0.6353091166	0.0002918739454	24	0.9999999998
7	646.6776741	546.4183843	4259.019962	8867.514332	126.65409	-181.3173296	2011.536382	3416.5	4778.159574	1179.758995	2433.031564	106.5385783	213.0814176	209.8212235	889.2195289	3306.919459	0.4774597286	0.01398366758	-0.0212438793	0.02268772406	0.01331410148	0.02800156571	1	0.3724418968	-0.0122912406	-0.0006647646176	81	1
7	650.335874	291.7686757	3678.703564	12815.96462	285.8189281	2751.34243	2115.687271	4884.5	15519.03333	739.8622112	2578.419017	164.1445343	572.4034787	442.8220942	933.0050055	7787.642643	0.2795072868	0.0205674158	0.2111788108	0.01512473797	0.01588974542	0.02566390545	1	0.2306941914	0.003861711572	0.7446991133	71	1
7	651.3409077	232.4723825	5877.363793	12525.19217	788.6942979	1171.90002	1768.202183	5005	15092.41111	1140.865613	2406.329929	160.8481748	330.9762544	219.4163828	875.2605965	6600.119488	0.467879049	0.06368853131	0.093865357	0.01892129265	0.01452197846	0.02380789049	1	0.3720831457	0.08957033149	0.3883870657	84	0.9999999962
7	655.2438145	319.4907341	-169.2001619	11951.55186	648.9137505	2722.221641	1986.933881	4483.5	6825.446809	67.77443027	2307.140691	167.1147613	577.3149033	216.2796711	843.9559285	3101.50347	-0.01435608464	0.05617340627	0.2320473974	0.005349512562	0.01239933212	0.01964689737	1	0.001700629716	0.07953598019	0.754120764	10	1
7	657.1913674	218.3165347	4.212415911	13785.04936	2203.771648	125.375911	1493.954698	5564	11569.30435	65.31375896	2141.814378	355.7300167	78.55940704	179.9626025	833.2085039	3371.583036	0.0004191785623	0.1641062857	0.009394729583	0.004842747466	0.01778657585	0.00588581966	1	0.001404598547	0.2988975358	0.00603507201	16	0.9999999824
7	660.2210345	122.0853402	2454.608442	8789.181658	2753.275901	-116.9129108	1341.792598	4112	10519.71429	538.8426695	1647.939531	496.3886005	143.6727418	251.395005	720.9087273	3752.052835	0.2834753396	0.3046435835	-0.01300533204	0.03412282626	0.02109561116	0.01728113364	1	0.2235198284	0.5826921855	-0.006334883036	80	1
7	661.5884972	368.3578988	827.8717165	13928.53058	1565.131631	1305.187591	1969.188091	5457.5	30200.34043	166.5909969	2035.629385	229.741226	219.1422751	215.6909006	750.7750719	8896.860144	0.06135139169	0.1137477567	0.09528840802	0.007768869268	0.01496600314	0.01104630668	1	0.05371043744	0.195808785	0.3084981532	40	0.9999999992
7	662.1077659	180.6521254	-10.17536569	9756.196303	332.7044879	591.4498973	1880.961072	3620	23694.77778	112.4870006	3045.87186	142.672618	164.5517892	263.0292765	1036.05663	26791.30087	-0.001352291158	0.03534456535	0.06402331565	0.01287166527	0.03254856235	0.01646837724	1	0.001950662858	0.03638773793	0.187345681	3	0.8603542379
7	664.7788763	297.1274683	35.55448346	10594.5772	2428.63479	102.0906104	1703.370612	4539	5050.086022	65.5663379	2293.630712	569.5144028	85.52337245	187.80029	963.1415218	3523.136849	0.003383364307	0.2324712454	0.01018692491	0.006865708484	0.02207864448	0.008112324628	1	0.004431699183	0.4383471157	0.0111005754	20	0.9999929899
7	665.5782018	101.486464	1344.284516	8316.459736	865.9375631	-43.43915019	1393.979467	3305	10268.29167	243.0031762	1443.562145	194.0136124	103.9731868	173.5652907	556.16094	4178.55301	0.1615231012	0.1064145287	-0.005057973101	0.01064600726	0.01811244211	0.01309293817	1	0.1264042435	0.1795244549	-0.01031013929	58	0.9999999998
7	666.8763408	346.2471304	-32.66948128	13007.61689	2091.999158	674.3465004	1701.883463	5265	8697.031579	58.0666252	2441.925847	369.6543605	161.3183518	185.7589992	938.9034623	3474.956649	-0.002726752526	0.162009222	0.052979984	0.004829478948	0.01662690554	0.007600057422	1	0.001446091961	0.2947863884	0.1529113237	18	1
7	668.9089793	258.0986545	2217.973791	12195.09335	180.8716842	7.459948907	2071.150986	4537	6494.416667	408.3536552	2114.618762	144.588936	137.8290572	255.0328877	757.9063653	3170.671331	0.1805266402	0.01626994964	0.0005026608291	0.009666012264	0.01319092888	0.01219484804	1	0.1407714575	-0.004561562048	0.01022486198	52	1
7	671.1172088	66.77266063	481.6836231	7791.806757	461.9448608	206.1310143	1042.355619	2876	17891.15625	102.6166766	1215.193062	127.8212507	92.24059097	130.9303641	441.5032735	5432.439457	0.06168256528	0.05975570107	0.02668331748	0.008845068689	0.01698928813	0.01083150037	0	NaN	NaN	NaN	NaN	NaN
7	672.8409385	213.6429649	0.9190970854	11593.25189	3874.405743	101.5685311	1624.158493	5344.5	6933.638298	70.00688608	1493.33913	525.9759098	85.81266009	186.2826338	682.4144121	2262.682407	6.844835641e-05	0.3338300352	0.009230632834	0.006385208326	0.01840125221	0.00754403186	1	0.002747546492	0.6451681078	0.009764214765	24	0.9999999999
7	673.4914904	423.7072637	11726.21706	11524.74826	375.1655196	-662.6772439	1762.297801	4481	23232.14737	2513.800124	2433.162572	137.5360566	442.9052409	180.8694679	922.6192514	10636.83443	1.01777185	0.03153077931	-0.0518732654	0.03145399835	0.01367490348	0.04133518311	1	0.7947264567	0.01795822777	0.01035685575	94	1
7	676.455853	184.5128975	9323.620836	9515.597367	308.9314026	-402.6456049	1563.921804	3790	14151.7625	2330.535254	2260.697907	133.0560192	345.0222181	242.6687091	850.1295501	10985.81694	0.9614684596	0.03376184654	-0.04235672072	0.04843221344	0.01716499565	0.03907974283	1	0.7511281884	0.02310799891	0.03073068759	94	1
7	677.5358284	558.6346082	-117.9086134	10824.95727	1790.491833	1206.366421	1552.757361	4492	12491.68675	61.16361245	2014.778329	335.9455127	242.8171473	171.4556768	787.0397997	4946.170403	-0.01111063589	0.1689163787	0.1117684694	0.005978270119	0.01770320893	0.0109706321	1	-0.001653025307	0.3091456394	0.3503945249	19	1
7	678.5973307	235.1048467	-81.74158823	12547.91101	2816.432023	1325.837535	1399.521178	5321	7198.744681	76.58351895	2152.882387	494.4264893	239.9461174	180.6228239	870.8226683	3200.723137	-0.006624590205	0.2313823008	0.1066900994	0.006451335289	0.01720551534	0.01155575521	1	0.002170728284	0.4365264891	0.3357505688	23	1
7	683.3031679	487.6482414	1929.370319	12103.9558	1285.249477	1723.877041	1856.592518	4774	9977.451613	346.2465611	2058.547637	237.0949852	349.3397801	181.0458784	781.6075544	3064.88668	0.1608759618	0.1062791273	0.1404991287	0.01228742604	0.01499971603	0.01552250684	1	0.13434341	0.1797072176	0.4824589517	60	1
7	685.2646432	629.5219031	5231.828382	7281.960495	503.2490737	-329.3122607	1612.829743	2884.5	19087.08511	1345.198992	1903.297394	158.8197591	243.5834828	193.8219756	729.8199722	12638.09936	0.7101986233	0.07395570829	-0.04117648792	0.03163682214	0.02006187589	0.03867887898	1	0.5544520461	0.1076511662	-0.01739189114	91	0.999999452
7	689.7635415	189.360969	-52.04012822	10514.51015	2464.583929	1093.624324	1476.409922	4537.5	5268.54878	97.0316908	1968.987394	467.5092556	219.9867193	597.1433375	807.2973218	2198.456429	-0.005186928499	0.22814085	0.1075841668	0.01183456338	0.01800479211	0.01600620101	1	0.003319431603	0.4299016013	0.3389990681	23	1
7	689.5155701	211.2683586	617.5403609	9760.460358	2377.663627	334.635228	1572.838686	4296.5	23609.37895	188.8871516	2058.011984	450.638663	113.182169	175.8818994	849.0932242	10842.33896	0.06468300014	0.2394863534	0.03496757965	0.01038529014	0.02337892878	0.01126134688	1	0.05402898676	0.452117412	0.1081639108	46	1
7	691.6969299	558.4981384	2.853042504	9017.66597	1428.693251	204.1007069	1532.70368	3638	1917.035714	55.18520444	2119.48432	330.7399378	86.1795366	152.8299393	813.7750932	1734.922973	0.0003835112763	0.1612144661	0.02325118198	0.006423936063	0.01983132779	0.01017348636	1	0.002153115854	0.2930411279	0.05287626041	17	0.9994718783
7	694.689781	512.6083122	5160.138545	10799.38789	2540.796946	-242.5636297	1462.767815	4871.5	7124.882979	1266.849735	2665.529933	576.590059	241.4866678	175.5078351	1115.90512	3868.078615	0.4643117809	0.233141931	-0.0215033944	0.02231231571	0.02009953197	0.02483560016	1	0.3642135074	0.4349636915	0.00130386687	88	1
7	695.5445436	537.5281112	-66.80357703	9146.854268	3279.43458	201.5519893	1503.876386	4390	13824.53125	69.42334008	1782.01792	573.5957227	80.22996042	166.807167	784.7280385	5776.367946	-0.007225854658	0.34419662	0.02235662	0.008236234345	0.02433848741	0.009110322048	1	-0.002113843072	0.6664322812	0.0529368649	25	0.9998907565
7	696.0769727	226.3515188	1772.695522	10146.3195	2341.241461	8.989565777	2189.988365	4429.5	4605.410526	333.7997384	1600.901172	343.5279279	121.5287003	232.102776	658.510621	2248.004952	0.1791045804	0.2323215119	0.0009033277554	0.01279089845	0.01928398287	0.01313138055	1	0.1417509672	0.4362388059	0.01682972017	64	1
7	696.1770185	419.8495158	-11.87948703	11454.6375	797.6374921	87.55158991	1675.20652	4390	13008.83158	49.09115335	2143.092145	184.9899024	75.59501372	172.951773	790.8061051	5253.126149	-0.001169044703	0.06989886943	0.007945608958	0.004482309609	0.01281337944	0.006788631585	1	-0.0008289651958	0.1067086774	-0.001627673544	6	0.9999999896
7	699.665797	252.2947489	3544.352055	11644.7293	219.1815678	-96.46178828	1746.844076	4322	3669.902174	651.2983669	2078.614031	144.3635857	149.5620976	222.2817909	736.8820754	1627.599426	0.3041338055	0.01919620299	-0.00804978546	0.01332807089	0.01440879499	0.01358788144	1	0.237277339	0.0001340872702	0.007485168359	69	0.9999999633
7	704.445027	293.4580993	3093.901382	9907.814343	1685.455229	-110.1857146	1902.05617	4147	6134.444444	657.3014381	2112.640677	358.8155354	171.2881479	233.1302109	856.9971947	3554.871603	0.3082351907	0.1640173494	-0.01246371821	0.01928196163	0.01971428854	0.0176074096	1	0.2416276546	0.2955406304	-0.002874995002	76	1
7	704.4400877	452.6712971	2996.642762	9880.193401	225.6015532	676.7758435	1893.241182	3712	11909.57447	720.7281781	2227.5848	124.0235107	234.5498051	161.5726577	805.9847484	5293.477865	0.303683789	0.02211143993	0.06585975681	0.01761871023	0.01407282684	0.02075680893	1	0.2412419693	0.006316000139	0.2577495268	70	0.9999999999
7	705.6414742	333.4337334	-12.77427527	12913.60291	4218.954288	86.83775755	1428.427808	5925	8870	83.08862812	2150.610527	650.6368483	83.53678436	164.7639516	906.3574927	2942.385222	-0.001042725524	0.3286329474	0.006968658351	0.007080024849	0.02158274875	0.006934384476	1	0.001694666126	0.6345692828	0.001735817994	24	1
7	710.353309	272.1580951	2875.012339	9481.001733	1448.717714	-108.8778266	1697.21382	3885	4897.855422	736.0904729	2428.638575	400.1348485	153.2359341	146.6231967	981.1420881	4154.564249	0.3037790676	0.1549242578	-0.01247900636	0.02726193194	0.02044715809	0.01976173064	1	0.2380435789	0.2770339963	-0.004102916696	76	1
7	714.4410745	259.0262958	8071.736179	8353.94126	388.1544257	-306.41773	1555.944931	3409	28343.41975	2662.651971	2601.870738	125.9928527	353.1617795	193.726059	949.7002783	13342.67595	0.9752598872	0.04620136476	-0.03947139356	0.06685736442	0.03121423821	0.04646005465	1	0.7622348111	0.04835663482	0.04373826954	94	0.9999999027
7	714.2838365	431.5397085	758.4757347	11533.51998	3620.289798	979.5119048	1548.646267	5248.5	8950.702128	158.6902422	1838.61405	603.3278913	217.5716279	181.3220058	828.7237349	3272.290684	0.06575827683	0.3180255518	0.08646887688	0.009694481651	0.01997965321	0.0129498881	1	0.05861490945	0.6125010043	0.2848106777	50	1
7	715.8013019	303.1955993	-73.29667533	10253.4686	1667.749483	1147.535832	1794.273999	4174	5969.775281	56.16811302	1787.040804	312.8537323	222.3510398	223.373425	707.4846154	2882.106083	-0.006920270475	0.1641887189	0.1123985197	0.006059060466	0.01859734277	0.01202133584	1	0.001625695498	0.2994600026	0.3532930804	19	1
7	717.3361448	363.3619959	1751.324749	10617.17875	1753.262847	-18.36364696	1610.380215	4413	7185.273684	416.4637706	2402.431228	369.0544837	118.6140401	182.6306194	939.7170732	3610.369426	0.1623110812	0.164483309	-0.001748729268	0.01212707119	0.01785604848	0.01191173539	1	0.1277713844	0.2979977366	0.002554234566	61	0.9999999999
7	720.5879879	339.6183702	4697.449899	9829.660566	311.6140825	-203.356808	1646.915324	3730.5	11230.77647	1132.051761	2378.452325	114.6421815	204.2092266	173.5210992	867.8165025	6486.749416	0.4630104651	0.03121701706	-0.01881615385	0.02003057105	0.01457251014	0.02268867594	1	0.3614121089	0.02302136649	0.004942524965	81	0.9998708188
7	726.6305441	182.3114104	603.7681654	9218.431008	1015.658165	261.8759703	1275.986335	3613.5	19662.38298	133.3767922	1374.510009	147.9415738	90.04945037	133.4776202	507.7600133	5976.325868	0.06473991372	0.1109850326	0.02910224768	0.009179197904	0.01555103339	0.009501359036	1	0.05250089842	0.1899323697	0.08501348871	39	1
7	727.3434718	516.4017792	1676.448781	10551.10796	609.5530423	1455.193078	1626.585444	4052.5	7022.515789	348.6883627	2002.403369	160.4369377	335.9948869	164.7224967	735.1171353	2899.99694	0.1600316016	0.0601482118	0.1326074806	0.01164664025	0.01375518361	0.01898403714	1	0.1327805559	0.08557569156	0.4543715596	57	1
7	730.1115758	328.9157488	594.0505608	9633.635017	1732.277813	336.459017	1665.095836	4002	38392.95349	154.9374327	1604.934343	278.8913276	112.1224672	266.5026739	639.3031114	12041.05436	0.06148231398	0.180466381	0.03529512484	0.0104955424	0.02020538301	0.01091941465	1	0.05097095059	0.3317391865	0.1070802378	43	1
7	730.6868832	352.4698235	-96.22068232	11154.43564	3777.587689	259.8918107	1515.871426	5189.5	21500.21875	78.59908405	1776.11158	537.2905527	85.55687998	158.4180825	753.5715233	6677.00929	-0.008530115216	0.3365826124	0.02417062621	0.007878499829	0.02529261632	0.007653478254	1	-0.003104813895	0.6509171169	0.05860830816	25	0.999999379
7	737.14875	270.951963	2278.681184	7530.620181	1721.237676	453.4337381	1756.605751	3314	10126.51042	502.9603118	1635.272461	387.6949107	178.807168	187.0060324	686.5824988	5655.770298	0.2960580964	0.2272553902	0.05892243631	0.01955781541	0.02582266836	0.02628301634	1	0.2368240077	0.4249026586	0.2379128751	79	1
7	739.4725766	415.6926181	-65.49604135	9622.928657	1043.579934	1050.161866	1721.57951	3823	5497.979167	54.62910761	1622.288746	202.2772676	195.5862591	172.2195649	631.0211207	2184.526103	-0.006843728317	0.1069981826	0.1124082427	0.006117695034	0.01467914286	0.01161562498	1	0.001137858786	0.1827800891	0.3518733691	14	1
7	740.6482075	153.3286355	1273.393629	7490.006011	179.8845811	-37.68490318	1133.909463	2748.5	9846.516129	247.830427	1389.606925	108.3516562	95.31434808	163.2708488	484.1634186	4652.792043	0.1698263063	0.0263094958	-0.005001829928	0.01321195472	0.01639519783	0.01315397939	1	0.1321534624	0.01601186387	-0.01042096767	52	0.9999981468
7	742.7390635	306.4699021	32.78770092	9605.154348	884.1541926	152.5546167	1617.094478	3660.5	1676.483871	53.33496822	2057.050909	226.7633784	79.62601324	247.3563668	775.3454874	717.0502016	0.003167328844	0.09443167884	0.01666197569	0.006675101424	0.01707205946	0.008915742316	1	0.00331424064	0.156743421	0.02943648352	12	0.9747982764
7	742.7840998	466.7880569	2611.011098	8717.213306	2699.191027	-144.6144616	1418.134511	4010	11618.3299	597.2027541	1997.434137	613.5170222	143.6690468	130.5036319	882.2509813	6129.300068	0.2933219955	0.3135961053	-0.01763474431	0.01580142194	0.02592835195	0.01722055395	1	0.2310620406	0.6008431736	-0.01969895253	80	1
7	743.3056244	387.6582739	-31.29565998	11316.58643	1837.485948	233.3142803	1419.820429	4578.5	8362.172043	52.91477106	1738.904835	296.6487254	84.11920981	143.3948495	687.3941034	2030.230687	-0.002737431556	0.1607272318	0.02138773986	0.005215451555	0.0154852456	0.007244415595	1	-0.0004082016345	0.2920727949	0.04589327286	17	0.9990596598
7	745.0491859	542.8781696	13.91931395	7431.362489	1694.525993	184.8240604	1689.373313	3229	2522.291667	60.37416479	1253.370118	281.0783903	82.70520669	153.7299832	502.9123013	1694.884222	0.001615969613	0.2241815398	0.02543931601	0.008820802176	0.02079775082	0.01045483109	1	0.003850870392	0.4214998532	0.06216397187	21	0.9999996435
7	748.6214509	349.1706364	1558.212409	9922.60645	565.2406023	1330.260964	1713.981921	3737	3917.074468	306.4142073	1797.25314	147.3374084	299.7723734	178.5671617	657.8250891	1859.136962	0.1606296139	0.05558601933	0.1339884629	0.01064369951	0.01387898157	0.01992176687	1	0.1332861194	0.07626623888	0.4590573972	57	0.9999999999
7	754.5921791	256.2790437	482.6760717	8206.102234	1351.979432	643.0548033	1426.269894	3445	19997.67059	140.1285526	1600.631338	280.9387611	195.6028637	466.7141132	632.201955	8370.684599	0.05896048399	0.1691137889	0.08052286325	0.01093391172	0.02078147521	0.01692924831	1	0.05150864409	0.3087438708	0.2594128466	44	1
7	756.6239356	222.3670079	-73.8711284	7348.683632	713.423996	1599.886795	1530.75206	2903	4695.1875	59.09753303	976.0240742	141.899561	249.8517625	159.2811188	382.47314	1871.822514	-0.01026217583	0.1000883386	0.2141258024	0.008075431444	0.01833362387	0.01723902662	1	0.004293412189	0.1690334472	0.6954255657	15	1
7	758.2568557	474.2860614	-28.86600323	8053.839061	1344.045449	412.5715172	1469.553052	3310.5	5033.354839	54.04434624	1636.488035	250.7313414	108.2954791	134.294947	645.442427	2346.647603	-0.003229549942	0.1667638839	0.05194789832	0.007257691024	0.01684327056	0.00901384805	1	0.001037323752	0.3044886374	0.1494320615	18	1
7	762.4143138	506.2085331	8205.728934	8443.259503	539.6827578	-618.694053	1391.706088	3378	11727.31183	1800.674665	1846.522808	151.1768694	290.102171	183.3635833	700.9389404	6254.693664	0.9814057121	0.06834071645	-0.07087698511	0.03449769328	0.01840366391	0.04349273851	1	0.7654459547	0.09336529758	-0.06074387901	95	0.9999765306
7	762.9646986	290.4737508	548.3223057	7769.400641	761.3519715	24.46004358	1504.925653	3043	4070.397849	135.6792901	1505.483997	189.5522727	80.47200247	158.7927496	580.020443	2741.114947	0.07163119749	0.09431153403	0.003329639414	0.01073177675	0.01828941203	0.01146114267	1	0.05625160958	0.1557656924	-0.001232467346	38	0.9999958566
7	764.4596111	267.6397003	630.7107776	8141.2675	3099.40302	-0.5935984198	1470.485303	3857	1915.539326	125.7052689	1433.472354	552.1962277	96.47081806	238.8583925	658.3793855	1092.09075	0.07802657841	0.3850851564	-0.0001204703918	0.01197628142	0.02655025187	0.01237542723	1	0.0638572552	0.7489218615	-0.004095015458	51	0.9999999698
7	765.409006	245.7475156	1.333937484	8255.566077	1223.22137	408.1292202	1371.594078	3335	6165.43956	51.77906248	1686.133924	259.2814432	100.9698153	170.6541934	663.2237595	6250.425209	0.0001677310126	0.150074981	0.05027873074	0.006931841952	0.02077911544	0.008370884979	1	0.003445687487	0.2704007328	0.1440696622	18	1
7	767.5149629	198.5908789	19.13767513	7179.678675	1588.293383	16.25332874	1148.411961	3035	13435.36458	64.16786133	1082.213423	257.9857531	90.59912984	420.1133725	437.9869138	4924.971013	0.002954097715	0.2233218517	0.002191827462	0.01104978328	0.02187445775	0.01644613491	1	0.003543145261	0.4196601569	-0.01629952986	20	0.9999999995
7	767.1525245	461.730613	-9.46768604	8025.575943	1744.500214	360.2266869	1413.202507	3368	4992.12766	49.55704864	1668.903782	379.8666452	110.5295182	146.5380709	686.3490498	1875.810387	-0.001322678911	0.2244659996	0.04466537196	0.006790912438	0.02286320657	0.01013105051	1	0.002664009204	0.4221696353	0.1266561007	22	0.9999999996
7	768.3094032	333.5088744	565.1320683	8223.962315	2585.783795	223.2459265	1340.365377	3744	5441.285714	150.2104757	1706.409064	509.6482804	97.08696815	162.2204835	744.7495442	2623.655077	0.0718465305	0.3020064215	0.02762386005	0.009458195319	0.02277196994	0.01081224349	1	0.05982235987	0.5795746575	0.08641641804	49	1
7	770.3740813	306.7124407	3628.106391	7911.958562	2476.904214	-216.8609022	1499.99867	3673	10110.26882	656.2734365	1407.526663	448.5298589	153.5339177	161.0039616	639.2586031	3545.097632	0.4631852003	0.310771714	-0.02651389544	0.02349781316	0.02201112738	0.0209668695	1	0.3637833155	0.5933384679	-0.01390805543	89	1
7	773.4798395	231.6431044	1202.361508	7589.301729	1088.509881	924.4806883	1405.076911	3096	5244.333333	196.8126593	1182.303962	200.6236637	194.3474106	173.1871193	464.3349938	2298.482124	0.1566190131	0.1472957455	0.1221828566	0.01310900257	0.02110561857	0.01945941261	1	0.130333947	0.2633746708	0.4205863231	63	1
7	773.5990058	424.3364057	578.3457228	7993.192728	535.849175	0.2951514982	1504.648594	3048	16496.22917	131.3605758	1443.082438	124.7531304	74.62129508	145.5855086	513.0660995	6345.841923	0.07182410242	0.06800668483	1.958283803e-05	0.008851212288	0.01697196537	0.009470960572	1	0.05595857319	0.1020867442	-0.01307631014	34	0.9999965248
7	777.2203842	524.8285435	1185.669536	7633.423952	1630.115214	310.9415289	1680.832706	3255	3333.260417	208.5974899	1162.616711	285.6001435	127.6832804	160.1326671	506.7728176	1081.502038	0.1614323267	0.2147031441	0.04115815536	0.0134543861	0.01959409406	0.01531896429	1	0.1300538989	0.4005976502	0.1489565166	65	1
7	780.4588608	341.9418514	477.7748407	7547.827244	1231.283657	-6.234675655	1438.422172	3121	11750.22222	137.0495324	1337.709967	228.5343156	75.74074706	137.4715116	526.2963919	5198.590993	0.06616090133	0.1617137831	-0.0009764981922	0.01147434282	0.02048525998	0.01007928107	1	0.05235641927	0.2933204668	-0.01524066669	42	1
7	792.3557392	292.2928825	1218.377675	7662.868725	1676.136224	289.029695	1288.855825	3315	9821.16129	206.5088005	1272.655824	302.4213672	113.7916183	156.718914	536.6764206	4195.913129	0.158997592	0.2190873531	0.03876504395	0.01346150119	0.02265845149	0.01438904654	1	0.1280469106	0.40955938	0.1404501441	65	1
8	8.64046548	279.5314667	613.4080396	8004.825394	3181.363117	-17.1459491	1271.378807	3879	1892.16129	125.6629526	1310.092908	561.1729523	85.79680394	229.9680395	627.5898103	1277.914906	0.07885916851	0.3977157266	-0.002273408373	0.01256256492	0.02524932013	0.01145920429	1	0.06450662043	0.7746754407	-0.01088513805	51	1
8	11.6649239	210.5033601	14.38195952	7504.894603	1779.177597	31.66380993	1114.799699	3201.5	12478.08511	46.78413999	1136.659442	281.687388	66.06770183	175.2010223	470.1585578	4294.829015	0.002165630008	0.2347800597	0.004142002123	0.006409213834	0.01940495105	0.00903232107	1	0.003147635961	0.4430510224	-0.009568031091	20	0.9999999994
8	11.27063307	473.4385328	2.983295344	7469.30289	1747.631804	329.6041957	1276.315937	3247	4471.595745	54.9618845	1710.046715	371.2827248	117.1464646	183.150663	699.4374694	1856.647333	0.0003628902917	0.2290789902	0.04506951618	0.007698770618	0.02487273599	0.01152256202	1	0.004054092733	0.4315652211	0.1284997078	22	0.9999999858
8	12.34480311	345.4462312	574.9317201	8185.380104	2607.055963	188.7065977	1159.71548	3772	4790.863636	155.4189199	1704.371251	533.3591023	106.2556582	190.6369825	744.1145017	2318.617549	0.07058393759	0.3178736042	0.02419183244	0.01327903398	0.0243949559	0.01238521492	1	0.05878477982	0.6119486946	0.07493475936	49	0.999999999
8	14.4672748	318.6578028	3739.390727	7890.493643	2604.83637	-313.1293153	1369.372586	3734	8945.264368	689.7856913	1446.043978	483.2751339	177.4030986	169.2021013	639.8295343	3275.963418	0.4749488412	0.3267554332	-0.04026991632	0.02316821688	0.02634646823	0.02302677725	1	0.3723671884	0.6257866638	-0.05759206584	89	1
8	17.65489683	243.5787252	1322.452525	8154.530731	1308.125995	907.1233026	1469.760731	3369.5	5008.744681	232.1245731	1330.640676	239.5521361	186.5700307	157.5596015	538.7638822	1967.049911	0.1616781317	0.1600038593	0.1130777152	0.01314090603	0.01642663121	0.01737242591	1	0.1338964098	0.2892221736	0.3911495397	63	1
8	17.71437819	436.1260202	654.3928154	8297.750095	586.7086961	-6.228936505	1419.815562	3172	15365.18085	149.4963116	1483.060281	132.3143684	84.83092165	189.5758334	528.2623939	6336.753149	0.07637573372	0.06792696909	-0.0006839494934	0.008742651392	0.01716815301	0.01054634641	1	0.05948789173	0.1018759722	-0.01449795958	34	0.9999824686
8	21.3199394	536.4792921	1376.429215	7973.606087	1833.171298	313.2445636	1653.349191	3452.5	3127.147368	246.8330109	1402.584773	327.5124232	134.4389702	201.8399072	597.0787913	1175.480879	0.172246713	0.2281963038	0.03866971218	0.01242896837	0.02087321302	0.01591209582	1	0.1385231367	0.4280092573	0.143163873	65	1
8	23.55303959	329.8187615	2553.243705	7956.300892	1335.037468	-179.8873951	1555.856035	3385	6231.988764	538.4794301	1731.127051	297.4467995	144.9196104	193.6736459	695.2637858	3362.053977	0.3072023738	0.1646814734	-0.02308708399	0.01874187605	0.01978539743	0.01924152713	1	0.2402071594	0.2968729683	-0.03905100485	76	1
8	24.4894328	353.6699292	564.0784753	8205.062856	1417.797553	-6.326397805	1375.076241	3433	10759.55682	137.9144535	1663.186408	293.5259579	80.31574033	175.5548513	661.8730154	5039.730283	0.0733224325	0.1768080063	-0.0008702482087	0.009492613817	0.01861282246	0.01032429279	1	0.05812581321	0.3240434795	-0.01297830758	42	1
8	33.17798948	506.1699372	11.98733667	8312.152794	512.5984453	388.8960977	1430.09594	3151	7103.178947	41.62198045	1631.699285	117.5971143	112.7425882	157.7979739	578.0276106	2891.239957	0.001704771345	0.06141131689	0.04530619552	0.005132362814	0.01459310147	0.01014917532	1	0.003512668039	0.0894796409	0.1252788225	8	0.9999999984
8	36.45388285	304.243443	1605.967049	10084.50938	2413.176053	354.1921413	1444.493583	4398	9517.021739	323.9005757	1787.754442	407.8671593	148.1486365	177.2229415	758.2136476	4166.504293	0.162200013	0.2350865881	0.03578299441	0.01432017585	0.01969793959	0.01382386612	1	0.1305396755	0.442159151	0.1314401596	65	0.9999999999
8	39.56646703	254.0632701	7.957829455	7929.125635	3357.071009	137.8422238	1252.926394	3849	6503.024691	77.78169136	1544.546489	668.1934953	71.48510066	218.884885	723.5289064	2965.255714	0.0009262772502	0.4299762131	0.01868354003	0.01062074959	0.02837395882	0.008942106122	1	0.004891224138	0.8413446488	0.0444259938	29	0.9849628819
8	47.27878937	384.0679519	1722.784726	10349.7046	1035.041635	412.2614666	1785.35475	4075	5466.390805	407.0751618	2318.308475	246.2412307	161.4313945	213.2552874	876.4498057	2522.745193	0.1634949001	0.1025885125	0.03965340948	0.01235541866	0.01572289998	0.01611959459	1	0.1305095579	0.1718377632	0.1414177515	59	1
8	47.50031584	483.3173991	1653.679465	10795.36734	3465.581362	399.6197072	1526.562422	4980	17918.44681	308.1245792	1922.769816	552.1924421	153.853383	188.1263578	835.9597572	7054.240062	0.1513817195	0.3126138409	0.03540296709	0.01016396173	0.02067108789	0.0139827366	1	0.1227737616	0.6004369825	0.1298559714	67	1
8	48.82198248	264.2241737	47.63553745	10221.17411	2200.878913	89.21556065	1516.633257	4336.5	6904.620253	55.85563049	1757.107525	364.9239556	79.44527209	209.2620318	705.0859769	5666.494413	0.004291362547	0.2219168457	0.008548991899	0.005768875947	0.02064988114	0.008750210179	1	0.004947774429	0.4167999486	0.005474937881	20	0.999994599
8	52.13595409	114.3687819	499.6326983	7089.723141	1595.058935	167.2628699	1136.742711	3036.5	17449.2234	113.3817818	1079.678633	237.335566	83.44861427	182.0156134	431.6701351	5934.45314	0.06871611204	0.2294277455	0.02348891673	0.01161192426	0.02576956657	0.01134630344	1	0.05643042079	0.4315196115	0.06988776555	46	0.9999999999
8	52.35273649	318.4931789	707.3430251	11368.00924	257.757254	928.3301757	1656.981284	4169.5	15430.52128	156.5328065	1878.846153	115.7508889	188.4832435	178.2349515	663.5606054	5048.349844	0.06213138098	0.02408129309	0.08258875895	0.00779427116	0.01089332607	0.01089357501	1	0.05272538434	0.01282542101	0.2633545911	32	0.9999999532
8	53.63476638	352.3781464	3159.699667	11458.39913	2616.460403	551.8567954	1706.93285	4993	21603.92708	662.8939806	2165.946822	451.0472181	209.5355149	212.4315596	893.9794802	8881.937857	0.2767120658	0.2254422611	0.04637296288	0.01792924983	0.02049817017	0.01847145801	1	0.2209005984	0.4213598373	0.1912769101	79	1
8	55.47046664	193.3520566	485.4334835	8078.27816	1359.434549	187.754897	1347.681183	3308	17534.8617	146.9180017	1460.179603	252.5935115	79.87135217	147.3314946	575.7941357	8078.730691	0.06384762578	0.1726411616	0.02462833957	0.01092739696	0.02039959081	0.01081675165	1	0.05213247582	0.3157172684	0.07125797396	43	1
8	55.03842129	395.9710236	1732.153573	10648.52631	990.5608344	412.2829157	1889.740776	4196	5883.841463	365.1251346	2296.776144	248.6432783	159.3267437	283.3737287	870.9993877	3072.136943	0.1601857379	0.09512017664	0.03904305659	0.01236481043	0.01585495217	0.01494213856	1	0.1278063572	0.1566324996	0.1384590709	59	1
8	56.52037117	243.3220158	668.7468415	9937.666819	2229.278187	-1.224776178	1288.496632	4227	13979.46739	148.3376683	1777.362407	400.5203899	98.59698326	212.521742	727.1558387	6065.696145	0.0677736538	0.2281748772	-0.0001263278746	0.008974693988	0.02017463568	0.01004796891	1	0.05430837959	0.4288996355	-0.01031360712	45	1
8	61.33078177	272.5478124	-18.78914111	9882.802163	4188.68368	72.76271536	1417.890677	4877	23455.1	81.17873768	1788.434583	702.4770359	74.86238605	218.7399219	824.2979844	8456.796444	-0.001663316625	0.4228568166	0.007138610093	0.008909857855	0.02235000353	0.007786249022	1	0.002121251176	0.8268100305	0.004600018872	28	0.9999983812
8	67.0026642	343.4911485	-80.96744497	12335.26098	664.3396317	1252.927749	1782.501687	4591	12981.87912	56.82691678	2182.161959	156.8370068	234.3778107	215.8736871	780.2569583	4579.620809	-0.006480731867	0.05523603244	0.101842397	0.00477970672	0.01341698057	0.00997550964	1	0.0003130047414	0.07713931115	0.3148409353	9	1
8	69.10044817	252.2656539	1940.046377	12411.93609	1854.081	-49.94686565	1694.064901	5022	14341.28261	378.3032126	2136.219439	342.5340729	149.8881898	500.8335232	829.0108476	20493.3257	0.1553840265	0.1498588054	-0.003979960899	0.01225811981	0.01736066426	0.01286383103	1	0.1220671157	0.2682240653	-0.006842424722	61	0.9999999998
8	69.62460237	618.9791741	1334.3418	7969.74939	1201.724574	350.1698371	1925.192957	3295.5	5919.204301	239.2752563	1302.401843	186.0648691	123.5428572	209.0443285	503.0101464	2448.977522	0.1644960866	0.1491348516	0.04608063587	0.01280353575	0.01964651903	0.01628665114	1	0.1321144363	0.266810694	0.1645899204	62	1
8	70.64912242	133.5331149	-43.84976572	8832.37166	1433.654595	852.8075214	1144.458656	3612.5	10931.57447	63.53469213	1294.234628	214.0251816	141.4426214	147.7359145	504.783356	3238.192525	-0.004625024641	0.1629472421	0.09682943857	0.007070395105	0.0175638972	0.009437829362	1	0.002510858453	0.2968555937	0.3010241233	19	1
8	70.43802226	292.6156255	3262.171352	11886.21733	281.6807696	2238.619479	2036.960063	4494	15210.34783	570.0224807	2013.191505	132.3212934	441.2895192	200.5383221	715.8441383	8640.620525	0.2698721539	0.02289322715	0.1819953602	0.01532051699	0.01304528468	0.02599574807	1	0.2214635777	0.008613344294	0.6438948971	71	1
8	74.45679094	386.6403411	2187.271093	13501.53908	2102.971927	-48.96941505	1907.245531	5492.5	4233.840426	405.9413022	2596.698248	385.2638584	135.3895116	236.316117	993.4316438	1441.488905	0.1619112168	0.1534439037	-0.003652720201	0.01102072955	0.01595286181	0.01056872	1	0.1272413018	0.2754734457	-0.004261483244	61	1
8	75.11121181	356.3725609	791.660571	12325.87779	2856.432953	38.46521877	1534.536868	5311	20290.72043	200.3251028	2343.05917	496.5271961	96.27246466	211.565856	930.4394736	8148.641996	0.06503451531	0.2326584134	0.00305833404	0.008627533314	0.02116860179	0.008059176876	1	0.05238726347	0.4380844229	6.556005414e-06	45	1
8	76.87953829	403.1005902	844.9079238	11235.13215	657.3757927	46.30514279	1762.727747	4331	10752.71875	173.2932026	2140.03969	168.7557014	99.85044916	176.8029923	778.1296914	4574.569973	0.07539566533	0.06236138841	0.004033271884	0.007378128833	0.01503640194	0.009035242055	1	0.05893940865	0.09054572596	0.001126016446	34	0.999999899
8	77.2865264	681.6386319	1166.323154	7087.826252	1044.729946	-71.63027271	1341.732691	2898.5	2136.347826	219.4418112	1415.602978	233.2593056	87.11323223	148.3000655	567.4059352	943.8953476	0.1633962848	0.1538221051	-0.01117205138	0.01381977557	0.01669070872	0.0135555878	1	0.1279735935	0.2762066791	-0.02940082978	61	0.9999999999
8	80.62770463	455.7925598	697.4524321	10087.0774	983.016042	24.52331656	1807.198238	3946	5443.5	188.1266411	2477.934878	270.9512138	90.77217185	240.4342316	935.3027535	3506.759754	0.06997547592	0.09432722977	0.002585284247	0.00859299455	0.01706554341	0.01001678478	1	0.05490958525	0.1558121158	-0.004102960321	38	0.9999893738
8	83.73673942	520.4745001	3277.746476	11326.07521	3467.796658	-201.9981258	1682.872985	5185	10922.94624	669.6619139	2255.396539	716.3607889	165.3150775	188.9493768	991.6678581	4924.423297	0.2956349921	0.3094297471	-0.01634736603	0.01747485828	0.02307935873	0.01613956398	1	0.2329114333	0.592323691	-0.01495715224	80	1
8	86.63269481	136.2177985	1291.751854	8260.603711	1296.770586	321.1487666	1571.395862	3360	4886.989247	289.5664935	1641.311449	266.7671644	139.8972	202.5381411	647.8442668	2238.287464	0.156127864	0.1599831119	0.03972672336	0.01330755263	0.01968194189	0.01656115979	1	0.12528452	0.289007861	0.1415817249	62	1
8	86.44453429	187.3350654	632.6732693	9195.248126	2135.482898	245.5723545	1531.526379	3945	14314.45745	140.6286226	1781.451689	392.3481923	103.3067698	187.8384961	722.2170935	7085.060808	0.06997150132	0.2236788077	0.02716268589	0.009400845413	0.02126536389	0.01098323877	1	0.05757341295	0.4197894716	0.082446393	46	1
8	86.33380533	270.5747208	5503.857703	11896.13873	2692.309827	-390.2544806	1633.258684	5096	12471.29762	1169.210148	2452.669563	534.7194054	232.865579	179.1136587	1030.115862	5873.540991	0.4535218831	0.2276293183	-0.03390393026	0.0241028704	0.01938516766	0.02052756442	1	0.3549758544	0.4237873318	-0.04311286045	88	1
8	87.92977071	236.0944144	6.888469257	10995.13881	4611.875194	108.5045812	1555.424251	5259	10316.95789	77.12905257	1658.09714	714.5675391	85.19792676	220.7172605	773.3979298	3495.189499	0.0005649920078	0.4263141881	0.01001414323	0.007425040621	0.02604372791	0.00796051547	1	0.004069490775	0.833850145	0.0148977775	28	0.9998589753
8	87.19766981	289.8345681	769.9131386	11259.32921	3622.298554	12.19858171	1586.128147	5148	6165.589474	172.4266164	1875.285638	579.6404325	99.75782333	208.1987953	812.7725828	2344.105507	0.07010603833	0.3185093302	0.001164188653	0.01004298645	0.01980906889	0.009245073506	1	0.05707941752	0.6131789338	-0.003130008628	48	1
8	89.48982524	572.3519039	6261.033248	9334.63381	1073.596453	-482.9463007	1681.572021	3854	13742.7619	1657.879385	2376.592515	258.411399	297.2620653	170.5193424	932.5399628	9775.525844	0.6795256604	0.1115456401	-0.05059307306	0.03527482973	0.01932386575	0.03107221789	1	0.5302019613	0.1846218957	-0.05480276936	92	0.9999652532
8	92.6634499	206.4464122	-18.89277966	11018.38462	2663.026772	248.3898112	1464.730088	4789	7598.851064	71.25245556	1869.891129	405.8176799	85.49995762	222.4903353	760.2734184	2714.467804	-0.00154274303	0.2297219489	0.02232692229	0.006853680695	0.01928280656	0.007932824984	1	0.00124523615	0.432825516	0.05109839728	21	0.9999579961
8	92.7447141	258.1254178	-20.69036308	11433.95924	2633.668967	593.6900142	2010.344665	4948	18591.32941	73.6712917	1903.535072	440.1455321	131.3197814	254.546835	776.5862417	20378.14457	-0.001733992878	0.2302584573	0.05221179843	0.006842273286	0.01896827261	0.009878233382	1	0.002834864243	0.4340149211	0.1522728164	22	1
8	92.8636818	160.2838243	527.948789	9661.773141	308.1959348	1835.689144	1570.63936	3587	15045.52688	131.4153546	1460.20524	117.8152638	285.1685069	172.1486033	511.4678928	4882.550393	0.05636568255	0.0319014288	0.1891016321	0.01038973877	0.01445185753	0.01569519557	1	0.05445901619	0.02916923904	0.6230272613	33	0.9999210382
8	93.85942106	406.9385003	2226.1096	14307.74487	4298.479263	584.4407857	1711.860971	6462	9895.052083	421.4714095	2457.549276	719.8293243	179.7583299	218.2890753	1057.953512	3933.489755	0.1584779599	0.3034729341	0.04167265911	0.01194336658	0.01787432216	0.01229044628	1	0.128617248	0.5817357085	0.1523537509	67	1
8	93.53340568	471.267568	1636.645445	9748.487008	1510.354233	458.089865	2234.253758	4043	2919.451613	406.5447457	2297.736531	408.9031466	189.2103224	278.1163147	929.1334182	1700.149683	0.166670848	0.1583499797	0.04879866174	0.01343442195	0.02291472437	0.02053173647	1	0.1340667407	0.2855977376	0.1744908518	62	1
8	94.59964998	308.9834552	6110.827576	13500.6394	811.2392051	960.9312272	2044.210569	5292.5	16139.5914	1233.621342	2488.610139	191.6008727	341.4749936	194.5825872	919.9079706	6628.542254	0.4629892543	0.06050860656	0.07048374004	0.01999535785	0.01445205981	0.02738262386	1	0.3668593585	0.08305938345	0.3080923613	84	0.9999999968
8	96.48533459	103.3150004	3561.942848	7815.919226	852.7216189	-257.6575701	1268.454875	3131.5	17284.68085	742.3776345	1621.649661	167.0574516	166.505857	139.7168959	605.0651937	8735.349787	0.4419485108	0.1111492037	-0.03007968879	0.02608912968	0.021865236	0.02307046628	1	0.3450010615	0.1862752847	-0.035602286	85	0.9999999988
8	96.19180293	324.8243982	10.70249616	13476.59763	1358.800153	341.1673503	1948.349953	5245	4049.914894	62.67178993	2288.821578	263.4463282	88.34259894	267.1956745	872.8365654	1245.742027	0.0009264639006	0.1002649283	0.02673984326	0.004991671124	0.01406235077	0.00608325004	1	0.002197064683	0.1686982685	0.06323962175	12	1
8	97.61437906	347.4151304	-185.9548229	12380.387	226.4456131	2723.178437	2168.340396	4529	2812.463158	70.78720185	2408.881563	144.9280627	550.9459113	186.6999819	840.6282049	1111.22405	-0.01504420859	0.01833659318	0.2183913354	0.006084607451	0.013431261	0.01852739717	1	5.320025122e-06	0.002306446184	0.7067590299	5	1
8	101.8038582	132.4200082	1444.383288	9810.044199	1489.775865	1097.353291	1412.379178	3984	8554.010638	267.7981111	1500.888035	248.8637895	249.5042956	206.9009016	593.0995338	3435.093098	0.1501845958	0.1527226148	0.1143361492	0.01336046984	0.01825177199	0.01893759201	1	0.1248825367	0.2744870442	0.3927928027	63	1
8	102.2694001	566.2633526	3612.724241	12515.01494	2817.206775	-218.4135261	1510.066297	5525	18791.17647	867.7964213	2885.560995	552.9140697	167.9676676	177.7238638	1156.426574	9339.155111	0.284985303	0.2272759498	-0.01850750314	0.0185169527	0.01864251382	0.01450630965	1	0.2236431535	0.424815692	-0.02663487411	78	1
8	105.338568	169.6073565	-108.3542987	10223.99035	983.4543956	2152.192553	1737.668826	3962	5191.085106	72.01713417	1612.456117	198.6538403	368.7783553	192.9806382	609.3038436	5099.215528	-0.01119883186	0.09556574615	0.2099859754	0.00687253394	0.01481119195	0.0178095547	1	0.003274924597	0.1598031171	0.6810923142	15	1
8	105.3563133	272.0951613	761.6841062	12474.12819	837.5799441	1133.558021	1899.227241	4799.5	12429.29474	194.0017384	2380.596642	169.3873084	234.2346535	194.7947815	866.1681038	5884.943487	0.06023085455	0.06797185813	0.0874638928	0.007721920607	0.01436186037	0.01168222286	1	0.05193821366	0.1024045553	0.2805887952	36	0.9999999993
8	108.4265007	246.7348894	2056.773684	12871.59437	2086.431426	571.1578394	2097.840969	5329	13932.70526	363.4005663	2233.222992	343.657998	176.5212001	225.4453424	869.5142582	4229.27886	0.1585934786	0.1648848807	0.04402632566	0.01088611377	0.01566304411	0.01328894225	1	0.1275154394	0.2989968416	0.1567891956	62	1
8	109.6097248	495.2944432	2221.992026	13904.04812	5617.536901	-63.34849366	1826.886373	6711.5	10569.05376	418.5213153	2529.844606	1005.111027	126.8159607	209.9479629	1173.998416	4621.968784	0.1601517582	0.4088404824	-0.005016495981	0.01257930618	0.02152105692	0.009579755346	1	0.1282310159	0.7965427762	-0.002692542177	68	1
8	114.0181477	296.0326819	23.59968517	12623.84893	2027.519465	328.3499876	2012.158311	5123	1528.233333	69.20341258	2313.3958	401.2204701	101.4965532	267.252972	915.6636469	475.4826537	0.001816743043	0.1602621744	0.02780491959	0.005683963225	0.01763691422	0.008202759241	1	0.003532704645	0.2910979649	0.06857559399	17	0.9999860033
8	115.6159682	84.47286829	564.6183031	8469.943798	1441.116754	216.334387	1147.503483	3470	25686.95699	121.2864907	1301.789809	194.852864	77.81431583	147.3936387	488.3076247	7889.702212	0.06469079031	0.1724912476	0.02546425676	0.009826542738	0.01831773747	0.009959643828	1	0.05284104747	0.3154055028	0.07426320051	43	1
8	115.1372715	515.7694189	4619.538875	9916.735621	3440.515743	-310.2847271	1802.784639	4855	21056.84536	1201.913687	2542.054831	793.0904315	209.0630172	186.2706319	1145.683167	14290.46214	0.4608027224	0.3381594008	-0.03385345261	0.02121289225	0.02584386511	0.023109915	1	0.3617508324	0.6492156027	-0.03856304465	89	1
8	117.5341673	222.2129133	10540.07558	10323.22608	680.5844484	-897.3511639	1813.476636	4177	6112.23913	2823.022536	2695.879228	210.0192465	453.3826514	211.9793718	1057.505897	5307.110394	1.003455268	0.0686785232	-0.08578657234	0.0507064068	0.01674481477	0.04860091196	1	0.7818824967	0.09378553984	-0.106560322	95	0.9999990402
8	120.355578	191.4605908	717.2521847	11663.49246	2727.185142	378.1719969	1559.98709	5061.5	32174.89247	192.7940369	2380.46889	493.1982979	115.5272414	260.5668773	963.5985834	15743.5266	0.05905723157	0.2339452406	0.03201133988	0.00946313839	0.01828360933	0.00976318611	1	0.04939065226	0.4408601312	0.09682066212	46	1
8	123.6404096	143.3172992	1960.542837	11640.01653	635.6699138	-79.07806185	1459.414626	4365.5	7288.265957	376.2733663	2076.106929	149.9394622	117.8922546	162.3005966	743.0903534	2601.776623	0.1660876333	0.05435376396	-0.006923452875	0.0123996423	0.01350510538	0.01109050783	1	0.1293777508	0.07325907818	-0.0169988701	55	0.9999999999
8	124.2562451	363.3708635	5844.47512	12048.89504	727.0433077	952.3913214	2305.904366	4696.5	9294.826087	1433.203407	3085.756663	202.7631471	390.7358477	221.348598	1146.393448	5655.986687	0.4721182054	0.06459952543	0.07636302643	0.02410534865	0.01814816598	0.02898782857	1	0.3744018111	0.09133172353	0.3300379017	84	0.9999999174
8	126.7571731	500.479081	1949.165347	11414.9776	2611.950522	-22.56444793	2310.198624	5001	3909.164835	474.8842227	2577.265831	579.9489159	141.9778839	375.1299296	1077.537224	1995.932577	0.1762695608	0.2244878352	-0.002330377533	0.01356275456	0.01765211813	0.01276591867	1	0.1392639846	0.4202752386	0.005078324314	64	1
8	127.5366788	114.3127362	519.4201	8712.57881	523.5487436	1683.541662	1821.335803	3373	6473.212766	123.9858057	1329.922238	135.8631268	306.3703623	166.9040657	483.13131	3588.335981	0.05871144777	0.06019872591	0.1895380546	0.01027290517	0.01671368872	0.01988861704	1	0.05659605029	0.08687858436	0.6257281122	37	1
8	130.5650755	572.2934501	1697.366433	10376.18568	1704.330019	1377.444726	2001.236095	4317	3653.44086	390.910243	2244.541647	393.6213624	344.1649849	282.7974035	904.4993809	2410.716051	0.1647613331	0.1638428257	0.1310080175	0.01235281302	0.01883254137	0.02396290716	1	0.1373927849	0.2970789798	0.4526188777	63	1
8	131.6937791	325.6364128	2411.604903	14491.79489	853.3188272	693.0002053	2519.069142	5545.5	7951.876404	452.0376523	2616.349545	199.8792414	175.831089	224.556326	960.5761533	2757.573628	0.1701589389	0.05921046851	0.04851209266	0.01242852736	0.01211786847	0.01302567303	1	0.135835902	0.08329886874	0.171712061	56	0.9999999979
8	132.3377498	168.3470264	817.3586954	11046.2397	722.6075532	49.32444525	1708.507048	4240	8498.325843	197.545905	2252.424754	155.1066832	91.37189825	235.5255436	806.3706301	5080.955717	0.07369838236	0.06357209236	0.004158071968	0.007354540538	0.01470928929	0.008268821729	1	0.05762668391	0.09303330642	0.001220700203	34	0.9999998849
8	139.1256667	460.7451374	6986.719623	14680.19151	2415.572675	-445.646577	1978.141111	6240	18797.54737	1364.648759	2833.961963	532.0220252	300.5532322	906.411478	1169.189254	8322.344672	0.4723946937	0.1685156484	-0.02817028397	0.01898590842	0.01484212495	0.02202544569	1	0.3695481322	0.3030119116	-0.02122266076	87	1
8	139.0374783	509.2555703	1975.463239	11889.53631	4937.774269	8.390888799	2238.179782	5914	5835.3875	438.003992	2730.949037	1124.071281	144.21441	271.878994	1284.987539	4166.941058	0.1662581685	0.4011779744	0.0006572560697	0.01448584192	0.02744604004	0.01428379466	1	0.1332775346	0.7808658468	0.01761575633	68	1
8	140.596177	155.7814955	20.12101171	11625.47488	754.4037824	116.1338861	1649.726021	4381	9051.966667	54.79409833	1886.081812	188.9044266	82.91084286	326.415058	702.7847162	3038.76178	0.001912200148	0.06536958746	0.0100845288	0.00544247184	0.0141509494	0.006865691009	1	0.00166908876	0.0974436552	0.006150945209	6	0.9999999998
8	141.2004148	314.1039532	7566.769415	15848.23598	946.3561712	-419.4430585	2330.382031	6163	11496.73333	1493.598225	2874.005568	241.8205315	269.9298408	430.940581	1137.8758	5024.627801	0.4851456008	0.0612729498	-0.02681883661	0.02053003172	0.01138667721	0.01923889701	1	0.3786016634	0.08409263653	-0.01670326405	83	0.9999999865
8	144.0382503	356.3794619	2753.769656	14992.91222	174.2768412	46.81075361	2928.711026	5496	4639.585106	461.6875147	2411.971161	148.5624293	164.0401508	298.1521736	859.8905638	2178.79182	0.1860500891	0.01196106519	0.003554376517	0.00985091972	0.01134906619	0.01140964413	1	0.1452405997	-0.01339875039	0.02161680501	52	1
8	149.4757054	111.9979752	-83.96338415	11666.84799	697.1450066	1172.774104	1467.270425	4385.5	11930.92222	49.98453289	1673.927161	146.2224302	193.2702922	185.0742293	597.2469413	2463.82187	-0.007270941	0.05876588034	0.09749475704	0.004613713017	0.01238364383	0.01077696855	1	-0.0005254295457	0.08433531003	0.3000417429	9	1
8	149.3926081	497.3106308	9882.198599	13531.53662	1683.880273	-673.4704392	1933.56466	5671	23931.46835	2096.167716	2888.973807	288.4278567	352.9786278	197.9597585	1110.302773	8369.035174	0.7102233289	0.1208495546	-0.04764110586	0.02727498548	0.01674108641	0.02830080267	1	0.5545459274	0.2033028582	-0.03807384301	92	0.9999992097
8	151.8201802	127.192343	-66.91592292	11821.3784	632.4387391	1259.133825	1799.29164	4389	8678.637363	58.33735804	1776.891897	154.1635987	215.9612205	200.7270714	653.4264572	2653.178281	-0.005430158137	0.0545861259	0.1045264561	0.00502363387	0.01226703759	0.01195774466	1	0.00128676799	0.07581112039	0.3241356772	9	1
8	151.6735113	142.8175628	5141.795103	11095.82152	655.2008883	785.1356533	1965.499595	4271	11043.97849	966.5534578	2031.277184	173.0044227	318.1944825	237.2068373	772.9280301	3939.856265	0.4621330654	0.05806977323	0.07104455513	0.02152964709	0.0138116928	0.02991020022	1	0.3661968097	0.07809410354	0.3097477379	84	0.9999999998
8	153.4415022	400.3839479	2556.457195	15188.68481	804.1340889	2139.427797	2490.82135	5722	2202.679487	516.6670807	2904.088893	245.1186091	472.8339917	224.9917493	1101.167003	1571.048169	0.1668438129	0.05388904283	0.1376571597	0.01144380233	0.01214246998	0.02475603562	1	0.1383580371	0.07275276579	0.4727518611	57	0.9999999977
8	152.837472	510.2354373	2121.274737	12003.34187	3817.080083	561.0876809	2332.568101	5623	3086.710145	463.194131	2727.291414	916.9921756	169.5517949	233.2143776	1210.251957	3660.326372	0.1736868604	0.3236786843	0.04535797419	0.01864580734	0.02361064796	0.01322356275	1	0.1409568374	0.6228170573	0.1685696852	67	1
8	155.3785022	65.38257742	28.45596043	9440.396559	1520.718242	29.96959208	1138.53854	3817	8228.041667	59.80329442	1363.963484	237.0194563	77.67407617	301.1828695	538.7089737	2380.655619	0.002846257037	0.1624749204	0.003181145736	0.006756074171	0.0167622547	0.008211708483	1	0.002932445186	0.2955254341	-0.01453488418	16	1
8	155.6934278	246.4811937	1043.628266	14971.05763	6404.977464	37.14598617	1598.256357	7334	12928.29474	239.543861	2703.875291	1157.75897	118.1599716	237.3294405	1311.021953	5011.526401	0.07024754882	0.4267241229	0.002978439749	0.008596975443	0.02352069897	0.008726410302	1	0.05833350527	0.8339611462	0.005822928329	51	1
8	157.1604035	30.66745086	514.6277847	8497.594487	1386.481666	209.6529777	1087.395533	3415.5	23768.14737	110.5765671	1177.211246	218.2704144	99.7983368	141.5522467	465.6011896	5589.152259	0.06166862755	0.167773775	0.02536391032	0.009542860725	0.01929714639	0.01139208396	1	0.05041898942	0.3058111924	0.07316294796	43	1
8	156.5432101	474.6289584	-35.9030103	15868.00845	1576.91195	345.3970678	1953.656954	6172.5	5061.365591	80.0453764	2724.070375	394.673668	153.2945897	1127.120915	1070.782937	1815.176718	-0.002520251243	0.1047632905	0.0230101523	0.006005164657	0.01577154136	0.0104330076	1	-0.0006803389301	0.1778989534	0.04999596882	12	1
8	159.332083	388.3073927	2297.77147	14229.96435	734.8774967	2040.982914	2606.329504	5373.5	3270.467532	561.6836632	3223.362046	219.0823413	517.9878711	250.6624195	1177.047951	1533.797511	0.1638304792	0.05429153557	0.1439934302	0.01305314899	0.01386015597	0.02096090026	1	0.1363655884	0.07362404207	0.4935817061	57	0.9999999992
8	160.6216775	323.5619692	9404.688797	13351.45014	966.4935641	-525.8899975	2370.422578	5337	26836.66667	2577.29544	3532.603224	250.2886581	441.9313497	189.7266296	1348.15845	15644.9946	0.704512472	0.07107129734	-0.03598591193	0.02633087357	0.01744790443	0.03626841727	1	0.5502646597	0.1018399784	-0.001091589573	91	0.9999998143
8	161.6778688	342.6811015	950.8933507	15934.00646	1021.54323	1477.736442	2173.964708	6017	16468.73171	213.9308377	2921.460139	230.0373077	299.5972064	214.0383662	1087.254038	13756.67411	0.06087749375	0.06643622657	0.09551976705	0.007621612069	0.01200427222	0.0135197407	1	0.05289836336	0.09929009972	0.30796627	36	0.9999999893
8	161.921809	588.2723255	2049.673457	11504.18175	2651.081205	-51.79036927	2142.777645	4977	3220.691489	450.0062034	2574.14479	586.7660091	143.4268297	247.7117356	1077.900938	1796.017889	0.179143004	0.2329198264	-0.004086658692	0.01250463187	0.02297699569	0.01273369143	1	0.1414972296	0.4374435776	-4.470039502e-05	64	1
8	162.6726874	270.2849708	-230.9596998	13386.72312	263.6023836	3048.041588	2318.323533	4930.5	4272.728261	71.99372749	2972.477532	151.7603201	663.2197886	223.1530612	1025.834493	1978.148874	-0.0170564497	0.01946690749	0.2244371684	0.005323037052	0.01312021821	0.02039433592	1	-0.001211613315	0.004651602571	0.7268358033	5	1
8	164.5039613	418.4571358	4794.844695	15662.2647	1662.649174	-175.6841154	2088.600739	6167.5	13557.06667	963.6996628	2897.862159	382.4476005	207.2983951	192.2814766	1162.765967	7010.941407	0.3005104336	0.1106633258	-0.01045511747	0.01529233328	0.01324301252	0.01400146337	1	0.235172229	0.1867728761	0.0009225332338	74	0.9999999995
8	165.4073011	153.4113357	6944.432536	10150.89941	863.178257	-459.4134127	1970.654344	4173.5	27840.17284	1803.897287	2459.985972	199.0164299	324.9426426	164.4382237	919.4760415	17598.39225	0.6869138623	0.08131970096	-0.04036210631	0.03625406107	0.02330655905	0.0329180716	1	0.536302212	0.1229126597	-0.01937043708	91	0.9982779487
8	166.3076986	200.5513973	1514.249233	20100.12207	8691.353393	60.74255936	1928.842177	9837.5	1564.702128	224.4956446	2110.965429	1006.151021	129.9808106	263.7662377	991.6924889	683.9499263	0.07615053759	0.4331111125	0.003091809869	0.007939246234	0.01871160819	0.006695493031	1	0.06303243988	0.8469325348	0.007619548612	51	1
8	166.7859746	298.1303329	6571.055421	14068.12449	1392.889828	1098.19365	2474.238999	5606	3983.427083	2232.6297	4579.261123	552.1836015	532.1341673	273.6111027	1841.451812	3006.4989	0.4703475944	0.1018001566	0.0783039897	0.02640160204	0.02199626051	0.04401300621	1	0.373482108	0.1672517345	0.3371915969	86	1
8	169.7034019	556.4995757	-3.40712388	11779.55913	1891.755101	634.8632541	2175.926873	4788	1336.574468	68.88596063	3163.041816	535.7910178	185.3571989	302.5141921	1264.141262	855.1647705	-0.0002991614081	0.1586461175	0.05514015479	0.006507226319	0.01572879234	0.00974231834	1	0.003443748307	0.2879072469	0.1606535883	18	1
8	171.3374531	448.7800955	2537.563245	14735.42591	192.0663148	685.5067922	2452.773054	5453	2434.924731	525.077082	3058.622499	153.6148944	238.3076515	236.780614	1102.31201	1109.616005	0.1764359202	0.01415497586	0.04713414387	0.01113205957	0.01141071974	0.01459904007	1	0.1402483627	-0.00869024192	0.1672164424	53	1
8	172.458315	229.2409381	6336.660929	13804.86797	3197.678129	-311.7347912	1900.746162	6060.5	13016.03226	1604.765783	3273.730421	759.9178731	259.0044435	202.213497	1394.9044	7192.013297	0.4639559202	0.2391538137	-0.02200031094	0.02100972405	0.02409870371	0.02105515127	1	0.3639631341	0.4472310816	-0.0002997462067	88	1
8	173.4734527	19.33130827	22.53480815	6667.453271	2776.01098	78.46049075	953.6789116	3193.5	11704.28723	62.24604607	1117.877828	448.3015308	63.46276333	171.1704889	510.8389422	4078.326319	0.003177638991	0.4087609364	0.01285575302	0.009860592342	0.03123137096	0.009189039675	0	NaN	NaN	NaN	NaN	NaN
8	172.7293062	333.6851326	945.977637	12300.85632	1962.66892	59.82685642	2419.860036	5097.5	4163.301205	244.687059	3021.890511	473.8505596	109.1460534	362.1758361	1188.145067	2763.101182	0.0752613054	0.1536258171	0.005698338861	0.009589047657	0.02016203373	0.00978556505	1	0.05980585543	0.276748412	0.009080068975	42	1
8	174.2228006	407.4432235	2583.560573	15471.20972	1445.594799	744.997	2369.357735	5979.5	4656.494253	648.297089	3624.648589	427.4624197	277.5550062	264.6331693	1426.413285	4311.449586	0.1713528678	0.1008240971	0.04814589486	0.01164259352	0.01591718235	0.01527730327	1	0.1371503976	0.1681851028	0.1717933008	59	1
8	175.7937544	367.7684898	-101.7559091	15544.23459	442.4464387	437.1853797	2117.105138	5750	25734.32632	55.13908101	3084.597698	161.8413019	106.5184879	212.3528836	1118.275816	10797.16896	-0.006766024965	0.02902240064	0.0288834637	0.00419210161	0.01088185619	0.005858487402	1	-0.004396757565	0.02343478291	0.06704177025	2	1
8	176.5414609	90.71045825	571.5402516	8729.392879	2690.351949	638.2121611	1580.794476	3967.5	5074.168421	145.4502255	1846.733713	605.5169307	172.7006313	209.5089434	840.3619676	2476.61638	0.06563985228	0.3093576927	0.07791964797	0.01309515198	0.02850150431	0.01331462065	1	0.05794267808	0.5947916035	0.2556122013	50	1
8	177.3661647	278.4872772	-28.37976936	15380.99014	2513.547776	394.3710218	2088.562518	6243.5	3485.591398	70.84333043	2715.635703	532.8257064	127.8263729	262.660854	1121.700536	1320.116194	-0.001894809573	0.163223972	0.02717855969	0.004718069675	0.01429430916	0.006505556818	1	0.0006129092263	0.297176097	0.06574546716	17	0.9999958848
8	179.1675663	151.2364315	1840.482163	11704.00151	3669.143556	500.6496251	2017.088287	5383	6097.869048	432.6151974	2546.976532	801.0327643	198.0918717	228.9716197	1120.70556	4398.751208	0.1582174251	0.3183097999	0.04416836988	0.01488733969	0.02557854744	0.01565727008	1	0.1286999848	0.6120160212	0.1611310829	67	1
8	187.6643461	309.51144	2437.391078	15172.56767	1489.578855	738.9044842	2362.407655	5946.5	3053.297872	582.9882721	3469.358631	459.5724225	230.5873818	256.9700969	1396.758323	1879.961072	0.1627636799	0.09954471232	0.0513041173	0.009478981408	0.01517968233	0.01350556072	1	0.1305829098	0.165671452	0.1806384489	59	1
8	187.5594469	600.6431311	36.52770472	13182.41087	2149.692678	339.5068758	1948.653958	5396	1777.369048	106.1598624	2290.268796	408.9119045	100.6688589	200.1632227	919.1782991	1220.479955	0.003015352215	0.1641163452	0.02569679195	0.009248713957	0.01404278185	0.007516006785	1	0.004387660902	0.2989425257	0.06178923551	17	0.9996415849
8	190.4206415	129.278482	-19.20723155	9151.137202	2890.674489	408.5826676	1762.464813	4110	8985.787234	74.87525799	2264.729219	718.8251672	131.4677954	286.9599672	987.8062549	11701.94302	-0.002678443584	0.3207707641	0.04800968033	0.009527824446	0.03484085899	0.01405143115	1	0.00271802049	0.6186730802	0.1401677625	26	1
8	194.6132785	86.75665409	-131.6698012	10132.78501	953.8182336	2139.228453	1724.363717	3961	3466.8	72.92909945	1694.583907	212.393861	402.7313466	155.6210625	654.358077	1522.590581	-0.01313012682	0.09853792158	0.2096037551	0.007883143057	0.01629335682	0.01874042082	1	0.001766073889	0.1658852084	0.679465781	15	1
8	193.9238193	233.7830961	-104.691264	8815.338498	785.3754273	1987.532689	2443.987678	3513	1294.223404	94.52302369	3217.138693	346.9996772	718.192649	378.0732078	1234.227678	758.4740929	-0.01172907492	0.09113332296	0.2230682983	0.01171475742	0.02473209008	0.02922093334	1	0.00357572479	0.150806182	0.7251678319	15	1
8	194.8796412	623.0526001	671.1258075	10386.38256	4258.267479	-103.9745626	3085.615015	5353	1568.729167	240.8366669	2960.499152	1150.98642	198.5996005	2299.520143	1423.124173	1039.085564	0.06831819817	0.4087063986	-0.00958475811	0.01300305087	0.03039959142	0.01974374741	0	NaN	NaN	NaN	NaN	NaN
8	195.3492856	212.544862	12982.04075	12844.90207	1430.032366	-830.476462	1969.810702	5358.5	4311	3366.176598	3243.330923	365.0104827	508.8893826	218.5088828	1305.680437	2774.998882	1.021399574	0.1149441361	-0.06535646437	0.04602443367	0.01576478871	0.04555693406	1	0.7975898918	0.18805822	-0.03239248662	96	1
8	198.369444	151.3265899	-228.0148703	14225.28559	311.8275776	3202.050768	2092.275617	5221	4890.947368	73.14051682	2331.65595	150.4149423	554.2084563	202.2770629	790.2503029	1628.182196	-0.0169370659	0.02097396556	0.2224121481	0.005701433666	0.01230830524	0.01972262138	1	-0.001221032629	0.007718776988	0.7200423048	5	1
8	198.5971516	385.4580121	7886.037844	16995.06055	2787.605191	-314.3227484	2146.628281	7020	14827.51064	1589.853541	3212.272776	662.4356621	280.629367	219.8298312	1402.856776	10564.58733	0.4742980899	0.166074125	-0.01959247001	0.02246622898	0.01522671104	0.0178016051	1	0.3715158584	0.2980382059	0.008164870432	87	1
8	199.7016169	260.5031613	1046.043838	16796.06781	1067.955992	1671.981086	2400.752811	6373	10180.31915	205.1496038	2632.044614	280.6784077	302.7848323	220.7584449	1019.748649	5153.050766	0.06242824626	0.06629941924	0.09815981125	0.005956214268	0.01262897746	0.01295967869	1	0.05426690053	0.09900353906	0.317230943	36	0.999999994
8	199.7990605	528.8528886	1988.70071	12401.46697	1139.517502	1764.269736	2401.739306	4941	2860.172043	551.1594907	3560.249738	344.9556982	476.1877504	294.4836934	1350.345057	2067.236223	0.1603512854	0.09558966876	0.1402904393	0.01393662581	0.016026611	0.02232532431	1	0.1338171597	0.157903412	0.4813667296	60	1
8	200.5061888	594.4088948	4285.230655	14100.3502	2406.936762	887.3644951	2101.825643	5920	16418.19767	865.5582132	2751.665004	420.9591889	261.7108377	217.8516932	1078.327679	7963.312147	0.297707678	0.1680010359	0.06402282092	0.01562866927	0.01642793258	0.01799529804	1	0.2378459476	0.3040121227	0.2540117446	77	1
8	203.1019239	106.5391844	4283.964067	9897.755496	1403.553217	-169.6250375	1859.752867	4019	7346.569444	1372.863266	3156.878462	469.0496558	250.58885	243.4197165	1253.578434	7209.612122	0.4482530605	0.149419673	-0.0201579158	0.02612034605	0.03047747974	0.03002640075	1	0.3508900761	0.2643212489	0.0003129736074	87	0.9999073977
8	202.7937028	559.2422414	1674.79744	9175.982365	2096.022018	-1.172457915	2509.100476	4006	1639.073684	517.2793663	2808.521173	660.1320329	135.7632881	368.751935	1188.06135	1324.591075	0.1811277988	0.2264665765	-0.000160224466	0.01610542051	0.02397561967	0.01693859644	1	0.1432203768	0.4242699339	0.01350574679	64	1
8	205.8652303	421.7342213	-59.4146116	17730.07238	351.3835823	473.8540047	2416.664054	6401	11735.49474	55.12995817	3333.928139	175.7570683	118.5406536	281.4742866	1243.719097	4374.417792	-0.003514228694	0.01961353477	0.02760410504	0.003311647217	0.009979765827	0.005853424977	1	-0.002010092352	0.004202167899	0.06315560511	2	1
8	206.4800003	38.35371896	1397.048134	8626.968934	1378.715013	327.3453149	1513.641978	3543	5005.932584	303.6895195	1405.767812	292.5625088	230.2698681	1870.678774	551.9488622	2272.248045	0.1629803259	0.1621724819	0.03709632503	0.03087462526	0.02568362624	0.0458656801	1	0.1305288462	0.2933972221	0.1341799801	62	1
8	206.4668639	302.6940055	961.72485	16247.84609	3937.812961	1435.4907	1994.818071	7032.5	7216.642105	256.3234481	3354.144704	898.1783703	330.4475846	228.8727887	1483.967569	3054.390063	0.06145569233	0.245816155	0.09091410575	0.008725627252	0.0177463207	0.01271037564	1	0.05480490113	0.4652378608	0.2970991528	47	1
8	206.2698039	338.3960754	925.7927599	15548.41671	3840.614318	1405.459569	1972.417553	6767	13609.91398	248.2199742	2980.562271	780.221668	310.8465979	223.9801631	1282.068577	6391.702256	0.06149444357	0.255230359	0.09183742734	0.009557368855	0.01899852661	0.01099792042	1	0.05497917386	0.4844470406	0.3004758393	47	1
8	206.4928606	367.2473704	11785.05489	16883.61105	1189.050841	-596.3735643	2366.38946	6646	35412.2234	2560.435667	3491.402592	306.0924506	438.2450519	213.0922339	1391.015521	17114.74678	0.7037305878	0.07596618032	-0.03441787145	0.0237637665	0.01118882377	0.02900512807	1	0.5497891947	0.1118392042	0.004178689798	91	0.9999854697
8	207.5484949	225.176406	-217.0454972	14949.4608	220.4971285	3489.149195	2732.512333	5383	3468.8125	75.12715924	2108.267523	152.0676238	536.0644888	278.2397774	737.921545	1136.465882	-0.01604976396	0.0151027304	0.2354761141	0.005001397858	0.01115462913	0.01646141589	1	0.0001770184027	-0.004227965789	0.7643185621	5	1
8	210.6967282	517.6676582	4958.236347	16697.7797	1000.297952	-204.8772556	1930.762874	6306	11742.93333	1346.950416	4269.294078	337.0361326	224.5150054	218.0208343	1640.227829	6027.376836	0.3044934522	0.06176190209	-0.0110427589	0.01244531684	0.01352496853	0.01653776579	1	0.2377939821	0.0869629766	-0.001480837768	72	0.9999999999
8	212.3387155	95.43604248	1868.023656	12669.23405	668.6443991	1640.869145	1874.662704	4827	12385.89744	337.5168789	2193.143366	170.5988584	356.7647158	214.6540635	797.1691596	6351.578259	0.1490807316	0.0518105619	0.1260744783	0.01173951427	0.01351882168	0.01810977872	1	0.1237300758	0.068655603	0.4297178357	57	0.9999999993
8	214.1475197	387.9532657	6529.280419	20475.20157	495.3329647	-171.9937256	2171.666851	7808	6904.489583	1107.853406	3458.666474	234.7572241	244.3802025	230.6443926	1318.129772	2327.494723	0.3106144217	0.02332413247	-0.008804735162	0.01301250873	0.01053568675	0.01265623596	0	NaN	NaN	NaN	NaN	NaN
8	214.8322148	109.3124145	4701.445549	9723.685289	1487.961211	-269.8798804	2016.222564	4156	7659.71831	1149.068887	2380.868116	381.8886656	220.8562613	202.3378606	963.773122	6085.567609	0.4806763099	0.1575253839	-0.02738732623	0.02640195795	0.01979150902	0.02553197099	1	0.3759854014	0.2805085867	-0.01710171799	87	0.9999999988
8	219.7731497	239.2274766	3436.534785	18207.70388	355.9240577	74.6447755	2468.021938	6743.5	5768.821053	610.3232691	3210.057933	189.5975284	164.1791432	276.1860222	1194.911565	2262.343273	0.1826025675	0.01883450564	0.004469400319	0.009275651033	0.0102704069	0.009710461317	1	0.1426549205	0.0006619756488	0.02416267977	52	1
8	221.7304895	39.79178622	1516.885402	9552.217612	1553.029444	-61.99497164	1347.947781	3962	7041.78022	278.3578452	1594.777995	283.0956977	108.3361144	192.3237848	633.0862633	2834.550742	0.1584786648	0.1633270584	-0.006795564431	0.01187900016	0.01800696542	0.01186964243	1	0.12446071	0.2956617747	-0.01537656513	61	0.9999999998
8	225.7185261	186.2240139	1723.242913	10489.09135	1594.656518	1516.480632	2789.95313	4465.5	1931.37234	562.7543778	3334.411312	500.355722	474.9257027	311.4144659	1323.517949	1316.369641	0.1661531619	0.1513422907	0.146194242	0.01613323821	0.02468934808	0.02837167184	1	0.1392462573	0.2716087546	0.5040183394	63	1
8	226.9932133	443.3929228	7658.429336	15854.26327	252.4688734	-307.8383983	2982.181836	5957	8532.923913	1390.962172	2767.38897	166.1615156	257.9356531	388.2264816	1026.31649	4720.056314	0.4926927116	0.01642388633	-0.01995418078	0.01934216503	0.01127840319	0.01808388692	1	0.3844909681	-0.007462520533	0.006987558867	81	1
8	226.9817494	772.4301374	1309.237665	7520.552885	1773.978468	-77.27700971	1485.606361	3309.5	6833.230769	223.5496069	1123.164772	281.9273057	104.3570301	147.6175504	483.9406261	2385.360444	0.1777889336	0.2385898244	-0.01017539326	0.01488112021	0.01872543402	0.01515639824	1	0.1401358965	0.4490061547	-0.02080418352	64	1
8	228.4733803	589.5627712	5897.86469	12161.15532	822.4061588	1069.18597	2144.875371	4840	10979.45833	1584.911091	3289.637242	199.6840803	397.8048801	218.6109172	1220.688777	7466.533403	0.4821757278	0.06546178381	0.0851812693	0.0225429214	0.01824255618	0.03392323862	1	0.382812376	0.09301676641	0.3620493218	84	0.999999962
8	232.5647966	364.3921578	2147.2027	12600.20382	2824.484992	100.9286199	3176.921255	5676	18529.88043	639.5721334	3239.812644	758.0043473	148.3265129	456.7149639	1367.4651	24978.92911	0.1741422507	0.2182448967	0.008334038917	0.01917261115	0.02265870409	0.01503441969	0	NaN	NaN	NaN	NaN	NaN
8	233.3669859	398.5193505	-63.68375414	16746.65799	349.8748769	930.9847577	2303.088995	6036.5	7428.989247	56.53467783	3024.675186	173.098621	192.7297	260.8067529	1115.543985	2687.541585	-0.003923549123	0.02136283532	0.05661892776	0.003671077066	0.01032820825	0.007018421742	1	-0.000630415926	0.007865388072	0.1613687252	3	1
8	234.6223704	269.3293483	1238.088822	16735.20794	1187.900659	129.5856361	2305.09515	6392.5	20017.6875	278.7461978	2568.209447	272.8386638	126.7107793	226.8515516	1008.677471	7012.705303	0.07435937976	0.0727704842	0.008843195064	0.008320677906	0.01166104291	0.008002547934	1	0.05850539706	0.1118076019	0.01746230142	34	0.9999478541
8	235.084652	137.7487661	633.8090185	8793.136504	1343.607909	22.9294877	2363.941134	3624.5	1829.276596	229.3167409	2817.782106	481.0040085	113.0853286	570.2169797	1110.516714	993.646271	0.07645726298	0.1500044382	0.002247424498	0.01526216529	0.02554805072	0.01901424381	1	0.06050910604	0.2693373346	-0.002446011203	42	1
8	237.0543517	469.9265585	1068.65819	17813.25405	507.8956545	1683.327719	2201.512265	6585	26318.29474	251.7976593	3030.02374	167.2542913	340.2472003	209.6293155	1120.392541	9988.787713	0.06109102062	0.02971882272	0.09435036227	0.006731616913	0.009473345155	0.01108237143	1	0.05264589429	0.0243740787	0.3031083913	32	0.9999999107
8	239.7947129	298.4156568	1109.434179	16647.29729	4249.66595	105.1688445	2187.955177	7250	27774.25806	291.199128	3081.4838	823.8169701	122.3902573	250.2476193	1346.625032	10319.09323	0.06546094592	0.2569036762	0.005890841472	0.008502248222	0.01899021387	0.008659578958	1	0.05311872226	0.4875537008	0.01031135588	45	0.9999999453
8	242.3691732	225.5829834	1005.488782	17061.66437	603.259455	694.9973931	2423.925422	6303.5	39914.5	277.2291484	3168.174123	180.3276792	176.4684002	679.90119	1159.32237	17297.73688	0.05993432931	0.03811642997	0.0416776458	0.009749660504	0.01174731836	0.01128324255	1	0.04876182408	0.04135467669	0.1247103526	31	1
8	243.010878	645.324573	4051.941816	13173.20173	4205.492527	-226.9457625	1845.943932	6049.5	9396.623656	941.5387868	3035.859032	884.5714113	170.3447825	205.1831094	1327.291498	6408.243734	0.304741424	0.3192518944	-0.01777366866	0.01298317869	0.02001524913	0.01444160489	1	0.2400671625	0.6122663047	-0.01760857001	80	1
8	243.8491183	574.003106	909.1449351	11895.22708	743.3600029	87.40285862	2224.48915	4573	11250.21875	261.2461571	2778.593605	174.4605323	106.329572	234.7621412	995.4696426	6749.60392	0.07721093725	0.06017105564	0.00783778141	0.008391562165	0.01451421994	0.009931473944	1	0.06056336344	0.08607054659	0.01433720736	34	0.999999963
8	245.3301765	410.3473966	-98.65063492	17768.12108	3161.133597	980.6540989	2077.759787	7434	8434.322581	72.95403972	3299.974158	672.9691754	211.3700247	235.7929652	1383.800309	3334.163389	-0.00525867739	0.1779737979	0.05608134227	0.004453520711	0.01472920113	0.006381433734	1	-0.0002071907592	0.3273922494	0.1632880908	18	1
8	246.3486965	40.44653342	-10.99033081	9407.451418	2994.020808	189.0533946	1237.797227	4284.5	12050.30337	82.0094894	1774.650532	552.7004918	81.64866676	222.5194976	774.53479	5518.738697	-0.001196497562	0.3248531954	0.02038488631	0.01023559425	0.02690616843	0.009522548807	1	0.002316460158	0.6269011538	0.04703845804	25	0.9987814381
8	249.3536745	442.5366373	44.31747907	12798.41992	5544.437253	339.8309221	2396.534728	6342	3129.670213	94.04435431	3437.451077	1531.449827	135.5533481	322.8748148	1658.703981	2101.754809	0.003273366494	0.4375962171	0.02815455978	0.008721063172	0.02708798291	0.01045793822	1	0.007355374148	0.8568965994	0.07719051176	29	0.9999995849
8	252.2821194	131.5774618	4990.645536	16347.94203	293.566982	-148.015896	2144.772124	5993	6892.861702	925.5404012	2775.627338	199.5907564	226.7125384	232.944113	1052.827856	2637.815468	0.3091588529	0.01957062072	-0.009027578299	0.01299892238	0.01226302193	0.01612994115	1	0.2411665062	0.0008441988864	0.005246578895	69	0.9999999715
8	254.9518045	353.5811133	-63.87736222	19182.626	489.7166317	523.6956252	2478.288775	7119	22968.36667	58.1172528	2760.065795	202.5933223	115.6910431	267.2366216	1052.020298	5585.488915	-0.003408237268	0.02481487288	0.0266768336	0.00318107001	0.01006199535	0.005403391971	1	-0.001930877103	0.01480989799	0.06017153248	2	1
8	255.3475263	297.3408441	1132.194765	17767.33201	5981.568807	603.5239263	2335.914311	8292.5	8818.539326	293.5740554	3520.013947	1265.222936	192.7822551	286.3410612	1637.875143	6399.662227	0.06514647183	0.3309419039	0.03492861743	0.008476669089	0.02253710632	0.008269457116	1	0.05526738423	0.6386986891	0.1104788677	49	1
8	256.4935696	338.3117883	5530.049084	18042.15691	4308.345002	1218.873919	2462.008277	8011.5	15241.02198	1087.38866	3214.102411	870.4276846	350.4092912	237.1499531	1458.356937	5607.701121	0.3034692292	0.2385309411	0.06647439124	0.01679674217	0.01444562742	0.01747655794	1	0.2431847527	0.4478555058	0.2653438316	79	1
8	256.3157315	372.4808182	0.05873580839	17685.39046	1911.867843	523.1474074	2980.848659	6923.5	3212.726316	67.92394459	2798.702829	407.9837117	148.0197742	307.154504	1155.836513	1136.932149	3.10061169e-06	0.1084492797	0.03024819154	0.003811557915	0.01225862002	0.006776751053	1	0.001754765851	0.1854160724	0.0751350476	12	1
8	257.6136156	30.58940628	4677.789199	10099.05899	632.6768633	-321.4535557	1380.944084	3919	13561.52222	965.8626015	1971.411783	183.7690991	237.6026857	180.1427948	749.8608179	5615.832987	0.4552127138	0.06319935577	-0.03242701845	0.02533651036	0.01656564911	0.02514780735	1	0.3548112258	0.08830760725	-0.04197689777	83	0.9999999812
8	258.7014085	202.488816	-31.04995444	11287.58907	2576.521211	1269.570023	2499.527902	4869	1807.852632	82.76182815	3542.184805	804.9253188	383.9936745	250.6884168	1464.922026	968.7483366	-0.003095901962	0.227830425	0.1149436514	0.008511746798	0.02778257907	0.01704344714	1	0.005384085372	0.4292700451	0.3643553142	23	1
8	258.1540445	398.9742083	3298.285523	19218.88768	8722.486173	-38.73982847	2186.473942	9824.5	19718.15789	523.3275279	2786.937078	1269.7776	166.8763231	259.7671387	1324.713069	7223.775404	0.1665881348	0.4360953693	-0.001984275197	0.008962323819	0.01963402749	0.009158342381	1	0.1337179439	0.8520921866	0.009637151455	68	1
8	258.4999267	500.2605646	3100.365016	16878.89902	255.3699035	22.10168437	2683.517148	6183.5	5412.819149	600.7514721	3013.720511	174.3392646	154.6386565	271.2791831	1101.712684	2164.011657	0.1875320899	0.01499665836	0.001581537448	0.01040823015	0.01118841873	0.01001607296	1	0.1463178888	-0.007226678241	0.01532750577	52	1
8	260.4722982	73.32110105	2066.610821	13441.17041	2057.769677	1741.558435	1803.225799	5494	15355.97895	387.5508479	2188.037615	315.6594332	362.9992936	210.0381086	834.5557999	5974.336003	0.1510142795	0.1544618474	0.1248363911	0.01251652109	0.01480822465	0.01888131723	1	0.1261595686	0.278059662	0.4285706267	63	1
8	264.1709017	6.654780331	571.7677428	7857.614613	2495.781495	-29.01330789	1129.260354	3582	3439.1375	128.5974221	1272.79363	402.3756756	82.83348549	177.1690931	555.5616095	1968.759725	0.07381300978	0.3120616569	-0.003326141658	0.01190409679	0.02493458465	0.01171132809	1	0.05966521576	0.5999731174	-0.0177173589	48	0.9999999999
8	263.7685918	629.1811876	-176.565465	12096.8844	1149.573044	2742.856504	2447.960594	4831	5481.351064	71.28639798	2234.08621	244.4636722	496.7958929	215.5151176	845.4814262	10539.09746	-0.01555940708	0.09739904025	0.2320410254	0.005033964608	0.01363919557	0.01765876046	1	0.001151560132	0.1636559539	0.7549034453	15	1
8	265.1623126	649.5377737	5872.038438	12131.91725	250.1730867	-365.9049957	2156.568643	4599	10611.94845	1522.42189	2972.670571	141.0463367	228.7094317	280.5440931	1077.142953	8574.40481	0.493129116	0.02323139551	-0.03034266575	0.01914501975	0.01464410568	0.01964474245	1	0.3842956759	0.006389346374	-0.02792449082	81	0.9999998966
8	267.495845	288.8412721	-90.55370565	19024.37869	6670.66436	504.3005329	2414.271166	9021	10506.92135	89.26730314	2492.469129	944.832982	125.7099276	265.9427515	1174.22114	3672.79657	-0.004829605143	0.3441428157	0.02673199308	0.004933679178	0.01688268267	0.006210896237	1	1.953137482e-05	0.6663119207	0.06825897598	25	0.9999997625
8	272.460054	313.7027569	1173.897818	17724.6551	487.758821	690.7226838	2739.890642	6647.5	32456.65263	287.0645777	3245.040217	189.9166614	178.3794471	351.0905862	1194.017906	9935.021982	0.06433025139	0.02667055851	0.03901161883	0.007934712188	0.01115652831	0.008453549029	1	0.05194607934	0.01795033622	0.1163181251	31	1
8	276.1464495	183.4241197	-52.70889728	14708.08729	4852.649386	413.4919166	2389.221586	6828	31716.42353	98.85490451	2689.227303	877.8381958	105.4056048	360.0557403	1190.675667	24308.50951	-0.003692007081	0.334076575	0.02868155845	0.007381933074	0.01635682064	0.009215051658	1	0.0009286364763	0.6457695216	0.07484302211	25	0.9999999471
8	276.176079	72.54062697	770.1087457	11383.76453	3373.604587	384.9346806	2035.913689	5100	2421.479167	166.5583788	2271.683934	696.2089457	136.7557913	259.2293611	988.3024501	2045.970669	0.0687389599	0.301069364	0.03159804504	0.009437622546	0.02473081949	0.01075121446	1	0.05760603688	0.5777066144	0.09919304186	49	1
8	276.5553363	197.3612522	2730.640647	16363.85097	2633.921349	896.3466144	3145.712478	6819	9844.365854	483.1055459	2565.517326	478.60959	257.3853221	332.7389289	1070.873561	5149.81709	0.1660346788	0.1670375176	0.05666288477	0.009798833576	0.01567055182	0.0135131507	0	NaN	NaN	NaN	NaN	NaN
8	276.4617632	516.7257231	2622.270201	15353.70485	5075.99296	672.6880002	2082.530527	7185	11004.01075	585.7428197	3204.722161	1169.002496	214.6361405	205.9937957	1525.763458	4897.522014	0.163264353	0.3336153815	0.04525066178	0.01230612938	0.02182861937	0.01202537008	1	0.1328690741	0.6431946254	0.1662567985	67	1
8	279.5894061	15.56521312	-79.77059198	8491.460108	855.379174	1747.174049	1333.018365	3309	6005.224719	68.26152619	1566.317584	193.9261853	331.8633356	171.9097419	593.6836852	4783.246346	-0.008671222531	0.1020650381	0.2034294795	0.008662413776	0.021371344	0.01735403248	1	0.004939710688	0.173016965	0.6595912185	15	1
8	278.8487374	30.71588698	4758.689845	10172.49038	1710.480196	-303.0594164	1513.990404	4334	18183.61111	847.6779665	1887.131403	303.6035577	215.5998491	206.3167715	733.9986567	9239.127422	0.459419519	0.1677689824	-0.02643748141	0.02335211836	0.01923322498	0.02271433785	1	0.3594620593	0.3016249517	-0.01811859868	87	1
8	280.8007201	274.7989584	-182.0405759	17183.29481	5713.811011	1945.736122	2304.088052	7874	11148.41053	114.0052381	3008.027334	1140.780091	373.3960022	208.6008899	1451.334818	3880.82584	-0.01082961205	0.3456772077	0.1193121579	0.0072147979	0.02000649245	0.01115677149	1	0.0007004026136	0.6697907249	0.380539411	27	1
8	282.6305459	146.9005051	6680.794819	14269.04596	3420.4432	-327.1455209	2278.871468	6398	28502.03158	1562.316684	2967.002114	712.9223358	285.3737626	274.0260325	1281.208362	15222.0133	0.4806047056	0.243200088	-0.02160977674	0.02358060874	0.01908031698	0.02201835805	1	0.3770861668	0.4553193609	0.004648414537	88	1
8	283.4866982	608.448572	15617.18754	15112.72917	1657.562488	-921.5553059	1777.957605	6215	2628.677083	3029.505539	3025.268368	370.6410752	475.7687418	228.0612762	1231.734789	1564.053199	1.042303	0.1121108087	-0.05799846168	0.02989889744	0.01399937164	0.03589182243	1	0.8143892602	0.1820895584	-0.00312663219	96	1
8	284.3429808	539.3158392	-41.22843106	16153.9656	1649.768734	152.0718554	1983.995838	6162	8969.526882	67.40405513	3241.885688	412.909781	103.5532596	384.657555	1276.786962	3961.261502	-0.003033233805	0.1064155607	0.01002666518	0.004429712773	0.01380983551	0.006400916016	1	-0.001820511533	0.1812347061	0.005963067055	11	0.9999967018
8	286.7013884	106.3929034	8859.602351	13082.02909	1340.315108	-556.6635113	1999.000993	5287	15649.8617	2203.019044	3190.924796	324.4949173	391.8460711	196.4597508	1233.79752	9390.060322	0.6758182153	0.1049340949	-0.03997295757	0.03189865493	0.0202968676	0.03469661055	1	0.5278463292	0.1712035736	-0.01979323059	92	0.9993977923
8	287.6067877	352.6355913	2784.47268	17436.15398	1156.834258	2665.015412	2472.110385	6670.5	9169.719101	687.4086814	4227.839479	330.0984809	642.6230113	222.7699295	1626.909326	4775.708917	0.1602037356	0.06834188544	0.1514048005	0.01107607561	0.0115234138	0.01991571844	1	0.1340851785	0.1023489817	0.5182729944	57	1
8	289.4841815	259.3752113	-16.5379489	16462.64952	7265.490892	186.2159712	2385.813282	7955	8023.043011	98.63942202	2634.203386	1290.849306	107.4517962	289.7787565	1360.282732	2886.998448	-0.0009881310494	0.453162787	0.0119664716	0.006354364791	0.02129225738	0.007108591533	1	0.003221799423	0.8886479535	0.02187009285	28	0.999963401
8	294.8423541	73.50868345	840.0115716	13057.712	1997.049947	30.21023361	1511.55302	5266	11394.5	189.7310537	2506.994427	388.7878422	91.17685292	243.8689436	972.6269669	5031.714906	0.06547671497	0.1529522416	0.002108544607	0.007659386401	0.01831630439	0.007392656512	1	0.05191468519	0.2754618143	-0.005163336467	42	0.9999996465
8	294.6634861	217.7414639	2278.988947	14464.02837	710.3866908	2116.833398	2686.251321	5470.5	2201.182796	641.7441156	3731.770307	293.0158674	570.9315568	249.4227013	1417.805157	1216.798266	0.1647734272	0.04899113526	0.1511985685	0.0129205613	0.0158413773	0.02658147795	1	0.1374727223	0.06282313265	0.5180442667	57	0.9999998638
8	299.2579748	14.14202835	6235.310178	9605.579679	1026.447491	-421.2549047	1325.476586	3924	24061.92391	1258.449261	1730.375327	212.3241126	247.2553404	178.2874018	670.6162753	9237.137043	0.6443578818	0.1080461085	-0.04398006248	0.03770079952	0.01939300171	0.02575233336	1	0.5029618523	0.1778577981	-0.03993768722	92	0.99985051
8	299.6210971	343.6578646	-76.05905994	17573.37595	3026.033197	233.1290499	2437.881555	7305.5	14207.53933	84.49207916	3223.653125	653.224973	98.02707084	242.7009239	1351.680321	7185.478125	-0.004874371796	0.1743159609	0.01347240233	0.005418093529	0.01522608662	0.005404285197	1	-0.002413800669	0.3197932595	0.01898602089	16	0.9998172314
8	301.7868067	119.1670968	-36.6618156	17307.6534	3956.647496	411.9985003	1804.287258	7396	10041.32632	96.48673232	2192.910072	687.5587901	107.0875515	250.9046106	1015.15834	6283.062489	-0.002028239906	0.2352829394	0.02445397047	0.006016516099	0.0184783479	0.006119118483	1	0.001041130313	0.4441824685	0.05834148374	21	0.9999959785
8	303.0911063	632.7392024	6202.434848	12537.94602	739.2329649	1020.685015	2334.737049	4934	9812.787234	1425.187689	2901.081933	189.4026276	390.2371957	228.4867639	1087.755758	5325.215325	0.4896006638	0.06034346663	0.08392382543	0.02356708119	0.01306862805	0.03000374892	1	0.3885154352	0.08249559554	0.3592303146	84	0.9999999998
8	304.5962003	28.17276861	742.6060732	9758.557161	592.7360552	3.402233831	1564.756587	3683.5	10067.88043	125.85601	1492.47369	154.6886039	85.37840343	224.8982266	545.8433039	4438.806126	0.07832559214	0.06225377683	0.0004142083201	0.008987314019	0.01496270158	0.009559982706	1	0.06102695685	0.0902853499	-0.01051244424	34	0.9999995071
8	304.9454845	491.117202	1077.516297	17776.02627	2056.828731	112.7293187	2099.093231	7081	23405.64583	293.3706521	3450.459419	440.4987235	114.0495419	229.7451123	1351.477181	10387.04002	0.06371218641	0.120338854	0.006566187814	0.007641817917	0.01500218374	0.006904450754	1	0.05047631375	0.2089561995	0.008721004445	38	0.999999851
8	306.5697547	451.6334063	937.104154	16471.51242	302.3499472	3588.209187	2667.719026	6172	11920.62766	217.2627035	3013.744292	177.1598208	657.5575927	263.5187446	1110.362661	4307.646876	0.0585685833	0.020766606	0.2185273687	0.007063572789	0.01131318685	0.01641206217	1	0.05778836497	0.006521393368	0.72285355	33	1
8	311.2668432	314.6483863	6526.065573	13840.59418	1333.590072	1335.485682	2626.802125	5648.5	26211.54348	2189.213998	4210.403099	441.5461564	504.9633513	386.1449461	1649.894472	26697.75367	0.4763082521	0.103686216	0.09083370394	0.0299642059	0.01982606266	0.04015024349	1	0.3789037701	0.1710784156	0.3809310902	86	1
8	312.7730983	108.0237257	6655.048323	14024.2856	342.9624467	-387.5187887	2250.672804	5325	13075.64211	1418.218305	2738.126563	170.9611657	309.385752	216.3792672	961.386909	4246.056471	0.4753896311	0.0244627988	-0.02740405134	0.02990082286	0.01711745802	0.02602518847	1	0.3705607878	0.009089855869	-0.02169411042	81	0.9999992101
8	312.6670597	130.574214	-74.53862306	14438.78013	2155.967016	1572.753598	2313.617784	5861	22498.7957	92.45590195	3054.830377	505.2342501	343.4486799	268.7828453	1201.581099	26422.43943	-0.005061808989	0.1507257406	0.1100609968	0.00764343927	0.02002981286	0.01286671072	1	0.002818945552	0.2719670324	0.3454247284	19	1
8	313.5567704	187.3859175	973.3514492	15007.17392	958.2517447	1548.507531	2686.529067	5841.5	13471.16129	247.2589603	2715.073574	234.9115196	310.8797767	290.4495344	1023.740688	4501.979669	0.06671695757	0.0648427486	0.1042919592	0.008455159636	0.01267682946	0.0129876571	1	0.05797348867	0.09600743022	0.3388664209	36	0.9999999961
8	313.7995184	268.7808133	3267.700269	19453.79918	4958.48989	995.7333953	2440.299563	8826	16197.43158	590.3172453	2978.895139	790.1086287	228.099707	241.255881	1311.432769	5394.68865	0.1690119606	0.2474458333	0.05177109267	0.0109753694	0.01568465894	0.01118328335	1	0.1369303668	0.4673552064	0.1873400614	65	0.9999999998
8	318.2843737	329.4300048	-96.2853652	17319.76118	1896.716602	1039.879002	2469.113494	6927.5	8362.755319	76.32855715	3238.349991	435.5660967	220.8782879	225.5924473	1300.330363	3726.02923	-0.005988692272	0.1113585018	0.05967624365	0.004847938177	0.01264037485	0.007581911929	1	-0.001210097895	0.1915033865	0.1735964327	13	1
8	319.396461	236.3709258	-45.63096868	15616.01375	3702.383993	955.9679006	2761.033523	6733.5	6529.40625	89.0011506	2643.462117	755.3705377	196.2782291	275.6903814	1168.501567	3435.285081	-0.002922802988	0.2415953031	0.06217094672	0.006282201162	0.01751441327	0.009475539363	1	0.002588951014	0.4571871234	0.1860378201	22	1
8	319.3227179	293.2741455	1390.253188	21125.66522	3671.567596	825.017887	2505.159519	8820	30264.34177	287.4706014	3433.479335	614.8644622	168.7444805	301.9876946	1376.157507	13492.78304	0.06648237544	0.1762090972	0.03917409961	0.008213572262	0.01226464191	0.007385453188	0	NaN	NaN	NaN	NaN	NaN
8	320.7928069	471.5071836	3.562676364	17021.92246	4024.469905	1007.266052	2849.620993	7402	5701.964286	100.1313381	2834.927605	850.5065133	205.4763629	262.6191488	1280.443647	2740.969903	0.0002218929568	0.2469309073	0.06227148073	0.006485470592	0.02005193907	0.009378644096	1	0.005113079398	0.468041299	0.187180503	22	0.9999999998
8	323.6142011	35.66038518	3341.884949	11579.09775	1840.680763	-165.2167614	1530.90987	4754	11444.06316	644.0477308	2106.057173	361.7144907	167.5652407	212.5116707	845.7209364	4442.344169	0.2953466384	0.1563350684	-0.01450284635	0.01773674901	0.01843411246	0.01611353265	1	0.2313241045	0.2799911455	-0.01270387099	76	1
8	326.1247929	304.0968304	1905.082869	11865.42183	1078.7673	674.1752737	3174.357514	4695	3938.707317	749.5583558	4275.528808	408.5104969	278.108652	471.9169004	1611.468633	7129.882605	0.1646814828	0.08200716896	0.05971826207	0.02047191529	0.02672684512	0.02114525452	0	NaN	NaN	NaN	NaN	NaN
8	328.3334569	201.7083383	7712.743657	15690.67742	1012.967931	-247.6577592	2688.525374	6149	17500.84416	2210.479589	4075.585739	362.776514	356.1090557	580.7789699	1618.865473	7720.041608	0.4948027817	0.06478939721	-0.01624131631	0.02657065379	0.01723061828	0.02407818911	1	0.3868257085	0.09120222166	0.02124919405	83	0.9999999799
8	330.2098663	112.8053048	6089.874337	12826.87673	410.4109309	-296.095789	2347.829417	4944	21225.65432	1490.619983	2936.957208	182.4408291	285.0222899	252.4324519	1055.631244	9621.671697	0.4754227802	0.03101917058	-0.02427586077	0.02478001918	0.01916341602	0.02332726448	1	0.3708312303	0.02247544491	-0.01092551594	81	0.9997605202
8	330.3451002	125.8087333	3578.856968	11742.0011	3687.59048	-134.3122208	2288.724452	5495	4044.5875	1041.251134	3353.86365	1047.988607	212.8758621	284.1043252	1490.813369	6900.510192	0.3007823997	0.3013206581	-0.01293869818	0.02302776577	0.03459658142	0.02008583039	1	0.2370698317	0.5757382953	-0.002533584545	80	1
8	332.144852	63.52995527	-202.8453929	13338.78823	214.2104368	2892.437509	2014.703459	4821	4556.557895	67.31473534	1981.546277	150.1255552	437.9048795	210.0837903	691.5791232	1406.522691	-0.01527326509	0.01640353062	0.2139756483	0.005389390552	0.01258072883	0.01692635209	1	-0.0004492083135	-0.001648769591	0.6917078024	5	1
8	331.7334696	214.348716	1091.352148	13579.53444	4281.571086	483.1241061	2773.173481	6165.5	1707.025974	294.3491622	3836.436949	1300.276353	184.5906797	297.9252259	1766.493711	2403.116469	0.07456119915	0.3159776586	0.03857511142	0.01618298043	0.02832979681	0.01157278322	1	0.06272170959	0.6080851777	0.1244344143	49	1
8	331.3676942	423.4717836	7621.72228	15095.38542	933.8731084	-333.513676	2487.381173	5808	16207.80645	1857.058817	3633.317213	226.1259457	315.1682157	276.4678341	1349.241013	8799.688022	0.5011346873	0.06236387894	-0.0198819683	0.01988937724	0.01639214136	0.02381100029	1	0.3915587482	0.08617848005	0.01019772309	83	0.9999999902
8	334.0656728	475.4486201	2925.199826	16478.30733	245.5035941	861.7402819	2700.156183	5976	2433.597222	644.9963201	3651.996923	192.5944064	249.6424604	320.6633	1330.059829	1399.090899	0.1805945569	0.0135836502	0.0532542866	0.01589599117	0.0149357276	0.01417112592	1	0.1438606962	-0.009878808978	0.1888064896	53	1
8	335.8993272	513.2266194	524.9222147	8575.281008	883.8719101	411.789622	2600.7984	3467	3909.463158	328.6244597	4671.810297	446.3544089	201.1142446	487.8572428	1769.167312	4023.163902	0.06562336458	0.09743068135	0.04816078985	0.01309396339	0.03835739597	0.0192013528	1	0.05417017451	0.1623293359	0.1493914276	39	0.9999999999
8	337.0827562	276.7264938	2716.105039	16842.92438	903.3077543	2508.631325	2981.158871	6450	6513.402174	578.4641144	3415.885642	308.242965	568.0699677	264.2669439	1342.275387	2444.639532	0.1674248091	0.05661667661	0.1496257381	0.009750166818	0.01317261275	0.01962175173	1	0.139534666	0.07834897809	0.5134747879	57	0.9999999998
8	341.1740233	615.3496471	7235.34271	15014.54609	1585.036966	1223.778034	2355.117939	6033	10656.18947	1337.938936	2739.595741	305.0706131	390.6093599	270.4118231	1080.88344	4778.096152	0.4839600159	0.108487715	0.08354794138	0.02362410759	0.01364034177	0.02183731705	1	0.3845300285	0.1807744579	0.3580007487	86	1
8	345.5059046	467.4921472	8912.081176	17624.512	4622.391374	-303.7558882	2226.258034	7959.5	15740.89412	1732.143213	3305.656131	849.59115	323.1442045	292.6752286	1484.919714	7542.183074	0.4975967028	0.2542156699	-0.01599630416	0.01957208173	0.01529239104	0.01964032149	1	0.3908484367	0.4776390756	0.02753494382	88	1
8	346.2790042	22.46241554	714.2132561	9901.493905	3199.089406	-6.880645857	1394.056852	4609.5	9906.032258	157.7453635	1609.355242	511.5795961	87.18923931	222.6331674	701.9056289	3275.073326	0.07107638731	0.3195966379	-0.0008415407385	0.01052678501	0.02478320358	0.009331496871	1	0.05773470486	0.6153812097	-0.009688955097	48	1
8	351.1487187	283.447479	3584.679096	20912.70027	424.4840181	1137.604517	2782.616629	7794	8181.463158	652.2780166	3603.844032	238.9430841	308.9015249	219.9884311	1348.238828	2601.656665	0.1741883228	0.02002931192	0.05492811483	0.01055891101	0.01135677114	0.0110606405	0	NaN	NaN	NaN	NaN	NaN
8	357.6775054	99.45413046	887.0094829	14138.33244	3263.309446	1248.087092	1904.046759	6079	5275.851064	222.9406031	2403.648876	550.8685631	220.5563212	223.805509	987.5548254	2174.428527	0.0639497326	0.2324957231	0.08945250813	0.009900570785	0.01841604283	0.009957844586	1	0.0565489912	0.438032018	0.2923351095	47	0.9999999798
8	357.6545742	123.5025704	-36.3278914	16519.24119	2685.019688	406.0580557	2152.030023	6613.5	4824.042553	77.73777004	2338.36463	500.1988933	111.0309541	274.036491	983.4783281	1546.812184	-0.002220334258	0.1699341109	0.02534966386	0.005109401085	0.01553336466	0.005889045009	1	0.0003157235252	0.3108636106	0.05965563659	17	0.9999612812
8	358.7981915	359.4636686	7607.516319	15896.33602	1733.102773	-232.3425568	2501.131745	6433	19720	2056.367588	4054.786077	502.6476466	364.8715492	546.0690581	1650.018723	11733.72653	0.4871829667	0.116407235	-0.01454377069	0.02179611961	0.0173737012	0.02892430259	1	0.3814412288	0.1965942684	0.02671157309	85	1
8	361.72185	430.4435403	-101.176535	17382.89768	8010.998487	167.29575	2024.966	8722	21037.96809	102.7823748	3235.564596	1486.524172	92.79555511	249.5765182	1559.369284	8078.026544	-0.005868394186	0.4677629254	0.009655822665	0.007166159332	0.02261637986	0.006212562039	1	-0.0006010369528	0.9184769955	0.0133880374	28	0.9999999758
8	363.0516901	534.9552785	1094.157998	14864.81287	1150.27943	86.25660632	2171.933671	5773	21097.33696	249.24944	2896.93254	220.3314508	110.9962687	225.9501312	1076.811884	8880.574471	0.07313213269	0.0776231233	0.00600132507	0.007688159255	0.01459825672	0.00815504493	1	0.05742417168	0.12171143	0.007703721381	34	0.9950904709
8	362.78427	739.4021169	4292.303066	9591.203756	1064.381199	707.2054197	1801.498952	3916	21281.38298	1120.473278	2446.725087	255.8355533	280.3879729	179.4201052	937.5365439	12827.97074	0.4489436273	0.1128328006	0.06939640217	0.02176685227	0.01746102101	0.02807935607	1	0.35627874	0.1899487402	0.302782986	86	1
8	364.9901191	721.527338	5180.898984	11250.34197	2516.545337	-396.0967172	1556.630358	4855	10974.36667	1378.279844	2954.860187	628.5285307	260.8465379	150.1788154	1231.71098	5775.492799	0.4594268294	0.2247794172	-0.0352292413	0.02519882633	0.01825229158	0.02431297298	1	0.3595042426	0.4179092792	-0.04642495702	88	1
8	366.7041927	252.2432096	12553.64635	17269.03688	1799.927167	-701.1304349	2827.988889	7092	18526.3617	2575.107453	3363.973298	426.7779418	478.2203002	859.6202926	1401.070239	9482.167183	0.7235484968	0.1111340928	-0.03759368815	0.02921056664	0.01636108305	0.03130267632	1	0.5654899786	0.1833782473	-0.001480445443	92	0.9999815004
8	371.8141544	471.3339953	-157.8320246	13635.56903	114.8074927	3237.551204	2728.382948	5076	1172.291667	83.1706716	3677.450022	158.1495036	844.5554371	321.7121043	1299.662207	512.3641574	-0.01218566395	0.009078546317	0.2368663249	0.005632198748	0.01420806847	0.01849259262	1	0.003231458793	-0.0165530928	0.7696889839	5	1
8	372.5433916	298.6486255	2701.411128	16333.88214	900.1626973	2501.937672	2714.176766	6225.5	5107.265957	663.5198244	3638.38141	287.0908074	580.624064	297.0252839	1411.835535	2463.343772	0.1660333522	0.05789843834	0.1571627008	0.01326024148	0.0130957846	0.0229616025	1	0.1388927578	0.08100148319	0.5387362757	57	1
8	371.8058457	521.1500423	-194.9731514	18353.09153	6051.497426	2012.105387	1775.327788	8512	22745.61702	94.59492849	3095.682054	1087.647058	366.980812	195.9736951	1395.784287	12653.43444	-0.01113232598	0.3352110603	0.1136950682	0.005302018307	0.02840395061	0.01056598145	1	3.65263527e-05	0.6484234618	0.3611850594	27	1
8	372.2482554	666.3736231	5501.989505	11121.50652	1342.766891	-334.4940151	2134.235731	4575	23076.82796	1534.315067	3035.4672	279.79216	224.407659	231.7791131	1162.069595	15426.98106	0.4935078925	0.1214378	-0.03168259185	0.02452986267	0.01981543646	0.0222275385	1	0.3854568588	0.2067404132	-0.02985960547	85	0.9999978473
8	373.8977319	59.99595096	1314.529176	8027.193616	2347.07118	-29.68427509	2106.035149	3650	2206.37234	445.1028728	2511.945802	780.7384157	116.1039459	276.2200685	1116.249757	1470.735848	0.1672411341	0.3023710344	-0.003012373867	0.02432071116	0.03302535104	0.02037644866	1	0.1328881719	0.5792602578	0.002859314563	66	1
8	373.3764229	377.5316857	1300.94603	17290.13671	5640.098191	600.0293256	2515.487093	7974	1662.086957	257.6256118	3256.378711	1166.902521	174.6389235	239.3000687	1522.289333	779.4252271	0.07526668761	0.3260143953	0.03582650143	0.008419038807	0.01777188962	0.009320070773	1	0.06321191155	0.6285462927	0.1155336253	49	1
8	376.1778848	193.2674911	896.5505428	11550.04683	629.018699	187.7187174	2588.359203	4421.5	3615.987805	298.0492241	3273.777462	220.5956659	116.2642526	268.3951069	1167.991942	2832.580033	0.07713725344	0.05672683361	0.01598259446	0.01112264548	0.021124893	0.01259605833	1	0.06094525305	0.07906976521	0.04181447168	34	0.9999952601
8	378.9947667	753.8429704	3078.531907	10569.35542	1016.495609	-171.2720838	1650.965691	4205	13071.72917	595.0094036	1995.8565	216.4514744	148.8542089	169.874934	761.8181022	5649.400331	0.2886034221	0.09853617134	-0.01695825668	0.01412913896	0.01480553739	0.0148119574	1	0.2253370144	0.1621312494	-0.02392964391	74	1
8	379.3224284	241.408802	-117.1427922	17884.00773	6307.263367	1015.374826	2548.475112	8469	17128.73684	95.46321807	2756.028194	1014.261217	203.780556	250.0869224	1295.430436	14372.11921	-0.00687085088	0.3536872863	0.0575245172	0.00562127788	0.01836680121	0.007408197522	1	0.000296837572	0.6859007169	0.1723470412	26	1
8	380.5212077	74.19587207	513.1928041	11798.88591	203.4737803	-639.1844332	8974.341248	4824	1344.8125	154.040063	2058.628256	183.1611336	202.924049	1306.171628	806.0559511	635.9480333	0.04382188492	0.0166267633	-0.05942954977	0.00990438874	0.01682129533	0.01537727085	0	NaN	NaN	NaN	NaN	NaN
8	382.6101258	614.2866395	2804.478532	15881.66896	172.8059185	728.4978465	2437.943642	5716	3632.870968	664.084361	3466.198286	167.9229736	218.4981902	255.6465355	1261.008613	1859.305043	0.1813620202	0.01217693333	0.04702014686	0.009140967912	0.01116447132	0.01332603522	1	0.1440874772	-0.01277589611	0.1678216318	53	1
8	382.9663999	137.382249	736.5232154	12801.1702	1327.561573	2773.743316	2703.736148	5155.5	26845.44681	152.5237019	2415.624727	295.8358083	543.4538061	310.5177006	918.0916553	28661.52654	0.05629066662	0.09987861372	0.2117788666	0.008675694549	0.01627678125	0.01667033351	1	0.0563682495	0.1679264001	0.7015506457	41	1
8	383.5899376	549.1946218	60.29673016	10886.05143	4494.274987	139.6027807	2337.497708	5369	6279.404255	90.19587238	3181.629497	1384.631157	110.0940969	289.9252329	1507.272924	8577.3856	0.005642687826	0.4304226561	0.01386580902	0.009582228149	0.02582768067	0.012631075	1	0.008316074592	0.8421928843	0.02912053582	28	0.9204787926
8	384.6084211	182.4650876	1315.85964	19765.90174	6763.353765	657.4765968	2099.62962	9374	8265.878049	272.7793456	3082.733544	1119.026085	182.4571004	257.2179775	1393.443082	2546.099818	0.06772768094	0.3282852359	0.03384644326	0.007848096428	0.01938331873	0.007618093447	1	0.05720414751	0.6332491775	0.1072920077	49	1
8	386.6022459	526.3141453	1040.7929	16311.7022	412.9875933	1546.870227	2233.77493	5988	35713.27957	325.9228906	3931.603623	170.5056308	412.7377757	234.954446	1411.405667	21516.655	0.06279574744	0.02657469491	0.09767746672	0.008163395353	0.01488403627	0.01234501432	1	0.05414626703	0.01795261466	0.3146550342	32	0.9999999972
8	387.7670069	437.6959907	1207.191614	15925.78663	1549.548086	124.7564113	2408.439734	6172	7148.839506	335.2109002	3893.434134	477.494878	161.2261364	382.5996758	1509.104227	5338.050678	0.07250703549	0.104167786	0.009399839158	0.01260909572	0.01707437649	0.01283698846	1	0.05738557178	0.1758842798	0.0197618503	38	0.9999997666
8	388.5173741	347.6151202	11903.03056	16658.3337	2944.060917	-565.7163669	2479.518483	7173.5	33341.15054	2452.66522	3110.30676	629.9801837	418.5463913	229.680688	1367.478609	15943.6826	0.7214727551	0.1821596979	-0.03193389023	0.02944266015	0.01609103129	0.02754325757	1	0.5648711095	0.3283220422	0.01907076469	93	1
8	388.4902055	418.4131443	2067.043198	11252.86423	2410.769428	839.8031819	3526.81908	5009	6178.345679	615.5988937	3416.860423	827.4635817	294.0970971	910.2101285	1474.163601	12856.8753	0.1829278911	0.2117497364	0.07260883206	0.01819331634	0.0292674916	0.03316179397	0	NaN	NaN	NaN	NaN	NaN
8	391.6514475	112.9391441	923.9353758	12279.66229	1171.867752	143.7547813	2467.179461	4673	23033.50526	214.3644332	2348.315207	292.9048536	159.0579939	281.7172359	878.2039196	21921.00908	0.0736149868	0.09870508494	0.01261992817	0.01778609526	0.02107990216	0.01621663486	1	0.05838930689	0.1647381935	0.03076031481	38	0.9999724122
8	391.4912159	155.4323225	-308.3706728	17080.50642	392.4162403	4060.892372	2534.874526	6248.5	7447.46875	82.17809326	2360.080946	202.0111556	641.6685256	222.3592058	910.7687885	2236.298233	-0.01846804661	0.02333451214	0.2398694695	0.004567509914	0.0113384002	0.01370992605	1	-0.001386276812	0.01260444739	0.7788959399	5	1
8	392.1541792	70.42956389	382.5052134	9083.364263	103.2696943	-387.6238843	8115.918579	3843	1046.807229	150.831544	2664.240478	211.9989192	174.8796252	1350.914419	1055.328559	836.1889076	0.04057658758	0.01172551345	-0.04312469589	0.009648221813	0.02952060399	0.0176153554	0	NaN	NaN	NaN	NaN	NaN
8	392.2002526	212.4497886	-306.2379235	18230.41902	1984.324909	4544.849806	2629.254433	7278.5	6300.893617	102.8116759	2472.848267	380.1455592	638.4494512	224.0823822	1024.177508	2505.129583	-0.01640369944	0.1096599806	0.2412983525	0.00547619644	0.01335384258	0.01287401838	1	0.001144061392	0.1887078188	0.7863884365	15	1
8	393.8107365	35.64023417	-137.4906303	9206.654638	918.460261	2025.768366	1965.944992	3676.5	2999.265957	67.2984761	1565.380068	190.7976475	358.0032038	259.4793853	594.0736893	1522.579928	-0.01480813285	0.09989049336	0.221374402	0.00739121864	0.01637559324	0.0205402028	1	0.001145760814	0.1686982325	0.719005273	15	1
8	393.8623563	498.9935862	6862.321372	13850.89483	1729.046937	-255.4369827	2516.165354	5786	32705.14737	1783.677972	3411.511521	362.9090453	314.7056848	273.7735438	1339.45033	20397.82124	0.4867747121	0.1286986848	-0.01757488054	0.02212959653	0.01934567174	0.02527278263	1	0.381062886	0.2216657767	0.01667645229	85	0.999998417
8	396.7520494	427.7718985	4540.539043	15106.96459	262.809609	3426.421791	3217.53214	5788	18634.70588	897.8921672	2997.370137	170.7222014	728.5145323	355.3876495	1097.409427	18008.76067	0.2990691961	0.01839068515	0.2230849585	0.01324772871	0.01370251185	0.02961542829	0	NaN	NaN	NaN	NaN	NaN
8	396.3442412	477.299594	5268.220464	17147.94267	5743.37276	-155.6454744	2067.553762	8117.5	23224.37634	1012.982181	3209.46231	1078.500783	238.9632416	220.2092735	1488.948405	11371.04498	0.3033922805	0.3423352348	-0.009333721629	0.01504591483	0.01848935625	0.01564683418	1	0.2397199348	0.659400404	0.01127963421	80	1
8	400.6712023	168.5007606	3458.01246	18655.01887	1062.359666	49.11899916	2412.60252	7094	5722.180851	594.4484966	3158.948687	350.5109273	177.0531141	263.6238124	1272.986628	2293.504474	0.1805132433	0.05725038586	0.002691357166	0.01232718884	0.01266704378	0.009718687675	1	0.1412809776	0.07905297414	0.01868625546	55	0.9999999883
8	403.4881066	85.38094966	2047.978822	12793.11213	669.6022534	1745.010217	2011.78618	4932	6576.258065	487.3282852	2766.732765	192.3110046	415.8635037	227.4477048	1008.52569	3264.050414	0.1551948185	0.0522250873	0.1378971488	0.01288131678	0.01503214004	0.02022224907	1	0.1292169597	0.06947633839	0.4710576824	57	0.9999999992
8	403.1770926	363.7834484	1160.165124	18592.88468	4754.935176	1815.003196	1722.419758	8293	11420.87368	259.7497794	3315.836666	970.9956971	341.4047961	235.2273267	1509.353257	4785.018978	0.06239833917	0.2495725297	0.09765549717	0.007237658531	0.01712319349	0.0083181408	1	0.0559717362	0.472912993	0.320223839	47	0.9999999998
8	403.3340877	459.4881701	8825.869016	17936.59967	1060.262756	1720.168676	2362.726885	7077.5	11450.74468	1632.689422	3347.45367	309.3963193	513.1216654	253.92806	1328.66392	4446.069033	0.485095528	0.06049619622	0.08963230337	0.01645376467	0.01163295623	0.02505139781	1	0.3853137824	0.08287041796	0.3776122466	84	0.9999999999
8	403.0010988	519.3412643	1011.268967	16075.21856	989.0855851	1525.222848	2259.858757	6166	9566.619565	233.252292	2920.044536	239.0588952	333.5386696	268.570053	1092.520431	3962.767811	0.06195074151	0.06395501157	0.0975396819	0.007243884551	0.01169124346	0.01195223048	1	0.05383380604	0.09422341081	0.3149697397	36	0.9999999322
8	407.2116893	206.1243114	5234.051833	18293.51436	445.922677	4068.995284	2735.998327	6946	17456.73684	804.0971646	2629.432593	178.5242307	696.670354	273.9263818	1024.832267	6420.451317	0.288285175	0.02455455738	0.2174814797	0.01422598268	0.009211582429	0.02138651064	1	0.2379848007	0.01192718717	0.7680014551	71	1
8	413.4757487	125.6624541	7003.231022	14361.9493	3494.746296	-340.6447808	2160.316814	6511	16238	1410.118335	2806.15902	698.887457	249.7982766	247.9885897	1218.636738	8436.629624	0.4834685899	0.2404970278	-0.0227020567	0.02273613295	0.01618288798	0.0198949724	1	0.3792436673	0.4497723155	0.001485935993	88	1
8	413.6926952	192.065487	2955.040961	18030.43263	1025.811373	2777.767904	2798.4716	6976	7686.489362	521.0333708	2610.816448	299.2948749	486.6944694	235.8671332	1061.195324	5519.876568	0.1626527298	0.05773904952	0.1530155308	0.01123228023	0.01229027919	0.0153818986	1	0.1359983084	0.08069753763	0.5239732421	57	1
8	414.1845276	15.7621802	3683.765839	8400.308803	226.6717205	652.0115436	1531.052592	3201	5791.755319	940.4303154	2145.016967	131.2390141	284.6393885	227.4107198	791.9869822	3848.111803	0.4415273834	0.0266337528	0.07501317015	0.0316080406	0.01825133048	0.03395373146	1	0.3499597926	0.01417922126	0.3180207848	82	0.9999999983
8	420.4766419	158.4959057	-59.38570008	9654.042294	1453.228202	1321.406698	2789.879779	4091.5	2293.302083	78.3899525	3102.24815	530.0851154	392.9777516	303.2873342	1251.536302	1791.531795	-0.006552620284	0.1542867059	0.1310716501	0.008743739447	0.02366186291	0.01657465322	1	0.002902963807	0.279312417	0.4163505693	19	1
8	420.5349102	538.3495674	8208.491472	16476.35597	3912.394124	-388.5211573	2063.819532	7180	17085.2766	1723.136391	3416.688185	842.5407016	301.4361515	243.4172411	1517.931533	8655.3886	0.4913135064	0.2441211623	-0.02208660039	0.02030081555	0.01747902387	0.02051157857	1	0.3854687589	0.4570889299	0.00532262436	88	1
8	426.6238816	234.3795383	1440.081343	22237.10968	5588.893022	2087.463296	1646.089522	9607	9943.260417	367.7389679	4515.157305	1032.836381	451.2460317	218.7281482	1819.228856	4049.170533	0.06270064381	0.2454955541	0.09012801375	0.00916584676	0.01742412288	0.01228453377	0	NaN	NaN	NaN	NaN	NaN
8	429.1524425	433.0082537	-282.0150349	15907.36398	297.3184989	3805.239995	2366.908619	5744	5735.9375	85.77061517	2988.143635	169.8938164	734.0381734	267.5383199	1101.018782	2681.901469	-0.01786177671	0.01751717	0.2429418584	0.004693797195	0.01164079604	0.0148546806	1	-0.000788102074	0.0007394339275	0.7892790082	5	1
8	431.1932154	260.7429429	-54.24756941	13110.84642	4212.200372	1506.862259	2460.255992	6068	5185.431579	101.1025425	3347.487535	1088.723082	424.9318803	249.8872965	1484.325737	5631.832899	-0.004468704533	0.3184202773	0.1173189015	0.009118519948	0.02496981366	0.01476018427	1	0.005313680061	0.6141111818	0.3744350109	27	1
8	433.4828652	207.9769996	-213.8295948	19417.44278	3322.850999	2338.221021	2597.240839	8150	10713.05495	86.11738334	2476.243355	493.3004801	352.5576879	245.863171	1046.630657	3211.594323	-0.01075932573	0.1703331753	0.1198703661	0.00464629421	0.01330945434	0.009790077506	1	-0.0008935870932	0.3120578026	0.3779412044	19	1
8	434.5710497	553.0837973	1118.207159	16796.28894	414.4275911	640.4241741	2278.024688	6126	17117.83871	294.8374976	3281.96231	198.7772268	167.7630859	218.1612095	1208.757058	7186.832654	0.06571344298	0.02499068579	0.03818709286	0.007697298603	0.01327046846	0.008011961628	1	0.05296727672	0.01450656123	0.1137754242	31	1
8	434.899185	601.6431451	1077.229667	15415.78685	2450.8611	491.0888958	2007.310069	6288	8416.021053	221.1242839	2732.096809	501.9530173	150.8725317	198.2376737	1101.737308	5433.555237	0.06901430142	0.1624692227	0.033590351	0.008318240716	0.01438608496	0.009539321974	1	0.05660852558	0.2949403492	0.1024382849	43	1
8	438.2030458	289.3143161	8.99258427	15601.64975	186.7084235	179.5105582	2353.605415	5589	3893.778947	54.77457264	3046.989932	149.1093023	91.72491777	255.0150456	1097.543365	2289.233929	0.0006052347954	0.01234202938	0.01260416508	0.003838048397	0.01092903517	0.006360716838	1	0.0002814398174	-0.01072125087	0.01304497837	1	0.9999944032
8	438.5005807	525.6473888	-114.665049	15884.25827	5502.663959	804.2131954	2556.904251	7452	25692.30851	89.69792747	2346.314003	791.5516807	159.8287842	466.9525362	1096.459507	7815.800961	-0.007671605432	0.3479289473	0.05176684714	0.006268776873	0.02053511352	0.007961951841	1	-0.0007207811642	0.6741428363	0.1525321926	26	1
8	439.5051972	478.6593863	-75.07022151	15121.49954	3469.453473	1608.591312	2126.551762	6428.5	1819.408602	85.04933746	3554.392643	918.772234	431.6708132	240.7798517	1533.867336	1165.255833	-0.005393148077	0.2356032415	0.111535046	0.006166373283	0.01826622081	0.01205937931	1	0.003458518526	0.4451406105	0.3525262216	23	1
8	440.3358257	108.4419316	-20.90968191	15328.95717	2341.22658	397.480104	2218.622707	6112	4464.425532	72.94228204	2238.619408	390.608925	103.6495089	291.2220432	883.6772463	1479.301706	-0.001432644318	0.1539304086	0.02607568142	0.005240252275	0.01562547519	0.007156134969	1	0.0008223586722	0.2782074309	0.06186979446	17	0.9999938067
8	443.1677666	174.1919724	965.8404754	15192.84871	1756.268914	150.6829306	2257.053089	6081	32104.75789	277.4184129	3027.027319	339.3011586	100.2693133	244.6425872	1145.643295	17942.18838	0.06254975407	0.1207198221	0.009770192541	0.008618499929	0.01509943951	0.007293543308	1	0.049753959	0.2097551392	0.0193348265	38	0.9999682833
8	443.6299041	238.3540988	1339.258383	17572.75097	1155.525464	114.9561968	2161.327692	6694.5	12004.58947	265.2377957	2844.261039	259.2486625	120.0814698	218.8879754	1105.87985	4170.306929	0.0770141971	0.06592346477	0.007267469257	0.006653092877	0.01088408155	0.007441017553	1	0.06043107774	0.09780672834	0.01251204495	34	0.9999990673
8	446.8325601	255.9121103	-36.68014717	17285.05422	7690.433298	159.4869295	1905.848132	8541	22571.55172	137.7979346	2810.904697	1351.131516	97.26452894	223.233869	1389.848739	9786.249626	-0.002064835921	0.4493807917	0.009742576782	0.009019131765	0.02207899037	0.006009029345	1	0.002211741954	0.8809359468	0.0140142829	28	0.9999986735
8	448.8593235	205.9396075	-44.69734224	14804.63575	6607.815849	176.3525427	2330.900391	7356	13981.17021	100.1737431	2474.704979	1103.785099	96.3734251	231.5194027	1189.24962	6131.278773	-0.002931552964	0.4556754522	0.01240543573	0.007038707986	0.02145973646	0.007022551028	1	0.001746689777	0.8937952348	0.02301002282	28	0.9999580809
8	451.8214258	14.43685829	1.691845532	9600.673717	1509.596272	67.30303727	1420.851134	3865	8238.260417	58.50465957	1356.272806	218.9891735	72.66494043	189.704308	523.5575079	2634.21133	0.0001870580924	0.1552969589	0.00755417236	0.006312603481	0.01774427345	0.007637880734	1	0.001031184934	0.2809215172	-0.0004730776762	16	0.9999999908
8	452.768353	281.3059	2702.583956	16071.68044	2733.969641	880.0608589	2831.225898	6768	11782.75269	549.5885149	2350.213596	439.0472496	214.9344279	251.4505547	946.9563719	4369.42011	0.1684869233	0.172990024	0.0590965939	0.01741565828	0.0200395129	0.01240501706	1	0.1362296071	0.3154797877	0.2101235666	62	1
8	452.4469161	391.6254317	9986.823554	14179.67365	287.2370382	-471.0204097	2410.345549	5418	6115.623529	3236.620144	3754.108465	229.6499985	446.3431335	398.8529995	1392.649766	5548.088255	0.7083589317	0.02157631003	-0.0305700573	0.08895437574	0.02194544285	0.03697352145	1	0.5531220297	0.0008391413229	0.01679093663	90	0.999997091
8	454.1817059	118.4423495	980.3353116	14515.56327	1548.370243	106.2776018	2508.630962	5756	11928.125	205.3878319	2205.551706	240.0926006	106.5095817	283.592644	810.216474	4651.022086	0.06836909171	0.1079230029	0.007533105827	0.006796356058	0.01379510737	0.007676356236	1	0.05406687461	0.1835815812	0.01266154853	38	0.9999998626
8	456.7284018	84.62239151	-19.77888349	13769.97824	197.6941254	138.9012386	1974.296089	4903.5	7085.623656	43.70669613	2038.219942	124.8669891	73.91824473	226.9033511	707.0208575	2522.070203	-0.001523218786	0.01413492294	0.01115354001	0.003363605043	0.01027245378	0.00559541752	1	-0.001455408473	-0.007046441426	0.007728443774	1	0.9999997023
8	456.3274476	340.615114	-167.1451626	17375.17438	986.0909431	2099.479515	2454.170986	6571	14403.34375	75.74941392	3305.671101	292.0760067	427.3282163	279.2375829	1283.811847	13190.85035	-0.01041294301	0.05911977304	0.1227833445	0.003856330638	0.01006255854	0.01084306729	1	-0.001519292124	0.08516764673	0.3850225832	9	1
8	456.5502502	505.2321032	1004.300605	16319.01474	3788.889655	1420.339913	1743.271137	6858.5	3731.32967	264.7894365	3657.121773	907.6117176	355.7826	190.9394888	1570.339802	2444.437163	0.06279662786	0.2375719792	0.09032931818	0.008375490799	0.0176472502	0.01121394624	1	0.05574391064	0.4484028769	0.2951907636	47	0.9999999983
8	459.9891357	55.62434291	847.0469739	13676.88285	1399.063331	74.44615843	1712.772886	5402	16625.76344	169.9782858	2078.750556	236.8044501	100.5155327	253.10964	772.4877552	5959.99307	0.06383087252	0.1030544483	0.005602734702	0.007343567972	0.01371054042	0.00805973769	1	0.05034775259	0.1736886523	0.005039590161	38	0.9999997
8	459.2723767	568.5602867	2474.003888	15602.61562	2441.356647	2177.80191	2367.268056	6468	8119.638298	577.0650394	3170.036578	567.3847863	523.234885	290.1862795	1324.083634	3692.750686	0.1638314798	0.1623827544	0.1418005425	0.01073715931	0.01410683587	0.01773949932	1	0.1372756808	0.2941431032	0.4889321127	63	1
8	460.6340635	254.2562921	6976.551796	15209.16751	2024.026039	-33.6499341	2411.867527	6181.5	46096.7971	2060.164718	3916.512617	430.2922045	327.6854449	214.6264154	1531.484314	21596.21678	0.470425721	0.1348367063	-0.002956894225	0.02981948934	0.0307923851	0.02670806134	1	0.369143817	0.2343989548	0.06287759837	85	0.9999998702
8	461.2491838	32.444436	4.359633753	9644.328798	1537.865772	223.9694948	1719.083159	3928.5	1959.043011	52.94576033	1782.725495	304.991839	85.42362388	250.0007946	709.6434104	935.9670878	0.0005030518123	0.1606459197	0.02257470278	0.005856241237	0.01736169694	0.008097848421	1	0.002202184331	0.2918778793	0.05059613959	17	0.998845932
8	460.4434908	385.4650408	75.77912727	10870.69534	1513.978631	690.7704624	2775.497513	4376	4988.298851	1366.476429	4198.869079	767.0079092	348.8746906	377.8686059	1699.165492	3770.873211	0.006672641039	0.1519927848	0.0618331657	0.130044875	0.03278656866	0.02812936598	1	0.009238033791	0.2742836521	0.184622446	18	1
8	468.5755112	265.4573699	7719.121946	16685.50986	5399.791731	-278.1966515	2107.22135	7924	33828.36145	1554.952633	2948.423201	1048.535535	279.7125706	213.9013641	1410.018806	17748.98786	0.4662860698	0.3322926172	-0.01613419479	0.0228588013	0.01904777397	0.01853531678	1	0.367024881	0.6372460145	0.02245005374	89	1
8	469.4594079	717.6995505	-64.29523747	9588.16811	2223.936755	1034.887943	1768.909119	4104.5	1749.105263	66.30484889	2005.924818	469.6982281	233.6996611	211.5808377	845.7872482	718.0861602	-0.007043932517	0.2272291503	0.1059381381	0.006827538645	0.01871439559	0.01288192036	1	0.00175826709	0.4280551972	0.3330087835	23	1
8	472.3780925	128.6084321	-138.3447569	14524.20504	3435.818048	1701.2353	2230.753743	6333.5	4801.916667	99.48328965	2337.399888	576.6382501	283.1390644	254.6255179	978.1676019	1466.471517	-0.008519021044	0.2378825269	0.1158831842	0.007212502257	0.01874230666	0.01041844652	1	0.001280385402	0.4498358435	0.3666479216	23	1
8	473.7122404	347.4949837	-38.35183335	16504.0837	3956.317444	142.4632047	2496.507417	7251	9621.084211	99.31723248	2764.127799	831.6060596	147.5152436	981.062433	1251.23211	5582.373379	-0.00265908568	0.2454373933	0.008813429949	0.007166344151	0.01777164336	0.01015920491	1	-0.0002641911471	0.4648571637	0.005504259863	20	0.9999983042
8	477.2684387	170.4624262	1277.36884	14702.08554	361.3571459	138.4579252	2448.258435	5456.5	25396.16129	274.5396058	2367.619595	153.9595993	110.011512	250.9221147	819.9432592	9058.291664	0.08650640653	0.02553429688	0.009378604014	0.009461406062	0.01253092305	0.008002387748	1	0.06761325569	0.01531616219	0.02063170508	30	0.9999999994
8	477.8599939	285.1638143	4698.241201	15212.51229	2387.937846	-50.69442214	2319.9764	6316	7469.484211	1189.914354	3540.902228	667.4437927	226.0949533	278.3876345	1492.100033	5510.444381	0.316511697	0.1668446856	-0.004490621843	0.01662132087	0.01671548492	0.01816323163	1	0.2486107416	0.3012501448	0.02594817813	76	1
8	480.441152	668.9620244	3796.803645	13014.18196	216.2304035	2727.722616	2338.495067	4889	11391.68478	571.9774596	1897.126632	134.9373047	472.7107995	276.269772	680.4537484	4288.024646	0.2985664133	0.01712831015	0.2107011143	0.01454525392	0.01124247334	0.02352499401	1	0.2455860458	-0.003348587508	0.7470247445	71	1
8	481.2968934	102.7826555	8495.726469	11627.43122	716.0649017	-539.3602906	2449.30787	4725	20307.30851	1678.9887	2294.937689	186.1205511	364.0530233	219.3029791	873.160087	9505.206849	0.7311166134	0.06105271722	-0.04285526189	0.02573973847	0.01552502237	0.03566576771	1	0.5706417764	0.08111030769	-0.01898339902	91	0.9999986399
8	486.7117908	85.48736845	740.9034071	13967.91727	1408.074656	2766.553324	1867.322741	5520	13737.04211	170.8120007	2094.872172	199.0763963	419.6574902	208.5947108	749.3021274	4535.82234	0.05344999973	0.1002223831	0.1965121178	0.00867212698	0.01421791265	0.01487217653	1	0.05325685655	0.1686089725	0.649259801	41	1
8	491.1704625	66.18191592	8.429886695	12190.397	1747.877685	120.4506774	1755.512819	4926	5719.473684	81.54544564	2228.756375	312.3252937	112.371647	661.325182	847.4984648	2784.099766	0.0006192718541	0.1452027349	0.01018775079	0.00676867657	0.01747859414	0.008695121543	1	0.001426322958	0.2603312743	0.008277356303	16	0.9999048247
8	492.4829078	279.7296517	-33.06720256	16108.80698	812.2417112	957.0809092	2667.29697	6041.5	7038.265957	61.26725692	2929.34316	257.0595581	194.3910599	409.0700705	1121.868608	3158.335482	-0.002128183438	0.05238541206	0.05905664644	0.004065580295	0.01123179098	0.008294382496	1	0.001217101064	0.0711465807	0.1708002618	8	1
8	496.4911151	522.2708865	5032.706823	16094.31992	2705.266027	-138.7149404	2074.553316	6646	14006.14737	961.18358	2893.443534	473.2199825	224.6164709	199.7174545	1169.946075	6900.421207	0.3126899058	0.1738217715	-0.008429276379	0.01440484917	0.01448957665	0.0149986998	1	0.2454507199	0.3155110169	0.01198121894	76	1
8	497.9720753	132.1428607	-156.0663288	10819.19203	1057.705191	2496.396789	2635.806247	4324	1725.421053	89.25100031	2104.686381	266.0893243	534.4072916	287.0107551	813.250518	960.86068	-0.01491336032	0.09717501889	0.2404515251	0.009105777182	0.01907623562	0.02146570505	1	0.002144405794	0.1632185318	0.7835153722	15	1
8	497.9912163	772.5903291	1228.622504	7822.37378	765.1620456	989.3665427	1625.596002	3059	4894.695652	257.0533069	1564.607729	183.6593609	255.3611654	157.9544267	605.1665133	2534.003724	0.1558898581	0.09989953715	0.1281317578	0.01582039411	0.01534483659	0.01811773482	1	0.1296526501	0.1667035768	0.4393599539	60	1
8	501.8360975	473.6498955	7859.276312	10705.76279	521.8848609	-399.974247	2303.255995	4217	5178.06383	3170.734735	4488.061634	262.9390953	401.7389029	358.8542489	1689.264394	5496.064533	0.7121215447	0.0509949232	-0.02911907408	0.0360083723	0.02024035615	0.04764454482	1	0.5564402698	0.06082502705	0.02325596776	91	0.9876461151
8	502.3037825	442.4700383	2599.504448	16231.09716	3528.149376	681.5749537	3014.461773	7150.5	4641.625	627.9835094	3385.626271	917.9339491	358.1716853	2277.205115	1509.008693	2979.378226	0.165420474	0.2287304276	0.04141406161	0.01140556995	0.02613329234	0.02250329106	1	0.1333321149	0.4291764121	0.1510269924	65	1
8	503.6907672	243.375334	-226.2094272	14130.58247	159.0791644	3412.74836	2716.475792	5228	2783.574468	81.72139099	2655.612474	151.4276483	618.3006062	296.8405217	940.4782003	2831.221643	-0.01649443313	0.01120466022	0.241100185	0.005548235626	0.01253518011	0.01706906185	1	0.0001172000087	-0.01215877119	0.7831695424	5	1
8	505.4818122	50.26138236	5226.464345	7433.702695	1130.374142	-350.4792459	1915.295699	3145	4990.723404	1504.811552	2057.399144	340.5529569	244.9830985	268.4937249	853.1620912	4003.969005	0.6944415353	0.1578935377	-0.04693845582	0.04130493268	0.03111033625	0.03834436286	1	0.5425605804	0.2790408769	-0.03808136315	93	1
8	507.8600598	206.0119428	-91.85164809	15737.19091	428.3817986	433.715366	2087.331054	5735	19372.37079	59.08144651	2995.540788	150.8231945	107.0264657	194.4086626	1071.5548	9287.627657	-0.006271317678	0.0280603337	0.02809252353	0.004175577496	0.01201429441	0.006789713066	1	-0.004063774627	0.02146453716	0.06444329576	2	1
8	509.6459613	303.3082804	-36.94097167	19202.91755	2076.577481	526.585369	2152.825083	7639	6202.053763	70.93540229	2871.71158	419.5785341	115.9057398	230.7823825	1157.100708	2178.192347	-0.002105716517	0.1084279433	0.02726757431	0.003810399174	0.01356215929	0.005161161437	1	-7.287632418e-05	0.185384566	0.06459496006	12	1
8	511.6528105	179.9530682	1931.166231	11252.22751	547.0547338	631.8456562	2843.715907	4339	7298.735294	469.0337877	2926.671536	217.6274477	198.3595424	316.6054809	1069.829568	11954.13161	0.1752193207	0.04846285389	0.05588945437	0.01594071021	0.01934601734	0.02041996372	1	0.1401310663	0.06134361267	0.1974889001	56	0.9999999998
8	513.6549463	192.6675323	2609.056484	16272.19186	5013.948272	799.4411875	2176.449984	7421	8215.567568	459.8692967	2772.818593	976.0291437	206.2405998	267.7267568	1305.505521	6528.871108	0.162661041	0.3195084643	0.04913267815	0.01230177163	0.02289491392	0.01099570493	1	0.1324857838	0.614432088	0.1789127939	67	1
8	518.3644013	168.4576655	4267.268099	13637.33128	2043.383623	949.9877382	2624.166839	5619	5539.653846	824.8536198	2591.655445	427.3896533	304.696447	369.0968353	1040.677584	3309.72697	0.3090814716	0.1529666994	0.06948129938	0.0158991605	0.01456946582	0.0208420756	1	0.2469417258	0.2732414675	0.2745159366	77	1
8	521.3810148	153.3547025	-60.11306006	14836.75988	1503.567185	856.8596823	2207.369121	5753	9214.365591	62.47701981	2307.47287	240.6102011	146.4408349	213.6593335	851.2888792	2074.493646	-0.004236266496	0.1036270783	0.05831773031	0.004538237986	0.01350401003	0.007644090098	1	1.175032154e-05	0.1757079518	0.1691681381	13	1
8	522.1586828	281.5385506	6341.287432	13208.36895	688.48655	-115.684055	2484.00601	5074.5	6337.085366	1603.376808	3138.841945	221.1817273	274.9241186	273.9609017	1153.072205	4008.409691	0.4821349024	0.05065902316	-0.009464215778	0.02945690071	0.01897305538	0.02327408182	1	0.3771451436	0.06252262374	0.0411563579	83	0.9973672618
8	525.5115807	460.2137054	4754.751376	15534.25931	391.8538907	1133.798067	2267.830342	5823.5	14655.5914	1080.684285	3322.409125	153.7983199	327.1924652	260.058591	1216.446544	8539.982622	0.3060411186	0.02464488234	0.07242093119	0.01445734845	0.01292337296	0.01746441732	1	0.2434964856	0.0114812845	0.2805317743	70	0.9999999989
8	525.5817103	537.3251134	2650.902986	15195.90193	716.8431818	-8.225323224	2181.166212	5653	3946.574468	535.1880865	2967.448876	244.087162	136.8086808	233.4444147	1123.58445	6406.035789	0.1730631501	0.05060017515	-0.0005063449905	0.01012234765	0.01110749288	0.01005213331	1	0.1351867451	0.06555059707	0.006110939223	55	0.9999999972
8	529.5491455	387.723012	-84.51316377	16638.6115	5534.461265	870.9275076	1979.25352	7660.5	12906.7234	82.84234924	3036.629962	1116.797398	201.9899856	217.8230706	1426.844631	5513.926067	-0.005223459934	0.3448218576	0.05330983406	0.00554478696	0.01930198677	0.007198222979	1	0.001259634477	0.6677838856	0.1581953706	26	1
8	530.39061	114.3613851	1917.759261	11204.40588	2624.859662	480.6237528	2189.544904	4942.5	4489.347368	460.9104459	2467.039389	602.1449711	198.1525032	978.1894166	1020.790651	2930.223743	0.1705313135	0.2245976977	0.04586914054	0.01550266916	0.02832793978	0.01804186851	1	0.1375606912	0.420707139	0.1670884795	65	1
8	532.3009751	353.5080072	10.4906522	16227.75293	1482.089354	169.9572548	2509.48796	6260.5	4876.021053	73.34892239	2229.534785	267.5393733	95.47787834	216.7326794	857.5257789	2445.751088	0.0007422473016	0.09649536068	0.01179768298	0.004802890166	0.01196389977	0.006261930521	1	0.001149143942	0.1609630711	0.01250423307	11	0.9990076069
8	534.4689547	287.21216	2731.113458	16645.01909	2593.967344	2408.280953	2790.675421	6865	6000.727273	525.2542915	2429.162726	497.6982168	441.2457594	447.7579282	1056.707222	3060.203909	0.166980754	0.1592502184	0.1447283046	0.01285349888	0.01507081409	0.01664010624	1	0.1398862855	0.2877294641	0.4994323023	63	1
8	540.5756159	335.3487313	956.1578658	16393.76375	1873.615609	594.7871093	1978.717449	6375	26055.60638	244.0962997	2914.40582	378.7613497	156.1686251	290.1112911	1140.631819	10814.24469	0.05934221468	0.1151155467	0.03768621747	0.008551670663	0.01407786251	0.007264610256	1	0.04880403892	0.1984405505	0.1130462415	39	1
8	544.8532702	219.4318619	-151.7659954	11523.13244	116.5590232	2760.398638	2514.363497	4247	2861.809524	75.84677846	2405.283767	135.3851358	570.2177005	290.6066534	849.9194471	1430.449626	-0.01316515143	0.01071499233	0.2433499448	0.006508555282	0.01409207142	0.01845527389	1	0.002855020307	-0.01318440016	0.791479723	5	1
8	544.3139299	485.4711555	1088.610482	14894.06941	4790.278134	459.8954911	1930.061472	6764	5532.229167	269.4575769	2929.46065	959.2365423	165.18577	220.8355798	1331.879141	2914.899827	0.07151735925	0.3290217689	0.03095524183	0.009300663229	0.02007374728	0.009054646057	1	0.0600165418	0.634704594	0.09832189887	49	1
8	549.0771654	87.79963826	696.5452151	10759.41089	3241.177618	952.7669329	2069.707485	4878	2955.347368	149.5009023	1790.794303	608.6183003	192.5803837	189.4261593	803.8595708	1162.993055	0.06927281435	0.30233452	0.08941725325	0.01102614867	0.02561928087	0.01313165059	1	0.06139283795	0.5804621097	0.2951353989	50	1
8	549.2407932	232.1295234	-213.4920664	13715.71182	207.1239074	3270.680779	2266.462261	5099	4018.060241	68.95808546	2504.325133	152.9269583	651.0827913	207.6982903	874.4878449	2112.148648	-0.01541294423	0.01529061629	0.235892612	0.005407858097	0.01313206868	0.01991419355	1	0.0007026015134	-0.003849778363	0.7658685092	5	1
8	550.0982765	274.697602	2831.09974	16898.03907	2714.963628	22.99195776	2317.252726	6938	5856.456522	518.442338	2858.673101	600.2025667	153.704127	223.5313773	1203.647137	3568.078433	0.1701587836	0.1642948209	0.001313195501	0.01142423057	0.01669980981	0.009627799701	1	0.1341040926	0.2975434794	0.01457822734	61	1
8	551.8354014	134.0327432	-223.7077997	12844.75496	1337.760344	2850.731728	1980.641781	5045	7065.368421	77.88615513	2417.125863	267.0118402	527.9642914	231.378357	904.9827852	3299.382937	-0.01796227931	0.1052415015	0.2295360202	0.006180239536	0.01723056087	0.01685291351	1	-0.0008037610939	0.1796724824	0.7461137179	15	1
8	551.9244577	512.7813885	3678.508934	12221.57935	1938.766176	860.2306936	2289.375416	5204	8093.712766	1042.120474	3590.201497	502.5364667	291.4801259	242.0399275	1418.02968	5833.634426	0.2993683911	0.1555588179	0.06786371754	0.01709830658	0.01956697676	0.02370545364	1	0.2392524429	0.2786228928	0.2670501616	77	1
8	552.946679	404.1203728	2560.487348	15566.92563	5017.583453	2.480984971	2021.084671	7175	10741.51042	551.6750124	3150.556835	1078.689577	152.9414324	203.4929437	1482.832493	6000.017398	0.1660213692	0.3267458965	0.0001362967027	0.01156847557	0.02090197483	0.01094350502	1	0.132347725	0.6290115436	0.01388986387	66	0.9999999998
8	557.7792721	288.1752178	2710.232606	16095.65572	2426.304305	996.8293719	3325.955074	6552	10939.55914	435.3526671	2317.276847	443.5688018	255.519536	343.025059	996.2998797	8083.036088	0.1704886107	0.1580394753	0.06371288053	0.009528380762	0.01417797857	0.01242413881	0	NaN	NaN	NaN	NaN	NaN
8	558.7562519	332.4645023	-201.5724146	16225.54612	360.1823356	1886.841047	2144.184512	5790	17757.76344	56.80123274	3088.85425	172.8553292	368.7417007	190.1548925	1143.42927	8686.287327	-0.01244248637	0.02438828438	0.1217459082	0.004283089053	0.01165344435	0.01164157853	1	-0.003504825149	0.01432631128	0.3801881213	4	1
8	558.7254203	363.2945667	2652.178994	14906.48522	194.9886104	785.8536565	2653.3515	5564	3502.294737	642.4794459	3338.814597	168.7675405	233.7944061	322.6133229	1221.58034	2144.746614	0.1765537934	0.01333292614	0.05499265016	0.01223180718	0.01325217025	0.0148300186	1	0.1407890646	-0.01034413527	0.1938320334	53	1
8	563.5976524	38.3680837	-37.80660289	7882.601933	1302.323977	859.1005743	1433.682987	3286.5	7453.148936	61.56750911	1500.359716	239.3941106	188.8855729	203.4732219	591.5742832	3942.794413	-0.005107495488	0.1600838729	0.1069634915	0.008229064621	0.01726113064	0.01394388266	1	0.002693066405	0.291050169	0.3351661263	19	1
8	566.5060498	432.3808983	-20.01825436	14738.23275	3569.233202	89.77512646	1968.370941	6373	11107.94565	79.37970634	2615.943857	617.5301995	83.47370268	236.6334138	1111.656655	4738.158645	-0.001350564602	0.2446283164	0.006119172095	0.005629025732	0.01654512433	0.00630945838	1	0.0005982557201	0.4631849136	-0.003363465995	20	0.9999999889
8	569.4045379	99.66012919	-134.0795928	12546.8426	1995.410129	1389.673794	1810.983761	5143	16205.81319	67.05315056	1835.194291	313.762663	234.7451484	160.185115	722.8761727	4257.42823	-0.01030714674	0.1588722322	0.1125502566	0.005559594054	0.01686378174	0.00989499552	1	-0.001073606741	0.2886480592	0.3529539408	19	1
8	571.4009962	229.4290373	-89.12849816	12837.28113	140.2886306	1514.141799	2303.34321	4766.5	7920.923913	50.11669858	2637.882321	145.7285488	302.3193764	269.86877	913.2275322	4337.260763	-0.006742600602	0.01092731103	0.1199052055	0.004216377329	0.01305324067	0.01040796515	1	0.0007310132801	-0.01319980459	0.3748148189	4	1
8	572.8003901	119.320579	2780.567887	9192.026397	432.570298	-95.3237754	2136.022328	3484	4514.614583	783.8920483	2387.43087	154.2195892	164.7417916	214.451729	884.5755618	3453.47171	0.3106461118	0.04978706794	-0.01002380978	0.02138893393	0.01453720947	0.02132821863	1	0.2425652645	0.06247317543	0.002963628993	72	0.9999999988
8	572.3500203	617.5717053	-78.87937927	13921.95172	1475.394825	713.0261294	1627.706019	5344.5	13788.39362	53.64158499	2336.750768	247.4107569	158.367434	158.7817171	862.3834718	4504.006239	-0.005813168966	0.1058928014	0.05173026465	0.004196178446	0.01270898036	0.00720495571	1	-0.001585995626	0.1803258838	0.1465852012	13	1
8	582.6590557	191.6494904	5000.899564	10234.98021	1750.136362	-170.3113688	2029.575813	4429	7792.621053	1318.907571	2693.191962	444.3248774	237.9839404	236.4876888	1106.752251	5283.339364	0.4873282638	0.1655857424	-0.01547216213	0.02833601826	0.02181899509	0.02821698754	1	0.381972952	0.2969230798	0.02486149033	87	1
8	584.1740951	101.2735161	715.4407232	10586.14451	2387.273861	53.85119691	1702.098754	4545	23987.10989	168.3154425	1807.918738	423.7711447	99.44613861	292.1904794	756.6050755	22496.74681	0.06986423839	0.2295185353	0.00502621001	0.009345615936	0.02217591361	0.01002652137	1	0.05626045741	0.4316358559	0.007611500797	45	0.9999999999
8	584.6366053	157.260775	7191.604439	10088.23551	1106.773096	-377.9675058	1974.590679	4141.5	7148	2055.220159	2790.172678	304.498842	314.7955429	245.4566621	1096.949675	5634.70413	0.7116329301	0.1054964579	-0.0364220397	0.03449232656	0.02327446611	0.03548539573	1	0.5561557323	0.1720003731	-0.0001781301226	92	0.9996429477
8	587.8338322	595.7210804	2352.693376	7873.206823	1226.058738	-91.70825766	1828.604908	3281	3290.148936	929.7618674	3004.171532	474.894865	155.9597502	215.3863232	1208.303811	3441.992368	0.2986755631	0.1555316151	-0.01484962258	0.01785884289	0.02516606659	0.02275551422	1	0.233907932	0.2783172688	-0.01319464331	76	1
8	588.6295508	47.62382128	1355.879384	8594.342196	177.1878171	1098.808604	1549.989099	3186.5	9064.354167	242.6849279	1415.843601	115.9628537	220.3626772	175.4588515	501.1233356	3697.025513	0.1606592662	0.0213072513	0.1319682193	0.0126612233	0.01478301395	0.01890237316	1	0.1328633975	0.006324693047	0.4513420042	54	0.999999784
8	591.5905991	468.4210904	9410.595253	13686.74812	2238.667937	-511.7234985	2056.042908	5753	15547.8913	1975.218461	2851.988391	447.7919113	282.1761574	903.149768	1137.450999	9455.420018	0.7022754761	0.163402936	-0.03264639176	0.02610892572	0.01952803357	0.02452178706	1	0.5495889341	0.2902464002	0.01211540716	93	1
8	596.6349775	557.4311606	5490.314254	11844.98934	296.9842649	1074.604764	2025.901981	4555.5	13461.85106	1387.287885	2887.06827	138.9446211	390.0059679	310.3216772	1018.442891	7855.807073	0.4645636387	0.02486261722	0.09061042268	0.0185844349	0.01563903027	0.0302768994	1	0.3689208352	0.01038170616	0.3756661872	82	1
8	596.5537405	608.5031832	695.1553744	9618.01518	3212.296232	272.6967641	1707.271112	4450	4097.319149	217.6120783	2576.165018	864.6771055	167.8622685	916.6213378	1157.298851	3198.182284	0.07032914952	0.3268454636	0.02762417828	0.01450159293	0.02340298118	0.02110104106	1	0.05887014288	0.6302661732	0.08673446379	49	1
8	598.0950988	218.15747	859.5784355	12165.50405	1214.044889	53.67598244	1964.5987	4742	5181.050505	218.010236	2641.701639	278.854469	108.7302562	254.9499791	987.2326389	3127.859431	0.07354982107	0.09895732196	0.004974048395	0.008553444927	0.01597374755	0.009909152103	1	0.05789683231	0.1652296934	0.004861269573	38	0.9999999959
8	599.5020358	450.011656	2228.95049	13766.69955	5918.360194	-41.91274193	1918.004037	6876	12369.8587	409.2808868	2550.754894	1093.089698	137.5942153	231.494172	1223.74376	5239.197161	0.159917522	0.429189754	-0.002810077552	0.01296326294	0.02134432377	0.01082058846	1	0.1283704576	0.8380682415	0.005252278813	68	1
8	601.4954645	329.8287182	4462.131025	15212.02768	831.3774168	-119.7315121	2286.923709	5807.5	8501.758621	942.8758845	3041.87039	219.0096005	251.7441808	393.8393936	1131.370419	5576.076924	0.3068710406	0.0570615618	-0.007747707953	0.03175561979	0.01298439564	0.01818139337	1	0.2398054543	0.07735966162	0.01005962368	72	1
8	607.194697	193.8140624	95.49004744	8854.621149	3779.42965	140.1606272	2030.999661	4385	7223.987654	275.7096018	2118.247218	966.9286781	115.4276889	225.2819643	1030.018762	5411.677574	0.009876291382	0.4360813698	0.01833039719	0.03987093494	0.03599472951	0.01646987136	1	0.01195087894	0.8537088357	0.04528013563	29	0.9891063987
8	607.136107	293.3919926	-100.5908976	8989.007855	60.67906718	2098.040653	2335.917607	3362	781.8	62.7331072	2702.164241	137.1678037	630.8703636	286.8948477	971.5632123	497.3519153	-0.01225840879	0.006759845265	0.2300477551	0.007410231749	0.01809432409	0.02322822144	1	0.002756400385	-0.02130412928	0.7465238796	5	1
8	610.5877871	148.6726217	3321.77254	11220.58922	1191.170687	-118.7139057	1583.217776	4533	5781.458333	1338.980605	4483.686979	465.677832	217.8630975	233.3742544	1721.180904	5235.401246	0.295638237	0.1009481944	-0.01249108496	0.0228268756	0.02492789349	0.02430679633	1	0.2311384829	0.1669950858	-0.007252134739	74	1
8	610.9334759	165.8371669	-24.14778901	13505.09515	2215.5558	319.9672247	1699.749771	5522	8499.041667	65.85161659	1924.423378	311.0635724	92.7890016	174.1475334	736.0187637	2276.806165	-0.001773569226	0.1657772389	0.02583882025	0.005124454035	0.01355056627	0.007300944598	1	0.0006547533372	0.3023798406	0.06129984248	17	0.9999816843
8	614.4422313	115.1890469	-41.66968739	10493.69247	4524.962166	201.6109378	1462.995	5161	11553.55789	83.08794498	1485.600412	635.1033083	84.11015106	253.7790844	698.5506901	4197.878488	-0.003953644562	0.4292765965	0.01982769938	0.008472874097	0.02496476879	0.008247937428	1	0.00112245044	0.839970124	0.04725030757	29	0.9999118072
8	614.2920557	336.8224453	6.660249008	13351.19706	2168.113724	138.1660124	2054.146349	5517	4218.045977	65.14593106	2185.569093	345.5016165	89.09067966	225.695661	843.8536536	2181.122268	0.0004340529693	0.1603908971	0.01076481274	0.004873270491	0.01614982687	0.007116033946	1	0.001460157824	0.2913215713	0.01058239737	16	0.9999983083
8	619.3859284	200.4857463	11599.12965	11422.09821	1320.462486	-571.2942957	1639.822722	4806	3203.6625	2486.032168	2350.454959	271.9122007	386.6322502	197.7112181	937.0435272	2082.955768	1.039002444	0.1162459936	-0.04925245739	0.03194843409	0.01740546893	0.03712422571	1	0.8123471328	0.1905866009	0.02589856102	96	1
8	619.6878673	383.2529973	-68.73528217	15590.09347	722.4579088	1767.195083	2346.696309	5833	6342.43956	82.79693908	2403.748173	180.5648485	293.6296119	226.305058	873.5492002	2462.220137	-0.004372518005	0.05064814103	0.1196185277	0.005975410299	0.01091257711	0.01084962185	1	0.002954706758	0.06781314723	0.3753655235	9	1
8	627.3450439	602.1098939	5924.872687	12417.59891	328.2301368	-285.5659005	1839.354107	4718.5	15428.98947	1114.931543	2320.451751	124.1546065	203.9045283	180.136797	835.6256203	13336.76361	0.4762022828	0.02815284114	-0.02228230399	0.01784847962	0.01129147929	0.0178218782	1	0.3715309964	0.01662593551	-0.004083331699	81	0.9999882709
8	630.1772927	127.2625088	534.2287063	9351.594629	962.994635	1856.887061	1802.263292	3672	5404.793103	142.7836792	1611.169374	195.9668413	370.8823708	175.8301756	619.5482261	3004.015383	0.05729124004	0.1040342812	0.2040222676	0.01212824245	0.01638571581	0.01881090825	1	0.05674289238	0.1763705101	0.6756023548	41	1
8	632.0333751	319.4477711	3924.310771	13135.74756	2103.751211	-93.82428743	1904.364096	5537.5	14102.90361	832.467617	2561.531952	405.8588374	203.2202475	198.936692	1007.417572	7326.040042	0.3035220018	0.1644589353	-0.007338497978	0.01569526916	0.01970969689	0.01688913717	1	0.2382316945	0.2965050599	0.01349522248	76	1
8	633.8208735	377.229582	7133.125353	14688.49475	921.194239	-215.9994324	2057.116281	5798	19898.94624	1307.512737	2675.307974	181.3706973	237.6908816	191.6631015	972.3879273	8950.632828	0.4757558707	0.06361769944	-0.01417009697	0.0178397148	0.0142279573	0.01778893044	1	0.3719917089	0.08901046735	0.02420397697	83	0.9999999712
8	635.1203116	193.6813161	23.34048137	9260.408952	1414.23697	521.607448	2058.624608	3833	1914.380435	68.51480702	2526.56153	448.4941043	163.8478282	213.5147464	1021.387763	1991.263925	0.003267971597	0.1538552619	0.05836128341	0.008783884453	0.02106625041	0.01240052425	1	0.006383301944	0.2781070254	0.1721930237	18	1
8	636.5103854	160.4562031	3556.769581	11800.40478	2837.268512	-81.79327807	1622.718233	5209	8977.239583	707.6703898	2203.671196	503.5274588	162.7626827	217.0116208	917.8007482	4884.436691	0.2998339077	0.2374327988	-0.007291358634	0.01507868957	0.02205933384	0.01413624263	1	0.2360408014	0.4454224889	0.01474889598	78	1
8	641.3536515	249.5333637	-0.3200156177	11797.93726	1174.552523	122.2539128	1870.631131	4651	4831.542553	55.1810544	2397.640023	272.3446626	83.22183875	227.1786881	900.2048863	2438.531647	-2.749750008e-05	0.1014294251	0.01081861784	0.00476928907	0.01623461229	0.007352579148	1	0.0005357438171	0.1710341938	0.009152657567	11	0.9999458042
8	641.4992628	531.4493952	-122.7931729	12780.44871	3057.760125	1364.849178	1537.840737	5473	10428.28125	82.42713591	2184.86182	490.1415217	234.1782157	155.0335716	891.1698882	3759.039258	-0.01098210506	0.239739841	0.1081664042	0.007224312131	0.01836371371	0.01070763762	1	-0.001082063672	0.4536259819	0.3400427695	23	1
8	644.3769835	124.4096239	1656.387659	9628.507619	558.0418295	16.39176895	1805.68167	3653	12370.47727	358.2048583	1975.63955	148.937623	104.597151	228.3605243	725.3987527	6178.583601	0.1693859998	0.06013667696	0.001927312096	0.01354804516	0.01639687247	0.01213309913	1	0.1325345943	0.08505149507	0.01381928218	55	0.9999999219
8	646.1559336	320.2367509	-97.88272918	10416.86876	955.8357096	2429.9586	2515.981286	4199.5	2121.173333	84.86342974	2486.480095	289.9030706	611.1133555	274.0405136	964.1750041	2493.231981	-0.009222249311	0.09664205562	0.2332616149	0.008351960038	0.01994144496	0.02104149351	1	0.006186869056	0.1620513851	0.7603578758	15	1
8	647.6203906	88.38970546	601.1447691	7820.457129	3028.318822	-11.09839804	1330.989545	3722.5	2223.895833	149.422532	1515.211777	585.0039414	82.26643969	172.7666526	704.9142835	1233.597874	0.07663806591	0.3892774626	-0.001524422755	0.01362403681	0.02625531894	0.01105181893	1	0.06272663593	0.7574845872	-0.009035353861	51	0.9999999976
8	650.500397	194.3572261	-68.29282829	12133.89249	3029.582172	652.8473242	1673.116915	5322	19183.07692	78.49349128	1713.68376	429.8485336	117.3737375	181.2305094	706.1684461	5298.473558	-0.005563415836	0.2497605706	0.05304319921	0.006629094089	0.01983065502	0.00790394722	1	6.58239809e-05	0.4738440488	0.1547790717	22	1
8	657.1031005	166.7053218	2692.612969	8829.079167	2140.187931	-102.8970242	1736.219027	3962	5684.138298	661.3730043	2101.460334	513.7058731	150.9991655	198.9931808	899.5445834	3649.405271	0.3059617347	0.2381215613	-0.01158248517	0.02143776357	0.02453624847	0.01920324636	1	0.2406058462	0.4467524887	0.001531496001	78	1
8	658.3449296	396.5075989	1972.045514	11774.81912	1210.773826	605.5919844	2001.888711	4712.5	4568.408602	468.3603927	2765.740993	279.9904308	178.7816953	204.3098776	1046.014881	2555.072024	0.1670701965	0.1075303846	0.04906300291	0.01301497216	0.01466129344	0.01511292356	1	0.1339080318	0.181913244	0.1741652798	59	1
8	659.6103717	315.8454324	-32.75584609	13100.61549	3121.529055	313.9887974	1660.411274	5598	6875.060976	80.80645028	2359.720294	522.9175399	96.42569728	202.1418154	962.1060891	3168.886631	-0.00287597629	0.2357236634	0.02370312234	0.007131423382	0.01919080207	0.008041850081	1	0.0003366981457	0.4450878503	0.05563083385	21	0.9999884566
8	661.6565785	298.379264	-11.17570186	12012.68132	2852.770281	271.0201227	1827.92984	5269	4430.376344	70.83044977	2188.801839	486.9798076	91.25238357	284.8495443	896.7262792	1403.210588	-0.0009781187562	0.2361388609	0.02320954998	0.006255665681	0.01723365939	0.007836293771	1	0.001800969332	0.4459142355	0.05437153865	21	0.9999623247
8	662.4163803	216.7157529	3006.566909	10284.67428	233.2285156	2276.286694	2020.833078	3888.5	6626.712766	706.3304209	2232.644688	140.6861632	539.1436918	238.6729208	821.0045167	3687.511212	0.2901267223	0.02230152074	0.215120475	0.02123915281	0.01460536211	0.03159901221	1	0.2392709202	0.007304649292	0.760337913	71	1
8	673.3914807	308.6308835	5159.176848	11083.28382	3576.438691	-214.8062213	1742.133899	5173	8280.473118	1323.872963	2912.95823	905.3628828	252.8909416	187.5580863	1312.905685	5226.500177	0.4625071438	0.3109338912	-0.01818655551	0.02117237944	0.02608727514	0.02715331306	1	0.3637362322	0.5937020704	0.01415209077	89	1
8	678.3464493	377.3633789	-7.502660968	11071.65579	1169.020666	282.2638681	1902.985848	4386	3220	51.41559362	2201.501163	241.3005194	87.22604972	216.1513717	825.8049851	1466.091606	-0.0005761158389	0.1073928408	0.02735324752	0.004974921536	0.01531277746	0.007249035208	1	0.001122195628	0.1832575917	0.06518205548	12	1
8	692.2024062	486.5300093	-197.5555019	10046.73621	910.8274515	2260.895815	2426.064142	4020	4001.483871	77.45509691	1672.797756	231.4707806	400.3993293	1260.751982	677.932247	2021.742262	-0.02065520023	0.0996556534	0.2268443521	0.00621618634	0.02130871688	0.01910137518	1	-0.0031262458	0.1682951478	0.7362856473	15	1
8	696.0691736	380.7635773	-99.54900987	9853.939253	955.3177373	2154.17129	1947.321207	3836	4325.949367	148.4275818	2120.689523	254.2113336	512.9316004	198.2627462	815.5010092	7848.297171	-0.01082684859	0.09918252454	0.2246616276	0.01814349219	0.01598285692	0.02035317554	1	0.004453221527	0.1672238725	0.7309610041	15	1
8	699.4497136	460.2554192	4766.512833	9980.905471	990.3887423	761.8123435	1628.954563	3997	1065.139785	1276.801873	2699.883618	284.8099026	375.322407	233.0247989	1056.954942	665.2896164	0.4734856768	0.1007714699	0.07502710305	0.02279252458	0.01753697745	0.03756613398	1	0.3757439887	0.1651111587	0.3267322476	86	1
8	700.3245588	416.3037402	3816.523599	7677.516175	2553.51959	-191.9567966	1838.706741	3693.5	4064.652174	1129.693257	2252.868305	738.2262564	203.8398093	182.0227274	1045.44883	3466.967264	0.4954606426	0.3342358096	-0.02354750384	0.03696770609	0.02669657167	0.03465182967	1	0.3895017329	0.6408929107	0.00356714337	89	1
8	701.4597137	112.6517151	550.5794309	7887.280724	2454.996862	-51.4022122	976.781	3585	13382.73404	108.6083324	1267.578403	397.5790473	77.56810161	135.6073692	551.4859665	4192.42116	0.068966313	0.311625494	-0.006508426152	0.01109364806	0.02547319264	0.01061257325	0	NaN	NaN	NaN	NaN	NaN
8	706.8611489	387.7650432	4407.835755	8982.91502	1093.20254	-107.0767808	1931.388415	3821	21885.80247	1228.48176	2367.182693	263.3813923	214.095323	194.6866563	920.0227379	14663.3929	0.4749382414	0.1261545729	-0.01082206056	0.03026834356	0.02308209519	0.027715121	1	0.3721442924	0.2166158073	0.0369748334	85	0.9999999975
8	708.6652514	173.5105968	520.6274308	8120.545991	553.0644707	713.520121	1449.827468	3149.5	10961.34043	128.5935742	1463.743617	123.4981137	169.6102732	164.0267785	528.8324383	5610.548576	0.06296419486	0.06905985392	0.0889182974	0.01008054301	0.01635481532	0.0152367893	1	0.05417746382	0.1046011931	0.2861200715	36	0.9999999984
8	711.3229432	295.6295712	653.5004451	9665.584606	2463.530872	36.7242783	1622.121154	4263	29366.21053	161.9903903	1750.442001	429.3706254	86.2735265	231.4949484	737.3088897	17685.16826	0.06960366616	0.2506481808	0.003461235159	0.01028370053	0.01819066176	0.009404918637	1	0.05616782876	0.4747419695	0.002799479479	45	0.9999999999
8	712.3558168	353.5934494	-49.40738153	11531.96692	233.8368638	278.6160798	1721.268965	4253	15962.72826	45.52982402	1894.826302	127.2567995	88.39323907	175.2262848	667.5505465	5793.85371	-0.003991196133	0.02250010468	0.0241341077	0.004134564923	0.0119890536	0.006816729708	1	-0.002558007802	0.01008532777	0.05137817008	2	0.9999999846
8	724.5117265	184.196229	2169.958643	7583.629957	232.1585175	472.4287006	1544.060305	2886	11664.08602	523.3586088	1623.218259	110.5233736	181.2259676	175.9286477	577.7860508	6994.371877	0.2925728614	0.02945635978	0.05951270907	0.01924916764	0.01880644716	0.02253019639	1	0.2322271054	0.0213934207	0.2340944319	70	0.9999999995
8	725.8257983	346.3569989	585.8779269	9846.361711	1782.893426	904.6797565	1551.209241	4147	22768.08602	174.2136877	2082.461776	320.2894946	207.3379359	167.8190932	807.7243307	10550.35171	0.05758042245	0.1786176708	0.091008127	0.0114165546	0.02400913311	0.01471684613	1	0.05112564528	0.3281800572	0.2948719374	44	1
8	727.2652056	433.4292656	6.958831824	9004.655121	492.1484319	209.2101888	1693.375164	3399	5959.842105	42.24608214	2076.012753	165.8807081	92.81047523	314.5899304	771.7306524	4752.21873	0.0007663403623	0.05518170803	0.02491520808	0.005073177446	0.01537707258	0.008810401217	1	0.001533196611	0.07671618474	0.05586899509	7	0.9999999908
8	733.4726492	408.3119267	465.2209196	8568.958291	128.2320248	1710.746154	1718.705381	3150	5456.895833	123.6159622	1757.229135	122.0155365	399.3874745	182.0143716	627.1977641	5500.744777	0.05562500398	0.01701947075	0.2023864297	0.009355583806	0.0165171721	0.02114811316	1	0.05450626403	-0.001143907641	0.6674755421	33	1
8	737.1291813	314.9956272	-46.41684898	11685.67694	1925.244523	278.187199	1449.046359	4795	9486.715789	58.20802315	1738.772543	294.6766449	83.93090834	166.0153637	692.508537	12260.70663	-0.004054191681	0.1666767414	0.02433255992	0.00552879579	0.01678925191	0.007607120281	1	-0.001213273439	0.3042333318	0.055739773	17	0.9999624072
8	752.463461	213.6641432	2225.674844	7842.109042	2476.691352	-123.2027788	1209.126743	3637	11142.26316	442.8431211	1535.290599	468.998086	118.7048408	152.3198511	676.1808255	5183.325498	0.2795646789	0.3057461336	-0.01651269791	0.01649174084	0.02606288151	0.0154298418	1	0.2202587812	0.5849701662	-0.01901101623	80	1
8	772.2089839	293.8756408	-59.34917495	9588.794767	2069.661058	998.412212	1337.16642	4124	7975.947917	64.73728388	1305.262365	319.9383923	170.8011978	162.8241038	546.1499386	2058.832118	-0.006571838285	0.2174756363	0.1010903427	0.006962543684	0.01813830514	0.01000632055	1	0.001753739412	0.4081364063	0.3164417422	23	1
8	778.5768768	395.2272851	496.4125775	8099.824723	496.7760212	256.3591804	1407.375153	3086.5	16605.88172	133.5406372	1688.20772	132.6742603	99.03707031	130.727204	613.6547122	8670.837544	0.06054464157	0.06368321053	0.03213101771	0.007947031213	0.01549597684	0.01136406526	1	0.0489317298	0.0934797551	0.09316772002	35	0.9999999999
8	785.608625	310.2664013	452.986792	8879.978055	825.3929183	1563.379287	1283.461559	3427	3488.290323	149.065055	2184.728602	219.4071259	431.2809146	171.1061585	819.4624431	2688.676584	0.05317292478	0.09887890172	0.1824200912	0.01096454485	0.01841920461	0.0183480766	1	0.052208693	0.1658270157	0.6014459422	41	1
9	5.720046887	407.0140284	518.8294689	7981.039633	544.5775058	240.1468098	1298.474853	3061	15732.80556	111.1895292	1392.582383	124.6228188	94.50117878	147.9781885	499.2379776	7779.017201	0.0652362588	0.06815315781	0.02957262661	0.00842552711	0.01660925904	0.01104367936	1	0.05250684659	0.10254395	0.08561130272	35	0.9999998192
9	12.53854227	322.2909729	527.2129171	9379.317646	925.8534787	1702.004599	1330.380878	3633	3236.831579	165.5051952	2388.425509	261.1905945	472.7841187	166.2780959	898.7337617	2556.26459	0.05713502887	0.1040050909	0.1800191884	0.01135080833	0.01844251204	0.02694314929	1	0.05522691482	0.1762379184	0.5942853766	41	1
9	30.45081927	429.6992189	1786.329438	10605.37283	178.2124658	389.8637981	1628.692768	3919	8172.712766	338.1685047	1936.640737	139.9105377	153.9800703	189.2676967	686.2572782	3091.225089	0.1729582283	0.01709768126	0.03836578662	0.01314862111	0.01379386854	0.01313969197	1	0.1370392927	-0.002678732278	0.1368635202	53	1
9	41.77863905	542.316505	613.485792	8540.542609	2573.447829	640.5003227	1531.373593	3864.5	2097.606383	151.7071825	1732.62622	560.7941558	165.7718716	294.8941347	759.7189614	1065.376739	0.07169010946	0.3101837968	0.07872926966	0.01316138582	0.0239147556	0.01446747264	1	0.06274423229	0.5964184445	0.2596549149	50	1
9	44.56483902	144.7272795	3216.061623	7231.970242	159.1485675	-269.5469036	1209.082197	2690.5	9059.170213	678.694487	1436.485777	84.18379044	166.7953342	149.7704052	519.3446808	4315.282972	0.4603963945	0.02259168808	-0.03732759299	0.02703568749	0.01421302925	0.02524908472	1	0.3582041534	0.005392961279	-0.05851844672	81	0.9999990082
9	54.5350386	471.6827289	3554.094984	7324.878086	301.3206272	-199.5046656	1980.725929	2882	3732.652632	919.7792057	1909.058616	138.998405	173.4550885	191.5584165	714.0753686	2923.723478	0.4898778791	0.04266404814	-0.0267890017	0.02666890406	0.01733745705	0.02763441089	1	0.3821375778	0.04607938684	-0.01607913795	83	0.9366137111
9	55.16392471	410.2919853	1246.261729	7623.662328	9.001794875	1027.024029	2066.571087	2832	1232.308511	360.7387679	2118.326025	109.0146024	329.9493013	257.1213614	755.0519696	1053.362461	0.1667432762	0.00100086676	0.1343564719	0.01974556485	0.01996921696	0.03154409845	1	0.1375803978	-0.0351580476	0.460194931	54	1
9	58.31732636	242.5351199	2770.093866	9395.327786	123.5387829	-158.36623	1534.601101	3541	8341.294737	793.3643734	2756.594992	160.3058666	167.682432	307.9100301	973.5738791	17135.01136	0.2917847296	0.01341132262	-0.01851801055	0.01906051833	0.02377301201	0.02016030723	1	0.2269259963	-0.01157600129	-0.03072485814	69	1
9	62.28325456	164.7061523	0.2185141144	6621.448937	2059.52295	630.481284	1353.146433	2981	2372.831579	63.81373217	1364.84346	452.5608682	158.931597	169.2915145	605.4845638	1680.414916	2.045726417e-05	0.3127743154	0.09630472322	0.0108374501	0.02702539589	0.01365430945	1	0.007561774628	0.6024817418	0.3040779305	27	1
9	63.39826287	199.1342368	1.92356861	7786.968596	82.98375618	788.9622265	1542.358042	2757.5	3564.221053	42.9062924	1579.976043	99.76665375	184.9777327	161.5461944	548.5188304	1933.635597	0.0002654982014	0.01057886492	0.1017717477	0.00603904073	0.01416881509	0.01361863548	1	0.005173303568	-0.01403781669	0.3148818009	4	1
9	66.49084142	556.6813381	1696.996171	9500.184011	2155.511476	-66.56998	1775.089909	4131	9021.585106	321.6343546	1651.514361	372.9243575	125.2508184	180.8330881	694.7822978	3261.244572	0.1745907545	0.22491825	-0.007848854792	0.01266643467	0.0168776811	0.01366298746	1	0.1376307354	0.4211531574	-0.01395332	64	1
9	73.34022297	503.6683443	-15.63237112	10315.9226	1024.608543	239.1584174	1756.604047	4014	4492.945055	47.07309577	2078.864006	231.2506969	86.95511881	202.7396758	792.9596976	1730.893696	-0.001748143464	0.09800375044	0.02390372474	0.00485260166	0.01437127723	0.007735746514	1	-8.755309708e-05	0.1641032363	0.05301165092	12	1
9	79.34829486	100.6699145	1313.986406	7642.493031	1719.921747	-109.126448	1166.356307	3247	8730.677419	226.3328004	1280.87075	301.8881207	92.23092635	166.4477597	532.6071196	3192.377467	0.1690750519	0.2248855355	-0.01311020236	0.01495625229	0.02342557368	0.01269824559	1	0.1329977876	0.4211257415	-0.0329377498	64	1
9	80.89371043	50.36428078	467.0460387	6638.378547	1960.008838	103.818002	950.0170065	2916.5	2457.452632	114.5684808	1087.85975	317.9764711	85.4693511	152.259848	460.4299565	1354.703734	0.06983967114	0.2978491484	0.01717681042	0.01317363246	0.02835671338	0.01372707971	0	NaN	NaN	NaN	NaN	NaN
9	85.26256829	15.60441333	-8.841766743	5545.276964	1240.680894	479.7654713	969.2659081	2363	1470.655914	50.60345592	909.8696159	237.4641665	117.8521748	120.7373161	376.5939899	518.3788168	-0.00135105115	0.2346215505	0.0907320163	0.01037156877	0.02761744156	0.01401891478	0	NaN	NaN	NaN	NaN	NaN
9	95.59407413	212.0957923	5417.458572	11687.08095	2593.361249	-381.7804921	1501.143459	5146.5	12420.13978	1034.311857	2201.800417	445.13681	215.5920749	158.1766204	886.9821334	5986.681885	0.4692825748	0.2282468281	-0.03181373352	0.0245797234	0.0205263848	0.02176420991	1	0.3674679134	0.4248945527	-0.03268494342	88	1
9	95.54098815	252.270946	3379.471279	11514.43514	2633.042936	-181.4407998	1824.373722	4989	9250.88172	667.3573473	2345.522854	505.1273954	179.0007764	246.3231734	959.115239	4524.357816	0.3019224165	0.2328744555	-0.01576069191	0.01640917531	0.02409486305	0.01701590756	1	0.2371440345	0.4360752217	-0.01360664291	78	1
9	100.3339732	486.4342022	703.6630931	10674.14256	1016.542698	1003.209677	2212.185923	4148.5	6498.723404	181.3039478	2164.526056	233.4595313	233.1878163	219.6043856	815.6491415	4207.892603	0.06648061782	0.09687394976	0.09213554298	0.0109505097	0.01425083884	0.01575811213	1	0.05738968622	0.1613215455	0.2984730256	40	0.9999999994
9	101.3063926	311.2541814	3456.872979	11579.44502	2690.427415	686.8375584	1840.961225	5108	20993.77419	871.5776693	2732.933351	603.5046221	273.5616915	241.5992029	1124.82915	12444.28658	0.2976047391	0.240455461	0.05637492253	0.01964874197	0.02621263371	0.02260140496	1	0.2380161326	0.4518096882	0.2299522463	79	1
9	111.3122926	285.1264266	11108.77626	10592.81623	348.7157026	-831.302866	2097.721199	4238.5	18476.78947	2791.094796	2629.1276	141.1990946	428.0864036	319.2177455	967.847221	12128.80673	1.040535161	0.03467136493	-0.0731380725	0.04381228514	0.01863010431	0.04448627095	1	0.8113809852	0.02406969118	-0.05675771475	94	1
9	116.9093359	403.8318417	-135.9195496	10106.27675	51.06153539	2335.378633	2432.846827	3691	1176.877551	69.21724703	1971.184082	130.115924	472.1073771	221.1133479	708.2539934	788.4343387	-0.01334959252	0.004436809287	0.2289652328	0.00683282737	0.01416466306	0.02056300345	1	0.001815220528	-0.02603589745	0.742567581	5	1
9	119.5798188	185.3389528	-49.22582494	11217.58001	1133.095855	556.8068815	1629.241354	4305.5	9653.631579	51.37409755	2269.772367	230.9919492	147.0006716	234.2067553	829.9026911	2646.123918	-0.004942721205	0.1045829903	0.04892793867	0.00467069202	0.01718213594	0.009064943095	1	-0.001078307101	0.1776361306	0.1372459904	13	1
9	127.019125	84.39324479	23.90759237	7350.227336	3102.99557	66.31923477	1053.692493	3600	10527.57778	73.94237701	1201.122652	495.2815494	70.98552096	183.3330606	554.3642923	4363.922146	0.003448014657	0.4191097293	0.009051525634	0.01070616934	0.02632997336	0.01004769958	1	0.006206363755	0.8191196317	0.01206282172	28	0.9998436312
9	129.5942535	99.56574802	570.0265465	8144.782203	202.3843856	222.3871371	1334.411633	3011	15814.56667	142.07027	1658.097346	111.1786436	111.581901	198.269072	584.1778707	6782.002807	0.07038635607	0.02413828766	0.02713268508	0.009253761948	0.01549585959	0.01384038124	1	0.0559835679	0.01268597488	0.07730774366	31	1
9	129.5299545	278.7291242	10639.02424	9981.158664	727.0337188	-755.776238	2079.201705	4066.5	7094.129032	2882.215379	2785.776905	198.8299924	472.9941606	244.5310112	1077.530472	4144.166416	1.080926158	0.07287405951	-0.07145930567	0.05732538478	0.01913795283	0.05482667767	1	0.8435329507	0.1016076438	-0.04154765245	95	0.9999999723
9	141.2624025	442.5224697	1900.37486	10248.19367	-27.22069054	1552.601883	3103.617862	3883	1712.255319	544.9686146	2967.270659	132.595034	485.1359386	345.5540668	1074.921494	1373.991767	0.181900943	-0.002825039955	0.1517972608	0.0173276678	0.01619918323	0.03028953526	0	NaN	NaN	NaN	NaN	NaN
9	142.2458745	305.4247533	802.5271603	11304.85472	121.6676299	1073.571419	2202.325574	4101	4708.404255	194.4480549	2797.547342	146.8450919	303.8908558	246.4895409	983.5062466	3382.052578	0.06913813576	0.01049688712	0.09196952565	0.00998632455	0.01515306953	0.01471625929	1	0.0586366209	-0.0149308307	0.296254553	32	1
9	145.5603344	202.0410216	5281.925318	10978.86855	663.0748469	885.6430572	1932.856049	4303	9629.521739	1529.720032	3167.164011	201.3496827	371.1421947	223.4261739	1172.816555	6472.827048	0.4805523559	0.06153288025	0.07534969994	0.02463882807	0.02187902476	0.03690214863	1	0.3809304788	0.08498690987	0.3283117393	84	0.9999999965
9	150.7835362	142.2957142	5153.59886	10795.5775	185.4599126	-264.4422797	2056.372456	4090	6822.465909	961.2477479	1921.960866	130.6550066	220.5800086	235.288516	691.2516337	3637.944225	0.4802607509	0.01661436507	-0.0239017996	0.02679052294	0.01331959629	0.02177425732	1	0.3745103599	-0.006960675415	-0.009005382764	81	0.9999999998
9	151.542627	234.6620809	2432.730683	14199.11973	144.8571727	667.0334357	2360.074432	5142	2957.642105	451.4717366	2618.658685	173.4087449	211.4739633	250.3006628	938.053892	1917.52859	0.1723136517	0.01020269113	0.04746704297	0.01293983646	0.01383370104	0.01370758089	1	0.1369957163	-0.01671097621	0.1673702622	53	1
9	153.4738872	160.2765778	1171.905477	7003.943145	1049.182516	909.4448648	2119.892419	2907	1234.505376	419.9204224	2573.771356	404.2413368	378.6504324	319.2674006	1021.435288	1055.922033	0.1633575125	0.1471187724	0.1261847046	0.02222825246	0.03455943256	0.03719241457	1	0.1358511098	0.2629580257	0.4355589027	63	1
9	160.7692726	383.5736172	16572.8214	16042.62277	1723.408795	-935.623763	1746.633047	6523	3504.565217	3143.353167	3048.353068	403.4381799	614.859156	339.8558806	1276.341973	1671.051024	1.044784055	0.1100756015	-0.05498774603	0.03538471827	0.01252200473	0.04263475102	1	0.816490961	0.1779216746	0.007541301463	96	1
9	161.4604928	132.2441279	3228.427775	10729.39005	3386.527007	-179.6468791	1678.682462	4988.5	10020.4023	670.0811521	2179.268073	626.602649	153.7882767	223.9717168	936.4978665	4198.583533	0.2925602371	0.3162414798	-0.01802457056	0.01882344677	0.02544637007	0.01503732001	1	0.2304671574	0.6062467008	-0.02111224132	80	1
9	167.1791012	338.9123545	1270.827436	6950.568959	2127.187467	400.1248336	2559.497681	3307	1814.15625	531.0280915	3133.463636	953.8901799	206.6926911	491.4844358	1413.866411	2197.864075	0.1717955644	0.3074675587	0.05919017355	0.02528373967	0.03997829999	0.03442899038	1	0.1401204098	0.589805483	0.2145941388	67	1
9	168.1316664	216.4215675	9808.074527	13616.93232	287.4412633	-633.3256401	1986.440988	5138	10647.28421	1909.745952	2705.343824	150.5571136	355.1586319	207.3435699	958.7290791	5418.694812	0.7132345124	0.02087677158	-0.0448674578	0.03407000838	0.01410220728	0.02928721151	1	0.5561105626	-0.0006817103198	-0.03061190405	90	0.9999983583
9	180.8279981	247.0270772	-58.79192062	17105.4704	1846.063887	415.3298051	1873.304868	6589	7040.234043	64.13510471	2407.033729	337.3264898	109.9486323	223.4516024	941.360212	2093.103162	-0.003886908288	0.1113815904	0.02534265008	0.003818208217	0.012265094	0.006121702819	1	-0.001553682344	0.1914225451	0.05777554407	12	1
9	183.336864	18.46841838	1136.000617	6951.537405	1455.29011	-79.70645393	1042.243143	2950.5	6829.340426	268.76448	1542.975119	330.6852153	95.52851107	178.193806	625.4073251	4081.493037	0.159893954	0.211126816	-0.011724164	0.01860673041	0.02445266585	0.01414886389	0	NaN	NaN	NaN	NaN	NaN
9	183.0657515	87.68693184	1345.666582	8264.146845	1183.714589	1002.706007	2037.228375	3364	2307.515789	292.3585003	1785.77017	290.3629186	269.2836595	279.1097473	709.0531308	1641.133397	0.1647261023	0.1430311156	0.1220342973	0.0187842757	0.02479714817	0.02044635496	1	0.1366447262	0.2545917389	0.4216886261	63	1
9	199.6899869	35.50662951	-4.786338541	8082.94884	1794.337054	805.2060565	1386.289542	3440	1370.914894	176.573189	1917.401564	476.4215721	301.1014484	1837.853904	790.086495	2527.87987	-0.0006881723281	0.2216513392	0.1023311625	0.03131495269	0.02801000492	0.04224553812	1	0.006481746037	0.4166000645	0.3219954384	23	1
9	200.6316416	168.1557435	-67.4074345	9233.623598	2931.240533	1073.999121	2096.693473	4309	20691.06452	96.18981683	3158.51498	969.0100191	335.0150234	356.2242916	1383.73803	26578.43929	-0.007529378252	0.3092439174	0.1119165832	0.0134700802	0.03875318932	0.02292327034	1	0.002510920835	0.5954038318	0.3552576827	27	1
9	204.8427042	52.92150275	1444.662594	9213.577266	894.1307711	303.93926	1340.244086	3596	3054.291667	408.3605261	2299.260027	247.5746976	160.1135258	225.5207663	866.4511489	1728.962274	0.1682810613	0.1002293516	0.034295086	0.01673801935	0.02143281758	0.01723212788	1	0.1339308486	0.166959668	0.1242243481	59	1
9	205.7764797	85.76431165	8929.968639	8565.188697	923.4018786	-628.3935854	1506.079136	3623	1446.789474	2257.890351	2219.148081	243.3135886	437.1556585	180.6612862	893.4291027	1034.320107	1.018222951	0.1067751145	-0.07248012869	0.05339321432	0.01993120007	0.05499129352	1	0.7946059196	0.171401844	-0.0573975757	96	1
9	206.2704043	138.7506733	-196.5890529	12486.76911	197.8600592	2788.398919	1819.761581	4558	16978.04211	70.11993101	2254.849653	146.4507415	536.8964701	210.1222853	804.4365144	22017.02679	-0.01534708506	0.01546609292	0.227472071	0.005436383487	0.01242795037	0.01944663451	1	0.0002672229619	-0.003518614527	0.7373719229	5	1
9	214.8089964	292.4143157	-83.12811895	17613.99484	3100.471823	151.8497599	2031.515026	7284	13002.92553	78.58458679	2584.566242	543.6661972	92.68298317	227.4798786	1076.695706	4439.198744	-0.004949165132	0.1770994843	0.00883435702	0.004851902307	0.01486379517	0.005202667881	1	-0.002714978257	0.3254584947	0.003335575312	16	0.9999999987
9	217.5912579	240.4118573	1326.73703	17056.63464	1042.487605	56.39416295	1814.91223	6453	10272.90217	250.0489537	2647.156194	249.8518014	143.7459459	596.3906685	1016.065768	3276.872953	0.0772565219	0.06127416331	0.003511823981	0.007131894668	0.009721917338	0.009099650211	1	0.06035862529	0.08830718062	-0.0002740892179	34	0.9999998962
9	223.5642643	62.73349093	1382.738005	8944.586291	576.1667778	1229.174727	1634.531371	3441	7468.531915	330.0806976	2054.19414	162.4058159	281.1926061	154.9117396	754.7792237	3155.835969	0.157404264	0.06318119019	0.1374591088	0.01552095687	0.01658807796	0.02346338774	1	0.1310299919	0.09180512857	0.4703230737	57	1
9	231.4478394	129.2794578	6483.83282	14115.06049	4358.28235	-356.407579	1551.958386	6366	8221.829787	1341.267639	2783.661523	858.0075551	253.5234251	246.6088661	1254.084343	4032.914058	0.4607983183	0.3146459769	-0.02481393233	0.02208121056	0.02185047883	0.01936853015	1	0.3620465419	0.6012720548	-0.008556758756	89	1
9	243.5134779	541.5744579	2669.874402	14937.34284	15.14982447	2108.804928	3564.542556	5435	2232.677083	556.7124739	3028.661671	163.5521166	434.177497	361.1484739	1102.747592	1333.5961	0.1789198229	0.0009064568618	0.1447656317	0.01077719041	0.0118282995	0.02301635207	0	NaN	NaN	NaN	NaN	NaN
9	245.2538109	58.39676423	1372.242869	8330.953993	755.0212816	1088.177465	1971.689805	3220.5	2170.351064	321.6712384	1923.80725	182.9676529	312.6423649	243.005188	718.4610408	1428.036088	0.1690896132	0.09185679782	0.1323266786	0.01468917698	0.01693468508	0.02616614346	1	0.1401746713	0.1501746991	0.4561510932	60	1
9	248.5893757	167.4824154	-138.111289	13608.50584	4792.373475	700.6687497	2178.105732	6371.5	23161.67708	102.788338	2472.05442	816.2174399	152.2553216	267.3282525	1072.18718	8231.374829	-0.01033634319	0.3472729659	0.05391489066	0.008058611092	0.02353110466	0.008500103184	1	-0.00269298028	0.6728380928	0.1592257272	26	1
9	249.7175027	215.4483297	2907.957475	16242.33767	894.5263204	859.7283059	2549.596289	6168	6698.085106	513.1369812	2551.974063	218.3613339	234.3242426	264.3136163	962.468042	2899.853792	0.1792789427	0.05678948954	0.05423963072	0.01067922504	0.01147080959	0.01421238207	1	0.1433000792	0.0782853629	0.1929745881	56	1
9	266.7429531	8.070726865	7383.602918	7502.377461	485.9353438	-551.6311615	1205.030029	2973	5886.159574	1529.618278	1539.290464	141.3172079	298.9006582	159.6970262	583.5840561	3497.714256	0.982496518	0.06502526475	-0.07171995651	0.0482589558	0.01962232729	0.04378582623	1	0.7662210096	0.08658753624	-0.06345289846	95	0.9998579912
9	269.4940291	45.29974495	4338.82635	9121.017036	1433.045615	-244.1674407	1577.15594	3764	6535.382979	1033.77522	2057.984821	325.3615528	193.6350131	332.4374011	815.897868	3997.279255	0.483166722	0.1596592778	-0.02754425643	0.03385010803	0.02358390895	0.02339797723	1	0.3779505736	0.2848364919	-0.01705153442	87	0.9999999999
9	280.5830666	123.4543131	-114.7431422	13622.53512	1385.884357	726.0752145	1880.065162	5316	9586.905263	65.42557147	2687.90617	272.9146181	173.0127282	405.6709845	992.0413828	6803.937934	-0.008745076361	0.1049690108	0.05326525841	0.005557319272	0.01393792402	0.008636254427	1	-0.003805948609	0.178475552	0.1511393326	13	1
9	282.7197772	228.3403861	2802.47836	15730.55198	3565.961995	12.5220716	2333.736444	6626.5	4517.11828	711.0883482	3879.937631	924.0801836	162.9608211	276.7835069	1675.357142	3505.455335	0.1772171193	0.2316094622	0.0008039431553	0.01165891757	0.0191323708	0.01295748908	1	0.1402575902	0.4348048396	0.01607562183	64	1
9	283.3822822	433.6111922	7269.3268	14499.96174	962.5249831	1489.755319	2437.916236	5748	12054.75	2119.176832	4238.368445	288.7794163	531.9806929	230.467024	1601.821598	8127.093043	0.4985188723	0.06509887752	0.09536459936	0.01863907679	0.01654509603	0.03628376028	1	0.3962217152	0.09214303683	0.3999815686	84	0.9999999968
9	292.2743086	366.684643	7620.701539	15650.95953	5255.871868	-265.3079608	2095.894673	7405.5	17377.11828	1960.990836	3902.727235	1385.185218	334.7431747	231.3496268	1847.387354	11332.30212	0.4821533285	0.3388604604	-0.01630400386	0.01902063207	0.02230312218	0.02467242726	1	0.3795264374	0.6504849043	0.02540013152	89	1
9	297.2174544	158.3720161	-157.1789589	10599.23541	66.52358685	2560.716606	2449.619139	3887.5	1024.212766	88.38470833	2927.45541	152.5621864	721.8439609	357.6738829	1035.841463	1032.021868	-0.01546010712	0.006286103584	0.2364670456	0.008993280815	0.017527659	0.0264345667	1	0.0006125885056	-0.02221837207	0.7675725109	5	1
9	319.5366916	141.2819415	2284.179199	13090.64368	3059.040975	644.0826893	2477.129656	5761	4353.473118	537.3605165	3010.325208	646.7914797	220.375558	301.9560311	1246.130535	4636.586025	0.1715125121	0.2302613546	0.04927271755	0.01271367353	0.01955290015	0.01589919486	1	0.1385823346	0.4322627114	0.178967248	65	1
9	319.6699724	348.3250704	4808.58688	14666.78355	817.5380418	-53.83723056	2676.332341	5547	7097.824176	1456.677744	4246.227237	288.6845102	233.8168272	295.9654408	1608.428015	5195.039501	0.3345694955	0.05618286515	-0.003504867362	0.01770728828	0.01482437618	0.02039727255	1	0.2617737035	0.07530052297	0.03026396852	72	1
9	321.8021479	73.69961306	5445.09	11911.13786	192.5782119	1093.234333	1777.384031	4450	8204.989362	1283.665102	2812.281593	145.9764421	376.6656636	202.8572657	1012.990921	4899.300958	0.4524724634	0.01681140664	0.08684227395	0.02646130554	0.01469236146	0.03207367719	1	0.3591389649	-0.005933887211	0.360141412	82	1
9	321.376729	116.565059	-60.20245148	12379.81656	5408.751963	72.39769506	1637.438186	6003	27305.84946	97.90047421	3208.813128	1382.005808	89.85020241	269.5453112	1492.02326	21709.12172	-0.004410467517	0.4325297	0.006650100148	0.009393013547	0.02737691521	0.008251517727	1	3.042254583e-05	0.8465706995	0.002613065193	28	0.9999998878
9	328.6498166	94.49049507	11234.33417	11149.39165	323.6968202	-772.9055223	1815.748554	4320	19893.53191	3100.715079	3039.630538	160.3548709	522.5160842	222.7754929	1138.207447	14529.23186	1.011165762	0.02975117272	-0.05702526443	0.03775200066	0.01661108594	0.05428376779	1	0.7892276567	0.01437817978	-0.008532796855	94	1
9	334.3107392	463.298404	-18.1711369	18781.90244	1833.318856	195.3866357	2706.421851	7217	5190.580645	68.28449269	3219.580592	391.9770722	95.20566616	336.8807442	1245.83648	2096.126045	-0.0009544185911	0.09937932774	0.01068050538	0.003789577279	0.01316635083	0.005057914696	1	-0.0002191349453	0.1668605479	0.008436232249	11	0.9999274257
9	343.5499427	63.71023367	-154.9494899	10757.80284	98.0700653	2388.132771	1869.040273	3889	2772.638298	67.81509664	2171.176268	131.9550046	496.9881882	191.828902	779.3990283	1353.34387	-0.01429840854	0.01060465489	0.2236724658	0.006165568569	0.01305495794	0.02076355944	1	0.0008227962241	-0.01345923678	0.7246020449	5	1
9	351.967985	351.919782	8074.480022	16614.04573	1986.582148	-281.0672737	2433.071064	6780	28118.28723	2070.620925	3901.451397	449.6087938	317.7509386	386.5705117	1562.248906	16830.06603	0.4983843438	0.1235675197	-0.01674369533	0.02445497612	0.01734619267	0.0232019417	1	0.3901700886	0.2110826406	0.02181517181	85	0.9999999982
9	373.4802468	33.41592363	823.1238727	12503.01273	752.1061869	346.4536967	1390.214963	4660	17011.47917	176.6510084	2107.707648	178.6745523	123.2779313	248.4180681	755.4789501	8018.830885	0.06660046502	0.06099088653	0.02790038858	0.007284428567	0.01422302672	0.00952972154	1	0.05341137225	0.08791263409	0.08005311863	35	0.9999999999
9	374.6355166	79.00672842	2173.74041	13616.8649	2089.685931	669.5062035	2166.355741	5702	10681.71739	369.8491064	2114.831155	286.4108665	172.0996892	298.2652655	798.8220304	4455.075511	0.161042674	0.1554739048	0.0519449255	0.01215676362	0.01720380698	0.0127585585	1	0.1298062673	0.2797966167	0.1838808444	62	1
9	377.7125521	163.3128839	7318.788831	15598.38221	408.2898065	1535.840412	2037.438251	5736	6621.645161	1788.324188	3673.362889	192.4754673	518.6127559	247.5310794	1384.132422	4747.535021	0.4744605796	0.02648119443	0.09801273677	0.02541111383	0.0128526541	0.03339091083	1	0.3771304904	0.01360699762	0.4028682123	82	1
9	380.2622106	591.5111192	-223.9127269	12198.59104	94.37831242	2983.197513	2532.805577	4465.5	3946.489362	64.95153762	1739.678871	126.2990838	411.9749616	220.9957864	615.816423	1259.745927	-0.01833181331	0.007427749982	0.2420558013	0.005531161667	0.01029708111	0.01313084189	1	-0.001305045871	-0.0198428404	0.7859199407	5	1
9	388.0271011	230.1124226	4641.945419	14743.50786	3532.374679	-170.5968691	1957.404712	6418	11887.62105	1189.666822	3488.108794	881.2209654	218.8650748	231.9166295	1521.243699	7719.501836	0.31681843	0.2480536226	-0.01168051484	0.02304620582	0.02150556262	0.01709727514	1	0.2492128664	0.4669058063	0.003751154552	78	1
9	406.0708928	171.1405023	2627.650699	16358.45441	5170.074366	758.2805297	1999.075877	7454	9493.229167	577.2831937	3186.63725	1133.560039	230.370618	274.8009709	1497.812505	6325.453229	0.165922505	0.3282813245	0.0458432645	0.01173058089	0.02524534041	0.01377008269	1	0.1349377304	0.6322871791	0.1686888565	67	1
9	410.3318185	143.3625264	7214.640662	14092.89924	1363.315519	-352.9100206	2348.802804	5710.5	7985.357895	1579.66344	2982.996756	361.6592433	268.084272	678.27072	1152.211179	4254.853254	0.5059303652	0.09883949973	-0.02296523119	0.02140187404	0.0203736365	0.02221534934	1	0.3954919715	0.16053743	0.001707914047	85	0.9999999995
9	416.2612079	537.4730413	5376.791042	17207.61213	2819.059361	-151.7031013	2523.134754	7132	17653.16129	1051.997559	3328.964831	611.8820866	219.4642792	269.310324	1400.035686	8227.302677	0.3152051127	0.1706867711	-0.008909003275	0.0161888077	0.0143986836	0.01461125132	1	0.2473660811	0.3090881587	0.01080821866	76	1
9	417.3792073	77.36857646	789.162628	11296.71167	3401.863851	358.4215227	2058.454071	5075	1491.041667	200.8115238	2472.370603	686.1119046	137.3083455	263.5326912	1035.539639	740.9473583	0.06899060178	0.2985990785	0.03448909282	0.009823244812	0.0254878686	0.01191406715	1	0.05794756619	0.572673226	0.1089729703	49	1
9	429.2272758	89.7283953	-32.16834761	12238.99115	1211.288573	299.5916907	1811.972225	4753	6679.765957	57.61693284	2345.629291	256.9392161	102.5459564	206.1462288	874.9864168	3249.785192	-0.003038047693	0.1017764773	0.02444527818	0.005127655447	0.01419033658	0.007649512802	1	-0.001031916778	0.1718149958	0.05466958778	12	1
9	436.3642797	74.58274163	601.5934614	11624.34638	162.1643789	2242.979163	1781.217674	4217	7806.797872	161.7763831	2369.147937	115.7130304	468.9560053	234.6739669	834.5866105	4411.079863	0.0536580381	0.01431843729	0.1971410368	0.009425286558	0.01173347894	0.02002998421	1	0.05263276307	-0.006650959123	0.6492272812	33	1
9	444.5079006	216.2435903	1083.363309	15595.39196	4869.076113	513.0529054	2020.082843	7050	3488.021277	306.7046381	3418.958434	1168.981672	175.0941597	285.7624904	1586.507164	2417.476281	0.07078734333	0.3304971647	0.03411195395	0.01003038561	0.02073572271	0.01034347895	1	0.05964118364	0.6377318544	0.108895149	49	1
9	450.4604842	379.6282233	-68.44673759	14800.5966	1363.352785	1754.504388	2696.312891	5722	5098.85	139.5716449	2832.175638	332.6213579	323.3600272	255.2607694	1076.986261	3872.355935	-0.005567063497	0.09484268475	0.1241397226	0.01189951713	0.0157974041	0.0162933281	1	0.002703775589	0.1580042263	0.3915583058	14	1
9	459.4417253	369.7897905	3258.985561	18915.39951	2006.742107	2980.593312	2619.312427	7548	7726.962963	560.638161	2914.323786	419.7301998	513.1350227	250.5359377	1201.902395	2734.229414	0.170722296	0.1061789935	0.1539545411	0.01068208777	0.0119535398	0.01775554163	1	0.1428482035	0.1794453511	0.5301041298	60	1
9	462.407148	143.5056242	3713.285349	11684.48635	2985.740884	799.235589	2070.3903	5223.5	10714.64583	990.8844376	3116.280459	700.4600805	300.6655772	255.0441041	1299.510909	9124.721944	0.3082360423	0.241249588	0.06655435648	0.02123626858	0.02431394146	0.0298914905	1	0.2469551994	0.4533541694	0.2666927791	79	1
9	472.4664404	98.64461567	-48.10228263	14618.4152	1402.095909	333.8655982	1807.212641	5617	4517.723404	63.9179723	2554.04036	275.6337848	102.4524387	265.9199911	948.8666246	1764.6113	-0.003076655086	0.09497002936	0.02338545338	0.00464133581	0.01402931931	0.006117415864	1	-0.001188991232	0.1579256903	0.05089765719	12	1
9	486.3379671	253.6879301	1067.530385	16023.09348	2812.905799	72.74311775	1855.003646	6580.5	23426.6413	255.4785461	3308.99973	612.7907309	120.7895428	209.4607706	1370.389555	9024.116488	0.06574086822	0.1775458388	0.004271870439	0.007696781241	0.0153557551	0.007953681613	1	0.05248333267	0.325641316	0.002849989787	42	1
9	504.2853793	254.302595	-24.45379144	16864.8659	5711.153949	140.0674798	2172.048031	7747	3548.159574	88.33670696	2651.794669	955.9083622	95.98244657	270.7675634	1250.494619	2072.168758	-0.001494938294	0.3453639877	0.008137250083	0.006041361164	0.02146970701	0.006258801635	1	0.001568163383	0.6687118679	0.006027142865	24	0.9999999987
9	541.4995538	284.3423919	4359.570744	14206.65601	2207.854159	-89.36278959	2130.087103	5819.5	3609.765957	1140.456492	3694.482786	629.7528659	218.6562828	230.5747057	1509.082367	3046.95179	0.310760891	0.1557248698	-0.006055120917	0.01998562983	0.02057078421	0.01846661604	1	0.2439015886	0.2786168764	0.01914814376	76	1
9	602.9571702	670.0183672	1766.428788	10876.32545	560.8604269	1564.647431	1958.493576	4161	6893.644444	354.8109857	2312.533284	151.3814745	358.9369002	199.7897721	836.7390328	3597.548342	0.1599875292	0.05192095962	0.1408024992	0.01329403065	0.0123218306	0.01709168998	1	0.1331427219	0.06881650958	0.4819022592	57	0.9999999965
9	612.1337703	213.3450021	4118.514621	13360.00961	2971.00126	-111.608209	1997.789439	5740	5573.284211	1060.839802	3425.060949	785.933125	199.6605562	491.6748266	1430.181878	8924.489721	0.3009061401	0.2226820626	-0.009344571194	0.02078050015	0.02122146656	0.01684547283	1	0.2366213788	0.4153110776	0.007643936362	78	1
9	613.6646631	21.53249753	27.24596602	6211.049488	1839.416793	-13.90573992	1102.482879	2771.5	2192.585106	52.15933117	1169.646628	341.9700979	61.64296081	170.5696172	506.6700694	1560.160968	0.00485932907	0.3050505545	-0.002247299657	0.009282568587	0.03145927363	0.01063216596	0	NaN	NaN	NaN	NaN	NaN
9	625.6007876	36.3642169	27.6863941	7201.077397	1130.09562	16.85826687	1138.438389	2926	7669.642105	56.88613603	1156.122027	178.6769055	59.41481579	144.7567162	440.7645389	2920.770173	0.003655918423	0.1596451836	0.002683025915	0.008929816556	0.01772983983	0.008628145203	1	0.003511605395	0.2897425305	-0.01612310676	16	1
9	625.7846449	154.7760988	527.3444207	9955.921354	993.0729506	1937.62791	1764.760183	3915	12239.63542	149.541874	2088.492397	246.2295645	430.3010894	262.4737073	793.4839329	21614.24013	0.05550723156	0.1027671714	0.1982697393	0.01097051525	0.01788719312	0.02246269938	1	0.0549972449	0.1737855021	0.6557122768	41	1
9	674.4495023	107.6572236	633.2831755	9059.47251	2629.783911	180.1937707	1078.220167	4000.5	4498.925532	135.6078176	1567.460137	480.5879905	103.6711682	158.4883476	679.0328224	1951.920555	0.06966758141	0.2934144454	0.02047872553	0.009792732837	0.02397525624	0.01086726483	1	0.05761579559	0.5620452384	0.06153879998	49	0.999999993
9	710.6797479	490.4931641	-5.482674896	9967.806026	1557.00852	78.62101159	1778.244631	4037.5	2604.648936	51.54868804	2225.047143	353.5855921	75.78102363	174.2411632	871.2165247	1495.483593	-0.0007162465426	0.1563240413	0.007363136503	0.005837460801	0.01625083642	0.007880897729	1	0.0003212722534	0.2830254787	-0.001284693902	16	0.9999999926
10	143.3576517	148.2168353	3010.91736	9902.953888	98.88199111	-105.8564792	2180.07586	3647.5	1155.446809	716.498372	2326.011044	152.3241951	166.0941238	330.4145221	839.2679417	721.0681387	0.3095801061	0.009957273806	-0.01033708098	0.01910054148	0.01832750405	0.01990327814	1	0.2413287995	-0.01877711328	0.0006543333226	69	1
10	152.2455986	22.42430635	-45.83032695	8562.752966	1799.867909	779.0470444	920.4402362	3590.5	3151.648936	53.7382802	1342.672764	293.9072005	154.3124328	127.0020707	541.7316116	1248.291346	-0.005224845564	0.2120065361	0.09246035138	0.006966552516	0.01978156297	0.0110899855	0	NaN	NaN	NaN	NaN	NaN
10	298.5160852	45.6453086	1785.596581	10948.14597	613.6125018	1451.546555	1754.271874	4192	6613.741935	336.402366	2004.685213	172.2781278	286.573122	225.6438494	731.9242014	2824.447302	0.1595608996	0.05595537184	0.133097114	0.01139395404	0.01549636022	0.01914457107	1	0.132399483	0.07702780389	0.4558223838	57	0.9999999999
10	375.7578161	537.6833599	6057.413691	18712.42928	4664.878918	-185.7213271	1905.500629	8295	15269.41304	1247.116789	3799.936818	936.1251865	245.3136222	228.428347	1621.070985	6692.768057	0.3153926056	0.2454267367	-0.009639843042	0.01388311399	0.01461848876	0.0142584305	1	0.248187506	0.4615672157	0.01029254009	78	1
10	679.5550212	395.6316076	1621.459467	10057.68535	913.5050211	1466.906134	2362.052672	4001	1980.236559	512.0385644	3105.156745	342.9823583	439.0079411	691.794048	1191.449114	2835.457736	0.1616379153	0.08909097453	0.1390378924	0.01318271345	0.02257015422	0.02764342765	1	0.1346915466	0.1446280027	0.4772304059	60	0.9999999882
10	688.5288079	241.2998074	1696.814941	10926.50449	640.8269782	1622.592381	1719.028013	4161	6543.010417	400.9755516	2413.777884	163.2348574	363.5245457	170.7220187	870.4248789	4251.86821	0.1547084507	0.06083405118	0.1427308648	0.01512995034	0.01380345734	0.01837775185	1	0.129198496	0.08706013778	0.4875446311	57	1
10	768.4887851	280.7102252	-73.5497709	7684.119984	798.8416084	823.0151284	1497.111125	3076.5	11407.78947	45.22418411	1643.368578	177.0836059	187.8200544	143.0467563	613.1909057	4842.507733	-0.009270867052	0.1012478538	0.1070273765	0.006544410048	0.01930578846	0.01300224046	1	-0.001133769419	0.1710561411	0.3329906895	14	1
11	44.39620622	128.0053052	1263.597671	7939.788157	1791.067393	261.10938	1067.911015	3392	5382.26087	214.5869426	1230.980871	280.8783019	123.435844	171.7434351	509.9716655	2087.268323	0.1601197605	0.2254050427	0.03192955592	0.01568661265	0.0198220363	0.0155823024	1	0.1285911441	0.422416047	0.1177023194	65	1
11	173.2851229	74.65611494	-111.7826093	9214.513691	893.4450145	1953.340406	1390.117964	3577	3764.580645	64.59786643	1745.60066	190.6539299	405.7830856	162.0877474	652.3134014	1793.545937	-0.01245643197	0.09896392272	0.211367653	0.007999659263	0.01897970519	0.02415047498	1	0.002401073752	0.1667530108	0.685592432	15	1
11	177.041516	391.147905	7854.153241	16847.20992	393.2659806	1865.179621	2085.646039	6339	6965.578947	1956.507993	4116.917216	182.5918711	571.8656394	215.932724	1511.394718	4386.979241	0.4716649223	0.02330442017	0.1035488129	0.02320385883	0.01244763427	0.03370717136	1	0.3752280484	0.00717122854	0.4209424262	82	1
11	214.4338159	513.5767727	9255.417092	12183.31385	711.3419649	-418.3305189	2497.927569	4888.5	11543.30851	2412.934553	3260.139544	182.936979	384.0262291	256.2484186	1215.463162	7939.851678	0.747750632	0.05644872441	-0.0319037037	0.036933838	0.01473405904	0.03966163085	1	0.5842832332	0.07158343627	0.02150295361	91	0.999925536
11	232.380464	553.4975283	4854.754488	16317.75962	2500.809815	1194.277239	2050.05662	6539.5	7232.771739	1187.007156	3874.602726	650.8993184	355.4597457	261.6108784	1587.06215	5950.244064	0.3009536742	0.1585099305	0.06961185386	0.01713310733	0.01410003432	0.02058215685	1	0.2406259169	0.2846331334	0.2733811206	77	1
11	257.612284	719.6281736	5946.73339	12855.20825	616.7288226	-246.6647044	1833.42827	4957	10354.28125	1067.850649	2289.789081	165.0403644	240.3339879	1363.743404	807.9112117	4092.016401	0.4604693102	0.0492486929	-0.01978818716	0.02040678622	0.01267550885	0.02150134237	1	0.3595349875	0.05983192071	0.001576438789	83	0.998137577
11	261.4383393	19.72539722	4320.631668	9584.258141	1018.034232	746.1099913	1311.047911	3886	15019.73404	742.6210595	1651.112969	203.1879348	269.5801172	156.4285838	648.6994917	5866.963737	0.4550982942	0.1073815448	0.07381725913	0.02409390996	0.01651580606	0.0296894407	1	0.3613116051	0.1787787887	0.3189155241	86	1
11	265.7441046	254.511809	-271.3028512	15887.45125	194.6220723	3856.644521	2431.817766	5693	3000.382979	92.57180492	3061.181627	190.393069	715.8337499	266.4563399	1121.706648	1487.637588	-0.01701750656	0.01212264694	0.2438493085	0.005760633809	0.01309488574	0.0224545531	1	-0.0001248064733	-0.01027208369	0.7923920075	5	1
11	271.4403821	300.4213312	3521.367356	21645.80404	3702.519412	3358.877966	2083.34589	9113	9343.610526	571.893509	3421.312924	612.7583641	537.9517518	588.2572651	1329.933942	3711.95907	0.1621611704	0.1664481638	0.1506247387	0.01197439223	0.01668286465	0.01587423773	0	NaN	NaN	NaN	NaN	NaN
11	282.5262681	577.1158347	3366.107473	17964.87575	216.2707577	-5.770603741	2644.427841	6490	2572.591398	622.8039999	3121.785524	163.152504	159.0784287	267.7931061	1134.693399	1467.632597	0.1865441437	0.01210028452	-0.0004375215975	0.01057541754	0.009969634544	0.01029966414	1	0.1453978474	-0.01313211417	0.008206865255	52	1
11	295.5133329	27.96086925	6659.338497	9498.746993	688.956184	-414.1057571	1496.464194	3788	25520.03226	1204.258307	1767.850519	144.5262907	249.9211686	688.2400406	655.0104533	11913.04451	0.7076332085	0.07542871439	-0.0439082561	0.03425104438	0.01738053346	0.02936052173	1	0.5522949606	0.1106737754	-0.02714749072	91	0.9999984926
11	317.6474383	460.5004377	2857.142781	16417.0558	5499.430982	1047.34071	3290.915944	7673.5	3524.691489	681.5743853	3758.989541	1267.646021	277.367903	349.6473221	1749.551057	2021.823339	0.1730860674	0.3304261707	0.06366316233	0.01297016825	0.02013453859	0.01609868324	0	NaN	NaN	NaN	NaN	NaN
11	340.4821462	137.2988472	772.4247095	14091.76585	362.6018571	3219.975055	2206.082265	5200.5	19736.75789	200.8650462	2712.524954	182.9229592	589.0561752	211.6071463	930.4468667	9313.847523	0.05421934828	0.02494544089	0.2198410838	0.008963312345	0.01641561371	0.02097546001	1	0.05449255876	0.01509497289	0.7264895921	33	1
11	391.5573476	388.2783761	9117.476339	18025.72329	951.6421191	-192.7251869	2711.789266	6939.5	4582.468085	1976.274708	3679.451338	316.1989868	395.0439737	523.0468669	1445.987623	3298.112287	0.512430473	0.05390372966	-0.01108862927	0.02339274673	0.01281881115	0.02748650723	1	0.4008499283	0.0688315254	0.04214731383	83	0.9999982807
11	507.8754979	182.706717	630.3358997	7977.782919	2597.034417	69.02915201	2038.554759	3853	2838	257.0324487	3440.424437	1315.013	254.7771209	1804.279654	1535.17605	3568.099703	0.08164608834	0.3332727919	0.009520572051	0.02680478063	0.09617060689	0.1398231897	1	0.06675958252	0.6432085757	0.02798801396	48	1
11	586.699323	142.2524334	2096.144029	12556.95868	2856.119616	-16.6070919	1607.856595	5343.5	6429.638298	470.3116022	2756.544282	568.8377138	130.3661844	210.4827359	1108.241635	4093.327045	0.1681026918	0.2335244675	-0.001200237432	0.01394842914	0.02114826446	0.01144660683	1	0.1330090402	0.4387975845	0.007409926343	64	1
12	9.276629294	304.2932271	1316.313872	8611.017904	480.0903277	311.9369052	1252.023528	3213.5	7581.031579	295.4182193	1966.712338	154.7825909	156.1595149	159.307855	720.4647386	4546.452848	0.1575410264	0.05970223366	0.03228402673	0.01232175778	0.01867523849	0.01795397354	1	0.1249995373	0.08437909604	0.1141014476	56	0.9999964724
12	21.75515298	634.5604526	431.4042309	6729.574842	754.5257405	-41.60827992	1042.343745	2653.5	17622.57609	137.6263325	1452.779185	169.3338526	107.8983638	540.5810256	540.0069323	8473.730355	0.06449453015	0.1112102391	-0.005793315683	0.01579592463	0.01986463819	0.01886459357	0	NaN	NaN	NaN	NaN	NaN
12	25.7354692	457.4531244	659.829677	8956.950332	543.1176489	19.24730159	1438.418836	3348	12129.08602	169.8567375	1942.902113	145.4977883	85.19386987	166.6720472	698.4247014	6098.334171	0.07517418998	0.06380359933	0.001838865486	0.009351123813	0.01612641723	0.01008518005	1	0.05865212017	0.09348351485	-0.006314853046	34	0.9999995705
12	32.01250932	129.2529522	495.4441833	7726.223455	2308.737598	505.0311226	993.5902903	3486.5	7777.083333	113.2934196	1067.773558	343.9032256	120.4832966	165.7668659	464.2363272	3095.020808	0.06238616573	0.2991419805	0.06841903163	0.01221116465	0.02627581852	0.01299337274	0	NaN	NaN	NaN	NaN	NaN
12	36.20451246	491.1773006	1873.205437	11811.0925	204.7920355	1490.46345	1646.619214	4349	7573.202128	333.9312636	1955.769821	143.2986627	302.1951546	183.2904922	691.9867988	2516.468709	0.1598659991	0.01707224107	0.1267308229	0.01368087102	0.01281222856	0.01629610386	1	0.1318964583	-0.002323776101	0.4333296996	54	0.999999999
12	42.78063965	361.7741406	-0.9410636213	11514.08529	188.7917739	45.28141477	1483.703806	4183	7856.59375	43.58544003	1823.747438	122.8596786	67.82281879	202.4141813	632.7872855	2767.945366	-0.0001162809511	0.01620436027	0.003980552319	0.003906253078	0.01138517684	0.005822806438	1	-0.0007480920754	-0.002860911381	-0.01621114822	1	1
12	45.59116805	406.1194859	-82.55243006	12695.66463	5250.217236	62.69389243	1420.108269	6127.5	24664.48936	89.91301186	1938.297969	696.0692693	91.82885375	223.8133655	854.9568	8230.022783	-0.00612287889	0.4129229361	0.005092872414	0.007591017747	0.02252743084	0.007417839382	1	-0.001591433527	0.806581756	-0.003526067363	28	0.9999991601
12	47.88163481	216.5241958	715.8229765	10704.25199	3190.155077	228.5210541	1119.835024	4722.5	3264.774194	139.5182599	1783.780759	563.3386967	101.2115771	192.9554914	789.1009105	1388.757242	0.06911207411	0.2997762627	0.02177770582	0.009436921487	0.02078153629	0.009186973144	1	0.05731638268	0.5750341571	0.06598350466	49	1
12	49.12050964	503.2233014	818.2831789	11976.28699	4743.940011	-15.97564332	1287.032345	5733	10253.46316	177.2922276	1930.858234	732.9723555	100.2593432	211.1965596	870.6281593	4197.383549	0.0678300881	0.4057874901	-0.001526255245	0.01008276387	0.02239553261	0.009070855209	1	0.05597468798	0.7912569818	-0.01048069939	51	0.9999999997
12	59.82441934	204.4013829	12.66853589	10760.96706	1031.289744	178.4658686	1215.333509	4172	5159.425532	44.42358141	1683.239166	182.4762539	73.86838688	197.182318	620.5906349	1776.72249	0.001050156411	0.09783930863	0.01742212465	0.004496136438	0.01569097954	0.006115185528	1	0.001730041808	0.1637193466	0.03165029418	12	0.9960031893
12	69.8707093	366.3550305	5971.849787	12794.03989	214.3614638	-303.099944	1793.632546	4773	9254.510638	1199.763641	2583.906185	145.4460969	288.0930233	213.341936	918.0881858	4323.64875	0.4658542991	0.01657523289	-0.02311186657	0.02061790451	0.01401551099	0.02603799473	1	0.3632534602	-0.006892618485	-0.009378810014	81	0.9999999995
12	76.67373555	132.3200039	-71.56604384	7362.346665	117.2185693	1570.641483	1297.853347	2745.5	2120.434783	50.21570205	1429.452457	96.14726862	323.8583258	157.7016886	497.1000155	1077.630289	-0.009519397023	0.01481712426	0.2049908525	0.007060225755	0.0157315683	0.02275445208	1	0.003528212098	-0.004971346305	0.662458388	5	1
12	106.2687175	241.4405642	-228.2019715	12952.72881	1239.978185	2811.621491	1765.836457	5043	3454.329787	78.49821114	2577.103447	257.4339727	592.4491634	198.854211	945.7273987	1789.310941	-0.01813420065	0.09642695358	0.2171040851	0.00678582551	0.01539386923	0.01935897737	1	-0.001744722517	0.1616522801	0.7037518981	15	1
12	109.3088236	452.4228856	3776.594445	12432.5992	1145.115044	-190.6787241	1941.619101	4920	4645.914894	916.1171948	3076.761275	290.7439446	183.2955917	224.5215353	1156.486288	3364.52984	0.3051059823	0.09562246798	-0.01554103043	0.01600731675	0.01640529903	0.01813644625	1	0.2383381721	0.1560245672	-0.01571441407	74	0.999999996
12	109.1202147	629.459086	1625.305702	10192.80826	1614.184876	436.3600003	1739.903638	4240	14339.7766	310.4255653	1932.251204	302.0670625	162.098682	191.3765808	764.2379389	14014.98625	0.1607266346	0.1560663678	0.042636859	0.01266214524	0.0164690535	0.0150214175	1	0.1290237624	0.2809796056	0.1523086987	62	1
12	124.6824373	623.4889519	10986.60972	10978.824	728.6014053	-773.8685734	1517.476637	4398.5	13060.08511	2363.667024	2360.120325	175.4566562	442.8710922	228.1729205	894.243184	6156.733687	1.016493093	0.06721693492	-0.06806095169	0.04081626719	0.01435360561	0.04058181691	1	0.793125916	0.09072711176	-0.04381452499	95	0.999987562
12	126.2807478	128.403593	2569.944574	8901.200254	2742.909253	-129.1377871	1219.635262	4070	7435.913978	662.3687092	2312.922078	649.7782694	146.9554722	173.8108921	991.1629412	5143.054228	0.2818375736	0.3032272012	-0.01614406365	0.02021670498	0.02942360358	0.01818355176	1	0.2220391871	0.579809283	-0.01734659032	80	1
12	126.5008217	423.65074	-72.02605929	17065.10382	4113.907715	369.1390324	1625.460521	7384.5	6319.276596	85.4755833	2459.879226	644.4525166	107.7953534	248.7559989	1062.854269	1737.419335	-0.004507148642	0.2394696656	0.02277739794	0.005076805713	0.01702185641	0.005389443453	1	-0.0009608199228	0.4527439708	0.05224715709	21	0.9999344365
12	139.5943009	232.5154727	-91.55499707	13163.22972	6026.138011	91.14830212	1603.585806	6557.5	19095.38947	84.97742646	2326.397722	938.6105006	95.73197435	275.1824136	1071.073872	6978.291723	-0.006755004154	0.4541085655	0.007235527688	0.00730599092	0.02547805189	0.007302930197	1	-0.001568032251	0.8906210269	0.004653803485	28	0.999999996
12	148.6868423	355.4442922	-92.85955859	16287.77928	5501.848796	369.9428663	1935.836787	7407	12251.65957	101.7909203	2752.146598	996.6422833	121.7364001	285.8955319	1277.922495	4934.717452	-0.00558059298	0.3437785506	0.02399301121	0.007025862643	0.0221472527	0.007032787447	1	-0.0007321096403	0.6655678204	0.05881557062	25	0.9999890212
12	155.6686262	27.5563089	2157.414237	7698.564502	1096.355999	-139.010402	1108.515118	3145	4056.723404	399.322129	1385.181523	242.2962752	127.0516148	205.5337357	554.6220925	2414.620139	0.2811374861	0.1447099604	-0.01792803568	0.01800447446	0.01917035052	0.0183546247	1	0.2198662383	0.2564065945	-0.02760706881	76	1
12	170.1139596	21.26968698	-72.93869111	7742.220737	127.7015587	1524.699582	1251.878459	2766	3815.294737	46.65112477	1120.177432	103.1829155	262.5950967	145.417154	377.301036	1732.554459	-0.009351221009	0.01691855176	0.1986116258	0.006432111056	0.01485272003	0.01784176518	1	0.003310052772	-0.0007055772416	0.6409455443	5	1
12	179.2675913	275.5307844	5420.700866	18123.42126	2962.31198	-172.3724864	1641.102329	7505.5	13187.98925	1105.876612	3187.043622	673.5503742	235.1287811	209.3863825	1375.550647	4856.838195	0.3003791373	0.1640935299	-0.009655496	0.0156496077	0.01540174073	0.01411998259	1	0.2356280225	0.2957840918	0.004974820969	76	1
12	180.4625759	249.2266111	2456.392038	15888.74662	1375.93918	2396.272968	4374.034042	6360	5743.419355	544.833987	2739.726597	352.8359625	515.4726163	1235.473057	1069.079186	3001.770497	0.1584063041	0.08704311043	0.1495482039	0.0161705522	0.01592755765	0.02683847362	0	NaN	NaN	NaN	NaN	NaN
12	183.3467667	488.5887335	4626.497613	14503.94375	1592.052417	1017.745068	2167.177219	5784	17535	1077.745415	3388.306406	348.1104927	342.8613228	205.3492245	1287.98155	9861.772346	0.309774218	0.1111486544	0.06832894731	0.014212184	0.01673730049	0.02209515316	1	0.2470172966	0.1879144193	0.2696861746	75	0.9999999995
12	185.5331642	386.6221987	8380.175723	17611.83088	1073.473674	1709.458079	2224.268238	6870.5	10364.55435	1693.884584	3433.822665	329.2453006	482.9275469	235.9925387	1374.45538	4258.787818	0.4842168509	0.06358660031	0.09581711856	0.01983054118	0.01332963418	0.02989319228	1	0.3850130338	0.08920350488	0.3984497904	84	0.9999999985
12	186.698747	19.54296105	-70.80078537	7393.331929	388.7694794	1503.27043	1281.669516	2744	7169.536842	54.47840981	1095.515972	110.8688747	238.4784361	170.3928858	392.2467265	2247.872828	-0.00925316219	0.05255334206	0.2040197329	0.007775176683	0.01601815699	0.02102629943	1	0.004042605008	0.07201174453	0.6601953212	10	1
12	187.3832743	345.4629559	1407.304098	19405.85105	8487.591526	14.59185544	1538.007203	9502	6237.98913	312.0606564	3091.116188	1286.307082	121.6172942	246.4404282	1418.457788	2321.717134	0.07400156286	0.4232659178	0.0007407516864	0.008374354369	0.02040217293	0.00681013153	1	0.06111562266	0.8268609201	-0.00104942363	51	1
12	189.7217185	448.5111304	7383.066914	14889.75256	3524.699357	-283.7349125	2152.319201	6560.5	7515.541667	1936.211857	3967.575935	1016.593998	305.3780884	548.7712824	1766.823798	4912.266052	0.4951508483	0.2388626294	-0.01681389522	0.02233008756	0.02057641581	0.02572166919	1	0.38873489	0.4463382106	0.02385459297	88	1
12	190.3383028	535.226429	-2.294394425	13758.46441	6095.172786	157.4549505	2368.007605	6878	5597.505376	89.27207635	2906.354368	1197.450926	113.8301597	341.9523597	1359.296267	3266.886254	-0.0001428302157	0.4468484056	0.01132617866	0.007481296305	0.02298986476	0.009405319653	1	0.003787250916	0.8757549346	0.01971846276	28	0.9999586515
12	202.6830599	739.3286853	-48.40157824	8878.310205	1373.293486	889.9167613	1374.036584	3539	7515.086957	53.95166424	1653.931899	248.6650811	182.6246022	161.3747722	629.8316887	3431.524217	-0.005703229004	0.1547302044	0.1018672927	0.006568545902	0.01955702493	0.01139033866	1	0.001878566641	0.2801178768	0.3176450226	19	1
12	204.2812926	320.4766635	1139.67998	17706.35619	451.9371749	1774.336931	2255.791551	6450.5	22009.37895	252.3259323	2885.80658	185.4055013	353.5788174	208.4227792	1063.691861	7570.544611	0.06405649344	0.02676757839	0.0976857667	0.007505471954	0.01090074436	0.01064123038	1	0.05513769844	0.01833343044	0.3149547828	32	0.9999999909
12	207.2679926	550.4960209	812.802427	13016.05764	3128.419905	1172.36314	1715.762461	5601	3327.094737	253.7209171	3123.734906	733.6629009	313.6705068	224.3935563	1298.908437	2251.959965	0.06453591966	0.2387281698	0.08825034848	0.01022109979	0.01888878052	0.01401310285	1	0.05699887059	0.4507376961	0.2885482238	47	0.9999999999
12	208.9629001	91.06820353	594.5401309	11836.62344	244.5942667	2315.226594	1775.777976	4370	23031.3617	142.075205	1844.107396	142.5352132	367.580869	202.2979886	619.8483199	9602.208303	0.05150299184	0.02199939439	0.1914246751	0.007698378418	0.01391594659	0.02129836139	1	0.0506839334	0.00902358676	0.6296110038	33	1
12	209.8247017	165.7360207	1974.137176	11990.8786	1815.525192	704.6013189	2831.693888	4966	7481.95	501.5921868	2844.402936	460.5124339	214.3378357	315.5527097	1126.799448	6561.791686	0.1699012743	0.1584294453	0.06007837926	0.01371908603	0.01810246156	0.01648006123	1	0.1372565643	0.2857623134	0.2133734703	62	1
12	210.3289511	178.8215192	2216.06199	13613.07869	2102.795489	755.0475733	2975.057808	5693.5	5002.074074	440.1692171	2462.202647	415.6646244	234.8787853	940.5756979	960.3666144	3456.243194	0.1678510677	0.1553571367	0.05412282581	0.01292164372	0.01610204932	0.01598744922	1	0.1352729796	0.2794964253	0.1926932028	62	1
12	229.3527714	496.4177508	2862.893556	17116.44267	2804.717925	1017.681968	3195.804757	7107.5	4917.06383	572.3435136	2887.44388	569.2148567	244.8018265	343.5663204	1242.886136	2063.783194	0.169607985	0.1674904082	0.06162704205	0.01157187107	0.0142218472	0.01210139334	0	NaN	NaN	NaN	NaN	NaN
12	230.6506481	148.4012657	954.9892965	14925.32563	4806.047729	31.10880746	1326.475481	6741	10732.11579	255.7715991	2928.979499	976.8081387	111.8352603	236.432435	1300.730371	4883.816658	0.06605560018	0.3377829889	0.002176155045	0.009898666303	0.02333304359	0.007974966562	1	0.05414527222	0.6525447647	-6.491144394e-05	48	1
12	248.6295012	51.49366881	1817.760611	11326.42936	1741.266423	1450.53181	1660.762637	4670	6056.032609	285.9874059	1702.432748	277.9194086	275.4891296	213.8044884	674.866889	2887.843073	0.1584823409	0.1556140907	0.1270355931	0.01283274668	0.01548496204	0.01903791068	1	0.1321572197	0.280341893	0.4376272531	63	1
12	249.8889724	325.229876	3663.140619	20716.02876	381.7997652	1048.382331	2426.900256	7728	9372.770833	663.7860178	3666.211057	299.0236473	292.6777155	1284.586376	1360.693552	3690.312762	0.1738673747	0.0191100445	0.05207410447	0.009664409022	0.01556562307	0.01264213389	0	NaN	NaN	NaN	NaN	NaN
12	258.0884078	133.2887042	734.01266	10349.22971	3038.142187	467.511854	3777.09093	4884	3319.06383	122.9326003	1480.139768	468.6954448	123.9507415	315.0247185	654.1292989	1343.309481	0.07022260235	0.2895532025	0.04842384908	0.01030646345	0.02162087142	0.0131771169	0	NaN	NaN	NaN	NaN	NaN
12	275.3299533	177.6167416	10779.37104	15196.24461	2561.508947	-518.3672137	2030.315133	6449.5	10934.1875	2123.381711	2871.998112	528.3033248	386.2240629	211.700259	1202.53254	6149.354077	0.7295956868	0.1726456057	-0.03221821147	0.02630444988	0.01929748984	0.03008173655	1	0.5711360963	0.3088286636	0.01958185722	93	1
12	283.2141193	401.3373262	19.45456851	16002.19883	102.031566	168.9608117	2420.531649	5630	2107.734043	52.0550454	3614.613147	196.5828438	88.34010124	258.1503487	1296.452572	1180.247798	0.001319388212	0.006266226277	0.01115486518	0.00365694866	0.01338066424	0.005790766585	1	0.0006993344936	-0.02312871711	0.00813214108	1	0.9999996706
12	298.6346013	44.00209105	2035.686411	11384.43094	113.104201	1.932765995	2088.26658	4133	2125.293478	333.7591924	1942.858555	139.970691	111.7028176	239.5025457	699.4557935	1044.248987	0.1788074501	0.009813539677	0.0001811549325	0.01220815173	0.01312607778	0.01076677575	1	0.1393421154	-0.01771746474	0.008606641847	52	1
12	320.6537588	100.3437469	-100.2619883	15403.73133	336.8141742	365.909352	1868.748291	5564.5	21382.8617	52.62164452	2624.926401	162.3971944	100.0628602	265.1504665	913.4737131	7880.037047	-0.006846368646	0.02076990361	0.02385202687	0.00431671591	0.01294360274	0.00567276488	1	-0.00483095638	0.006583347721	0.0497745446	2	0.9999999552
12	323.5932337	522.5709756	3068.749753	17182.84462	300.5235414	939.7678289	2297.424559	6266.5	9994.304348	718.1172714	3916.077758	224.0358097	270.9195131	233.4344324	1446.378039	4425.672422	0.1768634143	0.01723567026	0.05358935968	0.01031780139	0.01314734789	0.01454014202	1	0.1409879528	-0.002389310238	0.1892457088	53	1
12	326.3023488	360.5181086	6507.978731	20679.71865	513.1075974	1603.45218	2419.299247	7767	17634.77895	1104.700116	3601.901506	198.1550718	419.0069834	239.7156338	1366.024975	6249.625756	0.3100016569	0.02469983806	0.074921994	0.01608944992	0.009271223178	0.01748533011	0	NaN	NaN	NaN	NaN	NaN
12	335.326722	405.4637249	19466.32546	18307.55698	1390.17506	-551.6006796	1766.015723	7492.5	19525.58947	3884.293333	3910.334451	317.3657741	646.0071581	267.9585756	1555.424809	8322.817762	1.060594783	0.07651894661	-0.02789383913	0.03822602955	0.01327243751	0.04294444263	1	0.8301457698	0.1093845596	0.1017737919	95	0.999998378
12	360.3236029	176.453566	-227.2639057	17729.21599	2009.816203	2110.280556	2110.796707	7042.5	14022.02128	83.0257749	2715.999887	404.1348588	364.288265	231.2748435	1074.113568	3988.460697	-0.0128276497	0.1168864759	0.1213060304	0.005259268695	0.01549953459	0.00920348681	1	-0.002945482377	0.203042088	0.3809926966	14	1
12	364.511452	313.2689883	-48.94145477	19766.87298	3306.159765	454.0963075	2270.746309	8146	1776.168421	79.31465623	3066.471139	633.1869471	131.4936806	291.0710172	1290.190066	879.8115448	-0.00257324547	0.1697108239	0.0245323052	0.004257528147	0.01534183054	0.005503616971	1	-1.072882651e-05	0.3104090861	0.05680737526	17	0.9999205961
12	372.3908969	157.5807775	2977.988628	17112.65986	387.4620923	2568.374162	2236.103292	6270	10697.57447	523.723008	2732.384752	206.4108967	478.5242083	280.563811	1050.56924	4499.401452	0.1731288944	0.0237374764	0.1508215332	0.01314380784	0.01172624922	0.01718765656	1	0.1437638195	0.01121551887	0.5178863437	54	0.9999997712
12	385.1724772	286.1966367	-307.6886915	16295.95611	1612.279324	4077.703315	2552.319978	6390	5253.148936	102.0000261	3164.884541	396.8637255	804.851262	540.7545817	1260.728761	2634.053661	-0.01897851031	0.1077156442	0.248276788	0.00706745026	0.01485146591	0.02007336532	1	-0.000489584968	0.1847887028	0.8094253743	15	1
12	389.6718726	156.4958557	-336.9714551	17949.17292	1907.206894	4342.107744	2103.77239	7070	5432.521277	99.38587184	2597.490445	426.5964458	671.6948041	218.5491672	1087.04998	1920.650784	-0.0182314832	0.1082326029	0.2360560972	0.005365912123	0.01377689399	0.01718676537	1	-0.0006078499387	0.1857978631	0.7682129531	15	1
12	404.6531818	492.8445636	4407.834986	12630.87805	952.7908069	165.5376059	3659.676165	5393	7029.863158	1371.5607	4029.780692	794.0304758	574.1653788	5338.37885	1588.766467	7585.348092	0.3401455323	0.08301581203	0.01357255129	0.04027538792	0.06466287077	0.05912799273	0	NaN	NaN	NaN	NaN	NaN
12	421.6667732	102.5148409	-245.7228062	14271.75272	168.3059754	3355.401298	2101.060518	5132.5	3289.702128	80.15806555	2134.474947	145.3202266	470.6897661	259.6393255	744.7153697	1214.518568	-0.01685887496	0.01197880833	0.2344466661	0.005629916475	0.01136627071	0.01779065236	1	-0.0005474653531	-0.01059637094	0.7605810909	5	1
12	422.3318641	264.4420019	3166.713933	17737.43386	1857.697647	73.28233603	2560.492936	6960	11674.32979	598.5149767	3252.737663	418.2597026	174.2845658	291.1714465	1301.749734	4247.584764	0.1776789309	0.1085063554	0.003694353216	0.009733149594	0.01339821524	0.01082801897	1	0.1396071124	0.183656273	0.02279962867	58	1
12	437.4892973	136.4774257	2889.152647	17799.26216	4381.944142	839.1490281	1636.598349	7783	8911.96875	512.0099633	2515.489631	743.3593789	205.596808	202.0353324	1164.989704	3673.248121	0.1658594838	0.2442896897	0.04682938959	0.01265544136	0.01754962031	0.01101796758	1	0.1341400523	0.460932559	0.1698577429	65	0.9999999995
12	437.5866915	203.2810357	-65.42193052	17735.68681	366.5003859	139.7699783	1787.368915	6401	8141.170213	44.67725118	2936.830096	191.6469788	78.62118053	185.653366	1080.1587	3209.067887	-0.004169122645	0.02106608607	0.008092290257	0.002873427453	0.01089332659	0.004408273912	1	-0.003642420447	0.007111596356	-0.003019744434	1	0.9999999998
12	464.4790831	147.2384629	3035.790583	17013.12059	4174.072945	6.935556716	1815.699347	7466.5	11423.63441	559.2675331	2707.568169	755.5008986	162.7819491	238.4938471	1217.518035	4736.432316	0.1768895493	0.2494089633	0.000474348805	0.01178348319	0.01780740508	0.01078897326	1	0.1401521655	0.4711213651	0.01534734922	64	0.9999999998
12	497.4521021	335.1182197	-63.01529687	15926.15136	280.6997799	124.0003421	1926.086435	5803	7216.393617	47.32080738	3404.84572	185.4637841	97.6894899	249.8321918	1239.184459	3707.946425	-0.003829124989	0.01929280051	0.008401681115	0.003728981568	0.01271019296	0.006076531107	1	-0.003374728726	0.003491298318	-0.001945657151	1	0.9999999995
12	500.7604413	594.1972556	5054.834115	16544.71452	2626.863531	-176.4821957	1713.32693	6823	14678.17895	1362.562612	4100.968096	675.5814441	259.1456202	238.1254241	1662.578176	8837.320314	0.3061871733	0.1673710533	-0.009910249783	0.014859905	0.01923531014	0.01825801286	1	0.2402012779	0.3024114138	0.005424893264	76	1
12	517.7363979	33.54272889	2844.547475	9624.040064	2996.104415	-168.1970605	1306.334125	4435.5	17988.80645	571.2876265	1770.372121	551.1473555	180.909278	177.7397601	772.0747291	9140.612455	0.2886123836	0.3122302667	-0.01723667038	0.01980629869	0.02680862887	0.0193131897	1	0.2273771891	0.5981053955	-0.01938224089	80	1
12	521.8533101	412.1577462	-138.4530913	16430.68159	5640.390868	379.7732943	1872.431368	7622	12825.77895	81.73533904	3171.991102	1108.43897	115.4656722	237.7413794	1469.079698	5888.828649	-0.008922036059	0.3440291103	0.02469987476	0.005435354821	0.01902450206	0.006331302371	1	-0.003310160874	0.6661149384	0.06050888197	25	0.9999992453
12	522.5169425	174.978397	802.9466055	14801.89575	269.5804527	3080.256685	2297.109184	5358	21207.7957	162.2507871	1881.421348	158.6336718	443.3017254	301.3685129	642.1135749	6567.94109	0.05533341433	0.01785664623	0.2189287898	0.008089731128	0.01244683857	0.01680164623	1	0.05524565255	0.0006184503566	0.7234538304	33	1
[truncated: 5,691 more rows]
